# Supplementary material for: Noncanonical roles of chemokine regions in CCR9 activation revealed by structural modeling and mutational mapping
Source: Nat Commun. 2025 Aug 18;16:7695. doi: 10.1038/s41467-025-62321-9 (PMC12361432; doi:10.1038/s41467-025-62321-9)
Supplement: Supplementary file 5 — Supplementary Data 3 [file 41467_2025_62321_MOESM5_ESM.zip › CCR9_CCL25_18_rnk1.pdb]

ATOM      1  N   GLU A  20      -6.227  -7.185  58.065  1.00 50.22           N
ATOM      2  CA  GLU A  20      -6.404  -8.006  56.879  1.00 50.22           C
ATOM      3  C   GLU A  20      -6.842  -9.418  57.272  1.00 50.22           C
ATOM      4  O   GLU A  20      -6.035 -10.210  57.757  1.00 50.22           O
ATOM      5  HA  GLU A  20      -7.194  -7.520  56.306  1.00 50.22           H
ATOM      6  CB  GLU A  20      -5.125  -8.042  56.041  1.00 50.22           C
ATOM      7 1HB  GLU A  20      -4.255  -8.005  56.697  1.00 50.22           H
ATOM      8 2HB  GLU A  20      -5.136  -8.916  55.390  1.00 50.22           H
ATOM      9  CG  GLU A  20      -5.037  -6.822  55.123  1.00 50.22           C
ATOM     10 1HG  GLU A  20      -6.014  -6.622  54.683  1.00 50.22           H
ATOM     11 2HG  GLU A  20      -4.764  -5.942  55.706  1.00 50.22           H
ATOM     12  CD  GLU A  20      -4.008  -7.044  54.012  1.00 50.22           C
ATOM     13  OE1 GLU A  20      -4.161  -6.391  52.958  1.00 50.22           O
ATOM     14  OE2 GLU A  20      -3.091  -7.862  54.244  1.00 50.22           O
ATOM     15  HN  GLU A  20      -6.387  -7.656  58.933  1.00 50.22           H
ATOM     16  N   SER A  21      -8.119  -9.691  57.049  1.00 57.96           N
ATOM     17  CA  SER A  21      -8.654 -11.020  57.292  1.00 57.96           C
ATOM     18  C   SER A  21      -7.820 -12.065  56.548  1.00 57.96           C
ATOM     19  O   SER A  21      -7.401 -11.837  55.414  1.00 57.96           O
ATOM     20  HA  SER A  21      -8.580 -11.169  58.370  1.00 57.96           H
ATOM     21  CB  SER A  21     -10.121 -11.110  56.866  1.00 57.96           C
ATOM     22 1HB  SER A  21     -10.494 -12.116  57.061  1.00 57.96           H
ATOM     23 2HB  SER A  21     -10.717 -10.426  57.469  1.00 57.96           H
ATOM     24  OG  SER A  21     -10.295 -10.800  55.486  1.00 57.96           O
ATOM     25  HG  SER A  21     -10.591 -11.614  54.987  1.00 57.96           H
ATOM     26  HN  SER A  21      -8.782  -9.025  56.709  1.00 57.96           H
ATOM     27  N   THR A  22      -7.602 -13.188  57.216  1.00 60.42           N
ATOM     28  CA  THR A  22      -6.839 -14.274  56.626  1.00 60.42           C
ATOM     29  C   THR A  22      -7.372 -14.605  55.231  1.00 60.42           C
ATOM     30  O   THR A  22      -6.615 -15.020  54.355  1.00 60.42           O
ATOM     31  HA  THR A  22      -5.808 -13.942  56.503  1.00 60.42           H
ATOM     32  CB  THR A  22      -6.882 -15.461  57.590  1.00 60.42           C
ATOM     33  HB  THR A  22      -6.749 -16.402  57.056  1.00 60.42           H
ATOM     34  OG1 THR A  22      -8.125 -15.310  58.271  1.00 60.42           O
ATOM     35  HG1 THR A  22      -8.873 -15.638  57.694  1.00 60.42           H
ATOM     36  CG2 THR A  22      -5.834 -15.353  58.700  1.00 60.42           C
ATOM     37 1HG2 THR A  22      -6.009 -14.445  59.277  1.00 60.42           H
ATOM     38 2HG2 THR A  22      -4.839 -15.316  58.257  1.00 60.42           H
ATOM     39 3HG2 THR A  22      -5.908 -16.220  59.356  1.00 60.42           H
ATOM     40  HN  THR A  22      -7.938 -13.361  58.142  1.00 60.42           H
ATOM     41  N   SER A  23      -8.673 -14.408  55.067  1.00 63.50           N
ATOM     42  CA  SER A  23      -9.305 -14.621  53.777  1.00 63.50           C
ATOM     43  C   SER A  23      -8.707 -13.672  52.737  1.00 63.50           C
ATOM     44  O   SER A  23      -8.446 -14.071  51.604  1.00 63.50           O
ATOM     45  HA  SER A  23      -9.089 -15.658  53.517  1.00 63.50           H
ATOM     46  CB  SER A  23     -10.820 -14.424  53.867  1.00 63.50           C
ATOM     47 1HB  SER A  23     -11.277 -14.692  52.915  1.00 63.50           H
ATOM     48 2HB  SER A  23     -11.230 -15.100  54.618  1.00 63.50           H
ATOM     49  OG  SER A  23     -11.165 -13.082  54.198  1.00 63.50           O
ATOM     50  HG  SER A  23     -12.154 -12.955  54.127  1.00 63.50           H
ATOM     51  HN  SER A  23      -9.289 -14.109  55.796  1.00 63.50           H
ATOM     52  N   SER A  24      -8.508 -12.432  53.161  1.00 68.76           N
ATOM     53  CA  SER A  24      -8.028 -11.400  52.257  1.00 68.76           C
ATOM     54  C   SER A  24      -6.610 -11.733  51.788  1.00 68.76           C
ATOM     55  O   SER A  24      -6.237 -11.422  50.659  1.00 68.76           O
ATOM     56  HA  SER A  24      -8.721 -11.409  51.415  1.00 68.76           H
ATOM     57  CB  SER A  24      -8.057 -10.025  52.926  1.00 68.76           C
ATOM     58 1HB  SER A  24      -8.112  -9.251  52.160  1.00 68.76           H
ATOM     59 2HB  SER A  24      -8.958  -9.936  53.534  1.00 68.76           H
ATOM     60  OG  SER A  24      -6.910  -9.804  53.742  1.00 68.76           O
ATOM     61  HG  SER A  24      -6.894 -10.462  54.495  1.00 68.76           H
ATOM     62  HN  SER A  24      -8.668 -12.129  54.100  1.00 68.76           H
ATOM     63  N   MET A  25      -5.859 -12.361  52.681  1.00 64.52           N
ATOM     64  CA  MET A  25      -4.493 -12.746  52.371  1.00 64.52           C
ATOM     65  C   MET A  25      -4.463 -13.968  51.451  1.00 64.52           C
ATOM     66  O   MET A  25      -3.660 -14.031  50.521  1.00 64.52           O
ATOM     67  HA  MET A  25      -4.054 -11.888  51.860  1.00 64.52           H
ATOM     68  CB  MET A  25      -3.745 -13.065  53.667  1.00 64.52           C
ATOM     69 1HB  MET A  25      -4.029 -12.350  54.440  1.00 64.52           H
ATOM     70 2HB  MET A  25      -4.034 -14.053  54.024  1.00 64.52           H
ATOM     71  CG  MET A  25      -2.231 -13.017  53.452  1.00 64.52           C
ATOM     72 1HG  MET A  25      -1.724 -13.546  54.259  1.00 64.52           H
ATOM     73 2HG  MET A  25      -1.970 -13.526  52.524  1.00 64.52           H
ATOM     74  SD  MET A  25      -1.676 -11.321  53.393  1.00 64.52           S
ATOM     75  CE  MET A  25      -0.031 -11.510  54.060  1.00 64.52           C
ATOM     76 1HE  MET A  25      -0.092 -11.921  55.068  1.00 64.52           H
ATOM     77 2HE  MET A  25       0.543 -12.186  53.426  1.00 64.52           H
ATOM     78 3HE  MET A  25       0.461 -10.538  54.093  1.00 64.52           H
ATOM     79  HN  MET A  25      -6.168 -12.606  53.600  1.00 64.52           H
ATOM     80  N   GLU A  26      -5.349 -14.910  51.742  1.00 59.11           N
ATOM     81  CA  GLU A  26      -5.462 -16.108  50.927  1.00 59.11           C
ATOM     82  C   GLU A  26      -5.905 -15.745  49.508  1.00 59.11           C
ATOM     83  O   GLU A  26      -5.406 -16.308  48.535  1.00 59.11           O
ATOM     84  HA  GLU A  26      -4.461 -16.538  50.904  1.00 59.11           H
ATOM     85  CB  GLU A  26      -6.426 -17.113  51.562  1.00 59.11           C
ATOM     86 1HB  GLU A  26      -7.307 -16.592  51.935  1.00 59.11           H
ATOM     87 2HB  GLU A  26      -6.662 -17.899  50.845  1.00 59.11           H
ATOM     88  CG  GLU A  26      -5.781 -17.806  52.764  1.00 59.11           C
ATOM     89 1HG  GLU A  26      -4.885 -18.337  52.445  1.00 59.11           H
ATOM     90 2HG  GLU A  26      -5.467 -17.059  53.493  1.00 59.11           H
ATOM     91  CD  GLU A  26      -6.756 -18.787  53.419  1.00 59.11           C
ATOM     92  OE1 GLU A  26      -6.270 -19.636  54.197  1.00 59.11           O
ATOM     93  OE2 GLU A  26      -7.965 -18.665  53.127  1.00 59.11           O
ATOM     94  HN  GLU A  26      -5.980 -14.864  52.516  1.00 59.11           H
ATOM     95  N   ASP A  27      -6.837 -14.806  49.436  1.00 66.08           N
ATOM     96  CA  ASP A  27      -7.384 -14.392  48.155  1.00 66.08           C
ATOM     97  C   ASP A  27      -6.249 -13.887  47.260  1.00 66.08           C
ATOM     98  O   ASP A  27      -6.237 -14.151  46.059  1.00 66.08           O
ATOM     99  HA  ASP A  27      -7.870 -15.279  47.750  1.00 66.08           H
ATOM    100  CB  ASP A  27      -8.391 -13.253  48.328  1.00 66.08           C
ATOM    101 1HB  ASP A  27      -7.986 -12.505  49.009  1.00 66.08           H
ATOM    102 2HB  ASP A  27      -8.554 -12.758  47.370  1.00 66.08           H
ATOM    103  CG  ASP A  27      -9.722 -13.777  48.870  1.00 66.08           C
ATOM    104  OD1 ASP A  27      -9.957 -14.995  48.718  1.00 66.08           O
ATOM    105  OD2 ASP A  27     -10.475 -12.947  49.425  1.00 66.08           O
ATOM    106  HN  ASP A  27      -7.218 -14.333  50.230  1.00 66.08           H
ATOM    107  N   TYR A  28      -5.324 -13.170  47.881  1.00 65.63           N
ATOM    108  CA  TYR A  28      -4.207 -12.597  47.150  1.00 65.63           C
ATOM    109  C   TYR A  28      -3.210 -13.680  46.734  1.00 65.63           C
ATOM    110  O   TYR A  28      -2.669 -13.640  45.629  1.00 65.63           O
ATOM    111  HA  TYR A  28      -4.602 -12.114  46.256  1.00 65.63           H
ATOM    112  CB  TYR A  28      -3.519 -11.633  48.119  1.00 65.63           C
ATOM    113 1HB  TYR A  28      -4.235 -10.872  48.428  1.00 65.63           H
ATOM    114 2HB  TYR A  28      -3.229 -12.181  49.016  1.00 65.63           H
ATOM    115  CG  TYR A  28      -2.282 -10.944  47.539  1.00 65.63           C
ATOM    116  CD1 TYR A  28      -1.022 -11.411  47.851  1.00 65.63           C
ATOM    117  HD1 TYR A  28      -0.907 -12.271  48.511  1.00 65.63           H
ATOM    118  CD2 TYR A  28      -2.427  -9.855  46.703  1.00 65.63           C
ATOM    119  HD2 TYR A  28      -3.423  -9.487  46.456  1.00 65.63           H
ATOM    120  CE1 TYR A  28       0.142 -10.763  47.305  1.00 65.63           C
ATOM    121  HE1 TYR A  28       1.144 -11.121  47.543  1.00 65.63           H
ATOM    122  CE2 TYR A  28      -1.264  -9.207  46.156  1.00 65.63           C
ATOM    123  HE2 TYR A  28      -1.364  -8.346  45.495  1.00 65.63           H
ATOM    124  CZ  TYR A  28      -0.036  -9.693  46.484  1.00 65.63           C
ATOM    125  OH  TYR A  28       1.063  -9.080  45.968  1.00 65.63           O
ATOM    126  HH  TYR A  28       0.797  -8.239  45.497  1.00 65.63           H
ATOM    127  HN  TYR A  28      -5.329 -12.979  48.863  1.00 65.63           H
ATOM    128  N   VAL A  29      -2.997 -14.623  47.640  1.00 65.82           N
ATOM    129  CA  VAL A  29      -2.009 -15.666  47.417  1.00 65.82           C
ATOM    130  C   VAL A  29      -2.519 -16.623  46.338  1.00 65.82           C
ATOM    131  O   VAL A  29      -1.746 -17.097  45.507  1.00 65.82           O
ATOM    132  HA  VAL A  29      -1.099 -15.185  47.058  1.00 65.82           H
ATOM    133  CB  VAL A  29      -1.685 -16.369  48.736  1.00 65.82           C
ATOM    134  HB  VAL A  29      -2.625 -16.690  49.185  1.00 65.82           H
ATOM    135  CG1 VAL A  29      -0.830 -17.616  48.497  1.00 65.82           C
ATOM    136 1HG1 VAL A  29      -1.372 -18.310  47.854  1.00 65.82           H
ATOM    137 2HG1 VAL A  29       0.104 -17.328  48.015  1.00 65.82           H
ATOM    138 3HG1 VAL A  29      -0.614 -18.097  49.451  1.00 65.82           H
ATOM    139  CG2 VAL A  29      -0.999 -15.413  49.714  1.00 65.82           C
ATOM    140 1HG2 VAL A  29      -0.070 -15.049  49.274  1.00 65.82           H
ATOM    141 2HG2 VAL A  29      -1.658 -14.570  49.920  1.00 65.82           H
ATOM    142 3HG2 VAL A  29      -0.780 -15.939  50.643  1.00 65.82           H
ATOM    143  HN  VAL A  29      -3.484 -14.682  48.511  1.00 65.82           H
ATOM    144  N   ASN A  30      -3.818 -16.880  46.386  1.00 61.08           N
ATOM    145  CA  ASN A  30      -4.420 -17.863  45.501  1.00 61.08           C
ATOM    146  C   ASN A  30      -4.752 -17.201  44.162  1.00 61.08           C
ATOM    147  O   ASN A  30      -5.166 -17.874  43.219  1.00 61.08           O
ATOM    148  HA  ASN A  30      -3.676 -18.653  45.402  1.00 61.08           H
ATOM    149  CB  ASN A  30      -5.719 -18.413  46.092  1.00 61.08           C
ATOM    150 1HB  ASN A  30      -6.372 -17.588  46.376  1.00 61.08           H
ATOM    151 2HB  ASN A  30      -6.249 -18.993  45.336  1.00 61.08           H
ATOM    152  CG  ASN A  30      -5.438 -19.292  47.312  1.00 61.08           C
ATOM    153  OD1 ASN A  30      -4.382 -19.887  47.451  1.00 61.08           O
ATOM    154  ND2 ASN A  30      -6.439 -19.340  48.186  1.00 61.08           N
ATOM    155 1HD2 ASN A  30      -7.280 -18.828  48.012  1.00 61.08           H
ATOM    156 2HD2 ASN A  30      -6.351 -19.889  49.018  1.00 61.08           H
ATOM    157  HN  ASN A  30      -4.455 -16.430  47.013  1.00 61.08           H
ATOM    158  N   PHE A  31      -4.559 -15.891  44.121  1.00 67.90           N
ATOM    159  CA  PHE A  31      -4.812 -15.135  42.906  1.00 67.90           C
ATOM    160  C   PHE A  31      -3.866 -15.568  41.784  1.00 67.90           C
ATOM    161  O   PHE A  31      -2.649 -15.585  41.965  1.00 67.90           O
ATOM    162  HA  PHE A  31      -5.841 -15.335  42.609  1.00 67.90           H
ATOM    163  CB  PHE A  31      -4.555 -13.663  43.234  1.00 67.90           C
ATOM    164 1HB  PHE A  31      -5.115 -13.398  44.131  1.00 67.90           H
ATOM    165 2HB  PHE A  31      -3.498 -13.532  43.468  1.00 67.90           H
ATOM    166  CG  PHE A  31      -4.936 -12.699  42.109  1.00 67.90           C
ATOM    167  CD1 PHE A  31      -3.976 -12.203  41.283  1.00 67.90           C
ATOM    168  HD1 PHE A  31      -2.935 -12.493  41.423  1.00 67.90           H
ATOM    169  CD2 PHE A  31      -6.236 -12.338  41.935  1.00 67.90           C
ATOM    170  HD2 PHE A  31      -7.006 -12.735  42.597  1.00 67.90           H
ATOM    171  CE1 PHE A  31      -4.330 -11.308  40.239  1.00 67.90           C
ATOM    172  HE1 PHE A  31      -3.561 -10.911  39.577  1.00 67.90           H
ATOM    173  CE2 PHE A  31      -6.590 -11.443  40.890  1.00 67.90           C
ATOM    174  HE2 PHE A  31      -7.632 -11.153  40.751  1.00 67.90           H
ATOM    175  CZ  PHE A  31      -5.630 -10.947  40.065  1.00 67.90           C
ATOM    176  HZ  PHE A  31      -5.902 -10.261  39.263  1.00 67.90           H
ATOM    177  HN  PHE A  31      -4.236 -15.349  44.897  1.00 67.90           H
ATOM    178  N   ASN A  32      -4.461 -15.906  40.649  1.00 61.07           N
ATOM    179  CA  ASN A  32      -3.687 -16.340  39.499  1.00 61.07           C
ATOM    180  C   ASN A  32      -3.149 -15.113  38.759  1.00 61.07           C
ATOM    181  O   ASN A  32      -3.859 -14.504  37.961  1.00 61.07           O
ATOM    182  HA  ASN A  32      -2.891 -16.963  39.907  1.00 61.07           H
ATOM    183  CB  ASN A  32      -4.552 -17.139  38.522  1.00 61.07           C
ATOM    184 1HB  ASN A  32      -5.109 -17.903  39.065  1.00 61.07           H
ATOM    185 2HB  ASN A  32      -5.285 -16.480  38.058  1.00 61.07           H
ATOM    186  CG  ASN A  32      -3.693 -17.798  37.441  1.00 61.07           C
ATOM    187  OD1 ASN A  32      -2.482 -17.660  37.405  1.00 61.07           O
ATOM    188  ND2 ASN A  32      -4.386 -18.520  36.565  1.00 61.07           N
ATOM    189 1HD2 ASN A  32      -5.380 -18.592  36.652  1.00 61.07           H
ATOM    190 2HD2 ASN A  32      -3.914 -18.990  35.820  1.00 61.07           H
ATOM    191  HN  ASN A  32      -5.451 -15.887  40.510  1.00 61.07           H
ATOM    192  N   PHE A  33      -1.898 -14.787  39.051  1.00 63.46           N
ATOM    193  CA  PHE A  33      -1.226 -13.701  38.358  1.00 63.46           C
ATOM    194  C   PHE A  33      -0.708 -14.160  36.993  1.00 63.46           C
ATOM    195  O   PHE A  33       0.489 -14.080  36.721  1.00 63.46           O
ATOM    196  HA  PHE A  33      -1.958 -12.906  38.217  1.00 63.46           H
ATOM    197  CB  PHE A  33      -0.039 -13.282  39.227  1.00 63.46           C
ATOM    198 1HB  PHE A  33       0.552 -14.165  39.467  1.00 63.46           H
ATOM    199 2HB  PHE A  33       0.603 -12.616  38.650  1.00 63.46           H
ATOM    200  CG  PHE A  33      -0.437 -12.583  40.529  1.00 63.46           C
ATOM    201  CD1 PHE A  33      -0.706 -11.250  40.530  1.00 63.46           C
ATOM    202  HD1 PHE A  33      -0.639 -10.680  39.604  1.00 63.46           H
ATOM    203  CD2 PHE A  33      -0.521 -13.295  41.684  1.00 63.46           C
ATOM    204  HD2 PHE A  33      -0.305 -14.364  41.683  1.00 63.46           H
ATOM    205  CE1 PHE A  33      -1.076 -10.602  41.738  1.00 63.46           C
ATOM    206  HE1 PHE A  33      -1.291  -9.533  41.739  1.00 63.46           H
ATOM    207  CE2 PHE A  33      -0.891 -12.647  42.892  1.00 63.46           C
ATOM    208  HE2 PHE A  33      -0.958 -13.217  43.819  1.00 63.46           H
ATOM    209  CZ  PHE A  33      -1.160 -11.314  42.894  1.00 63.46           C
ATOM    210  HZ  PHE A  33      -1.444 -10.816  43.821  1.00 63.46           H
ATOM    211  HN  PHE A  33      -1.347 -15.250  39.746  1.00 63.46           H
ATOM    212  N   THR A  34      -1.634 -14.631  36.171  1.00 63.44           N
ATOM    213  CA  THR A  34      -1.363 -14.795  34.753  1.00 63.44           C
ATOM    214  C   THR A  34      -0.872 -13.479  34.148  1.00 63.44           C
ATOM    215  O   THR A  34      -1.505 -12.438  34.321  1.00 63.44           O
ATOM    216  HA  THR A  34      -0.556 -15.520  34.640  1.00 63.44           H
ATOM    217  CB  THR A  34      -2.631 -15.335  34.089  1.00 63.44           C
ATOM    218  HB  THR A  34      -3.402 -14.566  34.040  1.00 63.44           H
ATOM    219  OG1 THR A  34      -2.961 -16.489  34.856  1.00 63.44           O
ATOM    220  HG1 THR A  34      -2.164 -17.088  34.933  1.00 63.44           H
ATOM    221  CG2 THR A  34      -2.368 -15.883  32.685  1.00 63.44           C
ATOM    222 1HG2 THR A  34      -1.647 -16.698  32.742  1.00 63.44           H
ATOM    223 2HG2 THR A  34      -1.970 -15.089  32.053  1.00 63.44           H
ATOM    224 3HG2 THR A  34      -3.301 -16.253  32.259  1.00 63.44           H
ATOM    225  HN  THR A  34      -2.554 -14.897  36.459  1.00 63.44           H
ATOM    226  N   ASP A  35       0.251 -13.567  33.450  1.00 67.77           N
ATOM    227  CA  ASP A  35       0.889 -12.380  32.906  1.00 67.77           C
ATOM    228  C   ASP A  35       0.228 -12.017  31.574  1.00 67.77           C
ATOM    229  O   ASP A  35       0.680 -12.449  30.515  1.00 67.77           O
ATOM    230  HA  ASP A  35       0.752 -11.609  33.663  1.00 67.77           H
ATOM    231  CB  ASP A  35       2.376 -12.626  32.644  1.00 67.77           C
ATOM    232 1HB  ASP A  35       2.793 -13.241  33.441  1.00 67.77           H
ATOM    233 2HB  ASP A  35       2.499 -13.182  31.715  1.00 67.77           H
ATOM    234  CG  ASP A  35       3.143 -11.304  32.559  1.00 67.77           C
ATOM    235  OD1 ASP A  35       2.486 -10.255  32.731  1.00 67.77           O
ATOM    236  OD2 ASP A  35       4.369 -11.374  32.324  1.00 67.77           O
ATOM    237  HN  ASP A  35       0.722 -14.427  33.256  1.00 67.77           H
ATOM    238  N   PHE A  36      -0.831 -11.228  31.672  1.00 81.63           N
ATOM    239  CA  PHE A  36      -1.530 -10.763  30.486  1.00 81.63           C
ATOM    240  C   PHE A  36      -0.863  -9.512  29.911  1.00 81.63           C
ATOM    241  O   PHE A  36      -1.209  -9.065  28.818  1.00 81.63           O
ATOM    242  HA  PHE A  36      -1.487 -11.566  29.750  1.00 81.63           H
ATOM    243  CB  PHE A  36      -2.957 -10.414  30.915  1.00 81.63           C
ATOM    244 1HB  PHE A  36      -2.913  -9.746  31.775  1.00 81.63           H
ATOM    245 2HB  PHE A  36      -3.444  -9.865  30.109  1.00 81.63           H
ATOM    246  CG  PHE A  36      -3.813 -11.630  31.274  1.00 81.63           C
ATOM    247  CD1 PHE A  36      -3.761 -12.750  30.505  1.00 81.63           C
ATOM    248  HD1 PHE A  36      -3.108 -12.782  29.632  1.00 81.63           H
ATOM    249  CD2 PHE A  36      -4.627 -11.590  32.363  1.00 81.63           C
ATOM    250  HD2 PHE A  36      -4.669 -10.693  32.980  1.00 81.63           H
ATOM    251  CE1 PHE A  36      -4.556 -13.878  30.838  1.00 81.63           C
ATOM    252  HE1 PHE A  36      -4.514 -14.776  30.221  1.00 81.63           H
ATOM    253  CE2 PHE A  36      -5.422 -12.719  32.696  1.00 81.63           C
ATOM    254  HE2 PHE A  36      -6.074 -12.687  33.569  1.00 81.63           H
ATOM    255  CZ  PHE A  36      -5.370 -13.839  31.927  1.00 81.63           C
ATOM    256  HZ  PHE A  36      -5.980 -14.705  32.183  1.00 81.63           H
ATOM    257  HN  PHE A  36      -1.211 -10.906  32.539  1.00 81.63           H
ATOM    258  N   TYR A  37       0.083  -8.982  30.672  1.00 86.22           N
ATOM    259  CA  TYR A  37       0.852  -7.834  30.221  1.00 86.22           C
ATOM    260  C   TYR A  37       2.075  -8.277  29.416  1.00 86.22           C
ATOM    261  O   TYR A  37       3.044  -8.784  29.980  1.00 86.22           O
ATOM    262  HA  TYR A  37       0.208  -7.227  29.585  1.00 86.22           H
ATOM    263  CB  TYR A  37       1.322  -7.117  31.488  1.00 86.22           C
ATOM    264 1HB  TYR A  37       0.465  -6.956  32.141  1.00 86.22           H
ATOM    265 2HB  TYR A  37       2.015  -7.765  32.024  1.00 86.22           H
ATOM    266  CG  TYR A  37       2.004  -5.773  31.225  1.00 86.22           C
ATOM    267  CD1 TYR A  37       3.380  -5.699  31.158  1.00 86.22           C
ATOM    268  HD1 TYR A  37       3.982  -6.598  31.292  1.00 86.22           H
ATOM    269  CD2 TYR A  37       1.243  -4.634  31.055  1.00 86.22           C
ATOM    270  HD2 TYR A  37       0.156  -4.693  31.108  1.00 86.22           H
ATOM    271  CE1 TYR A  37       4.022  -4.434  30.910  1.00 86.22           C
ATOM    272  HE1 TYR A  37       5.109  -4.361  30.855  1.00 86.22           H
ATOM    273  CE2 TYR A  37       1.885  -3.369  30.807  1.00 86.22           C
ATOM    274  HE2 TYR A  37       1.295  -2.462  30.671  1.00 86.22           H
ATOM    275  CZ  TYR A  37       3.243  -3.331  30.747  1.00 86.22           C
ATOM    276  OH  TYR A  37       3.849  -2.137  30.513  1.00 86.22           O
ATOM    277  HH  TYR A  37       4.832  -2.271  30.386  1.00 86.22           H
ATOM    278  HN  TYR A  37       0.326  -9.322  31.581  1.00 86.22           H
ATOM    279  N   CYS A  38       1.992  -8.069  28.110  1.00 89.42           N
ATOM    280  CA  CYS A  38       3.024  -8.550  27.208  1.00 89.42           C
ATOM    281  C   CYS A  38       4.030  -7.420  26.981  1.00 89.42           C
ATOM    282  O   CYS A  38       3.694  -6.396  26.388  1.00 89.42           O
ATOM    283  HA  CYS A  38       3.499  -9.398  27.700  1.00 89.42           H
ATOM    284  CB  CYS A  38       2.432  -9.060  25.892  1.00 89.42           C
ATOM    285 1HB  CYS A  38       1.653  -9.795  26.095  1.00 89.42           H
ATOM    286 2HB  CYS A  38       1.962  -8.238  25.353  1.00 89.42           H
ATOM    287  SG  CYS A  38       3.747  -9.811  24.864  1.00 89.42           S
ATOM    288  HN  CYS A  38       1.238  -7.582  27.668  1.00 89.42           H
ATOM    289  N   GLU A  39       5.242  -7.643  27.466  1.00 81.58           N
ATOM    290  CA  GLU A  39       6.350  -6.757  27.150  1.00 81.58           C
ATOM    291  C   GLU A  39       6.984  -7.155  25.816  1.00 81.58           C
ATOM    292  O   GLU A  39       7.404  -8.297  25.640  1.00 81.58           O
ATOM    293  HA  GLU A  39       5.911  -5.763  27.070  1.00 81.58           H
ATOM    294  CB  GLU A  39       7.389  -6.757  28.273  1.00 81.58           C
ATOM    295 1HB  GLU A  39       7.738  -7.774  28.451  1.00 81.58           H
ATOM    296 2HB  GLU A  39       8.193  -6.062  28.029  1.00 81.58           H
ATOM    297  CG  GLU A  39       6.777  -6.265  29.586  1.00 81.58           C
ATOM    298 1HG  GLU A  39       6.288  -5.305  29.426  1.00 81.58           H
ATOM    299 2HG  GLU A  39       6.009  -6.964  29.918  1.00 81.58           H
ATOM    300  CD  GLU A  39       7.848  -6.124  30.671  1.00 81.58           C
ATOM    301  OE1 GLU A  39       7.503  -5.576  31.740  1.00 81.58           O
ATOM    302  OE2 GLU A  39       8.986  -6.567  30.405  1.00 81.58           O
ATOM    303  HN  GLU A  39       5.473  -8.412  28.063  1.00 81.58           H
ATOM    304  N   LYS A  40       7.033  -6.190  24.910  1.00 87.39           N
ATOM    305  CA  LYS A  40       7.418  -6.471  23.537  1.00 87.39           C
ATOM    306  C   LYS A  40       8.823  -5.923  23.283  1.00 87.39           C
ATOM    307  O   LYS A  40       9.147  -5.528  22.164  1.00 87.39           O
ATOM    308  HA  LYS A  40       7.443  -7.554  23.420  1.00 87.39           H
ATOM    309  CB  LYS A  40       6.364  -5.936  22.565  1.00 87.39           C
ATOM    310 1HB  LYS A  40       6.228  -4.866  22.722  1.00 87.39           H
ATOM    311 2HB  LYS A  40       6.711  -6.065  21.540  1.00 87.39           H
ATOM    312  CG  LYS A  40       5.028  -6.658  22.752  1.00 87.39           C
ATOM    313 1HG  LYS A  40       5.189  -7.736  22.741  1.00 87.39           H
ATOM    314 2HG  LYS A  40       4.609  -6.408  23.727  1.00 87.39           H
ATOM    315  CD  LYS A  40       4.038  -6.273  21.651  1.00 87.39           C
ATOM    316 1HD  LYS A  40       3.835  -5.203  21.697  1.00 87.39           H
ATOM    317 2HD  LYS A  40       4.480  -6.472  20.674  1.00 87.39           H
ATOM    318  CE  LYS A  40       2.730  -7.053  21.794  1.00 87.39           C
ATOM    319 1HE  LYS A  40       2.940  -8.121  21.852  1.00 87.39           H
ATOM    320 2HE  LYS A  40       2.233  -6.774  22.723  1.00 87.39           H
ATOM    321  NZ  LYS A  40       1.836  -6.780  20.646  1.00 87.39           N
ATOM    322 1HZ  LYS A  40       0.990  -7.332  20.738  1.00 87.39           H
ATOM    323 2HZ  LYS A  40       1.597  -5.795  20.630  1.00 87.39           H
ATOM    324 3HZ  LYS A  40       2.308  -7.027  19.783  1.00 87.39           H
ATOM    325  HN  LYS A  40       6.816  -5.232  25.100  1.00 87.39           H
ATOM    326  N   ASN A  41       9.621  -5.915  24.341  1.00 82.43           N
ATOM    327  CA  ASN A  41      10.969  -5.380  24.258  1.00 82.43           C
ATOM    328  C   ASN A  41      11.739  -6.116  23.160  1.00 82.43           C
ATOM    329  O   ASN A  41      12.464  -5.497  22.384  1.00 82.43           O
ATOM    330  HA  ASN A  41      10.843  -4.319  24.040  1.00 82.43           H
ATOM    331  CB  ASN A  41      11.722  -5.576  25.576  1.00 82.43           C
ATOM    332 1HB  ASN A  41      11.626  -6.612  25.903  1.00 82.43           H
ATOM    333 2HB  ASN A  41      12.784  -5.387  25.424  1.00 82.43           H
ATOM    334  CG  ASN A  41      11.182  -4.642  26.660  1.00 82.43           C
ATOM    335  OD1 ASN A  41      10.652  -3.577  26.391  1.00 82.43           O
ATOM    336  ND2 ASN A  41      11.346  -5.098  27.899  1.00 82.43           N
ATOM    337 1HD2 ASN A  41      11.790  -5.981  28.051  1.00 82.43           H
ATOM    338 2HD2 ASN A  41      11.026  -4.558  28.677  1.00 82.43           H
ATOM    339  HN  ASN A  41       9.360  -6.265  25.241  1.00 82.43           H
ATOM    340  N   ASN A  42      11.554  -7.428  23.130  1.00 83.30           N
ATOM    341  CA  ASN A  42      12.268  -8.262  22.178  1.00 83.30           C
ATOM    342  C   ASN A  42      11.830  -7.897  20.758  1.00 83.30           C
ATOM    343  O   ASN A  42      12.637  -7.920  19.831  1.00 83.30           O
ATOM    344  HA  ASN A  42      13.324  -8.059  22.354  1.00 83.30           H
ATOM    345  CB  ASN A  42      11.957  -9.743  22.402  1.00 83.30           C
ATOM    346 1HB  ASN A  42      10.878  -9.900  22.379  1.00 83.30           H
ATOM    347 2HB  ASN A  42      12.382 -10.335  21.591  1.00 83.30           H
ATOM    348  CG  ASN A  42      12.519 -10.225  23.741  1.00 83.30           C
ATOM    349  OD1 ASN A  42      13.288  -9.546  24.401  1.00 83.30           O
ATOM    350  ND2 ASN A  42      12.093 -11.432  24.104  1.00 83.30           N
ATOM    351 1HD2 ASN A  42      11.461 -11.937  23.516  1.00 83.30           H
ATOM    352 2HD2 ASN A  42      12.404 -11.834  24.965  1.00 83.30           H
ATOM    353  HN  ASN A  42      10.932  -7.919  23.740  1.00 83.30           H
ATOM    354  N   VAL A  43      10.553  -7.568  20.633  1.00 90.37           N
ATOM    355  CA  VAL A  43       9.984  -7.256  19.333  1.00 90.37           C
ATOM    356  C   VAL A  43      10.587  -5.947  18.818  1.00 90.37           C
ATOM    357  O   VAL A  43      10.913  -5.832  17.638  1.00 90.37           O
ATOM    358  HA  VAL A  43      10.259  -8.061  18.651  1.00 90.37           H
ATOM    359  CB  VAL A  43       8.457  -7.215  19.425  1.00 90.37           C
ATOM    360  HB  VAL A  43       8.184  -6.389  20.083  1.00 90.37           H
ATOM    361  CG1 VAL A  43       7.832  -6.951  18.054  1.00 90.37           C
ATOM    362 1HG1 VAL A  43       8.185  -5.993  17.672  1.00 90.37           H
ATOM    363 2HG1 VAL A  43       8.119  -7.745  17.365  1.00 90.37           H
ATOM    364 3HG1 VAL A  43       6.746  -6.927  18.149  1.00 90.37           H
ATOM    365  CG2 VAL A  43       7.910  -8.505  20.039  1.00 90.37           C
ATOM    366 1HG2 VAL A  43       8.200  -9.353  19.419  1.00 90.37           H
ATOM    367 2HG2 VAL A  43       8.318  -8.632  21.042  1.00 90.37           H
ATOM    368 3HG2 VAL A  43       6.823  -8.449  20.093  1.00 90.37           H
ATOM    369  HN  VAL A  43       9.912  -7.513  21.399  1.00 90.37           H
ATOM    370  N   ARG A  44      10.718  -4.994  19.730  1.00 86.02           N
ATOM    371  CA  ARG A  44      11.280  -3.700  19.383  1.00 86.02           C
ATOM    372  C   ARG A  44      12.755  -3.845  19.006  1.00 86.02           C
ATOM    373  O   ARG A  44      13.239  -3.161  18.105  1.00 86.02           O
ATOM    374  HA  ARG A  44      10.689  -3.358  18.533  1.00 86.02           H
ATOM    375  CB  ARG A  44      11.153  -2.715  20.548  1.00 86.02           C
ATOM    376 1HB  ARG A  44      11.581  -3.155  21.448  1.00 86.02           H
ATOM    377 2HB  ARG A  44      11.725  -1.814  20.330  1.00 86.02           H
ATOM    378  CG  ARG A  44       9.689  -2.348  20.798  1.00 86.02           C
ATOM    379 1HG  ARG A  44       9.210  -2.085  19.855  1.00 86.02           H
ATOM    380 2HG  ARG A  44       9.157  -3.212  21.196  1.00 86.02           H
ATOM    381  CD  ARG A  44       9.577  -1.178  21.778  1.00 86.02           C
ATOM    382 1HD  ARG A  44      10.240  -0.370  21.469  1.00 86.02           H
ATOM    383 2HD  ARG A  44       8.562  -0.779  21.766  1.00 86.02           H
ATOM    384  NE  ARG A  44       9.928  -1.626  23.144  1.00 86.02           N
ATOM    385  HE  ARG A  44      10.896  -1.658  23.393  1.00 86.02           H
ATOM    386  CZ  ARG A  44       9.029  -1.993  24.068  1.00 86.02           C
ATOM    387  NH1 ARG A  44       7.719  -1.970  23.789  1.00 86.02           N
ATOM    388 1HH1 ARG A  44       7.405  -1.678  22.886  1.00 86.02           H
ATOM    389 2HH1 ARG A  44       7.055  -2.245  24.485  1.00 86.02           H
ATOM    390  NH2 ARG A  44       9.461  -2.382  25.275  1.00 86.02           N
ATOM    391 1HH2 ARG A  44       8.803  -2.658  25.976  1.00 86.02           H
ATOM    392 2HH2 ARG A  44      10.441  -2.396  25.475  1.00 86.02           H
ATOM    393  HN  ARG A  44      10.449  -5.096  20.687  1.00 86.02           H
ATOM    394  N   GLN A  45      13.429  -4.740  19.713  1.00 83.22           N
ATOM    395  CA  GLN A  45      14.848  -4.956  19.490  1.00 83.22           C
ATOM    396  C   GLN A  45      15.084  -5.528  18.091  1.00 83.22           C
ATOM    397  O   GLN A  45      16.019  -5.124  17.400  1.00 83.22           O
ATOM    398  HA  GLN A  45      15.308  -3.970  19.569  1.00 83.22           H
ATOM    399  CB  GLN A  45      15.439  -5.872  20.564  1.00 83.22           C
ATOM    400 1HB  GLN A  45      15.167  -5.502  21.552  1.00 83.22           H
ATOM    401 2HB  GLN A  45      15.015  -6.871  20.468  1.00 83.22           H
ATOM    402  CG  GLN A  45      16.963  -5.945  20.443  1.00 83.22           C
ATOM    403 1HG  GLN A  45      17.235  -6.346  19.467  1.00 83.22           H
ATOM    404 2HG  GLN A  45      17.385  -4.942  20.505  1.00 83.22           H
ATOM    405  CD  GLN A  45      17.558  -6.824  21.546  1.00 83.22           C
ATOM    406  OE1 GLN A  45      16.860  -7.516  22.268  1.00 83.22           O
ATOM    407  NE2 GLN A  45      18.883  -6.758  21.634  1.00 83.22           N
ATOM    408 1HE2 GLN A  45      19.397  -6.170  21.009  1.00 83.22           H
ATOM    409 2HE2 GLN A  45      19.366  -7.297  22.324  1.00 83.22           H
ATOM    410  HN  GLN A  45      13.022  -5.310  20.427  1.00 83.22           H
ATOM    411  N   PHE A  46      14.221  -6.460  17.714  1.00 91.95           N
ATOM    412  CA  PHE A  46      14.290  -7.052  16.389  1.00 91.95           C
ATOM    413  C   PHE A  46      14.073  -5.995  15.304  1.00 91.95           C
ATOM    414  O   PHE A  46      14.819  -5.940  14.328  1.00 91.95           O
ATOM    415  HA  PHE A  46      15.284  -7.484  16.278  1.00 91.95           H
ATOM    416  CB  PHE A  46      13.169  -8.090  16.304  1.00 91.95           C
ATOM    417 1HB  PHE A  46      13.341  -8.858  17.058  1.00 91.95           H
ATOM    418 2HB  PHE A  46      12.222  -7.608  16.550  1.00 91.95           H
ATOM    419  CG  PHE A  46      13.043  -8.759  14.934  1.00 91.95           C
ATOM    420  CD1 PHE A  46      12.084  -8.347  14.061  1.00 91.95           C
ATOM    421  HD1 PHE A  46      11.406  -7.539  14.338  1.00 91.95           H
ATOM    422  CD2 PHE A  46      13.889  -9.766  14.588  1.00 91.95           C
ATOM    423  HD2 PHE A  46      14.657 -10.097  15.288  1.00 91.95           H
ATOM    424  CE1 PHE A  46      11.967  -8.968  12.789  1.00 91.95           C
ATOM    425  HE1 PHE A  46      11.199  -8.638  12.090  1.00 91.95           H
ATOM    426  CE2 PHE A  46      13.772 -10.387  13.317  1.00 91.95           C
ATOM    427  HE2 PHE A  46      14.450 -11.195  13.040  1.00 91.95           H
ATOM    428  CZ  PHE A  46      12.814  -9.975  12.444  1.00 91.95           C
ATOM    429  HZ  PHE A  46      12.724 -10.452  11.468  1.00 91.95           H
ATOM    430  HN  PHE A  46      13.487  -6.810  18.296  1.00 91.95           H
ATOM    431  N   ALA A  47      13.048  -5.181  15.513  1.00 92.21           N
ATOM    432  CA  ALA A  47      12.680  -4.174  14.531  1.00 92.21           C
ATOM    433  C   ALA A  47      13.854  -3.215  14.326  1.00 92.21           C
ATOM    434  O   ALA A  47      14.126  -2.791  13.204  1.00 92.21           O
ATOM    435  HA  ALA A  47      12.473  -4.687  13.592  1.00 92.21           H
ATOM    436  CB  ALA A  47      11.411  -3.454  14.990  1.00 92.21           C
ATOM    437 1HB  ALA A  47      10.600  -4.175  15.092  1.00 92.21           H
ATOM    438 2HB  ALA A  47      11.593  -2.974  15.951  1.00 92.21           H
ATOM    439 3HB  ALA A  47      11.136  -2.699  14.253  1.00 92.21           H
ATOM    440  HN  ALA A  47      12.475  -5.201  16.332  1.00 92.21           H
ATOM    441  N   SER A  48      14.519  -2.900  15.429  1.00 90.68           N
ATOM    442  CA  SER A  48      15.546  -1.872  15.415  1.00 90.68           C
ATOM    443  C   SER A  48      16.725  -2.322  14.550  1.00 90.68           C
ATOM    444  O   SER A  48      17.490  -1.495  14.057  1.00 90.68           O
ATOM    445  HA  SER A  48      15.069  -0.992  14.984  1.00 90.68           H
ATOM    446  CB  SER A  48      16.022  -1.550  16.833  1.00 90.68           C
ATOM    447 1HB  SER A  48      16.635  -0.649  16.814  1.00 90.68           H
ATOM    448 2HB  SER A  48      15.160  -1.336  17.465  1.00 90.68           H
ATOM    449  OG  SER A  48      16.771  -2.621  17.401  1.00 90.68           O
ATOM    450  HG  SER A  48      16.310  -3.491  17.227  1.00 90.68           H
ATOM    451  HN  SER A  48      14.365  -3.332  16.317  1.00 90.68           H
ATOM    452  N   HIS A  49      16.834  -3.633  14.390  1.00 86.84           N
ATOM    453  CA  HIS A  49      17.941  -4.207  13.644  1.00 86.84           C
ATOM    454  C   HIS A  49      17.488  -4.524  12.217  1.00 86.84           C
ATOM    455  O   HIS A  49      18.241  -4.325  11.265  1.00 86.84           O
ATOM    456  HA  HIS A  49      18.721  -3.446  13.608  1.00 86.84           H
ATOM    457  CB  HIS A  49      18.512  -5.426  14.370  1.00 86.84           C
ATOM    458 1HB  HIS A  49      17.699  -6.118  14.592  1.00 86.84           H
ATOM    459 2HB  HIS A  49      19.199  -5.946  13.702  1.00 86.84           H
ATOM    460  CG  HIS A  49      19.236  -5.094  15.653  1.00 86.84           C
ATOM    461  ND1 HIS A  49      18.587  -4.966  16.869  1.00 86.84           N
ATOM    462  HD1 HIS A  49      17.605  -5.076  17.022  1.00 86.84           H
ATOM    463  CD2 HIS A  49      20.558  -4.865  15.897  1.00 86.84           C
ATOM    464  HD2 HIS A  49      21.356  -4.887  15.154  1.00 86.84           H
ATOM    465  CE1 HIS A  49      19.488  -4.673  17.795  1.00 86.84           C
ATOM    466  HE1 HIS A  49      19.288  -4.510  18.854  1.00 86.84           H
ATOM    467  NE2 HIS A  49      20.709  -4.611  17.191  1.00 86.84           N
ATOM    468  HN  HIS A  49      16.184  -4.298  14.760  1.00 86.84           H
ATOM    469  N   PHE A  50      16.261  -5.013  12.115  1.00 89.95           N
ATOM    470  CA  PHE A  50      15.798  -5.621  10.879  1.00 89.95           C
ATOM    471  C   PHE A  50      15.277  -4.561   9.907  1.00 89.95           C
ATOM    472  O   PHE A  50      15.594  -4.594   8.719  1.00 89.95           O
ATOM    473  HA  PHE A  50      16.650  -6.134  10.432  1.00 89.95           H
ATOM    474  CB  PHE A  50      14.652  -6.566  11.247  1.00 89.95           C
ATOM    475 1HB  PHE A  50      15.019  -7.305  11.960  1.00 89.95           H
ATOM    476 2HB  PHE A  50      13.873  -5.995  11.753  1.00 89.95           H
ATOM    477  CG  PHE A  50      14.037  -7.293  10.051  1.00 89.95           C
ATOM    478  CD1 PHE A  50      12.825  -6.906   9.569  1.00 89.95           C
ATOM    479  HD1 PHE A  50      12.293  -6.077  10.036  1.00 89.95           H
ATOM    480  CD2 PHE A  50      14.701  -8.328   9.468  1.00 89.95           C
ATOM    481  HD2 PHE A  50      15.672  -8.638   9.854  1.00 89.95           H
ATOM    482  CE1 PHE A  50      12.254  -7.581   8.458  1.00 89.95           C
ATOM    483  HE1 PHE A  50      11.283  -7.271   8.072  1.00 89.95           H
ATOM    484  CE2 PHE A  50      14.129  -9.003   8.358  1.00 89.95           C
ATOM    485  HE2 PHE A  50      14.662  -9.832   7.891  1.00 89.95           H
ATOM    486  CZ  PHE A  50      12.918  -8.616   7.876  1.00 89.95           C
ATOM    487  HZ  PHE A  50      12.479  -9.134   7.023  1.00 89.95           H
ATOM    488  HN  PHE A  50      15.589  -4.998  12.856  1.00 89.95           H
ATOM    489  N   LEU A  51      14.487  -3.645  10.448  1.00 92.32           N
ATOM    490  CA  LEU A  51      13.665  -2.781   9.618  1.00 92.32           C
ATOM    491  C   LEU A  51      14.556  -1.747   8.928  1.00 92.32           C
ATOM    492  O   LEU A  51      14.490  -1.578   7.711  1.00 92.32           O
ATOM    493  HA  LEU A  51      13.204  -3.405   8.853  1.00 92.32           H
ATOM    494  CB  LEU A  51      12.533  -2.165  10.443  1.00 92.32           C
ATOM    495 1HB  LEU A  51      12.972  -1.631  11.285  1.00 92.32           H
ATOM    496 2HB  LEU A  51      12.023  -1.425   9.827  1.00 92.32           H
ATOM    497  CG  LEU A  51      11.489  -3.144  10.984  1.00 92.32           C
ATOM    498  HG  LEU A  51      11.991  -3.845  11.651  1.00 92.32           H
ATOM    499  CD1 LEU A  51      10.429  -2.412  11.811  1.00 92.32           C
ATOM    500 1HD1 LEU A  51      10.908  -1.911  12.653  1.00 92.32           H
ATOM    501 2HD1 LEU A  51       9.926  -1.674  11.187  1.00 92.32           H
ATOM    502 3HD1 LEU A  51       9.699  -3.131  12.184  1.00 92.32           H
ATOM    503  CD2 LEU A  51      10.866  -3.963   9.852  1.00 92.32           C
ATOM    504 1HD2 LEU A  51      10.382  -3.293   9.141  1.00 92.32           H
ATOM    505 2HD2 LEU A  51      11.646  -4.530   9.343  1.00 92.32           H
ATOM    506 3HD2 LEU A  51      10.128  -4.651  10.264  1.00 92.32           H
ATOM    507  HN  LEU A  51      14.403  -3.490  11.433  1.00 92.32           H
ATOM    508  N   PRO A  52      15.403  -1.038   9.688  1.00 94.12           N
ATOM    509  CA  PRO A  52      16.089   0.141   9.155  1.00 94.12           C
ATOM    510  C   PRO A  52      16.823  -0.156   7.858  1.00 94.12           C
ATOM    511  O   PRO A  52      16.642   0.545   6.863  1.00 94.12           O
ATOM    512  HA  PRO A  52      15.363   0.914   8.900  1.00 94.12           H
ATOM    513  CB  PRO A  52      17.052   0.538  10.275  1.00 94.12           C
ATOM    514 1HB  PRO A  52      18.030   0.074  10.146  1.00 94.12           H
ATOM    515 2HB  PRO A  52      17.213   1.615  10.304  1.00 94.12           H
ATOM    516  CG  PRO A  52      16.353   0.039  11.535  1.00 94.12           C
ATOM    517 1HG  PRO A  52      17.050  -0.075  12.366  1.00 94.12           H
ATOM    518 2HG  PRO A  52      15.584   0.733  11.872  1.00 94.12           H
ATOM    519  CD  PRO A  52      15.768  -1.293  11.093  1.00 94.12           C
ATOM    520 1HD  PRO A  52      16.494  -2.102  11.178  1.00 94.12           H
ATOM    521 2HD  PRO A  52      14.907  -1.576  11.698  1.00 94.12           H
ATOM    522  N   PRO A  53      17.667  -1.197   7.837  1.00 95.02           N
ATOM    523  CA  PRO A  53      18.437  -1.520   6.633  1.00 95.02           C
ATOM    524  C   PRO A  53      17.555  -1.658   5.404  1.00 95.02           C
ATOM    525  O   PRO A  53      17.895  -1.161   4.332  1.00 95.02           O
ATOM    526  HA  PRO A  53      19.125  -0.707   6.400  1.00 95.02           H
ATOM    527  CB  PRO A  53      19.128  -2.838   6.988  1.00 95.02           C
ATOM    528 1HB  PRO A  53      18.534  -3.698   6.679  1.00 95.02           H
ATOM    529 2HB  PRO A  53      20.097  -2.928   6.497  1.00 95.02           H
ATOM    530  CG  PRO A  53      19.269  -2.766   8.504  1.00 95.02           C
ATOM    531 1HG  PRO A  53      19.413  -3.753   8.944  1.00 95.02           H
ATOM    532 2HG  PRO A  53      20.129  -2.168   8.802  1.00 95.02           H
ATOM    533  CD  PRO A  53      17.956  -2.134   8.937  1.00 95.02           C
ATOM    534 1HD  PRO A  53      17.166  -2.877   9.048  1.00 95.02           H
ATOM    535 2HD  PRO A  53      18.049  -1.627   9.897  1.00 95.02           H
ATOM    536  N   LEU A  54      16.433  -2.338   5.593  1.00 92.40           N
ATOM    537  CA  LEU A  54      15.569  -2.682   4.476  1.00 92.40           C
ATOM    538  C   LEU A  54      14.885  -1.415   3.958  1.00 92.40           C
ATOM    539  O   LEU A  54      14.761  -1.223   2.749  1.00 92.40           O
ATOM    540  HA  LEU A  54      16.202  -3.081   3.684  1.00 92.40           H
ATOM    541  CB  LEU A  54      14.591  -3.788   4.877  1.00 92.40           C
ATOM    542 1HB  LEU A  54      14.027  -3.451   5.746  1.00 92.40           H
ATOM    543 2HB  LEU A  54      13.876  -3.925   4.065  1.00 92.40           H
ATOM    544  CG  LEU A  54      15.214  -5.147   5.205  1.00 92.40           C
ATOM    545  HG  LEU A  54      15.926  -5.009   6.018  1.00 92.40           H
ATOM    546  CD1 LEU A  54      14.152  -6.133   5.696  1.00 92.40           C
ATOM    547 1HD1 LEU A  54      13.679  -5.739   6.595  1.00 92.40           H
ATOM    548 2HD1 LEU A  54      13.399  -6.272   4.920  1.00 92.40           H
ATOM    549 3HD1 LEU A  54      14.622  -7.090   5.922  1.00 92.40           H
ATOM    550  CD2 LEU A  54      15.995  -5.695   4.009  1.00 92.40           C
ATOM    551 1HD2 LEU A  54      15.323  -5.815   3.159  1.00 92.40           H
ATOM    552 2HD2 LEU A  54      16.792  -4.999   3.746  1.00 92.40           H
ATOM    553 3HD2 LEU A  54      16.428  -6.661   4.269  1.00 92.40           H
ATOM    554  HN  LEU A  54      16.113  -2.651   6.487  1.00 92.40           H
ATOM    555  N   TYR A  55      14.458  -0.584   4.898  1.00 92.81           N
ATOM    556  CA  TYR A  55      13.756   0.640   4.552  1.00 92.81           C
ATOM    557  C   TYR A  55      14.660   1.586   3.760  1.00 92.81           C
ATOM    558  O   TYR A  55      14.207   2.248   2.827  1.00 92.81           O
ATOM    559  HA  TYR A  55      12.896   0.372   3.937  1.00 92.81           H
ATOM    560  CB  TYR A  55      13.383   1.302   5.880  1.00 92.81           C
ATOM    561 1HB  TYR A  55      14.245   1.267   6.546  1.00 92.81           H
ATOM    562 2HB  TYR A  55      13.160   2.354   5.700  1.00 92.81           H
ATOM    563  CG  TYR A  55      12.187   0.656   6.583  1.00 92.81           C
ATOM    564  CD1 TYR A  55      11.583  -0.457   6.034  1.00 92.81           C
ATOM    565  HD1 TYR A  55      11.958  -0.876   5.100  1.00 92.81           H
ATOM    566  CD2 TYR A  55      11.713   1.186   7.765  1.00 92.81           C
ATOM    567  HD2 TYR A  55      12.190   2.066   8.198  1.00 92.81           H
ATOM    568  CE1 TYR A  55      10.458  -1.065   6.696  1.00 92.81           C
ATOM    569  HE1 TYR A  55       9.971  -1.945   6.274  1.00 92.81           H
ATOM    570  CE2 TYR A  55      10.587   0.578   8.427  1.00 92.81           C
ATOM    571  HE2 TYR A  55      10.203   0.987   9.361  1.00 92.81           H
ATOM    572  CZ  TYR A  55      10.016  -0.517   7.860  1.00 92.81           C
ATOM    573  OH  TYR A  55       8.953  -1.092   8.485  1.00 92.81           O
ATOM    574  HH  TYR A  55       8.611  -1.859   7.942  1.00 92.81           H
ATOM    575  HN  TYR A  55      14.586  -0.735   5.878  1.00 92.81           H
ATOM    576  N   TRP A  56      15.922   1.621   4.162  1.00 91.73           N
ATOM    577  CA  TRP A  56      16.906   2.436   3.469  1.00 91.73           C
ATOM    578  C   TRP A  56      17.089   1.862   2.062  1.00 91.73           C
ATOM    579  O   TRP A  56      17.162   2.609   1.088  1.00 91.73           O
ATOM    580  HA  TRP A  56      16.514   3.452   3.409  1.00 91.73           H
ATOM    581  CB  TRP A  56      18.213   2.509   4.260  1.00 91.73           C
ATOM    582 1HB  TRP A  56      18.410   1.534   4.707  1.00 91.73           H
ATOM    583 2HB  TRP A  56      19.032   2.715   3.571  1.00 91.73           H
ATOM    584  CG  TRP A  56      18.215   3.569   5.363  1.00 91.73           C
ATOM    585  CD1 TRP A  56      18.306   3.382   6.687  1.00 91.73           C
ATOM    586  HD1 TRP A  56      18.394   2.406   7.164  1.00 91.73           H
ATOM    587  CD2 TRP A  56      18.118   4.998   5.182  1.00 91.73           C
ATOM    588  NE1 TRP A  56      18.274   4.581   7.370  1.00 91.73           N
ATOM    589  HE1 TRP A  56      18.326   4.699   8.362  1.00 91.73           H
ATOM    590  CE2 TRP A  56      18.156   5.594   6.426  1.00 91.73           C
ATOM    591  CE3 TRP A  56      18.002   5.760   4.007  1.00 91.73           C
ATOM    592  HE3 TRP A  56      17.969   5.313   3.014  1.00 91.73           H
ATOM    593  CZ2 TRP A  56      18.084   6.980   6.614  1.00 91.73           C
ATOM    594  HZ2 TRP A  56      18.116   7.427   7.608  1.00 91.73           H
ATOM    595  CZ3 TRP A  56      17.930   7.143   4.212  1.00 91.73           C
ATOM    596  HZ3 TRP A  56      17.839   7.782   3.333  1.00 91.73           H
ATOM    597  CH2 TRP A  56      17.967   7.760   5.457  1.00 91.73           C
ATOM    598  HH2 TRP A  56      17.906   8.845   5.533  1.00 91.73           H
ATOM    599  HN  TRP A  56      16.275   1.107   4.943  1.00 91.73           H
ATOM    600  N   LEU A  57      17.159   0.541   2.002  1.00 92.45           N
ATOM    601  CA  LEU A  57      17.352  -0.141   0.733  1.00 92.45           C
ATOM    602  C   LEU A  57      16.174   0.170  -0.192  1.00 92.45           C
ATOM    603  O   LEU A  57      16.370   0.572  -1.338  1.00 92.45           O
ATOM    604  HA  LEU A  57      18.260   0.258   0.282  1.00 92.45           H
ATOM    605  CB  LEU A  57      17.578  -1.638   0.958  1.00 92.45           C
ATOM    606 1HB  LEU A  57      18.450  -1.761   1.600  1.00 92.45           H
ATOM    607 2HB  LEU A  57      16.722  -2.036   1.503  1.00 92.45           H
ATOM    608  CG  LEU A  57      17.783  -2.482  -0.301  1.00 92.45           C
ATOM    609  HG  LEU A  57      16.950  -2.292  -0.979  1.00 92.45           H
ATOM    610  CD1 LEU A  57      19.063  -2.073  -1.033  1.00 92.45           C
ATOM    611 1HD1 LEU A  57      18.997  -1.024  -1.322  1.00 92.45           H
ATOM    612 2HD1 LEU A  57      19.919  -2.215  -0.374  1.00 92.45           H
ATOM    613 3HD1 LEU A  57      19.184  -2.689  -1.924  1.00 92.45           H
ATOM    614  CD2 LEU A  57      17.765  -3.975   0.031  1.00 92.45           C
ATOM    615 1HD2 LEU A  57      18.564  -4.200   0.736  1.00 92.45           H
ATOM    616 2HD2 LEU A  57      16.804  -4.237   0.474  1.00 92.45           H
ATOM    617 3HD2 LEU A  57      17.912  -4.552  -0.882  1.00 92.45           H
ATOM    618  HN  LEU A  57      17.086  -0.060   2.798  1.00 92.45           H
ATOM    619  N   VAL A  58      14.976  -0.027   0.339  1.00 94.30           N
ATOM    620  CA  VAL A  58      13.768   0.168  -0.444  1.00 94.30           C
ATOM    621  C   VAL A  58      13.708   1.618  -0.928  1.00 94.30           C
ATOM    622  O   VAL A  58      13.360   1.878  -2.079  1.00 94.30           O
ATOM    623  HA  VAL A  58      13.830  -0.489  -1.312  1.00 94.30           H
ATOM    624  CB  VAL A  58      12.542  -0.241   0.374  1.00 94.30           C
ATOM    625  HB  VAL A  58      12.570   0.306   1.316  1.00 94.30           H
ATOM    626  CG1 VAL A  58      11.249   0.136  -0.351  1.00 94.30           C
ATOM    627 1HG1 VAL A  58      11.221   1.214  -0.507  1.00 94.30           H
ATOM    628 2HG1 VAL A  58      11.211  -0.372  -1.314  1.00 94.30           H
ATOM    629 3HG1 VAL A  58      10.393  -0.166   0.253  1.00 94.30           H
ATOM    630  CG2 VAL A  58      12.573  -1.736   0.698  1.00 94.30           C
ATOM    631 1HG2 VAL A  58      12.581  -2.309  -0.229  1.00 94.30           H
ATOM    632 2HG2 VAL A  58      13.470  -1.965   1.274  1.00 94.30           H
ATOM    633 3HG2 VAL A  58      11.690  -2.000   1.281  1.00 94.30           H
ATOM    634  HN  VAL A  58      14.825  -0.313   1.285  1.00 94.30           H
ATOM    635  N   PHE A  59      14.051   2.525  -0.025  1.00 95.25           N
ATOM    636  CA  PHE A  59      14.002   3.944  -0.333  1.00 95.25           C
ATOM    637  C   PHE A  59      14.903   4.277  -1.524  1.00 95.25           C
ATOM    638  O   PHE A  59      14.461   4.908  -2.484  1.00 95.25           O
ATOM    639  HA  PHE A  59      12.969   4.186  -0.582  1.00 95.25           H
ATOM    640  CB  PHE A  59      14.514   4.687   0.902  1.00 95.25           C
ATOM    641 1HB  PHE A  59      13.815   4.531   1.723  1.00 95.25           H
ATOM    642 2HB  PHE A  59      15.466   4.253   1.207  1.00 95.25           H
ATOM    643  CG  PHE A  59      14.701   6.191   0.690  1.00 95.25           C
ATOM    644  CD1 PHE A  59      15.953   6.722   0.657  1.00 95.25           C
ATOM    645  HD1 PHE A  59      16.822   6.077   0.781  1.00 95.25           H
ATOM    646  CD2 PHE A  59      13.617   6.996   0.534  1.00 95.25           C
ATOM    647  HD2 PHE A  59      12.614   6.570   0.561  1.00 95.25           H
ATOM    648  CE1 PHE A  59      16.127   8.118   0.460  1.00 95.25           C
ATOM    649  HE1 PHE A  59      17.130   8.544   0.434  1.00 95.25           H
ATOM    650  CE2 PHE A  59      13.790   8.392   0.337  1.00 95.25           C
ATOM    651  HE2 PHE A  59      12.921   9.037   0.212  1.00 95.25           H
ATOM    652  CZ  PHE A  59      15.042   8.923   0.304  1.00 95.25           C
ATOM    653  HZ  PHE A  59      15.175   9.994   0.153  1.00 95.25           H
ATOM    654  HN  PHE A  59      14.357   2.304   0.901  1.00 95.25           H
ATOM    655  N   ILE A  60      16.149   3.839  -1.424  1.00 93.40           N
ATOM    656  CA  ILE A  60      17.155   4.214  -2.403  1.00 93.40           C
ATOM    657  C   ILE A  60      16.739   3.696  -3.781  1.00 93.40           C
ATOM    658  O   ILE A  60      16.685   4.458  -4.744  1.00 93.40           O
ATOM    659  HA  ILE A  60      17.186   5.303  -2.439  1.00 93.40           H
ATOM    660  CB  ILE A  60      18.539   3.736  -1.959  1.00 93.40           C
ATOM    661  HB  ILE A  60      18.464   2.686  -1.679  1.00 93.40           H
ATOM    662  CG1 ILE A  60      19.012   4.501  -0.720  1.00 93.40           C
ATOM    663 1HG1 ILE A  60      19.258   5.527  -0.994  1.00 93.40           H
ATOM    664 2HG1 ILE A  60      18.205   4.551   0.011  1.00 93.40           H
ATOM    665  CG2 ILE A  60      19.546   3.827  -3.107  1.00 93.40           C
ATOM    666 1HG2 ILE A  60      19.209   3.203  -3.935  1.00 93.40           H
ATOM    667 2HG2 ILE A  60      19.624   4.862  -3.441  1.00 93.40           H
ATOM    668 3HG2 ILE A  60      20.521   3.482  -2.764  1.00 93.40           H
ATOM    669  CD1 ILE A  60      20.234   3.827  -0.094  1.00 93.40           C
ATOM    670 1HD1 ILE A  60      19.978   2.810   0.201  1.00 93.40           H
ATOM    671 2HD1 ILE A  60      21.047   3.801  -0.820  1.00 93.40           H
ATOM    672 3HD1 ILE A  60      20.550   4.391   0.784  1.00 93.40           H
ATOM    673  HN  ILE A  60      16.474   3.240  -0.692  1.00 93.40           H
ATOM    674  N   VAL A  61      16.454   2.403  -3.830  1.00 93.47           N
ATOM    675  CA  VAL A  61      16.178   1.745  -5.096  1.00 93.47           C
ATOM    676  C   VAL A  61      14.873   2.292  -5.676  1.00 93.47           C
ATOM    677  O   VAL A  61      14.782   2.547  -6.876  1.00 93.47           O
ATOM    678  HA  VAL A  61      16.994   1.987  -5.777  1.00 93.47           H
ATOM    679  CB  VAL A  61      16.157   0.227  -4.903  1.00 93.47           C
ATOM    680  HB  VAL A  61      15.403  -0.004  -4.150  1.00 93.47           H
ATOM    681  CG1 VAL A  61      15.761  -0.484  -6.198  1.00 93.47           C
ATOM    682 1HG1 VAL A  61      14.768  -0.157  -6.504  1.00 93.47           H
ATOM    683 2HG1 VAL A  61      16.481  -0.242  -6.981  1.00 93.47           H
ATOM    684 3HG1 VAL A  61      15.754  -1.562  -6.033  1.00 93.47           H
ATOM    685  CG2 VAL A  61      17.506  -0.279  -4.389  1.00 93.47           C
ATOM    686 1HG2 VAL A  61      18.286  -0.030  -5.108  1.00 93.47           H
ATOM    687 2HG2 VAL A  61      17.730   0.191  -3.432  1.00 93.47           H
ATOM    688 3HG2 VAL A  61      17.463  -1.361  -4.261  1.00 93.47           H
ATOM    689  HN  VAL A  61      16.411   1.809  -3.027  1.00 93.47           H
ATOM    690  N   GLY A  62      13.895   2.457  -4.798  1.00 94.99           N
ATOM    691  CA  GLY A  62      12.565   2.858  -5.224  1.00 94.99           C
ATOM    692  C   GLY A  62      12.565   4.300  -5.734  1.00 94.99           C
ATOM    693  O   GLY A  62      11.948   4.602  -6.754  1.00 94.99           O
ATOM    694 1HA  GLY A  62      12.215   2.190  -6.012  1.00 94.99           H
ATOM    695 2HA  GLY A  62      11.868   2.762  -4.392  1.00 94.99           H
ATOM    696  HN  GLY A  62      14.000   2.321  -3.812  1.00 94.99           H
ATOM    697  N   ALA A  63      13.263   5.154  -4.999  1.00 94.95           N
ATOM    698  CA  ALA A  63      13.305   6.568  -5.332  1.00 94.95           C
ATOM    699  C   ALA A  63      13.928   6.743  -6.718  1.00 94.95           C
ATOM    700  O   ALA A  63      13.404   7.483  -7.549  1.00 94.95           O
ATOM    701  HA  ALA A  63      12.279   6.934  -5.355  1.00 94.95           H
ATOM    702  CB  ALA A  63      14.074   7.325  -4.247  1.00 94.95           C
ATOM    703 1HB  ALA A  63      13.574   7.192  -3.288  1.00 94.95           H
ATOM    704 2HB  ALA A  63      15.091   6.936  -4.184  1.00 94.95           H
ATOM    705 3HB  ALA A  63      14.105   8.385  -4.497  1.00 94.95           H
ATOM    706  HN  ALA A  63      13.793   4.894  -4.192  1.00 94.95           H
ATOM    707  N   LEU A  64      15.038   6.049  -6.925  1.00 89.50           N
ATOM    708  CA  LEU A  64      15.741   6.123  -8.195  1.00 89.50           C
ATOM    709  C   LEU A  64      14.833   5.594  -9.307  1.00 89.50           C
ATOM    710  O   LEU A  64      14.704   6.219 -10.358  1.00 89.50           O
ATOM    711  HA  LEU A  64      15.950   7.175  -8.391  1.00 89.50           H
ATOM    712  CB  LEU A  64      17.087   5.403  -8.104  1.00 89.50           C
ATOM    713 1HB  LEU A  64      16.915   4.401  -7.711  1.00 89.50           H
ATOM    714 2HB  LEU A  64      17.483   5.286  -9.113  1.00 89.50           H
ATOM    715  CG  LEU A  64      18.155   6.081  -7.244  1.00 89.50           C
ATOM    716  HG  LEU A  64      17.731   6.266  -6.257  1.00 89.50           H
ATOM    717  CD1 LEU A  64      19.367   5.167  -7.052  1.00 89.50           C
ATOM    718 1HD1 LEU A  64      19.054   4.247  -6.559  1.00 89.50           H
ATOM    719 2HD1 LEU A  64      19.800   4.930  -8.024  1.00 89.50           H
ATOM    720 3HD1 LEU A  64      20.110   5.674  -6.437  1.00 89.50           H
ATOM    721  CD2 LEU A  64      18.548   7.440  -7.828  1.00 89.50           C
ATOM    722 1HD2 LEU A  64      18.945   7.302  -8.833  1.00 89.50           H
ATOM    723 2HD2 LEU A  64      17.670   8.085  -7.869  1.00 89.50           H
ATOM    724 3HD2 LEU A  64      19.308   7.900  -7.197  1.00 89.50           H
ATOM    725  HN  LEU A  64      15.455   5.447  -6.245  1.00 89.50           H
ATOM    726  N   GLY A  65      14.228   4.447  -9.037  1.00 92.71           N
ATOM    727  CA  GLY A  65      13.464   3.746 -10.055  1.00 92.71           C
ATOM    728  C   GLY A  65      12.254   4.571 -10.498  1.00 92.71           C
ATOM    729  O   GLY A  65      12.052   4.792 -11.691  1.00 92.71           O
ATOM    730 1HA  GLY A  65      14.102   3.538 -10.915  1.00 92.71           H
ATOM    731 2HA  GLY A  65      13.130   2.784  -9.667  1.00 92.71           H
ATOM    732  HN  GLY A  65      14.253   3.998  -8.144  1.00 92.71           H
ATOM    733  N   ASN A  66      11.481   5.004  -9.514  1.00 90.49           N
ATOM    734  CA  ASN A  66      10.227   5.683  -9.790  1.00 90.49           C
ATOM    735  C   ASN A  66      10.519   7.052 -10.409  1.00 90.49           C
ATOM    736  O   ASN A  66       9.782   7.515 -11.278  1.00 90.49           O
ATOM    737  HA  ASN A  66       9.688   5.024 -10.472  1.00 90.49           H
ATOM    738  CB  ASN A  66       9.426   5.906  -8.506  1.00 90.49           C
ATOM    739 1HB  ASN A  66      10.091   6.246  -7.713  1.00 90.49           H
ATOM    740 2HB  ASN A  66       8.689   6.694  -8.664  1.00 90.49           H
ATOM    741  CG  ASN A  66       8.719   4.620  -8.071  1.00 90.49           C
ATOM    742  OD1 ASN A  66       7.815   4.126  -8.724  1.00 90.49           O
ATOM    743  ND2 ASN A  66       9.181   4.108  -6.933  1.00 90.49           N
ATOM    744 1HD2 ASN A  66       9.926   4.564  -6.446  1.00 90.49           H
ATOM    745 2HD2 ASN A  66       8.783   3.268  -6.566  1.00 90.49           H
ATOM    746  HN  ASN A  66      11.698   4.897  -8.543  1.00 90.49           H
ATOM    747  N   SER A  67      11.596   7.661  -9.936  1.00 91.13           N
ATOM    748  CA  SER A  67      12.036   8.934 -10.481  1.00 91.13           C
ATOM    749  C   SER A  67      12.347   8.785 -11.972  1.00 91.13           C
ATOM    750  O   SER A  67      12.037   9.671 -12.766  1.00 91.13           O
ATOM    751  HA  SER A  67      11.200   9.617 -10.332  1.00 91.13           H
ATOM    752  CB  SER A  67      13.263   9.460  -9.733  1.00 91.13           C
ATOM    753 1HB  SER A  67      14.072   8.734  -9.809  1.00 91.13           H
ATOM    754 2HB  SER A  67      13.611  10.377 -10.207  1.00 91.13           H
ATOM    755  OG  SER A  67      12.981   9.714  -8.359  1.00 91.13           O
ATOM    756  HG  SER A  67      13.496   9.079  -7.782  1.00 91.13           H
ATOM    757  HN  SER A  67      12.163   7.301  -9.195  1.00 91.13           H
ATOM    758  N   LEU A  68      12.957   7.657 -12.306  1.00 85.72           N
ATOM    759  CA  LEU A  68      13.313   7.380 -13.688  1.00 85.72           C
ATOM    760  C   LEU A  68      12.037   7.243 -14.521  1.00 85.72           C
ATOM    761  O   LEU A  68      11.967   7.743 -15.642  1.00 85.72           O
ATOM    762  HA  LEU A  68      13.877   8.236 -14.058  1.00 85.72           H
ATOM    763  CB  LEU A  68      14.234   6.161 -13.769  1.00 85.72           C
ATOM    764 1HB  LEU A  68      14.954   6.219 -12.953  1.00 85.72           H
ATOM    765 2HB  LEU A  68      13.635   5.266 -13.604  1.00 85.72           H
ATOM    766  CG  LEU A  68      15.005   5.990 -15.080  1.00 85.72           C
ATOM    767  HG  LEU A  68      14.430   6.460 -15.878  1.00 85.72           H
ATOM    768  CD1 LEU A  68      16.358   6.702 -15.018  1.00 85.72           C
ATOM    769 1HD1 LEU A  68      16.201   7.766 -14.841  1.00 85.72           H
ATOM    770 2HD1 LEU A  68      16.952   6.283 -14.206  1.00 85.72           H
ATOM    771 3HD1 LEU A  68      16.885   6.564 -15.962  1.00 85.72           H
ATOM    772  CD2 LEU A  68      15.152   4.510 -15.440  1.00 85.72           C
ATOM    773 1HD2 LEU A  68      15.693   3.995 -14.646  1.00 85.72           H
ATOM    774 2HD2 LEU A  68      14.164   4.064 -15.555  1.00 85.72           H
ATOM    775 3HD2 LEU A  68      15.704   4.417 -16.376  1.00 85.72           H
ATOM    776  HN  LEU A  68      13.208   6.942 -11.654  1.00 85.72           H
ATOM    777  N   VAL A  69      11.059   6.564 -13.939  1.00 88.52           N
ATOM    778  CA  VAL A  69       9.797   6.337 -14.622  1.00 88.52           C
ATOM    779  C   VAL A  69       9.177   7.684 -14.999  1.00 88.52           C
ATOM    780  O   VAL A  69       8.769   7.886 -16.142  1.00 88.52           O
ATOM    781  HA  VAL A  69      10.011   5.782 -15.535  1.00 88.52           H
ATOM    782  CB  VAL A  69       8.877   5.479 -13.751  1.00 88.52           C
ATOM    783  HB  VAL A  69       8.809   5.949 -12.771  1.00 88.52           H
ATOM    784  CG1 VAL A  69       7.467   5.414 -14.341  1.00 88.52           C
ATOM    785 1HG1 VAL A  69       7.052   6.420 -14.401  1.00 88.52           H
ATOM    786 2HG1 VAL A  69       7.510   4.978 -15.339  1.00 88.52           H
ATOM    787 3HG1 VAL A  69       6.834   4.797 -13.702  1.00 88.52           H
ATOM    788  CG2 VAL A  69       9.457   4.076 -13.559  1.00 88.52           C
ATOM    789 1HG2 VAL A  69       9.569   3.593 -14.530  1.00 88.52           H
ATOM    790 2HG2 VAL A  69      10.430   4.148 -13.075  1.00 88.52           H
ATOM    791 3HG2 VAL A  69       8.783   3.487 -12.937  1.00 88.52           H
ATOM    792  HN  VAL A  69      11.119   6.172 -13.021  1.00 88.52           H
ATOM    793  N   ILE A  70       9.125   8.571 -14.016  1.00 89.28           N
ATOM    794  CA  ILE A  70       8.484   9.861 -14.206  1.00 89.28           C
ATOM    795  C   ILE A  70       9.198  10.622 -15.325  1.00 89.28           C
ATOM    796  O   ILE A  70       8.554  11.239 -16.171  1.00 89.28           O
ATOM    797  HA  ILE A  70       7.456   9.673 -14.518  1.00 89.28           H
ATOM    798  CB  ILE A  70       8.422  10.628 -12.883  1.00 89.28           C
ATOM    799  HB  ILE A  70       9.421  10.639 -12.448  1.00 89.28           H
ATOM    800  CG1 ILE A  70       7.501   9.924 -11.884  1.00 89.28           C
ATOM    801 1HG1 ILE A  70       6.462  10.067 -12.179  1.00 89.28           H
ATOM    802 2HG1 ILE A  70       7.693   8.852 -11.900  1.00 89.28           H
ATOM    803  CG2 ILE A  70       8.012  12.084 -13.113  1.00 89.28           C
ATOM    804 1HG2 ILE A  70       8.740  12.568 -13.763  1.00 89.28           H
ATOM    805 2HG2 ILE A  70       7.029  12.116 -13.581  1.00 89.28           H
ATOM    806 3HG2 ILE A  70       7.976  12.606 -12.156  1.00 89.28           H
ATOM    807  CD1 ILE A  70       7.713  10.465 -10.469  1.00 89.28           C
ATOM    808 1HD1 ILE A  70       8.748  10.299 -10.168  1.00 89.28           H
ATOM    809 2HD1 ILE A  70       7.497  11.533 -10.451  1.00 89.28           H
ATOM    810 3HD1 ILE A  70       7.047   9.948  -9.778  1.00 89.28           H
ATOM    811  HN  ILE A  70       9.510   8.420 -13.106  1.00 89.28           H
ATOM    812  N   LEU A  71      10.521  10.552 -15.293  1.00 84.91           N
ATOM    813  CA  LEU A  71      11.332  11.258 -16.270  1.00 84.91           C
ATOM    814  C   LEU A  71      11.005  10.735 -17.670  1.00 84.91           C
ATOM    815  O   LEU A  71      10.861  11.516 -18.610  1.00 84.91           O
ATOM    816  HA  LEU A  71      11.057  12.312 -16.222  1.00 84.91           H
ATOM    817  CB  LEU A  71      12.815  11.160 -15.907  1.00 84.91           C
ATOM    818 1HB  LEU A  71      13.030  10.133 -15.615  1.00 84.91           H
ATOM    819 2HB  LEU A  71      13.402  11.367 -16.802  1.00 84.91           H
ATOM    820  CG  LEU A  71      13.295  12.090 -14.791  1.00 84.91           C
ATOM    821  HG  LEU A  71      12.593  12.016 -13.960  1.00 84.91           H
ATOM    822  CD1 LEU A  71      14.665  11.654 -14.266  1.00 84.91           C
ATOM    823 1HD1 LEU A  71      14.597  10.640 -13.872  1.00 84.91           H
ATOM    824 2HD1 LEU A  71      15.390  11.680 -15.079  1.00 84.91           H
ATOM    825 3HD1 LEU A  71      14.982  12.332 -13.473  1.00 84.91           H
ATOM    826  CD2 LEU A  71      13.296  13.548 -15.254  1.00 84.91           C
ATOM    827 1HD2 LEU A  71      13.962  13.657 -16.110  1.00 84.91           H
ATOM    828 2HD2 LEU A  71      12.285  13.839 -15.540  1.00 84.91           H
ATOM    829 3HD2 LEU A  71      13.641  14.187 -14.441  1.00 84.91           H
ATOM    830  HN  LEU A  71      11.037  10.025 -14.617  1.00 84.91           H
ATOM    831  N   VAL A  72      10.899   9.418 -17.766  1.00 84.84           N
ATOM    832  CA  VAL A  72      10.692   8.775 -19.052  1.00 84.84           C
ATOM    833  C   VAL A  72       9.374   9.264 -19.656  1.00 84.84           C
ATOM    834  O   VAL A  72       9.313   9.596 -20.838  1.00 84.84           O
ATOM    835  HA  VAL A  72      11.510   9.077 -19.706  1.00 84.84           H
ATOM    836  CB  VAL A  72      10.749   7.255 -18.892  1.00 84.84           C
ATOM    837  HB  VAL A  72      10.058   6.975 -18.096  1.00 84.84           H
ATOM    838  CG1 VAL A  72      10.298   6.551 -20.174  1.00 84.84           C
ATOM    839 1HG1 VAL A  72       9.272   6.840 -20.406  1.00 84.84           H
ATOM    840 2HG1 VAL A  72      10.951   6.841 -20.997  1.00 84.84           H
ATOM    841 3HG1 VAL A  72      10.348   5.472 -20.033  1.00 84.84           H
ATOM    842  CG2 VAL A  72      12.150   6.799 -18.481  1.00 84.84           C
ATOM    843 1HG2 VAL A  72      12.868   7.097 -19.245  1.00 84.84           H
ATOM    844 2HG2 VAL A  72      12.418   7.260 -17.530  1.00 84.84           H
ATOM    845 3HG2 VAL A  72      12.162   5.714 -18.374  1.00 84.84           H
ATOM    846  HN  VAL A  72      10.951   8.795 -16.985  1.00 84.84           H
ATOM    847  N   TYR A  73       8.350   9.293 -18.815  1.00 81.52           N
ATOM    848  CA  TYR A  73       7.027   9.699 -19.260  1.00 81.52           C
ATOM    849  C   TYR A  73       6.999  11.188 -19.607  1.00 81.52           C
ATOM    850  O   TYR A  73       6.277  11.605 -20.512  1.00 81.52           O
ATOM    851  HA  TYR A  73       6.780   9.121 -20.151  1.00 81.52           H
ATOM    852  CB  TYR A  73       6.088   9.444 -18.079  1.00 81.52           C
ATOM    853 1HB  TYR A  73       6.651   9.550 -17.152  1.00 81.52           H
ATOM    854 2HB  TYR A  73       5.314  10.212 -18.072  1.00 81.52           H
ATOM    855  CG  TYR A  73       5.421   8.068 -18.100  1.00 81.52           C
ATOM    856  CD1 TYR A  73       4.507   7.759 -19.087  1.00 81.52           C
ATOM    857  HD1 TYR A  73       4.261   8.495 -19.852  1.00 81.52           H
ATOM    858  CD2 TYR A  73       5.733   7.135 -17.132  1.00 81.52           C
ATOM    859  HD2 TYR A  73       6.455   7.379 -16.353  1.00 81.52           H
ATOM    860  CE1 TYR A  73       3.879   6.463 -19.107  1.00 81.52           C
ATOM    861  HE1 TYR A  73       3.156   6.206 -19.881  1.00 81.52           H
ATOM    862  CE2 TYR A  73       5.105   5.839 -17.152  1.00 81.52           C
ATOM    863  HE2 TYR A  73       5.342   5.093 -16.393  1.00 81.52           H
ATOM    864  CZ  TYR A  73       4.209   5.567 -18.138  1.00 81.52           C
ATOM    865  OH  TYR A  73       3.616   4.343 -18.157  1.00 81.52           O
ATOM    866  HH  TYR A  73       3.100   4.226 -19.005  1.00 81.52           H
ATOM    867  HN  TYR A  73       8.413   9.045 -17.848  1.00 81.52           H
ATOM    868  N   TRP A  74       7.793  11.950 -18.870  1.00 72.49           N
ATOM    869  CA  TRP A  74       7.783  13.397 -19.009  1.00 72.49           C
ATOM    870  C   TRP A  74       8.339  13.742 -20.391  1.00 72.49           C
ATOM    871  O   TRP A  74       7.716  14.487 -21.146  1.00 72.49           O
ATOM    872  HA  TRP A  74       6.749  13.732 -18.928  1.00 72.49           H
ATOM    873  CB  TRP A  74       8.558  14.062 -17.869  1.00 72.49           C
ATOM    874 1HB  TRP A  74       8.178  13.688 -16.919  1.00 72.49           H
ATOM    875 2HB  TRP A  74       9.605  13.766 -17.933  1.00 72.49           H
ATOM    876  CG  TRP A  74       8.475  15.590 -17.870  1.00 72.49           C
ATOM    877  CD1 TRP A  74       9.244  16.458 -18.541  1.00 72.49           C
ATOM    878  HD1 TRP A  74      10.062  16.169 -19.201  1.00 72.49           H
ATOM    879  CD2 TRP A  74       7.535  16.400 -17.134  1.00 72.49           C
ATOM    880  NE1 TRP A  74       8.870  17.763 -18.292  1.00 72.49           N
ATOM    881  HE1 TRP A  74       9.293  18.583 -18.677  1.00 72.49           H
ATOM    882  CE2 TRP A  74       7.798  17.727 -17.409  1.00 72.49           C
ATOM    883  CE3 TRP A  74       6.496  16.025 -16.263  1.00 72.49           C
ATOM    884  HE3 TRP A  74       6.268  14.985 -16.030  1.00 72.49           H
ATOM    885  CZ2 TRP A  74       7.066  18.784 -16.855  1.00 72.49           C
ATOM    886  HZ2 TRP A  74       7.294  19.824 -17.089  1.00 72.49           H
ATOM    887  CZ3 TRP A  74       5.775  17.093 -15.718  1.00 72.49           C
ATOM    888  HZ3 TRP A  74       4.958  16.858 -15.036  1.00 72.49           H
ATOM    889  CH2 TRP A  74       6.027  18.434 -15.985  1.00 72.49           C
ATOM    890  HH2 TRP A  74       5.418  19.209 -15.520  1.00 72.49           H
ATOM    891  HN  TRP A  74       8.434  11.596 -18.188  1.00 72.49           H
ATOM    892  N   TYR A  75       9.506  13.185 -20.681  1.00 70.19           N
ATOM    893  CA  TYR A  75      10.307  13.662 -21.796  1.00 70.19           C
ATOM    894  C   TYR A  75      10.017  12.855 -23.064  1.00 70.19           C
ATOM    895  O   TYR A  75      10.128  13.375 -24.173  1.00 70.19           O
ATOM    896  HA  TYR A  75      10.050  14.706 -21.972  1.00 70.19           H
ATOM    897  CB  TYR A  75      11.766  13.445 -21.391  1.00 70.19           C
ATOM    898 1HB  TYR A  75      11.852  12.486 -20.880  1.00 70.19           H
ATOM    899 2HB  TYR A  75      12.377  13.383 -22.291  1.00 70.19           H
ATOM    900  CG  TYR A  75      12.329  14.541 -20.483  1.00 70.19           C
ATOM    901  CD1 TYR A  75      12.694  15.759 -21.018  1.00 70.19           C
ATOM    902  HD1 TYR A  75      12.582  15.941 -22.087  1.00 70.19           H
ATOM    903  CD2 TYR A  75      12.471  14.311 -19.130  1.00 70.19           C
ATOM    904  HD2 TYR A  75      12.182  13.349 -18.707  1.00 70.19           H
ATOM    905  CE1 TYR A  75      13.224  16.791 -20.165  1.00 70.19           C
ATOM    906  HE1 TYR A  75      13.517  17.758 -20.574  1.00 70.19           H
ATOM    907  CE2 TYR A  75      13.001  15.342 -18.276  1.00 70.19           C
ATOM    908  HE2 TYR A  75      13.118  15.174 -17.206  1.00 70.19           H
ATOM    909  CZ  TYR A  75      13.351  16.531 -18.836  1.00 70.19           C
ATOM    910  OH  TYR A  75      13.851  17.506 -18.029  1.00 70.19           O
ATOM    911  HH  TYR A  75      13.872  17.188 -17.081  1.00 70.19           H
ATOM    912  HN  TYR A  75       9.904  12.423 -20.171  1.00 70.19           H
ATOM    913  N   CYS A  76       9.651  11.599 -22.857  1.00 69.57           N
ATOM    914  CA  CYS A  76       9.693  10.621 -23.930  1.00 69.57           C
ATOM    915  C   CYS A  76       8.271  10.106 -24.167  1.00 69.57           C
ATOM    916  O   CYS A  76       7.669  10.389 -25.201  1.00 69.57           O
ATOM    917  HA  CYS A  76      10.068  11.139 -24.812  1.00 69.57           H
ATOM    918  CB  CYS A  76      10.668   9.483 -23.621  1.00 69.57           C
ATOM    919 1HB  CYS A  76      11.599   9.888 -23.226  1.00 69.57           H
ATOM    920 2HB  CYS A  76      10.250   8.835 -22.850  1.00 69.57           H
ATOM    921  SG  CYS A  76      11.001   8.515 -25.137  1.00 69.57           S
ATOM    922  HG  CYS A  76       9.809   7.928 -25.193  1.00 69.57           H
ATOM    923  HN  CYS A  76       9.331  11.248 -21.977  1.00 69.57           H
ATOM    924  N   THR A  77       7.777   9.359 -23.191  1.00 62.49           N
ATOM    925  CA  THR A  77       6.569   8.575 -23.387  1.00 62.49           C
ATOM    926  C   THR A  77       5.374   9.493 -23.651  1.00 62.49           C
ATOM    927  O   THR A  77       4.556   9.216 -24.527  1.00 62.49           O
ATOM    928  HA  THR A  77       6.701   7.958 -24.276  1.00 62.49           H
ATOM    929  CB  THR A  77       6.386   7.675 -22.164  1.00 62.49           C
ATOM    930  HB  THR A  77       6.086   8.258 -21.293  1.00 62.49           H
ATOM    931  OG1 THR A  77       7.630   6.990 -22.047  1.00 62.49           O
ATOM    932  HG1 THR A  77       7.736   6.341 -22.800  1.00 62.49           H
ATOM    933  CG2 THR A  77       5.368   6.558 -22.406  1.00 62.49           C
ATOM    934 1HG2 THR A  77       5.703   5.934 -23.234  1.00 62.49           H
ATOM    935 2HG2 THR A  77       4.400   6.996 -22.649  1.00 62.49           H
ATOM    936 3HG2 THR A  77       5.276   5.949 -21.506  1.00 62.49           H
ATOM    937  HN  THR A  77       8.185   9.285 -22.281  1.00 62.49           H
ATOM    938  N   ARG A  78       5.311  10.566 -22.877  1.00 56.78           N
ATOM    939  CA  ARG A  78       4.081  11.330 -22.756  1.00 56.78           C
ATOM    940  C   ARG A  78       2.903  10.397 -22.466  1.00 56.78           C
ATOM    941  O   ARG A  78       2.900   9.244 -22.897  1.00 56.78           O
ATOM    942  HA  ARG A  78       4.256  12.010 -21.922  1.00 56.78           H
ATOM    943  CB  ARG A  78       3.794  12.120 -24.034  1.00 56.78           C
ATOM    944 1HB  ARG A  78       3.678  11.433 -24.872  1.00 56.78           H
ATOM    945 2HB  ARG A  78       2.852  12.659 -23.929  1.00 56.78           H
ATOM    946  CG  ARG A  78       4.923  13.109 -24.331  1.00 56.78           C
ATOM    947 1HG  ARG A  78       5.108  13.731 -23.455  1.00 56.78           H
ATOM    948 2HG  ARG A  78       5.845  12.564 -24.535  1.00 56.78           H
ATOM    949  CD  ARG A  78       4.574  13.996 -25.528  1.00 56.78           C
ATOM    950 1HD  ARG A  78       4.421  13.381 -26.415  1.00 56.78           H
ATOM    951 2HD  ARG A  78       3.638  14.522 -25.340  1.00 56.78           H
ATOM    952  NE  ARG A  78       5.661  14.971 -25.771  1.00 56.78           N
ATOM    953  HE  ARG A  78       6.496  14.886 -25.227  1.00 56.78           H
ATOM    954  CZ  ARG A  78       5.597  15.959 -26.673  1.00 56.78           C
ATOM    955  NH1 ARG A  78       4.502  16.119 -27.430  1.00 56.78           N
ATOM    956 1HH1 ARG A  78       3.725  15.498 -27.323  1.00 56.78           H
ATOM    957 2HH1 ARG A  78       4.462  16.859 -28.101  1.00 56.78           H
ATOM    958  NH2 ARG A  78       6.643  16.785 -26.808  1.00 56.78           N
ATOM    959 1HH2 ARG A  78       6.611  17.527 -27.477  1.00 56.78           H
ATOM    960 2HH2 ARG A  78       7.456  16.658 -26.240  1.00 56.78           H
ATOM    961  HN  ARG A  78       6.080  10.915 -22.341  1.00 56.78           H
ATOM    962  N   VAL A  79       1.932  10.929 -21.740  1.00 71.69           N
ATOM    963  CA  VAL A  79       0.748  10.161 -21.395  1.00 71.69           C
ATOM    964  C   VAL A  79      -0.183  10.095 -22.608  1.00 71.69           C
ATOM    965  O   VAL A  79      -0.897  11.053 -22.900  1.00 71.69           O
ATOM    966  HA  VAL A  79       1.072   9.151 -21.146  1.00 71.69           H
ATOM    967  CB  VAL A  79       0.076  10.762 -20.158  1.00 71.69           C
ATOM    968  HB  VAL A  79      -0.287  11.755 -20.423  1.00 71.69           H
ATOM    969  CG1 VAL A  79      -1.127   9.922 -19.726  1.00 71.69           C
ATOM    970 1HG1 VAL A  79      -1.855   9.886 -20.536  1.00 71.69           H
ATOM    971 2HG1 VAL A  79      -0.798   8.910 -19.488  1.00 71.69           H
ATOM    972 3HG1 VAL A  79      -1.586  10.371 -18.845  1.00 71.69           H
ATOM    973  CG2 VAL A  79       1.077  10.917 -19.012  1.00 71.69           C
ATOM    974 1HG2 VAL A  79       1.483   9.940 -18.749  1.00 71.69           H
ATOM    975 2HG2 VAL A  79       1.888  11.576 -19.324  1.00 71.69           H
ATOM    976 3HG2 VAL A  79       0.573  11.346 -18.145  1.00 71.69           H
ATOM    977  HN  VAL A  79       1.945  11.866 -21.389  1.00 71.69           H
ATOM    978  N   LYS A  80      -0.144   8.954 -23.281  1.00 65.19           N
ATOM    979  CA  LYS A  80      -0.885   8.792 -24.520  1.00 65.19           C
ATOM    980  C   LYS A  80      -2.136   7.951 -24.255  1.00 65.19           C
ATOM    981  O   LYS A  80      -3.145   8.098 -24.944  1.00 65.19           O
ATOM    982  HA  LYS A  80      -1.199   9.784 -24.846  1.00 65.19           H
ATOM    983  CB  LYS A  80       0.019   8.221 -25.614  1.00 65.19           C
ATOM    984 1HB  LYS A  80       0.507   7.316 -25.253  1.00 65.19           H
ATOM    985 2HB  LYS A  80      -0.583   7.935 -26.477  1.00 65.19           H
ATOM    986  CG  LYS A  80       1.076   9.241 -26.040  1.00 65.19           C
ATOM    987 1HG  LYS A  80       0.589  10.156 -26.378  1.00 65.19           H
ATOM    988 2HG  LYS A  80       1.695   9.508 -25.183  1.00 65.19           H
ATOM    989  CD  LYS A  80       1.958   8.683 -27.159  1.00 65.19           C
ATOM    990 1HD  LYS A  80       2.422   7.753 -26.832  1.00 65.19           H
ATOM    991 2HD  LYS A  80       1.343   8.445 -28.027  1.00 65.19           H
ATOM    992  CE  LYS A  80       3.041   9.688 -27.556  1.00 65.19           C
ATOM    993 1HE  LYS A  80       2.579  10.615 -27.897  1.00 65.19           H
ATOM    994 2HE  LYS A  80       3.651   9.936 -26.688  1.00 65.19           H
ATOM    995  NZ  LYS A  80       3.897   9.131 -28.628  1.00 65.19           N
ATOM    996 1HZ  LYS A  80       4.606   9.810 -28.882  1.00 65.19           H
ATOM    997 2HZ  LYS A  80       4.344   8.283 -28.297  1.00 65.19           H
ATOM    998 3HZ  LYS A  80       3.327   8.918 -29.439  1.00 65.19           H
ATOM    999  HN  LYS A  80       0.380   8.153 -22.994  1.00 65.19           H
ATOM   1000  N   THR A  81      -2.029   7.088 -23.256  1.00 76.16           N
ATOM   1001  CA  THR A  81      -3.087   6.133 -22.975  1.00 76.16           C
ATOM   1002  C   THR A  81      -3.564   6.275 -21.528  1.00 76.16           C
ATOM   1003  O   THR A  81      -2.884   6.885 -20.704  1.00 76.16           O
ATOM   1004  HA  THR A  81      -3.938   6.365 -23.616  1.00 76.16           H
ATOM   1005  CB  THR A  81      -2.563   4.735 -23.308  1.00 76.16           C
ATOM   1006  HB  THR A  81      -3.381   4.018 -23.372  1.00 76.16           H
ATOM   1007  OG1 THR A  81      -1.596   4.476 -22.294  1.00 76.16           O
ATOM   1008  HG1 THR A  81      -1.346   3.508 -22.299  1.00 76.16           H
ATOM   1009  CG2 THR A  81      -1.757   4.706 -24.608  1.00 76.16           C
ATOM   1010 1HG2 THR A  81      -0.900   5.374 -24.519  1.00 76.16           H
ATOM   1011 2HG2 THR A  81      -2.388   5.034 -25.434  1.00 76.16           H
ATOM   1012 3HG2 THR A  81      -1.408   3.691 -24.797  1.00 76.16           H
ATOM   1013  HN  THR A  81      -1.239   7.035 -22.645  1.00 76.16           H
ATOM   1014  N   MET A  82      -4.728   5.701 -21.263  1.00 76.48           N
ATOM   1015  CA  MET A  82      -5.281   5.716 -19.919  1.00 76.48           C
ATOM   1016  C   MET A  82      -4.374   4.963 -18.944  1.00 76.48           C
ATOM   1017  O   MET A  82      -4.217   5.371 -17.795  1.00 76.48           O
ATOM   1018  HA  MET A  82      -5.337   6.767 -19.637  1.00 76.48           H
ATOM   1019  CB  MET A  82      -6.668   5.069 -19.931  1.00 76.48           C
ATOM   1020 1HB  MET A  82      -7.241   5.444 -20.779  1.00 76.48           H
ATOM   1021 2HB  MET A  82      -6.570   3.992 -20.064  1.00 76.48           H
ATOM   1022  CG  MET A  82      -7.420   5.362 -18.631  1.00 76.48           C
ATOM   1023 1HG  MET A  82      -6.947   4.837 -17.801  1.00 76.48           H
ATOM   1024 2HG  MET A  82      -7.371   6.427 -18.404  1.00 76.48           H
ATOM   1025  SD  MET A  82      -9.123   4.850 -18.783  1.00 76.48           S
ATOM   1026  CE  MET A  82      -9.755   5.403 -17.208  1.00 76.48           C
ATOM   1027 1HE  MET A  82      -9.213   4.906 -16.404  1.00 76.48           H
ATOM   1028 2HE  MET A  82      -9.622   6.482 -17.122  1.00 76.48           H
ATOM   1029 3HE  MET A  82     -10.815   5.161 -17.136  1.00 76.48           H
ATOM   1030  HN  MET A  82      -5.289   5.233 -21.946  1.00 76.48           H
ATOM   1031  N   THR A  83      -3.801   3.875 -19.439  1.00 78.62           N
ATOM   1032  CA  THR A  83      -2.890   3.078 -18.636  1.00 78.62           C
ATOM   1033  C   THR A  83      -1.650   3.896 -18.267  1.00 78.62           C
ATOM   1034  O   THR A  83      -1.168   3.823 -17.138  1.00 78.62           O
ATOM   1035  HA  THR A  83      -3.391   2.819 -17.703  1.00 78.62           H
ATOM   1036  CB  THR A  83      -2.566   1.802 -19.414  1.00 78.62           C
ATOM   1037  HB  THR A  83      -1.939   2.021 -20.278  1.00 78.62           H
ATOM   1038  OG1 THR A  83      -3.843   1.241 -19.708  1.00 78.62           O
ATOM   1039  HG1 THR A  83      -4.496   1.483 -18.990  1.00 78.62           H
ATOM   1040  CG2 THR A  83      -1.886   0.742 -18.545  1.00 78.62           C
ATOM   1041 1HG2 THR A  83      -2.543   0.474 -17.718  1.00 78.62           H
ATOM   1042 2HG2 THR A  83      -0.951   1.141 -18.151  1.00 78.62           H
ATOM   1043 3HG2 THR A  83      -1.678  -0.143 -19.146  1.00 78.62           H
ATOM   1044  HN  THR A  83      -3.950   3.538 -20.369  1.00 78.62           H
ATOM   1045  N   ASP A  84      -1.170   4.655 -19.241  1.00 80.79           N
ATOM   1046  CA  ASP A  84       0.004   5.486 -19.032  1.00 80.79           C
ATOM   1047  C   ASP A  84      -0.268   6.468 -17.890  1.00 80.79           C
ATOM   1048  O   ASP A  84       0.621   6.759 -17.092  1.00 80.79           O
ATOM   1049  HA  ASP A  84       0.810   4.790 -18.800  1.00 80.79           H
ATOM   1050  CB  ASP A  84       0.333   6.299 -20.286  1.00 80.79           C
ATOM   1051 1HB  ASP A  84      -0.520   6.922 -20.554  1.00 80.79           H
ATOM   1052 2HB  ASP A  84       1.166   6.971 -20.079  1.00 80.79           H
ATOM   1053  CG  ASP A  84       0.689   5.381 -21.457  1.00 80.79           C
ATOM   1054  OD1 ASP A  84       1.268   4.308 -21.180  1.00 80.79           O
ATOM   1055  OD2 ASP A  84       0.375   5.773 -22.601  1.00 80.79           O
ATOM   1056  HN  ASP A  84      -1.567   4.707 -20.157  1.00 80.79           H
ATOM   1057  N   MET A  85      -1.502   6.950 -17.849  1.00 85.10           N
ATOM   1058  CA  MET A  85      -1.896   7.909 -16.831  1.00 85.10           C
ATOM   1059  C   MET A  85      -1.827   7.287 -15.435  1.00 85.10           C
ATOM   1060  O   MET A  85      -1.301   7.896 -14.505  1.00 85.10           O
ATOM   1061  HA  MET A  85      -1.181   8.728 -16.907  1.00 85.10           H
ATOM   1062  CB  MET A  85      -3.323   8.389 -17.106  1.00 85.10           C
ATOM   1063 1HB  MET A  85      -3.412   8.694 -18.149  1.00 85.10           H
ATOM   1064 2HB  MET A  85      -4.022   7.567 -16.953  1.00 85.10           H
ATOM   1065  CG  MET A  85      -3.694   9.559 -16.193  1.00 85.10           C
ATOM   1066 1HG  MET A  85      -4.755   9.787 -16.293  1.00 85.10           H
ATOM   1067 2HG  MET A  85      -3.523   9.286 -15.151  1.00 85.10           H
ATOM   1068  SD  MET A  85      -2.720  10.994 -16.613  1.00 85.10           S
ATOM   1069  CE  MET A  85      -3.346  12.156 -15.411  1.00 85.10           C
ATOM   1070 1HE  MET A  85      -4.417  12.289 -15.559  1.00 85.10           H
ATOM   1071 2HE  MET A  85      -3.161  11.775 -14.407  1.00 85.10           H
ATOM   1072 3HE  MET A  85      -2.840  13.114 -15.535  1.00 85.10           H
ATOM   1073  HN  MET A  85      -2.223   6.697 -18.493  1.00 85.10           H
ATOM   1074  N   PHE A  86      -2.366   6.080 -15.332  1.00 88.66           N
ATOM   1075  CA  PHE A  86      -2.414   5.389 -14.056  1.00 88.66           C
ATOM   1076  C   PHE A  86      -1.011   4.988 -13.595  1.00 88.66           C
ATOM   1077  O   PHE A  86      -0.696   5.072 -12.410  1.00 88.66           O
ATOM   1078  HA  PHE A  86      -2.850   6.077 -13.331  1.00 88.66           H
ATOM   1079  CB  PHE A  86      -3.250   4.124 -14.264  1.00 88.66           C
ATOM   1080 1HB  PHE A  86      -2.828   3.554 -15.091  1.00 88.66           H
ATOM   1081 2HB  PHE A  86      -3.173   3.499 -13.374  1.00 88.66           H
ATOM   1082  CG  PHE A  86      -4.728   4.395 -14.552  1.00 88.66           C
ATOM   1083  CD1 PHE A  86      -5.376   5.397 -13.899  1.00 88.66           C
ATOM   1084  HD1 PHE A  86      -4.842   6.007 -13.171  1.00 88.66           H
ATOM   1085  CD2 PHE A  86      -5.394   3.635 -15.462  1.00 88.66           C
ATOM   1086  HD2 PHE A  86      -4.875   2.831 -15.985  1.00 88.66           H
ATOM   1087  CE1 PHE A  86      -6.747   5.649 -14.167  1.00 88.66           C
ATOM   1088  HE1 PHE A  86      -7.266   6.452 -13.644  1.00 88.66           H
ATOM   1089  CE2 PHE A  86      -6.766   3.886 -15.730  1.00 88.66           C
ATOM   1090  HE2 PHE A  86      -7.300   3.277 -16.459  1.00 88.66           H
ATOM   1091  CZ  PHE A  86      -7.413   4.888 -15.077  1.00 88.66           C
ATOM   1092  HZ  PHE A  86      -8.466   5.082 -15.283  1.00 88.66           H
ATOM   1093  HN  PHE A  86      -2.764   5.579 -16.101  1.00 88.66           H
ATOM   1094  N   LEU A  87      -0.207   4.562 -14.558  1.00 84.48           N
ATOM   1095  CA  LEU A  87       1.141   4.107 -14.260  1.00 84.48           C
ATOM   1096  C   LEU A  87       1.970   5.286 -13.748  1.00 84.48           C
ATOM   1097  O   LEU A  87       2.826   5.118 -12.880  1.00 84.48           O
ATOM   1098  HA  LEU A  87       1.067   3.366 -13.465  1.00 84.48           H
ATOM   1099  CB  LEU A  87       1.752   3.408 -15.476  1.00 84.48           C
ATOM   1100 1HB  LEU A  87       1.638   4.062 -16.341  1.00 84.48           H
ATOM   1101 2HB  LEU A  87       2.822   3.291 -15.304  1.00 84.48           H
ATOM   1102  CG  LEU A  87       1.167   2.038 -15.826  1.00 84.48           C
ATOM   1103  HG  LEU A  87       0.095   2.155 -15.986  1.00 84.48           H
ATOM   1104  CD1 LEU A  87       1.763   1.505 -17.131  1.00 84.48           C
ATOM   1105 1HD1 LEU A  87       1.540   2.198 -17.942  1.00 84.48           H
ATOM   1106 2HD1 LEU A  87       2.843   1.407 -17.023  1.00 84.48           H
ATOM   1107 3HD1 LEU A  87       1.330   0.530 -17.356  1.00 84.48           H
ATOM   1108  CD2 LEU A  87       1.347   1.054 -14.669  1.00 84.48           C
ATOM   1109 1HD2 LEU A  87       2.409   0.936 -14.454  1.00 84.48           H
ATOM   1110 2HD2 LEU A  87       0.837   1.436 -13.785  1.00 84.48           H
ATOM   1111 3HD2 LEU A  87       0.922   0.088 -14.944  1.00 84.48           H
ATOM   1112  HN  LEU A  87      -0.462   4.524 -15.524  1.00 84.48           H
ATOM   1113  N   LEU A  88       1.688   6.454 -14.306  1.00 88.89           N
ATOM   1114  CA  LEU A  88       2.378   7.666 -13.897  1.00 88.89           C
ATOM   1115  C   LEU A  88       2.000   7.999 -12.452  1.00 88.89           C
ATOM   1116  O   LEU A  88       2.871   8.258 -11.623  1.00 88.89           O
ATOM   1117  HA  LEU A  88       3.448   7.462 -13.936  1.00 88.89           H
ATOM   1118  CB  LEU A  88       2.098   8.801 -14.883  1.00 88.89           C
ATOM   1119 1HB  LEU A  88       2.472   8.505 -15.863  1.00 88.89           H
ATOM   1120 2HB  LEU A  88       1.018   8.918 -14.976  1.00 88.89           H
ATOM   1121  CG  LEU A  88       2.701  10.162 -14.529  1.00 88.89           C
ATOM   1122  HG  LEU A  88       2.344  10.446 -13.538  1.00 88.89           H
ATOM   1123  CD1 LEU A  88       4.227  10.083 -14.454  1.00 88.89           C
ATOM   1124 1HD1 LEU A  88       4.517   9.362 -13.690  1.00 88.89           H
ATOM   1125 2HD1 LEU A  88       4.622   9.767 -15.420  1.00 88.89           H
ATOM   1126 3HD1 LEU A  88       4.629  11.064 -14.201  1.00 88.89           H
ATOM   1127  CD2 LEU A  88       2.229  11.242 -15.505  1.00 88.89           C
ATOM   1128 1HD2 LEU A  88       2.537  10.976 -16.516  1.00 88.89           H
ATOM   1129 2HD2 LEU A  88       1.143  11.319 -15.464  1.00 88.89           H
ATOM   1130 3HD2 LEU A  88       2.673  12.199 -15.230  1.00 88.89           H
ATOM   1131  HN  LEU A  88       1.004   6.580 -15.025  1.00 88.89           H
ATOM   1132  N   ASN A  89       0.701   7.982 -12.195  1.00 90.35           N
ATOM   1133  CA  ASN A  89       0.193   8.341 -10.882  1.00 90.35           C
ATOM   1134  C   ASN A  89       0.658   7.302  -9.859  1.00 90.35           C
ATOM   1135  O   ASN A  89       0.877   7.628  -8.693  1.00 90.35           O
ATOM   1136  HA  ASN A  89       0.596   9.333 -10.680  1.00 90.35           H
ATOM   1137  CB  ASN A  89      -1.337   8.364 -10.870  1.00 90.35           C
ATOM   1138 1HB  ASN A  89      -1.721   7.526 -11.452  1.00 90.35           H
ATOM   1139 2HB  ASN A  89      -1.698   8.236  -9.849  1.00 90.35           H
ATOM   1140  CG  ASN A  89      -1.870   9.678 -11.444  1.00 90.35           C
ATOM   1141  OD1 ASN A  89      -2.090  10.649 -10.740  1.00 90.35           O
ATOM   1142  ND2 ASN A  89      -2.064   9.654 -12.760  1.00 90.35           N
ATOM   1143 1HD2 ASN A  89      -1.863   8.824 -13.280  1.00 90.35           H
ATOM   1144 2HD2 ASN A  89      -2.411  10.466 -13.229  1.00 90.35           H
ATOM   1145  HN  ASN A  89       0.002   7.730 -12.864  1.00 90.35           H
ATOM   1146  N   LEU A  90       0.795   6.072 -10.333  1.00 88.66           N
ATOM   1147  CA  LEU A  90       1.272   4.992  -9.485  1.00 88.66           C
ATOM   1148  C   LEU A  90       2.701   5.299  -9.032  1.00 88.66           C
ATOM   1149  O   LEU A  90       3.034   5.127  -7.860  1.00 88.66           O
ATOM   1150  HA  LEU A  90       0.630   4.960  -8.605  1.00 88.66           H
ATOM   1151  CB  LEU A  90       1.129   3.647 -10.200  1.00 88.66           C
ATOM   1152 1HB  LEU A  90       0.089   3.529 -10.505  1.00 88.66           H
ATOM   1153 2HB  LEU A  90       1.726   3.677 -11.111  1.00 88.66           H
ATOM   1154  CG  LEU A  90       1.539   2.413  -9.394  1.00 88.66           C
ATOM   1155  HG  LEU A  90       2.558   2.561  -9.037  1.00 88.66           H
ATOM   1156  CD1 LEU A  90       0.648   2.241  -8.162  1.00 88.66           C
ATOM   1157 1HD1 LEU A  90       0.737   3.120  -7.524  1.00 88.66           H
ATOM   1158 2HD1 LEU A  90      -0.389   2.124  -8.478  1.00 88.66           H
ATOM   1159 3HD1 LEU A  90       0.961   1.356  -7.608  1.00 88.66           H
ATOM   1160  CD2 LEU A  90       1.547   1.161 -10.275  1.00 88.66           C
ATOM   1161 1HD2 LEU A  90       0.549   0.997 -10.682  1.00 88.66           H
ATOM   1162 2HD2 LEU A  90       2.256   1.297 -11.092  1.00 88.66           H
ATOM   1163 3HD2 LEU A  90       1.842   0.299  -9.677  1.00 88.66           H
ATOM   1164  HN  LEU A  90       0.587   5.809 -11.275  1.00 88.66           H
ATOM   1165  N   ALA A  91       3.506   5.747  -9.983  1.00 92.37           N
ATOM   1166  CA  ALA A  91       4.898   6.054  -9.702  1.00 92.37           C
ATOM   1167  C   ALA A  91       4.969   7.220  -8.714  1.00 92.37           C
ATOM   1168  O   ALA A  91       5.827   7.239  -7.832  1.00 92.37           O
ATOM   1169  HA  ALA A  91       5.347   5.173  -9.244  1.00 92.37           H
ATOM   1170  CB  ALA A  91       5.629   6.355 -11.012  1.00 92.37           C
ATOM   1171 1HB  ALA A  91       5.575   5.486 -11.667  1.00 92.37           H
ATOM   1172 2HB  ALA A  91       5.161   7.209 -11.502  1.00 92.37           H
ATOM   1173 3HB  ALA A  91       6.674   6.586 -10.801  1.00 92.37           H
ATOM   1174  HN  ALA A  91       3.223   5.900 -10.930  1.00 92.37           H
ATOM   1175  N   ILE A  92       4.057   8.163  -8.894  1.00 91.32           N
ATOM   1176  CA  ILE A  92       4.000   9.326  -8.025  1.00 91.32           C
ATOM   1177  C   ILE A  92       3.648   8.879  -6.604  1.00 91.32           C
ATOM   1178  O   ILE A  92       4.270   9.318  -5.639  1.00 91.32           O
ATOM   1179  HA  ILE A  92       4.995   9.771  -8.009  1.00 91.32           H
ATOM   1180  CB  ILE A  92       3.044  10.375  -8.594  1.00 91.32           C
ATOM   1181  HB  ILE A  92       2.103   9.883  -8.840  1.00 91.32           H
ATOM   1182  CG1 ILE A  92       3.593  10.971  -9.892  1.00 91.32           C
ATOM   1183 1HG1 ILE A  92       4.439  11.621  -9.668  1.00 91.32           H
ATOM   1184 2HG1 ILE A  92       3.966  10.173 -10.534  1.00 91.32           H
ATOM   1185  CG2 ILE A  92       2.731  11.454  -7.555  1.00 91.32           C
ATOM   1186 1HG2 ILE A  92       2.266  10.994  -6.683  1.00 91.32           H
ATOM   1187 2HG2 ILE A  92       3.655  11.949  -7.256  1.00 91.32           H
ATOM   1188 3HG2 ILE A  92       2.049  12.187  -7.986  1.00 91.32           H
ATOM   1189  CD1 ILE A  92       2.515  11.766 -10.630  1.00 91.32           C
ATOM   1190 1HD1 ILE A  92       1.681  11.107 -10.874  1.00 91.32           H
ATOM   1191 2HD1 ILE A  92       2.162  12.578  -9.994  1.00 91.32           H
ATOM   1192 3HD1 ILE A  92       2.932  12.179 -11.549  1.00 91.32           H
ATOM   1193  HN  ILE A  92       3.366   8.142  -9.617  1.00 91.32           H
ATOM   1194  N   ALA A  93       2.650   8.011  -6.522  1.00 92.71           N
ATOM   1195  CA  ALA A  93       2.161   7.553  -5.233  1.00 92.71           C
ATOM   1196  C   ALA A  93       3.292   6.845  -4.485  1.00 92.71           C
ATOM   1197  O   ALA A  93       3.513   7.099  -3.302  1.00 92.71           O
ATOM   1198  HA  ALA A  93       1.854   8.431  -4.664  1.00 92.71           H
ATOM   1199  CB  ALA A  93       0.943   6.650  -5.440  1.00 92.71           C
ATOM   1200 1HB  ALA A  93       0.158   7.209  -5.949  1.00 92.71           H
ATOM   1201 2HB  ALA A  93       1.228   5.790  -6.046  1.00 92.71           H
ATOM   1202 3HB  ALA A  93       0.576   6.307  -4.473  1.00 92.71           H
ATOM   1203  HN  ALA A  93       2.180   7.623  -7.315  1.00 92.71           H
ATOM   1204  N   ASP A  94       3.978   5.970  -5.205  1.00 89.90           N
ATOM   1205  CA  ASP A  94       5.051   5.190  -4.613  1.00 89.90           C
ATOM   1206  C   ASP A  94       6.132   6.135  -4.086  1.00 89.90           C
ATOM   1207  O   ASP A  94       6.663   5.930  -2.996  1.00 89.90           O
ATOM   1208  HA  ASP A  94       4.579   4.611  -3.818  1.00 89.90           H
ATOM   1209  CB  ASP A  94       5.695   4.264  -5.647  1.00 89.90           C
ATOM   1210 1HB  ASP A  94       5.813   4.795  -6.592  1.00 89.90           H
ATOM   1211 2HB  ASP A  94       6.694   3.981  -5.314  1.00 89.90           H
ATOM   1212  CG  ASP A  94       4.848   3.009  -5.863  1.00 89.90           C
ATOM   1213  OD1 ASP A  94       4.176   2.604  -4.890  1.00 89.90           O
ATOM   1214  OD2 ASP A  94       4.891   2.483  -6.996  1.00 89.90           O
ATOM   1215  HN  ASP A  94       3.811   5.791  -6.175  1.00 89.90           H
ATOM   1216  N   LEU A  95       6.425   7.151  -4.884  1.00 90.58           N
ATOM   1217  CA  LEU A  95       7.486   8.085  -4.548  1.00 90.58           C
ATOM   1218  C   LEU A  95       7.136   8.799  -3.241  1.00 90.58           C
ATOM   1219  O   LEU A  95       7.996   8.989  -2.383  1.00 90.58           O
ATOM   1220  HA  LEU A  95       8.395   7.505  -4.391  1.00 90.58           H
ATOM   1221  CB  LEU A  95       7.752   9.037  -5.716  1.00 90.58           C
ATOM   1222 1HB  LEU A  95       7.852   8.444  -6.626  1.00 90.58           H
ATOM   1223 2HB  LEU A  95       6.878   9.675  -5.846  1.00 90.58           H
ATOM   1224  CG  LEU A  95       8.987   9.931  -5.585  1.00 90.58           C
ATOM   1225  HG  LEU A  95       8.943  10.433  -4.619  1.00 90.58           H
ATOM   1226  CD1 LEU A  95      10.271   9.100  -5.605  1.00 90.58           C
ATOM   1227 1HD1 LEU A  95      10.260   8.395  -4.774  1.00 90.58           H
ATOM   1228 2HD1 LEU A  95      10.335   8.552  -6.545  1.00 90.58           H
ATOM   1229 3HD1 LEU A  95      11.133   9.760  -5.510  1.00 90.58           H
ATOM   1230  CD2 LEU A  95       8.992  11.020  -6.660  1.00 90.58           C
ATOM   1231 1HD2 LEU A  95       9.000  10.556  -7.647  1.00 90.58           H
ATOM   1232 2HD2 LEU A  95       8.100  11.637  -6.556  1.00 90.58           H
ATOM   1233 3HD2 LEU A  95       9.880  11.641  -6.544  1.00 90.58           H
ATOM   1234  HN  LEU A  95       5.953   7.340  -5.745  1.00 90.58           H
ATOM   1235  N   LEU A  96       5.870   9.176  -3.131  1.00 87.64           N
ATOM   1236  CA  LEU A  96       5.403   9.896  -1.958  1.00 87.64           C
ATOM   1237  C   LEU A  96       5.612   9.028  -0.715  1.00 87.64           C
ATOM   1238  O   LEU A  96       6.024   9.525   0.331  1.00 87.64           O
ATOM   1239  HA  LEU A  96       6.016  10.793  -1.860  1.00 87.64           H
ATOM   1240  CB  LEU A  96       3.957  10.355  -2.152  1.00 87.64           C
ATOM   1241 1HB  LEU A  96       3.372   9.507  -2.508  1.00 87.64           H
ATOM   1242 2HB  LEU A  96       3.552  10.636  -1.180  1.00 87.64           H
ATOM   1243  CG  LEU A  96       3.748  11.525  -3.117  1.00 87.64           C
ATOM   1244  HG  LEU A  96       4.198  11.262  -4.074  1.00 87.64           H
ATOM   1245  CD1 LEU A  96       2.258  11.767  -3.369  1.00 87.64           C
ATOM   1246 1HD1 LEU A  96       1.813  10.872  -3.804  1.00 87.64           H
ATOM   1247 2HD1 LEU A  96       1.763  11.999  -2.427  1.00 87.64           H
ATOM   1248 3HD1 LEU A  96       2.138  12.603  -4.058  1.00 87.64           H
ATOM   1249  CD2 LEU A  96       4.456  12.784  -2.613  1.00 87.64           C
ATOM   1250 1HD2 LEU A  96       4.057  13.060  -1.638  1.00 87.64           H
ATOM   1251 2HD2 LEU A  96       5.525  12.589  -2.527  1.00 87.64           H
ATOM   1252 3HD2 LEU A  96       4.291  13.599  -3.318  1.00 87.64           H
ATOM   1253  HN  LEU A  96       5.171   8.998  -3.823  1.00 87.64           H
ATOM   1254  N   PHE A  97       5.317   7.746  -0.872  1.00 89.77           N
ATOM   1255  CA  PHE A  97       5.464   6.805   0.225  1.00 89.77           C
ATOM   1256  C   PHE A  97       6.930   6.675   0.643  1.00 89.77           C
ATOM   1257  O   PHE A  97       7.245   6.707   1.832  1.00 89.77           O
ATOM   1258  HA  PHE A  97       4.882   7.190   1.062  1.00 89.77           H
ATOM   1259  CB  PHE A  97       4.968   5.448  -0.280  1.00 89.77           C
ATOM   1260 1HB  PHE A  97       3.879   5.464  -0.322  1.00 89.77           H
ATOM   1261 2HB  PHE A  97       5.325   5.299  -1.299  1.00 89.77           H
ATOM   1262  CG  PHE A  97       5.414   4.264   0.580  1.00 89.77           C
ATOM   1263  CD1 PHE A  97       6.267   3.336   0.069  1.00 89.77           C
ATOM   1264  HD1 PHE A  97       6.633   3.436  -0.952  1.00 89.77           H
ATOM   1265  CD2 PHE A  97       4.956   4.138   1.854  1.00 89.77           C
ATOM   1266  HD2 PHE A  97       4.272   4.882   2.264  1.00 89.77           H
ATOM   1267  CE1 PHE A  97       6.680   2.236   0.867  1.00 89.77           C
ATOM   1268  HE1 PHE A  97       7.364   1.493   0.458  1.00 89.77           H
ATOM   1269  CE2 PHE A  97       5.370   3.039   2.652  1.00 89.77           C
ATOM   1270  HE2 PHE A  97       5.003   2.938   3.674  1.00 89.77           H
ATOM   1271  CZ  PHE A  97       6.223   2.111   2.142  1.00 89.77           C
ATOM   1272  HZ  PHE A  97       6.540   1.267   2.754  1.00 89.77           H
ATOM   1273  HN  PHE A  97       4.984   7.349  -1.728  1.00 89.77           H
ATOM   1274  N   LEU A  98       7.787   6.532  -0.357  1.00 92.55           N
ATOM   1275  CA  LEU A  98       9.181   6.206  -0.108  1.00 92.55           C
ATOM   1276  C   LEU A  98       9.815   7.311   0.739  1.00 92.55           C
ATOM   1277  O   LEU A  98      10.688   7.044   1.563  1.00 92.55           O
ATOM   1278  HA  LEU A  98       9.202   5.278   0.464  1.00 92.55           H
ATOM   1279  CB  LEU A  98       9.914   5.944  -1.425  1.00 92.55           C
ATOM   1280 1HB  LEU A  98       9.725   6.782  -2.096  1.00 92.55           H
ATOM   1281 2HB  LEU A  98      10.986   5.931  -1.225  1.00 92.55           H
ATOM   1282  CG  LEU A  98       9.544   4.650  -2.152  1.00 92.55           C
ATOM   1283  HG  LEU A  98       8.458   4.556  -2.151  1.00 92.55           H
ATOM   1284  CD1 LEU A  98       9.992   4.696  -3.615  1.00 92.55           C
ATOM   1285 1HD1 LEU A  98       9.505   5.531  -4.118  1.00 92.55           H
ATOM   1286 2HD1 LEU A  98      11.073   4.824  -3.659  1.00 92.55           H
ATOM   1287 3HD1 LEU A  98       9.716   3.764  -4.108  1.00 92.55           H
ATOM   1288  CD2 LEU A  98      10.103   3.429  -1.419  1.00 92.55           C
ATOM   1289 1HD2 LEU A  98      11.189   3.502  -1.368  1.00 92.55           H
ATOM   1290 2HD2 LEU A  98       9.693   3.392  -0.410  1.00 92.55           H
ATOM   1291 3HD2 LEU A  98       9.825   2.523  -1.958  1.00 92.55           H
ATOM   1292  HN  LEU A  98       7.543   6.634  -1.322  1.00 92.55           H
ATOM   1293  N   VAL A  99       9.350   8.530   0.508  1.00 89.84           N
ATOM   1294  CA  VAL A  99       9.892   9.683   1.206  1.00 89.84           C
ATOM   1295  C   VAL A  99       9.637   9.532   2.707  1.00 89.84           C
ATOM   1296  O   VAL A  99      10.301  10.172   3.521  1.00 89.84           O
ATOM   1297  HA  VAL A  99      10.969   9.696   1.033  1.00 89.84           H
ATOM   1298  CB  VAL A  99       9.304  10.971   0.627  1.00 89.84           C
ATOM   1299  HB  VAL A  99       8.217  10.884   0.653  1.00 89.84           H
ATOM   1300  CG1 VAL A  99       9.699  12.184   1.472  1.00 89.84           C
ATOM   1301 1HG1 VAL A  99       9.326  12.055   2.488  1.00 89.84           H
ATOM   1302 2HG1 VAL A  99      10.785  12.274   1.492  1.00 89.84           H
ATOM   1303 3HG1 VAL A  99       9.267  13.085   1.037  1.00 89.84           H
ATOM   1304  CG2 VAL A  99       9.725  11.158  -0.832  1.00 89.84           C
ATOM   1305 1HG2 VAL A  99      10.812  11.213  -0.892  1.00 89.84           H
ATOM   1306 2HG2 VAL A  99       9.370  10.315  -1.424  1.00 89.84           H
ATOM   1307 3HG2 VAL A  99       9.292  12.081  -1.220  1.00 89.84           H
ATOM   1308  HN  VAL A  99       8.618   8.736  -0.142  1.00 89.84           H
ATOM   1309  N   THR A 100       8.674   8.681   3.028  1.00 89.20           N
ATOM   1310  CA  THR A 100       8.285   8.478   4.413  1.00 89.20           C
ATOM   1311  C   THR A 100       9.205   7.455   5.082  1.00 89.20           C
ATOM   1312  O   THR A 100       9.333   7.435   6.305  1.00 89.20           O
ATOM   1313  HA  THR A 100       8.413   9.420   4.947  1.00 89.20           H
ATOM   1314  CB  THR A 100       6.809   8.075   4.436  1.00 89.20           C
ATOM   1315  HB  THR A 100       6.386   8.204   5.432  1.00 89.20           H
ATOM   1316  OG1 THR A 100       6.806   6.741   3.934  1.00 89.20           O
ATOM   1317  HG1 THR A 100       5.942   6.292   4.163  1.00 89.20           H
ATOM   1318  CG2 THR A 100       5.973   8.856   3.421  1.00 89.20           C
ATOM   1319 1HG2 THR A 100       6.355   8.673   2.417  1.00 89.20           H
ATOM   1320 2HG2 THR A 100       6.033   9.922   3.644  1.00 89.20           H
ATOM   1321 3HG2 THR A 100       4.934   8.531   3.479  1.00 89.20           H
ATOM   1322  HN  THR A 100       8.164   8.136   2.362  1.00 89.20           H
ATOM   1323  N   LEU A 101       9.822   6.629   4.249  1.00 91.32           N
ATOM   1324  CA  LEU A 101      10.542   5.468   4.744  1.00 91.32           C
ATOM   1325  C   LEU A 101      11.701   5.932   5.629  1.00 91.32           C
ATOM   1326  O   LEU A 101      11.974   5.330   6.666  1.00 91.32           O
ATOM   1327  HA  LEU A 101       9.850   4.890   5.356  1.00 91.32           H
ATOM   1328  CB  LEU A 101      10.976   4.572   3.582  1.00 91.32           C
ATOM   1329 1HB  LEU A 101      11.435   5.199   2.817  1.00 91.32           H
ATOM   1330 2HB  LEU A 101      11.748   3.892   3.942  1.00 91.32           H
ATOM   1331  CG  LEU A 101       9.871   3.742   2.926  1.00 91.32           C
ATOM   1332  HG  LEU A 101       9.150   4.427   2.479  1.00 91.32           H
ATOM   1333  CD1 LEU A 101      10.432   2.876   1.796  1.00 91.32           C
ATOM   1334 1HD1 LEU A 101      10.885   3.516   1.039  1.00 91.32           H
ATOM   1335 2HD1 LEU A 101      11.186   2.199   2.198  1.00 91.32           H
ATOM   1336 3HD1 LEU A 101       9.625   2.297   1.347  1.00 91.32           H
ATOM   1337  CD2 LEU A 101       9.119   2.910   3.967  1.00 91.32           C
ATOM   1338 1HD2 LEU A 101       9.815   2.234   4.463  1.00 91.32           H
ATOM   1339 2HD2 LEU A 101       8.667   3.573   4.705  1.00 91.32           H
ATOM   1340 3HD2 LEU A 101       8.339   2.330   3.473  1.00 91.32           H
ATOM   1341  HN  LEU A 101       9.835   6.743   3.256  1.00 91.32           H
ATOM   1342  N   PRO A 102      12.401   7.005   5.238  1.00 93.40           N
ATOM   1343  CA  PRO A 102      13.535   7.495   6.026  1.00 93.40           C
ATOM   1344  C   PRO A 102      13.166   7.731   7.481  1.00 93.40           C
ATOM   1345  O   PRO A 102      13.926   7.382   8.383  1.00 93.40           O
ATOM   1346  HA  PRO A 102      14.326   6.745   6.050  1.00 93.40           H
ATOM   1347  CB  PRO A 102      13.931   8.795   5.322  1.00 93.40           C
ATOM   1348 1HB  PRO A 102      13.425   9.657   5.758  1.00 93.40           H
ATOM   1349 2HB  PRO A 102      15.002   8.982   5.399  1.00 93.40           H
ATOM   1350  CG  PRO A 102      13.502   8.560   3.879  1.00 93.40           C
ATOM   1351 1HG  PRO A 102      13.389   9.496   3.333  1.00 93.40           H
ATOM   1352 2HG  PRO A 102      14.237   7.970   3.329  1.00 93.40           H
ATOM   1353  CD  PRO A 102      12.180   7.825   4.033  1.00 93.40           C
ATOM   1354 1HD  PRO A 102      11.347   8.515   4.165  1.00 93.40           H
ATOM   1355 2HD  PRO A 102      11.951   7.217   3.157  1.00 93.40           H
ATOM   1356  N   PHE A 103      11.997   8.324   7.674  1.00 91.44           N
ATOM   1357  CA  PHE A 103      11.545   8.672   9.010  1.00 91.44           C
ATOM   1358  C   PHE A 103      11.267   7.417   9.839  1.00 91.44           C
ATOM   1359  O   PHE A 103      11.603   7.362  11.021  1.00 91.44           O
ATOM   1360  HA  PHE A 103      12.342   9.248   9.481  1.00 91.44           H
ATOM   1361  CB  PHE A 103      10.245   9.463   8.851  1.00 91.44           C
ATOM   1362 1HB  PHE A 103       9.532   8.860   8.288  1.00 91.44           H
ATOM   1363 2HB  PHE A 103       9.811   9.632   9.836  1.00 91.44           H
ATOM   1364  CG  PHE A 103      10.418  10.811   8.147  1.00 91.44           C
ATOM   1365  CD1 PHE A 103      10.725  11.921   8.871  1.00 91.44           C
ATOM   1366  HD1 PHE A 103      10.848  11.850   9.952  1.00 91.44           H
ATOM   1367  CD2 PHE A 103      10.265  10.899   6.799  1.00 91.44           C
ATOM   1368  HD2 PHE A 103      10.018  10.009   6.219  1.00 91.44           H
ATOM   1369  CE1 PHE A 103      10.886  13.171   8.218  1.00 91.44           C
ATOM   1370  HE1 PHE A 103      11.132  14.061   8.798  1.00 91.44           H
ATOM   1371  CE2 PHE A 103      10.425  12.149   6.146  1.00 91.44           C
ATOM   1372  HE2 PHE A 103      10.302  12.220   5.066  1.00 91.44           H
ATOM   1373  CZ  PHE A 103      10.732  13.259   6.870  1.00 91.44           C
ATOM   1374  HZ  PHE A 103      10.856  14.220   6.369  1.00 91.44           H
ATOM   1375  HN  PHE A 103      11.365   8.566   6.937  1.00 91.44           H
ATOM   1376  N   TRP A 104      10.655   6.439   9.187  1.00 85.57           N
ATOM   1377  CA  TRP A 104      10.291   5.204   9.859  1.00 85.57           C
ATOM   1378  C   TRP A 104      11.580   4.455  10.202  1.00 85.57           C
ATOM   1379  O   TRP A 104      11.650   3.765  11.218  1.00 85.57           O
ATOM   1380  HA  TRP A 104       9.758   5.467  10.774  1.00 85.57           H
ATOM   1381  CB  TRP A 104       9.328   4.377   9.005  1.00 85.57           C
ATOM   1382 1HB  TRP A 104       9.740   4.282   8.000  1.00 85.57           H
ATOM   1383 2HB  TRP A 104       9.263   3.371   9.419  1.00 85.57           H
ATOM   1384  CG  TRP A 104       7.919   4.966   8.909  1.00 85.57           C
ATOM   1385  CD1 TRP A 104       7.288   5.423   7.819  1.00 85.57           C
ATOM   1386  HD1 TRP A 104       7.721   5.433   6.818  1.00 85.57           H
ATOM   1387  CD2 TRP A 104       6.986   5.143   9.995  1.00 85.57           C
ATOM   1388  NE1 TRP A 104       6.022   5.880   8.121  1.00 85.57           N
ATOM   1389  HE1 TRP A 104       5.362   6.267   7.477  1.00 85.57           H
ATOM   1390  CE2 TRP A 104       5.832   5.705   9.487  1.00 85.57           C
ATOM   1391  CE3 TRP A 104       7.112   4.839  11.362  1.00 85.57           C
ATOM   1392  HE3 TRP A 104       8.012   4.395  11.788  1.00 85.57           H
ATOM   1393  CZ2 TRP A 104       4.716   6.011  10.276  1.00 85.57           C
ATOM   1394  HZ2 TRP A 104       3.816   6.454   9.850  1.00 85.57           H
ATOM   1395  CZ3 TRP A 104       5.988   5.151  12.137  1.00 85.57           C
ATOM   1396  HZ3 TRP A 104       6.033   4.936  13.204  1.00 85.57           H
ATOM   1397  CH2 TRP A 104       4.819   5.717  11.640  1.00 85.57           C
ATOM   1398  HH2 TRP A 104       3.987   5.930  12.311  1.00 85.57           H
ATOM   1399  HN  TRP A 104      10.409   6.482   8.218  1.00 85.57           H
ATOM   1400  N   ALA A 105      12.569   4.615   9.334  1.00 93.53           N
ATOM   1401  CA  ALA A 105      13.852   3.964   9.533  1.00 93.53           C
ATOM   1402  C   ALA A 105      14.486   4.480  10.826  1.00 93.53           C
ATOM   1403  O   ALA A 105      14.975   3.696  11.638  1.00 93.53           O
ATOM   1404  HA  ALA A 105      13.670   2.894   9.630  1.00 93.53           H
ATOM   1405  CB  ALA A 105      14.741   4.204   8.311  1.00 93.53           C
ATOM   1406 1HB  ALA A 105      14.259   3.793   7.425  1.00 93.53           H
ATOM   1407 2HB  ALA A 105      14.894   5.275   8.179  1.00 93.53           H
ATOM   1408 3HB  ALA A 105      15.704   3.715   8.461  1.00 93.53           H
ATOM   1409  HN  ALA A 105      12.503   5.177   8.510  1.00 93.53           H
ATOM   1410  N   ILE A 106      14.458   5.796  10.978  1.00 90.42           N
ATOM   1411  CA  ILE A 106      15.046   6.428  12.146  1.00 90.42           C
ATOM   1412  C   ILE A 106      14.255   6.023  13.392  1.00 90.42           C
ATOM   1413  O   ILE A 106      14.840   5.695  14.423  1.00 90.42           O
ATOM   1414  HA  ILE A 106      16.063   6.049  12.245  1.00 90.42           H
ATOM   1415  CB  ILE A 106      15.144   7.941  11.945  1.00 90.42           C
ATOM   1416  HB  ILE A 106      14.173   8.305  11.610  1.00 90.42           H
ATOM   1417  CG1 ILE A 106      16.157   8.284  10.850  1.00 90.42           C
ATOM   1418 1HG1 ILE A 106      17.169   8.147  11.230  1.00 90.42           H
ATOM   1419 2HG1 ILE A 106      16.036   7.600  10.011  1.00 90.42           H
ATOM   1420  CG2 ILE A 106      15.463   8.650  13.263  1.00 90.42           C
ATOM   1421 1HG2 ILE A 106      14.674   8.445  13.986  1.00 90.42           H
ATOM   1422 2HG2 ILE A 106      16.415   8.287  13.650  1.00 90.42           H
ATOM   1423 3HG2 ILE A 106      15.527   9.725  13.091  1.00 90.42           H
ATOM   1424  CD1 ILE A 106      15.978   9.726  10.370  1.00 90.42           C
ATOM   1425 1HD1 ILE A 106      14.973   9.853   9.968  1.00 90.42           H
ATOM   1426 2HD1 ILE A 106      16.124  10.408  11.207  1.00 90.42           H
ATOM   1427 3HD1 ILE A 106      16.710   9.943   9.592  1.00 90.42           H
ATOM   1428  HN  ILE A 106      14.043   6.426  10.321  1.00 90.42           H
ATOM   1429  N   ALA A 107      12.938   6.061  13.255  1.00 91.40           N
ATOM   1430  CA  ALA A 107      12.061   5.790  14.382  1.00 91.40           C
ATOM   1431  C   ALA A 107      12.286   4.355  14.864  1.00 91.40           C
ATOM   1432  O   ALA A 107      12.269   4.091  16.066  1.00 91.40           O
ATOM   1433  HA  ALA A 107      12.327   6.479  15.183  1.00 91.40           H
ATOM   1434  CB  ALA A 107      10.609   6.046  13.972  1.00 91.40           C
ATOM   1435 1HB  ALA A 107      10.496   7.086  13.666  1.00 91.40           H
ATOM   1436 2HB  ALA A 107      10.346   5.392  13.141  1.00 91.40           H
ATOM   1437 3HB  ALA A 107       9.952   5.842  14.817  1.00 91.40           H
ATOM   1438  HN  ALA A 107      12.470   6.271  12.397  1.00 91.40           H
ATOM   1439  N   ALA A 108      12.492   3.467  13.903  1.00 90.83           N
ATOM   1440  CA  ALA A 108      12.662   2.057  14.211  1.00 90.83           C
ATOM   1441  C   ALA A 108      14.039   1.840  14.843  1.00 90.83           C
ATOM   1442  O   ALA A 108      14.220   0.926  15.646  1.00 90.83           O
ATOM   1443  HA  ALA A 108      11.893   1.779  14.932  1.00 90.83           H
ATOM   1444  CB  ALA A 108      12.468   1.229  12.939  1.00 90.83           C
ATOM   1445 1HB  ALA A 108      11.465   1.397  12.547  1.00 90.83           H
ATOM   1446 2HB  ALA A 108      13.205   1.530  12.194  1.00 90.83           H
ATOM   1447 3HB  ALA A 108      12.596   0.172  13.171  1.00 90.83           H
ATOM   1448  HN  ALA A 108      12.543   3.696  12.931  1.00 90.83           H
ATOM   1449  N   ALA A 109      14.973   2.697  14.457  1.00 89.68           N
ATOM   1450  CA  ALA A 109      16.350   2.552  14.899  1.00 89.68           C
ATOM   1451  C   ALA A 109      16.444   2.908  16.384  1.00 89.68           C
ATOM   1452  O   ALA A 109      17.236   2.319  17.118  1.00 89.68           O
ATOM   1453  HA  ALA A 109      16.633   1.508  14.766  1.00 89.68           H
ATOM   1454  CB  ALA A 109      17.259   3.425  14.032  1.00 89.68           C
ATOM   1455 1HB  ALA A 109      17.177   3.112  12.991  1.00 89.68           H
ATOM   1456 2HB  ALA A 109      16.957   4.468  14.123  1.00 89.68           H
ATOM   1457 3HB  ALA A 109      18.292   3.316  14.364  1.00 89.68           H
ATOM   1458  HN  ALA A 109      14.803   3.477  13.855  1.00 89.68           H
ATOM   1459  N   ASP A 110      15.625   3.870  16.783  1.00 80.88           N
ATOM   1460  CA  ASP A 110      15.719   4.426  18.122  1.00 80.88           C
ATOM   1461  C   ASP A 110      14.324   4.833  18.600  1.00 80.88           C
ATOM   1462  O   ASP A 110      13.601   4.021  19.176  1.00 80.88           O
ATOM   1463  HA  ASP A 110      16.155   3.634  18.731  1.00 80.88           H
ATOM   1464  CB  ASP A 110      16.607   5.673  18.138  1.00 80.88           C
ATOM   1465 1HB  ASP A 110      17.554   5.456  17.646  1.00 80.88           H
ATOM   1466 2HB  ASP A 110      16.128   6.472  17.572  1.00 80.88           H
ATOM   1467  CG  ASP A 110      16.866   6.142  19.571  1.00 80.88           C
ATOM   1468  OD1 ASP A 110      16.497   5.382  20.493  1.00 80.88           O
ATOM   1469  OD2 ASP A 110      17.428   7.249  19.713  1.00 80.88           O
ATOM   1470  HN  ASP A 110      14.908   4.267  16.210  1.00 80.88           H
ATOM   1471  N   GLN A 111      13.988   6.089  18.345  1.00 83.34           N
ATOM   1472  CA  GLN A 111      12.702   6.619  18.764  1.00 83.34           C
ATOM   1473  C   GLN A 111      12.236   7.708  17.795  1.00 83.34           C
ATOM   1474  O   GLN A 111      12.995   8.138  16.927  1.00 83.34           O
ATOM   1475  HA  GLN A 111      12.015   5.774  18.729  1.00 83.34           H
ATOM   1476  CB  GLN A 111      12.769   7.152  20.196  1.00 83.34           C
ATOM   1477 1HB  GLN A 111      11.803   7.571  20.478  1.00 83.34           H
ATOM   1478 2HB  GLN A 111      12.974   6.332  20.884  1.00 83.34           H
ATOM   1479  CG  GLN A 111      13.854   8.223  20.333  1.00 83.34           C
ATOM   1480 1HG  GLN A 111      14.825   7.795  20.084  1.00 83.34           H
ATOM   1481 2HG  GLN A 111      13.668   9.027  19.621  1.00 83.34           H
ATOM   1482  CD  GLN A 111      13.888   8.790  21.753  1.00 83.34           C
ATOM   1483  OE1 GLN A 111      12.971   8.621  22.539  1.00 83.34           O
ATOM   1484  NE2 GLN A 111      14.995   9.471  22.037  1.00 83.34           N
ATOM   1485 1HE2 GLN A 111      15.711   9.572  21.346  1.00 83.34           H
ATOM   1486 2HE2 GLN A 111      15.112   9.881  22.942  1.00 83.34           H
ATOM   1487  HN  GLN A 111      14.576   6.738  17.862  1.00 83.34           H
ATOM   1488  N   TRP A 112      10.991   8.123  17.975  1.00 88.63           N
ATOM   1489  CA  TRP A 112      10.431   9.188  17.161  1.00 88.63           C
ATOM   1490  C   TRP A 112      11.043  10.511  17.626  1.00 88.63           C
ATOM   1491  O   TRP A 112      10.773  10.967  18.737  1.00 88.63           O
ATOM   1492  HA  TRP A 112      10.707   8.994  16.124  1.00 88.63           H
ATOM   1493  CB  TRP A 112       8.903   9.181  17.224  1.00 88.63           C
ATOM   1494 1HB  TRP A 112       8.545   8.175  17.003  1.00 88.63           H
ATOM   1495 2HB  TRP A 112       8.590   9.414  18.242  1.00 88.63           H
ATOM   1496  CG  TRP A 112       8.236  10.167  16.262  1.00 88.63           C
ATOM   1497  CD1 TRP A 112       7.780  11.399  16.529  1.00 88.63           C
ATOM   1498  HD1 TRP A 112       7.832  11.873  17.509  1.00 88.63           H
ATOM   1499  CD2 TRP A 112       7.966   9.952  14.861  1.00 88.63           C
ATOM   1500  NE1 TRP A 112       7.239  11.991  15.406  1.00 88.63           N
ATOM   1501  HE1 TRP A 112       6.837  12.906  15.355  1.00 88.63           H
ATOM   1502  CE2 TRP A 112       7.355  11.084  14.360  1.00 88.63           C
ATOM   1503  CE3 TRP A 112       8.229   8.839  14.044  1.00 88.63           C
ATOM   1504  HE3 TRP A 112       8.710   7.934  14.416  1.00 88.63           H
ATOM   1505  CZ2 TRP A 112       6.956  11.212  13.024  1.00 88.63           C
ATOM   1506  HZ2 TRP A 112       6.476  12.117  12.652  1.00 88.63           H
ATOM   1507  CZ3 TRP A 112       7.824   8.982  12.712  1.00 88.63           C
ATOM   1508  HZ3 TRP A 112       8.004   8.147  12.034  1.00 88.63           H
ATOM   1509  CH2 TRP A 112       7.208  10.115  12.191  1.00 88.63           C
ATOM   1510  HH2 TRP A 112       6.923  10.149  11.140  1.00 88.63           H
ATOM   1511  HN  TRP A 112      10.370   7.745  18.661  1.00 88.63           H
ATOM   1512  N   LYS A 113      11.855  11.090  16.755  1.00 81.65           N
ATOM   1513  CA  LYS A 113      12.640  12.256  17.123  1.00 81.65           C
ATOM   1514  C   LYS A 113      11.998  13.508  16.523  1.00 81.65           C
ATOM   1515  O   LYS A 113      12.576  14.592  16.576  1.00 81.65           O
ATOM   1516  HA  LYS A 113      12.611  12.339  18.210  1.00 81.65           H
ATOM   1517  CB  LYS A 113      14.105  12.064  16.724  1.00 81.65           C
ATOM   1518 1HB  LYS A 113      14.176  11.926  15.645  1.00 81.65           H
ATOM   1519 2HB  LYS A 113      14.673  12.961  16.968  1.00 81.65           H
ATOM   1520  CG  LYS A 113      14.715  10.857  17.439  1.00 81.65           C
ATOM   1521 1HG  LYS A 113      14.576  10.960  18.515  1.00 81.65           H
ATOM   1522 2HG  LYS A 113      14.194   9.948  17.136  1.00 81.65           H
ATOM   1523  CD  LYS A 113      16.206  10.727  17.121  1.00 81.65           C
ATOM   1524 1HD  LYS A 113      16.343  10.607  16.046  1.00 81.65           H
ATOM   1525 2HD  LYS A 113      16.724  11.642  17.409  1.00 81.65           H
ATOM   1526  CE  LYS A 113      16.821   9.534  17.855  1.00 81.65           C
ATOM   1527 1HE  LYS A 113      16.674   9.645  18.929  1.00 81.65           H
ATOM   1528 2HE  LYS A 113      16.314   8.616  17.558  1.00 81.65           H
ATOM   1529  NZ  LYS A 113      18.266   9.429  17.554  1.00 81.65           N
ATOM   1530 1HZ  LYS A 113      18.658   8.636  18.050  1.00 81.65           H
ATOM   1531 2HZ  LYS A 113      18.396   9.302  16.557  1.00 81.65           H
ATOM   1532 3HZ  LYS A 113      18.735  10.278  17.850  1.00 81.65           H
ATOM   1533  HN  LYS A 113      11.981  10.776  15.814  1.00 81.65           H
ATOM   1534  N   PHE A 114      10.811  13.317  15.967  1.00 87.38           N
ATOM   1535  CA  PHE A 114      10.169  14.366  15.193  1.00 87.38           C
ATOM   1536  C   PHE A 114       8.929  14.899  15.914  1.00 87.38           C
ATOM   1537  O   PHE A 114       8.479  14.313  16.897  1.00 87.38           O
ATOM   1538  HA  PHE A 114      10.894  15.172  15.078  1.00 87.38           H
ATOM   1539  CB  PHE A 114       9.743  13.744  13.862  1.00 87.38           C
ATOM   1540 1HB  PHE A 114       8.953  13.017  14.049  1.00 87.38           H
ATOM   1541 2HB  PHE A 114       9.317  14.522  13.229  1.00 87.38           H
ATOM   1542  CG  PHE A 114      10.880  13.056  13.104  1.00 87.38           C
ATOM   1543  CD1 PHE A 114      11.793  13.801  12.424  1.00 87.38           C
ATOM   1544  HD1 PHE A 114      11.714  14.888  12.419  1.00 87.38           H
ATOM   1545  CD2 PHE A 114      10.979  11.699  13.110  1.00 87.38           C
ATOM   1546  HD2 PHE A 114      10.248  11.102  13.655  1.00 87.38           H
ATOM   1547  CE1 PHE A 114      12.848  13.162  11.721  1.00 87.38           C
ATOM   1548  HE1 PHE A 114      13.579  13.759  11.176  1.00 87.38           H
ATOM   1549  CE2 PHE A 114      12.034  11.061  12.407  1.00 87.38           C
ATOM   1550  HE2 PHE A 114      12.113   9.974  12.412  1.00 87.38           H
ATOM   1551  CZ  PHE A 114      12.947  11.806  11.727  1.00 87.38           C
ATOM   1552  HZ  PHE A 114      13.757  11.316  11.187  1.00 87.38           H
ATOM   1553  HN  PHE A 114      10.291  12.466  16.037  1.00 87.38           H
ATOM   1554  N   GLN A 115       8.412  16.003  15.397  1.00 80.45           N
ATOM   1555  CA  GLN A 115       7.268  16.653  16.013  1.00 80.45           C
ATOM   1556  C   GLN A 115       5.986  15.877  15.702  1.00 80.45           C
ATOM   1557  O   GLN A 115       5.969  15.034  14.808  1.00 80.45           O
ATOM   1558  HA  GLN A 115       7.464  16.630  17.085  1.00 80.45           H
ATOM   1559  CB  GLN A 115       7.152  18.109  15.555  1.00 80.45           C
ATOM   1560 1HB  GLN A 115       7.113  18.149  14.467  1.00 80.45           H
ATOM   1561 2HB  GLN A 115       6.220  18.537  15.924  1.00 80.45           H
ATOM   1562  CG  GLN A 115       8.335  18.938  16.059  1.00 80.45           C
ATOM   1563 1HG  GLN A 115       8.430  18.823  17.139  1.00 80.45           H
ATOM   1564 2HG  GLN A 115       9.259  18.566  15.617  1.00 80.45           H
ATOM   1565  CD  GLN A 115       8.156  20.417  15.712  1.00 80.45           C
ATOM   1566  OE1 GLN A 115       7.231  20.811  15.021  1.00 80.45           O
ATOM   1567  NE2 GLN A 115       9.089  21.211  16.228  1.00 80.45           N
ATOM   1568 1HE2 GLN A 115       9.822  20.823  16.787  1.00 80.45           H
ATOM   1569 2HE2 GLN A 115       9.058  22.196  16.057  1.00 80.45           H
ATOM   1570  HN  GLN A 115       8.761  16.452  14.574  1.00 80.45           H
ATOM   1571  N   THR A 116       4.945  16.191  16.459  1.00 87.10           N
ATOM   1572  CA  THR A 116       3.664  15.527  16.282  1.00 87.10           C
ATOM   1573  C   THR A 116       3.157  15.719  14.852  1.00 87.10           C
ATOM   1574  O   THR A 116       2.585  14.803  14.264  1.00 87.10           O
ATOM   1575  HA  THR A 116       3.809  14.457  16.429  1.00 87.10           H
ATOM   1576  CB  THR A 116       2.703  16.062  17.345  1.00 87.10           C
ATOM   1577  HB  THR A 116       2.385  17.077  17.106  1.00 87.10           H
ATOM   1578  OG1 THR A 116       3.420  15.914  18.568  1.00 87.10           O
ATOM   1579  HG1 THR A 116       2.998  16.473  19.282  1.00 87.10           H
ATOM   1580  CG2 THR A 116       1.473  15.171  17.525  1.00 87.10           C
ATOM   1581 1HG2 THR A 116       1.788  14.173  17.830  1.00 87.10           H
ATOM   1582 2HG2 THR A 116       0.929  15.108  16.582  1.00 87.10           H
ATOM   1583 3HG2 THR A 116       0.824  15.597  18.290  1.00 87.10           H
ATOM   1584  HN  THR A 116       4.966  16.883  17.180  1.00 87.10           H
ATOM   1585  N   PHE A 117       3.384  16.917  14.333  1.00 89.75           N
ATOM   1586  CA  PHE A 117       2.937  17.249  12.991  1.00 89.75           C
ATOM   1587  C   PHE A 117       3.469  16.241  11.971  1.00 89.75           C
ATOM   1588  O   PHE A 117       2.720  15.751  11.128  1.00 89.75           O
ATOM   1589  HA  PHE A 117       1.847  17.217  12.996  1.00 89.75           H
ATOM   1590  CB  PHE A 117       3.498  18.634  12.662  1.00 89.75           C
ATOM   1591 1HB  PHE A 117       3.117  19.351  13.390  1.00 89.75           H
ATOM   1592 2HB  PHE A 117       4.582  18.612  12.774  1.00 89.75           H
ATOM   1593  CG  PHE A 117       3.154  19.126  11.255  1.00 89.75           C
ATOM   1594  CD1 PHE A 117       4.107  19.129  10.285  1.00 89.75           C
ATOM   1595  HD1 PHE A 117       5.115  18.781  10.509  1.00 89.75           H
ATOM   1596  CD2 PHE A 117       1.897  19.561  10.975  1.00 89.75           C
ATOM   1597  HD2 PHE A 117       1.133  19.559  11.752  1.00 89.75           H
ATOM   1598  CE1 PHE A 117       3.789  19.586   8.978  1.00 89.75           C
ATOM   1599  HE1 PHE A 117       4.552  19.589   8.201  1.00 89.75           H
ATOM   1600  CE2 PHE A 117       1.578  20.018   9.668  1.00 89.75           C
ATOM   1601  HE2 PHE A 117       0.570  20.367   9.443  1.00 89.75           H
ATOM   1602  CZ  PHE A 117       2.531  20.021   8.698  1.00 89.75           C
ATOM   1603  HZ  PHE A 117       2.286  20.371   7.695  1.00 89.75           H
ATOM   1604  HN  PHE A 117       3.863  17.652  14.813  1.00 89.75           H
ATOM   1605  N   MET A 118       4.760  15.961  12.081  1.00 87.20           N
ATOM   1606  CA  MET A 118       5.405  15.034  11.167  1.00 87.20           C
ATOM   1607  C   MET A 118       4.831  13.624  11.320  1.00 87.20           C
ATOM   1608  O   MET A 118       4.744  12.877  10.348  1.00 87.20           O
ATOM   1609  HA  MET A 118       5.194  15.413  10.167  1.00 87.20           H
ATOM   1610  CB  MET A 118       6.909  15.006  11.446  1.00 87.20           C
ATOM   1611 1HB  MET A 118       7.082  14.859  12.512  1.00 87.20           H
ATOM   1612 2HB  MET A 118       7.363  14.160  10.930  1.00 87.20           H
ATOM   1613  CG  MET A 118       7.576  16.306  10.991  1.00 87.20           C
ATOM   1614 1HG  MET A 118       7.216  17.140  11.593  1.00 87.20           H
ATOM   1615 2HG  MET A 118       8.653  16.244  11.143  1.00 87.20           H
ATOM   1616  SD  MET A 118       7.221  16.602   9.267  1.00 87.20           S
ATOM   1617  CE  MET A 118       8.057  15.206   8.533  1.00 87.20           C
ATOM   1618 1HE  MET A 118       9.118  15.248   8.780  1.00 87.20           H
ATOM   1619 2HE  MET A 118       7.630  14.282   8.921  1.00 87.20           H
ATOM   1620 3HE  MET A 118       7.935  15.237   7.450  1.00 87.20           H
ATOM   1621  HN  MET A 118       5.360  16.356  12.777  1.00 87.20           H
ATOM   1622  N   CYS A 119       4.453  13.304  12.549  1.00 92.09           N
ATOM   1623  CA  CYS A 119       3.836  12.019  12.831  1.00 92.09           C
ATOM   1624  C   CYS A 119       2.541  11.920  12.023  1.00 92.09           C
ATOM   1625  O   CYS A 119       2.293  10.912  11.363  1.00 92.09           O
ATOM   1626  HA  CYS A 119       4.548  11.255  12.519  1.00 92.09           H
ATOM   1627  CB  CYS A 119       3.590  11.827  14.329  1.00 92.09           C
ATOM   1628 1HB  CYS A 119       4.540  11.808  14.863  1.00 92.09           H
ATOM   1629 2HB  CYS A 119       3.019  12.668  14.723  1.00 92.09           H
ATOM   1630  SG  CYS A 119       2.680  10.266  14.618  1.00 92.09           S
ATOM   1631  HN  CYS A 119       4.563  13.903  13.342  1.00 92.09           H
ATOM   1632  N   LYS A 120       1.750  12.980  12.100  1.00 90.86           N
ATOM   1633  CA  LYS A 120       0.472  13.012  11.409  1.00 90.86           C
ATOM   1634  C   LYS A 120       0.706  12.853   9.906  1.00 90.86           C
ATOM   1635  O   LYS A 120       0.042  12.049   9.253  1.00 90.86           O
ATOM   1636  HA  LYS A 120      -0.110  12.161  11.761  1.00 90.86           H
ATOM   1637  CB  LYS A 120      -0.305  14.277  11.780  1.00 90.86           C
ATOM   1638 1HB  LYS A 120       0.331  15.152  11.647  1.00 90.86           H
ATOM   1639 2HB  LYS A 120      -1.154  14.396  11.107  1.00 90.86           H
ATOM   1640  CG  LYS A 120      -0.799  14.213  13.227  1.00 90.86           C
ATOM   1641 1HG  LYS A 120      -1.476  13.367  13.346  1.00 90.86           H
ATOM   1642 2HG  LYS A 120       0.045  14.043  13.895  1.00 90.86           H
ATOM   1643  CD  LYS A 120      -1.516  15.506  13.619  1.00 90.86           C
ATOM   1644 1HD  LYS A 120      -0.838  16.352  13.501  1.00 90.86           H
ATOM   1645 2HD  LYS A 120      -2.358  15.677  12.949  1.00 90.86           H
ATOM   1646  CE  LYS A 120      -2.012  15.441  15.065  1.00 90.86           C
ATOM   1647 1HE  LYS A 120      -1.236  15.018  15.703  1.00 90.86           H
ATOM   1648 2HE  LYS A 120      -2.213  16.447  15.432  1.00 90.86           H
ATOM   1649  NZ  LYS A 120      -3.239  14.619  15.155  1.00 90.86           N
ATOM   1650 1HZ  LYS A 120      -3.703  14.800  16.038  1.00 90.86           H
ATOM   1651 2HZ  LYS A 120      -3.862  14.856  14.391  1.00 90.86           H
ATOM   1652 3HZ  LYS A 120      -2.993  13.637  15.098  1.00 90.86           H
ATOM   1653  HN  LYS A 120       1.970  13.805  12.621  1.00 90.86           H
ATOM   1654  N   VAL A 121       1.652  13.630   9.400  1.00 91.89           N
ATOM   1655  CA  VAL A 121       1.908  13.665   7.970  1.00 91.89           C
ATOM   1656  C   VAL A 121       2.355  12.278   7.503  1.00 91.89           C
ATOM   1657  O   VAL A 121       1.817  11.742   6.536  1.00 91.89           O
ATOM   1658  HA  VAL A 121       0.970  13.916   7.474  1.00 91.89           H
ATOM   1659  CB  VAL A 121       2.924  14.762   7.647  1.00 91.89           C
ATOM   1660  HB  VAL A 121       3.793  14.614   8.288  1.00 91.89           H
ATOM   1661  CG1 VAL A 121       3.392  14.664   6.193  1.00 91.89           C
ATOM   1662 1HG1 VAL A 121       3.860  13.694   6.027  1.00 91.89           H
ATOM   1663 2HG1 VAL A 121       2.536  14.774   5.528  1.00 91.89           H
ATOM   1664 3HG1 VAL A 121       4.114  15.455   5.990  1.00 91.89           H
ATOM   1665  CG2 VAL A 121       2.349  16.148   7.946  1.00 91.89           C
ATOM   1666 1HG2 VAL A 121       1.457  16.309   7.341  1.00 91.89           H
ATOM   1667 2HG2 VAL A 121       2.089  16.213   9.002  1.00 91.89           H
ATOM   1668 3HG2 VAL A 121       3.092  16.908   7.707  1.00 91.89           H
ATOM   1669  HN  VAL A 121       2.237  14.228   9.949  1.00 91.89           H
ATOM   1670  N   VAL A 122       3.336  11.738   8.212  1.00 90.24           N
ATOM   1671  CA  VAL A 122       4.007  10.530   7.762  1.00 90.24           C
ATOM   1672  C   VAL A 122       3.008   9.371   7.752  1.00 90.24           C
ATOM   1673  O   VAL A 122       2.965   8.593   6.800  1.00 90.24           O
ATOM   1674  HA  VAL A 122       4.351  10.706   6.742  1.00 90.24           H
ATOM   1675  CB  VAL A 122       5.232  10.256   8.635  1.00 90.24           C
ATOM   1676  HB  VAL A 122       4.916  10.294   9.678  1.00 90.24           H
ATOM   1677  CG1 VAL A 122       5.797   8.860   8.366  1.00 90.24           C
ATOM   1678 1HG1 VAL A 122       5.036   8.112   8.587  1.00 90.24           H
ATOM   1679 2HG1 VAL A 122       6.090   8.782   7.319  1.00 90.24           H
ATOM   1680 3HG1 VAL A 122       6.667   8.691   9.000  1.00 90.24           H
ATOM   1681  CG2 VAL A 122       6.303  11.330   8.430  1.00 90.24           C
ATOM   1682 1HG2 VAL A 122       6.614  11.338   7.385  1.00 90.24           H
ATOM   1683 2HG2 VAL A 122       5.896  12.305   8.695  1.00 90.24           H
ATOM   1684 3HG2 VAL A 122       7.163  11.111   9.063  1.00 90.24           H
ATOM   1685  HN  VAL A 122       3.672  12.111   9.077  1.00 90.24           H
ATOM   1686  N   ASN A 123       2.231   9.292   8.822  1.00 89.66           N
ATOM   1687  CA  ASN A 123       1.222   8.253   8.938  1.00 89.66           C
ATOM   1688  C   ASN A 123       0.193   8.420   7.818  1.00 89.66           C
ATOM   1689  O   ASN A 123      -0.237   7.439   7.215  1.00 89.66           O
ATOM   1690  HA  ASN A 123       1.768   7.313   8.866  1.00 89.66           H
ATOM   1691  CB  ASN A 123       0.485   8.350  10.276  1.00 89.66           C
ATOM   1692 1HB  ASN A 123       0.495   9.381  10.628  1.00 89.66           H
ATOM   1693 2HB  ASN A 123      -0.560   8.070  10.140  1.00 89.66           H
ATOM   1694  CG  ASN A 123       1.129   7.441  11.324  1.00 89.66           C
ATOM   1695  OD1 ASN A 123       1.887   6.535  11.016  1.00 89.66           O
ATOM   1696  ND2 ASN A 123       0.787   7.731  12.576  1.00 89.66           N
ATOM   1697 1HD2 ASN A 123       0.160   8.488  12.760  1.00 89.66           H
ATOM   1698 2HD2 ASN A 123       1.157   7.193  13.333  1.00 89.66           H
ATOM   1699  HN  ASN A 123       2.283   9.920   9.598  1.00 89.66           H
ATOM   1700  N   SER A 124      -0.172   9.670   7.575  1.00 90.67           N
ATOM   1701  CA  SER A 124      -1.196   9.972   6.589  1.00 90.67           C
ATOM   1702  C   SER A 124      -0.701   9.603   5.190  1.00 90.67           C
ATOM   1703  O   SER A 124      -1.435   9.002   4.406  1.00 90.67           O
ATOM   1704  HA  SER A 124      -2.053   9.359   6.867  1.00 90.67           H
ATOM   1705  CB  SER A 124      -1.591  11.450   6.640  1.00 90.67           C
ATOM   1706 1HB  SER A 124      -0.730  12.064   6.375  1.00 90.67           H
ATOM   1707 2HB  SER A 124      -2.362  11.645   5.896  1.00 90.67           H
ATOM   1708  OG  SER A 124      -2.067  11.832   7.928  1.00 90.67           O
ATOM   1709  HG  SER A 124      -1.422  12.464   8.357  1.00 90.67           H
ATOM   1710  HN  SER A 124       0.219  10.467   8.036  1.00 90.67           H
ATOM   1711  N   MET A 125       0.540   9.978   4.918  1.00 84.57           N
ATOM   1712  CA  MET A 125       1.123   9.743   3.607  1.00 84.57           C
ATOM   1713  C   MET A 125       1.182   8.246   3.294  1.00 84.57           C
ATOM   1714  O   MET A 125       0.877   7.830   2.178  1.00 84.57           O
ATOM   1715  HA  MET A 125       0.462  10.243   2.899  1.00 84.57           H
ATOM   1716  CB  MET A 125       2.535  10.330   3.563  1.00 84.57           C
ATOM   1717 1HB  MET A 125       3.079  10.045   4.463  1.00 84.57           H
ATOM   1718 2HB  MET A 125       3.079   9.915   2.716  1.00 84.57           H
ATOM   1719  CG  MET A 125       2.490  11.856   3.450  1.00 84.57           C
ATOM   1720 1HG  MET A 125       1.905  12.147   2.577  1.00 84.57           H
ATOM   1721 2HG  MET A 125       1.993  12.279   4.322  1.00 84.57           H
ATOM   1722  SD  MET A 125       4.147  12.506   3.317  1.00 84.57           S
ATOM   1723  CE  MET A 125       4.500  12.111   1.612  1.00 84.57           C
ATOM   1724 1HE  MET A 125       4.434  11.033   1.468  1.00 84.57           H
ATOM   1725 2HE  MET A 125       3.776  12.608   0.967  1.00 84.57           H
ATOM   1726 3HE  MET A 125       5.504  12.451   1.361  1.00 84.57           H
ATOM   1727  HN  MET A 125       1.143  10.433   5.573  1.00 84.57           H
ATOM   1728  N   TYR A 126       1.578   7.479   4.299  1.00 84.23           N
ATOM   1729  CA  TYR A 126       1.629   6.034   4.162  1.00 84.23           C
ATOM   1730  C   TYR A 126       0.251   5.466   3.815  1.00 84.23           C
ATOM   1731  O   TYR A 126       0.125   4.642   2.911  1.00 84.23           O
ATOM   1732  HA  TYR A 126       2.325   5.797   3.357  1.00 84.23           H
ATOM   1733  CB  TYR A 126       2.060   5.495   5.528  1.00 84.23           C
ATOM   1734 1HB  TYR A 126       3.119   5.708   5.673  1.00 84.23           H
ATOM   1735 2HB  TYR A 126       1.517   6.032   6.306  1.00 84.23           H
ATOM   1736  CG  TYR A 126       1.826   3.994   5.707  1.00 84.23           C
ATOM   1737  CD1 TYR A 126       0.780   3.547   6.487  1.00 84.23           C
ATOM   1738  HD1 TYR A 126       0.119   4.263   6.976  1.00 84.23           H
ATOM   1739  CD2 TYR A 126       2.663   3.087   5.088  1.00 84.23           C
ATOM   1740  HD2 TYR A 126       3.489   3.440   4.472  1.00 84.23           H
ATOM   1741  CE1 TYR A 126       0.560   2.134   6.656  1.00 84.23           C
ATOM   1742  HE1 TYR A 126      -0.263   1.767   7.269  1.00 84.23           H
ATOM   1743  CE2 TYR A 126       2.443   1.674   5.257  1.00 84.23           C
ATOM   1744  HE2 TYR A 126       3.095   0.947   4.774  1.00 84.23           H
ATOM   1745  CZ  TYR A 126       1.402   1.267   6.032  1.00 84.23           C
ATOM   1746  OH  TYR A 126       1.194  -0.068   6.191  1.00 84.23           O
ATOM   1747  HH  TYR A 126       1.705  -0.578   5.500  1.00 84.23           H
ATOM   1748  HN  TYR A 126       1.860   7.829   5.193  1.00 84.23           H
ATOM   1749  N   LYS A 127      -0.747   5.931   4.552  1.00 84.55           N
ATOM   1750  CA  LYS A 127      -2.092   5.401   4.408  1.00 84.55           C
ATOM   1751  C   LYS A 127      -2.636   5.770   3.027  1.00 84.55           C
ATOM   1752  O   LYS A 127      -3.307   4.964   2.384  1.00 84.55           O
ATOM   1753  HA  LYS A 127      -2.025   4.315   4.474  1.00 84.55           H
ATOM   1754  CB  LYS A 127      -2.979   5.870   5.564  1.00 84.55           C
ATOM   1755 1HB  LYS A 127      -2.453   5.734   6.509  1.00 84.55           H
ATOM   1756 2HB  LYS A 127      -3.181   6.936   5.462  1.00 84.55           H
ATOM   1757  CG  LYS A 127      -4.298   5.095   5.592  1.00 84.55           C
ATOM   1758 1HG  LYS A 127      -5.013   5.611   6.233  1.00 84.55           H
ATOM   1759 2HG  LYS A 127      -4.729   5.067   4.591  1.00 84.55           H
ATOM   1760  CD  LYS A 127      -4.085   3.668   6.102  1.00 84.55           C
ATOM   1761 1HD  LYS A 127      -3.542   3.089   5.355  1.00 84.55           H
ATOM   1762 2HD  LYS A 127      -3.469   3.687   7.000  1.00 84.55           H
ATOM   1763  CE  LYS A 127      -5.422   2.990   6.408  1.00 84.55           C
ATOM   1764 1HE  LYS A 127      -6.237   3.563   5.965  1.00 84.55           H
ATOM   1765 2HE  LYS A 127      -5.446   1.999   5.955  1.00 84.55           H
ATOM   1766  NZ  LYS A 127      -5.624   2.879   7.870  1.00 84.55           N
ATOM   1767 1HZ  LYS A 127      -6.435   2.299   8.056  1.00 84.55           H
ATOM   1768 2HZ  LYS A 127      -4.804   2.459   8.293  1.00 84.55           H
ATOM   1769 3HZ  LYS A 127      -5.771   3.802   8.262  1.00 84.55           H
ATOM   1770  HN  LYS A 127      -0.648   6.654   5.236  1.00 84.55           H
ATOM   1771  N   MET A 128      -2.327   6.990   2.611  1.00 85.39           N
ATOM   1772  CA  MET A 128      -2.794   7.483   1.327  1.00 85.39           C
ATOM   1773  C   MET A 128      -2.190   6.675   0.176  1.00 85.39           C
ATOM   1774  O   MET A 128      -2.880   6.351  -0.789  1.00 85.39           O
ATOM   1775  HA  MET A 128      -3.877   7.356   1.339  1.00 85.39           H
ATOM   1776  CB  MET A 128      -2.409   8.956   1.174  1.00 85.39           C
ATOM   1777 1HB  MET A 128      -2.691   9.504   2.073  1.00 85.39           H
ATOM   1778 2HB  MET A 128      -1.327   9.044   1.074  1.00 85.39           H
ATOM   1779  CG  MET A 128      -3.092   9.578  -0.045  1.00 85.39           C
ATOM   1780 1HG  MET A 128      -2.755   9.080  -0.954  1.00 85.39           H
ATOM   1781 2HG  MET A 128      -4.170   9.432   0.018  1.00 85.39           H
ATOM   1782  SD  MET A 128      -2.718  11.321  -0.131  1.00 85.39           S
ATOM   1783  CE  MET A 128      -3.745  11.791  -1.513  1.00 85.39           C
ATOM   1784 1HE  MET A 128      -3.444  11.230  -2.397  1.00 85.39           H
ATOM   1785 2HE  MET A 128      -4.787  11.573  -1.282  1.00 85.39           H
ATOM   1786 3HE  MET A 128      -3.631  12.858  -1.704  1.00 85.39           H
ATOM   1787  HN  MET A 128      -1.770   7.634   3.134  1.00 85.39           H
ATOM   1788  N   ASN A 129      -0.907   6.374   0.317  1.00 80.60           N
ATOM   1789  CA  ASN A 129      -0.211   5.581  -0.682  1.00 80.60           C
ATOM   1790  C   ASN A 129      -0.865   4.202  -0.780  1.00 80.60           C
ATOM   1791  O   ASN A 129      -1.138   3.717  -1.876  1.00 80.60           O
ATOM   1792  HA  ASN A 129      -0.296   6.150  -1.608  1.00 80.60           H
ATOM   1793  CB  ASN A 129       1.258   5.382  -0.301  1.00 80.60           C
ATOM   1794 1HB  ASN A 129       1.777   6.340  -0.327  1.00 80.60           H
ATOM   1795 2HB  ASN A 129       1.325   5.011   0.722  1.00 80.60           H
ATOM   1796  CG  ASN A 129       1.943   4.399  -1.252  1.00 80.60           C
ATOM   1797  OD1 ASN A 129       2.052   3.213  -0.987  1.00 80.60           O
ATOM   1798  ND2 ASN A 129       2.395   4.956  -2.372  1.00 80.60           N
ATOM   1799 1HD2 ASN A 129       2.273   5.936  -2.528  1.00 80.60           H
ATOM   1800 2HD2 ASN A 129       2.859   4.395  -3.058  1.00 80.60           H
ATOM   1801  HN  ASN A 129      -0.348   6.660   1.095  1.00 80.60           H
ATOM   1802  N   PHE A 130      -1.098   3.609   0.382  1.00 84.70           N
ATOM   1803  CA  PHE A 130      -1.621   2.254   0.440  1.00 84.70           C
ATOM   1804  C   PHE A 130      -2.878   2.115  -0.421  1.00 84.70           C
ATOM   1805  O   PHE A 130      -2.964   1.221  -1.261  1.00 84.70           O
ATOM   1806  HA  PHE A 130      -0.845   1.592   0.056  1.00 84.70           H
ATOM   1807  CB  PHE A 130      -1.984   1.977   1.900  1.00 84.70           C
ATOM   1808 1HB  PHE A 130      -1.079   2.031   2.505  1.00 84.70           H
ATOM   1809 2HB  PHE A 130      -2.652   2.762   2.253  1.00 84.70           H
ATOM   1810  CG  PHE A 130      -2.651   0.619   2.128  1.00 84.70           C
ATOM   1811  CD1 PHE A 130      -3.999   0.544   2.298  1.00 84.70           C
ATOM   1812  HD1 PHE A 130      -4.603   1.451   2.271  1.00 84.70           H
ATOM   1813  CD2 PHE A 130      -1.898  -0.513   2.160  1.00 84.70           C
ATOM   1814  HD2 PHE A 130      -0.818  -0.452   2.024  1.00 84.70           H
ATOM   1815  CE1 PHE A 130      -4.618  -0.716   2.509  1.00 84.70           C
ATOM   1816  HE1 PHE A 130      -5.698  -0.777   2.645  1.00 84.70           H
ATOM   1817  CE2 PHE A 130      -2.517  -1.773   2.371  1.00 84.70           C
ATOM   1818  HE2 PHE A 130      -1.913  -2.680   2.398  1.00 84.70           H
ATOM   1819  CZ  PHE A 130      -3.864  -1.848   2.542  1.00 84.70           C
ATOM   1820  HZ  PHE A 130      -4.340  -2.815   2.704  1.00 84.70           H
ATOM   1821  HN  PHE A 130      -0.935   4.037   1.271  1.00 84.70           H
ATOM   1822  N   TYR A 131      -3.822   3.014  -0.182  1.00 90.50           N
ATOM   1823  CA  TYR A 131      -5.087   2.978  -0.897  1.00 90.50           C
ATOM   1824  C   TYR A 131      -4.897   3.365  -2.366  1.00 90.50           C
ATOM   1825  O   TYR A 131      -5.481   2.746  -3.254  1.00 90.50           O
ATOM   1826  HA  TYR A 131      -5.475   1.961  -0.844  1.00 90.50           H
ATOM   1827  CB  TYR A 131      -5.983   4.017  -0.220  1.00 90.50           C
ATOM   1828 1HB  TYR A 131      -5.413   4.935  -0.075  1.00 90.50           H
ATOM   1829 2HB  TYR A 131      -6.811   4.258  -0.888  1.00 90.50           H
ATOM   1830  CG  TYR A 131      -6.549   3.567   1.128  1.00 90.50           C
ATOM   1831  CD1 TYR A 131      -7.251   2.383   1.221  1.00 90.50           C
ATOM   1832  HD1 TYR A 131      -7.403   1.768   0.333  1.00 90.50           H
ATOM   1833  CD2 TYR A 131      -6.357   4.345   2.251  1.00 90.50           C
ATOM   1834  HD2 TYR A 131      -5.803   5.281   2.178  1.00 90.50           H
ATOM   1835  CE1 TYR A 131      -7.784   1.959   2.489  1.00 90.50           C
ATOM   1836  HE1 TYR A 131      -8.340   1.026   2.577  1.00 90.50           H
ATOM   1837  CE2 TYR A 131      -6.890   3.921   3.520  1.00 90.50           C
ATOM   1838  HE2 TYR A 131      -6.746   4.527   4.415  1.00 90.50           H
ATOM   1839  CZ  TYR A 131      -7.577   2.749   3.577  1.00 90.50           C
ATOM   1840  OH  TYR A 131      -8.080   2.349   4.775  1.00 90.50           O
ATOM   1841  HH  TYR A 131      -8.248   3.144   5.358  1.00 90.50           H
ATOM   1842  HN  TYR A 131      -3.734   3.754   0.484  1.00 90.50           H
ATOM   1843  N   SER A 132      -4.079   4.386  -2.575  1.00 90.67           N
ATOM   1844  CA  SER A 132      -3.908   4.947  -3.904  1.00 90.67           C
ATOM   1845  C   SER A 132      -3.351   3.885  -4.853  1.00 90.67           C
ATOM   1846  O   SER A 132      -3.832   3.736  -5.975  1.00 90.67           O
ATOM   1847  HA  SER A 132      -4.905   5.256  -4.218  1.00 90.67           H
ATOM   1848  CB  SER A 132      -2.984   6.167  -3.872  1.00 90.67           C
ATOM   1849 1HB  SER A 132      -1.999   5.866  -3.517  1.00 90.67           H
ATOM   1850 2HB  SER A 132      -2.856   6.551  -4.884  1.00 90.67           H
ATOM   1851  OG  SER A 132      -3.494   7.201  -3.034  1.00 90.67           O
ATOM   1852  HG  SER A 132      -2.971   7.240  -2.182  1.00 90.67           H
ATOM   1853  HN  SER A 132      -3.540   4.827  -1.857  1.00 90.67           H
ATOM   1854  N   CYS A 133      -2.344   3.173  -4.368  1.00 88.68           N
ATOM   1855  CA  CYS A 133      -1.668   2.179  -5.185  1.00 88.68           C
ATOM   1856  C   CYS A 133      -2.689   1.113  -5.586  1.00 88.68           C
ATOM   1857  O   CYS A 133      -2.799   0.764  -6.760  1.00 88.68           O
ATOM   1858  HA  CYS A 133      -1.288   2.701  -6.063  1.00 88.68           H
ATOM   1859  CB  CYS A 133      -0.465   1.573  -4.459  1.00 88.68           C
ATOM   1860 1HB  CYS A 133      -0.753   1.268  -3.453  1.00 88.68           H
ATOM   1861 2HB  CYS A 133      -0.129   0.677  -4.980  1.00 88.68           H
ATOM   1862  SG  CYS A 133       0.895   2.794  -4.375  1.00 88.68           S
ATOM   1863  HG  CYS A 133       1.767   1.990  -3.772  1.00 88.68           H
ATOM   1864  HN  CYS A 133      -1.989   3.267  -3.438  1.00 88.68           H
ATOM   1865  N   VAL A 134      -3.410   0.625  -4.588  1.00 87.50           N
ATOM   1866  CA  VAL A 134      -4.314  -0.494  -4.794  1.00 87.50           C
ATOM   1867  C   VAL A 134      -5.413  -0.082  -5.776  1.00 87.50           C
ATOM   1868  O   VAL A 134      -5.767  -0.846  -6.673  1.00 87.50           O
ATOM   1869  HA  VAL A 134      -3.736  -1.307  -5.236  1.00 87.50           H
ATOM   1870  CB  VAL A 134      -4.864  -0.978  -3.451  1.00 87.50           C
ATOM   1871  HB  VAL A 134      -5.353  -0.134  -2.965  1.00 87.50           H
ATOM   1872  CG1 VAL A 134      -5.910  -2.077  -3.651  1.00 87.50           C
ATOM   1873 1HG1 VAL A 134      -6.736  -1.688  -4.246  1.00 87.50           H
ATOM   1874 2HG1 VAL A 134      -5.455  -2.922  -4.168  1.00 87.50           H
ATOM   1875 3HG1 VAL A 134      -6.284  -2.403  -2.680  1.00 87.50           H
ATOM   1876  CG2 VAL A 134      -3.734  -1.457  -2.537  1.00 87.50           C
ATOM   1877 1HG2 VAL A 134      -3.204  -2.281  -3.015  1.00 87.50           H
ATOM   1878 2HG2 VAL A 134      -3.041  -0.635  -2.355  1.00 87.50           H
ATOM   1879 3HG2 VAL A 134      -4.152  -1.796  -1.589  1.00 87.50           H
ATOM   1880  HN  VAL A 134      -3.385   0.980  -3.653  1.00 87.50           H
ATOM   1881  N   LEU A 135      -5.921   1.125  -5.573  1.00 91.75           N
ATOM   1882  CA  LEU A 135      -7.027   1.616  -6.378  1.00 91.75           C
ATOM   1883  C   LEU A 135      -6.553   1.821  -7.818  1.00 91.75           C
ATOM   1884  O   LEU A 135      -7.301   1.575  -8.762  1.00 91.75           O
ATOM   1885  HA  LEU A 135      -7.800   0.847  -6.375  1.00 91.75           H
ATOM   1886  CB  LEU A 135      -7.634   2.870  -5.745  1.00 91.75           C
ATOM   1887 1HB  LEU A 135      -6.832   3.584  -5.559  1.00 91.75           H
ATOM   1888 2HB  LEU A 135      -8.307   3.329  -6.470  1.00 91.75           H
ATOM   1889  CG  LEU A 135      -8.403   2.658  -4.440  1.00 91.75           C
ATOM   1890  HG  LEU A 135      -7.743   2.155  -3.733  1.00 91.75           H
ATOM   1891  CD1 LEU A 135      -8.801   3.996  -3.814  1.00 91.75           C
ATOM   1892 1HD1 LEU A 135      -7.904   4.578  -3.601  1.00 91.75           H
ATOM   1893 2HD1 LEU A 135      -9.435   4.547  -4.508  1.00 91.75           H
ATOM   1894 3HD1 LEU A 135      -9.346   3.816  -2.887  1.00 91.75           H
ATOM   1895  CD2 LEU A 135      -9.612   1.745  -4.658  1.00 91.75           C
ATOM   1896 1HD2 LEU A 135     -10.282   2.198  -5.388  1.00 91.75           H
ATOM   1897 2HD2 LEU A 135      -9.274   0.776  -5.026  1.00 91.75           H
ATOM   1898 3HD2 LEU A 135     -10.141   1.611  -3.714  1.00 91.75           H
ATOM   1899  HN  LEU A 135      -5.591   1.761  -4.876  1.00 91.75           H
ATOM   1900  N   LEU A 136      -5.312   2.271  -7.940  1.00 91.51           N
ATOM   1901  CA  LEU A 136      -4.738   2.534  -9.248  1.00 91.51           C
ATOM   1902  C   LEU A 136      -4.586   1.215 -10.009  1.00 91.51           C
ATOM   1903  O   LEU A 136      -4.929   1.130 -11.187  1.00 91.51           O
ATOM   1904  HA  LEU A 136      -5.439   3.167  -9.792  1.00 91.51           H
ATOM   1905  CB  LEU A 136      -3.431   3.319  -9.111  1.00 91.51           C
ATOM   1906 1HB  LEU A 136      -2.839   2.864  -8.318  1.00 91.51           H
ATOM   1907 2HB  LEU A 136      -2.865   3.207 -10.036  1.00 91.51           H
ATOM   1908  CG  LEU A 136      -3.575   4.812  -8.811  1.00 91.51           C
ATOM   1909  HG  LEU A 136      -4.262   4.928  -7.973  1.00 91.51           H
ATOM   1910  CD1 LEU A 136      -2.235   5.417  -8.384  1.00 91.51           C
ATOM   1911 1HD1 LEU A 136      -1.879   4.912  -7.486  1.00 91.51           H
ATOM   1912 2HD1 LEU A 136      -1.508   5.290  -9.186  1.00 91.51           H
ATOM   1913 3HD1 LEU A 136      -2.366   6.479  -8.177  1.00 91.51           H
ATOM   1914  CD2 LEU A 136      -4.185   5.555 -10.002  1.00 91.51           C
ATOM   1915 1HD2 LEU A 136      -3.543   5.434 -10.874  1.00 91.51           H
ATOM   1916 2HD2 LEU A 136      -5.172   5.145 -10.218  1.00 91.51           H
ATOM   1917 3HD2 LEU A 136      -4.276   6.614  -9.761  1.00 91.51           H
ATOM   1918  HN  LEU A 136      -4.705   2.454  -7.167  1.00 91.51           H
ATOM   1919  N   ILE A 137      -4.071   0.218  -9.303  1.00 86.81           N
ATOM   1920  CA  ILE A 137      -3.824  -1.079  -9.911  1.00 86.81           C
ATOM   1921  C   ILE A 137      -5.155  -1.695 -10.346  1.00 86.81           C
ATOM   1922  O   ILE A 137      -5.237  -2.323 -11.400  1.00 86.81           O
ATOM   1923  HA  ILE A 137      -3.214  -0.913 -10.798  1.00 86.81           H
ATOM   1924  CB  ILE A 137      -3.014  -1.968  -8.964  1.00 86.81           C
ATOM   1925  HB  ILE A 137      -3.463  -1.909  -7.973  1.00 86.81           H
ATOM   1926  CG1 ILE A 137      -1.574  -1.466  -8.839  1.00 86.81           C
ATOM   1927 1HG1 ILE A 137      -1.054  -1.604  -9.787  1.00 86.81           H
ATOM   1928 2HG1 ILE A 137      -1.575  -0.397  -8.628  1.00 86.81           H
ATOM   1929  CG2 ILE A 137      -3.075  -3.432  -9.402  1.00 86.81           C
ATOM   1930 1HG2 ILE A 137      -4.112  -3.770  -9.398  1.00 86.81           H
ATOM   1931 2HG2 ILE A 137      -2.666  -3.528 -10.408  1.00 86.81           H
ATOM   1932 3HG2 ILE A 137      -2.492  -4.042  -8.712  1.00 86.81           H
ATOM   1933  CD1 ILE A 137      -0.829  -2.211  -7.729  1.00 86.81           C
ATOM   1934 1HD1 ILE A 137      -1.339  -2.051  -6.779  1.00 86.81           H
ATOM   1935 2HD1 ILE A 137      -0.810  -3.277  -7.956  1.00 86.81           H
ATOM   1936 3HD1 ILE A 137       0.192  -1.835  -7.661  1.00 86.81           H
ATOM   1937  HN  ILE A 137      -3.825   0.286  -8.337  1.00 86.81           H
ATOM   1938  N   MET A 138      -6.164  -1.494  -9.511  1.00 88.36           N
ATOM   1939  CA  MET A 138      -7.504  -1.958  -9.832  1.00 88.36           C
ATOM   1940  C   MET A 138      -8.014  -1.311 -11.121  1.00 88.36           C
ATOM   1941  O   MET A 138      -8.577  -1.989 -11.979  1.00 88.36           O
ATOM   1942  HA  MET A 138      -7.416  -3.035  -9.968  1.00 88.36           H
ATOM   1943  CB  MET A 138      -8.451  -1.617  -8.680  1.00 88.36           C
ATOM   1944 1HB  MET A 138      -8.058  -2.025  -7.748  1.00 88.36           H
ATOM   1945 2HB  MET A 138      -8.505  -0.536  -8.556  1.00 88.36           H
ATOM   1946  CG  MET A 138      -9.851  -2.177  -8.938  1.00 88.36           C
ATOM   1947 1HG  MET A 138     -10.235  -1.797  -9.885  1.00 88.36           H
ATOM   1948 2HG  MET A 138      -9.808  -3.263  -9.024  1.00 88.36           H
ATOM   1949  SD  MET A 138     -10.948  -1.716  -7.607  1.00 88.36           S
ATOM   1950  CE  MET A 138     -11.088   0.037  -7.914  1.00 88.36           C
ATOM   1951 1HE  MET A 138     -10.101   0.496  -7.854  1.00 88.36           H
ATOM   1952 2HE  MET A 138     -11.504   0.200  -8.908  1.00 88.36           H
ATOM   1953 3HE  MET A 138     -11.743   0.486  -7.167  1.00 88.36           H
ATOM   1954  HN  MET A 138      -6.079  -1.025  -8.632  1.00 88.36           H
ATOM   1955  N   CYS A 139      -7.799  -0.007 -11.216  1.00 91.36           N
ATOM   1956  CA  CYS A 139      -8.289   0.751 -12.355  1.00 91.36           C
ATOM   1957  C   CYS A 139      -7.551   0.269 -13.606  1.00 91.36           C
ATOM   1958  O   CYS A 139      -8.137   0.191 -14.685  1.00 91.36           O
ATOM   1959  HA  CYS A 139      -9.357   0.546 -12.432  1.00 91.36           H
ATOM   1960  CB  CYS A 139      -8.128   2.258 -12.143  1.00 91.36           C
ATOM   1961 1HB  CYS A 139      -7.125   2.477 -11.778  1.00 91.36           H
ATOM   1962 2HB  CYS A 139      -8.244   2.781 -13.092  1.00 91.36           H
ATOM   1963  SG  CYS A 139      -9.374   2.858 -10.944  1.00 91.36           S
ATOM   1964  HG  CYS A 139      -8.762   2.386  -9.861  1.00 91.36           H
ATOM   1965  HN  CYS A 139      -7.302   0.530 -10.534  1.00 91.36           H
ATOM   1966  N   ILE A 140      -6.277  -0.042 -13.419  1.00 86.26           N
ATOM   1967  CA  ILE A 140      -5.465  -0.557 -14.509  1.00 86.26           C
ATOM   1968  C   ILE A 140      -6.102  -1.838 -15.053  1.00 86.26           C
ATOM   1969  O   ILE A 140      -6.192  -2.024 -16.265  1.00 86.26           O
ATOM   1970  HA  ILE A 140      -5.467   0.192 -15.300  1.00 86.26           H
ATOM   1971  CB  ILE A 140      -4.014  -0.736 -14.058  1.00 86.26           C
ATOM   1972  HB  ILE A 140      -4.017  -1.220 -13.081  1.00 86.26           H
ATOM   1973  CG1 ILE A 140      -3.322   0.618 -13.889  1.00 86.26           C
ATOM   1974 1HG1 ILE A 140      -3.121   1.052 -14.869  1.00 86.26           H
ATOM   1975 2HG1 ILE A 140      -3.984   1.307 -13.365  1.00 86.26           H
ATOM   1976  CG2 ILE A 140      -3.252  -1.655 -15.015  1.00 86.26           C
ATOM   1977 1HG2 ILE A 140      -3.733  -2.632 -15.040  1.00 86.26           H
ATOM   1978 2HG2 ILE A 140      -3.256  -1.221 -16.015  1.00 86.26           H
ATOM   1979 3HG2 ILE A 140      -2.223  -1.764 -14.670  1.00 86.26           H
ATOM   1980  CD1 ILE A 140      -2.012   0.471 -13.112  1.00 86.26           C
ATOM   1981 1HD1 ILE A 140      -2.220   0.059 -12.124  1.00 86.26           H
ATOM   1982 2HD1 ILE A 140      -1.343  -0.199 -13.652  1.00 86.26           H
ATOM   1983 3HD1 ILE A 140      -1.540   1.448 -13.007  1.00 86.26           H
ATOM   1984  HN  ILE A 140      -5.800   0.052 -12.545  1.00 86.26           H
ATOM   1985  N   SER A 141      -6.528  -2.687 -14.129  1.00 86.34           N
ATOM   1986  CA  SER A 141      -7.082  -3.979 -14.499  1.00 86.34           C
ATOM   1987  C   SER A 141      -8.374  -3.785 -15.295  1.00 86.34           C
ATOM   1988  O   SER A 141      -8.607  -4.478 -16.284  1.00 86.34           O
ATOM   1989  HA  SER A 141      -6.319  -4.454 -15.116  1.00 86.34           H
ATOM   1990  CB  SER A 141      -7.344  -4.840 -13.262  1.00 86.34           C
ATOM   1991 1HB  SER A 141      -8.090  -4.354 -12.633  1.00 86.34           H
ATOM   1992 2HB  SER A 141      -7.762  -5.799 -13.569  1.00 86.34           H
ATOM   1993  OG  SER A 141      -6.158  -5.061 -12.504  1.00 86.34           O
ATOM   1994  HG  SER A 141      -6.011  -4.303 -11.868  1.00 86.34           H
ATOM   1995  HN  SER A 141      -6.498  -2.506 -13.146  1.00 86.34           H
ATOM   1996  N   VAL A 142      -9.180  -2.841 -14.833  1.00 88.10           N
ATOM   1997  CA  VAL A 142     -10.449  -2.556 -15.481  1.00 88.10           C
ATOM   1998  C   VAL A 142     -10.187  -2.000 -16.882  1.00 88.10           C
ATOM   1999  O   VAL A 142     -10.869  -2.366 -17.837  1.00 88.10           O
ATOM   2000  HA  VAL A 142     -10.989  -3.498 -15.574  1.00 88.10           H
ATOM   2001  CB  VAL A 142     -11.283  -1.615 -14.610  1.00 88.10           C
ATOM   2002  HB  VAL A 142     -10.695  -0.714 -14.433  1.00 88.10           H
ATOM   2003  CG1 VAL A 142     -12.570  -1.203 -15.326  1.00 88.10           C
ATOM   2004 1HG1 VAL A 142     -12.322  -0.690 -16.255  1.00 88.10           H
ATOM   2005 2HG1 VAL A 142     -13.163  -2.090 -15.548  1.00 88.10           H
ATOM   2006 3HG1 VAL A 142     -13.144  -0.534 -14.685  1.00 88.10           H
ATOM   2007  CG2 VAL A 142     -11.589  -2.251 -13.253  1.00 88.10           C
ATOM   2008 1HG2 VAL A 142     -12.148  -3.175 -13.403  1.00 88.10           H
ATOM   2009 2HG2 VAL A 142     -10.655  -2.471 -12.736  1.00 88.10           H
ATOM   2010 3HG2 VAL A 142     -12.183  -1.561 -12.654  1.00 88.10           H
ATOM   2011  HN  VAL A 142      -8.979  -2.277 -14.032  1.00 88.10           H
ATOM   2012  N   ASP A 143      -9.196  -1.124 -16.960  1.00 82.93           N
ATOM   2013  CA  ASP A 143      -8.866  -0.477 -18.219  1.00 82.93           C
ATOM   2014  C   ASP A 143      -8.475  -1.541 -19.247  1.00 82.93           C
ATOM   2015  O   ASP A 143      -8.881  -1.468 -20.406  1.00 82.93           O
ATOM   2016  HA  ASP A 143      -9.765   0.069 -18.505  1.00 82.93           H
ATOM   2017  CB  ASP A 143      -7.682   0.478 -18.054  1.00 82.93           C
ATOM   2018 1HB  ASP A 143      -7.943   1.268 -17.349  1.00 82.93           H
ATOM   2019 2HB  ASP A 143      -6.833  -0.059 -17.631  1.00 82.93           H
ATOM   2020  CG  ASP A 143      -7.285   1.096 -19.396  1.00 82.93           C
ATOM   2021  OD1 ASP A 143      -8.156   1.765 -19.992  1.00 82.93           O
ATOM   2022  OD2 ASP A 143      -6.119   0.885 -19.795  1.00 82.93           O
ATOM   2023  HN  ASP A 143      -8.624  -0.855 -16.185  1.00 82.93           H
ATOM   2024  N   ARG A 144      -7.691  -2.504 -18.785  1.00 73.67           N
ATOM   2025  CA  ARG A 144      -7.198  -3.553 -19.662  1.00 73.67           C
ATOM   2026  C   ARG A 144      -8.353  -4.441 -20.129  1.00 73.67           C
ATOM   2027  O   ARG A 144      -8.389  -4.862 -21.284  1.00 73.67           O
ATOM   2028  HA  ARG A 144      -6.745  -3.024 -20.501  1.00 73.67           H
ATOM   2029  CB  ARG A 144      -6.154  -4.418 -18.954  1.00 73.67           C
ATOM   2030 1HB  ARG A 144      -6.522  -4.707 -17.970  1.00 73.67           H
ATOM   2031 2HB  ARG A 144      -5.995  -5.337 -19.517  1.00 73.67           H
ATOM   2032  CG  ARG A 144      -4.828  -3.667 -18.808  1.00 73.67           C
ATOM   2033 1HG  ARG A 144      -4.999  -2.716 -18.303  1.00 73.67           H
ATOM   2034 2HG  ARG A 144      -4.147  -4.243 -18.181  1.00 73.67           H
ATOM   2035  CD  ARG A 144      -4.185  -3.419 -20.174  1.00 73.67           C
ATOM   2036 1HD  ARG A 144      -3.758  -4.345 -20.558  1.00 73.67           H
ATOM   2037 2HD  ARG A 144      -4.943  -3.097 -20.888  1.00 73.67           H
ATOM   2038  NE  ARG A 144      -3.131  -2.387 -20.057  1.00 73.67           N
ATOM   2039  HE  ARG A 144      -2.859  -2.097 -19.139  1.00 73.67           H
ATOM   2040  CZ  ARG A 144      -2.518  -1.817 -21.103  1.00 73.67           C
ATOM   2041  NH1 ARG A 144      -2.843  -2.168 -22.355  1.00 73.67           N
ATOM   2042 1HH1 ARG A 144      -3.547  -2.860 -22.514  1.00 73.67           H
ATOM   2043 2HH1 ARG A 144      -2.380  -1.738 -23.131  1.00 73.67           H
ATOM   2044  NH2 ARG A 144      -1.575  -0.892 -20.879  1.00 73.67           N
ATOM   2045 1HH2 ARG A 144      -1.108  -0.457 -21.649  1.00 73.67           H
ATOM   2046 2HH2 ARG A 144      -1.339  -0.636 -19.942  1.00 73.67           H
ATOM   2047  HN  ARG A 144      -7.394  -2.575 -17.833  1.00 73.67           H
ATOM   2048  N   TYR A 145      -9.270  -4.698 -19.208  1.00 83.92           N
ATOM   2049  CA  TYR A 145     -10.468  -5.452 -19.534  1.00 83.92           C
ATOM   2050  C   TYR A 145     -11.227  -4.801 -20.692  1.00 83.92           C
ATOM   2051  O   TYR A 145     -11.574  -5.469 -21.665  1.00 83.92           O
ATOM   2052  HA  TYR A 145     -10.164  -6.457 -19.828  1.00 83.92           H
ATOM   2053  CB  TYR A 145     -11.345  -5.415 -18.281  1.00 83.92           C
ATOM   2054 1HB  TYR A 145     -10.900  -6.056 -17.520  1.00 83.92           H
ATOM   2055 2HB  TYR A 145     -11.346  -4.401 -17.881  1.00 83.92           H
ATOM   2056  CG  TYR A 145     -12.790  -5.857 -18.518  1.00 83.92           C
ATOM   2057  CD1 TYR A 145     -13.799  -4.917 -18.570  1.00 83.92           C
ATOM   2058  HD1 TYR A 145     -13.566  -3.859 -18.442  1.00 83.92           H
ATOM   2059  CD2 TYR A 145     -13.084  -7.195 -18.681  1.00 83.92           C
ATOM   2060  HD2 TYR A 145     -12.287  -7.937 -18.640  1.00 83.92           H
ATOM   2061  CE1 TYR A 145     -15.159  -5.332 -18.794  1.00 83.92           C
ATOM   2062  HE1 TYR A 145     -15.966  -4.600 -18.837  1.00 83.92           H
ATOM   2063  CE2 TYR A 145     -14.445  -7.611 -18.905  1.00 83.92           C
ATOM   2064  HE2 TYR A 145     -14.691  -8.664 -19.035  1.00 83.92           H
ATOM   2065  CZ  TYR A 145     -15.415  -6.659 -18.950  1.00 83.92           C
ATOM   2066  OH  TYR A 145     -16.700  -7.051 -19.162  1.00 83.92           O
ATOM   2067  HH  TYR A 145     -16.741  -8.045 -19.267  1.00 83.92           H
ATOM   2068  HN  TYR A 145      -9.203  -4.402 -18.255  1.00 83.92           H
ATOM   2069  N   ILE A 146     -11.462  -3.505 -20.549  1.00 81.21           N
ATOM   2070  CA  ILE A 146     -12.231  -2.770 -21.539  1.00 81.21           C
ATOM   2071  C   ILE A 146     -11.480  -2.782 -22.872  1.00 81.21           C
ATOM   2072  O   ILE A 146     -12.086  -2.953 -23.929  1.00 81.21           O
ATOM   2073  HA  ILE A 146     -13.178  -3.293 -21.672  1.00 81.21           H
ATOM   2074  CB  ILE A 146     -12.557  -1.365 -21.029  1.00 81.21           C
ATOM   2075  HB  ILE A 146     -11.630  -0.897 -20.700  1.00 81.21           H
ATOM   2076  CG1 ILE A 146     -13.489  -1.425 -19.817  1.00 81.21           C
ATOM   2077 1HG1 ILE A 146     -14.491  -1.711 -20.138  1.00 81.21           H
ATOM   2078 2HG1 ILE A 146     -13.143  -2.194 -19.126  1.00 81.21           H
ATOM   2079  CG2 ILE A 146     -13.130  -0.495 -22.150  1.00 81.21           C
ATOM   2080 1HG2 ILE A 146     -12.400  -0.413 -22.955  1.00 81.21           H
ATOM   2081 2HG2 ILE A 146     -14.044  -0.949 -22.532  1.00 81.21           H
ATOM   2082 3HG2 ILE A 146     -13.353   0.499 -21.760  1.00 81.21           H
ATOM   2083  CD1 ILE A 146     -13.543  -0.074 -19.101  1.00 81.21           C
ATOM   2084 1HD1 ILE A 146     -12.544   0.197 -18.761  1.00 81.21           H
ATOM   2085 2HD1 ILE A 146     -13.912   0.687 -19.788  1.00 81.21           H
ATOM   2086 3HD1 ILE A 146     -14.212  -0.144 -18.243  1.00 81.21           H
ATOM   2087  HN  ILE A 146     -11.138  -2.960 -19.776  1.00 81.21           H
ATOM   2088  N   ALA A 147     -10.171  -2.596 -22.780  1.00 80.03           N
ATOM   2089  CA  ALA A 147      -9.353  -2.426 -23.968  1.00 80.03           C
ATOM   2090  C   ALA A 147      -9.387  -3.714 -24.794  1.00 80.03           C
ATOM   2091  O   ALA A 147      -9.238  -3.677 -26.014  1.00 80.03           O
ATOM   2092  HA  ALA A 147      -9.786  -1.617 -24.556  1.00 80.03           H
ATOM   2093  CB  ALA A 147      -7.933  -2.033 -23.559  1.00 80.03           C
ATOM   2094 1HB  ALA A 147      -7.961  -1.097 -23.001  1.00 80.03           H
ATOM   2095 2HB  ALA A 147      -7.505  -2.816 -22.933  1.00 80.03           H
ATOM   2096 3HB  ALA A 147      -7.319  -1.905 -24.451  1.00 80.03           H
ATOM   2097  HN  ALA A 147      -9.671  -2.562 -21.914  1.00 80.03           H
ATOM   2098  N   ILE A 148      -9.583  -4.822 -24.095  1.00 76.12           N
ATOM   2099  CA  ILE A 148      -9.463  -6.130 -24.716  1.00 76.12           C
ATOM   2100  C   ILE A 148     -10.854  -6.631 -25.112  1.00 76.12           C
ATOM   2101  O   ILE A 148     -11.071  -7.032 -26.254  1.00 76.12           O
ATOM   2102  HA  ILE A 148      -8.869  -6.008 -25.622  1.00 76.12           H
ATOM   2103  CB  ILE A 148      -8.701  -7.091 -23.801  1.00 76.12           C
ATOM   2104  HB  ILE A 148      -9.137  -7.031 -22.804  1.00 76.12           H
ATOM   2105  CG1 ILE A 148      -7.232  -6.681 -23.677  1.00 76.12           C
ATOM   2106 1HG1 ILE A 148      -6.730  -6.821 -24.634  1.00 76.12           H
ATOM   2107 2HG1 ILE A 148      -7.166  -5.620 -23.435  1.00 76.12           H
ATOM   2108  CG2 ILE A 148      -8.854  -8.537 -24.275  1.00 76.12           C
ATOM   2109 1HG2 ILE A 148      -9.909  -8.812 -24.269  1.00 76.12           H
ATOM   2110 2HG2 ILE A 148      -8.460  -8.632 -25.287  1.00 76.12           H
ATOM   2111 3HG2 ILE A 148      -8.303  -9.199 -23.607  1.00 76.12           H
ATOM   2112  CD1 ILE A 148      -6.523  -7.501 -22.598  1.00 76.12           C
ATOM   2113 1HD1 ILE A 148      -7.013  -7.339 -21.638  1.00 76.12           H
ATOM   2114 2HD1 ILE A 148      -6.570  -8.559 -22.856  1.00 76.12           H
ATOM   2115 3HD1 ILE A 148      -5.481  -7.189 -22.531  1.00 76.12           H
ATOM   2116  HN  ILE A 148      -9.819  -4.836 -23.123  1.00 76.12           H
ATOM   2117  N   ALA A 149     -11.759  -6.591 -24.146  1.00 75.40           N
ATOM   2118  CA  ALA A 149     -13.071  -7.190 -24.324  1.00 75.40           C
ATOM   2119  C   ALA A 149     -13.907  -6.310 -25.254  1.00 75.40           C
ATOM   2120  O   ALA A 149     -14.676  -6.817 -26.069  1.00 75.40           O
ATOM   2121  HA  ALA A 149     -12.929  -8.165 -24.790  1.00 75.40           H
ATOM   2122  CB  ALA A 149     -13.732  -7.388 -22.958  1.00 75.40           C
ATOM   2123 1HB  ALA A 149     -13.112  -8.044 -22.347  1.00 75.40           H
ATOM   2124 2HB  ALA A 149     -13.838  -6.423 -22.463  1.00 75.40           H
ATOM   2125 3HB  ALA A 149     -14.715  -7.838 -23.092  1.00 75.40           H
ATOM   2126  HN  ALA A 149     -11.609  -6.159 -23.256  1.00 75.40           H
ATOM   2127  N   GLN A 150     -13.729  -5.006 -25.101  1.00 66.34           N
ATOM   2128  CA  GLN A 150     -14.547  -4.049 -25.827  1.00 66.34           C
ATOM   2129  C   GLN A 150     -13.687  -3.258 -26.816  1.00 66.34           C
ATOM   2130  O   GLN A 150     -13.950  -2.084 -27.072  1.00 66.34           O
ATOM   2131  HA  GLN A 150     -15.279  -4.646 -26.370  1.00 66.34           H
ATOM   2132  CB  GLN A 150     -15.278  -3.111 -24.865  1.00 66.34           C
ATOM   2133 1HB  GLN A 150     -14.554  -2.488 -24.339  1.00 66.34           H
ATOM   2134 2HB  GLN A 150     -15.927  -2.440 -25.427  1.00 66.34           H
ATOM   2135  CG  GLN A 150     -16.108  -3.903 -23.852  1.00 66.34           C
ATOM   2136 1HG  GLN A 150     -16.771  -4.589 -24.379  1.00 66.34           H
ATOM   2137 2HG  GLN A 150     -15.449  -4.509 -23.231  1.00 66.34           H
ATOM   2138  CD  GLN A 150     -16.933  -2.966 -22.967  1.00 66.34           C
ATOM   2139  OE1 GLN A 150     -16.839  -1.752 -23.047  1.00 66.34           O
ATOM   2140  NE2 GLN A 150     -17.743  -3.595 -22.121  1.00 66.34           N
ATOM   2141 1HE2 GLN A 150     -17.772  -4.595 -22.107  1.00 66.34           H
ATOM   2142 2HE2 GLN A 150     -18.324  -3.069 -21.500  1.00 66.34           H
ATOM   2143  HN  GLN A 150     -13.043  -4.602 -24.496  1.00 66.34           H
ATOM   2144  N   ALA A 151     -12.677  -3.934 -27.344  1.00 66.93           N
ATOM   2145  CA  ALA A 151     -11.650  -3.260 -28.121  1.00 66.93           C
ATOM   2146  C   ALA A 151     -12.309  -2.479 -29.259  1.00 66.93           C
ATOM   2147  O   ALA A 151     -11.852  -1.395 -29.619  1.00 66.93           O
ATOM   2148  HA  ALA A 151     -11.140  -2.560 -27.459  1.00 66.93           H
ATOM   2149  CB  ALA A 151     -10.637  -4.287 -28.628  1.00 66.93           C
ATOM   2150 1HB  ALA A 151     -10.176  -4.793 -27.780  1.00 66.93           H
ATOM   2151 2HB  ALA A 151     -11.145  -5.019 -29.256  1.00 66.93           H
ATOM   2152 3HB  ALA A 151      -9.867  -3.781 -29.211  1.00 66.93           H
ATOM   2153  HN  ALA A 151     -12.554  -4.922 -27.249  1.00 66.93           H
ATOM   2154  N   MET A 152     -13.372  -3.060 -29.795  1.00 55.57           N
ATOM   2155  CA  MET A 152     -14.019  -2.500 -30.970  1.00 55.57           C
ATOM   2156  C   MET A 152     -14.531  -1.085 -30.692  1.00 55.57           C
ATOM   2157  O   MET A 152     -14.311  -0.174 -31.488  1.00 55.57           O
ATOM   2158  HA  MET A 152     -13.250  -2.470 -31.742  1.00 55.57           H
ATOM   2159  CB  MET A 152     -15.188  -3.395 -31.384  1.00 55.57           C
ATOM   2160 1HB  MET A 152     -15.784  -3.649 -30.508  1.00 55.57           H
ATOM   2161 2HB  MET A 152     -15.842  -2.852 -32.068  1.00 55.57           H
ATOM   2162  CG  MET A 152     -14.688  -4.675 -32.057  1.00 55.57           C
ATOM   2163 1HG  MET A 152     -13.859  -4.444 -32.726  1.00 55.57           H
ATOM   2164 2HG  MET A 152     -14.308  -5.366 -31.305  1.00 55.57           H
ATOM   2165  SD  MET A 152     -16.014  -5.441 -32.974  1.00 55.57           S
ATOM   2166  CE  MET A 152     -15.231  -6.981 -33.423  1.00 55.57           C
ATOM   2167 1HE  MET A 152     -14.342  -6.776 -34.019  1.00 55.57           H
ATOM   2168 2HE  MET A 152     -14.947  -7.521 -32.520  1.00 55.57           H
ATOM   2169 3HE  MET A 152     -15.926  -7.586 -34.005  1.00 55.57           H
ATOM   2170  HN  MET A 152     -13.790  -3.896 -29.441  1.00 55.57           H
ATOM   2171  N   ARG A 153     -15.205  -0.946 -29.560  1.00 53.46           N
ATOM   2172  CA  ARG A 153     -15.839   0.315 -29.216  1.00 53.46           C
ATOM   2173  C   ARG A 153     -14.807   1.289 -28.644  1.00 53.46           C
ATOM   2174  O   ARG A 153     -15.100   2.468 -28.453  1.00 53.46           O
ATOM   2175  HA  ARG A 153     -16.249   0.686 -30.155  1.00 53.46           H
ATOM   2176  CB  ARG A 153     -16.957   0.109 -28.193  1.00 53.46           C
ATOM   2177 1HB  ARG A 153     -16.595  -0.510 -27.372  1.00 53.46           H
ATOM   2178 2HB  ARG A 153     -17.245   1.069 -27.765  1.00 53.46           H
ATOM   2179  CG  ARG A 153     -18.176  -0.554 -28.839  1.00 53.46           C
ATOM   2180 1HG  ARG A 153     -18.477   0.011 -29.721  1.00 53.46           H
ATOM   2181 2HG  ARG A 153     -17.912  -1.556 -29.177  1.00 53.46           H
ATOM   2182  CD  ARG A 153     -19.343  -0.633 -27.853  1.00 53.46           C
ATOM   2183 1HD  ARG A 153     -19.072  -1.261 -27.005  1.00 53.46           H
ATOM   2184 2HD  ARG A 153     -19.565   0.358 -27.459  1.00 53.46           H
ATOM   2185  NE  ARG A 153     -20.539  -1.186 -28.529  1.00 53.46           N
ATOM   2186  HE  ARG A 153     -20.471  -1.397 -29.504  1.00 53.46           H
ATOM   2187  CZ  ARG A 153     -21.706  -1.422 -27.915  1.00 53.46           C
ATOM   2188  NH1 ARG A 153     -21.854  -1.159 -26.610  1.00 53.46           N
ATOM   2189 1HH1 ARG A 153     -21.090  -0.783 -26.086  1.00 53.46           H
ATOM   2190 2HH1 ARG A 153     -22.729  -1.338 -26.159  1.00 53.46           H
ATOM   2191  NH2 ARG A 153     -22.724  -1.926 -28.626  1.00 53.46           N
ATOM   2192 1HH2 ARG A 153     -23.602  -2.108 -28.184  1.00 53.46           H
ATOM   2193 2HH2 ARG A 153     -22.606  -2.120 -29.600  1.00 53.46           H
ATOM   2194  HN  ARG A 153     -15.321  -1.675 -28.885  1.00 53.46           H
ATOM   2195  N   ALA A 154     -13.620   0.760 -28.386  1.00 58.10           N
ATOM   2196  CA  ALA A 154     -12.656   1.456 -27.551  1.00 58.10           C
ATOM   2197  C   ALA A 154     -11.951   2.531 -28.381  1.00 58.10           C
ATOM   2198  O   ALA A 154     -11.469   3.523 -27.837  1.00 58.10           O
ATOM   2199  HA  ALA A 154     -13.204   1.936 -26.740  1.00 58.10           H
ATOM   2200  CB  ALA A 154     -11.675   0.445 -26.952  1.00 58.10           C
ATOM   2201 1HB  ALA A 154     -12.222  -0.278 -26.348  1.00 58.10           H
ATOM   2202 2HB  ALA A 154     -11.152  -0.074 -27.756  1.00 58.10           H
ATOM   2203 3HB  ALA A 154     -10.952   0.968 -26.326  1.00 58.10           H
ATOM   2204  HN  ALA A 154     -13.315  -0.126 -28.735  1.00 58.10           H
ATOM   2205  N   HIS A 155     -11.913   2.296 -29.685  1.00 53.92           N
ATOM   2206  CA  HIS A 155     -11.001   3.025 -30.550  1.00 53.92           C
ATOM   2207  C   HIS A 155     -11.471   4.474 -30.686  1.00 53.92           C
ATOM   2208  O   HIS A 155     -10.658   5.397 -30.693  1.00 53.92           O
ATOM   2209  HA  HIS A 155     -10.028   3.012 -30.060  1.00 53.92           H
ATOM   2210  CB  HIS A 155     -10.853   2.320 -31.900  1.00 53.92           C
ATOM   2211 1HB  HIS A 155     -11.633   1.564 -31.991  1.00 53.92           H
ATOM   2212 2HB  HIS A 155     -11.017   3.045 -32.697  1.00 53.92           H
ATOM   2213  CG  HIS A 155      -9.509   1.663 -32.105  1.00 53.92           C
ATOM   2214  ND1 HIS A 155      -8.354   2.382 -32.355  1.00 53.92           N
ATOM   2215  HD1 HIS A 155      -8.287   3.378 -32.423  1.00 53.92           H
ATOM   2216  CD2 HIS A 155      -9.149   0.347 -32.095  1.00 53.92           C
ATOM   2217  HD2 HIS A 155      -9.820  -0.495 -31.926  1.00 53.92           H
ATOM   2218  CE1 HIS A 155      -7.350   1.528 -32.488  1.00 53.92           C
ATOM   2219  HE1 HIS A 155      -6.310   1.787 -32.690  1.00 53.92           H
ATOM   2220  NE2 HIS A 155      -7.845   0.267 -32.327  1.00 53.92           N
ATOM   2221  HN  HIS A 155     -12.490   1.624 -30.149  1.00 53.92           H
ATOM   2222  N   THR A 156     -12.783   4.630 -30.791  1.00 60.26           N
ATOM   2223  CA  THR A 156     -13.353   5.881 -31.263  1.00 60.26           C
ATOM   2224  C   THR A 156     -13.193   6.973 -30.203  1.00 60.26           C
ATOM   2225  O   THR A 156     -13.186   8.160 -30.526  1.00 60.26           O
ATOM   2226  HA  THR A 156     -12.794   6.204 -32.141  1.00 60.26           H
ATOM   2227  CB  THR A 156     -14.809   5.620 -31.652  1.00 60.26           C
ATOM   2228  HB  THR A 156     -15.419   6.511 -31.499  1.00 60.26           H
ATOM   2229  OG1 THR A 156     -15.177   4.482 -30.877  1.00 60.26           O
ATOM   2230  HG1 THR A 156     -16.171   4.373 -30.880  1.00 60.26           H
ATOM   2231  CG2 THR A 156     -14.953   5.147 -33.100  1.00 60.26           C
ATOM   2232 1HG2 THR A 156     -14.398   4.219 -33.236  1.00 60.26           H
ATOM   2233 2HG2 THR A 156     -14.557   5.908 -33.772  1.00 60.26           H
ATOM   2234 3HG2 THR A 156     -16.006   4.977 -33.324  1.00 60.26           H
ATOM   2235  HN  THR A 156     -13.451   3.922 -30.561  1.00 60.26           H
ATOM   2236  N   TRP A 157     -13.069   6.532 -28.960  1.00 55.63           N
ATOM   2237  CA  TRP A 157     -13.241   7.428 -27.828  1.00 55.63           C
ATOM   2238  C   TRP A 157     -11.887   7.576 -27.132  1.00 55.63           C
ATOM   2239  O   TRP A 157     -11.821   7.673 -25.908  1.00 55.63           O
ATOM   2240  HA  TRP A 157     -13.570   8.393 -28.214  1.00 55.63           H
ATOM   2241  CB  TRP A 157     -14.342   6.923 -26.893  1.00 55.63           C
ATOM   2242 1HB  TRP A 157     -14.106   5.904 -26.587  1.00 55.63           H
ATOM   2243 2HB  TRP A 157     -14.345   7.534 -25.990  1.00 55.63           H
ATOM   2244  CG  TRP A 157     -15.742   6.945 -27.510  1.00 55.63           C
ATOM   2245  CD1 TRP A 157     -16.249   6.115 -28.432  1.00 55.63           C
ATOM   2246  HD1 TRP A 157     -15.703   5.284 -28.877  1.00 55.63           H
ATOM   2247  CD2 TRP A 157     -16.799   7.879 -27.210  1.00 55.63           C
ATOM   2248  NE1 TRP A 157     -17.552   6.446 -28.747  1.00 55.63           N
ATOM   2249  HE1 TRP A 157     -18.139   5.975 -29.406  1.00 55.63           H
ATOM   2250  CE2 TRP A 157     -17.897   7.553 -27.981  1.00 55.63           C
ATOM   2251  CE3 TRP A 157     -16.828   8.965 -26.318  1.00 55.63           C
ATOM   2252  HE3 TRP A 157     -15.975   9.244 -25.699  1.00 55.63           H
ATOM   2253  CZ2 TRP A 157     -19.103   8.262 -27.937  1.00 55.63           C
ATOM   2254  HZ2 TRP A 157     -19.956   7.984 -28.556  1.00 55.63           H
ATOM   2255  CZ3 TRP A 157     -18.041   9.664 -26.286  1.00 55.63           C
ATOM   2256  HZ3 TRP A 157     -18.117  10.516 -25.610  1.00 55.63           H
ATOM   2257  CH2 TRP A 157     -19.155   9.348 -27.055  1.00 55.63           C
ATOM   2258  HH2 TRP A 157     -20.064   9.943 -26.972  1.00 55.63           H
ATOM   2259  HN  TRP A 157     -12.856   5.585 -28.721  1.00 55.63           H
ATOM   2260  N   ARG A 158     -10.839   7.588 -27.943  1.00 57.30           N
ATOM   2261  CA  ARG A 158      -9.485   7.571 -27.417  1.00 57.30           C
ATOM   2262  C   ARG A 158      -9.229   8.819 -26.569  1.00 57.30           C
ATOM   2263  O   ARG A 158      -8.654   8.731 -25.486  1.00 57.30           O
ATOM   2264  HA  ARG A 158      -9.433   6.668 -26.810  1.00 57.30           H
ATOM   2265  CB  ARG A 158      -8.455   7.511 -28.547  1.00 57.30           C
ATOM   2266 1HB  ARG A 158      -8.943   7.206 -29.473  1.00 57.30           H
ATOM   2267 2HB  ARG A 158      -8.039   8.504 -28.718  1.00 57.30           H
ATOM   2268  CG  ARG A 158      -7.329   6.531 -28.211  1.00 57.30           C
ATOM   2269 1HG  ARG A 158      -6.847   6.831 -27.280  1.00 57.30           H
ATOM   2270 2HG  ARG A 158      -7.744   5.536 -28.049  1.00 57.30           H
ATOM   2271  CD  ARG A 158      -6.292   6.481 -29.335  1.00 57.30           C
ATOM   2272 1HD  ARG A 158      -6.786   6.289 -30.288  1.00 57.30           H
ATOM   2273 2HD  ARG A 158      -5.793   7.446 -29.424  1.00 57.30           H
ATOM   2274  NE  ARG A 158      -5.297   5.421 -29.059  1.00 57.30           N
ATOM   2275  HE  ARG A 158      -5.391   4.899 -28.211  1.00 57.30           H
ATOM   2276  CZ  ARG A 158      -4.278   5.117 -29.874  1.00 57.30           C
ATOM   2277  NH1 ARG A 158      -4.103   5.784 -31.023  1.00 57.30           N
ATOM   2278 1HH1 ARG A 158      -4.736   6.515 -31.278  1.00 57.30           H
ATOM   2279 2HH1 ARG A 158      -3.340   5.551 -31.625  1.00 57.30           H
ATOM   2280  NH2 ARG A 158      -3.435   4.136 -29.522  1.00 57.30           N
ATOM   2281 1HH2 ARG A 158      -2.670   3.897 -30.119  1.00 57.30           H
ATOM   2282 2HH2 ARG A 158      -3.573   3.643 -28.663  1.00 57.30           H
ATOM   2283  HN  ARG A 158     -10.904   7.609 -28.941  1.00 57.30           H
ATOM   2284  N   GLU A 159      -9.669   9.953 -27.095  1.00 63.95           N
ATOM   2285  CA  GLU A 159      -9.407  11.228 -26.450  1.00 63.95           C
ATOM   2286  C   GLU A 159     -10.197  11.335 -25.145  1.00 63.95           C
ATOM   2287  O   GLU A 159      -9.650  11.720 -24.113  1.00 63.95           O
ATOM   2288  HA  GLU A 159      -8.338  11.231 -26.237  1.00 63.95           H
ATOM   2289  CB  GLU A 159      -9.735  12.394 -27.386  1.00 63.95           C
ATOM   2290 1HB  GLU A 159     -10.711  12.233 -27.845  1.00 63.95           H
ATOM   2291 2HB  GLU A 159      -9.665  13.334 -26.840  1.00 63.95           H
ATOM   2292  CG  GLU A 159      -8.721  12.482 -28.528  1.00 63.95           C
ATOM   2293 1HG  GLU A 159      -7.709  12.467 -28.123  1.00 63.95           H
ATOM   2294 2HG  GLU A 159      -8.818  11.609 -29.174  1.00 63.95           H
ATOM   2295  CD  GLU A 159      -8.929  13.756 -29.349  1.00 63.95           C
ATOM   2296  OE1 GLU A 159      -7.982  14.121 -30.080  1.00 63.95           O
ATOM   2297  OE2 GLU A 159     -10.029  14.336 -29.228  1.00 63.95           O
ATOM   2298  HN  GLU A 159     -10.194  10.009 -27.944  1.00 63.95           H
ATOM   2299  N   LYS A 160     -11.473  10.987 -25.232  1.00 68.74           N
ATOM   2300  CA  LYS A 160     -12.357  11.088 -24.083  1.00 68.74           C
ATOM   2301  C   LYS A 160     -11.826  10.200 -22.956  1.00 68.74           C
ATOM   2302  O   LYS A 160     -11.987  10.521 -21.780  1.00 68.74           O
ATOM   2303  HA  LYS A 160     -12.335  12.125 -23.745  1.00 68.74           H
ATOM   2304  CB  LYS A 160     -13.799  10.774 -24.487  1.00 68.74           C
ATOM   2305 1HB  LYS A 160     -13.841   9.797 -24.969  1.00 68.74           H
ATOM   2306 2HB  LYS A 160     -14.425  10.716 -23.597  1.00 68.74           H
ATOM   2307  CG  LYS A 160     -14.348  11.841 -25.435  1.00 68.74           C
ATOM   2308 1HG  LYS A 160     -13.976  12.822 -25.139  1.00 68.74           H
ATOM   2309 2HG  LYS A 160     -13.985  11.656 -26.446  1.00 68.74           H
ATOM   2310  CD  LYS A 160     -15.878  11.846 -25.429  1.00 68.74           C
ATOM   2311 1HD  LYS A 160     -16.249  10.836 -25.603  1.00 68.74           H
ATOM   2312 2HD  LYS A 160     -16.240  12.153 -24.448  1.00 68.74           H
ATOM   2313  CE  LYS A 160     -16.428  12.789 -26.500  1.00 68.74           C
ATOM   2314 1HE  LYS A 160     -16.068  13.802 -26.321  1.00 68.74           H
ATOM   2315 2HE  LYS A 160     -16.060  12.488 -27.481  1.00 68.74           H
ATOM   2316  NZ  LYS A 160     -17.908  12.774 -26.494  1.00 68.74           N
ATOM   2317 1HZ  LYS A 160     -18.256  13.679 -26.791  1.00 68.74           H
ATOM   2318 2HZ  LYS A 160     -18.242  12.058 -27.129  1.00 68.74           H
ATOM   2319 3HZ  LYS A 160     -18.240  12.575 -25.556  1.00 68.74           H
ATOM   2320  HN  LYS A 160     -11.902  10.641 -26.066  1.00 68.74           H
ATOM   2321  N   ARG A 161     -11.204   9.101 -23.356  1.00 67.40           N
ATOM   2322  CA  ARG A 161     -10.647   8.164 -22.394  1.00 67.40           C
ATOM   2323  C   ARG A 161      -9.564   8.846 -21.555  1.00 67.40           C
ATOM   2324  O   ARG A 161      -9.430   8.568 -20.365  1.00 67.40           O
ATOM   2325  HA  ARG A 161     -11.493   7.865 -21.775  1.00 67.40           H
ATOM   2326  CB  ARG A 161     -10.047   6.945 -23.096  1.00 67.40           C
ATOM   2327 1HB  ARG A 161      -9.503   7.264 -23.985  1.00 67.40           H
ATOM   2328 2HB  ARG A 161      -9.326   6.460 -22.438  1.00 67.40           H
ATOM   2329  CG  ARG A 161     -11.138   5.947 -23.491  1.00 67.40           C
ATOM   2330 1HG  ARG A 161     -11.633   5.572 -22.595  1.00 67.40           H
ATOM   2331 2HG  ARG A 161     -11.897   6.451 -24.088  1.00 67.40           H
ATOM   2332  CD  ARG A 161     -10.550   4.777 -24.283  1.00 67.40           C
ATOM   2333 1HD  ARG A 161     -10.146   5.136 -25.230  1.00 67.40           H
ATOM   2334 2HD  ARG A 161      -9.722   4.333 -23.731  1.00 67.40           H
ATOM   2335  NE  ARG A 161     -11.595   3.759 -24.532  1.00 67.40           N
ATOM   2336  HE  ARG A 161     -12.547   4.063 -24.564  1.00 67.40           H
ATOM   2337  CZ  ARG A 161     -11.345   2.456 -24.718  1.00 67.40           C
ATOM   2338  NH1 ARG A 161     -10.088   1.994 -24.686  1.00 67.40           N
ATOM   2339 1HH1 ARG A 161      -9.327   2.622 -24.523  1.00 67.40           H
ATOM   2340 2HH1 ARG A 161      -9.909   1.020 -24.826  1.00 67.40           H
ATOM   2341  NH2 ARG A 161     -12.371   1.622 -24.937  1.00 67.40           N
ATOM   2342 1HH2 ARG A 161     -12.201   0.647 -25.077  1.00 67.40           H
ATOM   2343 2HH2 ARG A 161     -13.306   1.976 -24.959  1.00 67.40           H
ATOM   2344  HN  ARG A 161     -11.078   8.846 -24.315  1.00 67.40           H
ATOM   2345  N   LEU A 162      -8.820   9.725 -22.210  1.00 78.57           N
ATOM   2346  CA  LEU A 162      -7.726  10.417 -21.550  1.00 78.57           C
ATOM   2347  C   LEU A 162      -8.294  11.395 -20.519  1.00 78.57           C
ATOM   2348  O   LEU A 162      -7.709  11.590 -19.455  1.00 78.57           O
ATOM   2349  HA  LEU A 162      -7.134   9.667 -21.025  1.00 78.57           H
ATOM   2350  CB  LEU A 162      -6.808  11.076 -22.582  1.00 78.57           C
ATOM   2351 1HB  LEU A 162      -6.576  10.342 -23.353  1.00 78.57           H
ATOM   2352 2HB  LEU A 162      -7.359  11.883 -23.066  1.00 78.57           H
ATOM   2353  CG  LEU A 162      -5.494  11.645 -22.045  1.00 78.57           C
ATOM   2354  HG  LEU A 162      -5.717  12.254 -21.170  1.00 78.57           H
ATOM   2355  CD1 LEU A 162      -4.557  10.524 -21.588  1.00 78.57           C
ATOM   2356 1HD1 LEU A 162      -5.038   9.948 -20.797  1.00 78.57           H
ATOM   2357 2HD1 LEU A 162      -4.337   9.869 -22.431  1.00 78.57           H
ATOM   2358 3HD1 LEU A 162      -3.630  10.956 -21.211  1.00 78.57           H
ATOM   2359  CD2 LEU A 162      -4.831  12.561 -23.076  1.00 78.57           C
ATOM   2360 1HD2 LEU A 162      -4.622  11.995 -23.984  1.00 78.57           H
ATOM   2361 2HD2 LEU A 162      -5.500  13.389 -23.309  1.00 78.57           H
ATOM   2362 3HD2 LEU A 162      -3.898  12.951 -22.668  1.00 78.57           H
ATOM   2363  HN  LEU A 162      -8.954   9.966 -23.171  1.00 78.57           H
ATOM   2364  N   LEU A 163      -9.428  11.983 -20.872  1.00 81.78           N
ATOM   2365  CA  LEU A 163     -10.097  12.914 -19.979  1.00 81.78           C
ATOM   2366  C   LEU A 163     -10.597  12.160 -18.745  1.00 81.78           C
ATOM   2367  O   LEU A 163     -10.364  12.587 -17.615  1.00 81.78           O
ATOM   2368  HA  LEU A 163      -9.358  13.648 -19.658  1.00 81.78           H
ATOM   2369  CB  LEU A 163     -11.197  13.674 -20.723  1.00 81.78           C
ATOM   2370 1HB  LEU A 163     -10.763  14.115 -21.620  1.00 81.78           H
ATOM   2371 2HB  LEU A 163     -11.948  12.956 -21.052  1.00 81.78           H
ATOM   2372  CG  LEU A 163     -11.900  14.779 -19.933  1.00 81.78           C
ATOM   2373  HG  LEU A 163     -12.234  14.362 -18.983  1.00 81.78           H
ATOM   2374  CD1 LEU A 163     -10.935  15.922 -19.611  1.00 81.78           C
ATOM   2375 1HD1 LEU A 163     -10.106  15.540 -19.015  1.00 81.78           H
ATOM   2376 2HD1 LEU A 163     -10.550  16.345 -20.538  1.00 81.78           H
ATOM   2377 3HD1 LEU A 163     -11.460  16.694 -19.049  1.00 81.78           H
ATOM   2378  CD2 LEU A 163     -13.146  15.273 -20.672  1.00 81.78           C
ATOM   2379 1HD2 LEU A 163     -12.858  15.668 -21.646  1.00 81.78           H
ATOM   2380 2HD2 LEU A 163     -13.841  14.444 -20.807  1.00 81.78           H
ATOM   2381 3HD2 LEU A 163     -13.627  16.059 -20.088  1.00 81.78           H
ATOM   2382  HN  LEU A 163      -9.887  11.834 -21.748  1.00 81.78           H
ATOM   2383  N   TYR A 164     -11.275  11.051 -19.003  1.00 75.21           N
ATOM   2384  CA  TYR A 164     -11.822  10.241 -17.928  1.00 75.21           C
ATOM   2385  C   TYR A 164     -10.712   9.726 -17.010  1.00 75.21           C
ATOM   2386  O   TYR A 164     -10.905   9.612 -15.801  1.00 75.21           O
ATOM   2387  HA  TYR A 164     -12.502  10.866 -17.349  1.00 75.21           H
ATOM   2388  CB  TYR A 164     -12.504   9.049 -18.603  1.00 75.21           C
ATOM   2389 1HB  TYR A 164     -11.841   8.652 -19.372  1.00 75.21           H
ATOM   2390 2HB  TYR A 164     -12.646   8.259 -17.865  1.00 75.21           H
ATOM   2391  CG  TYR A 164     -13.855   9.383 -19.239  1.00 75.21           C
ATOM   2392  CD1 TYR A 164     -14.852   9.958 -18.478  1.00 75.21           C
ATOM   2393  HD1 TYR A 164     -14.677  10.175 -17.424  1.00 75.21           H
ATOM   2394  CD2 TYR A 164     -14.076   9.108 -20.573  1.00 75.21           C
ATOM   2395  HD2 TYR A 164     -13.289   8.653 -21.174  1.00 75.21           H
ATOM   2396  CE1 TYR A 164     -16.124  10.272 -19.076  1.00 75.21           C
ATOM   2397  HE1 TYR A 164     -16.920  10.727 -18.486  1.00 75.21           H
ATOM   2398  CE2 TYR A 164     -15.348   9.422 -21.171  1.00 75.21           C
ATOM   2399  HE2 TYR A 164     -15.536   9.210 -22.224  1.00 75.21           H
ATOM   2400  CZ  TYR A 164     -16.309   9.989 -20.393  1.00 75.21           C
ATOM   2401  OH  TYR A 164     -17.510  10.285 -20.958  1.00 75.21           O
ATOM   2402  HH  TYR A 164     -18.114  10.702 -20.279  1.00 75.21           H
ATOM   2403  HN  TYR A 164     -11.453  10.706 -19.925  1.00 75.21           H
ATOM   2404  N   SER A 165      -9.574   9.428 -17.620  1.00 86.26           N
ATOM   2405  CA  SER A 165      -8.438   8.912 -16.875  1.00 86.26           C
ATOM   2406  C   SER A 165      -7.971   9.948 -15.850  1.00 86.26           C
ATOM   2407  O   SER A 165      -7.562   9.592 -14.746  1.00 86.26           O
ATOM   2408  HA  SER A 165      -8.805   8.016 -16.374  1.00 86.26           H
ATOM   2409  CB  SER A 165      -7.289   8.538 -17.813  1.00 86.26           C
ATOM   2410 1HB  SER A 165      -6.570   7.919 -17.276  1.00 86.26           H
ATOM   2411 2HB  SER A 165      -7.674   7.936 -18.636  1.00 86.26           H
ATOM   2412  OG  SER A 165      -6.629   9.688 -18.335  1.00 86.26           O
ATOM   2413  HG  SER A 165      -7.301  10.386 -18.581  1.00 86.26           H
ATOM   2414  HN  SER A 165      -9.422   9.534 -18.603  1.00 86.26           H
ATOM   2415  N   LYS A 166      -8.047  11.208 -16.252  1.00 83.30           N
ATOM   2416  CA  LYS A 166      -7.668  12.299 -15.371  1.00 83.30           C
ATOM   2417  C   LYS A 166      -8.650  12.368 -14.200  1.00 83.30           C
ATOM   2418  O   LYS A 166      -8.238  12.468 -13.045  1.00 83.30           O
ATOM   2419  HA  LYS A 166      -6.677  12.072 -14.978  1.00 83.30           H
ATOM   2420  CB  LYS A 166      -7.555  13.607 -16.156  1.00 83.30           C
ATOM   2421 1HB  LYS A 166      -8.455  13.757 -16.752  1.00 83.30           H
ATOM   2422 2HB  LYS A 166      -7.488  14.446 -15.464  1.00 83.30           H
ATOM   2423  CG  LYS A 166      -6.327  13.594 -17.070  1.00 83.30           C
ATOM   2424 1HG  LYS A 166      -5.428  13.440 -16.474  1.00 83.30           H
ATOM   2425 2HG  LYS A 166      -6.396  12.757 -17.765  1.00 83.30           H
ATOM   2426  CD  LYS A 166      -6.211  14.905 -17.850  1.00 83.30           C
ATOM   2427 1HD  LYS A 166      -7.097  15.043 -18.469  1.00 83.30           H
ATOM   2428 2HD  LYS A 166      -6.173  15.744 -17.156  1.00 83.30           H
ATOM   2429  CE  LYS A 166      -4.960  14.908 -18.732  1.00 83.30           C
ATOM   2430 1HE  LYS A 166      -4.080  14.691 -18.126  1.00 83.30           H
ATOM   2431 2HE  LYS A 166      -5.034  14.119 -19.481  1.00 83.30           H
ATOM   2432  NZ  LYS A 166      -4.800  16.220 -19.399  1.00 83.30           N
ATOM   2433 1HZ  LYS A 166      -3.972  16.202 -19.984  1.00 83.30           H
ATOM   2434 2HZ  LYS A 166      -5.615  16.409 -19.972  1.00 83.30           H
ATOM   2435 3HZ  LYS A 166      -4.704  16.946 -18.698  1.00 83.30           H
ATOM   2436  HN  LYS A 166      -8.361  11.487 -17.160  1.00 83.30           H
ATOM   2437  N   MET A 167      -9.930  12.311 -14.538  1.00 84.77           N
ATOM   2438  CA  MET A 167     -10.974  12.403 -13.532  1.00 84.77           C
ATOM   2439  C   MET A 167     -10.859  11.264 -12.516  1.00 84.77           C
ATOM   2440  O   MET A 167     -10.941  11.493 -11.311  1.00 84.77           O
ATOM   2441  HA  MET A 167     -10.819  13.360 -13.034  1.00 84.77           H
ATOM   2442  CB  MET A 167     -12.344  12.345 -14.211  1.00 84.77           C
ATOM   2443 1HB  MET A 167     -12.366  11.521 -14.924  1.00 84.77           H
ATOM   2444 2HB  MET A 167     -13.115  12.143 -13.467  1.00 84.77           H
ATOM   2445  CG  MET A 167     -12.654  13.658 -14.932  1.00 84.77           C
ATOM   2446 1HG  MET A 167     -12.639  14.485 -14.222  1.00 84.77           H
ATOM   2447 2HG  MET A 167     -11.886  13.864 -15.678  1.00 84.77           H
ATOM   2448  SD  MET A 167     -14.254  13.560 -15.718  1.00 84.77           S
ATOM   2449  CE  MET A 167     -14.586  15.297 -15.962  1.00 84.77           C
ATOM   2450 1HE  MET A 167     -14.597  15.804 -14.998  1.00 84.77           H
ATOM   2451 2HE  MET A 167     -13.810  15.730 -16.592  1.00 84.77           H
ATOM   2452 3HE  MET A 167     -15.556  15.417 -16.447  1.00 84.77           H
ATOM   2453  HN  MET A 167     -10.256  12.204 -15.477  1.00 84.77           H
ATOM   2454  N   VAL A 168     -10.671  10.062 -13.041  1.00 92.28           N
ATOM   2455  CA  VAL A 168     -10.603   8.880 -12.199  1.00 92.28           C
ATOM   2456  C   VAL A 168      -9.429   9.019 -11.228  1.00 92.28           C
ATOM   2457  O   VAL A 168      -9.553   8.695 -10.048  1.00 92.28           O
ATOM   2458  HA  VAL A 168     -11.528   8.830 -11.626  1.00 92.28           H
ATOM   2459  CB  VAL A 168     -10.515   7.624 -13.068  1.00 92.28           C
ATOM   2460  HB  VAL A 168      -9.693   7.759 -13.771  1.00 92.28           H
ATOM   2461  CG1 VAL A 168     -10.206   6.390 -12.217  1.00 92.28           C
ATOM   2462 1HG1 VAL A 168      -9.253   6.529 -11.707  1.00 92.28           H
ATOM   2463 2HG1 VAL A 168     -10.996   6.250 -11.479  1.00 92.28           H
ATOM   2464 3HG1 VAL A 168     -10.149   5.511 -12.859  1.00 92.28           H
ATOM   2465  CG2 VAL A 168     -11.798   7.425 -13.876  1.00 92.28           C
ATOM   2466 1HG2 VAL A 168     -12.644   7.321 -13.196  1.00 92.28           H
ATOM   2467 2HG2 VAL A 168     -11.956   8.287 -14.524  1.00 92.28           H
ATOM   2468 3HG2 VAL A 168     -11.709   6.525 -14.485  1.00 92.28           H
ATOM   2469  HN  VAL A 168     -10.567   9.890 -14.021  1.00 92.28           H
ATOM   2470  N   CYS A 169      -8.315   9.501 -11.760  1.00 93.69           N
ATOM   2471  CA  CYS A 169      -7.118   9.682 -10.956  1.00 93.69           C
ATOM   2472  C   CYS A 169      -7.444  10.654  -9.821  1.00 93.69           C
ATOM   2473  O   CYS A 169      -7.115  10.397  -8.664  1.00 93.69           O
ATOM   2474  HA  CYS A 169      -6.856   8.700 -10.561  1.00 93.69           H
ATOM   2475  CB  CYS A 169      -5.937  10.165 -11.801  1.00 93.69           C
ATOM   2476 1HB  CYS A 169      -6.244  11.006 -12.421  1.00 93.69           H
ATOM   2477 2HB  CYS A 169      -5.138  10.522 -11.151  1.00 93.69           H
ATOM   2478  SG  CYS A 169      -5.323   8.801 -12.856  1.00 93.69           S
ATOM   2479  HG  CYS A 169      -6.281   8.894 -13.774  1.00 93.69           H
ATOM   2480  HN  CYS A 169      -8.223   9.766 -12.720  1.00 93.69           H
ATOM   2481  N   PHE A 170      -8.087  11.752 -10.192  1.00 93.06           N
ATOM   2482  CA  PHE A 170      -8.433  12.779  -9.224  1.00 93.06           C
ATOM   2483  C   PHE A 170      -9.331  12.214  -8.122  1.00 93.06           C
ATOM   2484  O   PHE A 170      -9.107  12.473  -6.941  1.00 93.06           O
ATOM   2485  HA  PHE A 170      -7.502  13.137  -8.785  1.00 93.06           H
ATOM   2486  CB  PHE A 170      -9.199  13.867  -9.981  1.00 93.06           C
ATOM   2487 1HB  PHE A 170      -8.583  14.223 -10.806  1.00 93.06           H
ATOM   2488 2HB  PHE A 170     -10.095  13.428 -10.419  1.00 93.06           H
ATOM   2489  CG  PHE A 170      -9.604  15.060  -9.114  1.00 93.06           C
ATOM   2490  CD1 PHE A 170     -10.885  15.174  -8.670  1.00 93.06           C
ATOM   2491  HD1 PHE A 170     -11.622  14.415  -8.931  1.00 93.06           H
ATOM   2492  CD2 PHE A 170      -8.685  16.007  -8.787  1.00 93.06           C
ATOM   2493  HD2 PHE A 170      -7.659  15.916  -9.143  1.00 93.06           H
ATOM   2494  CE1 PHE A 170     -11.261  16.282  -7.865  1.00 93.06           C
ATOM   2495  HE1 PHE A 170     -12.287  16.373  -7.509  1.00 93.06           H
ATOM   2496  CE2 PHE A 170      -9.061  17.115  -7.982  1.00 93.06           C
ATOM   2497  HE2 PHE A 170      -8.324  17.874  -7.721  1.00 93.06           H
ATOM   2498  CZ  PHE A 170     -10.341  17.229  -7.538  1.00 93.06           C
ATOM   2499  HZ  PHE A 170     -10.630  18.079  -6.920  1.00 93.06           H
ATOM   2500  HN  PHE A 170      -8.369  11.945 -11.132  1.00 93.06           H
ATOM   2501  N   THR A 171     -10.328  11.451  -8.548  1.00 92.54           N
ATOM   2502  CA  THR A 171     -11.270  10.861  -7.613  1.00 92.54           C
ATOM   2503  C   THR A 171     -10.540   9.953  -6.621  1.00 92.54           C
ATOM   2504  O   THR A 171     -10.875   9.925  -5.437  1.00 92.54           O
ATOM   2505  HA  THR A 171     -11.729  11.663  -7.034  1.00 92.54           H
ATOM   2506  CB  THR A 171     -12.347  10.135  -8.422  1.00 92.54           C
ATOM   2507  HB  THR A 171     -11.932   9.263  -8.927  1.00 92.54           H
ATOM   2508  OG1 THR A 171     -12.881  11.145  -9.274  1.00 92.54           O
ATOM   2509  HG1 THR A 171     -12.395  11.146 -10.148  1.00 92.54           H
ATOM   2510  CG2 THR A 171     -13.538   9.707  -7.561  1.00 92.54           C
ATOM   2511 1HG2 THR A 171     -13.994  10.588  -7.109  1.00 92.54           H
ATOM   2512 2HG2 THR A 171     -13.195   9.032  -6.777  1.00 92.54           H
ATOM   2513 3HG2 THR A 171     -14.272   9.197  -8.184  1.00 92.54           H
ATOM   2514  HN  THR A 171     -10.496  11.236  -9.510  1.00 92.54           H
ATOM   2515  N   ILE A 172      -9.557   9.233  -7.140  1.00 93.27           N
ATOM   2516  CA  ILE A 172      -8.798   8.303  -6.322  1.00 93.27           C
ATOM   2517  C   ILE A 172      -8.051   9.078  -5.235  1.00 93.27           C
ATOM   2518  O   ILE A 172      -8.059   8.684  -4.070  1.00 93.27           O
ATOM   2519  HA  ILE A 172      -9.511   7.634  -5.841  1.00 93.27           H
ATOM   2520  CB  ILE A 172      -7.887   7.439  -7.197  1.00 93.27           C
ATOM   2521  HB  ILE A 172      -7.398   8.087  -7.925  1.00 93.27           H
ATOM   2522  CG1 ILE A 172      -8.699   6.408  -7.984  1.00 93.27           C
ATOM   2523 1HG1 ILE A 172      -9.084   5.648  -7.304  1.00 93.27           H
ATOM   2524 2HG1 ILE A 172      -9.562   6.892  -8.442  1.00 93.27           H
ATOM   2525  CG2 ILE A 172      -6.784   6.784  -6.363  1.00 93.27           C
ATOM   2526 1HG2 ILE A 172      -6.181   7.558  -5.887  1.00 93.27           H
ATOM   2527 2HG2 ILE A 172      -7.235   6.153  -5.597  1.00 93.27           H
ATOM   2528 3HG2 ILE A 172      -6.152   6.177  -7.010  1.00 93.27           H
ATOM   2529  CD1 ILE A 172      -7.844   5.747  -9.067  1.00 93.27           C
ATOM   2530 1HD1 ILE A 172      -7.482   6.508  -9.758  1.00 93.27           H
ATOM   2531 2HD1 ILE A 172      -6.996   5.244  -8.603  1.00 93.27           H
ATOM   2532 3HD1 ILE A 172      -8.446   5.019  -9.611  1.00 93.27           H
ATOM   2533  HN  ILE A 172      -9.277   9.278  -8.099  1.00 93.27           H
ATOM   2534  N   TRP A 173      -7.423  10.167  -5.654  1.00 91.86           N
ATOM   2535  CA  TRP A 173      -6.601  10.952  -4.750  1.00 91.86           C
ATOM   2536  C   TRP A 173      -7.505  11.504  -3.646  1.00 91.86           C
ATOM   2537  O   TRP A 173      -7.153  11.459  -2.469  1.00 91.86           O
ATOM   2538  HA  TRP A 173      -5.851  10.288  -4.320  1.00 91.86           H
ATOM   2539  CB  TRP A 173      -5.845  12.046  -5.506  1.00 91.86           C
ATOM   2540 1HB  TRP A 173      -6.527  12.525  -6.209  1.00 91.86           H
ATOM   2541 2HB  TRP A 173      -5.529  12.811  -4.797  1.00 91.86           H
ATOM   2542  CG  TRP A 173      -4.619  11.541  -6.270  1.00 91.86           C
ATOM   2543  CD1 TRP A 173      -4.440  11.485  -7.597  1.00 91.86           C
ATOM   2544  HD1 TRP A 173      -5.179  11.807  -8.330  1.00 91.86           H
ATOM   2545  CD2 TRP A 173      -3.402  11.021  -5.696  1.00 91.86           C
ATOM   2546  NE1 TRP A 173      -3.201  10.969  -7.918  1.00 91.86           N
ATOM   2547  HE1 TRP A 173      -2.838  10.829  -8.840  1.00 91.86           H
ATOM   2548  CE2 TRP A 173      -2.550  10.678  -6.725  1.00 91.86           C
ATOM   2549  CE3 TRP A 173      -3.033  10.847  -4.350  1.00 91.86           C
ATOM   2550  HE3 TRP A 173      -3.687  11.111  -3.519  1.00 91.86           H
ATOM   2551  CZ2 TRP A 173      -1.275  10.138  -6.518  1.00 91.86           C
ATOM   2552  HZ2 TRP A 173      -0.620   9.875  -7.348  1.00 91.86           H
ATOM   2553  CZ3 TRP A 173      -1.756  10.307  -4.159  1.00 91.86           C
ATOM   2554  HZ3 TRP A 173      -1.419  10.151  -3.134  1.00 91.86           H
ATOM   2555  CH2 TRP A 173      -0.886   9.956  -5.185  1.00 91.86           C
ATOM   2556  HH2 TRP A 173       0.095   9.540  -4.953  1.00 91.86           H
ATOM   2557  HN  TRP A 173      -7.470  10.513  -6.591  1.00 91.86           H
ATOM   2558  N   VAL A 174      -8.655  12.012  -4.066  1.00 94.99           N
ATOM   2559  CA  VAL A 174      -9.598  12.602  -3.132  1.00 94.99           C
ATOM   2560  C   VAL A 174     -10.058  11.535  -2.136  1.00 94.99           C
ATOM   2561  O   VAL A 174     -10.117  11.788  -0.934  1.00 94.99           O
ATOM   2562  HA  VAL A 174      -9.074  13.388  -2.588  1.00 94.99           H
ATOM   2563  CB  VAL A 174     -10.757  13.246  -3.895  1.00 94.99           C
ATOM   2564  HB  VAL A 174     -11.178  12.494  -4.563  1.00 94.99           H
ATOM   2565  CG1 VAL A 174     -11.863  13.695  -2.937  1.00 94.99           C
ATOM   2566 1HG1 VAL A 174     -12.241  12.831  -2.390  1.00 94.99           H
ATOM   2567 2HG1 VAL A 174     -11.460  14.423  -2.233  1.00 94.99           H
ATOM   2568 3HG1 VAL A 174     -12.674  14.149  -3.506  1.00 94.99           H
ATOM   2569  CG2 VAL A 174     -10.267  14.415  -4.752  1.00 94.99           C
ATOM   2570 1HG2 VAL A 174      -9.809  15.168  -4.112  1.00 94.99           H
ATOM   2571 2HG2 VAL A 174      -9.532  14.054  -5.472  1.00 94.99           H
ATOM   2572 3HG2 VAL A 174     -11.111  14.855  -5.284  1.00 94.99           H
ATOM   2573  HN  VAL A 174      -8.944  12.025  -5.024  1.00 94.99           H
ATOM   2574  N   LEU A 175     -10.372  10.365  -2.674  1.00 89.54           N
ATOM   2575  CA  LEU A 175     -10.895   9.283  -1.858  1.00 89.54           C
ATOM   2576  C   LEU A 175      -9.838   8.867  -0.832  1.00 89.54           C
ATOM   2577  O   LEU A 175     -10.143   8.710   0.349  1.00 89.54           O
ATOM   2578  HA  LEU A 175     -11.763   9.668  -1.322  1.00 89.54           H
ATOM   2579  CB  LEU A 175     -11.381   8.132  -2.741  1.00 89.54           C
ATOM   2580 1HB  LEU A 175     -12.133   8.521  -3.428  1.00 89.54           H
ATOM   2581 2HB  LEU A 175     -10.543   7.788  -3.348  1.00 89.54           H
ATOM   2582  CG  LEU A 175     -11.973   6.927  -2.008  1.00 89.54           C
ATOM   2583  HG  LEU A 175     -11.239   6.573  -1.284  1.00 89.54           H
ATOM   2584  CD1 LEU A 175     -13.226   7.324  -1.223  1.00 89.54           C
ATOM   2585 1HD1 LEU A 175     -12.968   8.088  -0.490  1.00 89.54           H
ATOM   2586 2HD1 LEU A 175     -13.975   7.718  -1.910  1.00 89.54           H
ATOM   2587 3HD1 LEU A 175     -13.626   6.450  -0.712  1.00 89.54           H
ATOM   2588  CD2 LEU A 175     -12.245   5.775  -2.977  1.00 89.54           C
ATOM   2589 1HD2 LEU A 175     -12.951   6.101  -3.740  1.00 89.54           H
ATOM   2590 2HD2 LEU A 175     -11.312   5.471  -3.451  1.00 89.54           H
ATOM   2591 3HD2 LEU A 175     -12.666   4.932  -2.429  1.00 89.54           H
ATOM   2592  HN  LEU A 175     -10.274  10.153  -3.646  1.00 89.54           H
ATOM   2593  N   ALA A 176      -8.618   8.700  -1.321  1.00 94.39           N
ATOM   2594  CA  ALA A 176      -7.531   8.234  -0.478  1.00 94.39           C
ATOM   2595  C   ALA A 176      -7.291   9.247   0.644  1.00 94.39           C
ATOM   2596  O   ALA A 176      -7.029   8.866   1.784  1.00 94.39           O
ATOM   2597  HA  ALA A 176      -7.835   7.284  -0.039  1.00 94.39           H
ATOM   2598  CB  ALA A 176      -6.283   8.005  -1.333  1.00 94.39           C
ATOM   2599 1HB  ALA A 176      -6.498   7.256  -2.095  1.00 94.39           H
ATOM   2600 2HB  ALA A 176      -5.995   8.940  -1.813  1.00 94.39           H
ATOM   2601 3HB  ALA A 176      -5.468   7.655  -0.699  1.00 94.39           H
ATOM   2602  HN  ALA A 176      -8.368   8.878  -2.273  1.00 94.39           H
ATOM   2603  N   ALA A 177      -7.389  10.517   0.282  1.00 94.35           N
ATOM   2604  CA  ALA A 177      -7.161  11.588   1.237  1.00 94.35           C
ATOM   2605  C   ALA A 177      -8.182  11.479   2.372  1.00 94.35           C
ATOM   2606  O   ALA A 177      -7.825  11.583   3.544  1.00 94.35           O
ATOM   2607  HA  ALA A 177      -6.159  11.459   1.648  1.00 94.35           H
ATOM   2608  CB  ALA A 177      -7.230  12.937   0.519  1.00 94.35           C
ATOM   2609 1HB  ALA A 177      -6.465  12.974  -0.257  1.00 94.35           H
ATOM   2610 2HB  ALA A 177      -8.214  13.058   0.066  1.00 94.35           H
ATOM   2611 3HB  ALA A 177      -7.058  13.740   1.236  1.00 94.35           H
ATOM   2612  HN  ALA A 177      -7.619  10.819  -0.644  1.00 94.35           H
ATOM   2613  N   ALA A 178      -9.431  11.271   1.983  1.00 94.37           N
ATOM   2614  CA  ALA A 178     -10.515  11.205   2.949  1.00 94.37           C
ATOM   2615  C   ALA A 178     -10.286  10.017   3.885  1.00 94.37           C
ATOM   2616  O   ALA A 178     -10.584  10.094   5.076  1.00 94.37           O
ATOM   2617  HA  ALA A 178     -10.495  12.126   3.533  1.00 94.37           H
ATOM   2618  CB  ALA A 178     -11.852  11.117   2.211  1.00 94.37           C
ATOM   2619 1HB  ALA A 178     -11.979  11.999   1.583  1.00 94.37           H
ATOM   2620 2HB  ALA A 178     -11.865  10.222   1.589  1.00 94.37           H
ATOM   2621 3HB  ALA A 178     -12.664  11.068   2.936  1.00 94.37           H
ATOM   2622  HN  ALA A 178      -9.707  11.149   1.030  1.00 94.37           H
ATOM   2623  N   LEU A 179      -9.758   8.946   3.312  1.00 90.86           N
ATOM   2624  CA  LEU A 179      -9.553   7.719   4.063  1.00 90.86           C
ATOM   2625  C   LEU A 179      -8.371   7.901   5.016  1.00 90.86           C
ATOM   2626  O   LEU A 179      -8.092   7.029   5.838  1.00 90.86           O
ATOM   2627  HA  LEU A 179     -10.452   7.545   4.655  1.00 90.86           H
ATOM   2628  CB  LEU A 179      -9.400   6.529   3.113  1.00 90.86           C
ATOM   2629 1HB  LEU A 179      -8.612   6.760   2.397  1.00 90.86           H
ATOM   2630 2HB  LEU A 179      -9.063   5.669   3.692  1.00 90.86           H
ATOM   2631  CG  LEU A 179     -10.655   6.125   2.336  1.00 90.86           C
ATOM   2632  HG  LEU A 179     -11.048   7.011   1.838  1.00 90.86           H
ATOM   2633  CD1 LEU A 179     -10.319   5.106   1.245  1.00 90.86           C
ATOM   2634 1HD1 LEU A 179      -9.602   5.541   0.549  1.00 90.86           H
ATOM   2635 2HD1 LEU A 179      -9.889   4.214   1.701  1.00 90.86           H
ATOM   2636 3HD1 LEU A 179     -11.229   4.836   0.708  1.00 90.86           H
ATOM   2637  CD2 LEU A 179     -11.745   5.616   3.281  1.00 90.86           C
ATOM   2638 1HD2 LEU A 179     -11.377   4.747   3.826  1.00 90.86           H
ATOM   2639 2HD2 LEU A 179     -12.010   6.403   3.987  1.00 90.86           H
ATOM   2640 3HD2 LEU A 179     -12.625   5.336   2.702  1.00 90.86           H
ATOM   2641  HN  LEU A 179      -9.473   8.907   2.354  1.00 90.86           H
ATOM   2642  N   CYS A 180      -7.708   9.039   4.875  1.00 90.43           N
ATOM   2643  CA  CYS A 180      -6.535   9.327   5.683  1.00 90.43           C
ATOM   2644  C   CYS A 180      -6.966  10.208   6.858  1.00 90.43           C
ATOM   2645  O   CYS A 180      -6.151  10.550   7.714  1.00 90.43           O
ATOM   2646  HA  CYS A 180      -6.156   8.369   6.037  1.00 90.43           H
ATOM   2647  CB  CYS A 180      -5.425   9.980   4.857  1.00 90.43           C
ATOM   2648 1HB  CYS A 180      -5.789  10.905   4.410  1.00 90.43           H
ATOM   2649 2HB  CYS A 180      -4.589  10.247   5.503  1.00 90.43           H
ATOM   2650  SG  CYS A 180      -4.862   8.832   3.548  1.00 90.43           S
ATOM   2651  HG  CYS A 180      -6.055   8.669   2.983  1.00 90.43           H
ATOM   2652  HN  CYS A 180      -7.959   9.755   4.224  1.00 90.43           H
ATOM   2653  N   ILE A 181      -8.246  10.550   6.861  1.00 90.25           N
ATOM   2654  CA  ILE A 181      -8.778  11.450   7.871  1.00 90.25           C
ATOM   2655  C   ILE A 181      -8.486  10.879   9.260  1.00 90.25           C
ATOM   2656  O   ILE A 181      -8.016  11.594  10.143  1.00 90.25           O
ATOM   2657  HA  ILE A 181      -8.253  12.400   7.771  1.00 90.25           H
ATOM   2658  CB  ILE A 181     -10.262  11.723   7.617  1.00 90.25           C
ATOM   2659  HB  ILE A 181     -10.758  10.770   7.436  1.00 90.25           H
ATOM   2660  CG1 ILE A 181     -10.455  12.578   6.363  1.00 90.25           C
ATOM   2661 1HG1 ILE A 181     -10.039  13.572   6.529  1.00 90.25           H
ATOM   2662 2HG1 ILE A 181      -9.907  12.138   5.530  1.00 90.25           H
ATOM   2663  CG2 ILE A 181     -10.922  12.350   8.847  1.00 90.25           C
ATOM   2664 1HG2 ILE A 181     -10.831  11.671   9.694  1.00 90.25           H
ATOM   2665 2HG2 ILE A 181     -10.428  13.293   9.083  1.00 90.25           H
ATOM   2666 3HG2 ILE A 181     -11.976  12.534   8.639  1.00 90.25           H
ATOM   2667  CD1 ILE A 181     -11.937  12.694   6.002  1.00 90.25           C
ATOM   2668 1HD1 ILE A 181     -12.344  11.700   5.813  1.00 90.25           H
ATOM   2669 2HD1 ILE A 181     -12.478  13.157   6.828  1.00 90.25           H
ATOM   2670 3HD1 ILE A 181     -12.046  13.307   5.107  1.00 90.25           H
ATOM   2671  HN  ILE A 181      -8.913  10.225   6.191  1.00 90.25           H
ATOM   2672  N   PRO A 182      -8.759   9.585   9.478  1.00 91.70           N
ATOM   2673  CA  PRO A 182      -8.526   8.976  10.790  1.00 91.70           C
ATOM   2674  C   PRO A 182      -7.109   9.206  11.290  1.00 91.70           C
ATOM   2675  O   PRO A 182      -6.907   9.566  12.449  1.00 91.70           O
ATOM   2676  HA  PRO A 182      -9.171   9.439  11.538  1.00 91.70           H
ATOM   2677  CB  PRO A 182      -8.812   7.491  10.556  1.00 91.70           C
ATOM   2678 1HB  PRO A 182      -7.907   6.946  10.289  1.00 91.70           H
ATOM   2679 2HB  PRO A 182      -9.218   7.015  11.449  1.00 91.70           H
ATOM   2680  CG  PRO A 182      -9.821   7.501   9.414  1.00 91.70           C
ATOM   2681 1HG  PRO A 182      -9.860   6.541   8.899  1.00 91.70           H
ATOM   2682 2HG  PRO A 182     -10.833   7.699   9.770  1.00 91.70           H
ATOM   2683  CD  PRO A 182      -9.304   8.612   8.515  1.00 91.70           C
ATOM   2684 1HD  PRO A 182      -8.536   8.253   7.829  1.00 91.70           H
ATOM   2685 2HD  PRO A 182     -10.098   9.040   7.902  1.00 91.70           H
ATOM   2686  N   GLU A 183      -6.158   8.989  10.394  1.00 88.10           N
ATOM   2687  CA  GLU A 183      -4.754   9.104  10.751  1.00 88.10           C
ATOM   2688  C   GLU A 183      -4.427  10.540  11.165  1.00 88.10           C
ATOM   2689  O   GLU A 183      -3.647  10.761  12.090  1.00 88.10           O
ATOM   2690  HA  GLU A 183      -4.615   8.434  11.599  1.00 88.10           H
ATOM   2691  CB  GLU A 183      -3.856   8.648   9.599  1.00 88.10           C
ATOM   2692 1HB  GLU A 183      -4.271   8.993   8.652  1.00 88.10           H
ATOM   2693 2HB  GLU A 183      -2.835   8.990   9.772  1.00 88.10           H
ATOM   2694  CG  GLU A 183      -3.793   7.122   9.524  1.00 88.10           C
ATOM   2695 1HG  GLU A 183      -2.964   6.819   8.884  1.00 88.10           H
ATOM   2696 2HG  GLU A 183      -3.596   6.713  10.515  1.00 88.10           H
ATOM   2697  CD  GLU A 183      -5.101   6.545   8.979  1.00 88.10           C
ATOM   2698  OE1 GLU A 183      -5.259   5.308   9.073  1.00 88.10           O
ATOM   2699  OE2 GLU A 183      -5.914   7.354   8.481  1.00 88.10           O
ATOM   2700  HN  GLU A 183      -6.332   8.740   9.442  1.00 88.10           H
ATOM   2701  N   ILE A 184      -5.041  11.480  10.461  1.00 89.84           N
ATOM   2702  CA  ILE A 184      -4.785  12.888  10.708  1.00 89.84           C
ATOM   2703  C   ILE A 184      -5.205  13.235  12.138  1.00 89.84           C
ATOM   2704  O   ILE A 184      -4.513  13.983  12.828  1.00 89.84           O
ATOM   2705  HA  ILE A 184      -3.710  13.046  10.616  1.00 89.84           H
ATOM   2706  CB  ILE A 184      -5.462  13.752   9.642  1.00 89.84           C
ATOM   2707  HB  ILE A 184      -6.509  13.456   9.578  1.00 89.84           H
ATOM   2708  CG1 ILE A 184      -4.840  13.510   8.265  1.00 89.84           C
ATOM   2709 1HG1 ILE A 184      -3.834  13.929   8.238  1.00 89.84           H
ATOM   2710 2HG1 ILE A 184      -4.744  12.439   8.088  1.00 89.84           H
ATOM   2711  CG2 ILE A 184      -5.433  15.230  10.033  1.00 89.84           C
ATOM   2712 1HG2 ILE A 184      -5.958  15.367  10.978  1.00 89.84           H
ATOM   2713 2HG2 ILE A 184      -4.398  15.557  10.142  1.00 89.84           H
ATOM   2714 3HG2 ILE A 184      -5.920  15.821   9.258  1.00 89.84           H
ATOM   2715  CD1 ILE A 184      -5.691  14.141   7.161  1.00 89.84           C
ATOM   2716 1HD1 ILE A 184      -6.688  13.702   7.175  1.00 89.84           H
ATOM   2717 2HD1 ILE A 184      -5.764  15.216   7.328  1.00 89.84           H
ATOM   2718 3HD1 ILE A 184      -5.226  13.955   6.193  1.00 89.84           H
ATOM   2719  HN  ILE A 184      -5.702  11.292   9.734  1.00 89.84           H
ATOM   2720  N   LEU A 185      -6.337  12.676  12.540  1.00 90.06           N
ATOM   2721  CA  LEU A 185      -6.976  13.089  13.778  1.00 90.06           C
ATOM   2722  C   LEU A 185      -6.241  12.458  14.962  1.00 90.06           C
ATOM   2723  O   LEU A 185      -5.900  13.145  15.924  1.00 90.06           O
ATOM   2724  HA  LEU A 185      -6.881  14.172  13.850  1.00 90.06           H
ATOM   2725  CB  LEU A 185      -8.472  12.767  13.741  1.00 90.06           C
ATOM   2726 1HB  LEU A 185      -8.590  11.711  13.498  1.00 90.06           H
ATOM   2727 2HB  LEU A 185      -8.879  12.911  14.742  1.00 90.06           H
ATOM   2728  CG  LEU A 185      -9.310  13.586  12.757  1.00 90.06           C
ATOM   2729  HG  LEU A 185      -8.922  13.415  11.753  1.00 90.06           H
ATOM   2730  CD1 LEU A 185     -10.768  13.124  12.763  1.00 90.06           C
ATOM   2731 1HD1 LEU A 185     -10.818  12.074  12.475  1.00 90.06           H
ATOM   2732 2HD1 LEU A 185     -11.185  13.247  13.763  1.00 90.06           H
ATOM   2733 3HD1 LEU A 185     -11.342  13.723  12.055  1.00 90.06           H
ATOM   2734  CD2 LEU A 185      -9.181  15.084  13.042  1.00 90.06           C
ATOM   2735 1HD2 LEU A 185      -9.528  15.292  14.054  1.00 90.06           H
ATOM   2736 2HD2 LEU A 185      -8.138  15.384  12.946  1.00 90.06           H
ATOM   2737 3HD2 LEU A 185      -9.787  15.642  12.328  1.00 90.06           H
ATOM   2738  HN  LEU A 185      -6.814  11.955  12.038  1.00 90.06           H
ATOM   2739  N   TYR A 186      -6.018  11.156  14.854  1.00 90.50           N
ATOM   2740  CA  TYR A 186      -5.726  10.347  16.025  1.00 90.50           C
ATOM   2741  C   TYR A 186      -4.243   9.975  16.079  1.00 90.50           C
ATOM   2742  O   TYR A 186      -3.802   9.301  17.008  1.00 90.50           O
ATOM   2743  HA  TYR A 186      -5.979  10.931  16.909  1.00 90.50           H
ATOM   2744  CB  TYR A 186      -6.554   9.069  15.871  1.00 90.50           C
ATOM   2745 1HB  TYR A 186      -6.196   8.519  15.002  1.00 90.50           H
ATOM   2746 2HB  TYR A 186      -6.388   8.434  16.741  1.00 90.50           H
ATOM   2747  CG  TYR A 186      -8.056   9.316  15.717  1.00 90.50           C
ATOM   2748  CD1 TYR A 186      -8.710  10.159  16.592  1.00 90.50           C
ATOM   2749  HD1 TYR A 186      -8.157  10.649  17.394  1.00 90.50           H
ATOM   2750  CD2 TYR A 186      -8.757   8.696  14.703  1.00 90.50           C
ATOM   2751  HD2 TYR A 186      -8.240   8.030  14.011  1.00 90.50           H
ATOM   2752  CE1 TYR A 186     -10.124  10.392  16.447  1.00 90.50           C
ATOM   2753  HE1 TYR A 186     -10.653  11.055  17.132  1.00 90.50           H
ATOM   2754  CE2 TYR A 186     -10.171   8.929  14.558  1.00 90.50           C
ATOM   2755  HE2 TYR A 186     -10.736   8.445  13.761  1.00 90.50           H
ATOM   2756  CZ  TYR A 186     -10.784   9.765  15.437  1.00 90.50           C
ATOM   2757  OH  TYR A 186     -12.119   9.985  15.300  1.00 90.50           O
ATOM   2758  HH  TYR A 186     -12.480   9.438  14.545  1.00 90.50           H
ATOM   2759  HN  TYR A 186      -6.034  10.656  13.988  1.00 90.50           H
ATOM   2760  N   SER A 187      -3.514  10.432  15.071  1.00 91.26           N
ATOM   2761  CA  SER A 187      -2.066  10.315  15.081  1.00 91.26           C
ATOM   2762  C   SER A 187      -1.475  11.233  16.154  1.00 91.26           C
ATOM   2763  O   SER A 187      -1.695  12.443  16.131  1.00 91.26           O
ATOM   2764  HA  SER A 187      -1.862   9.271  15.317  1.00 91.26           H
ATOM   2765  CB  SER A 187      -1.476  10.653  13.711  1.00 91.26           C
ATOM   2766 1HB  SER A 187      -1.781  11.659  13.423  1.00 91.26           H
ATOM   2767 2HB  SER A 187      -0.388  10.656  13.775  1.00 91.26           H
ATOM   2768  OG  SER A 187      -1.889   9.728  12.709  1.00 91.26           O
ATOM   2769  HG  SER A 187      -2.386  10.206  11.985  1.00 91.26           H
ATOM   2770  HN  SER A 187      -3.897  10.873  14.259  1.00 91.26           H
ATOM   2771  N   GLN A 188      -0.737  10.622  17.069  1.00 84.48           N
ATOM   2772  CA  GLN A 188      -0.145  11.363  18.170  1.00 84.48           C
ATOM   2773  C   GLN A 188       1.229  10.788  18.519  1.00 84.48           C
ATOM   2774  O   GLN A 188       1.571   9.685  18.093  1.00 84.48           O
ATOM   2775  HA  GLN A 188      -0.037  12.385  17.806  1.00 84.48           H
ATOM   2776  CB  GLN A 188      -1.067  11.360  19.391  1.00 84.48           C
ATOM   2777 1HB  GLN A 188      -1.163  10.345  19.777  1.00 84.48           H
ATOM   2778 2HB  GLN A 188      -0.626  11.962  20.186  1.00 84.48           H
ATOM   2779  CG  GLN A 188      -2.450  11.909  19.035  1.00 84.48           C
ATOM   2780 1HG  GLN A 188      -2.344  12.852  18.498  1.00 84.48           H
ATOM   2781 2HG  GLN A 188      -2.959  11.216  18.366  1.00 84.48           H
ATOM   2782  CD  GLN A 188      -3.294  12.125  20.293  1.00 84.48           C
ATOM   2783  OE1 GLN A 188      -2.796  12.169  21.406  1.00 84.48           O
ATOM   2784  NE2 GLN A 188      -4.596  12.258  20.055  1.00 84.48           N
ATOM   2785 1HE2 GLN A 188      -4.939  12.212  19.117  1.00 84.48           H
ATOM   2786 2HE2 GLN A 188      -5.231  12.403  20.813  1.00 84.48           H
ATOM   2787  HN  GLN A 188      -0.542   9.641  17.067  1.00 84.48           H
ATOM   2788  N   ILE A 189       1.980  11.560  19.290  1.00 88.23           N
ATOM   2789  CA  ILE A 189       3.184  11.045  19.919  1.00 88.23           C
ATOM   2790  C   ILE A 189       2.840  10.513  21.311  1.00 88.23           C
ATOM   2791  O   ILE A 189       2.307  11.244  22.145  1.00 88.23           O
ATOM   2792  HA  ILE A 189       3.541  10.214  19.310  1.00 88.23           H
ATOM   2793  CB  ILE A 189       4.284  12.109  19.922  1.00 88.23           C
ATOM   2794  HB  ILE A 189       3.907  12.988  20.443  1.00 88.23           H
ATOM   2795  CG1 ILE A 189       4.631  12.542  18.496  1.00 88.23           C
ATOM   2796 1HG1 ILE A 189       5.062  11.702  17.951  1.00 88.23           H
ATOM   2797 2HG1 ILE A 189       3.722  12.832  17.969  1.00 88.23           H
ATOM   2798  CG2 ILE A 189       5.516  11.622  20.688  1.00 88.23           C
ATOM   2799 1HG2 ILE A 189       5.238  11.403  21.720  1.00 88.23           H
ATOM   2800 2HG2 ILE A 189       5.904  10.719  20.217  1.00 88.23           H
ATOM   2801 3HG2 ILE A 189       6.282  12.397  20.675  1.00 88.23           H
ATOM   2802  CD1 ILE A 189       5.618  13.712  18.503  1.00 88.23           C
ATOM   2803 1HD1 ILE A 189       5.174  14.558  19.028  1.00 88.23           H
ATOM   2804 2HD1 ILE A 189       6.534  13.411  19.010  1.00 88.23           H
ATOM   2805 3HD1 ILE A 189       5.847  14.000  17.478  1.00 88.23           H
ATOM   2806  HN  ILE A 189       1.778  12.519  19.487  1.00 88.23           H
ATOM   2807  N   LYS A 190       3.159   9.244  21.520  1.00 83.47           N
ATOM   2808  CA  LYS A 190       2.974   8.631  22.825  1.00 83.47           C
ATOM   2809  C   LYS A 190       4.341   8.313  23.432  1.00 83.47           C
ATOM   2810  O   LYS A 190       5.207   7.752  22.762  1.00 83.47           O
ATOM   2811  HA  LYS A 190       2.475   9.361  23.461  1.00 83.47           H
ATOM   2812  CB  LYS A 190       2.050   7.416  22.720  1.00 83.47           C
ATOM   2813 1HB  LYS A 190       1.117   7.704  22.236  1.00 83.47           H
ATOM   2814 2HB  LYS A 190       2.513   6.656  22.090  1.00 83.47           H
ATOM   2815  CG  LYS A 190       1.755   6.830  24.102  1.00 83.47           C
ATOM   2816 1HG  LYS A 190       2.690   6.564  24.595  1.00 83.47           H
ATOM   2817 2HG  LYS A 190       1.269   7.583  24.723  1.00 83.47           H
ATOM   2818  CD  LYS A 190       0.859   5.594  23.994  1.00 83.47           C
ATOM   2819 1HD  LYS A 190      -0.121   5.883  23.614  1.00 83.47           H
ATOM   2820 2HD  LYS A 190       1.286   4.893  23.277  1.00 83.47           H
ATOM   2821  CE  LYS A 190       0.703   4.910  25.354  1.00 83.47           C
ATOM   2822 1HE  LYS A 190       1.650   4.939  25.893  1.00 83.47           H
ATOM   2823 2HE  LYS A 190      -0.025   5.451  25.959  1.00 83.47           H
ATOM   2824  NZ  LYS A 190       0.267   3.507  25.181  1.00 83.47           N
ATOM   2825 1HZ  LYS A 190      -0.034   3.133  26.074  1.00 83.47           H
ATOM   2826 2HZ  LYS A 190      -0.504   3.471  24.523  1.00 83.47           H
ATOM   2827 3HZ  LYS A 190       1.040   2.954  24.826  1.00 83.47           H
ATOM   2828  HN  LYS A 190       3.536   8.639  20.819  1.00 83.47           H
ATOM   2829  N   GLU A 191       4.493   8.685  24.695  1.00 75.68           N
ATOM   2830  CA  GLU A 191       5.664   8.286  25.457  1.00 75.68           C
ATOM   2831  C   GLU A 191       5.365   7.024  26.269  1.00 75.68           C
ATOM   2832  O   GLU A 191       4.434   7.005  27.072  1.00 75.68           O
ATOM   2833  HA  GLU A 191       6.434   8.075  24.715  1.00 75.68           H
ATOM   2834  CB  GLU A 191       6.141   9.422  26.365  1.00 75.68           C
ATOM   2835 1HB  GLU A 191       5.287   9.867  26.875  1.00 75.68           H
ATOM   2836 2HB  GLU A 191       6.905   9.051  27.047  1.00 75.68           H
ATOM   2837  CG  GLU A 191       6.797  10.538  25.549  1.00 75.68           C
ATOM   2838 1HG  GLU A 191       7.564  10.116  24.900  1.00 75.68           H
ATOM   2839 2HG  GLU A 191       6.054  11.005  24.902  1.00 75.68           H
ATOM   2840  CD  GLU A 191       7.419  11.593  26.464  1.00 75.68           C
ATOM   2841  OE1 GLU A 191       8.019  12.541  25.912  1.00 75.68           O
ATOM   2842  OE2 GLU A 191       7.282  11.429  27.696  1.00 75.68           O
ATOM   2843  HN  GLU A 191       3.835   9.247  25.196  1.00 75.68           H
ATOM   2844  N   GLU A 192       6.172   6.001  26.031  1.00 71.99           N
ATOM   2845  CA  GLU A 192       6.039   4.756  26.768  1.00 71.99           C
ATOM   2846  C   GLU A 192       7.419   4.209  27.141  1.00 71.99           C
ATOM   2847  O   GLU A 192       8.289   4.072  26.282  1.00 71.99           O
ATOM   2848  HA  GLU A 192       5.486   5.011  27.671  1.00 71.99           H
ATOM   2849  CB  GLU A 192       5.240   3.727  25.965  1.00 71.99           C
ATOM   2850 1HB  GLU A 192       4.271   4.144  25.694  1.00 71.99           H
ATOM   2851 2HB  GLU A 192       5.824   3.399  25.104  1.00 71.99           H
ATOM   2852  CG  GLU A 192       4.964   2.475  26.800  1.00 71.99           C
ATOM   2853 1HG  GLU A 192       5.839   1.825  26.787  1.00 71.99           H
ATOM   2854 2HG  GLU A 192       4.791   2.757  27.838  1.00 71.99           H
ATOM   2855  CD  GLU A 192       3.749   1.715  26.263  1.00 71.99           C
ATOM   2856  OE1 GLU A 192       3.591   0.542  26.664  1.00 71.99           O
ATOM   2857  OE2 GLU A 192       3.006   2.325  25.463  1.00 71.99           O
ATOM   2858  HN  GLU A 192       6.906   6.013  25.351  1.00 71.99           H
ATOM   2859  N   SER A 193       7.575   3.911  28.422  1.00 72.60           N
ATOM   2860  CA  SER A 193       8.822   3.351  28.913  1.00 72.60           C
ATOM   2861  C   SER A 193       9.990   4.267  28.542  1.00 72.60           C
ATOM   2862  O   SER A 193      11.104   3.798  28.315  1.00 72.60           O
ATOM   2863  HA  SER A 193       8.708   3.297  29.996  1.00 72.60           H
ATOM   2864  CB  SER A 193       9.052   1.945  28.355  1.00 72.60           C
ATOM   2865 1HB  SER A 193       9.211   2.004  27.278  1.00 72.60           H
ATOM   2866 2HB  SER A 193       9.961   1.527  28.789  1.00 72.60           H
ATOM   2867  OG  SER A 193       7.955   1.077  28.626  1.00 72.60           O
ATOM   2868  HG  SER A 193       8.071   0.215  28.133  1.00 72.60           H
ATOM   2869  HN  SER A 193       6.870   4.047  29.118  1.00 72.60           H
ATOM   2870  N   GLY A 194       9.695   5.558  28.490  1.00 80.73           N
ATOM   2871  CA  GLY A 194      10.721   6.550  28.218  1.00 80.73           C
ATOM   2872  C   GLY A 194      11.051   6.601  26.725  1.00 80.73           C
ATOM   2873  O   GLY A 194      12.000   7.271  26.318  1.00 80.73           O
ATOM   2874 1HA  GLY A 194      10.382   7.530  28.553  1.00 80.73           H
ATOM   2875 2HA  GLY A 194      11.621   6.313  28.786  1.00 80.73           H
ATOM   2876  HN  GLY A 194       8.776   5.927  28.630  1.00 80.73           H
ATOM   2877  N   ILE A 195      10.251   5.885  25.949  1.00 78.70           N
ATOM   2878  CA  ILE A 195      10.417   5.878  24.506  1.00 78.70           C
ATOM   2879  C   ILE A 195       9.266   6.652  23.860  1.00 78.70           C
ATOM   2880  O   ILE A 195       8.099   6.382  24.138  1.00 78.70           O
ATOM   2881  HA  ILE A 195      11.350   6.396  24.282  1.00 78.70           H
ATOM   2882  CB  ILE A 195      10.561   4.445  23.990  1.00 78.70           C
ATOM   2883  HB  ILE A 195       9.663   3.891  24.266  1.00 78.70           H
ATOM   2884  CG1 ILE A 195      11.747   3.741  24.651  1.00 78.70           C
ATOM   2885 1HG1 ILE A 195      12.671   4.260  24.396  1.00 78.70           H
ATOM   2886 2HG1 ILE A 195      11.645   3.786  25.735  1.00 78.70           H
ATOM   2887  CG2 ILE A 195      10.656   4.418  22.463  1.00 78.70           C
ATOM   2888 1HG2 ILE A 195       9.753   4.855  22.035  1.00 78.70           H
ATOM   2889 2HG2 ILE A 195      11.525   4.993  22.143  1.00 78.70           H
ATOM   2890 3HG2 ILE A 195      10.757   3.388  22.123  1.00 78.70           H
ATOM   2891  CD1 ILE A 195      11.837   2.280  24.203  1.00 78.70           C
ATOM   2892 1HD1 ILE A 195      10.922   1.758  24.481  1.00 78.70           H
ATOM   2893 2HD1 ILE A 195      11.964   2.239  23.121  1.00 78.70           H
ATOM   2894 3HD1 ILE A 195      12.689   1.803  24.687  1.00 78.70           H
ATOM   2895  HN  ILE A 195       9.501   5.319  26.291  1.00 78.70           H
ATOM   2896  N   ALA A 196       9.636   7.599  23.009  1.00 89.35           N
ATOM   2897  CA  ALA A 196       8.650   8.347  22.248  1.00 89.35           C
ATOM   2898  C   ALA A 196       8.228   7.530  21.026  1.00 89.35           C
ATOM   2899  O   ALA A 196       9.074   7.052  20.272  1.00 89.35           O
ATOM   2900  HA  ALA A 196       7.782   8.500  22.890  1.00 89.35           H
ATOM   2901  CB  ALA A 196       9.227   9.711  21.866  1.00 89.35           C
ATOM   2902 1HB  ALA A 196       9.484  10.263  22.771  1.00 89.35           H
ATOM   2903 2HB  ALA A 196      10.123   9.570  21.261  1.00 89.35           H
ATOM   2904 3HB  ALA A 196       8.487  10.272  21.296  1.00 89.35           H
ATOM   2905  HN  ALA A 196      10.586   7.856  22.837  1.00 89.35           H
ATOM   2906  N   ILE A 197       6.919   7.393  20.868  1.00 84.92           N
ATOM   2907  CA  ILE A 197       6.376   6.548  19.818  1.00 84.92           C
ATOM   2908  C   ILE A 197       5.303   7.323  19.050  1.00 84.92           C
ATOM   2909  O   ILE A 197       4.397   7.897  19.651  1.00 84.92           O
ATOM   2910  HA  ILE A 197       7.190   6.314  19.133  1.00 84.92           H
ATOM   2911  CB  ILE A 197       5.879   5.223  20.401  1.00 84.92           C
ATOM   2912  HB  ILE A 197       5.048   5.436  21.074  1.00 84.92           H
ATOM   2913  CG1 ILE A 197       6.971   4.545  21.231  1.00 84.92           C
ATOM   2914 1HG1 ILE A 197       7.827   4.318  20.595  1.00 84.92           H
ATOM   2915 2HG1 ILE A 197       7.321   5.229  22.005  1.00 84.92           H
ATOM   2916  CG2 ILE A 197       5.344   4.306  19.299  1.00 84.92           C
ATOM   2917 1HG2 ILE A 197       4.515   4.797  18.789  1.00 84.92           H
ATOM   2918 2HG2 ILE A 197       6.139   4.097  18.582  1.00 84.92           H
ATOM   2919 3HG2 ILE A 197       4.998   3.372  19.740  1.00 84.92           H
ATOM   2920  CD1 ILE A 197       6.451   3.259  21.875  1.00 84.92           C
ATOM   2921 1HD1 ILE A 197       5.610   3.494  22.528  1.00 84.92           H
ATOM   2922 2HD1 ILE A 197       6.124   2.569  21.097  1.00 84.92           H
ATOM   2923 3HD1 ILE A 197       7.247   2.798  22.459  1.00 84.92           H
ATOM   2924  HN  ILE A 197       6.236   7.847  21.441  1.00 84.92           H
ATOM   2925  N   CYS A 198       5.442   7.313  17.732  1.00 90.65           N
ATOM   2926  CA  CYS A 198       4.402   7.842  16.866  1.00 90.65           C
ATOM   2927  C   CYS A 198       3.370   6.739  16.626  1.00 90.65           C
ATOM   2928  O   CYS A 198       3.630   5.791  15.886  1.00 90.65           O
ATOM   2929  HA  CYS A 198       3.954   8.684  17.394  1.00 90.65           H
ATOM   2930  CB  CYS A 198       4.978   8.381  15.555  1.00 90.65           C
ATOM   2931 1HB  CYS A 198       5.590   9.261  15.751  1.00 90.65           H
ATOM   2932 2HB  CYS A 198       5.629   7.635  15.100  1.00 90.65           H
ATOM   2933  SG  CYS A 198       3.620   8.808  14.404  1.00 90.65           S
ATOM   2934  HN  CYS A 198       6.245   6.954  17.257  1.00 90.65           H
ATOM   2935  N   THR A 199       2.220   6.899  17.265  1.00 88.73           N
ATOM   2936  CA  THR A 199       1.155   5.918  17.146  1.00 88.73           C
ATOM   2937  C   THR A 199      -0.197   6.616  16.984  1.00 88.73           C
ATOM   2938  O   THR A 199      -0.310   7.819  17.214  1.00 88.73           O
ATOM   2939  HA  THR A 199       1.324   5.335  16.240  1.00 88.73           H
ATOM   2940  CB  THR A 199       1.222   4.997  18.366  1.00 88.73           C
ATOM   2941  HB  THR A 199       2.248   4.688  18.564  1.00 88.73           H
ATOM   2942  OG1 THR A 199       0.311   3.946  18.057  1.00 88.73           O
ATOM   2943  HG1 THR A 199       0.443   3.183  18.690  1.00 88.73           H
ATOM   2944  CG2 THR A 199       0.632   5.645  19.621  1.00 88.73           C
ATOM   2945 1HG2 THR A 199      -0.414   5.892  19.444  1.00 88.73           H
ATOM   2946 2HG2 THR A 199       1.186   6.553  19.855  1.00 88.73           H
ATOM   2947 3HG2 THR A 199       0.705   4.949  20.457  1.00 88.73           H
ATOM   2948  HN  THR A 199       2.012   7.680  17.853  1.00 88.73           H
ATOM   2949  N   MET A 200      -1.189   5.831  16.590  1.00 87.76           N
ATOM   2950  CA  MET A 200      -2.569   6.281  16.649  1.00 87.76           C
ATOM   2951  C   MET A 200      -3.165   6.040  18.038  1.00 87.76           C
ATOM   2952  O   MET A 200      -3.071   4.937  18.574  1.00 87.76           O
ATOM   2953  HA  MET A 200      -2.538   7.351  16.441  1.00 87.76           H
ATOM   2954  CB  MET A 200      -3.396   5.534  15.601  1.00 87.76           C
ATOM   2955 1HB  MET A 200      -3.259   4.459  15.724  1.00 87.76           H
ATOM   2956 2HB  MET A 200      -4.455   5.739  15.754  1.00 87.76           H
ATOM   2957  CG  MET A 200      -2.990   5.947  14.185  1.00 87.76           C
ATOM   2958 1HG  MET A 200      -3.024   7.032  14.090  1.00 87.76           H
ATOM   2959 2HG  MET A 200      -1.962   5.643  13.990  1.00 87.76           H
ATOM   2960  SD  MET A 200      -4.085   5.196  12.993  1.00 87.76           S
ATOM   2961  CE  MET A 200      -5.595   6.072  13.364  1.00 87.76           C
ATOM   2962 1HE  MET A 200      -5.876   5.887  14.401  1.00 87.76           H
ATOM   2963 2HE  MET A 200      -5.442   7.140  13.213  1.00 87.76           H
ATOM   2964 3HE  MET A 200      -6.390   5.722  12.704  1.00 87.76           H
ATOM   2965  HN  MET A 200      -1.062   4.904  16.236  1.00 87.76           H
ATOM   2966  N   VAL A 201      -3.765   7.090  18.579  1.00 90.14           N
ATOM   2967  CA  VAL A 201      -4.480   6.976  19.839  1.00 90.14           C
ATOM   2968  C   VAL A 201      -5.964   7.269  19.608  1.00 90.14           C
ATOM   2969  O   VAL A 201      -6.327   8.375  19.211  1.00 90.14           O
ATOM   2970  HA  VAL A 201      -4.375   5.947  20.185  1.00 90.14           H
ATOM   2971  CB  VAL A 201      -3.845   7.894  20.886  1.00 90.14           C
ATOM   2972  HB  VAL A 201      -3.964   8.923  20.545  1.00 90.14           H
ATOM   2973  CG1 VAL A 201      -4.555   7.761  22.235  1.00 90.14           C
ATOM   2974 1HG1 VAL A 201      -5.604   8.033  22.122  1.00 90.14           H
ATOM   2975 2HG1 VAL A 201      -4.482   6.731  22.583  1.00 90.14           H
ATOM   2976 3HG1 VAL A 201      -4.084   8.424  22.960  1.00 90.14           H
ATOM   2977  CG2 VAL A 201      -2.347   7.615  21.024  1.00 90.14           C
ATOM   2978 1HG2 VAL A 201      -2.197   6.580  21.331  1.00 90.14           H
ATOM   2979 2HG2 VAL A 201      -1.856   7.785  20.066  1.00 90.14           H
ATOM   2980 3HG2 VAL A 201      -1.921   8.282  21.774  1.00 90.14           H
ATOM   2981  HN  VAL A 201      -3.769   8.004  18.173  1.00 90.14           H
ATOM   2982  N   TYR A 202      -6.781   6.258  19.865  1.00 90.04           N
ATOM   2983  CA  TYR A 202      -8.216   6.390  19.680  1.00 90.04           C
ATOM   2984  C   TYR A 202      -8.887   6.917  20.949  1.00 90.04           C
ATOM   2985  O   TYR A 202      -8.470   6.587  22.059  1.00 90.04           O
ATOM   2986  HA  TYR A 202      -8.386   7.096  18.867  1.00 90.04           H
ATOM   2987  CB  TYR A 202      -8.735   4.980  19.390  1.00 90.04           C
ATOM   2988 1HB  TYR A 202      -8.459   4.326  20.218  1.00 90.04           H
ATOM   2989 2HB  TYR A 202      -9.824   5.005  19.353  1.00 90.04           H
ATOM   2990  CG  TYR A 202      -8.208   4.378  18.086  1.00 90.04           C
ATOM   2991  CD1 TYR A 202      -8.864   4.626  16.898  1.00 90.04           C
ATOM   2992  HD1 TYR A 202      -9.758   5.250  16.888  1.00 90.04           H
ATOM   2993  CD2 TYR A 202      -7.077   3.588  18.098  1.00 90.04           C
ATOM   2994  HD2 TYR A 202      -6.559   3.392  19.037  1.00 90.04           H
ATOM   2995  CE1 TYR A 202      -8.369   4.060  15.670  1.00 90.04           C
ATOM   2996  HE1 TYR A 202      -8.877   4.247  14.724  1.00 90.04           H
ATOM   2997  CE2 TYR A 202      -6.581   3.022  16.870  1.00 90.04           C
ATOM   2998  HE2 TYR A 202      -5.689   2.396  16.866  1.00 90.04           H
ATOM   2999  CZ  TYR A 202      -7.252   3.286  15.717  1.00 90.04           C
ATOM   3000  OH  TYR A 202      -6.783   2.751  14.557  1.00 90.04           O
ATOM   3001  HH  TYR A 202      -7.366   3.028  13.793  1.00 90.04           H
ATOM   3002  HN  TYR A 202      -6.478   5.364  20.195  1.00 90.04           H
ATOM   3003  N   PRO A 203      -9.934   7.742  20.812  1.00 84.54           N
ATOM   3004  CA  PRO A 203     -10.591   8.330  21.982  1.00 84.54           C
ATOM   3005  C   PRO A 203     -11.338   7.294  22.805  1.00 84.54           C
ATOM   3006  O   PRO A 203     -11.830   6.304  22.265  1.00 84.54           O
ATOM   3007  HA  PRO A 203      -9.847   8.749  22.660  1.00 84.54           H
ATOM   3008  CB  PRO A 203     -11.539   9.369  21.381  1.00 84.54           C
ATOM   3009 1HB  PRO A 203     -12.445   9.479  21.978  1.00 84.54           H
ATOM   3010 2HB  PRO A 203     -11.074  10.353  21.327  1.00 84.54           H
ATOM   3011  CG  PRO A 203     -11.842   8.827  20.014  1.00 84.54           C
ATOM   3012 1HG  PRO A 203     -12.659   8.107  20.047  1.00 84.54           H
ATOM   3013 2HG  PRO A 203     -12.145   9.621  19.332  1.00 84.54           H
ATOM   3014  CD  PRO A 203     -10.568   8.177  19.554  1.00 84.54           C
ATOM   3015 1HD  PRO A 203     -10.764   7.336  18.890  1.00 84.54           H
ATOM   3016 2HD  PRO A 203      -9.937   8.877  19.007  1.00 84.54           H
ATOM   3017  N   SER A 204     -11.403   7.551  24.103  1.00 76.87           N
ATOM   3018  CA  SER A 204     -11.852   6.539  25.045  1.00 76.87           C
ATOM   3019  C   SER A 204     -13.236   6.026  24.642  1.00 76.87           C
ATOM   3020  O   SER A 204     -13.511   4.831  24.741  1.00 76.87           O
ATOM   3021  HA  SER A 204     -11.114   5.739  24.982  1.00 76.87           H
ATOM   3022  CB  SER A 204     -11.885   7.091  26.472  1.00 76.87           C
ATOM   3023 1HB  SER A 204     -12.358   6.363  27.131  1.00 76.87           H
ATOM   3024 2HB  SER A 204     -10.865   7.231  26.830  1.00 76.87           H
ATOM   3025  OG  SER A 204     -12.589   8.328  26.549  1.00 76.87           O
ATOM   3026  HG  SER A 204     -13.563   8.158  26.701  1.00 76.87           H
ATOM   3027  HN  SER A 204     -11.157   8.429  24.512  1.00 76.87           H
ATOM   3028  N   ASP A 205     -14.069   6.954  24.196  1.00 70.73           N
ATOM   3029  CA  ASP A 205     -15.443   6.625  23.857  1.00 70.73           C
ATOM   3030  C   ASP A 205     -15.464   5.821  22.555  1.00 70.73           C
ATOM   3031  O   ASP A 205     -15.115   6.339  21.496  1.00 70.73           O
ATOM   3032  HA  ASP A 205     -15.819   6.054  24.706  1.00 70.73           H
ATOM   3033  CB  ASP A 205     -16.276   7.891  23.644  1.00 70.73           C
ATOM   3034 1HB  ASP A 205     -15.784   8.537  22.917  1.00 70.73           H
ATOM   3035 2HB  ASP A 205     -17.248   7.626  23.228  1.00 70.73           H
ATOM   3036  CG  ASP A 205     -16.469   8.648  24.960  1.00 70.73           C
ATOM   3037  OD1 ASP A 205     -16.292   8.004  26.016  1.00 70.73           O
ATOM   3038  OD2 ASP A 205     -16.788   9.854  24.879  1.00 70.73           O
ATOM   3039  HN  ASP A 205     -13.820   7.914  24.066  1.00 70.73           H
ATOM   3040  N   GLU A 206     -15.878   4.568  22.678  1.00 73.50           N
ATOM   3041  CA  GLU A 206     -16.022   3.711  21.514  1.00 73.50           C
ATOM   3042  C   GLU A 206     -14.671   3.526  20.820  1.00 73.50           C
ATOM   3043  O   GLU A 206     -14.617   3.242  19.624  1.00 73.50           O
ATOM   3044  HA  GLU A 206     -16.373   2.754  21.900  1.00 73.50           H
ATOM   3045  CB  GLU A 206     -17.064   4.273  20.544  1.00 73.50           C
ATOM   3046 1HB  GLU A 206     -16.708   5.215  20.128  1.00 73.50           H
ATOM   3047 2HB  GLU A 206     -17.298   3.527  19.784  1.00 73.50           H
ATOM   3048  CG  GLU A 206     -18.377   4.578  21.268  1.00 73.50           C
ATOM   3049 1HG  GLU A 206     -18.514   3.878  22.092  1.00 73.50           H
ATOM   3050 2HG  GLU A 206     -18.333   5.577  21.702  1.00 73.50           H
ATOM   3051  CD  GLU A 206     -19.566   4.485  20.309  1.00 73.50           C
ATOM   3052  OE1 GLU A 206     -20.519   3.755  20.656  1.00 73.50           O
ATOM   3053  OE2 GLU A 206     -19.495   5.146  19.251  1.00 73.50           O
ATOM   3054  HN  GLU A 206     -16.112   4.139  23.550  1.00 73.50           H
ATOM   3055  N   SER A 207     -13.613   3.695  21.599  1.00 85.39           N
ATOM   3056  CA  SER A 207     -12.266   3.539  21.077  1.00 85.39           C
ATOM   3057  C   SER A 207     -12.156   2.227  20.298  1.00 85.39           C
ATOM   3058  O   SER A 207     -11.581   2.193  19.211  1.00 85.39           O
ATOM   3059  HA  SER A 207     -12.113   4.391  20.415  1.00 85.39           H
ATOM   3060  CB  SER A 207     -11.231   3.577  22.204  1.00 85.39           C
ATOM   3061 1HB  SER A 207     -10.246   3.346  21.799  1.00 85.39           H
ATOM   3062 2HB  SER A 207     -11.179   4.585  22.615  1.00 85.39           H
ATOM   3063  OG  SER A 207     -11.543   2.656  23.246  1.00 85.39           O
ATOM   3064  HG  SER A 207     -10.968   2.835  24.044  1.00 85.39           H
ATOM   3065  HN  SER A 207     -13.666   3.934  22.569  1.00 85.39           H
ATOM   3066  N   THR A 208     -12.715   1.179  20.885  1.00 85.37           N
ATOM   3067  CA  THR A 208     -12.617  -0.147  20.299  1.00 85.37           C
ATOM   3068  C   THR A 208     -13.334  -0.188  18.948  1.00 85.37           C
ATOM   3069  O   THR A 208     -12.810  -0.735  17.979  1.00 85.37           O
ATOM   3070  HA  THR A 208     -11.565  -0.362  20.109  1.00 85.37           H
ATOM   3071  CB  THR A 208     -13.169  -1.153  21.311  1.00 85.37           C
ATOM   3072  HB  THR A 208     -14.249  -1.053  21.410  1.00 85.37           H
ATOM   3073  OG1 THR A 208     -12.417  -0.902  22.496  1.00 85.37           O
ATOM   3074  HG1 THR A 208     -11.445  -1.067  22.326  1.00 85.37           H
ATOM   3075  CG2 THR A 208     -12.821  -2.599  20.949  1.00 85.37           C
ATOM   3076 1HG2 THR A 208     -11.738  -2.715  20.917  1.00 85.37           H
ATOM   3077 2HG2 THR A 208     -13.242  -2.840  19.973  1.00 85.37           H
ATOM   3078 3HG2 THR A 208     -13.237  -3.271  21.700  1.00 85.37           H
ATOM   3079  HN  THR A 208     -13.227   1.225  21.742  1.00 85.37           H
ATOM   3080  N   LYS A 209     -14.522   0.397  18.927  1.00 81.52           N
ATOM   3081  CA  LYS A 209     -15.341   0.386  17.727  1.00 81.52           C
ATOM   3082  C   LYS A 209     -14.591   1.096  16.597  1.00 81.52           C
ATOM   3083  O   LYS A 209     -14.578   0.621  15.462  1.00 81.52           O
ATOM   3084  HA  LYS A 209     -15.489  -0.655  17.442  1.00 81.52           H
ATOM   3085  CB  LYS A 209     -16.722   0.978  18.015  1.00 81.52           C
ATOM   3086 1HB  LYS A 209     -16.613   1.967  18.460  1.00 81.52           H
ATOM   3087 2HB  LYS A 209     -17.267   1.109  17.080  1.00 81.52           H
ATOM   3088  CG  LYS A 209     -17.521   0.074  18.956  1.00 81.52           C
ATOM   3089 1HG  LYS A 209     -17.542  -0.941  18.559  1.00 81.52           H
ATOM   3090 2HG  LYS A 209     -17.027   0.027  19.926  1.00 81.52           H
ATOM   3091  CD  LYS A 209     -18.950   0.591  19.130  1.00 81.52           C
ATOM   3092 1HD  LYS A 209     -18.931   1.659  19.346  1.00 81.52           H
ATOM   3093 2HD  LYS A 209     -19.502   0.464  18.198  1.00 81.52           H
ATOM   3094  CE  LYS A 209     -19.667  -0.151  20.259  1.00 81.52           C
ATOM   3095 1HE  LYS A 209     -19.874  -1.177  19.955  1.00 81.52           H
ATOM   3096 2HE  LYS A 209     -19.022  -0.203  21.136  1.00 81.52           H
ATOM   3097  NZ  LYS A 209     -20.933   0.533  20.607  1.00 81.52           N
ATOM   3098 1HZ  LYS A 209     -21.378   0.048  21.378  1.00 81.52           H
ATOM   3099 2HZ  LYS A 209     -20.736   1.490  20.878  1.00 81.52           H
ATOM   3100 3HZ  LYS A 209     -21.551   0.529  19.803  1.00 81.52           H
ATOM   3101  HN  LYS A 209     -14.926   0.872  19.710  1.00 81.52           H
ATOM   3102  N   LEU A 210     -13.984   2.220  16.948  1.00 88.41           N
ATOM   3103  CA  LEU A 210     -13.328   3.057  15.957  1.00 88.41           C
ATOM   3104  C   LEU A 210     -12.172   2.279  15.324  1.00 88.41           C
ATOM   3105  O   LEU A 210     -12.046   2.234  14.102  1.00 88.41           O
ATOM   3106  HA  LEU A 210     -14.060   3.279  15.181  1.00 88.41           H
ATOM   3107  CB  LEU A 210     -12.906   4.390  16.577  1.00 88.41           C
ATOM   3108 1HB  LEU A 210     -13.769   4.824  17.080  1.00 88.41           H
ATOM   3109 2HB  LEU A 210     -12.157   4.191  17.344  1.00 88.41           H
ATOM   3110  CG  LEU A 210     -12.339   5.430  15.608  1.00 88.41           C
ATOM   3111  HG  LEU A 210     -11.490   4.985  15.088  1.00 88.41           H
ATOM   3112  CD1 LEU A 210     -13.372   5.811  14.546  1.00 88.41           C
ATOM   3113 1HD1 LEU A 210     -13.655   4.924  13.980  1.00 88.41           H
ATOM   3114 2HD1 LEU A 210     -14.254   6.229  15.031  1.00 88.41           H
ATOM   3115 3HD1 LEU A 210     -12.943   6.551  13.871  1.00 88.41           H
ATOM   3116  CD2 LEU A 210     -11.815   6.654  16.363  1.00 88.41           C
ATOM   3117 1HD2 LEU A 210     -12.629   7.109  16.927  1.00 88.41           H
ATOM   3118 2HD2 LEU A 210     -11.024   6.347  17.048  1.00 88.41           H
ATOM   3119 3HD2 LEU A 210     -11.417   7.377  15.651  1.00 88.41           H
ATOM   3120  HN  LEU A 210     -13.937   2.561  17.886  1.00 88.41           H
ATOM   3121  N   LYS A 211     -11.359   1.686  16.186  1.00 92.31           N
ATOM   3122  CA  LYS A 211     -10.213   0.920  15.726  1.00 92.31           C
ATOM   3123  C   LYS A 211     -10.688  -0.181  14.776  1.00 92.31           C
ATOM   3124  O   LYS A 211     -10.165  -0.321  13.671  1.00 92.31           O
ATOM   3125  HA  LYS A 211      -9.566   1.599  15.172  1.00 92.31           H
ATOM   3126  CB  LYS A 211      -9.406   0.398  16.917  1.00 92.31           C
ATOM   3127 1HB  LYS A 211      -9.041   1.236  17.510  1.00 92.31           H
ATOM   3128 2HB  LYS A 211     -10.050  -0.195  17.566  1.00 92.31           H
ATOM   3129  CG  LYS A 211      -8.224  -0.453  16.447  1.00 92.31           C
ATOM   3130 1HG  LYS A 211      -8.591  -1.383  16.011  1.00 92.31           H
ATOM   3131 2HG  LYS A 211      -7.681   0.074  15.663  1.00 92.31           H
ATOM   3132  CD  LYS A 211      -7.278  -0.767  17.608  1.00 92.31           C
ATOM   3133 1HD  LYS A 211      -6.926   0.163  18.056  1.00 92.31           H
ATOM   3134 2HD  LYS A 211      -7.817  -1.310  18.384  1.00 92.31           H
ATOM   3135  CE  LYS A 211      -6.083  -1.595  17.133  1.00 92.31           C
ATOM   3136 1HE  LYS A 211      -6.425  -2.566  16.775  1.00 92.31           H
ATOM   3137 2HE  LYS A 211      -5.599  -1.098  16.293  1.00 92.31           H
ATOM   3138  NZ  LYS A 211      -5.111  -1.781  18.234  1.00 92.31           N
ATOM   3139 1HZ  LYS A 211      -4.344  -2.362  17.913  1.00 92.31           H
ATOM   3140 2HZ  LYS A 211      -4.752  -0.878  18.524  1.00 92.31           H
ATOM   3141 3HZ  LYS A 211      -5.570  -2.230  19.019  1.00 92.31           H
ATOM   3142  HN  LYS A 211     -11.472   1.722  17.178  1.00 92.31           H
ATOM   3143  N   SER A 212     -11.675  -0.934  15.240  1.00 90.18           N
ATOM   3144  CA  SER A 212     -12.185  -2.056  14.471  1.00 90.18           C
ATOM   3145  C   SER A 212     -12.687  -1.572  13.109  1.00 90.18           C
ATOM   3146  O   SER A 212     -12.472  -2.232  12.094  1.00 90.18           O
ATOM   3147  HA  SER A 212     -11.338  -2.731  14.348  1.00 90.18           H
ATOM   3148  CB  SER A 212     -13.305  -2.776  15.224  1.00 90.18           C
ATOM   3149 1HB  SER A 212     -14.085  -2.061  15.484  1.00 90.18           H
ATOM   3150 2HB  SER A 212     -13.761  -3.521  14.571  1.00 90.18           H
ATOM   3151  OG  SER A 212     -12.831  -3.411  16.408  1.00 90.18           O
ATOM   3152  HG  SER A 212     -12.824  -2.759  17.166  1.00 90.18           H
ATOM   3153  HN  SER A 212     -12.122  -0.788  16.122  1.00 90.18           H
ATOM   3154  N   ALA A 213     -13.346  -0.423  13.131  1.00 93.37           N
ATOM   3155  CA  ALA A 213     -13.910   0.140  11.916  1.00 93.37           C
ATOM   3156  C   ALA A 213     -12.777   0.505  10.955  1.00 93.37           C
ATOM   3157  O   ALA A 213     -12.835   0.180   9.770  1.00 93.37           O
ATOM   3158  HA  ALA A 213     -14.535  -0.625  11.455  1.00 93.37           H
ATOM   3159  CB  ALA A 213     -14.786   1.344  12.270  1.00 93.37           C
ATOM   3160 1HB  ALA A 213     -15.592   1.025  12.930  1.00 93.37           H
ATOM   3161 2HB  ALA A 213     -14.180   2.098  12.772  1.00 93.37           H
ATOM   3162 3HB  ALA A 213     -15.208   1.766  11.358  1.00 93.37           H
ATOM   3163  HN  ALA A 213     -13.497   0.119  13.958  1.00 93.37           H
ATOM   3164  N   VAL A 214     -11.774   1.176  11.501  1.00 91.56           N
ATOM   3165  CA  VAL A 214     -10.662   1.649  10.693  1.00 91.56           C
ATOM   3166  C   VAL A 214      -9.966   0.453  10.042  1.00 91.56           C
ATOM   3167  O   VAL A 214      -9.634   0.492   8.858  1.00 91.56           O
ATOM   3168  HA  VAL A 214     -11.073   2.285   9.910  1.00 91.56           H
ATOM   3169  CB  VAL A 214      -9.719   2.497  11.548  1.00 91.56           C
ATOM   3170  HB  VAL A 214      -9.470   1.925  12.442  1.00 91.56           H
ATOM   3171  CG1 VAL A 214      -8.416   2.790  10.800  1.00 91.56           C
ATOM   3172 1HG1 VAL A 214      -7.918   1.851  10.557  1.00 91.56           H
ATOM   3173 2HG1 VAL A 214      -8.639   3.332   9.881  1.00 91.56           H
ATOM   3174 3HG1 VAL A 214      -7.764   3.395  11.430  1.00 91.56           H
ATOM   3175  CG2 VAL A 214     -10.398   3.794  11.993  1.00 91.56           C
ATOM   3176 1HG2 VAL A 214     -10.690   4.371  11.116  1.00 91.56           H
ATOM   3177 2HG2 VAL A 214     -11.284   3.556  12.582  1.00 91.56           H
ATOM   3178 3HG2 VAL A 214      -9.705   4.378  12.599  1.00 91.56           H
ATOM   3179  HN  VAL A 214     -11.713   1.396  12.475  1.00 91.56           H
ATOM   3180  N   LEU A 215      -9.765  -0.583  10.843  1.00 90.93           N
ATOM   3181  CA  LEU A 215      -9.044  -1.758  10.382  1.00 90.93           C
ATOM   3182  C   LEU A 215      -9.872  -2.471   9.311  1.00 90.93           C
ATOM   3183  O   LEU A 215      -9.342  -2.871   8.276  1.00 90.93           O
ATOM   3184  HA  LEU A 215      -8.115  -1.413   9.927  1.00 90.93           H
ATOM   3185  CB  LEU A 215      -8.665  -2.652  11.563  1.00 90.93           C
ATOM   3186 1HB  LEU A 215      -9.559  -2.825  12.164  1.00 90.93           H
ATOM   3187 2HB  LEU A 215      -8.351  -3.621  11.174  1.00 90.93           H
ATOM   3188  CG  LEU A 215      -7.563  -2.120  12.482  1.00 90.93           C
ATOM   3189  HG  LEU A 215      -7.905  -1.181  12.917  1.00 90.93           H
ATOM   3190  CD1 LEU A 215      -7.300  -3.086  13.639  1.00 90.93           C
ATOM   3191 1HD1 LEU A 215      -8.212  -3.210  14.223  1.00 90.93           H
ATOM   3192 2HD1 LEU A 215      -6.988  -4.052  13.242  1.00 90.93           H
ATOM   3193 3HD1 LEU A 215      -6.512  -2.683  14.276  1.00 90.93           H
ATOM   3194  CD2 LEU A 215      -6.290  -1.815  11.690  1.00 90.93           C
ATOM   3195 1HD2 LEU A 215      -5.934  -2.725  11.208  1.00 90.93           H
ATOM   3196 2HD2 LEU A 215      -6.506  -1.063  10.931  1.00 90.93           H
ATOM   3197 3HD2 LEU A 215      -5.523  -1.438  12.366  1.00 90.93           H
ATOM   3198  HN  LEU A 215     -10.084  -0.628  11.790  1.00 90.93           H
ATOM   3199  N   THR A 216     -11.159  -2.608   9.597  1.00 90.62           N
ATOM   3200  CA  THR A 216     -12.058  -3.299   8.688  1.00 90.62           C
ATOM   3201  C   THR A 216     -12.074  -2.606   7.325  1.00 90.62           C
ATOM   3202  O   THR A 216     -12.021  -3.266   6.288  1.00 90.62           O
ATOM   3203  HA  THR A 216     -11.678  -4.308   8.530  1.00 90.62           H
ATOM   3204  CB  THR A 216     -13.435  -3.370   9.350  1.00 90.62           C
ATOM   3205  HB  THR A 216     -13.852  -2.372   9.490  1.00 90.62           H
ATOM   3206  OG1 THR A 216     -13.209  -4.116  10.543  1.00 90.62           O
ATOM   3207  HG1 THR A 216     -13.217  -3.505  11.335  1.00 90.62           H
ATOM   3208  CG2 THR A 216     -14.423  -4.228   8.556  1.00 90.62           C
ATOM   3209 1HG2 THR A 216     -14.037  -5.244   8.474  1.00 90.62           H
ATOM   3210 2HG2 THR A 216     -14.550  -3.806   7.559  1.00 90.62           H
ATOM   3211 3HG2 THR A 216     -15.384  -4.245   9.069  1.00 90.62           H
ATOM   3212  HN  THR A 216     -11.587  -2.258  10.430  1.00 90.62           H
ATOM   3213  N   LEU A 217     -12.147  -1.283   7.369  1.00 87.75           N
ATOM   3214  CA  LEU A 217     -12.197  -0.495   6.150  1.00 87.75           C
ATOM   3215  C   LEU A 217     -10.917  -0.729   5.344  1.00 87.75           C
ATOM   3216  O   LEU A 217     -10.960  -0.829   4.119  1.00 87.75           O
ATOM   3217  HA  LEU A 217     -13.043  -0.853   5.564  1.00 87.75           H
ATOM   3218  CB  LEU A 217     -12.459   0.977   6.473  1.00 87.75           C
ATOM   3219 1HB  LEU A 217     -13.265   1.029   7.205  1.00 87.75           H
ATOM   3220 2HB  LEU A 217     -11.569   1.388   6.950  1.00 87.75           H
ATOM   3221  CG  LEU A 217     -12.827   1.870   5.286  1.00 87.75           C
ATOM   3222  HG  LEU A 217     -12.123   1.671   4.479  1.00 87.75           H
ATOM   3223  CD1 LEU A 217     -14.224   1.535   4.761  1.00 87.75           C
ATOM   3224 1HD1 LEU A 217     -14.251   0.494   4.437  1.00 87.75           H
ATOM   3225 2HD1 LEU A 217     -14.957   1.688   5.553  1.00 87.75           H
ATOM   3226 3HD1 LEU A 217     -14.460   2.184   3.917  1.00 87.75           H
ATOM   3227  CD2 LEU A 217     -12.691   3.350   5.650  1.00 87.75           C
ATOM   3228 1HD2 LEU A 217     -13.356   3.582   6.482  1.00 87.75           H
ATOM   3229 2HD2 LEU A 217     -11.661   3.559   5.940  1.00 87.75           H
ATOM   3230 3HD2 LEU A 217     -12.958   3.962   4.789  1.00 87.75           H
ATOM   3231  HN  LEU A 217     -12.173  -0.753   8.217  1.00 87.75           H
ATOM   3232  N   LYS A 218      -9.808  -0.808   6.065  1.00 85.21           N
ATOM   3233  CA  LYS A 218      -8.514  -0.996   5.431  1.00 85.21           C
ATOM   3234  C   LYS A 218      -8.508  -2.328   4.679  1.00 85.21           C
ATOM   3235  O   LYS A 218      -8.052  -2.400   3.539  1.00 85.21           O
ATOM   3236  HA  LYS A 218      -8.386  -0.191   4.708  1.00 85.21           H
ATOM   3237  CB  LYS A 218      -7.389  -0.865   6.459  1.00 85.21           C
ATOM   3238 1HB  LYS A 218      -7.522   0.051   7.036  1.00 85.21           H
ATOM   3239 2HB  LYS A 218      -7.438  -1.695   7.165  1.00 85.21           H
ATOM   3240  CG  LYS A 218      -6.021  -0.850   5.776  1.00 85.21           C
ATOM   3241 1HG  LYS A 218      -5.920  -1.726   5.136  1.00 85.21           H
ATOM   3242 2HG  LYS A 218      -5.942   0.026   5.131  1.00 85.21           H
ATOM   3243  CD  LYS A 218      -4.892  -0.833   6.808  1.00 85.21           C
ATOM   3244 1HD  LYS A 218      -4.958   0.074   7.410  1.00 85.21           H
ATOM   3245 2HD  LYS A 218      -5.005  -1.676   7.490  1.00 85.21           H
ATOM   3246  CE  LYS A 218      -3.524  -0.900   6.127  1.00 85.21           C
ATOM   3247 1HE  LYS A 218      -3.512  -1.713   5.401  1.00 85.21           H
ATOM   3248 2HE  LYS A 218      -3.340   0.022   5.575  1.00 85.21           H
ATOM   3249  NZ  LYS A 218      -2.455  -1.107   7.129  1.00 85.21           N
ATOM   3250 1HZ  LYS A 218      -1.825  -1.833   6.807  1.00 85.21           H
ATOM   3251 2HZ  LYS A 218      -1.938  -0.243   7.256  1.00 85.21           H
ATOM   3252 3HZ  LYS A 218      -2.869  -1.385   8.012  1.00 85.21           H
ATOM   3253  HN  LYS A 218      -9.784  -0.748   7.063  1.00 85.21           H
ATOM   3254  N   VAL A 219      -9.021  -3.351   5.347  1.00 89.80           N
ATOM   3255  CA  VAL A 219      -8.955  -4.701   4.815  1.00 89.80           C
ATOM   3256  C   VAL A 219      -9.871  -4.808   3.593  1.00 89.80           C
ATOM   3257  O   VAL A 219      -9.480  -5.361   2.567  1.00 89.80           O
ATOM   3258  HA  VAL A 219      -7.928  -4.881   4.499  1.00 89.80           H
ATOM   3259  CB  VAL A 219      -9.299  -5.713   5.910  1.00 89.80           C
ATOM   3260  HB  VAL A 219     -10.263  -5.433   6.334  1.00 89.80           H
ATOM   3261  CG1 VAL A 219      -9.433  -7.123   5.331  1.00 89.80           C
ATOM   3262 1HG1 VAL A 219     -10.226  -7.135   4.583  1.00 89.80           H
ATOM   3263 2HG1 VAL A 219      -8.491  -7.416   4.867  1.00 89.80           H
ATOM   3264 3HG1 VAL A 219      -9.678  -7.822   6.131  1.00 89.80           H
ATOM   3265  CG2 VAL A 219      -8.262  -5.678   7.034  1.00 89.80           C
ATOM   3266 1HG2 VAL A 219      -7.280  -5.921   6.630  1.00 89.80           H
ATOM   3267 2HG2 VAL A 219      -8.237  -4.681   7.474  1.00 89.80           H
ATOM   3268 3HG2 VAL A 219      -8.531  -6.407   7.799  1.00 89.80           H
ATOM   3269  HN  VAL A 219      -9.473  -3.268   6.235  1.00 89.80           H
ATOM   3270  N   ILE A 220     -11.072  -4.269   3.745  1.00 90.21           N
ATOM   3271  CA  ILE A 220     -12.086  -4.399   2.713  1.00 90.21           C
ATOM   3272  C   ILE A 220     -11.619  -3.669   1.451  1.00 90.21           C
ATOM   3273  O   ILE A 220     -11.500  -4.275   0.387  1.00 90.21           O
ATOM   3274  HA  ILE A 220     -12.183  -5.459   2.482  1.00 90.21           H
ATOM   3275  CB  ILE A 220     -13.444  -3.922   3.232  1.00 90.21           C
ATOM   3276  HB  ILE A 220     -13.308  -2.945   3.696  1.00 90.21           H
ATOM   3277  CG1 ILE A 220     -13.979  -4.864   4.312  1.00 90.21           C
ATOM   3278 1HG1 ILE A 220     -14.136  -5.856   3.889  1.00 90.21           H
ATOM   3279 2HG1 ILE A 220     -13.240  -4.970   5.106  1.00 90.21           H
ATOM   3280  CG2 ILE A 220     -14.438  -3.742   2.084  1.00 90.21           C
ATOM   3281 1HG2 ILE A 220     -14.053  -3.003   1.382  1.00 90.21           H
ATOM   3282 2HG2 ILE A 220     -14.575  -4.694   1.570  1.00 90.21           H
ATOM   3283 3HG2 ILE A 220     -15.395  -3.403   2.481  1.00 90.21           H
ATOM   3284  CD1 ILE A 220     -15.292  -4.339   4.896  1.00 90.21           C
ATOM   3285 1HD1 ILE A 220     -15.125  -3.357   5.340  1.00 90.21           H
ATOM   3286 2HD1 ILE A 220     -16.035  -4.257   4.104  1.00 90.21           H
ATOM   3287 3HD1 ILE A 220     -15.650  -5.027   5.662  1.00 90.21           H
ATOM   3288  HN  ILE A 220     -11.355  -3.753   4.553  1.00 90.21           H
ATOM   3289  N   LEU A 221     -11.368  -2.378   1.612  1.00 88.93           N
ATOM   3290  CA  LEU A 221     -11.089  -1.522   0.471  1.00 88.93           C
ATOM   3291  C   LEU A 221      -9.639  -1.726   0.029  1.00 88.93           C
ATOM   3292  O   LEU A 221      -9.300  -1.488  -1.129  1.00 88.93           O
ATOM   3293  HA  LEU A 221     -11.745  -1.837  -0.341  1.00 88.93           H
ATOM   3294  CB  LEU A 221     -11.435  -0.068   0.795  1.00 88.93           C
ATOM   3295 1HB  LEU A 221     -10.860   0.236   1.670  1.00 88.93           H
ATOM   3296 2HB  LEU A 221     -11.106   0.557  -0.036  1.00 88.93           H
ATOM   3297  CG  LEU A 221     -12.913   0.227   1.063  1.00 88.93           C
ATOM   3298  HG  LEU A 221     -13.216  -0.331   1.950  1.00 88.93           H
ATOM   3299  CD1 LEU A 221     -13.130   1.710   1.366  1.00 88.93           C
ATOM   3300 1HD1 LEU A 221     -12.552   1.990   2.247  1.00 88.93           H
ATOM   3301 2HD1 LEU A 221     -12.804   2.307   0.514  1.00 88.93           H
ATOM   3302 3HD1 LEU A 221     -14.188   1.892   1.553  1.00 88.93           H
ATOM   3303  CD2 LEU A 221     -13.787  -0.256  -0.095  1.00 88.93           C
ATOM   3304 1HD2 LEU A 221     -13.490   0.254  -1.012  1.00 88.93           H
ATOM   3305 2HD2 LEU A 221     -13.662  -1.332  -0.221  1.00 88.93           H
ATOM   3306 3HD2 LEU A 221     -14.832  -0.035   0.121  1.00 88.93           H
ATOM   3307  HN  LEU A 221     -11.353  -1.917   2.499  1.00 88.93           H
ATOM   3308  N   GLY A 222      -8.821  -2.163   0.975  1.00 87.45           N
ATOM   3309  CA  GLY A 222      -7.385  -2.215   0.759  1.00 87.45           C
ATOM   3310  C   GLY A 222      -6.987  -3.498   0.027  1.00 87.45           C
ATOM   3311  O   GLY A 222      -5.928  -3.559  -0.596  1.00 87.45           O
ATOM   3312 1HA  GLY A 222      -7.070  -1.348   0.178  1.00 87.45           H
ATOM   3313 2HA  GLY A 222      -6.867  -2.163   1.716  1.00 87.45           H
ATOM   3314  HN  GLY A 222      -9.124  -2.478   1.875  1.00 87.45           H
ATOM   3315  N   PHE A 223      -7.858  -4.492   0.125  1.00 81.82           N
ATOM   3316  CA  PHE A 223      -7.544  -5.815  -0.386  1.00 81.82           C
ATOM   3317  C   PHE A 223      -8.749  -6.426  -1.104  1.00 81.82           C
ATOM   3318  O   PHE A 223      -8.725  -6.606  -2.321  1.00 81.82           O
ATOM   3319  HA  PHE A 223      -6.721  -5.702  -1.093  1.00 81.82           H
ATOM   3320  CB  PHE A 223      -7.187  -6.688   0.819  1.00 81.82           C
ATOM   3321 1HB  PHE A 223      -6.422  -6.182   1.408  1.00 81.82           H
ATOM   3322 2HB  PHE A 223      -8.066  -6.787   1.456  1.00 81.82           H
ATOM   3323  CG  PHE A 223      -6.684  -8.085   0.449  1.00 81.82           C
ATOM   3324  CD1 PHE A 223      -7.431  -9.180   0.753  1.00 81.82           C
ATOM   3325  HD1 PHE A 223      -8.388  -9.062   1.260  1.00 81.82           H
ATOM   3326  CD2 PHE A 223      -5.489  -8.231  -0.185  1.00 81.82           C
ATOM   3327  HD2 PHE A 223      -4.890  -7.354  -0.429  1.00 81.82           H
ATOM   3328  CE1 PHE A 223      -6.963 -10.476   0.409  1.00 81.82           C
ATOM   3329  HE1 PHE A 223      -7.562 -11.353   0.653  1.00 81.82           H
ATOM   3330  CE2 PHE A 223      -5.022  -9.527  -0.528  1.00 81.82           C
ATOM   3331  HE2 PHE A 223      -4.064  -9.645  -1.036  1.00 81.82           H
ATOM   3332  CZ  PHE A 223      -5.769 -10.622  -0.224  1.00 81.82           C
ATOM   3333  HZ  PHE A 223      -5.410 -11.617  -0.488  1.00 81.82           H
ATOM   3334  HN  PHE A 223      -8.761  -4.405   0.545  1.00 81.82           H
ATOM   3335  N   PHE A 224      -9.774  -6.727  -0.321  1.00 84.21           N
ATOM   3336  CA  PHE A 224     -10.827  -7.619  -0.775  1.00 84.21           C
ATOM   3337  C   PHE A 224     -11.492  -7.081  -2.044  1.00 84.21           C
ATOM   3338  O   PHE A 224     -11.571  -7.781  -3.052  1.00 84.21           O
ATOM   3339  HA  PHE A 224     -10.364  -8.582  -0.991  1.00 84.21           H
ATOM   3340  CB  PHE A 224     -11.869  -7.688   0.343  1.00 84.21           C
ATOM   3341 1HB  PHE A 224     -11.960  -6.704   0.802  1.00 84.21           H
ATOM   3342 2HB  PHE A 224     -12.839  -7.928  -0.093  1.00 84.21           H
ATOM   3343  CG  PHE A 224     -11.547  -8.714   1.431  1.00 84.21           C
ATOM   3344  CD1 PHE A 224     -11.674 -10.043   1.172  1.00 84.21           C
ATOM   3345  HD1 PHE A 224     -12.006 -10.377   0.189  1.00 84.21           H
ATOM   3346  CD2 PHE A 224     -11.133  -8.297   2.658  1.00 84.21           C
ATOM   3347  HD2 PHE A 224     -11.031  -7.232   2.866  1.00 84.21           H
ATOM   3348  CE1 PHE A 224     -11.376 -10.995   2.182  1.00 84.21           C
ATOM   3349  HE1 PHE A 224     -11.478 -12.060   1.975  1.00 84.21           H
ATOM   3350  CE2 PHE A 224     -10.834  -9.249   3.668  1.00 84.21           C
ATOM   3351  HE2 PHE A 224     -10.503  -8.915   4.651  1.00 84.21           H
ATOM   3352  CZ  PHE A 224     -10.962 -10.578   3.409  1.00 84.21           C
ATOM   3353  HZ  PHE A 224     -10.732 -11.309   4.184  1.00 84.21           H
ATOM   3354  HN  PHE A 224      -9.891  -6.373   0.607  1.00 84.21           H
ATOM   3355  N   LEU A 225     -11.953  -5.842  -1.952  1.00 89.24           N
ATOM   3356  CA  LEU A 225     -12.680  -5.231  -3.051  1.00 89.24           C
ATOM   3357  C   LEU A 225     -11.790  -5.207  -4.295  1.00 89.24           C
ATOM   3358  O   LEU A 225     -12.167  -5.728  -5.343  1.00 89.24           O
ATOM   3359  HA  LEU A 225     -13.546  -5.859  -3.259  1.00 89.24           H
ATOM   3360  CB  LEU A 225     -13.206  -3.853  -2.645  1.00 89.24           C
ATOM   3361 1HB  LEU A 225     -13.900  -3.982  -1.814  1.00 89.24           H
ATOM   3362 2HB  LEU A 225     -12.370  -3.262  -2.273  1.00 89.24           H
ATOM   3363  CG  LEU A 225     -13.911  -3.054  -3.743  1.00 89.24           C
ATOM   3364  HG  LEU A 225     -13.291  -3.084  -4.639  1.00 89.24           H
ATOM   3365  CD1 LEU A 225     -15.257  -3.686  -4.103  1.00 89.24           C
ATOM   3366 1HD1 LEU A 225     -15.097  -4.704  -4.459  1.00 89.24           H
ATOM   3367 2HD1 LEU A 225     -15.897  -3.707  -3.220  1.00 89.24           H
ATOM   3368 3HD1 LEU A 225     -15.737  -3.099  -4.885  1.00 89.24           H
ATOM   3369  CD2 LEU A 225     -14.057  -1.584  -3.343  1.00 89.24           C
ATOM   3370 1HD2 LEU A 225     -14.644  -1.513  -2.427  1.00 89.24           H
ATOM   3371 2HD2 LEU A 225     -13.070  -1.153  -3.176  1.00 89.24           H
ATOM   3372 3HD2 LEU A 225     -14.562  -1.039  -4.141  1.00 89.24           H
ATOM   3373  HN  LEU A 225     -11.836  -5.261  -1.147  1.00 89.24           H
ATOM   3374  N   PRO A 226     -10.596  -4.604  -4.203  1.00 90.31           N
ATOM   3375  CA  PRO A 226      -9.683  -4.559  -5.348  1.00 90.31           C
ATOM   3376  C   PRO A 226      -9.423  -5.937  -5.933  1.00 90.31           C
ATOM   3377  O   PRO A 226      -9.435  -6.111  -7.151  1.00 90.31           O
ATOM   3378  HA  PRO A 226     -10.129  -3.984  -6.160  1.00 90.31           H
ATOM   3379  CB  PRO A 226      -8.410  -3.937  -4.772  1.00 90.31           C
ATOM   3380 1HB  PRO A 226      -7.716  -4.699  -4.417  1.00 90.31           H
ATOM   3381 2HB  PRO A 226      -7.878  -3.346  -5.518  1.00 90.31           H
ATOM   3382  CG  PRO A 226      -8.926  -3.069  -3.630  1.00 90.31           C
ATOM   3383 1HG  PRO A 226      -8.141  -2.841  -2.908  1.00 90.31           H
ATOM   3384 2HG  PRO A 226      -9.301  -2.110  -3.988  1.00 90.31           H
ATOM   3385  CD  PRO A 226     -10.028  -3.924  -3.025  1.00 90.31           C
ATOM   3386 1HD  PRO A 226      -9.635  -4.638  -2.302  1.00 90.31           H
ATOM   3387 2HD  PRO A 226     -10.768  -3.319  -2.501  1.00 90.31           H
ATOM   3388  N   PHE A 227      -9.192  -6.890  -5.041  1.00 84.56           N
ATOM   3389  CA  PHE A 227      -8.793  -8.223  -5.457  1.00 84.56           C
ATOM   3390  C   PHE A 227      -9.894  -8.893  -6.281  1.00 84.56           C
ATOM   3391  O   PHE A 227      -9.621  -9.481  -7.327  1.00 84.56           O
ATOM   3392  HA  PHE A 227      -7.897  -8.117  -6.069  1.00 84.56           H
ATOM   3393  CB  PHE A 227      -8.559  -9.038  -4.183  1.00 84.56           C
ATOM   3394 1HB  PHE A 227      -7.815  -8.529  -3.570  1.00 84.56           H
ATOM   3395 2HB  PHE A 227      -9.483  -9.064  -3.606  1.00 84.56           H
ATOM   3396  CG  PHE A 227      -8.094 -10.473  -4.439  1.00 84.56           C
ATOM   3397  CD1 PHE A 227      -8.983 -11.499  -4.366  1.00 84.56           C
ATOM   3398  HD1 PHE A 227     -10.027 -11.299  -4.126  1.00 84.56           H
ATOM   3399  CD2 PHE A 227      -6.791 -10.722  -4.738  1.00 84.56           C
ATOM   3400  HD2 PHE A 227      -6.078  -9.899  -4.796  1.00 84.56           H
ATOM   3401  CE1 PHE A 227      -8.551 -12.831  -4.603  1.00 84.56           C
ATOM   3402  HE1 PHE A 227      -9.264 -13.653  -4.544  1.00 84.56           H
ATOM   3403  CE2 PHE A 227      -6.359 -12.054  -4.975  1.00 84.56           C
ATOM   3404  HE2 PHE A 227      -5.314 -12.254  -5.215  1.00 84.56           H
ATOM   3405  CZ  PHE A 227      -7.248 -13.080  -4.903  1.00 84.56           C
ATOM   3406  HZ  PHE A 227      -6.917 -14.102  -5.085  1.00 84.56           H
ATOM   3407  HN  PHE A 227      -9.274  -6.762  -4.053  1.00 84.56           H
ATOM   3408  N   VAL A 228     -11.115  -8.783  -5.780  1.00 92.18           N
ATOM   3409  CA  VAL A 228     -12.253  -9.405  -6.435  1.00 92.18           C
ATOM   3410  C   VAL A 228     -12.397  -8.834  -7.847  1.00 92.18           C
ATOM   3411  O   VAL A 228     -12.607  -9.579  -8.803  1.00 92.18           O
ATOM   3412  HA  VAL A 228     -12.047 -10.473  -6.508  1.00 92.18           H
ATOM   3413  CB  VAL A 228     -13.511  -9.222  -5.584  1.00 92.18           C
ATOM   3414  HB  VAL A 228     -13.605  -8.163  -5.347  1.00 92.18           H
ATOM   3415  CG1 VAL A 228     -14.762  -9.643  -6.359  1.00 92.18           C
ATOM   3416 1HG1 VAL A 228     -14.856  -9.032  -7.257  1.00 92.18           H
ATOM   3417 2HG1 VAL A 228     -14.680 -10.693  -6.640  1.00 92.18           H
ATOM   3418 3HG1 VAL A 228     -15.642  -9.503  -5.731  1.00 92.18           H
ATOM   3419  CG2 VAL A 228     -13.398  -9.991  -4.266  1.00 92.18           C
ATOM   3420 1HG2 VAL A 228     -13.269 -11.053  -4.475  1.00 92.18           H
ATOM   3421 2HG2 VAL A 228     -12.540  -9.623  -3.704  1.00 92.18           H
ATOM   3422 3HG2 VAL A 228     -14.306  -9.844  -3.681  1.00 92.18           H
ATOM   3423  HN  VAL A 228     -11.332  -8.280  -4.943  1.00 92.18           H
ATOM   3424  N   VAL A 229     -12.280  -7.517  -7.933  1.00 92.00           N
ATOM   3425  CA  VAL A 229     -12.461  -6.831  -9.201  1.00 92.00           C
ATOM   3426  C   VAL A 229     -11.378  -7.284 -10.181  1.00 92.00           C
ATOM   3427  O   VAL A 229     -11.668  -7.579 -11.340  1.00 92.00           O
ATOM   3428  HA  VAL A 229     -13.435  -7.121  -9.596  1.00 92.00           H
ATOM   3429  CB  VAL A 229     -12.472  -5.317  -8.980  1.00 92.00           C
ATOM   3430  HB  VAL A 229     -11.567  -5.052  -8.432  1.00 92.00           H
ATOM   3431  CG1 VAL A 229     -12.450  -4.568 -10.314  1.00 92.00           C
ATOM   3432 1HG1 VAL A 229     -11.548  -4.834 -10.865  1.00 92.00           H
ATOM   3433 2HG1 VAL A 229     -13.328  -4.842 -10.899  1.00 92.00           H
ATOM   3434 3HG1 VAL A 229     -12.458  -3.494 -10.128  1.00 92.00           H
ATOM   3435  CG2 VAL A 229     -13.674  -4.895  -8.133  1.00 92.00           C
ATOM   3436 1HG2 VAL A 229     -14.595  -5.180  -8.643  1.00 92.00           H
ATOM   3437 2HG2 VAL A 229     -13.628  -5.389  -7.163  1.00 92.00           H
ATOM   3438 3HG2 VAL A 229     -13.657  -3.814  -7.992  1.00 92.00           H
ATOM   3439  HN  VAL A 229     -12.065  -6.923  -7.158  1.00 92.00           H
ATOM   3440  N   MET A 230     -10.152  -7.326  -9.681  1.00 84.64           N
ATOM   3441  CA  MET A 230      -9.017  -7.696 -10.509  1.00 84.64           C
ATOM   3442  C   MET A 230      -9.161  -9.128 -11.030  1.00 84.64           C
ATOM   3443  O   MET A 230      -8.952  -9.386 -12.214  1.00 84.64           O
ATOM   3444  HA  MET A 230      -9.024  -6.996 -11.345  1.00 84.64           H
ATOM   3445  CB  MET A 230      -7.728  -7.577  -9.694  1.00 84.64           C
ATOM   3446 1HB  MET A 230      -7.876  -8.016  -8.707  1.00 84.64           H
ATOM   3447 2HB  MET A 230      -6.933  -8.143 -10.178  1.00 84.64           H
ATOM   3448  CG  MET A 230      -7.305  -6.114  -9.548  1.00 84.64           C
ATOM   3449 1HG  MET A 230      -7.253  -5.642 -10.530  1.00 84.64           H
ATOM   3450 2HG  MET A 230      -8.050  -5.566  -8.971  1.00 84.64           H
ATOM   3451  SD  MET A 230      -5.716  -6.015  -8.741  1.00 84.64           S
ATOM   3452  CE  MET A 230      -6.237  -5.969  -7.035  1.00 84.64           C
ATOM   3453 1HE  MET A 230      -6.871  -5.098  -6.872  1.00 84.64           H
ATOM   3454 2HE  MET A 230      -6.797  -6.875  -6.801  1.00 84.64           H
ATOM   3455 3HE  MET A 230      -5.361  -5.907  -6.389  1.00 84.64           H
ATOM   3456  HN  MET A 230      -9.929  -7.114  -8.729  1.00 84.64           H
ATOM   3457  N   ALA A 231      -9.518 -10.021 -10.119  1.00 90.42           N
ATOM   3458  CA  ALA A 231      -9.619 -11.432 -10.453  1.00 90.42           C
ATOM   3459  C   ALA A 231     -10.662 -11.616 -11.557  1.00 90.42           C
ATOM   3460  O   ALA A 231     -10.435 -12.358 -12.512  1.00 90.42           O
ATOM   3461  HA  ALA A 231      -8.647 -11.755 -10.825  1.00 90.42           H
ATOM   3462  CB  ALA A 231      -9.955 -12.232  -9.193  1.00 90.42           C
ATOM   3463 1HB  ALA A 231      -9.169 -12.090  -8.452  1.00 90.42           H
ATOM   3464 2HB  ALA A 231     -10.906 -11.887  -8.786  1.00 90.42           H
ATOM   3465 3HB  ALA A 231     -10.031 -13.290  -9.445  1.00 90.42           H
ATOM   3466  HN  ALA A 231      -9.736  -9.796  -9.169  1.00 90.42           H
ATOM   3467  N   CYS A 232     -11.782 -10.929 -11.390  1.00 89.78           N
ATOM   3468  CA  CYS A 232     -12.880 -11.047 -12.334  1.00 89.78           C
ATOM   3469  C   CYS A 232     -12.416 -10.496 -13.683  1.00 89.78           C
ATOM   3470  O   CYS A 232     -12.682 -11.092 -14.726  1.00 89.78           O
ATOM   3471  HA  CYS A 232     -13.115 -12.109 -12.409  1.00 89.78           H
ATOM   3472  CB  CYS A 232     -14.138 -10.337 -11.830  1.00 89.78           C
ATOM   3473 1HB  CYS A 232     -13.894  -9.320 -11.525  1.00 89.78           H
ATOM   3474 2HB  CYS A 232     -14.870 -10.262 -12.634  1.00 89.78           H
ATOM   3475  SG  CYS A 232     -14.853 -11.257 -10.418  1.00 89.78           S
ATOM   3476  HG  CYS A 232     -14.032 -10.760  -9.498  1.00 89.78           H
ATOM   3477  HN  CYS A 232     -11.945 -10.301 -10.629  1.00 89.78           H
ATOM   3478  N   CYS A 233     -11.730  -9.365 -13.620  1.00 88.55           N
ATOM   3479  CA  CYS A 233     -11.318  -8.670 -14.828  1.00 88.55           C
ATOM   3480  C   CYS A 233     -10.429  -9.611 -15.644  1.00 88.55           C
ATOM   3481  O   CYS A 233     -10.664  -9.817 -16.833  1.00 88.55           O
ATOM   3482  HA  CYS A 233     -12.229  -8.428 -15.375  1.00 88.55           H
ATOM   3483  CB  CYS A 233     -10.612  -7.351 -14.510  1.00 88.55           C
ATOM   3484 1HB  CYS A 233      -9.866  -7.507 -13.731  1.00 88.55           H
ATOM   3485 2HB  CYS A 233     -10.082  -6.991 -15.391  1.00 88.55           H
ATOM   3486  SG  CYS A 233     -11.834  -6.103 -13.962  1.00 88.55           S
ATOM   3487  HG  CYS A 233     -11.980  -6.583 -12.730  1.00 88.55           H
ATOM   3488  HN  CYS A 233     -11.456  -8.924 -12.765  1.00 88.55           H
ATOM   3489  N   TYR A 234      -9.426 -10.157 -14.971  1.00 75.85           N
ATOM   3490  CA  TYR A 234      -8.368 -10.877 -15.659  1.00 75.85           C
ATOM   3491  C   TYR A 234      -8.832 -12.277 -16.065  1.00 75.85           C
ATOM   3492  O   TYR A 234      -8.358 -12.829 -17.057  1.00 75.85           O
ATOM   3493  HA  TYR A 234      -8.106 -10.315 -16.555  1.00 75.85           H
ATOM   3494  CB  TYR A 234      -7.222 -11.005 -14.653  1.00 75.85           C
ATOM   3495 1HB  TYR A 234      -7.639 -11.062 -13.648  1.00 75.85           H
ATOM   3496 2HB  TYR A 234      -6.696 -11.942 -14.834  1.00 75.85           H
ATOM   3497  CG  TYR A 234      -6.216  -9.854 -14.707  1.00 75.85           C
ATOM   3498  CD1 TYR A 234      -5.070  -9.974 -15.467  1.00 75.85           C
ATOM   3499  HD1 TYR A 234      -4.882 -10.889 -16.029  1.00 75.85           H
ATOM   3500  CD2 TYR A 234      -6.454  -8.695 -13.996  1.00 75.85           C
ATOM   3501  HD2 TYR A 234      -7.359  -8.600 -13.396  1.00 75.85           H
ATOM   3502  CE1 TYR A 234      -4.123  -8.890 -15.518  1.00 75.85           C
ATOM   3503  HE1 TYR A 234      -3.214  -8.972 -16.114  1.00 75.85           H
ATOM   3504  CE2 TYR A 234      -5.507  -7.612 -14.047  1.00 75.85           C
ATOM   3505  HE2 TYR A 234      -5.682  -6.691 -13.490  1.00 75.85           H
ATOM   3506  CZ  TYR A 234      -4.388  -7.763 -14.806  1.00 75.85           C
ATOM   3507  OH  TYR A 234      -3.494  -6.739 -14.854  1.00 75.85           O
ATOM   3508  HH  TYR A 234      -3.799  -5.991 -14.265  1.00 75.85           H
ATOM   3509  HN  TYR A 234      -9.331 -10.113 -13.977  1.00 75.85           H
ATOM   3510  N   THR A 235      -9.754 -12.812 -15.278  1.00 85.46           N
ATOM   3511  CA  THR A 235     -10.373 -14.085 -15.607  1.00 85.46           C
ATOM   3512  C   THR A 235     -11.045 -14.011 -16.980  1.00 85.46           C
ATOM   3513  O   THR A 235     -10.908 -14.925 -17.792  1.00 85.46           O
ATOM   3514  HA  THR A 235      -9.590 -14.840 -15.675  1.00 85.46           H
ATOM   3515  CB  THR A 235     -11.338 -14.448 -14.477  1.00 85.46           C
ATOM   3516  HB  THR A 235     -11.972 -15.288 -14.762  1.00 85.46           H
ATOM   3517  OG1 THR A 235     -12.020 -13.229 -14.198  1.00 85.46           O
ATOM   3518  HG1 THR A 235     -11.544 -12.728 -13.475  1.00 85.46           H
ATOM   3519  CG2 THR A 235     -10.612 -14.777 -13.171  1.00 85.46           C
ATOM   3520 1HG2 THR A 235     -10.031 -13.912 -12.851  1.00 85.46           H
ATOM   3521 2HG2 THR A 235      -9.946 -15.625 -13.329  1.00 85.46           H
ATOM   3522 3HG2 THR A 235     -11.344 -15.028 -12.402  1.00 85.46           H
ATOM   3523  HN  THR A 235     -10.078 -12.392 -14.430  1.00 85.46           H
ATOM   3524  N   ILE A 236     -11.757 -12.915 -17.197  1.00 84.50           N
ATOM   3525  CA  ILE A 236     -12.439 -12.703 -18.462  1.00 84.50           C
ATOM   3526  C   ILE A 236     -11.402 -12.436 -19.556  1.00 84.50           C
ATOM   3527  O   ILE A 236     -11.540 -12.922 -20.678  1.00 84.50           O
ATOM   3528  HA  ILE A 236     -12.969 -13.624 -18.706  1.00 84.50           H
ATOM   3529  CB  ILE A 236     -13.489 -11.598 -18.327  1.00 84.50           C
ATOM   3530  HB  ILE A 236     -12.992 -10.697 -17.969  1.00 84.50           H
ATOM   3531  CG1 ILE A 236     -14.548 -11.973 -17.289  1.00 84.50           C
ATOM   3532 1HG1 ILE A 236     -15.202 -12.745 -17.695  1.00 84.50           H
ATOM   3533 2HG1 ILE A 236     -14.066 -12.395 -16.408  1.00 84.50           H
ATOM   3534  CG2 ILE A 236     -14.109 -11.263 -19.685  1.00 84.50           C
ATOM   3535 1HG2 ILE A 236     -13.330 -10.923 -20.367  1.00 84.50           H
ATOM   3536 2HG2 ILE A 236     -14.588 -12.152 -20.095  1.00 84.50           H
ATOM   3537 3HG2 ILE A 236     -14.852 -10.475 -19.560  1.00 84.50           H
ATOM   3538  CD1 ILE A 236     -15.379 -10.752 -16.889  1.00 84.50           C
ATOM   3539 1HD1 ILE A 236     -14.725  -9.992 -16.461  1.00 84.50           H
ATOM   3540 2HD1 ILE A 236     -15.879 -10.348 -17.769  1.00 84.50           H
ATOM   3541 3HD1 ILE A 236     -16.125 -11.047 -16.150  1.00 84.50           H
ATOM   3542  HN  ILE A 236     -11.872 -12.181 -16.527  1.00 84.50           H
ATOM   3543  N   ILE A 237     -10.388 -11.666 -19.191  1.00 81.06           N
ATOM   3544  CA  ILE A 237      -9.340 -11.312 -20.133  1.00 81.06           C
ATOM   3545  C   ILE A 237      -8.711 -12.589 -20.693  1.00 81.06           C
ATOM   3546  O   ILE A 237      -8.608 -12.753 -21.908  1.00 81.06           O
ATOM   3547  HA  ILE A 237      -9.808 -10.769 -20.953  1.00 81.06           H
ATOM   3548  CB  ILE A 237      -8.331 -10.365 -19.480  1.00 81.06           C
ATOM   3549  HB  ILE A 237      -8.131 -10.722 -18.470  1.00 81.06           H
ATOM   3550  CG1 ILE A 237      -8.906  -8.953 -19.355  1.00 81.06           C
ATOM   3551 1HG1 ILE A 237      -8.938  -8.480 -20.336  1.00 81.06           H
ATOM   3552 2HG1 ILE A 237      -9.933  -9.005 -18.993  1.00 81.06           H
ATOM   3553  CG2 ILE A 237      -7.000 -10.377 -20.235  1.00 81.06           C
ATOM   3554 1HG2 ILE A 237      -6.588 -11.385 -20.229  1.00 81.06           H
ATOM   3555 2HG2 ILE A 237      -7.164 -10.058 -21.265  1.00 81.06           H
ATOM   3556 3HG2 ILE A 237      -6.302  -9.695 -19.751  1.00 81.06           H
ATOM   3557  CD1 ILE A 237      -8.067  -8.102 -18.399  1.00 81.06           C
ATOM   3558 1HD1 ILE A 237      -8.058  -8.565 -17.413  1.00 81.06           H
ATOM   3559 2HD1 ILE A 237      -7.047  -8.031 -18.777  1.00 81.06           H
ATOM   3560 3HD1 ILE A 237      -8.498  -7.103 -18.328  1.00 81.06           H
ATOM   3561  HN  ILE A 237     -10.277 -11.287 -18.272  1.00 81.06           H
ATOM   3562  N   ILE A 238      -8.307 -13.461 -19.781  1.00 78.55           N
ATOM   3563  CA  ILE A 238      -7.601 -14.672 -20.164  1.00 78.55           C
ATOM   3564  C   ILE A 238      -8.480 -15.493 -21.109  1.00 78.55           C
ATOM   3565  O   ILE A 238      -8.002 -16.005 -22.120  1.00 78.55           O
ATOM   3566  HA  ILE A 238      -6.703 -14.369 -20.703  1.00 78.55           H
ATOM   3567  CB  ILE A 238      -7.146 -15.442 -18.923  1.00 78.55           C
ATOM   3568  HB  ILE A 238      -7.984 -15.497 -18.229  1.00 78.55           H
ATOM   3569  CG1 ILE A 238      -6.013 -14.706 -18.206  1.00 78.55           C
ATOM   3570 1HG1 ILE A 238      -5.088 -14.814 -18.773  1.00 78.55           H
ATOM   3571 2HG1 ILE A 238      -6.237 -13.640 -18.162  1.00 78.55           H
ATOM   3572  CG2 ILE A 238      -6.760 -16.879 -19.280  1.00 78.55           C
ATOM   3573 1HG2 ILE A 238      -7.621 -17.390 -19.713  1.00 78.55           H
ATOM   3574 2HG2 ILE A 238      -5.944 -16.867 -20.003  1.00 78.55           H
ATOM   3575 3HG2 ILE A 238      -6.441 -17.404 -18.380  1.00 78.55           H
ATOM   3576  CD1 ILE A 238      -5.816 -15.250 -16.789  1.00 78.55           C
ATOM   3577 1HD1 ILE A 238      -6.735 -15.118 -16.218  1.00 78.55           H
ATOM   3578 2HD1 ILE A 238      -5.568 -16.310 -16.839  1.00 78.55           H
ATOM   3579 3HD1 ILE A 238      -5.004 -14.709 -16.302  1.00 78.55           H
ATOM   3580  HN  ILE A 238      -8.455 -13.351 -18.798  1.00 78.55           H
ATOM   3581  N   HIS A 239      -9.751 -15.593 -20.747  1.00 77.58           N
ATOM   3582  CA  HIS A 239     -10.694 -16.372 -21.532  1.00 77.58           C
ATOM   3583  C   HIS A 239     -10.755 -15.819 -22.957  1.00 77.58           C
ATOM   3584  O   HIS A 239     -10.760 -16.582 -23.922  1.00 77.58           O
ATOM   3585  HA  HIS A 239     -10.308 -17.391 -21.562  1.00 77.58           H
ATOM   3586  CB  HIS A 239     -12.064 -16.411 -20.852  1.00 77.58           C
ATOM   3587 1HB  HIS A 239     -11.931 -16.683 -19.804  1.00 77.58           H
ATOM   3588 2HB  HIS A 239     -12.496 -15.411 -20.869  1.00 77.58           H
ATOM   3589  CG  HIS A 239     -13.037 -17.375 -21.487  1.00 77.58           C
ATOM   3590  ND1 HIS A 239     -12.898 -18.750 -21.397  1.00 77.58           N
ATOM   3591  HD1 HIS A 239     -12.165 -19.233 -20.919  1.00 77.58           H
ATOM   3592  CD2 HIS A 239     -14.164 -17.150 -22.221  1.00 77.58           C
ATOM   3593  HD2 HIS A 239     -14.569 -16.172 -22.484  1.00 77.58           H
ATOM   3594  CE1 HIS A 239     -13.901 -19.315 -22.052  1.00 77.58           C
ATOM   3595  HE1 HIS A 239     -14.071 -20.386 -22.163  1.00 77.58           H
ATOM   3596  NE2 HIS A 239     -14.685 -18.322 -22.562  1.00 77.58           N
ATOM   3597  HN  HIS A 239     -10.137 -15.154 -19.936  1.00 77.58           H
ATOM   3598  N   THR A 240     -10.800 -14.498 -23.044  1.00 79.51           N
ATOM   3599  CA  THR A 240     -10.907 -13.836 -24.333  1.00 79.51           C
ATOM   3600  C   THR A 240      -9.649 -14.089 -25.168  1.00 79.51           C
ATOM   3601  O   THR A 240      -9.733 -14.286 -26.379  1.00 79.51           O
ATOM   3602  HA  THR A 240     -11.744 -14.274 -24.876  1.00 79.51           H
ATOM   3603  CB  THR A 240     -11.181 -12.352 -24.082  1.00 79.51           C
ATOM   3604  HB  THR A 240     -10.299 -11.857 -23.674  1.00 79.51           H
ATOM   3605  OG1 THR A 240     -12.331 -12.349 -23.241  1.00 79.51           O
ATOM   3606  HG1 THR A 240     -12.056 -12.250 -22.285  1.00 79.51           H
ATOM   3607  CG2 THR A 240     -11.640 -11.619 -25.344  1.00 79.51           C
ATOM   3608 1HG2 THR A 240     -12.560 -12.073 -25.713  1.00 79.51           H
ATOM   3609 2HG2 THR A 240     -10.866 -11.693 -26.108  1.00 79.51           H
ATOM   3610 3HG2 THR A 240     -11.821 -10.570 -25.110  1.00 79.51           H
ATOM   3611  HN  THR A 240     -10.766 -13.884 -22.255  1.00 79.51           H
ATOM   3612  N   LEU A 241      -8.513 -14.074 -24.486  1.00 75.50           N
ATOM   3613  CA  LEU A 241      -7.233 -14.201 -25.163  1.00 75.50           C
ATOM   3614  C   LEU A 241      -7.106 -15.612 -25.743  1.00 75.50           C
ATOM   3615  O   LEU A 241      -6.634 -15.785 -26.865  1.00 75.50           O
ATOM   3616  HA  LEU A 241      -7.226 -13.488 -25.987  1.00 75.50           H
ATOM   3617  CB  LEU A 241      -6.089 -13.818 -24.222  1.00 75.50           C
ATOM   3618 1HB  LEU A 241      -6.259 -14.301 -23.260  1.00 75.50           H
ATOM   3619 2HB  LEU A 241      -5.162 -14.225 -24.624  1.00 75.50           H
ATOM   3620  CG  LEU A 241      -5.893 -12.320 -23.981  1.00 75.50           C
ATOM   3621  HG  LEU A 241      -6.828 -11.909 -23.600  1.00 75.50           H
ATOM   3622  CD1 LEU A 241      -4.823 -12.071 -22.916  1.00 75.50           C
ATOM   3623 1HD1 LEU A 241      -5.127 -12.539 -21.979  1.00 75.50           H
ATOM   3624 2HD1 LEU A 241      -3.876 -12.499 -23.245  1.00 75.50           H
ATOM   3625 3HD1 LEU A 241      -4.704 -10.998 -22.764  1.00 75.50           H
ATOM   3626  CD2 LEU A 241      -5.579 -11.590 -25.289  1.00 75.50           C
ATOM   3627 1HD2 LEU A 241      -4.666 -11.997 -25.722  1.00 75.50           H
ATOM   3628 2HD2 LEU A 241      -6.405 -11.727 -25.988  1.00 75.50           H
ATOM   3629 3HD2 LEU A 241      -5.445 -10.527 -25.089  1.00 75.50           H
ATOM   3630  HN  LEU A 241      -8.458 -13.977 -23.493  1.00 75.50           H
ATOM   3631  N   ILE A 242      -7.535 -16.583 -24.951  1.00 75.87           N
ATOM   3632  CA  ILE A 242      -7.471 -17.973 -25.370  1.00 75.87           C
ATOM   3633  C   ILE A 242      -8.257 -18.146 -26.671  1.00 75.87           C
ATOM   3634  O   ILE A 242      -7.806 -18.833 -27.586  1.00 75.87           O
ATOM   3635  HA  ILE A 242      -6.425 -18.208 -25.565  1.00 75.87           H
ATOM   3636  CB  ILE A 242      -7.939 -18.895 -24.242  1.00 75.87           C
ATOM   3637  HB  ILE A 242      -8.882 -18.508 -23.854  1.00 75.87           H
ATOM   3638  CG1 ILE A 242      -6.940 -18.895 -23.083  1.00 75.87           C
ATOM   3639 1HG1 ILE A 242      -6.034 -19.422 -23.380  1.00 75.87           H
ATOM   3640 2HG1 ILE A 242      -6.650 -17.870 -22.848  1.00 75.87           H
ATOM   3641  CG2 ILE A 242      -8.211 -20.307 -24.765  1.00 75.87           C
ATOM   3642 1HG2 ILE A 242      -8.987 -20.269 -25.529  1.00 75.87           H
ATOM   3643 2HG2 ILE A 242      -7.297 -20.717 -25.194  1.00 75.87           H
ATOM   3644 3HG2 ILE A 242      -8.542 -20.941 -23.942  1.00 75.87           H
ATOM   3645  CD1 ILE A 242      -7.540 -19.558 -21.842  1.00 75.87           C
ATOM   3646 1HD1 ILE A 242      -8.432 -19.014 -21.534  1.00 75.87           H
ATOM   3647 2HD1 ILE A 242      -7.806 -20.590 -22.074  1.00 75.87           H
ATOM   3648 3HD1 ILE A 242      -6.809 -19.545 -21.034  1.00 75.87           H
ATOM   3649  HN  ILE A 242      -7.921 -16.434 -24.040  1.00 75.87           H
ATOM   3650  N   GLN A 243      -9.419 -17.510 -26.712  1.00 71.38           N
ATOM   3651  CA  GLN A 243     -10.291 -17.619 -27.869  1.00 71.38           C
ATOM   3652  C   GLN A 243      -9.652 -16.940 -29.082  1.00 71.38           C
ATOM   3653  O   GLN A 243      -9.878 -17.351 -30.219  1.00 71.38           O
ATOM   3654  HA  GLN A 243     -10.393 -18.688 -28.056  1.00 71.38           H
ATOM   3655  CB  GLN A 243     -11.671 -17.028 -27.574  1.00 71.38           C
ATOM   3656 1HB  GLN A 243     -11.560 -16.023 -27.166  1.00 71.38           H
ATOM   3657 2HB  GLN A 243     -12.237 -16.936 -28.500  1.00 71.38           H
ATOM   3658  CG  GLN A 243     -12.442 -17.904 -26.584  1.00 71.38           C
ATOM   3659 1HG  GLN A 243     -12.491 -18.926 -26.958  1.00 71.38           H
ATOM   3660 2HG  GLN A 243     -11.910 -17.938 -25.633  1.00 71.38           H
ATOM   3661  CD  GLN A 243     -13.857 -17.367 -26.364  1.00 71.38           C
ATOM   3662  OE1 GLN A 243     -14.231 -16.312 -26.850  1.00 71.38           O
ATOM   3663  NE2 GLN A 243     -14.621 -18.149 -25.606  1.00 71.38           N
ATOM   3664 1HE2 GLN A 243     -14.252 -19.002 -25.238  1.00 71.38           H
ATOM   3665 2HE2 GLN A 243     -15.564 -17.883 -25.405  1.00 71.38           H
ATOM   3666  HN  GLN A 243      -9.765 -16.930 -25.975  1.00 71.38           H
ATOM   3667  N   ALA A 244      -8.866 -15.911 -28.798  1.00 72.25           N
ATOM   3668  CA  ALA A 244      -8.341 -15.058 -29.850  1.00 72.25           C
ATOM   3669  C   ALA A 244      -7.230 -15.799 -30.596  1.00 72.25           C
ATOM   3670  O   ALA A 244      -6.841 -15.401 -31.693  1.00 72.25           O
ATOM   3671  HA  ALA A 244      -9.155 -14.847 -30.544  1.00 72.25           H
ATOM   3672  CB  ALA A 244      -7.857 -13.739 -29.244  1.00 72.25           C
ATOM   3673 1HB  ALA A 244      -8.690 -13.238 -28.752  1.00 72.25           H
ATOM   3674 2HB  ALA A 244      -7.072 -13.941 -28.515  1.00 72.25           H
ATOM   3675 3HB  ALA A 244      -7.463 -13.099 -30.033  1.00 72.25           H
ATOM   3676  HN  ALA A 244      -8.589 -15.659 -27.871  1.00 72.25           H
ATOM   3677  N   LYS A 245      -6.751 -16.865 -29.971  1.00 60.14           N
ATOM   3678  CA  LYS A 245      -5.736 -17.702 -30.589  1.00 60.14           C
ATOM   3679  C   LYS A 245      -4.573 -16.824 -31.057  1.00 60.14           C
ATOM   3680  O   LYS A 245      -3.540 -17.335 -31.487  1.00 60.14           O
ATOM   3681  HA  LYS A 245      -5.367 -18.385 -29.825  1.00 60.14           H
ATOM   3682  CB  LYS A 245      -6.350 -18.554 -31.701  1.00 60.14           C
ATOM   3683 1HB  LYS A 245      -6.973 -17.930 -32.341  1.00 60.14           H
ATOM   3684 2HB  LYS A 245      -5.558 -18.964 -32.329  1.00 60.14           H
ATOM   3685  CG  LYS A 245      -7.187 -19.695 -31.119  1.00 60.14           C
ATOM   3686 1HG  LYS A 245      -6.637 -20.180 -30.312  1.00 60.14           H
ATOM   3687 2HG  LYS A 245      -8.103 -19.293 -30.684  1.00 60.14           H
ATOM   3688  CD  LYS A 245      -7.537 -20.724 -32.196  1.00 60.14           C
ATOM   3689 1HD  LYS A 245      -8.190 -20.268 -32.941  1.00 60.14           H
ATOM   3690 2HD  LYS A 245      -6.630 -21.035 -32.714  1.00 60.14           H
ATOM   3691  CE  LYS A 245      -8.226 -21.945 -31.584  1.00 60.14           C
ATOM   3692 1HE  LYS A 245      -7.634 -22.325 -30.751  1.00 60.14           H
ATOM   3693 2HE  LYS A 245      -9.197 -21.658 -31.180  1.00 60.14           H
ATOM   3694  NZ  LYS A 245      -8.399 -23.006 -32.601  1.00 60.14           N
ATOM   3695 1HZ  LYS A 245      -8.874 -23.799 -32.185  1.00 60.14           H
ATOM   3696 2HZ  LYS A 245      -8.951 -22.648 -33.373  1.00 60.14           H
ATOM   3697 3HZ  LYS A 245      -7.490 -23.298 -32.943  1.00 60.14           H
ATOM   3698  HN  LYS A 245      -7.043 -17.158 -29.061  1.00 60.14           H
ATOM   3699  N   LYS A 246      -4.781 -15.519 -30.958  1.00 52.51           N
ATOM   3700  CA  LYS A 246      -3.834 -14.567 -31.512  1.00 52.51           C
ATOM   3701  C   LYS A 246      -2.745 -14.277 -30.477  1.00 52.51           C
ATOM   3702  O   LYS A 246      -2.989 -13.582 -29.492  1.00 52.51           O
ATOM   3703  HA  LYS A 246      -3.369 -15.035 -32.380  1.00 52.51           H
ATOM   3704  CB  LYS A 246      -4.561 -13.315 -32.007  1.00 52.51           C
ATOM   3705 1HB  LYS A 246      -5.323 -13.022 -31.285  1.00 52.51           H
ATOM   3706 2HB  LYS A 246      -3.856 -12.486 -32.079  1.00 52.51           H
ATOM   3707  CG  LYS A 246      -5.210 -13.561 -33.370  1.00 52.51           C
ATOM   3708 1HG  LYS A 246      -4.500 -14.061 -34.029  1.00 52.51           H
ATOM   3709 2HG  LYS A 246      -6.064 -14.228 -33.255  1.00 52.51           H
ATOM   3710  CD  LYS A 246      -5.665 -12.245 -34.006  1.00 52.51           C
ATOM   3711 1HD  LYS A 246      -6.447 -11.794 -33.395  1.00 52.51           H
ATOM   3712 2HD  LYS A 246      -4.833 -11.542 -34.030  1.00 52.51           H
ATOM   3713  CE  LYS A 246      -6.187 -12.475 -35.425  1.00 52.51           C
ATOM   3714 1HE  LYS A 246      -5.453 -13.036 -36.003  1.00 52.51           H
ATOM   3715 2HE  LYS A 246      -7.095 -13.077 -35.392  1.00 52.51           H
ATOM   3716  NZ  LYS A 246      -6.467 -11.182 -36.090  1.00 52.51           N
ATOM   3717 1HZ  LYS A 246      -6.835 -11.352 -37.019  1.00 52.51           H
ATOM   3718 2HZ  LYS A 246      -7.148 -10.663 -35.547  1.00 52.51           H
ATOM   3719 3HZ  LYS A 246      -5.609 -10.645 -36.159  1.00 52.51           H
ATOM   3720  HN  LYS A 246      -5.577 -15.112 -30.511  1.00 52.51           H
ATOM   3721  N   SER A 247      -1.567 -14.825 -30.735  1.00 55.71           N
ATOM   3722  CA  SER A 247      -0.447 -14.656 -29.825  1.00 55.71           C
ATOM   3723  C   SER A 247      -0.163 -13.167 -29.614  1.00 55.71           C
ATOM   3724  O   SER A 247       0.175 -12.746 -28.509  1.00 55.71           O
ATOM   3725  HA  SER A 247      -0.762 -15.121 -28.891  1.00 55.71           H
ATOM   3726  CB  SER A 247       0.802 -15.366 -30.351  1.00 55.71           C
ATOM   3727 1HB  SER A 247       0.669 -16.444 -30.266  1.00 55.71           H
ATOM   3728 2HB  SER A 247       0.928 -15.142 -31.410  1.00 55.71           H
ATOM   3729  OG  SER A 247       1.976 -14.976 -29.642  1.00 55.71           O
ATOM   3730  HG  SER A 247       1.937 -15.316 -28.703  1.00 55.71           H
ATOM   3731  HN  SER A 247      -1.371 -15.374 -31.548  1.00 55.71           H
ATOM   3732  N   SER A 248      -0.311 -12.411 -30.693  1.00 55.82           N
ATOM   3733  CA  SER A 248       0.196 -11.050 -30.727  1.00 55.82           C
ATOM   3734  C   SER A 248      -0.323 -10.267 -29.520  1.00 55.82           C
ATOM   3735  O   SER A 248       0.377  -9.410 -28.983  1.00 55.82           O
ATOM   3736  HA  SER A 248       1.281 -11.145 -30.684  1.00 55.82           H
ATOM   3737  CB  SER A 248      -0.202 -10.347 -32.027  1.00 55.82           C
ATOM   3738 1HB  SER A 248       0.251 -10.864 -32.872  1.00 55.82           H
ATOM   3739 2HB  SER A 248      -1.282 -10.410 -32.157  1.00 55.82           H
ATOM   3740  OG  SER A 248       0.198  -8.979 -32.038  1.00 55.82           O
ATOM   3741  HG  SER A 248       1.196  -8.915 -32.035  1.00 55.82           H
ATOM   3742  HN  SER A 248      -0.766 -12.714 -31.530  1.00 55.82           H
ATOM   3743  N   LYS A 249      -1.547 -10.590 -29.127  1.00 52.21           N
ATOM   3744  CA  LYS A 249      -2.242  -9.805 -28.122  1.00 52.21           C
ATOM   3745  C   LYS A 249      -1.590 -10.038 -26.758  1.00 52.21           C
ATOM   3746  O   LYS A 249      -1.766  -9.242 -25.837  1.00 52.21           O
ATOM   3747  HA  LYS A 249      -2.121  -8.754 -28.387  1.00 52.21           H
ATOM   3748  CB  LYS A 249      -3.741 -10.109 -28.147  1.00 52.21           C
ATOM   3749 1HB  LYS A 249      -3.898 -11.186 -28.198  1.00 52.21           H
ATOM   3750 2HB  LYS A 249      -4.201  -9.764 -27.220  1.00 52.21           H
ATOM   3751  CG  LYS A 249      -4.418  -9.432 -29.341  1.00 52.21           C
ATOM   3752 1HG  LYS A 249      -4.110  -8.388 -29.394  1.00 52.21           H
ATOM   3753 2HG  LYS A 249      -4.093  -9.908 -30.265  1.00 52.21           H
ATOM   3754  CD  LYS A 249      -5.942  -9.515 -29.227  1.00 52.21           C
ATOM   3755 1HD  LYS A 249      -6.256 -10.558 -29.262  1.00 52.21           H
ATOM   3756 2HD  LYS A 249      -6.260  -9.119 -28.262  1.00 52.21           H
ATOM   3757  CE  LYS A 249      -6.619  -8.733 -30.354  1.00 52.21           C
ATOM   3758 1HE  LYS A 249      -6.232  -7.715 -30.382  1.00 52.21           H
ATOM   3759 2HE  LYS A 249      -6.382  -9.190 -31.315  1.00 52.21           H
ATOM   3760  NZ  LYS A 249      -8.086  -8.708 -30.159  1.00 52.21           N
ATOM   3761 1HZ  LYS A 249      -8.520  -8.200 -30.921  1.00 52.21           H
ATOM   3762 2HZ  LYS A 249      -8.441  -9.658 -30.139  1.00 52.21           H
ATOM   3763 3HZ  LYS A 249      -8.302  -8.249 -29.281  1.00 52.21           H
ATOM   3764  HN  LYS A 249      -2.061 -11.371 -29.483  1.00 52.21           H
ATOM   3765  N   HIS A 250      -0.850 -11.134 -26.671  1.00 54.64           N
ATOM   3766  CA  HIS A 250      -0.311 -11.574 -25.395  1.00 54.64           C
ATOM   3767  C   HIS A 250       0.762 -10.591 -24.924  1.00 54.64           C
ATOM   3768  O   HIS A 250       0.849 -10.284 -23.736  1.00 54.64           O
ATOM   3769  HA  HIS A 250      -1.139 -11.564 -24.686  1.00 54.64           H
ATOM   3770  CB  HIS A 250       0.203 -13.012 -25.490  1.00 54.64           C
ATOM   3771 1HB  HIS A 250       0.827 -13.106 -26.379  1.00 54.64           H
ATOM   3772 2HB  HIS A 250       0.841 -13.216 -24.630  1.00 54.64           H
ATOM   3773  CG  HIS A 250      -0.889 -14.053 -25.546  1.00 54.64           C
ATOM   3774  ND1 HIS A 250      -1.641 -14.412 -24.441  1.00 54.64           N
ATOM   3775  HD1 HIS A 250      -1.544 -14.034 -23.520  1.00 54.64           H
ATOM   3776  CD2 HIS A 250      -1.350 -14.807 -26.586  1.00 54.64           C
ATOM   3777  HD2 HIS A 250      -0.976 -14.776 -27.609  1.00 54.64           H
ATOM   3778  CE1 HIS A 250      -2.510 -15.341 -24.810  1.00 54.64           C
ATOM   3779  HE1 HIS A 250      -3.242 -15.825 -24.164  1.00 54.64           H
ATOM   3780  NE2 HIS A 250      -2.328 -15.585 -26.139  1.00 54.64           N
ATOM   3781  HN  HIS A 250      -0.618 -11.715 -27.451  1.00 54.64           H
ATOM   3782  N   LYS A 251       1.551 -10.123 -25.880  1.00 57.50           N
ATOM   3783  CA  LYS A 251       2.734  -9.343 -25.558  1.00 57.50           C
ATOM   3784  C   LYS A 251       2.315  -8.063 -24.832  1.00 57.50           C
ATOM   3785  O   LYS A 251       3.002  -7.610 -23.918  1.00 57.50           O
ATOM   3786  HA  LYS A 251       3.345  -9.940 -24.880  1.00 57.50           H
ATOM   3787  CB  LYS A 251       3.568  -9.091 -26.816  1.00 57.50           C
ATOM   3788 1HB  LYS A 251       2.919  -8.765 -27.628  1.00 57.50           H
ATOM   3789 2HB  LYS A 251       4.277  -8.284 -26.631  1.00 57.50           H
ATOM   3790  CG  LYS A 251       4.324 -10.354 -27.235  1.00 57.50           C
ATOM   3791 1HG  LYS A 251       4.870 -10.755 -26.381  1.00 57.50           H
ATOM   3792 2HG  LYS A 251       3.614 -11.120 -27.547  1.00 57.50           H
ATOM   3793  CD  LYS A 251       5.297 -10.057 -28.377  1.00 57.50           C
ATOM   3794 1HD  LYS A 251       4.745  -9.705 -29.248  1.00 57.50           H
ATOM   3795 2HD  LYS A 251       5.975  -9.255 -28.083  1.00 57.50           H
ATOM   3796  CE  LYS A 251       6.104 -11.303 -28.748  1.00 57.50           C
ATOM   3797 1HE  LYS A 251       6.698 -11.627 -27.893  1.00 57.50           H
ATOM   3798 2HE  LYS A 251       5.428 -12.122 -28.994  1.00 57.50           H
ATOM   3799  NZ  LYS A 251       6.992 -11.023 -29.898  1.00 57.50           N
ATOM   3800 1HZ  LYS A 251       7.517 -11.858 -30.132  1.00 57.50           H
ATOM   3801 2HZ  LYS A 251       6.432 -10.742 -30.696  1.00 57.50           H
ATOM   3802 3HZ  LYS A 251       7.634 -10.276 -29.656  1.00 57.50           H
ATOM   3803  HN  LYS A 251       1.394 -10.269 -26.856  1.00 57.50           H
ATOM   3804  N   ALA A 252       1.188  -7.517 -25.266  1.00 64.81           N
ATOM   3805  CA  ALA A 252       0.736  -6.232 -24.760  1.00 64.81           C
ATOM   3806  C   ALA A 252       0.279  -6.393 -23.309  1.00 64.81           C
ATOM   3807  O   ALA A 252       0.302  -5.435 -22.537  1.00 64.81           O
ATOM   3808  HA  ALA A 252       1.583  -5.547 -24.792  1.00 64.81           H
ATOM   3809  CB  ALA A 252      -0.372  -5.689 -25.664  1.00 64.81           C
ATOM   3810 1HB  ALA A 252       0.012  -5.566 -26.676  1.00 64.81           H
ATOM   3811 2HB  ALA A 252      -1.208  -6.389 -25.675  1.00 64.81           H
ATOM   3812 3HB  ALA A 252      -0.711  -4.725 -25.284  1.00 64.81           H
ATOM   3813  HN  ALA A 252       0.590  -7.937 -25.949  1.00 64.81           H
ATOM   3814  N   LEU A 253      -0.127  -7.611 -22.981  1.00 69.06           N
ATOM   3815  CA  LEU A 253      -0.732  -7.875 -21.686  1.00 69.06           C
ATOM   3816  C   LEU A 253       0.360  -8.258 -20.686  1.00 69.06           C
ATOM   3817  O   LEU A 253       0.140  -8.221 -19.476  1.00 69.06           O
ATOM   3818  HA  LEU A 253      -1.200  -6.949 -21.350  1.00 69.06           H
ATOM   3819  CB  LEU A 253      -1.841  -8.921 -21.817  1.00 69.06           C
ATOM   3820 1HB  LEU A 253      -2.310  -8.804 -22.794  1.00 69.06           H
ATOM   3821 2HB  LEU A 253      -1.383  -9.910 -21.800  1.00 69.06           H
ATOM   3822  CG  LEU A 253      -2.934  -8.876 -20.748  1.00 69.06           C
ATOM   3823  HG  LEU A 253      -2.463  -8.678 -19.785  1.00 69.06           H
ATOM   3824  CD1 LEU A 253      -3.916  -7.733 -21.014  1.00 69.06           C
ATOM   3825 1HD1 LEU A 253      -3.379  -6.784 -21.005  1.00 69.06           H
ATOM   3826 2HD1 LEU A 253      -4.384  -7.876 -21.988  1.00 69.06           H
ATOM   3827 3HD1 LEU A 253      -4.682  -7.724 -20.240  1.00 69.06           H
ATOM   3828  CD2 LEU A 253      -3.645 -10.227 -20.633  1.00 69.06           C
ATOM   3829 1HD2 LEU A 253      -4.101 -10.479 -21.590  1.00 69.06           H
ATOM   3830 2HD2 LEU A 253      -2.921 -10.996 -20.362  1.00 69.06           H
ATOM   3831 3HD2 LEU A 253      -4.417 -10.167 -19.866  1.00 69.06           H
ATOM   3832  HN  LEU A 253      -0.047  -8.407 -23.580  1.00 69.06           H
ATOM   3833  N   LYS A 254       1.515  -8.616 -21.228  1.00 71.82           N
ATOM   3834  CA  LYS A 254       2.551  -9.250 -20.430  1.00 71.82           C
ATOM   3835  C   LYS A 254       2.881  -8.360 -19.230  1.00 71.82           C
ATOM   3836  O   LYS A 254       3.007  -8.848 -18.107  1.00 71.82           O
ATOM   3837  HA  LYS A 254       2.148 -10.193 -20.061  1.00 71.82           H
ATOM   3838  CB  LYS A 254       3.765  -9.586 -21.298  1.00 71.82           C
ATOM   3839 1HB  LYS A 254       3.437 -10.068 -22.219  1.00 71.82           H
ATOM   3840 2HB  LYS A 254       4.277  -8.668 -21.585  1.00 71.82           H
ATOM   3841  CG  LYS A 254       4.735 -10.505 -20.553  1.00 71.82           C
ATOM   3842 1HG  LYS A 254       5.101 -10.004 -19.657  1.00 71.82           H
ATOM   3843 2HG  LYS A 254       4.210 -11.403 -20.223  1.00 71.82           H
ATOM   3844  CD  LYS A 254       5.915 -10.896 -21.444  1.00 71.82           C
ATOM   3845 1HD  LYS A 254       5.547 -11.378 -22.350  1.00 71.82           H
ATOM   3846 2HD  LYS A 254       6.452 -10.001 -21.756  1.00 71.82           H
ATOM   3847  CE  LYS A 254       6.869 -11.840 -20.709  1.00 71.82           C
ATOM   3848 1HE  LYS A 254       7.227 -11.366 -19.795  1.00 71.82           H
ATOM   3849 2HE  LYS A 254       6.338 -12.744 -20.412  1.00 71.82           H
ATOM   3850  NZ  LYS A 254       8.017 -12.194 -21.573  1.00 71.82           N
ATOM   3851 1HZ  LYS A 254       8.636 -12.821 -21.073  1.00 71.82           H
ATOM   3852 2HZ  LYS A 254       7.679 -12.651 -22.413  1.00 71.82           H
ATOM   3853 3HZ  LYS A 254       8.521 -11.352 -21.827  1.00 71.82           H
ATOM   3854  HN  LYS A 254       1.747  -8.480 -22.191  1.00 71.82           H
ATOM   3855  N   VAL A 255       3.010  -7.071 -19.507  1.00 75.57           N
ATOM   3856  CA  VAL A 255       3.423  -6.124 -18.486  1.00 75.57           C
ATOM   3857  C   VAL A 255       2.407  -6.138 -17.342  1.00 75.57           C
ATOM   3858  O   VAL A 255       2.775  -6.311 -16.181  1.00 75.57           O
ATOM   3859  HA  VAL A 255       4.388  -6.455 -18.101  1.00 75.57           H
ATOM   3860  CB  VAL A 255       3.609  -4.737 -19.103  1.00 75.57           C
ATOM   3861  HB  VAL A 255       2.659  -4.436 -19.545  1.00 75.57           H
ATOM   3862  CG1 VAL A 255       3.978  -3.706 -18.034  1.00 75.57           C
ATOM   3863 1HG1 VAL A 255       3.182  -3.654 -17.290  1.00 75.57           H
ATOM   3864 2HG1 VAL A 255       4.909  -4.001 -17.551  1.00 75.57           H
ATOM   3865 3HG1 VAL A 255       4.104  -2.728 -18.500  1.00 75.57           H
ATOM   3866  CG2 VAL A 255       4.656  -4.769 -20.218  1.00 75.57           C
ATOM   3867 1HG2 VAL A 255       5.611  -5.100 -19.810  1.00 75.57           H
ATOM   3868 2HG2 VAL A 255       4.335  -5.458 -20.999  1.00 75.57           H
ATOM   3869 3HG2 VAL A 255       4.769  -3.770 -20.640  1.00 75.57           H
ATOM   3870  HN  VAL A 255       2.839  -6.673 -20.408  1.00 75.57           H
ATOM   3871  N   THR A 256       1.147  -5.954 -17.710  1.00 73.82           N
ATOM   3872  CA  THR A 256       0.104  -5.734 -16.723  1.00 73.82           C
ATOM   3873  C   THR A 256      -0.113  -6.995 -15.885  1.00 73.82           C
ATOM   3874  O   THR A 256      -0.397  -6.911 -14.692  1.00 73.82           O
ATOM   3875  HA  THR A 256       0.436  -4.950 -16.042  1.00 73.82           H
ATOM   3876  CB  THR A 256      -1.154  -5.270 -17.461  1.00 73.82           C
ATOM   3877  HB  THR A 256      -2.016  -5.263 -16.793  1.00 73.82           H
ATOM   3878  OG1 THR A 256      -1.247  -6.152 -18.576  1.00 73.82           O
ATOM   3879  HG1 THR A 256      -1.578  -7.047 -18.278  1.00 73.82           H
ATOM   3880  CG2 THR A 256      -0.986  -3.887 -18.092  1.00 73.82           C
ATOM   3881 1HG2 THR A 256      -0.167  -3.912 -18.810  1.00 73.82           H
ATOM   3882 2HG2 THR A 256      -0.765  -3.156 -17.314  1.00 73.82           H
ATOM   3883 3HG2 THR A 256      -1.908  -3.606 -18.603  1.00 73.82           H
ATOM   3884  HN  THR A 256       0.837  -5.954 -18.661  1.00 73.82           H
ATOM   3885  N   ILE A 257       0.030  -8.136 -16.544  1.00 77.15           N
ATOM   3886  CA  ILE A 257      -0.086  -9.414 -15.861  1.00 77.15           C
ATOM   3887  C   ILE A 257       0.978  -9.500 -14.766  1.00 77.15           C
ATOM   3888  O   ILE A 257       0.673  -9.841 -13.624  1.00 77.15           O
ATOM   3889  HA  ILE A 257      -1.069  -9.445 -15.391  1.00 77.15           H
ATOM   3890  CB  ILE A 257      -0.029 -10.565 -16.867  1.00 77.15           C
ATOM   3891  HB  ILE A 257       0.819 -10.397 -17.531  1.00 77.15           H
ATOM   3892  CG1 ILE A 257      -1.286 -10.596 -17.738  1.00 77.15           C
ATOM   3893 1HG1 ILE A 257      -2.161 -10.778 -17.114  1.00 77.15           H
ATOM   3894 2HG1 ILE A 257      -1.429  -9.624 -18.211  1.00 77.15           H
ATOM   3895  CG2 ILE A 257       0.210 -11.900 -16.159  1.00 77.15           C
ATOM   3896 1HG2 ILE A 257       1.156 -11.861 -15.618  1.00 77.15           H
ATOM   3897 2HG2 ILE A 257      -0.602 -12.090 -15.456  1.00 77.15           H
ATOM   3898 3HG2 ILE A 257       0.247 -12.702 -16.897  1.00 77.15           H
ATOM   3899  CD1 ILE A 257      -1.183 -11.681 -18.812  1.00 77.15           C
ATOM   3900 1HD1 ILE A 257      -0.322 -11.482 -19.449  1.00 77.15           H
ATOM   3901 2HD1 ILE A 257      -1.065 -12.654 -18.335  1.00 77.15           H
ATOM   3902 3HD1 ILE A 257      -2.090 -11.681 -19.417  1.00 77.15           H
ATOM   3903  HN  ILE A 257       0.221  -8.196 -17.524  1.00 77.15           H
ATOM   3904  N   THR A 258       2.206  -9.186 -15.152  1.00 81.88           N
ATOM   3905  CA  THR A 258       3.335  -9.329 -14.248  1.00 81.88           C
ATOM   3906  C   THR A 258       3.155  -8.430 -13.023  1.00 81.88           C
ATOM   3907  O   THR A 258       3.351  -8.869 -11.892  1.00 81.88           O
ATOM   3908  HA  THR A 258       3.359 -10.358 -13.888  1.00 81.88           H
ATOM   3909  CB  THR A 258       4.613  -9.034 -15.036  1.00 81.88           C
ATOM   3910  HB  THR A 258       4.658  -7.984 -15.324  1.00 81.88           H
ATOM   3911  OG1 THR A 258       4.580  -9.967 -16.113  1.00 81.88           O
ATOM   3912  HG1 THR A 258       4.104  -9.568 -16.897  1.00 81.88           H
ATOM   3913  CG2 THR A 258       5.878  -9.405 -14.260  1.00 81.88           C
ATOM   3914 1HG2 THR A 258       5.864 -10.471 -14.031  1.00 81.88           H
ATOM   3915 2HG2 THR A 258       5.916  -8.834 -13.333  1.00 81.88           H
ATOM   3916 3HG2 THR A 258       6.755  -9.175 -14.865  1.00 81.88           H
ATOM   3917  HN  THR A 258       2.435  -8.841 -16.062  1.00 81.88           H
ATOM   3918  N   VAL A 259       2.783  -7.187 -13.292  1.00 79.88           N
ATOM   3919  CA  VAL A 259       2.603  -6.213 -12.228  1.00 79.88           C
ATOM   3920  C   VAL A 259       1.544  -6.724 -11.249  1.00 79.88           C
ATOM   3921  O   VAL A 259       1.725  -6.642 -10.035  1.00 79.88           O
ATOM   3922  HA  VAL A 259       3.553  -6.122 -11.701  1.00 79.88           H
ATOM   3923  CB  VAL A 259       2.257  -4.847 -12.823  1.00 79.88           C
ATOM   3924  HB  VAL A 259       1.423  -4.982 -13.510  1.00 79.88           H
ATOM   3925  CG1 VAL A 259       1.814  -3.870 -11.731  1.00 79.88           C
ATOM   3926 1HG1 VAL A 259       0.932  -4.265 -11.227  1.00 79.88           H
ATOM   3927 2HG1 VAL A 259       2.619  -3.743 -11.008  1.00 79.88           H
ATOM   3928 3HG1 VAL A 259       1.574  -2.907 -12.181  1.00 79.88           H
ATOM   3929  CG2 VAL A 259       3.435  -4.281 -13.618  1.00 79.88           C
ATOM   3930 1HG2 VAL A 259       4.297  -4.168 -12.961  1.00 79.88           H
ATOM   3931 2HG2 VAL A 259       3.685  -4.963 -14.431  1.00 79.88           H
ATOM   3932 3HG2 VAL A 259       3.163  -3.309 -14.030  1.00 79.88           H
ATOM   3933  HN  VAL A 259       2.606  -6.843 -14.214  1.00 79.88           H
ATOM   3934  N   LEU A 260       0.462  -7.241 -11.813  1.00 76.78           N
ATOM   3935  CA  LEU A 260      -0.642  -7.730 -11.005  1.00 76.78           C
ATOM   3936  C   LEU A 260      -0.149  -8.870 -10.112  1.00 76.78           C
ATOM   3937  O   LEU A 260      -0.384  -8.864  -8.905  1.00 76.78           O
ATOM   3938  HA  LEU A 260      -0.969  -6.909 -10.368  1.00 76.78           H
ATOM   3939  CB  LEU A 260      -1.827  -8.114 -11.894  1.00 76.78           C
ATOM   3940 1HB  LEU A 260      -2.099  -7.247 -12.496  1.00 76.78           H
ATOM   3941 2HB  LEU A 260      -1.501  -8.892 -12.584  1.00 76.78           H
ATOM   3942  CG  LEU A 260      -3.079  -8.608 -11.166  1.00 76.78           C
ATOM   3943  HG  LEU A 260      -2.765  -9.254 -10.347  1.00 76.78           H
ATOM   3944  CD1 LEU A 260      -3.852  -7.440 -10.550  1.00 76.78           C
ATOM   3945 1HD1 LEU A 260      -3.214  -6.919  -9.835  1.00 76.78           H
ATOM   3946 2HD1 LEU A 260      -4.155  -6.749 -11.337  1.00 76.78           H
ATOM   3947 3HD1 LEU A 260      -4.736  -7.819 -10.039  1.00 76.78           H
ATOM   3948  CD2 LEU A 260      -3.957  -9.450 -12.094  1.00 76.78           C
ATOM   3949 1HD2 LEU A 260      -4.264  -8.847 -12.949  1.00 76.78           H
ATOM   3950 2HD2 LEU A 260      -3.391 -10.314 -12.444  1.00 76.78           H
ATOM   3951 3HD2 LEU A 260      -4.839  -9.788 -11.552  1.00 76.78           H
ATOM   3952  HN  LEU A 260       0.334  -7.328 -12.801  1.00 76.78           H
ATOM   3953  N   THR A 261       0.526  -9.822 -10.740  1.00 84.45           N
ATOM   3954  CA  THR A 261       0.942 -11.028 -10.044  1.00 84.45           C
ATOM   3955  C   THR A 261       1.867 -10.677  -8.877  1.00 84.45           C
ATOM   3956  O   THR A 261       1.705 -11.197  -7.774  1.00 84.45           O
ATOM   3957  HA  THR A 261       0.058 -11.503  -9.620  1.00 84.45           H
ATOM   3958  CB  THR A 261       1.584 -11.966 -11.068  1.00 84.45           C
ATOM   3959  HB  THR A 261       2.501 -11.535 -11.470  1.00 84.45           H
ATOM   3960  OG1 THR A 261       0.549 -12.206 -12.017  1.00 84.45           O
ATOM   3961  HG1 THR A 261       0.570 -11.505 -12.730  1.00 84.45           H
ATOM   3962  CG2 THR A 261       1.884 -13.350 -10.487  1.00 84.45           C
ATOM   3963 1HG2 THR A 261       0.956 -13.809 -10.146  1.00 84.45           H
ATOM   3964 2HG2 THR A 261       2.570 -13.250  -9.646  1.00 84.45           H
ATOM   3965 3HG2 THR A 261       2.339 -13.976 -11.254  1.00 84.45           H
ATOM   3966  HN  THR A 261       0.787  -9.779 -11.704  1.00 84.45           H
ATOM   3967  N   VAL A 262       2.817  -9.798  -9.160  1.00 87.41           N
ATOM   3968  CA  VAL A 262       3.802  -9.414  -8.163  1.00 87.41           C
ATOM   3969  C   VAL A 262       3.098  -8.715  -6.999  1.00 87.41           C
ATOM   3970  O   VAL A 262       3.427  -8.950  -5.837  1.00 87.41           O
ATOM   3971  HA  VAL A 262       4.269 -10.327  -7.793  1.00 87.41           H
ATOM   3972  CB  VAL A 262       4.890  -8.553  -8.807  1.00 87.41           C
ATOM   3973  HB  VAL A 262       4.402  -7.724  -9.321  1.00 87.41           H
ATOM   3974  CG1 VAL A 262       5.823  -7.964  -7.747  1.00 87.41           C
ATOM   3975 1HG1 VAL A 262       5.247  -7.344  -7.060  1.00 87.41           H
ATOM   3976 2HG1 VAL A 262       6.300  -8.773  -7.193  1.00 87.41           H
ATOM   3977 3HG1 VAL A 262       6.587  -7.357  -8.232  1.00 87.41           H
ATOM   3978  CG2 VAL A 262       5.678  -9.352  -9.848  1.00 87.41           C
ATOM   3979 1HG2 VAL A 262       6.149 -10.209  -9.367  1.00 87.41           H
ATOM   3980 2HG2 VAL A 262       5.000  -9.700 -10.627  1.00 87.41           H
ATOM   3981 3HG2 VAL A 262       6.445  -8.716 -10.290  1.00 87.41           H
ATOM   3982  HN  VAL A 262       2.920  -9.352 -10.049  1.00 87.41           H
ATOM   3983  N   PHE A 263       2.140  -7.869  -7.350  1.00 82.28           N
ATOM   3984  CA  PHE A 263       1.389  -7.131  -6.349  1.00 82.28           C
ATOM   3985  C   PHE A 263       0.657  -8.082  -5.401  1.00 82.28           C
ATOM   3986  O   PHE A 263       0.791  -7.975  -4.183  1.00 82.28           O
ATOM   3987  HA  PHE A 263       2.105  -6.535  -5.782  1.00 82.28           H
ATOM   3988  CB  PHE A 263       0.359  -6.283  -7.098  1.00 82.28           C
ATOM   3989 1HB  PHE A 263       0.883  -5.590  -7.757  1.00 82.28           H
ATOM   3990 2HB  PHE A 263      -0.240  -6.935  -7.734  1.00 82.28           H
ATOM   3991  CG  PHE A 263      -0.575  -5.488  -6.184  1.00 82.28           C
ATOM   3992  CD1 PHE A 263      -1.839  -5.933  -5.950  1.00 82.28           C
ATOM   3993  HD1 PHE A 263      -2.186  -6.857  -6.413  1.00 82.28           H
ATOM   3994  CD2 PHE A 263      -0.143  -4.336  -5.606  1.00 82.28           C
ATOM   3995  HD2 PHE A 263       0.870  -3.978  -5.794  1.00 82.28           H
ATOM   3996  CE1 PHE A 263      -2.706  -5.195  -5.101  1.00 82.28           C
ATOM   3997  HE1 PHE A 263      -3.719  -5.552  -4.914  1.00 82.28           H
ATOM   3998  CE2 PHE A 263      -1.010  -3.598  -4.757  1.00 82.28           C
ATOM   3999  HE2 PHE A 263      -0.663  -2.674  -4.294  1.00 82.28           H
ATOM   4000  CZ  PHE A 263      -2.273  -4.043  -4.523  1.00 82.28           C
ATOM   4001  HZ  PHE A 263      -2.939  -3.477  -3.872  1.00 82.28           H
ATOM   4002  HN  PHE A 263       1.877  -7.685  -8.297  1.00 82.28           H
ATOM   4003  N   VAL A 264      -0.101  -8.992  -5.996  1.00 86.58           N
ATOM   4004  CA  VAL A 264      -0.936  -9.893  -5.220  1.00 86.58           C
ATOM   4005  C   VAL A 264      -0.053 -10.727  -4.291  1.00 86.58           C
ATOM   4006  O   VAL A 264      -0.373 -10.904  -3.116  1.00 86.58           O
ATOM   4007  HA  VAL A 264      -1.604  -9.281  -4.613  1.00 86.58           H
ATOM   4008  CB  VAL A 264      -1.795 -10.746  -6.156  1.00 86.58           C
ATOM   4009  HB  VAL A 264      -1.132 -11.218  -6.881  1.00 86.58           H
ATOM   4010  CG1 VAL A 264      -2.511 -11.855  -5.383  1.00 86.58           C
ATOM   4011 1HG1 VAL A 264      -1.774 -12.498  -4.902  1.00 86.58           H
ATOM   4012 2HG1 VAL A 264      -3.156 -11.412  -4.625  1.00 86.58           H
ATOM   4013 3HG1 VAL A 264      -3.114 -12.447  -6.072  1.00 86.58           H
ATOM   4014  CG2 VAL A 264      -2.794  -9.881  -6.926  1.00 86.58           C
ATOM   4015 1HG2 VAL A 264      -3.449  -9.368  -6.221  1.00 86.58           H
ATOM   4016 2HG2 VAL A 264      -2.254  -9.145  -7.521  1.00 86.58           H
ATOM   4017 3HG2 VAL A 264      -3.391 -10.513  -7.583  1.00 86.58           H
ATOM   4018  HN  VAL A 264      -0.150  -9.118  -6.986  1.00 86.58           H
ATOM   4019  N   LEU A 265       1.042 -11.219  -4.852  1.00 88.39           N
ATOM   4020  CA  LEU A 265       1.909 -12.132  -4.126  1.00 88.39           C
ATOM   4021  C   LEU A 265       2.535 -11.399  -2.938  1.00 88.39           C
ATOM   4022  O   LEU A 265       2.738 -11.988  -1.878  1.00 88.39           O
ATOM   4023  HA  LEU A 265       1.286 -12.940  -3.744  1.00 88.39           H
ATOM   4024  CB  LEU A 265       2.936 -12.760  -5.071  1.00 88.39           C
ATOM   4025 1HB  LEU A 265       3.405 -11.963  -5.647  1.00 88.39           H
ATOM   4026 2HB  LEU A 265       3.719 -13.222  -4.469  1.00 88.39           H
ATOM   4027  CG  LEU A 265       2.397 -13.808  -6.047  1.00 88.39           C
ATOM   4028  HG  LEU A 265       1.592 -13.354  -6.625  1.00 88.39           H
ATOM   4029  CD1 LEU A 265       3.478 -14.241  -7.039  1.00 88.39           C
ATOM   4030 1HD1 LEU A 265       3.817 -13.376  -7.607  1.00 88.39           H
ATOM   4031 2HD1 LEU A 265       4.319 -14.671  -6.494  1.00 88.39           H
ATOM   4032 3HD1 LEU A 265       3.068 -14.986  -7.721  1.00 88.39           H
ATOM   4033  CD2 LEU A 265       1.796 -14.999  -5.296  1.00 88.39           C
ATOM   4034 1HD2 LEU A 265       2.564 -15.461  -4.676  1.00 88.39           H
ATOM   4035 2HD2 LEU A 265       0.977 -14.655  -4.665  1.00 88.39           H
ATOM   4036 3HD2 LEU A 265       1.421 -15.728  -6.014  1.00 88.39           H
ATOM   4037  HN  LEU A 265       1.339 -11.004  -5.782  1.00 88.39           H
ATOM   4038  N   SER A 266       2.822 -10.124  -3.156  1.00 89.79           N
ATOM   4039  CA  SER A 266       3.512  -9.331  -2.153  1.00 89.79           C
ATOM   4040  C   SER A 266       2.520  -8.850  -1.092  1.00 89.79           C
ATOM   4041  O   SER A 266       2.866  -8.744   0.084  1.00 89.79           O
ATOM   4042  HA  SER A 266       4.249 -10.001  -1.711  1.00 89.79           H
ATOM   4043  CB  SER A 266       4.227  -8.137  -2.790  1.00 89.79           C
ATOM   4044 1HB  SER A 266       4.721  -7.553  -2.013  1.00 89.79           H
ATOM   4045 2HB  SER A 266       5.007  -8.498  -3.461  1.00 89.79           H
ATOM   4046  OG  SER A 266       3.328  -7.301  -3.513  1.00 89.79           O
ATOM   4047  HG  SER A 266       3.347  -7.538  -4.484  1.00 89.79           H
ATOM   4048  HN  SER A 266       2.593  -9.634  -3.997  1.00 89.79           H
ATOM   4049  N   GLN A 267       1.306  -8.572  -1.545  1.00 84.79           N
ATOM   4050  CA  GLN A 267       0.322  -7.922  -0.698  1.00 84.79           C
ATOM   4051  C   GLN A 267      -0.438  -8.962   0.128  1.00 84.79           C
ATOM   4052  O   GLN A 267      -0.895  -8.670   1.232  1.00 84.79           O
ATOM   4053  HA  GLN A 267       0.893  -7.270  -0.037  1.00 84.79           H
ATOM   4054  CB  GLN A 267      -0.642  -7.073  -1.529  1.00 84.79           C
ATOM   4055 1HB  GLN A 267      -1.088  -7.684  -2.313  1.00 84.79           H
ATOM   4056 2HB  GLN A 267      -1.457  -6.718  -0.898  1.00 84.79           H
ATOM   4057  CG  GLN A 267       0.081  -5.879  -2.156  1.00 84.79           C
ATOM   4058 1HG  GLN A 267       0.921  -6.231  -2.755  1.00 84.79           H
ATOM   4059 2HG  GLN A 267      -0.594  -5.354  -2.832  1.00 84.79           H
ATOM   4060  CD  GLN A 267       0.585  -4.915  -1.079  1.00 84.79           C
ATOM   4061  OE1 GLN A 267      -0.014  -4.750  -0.029  1.00 84.79           O
ATOM   4062  NE2 GLN A 267       1.715  -4.291  -1.397  1.00 84.79           N
ATOM   4063 1HE2 GLN A 267       2.156  -4.473  -2.277  1.00 84.79           H
ATOM   4064 2HE2 GLN A 267       2.124  -3.641  -0.758  1.00 84.79           H
ATOM   4065  HN  GLN A 267       0.994  -8.784  -2.471  1.00 84.79           H
ATOM   4066  N   PHE A 268      -0.549 -10.155  -0.439  1.00 90.37           N
ATOM   4067  CA  PHE A 268      -1.415 -11.175   0.127  1.00 90.37           C
ATOM   4068  C   PHE A 268      -0.979 -11.539   1.548  1.00 90.37           C
ATOM   4069  O   PHE A 268      -1.775 -11.469   2.482  1.00 90.37           O
ATOM   4070  HA  PHE A 268      -2.424 -10.764   0.153  1.00 90.37           H
ATOM   4071  CB  PHE A 268      -1.291 -12.412  -0.765  1.00 90.37           C
ATOM   4072 1HB  PHE A 268      -1.543 -12.136  -1.789  1.00 90.37           H
ATOM   4073 2HB  PHE A 268      -0.252 -12.741  -0.770  1.00 90.37           H
ATOM   4074  CG  PHE A 268      -2.179 -13.581  -0.334  1.00 90.37           C
ATOM   4075  CD1 PHE A 268      -1.649 -14.611   0.378  1.00 90.37           C
ATOM   4076  HD1 PHE A 268      -0.591 -14.604   0.642  1.00 90.37           H
ATOM   4077  CD2 PHE A 268      -3.499 -13.590  -0.662  1.00 90.37           C
ATOM   4078  HD2 PHE A 268      -3.924 -12.764  -1.233  1.00 90.37           H
ATOM   4079  CE1 PHE A 268      -2.473 -15.696   0.778  1.00 90.37           C
ATOM   4080  HE1 PHE A 268      -2.048 -16.522   1.348  1.00 90.37           H
ATOM   4081  CE2 PHE A 268      -4.323 -14.675  -0.262  1.00 90.37           C
ATOM   4082  HE2 PHE A 268      -5.381 -14.682  -0.526  1.00 90.37           H
ATOM   4083  CZ  PHE A 268      -3.793 -15.705   0.449  1.00 90.37           C
ATOM   4084  HZ  PHE A 268      -4.426 -16.538   0.756  1.00 90.37           H
ATOM   4085  HN  PHE A 268      -0.060 -10.428  -1.268  1.00 90.37           H
ATOM   4086  N   PRO A 269       0.289 -11.932   1.735  1.00 93.89           N
ATOM   4087  CA  PRO A 269       0.766 -12.333   3.061  1.00 93.89           C
ATOM   4088  C   PRO A 269       0.483 -11.280   4.119  1.00 93.89           C
ATOM   4089  O   PRO A 269       0.050 -11.605   5.223  1.00 93.89           O
ATOM   4090  HA  PRO A 269       0.235 -13.224   3.396  1.00 93.89           H
ATOM   4091  CB  PRO A 269       2.268 -12.544   2.856  1.00 93.89           C
ATOM   4092 1HB  PRO A 269       2.833 -11.638   3.072  1.00 93.89           H
ATOM   4093 2HB  PRO A 269       2.656 -13.325   3.511  1.00 93.89           H
ATOM   4094  CG  PRO A 269       2.372 -12.938   1.388  1.00 93.89           C
ATOM   4095 1HG  PRO A 269       3.378 -12.781   0.998  1.00 93.89           H
ATOM   4096 2HG  PRO A 269       2.145 -13.993   1.234  1.00 93.89           H
ATOM   4097  CD  PRO A 269       1.353 -12.030   0.720  1.00 93.89           C
ATOM   4098 1HD  PRO A 269       1.774 -11.052   0.486  1.00 93.89           H
ATOM   4099 2HD  PRO A 269       0.990 -12.450  -0.218  1.00 93.89           H
ATOM   4100  N   TYR A 270       0.739 -10.033   3.750  1.00 90.73           N
ATOM   4101  CA  TYR A 270       0.566  -8.928   4.677  1.00 90.73           C
ATOM   4102  C   TYR A 270      -0.897  -8.795   5.105  1.00 90.73           C
ATOM   4103  O   TYR A 270      -1.190  -8.649   6.291  1.00 90.73           O
ATOM   4104  HA  TYR A 270       1.177  -9.128   5.557  1.00 90.73           H
ATOM   4105  CB  TYR A 270       0.978  -7.668   3.914  1.00 90.73           C
ATOM   4106 1HB  TYR A 270       2.048  -7.712   3.711  1.00 90.73           H
ATOM   4107 2HB  TYR A 270       0.472  -7.658   2.949  1.00 90.73           H
ATOM   4108  CG  TYR A 270       0.667  -6.364   4.650  1.00 90.73           C
ATOM   4109  CD1 TYR A 270      -0.256  -5.480   4.129  1.00 90.73           C
ATOM   4110  HD1 TYR A 270      -0.763  -5.711   3.192  1.00 90.73           H
ATOM   4111  CD2 TYR A 270       1.308  -6.071   5.837  1.00 90.73           C
ATOM   4112  HD2 TYR A 270       2.037  -6.769   6.249  1.00 90.73           H
ATOM   4113  CE1 TYR A 270      -0.549  -4.252   4.822  1.00 90.73           C
ATOM   4114  HE1 TYR A 270      -1.276  -3.546   4.421  1.00 90.73           H
ATOM   4115  CE2 TYR A 270       1.015  -4.843   6.530  1.00 90.73           C
ATOM   4116  HE2 TYR A 270       1.515  -4.600   7.467  1.00 90.73           H
ATOM   4117  CZ  TYR A 270       0.101  -3.995   5.988  1.00 90.73           C
ATOM   4118  OH  TYR A 270      -0.177  -2.835   6.643  1.00 90.73           O
ATOM   4119  HH  TYR A 270       0.361  -2.781   7.485  1.00 90.73           H
ATOM   4120  HN  TYR A 270       1.057  -9.774   2.838  1.00 90.73           H
ATOM   4121  N   ASN A 271      -1.777  -8.849   4.116  1.00 89.22           N
ATOM   4122  CA  ASN A 271      -3.193  -8.636   4.362  1.00 89.22           C
ATOM   4123  C   ASN A 271      -3.750  -9.815   5.162  1.00 89.22           C
ATOM   4124  O   ASN A 271      -4.749  -9.675   5.866  1.00 89.22           O
ATOM   4125  HA  ASN A 271      -3.250  -7.696   4.910  1.00 89.22           H
ATOM   4126  CB  ASN A 271      -3.972  -8.545   3.048  1.00 89.22           C
ATOM   4127 1HB  ASN A 271      -3.620  -9.312   2.359  1.00 89.22           H
ATOM   4128 2HB  ASN A 271      -5.028  -8.743   3.233  1.00 89.22           H
ATOM   4129  CG  ASN A 271      -3.811  -7.164   2.409  1.00 89.22           C
ATOM   4130  OD1 ASN A 271      -4.416  -6.187   2.820  1.00 89.22           O
ATOM   4131  ND2 ASN A 271      -2.964  -7.138   1.384  1.00 89.22           N
ATOM   4132 1HD2 ASN A 271      -2.500  -7.976   1.098  1.00 89.22           H
ATOM   4133 2HD2 ASN A 271      -2.791  -6.280   0.900  1.00 89.22           H
ATOM   4134  HN  ASN A 271      -1.536  -9.034   3.163  1.00 89.22           H
ATOM   4135  N   CYS A 272      -3.080 -10.950   5.027  1.00 93.77           N
ATOM   4136  CA  CYS A 272      -3.420 -12.119   5.820  1.00 93.77           C
ATOM   4137  C   CYS A 272      -3.239 -11.766   7.298  1.00 93.77           C
ATOM   4138  O   CYS A 272      -4.126 -12.017   8.113  1.00 93.77           O
ATOM   4139  HA  CYS A 272      -4.463 -12.352   5.603  1.00 93.77           H
ATOM   4140  CB  CYS A 272      -2.587 -13.337   5.419  1.00 93.77           C
ATOM   4141 1HB  CYS A 272      -1.531 -13.070   5.383  1.00 93.77           H
ATOM   4142 2HB  CYS A 272      -2.692 -14.123   6.167  1.00 93.77           H
ATOM   4143  SG  CYS A 272      -3.130 -13.956   3.784  1.00 93.77           S
ATOM   4144  HG  CYS A 272      -2.569 -12.981   3.073  1.00 93.77           H
ATOM   4145  HN  CYS A 272      -2.318 -11.077   4.392  1.00 93.77           H
ATOM   4146  N   ILE A 273      -2.085 -11.189   7.599  1.00 92.64           N
ATOM   4147  CA  ILE A 273      -1.770 -10.813   8.967  1.00 92.64           C
ATOM   4148  C   ILE A 273      -2.701  -9.683   9.408  1.00 92.64           C
ATOM   4149  O   ILE A 273      -3.172  -9.669  10.545  1.00 92.64           O
ATOM   4150  HA  ILE A 273      -1.960 -11.683   9.596  1.00 92.64           H
ATOM   4151  CB  ILE A 273      -0.284 -10.474   9.100  1.00 92.64           C
ATOM   4152  HB  ILE A 273      -0.053  -9.672   8.400  1.00 92.64           H
ATOM   4153  CG1 ILE A 273       0.588 -11.672   8.720  1.00 92.64           C
ATOM   4154 1HG1 ILE A 273       0.391 -11.956   7.687  1.00 92.64           H
ATOM   4155 2HG1 ILE A 273       1.641 -11.393   8.779  1.00 92.64           H
ATOM   4156  CG2 ILE A 273       0.035  -9.954  10.503  1.00 92.64           C
ATOM   4157 1HG2 ILE A 273      -0.548  -9.054  10.699  1.00 92.64           H
ATOM   4158 2HG2 ILE A 273      -0.216 -10.718  11.240  1.00 92.64           H
ATOM   4159 3HG2 ILE A 273       1.098  -9.720  10.571  1.00 92.64           H
ATOM   4160  CD1 ILE A 273       0.318 -12.862   9.643  1.00 92.64           C
ATOM   4161 1HD1 ILE A 273       0.540 -12.581  10.672  1.00 92.64           H
ATOM   4162 2HD1 ILE A 273      -0.729 -13.153   9.563  1.00 92.64           H
ATOM   4163 3HD1 ILE A 273       0.951 -13.699   9.350  1.00 92.64           H
ATOM   4164  HN  ILE A 273      -1.374 -10.978   6.928  1.00 92.64           H
ATOM   4165  N   LEU A 274      -2.940  -8.762   8.487  1.00 89.79           N
ATOM   4166  CA  LEU A 274      -3.784  -7.615   8.776  1.00 89.79           C
ATOM   4167  C   LEU A 274      -5.181  -8.101   9.166  1.00 89.79           C
ATOM   4168  O   LEU A 274      -5.826  -7.515  10.035  1.00 89.79           O
ATOM   4169  HA  LEU A 274      -3.348  -7.095   9.629  1.00 89.79           H
ATOM   4170  CB  LEU A 274      -3.780  -6.636   7.599  1.00 89.79           C
ATOM   4171 1HB  LEU A 274      -2.820  -6.715   7.090  1.00 89.79           H
ATOM   4172 2HB  LEU A 274      -4.544  -6.951   6.888  1.00 89.79           H
ATOM   4173  CG  LEU A 274      -4.021  -5.166   7.948  1.00 89.79           C
ATOM   4174  HG  LEU A 274      -4.630  -5.126   8.852  1.00 89.79           H
ATOM   4175  CD1 LEU A 274      -2.704  -4.453   8.258  1.00 89.79           C
ATOM   4176 1HD1 LEU A 274      -2.218  -4.938   9.105  1.00 89.79           H
ATOM   4177 2HD1 LEU A 274      -2.050  -4.503   7.387  1.00 89.79           H
ATOM   4178 3HD1 LEU A 274      -2.904  -3.410   8.503  1.00 89.79           H
ATOM   4179  CD2 LEU A 274      -4.808  -4.462   6.841  1.00 89.79           C
ATOM   4180 1HD2 LEU A 274      -4.247  -4.512   5.908  1.00 89.79           H
ATOM   4181 2HD2 LEU A 274      -5.772  -4.953   6.712  1.00 89.79           H
ATOM   4182 3HD2 LEU A 274      -4.966  -3.419   7.115  1.00 89.79           H
ATOM   4183  HN  LEU A 274      -2.569  -8.790   7.558  1.00 89.79           H
ATOM   4184  N   LEU A 275      -5.608  -9.167   8.506  1.00 91.58           N
ATOM   4185  CA  LEU A 275      -6.919  -9.736   8.770  1.00 91.58           C
ATOM   4186  C   LEU A 275      -6.963 -10.257  10.208  1.00 91.58           C
ATOM   4187  O   LEU A 275      -7.922 -10.004  10.935  1.00 91.58           O
ATOM   4188  HA  LEU A 275      -7.650  -8.933   8.672  1.00 91.58           H
ATOM   4189  CB  LEU A 275      -7.265 -10.795   7.722  1.00 91.58           C
ATOM   4190 1HB  LEU A 275      -7.233 -10.327   6.738  1.00 91.58           H
ATOM   4191 2HB  LEU A 275      -6.489 -11.559   7.736  1.00 91.58           H
ATOM   4192  CG  LEU A 275      -8.622 -11.482   7.885  1.00 91.58           C
ATOM   4193  HG  LEU A 275      -8.670 -11.909   8.887  1.00 91.58           H
ATOM   4194  CD1 LEU A 275      -9.766 -10.472   7.769  1.00 91.58           C
ATOM   4195 1HD1 LEU A 275      -9.662  -9.715   8.546  1.00 91.58           H
ATOM   4196 2HD1 LEU A 275      -9.731  -9.995   6.789  1.00 91.58           H
ATOM   4197 3HD1 LEU A 275     -10.719 -10.987   7.889  1.00 91.58           H
ATOM   4198  CD2 LEU A 275      -8.774 -12.637   6.894  1.00 91.58           C
ATOM   4199 1HD2 LEU A 275      -8.697 -12.255   5.876  1.00 91.58           H
ATOM   4200 2HD2 LEU A 275      -7.988 -13.371   7.067  1.00 91.58           H
ATOM   4201 3HD2 LEU A 275      -9.748 -13.108   7.031  1.00 91.58           H
ATOM   4202  HN  LEU A 275      -5.077  -9.639   7.803  1.00 91.58           H
ATOM   4203  N   VAL A 276      -5.912 -10.976  10.576  1.00 93.49           N
ATOM   4204  CA  VAL A 276      -5.818 -11.533  11.914  1.00 93.49           C
ATOM   4205  C   VAL A 276      -5.902 -10.401  12.940  1.00 93.49           C
ATOM   4206  O   VAL A 276      -6.630 -10.505  13.927  1.00 93.49           O
ATOM   4207  HA  VAL A 276      -6.670 -12.198  12.055  1.00 93.49           H
ATOM   4208  CB  VAL A 276      -4.541 -12.365  12.046  1.00 93.49           C
ATOM   4209  HB  VAL A 276      -3.699 -11.734  11.764  1.00 93.49           H
ATOM   4210  CG1 VAL A 276      -4.327 -12.815  13.493  1.00 93.49           C
ATOM   4211 1HG1 VAL A 276      -4.241 -11.940  14.137  1.00 93.49           H
ATOM   4212 2HG1 VAL A 276      -5.174 -13.422  13.814  1.00 93.49           H
ATOM   4213 3HG1 VAL A 276      -3.412 -13.405  13.558  1.00 93.49           H
ATOM   4214  CG2 VAL A 276      -4.568 -13.565  11.097  1.00 93.49           C
ATOM   4215 1HG2 VAL A 276      -5.423 -14.197  11.335  1.00 93.49           H
ATOM   4216 2HG2 VAL A 276      -4.651 -13.213  10.069  1.00 93.49           H
ATOM   4217 3HG2 VAL A 276      -3.649 -14.139  11.211  1.00 93.49           H
ATOM   4218  HN  VAL A 276      -5.137 -11.178   9.978  1.00 93.49           H
ATOM   4219  N   GLN A 277      -5.148  -9.345  12.673  1.00 90.20           N
ATOM   4220  CA  GLN A 277      -5.108  -8.206  13.574  1.00 90.20           C
ATOM   4221  C   GLN A 277      -6.493  -7.564  13.679  1.00 90.20           C
ATOM   4222  O   GLN A 277      -6.880  -7.085  14.744  1.00 90.20           O
ATOM   4223  HA  GLN A 277      -4.815  -8.612  14.541  1.00 90.20           H
ATOM   4224  CB  GLN A 277      -4.063  -7.184  13.120  1.00 90.20           C
ATOM   4225 1HB  GLN A 277      -4.182  -6.985  12.055  1.00 90.20           H
ATOM   4226 2HB  GLN A 277      -4.223  -6.240  13.641  1.00 90.20           H
ATOM   4227  CG  GLN A 277      -2.646  -7.691  13.395  1.00 90.20           C
ATOM   4228 1HG  GLN A 277      -2.537  -7.920  14.455  1.00 90.20           H
ATOM   4229 2HG  GLN A 277      -2.476  -8.620  12.849  1.00 90.20           H
ATOM   4230  CD  GLN A 277      -1.602  -6.652  12.981  1.00 90.20           C
ATOM   4231  OE1 GLN A 277      -1.851  -5.773  12.172  1.00 90.20           O
ATOM   4232  NE2 GLN A 277      -0.424  -6.801  13.579  1.00 90.20           N
ATOM   4233 1HE2 GLN A 277      -0.286  -7.544  14.234  1.00 90.20           H
ATOM   4234 2HE2 GLN A 277       0.324  -6.170  13.375  1.00 90.20           H
ATOM   4235  HN  GLN A 277      -4.573  -9.261  11.859  1.00 90.20           H
ATOM   4236  N   THR A 278      -7.201  -7.573  12.559  1.00 90.71           N
ATOM   4237  CA  THR A 278      -8.519  -6.963  12.501  1.00 90.71           C
ATOM   4238  C   THR A 278      -9.507  -7.743  13.371  1.00 90.71           C
ATOM   4239  O   THR A 278     -10.294  -7.150  14.106  1.00 90.71           O
ATOM   4240  HA  THR A 278      -8.450  -5.958  12.918  1.00 90.71           H
ATOM   4241  CB  THR A 278      -8.937  -6.879  11.032  1.00 90.71           C
ATOM   4242  HB  THR A 278      -9.073  -7.874  10.609  1.00 90.71           H
ATOM   4243  OG1 THR A 278      -7.919  -6.087  10.425  1.00 90.71           O
ATOM   4244  HG1 THR A 278      -7.018  -6.455  10.654  1.00 90.71           H
ATOM   4245  CG2 THR A 278     -10.214  -6.061  10.832  1.00 90.71           C
ATOM   4246 1HG2 THR A 278     -10.055  -5.045  11.194  1.00 90.71           H
ATOM   4247 2HG2 THR A 278     -11.031  -6.521  11.388  1.00 90.71           H
ATOM   4248 3HG2 THR A 278     -10.466  -6.033   9.772  1.00 90.71           H
ATOM   4249  HN  THR A 278      -6.890  -7.988  11.704  1.00 90.71           H
ATOM   4250  N   ILE A 279      -9.433  -9.061  13.258  1.00 91.08           N
ATOM   4251  CA  ILE A 279     -10.309  -9.928  14.026  1.00 91.08           C
ATOM   4252  C   ILE A 279      -9.977  -9.793  15.513  1.00 91.08           C
ATOM   4253  O   ILE A 279     -10.877  -9.705  16.348  1.00 91.08           O
ATOM   4254  HA  ILE A 279     -11.331  -9.583  13.868  1.00 91.08           H
ATOM   4255  CB  ILE A 279     -10.231 -11.365  13.506  1.00 91.08           C
ATOM   4256  HB  ILE A 279      -9.184 -11.668  13.495  1.00 91.08           H
ATOM   4257  CG1 ILE A 279     -10.743 -11.457  12.068  1.00 91.08           C
ATOM   4258 1HG1 ILE A 279     -11.828 -11.350  12.057  1.00 91.08           H
ATOM   4259 2HG1 ILE A 279     -10.336 -10.634  11.480  1.00 91.08           H
ATOM   4260  CG2 ILE A 279     -10.969 -12.327  14.440  1.00 91.08           C
ATOM   4261 1HG2 ILE A 279     -10.518 -12.289  15.431  1.00 91.08           H
ATOM   4262 2HG2 ILE A 279     -12.018 -12.036  14.506  1.00 91.08           H
ATOM   4263 3HG2 ILE A 279     -10.898 -13.341  14.047  1.00 91.08           H
ATOM   4264  CD1 ILE A 279     -10.350 -12.790  11.429  1.00 91.08           C
ATOM   4265 1HD1 ILE A 279      -9.264 -12.883  11.420  1.00 91.08           H
ATOM   4266 2HD1 ILE A 279     -10.780 -13.610  12.006  1.00 91.08           H
ATOM   4267 3HD1 ILE A 279     -10.727 -12.829  10.407  1.00 91.08           H
ATOM   4268  HN  ILE A 279      -8.790  -9.535  12.656  1.00 91.08           H
ATOM   4269  N   ASP A 280      -8.684  -9.781  15.800  1.00 90.47           N
ATOM   4270  CA  ASP A 280      -8.222  -9.704  17.175  1.00 90.47           C
ATOM   4271  C   ASP A 280      -8.653  -8.366  17.779  1.00 90.47           C
ATOM   4272  O   ASP A 280      -8.977  -8.290  18.963  1.00 90.47           O
ATOM   4273  HA  ASP A 280      -8.680 -10.555  17.679  1.00 90.47           H
ATOM   4274  CB  ASP A 280      -6.696  -9.787  17.250  1.00 90.47           C
ATOM   4275 1HB  ASP A 280      -6.353 -10.692  16.748  1.00 90.47           H
ATOM   4276 2HB  ASP A 280      -6.256  -8.942  16.720  1.00 90.47           H
ATOM   4277  CG  ASP A 280      -6.218  -9.791  18.703  1.00 90.47           C
ATOM   4278  OD1 ASP A 280      -6.761 -10.609  19.477  1.00 90.47           O
ATOM   4279  OD2 ASP A 280      -5.320  -8.976  19.007  1.00 90.47           O
ATOM   4280  HN  ASP A 280      -7.959  -9.822  15.112  1.00 90.47           H
ATOM   4281  N   ALA A 281      -8.642  -7.342  16.937  1.00 89.75           N
ATOM   4282  CA  ALA A 281      -9.038  -6.013  17.370  1.00 89.75           C
ATOM   4283  C   ALA A 281     -10.483  -6.055  17.873  1.00 89.75           C
ATOM   4284  O   ALA A 281     -10.867  -5.264  18.733  1.00 89.75           O
ATOM   4285  HA  ALA A 281      -8.384  -5.723  18.193  1.00 89.75           H
ATOM   4286  CB  ALA A 281      -8.851  -5.024  16.218  1.00 89.75           C
ATOM   4287 1HB  ALA A 281      -7.803  -5.010  15.918  1.00 89.75           H
ATOM   4288 2HB  ALA A 281      -9.467  -5.329  15.373  1.00 89.75           H
ATOM   4289 3HB  ALA A 281      -9.148  -4.027  16.544  1.00 89.75           H
ATOM   4290  HN  ALA A 281      -8.369  -7.410  15.978  1.00 89.75           H
ATOM   4291  N   TYR A 282     -11.243  -6.985  17.315  1.00 78.06           N
ATOM   4292  CA  TYR A 282     -12.648  -7.113  17.665  1.00 78.06           C
ATOM   4293  C   TYR A 282     -12.848  -8.166  18.757  1.00 78.06           C
ATOM   4294  O   TYR A 282     -13.556  -7.925  19.734  1.00 78.06           O
ATOM   4295  HA  TYR A 282     -12.991  -6.147  18.035  1.00 78.06           H
ATOM   4296  CB  TYR A 282     -13.359  -7.574  16.392  1.00 78.06           C
ATOM   4297 1HB  TYR A 282     -13.121  -6.883  15.583  1.00 78.06           H
ATOM   4298 2HB  TYR A 282     -12.968  -8.550  16.102  1.00 78.06           H
ATOM   4299  CG  TYR A 282     -14.880  -7.672  16.529  1.00 78.06           C
ATOM   4300  CD1 TYR A 282     -15.479  -8.902  16.709  1.00 78.06           C
ATOM   4301  HD1 TYR A 282     -14.869  -9.804  16.753  1.00 78.06           H
ATOM   4302  CD2 TYR A 282     -15.652  -6.529  16.472  1.00 78.06           C
ATOM   4303  HD2 TYR A 282     -15.179  -5.558  16.330  1.00 78.06           H
ATOM   4304  CE1 TYR A 282     -16.910  -8.993  16.838  1.00 78.06           C
ATOM   4305  HE1 TYR A 282     -17.396  -9.959  16.981  1.00 78.06           H
ATOM   4306  CE2 TYR A 282     -17.083  -6.621  16.602  1.00 78.06           C
ATOM   4307  HE2 TYR A 282     -17.705  -5.727  16.559  1.00 78.06           H
ATOM   4308  CZ  TYR A 282     -17.642  -7.849  16.778  1.00 78.06           C
ATOM   4309  OH  TYR A 282     -18.994  -7.935  16.900  1.00 78.06           O
ATOM   4310  HH  TYR A 282     -19.263  -8.886  17.053  1.00 78.06           H
ATOM   4311  HN  TYR A 282     -10.915  -7.643  16.637  1.00 78.06           H
ATOM   4312  N   ALA A 283     -12.211  -9.310  18.555  1.00 87.87           N
ATOM   4313  CA  ALA A 283     -12.510 -10.484  19.356  1.00 87.87           C
ATOM   4314  C   ALA A 283     -11.538 -10.553  20.535  1.00 87.87           C
ATOM   4315  O   ALA A 283     -11.819 -11.205  21.540  1.00 87.87           O
ATOM   4316  HA  ALA A 283     -13.525 -10.375  19.739  1.00 87.87           H
ATOM   4317  CB  ALA A 283     -12.448 -11.734  18.475  1.00 87.87           C
ATOM   4318 1HB  ALA A 283     -13.178 -11.647  17.670  1.00 87.87           H
ATOM   4319 2HB  ALA A 283     -11.449 -11.829  18.050  1.00 87.87           H
ATOM   4320 3HB  ALA A 283     -12.672 -12.614  19.077  1.00 87.87           H
ATOM   4321  HN  ALA A 283     -11.504  -9.441  17.860  1.00 87.87           H
ATOM   4322  N   MET A 284     -10.413  -9.872  20.373  1.00 80.57           N
ATOM   4323  CA  MET A 284      -9.399  -9.844  21.414  1.00 80.57           C
ATOM   4324  C   MET A 284      -9.093 -11.255  21.920  1.00 80.57           C
ATOM   4325  O   MET A 284      -9.009 -11.481  23.126  1.00 80.57           O
ATOM   4326  HA  MET A 284      -8.511  -9.418  20.947  1.00 80.57           H
ATOM   4327  CB  MET A 284      -9.885  -8.978  22.578  1.00 80.57           C
ATOM   4328 1HB  MET A 284     -10.778  -9.422  23.017  1.00 80.57           H
ATOM   4329 2HB  MET A 284      -9.125  -8.952  23.359  1.00 80.57           H
ATOM   4330  CG  MET A 284     -10.194  -7.554  22.110  1.00 80.57           C
ATOM   4331 1HG  MET A 284      -9.293  -7.092  21.708  1.00 80.57           H
ATOM   4332 2HG  MET A 284     -10.927  -7.578  21.305  1.00 80.57           H
ATOM   4333  SD  MET A 284     -10.818  -6.586  23.474  1.00 80.57           S
ATOM   4334  CE  MET A 284     -11.175  -5.055  22.629  1.00 80.57           C
ATOM   4335 1HE  MET A 284     -10.259  -4.661  22.188  1.00 80.57           H
ATOM   4336 2HE  MET A 284     -11.908  -5.237  21.842  1.00 80.57           H
ATOM   4337 3HE  MET A 284     -11.576  -4.333  23.340  1.00 80.57           H
ATOM   4338  HN  MET A 284     -10.190  -9.347  19.552  1.00 80.57           H
ATOM   4339  N   PHE A 285      -8.936 -12.168  20.972  1.00 82.59           N
ATOM   4340  CA  PHE A 285      -8.823 -13.578  21.303  1.00 82.59           C
ATOM   4341  C   PHE A 285      -7.373 -13.953  21.616  1.00 82.59           C
ATOM   4342  O   PHE A 285      -7.109 -15.021  22.168  1.00 82.59           O
ATOM   4343  HA  PHE A 285      -9.440 -13.754  22.184  1.00 82.59           H
ATOM   4344  CB  PHE A 285      -9.287 -14.365  20.075  1.00 82.59           C
ATOM   4345 1HB  PHE A 285      -9.389 -15.415  20.347  1.00 82.59           H
ATOM   4346 2HB  PHE A 285     -10.277 -14.013  19.784  1.00 82.59           H
ATOM   4347  CG  PHE A 285      -8.347 -14.252  18.873  1.00 82.59           C
ATOM   4348  CD1 PHE A 285      -8.530 -13.263  17.957  1.00 82.59           C
ATOM   4349  HD1 PHE A 285      -9.346 -12.551  18.080  1.00 82.59           H
ATOM   4350  CD2 PHE A 285      -7.329 -15.141  18.720  1.00 82.59           C
ATOM   4351  HD2 PHE A 285      -7.183 -15.933  19.454  1.00 82.59           H
ATOM   4352  CE1 PHE A 285      -7.658 -13.159  16.841  1.00 82.59           C
ATOM   4353  HE1 PHE A 285      -7.805 -12.367  16.107  1.00 82.59           H
ATOM   4354  CE2 PHE A 285      -6.458 -15.036  17.604  1.00 82.59           C
ATOM   4355  HE2 PHE A 285      -5.642 -15.749  17.481  1.00 82.59           H
ATOM   4356  CZ  PHE A 285      -6.641 -14.048  16.688  1.00 82.59           C
ATOM   4357  HZ  PHE A 285      -5.971 -13.968  15.832  1.00 82.59           H
ATOM   4358  HN  PHE A 285      -8.886 -11.958  19.996  1.00 82.59           H
ATOM   4359  N   ILE A 286      -6.471 -13.055  21.250  1.00 85.13           N
ATOM   4360  CA  ILE A 286      -5.056 -13.268  21.505  1.00 85.13           C
ATOM   4361  C   ILE A 286      -4.718 -12.784  22.917  1.00 85.13           C
ATOM   4362  O   ILE A 286      -4.578 -11.585  23.149  1.00 85.13           O
ATOM   4363  HA  ILE A 286      -4.873 -14.341  21.455  1.00 85.13           H
ATOM   4364  CB  ILE A 286      -4.210 -12.613  20.411  1.00 85.13           C
ATOM   4365  HB  ILE A 286      -4.425 -11.545  20.407  1.00 85.13           H
ATOM   4366  CG1 ILE A 286      -4.584 -13.155  19.030  1.00 85.13           C
ATOM   4367 1HG1 ILE A 286      -4.342 -14.217  18.975  1.00 85.13           H
ATOM   4368 2HG1 ILE A 286      -5.660 -13.065  18.880  1.00 85.13           H
ATOM   4369  CG2 ILE A 286      -2.717 -12.772  20.704  1.00 85.13           C
ATOM   4370 1HG2 ILE A 286      -2.481 -12.299  21.658  1.00 85.13           H
ATOM   4371 2HG2 ILE A 286      -2.467 -13.832  20.752  1.00 85.13           H
ATOM   4372 3HG2 ILE A 286      -2.138 -12.297  19.912  1.00 85.13           H
ATOM   4373  CD1 ILE A 286      -3.843 -12.399  17.926  1.00 85.13           C
ATOM   4374 1HD1 ILE A 286      -4.107 -11.342  17.969  1.00 85.13           H
ATOM   4375 2HD1 ILE A 286      -2.768 -12.512  18.066  1.00 85.13           H
ATOM   4376 3HD1 ILE A 286      -4.128 -12.804  16.954  1.00 85.13           H
ATOM   4377  HN  ILE A 286      -6.692 -12.196  20.789  1.00 85.13           H
ATOM   4378  N   SER A 287      -4.596 -13.743  23.823  1.00 84.08           N
ATOM   4379  CA  SER A 287      -4.280 -13.430  25.206  1.00 84.08           C
ATOM   4380  C   SER A 287      -2.841 -13.843  25.521  1.00 84.08           C
ATOM   4381  O   SER A 287      -2.277 -13.423  26.530  1.00 84.08           O
ATOM   4382  HA  SER A 287      -4.394 -12.349  25.291  1.00 84.08           H
ATOM   4383  CB  SER A 287      -5.252 -14.121  26.164  1.00 84.08           C
ATOM   4384 1HB  SER A 287      -4.969 -13.897  27.192  1.00 84.08           H
ATOM   4385 2HB  SER A 287      -6.255 -13.721  26.015  1.00 84.08           H
ATOM   4386  OG  SER A 287      -5.273 -15.534  25.975  1.00 84.08           O
ATOM   4387  HG  SER A 287      -5.943 -15.951  26.590  1.00 84.08           H
ATOM   4388  HN  SER A 287      -4.709 -14.717  23.625  1.00 84.08           H
ATOM   4389  N   ASN A 288      -2.288 -14.662  24.638  1.00 84.93           N
ATOM   4390  CA  ASN A 288      -0.962 -15.214  24.857  1.00 84.93           C
ATOM   4391  C   ASN A 288       0.085 -14.257  24.284  1.00 84.93           C
ATOM   4392  O   ASN A 288       0.057 -13.939  23.096  1.00 84.93           O
ATOM   4393  HA  ASN A 288      -0.874 -15.329  25.937  1.00 84.93           H
ATOM   4394  CB  ASN A 288      -0.803 -16.564  24.154  1.00 84.93           C
ATOM   4395 1HB  ASN A 288      -1.641 -17.212  24.412  1.00 84.93           H
ATOM   4396 2HB  ASN A 288      -0.832 -16.421  23.074  1.00 84.93           H
ATOM   4397  CG  ASN A 288       0.512 -17.238  24.550  1.00 84.93           C
ATOM   4398  OD1 ASN A 288       1.552 -16.610  24.661  1.00 84.93           O
ATOM   4399  ND2 ASN A 288       0.408 -18.547  24.756  1.00 84.93           N
ATOM   4400 1HD2 ASN A 288      -0.476 -19.002  24.648  1.00 84.93           H
ATOM   4401 2HD2 ASN A 288       1.214 -19.077  25.020  1.00 84.93           H
ATOM   4402  HN  ASN A 288      -2.729 -14.948  23.787  1.00 84.93           H
ATOM   4403  N   CYS A 289       0.985 -13.824  25.155  1.00 89.93           N
ATOM   4404  CA  CYS A 289       1.979 -12.835  24.775  1.00 89.93           C
ATOM   4405  C   CYS A 289       2.878 -13.446  23.698  1.00 89.93           C
ATOM   4406  O   CYS A 289       3.271 -12.764  22.753  1.00 89.93           O
ATOM   4407  HA  CYS A 289       1.433 -11.977  24.383  1.00 89.93           H
ATOM   4408  CB  CYS A 289       2.784 -12.349  25.982  1.00 89.93           C
ATOM   4409 1HB  CYS A 289       2.111 -11.958  26.745  1.00 89.93           H
ATOM   4410 2HB  CYS A 289       3.322 -13.185  26.431  1.00 89.93           H
ATOM   4411  SG  CYS A 289       3.966 -11.051  25.466  1.00 89.93           S
ATOM   4412  HN  CYS A 289       1.041 -14.138  26.103  1.00 89.93           H
ATOM   4413  N   ALA A 290       3.177 -14.724  23.877  1.00 92.14           N
ATOM   4414  CA  ALA A 290       4.084 -15.414  22.976  1.00 92.14           C
ATOM   4415  C   ALA A 290       3.502 -15.397  21.561  1.00 92.14           C
ATOM   4416  O   ALA A 290       4.227 -15.183  20.590  1.00 92.14           O
ATOM   4417  HA  ALA A 290       5.029 -14.871  22.977  1.00 92.14           H
ATOM   4418  CB  ALA A 290       4.330 -16.835  23.488  1.00 92.14           C
ATOM   4419 1HB  ALA A 290       4.771 -16.791  24.484  1.00 92.14           H
ATOM   4420 2HB  ALA A 290       3.384 -17.374  23.533  1.00 92.14           H
ATOM   4421 3HB  ALA A 290       5.011 -17.352  22.811  1.00 92.14           H
ATOM   4422  HN  ALA A 290       2.811 -15.285  24.620  1.00 92.14           H
ATOM   4423  N   VAL A 291       2.199 -15.624  21.489  1.00 92.20           N
ATOM   4424  CA  VAL A 291       1.509 -15.627  20.210  1.00 92.20           C
ATOM   4425  C   VAL A 291       1.533 -14.216  19.619  1.00 92.20           C
ATOM   4426  O   VAL A 291       1.770 -14.043  18.425  1.00 92.20           O
ATOM   4427  HA  VAL A 291       2.054 -16.296  19.544  1.00 92.20           H
ATOM   4428  CB  VAL A 291       0.093 -16.180  20.381  1.00 92.20           C
ATOM   4429  HB  VAL A 291      -0.425 -15.556  21.109  1.00 92.20           H
ATOM   4430  CG1 VAL A 291      -0.685 -16.110  19.065  1.00 92.20           C
ATOM   4431 1HG1 VAL A 291      -0.752 -15.073  18.737  1.00 92.20           H
ATOM   4432 2HG1 VAL A 291      -0.169 -16.698  18.306  1.00 92.20           H
ATOM   4433 3HG1 VAL A 291      -1.688 -16.509  19.214  1.00 92.20           H
ATOM   4434  CG2 VAL A 291       0.124 -17.610  20.924  1.00 92.20           C
ATOM   4435 1HG2 VAL A 291       0.667 -18.250  20.230  1.00 92.20           H
ATOM   4436 2HG2 VAL A 291       0.622 -17.619  21.894  1.00 92.20           H
ATOM   4437 3HG2 VAL A 291      -0.896 -17.978  21.036  1.00 92.20           H
ATOM   4438  HN  VAL A 291       1.618 -15.804  22.283  1.00 92.20           H
ATOM   4439  N   SER A 292       1.285 -13.243  20.484  1.00 92.51           N
ATOM   4440  CA  SER A 292       1.245 -11.855  20.056  1.00 92.51           C
ATOM   4441  C   SER A 292       2.602 -11.444  19.482  1.00 92.51           C
ATOM   4442  O   SER A 292       2.668 -10.773  18.454  1.00 92.51           O
ATOM   4443  HA  SER A 292       0.475 -11.812  19.286  1.00 92.51           H
ATOM   4444  CB  SER A 292       0.857 -10.933  21.214  1.00 92.51           C
ATOM   4445 1HB  SER A 292      -0.061 -11.296  21.675  1.00 92.51           H
ATOM   4446 2HB  SER A 292       1.632 -10.967  21.980  1.00 92.51           H
ATOM   4447  OG  SER A 292       0.672  -9.586  20.786  1.00 92.51           O
ATOM   4448  HG  SER A 292      -0.150  -9.517  20.222  1.00 92.51           H
ATOM   4449  HN  SER A 292       1.113 -13.390  21.458  1.00 92.51           H
ATOM   4450  N   THR A 293       3.652 -11.865  20.173  1.00 89.28           N
ATOM   4451  CA  THR A 293       5.003 -11.512  19.770  1.00 89.28           C
ATOM   4452  C   THR A 293       5.300 -12.050  18.369  1.00 89.28           C
ATOM   4453  O   THR A 293       5.835 -11.333  17.525  1.00 89.28           O
ATOM   4454  HA  THR A 293       5.072 -10.425  19.716  1.00 89.28           H
ATOM   4455  CB  THR A 293       5.966 -12.033  20.838  1.00 89.28           C
ATOM   4456  HB  THR A 293       5.881 -13.114  20.945  1.00 89.28           H
ATOM   4457  OG1 THR A 293       5.642 -11.273  21.999  1.00 89.28           O
ATOM   4458  HG1 THR A 293       4.928 -11.737  22.523  1.00 89.28           H
ATOM   4459  CG2 THR A 293       7.422 -11.663  20.545  1.00 89.28           C
ATOM   4460 1HG2 THR A 293       7.519 -10.578  20.506  1.00 89.28           H
ATOM   4461 2HG2 THR A 293       7.719 -12.089  19.587  1.00 89.28           H
ATOM   4462 3HG2 THR A 293       8.063 -12.057  21.334  1.00 89.28           H
ATOM   4463  HN  THR A 293       3.591 -12.436  20.991  1.00 89.28           H
ATOM   4464  N   ASN A 294       4.939 -13.309  18.165  1.00 90.82           N
ATOM   4465  CA  ASN A 294       5.223 -13.973  16.904  1.00 90.82           C
ATOM   4466  C   ASN A 294       4.441 -13.285  15.783  1.00 90.82           C
ATOM   4467  O   ASN A 294       4.945 -13.137  14.671  1.00 90.82           O
ATOM   4468  HA  ASN A 294       6.302 -13.889  16.772  1.00 90.82           H
ATOM   4469  CB  ASN A 294       4.795 -15.441  16.947  1.00 90.82           C
ATOM   4470 1HB  ASN A 294       3.791 -15.519  17.363  1.00 90.82           H
ATOM   4471 2HB  ASN A 294       4.752 -15.841  15.934  1.00 90.82           H
ATOM   4472  CG  ASN A 294       5.767 -16.271  17.787  1.00 90.82           C
ATOM   4473  OD1 ASN A 294       6.903 -15.894  18.022  1.00 90.82           O
ATOM   4474  ND2 ASN A 294       5.259 -17.420  18.225  1.00 90.82           N
ATOM   4475 1HD2 ASN A 294       4.318 -17.670  17.996  1.00 90.82           H
ATOM   4476 2HD2 ASN A 294       5.818 -18.033  18.784  1.00 90.82           H
ATOM   4477  HN  ASN A 294       4.463 -13.871  18.841  1.00 90.82           H
ATOM   4478  N   ILE A 295       3.223 -12.884  16.115  1.00 91.27           N
ATOM   4479  CA  ILE A 295       2.363 -12.223  15.147  1.00 91.27           C
ATOM   4480  C   ILE A 295       2.998 -10.895  14.731  1.00 91.27           C
ATOM   4481  O   ILE A 295       2.982 -10.538  13.554  1.00 91.27           O
ATOM   4482  HA  ILE A 295       2.303 -12.867  14.270  1.00 91.27           H
ATOM   4483  CB  ILE A 295       0.944 -12.079  15.701  1.00 91.27           C
ATOM   4484  HB  ILE A 295       1.014 -11.730  16.732  1.00 91.27           H
ATOM   4485  CG1 ILE A 295       0.227 -13.431  15.729  1.00 91.27           C
ATOM   4486 1HG1 ILE A 295       0.042 -13.769  14.710  1.00 91.27           H
ATOM   4487 2HG1 ILE A 295       0.866 -14.176  16.202  1.00 91.27           H
ATOM   4488  CG2 ILE A 295       0.154 -11.027  14.920  1.00 91.27           C
ATOM   4489 1HG2 ILE A 295       0.659 -10.064  14.997  1.00 91.27           H
ATOM   4490 2HG2 ILE A 295       0.092 -11.323  13.873  1.00 91.27           H
ATOM   4491 3HG2 ILE A 295      -0.850 -10.945  15.335  1.00 91.27           H
ATOM   4492  CD1 ILE A 295      -1.098 -13.332  16.488  1.00 91.27           C
ATOM   4493 1HD1 ILE A 295      -0.907 -13.017  17.514  1.00 91.27           H
ATOM   4494 2HD1 ILE A 295      -1.744 -12.604  15.998  1.00 91.27           H
ATOM   4495 3HD1 ILE A 295      -1.587 -14.307  16.493  1.00 91.27           H
ATOM   4496  HN  ILE A 295       2.823 -13.003  17.023  1.00 91.27           H
ATOM   4497  N   ASP A 296       3.542 -10.200  15.719  1.00 92.10           N
ATOM   4498  CA  ASP A 296       4.126  -8.891  15.480  1.00 92.10           C
ATOM   4499  C   ASP A 296       5.338  -9.039  14.559  1.00 92.10           C
ATOM   4500  O   ASP A 296       5.556  -8.211  13.676  1.00 92.10           O
ATOM   4501  HA  ASP A 296       3.329  -8.300  15.028  1.00 92.10           H
ATOM   4502  CB  ASP A 296       4.600  -8.252  16.787  1.00 92.10           C
ATOM   4503 1HB  ASP A 296       5.145  -8.988  17.379  1.00 92.10           H
ATOM   4504 2HB  ASP A 296       5.294  -7.441  16.569  1.00 92.10           H
ATOM   4505  CG  ASP A 296       3.417  -7.715  17.595  1.00 92.10           C
ATOM   4506  OD1 ASP A 296       2.313  -7.650  17.011  1.00 92.10           O
ATOM   4507  OD2 ASP A 296       3.643  -7.381  18.778  1.00 92.10           O
ATOM   4508  HN  ASP A 296       3.587 -10.516  16.666  1.00 92.10           H
ATOM   4509  N   ILE A 297       6.096 -10.099  14.797  1.00 91.18           N
ATOM   4510  CA  ILE A 297       7.267 -10.380  13.983  1.00 91.18           C
ATOM   4511  C   ILE A 297       6.825 -10.697  12.553  1.00 91.18           C
ATOM   4512  O   ILE A 297       7.406 -10.192  11.594  1.00 91.18           O
ATOM   4513  HA  ILE A 297       7.876  -9.476  13.964  1.00 91.18           H
ATOM   4514  CB  ILE A 297       8.113 -11.482  14.623  1.00 91.18           C
ATOM   4515  HB  ILE A 297       7.455 -12.313  14.879  1.00 91.18           H
ATOM   4516  CG1 ILE A 297       8.752 -10.996  15.926  1.00 91.18           C
ATOM   4517 1HG1 ILE A 297       9.504 -10.239  15.705  1.00 91.18           H
ATOM   4518 2HG1 ILE A 297       7.996 -10.522  16.551  1.00 91.18           H
ATOM   4519  CG2 ILE A 297       9.154 -12.017  13.638  1.00 91.18           C
ATOM   4520 1HG2 ILE A 297       8.649 -12.427  12.763  1.00 91.18           H
ATOM   4521 2HG2 ILE A 297       9.813 -11.205  13.330  1.00 91.18           H
ATOM   4522 3HG2 ILE A 297       9.741 -12.799  14.119  1.00 91.18           H
ATOM   4523  CD1 ILE A 297       9.398 -12.157  16.686  1.00 91.18           C
ATOM   4524 1HD1 ILE A 297       8.638 -12.901  16.926  1.00 91.18           H
ATOM   4525 2HD1 ILE A 297      10.170 -12.612  16.066  1.00 91.18           H
ATOM   4526 3HD1 ILE A 297       9.845 -11.783  17.607  1.00 91.18           H
ATOM   4527  HN  ILE A 297       5.922 -10.758  15.528  1.00 91.18           H
ATOM   4528  N   CYS A 298       5.799 -11.531  12.456  1.00 93.54           N
ATOM   4529  CA  CYS A 298       5.266 -11.912  11.159  1.00 93.54           C
ATOM   4530  C   CYS A 298       4.823 -10.643  10.429  1.00 93.54           C
ATOM   4531  O   CYS A 298       5.027 -10.512   9.224  1.00 93.54           O
ATOM   4532  HA  CYS A 298       6.075 -12.406  10.621  1.00 93.54           H
ATOM   4533  CB  CYS A 298       4.124 -12.922  11.293  1.00 93.54           C
ATOM   4534 1HB  CYS A 298       3.422 -12.591  12.058  1.00 93.54           H
ATOM   4535 2HB  CYS A 298       3.569 -12.981  10.356  1.00 93.54           H
ATOM   4536  SG  CYS A 298       4.792 -14.569  11.728  1.00 93.54           S
ATOM   4537  HG  CYS A 298       4.990 -14.303  13.016  1.00 93.54           H
ATOM   4538  HN  CYS A 298       5.337 -11.942  13.241  1.00 93.54           H
ATOM   4539  N   PHE A 299       4.224  -9.739  11.191  1.00 93.02           N
ATOM   4540  CA  PHE A 299       3.744  -8.487  10.631  1.00 93.02           C
ATOM   4541  C   PHE A 299       4.894  -7.685  10.017  1.00 93.02           C
ATOM   4542  O   PHE A 299       4.775  -7.176   8.904  1.00 93.02           O
ATOM   4543  HA  PHE A 299       3.022  -8.736   9.854  1.00 93.02           H
ATOM   4544  CB  PHE A 299       3.137  -7.685  11.783  1.00 93.02           C
ATOM   4545 1HB  PHE A 299       2.333  -8.267  12.234  1.00 93.02           H
ATOM   4546 2HB  PHE A 299       3.896  -7.541  12.552  1.00 93.02           H
ATOM   4547  CG  PHE A 299       2.588  -6.318  11.369  1.00 93.02           C
ATOM   4548  CD1 PHE A 299       3.324  -5.195  11.584  1.00 93.02           C
ATOM   4549  HD1 PHE A 299       4.306  -5.269  12.052  1.00 93.02           H
ATOM   4550  CD2 PHE A 299       1.363  -6.226  10.785  1.00 93.02           C
ATOM   4551  HD2 PHE A 299       0.772  -7.126  10.613  1.00 93.02           H
ATOM   4552  CE1 PHE A 299       2.814  -3.927  11.199  1.00 93.02           C
ATOM   4553  HE1 PHE A 299       3.404  -3.027  11.371  1.00 93.02           H
ATOM   4554  CE2 PHE A 299       0.853  -4.958  10.400  1.00 93.02           C
ATOM   4555  HE2 PHE A 299      -0.129  -4.885   9.932  1.00 93.02           H
ATOM   4556  CZ  PHE A 299       1.589  -3.835  10.615  1.00 93.02           C
ATOM   4557  HZ  PHE A 299       1.198  -2.862  10.320  1.00 93.02           H
ATOM   4558  HN  PHE A 299       4.066  -9.851  12.172  1.00 93.02           H
ATOM   4559  N   GLN A 300       5.980  -7.598  10.770  1.00 89.08           N
ATOM   4560  CA  GLN A 300       7.136  -6.834  10.331  1.00 89.08           C
ATOM   4561  C   GLN A 300       7.634  -7.354   8.981  1.00 89.08           C
ATOM   4562  O   GLN A 300       7.888  -6.572   8.066  1.00 89.08           O
ATOM   4563  HA  GLN A 300       6.782  -5.808  10.225  1.00 89.08           H
ATOM   4564  CB  GLN A 300       8.250  -6.874  11.378  1.00 89.08           C
ATOM   4565 1HB  GLN A 300       8.422  -7.903  11.692  1.00 89.08           H
ATOM   4566 2HB  GLN A 300       9.181  -6.515  10.938  1.00 89.08           H
ATOM   4567  CG  GLN A 300       7.891  -6.017  12.594  1.00 89.08           C
ATOM   4568 1HG  GLN A 300       7.682  -4.996  12.275  1.00 89.08           H
ATOM   4569 2HG  GLN A 300       6.981  -6.399  13.056  1.00 89.08           H
ATOM   4570  CD  GLN A 300       9.027  -6.015  13.618  1.00 89.08           C
ATOM   4571  OE1 GLN A 300      10.188  -5.821  13.296  1.00 89.08           O
ATOM   4572  NE2 GLN A 300       8.630  -6.241  14.867  1.00 89.08           N
ATOM   4573 1HE2 GLN A 300       7.662  -6.392  15.064  1.00 89.08           H
ATOM   4574 2HE2 GLN A 300       9.300  -6.259  15.609  1.00 89.08           H
ATOM   4575  HN  GLN A 300       6.079  -8.036  11.663  1.00 89.08           H
ATOM   4576  N   VAL A 301       7.758  -8.670   8.899  1.00 94.04           N
ATOM   4577  CA  VAL A 301       8.337  -9.296   7.722  1.00 94.04           C
ATOM   4578  C   VAL A 301       7.426  -9.047   6.518  1.00 94.04           C
ATOM   4579  O   VAL A 301       7.883  -8.580   5.475  1.00 94.04           O
ATOM   4580  HA  VAL A 301       9.300  -8.820   7.537  1.00 94.04           H
ATOM   4581  CB  VAL A 301       8.584 -10.782   7.987  1.00 94.04           C
ATOM   4582  HB  VAL A 301       7.634 -11.235   8.270  1.00 94.04           H
ATOM   4583  CG1 VAL A 301       9.085 -11.488   6.726  1.00 94.04           C
ATOM   4584 1HG1 VAL A 301       8.340 -11.394   5.936  1.00 94.04           H
ATOM   4585 2HG1 VAL A 301      10.019 -11.031   6.400  1.00 94.04           H
ATOM   4586 3HG1 VAL A 301       9.253 -12.543   6.943  1.00 94.04           H
ATOM   4587  CG2 VAL A 301       9.561 -10.976   9.149  1.00 94.04           C
ATOM   4588 1HG2 VAL A 301      10.512 -10.501   8.907  1.00 94.04           H
ATOM   4589 2HG2 VAL A 301       9.148 -10.524  10.051  1.00 94.04           H
ATOM   4590 3HG2 VAL A 301       9.720 -12.041   9.316  1.00 94.04           H
ATOM   4591  HN  VAL A 301       7.471  -9.305   9.617  1.00 94.04           H
ATOM   4592  N   THR A 302       6.154  -9.371   6.701  1.00 93.32           N
ATOM   4593  CA  THR A 302       5.208  -9.342   5.599  1.00 93.32           C
ATOM   4594  C   THR A 302       4.998  -7.906   5.114  1.00 93.32           C
ATOM   4595  O   THR A 302       4.799  -7.671   3.923  1.00 93.32           O
ATOM   4596  HA  THR A 302       5.634  -9.901   4.765  1.00 93.32           H
ATOM   4597  CB  THR A 302       3.919 -10.021   6.064  1.00 93.32           C
ATOM   4598  HB  THR A 302       3.159  -9.991   5.283  1.00 93.32           H
ATOM   4599  OG1 THR A 302       3.586  -9.344   7.273  1.00 93.32           O
ATOM   4600  HG1 THR A 302       3.908  -9.871   8.060  1.00 93.32           H
ATOM   4601  CG2 THR A 302       4.145 -11.471   6.499  1.00 93.32           C
ATOM   4602 1HG2 THR A 302       4.855 -11.495   7.326  1.00 93.32           H
ATOM   4603 2HG2 THR A 302       4.543 -12.043   5.662  1.00 93.32           H
ATOM   4604 3HG2 THR A 302       3.198 -11.905   6.820  1.00 93.32           H
ATOM   4605  HN  THR A 302       5.769  -9.648   7.581  1.00 93.32           H
ATOM   4606  N   GLN A 303       5.048  -6.982   6.063  1.00 89.81           N
ATOM   4607  CA  GLN A 303       4.907  -5.572   5.742  1.00 89.81           C
ATOM   4608  C   GLN A 303       6.061  -5.113   4.848  1.00 89.81           C
ATOM   4609  O   GLN A 303       5.852  -4.368   3.892  1.00 89.81           O
ATOM   4610  HA  GLN A 303       3.965  -5.490   5.200  1.00 89.81           H
ATOM   4611  CB  GLN A 303       4.829  -4.725   7.014  1.00 89.81           C
ATOM   4612 1HB  GLN A 303       3.964  -5.028   7.604  1.00 89.81           H
ATOM   4613 2HB  GLN A 303       5.712  -4.903   7.628  1.00 89.81           H
ATOM   4614  CG  GLN A 303       4.727  -3.236   6.676  1.00 89.81           C
ATOM   4615 1HG  GLN A 303       5.676  -2.886   6.269  1.00 89.81           H
ATOM   4616 2HG  GLN A 303       3.974  -3.086   5.903  1.00 89.81           H
ATOM   4617  CD  GLN A 303       4.364  -2.416   7.916  1.00 89.81           C
ATOM   4618  OE1 GLN A 303       5.135  -2.285   8.852  1.00 89.81           O
ATOM   4619  NE2 GLN A 303       3.150  -1.875   7.869  1.00 89.81           N
ATOM   4620 1HE2 GLN A 303       2.567  -2.022   7.070  1.00 89.81           H
ATOM   4621 2HE2 GLN A 303       2.821  -1.320   8.634  1.00 89.81           H
ATOM   4622  HN  GLN A 303       5.181  -7.183   7.033  1.00 89.81           H
ATOM   4623  N   THR A 304       7.254  -5.578   5.190  1.00 91.59           N
ATOM   4624  CA  THR A 304       8.449  -5.176   4.468  1.00 91.59           C
ATOM   4625  C   THR A 304       8.387  -5.667   3.020  1.00 91.59           C
ATOM   4626  O   THR A 304       8.710  -4.924   2.095  1.00 91.59           O
ATOM   4627  HA  THR A 304       8.482  -4.087   4.436  1.00 91.59           H
ATOM   4628  CB  THR A 304       9.664  -5.701   5.236  1.00 91.59           C
ATOM   4629  HB  THR A 304       9.689  -6.791   5.227  1.00 91.59           H
ATOM   4630  OG1 THR A 304       9.548  -5.099   6.522  1.00 91.59           O
ATOM   4631  HG1 THR A 304       9.136  -5.744   7.166  1.00 91.59           H
ATOM   4632  CG2 THR A 304      10.984  -5.156   4.686  1.00 91.59           C
ATOM   4633 1HG2 THR A 304      10.986  -4.068   4.758  1.00 91.59           H
ATOM   4634 2HG2 THR A 304      11.093  -5.452   3.643  1.00 91.59           H
ATOM   4635 3HG2 THR A 304      11.813  -5.560   5.267  1.00 91.59           H
ATOM   4636  HN  THR A 304       7.410  -6.215   5.945  1.00 91.59           H
ATOM   4637  N   ILE A 305       7.969  -6.915   2.869  1.00 91.99           N
ATOM   4638  CA  ILE A 305       7.826  -7.502   1.548  1.00 91.99           C
ATOM   4639  C   ILE A 305       6.868  -6.647   0.716  1.00 91.99           C
ATOM   4640  O   ILE A 305       7.084  -6.451  -0.479  1.00 91.99           O
ATOM   4641  HA  ILE A 305       8.807  -7.482   1.073  1.00 91.99           H
ATOM   4642  CB  ILE A 305       7.405  -8.969   1.655  1.00 91.99           C
ATOM   4643  HB  ILE A 305       6.535  -9.027   2.310  1.00 91.99           H
ATOM   4644  CG1 ILE A 305       8.509  -9.811   2.297  1.00 91.99           C
ATOM   4645 1HG1 ILE A 305       9.323  -9.953   1.585  1.00 91.99           H
ATOM   4646 2HG1 ILE A 305       8.925  -9.280   3.153  1.00 91.99           H
ATOM   4647  CG2 ILE A 305       6.982  -9.520   0.292  1.00 91.99           C
ATOM   4648 1HG2 ILE A 305       6.141  -8.941  -0.089  1.00 91.99           H
ATOM   4649 2HG2 ILE A 305       7.818  -9.446  -0.404  1.00 91.99           H
ATOM   4650 3HG2 ILE A 305       6.688 -10.564   0.397  1.00 91.99           H
ATOM   4651  CD1 ILE A 305       7.972 -11.172   2.744  1.00 91.99           C
ATOM   4652 1HD1 ILE A 305       7.175 -11.026   3.474  1.00 91.99           H
ATOM   4653 2HD1 ILE A 305       7.579 -11.709   1.881  1.00 91.99           H
ATOM   4654 3HD1 ILE A 305       8.778 -11.750   3.197  1.00 91.99           H
ATOM   4655  HN  ILE A 305       7.731  -7.521   3.629  1.00 91.99           H
ATOM   4656  N   ALA A 306       5.831  -6.159   1.381  1.00 91.92           N
ATOM   4657  CA  ALA A 306       4.816  -5.367   0.708  1.00 91.92           C
ATOM   4658  C   ALA A 306       5.446  -4.073   0.190  1.00 91.92           C
ATOM   4659  O   ALA A 306       5.092  -3.593  -0.886  1.00 91.92           O
ATOM   4660  HA  ALA A 306       4.449  -5.947  -0.139  1.00 91.92           H
ATOM   4661  CB  ALA A 306       3.653  -5.106   1.667  1.00 91.92           C
ATOM   4662 1HB  ALA A 306       3.222  -6.056   1.983  1.00 91.92           H
ATOM   4663 2HB  ALA A 306       4.017  -4.564   2.540  1.00 91.92           H
ATOM   4664 3HB  ALA A 306       2.892  -4.511   1.162  1.00 91.92           H
ATOM   4665  HN  ALA A 306       5.679  -6.298   2.359  1.00 91.92           H
ATOM   4666  N   PHE A 307       6.369  -3.544   0.980  1.00 90.12           N
ATOM   4667  CA  PHE A 307       6.997  -2.275   0.652  1.00 90.12           C
ATOM   4668  C   PHE A 307       7.939  -2.422  -0.545  1.00 90.12           C
ATOM   4669  O   PHE A 307       8.117  -1.483  -1.318  1.00 90.12           O
ATOM   4670  HA  PHE A 307       6.200  -1.575   0.401  1.00 90.12           H
ATOM   4671  CB  PHE A 307       7.810  -1.849   1.876  1.00 90.12           C
ATOM   4672 1HB  PHE A 307       8.432  -2.685   2.196  1.00 90.12           H
ATOM   4673 2HB  PHE A 307       8.484  -1.042   1.589  1.00 90.12           H
ATOM   4674  CG  PHE A 307       6.957  -1.385   3.058  1.00 90.12           C
ATOM   4675  CD1 PHE A 307       5.613  -1.237   2.911  1.00 90.12           C
ATOM   4676  HD1 PHE A 307       5.143  -1.450   1.951  1.00 90.12           H
ATOM   4677  CD2 PHE A 307       7.543  -1.119   4.257  1.00 90.12           C
ATOM   4678  HD2 PHE A 307       8.620  -1.237   4.374  1.00 90.12           H
ATOM   4679  CE1 PHE A 307       4.822  -0.807   4.009  1.00 90.12           C
ATOM   4680  HE1 PHE A 307       3.745  -0.689   3.891  1.00 90.12           H
ATOM   4681  CE2 PHE A 307       6.752  -0.689   5.354  1.00 90.12           C
ATOM   4682  HE2 PHE A 307       7.221  -0.476   6.314  1.00 90.12           H
ATOM   4683  CZ  PHE A 307       5.408  -0.541   5.207  1.00 90.12           C
ATOM   4684  HZ  PHE A 307       4.800  -0.211   6.050  1.00 90.12           H
ATOM   4685  HN  PHE A 307       6.688  -3.966   1.828  1.00 90.12           H
ATOM   4686  N   PHE A 308       8.516  -3.609  -0.660  1.00 86.84           N
ATOM   4687  CA  PHE A 308       9.425  -3.896  -1.757  1.00 86.84           C
ATOM   4688  C   PHE A 308       8.716  -3.763  -3.106  1.00 86.84           C
ATOM   4689  O   PHE A 308       9.357  -3.519  -4.127  1.00 86.84           O
ATOM   4690  HA  PHE A 308      10.237  -3.171  -1.702  1.00 86.84           H
ATOM   4691  CB  PHE A 308       9.895  -5.341  -1.582  1.00 86.84           C
ATOM   4692 1HB  PHE A 308       9.129  -5.900  -1.045  1.00 86.84           H
ATOM   4693 2HB  PHE A 308       9.995  -5.802  -2.565  1.00 86.84           H
ATOM   4694  CG  PHE A 308      11.223  -5.478  -0.835  1.00 86.84           C
ATOM   4695  CD1 PHE A 308      12.395  -5.222  -1.477  1.00 86.84           C
ATOM   4696  HD1 PHE A 308      12.387  -4.919  -2.524  1.00 86.84           H
ATOM   4697  CD2 PHE A 308      11.233  -5.855   0.472  1.00 86.84           C
ATOM   4698  HD2 PHE A 308      10.294  -6.060   0.987  1.00 86.84           H
ATOM   4699  CE1 PHE A 308      13.627  -5.348  -0.783  1.00 86.84           C
ATOM   4700  HE1 PHE A 308      14.566  -5.143  -1.298  1.00 86.84           H
ATOM   4701  CE2 PHE A 308      12.465  -5.981   1.166  1.00 86.84           C
ATOM   4702  HE2 PHE A 308      12.473  -6.284   2.213  1.00 86.84           H
ATOM   4703  CZ  PHE A 308      13.636  -5.725   0.524  1.00 86.84           C
ATOM   4704  HZ  PHE A 308      14.582  -5.822   1.056  1.00 86.84           H
ATOM   4705  HN  PHE A 308       8.373  -4.365  -0.022  1.00 86.84           H
ATOM   4706  N   HIS A 309       7.402  -3.929  -3.066  1.00 79.46           N
ATOM   4707  CA  HIS A 309       6.600  -3.846  -4.275  1.00 79.46           C
ATOM   4708  C   HIS A 309       6.794  -2.475  -4.926  1.00 79.46           C
ATOM   4709  O   HIS A 309       6.848  -2.367  -6.151  1.00 79.46           O
ATOM   4710  HA  HIS A 309       6.973  -4.615  -4.951  1.00 79.46           H
ATOM   4711  CB  HIS A 309       5.132  -4.158  -3.977  1.00 79.46           C
ATOM   4712 1HB  HIS A 309       5.050  -5.197  -3.658  1.00 79.46           H
ATOM   4713 2HB  HIS A 309       4.803  -3.541  -3.141  1.00 79.46           H
ATOM   4714  CG  HIS A 309       4.206  -3.930  -5.147  1.00 79.46           C
ATOM   4715  ND1 HIS A 309       3.449  -2.781  -5.292  1.00 79.46           N
ATOM   4716  HD1 HIS A 309       3.435  -2.006  -4.660  1.00 79.46           H
ATOM   4717  CD2 HIS A 309       3.923  -4.716  -6.226  1.00 79.46           C
ATOM   4718  HD2 HIS A 309       4.349  -5.699  -6.428  1.00 79.46           H
ATOM   4719  CE1 HIS A 309       2.745  -2.881  -6.410  1.00 79.46           C
ATOM   4720  HE1 HIS A 309       2.053  -2.136  -6.800  1.00 79.46           H
ATOM   4721  NE2 HIS A 309       3.040  -4.081  -6.987  1.00 79.46           N
ATOM   4722  HN  HIS A 309       6.887  -4.117  -2.230  1.00 79.46           H
ATOM   4723  N   SER A 310       6.895  -1.461  -4.079  1.00 83.50           N
ATOM   4724  CA  SER A 310       6.922  -0.088  -4.553  1.00 83.50           C
ATOM   4725  C   SER A 310       8.230   0.182  -5.299  1.00 83.50           C
ATOM   4726  O   SER A 310       8.301   1.089  -6.127  1.00 83.50           O
ATOM   4727  HA  SER A 310       6.071   0.000  -5.229  1.00 83.50           H
ATOM   4728  CB  SER A 310       6.758   0.898  -3.395  1.00 83.50           C
ATOM   4729 1HB  SER A 310       7.530   0.712  -2.649  1.00 83.50           H
ATOM   4730 2HB  SER A 310       6.906   1.914  -3.761  1.00 83.50           H
ATOM   4731  OG  SER A 310       5.474   0.796  -2.785  1.00 83.50           O
ATOM   4732  HG  SER A 310       4.785   1.233  -3.363  1.00 83.50           H
ATOM   4733  HN  SER A 310       6.957  -1.567  -3.086  1.00 83.50           H
ATOM   4734  N   CYS A 311       9.233  -0.623  -4.980  1.00 86.75           N
ATOM   4735  CA  CYS A 311      10.538  -0.476  -5.603  1.00 86.75           C
ATOM   4736  C   CYS A 311      10.619  -1.449  -6.781  1.00 86.75           C
ATOM   4737  O   CYS A 311      11.479  -1.308  -7.649  1.00 86.75           O
ATOM   4738  HA  CYS A 311      10.606   0.556  -5.947  1.00 86.75           H
ATOM   4739  CB  CYS A 311      11.672  -0.699  -4.600  1.00 86.75           C
ATOM   4740 1HB  CYS A 311      12.604  -0.298  -4.999  1.00 86.75           H
ATOM   4741 2HB  CYS A 311      11.462  -0.160  -3.676  1.00 86.75           H
ATOM   4742  SG  CYS A 311      11.859  -2.485  -4.253  1.00 86.75           S
ATOM   4743  HG  CYS A 311      12.897  -2.359  -3.431  1.00 86.75           H
ATOM   4744  HN  CYS A 311       9.166  -1.362  -4.310  1.00 86.75           H
ATOM   4745  N   LEU A 312       9.711  -2.414  -6.774  1.00 84.50           N
ATOM   4746  CA  LEU A 312       9.767  -3.500  -7.738  1.00 84.50           C
ATOM   4747  C   LEU A 312       9.138  -3.040  -9.055  1.00 84.50           C
ATOM   4748  O   LEU A 312       9.583  -3.437 -10.131  1.00 84.50           O
ATOM   4749  HA  LEU A 312      10.818  -3.725  -7.917  1.00 84.50           H
ATOM   4750  CB  LEU A 312       9.126  -4.763  -7.159  1.00 84.50           C
ATOM   4751 1HB  LEU A 312       8.201  -4.480  -6.657  1.00 84.50           H
ATOM   4752 2HB  LEU A 312       8.853  -5.420  -7.985  1.00 84.50           H
ATOM   4753  CG  LEU A 312       9.985  -5.560  -6.174  1.00 84.50           C
ATOM   4754  HG  LEU A 312      10.276  -4.896  -5.360  1.00 84.50           H
ATOM   4755  CD1 LEU A 312       9.187  -6.710  -5.556  1.00 84.50           C
ATOM   4756 1HD1 LEU A 312       8.325  -6.309  -5.024  1.00 84.50           H
ATOM   4757 2HD1 LEU A 312       8.847  -7.381  -6.345  1.00 84.50           H
ATOM   4758 3HD1 LEU A 312       9.821  -7.259  -4.861  1.00 84.50           H
ATOM   4759  CD2 LEU A 312      11.273  -6.048  -6.840  1.00 84.50           C
ATOM   4760 1HD2 LEU A 312      11.024  -6.690  -7.685  1.00 84.50           H
ATOM   4761 2HD2 LEU A 312      11.848  -5.191  -7.192  1.00 84.50           H
ATOM   4762 3HD2 LEU A 312      11.864  -6.611  -6.118  1.00 84.50           H
ATOM   4763  HN  LEU A 312       8.950  -2.462  -6.127  1.00 84.50           H
ATOM   4764  N   ASN A 313       8.114  -2.210  -8.926  1.00 79.90           N
ATOM   4765  CA  ASN A 313       7.321  -1.816 -10.078  1.00 79.90           C
ATOM   4766  C   ASN A 313       8.250  -1.305 -11.181  1.00 79.90           C
ATOM   4767  O   ASN A 313       8.214  -1.799 -12.307  1.00 79.90           O
ATOM   4768  HA  ASN A 313       6.778  -2.714 -10.374  1.00 79.90           H
ATOM   4769  CB  ASN A 313       6.349  -0.690  -9.719  1.00 79.90           C
ATOM   4770 1HB  ASN A 313       6.849   0.036  -9.079  1.00 79.90           H
ATOM   4771 2HB  ASN A 313       6.047  -0.163 -10.624  1.00 79.90           H
ATOM   4772  CG  ASN A 313       5.112  -1.240  -9.006  1.00 79.90           C
ATOM   4773  OD1 ASN A 313       4.698  -2.370  -9.208  1.00 79.90           O
ATOM   4774  ND2 ASN A 313       4.546  -0.381  -8.163  1.00 79.90           N
ATOM   4775 1HD2 ASN A 313       4.937   0.532  -8.044  1.00 79.90           H
ATOM   4776 2HD2 ASN A 313       3.731  -0.647  -7.649  1.00 79.90           H
ATOM   4777  HN  ASN A 313       7.824  -1.810  -8.057  1.00 79.90           H
ATOM   4778  N   PRO A 314       9.096  -0.310 -10.880  1.00 80.58           N
ATOM   4779  CA  PRO A 314       9.976   0.267 -11.899  1.00 80.58           C
ATOM   4780  C   PRO A 314      10.798  -0.792 -12.617  1.00 80.58           C
ATOM   4781  O   PRO A 314      10.962  -0.735 -13.835  1.00 80.58           O
ATOM   4782  HA  PRO A 314       9.383   0.745 -12.679  1.00 80.58           H
ATOM   4783  CB  PRO A 314      10.861   1.233 -11.109  1.00 80.58           C
ATOM   4784 1HB  PRO A 314      11.780   0.753 -10.775  1.00 80.58           H
ATOM   4785 2HB  PRO A 314      11.152   2.094 -11.711  1.00 80.58           H
ATOM   4786  CG  PRO A 314       9.979   1.640  -9.935  1.00 80.58           C
ATOM   4787 1HG  PRO A 314      10.565   2.036  -9.106  1.00 80.58           H
ATOM   4788 2HG  PRO A 314       9.272   2.422 -10.211  1.00 80.58           H
ATOM   4789  CD  PRO A 314       9.279   0.341  -9.570  1.00 80.58           C
ATOM   4790 1HD  PRO A 314       9.884  -0.271  -8.901  1.00 80.58           H
ATOM   4791 2HD  PRO A 314       8.331   0.520  -9.063  1.00 80.58           H
ATOM   4792  N   VAL A 315      11.296  -1.739 -11.836  1.00 81.97           N
ATOM   4793  CA  VAL A 315      12.162  -2.774 -12.375  1.00 81.97           C
ATOM   4794  C   VAL A 315      11.374  -3.623 -13.374  1.00 81.97           C
ATOM   4795  O   VAL A 315      11.896  -3.999 -14.422  1.00 81.97           O
ATOM   4796  HA  VAL A 315      12.978  -2.279 -12.902  1.00 81.97           H
ATOM   4797  CB  VAL A 315      12.765  -3.597 -11.235  1.00 81.97           C
ATOM   4798  HB  VAL A 315      11.946  -4.069 -10.692  1.00 81.97           H
ATOM   4799  CG1 VAL A 315      13.669  -4.705 -11.778  1.00 81.97           C
ATOM   4800 1HG1 VAL A 315      13.087  -5.368 -12.418  1.00 81.97           H
ATOM   4801 2HG1 VAL A 315      14.480  -4.262 -12.356  1.00 81.97           H
ATOM   4802 3HG1 VAL A 315      14.085  -5.275 -10.946  1.00 81.97           H
ATOM   4803  CG2 VAL A 315      13.524  -2.701 -10.254  1.00 81.97           C
ATOM   4804 1HG2 VAL A 315      14.330  -2.189 -10.779  1.00 81.97           H
ATOM   4805 2HG2 VAL A 315      12.841  -1.966  -9.830  1.00 81.97           H
ATOM   4806 3HG2 VAL A 315      13.943  -3.312  -9.453  1.00 81.97           H
ATOM   4807  HN  VAL A 315      11.118  -1.805 -10.854  1.00 81.97           H
ATOM   4808  N   LEU A 316      10.130  -3.901 -13.013  1.00 80.58           N
ATOM   4809  CA  LEU A 316       9.276  -4.731 -13.847  1.00 80.58           C
ATOM   4810  C   LEU A 316       9.139  -4.087 -15.228  1.00 80.58           C
ATOM   4811  O   LEU A 316       9.184  -4.777 -16.245  1.00 80.58           O
ATOM   4812  HA  LEU A 316       9.771  -5.695 -13.963  1.00 80.58           H
ATOM   4813  CB  LEU A 316       7.938  -4.990 -13.153  1.00 80.58           C
ATOM   4814 1HB  LEU A 316       7.479  -4.028 -12.922  1.00 80.58           H
ATOM   4815 2HB  LEU A 316       7.278  -5.497 -13.857  1.00 80.58           H
ATOM   4816  CG  LEU A 316       7.998  -5.817 -11.867  1.00 80.58           C
ATOM   4817  HG  LEU A 316       8.654  -5.306 -11.163  1.00 80.58           H
ATOM   4818  CD1 LEU A 316       6.618  -5.912 -11.211  1.00 80.58           C
ATOM   4819 1HD1 LEU A 316       6.263  -4.911 -10.967  1.00 80.58           H
ATOM   4820 2HD1 LEU A 316       5.920  -6.387 -11.900  1.00 80.58           H
ATOM   4821 3HD1 LEU A 316       6.690  -6.505 -10.299  1.00 80.58           H
ATOM   4822  CD2 LEU A 316       8.603  -7.197 -12.130  1.00 80.58           C
ATOM   4823 1HD2 LEU A 316       7.992  -7.728 -12.860  1.00 80.58           H
ATOM   4824 2HD2 LEU A 316       9.615  -7.081 -12.519  1.00 80.58           H
ATOM   4825 3HD2 LEU A 316       8.634  -7.764 -11.200  1.00 80.58           H
ATOM   4826  HN  LEU A 316       9.704  -3.570 -12.171  1.00 80.58           H
ATOM   4827  N   TYR A 317       8.973  -2.773 -15.219  1.00 71.57           N
ATOM   4828  CA  TYR A 317       8.783  -2.035 -16.456  1.00 71.57           C
ATOM   4829  C   TYR A 317      10.023  -2.130 -17.348  1.00 71.57           C
ATOM   4830  O   TYR A 317       9.909  -2.199 -18.570  1.00 71.57           O
ATOM   4831  HA  TYR A 317       7.933  -2.470 -16.981  1.00 71.57           H
ATOM   4832  CB  TYR A 317       8.574  -0.575 -16.048  1.00 71.57           C
ATOM   4833 1HB  TYR A 317       9.470  -0.219 -15.538  1.00 71.57           H
ATOM   4834 2HB  TYR A 317       8.459   0.030 -16.947  1.00 71.57           H
ATOM   4835  CG  TYR A 317       7.364  -0.350 -15.140  1.00 71.57           C
ATOM   4836  CD1 TYR A 317       6.307  -1.236 -15.167  1.00 71.57           C
ATOM   4837  HD1 TYR A 317       6.334  -2.097 -15.836  1.00 71.57           H
ATOM   4838  CD2 TYR A 317       7.329   0.740 -14.294  1.00 71.57           C
ATOM   4839  HD2 TYR A 317       8.164   1.440 -14.272  1.00 71.57           H
ATOM   4840  CE1 TYR A 317       5.167  -1.024 -14.312  1.00 71.57           C
ATOM   4841  HE1 TYR A 317       4.326  -1.717 -14.324  1.00 71.57           H
ATOM   4842  CE2 TYR A 317       6.190   0.952 -13.439  1.00 71.57           C
ATOM   4843  HE2 TYR A 317       6.150   1.808 -12.766  1.00 71.57           H
ATOM   4844  CZ  TYR A 317       5.165   0.059 -13.490  1.00 71.57           C
ATOM   4845  OH  TYR A 317       4.089   0.259 -12.683  1.00 71.57           O
ATOM   4846  HH  TYR A 317       4.212   1.097 -12.151  1.00 71.57           H
ATOM   4847  HN  TYR A 317       8.967  -2.215 -14.389  1.00 71.57           H
ATOM   4848  N   VAL A 318      11.179  -2.131 -16.700  1.00 73.66           N
ATOM   4849  CA  VAL A 318      12.441  -2.162 -17.421  1.00 73.66           C
ATOM   4850  C   VAL A 318      12.561  -3.491 -18.171  1.00 73.66           C
ATOM   4851  O   VAL A 318      12.841  -3.508 -19.369  1.00 73.66           O
ATOM   4852  HA  VAL A 318      12.425  -1.350 -18.148  1.00 73.66           H
ATOM   4853  CB  VAL A 318      13.601  -1.913 -16.456  1.00 73.66           C
ATOM   4854  HB  VAL A 318      13.516  -2.628 -15.637  1.00 73.66           H
ATOM   4855  CG1 VAL A 318      14.947  -2.148 -17.145  1.00 73.66           C
ATOM   4856 1HG1 VAL A 318      15.000  -3.178 -17.498  1.00 73.66           H
ATOM   4857 2HG1 VAL A 318      15.045  -1.468 -17.992  1.00 73.66           H
ATOM   4858 3HG1 VAL A 318      15.755  -1.964 -16.437  1.00 73.66           H
ATOM   4859  CG2 VAL A 318      13.528  -0.506 -15.862  1.00 73.66           C
ATOM   4860 1HG2 VAL A 318      13.576   0.231 -16.664  1.00 73.66           H
ATOM   4861 2HG2 VAL A 318      12.590  -0.389 -15.318  1.00 73.66           H
ATOM   4862 3HG2 VAL A 318      14.364  -0.355 -15.179  1.00 73.66           H
ATOM   4863  HN  VAL A 318      11.263  -2.110 -15.704  1.00 73.66           H
ATOM   4864  N   PHE A 319      12.344  -4.571 -17.435  1.00 72.49           N
ATOM   4865  CA  PHE A 319      12.627  -5.898 -17.953  1.00 72.49           C
ATOM   4866  C   PHE A 319      11.500  -6.382 -18.869  1.00 72.49           C
ATOM   4867  O   PHE A 319      11.750  -7.071 -19.856  1.00 72.49           O
ATOM   4868  HA  PHE A 319      13.553  -5.832 -18.524  1.00 72.49           H
ATOM   4869  CB  PHE A 319      12.727  -6.836 -16.749  1.00 72.49           C
ATOM   4870 1HB  PHE A 319      11.937  -6.588 -16.041  1.00 72.49           H
ATOM   4871 2HB  PHE A 319      12.548  -7.859 -17.081  1.00 72.49           H
ATOM   4872  CG  PHE A 319      14.075  -6.780 -16.027  1.00 72.49           C
ATOM   4873  CD1 PHE A 319      15.182  -7.314 -16.609  1.00 72.49           C
ATOM   4874  HD1 PHE A 319      15.109  -7.782 -17.591  1.00 72.49           H
ATOM   4875  CD2 PHE A 319      14.166  -6.196 -14.802  1.00 72.49           C
ATOM   4876  HD2 PHE A 319      13.279  -5.768 -14.335  1.00 72.49           H
ATOM   4877  CE1 PHE A 319      16.433  -7.262 -15.939  1.00 72.49           C
ATOM   4878  HE1 PHE A 319      17.319  -7.690 -16.406  1.00 72.49           H
ATOM   4879  CE2 PHE A 319      15.417  -6.143 -14.132  1.00 72.49           C
ATOM   4880  HE2 PHE A 319      15.490  -5.675 -13.150  1.00 72.49           H
ATOM   4881  CZ  PHE A 319      16.524  -6.677 -14.715  1.00 72.49           C
ATOM   4882  HZ  PHE A 319      17.484  -6.637 -14.200  1.00 72.49           H
ATOM   4883  HN  PHE A 319      11.982  -4.549 -16.503  1.00 72.49           H
ATOM   4884  N   VAL A 320      10.283  -6.001 -18.508  1.00 76.36           N
ATOM   4885  CA  VAL A 320       9.104  -6.564 -19.142  1.00 76.36           C
ATOM   4886  C   VAL A 320       8.621  -5.617 -20.243  1.00 76.36           C
ATOM   4887  O   VAL A 320       8.010  -6.053 -21.218  1.00 76.36           O
ATOM   4888  HA  VAL A 320       9.396  -7.511 -19.598  1.00 76.36           H
ATOM   4889  CB  VAL A 320       8.032  -6.855 -18.090  1.00 76.36           C
ATOM   4890  HB  VAL A 320       7.665  -5.900 -17.713  1.00 76.36           H
ATOM   4891  CG1 VAL A 320       6.848  -7.603 -18.706  1.00 76.36           C
ATOM   4892 1HG1 VAL A 320       6.406  -6.997 -19.496  1.00 76.36           H
ATOM   4893 2HG1 VAL A 320       7.194  -8.549 -19.123  1.00 76.36           H
ATOM   4894 3HG1 VAL A 320       6.101  -7.797 -17.936  1.00 76.36           H
ATOM   4895  CG2 VAL A 320       8.619  -7.632 -16.910  1.00 76.36           C
ATOM   4896 1HG2 VAL A 320       9.026  -8.579 -17.265  1.00 76.36           H
ATOM   4897 2HG2 VAL A 320       9.413  -7.046 -16.447  1.00 76.36           H
ATOM   4898 3HG2 VAL A 320       7.836  -7.825 -16.177  1.00 76.36           H
ATOM   4899  HN  VAL A 320      10.098  -5.322 -17.798  1.00 76.36           H
ATOM   4900  N   GLY A 321       8.912  -4.339 -20.049  1.00 78.11           N
ATOM   4901  CA  GLY A 321       8.365  -3.308 -20.915  1.00 78.11           C
ATOM   4902  C   GLY A 321       9.309  -3.016 -22.083  1.00 78.11           C
ATOM   4903  O   GLY A 321      10.246  -2.231 -21.947  1.00 78.11           O
ATOM   4904 1HA  GLY A 321       7.395  -3.625 -21.297  1.00 78.11           H
ATOM   4905 2HA  GLY A 321       8.199  -2.397 -20.341  1.00 78.11           H
ATOM   4906  HN  GLY A 321       9.508  -4.006 -19.319  1.00 78.11           H
ATOM   4907  N   GLU A 322       9.029  -3.664 -23.204  1.00 68.26           N
ATOM   4908  CA  GLU A 322       9.760  -3.389 -24.430  1.00 68.26           C
ATOM   4909  C   GLU A 322       9.635  -1.910 -24.802  1.00 68.26           C
ATOM   4910  O   GLU A 322      10.604  -1.293 -25.242  1.00 68.26           O
ATOM   4911  HA  GLU A 322      10.800  -3.628 -24.207  1.00 68.26           H
ATOM   4912  CB  GLU A 322       9.273  -4.284 -25.571  1.00 68.26           C
ATOM   4913 1HB  GLU A 322       8.184  -4.273 -25.608  1.00 68.26           H
ATOM   4914 2HB  GLU A 322       9.739  -3.973 -26.506  1.00 68.26           H
ATOM   4915  CG  GLU A 322       9.692  -5.738 -25.344  1.00 68.26           C
ATOM   4916 1HG  GLU A 322      10.766  -5.787 -25.165  1.00 68.26           H
ATOM   4917 2HG  GLU A 322       9.202  -6.127 -24.452  1.00 68.26           H
ATOM   4918  CD  GLU A 322       9.331  -6.607 -26.551  1.00 68.26           C
ATOM   4919  OE1 GLU A 322       9.522  -7.838 -26.441  1.00 68.26           O
ATOM   4920  OE2 GLU A 322       8.872  -6.022 -27.555  1.00 68.26           O
ATOM   4921  HN  GLU A 322       8.320  -4.364 -23.284  1.00 68.26           H
ATOM   4922  N   ARG A 323       8.434  -1.384 -24.611  1.00 64.91           N
ATOM   4923  CA  ARG A 323       8.161   0.002 -24.949  1.00 64.91           C
ATOM   4924  C   ARG A 323       8.936   0.938 -24.019  1.00 64.91           C
ATOM   4925  O   ARG A 323       9.548   1.904 -24.473  1.00 64.91           O
ATOM   4926  HA  ARG A 323       8.497   0.108 -25.981  1.00 64.91           H
ATOM   4927  CB  ARG A 323       6.667   0.312 -24.843  1.00 64.91           C
ATOM   4928 1HB  ARG A 323       6.105  -0.369 -25.482  1.00 64.91           H
ATOM   4929 2HB  ARG A 323       6.329   0.143 -23.821  1.00 64.91           H
ATOM   4930  CG  ARG A 323       6.376   1.758 -25.250  1.00 64.91           C
ATOM   4931 1HG  ARG A 323       6.899   2.440 -24.579  1.00 64.91           H
ATOM   4932 2HG  ARG A 323       6.760   1.941 -26.253  1.00 64.91           H
ATOM   4933  CD  ARG A 323       4.874   2.047 -25.211  1.00 64.91           C
ATOM   4934 1HD  ARG A 323       4.362   1.456 -25.971  1.00 64.91           H
ATOM   4935 2HD  ARG A 323       4.463   1.750 -24.247  1.00 64.91           H
ATOM   4936  NE  ARG A 323       4.630   3.488 -25.442  1.00 64.91           N
ATOM   4937  HE  ARG A 323       5.315   4.003 -25.959  1.00 64.91           H
ATOM   4938  CZ  ARG A 323       3.549   4.147 -25.003  1.00 64.91           C
ATOM   4939  NH1 ARG A 323       2.600   3.508 -24.306  1.00 64.91           N
ATOM   4940 1HH1 ARG A 323       2.695   2.532 -24.111  1.00 64.91           H
ATOM   4941 2HH1 ARG A 323       1.796   4.006 -23.982  1.00 64.91           H
ATOM   4942  NH2 ARG A 323       3.431   5.455 -25.271  1.00 64.91           N
ATOM   4943 1HH2 ARG A 323       2.631   5.961 -24.951  1.00 64.91           H
ATOM   4944 2HH2 ARG A 323       4.144   5.924 -25.792  1.00 64.91           H
ATOM   4945  HN  ARG A 323       7.657  -1.887 -24.233  1.00 64.91           H
ATOM   4946  N   PHE A 324       8.886   0.619 -22.734  1.00 78.37           N
ATOM   4947  CA  PHE A 324       9.513   1.459 -21.729  1.00 78.37           C
ATOM   4948  C   PHE A 324      11.035   1.462 -21.890  1.00 78.37           C
ATOM   4949  O   PHE A 324      11.675   2.503 -21.748  1.00 78.37           O
ATOM   4950  HA  PHE A 324       9.133   2.470 -21.869  1.00 78.37           H
ATOM   4951  CB  PHE A 324       9.158   0.865 -20.364  1.00 78.37           C
ATOM   4952 1HB  PHE A 324       8.078   0.730 -20.308  1.00 78.37           H
ATOM   4953 2HB  PHE A 324       9.608  -0.124 -20.282  1.00 78.37           H
ATOM   4954  CG  PHE A 324       9.613   1.717 -19.178  1.00 78.37           C
ATOM   4955  CD1 PHE A 324      10.793   1.444 -18.558  1.00 78.37           C
ATOM   4956  HD1 PHE A 324      11.414   0.620 -18.907  1.00 78.37           H
ATOM   4957  CD2 PHE A 324       8.838   2.746 -18.742  1.00 78.37           C
ATOM   4958  HD2 PHE A 324       7.893   2.964 -19.238  1.00 78.37           H
ATOM   4959  CE1 PHE A 324      11.216   2.235 -17.457  1.00 78.37           C
ATOM   4960  HE1 PHE A 324      12.161   2.016 -16.960  1.00 78.37           H
ATOM   4961  CE2 PHE A 324       9.261   3.536 -17.641  1.00 78.37           C
ATOM   4962  HE2 PHE A 324       8.639   4.361 -17.291  1.00 78.37           H
ATOM   4963  CZ  PHE A 324      10.440   3.264 -17.021  1.00 78.37           C
ATOM   4964  HZ  PHE A 324      10.765   3.871 -16.176  1.00 78.37           H
ATOM   4965  HN  PHE A 324       8.427  -0.196 -22.378  1.00 78.37           H
ATOM   4966  N   ARG A 325      11.570   0.286 -22.184  1.00 75.18           N
ATOM   4967  CA  ARG A 325      13.003   0.142 -22.372  1.00 75.18           C
ATOM   4968  C   ARG A 325      13.489   1.070 -23.487  1.00 75.18           C
ATOM   4969  O   ARG A 325      14.484   1.775 -23.323  1.00 75.18           O
ATOM   4970  HA  ARG A 325      13.439   0.420 -21.412  1.00 75.18           H
ATOM   4971  CB  ARG A 325      13.370  -1.301 -22.723  1.00 75.18           C
ATOM   4972 1HB  ARG A 325      12.655  -1.696 -23.445  1.00 75.18           H
ATOM   4973 2HB  ARG A 325      14.350  -1.325 -23.199  1.00 75.18           H
ATOM   4974  CG  ARG A 325      13.383  -2.184 -21.473  1.00 75.18           C
ATOM   4975 1HG  ARG A 325      13.926  -1.680 -20.674  1.00 75.18           H
ATOM   4976 2HG  ARG A 325      12.363  -2.334 -21.120  1.00 75.18           H
ATOM   4977  CD  ARG A 325      14.033  -3.538 -21.765  1.00 75.18           C
ATOM   4978 1HD  ARG A 325      15.008  -3.390 -22.229  1.00 75.18           H
ATOM   4979 2HD  ARG A 325      14.202  -4.077 -20.833  1.00 75.18           H
ATOM   4980  NE  ARG A 325      13.163  -4.335 -22.658  1.00 75.18           N
ATOM   4981  HE  ARG A 325      12.435  -3.858 -23.151  1.00 75.18           H
ATOM   4982  CZ  ARG A 325      13.291  -5.655 -22.849  1.00 75.18           C
ATOM   4983  NH1 ARG A 325      14.249  -6.344 -22.214  1.00 75.18           N
ATOM   4984 1HH1 ARG A 325      14.875  -5.874 -21.593  1.00 75.18           H
ATOM   4985 2HH1 ARG A 325      14.337  -7.329 -22.362  1.00 75.18           H
ATOM   4986  NH2 ARG A 325      12.445  -6.275 -23.683  1.00 75.18           N
ATOM   4987 1HH2 ARG A 325      12.527  -7.260 -23.836  1.00 75.18           H
ATOM   4988 2HH2 ARG A 325      11.733  -5.754 -24.153  1.00 75.18           H
ATOM   4989  HN  ARG A 325      11.042  -0.556 -22.294  1.00 75.18           H
ATOM   4990  N   ARG A 326      12.764   1.041 -24.595  1.00 68.84           N
ATOM   4991  CA  ARG A 326      13.119   1.858 -25.743  1.00 68.84           C
ATOM   4992  C   ARG A 326      13.031   3.343 -25.386  1.00 68.84           C
ATOM   4993  O   ARG A 326      13.924   4.119 -25.722  1.00 68.84           O
ATOM   4994  HA  ARG A 326      14.143   1.572 -25.983  1.00 68.84           H
ATOM   4995  CB  ARG A 326      12.197   1.570 -26.930  1.00 68.84           C
ATOM   4996 1HB  ARG A 326      11.195   1.339 -26.569  1.00 68.84           H
ATOM   4997 2HB  ARG A 326      12.113   2.460 -27.554  1.00 68.84           H
ATOM   4998  CG  ARG A 326      12.726   0.402 -27.765  1.00 68.84           C
ATOM   4999 1HG  ARG A 326      13.762   0.592 -28.046  1.00 68.84           H
ATOM   5000 2HG  ARG A 326      12.719  -0.509 -27.168  1.00 68.84           H
ATOM   5001  CD  ARG A 326      11.879   0.200 -29.023  1.00 68.84           C
ATOM   5002 1HD  ARG A 326      11.644   1.165 -29.472  1.00 68.84           H
ATOM   5003 2HD  ARG A 326      12.443  -0.367 -29.764  1.00 68.84           H
ATOM   5004  NE  ARG A 326      10.630  -0.516 -28.683  1.00 68.84           N
ATOM   5005  HE  ARG A 326      10.562  -0.937 -27.778  1.00 68.84           H
ATOM   5006  CZ  ARG A 326       9.583  -0.637 -29.511  1.00 68.84           C
ATOM   5007  NH1 ARG A 326       9.619  -0.093 -30.735  1.00 68.84           N
ATOM   5008 1HH1 ARG A 326      10.430   0.407 -31.037  1.00 68.84           H
ATOM   5009 2HH1 ARG A 326       8.833  -0.187 -31.347  1.00 68.84           H
ATOM   5010  NH2 ARG A 326       8.501  -1.309 -29.097  1.00 68.84           N
ATOM   5011 1HH2 ARG A 326       7.711  -1.408 -29.702  1.00 68.84           H
ATOM   5012 2HH2 ARG A 326       8.482  -1.712 -28.181  1.00 68.84           H
ATOM   5013  HN  ARG A 326      11.948   0.475 -24.715  1.00 68.84           H
ATOM   5014  N   ASP A 327      11.947   3.693 -24.710  1.00 79.17           N
ATOM   5015  CA  ASP A 327      11.687   5.084 -24.382  1.00 79.17           C
ATOM   5016  C   ASP A 327      12.711   5.560 -23.350  1.00 79.17           C
ATOM   5017  O   ASP A 327      13.105   6.725 -23.353  1.00 79.17           O
ATOM   5018  HA  ASP A 327      11.766   5.622 -25.327  1.00 79.17           H
ATOM   5019  CB  ASP A 327      10.292   5.256 -23.777  1.00 79.17           C
ATOM   5020 1HB  ASP A 327      10.146   4.529 -22.978  1.00 79.17           H
ATOM   5021 2HB  ASP A 327      10.206   6.245 -23.327  1.00 79.17           H
ATOM   5022  CG  ASP A 327       9.207   5.077 -24.841  1.00 79.17           C
ATOM   5023  OD1 ASP A 327       9.574   5.101 -26.035  1.00 79.17           O
ATOM   5024  OD2 ASP A 327       8.035   4.921 -24.435  1.00 79.17           O
ATOM   5025  HN  ASP A 327      11.254   3.047 -24.390  1.00 79.17           H
ATOM   5026  N   LEU A 328      13.113   4.634 -22.492  1.00 81.34           N
ATOM   5027  CA  LEU A 328      14.126   4.929 -21.492  1.00 81.34           C
ATOM   5028  C   LEU A 328      15.433   5.307 -22.193  1.00 81.34           C
ATOM   5029  O   LEU A 328      15.979   6.383 -21.957  1.00 81.34           O
ATOM   5030  HA  LEU A 328      13.779   5.790 -20.921  1.00 81.34           H
ATOM   5031  CB  LEU A 328      14.268   3.762 -20.513  1.00 81.34           C
ATOM   5032 1HB  LEU A 328      13.338   3.670 -19.951  1.00 81.34           H
ATOM   5033 2HB  LEU A 328      14.385   2.844 -21.088  1.00 81.34           H
ATOM   5034  CG  LEU A 328      15.426   3.860 -19.517  1.00 81.34           C
ATOM   5035  HG  LEU A 328      16.355   3.937 -20.081  1.00 81.34           H
ATOM   5036  CD1 LEU A 328      15.309   5.123 -18.663  1.00 81.34           C
ATOM   5037 1HD1 LEU A 328      15.328   6.002 -19.308  1.00 81.34           H
ATOM   5038 2HD1 LEU A 328      14.371   5.101 -18.107  1.00 81.34           H
ATOM   5039 3HD1 LEU A 328      16.144   5.168 -17.964  1.00 81.34           H
ATOM   5040  CD2 LEU A 328      15.520   2.595 -18.661  1.00 81.34           C
ATOM   5041 1HD2 LEU A 328      14.591   2.463 -18.105  1.00 81.34           H
ATOM   5042 2HD2 LEU A 328      15.685   1.732 -19.305  1.00 81.34           H
ATOM   5043 3HD2 LEU A 328      16.351   2.691 -17.962  1.00 81.34           H
ATOM   5044  HN  LEU A 328      12.761   3.699 -22.473  1.00 81.34           H
ATOM   5045  N   VAL A 329      15.896   4.400 -23.040  1.00 81.54           N
ATOM   5046  CA  VAL A 329      17.179   4.578 -23.699  1.00 81.54           C
ATOM   5047  C   VAL A 329      17.141   5.852 -24.545  1.00 81.54           C
ATOM   5048  O   VAL A 329      18.141   6.558 -24.656  1.00 81.54           O
ATOM   5049  HA  VAL A 329      17.935   4.696 -22.922  1.00 81.54           H
ATOM   5050  CB  VAL A 329      17.527   3.330 -24.513  1.00 81.54           C
ATOM   5051  HB  VAL A 329      16.712   3.148 -25.212  1.00 81.54           H
ATOM   5052  CG1 VAL A 329      18.805   3.544 -25.326  1.00 81.54           C
ATOM   5053 1HG1 VAL A 329      18.664   4.380 -26.011  1.00 81.54           H
ATOM   5054 2HG1 VAL A 329      19.633   3.764 -24.651  1.00 81.54           H
ATOM   5055 3HG1 VAL A 329      19.029   2.642 -25.895  1.00 81.54           H
ATOM   5056  CG2 VAL A 329      17.653   2.102 -23.608  1.00 81.54           C
ATOM   5057 1HG2 VAL A 329      18.440   2.272 -22.873  1.00 81.54           H
ATOM   5058 2HG2 VAL A 329      16.707   1.932 -23.093  1.00 81.54           H
ATOM   5059 3HG2 VAL A 329      17.900   1.230 -24.212  1.00 81.54           H
ATOM   5060  HN  VAL A 329      15.413   3.558 -23.278  1.00 81.54           H
ATOM   5061  N   LYS A 330      15.975   6.107 -25.121  1.00 75.01           N
ATOM   5062  CA  LYS A 330      15.782   7.301 -25.925  1.00 75.01           C
ATOM   5063  C   LYS A 330      15.971   8.539 -25.045  1.00 75.01           C
[truncated: 117,162 more chars]
