# Supplementary material for: Noncanonical roles of chemokine regions in CCR9 activation revealed by structural modeling and mutational mapping
Source: Nat Commun. 2025 Aug 18;16:7695. doi: 10.1038/s41467-025-62321-9 (PMC12361432; doi:10.1038/s41467-025-62321-9)
Supplement: Supplementary file 5 — Supplementary Data 3 [file 41467_2025_62321_MOESM5_ESM.zip › CCR9_CCL25_18_rnk2.pdb]

ATOM      1  N   GLU A  20      -4.771  -6.509  58.453  1.00 50.03           N
ATOM      2  CA  GLU A  20      -4.654  -7.431  57.336  1.00 50.03           C
ATOM      3  C   GLU A  20      -4.959  -8.859  57.793  1.00 50.03           C
ATOM      4  O   GLU A  20      -4.069  -9.570  58.257  1.00 50.03           O
ATOM      5  HA  GLU A  20      -5.402  -7.106  56.613  1.00 50.03           H
ATOM      6  CB  GLU A  20      -3.267  -7.344  56.697  1.00 50.03           C
ATOM      7 1HB  GLU A  20      -2.523  -7.122  57.462  1.00 50.03           H
ATOM      8 2HB  GLU A  20      -3.058  -8.262  56.147  1.00 50.03           H
ATOM      9  CG  GLU A  20      -3.204  -6.206  55.676  1.00 50.03           C
ATOM     10 1HG  GLU A  20      -4.149  -6.144  55.137  1.00 50.03           H
ATOM     11 2HG  GLU A  20      -3.068  -5.256  56.193  1.00 50.03           H
ATOM     12  CD  GLU A  20      -2.059  -6.422  54.684  1.00 50.03           C
ATOM     13  OE1 GLU A  20      -2.215  -5.969  53.530  1.00 50.03           O
ATOM     14  OE2 GLU A  20      -1.053  -7.035  55.103  1.00 50.03           O
ATOM     15  HN  GLU A  20      -5.036  -6.928  59.321  1.00 50.03           H
ATOM     16  N   SER A  21      -6.221  -9.236  57.647  1.00 58.09           N
ATOM     17  CA  SER A  21      -6.637 -10.593  57.958  1.00 58.09           C
ATOM     18  C   SER A  21      -5.777 -11.595  57.185  1.00 58.09           C
ATOM     19  O   SER A  21      -5.440 -11.363  56.025  1.00 58.09           O
ATOM     20  HA  SER A  21      -6.481 -10.704  59.031  1.00 58.09           H
ATOM     21  CB  SER A  21      -8.117 -10.803  57.634  1.00 58.09           C
ATOM     22 1HB  SER A  21      -8.408 -11.818  57.906  1.00 58.09           H
ATOM     23 2HB  SER A  21      -8.721 -10.126  58.239  1.00 58.09           H
ATOM     24  OG  SER A  21      -8.398 -10.584  56.254  1.00 58.09           O
ATOM     25  HG  SER A  21      -8.524 -11.460  55.788  1.00 58.09           H
ATOM     26  HN  SER A  21      -6.950  -8.634  57.323  1.00 58.09           H
ATOM     27  N   THR A  22      -5.447 -12.687  57.859  1.00 60.04           N
ATOM     28  CA  THR A  22      -4.657 -13.738  57.240  1.00 60.04           C
ATOM     29  C   THR A  22      -5.250 -14.122  55.883  1.00 60.04           C
ATOM     30  O   THR A  22      -4.521 -14.505  54.969  1.00 60.04           O
ATOM     31  HA  THR A  22      -3.656 -13.351  57.054  1.00 60.04           H
ATOM     32  CB  THR A  22      -4.578 -14.909  58.221  1.00 60.04           C
ATOM     33  HB  THR A  22      -4.412 -15.849  57.693  1.00 60.04           H
ATOM     34  OG1 THR A  22      -5.793 -14.826  58.961  1.00 60.04           O
ATOM     35  HG1 THR A  22      -6.544 -15.217  58.429  1.00 60.04           H
ATOM     36  CG2 THR A  22      -3.486 -14.717  59.275  1.00 60.04           C
ATOM     37 1HG2 THR A  22      -3.689 -13.813  59.849  1.00 60.04           H
ATOM     38 2HG2 THR A  22      -2.518 -14.625  58.783  1.00 60.04           H
ATOM     39 3HG2 THR A  22      -3.472 -15.577  59.946  1.00 60.04           H
ATOM     40  HN  THR A  22      -5.709 -12.859  58.809  1.00 60.04           H
ATOM     41  N   SER A  23      -6.567 -14.005  55.794  1.00 63.42           N
ATOM     42  CA  SER A  23      -7.260 -14.277  54.546  1.00 63.42           C
ATOM     43  C   SER A  23      -6.764 -13.326  53.454  1.00 63.42           C
ATOM     44  O   SER A  23      -6.548 -13.740  52.316  1.00 63.42           O
ATOM     45  HA  SER A  23      -7.011 -15.308  54.297  1.00 63.42           H
ATOM     46  CB  SER A  23      -8.774 -14.145  54.717  1.00 63.42           C
ATOM     47 1HB  SER A  23      -9.272 -14.473  53.804  1.00 63.42           H
ATOM     48 2HB  SER A  23      -9.108 -14.806  55.516  1.00 63.42           H
ATOM     49  OG  SER A  23      -9.164 -12.807  55.015  1.00 63.42           O
ATOM     50  HG  SER A  23     -10.158 -12.719  54.954  1.00 63.42           H
ATOM     51  HN  SER A  23      -7.157 -13.730  56.553  1.00 63.42           H
ATOM     52  N   SER A  24      -6.598 -12.069  53.840  1.00 68.29           N
ATOM     53  CA  SER A  24      -6.229 -11.036  52.886  1.00 68.29           C
ATOM     54  C   SER A  24      -4.834 -11.317  52.325  1.00 68.29           C
ATOM     55  O   SER A  24      -4.554 -11.012  51.167  1.00 68.29           O
ATOM     56  HA  SER A  24      -6.978 -11.093  52.096  1.00 68.29           H
ATOM     57  CB  SER A  24      -6.273  -9.650  53.531  1.00 68.29           C
ATOM     58 1HB  SER A  24      -6.400  -8.894  52.756  1.00 68.29           H
ATOM     59 2HB  SER A  24      -7.141  -9.582  54.187  1.00 68.29           H
ATOM     60  OG  SER A  24      -5.092  -9.371  54.278  1.00 68.29           O
ATOM     61  HG  SER A  24      -5.021  -9.998  55.053  1.00 68.29           H
ATOM     62  HN  SER A  24      -6.711 -11.753  54.782  1.00 68.29           H
ATOM     63  N   MET A  25      -3.995 -11.894  53.173  1.00 64.41           N
ATOM     64  CA  MET A  25      -2.626 -12.192  52.786  1.00 64.41           C
ATOM     65  C   MET A  25      -2.559 -13.471  51.949  1.00 64.41           C
ATOM     66  O   MET A  25      -1.770 -13.561  51.009  1.00 64.41           O
ATOM     67  HA  MET A  25      -2.299 -11.341  52.189  1.00 64.41           H
ATOM     68  CB  MET A  25      -1.765 -12.356  54.040  1.00 64.41           C
ATOM     69 1HB  MET A  25      -2.056 -11.615  54.784  1.00 64.41           H
ATOM     70 2HB  MET A  25      -1.942 -13.337  54.481  1.00 64.41           H
ATOM     71  CG  MET A  25      -0.280 -12.199  53.709  1.00 64.41           C
ATOM     72 1HG  MET A  25       0.106 -13.125  53.283  1.00 64.41           H
ATOM     73 2HG  MET A  25      -0.146 -11.422  52.957  1.00 64.41           H
ATOM     74  SD  MET A  25       0.633 -11.782  55.185  1.00 64.41           S
ATOM     75  CE  MET A  25       2.279 -11.652  54.505  1.00 64.41           C
ATOM     76 1HE  MET A  25       2.565 -12.606  54.063  1.00 64.41           H
ATOM     77 2HE  MET A  25       2.296 -10.877  53.740  1.00 64.41           H
ATOM     78 3HE  MET A  25       2.980 -11.395  55.299  1.00 64.41           H
ATOM     79  HN  MET A  25      -4.237 -12.158  54.107  1.00 64.41           H
ATOM     80  N   GLU A  26      -3.397 -14.428  52.320  1.00 58.45           N
ATOM     81  CA  GLU A  26      -3.522 -15.653  51.549  1.00 58.45           C
ATOM     82  C   GLU A  26      -4.053 -15.346  50.147  1.00 58.45           C
ATOM     83  O   GLU A  26      -3.579 -15.912  49.163  1.00 58.45           O
ATOM     84  HA  GLU A  26      -2.512 -16.058  51.482  1.00 58.45           H
ATOM     85  CB  GLU A  26      -4.420 -16.663  52.267  1.00 58.45           C
ATOM     86 1HB  GLU A  26      -5.285 -16.151  52.687  1.00 58.45           H
ATOM     87 2HB  GLU A  26      -4.687 -17.468  51.582  1.00 58.45           H
ATOM     88  CG  GLU A  26      -3.683 -17.317  53.437  1.00 58.45           C
ATOM     89 1HG  GLU A  26      -2.792 -17.826  53.071  1.00 58.45           H
ATOM     90 2HG  GLU A  26      -3.349 -16.550  54.135  1.00 58.45           H
ATOM     91  CD  GLU A  26      -4.586 -18.317  54.163  1.00 58.45           C
ATOM     92  OE1 GLU A  26      -4.025 -19.159  54.897  1.00 58.45           O
ATOM     93  OE2 GLU A  26      -5.816 -18.217  53.967  1.00 58.45           O
ATOM     94  HN  GLU A  26      -3.982 -14.376  53.129  1.00 58.45           H
ATOM     95  N   ASP A  27      -5.028 -14.451  50.101  1.00 65.17           N
ATOM     96  CA  ASP A  27      -5.663 -14.100  48.842  1.00 65.17           C
ATOM     97  C   ASP A  27      -4.602 -13.579  47.870  1.00 65.17           C
ATOM     98  O   ASP A  27      -4.648 -13.879  46.678  1.00 65.17           O
ATOM     99  HA  ASP A  27      -6.134 -15.018  48.493  1.00 65.17           H
ATOM    100  CB  ASP A  27      -6.705 -12.997  49.040  1.00 65.17           C
ATOM    101 1HB  ASP A  27      -6.299 -12.219  49.687  1.00 65.17           H
ATOM    102 2HB  ASP A  27      -6.930 -12.529  48.081  1.00 65.17           H
ATOM    103  CG  ASP A  27      -7.989 -13.560  49.653  1.00 65.17           C
ATOM    104  OD1 ASP A  27      -8.188 -14.787  49.526  1.00 65.17           O
ATOM    105  OD2 ASP A  27      -8.742 -12.750  50.234  1.00 65.17           O
ATOM    106  HN  ASP A  27      -5.385 -13.971  50.903  1.00 65.17           H
ATOM    107  N   TYR A  28      -3.673 -12.808  48.415  1.00 64.79           N
ATOM    108  CA  TYR A  28      -2.618 -12.222  47.606  1.00 64.79           C
ATOM    109  C   TYR A  28      -1.612 -13.286  47.162  1.00 64.79           C
ATOM    110  O   TYR A  28      -1.121 -13.249  46.034  1.00 64.79           O
ATOM    111  HA  TYR A  28      -3.078 -11.777  46.724  1.00 64.79           H
ATOM    112  CB  TYR A  28      -1.908 -11.210  48.507  1.00 64.79           C
ATOM    113 1HB  TYR A  28      -2.634 -10.475  48.853  1.00 64.79           H
ATOM    114 2HB  TYR A  28      -1.532 -11.727  49.391  1.00 64.79           H
ATOM    115  CG  TYR A  28      -0.747 -10.480  47.830  1.00 64.79           C
ATOM    116  CD1 TYR A  28       0.544 -10.946  47.981  1.00 64.79           C
ATOM    117  HD1 TYR A  28       0.735 -11.834  48.583  1.00 64.79           H
ATOM    118  CD2 TYR A  28      -0.990  -9.356  47.067  1.00 64.79           C
ATOM    119  HD2 TYR A  28      -2.009  -8.988  46.948  1.00 64.79           H
ATOM    120  CE1 TYR A  28       1.637 -10.259  47.343  1.00 64.79           C
ATOM    121  HE1 TYR A  28       2.660 -10.616  47.454  1.00 64.79           H
ATOM    122  CE2 TYR A  28       0.103  -8.669  46.429  1.00 64.79           C
ATOM    123  HE2 TYR A  28      -0.075  -7.779  45.824  1.00 64.79           H
ATOM    124  CZ  TYR A  28       1.362  -9.154  46.598  1.00 64.79           C
ATOM    125  OH  TYR A  28       2.395  -8.505  45.996  1.00 64.79           O
ATOM    126  HH  TYR A  28       2.080  -7.630  45.628  1.00 64.79           H
ATOM    127  HN  TYR A  28      -3.633 -12.584  49.389  1.00 64.79           H
ATOM    128  N   VAL A  29      -1.334 -14.208  48.071  1.00 65.39           N
ATOM    129  CA  VAL A  29      -0.328 -15.226  47.822  1.00 65.39           C
ATOM    130  C   VAL A  29      -0.868 -16.234  46.805  1.00 65.39           C
ATOM    131  O   VAL A  29      -0.130 -16.706  45.942  1.00 65.39           O
ATOM    132  HA  VAL A  29       0.544 -14.729  47.395  1.00 65.39           H
ATOM    133  CB  VAL A  29       0.097 -15.876  49.140  1.00 65.39           C
ATOM    134  HB  VAL A  29      -0.805 -16.203  49.659  1.00 65.39           H
ATOM    135  CG1 VAL A  29       0.967 -17.109  48.888  1.00 65.39           C
ATOM    136 1HG1 VAL A  29       0.404 -17.838  48.305  1.00 65.39           H
ATOM    137 2HG1 VAL A  29       1.862 -16.816  48.339  1.00 65.39           H
ATOM    138 3HG1 VAL A  29       1.255 -17.552  49.842  1.00 65.39           H
ATOM    139  CG2 VAL A  29       0.818 -14.871  50.040  1.00 65.39           C
ATOM    140 1HG2 VAL A  29       1.708 -14.500  49.531  1.00 65.39           H
ATOM    141 2HG2 VAL A  29       0.152 -14.037  50.261  1.00 65.39           H
ATOM    142 3HG2 VAL A  29       1.109 -15.359  50.971  1.00 65.39           H
ATOM    143  HN  VAL A  29      -1.783 -14.267  48.963  1.00 65.39           H
ATOM    144  N   ASN A  30      -2.151 -16.533  46.942  1.00 60.31           N
ATOM    145  CA  ASN A  30      -2.766 -17.577  46.139  1.00 60.31           C
ATOM    146  C   ASN A  30      -3.232 -16.983  44.808  1.00 60.31           C
ATOM    147  O   ASN A  30      -3.674 -17.711  43.920  1.00 60.31           O
ATOM    148  HA  ASN A  30      -1.990 -18.332  46.009  1.00 60.31           H
ATOM    149  CB  ASN A  30      -3.986 -18.170  46.846  1.00 60.31           C
ATOM    150 1HB  ASN A  30      -4.654 -17.368  47.160  1.00 60.31           H
ATOM    151 2HB  ASN A  30      -4.545 -18.796  46.151  1.00 60.31           H
ATOM    152  CG  ASN A  30      -3.566 -18.997  48.063  1.00 60.31           C
ATOM    153  OD1 ASN A  30      -2.462 -19.509  48.147  1.00 60.31           O
ATOM    154  ND2 ASN A  30      -4.507 -19.098  48.998  1.00 60.31           N
ATOM    155 1HD2 ASN A  30      -5.392 -18.653  48.867  1.00 60.31           H
ATOM    156 2HD2 ASN A  30      -4.328 -19.619  49.833  1.00 60.31           H
ATOM    157  HN  ASN A  30      -2.767 -16.078  47.585  1.00 60.31           H
ATOM    158  N   PHE A  31      -3.119 -15.666  44.712  1.00 66.21           N
ATOM    159  CA  PHE A  31      -3.498 -14.969  43.495  1.00 66.21           C
ATOM    160  C   PHE A  31      -2.638 -15.421  42.314  1.00 66.21           C
ATOM    161  O   PHE A  31      -1.410 -15.371  42.380  1.00 66.21           O
ATOM    162  HA  PHE A  31      -4.542 -15.211  43.296  1.00 66.21           H
ATOM    163  CB  PHE A  31      -3.262 -13.478  43.742  1.00 66.21           C
ATOM    164 1HB  PHE A  31      -3.749 -13.192  44.675  1.00 66.21           H
ATOM    165 2HB  PHE A  31      -2.194 -13.307  43.875  1.00 66.21           H
ATOM    166  CG  PHE A  31      -3.773 -12.573  42.619  1.00 66.21           C
ATOM    167  CD1 PHE A  31      -2.909 -12.098  41.682  1.00 66.21           C
ATOM    168  HD1 PHE A  31      -1.852 -12.363  41.731  1.00 66.21           H
ATOM    169  CD2 PHE A  31      -5.090 -12.242  42.558  1.00 66.21           C
ATOM    170  HD2 PHE A  31      -5.783 -12.622  43.309  1.00 66.21           H
ATOM    171  CE1 PHE A  31      -3.383 -11.258  40.640  1.00 66.21           C
ATOM    172  HE1 PHE A  31      -2.690 -10.878  39.889  1.00 66.21           H
ATOM    173  CE2 PHE A  31      -5.564 -11.403  41.516  1.00 66.21           C
ATOM    174  HE2 PHE A  31      -6.621 -11.138  41.467  1.00 66.21           H
ATOM    175  CZ  PHE A  31      -4.701 -10.928  40.579  1.00 66.21           C
ATOM    176  HZ  PHE A  31      -5.065 -10.284  39.779  1.00 66.21           H
ATOM    177  HN  PHE A  31      -2.775 -15.080  45.446  1.00 66.21           H
ATOM    178  N   ASN A  32      -3.315 -15.852  41.260  1.00 59.30           N
ATOM    179  CA  ASN A  32      -2.628 -16.325  40.070  1.00 59.30           C
ATOM    180  C   ASN A  32      -2.193 -15.125  39.227  1.00 59.30           C
ATOM    181  O   ASN A  32      -2.984 -14.583  38.457  1.00 59.30           O
ATOM    182  HA  ASN A  32      -1.782 -16.904  40.440  1.00 59.30           H
ATOM    183  CB  ASN A  32      -3.548 -17.197  39.213  1.00 59.30           C
ATOM    184 1HB  ASN A  32      -4.053 -17.929  39.843  1.00 59.30           H
ATOM    185 2HB  ASN A  32      -4.322 -16.578  38.759  1.00 59.30           H
ATOM    186  CG  ASN A  32      -2.757 -17.918  38.119  1.00 59.30           C
ATOM    187  OD1 ASN A  32      -1.551 -17.779  37.995  1.00 59.30           O
ATOM    188  ND2 ASN A  32      -3.501 -18.693  37.335  1.00 59.30           N
ATOM    189 1HD2 ASN A  32      -4.486 -18.762  37.491  1.00 59.30           H
ATOM    190 2HD2 ASN A  32      -3.075 -19.206  36.590  1.00 59.30           H
ATOM    191  HN  ASN A  32      -4.314 -15.882  41.211  1.00 59.30           H
ATOM    192  N   PHE A  33      -0.935 -14.745  39.401  1.00 62.19           N
ATOM    193  CA  PHE A  33      -0.351 -13.696  38.583  1.00 62.19           C
ATOM    194  C   PHE A  33       0.069 -14.236  37.215  1.00 62.19           C
ATOM    195  O   PHE A  33       1.254 -14.250  36.886  1.00 62.19           O
ATOM    196  HA  PHE A  33      -1.113 -12.927  38.451  1.00 62.19           H
ATOM    197  CB  PHE A  33       0.890 -13.192  39.323  1.00 62.19           C
ATOM    198 1HB  PHE A  33       1.533 -14.042  39.553  1.00 62.19           H
ATOM    199 2HB  PHE A  33       1.454 -12.536  38.659  1.00 62.19           H
ATOM    200  CG  PHE A  33       0.580 -12.439  40.618  1.00 62.19           C
ATOM    201  CD1 PHE A  33       0.268 -11.116  40.578  1.00 62.19           C
ATOM    202  HD1 PHE A  33       0.237 -10.592  39.622  1.00 62.19           H
ATOM    203  CD2 PHE A  33       0.618 -13.093  41.810  1.00 62.19           C
ATOM    204  HD2 PHE A  33       0.869 -14.153  41.842  1.00 62.19           H
ATOM    205  CE1 PHE A  33      -0.020 -10.418  41.780  1.00 62.19           C
ATOM    206  HE1 PHE A  33      -0.271  -9.357  41.748  1.00 62.19           H
ATOM    207  CE2 PHE A  33       0.330 -12.394  43.012  1.00 62.19           C
ATOM    208  HE2 PHE A  33       0.361 -12.918  43.968  1.00 62.19           H
ATOM    209  CZ  PHE A  33       0.017 -11.071  42.972  1.00 62.19           C
ATOM    210  HZ  PHE A  33      -0.203 -10.535  43.895  1.00 62.19           H
ATOM    211  HN  PHE A  33      -0.321 -15.141  40.083  1.00 62.19           H
ATOM    212  N   THR A  34      -0.926 -14.668  36.454  1.00 62.31           N
ATOM    213  CA  THR A  34      -0.750 -14.848  35.023  1.00 62.31           C
ATOM    214  C   THR A  34      -0.297 -13.540  34.372  1.00 62.31           C
ATOM    215  O   THR A  34      -0.887 -12.487  34.611  1.00 62.31           O
ATOM    216  HA  THR A  34       0.046 -15.576  34.864  1.00 62.31           H
ATOM    217  CB  THR A  34      -2.061 -15.391  34.450  1.00 62.31           C
ATOM    218  HB  THR A  34      -2.076 -15.304  33.364  1.00 62.31           H
ATOM    219  OG1 THR A  34      -3.070 -14.660  35.140  1.00 62.31           O
ATOM    220  HG1 THR A  34      -2.994 -13.686  34.926  1.00 62.31           H
ATOM    221  CG2 THR A  34      -2.316 -16.846  34.848  1.00 62.31           C
ATOM    222 1HG2 THR A  34      -2.368 -16.921  35.935  1.00 62.31           H
ATOM    223 2HG2 THR A  34      -1.504 -17.472  34.479  1.00 62.31           H
ATOM    224 3HG2 THR A  34      -3.259 -17.181  34.416  1.00 62.31           H
ATOM    225  HN  THR A  34      -1.837 -14.892  36.799  1.00 62.31           H
ATOM    226  N   ASP A  35       0.746 -13.649  33.562  1.00 66.86           N
ATOM    227  CA  ASP A  35       1.357 -12.472  32.968  1.00 66.86           C
ATOM    228  C   ASP A  35       0.613 -12.112  31.680  1.00 66.86           C
ATOM    229  O   ASP A  35       0.992 -12.554  30.596  1.00 66.86           O
ATOM    230  HA  ASP A  35       1.278 -11.694  33.726  1.00 66.86           H
ATOM    231  CB  ASP A  35       2.822 -12.734  32.610  1.00 66.86           C
ATOM    232 1HB  ASP A  35       3.279 -13.363  33.373  1.00 66.86           H
ATOM    233 2HB  ASP A  35       2.878 -13.282  31.669  1.00 66.86           H
ATOM    234  CG  ASP A  35       3.599 -11.422  32.489  1.00 66.86           C
ATOM    235  OD1 ASP A  35       2.969 -10.366  32.714  1.00 66.86           O
ATOM    236  OD2 ASP A  35       4.806 -11.505  32.175  1.00 66.86           O
ATOM    237  HN  ASP A  35       1.171 -14.518  33.312  1.00 66.86           H
ATOM    238  N   PHE A  36      -0.432 -11.314  31.842  1.00 80.96           N
ATOM    239  CA  PHE A  36      -1.190 -10.833  30.699  1.00 80.96           C
ATOM    240  C   PHE A  36      -0.553  -9.573  30.109  1.00 80.96           C
ATOM    241  O   PHE A  36      -0.958  -9.108  29.046  1.00 80.96           O
ATOM    242  HA  PHE A  36      -1.184 -11.625  29.951  1.00 80.96           H
ATOM    243  CB  PHE A  36      -2.593 -10.491  31.205  1.00 80.96           C
ATOM    244 1HB  PHE A  36      -2.506  -9.844  32.078  1.00 80.96           H
ATOM    245 2HB  PHE A  36      -3.116  -9.921  30.437  1.00 80.96           H
ATOM    246  CG  PHE A  36      -3.435 -11.713  31.576  1.00 80.96           C
ATOM    247  CD1 PHE A  36      -3.381 -12.835  30.808  1.00 80.96           C
ATOM    248  HD1 PHE A  36      -2.738 -12.863  29.929  1.00 80.96           H
ATOM    249  CD2 PHE A  36      -4.238 -11.678  32.673  1.00 80.96           C
ATOM    250  HD2 PHE A  36      -4.281 -10.780  33.289  1.00 80.96           H
ATOM    251  CE1 PHE A  36      -4.163 -13.969  31.153  1.00 80.96           C
ATOM    252  HE1 PHE A  36      -4.120 -14.868  30.537  1.00 80.96           H
ATOM    253  CE2 PHE A  36      -5.020 -12.813  33.018  1.00 80.96           C
ATOM    254  HE2 PHE A  36      -5.663 -12.785  33.897  1.00 80.96           H
ATOM    255  CZ  PHE A  36      -4.966 -13.934  32.250  1.00 80.96           C
ATOM    256  HZ  PHE A  36      -5.566 -14.805  32.514  1.00 80.96           H
ATOM    257  HN  PHE A  36      -0.761 -10.997  32.731  1.00 80.96           H
ATOM    258  N   TYR A  37       0.435  -9.057  30.826  1.00 86.09           N
ATOM    259  CA  TYR A  37       1.203  -7.925  30.336  1.00 86.09           C
ATOM    260  C   TYR A  37       2.375  -8.392  29.471  1.00 86.09           C
ATOM    261  O   TYR A  37       3.342  -8.957  29.981  1.00 86.09           O
ATOM    262  HA  TYR A  37       0.541  -7.304  29.733  1.00 86.09           H
ATOM    263  CB  TYR A  37       1.751  -7.218  31.577  1.00 86.09           C
ATOM    264 1HB  TYR A  37       0.928  -7.025  32.266  1.00 86.09           H
ATOM    265 2HB  TYR A  37       2.444  -7.887  32.088  1.00 86.09           H
ATOM    266  CG  TYR A  37       2.466  -5.899  31.277  1.00 86.09           C
ATOM    267  CD1 TYR A  37       3.842  -5.864  31.189  1.00 86.09           C
ATOM    268  HD1 TYR A  37       4.421  -6.777  31.333  1.00 86.09           H
ATOM    269  CD2 TYR A  37       1.733  -4.743  31.095  1.00 86.09           C
ATOM    270  HD2 TYR A  37       0.646  -4.770  31.164  1.00 86.09           H
ATOM    271  CE1 TYR A  37       4.515  -4.622  30.907  1.00 86.09           C
ATOM    272  HE1 TYR A  37       5.602  -4.581  30.835  1.00 86.09           H
ATOM    273  CE2 TYR A  37       2.406  -3.502  30.812  1.00 86.09           C
ATOM    274  HE2 TYR A  37       1.839  -2.582  30.666  1.00 86.09           H
ATOM    275  CZ  TYR A  37       3.763  -3.502  30.732  1.00 86.09           C
ATOM    276  OH  TYR A  37       4.398  -2.330  30.466  1.00 86.09           O
ATOM    277  HH  TYR A  37       5.355  -2.504  30.233  1.00 86.09           H
ATOM    278  HN  TYR A  37       0.711  -9.398  31.725  1.00 86.09           H
ATOM    279  N   CYS A  38       2.252  -8.138  28.176  1.00 89.30           N
ATOM    280  CA  CYS A  38       3.233  -8.623  27.221  1.00 89.30           C
ATOM    281  C   CYS A  38       4.253  -7.510  26.973  1.00 89.30           C
ATOM    282  O   CYS A  38       3.925  -6.484  26.379  1.00 89.30           O
ATOM    283  HA  CYS A  38       3.711  -9.491  27.676  1.00 89.30           H
ATOM    284  CB  CYS A  38       2.575  -9.094  25.923  1.00 89.30           C
ATOM    285 1HB  CYS A  38       1.768  -9.791  26.147  1.00 89.30           H
ATOM    286 2HB  CYS A  38       2.129  -8.246  25.403  1.00 89.30           H
ATOM    287  SG  CYS A  38       3.817  -9.901  24.848  1.00 89.30           S
ATOM    288  HN  CYS A  38       1.499  -7.613  27.779  1.00 89.30           H
ATOM    289  N   GLU A  39       5.469  -7.750  27.441  1.00 81.42           N
ATOM    290  CA  GLU A  39       6.588  -6.890  27.095  1.00 81.42           C
ATOM    291  C   GLU A  39       7.166  -7.292  25.736  1.00 81.42           C
ATOM    292  O   GLU A  39       7.579  -8.434  25.546  1.00 81.42           O
ATOM    293  HA  GLU A  39       6.172  -5.884  27.037  1.00 81.42           H
ATOM    294  CB  GLU A  39       7.665  -6.927  28.181  1.00 81.42           C
ATOM    295 1HB  GLU A  39       8.001  -7.953  28.330  1.00 81.42           H
ATOM    296 2HB  GLU A  39       8.472  -6.243  27.921  1.00 81.42           H
ATOM    297  CG  GLU A  39       7.107  -6.446  29.522  1.00 81.42           C
ATOM    298 1HG  GLU A  39       6.598  -5.491  29.387  1.00 81.42           H
ATOM    299 2HG  GLU A  39       6.364  -7.155  29.886  1.00 81.42           H
ATOM    300  CD  GLU A  39       8.224  -6.292  30.556  1.00 81.42           C
ATOM    301  OE1 GLU A  39       7.942  -5.682  31.610  1.00 81.42           O
ATOM    302  OE2 GLU A  39       9.335  -6.788  30.270  1.00 81.42           O
ATOM    303  HN  GLU A  39       5.695  -8.515  28.045  1.00 81.42           H
ATOM    304  N   LYS A  40       7.176  -6.329  24.825  1.00 87.35           N
ATOM    305  CA  LYS A  40       7.537  -6.608  23.446  1.00 87.35           C
ATOM    306  C   LYS A  40       8.950  -6.087  23.178  1.00 87.35           C
ATOM    307  O   LYS A  40       9.257  -5.658  22.066  1.00 87.35           O
ATOM    308  HA  LYS A  40       7.539  -7.691  23.321  1.00 87.35           H
ATOM    309  CB  LYS A  40       6.482  -6.044  22.491  1.00 87.35           C
ATOM    310 1HB  LYS A  40       6.372  -4.972  22.657  1.00 87.35           H
ATOM    311 2HB  LYS A  40       6.812  -6.174  21.461  1.00 87.35           H
ATOM    312  CG  LYS A  40       5.134  -6.738  22.692  1.00 87.35           C
ATOM    313 1HG  LYS A  40       5.265  -7.819  22.632  1.00 87.35           H
ATOM    314 2HG  LYS A  40       4.752  -6.519  23.690  1.00 87.35           H
ATOM    315  CD  LYS A  40       4.120  -6.283  21.641  1.00 87.35           C
ATOM    316 1HD  LYS A  40       3.957  -5.209  21.729  1.00 87.35           H
ATOM    317 2HD  LYS A  40       4.520  -6.463  20.643  1.00 87.35           H
ATOM    318  CE  LYS A  40       2.790  -7.021  21.805  1.00 87.35           C
ATOM    319 1HE  LYS A  40       2.959  -8.098  21.772  1.00 87.35           H
ATOM    320 2HE  LYS A  40       2.360  -6.795  22.780  1.00 87.35           H
ATOM    321  NZ  LYS A  40       1.844  -6.629  20.736  1.00 87.35           N
ATOM    322 1HZ  LYS A  40       0.991  -7.170  20.825  1.00 87.35           H
ATOM    323 2HZ  LYS A  40       1.629  -5.641  20.822  1.00 87.35           H
ATOM    324 3HZ  LYS A  40       2.265  -6.806  19.831  1.00 87.35           H
ATOM    325  HN  LYS A  40       6.944  -5.375  25.017  1.00 87.35           H
ATOM    326  N   ASN A  41       9.773  -6.141  24.215  1.00 82.43           N
ATOM    327  CA  ASN A  41      11.129  -5.627  24.122  1.00 82.43           C
ATOM    328  C   ASN A  41      11.866  -6.346  22.990  1.00 82.43           C
ATOM    329  O   ASN A  41      12.586  -5.718  22.216  1.00 82.43           O
ATOM    330  HA  ASN A  41      11.018  -4.559  23.934  1.00 82.43           H
ATOM    331  CB  ASN A  41      11.901  -5.872  25.420  1.00 82.43           C
ATOM    332 1HB  ASN A  41      11.810  -6.918  25.710  1.00 82.43           H
ATOM    333 2HB  ASN A  41      12.961  -5.677  25.259  1.00 82.43           H
ATOM    334  CG  ASN A  41      11.378  -4.978  26.546  1.00 82.43           C
ATOM    335  OD1 ASN A  41      10.906  -3.874  26.329  1.00 82.43           O
ATOM    336  ND2 ASN A  41      11.488  -5.514  27.758  1.00 82.43           N
ATOM    337 1HD2 ASN A  41      11.885  -6.425  27.867  1.00 82.43           H
ATOM    338 2HD2 ASN A  41      11.173  -5.006  28.560  1.00 82.43           H
ATOM    339  HN  ASN A  41       9.527  -6.526  25.104  1.00 82.43           H
ATOM    340  N   ASN A  42      11.661  -7.654  22.931  1.00 83.48           N
ATOM    341  CA  ASN A  42      12.340  -8.473  21.942  1.00 83.48           C
ATOM    342  C   ASN A  42      11.875  -8.066  20.542  1.00 83.48           C
ATOM    343  O   ASN A  42      12.661  -8.073  19.596  1.00 83.48           O
ATOM    344  HA  ASN A  42      13.403  -8.289  22.098  1.00 83.48           H
ATOM    345  CB  ASN A  42      12.013  -9.955  22.136  1.00 83.48           C
ATOM    346 1HB  ASN A  42      10.933 -10.096  22.136  1.00 83.48           H
ATOM    347 2HB  ASN A  42      12.410 -10.532  21.300  1.00 83.48           H
ATOM    348  CG  ASN A  42      12.602 -10.479  23.448  1.00 83.48           C
ATOM    349  OD1 ASN A  42      13.379  -9.818  24.117  1.00 83.48           O
ATOM    350  ND2 ASN A  42      12.188 -11.699  23.777  1.00 83.48           N
ATOM    351 1HD2 ASN A  42      11.548 -12.188  23.184  1.00 83.48           H
ATOM    352 2HD2 ASN A  42      12.517 -12.129  24.619  1.00 83.48           H
ATOM    353  HN  ASN A  42      11.046  -8.152  23.542  1.00 83.48           H
ATOM    354  N   VAL A  43      10.598  -7.722  20.455  1.00 90.63           N
ATOM    355  CA  VAL A  43      10.005  -7.365  19.177  1.00 90.63           C
ATOM    356  C   VAL A  43      10.623  -6.056  18.681  1.00 90.63           C
ATOM    357  O   VAL A  43      10.930  -5.921  17.498  1.00 90.63           O
ATOM    358  HA  VAL A  43      10.247  -8.158  18.470  1.00 90.63           H
ATOM    359  CB  VAL A  43       8.482  -7.295  19.309  1.00 90.63           C
ATOM    360  HB  VAL A  43       8.242  -6.483  19.996  1.00 90.63           H
ATOM    361  CG1 VAL A  43       7.830  -6.977  17.962  1.00 90.63           C
ATOM    362 1HG1 VAL A  43       8.194  -6.016  17.599  1.00 90.63           H
ATOM    363 2HG1 VAL A  43       8.083  -7.757  17.243  1.00 90.63           H
ATOM    364 3HG1 VAL A  43       6.748  -6.933  18.084  1.00 90.63           H
ATOM    365  CG2 VAL A  43       7.922  -8.591  19.898  1.00 90.63           C
ATOM    366 1HG2 VAL A  43       8.179  -9.426  19.246  1.00 90.63           H
ATOM    367 2HG2 VAL A  43       8.351  -8.756  20.886  1.00 90.63           H
ATOM    368 3HG2 VAL A  43       6.838  -8.514  19.980  1.00 90.63           H
ATOM    369  HN  VAL A  43       9.974  -7.685  21.236  1.00 90.63           H
ATOM    370  N   ARG A  44      10.788  -5.127  19.610  1.00 86.17           N
ATOM    371  CA  ARG A  44      11.362  -3.833  19.282  1.00 86.17           C
ATOM    372  C   ARG A  44      12.830  -3.991  18.878  1.00 86.17           C
ATOM    373  O   ARG A  44      13.307  -3.302  17.978  1.00 86.17           O
ATOM    374  HA  ARG A  44      10.764  -3.466  18.448  1.00 86.17           H
ATOM    375  CB  ARG A  44      11.268  -2.871  20.467  1.00 86.17           C
ATOM    376 1HB  ARG A  44      11.679  -3.345  21.359  1.00 86.17           H
ATOM    377 2HB  ARG A  44      11.871  -1.985  20.270  1.00 86.17           H
ATOM    378  CG  ARG A  44       9.817  -2.460  20.725  1.00 86.17           C
ATOM    379 1HG  ARG A  44       9.347  -2.164  19.787  1.00 86.17           H
ATOM    380 2HG  ARG A  44       9.256  -3.313  21.107  1.00 86.17           H
ATOM    381  CD  ARG A  44       9.744  -1.305  21.726  1.00 86.17           C
ATOM    382 1HD  ARG A  44      10.443  -0.519  21.439  1.00 86.17           H
ATOM    383 2HD  ARG A  44       8.747  -0.864  21.714  1.00 86.17           H
ATOM    384  NE  ARG A  44      10.063  -1.793  23.086  1.00 86.17           N
ATOM    385  HE  ARG A  44      11.027  -1.894  23.334  1.00 86.17           H
ATOM    386  CZ  ARG A  44       9.142  -2.108  24.007  1.00 86.17           C
ATOM    387  NH1 ARG A  44       7.836  -1.992  23.730  1.00 86.17           N
ATOM    388 1HH1 ARG A  44       7.543  -1.668  22.831  1.00 86.17           H
ATOM    389 2HH1 ARG A  44       7.155  -2.229  24.423  1.00 86.17           H
ATOM    390  NH2 ARG A  44       9.547  -2.540  25.209  1.00 86.17           N
ATOM    391 1HH2 ARG A  44       8.872  -2.780  25.907  1.00 86.17           H
ATOM    392 2HH2 ARG A  44      10.523  -2.624  25.408  1.00 86.17           H
ATOM    393  HN  ARG A  44      10.537  -5.246  20.571  1.00 86.17           H
ATOM    394  N   GLN A  45      13.504  -4.904  19.563  1.00 83.44           N
ATOM    395  CA  GLN A  45      14.914  -5.142  19.305  1.00 83.44           C
ATOM    396  C   GLN A  45      15.110  -5.679  17.886  1.00 83.44           C
ATOM    397  O   GLN A  45      16.016  -5.247  17.175  1.00 83.44           O
ATOM    398  HA  GLN A  45      15.395  -4.169  19.403  1.00 83.44           H
ATOM    399  CB  GLN A  45      15.506  -6.101  20.340  1.00 83.44           C
ATOM    400 1HB  GLN A  45      15.268  -5.750  21.344  1.00 83.44           H
ATOM    401 2HB  GLN A  45      15.051  -7.086  20.231  1.00 83.44           H
ATOM    402  CG  GLN A  45      17.023  -6.212  20.179  1.00 83.44           C
ATOM    403 1HG  GLN A  45      17.259  -6.610  19.193  1.00 83.44           H
ATOM    404 2HG  GLN A  45      17.473  -5.221  20.239  1.00 83.44           H
ATOM    405  CD  GLN A  45      17.624  -7.117  21.257  1.00 83.44           C
ATOM    406  OE1 GLN A  45      16.927  -7.797  21.992  1.00 83.44           O
ATOM    407  NE2 GLN A  45      18.952  -7.087  21.310  1.00 83.44           N
ATOM    408 1HE2 GLN A  45      19.465  -6.506  20.678  1.00 83.44           H
ATOM    409 2HE2 GLN A  45      19.439  -7.644  21.983  1.00 83.44           H
ATOM    410  HN  GLN A  45      13.103  -5.472  20.281  1.00 83.44           H
ATOM    411  N   PHE A  46      14.246  -6.613  17.515  1.00 92.30           N
ATOM    412  CA  PHE A  46      14.281  -7.176  16.176  1.00 92.30           C
ATOM    413  C   PHE A  46      14.053  -6.093  15.120  1.00 92.30           C
ATOM    414  O   PHE A  46      14.776  -6.027  14.127  1.00 92.30           O
ATOM    415  HA  PHE A  46      15.268  -7.616  16.036  1.00 92.30           H
ATOM    416  CB  PHE A  46      13.147  -8.200  16.092  1.00 92.30           C
ATOM    417 1HB  PHE A  46      13.313  -8.973  16.843  1.00 92.30           H
ATOM    418 2HB  PHE A  46      12.208  -7.709  16.343  1.00 92.30           H
ATOM    419  CG  PHE A  46      13.009  -8.864  14.721  1.00 92.30           C
ATOM    420  CD1 PHE A  46      12.053  -8.437  13.852  1.00 92.30           C
ATOM    421  HD1 PHE A  46      11.386  -7.622  14.134  1.00 92.30           H
ATOM    422  CD2 PHE A  46      13.841  -9.880  14.370  1.00 92.30           C
ATOM    423  HD2 PHE A  46      14.607 -10.223  15.066  1.00 92.30           H
ATOM    424  CE1 PHE A  46      11.924  -9.052  12.579  1.00 92.30           C
ATOM    425  HE1 PHE A  46      11.158  -8.710  11.884  1.00 92.30           H
ATOM    426  CE2 PHE A  46      13.712 -10.496  13.097  1.00 92.30           C
ATOM    427  HE2 PHE A  46      14.379 -11.311  12.815  1.00 92.30           H
ATOM    428  CZ  PHE A  46      12.756 -10.069  12.228  1.00 92.30           C
ATOM    429  HZ  PHE A  46      12.658 -10.542  11.251  1.00 92.30           H
ATOM    430  HN  PHE A  46      13.533  -6.983  18.111  1.00 92.30           H
ATOM    431  N   ALA A  47      13.044  -5.270  15.370  1.00 92.48           N
ATOM    432  CA  ALA A  47      12.675  -4.230  14.425  1.00 92.48           C
ATOM    433  C   ALA A  47      13.863  -3.287  14.222  1.00 92.48           C
ATOM    434  O   ALA A  47      14.132  -2.853  13.103  1.00 92.48           O
ATOM    435  HA  ALA A  47      12.439  -4.712  13.476  1.00 92.48           H
ATOM    436  CB  ALA A  47      11.430  -3.500  14.930  1.00 92.48           C
ATOM    437 1HB  ALA A  47      10.608  -4.209  15.029  1.00 92.48           H
ATOM    438 2HB  ALA A  47      11.641  -3.050  15.901  1.00 92.48           H
ATOM    439 3HB  ALA A  47      11.153  -2.719  14.221  1.00 92.48           H
ATOM    440  HN  ALA A  47      12.485  -5.307  16.198  1.00 92.48           H
ATOM    441  N   SER A  48      14.541  -2.996  15.323  1.00 90.86           N
ATOM    442  CA  SER A  48      15.588  -1.988  15.313  1.00 90.86           C
ATOM    443  C   SER A  48      16.754  -2.454  14.439  1.00 90.86           C
ATOM    444  O   SER A  48      17.528  -1.637  13.943  1.00 90.86           O
ATOM    445  HA  SER A  48      15.125  -1.097  14.890  1.00 90.86           H
ATOM    446  CB  SER A  48      16.075  -1.686  16.731  1.00 90.86           C
ATOM    447 1HB  SER A  48      16.698  -0.792  16.717  1.00 90.86           H
ATOM    448 2HB  SER A  48      15.219  -1.467  17.369  1.00 90.86           H
ATOM    449  OG  SER A  48      16.814  -2.771  17.285  1.00 90.86           O
ATOM    450  HG  SER A  48      16.403  -3.640  17.010  1.00 90.86           H
ATOM    451  HN  SER A  48      14.386  -3.436  16.208  1.00 90.86           H
ATOM    452  N   HIS A  49      16.844  -3.766  14.278  1.00 87.02           N
ATOM    453  CA  HIS A  49      17.933  -4.354  13.516  1.00 87.02           C
ATOM    454  C   HIS A  49      17.472  -4.618  12.081  1.00 87.02           C
ATOM    455  O   HIS A  49      18.234  -4.424  11.135  1.00 87.02           O
ATOM    456  HA  HIS A  49      18.737  -3.618  13.501  1.00 87.02           H
ATOM    457  CB  HIS A  49      18.465  -5.610  14.209  1.00 87.02           C
ATOM    458 1HB  HIS A  49      17.629  -6.278  14.418  1.00 87.02           H
ATOM    459 2HB  HIS A  49      19.130  -6.136  13.524  1.00 87.02           H
ATOM    460  CG  HIS A  49      19.205  -5.335  15.496  1.00 87.02           C
ATOM    461  ND1 HIS A  49      20.277  -4.462  15.573  1.00 87.02           N
ATOM    462  HD1 HIS A  49      20.661  -3.940  14.812  1.00 87.02           H
ATOM    463  CD2 HIS A  49      19.017  -5.825  16.755  1.00 87.02           C
ATOM    464  HD2 HIS A  49      18.252  -6.542  17.052  1.00 87.02           H
ATOM    465  CE1 HIS A  49      20.707  -4.437  16.826  1.00 87.02           C
ATOM    466  HE1 HIS A  49      21.539  -3.844  17.205  1.00 87.02           H
ATOM    467  NE2 HIS A  49      19.925  -5.283  17.557  1.00 87.02           N
ATOM    468  HN  HIS A  49      16.191  -4.422  14.656  1.00 87.02           H
ATOM    469  N   PHE A  50      16.228  -5.056  11.965  1.00 90.34           N
ATOM    470  CA  PHE A  50      15.745  -5.616  10.714  1.00 90.34           C
ATOM    471  C   PHE A  50      15.237  -4.515   9.781  1.00 90.34           C
ATOM    472  O   PHE A  50      15.552  -4.510   8.592  1.00 90.34           O
ATOM    473  HA  PHE A  50      16.585  -6.129  10.244  1.00 90.34           H
ATOM    474  CB  PHE A  50      14.585  -6.551  11.060  1.00 90.34           C
ATOM    475 1HB  PHE A  50      14.931  -7.293  11.780  1.00 90.34           H
ATOM    476 2HB  PHE A  50      13.800  -5.974  11.549  1.00 90.34           H
ATOM    477  CG  PHE A  50      13.987  -7.274   9.851  1.00 90.34           C
ATOM    478  CD1 PHE A  50      12.777  -6.894   9.361  1.00 90.34           C
ATOM    479  HD1 PHE A  50      12.233  -6.073   9.829  1.00 90.34           H
ATOM    480  CD2 PHE A  50      14.665  -8.298   9.268  1.00 90.34           C
ATOM    481  HD2 PHE A  50      15.635  -8.604   9.661  1.00 90.34           H
ATOM    482  CE1 PHE A  50      12.222  -7.565   8.240  1.00 90.34           C
ATOM    483  HE1 PHE A  50      11.252  -7.260   7.847  1.00 90.34           H
ATOM    484  CE2 PHE A  50      14.111  -8.970   8.146  1.00 90.34           C
ATOM    485  HE2 PHE A  50      14.655  -9.790   7.678  1.00 90.34           H
ATOM    486  CZ  PHE A  50      12.901  -8.589   7.656  1.00 90.34           C
ATOM    487  HZ  PHE A  50      12.475  -9.104   6.795  1.00 90.34           H
ATOM    488  HN  PHE A  50      15.555  -5.034  12.705  1.00 90.34           H
ATOM    489  N   LEU A  51      14.459  -3.609  10.355  1.00 92.65           N
ATOM    490  CA  LEU A  51      13.660  -2.695   9.557  1.00 92.65           C
ATOM    491  C   LEU A  51      14.574  -1.637   8.934  1.00 92.65           C
ATOM    492  O   LEU A  51      14.489  -1.366   7.737  1.00 92.65           O
ATOM    493  HA  LEU A  51      13.205  -3.274   8.754  1.00 92.65           H
ATOM    494  CB  LEU A  51      12.522  -2.108  10.393  1.00 92.65           C
ATOM    495 1HB  LEU A  51      12.955  -1.600  11.255  1.00 92.65           H
ATOM    496 2HB  LEU A  51      12.014  -1.349   9.798  1.00 92.65           H
ATOM    497  CG  LEU A  51      11.476  -3.105  10.896  1.00 92.65           C
ATOM    498  HG  LEU A  51      11.973  -3.820  11.552  1.00 92.65           H
ATOM    499  CD1 LEU A  51      10.402  -2.401  11.727  1.00 92.65           C
ATOM    500 1HD1 LEU A  51      10.866  -1.918  12.587  1.00 92.65           H
ATOM    501 2HD1 LEU A  51       9.902  -1.650  11.114  1.00 92.65           H
ATOM    502 3HD1 LEU A  51       9.671  -3.133  12.072  1.00 92.65           H
ATOM    503  CD2 LEU A  51      10.874  -3.900   9.736  1.00 92.65           C
ATOM    504 1HD2 LEU A  51      10.395  -3.215   9.036  1.00 92.65           H
ATOM    505 2HD2 LEU A  51      11.664  -4.450   9.224  1.00 92.65           H
ATOM    506 3HD2 LEU A  51      10.134  -4.601  10.121  1.00 92.65           H
ATOM    507  HN  LEU A  51      14.370  -3.495  11.344  1.00 92.65           H
ATOM    508  N   PRO A  52      15.460  -1.024   9.730  1.00 94.25           N
ATOM    509  CA  PRO A  52      16.175   0.174   9.281  1.00 94.25           C
ATOM    510  C   PRO A  52      16.872  -0.037   7.946  1.00 94.25           C
ATOM    511  O   PRO A  52      16.733   0.776   7.034  1.00 94.25           O
ATOM    512  HA  PRO A  52      15.472   0.988   9.109  1.00 94.25           H
ATOM    513  CB  PRO A  52      17.176   0.442  10.407  1.00 94.25           C
ATOM    514 1HB  PRO A  52      18.134  -0.041  10.217  1.00 94.25           H
ATOM    515 2HB  PRO A  52      17.374   1.507  10.522  1.00 94.25           H
ATOM    516  CG  PRO A  52      16.487  -0.138  11.637  1.00 94.25           C
ATOM    517 1HG  PRO A  52      17.196  -0.345  12.438  1.00 94.25           H
ATOM    518 2HG  PRO A  52      15.749   0.550  12.050  1.00 94.25           H
ATOM    519  CD  PRO A  52      15.846  -1.408  11.100  1.00 94.25           C
ATOM    520 1HD  PRO A  52      16.545  -2.244  11.099  1.00 94.25           H
ATOM    521 2HD  PRO A  52      14.988  -1.713  11.699  1.00 94.25           H
ATOM    522  N   PRO A  53      17.635  -1.129   7.800  1.00 95.10           N
ATOM    523  CA  PRO A  53      18.430  -1.337   6.588  1.00 95.10           C
ATOM    524  C   PRO A  53      17.562  -1.610   5.369  1.00 95.10           C
ATOM    525  O   PRO A  53      17.896  -1.196   4.260  1.00 95.10           O
ATOM    526  HA  PRO A  53      18.987  -0.433   6.343  1.00 95.10           H
ATOM    527  CB  PRO A  53      19.314  -2.537   6.935  1.00 95.10           C
ATOM    528 1HB  PRO A  53      19.522  -3.149   6.058  1.00 95.10           H
ATOM    529 2HB  PRO A  53      20.276  -2.222   7.339  1.00 95.10           H
ATOM    530  CG  PRO A  53      18.507  -3.289   7.955  1.00 95.10           C
ATOM    531 1HG  PRO A  53      17.794  -3.960   7.476  1.00 95.10           H
ATOM    532 2HG  PRO A  53      19.147  -3.905   8.587  1.00 95.10           H
ATOM    533  CD  PRO A  53      17.803  -2.236   8.759  1.00 95.10           C
ATOM    534 1HD  PRO A  53      16.844  -2.592   9.135  1.00 95.10           H
ATOM    535 2HD  PRO A  53      18.392  -1.931   9.625  1.00 95.10           H
ATOM    536  N   LEU A  54      16.461  -2.307   5.611  1.00 92.62           N
ATOM    537  CA  LEU A  54      15.578  -2.708   4.529  1.00 92.62           C
ATOM    538  C   LEU A  54      14.869  -1.472   3.971  1.00 92.62           C
ATOM    539  O   LEU A  54      14.704  -1.342   2.759  1.00 92.62           O
ATOM    540  HA  LEU A  54      16.198  -3.135   3.742  1.00 92.62           H
ATOM    541  CB  LEU A  54      14.621  -3.806   4.998  1.00 92.62           C
ATOM    542 1HB  LEU A  54      14.103  -3.453   5.890  1.00 92.62           H
ATOM    543 2HB  LEU A  54      13.865  -3.955   4.228  1.00 92.62           H
ATOM    544  CG  LEU A  54      15.259  -5.160   5.316  1.00 92.62           C
ATOM    545  HG  LEU A  54      15.996  -5.013   6.105  1.00 92.62           H
ATOM    546  CD1 LEU A  54      14.217  -6.145   5.849  1.00 92.62           C
ATOM    547 1HD1 LEU A  54      13.772  -5.746   6.760  1.00 92.62           H
ATOM    548 2HD1 LEU A  54      13.439  -6.292   5.100  1.00 92.62           H
ATOM    549 3HD1 LEU A  54      14.697  -7.099   6.067  1.00 92.62           H
ATOM    550  CD2 LEU A  54      16.003  -5.715   4.100  1.00 92.62           C
ATOM    551 1HD2 LEU A  54      15.304  -5.843   3.274  1.00 92.62           H
ATOM    552 2HD2 LEU A  54      16.789  -5.019   3.806  1.00 92.62           H
ATOM    553 3HD2 LEU A  54      16.446  -6.677   4.353  1.00 92.62           H
ATOM    554  HN  LEU A  54      16.171  -2.595   6.523  1.00 92.62           H
ATOM    555  N   TYR A  55      14.468  -0.597   4.881  1.00 92.99           N
ATOM    556  CA  TYR A  55      13.756   0.610   4.497  1.00 92.99           C
ATOM    557  C   TYR A  55      14.660   1.550   3.698  1.00 92.99           C
ATOM    558  O   TYR A  55      14.219   2.169   2.731  1.00 92.99           O
ATOM    559  HA  TYR A  55      12.909   0.317   3.876  1.00 92.99           H
ATOM    560  CB  TYR A  55      13.354   1.296   5.804  1.00 92.99           C
ATOM    561 1HB  TYR A  55      14.208   1.296   6.480  1.00 92.99           H
ATOM    562 2HB  TYR A  55      13.113   2.339   5.595  1.00 92.99           H
ATOM    563  CG  TYR A  55      12.163   0.644   6.509  1.00 92.99           C
ATOM    564  CD1 TYR A  55      11.564  -0.473   5.962  1.00 92.99           C
ATOM    565  HD1 TYR A  55      11.940  -0.890   5.028  1.00 92.99           H
ATOM    566  CD2 TYR A  55      11.688   1.173   7.692  1.00 92.99           C
ATOM    567  HD2 TYR A  55      12.160   2.055   8.124  1.00 92.99           H
ATOM    568  CE1 TYR A  55      10.444  -1.087   6.626  1.00 92.99           C
ATOM    569  HE1 TYR A  55       9.962  -1.969   6.205  1.00 92.99           H
ATOM    570  CE2 TYR A  55      10.567   0.559   8.356  1.00 92.99           C
ATOM    571  HE2 TYR A  55      10.181   0.966   9.290  1.00 92.99           H
ATOM    572  CZ  TYR A  55      10.000  -0.541   7.790  1.00 92.99           C
ATOM    573  OH  TYR A  55       8.942  -1.121   8.417  1.00 92.99           O
ATOM    574  HH  TYR A  55       8.605  -1.892   7.877  1.00 92.99           H
ATOM    575  HN  TYR A  55      14.623  -0.701   5.864  1.00 92.99           H
ATOM    576  N   TRP A  56      15.910   1.627   4.132  1.00 91.90           N
ATOM    577  CA  TRP A  56      16.890   2.451   3.446  1.00 91.90           C
ATOM    578  C   TRP A  56      17.079   1.887   2.036  1.00 91.90           C
ATOM    579  O   TRP A  56      17.149   2.640   1.066  1.00 91.90           O
ATOM    580  HA  TRP A  56      16.494   3.465   3.391  1.00 91.90           H
ATOM    581  CB  TRP A  56      18.196   2.525   4.239  1.00 91.90           C
ATOM    582 1HB  TRP A  56      18.398   1.548   4.678  1.00 91.90           H
ATOM    583 2HB  TRP A  56      19.015   2.742   3.553  1.00 91.90           H
ATOM    584  CG  TRP A  56      18.190   3.576   5.351  1.00 91.90           C
ATOM    585  CD1 TRP A  56      18.288   3.380   6.673  1.00 91.90           C
ATOM    586  HD1 TRP A  56      18.388   2.401   7.142  1.00 91.90           H
ATOM    587  CD2 TRP A  56      18.076   5.005   5.183  1.00 91.90           C
ATOM    588  NE1 TRP A  56      18.245   4.572   7.366  1.00 91.90           N
ATOM    589  HE1 TRP A  56      18.300   4.683   8.359  1.00 91.90           H
ATOM    590  CE2 TRP A  56      18.112   5.592   6.431  1.00 91.90           C
ATOM    591  CE3 TRP A  56      17.947   5.776   4.014  1.00 91.90           C
ATOM    592  HE3 TRP A  56      17.916   5.336   3.017  1.00 91.90           H
ATOM    593  CZ2 TRP A  56      18.025   6.975   6.631  1.00 91.90           C
ATOM    594  HZ2 TRP A  56      18.056   7.415   7.628  1.00 91.90           H
ATOM    595  CZ3 TRP A  56      17.860   7.156   4.230  1.00 91.90           C
ATOM    596  HZ3 TRP A  56      17.759   7.801   3.357  1.00 91.90           H
ATOM    597  CH2 TRP A  56      17.895   7.763   5.481  1.00 91.90           C
ATOM    598  HH2 TRP A  56      17.822   8.847   5.565  1.00 91.90           H
ATOM    599  HN  TRP A  56      16.254   1.141   4.935  1.00 91.90           H
ATOM    600  N   LEU A  57      17.156   0.566   1.967  1.00 92.62           N
ATOM    601  CA  LEU A  57      17.339  -0.108   0.693  1.00 92.62           C
ATOM    602  C   LEU A  57      16.163   0.224  -0.228  1.00 92.62           C
ATOM    603  O   LEU A  57      16.361   0.641  -1.368  1.00 92.62           O
ATOM    604  HA  LEU A  57      18.251   0.285   0.244  1.00 92.62           H
ATOM    605  CB  LEU A  57      17.549  -1.608   0.906  1.00 92.62           C
ATOM    606 1HB  LEU A  57      18.414  -1.746   1.555  1.00 92.62           H
ATOM    607 2HB  LEU A  57      16.684  -2.004   1.439  1.00 92.62           H
ATOM    608  CG  LEU A  57      17.759  -2.442  -0.360  1.00 92.62           C
ATOM    609  HG  LEU A  57      16.941  -2.229  -1.049  1.00 92.62           H
ATOM    610  CD1 LEU A  57      19.058  -2.050  -1.066  1.00 92.62           C
ATOM    611 1HD1 LEU A  57      19.017  -0.997  -1.344  1.00 92.62           H
ATOM    612 2HD1 LEU A  57      19.901  -2.215  -0.395  1.00 92.62           H
ATOM    613 3HD1 LEU A  57      19.182  -2.658  -1.962  1.00 92.62           H
ATOM    614  CD2 LEU A  57      17.706  -3.939  -0.046  1.00 92.62           C
ATOM    615 1HD2 LEU A  57      18.490  -4.187   0.670  1.00 92.62           H
ATOM    616 2HD2 LEU A  57      16.734  -4.187   0.379  1.00 92.62           H
ATOM    617 3HD2 LEU A  57      17.858  -4.508  -0.963  1.00 92.62           H
ATOM    618  HN  LEU A  57      17.096  -0.040   2.761  1.00 92.62           H
ATOM    619  N   VAL A  58      14.964   0.027   0.301  1.00 94.50           N
ATOM    620  CA  VAL A  58      13.757   0.233  -0.481  1.00 94.50           C
ATOM    621  C   VAL A  58      13.704   1.687  -0.954  1.00 94.50           C
ATOM    622  O   VAL A  58      13.362   1.957  -2.104  1.00 94.50           O
ATOM    623  HA  VAL A  58      13.816  -0.418  -1.354  1.00 94.50           H
ATOM    624  CB  VAL A  58      12.529  -0.175   0.334  1.00 94.50           C
ATOM    625  HB  VAL A  58      12.562   0.361   1.282  1.00 94.50           H
ATOM    626  CG1 VAL A  58      11.238   0.221  -0.385  1.00 94.50           C
ATOM    627 1HG1 VAL A  58      11.218   1.301  -0.528  1.00 94.50           H
ATOM    628 2HG1 VAL A  58      11.195  -0.276  -1.354  1.00 94.50           H
ATOM    629 3HG1 VAL A  58      10.380  -0.082   0.216  1.00 94.50           H
ATOM    630  CG2 VAL A  58      12.548  -1.674   0.641  1.00 94.50           C
ATOM    631 1HG2 VAL A  58      12.551  -2.236  -0.293  1.00 94.50           H
ATOM    632 2HG2 VAL A  58      13.444  -1.916   1.213  1.00 94.50           H
ATOM    633 3HG2 VAL A  58      11.664  -1.938   1.221  1.00 94.50           H
ATOM    634  HN  VAL A  58      14.811  -0.268   1.245  1.00 94.50           H
ATOM    635  N   PHE A  59      14.048   2.586  -0.043  1.00 95.30           N
ATOM    636  CA  PHE A  59      14.005   4.007  -0.340  1.00 95.30           C
ATOM    637  C   PHE A  59      14.906   4.346  -1.530  1.00 95.30           C
ATOM    638  O   PHE A  59      14.460   4.968  -2.493  1.00 95.30           O
ATOM    639  HA  PHE A  59      12.973   4.255  -0.586  1.00 95.30           H
ATOM    640  CB  PHE A  59      14.522   4.739   0.900  1.00 95.30           C
ATOM    641 1HB  PHE A  59      13.830   4.570   1.724  1.00 95.30           H
ATOM    642 2HB  PHE A  59      15.479   4.306   1.193  1.00 95.30           H
ATOM    643  CG  PHE A  59      14.701   6.246   0.704  1.00 95.30           C
ATOM    644  CD1 PHE A  59      15.949   6.783   0.662  1.00 95.30           C
ATOM    645  HD1 PHE A  59      16.823   6.140   0.768  1.00 95.30           H
ATOM    646  CD2 PHE A  59      13.610   7.048   0.571  1.00 95.30           C
ATOM    647  HD2 PHE A  59      12.610   6.618   0.605  1.00 95.30           H
ATOM    648  CE1 PHE A  59      16.115   8.182   0.480  1.00 95.30           C
ATOM    649  HE1 PHE A  59      17.115   8.613   0.447  1.00 95.30           H
ATOM    650  CE2 PHE A  59      13.776   8.447   0.389  1.00 95.30           C
ATOM    651  HE2 PHE A  59      12.902   9.090   0.283  1.00 95.30           H
ATOM    652  CZ  PHE A  59      15.024   8.984   0.348  1.00 95.30           C
ATOM    653  HZ  PHE A  59      15.151  10.058   0.208  1.00 95.30           H
ATOM    654  HN  PHE A  59      14.351   2.356   0.882  1.00 95.30           H
ATOM    655  N   ILE A  60      16.156   3.921  -1.425  1.00 93.45           N
ATOM    656  CA  ILE A  60      17.163   4.309  -2.398  1.00 93.45           C
ATOM    657  C   ILE A  60      16.754   3.797  -3.780  1.00 93.45           C
ATOM    658  O   ILE A  60      16.691   4.566  -4.738  1.00 93.45           O
ATOM    659  HA  ILE A  60      17.187   5.399  -2.427  1.00 93.45           H
ATOM    660  CB  ILE A  60      18.549   3.838  -1.953  1.00 93.45           C
ATOM    661  HB  ILE A  60      18.481   2.783  -1.688  1.00 93.45           H
ATOM    662  CG1 ILE A  60      19.008   4.590  -0.702  1.00 93.45           C
ATOM    663 1HG1 ILE A  60      19.254   5.619  -0.962  1.00 93.45           H
ATOM    664 2HG1 ILE A  60      18.194   4.630   0.022  1.00 93.45           H
ATOM    665  CG2 ILE A  60      19.560   3.953  -3.095  1.00 93.45           C
ATOM    666 1HG2 ILE A  60      19.234   3.337  -3.933  1.00 93.45           H
ATOM    667 2HG2 ILE A  60      19.631   4.993  -3.414  1.00 93.45           H
ATOM    668 3HG2 ILE A  60      20.537   3.611  -2.751  1.00 93.45           H
ATOM    669  CD1 ILE A  60      20.226   3.912  -0.071  1.00 93.45           C
ATOM    670 1HD1 ILE A  60      19.968   2.891   0.210  1.00 93.45           H
ATOM    671 2HD1 ILE A  60      21.045   3.895  -0.790  1.00 93.45           H
ATOM    672 3HD1 ILE A  60      20.532   4.467   0.816  1.00 93.45           H
ATOM    673  HN  ILE A  60      16.484   3.324  -0.693  1.00 93.45           H
ATOM    674  N   VAL A  61      16.486   2.501  -3.840  1.00 93.69           N
ATOM    675  CA  VAL A  61      16.218   1.850  -5.112  1.00 93.69           C
ATOM    676  C   VAL A  61      14.916   2.399  -5.697  1.00 93.69           C
ATOM    677  O   VAL A  61      14.834   2.669  -6.894  1.00 93.69           O
ATOM    678  HA  VAL A  61      17.038   2.097  -5.787  1.00 93.69           H
ATOM    679  CB  VAL A  61      16.198   0.331  -4.928  1.00 93.69           C
ATOM    680  HB  VAL A  61      15.439   0.094  -4.182  1.00 93.69           H
ATOM    681  CG1 VAL A  61      15.812  -0.374  -6.230  1.00 93.69           C
ATOM    682 1HG1 VAL A  61      14.820  -0.046  -6.540  1.00 93.69           H
ATOM    683 2HG1 VAL A  61      16.536  -0.125  -7.006  1.00 93.69           H
ATOM    684 3HG1 VAL A  61      15.805  -1.452  -6.071  1.00 93.69           H
ATOM    685  CG2 VAL A  61      17.544  -0.177  -4.407  1.00 93.69           C
ATOM    686 1HG2 VAL A  61      18.328   0.078  -5.120  1.00 93.69           H
ATOM    687 2HG2 VAL A  61      17.761   0.289  -3.446  1.00 93.69           H
ATOM    688 3HG2 VAL A  61      17.502  -1.259  -4.286  1.00 93.69           H
ATOM    689  HN  VAL A  61      16.450   1.900  -3.042  1.00 93.69           H
ATOM    690  N   GLY A  62      13.929   2.548  -4.825  1.00 95.18           N
ATOM    691  CA  GLY A  62      12.600   2.942  -5.260  1.00 95.18           C
ATOM    692  C   GLY A  62      12.592   4.388  -5.759  1.00 95.18           C
ATOM    693  O   GLY A  62      11.974   4.693  -6.778  1.00 95.18           O
ATOM    694 1HA  GLY A  62      12.261   2.277  -6.054  1.00 95.18           H
ATOM    695 2HA  GLY A  62      11.897   2.835  -4.434  1.00 95.18           H
ATOM    696  HN  GLY A  62      14.027   2.405  -3.840  1.00 95.18           H
ATOM    697  N   ALA A  63      13.286   5.240  -5.019  1.00 95.13           N
ATOM    698  CA  ALA A  63      13.320   6.656  -5.341  1.00 95.13           C
ATOM    699  C   ALA A  63      13.943   6.845  -6.726  1.00 95.13           C
ATOM    700  O   ALA A  63      13.414   7.586  -7.553  1.00 95.13           O
ATOM    701  HA  ALA A  63      12.291   7.017  -5.363  1.00 95.13           H
ATOM    702  CB  ALA A  63      14.083   7.410  -4.251  1.00 95.13           C
ATOM    703 1HB  ALA A  63      13.584   7.268  -3.292  1.00 95.13           H
ATOM    704 2HB  ALA A  63      15.102   7.027  -4.189  1.00 95.13           H
ATOM    705 3HB  ALA A  63      14.109   8.473  -4.493  1.00 95.13           H
ATOM    706  HN  ALA A  63      13.817   4.977  -4.214  1.00 95.13           H
ATOM    707  N   LEU A  64      15.059   6.162  -6.936  1.00 89.75           N
ATOM    708  CA  LEU A  64      15.762   6.249  -8.204  1.00 89.75           C
ATOM    709  C   LEU A  64      14.864   5.710  -9.319  1.00 89.75           C
ATOM    710  O   LEU A  64      14.724   6.338 -10.367  1.00 89.75           O
ATOM    711  HA  LEU A  64      15.957   7.304  -8.398  1.00 89.75           H
ATOM    712  CB  LEU A  64      17.119   5.547  -8.114  1.00 89.75           C
ATOM    713 1HB  LEU A  64      16.959   4.539  -7.733  1.00 89.75           H
ATOM    714 2HB  LEU A  64      17.521   5.447  -9.122  1.00 89.75           H
ATOM    715  CG  LEU A  64      18.171   6.232  -7.239  1.00 89.75           C
ATOM    716  HG  LEU A  64      17.741   6.394  -6.251  1.00 89.75           H
ATOM    717  CD1 LEU A  64      19.399   5.336  -7.057  1.00 89.75           C
ATOM    718 1HD1 LEU A  64      19.100   4.404  -6.579  1.00 89.75           H
ATOM    719 2HD1 LEU A  64      19.839   5.121  -8.030  1.00 89.75           H
ATOM    720 3HD1 LEU A  64      20.131   5.847  -6.432  1.00 89.75           H
ATOM    721  CD2 LEU A  64      18.543   7.605  -7.802  1.00 89.75           C
ATOM    722 1HD2 LEU A  64      18.946   7.489  -8.808  1.00 89.75           H
ATOM    723 2HD2 LEU A  64      17.654   8.236  -7.837  1.00 89.75           H
ATOM    724 3HD2 LEU A  64      19.292   8.070  -7.162  1.00 89.75           H
ATOM    725  HN  LEU A  64      15.481   5.560  -6.259  1.00 89.75           H
ATOM    726  N   GLY A  65      14.278   4.552  -9.054  1.00 93.08           N
ATOM    727  CA  GLY A  65      13.525   3.843 -10.075  1.00 93.08           C
ATOM    728  C   GLY A  65      12.312   4.659 -10.527  1.00 93.08           C
ATOM    729  O   GLY A  65      12.129   4.898 -11.720  1.00 93.08           O
ATOM    730 1HA  GLY A  65      14.169   3.639 -10.931  1.00 93.08           H
ATOM    731 2HA  GLY A  65      13.195   2.880  -9.687  1.00 93.08           H
ATOM    732  HN  GLY A  65      14.311   4.098  -8.163  1.00 93.08           H
ATOM    733  N   ASN A  66      11.514   5.064  -9.549  1.00 90.82           N
ATOM    734  CA  ASN A  66      10.256   5.732  -9.838  1.00 90.82           C
ATOM    735  C   ASN A  66      10.541   7.111 -10.436  1.00 90.82           C
ATOM    736  O   ASN A  66       9.782   7.597 -11.273  1.00 90.82           O
ATOM    737  HA  ASN A  66       9.736   5.074 -10.535  1.00 90.82           H
ATOM    738  CB  ASN A  66       9.433   5.930  -8.564  1.00 90.82           C
ATOM    739 1HB  ASN A  66      10.079   6.285  -7.761  1.00 90.82           H
ATOM    740 2HB  ASN A  66       8.679   6.699  -8.730  1.00 90.82           H
ATOM    741  CG  ASN A  66       8.754   4.626  -8.141  1.00 90.82           C
ATOM    742  OD1 ASN A  66       7.895   4.093  -8.824  1.00 90.82           O
ATOM    743  ND2 ASN A  66       9.187   4.142  -6.980  1.00 90.82           N
ATOM    744 1HD2 ASN A  66       9.895   4.629  -6.469  1.00 90.82           H
ATOM    745 2HD2 ASN A  66       8.804   3.293  -6.618  1.00 90.82           H
ATOM    746  HN  ASN A  66      11.715   4.943  -8.577  1.00 90.82           H
ATOM    747  N   SER A  67      11.637   7.702  -9.983  1.00 91.34           N
ATOM    748  CA  SER A  67      12.063   8.989 -10.506  1.00 91.34           C
ATOM    749  C   SER A  67      12.368   8.872 -12.001  1.00 91.34           C
ATOM    750  O   SER A  67      12.052   9.773 -12.775  1.00 91.34           O
ATOM    751  HA  SER A  67      11.222   9.662 -10.339  1.00 91.34           H
ATOM    752  CB  SER A  67      13.290   9.510  -9.754  1.00 91.34           C
ATOM    753 1HB  SER A  67      14.100   8.786  -9.835  1.00 91.34           H
ATOM    754 2HB  SER A  67      13.637  10.432 -10.221  1.00 91.34           H
ATOM    755  OG  SER A  67      13.008   9.753  -8.378  1.00 91.34           O
ATOM    756  HG  SER A  67      13.541   9.131  -7.805  1.00 91.34           H
ATOM    757  HN  SER A  67      12.227   7.318  -9.273  1.00 91.34           H
ATOM    758  N   LEU A  68      12.979   7.753 -12.361  1.00 86.12           N
ATOM    759  CA  LEU A  68      13.303   7.492 -13.754  1.00 86.12           C
ATOM    760  C   LEU A  68      12.007   7.338 -14.553  1.00 86.12           C
ATOM    761  O   LEU A  68      11.905   7.829 -15.677  1.00 86.12           O
ATOM    762  HA  LEU A  68      13.841   8.361 -14.132  1.00 86.12           H
ATOM    763  CB  LEU A  68      14.243   6.290 -13.869  1.00 86.12           C
ATOM    764 1HB  LEU A  68      13.867   5.496 -13.224  1.00 86.12           H
ATOM    765 2HB  LEU A  68      14.199   5.917 -14.893  1.00 86.12           H
ATOM    766  CG  LEU A  68      15.708   6.549 -13.513  1.00 86.12           C
ATOM    767  HG  LEU A  68      15.741   7.048 -12.545  1.00 86.12           H
ATOM    768  CD1 LEU A  68      16.477   5.234 -13.369  1.00 86.12           C
ATOM    769 1HD1 LEU A  68      16.026   4.633 -12.579  1.00 86.12           H
ATOM    770 2HD1 LEU A  68      16.438   4.685 -14.310  1.00 86.12           H
ATOM    771 3HD1 LEU A  68      17.516   5.446 -13.115  1.00 86.12           H
ATOM    772  CD2 LEU A  68      16.362   7.487 -14.528  1.00 86.12           C
ATOM    773 1HD2 LEU A  68      16.318   7.037 -15.520  1.00 86.12           H
ATOM    774 2HD2 LEU A  68      15.832   8.439 -14.537  1.00 86.12           H
ATOM    775 3HD2 LEU A  68      17.403   7.654 -14.251  1.00 86.12           H
ATOM    776  HN  LEU A  68      13.252   7.033 -11.722  1.00 86.12           H
ATOM    777  N   VAL A  69      11.050   6.655 -13.943  1.00 89.02           N
ATOM    778  CA  VAL A  69       9.779   6.398 -14.599  1.00 89.02           C
ATOM    779  C   VAL A  69       9.132   7.729 -14.987  1.00 89.02           C
ATOM    780  O   VAL A  69       8.719   7.913 -16.131  1.00 89.02           O
ATOM    781  HA  VAL A  69       9.986   5.831 -15.507  1.00 89.02           H
ATOM    782  CB  VAL A  69       8.889   5.541 -13.698  1.00 89.02           C
ATOM    783  HB  VAL A  69       8.828   6.029 -12.725  1.00 89.02           H
ATOM    784  CG1 VAL A  69       7.471   5.441 -14.263  1.00 89.02           C
ATOM    785 1HG1 VAL A  69       7.037   6.438 -14.336  1.00 89.02           H
ATOM    786 2HG1 VAL A  69       7.506   4.987 -15.253  1.00 89.02           H
ATOM    787 3HG1 VAL A  69       6.859   4.826 -13.603  1.00 89.02           H
ATOM    788  CG2 VAL A  69       9.495   4.152 -13.489  1.00 89.02           C
ATOM    789 1HG2 VAL A  69       9.601   3.653 -14.453  1.00 89.02           H
ATOM    790 2HG2 VAL A  69      10.475   4.249 -13.022  1.00 89.02           H
ATOM    791 3HG2 VAL A  69       8.842   3.563 -12.845  1.00 89.02           H
ATOM    792  HN  VAL A  69      11.132   6.282 -13.019  1.00 89.02           H
ATOM    793  N   ILE A  70       9.063   8.624 -14.012  1.00 89.51           N
ATOM    794  CA  ILE A  70       8.406   9.903 -14.216  1.00 89.51           C
ATOM    795  C   ILE A  70       9.130  10.674 -15.321  1.00 89.51           C
ATOM    796  O   ILE A  70       8.492  11.279 -16.181  1.00 89.51           O
ATOM    797  HA  ILE A  70       7.388   9.699 -14.547  1.00 89.51           H
ATOM    798  CB  ILE A  70       8.306  10.670 -12.895  1.00 89.51           C
ATOM    799  HB  ILE A  70       9.300  10.717 -12.451  1.00 89.51           H
ATOM    800  CG1 ILE A  70       7.401   9.937 -11.903  1.00 89.51           C
ATOM    801 1HG1 ILE A  70       6.360  10.048 -12.205  1.00 89.51           H
ATOM    802 2HG1 ILE A  70       7.626   8.871 -11.919  1.00 89.51           H
ATOM    803  CG2 ILE A  70       7.849  12.111 -13.132  1.00 89.51           C
ATOM    804 1HG2 ILE A  70       8.566  12.619 -13.777  1.00 89.51           H
ATOM    805 2HG2 ILE A  70       6.869  12.108 -13.609  1.00 89.51           H
ATOM    806 3HG2 ILE A  70       7.786  12.633 -12.177  1.00 89.51           H
ATOM    807  CD1 ILE A  70       7.587  10.483 -10.485  1.00 89.51           C
ATOM    808 1HD1 ILE A  70       8.625  10.348 -10.178  1.00 89.51           H
ATOM    809 2HD1 ILE A  70       7.338  11.543 -10.468  1.00 89.51           H
ATOM    810 3HD1 ILE A  70       6.933   9.944  -9.800  1.00 89.51           H
ATOM    811  HN  ILE A  70       9.446   8.486 -13.099  1.00 89.51           H
ATOM    812  N   LEU A  71      10.453  10.626 -15.262  1.00 85.16           N
ATOM    813  CA  LEU A  71      11.271  11.372 -16.204  1.00 85.16           C
ATOM    814  C   LEU A  71      10.980  10.884 -17.624  1.00 85.16           C
ATOM    815  O   LEU A  71      10.828  11.689 -18.542  1.00 85.16           O
ATOM    816  HA  LEU A  71      10.979  12.420 -16.132  1.00 85.16           H
ATOM    817  CB  LEU A  71      12.748  11.286 -15.815  1.00 85.16           C
ATOM    818 1HB  LEU A  71      12.837  11.506 -14.751  1.00 85.16           H
ATOM    819 2HB  LEU A  71      13.082  10.258 -15.956  1.00 85.16           H
ATOM    820  CG  LEU A  71      13.698  12.211 -16.579  1.00 85.16           C
ATOM    821  HG  LEU A  71      13.344  12.290 -17.607  1.00 85.16           H
ATOM    822  CD1 LEU A  71      13.684  13.622 -15.987  1.00 85.16           C
ATOM    823 1HD1 LEU A  71      12.676  14.031 -16.045  1.00 85.16           H
ATOM    824 2HD1 LEU A  71      14.000  13.581 -14.944  1.00 85.16           H
ATOM    825 3HD1 LEU A  71      14.368  14.258 -16.549  1.00 85.16           H
ATOM    826  CD2 LEU A  71      15.110  11.625 -16.631  1.00 85.16           C
ATOM    827 1HD2 LEU A  71      15.488  11.497 -15.617  1.00 85.16           H
ATOM    828 2HD2 LEU A  71      15.084  10.658 -17.134  1.00 85.16           H
ATOM    829 3HD2 LEU A  71      15.765  12.302 -17.180  1.00 85.16           H
ATOM    830  HN  LEU A  71      10.964  10.092 -14.589  1.00 85.16           H
ATOM    831  N   VAL A  72      10.911   9.568 -17.761  1.00 85.41           N
ATOM    832  CA  VAL A  72      10.738   8.959 -19.069  1.00 85.41           C
ATOM    833  C   VAL A  72       9.414   9.430 -19.674  1.00 85.41           C
ATOM    834  O   VAL A  72       9.359   9.798 -20.847  1.00 85.41           O
ATOM    835  HA  VAL A  72      11.555   9.303 -19.703  1.00 85.41           H
ATOM    836  CB  VAL A  72      10.835   7.437 -18.955  1.00 85.41           C
ATOM    837  HB  VAL A  72      10.154   7.116 -18.166  1.00 85.41           H
ATOM    838  CG1 VAL A  72      10.398   6.761 -20.256  1.00 85.41           C
ATOM    839 1HG1 VAL A  72       9.365   7.029 -20.476  1.00 85.41           H
ATOM    840 2HG1 VAL A  72      11.041   7.092 -21.071  1.00 85.41           H
ATOM    841 3HG1 VAL A  72      10.477   5.679 -20.147  1.00 85.41           H
ATOM    842  CG2 VAL A  72      12.249   7.006 -18.560  1.00 85.41           C
ATOM    843 1HG2 VAL A  72      12.956   7.345 -19.317  1.00 85.41           H
ATOM    844 2HG2 VAL A  72      12.508   7.445 -17.597  1.00 85.41           H
ATOM    845 3HG2 VAL A  72      12.290   5.919 -18.486  1.00 85.41           H
ATOM    846  HN  VAL A  72      10.971   8.923 -16.999  1.00 85.41           H
ATOM    847  N   TYR A  73       8.379   9.403 -18.847  1.00 81.95           N
ATOM    848  CA  TYR A  73       7.049   9.777 -19.300  1.00 81.95           C
ATOM    849  C   TYR A  73       6.988  11.264 -19.653  1.00 81.95           C
ATOM    850  O   TYR A  73       6.268  11.659 -20.569  1.00 81.95           O
ATOM    851  HA  TYR A  73       6.820   9.190 -20.189  1.00 81.95           H
ATOM    852  CB  TYR A  73       6.111   9.505 -18.122  1.00 81.95           C
ATOM    853 1HB  TYR A  73       6.667   9.628 -17.192  1.00 81.95           H
ATOM    854 2HB  TYR A  73       5.319  10.254 -18.121  1.00 81.95           H
ATOM    855  CG  TYR A  73       5.477   8.113 -18.140  1.00 81.95           C
ATOM    856  CD1 TYR A  73       4.602   7.766 -19.149  1.00 81.95           C
ATOM    857  HD1 TYR A  73       4.363   8.484 -19.933  1.00 81.95           H
ATOM    858  CD2 TYR A  73       5.780   7.204 -17.146  1.00 81.95           C
ATOM    859  HD2 TYR A  73       6.471   7.478 -16.349  1.00 81.95           H
ATOM    860  CE1 TYR A  73       4.005   6.455 -19.165  1.00 81.95           C
ATOM    861  HE1 TYR A  73       3.313   6.168 -19.957  1.00 81.95           H
ATOM    862  CE2 TYR A  73       5.183   5.894 -17.162  1.00 81.95           C
ATOM    863  HE2 TYR A  73       5.414   5.167 -16.384  1.00 81.95           H
ATOM    864  CZ  TYR A  73       4.325   5.584 -18.171  1.00 81.95           C
ATOM    865  OH  TYR A  73       3.762   4.347 -18.187  1.00 81.95           O
ATOM    866  HH  TYR A  73       3.231   4.223 -19.025  1.00 81.95           H
ATOM    867  HN  TYR A  73       8.438   9.134 -17.886  1.00 81.95           H
ATOM    868  N   TRP A  74       7.752  12.049 -18.908  1.00 72.36           N
ATOM    869  CA  TRP A  74       7.698  13.494 -19.044  1.00 72.36           C
ATOM    870  C   TRP A  74       8.322  13.867 -20.390  1.00 72.36           C
ATOM    871  O   TRP A  74       7.731  14.616 -21.166  1.00 72.36           O
ATOM    872  HA  TRP A  74       6.649  13.791 -19.024  1.00 72.36           H
ATOM    873  CB  TRP A  74       8.378  14.182 -17.858  1.00 72.36           C
ATOM    874 1HB  TRP A  74       8.039  13.712 -16.935  1.00 72.36           H
ATOM    875 2HB  TRP A  74       9.453  14.017 -17.923  1.00 72.36           H
ATOM    876  CG  TRP A  74       8.112  15.687 -17.775  1.00 72.36           C
ATOM    877  CD1 TRP A  74       7.302  16.425 -18.546  1.00 72.36           C
ATOM    878  HD1 TRP A  74       6.704  16.026 -19.367  1.00 72.36           H
ATOM    879  CD2 TRP A  74       8.693  16.612 -16.833  1.00 72.36           C
ATOM    880  NE1 TRP A  74       7.319  17.753 -18.172  1.00 72.36           N
ATOM    881  HE1 TRP A  74       6.799  18.494 -18.596  1.00 72.36           H
ATOM    882  CE2 TRP A  74       8.192  17.870 -17.097  1.00 72.36           C
ATOM    883  CE3 TRP A  74       9.612  16.393 -15.792  1.00 72.36           C
ATOM    884  HE3 TRP A  74      10.023  15.409 -15.563  1.00 72.36           H
ATOM    885  CZ2 TRP A  74       8.551  19.008 -16.364  1.00 72.36           C
ATOM    886  HZ2 TRP A  74       8.141  19.991 -16.592  1.00 72.36           H
ATOM    887  CZ3 TRP A  74       9.961  17.540 -15.069  1.00 72.36           C
ATOM    888  HZ3 TRP A  74      10.672  17.426 -14.250  1.00 72.36           H
ATOM    889  CH2 TRP A  74       9.466  18.813 -15.322  1.00 72.36           C
ATOM    890  HH2 TRP A  74       9.788  19.657 -14.712  1.00 72.36           H
ATOM    891  HN  TRP A  74       8.399  11.712 -18.223  1.00 72.36           H
ATOM    892  N   TYR A  75       9.509  13.327 -20.625  1.00 70.38           N
ATOM    893  CA  TYR A  75      10.338  13.791 -21.724  1.00 70.38           C
ATOM    894  C   TYR A  75       9.999  13.048 -23.019  1.00 70.38           C
ATOM    895  O   TYR A  75      10.046  13.629 -24.102  1.00 70.38           O
ATOM    896  HA  TYR A  75      10.146  14.855 -21.864  1.00 70.38           H
ATOM    897  CB  TYR A  75      11.781  13.470 -21.330  1.00 70.38           C
ATOM    898 1HB  TYR A  75      11.785  12.579 -20.701  1.00 70.38           H
ATOM    899 2HB  TYR A  75      12.348  13.229 -22.229  1.00 70.38           H
ATOM    900  CG  TYR A  75      12.489  14.604 -20.586  1.00 70.38           C
ATOM    901  CD1 TYR A  75      13.197  15.555 -21.292  1.00 70.38           C
ATOM    902  HD1 TYR A  75      13.252  15.499 -22.380  1.00 70.38           H
ATOM    903  CD2 TYR A  75      12.421  14.676 -19.210  1.00 70.38           C
ATOM    904  HD2 TYR A  75      11.861  13.925 -18.652  1.00 70.38           H
ATOM    905  CE1 TYR A  75      13.864  16.623 -20.593  1.00 70.38           C
ATOM    906  HE1 TYR A  75      14.427  17.381 -21.138  1.00 70.38           H
ATOM    907  CE2 TYR A  75      13.088  15.743 -18.510  1.00 70.38           C
ATOM    908  HE2 TYR A  75      13.041  15.812 -17.424  1.00 70.38           H
ATOM    909  CZ  TYR A  75      13.776  16.664 -19.236  1.00 70.38           C
ATOM    910  OH  TYR A  75      14.406  17.672 -18.576  1.00 70.38           O
ATOM    911  HH  TYR A  75      14.237  17.596 -17.593  1.00 70.38           H
ATOM    912  HN  TYR A  75       9.904  12.586 -20.081  1.00 70.38           H
ATOM    913  N   CYS A  76       9.664  11.776 -22.863  1.00 69.64           N
ATOM    914  CA  CYS A  76       9.696  10.851 -23.983  1.00 69.64           C
ATOM    915  C   CYS A  76       8.271  10.359 -24.241  1.00 69.64           C
ATOM    916  O   CYS A  76       7.662  10.711 -25.251  1.00 69.64           O
ATOM    917  HA  CYS A  76      10.074  11.409 -24.839  1.00 69.64           H
ATOM    918  CB  CYS A  76      10.663   9.692 -23.731  1.00 69.64           C
ATOM    919 1HB  CYS A  76      11.600  10.071 -23.323  1.00 69.64           H
ATOM    920 2HB  CYS A  76      10.244   9.013 -22.989  1.00 69.64           H
ATOM    921  SG  CYS A  76      10.981   8.792 -25.292  1.00 69.64           S
ATOM    922  HG  CYS A  76       9.792   8.200 -25.357  1.00 69.64           H
ATOM    923  HN  CYS A  76       9.374  11.376 -21.993  1.00 69.64           H
ATOM    924  N   THR A  77       7.779   9.553 -23.312  1.00 62.24           N
ATOM    925  CA  THR A  77       6.589   8.759 -23.563  1.00 62.24           C
ATOM    926  C   THR A  77       5.380   9.668 -23.794  1.00 62.24           C
ATOM    927  O   THR A  77       4.567   9.413 -24.681  1.00 62.24           O
ATOM    928  HA  THR A  77       6.742   8.191 -24.482  1.00 62.24           H
ATOM    929  CB  THR A  77       6.408   7.793 -22.391  1.00 62.24           C
ATOM    930  HB  THR A  77       6.103   8.326 -21.490  1.00 62.24           H
ATOM    931  OG1 THR A  77       7.656   7.110 -22.308  1.00 62.24           O
ATOM    932  HG1 THR A  77       7.754   6.481 -23.079  1.00 62.24           H
ATOM    933  CG2 THR A  77       5.397   6.685 -22.694  1.00 62.24           C
ATOM    934 1HG2 THR A  77       5.737   6.109 -23.554  1.00 62.24           H
ATOM    935 2HG2 THR A  77       4.427   7.130 -22.915  1.00 62.24           H
ATOM    936 3HG2 THR A  77       5.307   6.028 -21.829  1.00 62.24           H
ATOM    937  HN  THR A  77       8.179   9.438 -22.402  1.00 62.24           H
ATOM    938  N   ARG A  78       5.300  10.709 -22.979  1.00 56.64           N
ATOM    939  CA  ARG A  78       4.056  11.445 -22.825  1.00 56.64           C
ATOM    940  C   ARG A  78       2.898  10.481 -22.561  1.00 56.64           C
ATOM    941  O   ARG A  78       2.909   9.347 -23.037  1.00 56.64           O
ATOM    942  HA  ARG A  78       4.224  12.101 -21.971  1.00 56.64           H
ATOM    943  CB  ARG A  78       3.748  12.272 -24.075  1.00 56.64           C
ATOM    944 1HB  ARG A  78       3.651  11.612 -24.937  1.00 56.64           H
ATOM    945 2HB  ARG A  78       2.790  12.779 -23.953  1.00 56.64           H
ATOM    946  CG  ARG A  78       4.848  13.303 -24.336  1.00 56.64           C
ATOM    947 1HG  ARG A  78       5.026  13.886 -23.433  1.00 56.64           H
ATOM    948 2HG  ARG A  78       5.780  12.792 -24.575  1.00 56.64           H
ATOM    949  CD  ARG A  78       4.462  14.237 -25.485  1.00 56.64           C
ATOM    950 1HD  ARG A  78       4.307  13.660 -26.397  1.00 56.64           H
ATOM    951 2HD  ARG A  78       3.520  14.736 -25.259  1.00 56.64           H
ATOM    952  NE  ARG A  78       5.527  15.242 -25.699  1.00 56.64           N
ATOM    953  HE  ARG A  78       6.389  15.124 -25.206  1.00 56.64           H
ATOM    954  CZ  ARG A  78       5.408  16.301 -26.511  1.00 56.64           C
ATOM    955  NH1 ARG A  78       4.276  16.509 -27.196  1.00 56.64           N
ATOM    956 1HH1 ARG A  78       3.511  15.872 -27.103  1.00 56.64           H
ATOM    957 2HH1 ARG A  78       4.195  17.302 -27.800  1.00 56.64           H
ATOM    958  NH2 ARG A  78       6.439  17.149 -26.628  1.00 56.64           N
ATOM    959 1HH2 ARG A  78       6.367  17.945 -27.230  1.00 56.64           H
ATOM    960 2HH2 ARG A  78       7.281  16.987 -26.113  1.00 56.64           H
ATOM    961  HN  ARG A  78       6.063  11.051 -22.431  1.00 56.64           H
ATOM    962  N   VAL A  79       1.926  10.967 -21.803  1.00 71.87           N
ATOM    963  CA  VAL A  79       0.759  10.166 -21.477  1.00 71.87           C
ATOM    964  C   VAL A  79      -0.175  10.116 -22.688  1.00 71.87           C
ATOM    965  O   VAL A  79      -0.894  11.076 -22.961  1.00 71.87           O
ATOM    966  HA  VAL A  79       1.105   9.155 -21.259  1.00 71.87           H
ATOM    967  CB  VAL A  79       0.081  10.716 -20.221  1.00 71.87           C
ATOM    968  HB  VAL A  79      -0.290  11.715 -20.450  1.00 71.87           H
ATOM    969  CG1 VAL A  79      -1.116   9.851 -19.821  1.00 71.87           C
ATOM    970 1HG1 VAL A  79      -1.843   9.839 -20.633  1.00 71.87           H
ATOM    971 2HG1 VAL A  79      -0.779   8.835 -19.619  1.00 71.87           H
ATOM    972 3HG1 VAL A  79      -1.580  10.265 -18.925  1.00 71.87           H
ATOM    973  CG2 VAL A  79       1.079  10.838 -19.068  1.00 71.87           C
ATOM    974 1HG2 VAL A  79       1.493   9.855 -18.840  1.00 71.87           H
ATOM    975 2HG2 VAL A  79       1.885  11.514 -19.354  1.00 71.87           H
ATOM    976 3HG2 VAL A  79       0.571  11.231 -18.187  1.00 71.87           H
ATOM    977  HN  VAL A  79       1.927  11.889 -21.416  1.00 71.87           H
ATOM    978  N   LYS A  80      -0.135   8.987 -23.380  1.00 65.23           N
ATOM    979  CA  LYS A  80      -0.883   8.841 -24.617  1.00 65.23           C
ATOM    980  C   LYS A  80      -2.110   7.961 -24.365  1.00 65.23           C
ATOM    981  O   LYS A  80      -3.118   8.083 -25.058  1.00 65.23           O
ATOM    982  HA  LYS A  80      -1.225   9.833 -24.911  1.00 65.23           H
ATOM    983  CB  LYS A  80       0.025   8.325 -25.735  1.00 65.23           C
ATOM    984 1HB  LYS A  80       0.558   7.437 -25.395  1.00 65.23           H
ATOM    985 2HB  LYS A  80      -0.580   8.024 -26.590  1.00 65.23           H
ATOM    986  CG  LYS A  80       1.029   9.396 -26.165  1.00 65.23           C
ATOM    987 1HG  LYS A  80       0.495  10.286 -26.499  1.00 65.23           H
ATOM    988 2HG  LYS A  80       1.638   9.692 -25.311  1.00 65.23           H
ATOM    989  CD  LYS A  80       1.930   8.883 -27.289  1.00 65.23           C
ATOM    990 1HD  LYS A  80       2.436   7.972 -26.968  1.00 65.23           H
ATOM    991 2HD  LYS A  80       1.323   8.622 -28.156  1.00 65.23           H
ATOM    992  CE  LYS A  80       2.967   9.937 -27.684  1.00 65.23           C
ATOM    993 1HE  LYS A  80       2.464  10.834 -28.045  1.00 65.23           H
ATOM    994 2HE  LYS A  80       3.550  10.227 -26.810  1.00 65.23           H
ATOM    995  NZ  LYS A  80       3.867   9.410 -28.735  1.00 65.23           N
ATOM    996 1HZ  LYS A  80       4.540  10.123 -28.992  1.00 65.23           H
ATOM    997 2HZ  LYS A  80       4.356   8.594 -28.383  1.00 65.23           H
ATOM    998 3HZ  LYS A  80       3.321   9.151 -29.549  1.00 65.23           H
ATOM    999  HN  LYS A  80       0.395   8.184 -23.109  1.00 65.23           H
ATOM   1000  N   THR A  81      -1.982   7.095 -23.371  1.00 76.26           N
ATOM   1001  CA  THR A  81      -3.016   6.110 -23.099  1.00 76.26           C
ATOM   1002  C   THR A  81      -3.501   6.232 -21.653  1.00 76.26           C
ATOM   1003  O   THR A  81      -2.841   6.854 -20.823  1.00 76.26           O
ATOM   1004  HA  THR A  81      -3.870   6.322 -23.742  1.00 76.26           H
ATOM   1005  CB  THR A  81      -2.453   4.728 -23.437  1.00 76.26           C
ATOM   1006  HB  THR A  81      -3.253   3.993 -23.526  1.00 76.26           H
ATOM   1007  OG1 THR A  81      -1.501   4.479 -22.406  1.00 76.26           O
ATOM   1008  HG1 THR A  81      -1.232   3.516 -22.414  1.00 76.26           H
ATOM   1009  CG2 THR A  81      -1.620   4.733 -24.720  1.00 76.26           C
ATOM   1010 1HG2 THR A  81      -0.780   5.418 -24.605  1.00 76.26           H
ATOM   1011 2HG2 THR A  81      -2.241   5.056 -25.555  1.00 76.26           H
ATOM   1012 3HG2 THR A  81      -1.244   3.728 -24.913  1.00 76.26           H
ATOM   1013  HN  THR A  81      -1.193   7.058 -22.758  1.00 76.26           H
ATOM   1014  N   MET A  82      -4.652   5.627 -21.396  1.00 76.57           N
ATOM   1015  CA  MET A  82      -5.224   5.643 -20.061  1.00 76.57           C
ATOM   1016  C   MET A  82      -4.317   4.914 -19.067  1.00 76.57           C
ATOM   1017  O   MET A  82      -4.191   5.329 -17.916  1.00 76.57           O
ATOM   1018  HA  MET A  82      -5.301   6.696 -19.787  1.00 76.57           H
ATOM   1019  CB  MET A  82      -6.598   4.972 -20.085  1.00 76.57           C
ATOM   1020 1HB  MET A  82      -7.166   5.329 -20.944  1.00 76.57           H
ATOM   1021 2HB  MET A  82      -6.479   3.895 -20.208  1.00 76.57           H
ATOM   1022  CG  MET A  82      -7.373   5.261 -18.798  1.00 76.57           C
ATOM   1023 1HG  MET A  82      -6.894   4.762 -17.956  1.00 76.57           H
ATOM   1024 2HG  MET A  82      -7.357   6.330 -18.587  1.00 76.57           H
ATOM   1025  SD  MET A  82      -9.059   4.697 -18.960  1.00 76.57           S
ATOM   1026  CE  MET A  82      -9.713   5.217 -17.383  1.00 76.57           C
ATOM   1027 1HE  MET A  82      -9.158   4.730 -16.581  1.00 76.57           H
ATOM   1028 2HE  MET A  82      -9.615   6.298 -17.288  1.00 76.57           H
ATOM   1029 3HE  MET A  82     -10.765   4.941 -17.317  1.00 76.57           H
ATOM   1030  HN  MET A  82      -5.190   5.134 -22.080  1.00 76.57           H
ATOM   1031  N   THR A  83      -3.708   3.840 -19.548  1.00 78.85           N
ATOM   1032  CA  THR A  83      -2.815   3.050 -18.718  1.00 78.85           C
ATOM   1033  C   THR A  83      -1.575   3.865 -18.344  1.00 78.85           C
ATOM   1034  O   THR A  83      -1.091   3.783 -17.216  1.00 78.85           O
ATOM   1035  HA  THR A  83      -3.332   2.811 -17.788  1.00 78.85           H
ATOM   1036  CB  THR A  83      -2.490   1.758 -19.469  1.00 78.85           C
ATOM   1037  HB  THR A  83      -1.931   1.968 -20.381  1.00 78.85           H
ATOM   1038  OG1 THR A  83      -3.759   1.135 -19.654  1.00 78.85           O
ATOM   1039  HG1 THR A  83      -4.284   1.169 -18.804  1.00 78.85           H
ATOM   1040  CG2 THR A  83      -1.708   0.762 -18.610  1.00 78.85           C
ATOM   1041 1HG2 THR A  83      -2.297   0.500 -17.730  1.00 78.85           H
ATOM   1042 2HG2 THR A  83      -0.767   1.214 -18.296  1.00 78.85           H
ATOM   1043 3HG2 THR A  83      -1.504  -0.137 -19.191  1.00 78.85           H
ATOM   1044  HN  THR A  83      -3.817   3.509 -20.486  1.00 78.85           H
ATOM   1045  N   ASP A  84      -1.096   4.632 -19.313  1.00 81.07           N
ATOM   1046  CA  ASP A  84       0.061   5.481 -19.091  1.00 81.07           C
ATOM   1047  C   ASP A  84      -0.235   6.452 -17.946  1.00 81.07           C
ATOM   1048  O   ASP A  84       0.645   6.756 -17.142  1.00 81.07           O
ATOM   1049  HA  ASP A  84       0.878   4.798 -18.858  1.00 81.07           H
ATOM   1050  CB  ASP A  84       0.385   6.307 -20.338  1.00 81.07           C
ATOM   1051 1HB  ASP A  84      -0.467   6.935 -20.594  1.00 81.07           H
ATOM   1052 2HB  ASP A  84       1.222   6.974 -20.130  1.00 81.07           H
ATOM   1053  CG  ASP A  84       0.732   5.400 -21.521  1.00 81.07           C
ATOM   1054  OD1 ASP A  84       1.330   4.334 -21.262  1.00 81.07           O
ATOM   1055  OD2 ASP A  84       0.390   5.795 -22.657  1.00 81.07           O
ATOM   1056  HN  ASP A  84      -1.485   4.678 -20.233  1.00 81.07           H
ATOM   1057  N   MET A  85      -1.478   6.910 -17.908  1.00 85.29           N
ATOM   1058  CA  MET A  85      -1.895   7.857 -16.888  1.00 85.29           C
ATOM   1059  C   MET A  85      -1.822   7.229 -15.494  1.00 85.29           C
ATOM   1060  O   MET A  85      -1.307   7.841 -14.560  1.00 85.29           O
ATOM   1061  HA  MET A  85      -1.195   8.689 -16.956  1.00 85.29           H
ATOM   1062  CB  MET A  85      -3.329   8.311 -17.169  1.00 85.29           C
ATOM   1063 1HB  MET A  85      -3.417   8.625 -18.209  1.00 85.29           H
ATOM   1064 2HB  MET A  85      -4.013   7.474 -17.029  1.00 85.29           H
ATOM   1065  CG  MET A  85      -3.729   9.464 -16.246  1.00 85.29           C
ATOM   1066 1HG  MET A  85      -4.802   9.644 -16.319  1.00 85.29           H
ATOM   1067 2HG  MET A  85      -3.521   9.200 -15.209  1.00 85.29           H
ATOM   1068  SD  MET A  85      -2.832  10.942 -16.691  1.00 85.29           S
ATOM   1069  CE  MET A  85      -3.228  11.977 -15.291  1.00 85.29           C
ATOM   1070 1HE  MET A  85      -4.307  12.115 -15.235  1.00 85.29           H
ATOM   1071 2HE  MET A  85      -2.873  11.502 -14.376  1.00 85.29           H
ATOM   1072 3HE  MET A  85      -2.744  12.947 -15.409  1.00 85.29           H
ATOM   1073  HN  MET A  85      -2.191   6.646 -18.557  1.00 85.29           H
ATOM   1074  N   PHE A  86      -2.346   6.015 -15.399  1.00 88.86           N
ATOM   1075  CA  PHE A  86      -2.393   5.319 -14.124  1.00 88.86           C
ATOM   1076  C   PHE A  86      -0.987   4.931 -13.660  1.00 88.86           C
ATOM   1077  O   PHE A  86      -0.677   5.015 -12.472  1.00 88.86           O
ATOM   1078  HA  PHE A  86      -2.838   6.000 -13.400  1.00 88.86           H
ATOM   1079  CB  PHE A  86      -3.215   4.047 -14.340  1.00 88.86           C
ATOM   1080 1HB  PHE A  86      -2.799   3.496 -15.183  1.00 88.86           H
ATOM   1081 2HB  PHE A  86      -3.115   3.409 -13.462  1.00 88.86           H
ATOM   1082  CG  PHE A  86      -4.701   4.303 -14.601  1.00 88.86           C
ATOM   1083  CD1 PHE A  86      -5.365   5.246 -13.880  1.00 88.86           C
ATOM   1084  HD1 PHE A  86      -4.838   5.820 -13.117  1.00 88.86           H
ATOM   1085  CD2 PHE A  86      -5.358   3.587 -15.553  1.00 88.86           C
ATOM   1086  HD2 PHE A  86      -4.825   2.831 -16.130  1.00 88.86           H
ATOM   1087  CE1 PHE A  86      -6.744   5.484 -14.122  1.00 88.86           C
ATOM   1088  HE1 PHE A  86      -7.276   6.240 -13.544  1.00 88.86           H
ATOM   1089  CE2 PHE A  86      -6.736   3.825 -15.794  1.00 88.86           C
ATOM   1090  HE2 PHE A  86      -7.263   3.252 -16.557  1.00 88.86           H
ATOM   1091  CZ  PHE A  86      -7.400   4.768 -15.074  1.00 88.86           C
ATOM   1092  HZ  PHE A  86      -8.459   4.951 -15.259  1.00 88.86           H
ATOM   1093  HN  PHE A  86      -2.732   5.511 -16.171  1.00 88.86           H
ATOM   1094  N   LEU A  87      -0.175   4.514 -14.620  1.00 84.76           N
ATOM   1095  CA  LEU A  87       1.176   4.073 -14.318  1.00 84.76           C
ATOM   1096  C   LEU A  87       1.991   5.259 -13.799  1.00 84.76           C
ATOM   1097  O   LEU A  87       2.847   5.096 -12.931  1.00 84.76           O
ATOM   1098  HA  LEU A  87       1.107   3.328 -13.525  1.00 84.76           H
ATOM   1099  CB  LEU A  87       1.799   3.384 -15.534  1.00 84.76           C
ATOM   1100 1HB  LEU A  87       1.683   4.039 -16.397  1.00 84.76           H
ATOM   1101 2HB  LEU A  87       2.869   3.276 -15.357  1.00 84.76           H
ATOM   1102  CG  LEU A  87       1.228   2.010 -15.892  1.00 84.76           C
ATOM   1103  HG  LEU A  87       0.154   2.116 -16.044  1.00 84.76           H
ATOM   1104  CD1 LEU A  87       1.823   1.494 -17.204  1.00 84.76           C
ATOM   1105 1HD1 LEU A  87       1.587   2.191 -18.008  1.00 84.76           H
ATOM   1106 2HD1 LEU A  87       2.905   1.408 -17.104  1.00 84.76           H
ATOM   1107 3HD1 LEU A  87       1.400   0.517 -17.435  1.00 84.76           H
ATOM   1108  CD2 LEU A  87       1.426   1.018 -14.744  1.00 84.76           C
ATOM   1109 1HD2 LEU A  87       2.491   0.911 -14.536  1.00 84.76           H
ATOM   1110 2HD2 LEU A  87       0.917   1.386 -13.853  1.00 84.76           H
ATOM   1111 3HD2 LEU A  87       1.011   0.050 -15.025  1.00 84.76           H
ATOM   1112  HN  LEU A  87      -0.427   4.474 -15.587  1.00 84.76           H
ATOM   1113  N   LEU A  88       1.696   6.426 -14.352  1.00 89.19           N
ATOM   1114  CA  LEU A  88       2.372   7.643 -13.937  1.00 89.19           C
ATOM   1115  C   LEU A  88       1.992   7.964 -12.490  1.00 89.19           C
ATOM   1116  O   LEU A  88       2.861   8.226 -11.660  1.00 89.19           O
ATOM   1117  HA  LEU A  88       3.444   7.451 -13.978  1.00 89.19           H
ATOM   1118  CB  LEU A  88       2.078   8.780 -14.917  1.00 89.19           C
ATOM   1119 1HB  LEU A  88       2.460   8.497 -15.898  1.00 89.19           H
ATOM   1120 2HB  LEU A  88       0.997   8.880 -15.014  1.00 89.19           H
ATOM   1121  CG  LEU A  88       2.658  10.148 -14.551  1.00 89.19           C
ATOM   1122  HG  LEU A  88       2.298  10.417 -13.558  1.00 89.19           H
ATOM   1123  CD1 LEU A  88       4.185  10.095 -14.480  1.00 89.19           C
ATOM   1124 1HD1 LEU A  88       4.489   9.373 -13.722  1.00 89.19           H
ATOM   1125 2HD1 LEU A  88       4.584   9.795 -15.449  1.00 89.19           H
ATOM   1126 3HD1 LEU A  88       4.571  11.081 -14.218  1.00 89.19           H
ATOM   1127  CD2 LEU A  88       2.166  11.228 -15.517  1.00 89.19           C
ATOM   1128 1HD2 LEU A  88       2.476  10.978 -16.531  1.00 89.19           H
ATOM   1129 2HD2 LEU A  88       1.078  11.287 -15.473  1.00 89.19           H
ATOM   1130 3HD2 LEU A  88       2.593  12.191 -15.233  1.00 89.19           H
ATOM   1131  HN  LEU A  88       1.011   6.547 -15.070  1.00 89.19           H
ATOM   1132  N   ASN A  89       0.693   7.934 -12.233  1.00 90.51           N
ATOM   1133  CA  ASN A  89       0.182   8.287 -10.919  1.00 90.51           C
ATOM   1134  C   ASN A  89       0.656   7.251  -9.898  1.00 90.51           C
ATOM   1135  O   ASN A  89       0.871   7.577  -8.731  1.00 90.51           O
ATOM   1136  HA  ASN A  89       0.576   9.283 -10.716  1.00 90.51           H
ATOM   1137  CB  ASN A  89      -1.348   8.296 -10.907  1.00 90.51           C
ATOM   1138 1HB  ASN A  89      -1.725   7.452 -11.485  1.00 90.51           H
ATOM   1139 2HB  ASN A  89      -1.708   8.170  -9.886  1.00 90.51           H
ATOM   1140  CG  ASN A  89      -1.893   9.603 -11.488  1.00 90.51           C
ATOM   1141  OD1 ASN A  89      -2.101  10.582 -10.792  1.00 90.51           O
ATOM   1142  ND2 ASN A  89      -2.110   9.562 -12.800  1.00 90.51           N
ATOM   1143 1HD2 ASN A  89      -1.918   8.725 -13.313  1.00 90.51           H
ATOM   1144 2HD2 ASN A  89      -2.467  10.368 -13.273  1.00 90.51           H
ATOM   1145  HN  ASN A  89      -0.004   7.676 -12.902  1.00 90.51           H
ATOM   1146  N   LEU A  90       0.805   6.023 -10.373  1.00 89.04           N
ATOM   1147  CA  LEU A  90       1.286   4.945  -9.525  1.00 89.04           C
ATOM   1148  C   LEU A  90       2.706   5.266  -9.056  1.00 89.04           C
ATOM   1149  O   LEU A  90       3.032   5.085  -7.884  1.00 89.04           O
ATOM   1150  HA  LEU A  90       0.635   4.902  -8.652  1.00 89.04           H
ATOM   1151  CB  LEU A  90       1.165   3.602 -10.247  1.00 89.04           C
ATOM   1152 1HB  LEU A  90       0.135   3.482 -10.581  1.00 89.04           H
ATOM   1153 2HB  LEU A  90       1.788   3.635 -11.141  1.00 89.04           H
ATOM   1154  CG  LEU A  90       1.554   2.366  -9.433  1.00 89.04           C
ATOM   1155  HG  LEU A  90       2.562   2.516  -9.046  1.00 89.04           H
ATOM   1156  CD1 LEU A  90       0.628   2.189  -8.228  1.00 89.04           C
ATOM   1157 1HD1 LEU A  90       0.697   3.066  -7.586  1.00 89.04           H
ATOM   1158 2HD1 LEU A  90      -0.399   2.071  -8.574  1.00 89.04           H
ATOM   1159 3HD1 LEU A  90       0.927   1.303  -7.667  1.00 89.04           H
ATOM   1160  CD2 LEU A  90       1.591   1.117 -10.316  1.00 89.04           C
ATOM   1161 1HD2 LEU A  90       0.606   0.952 -10.753  1.00 89.04           H
ATOM   1162 2HD2 LEU A  90       2.323   1.256 -11.112  1.00 89.04           H
ATOM   1163 3HD2 LEU A  90       1.870   0.253  -9.713  1.00 89.04           H
ATOM   1164  HN  LEU A  90       0.605   5.761 -11.317  1.00 89.04           H
ATOM   1165  N   ALA A  91       3.514   5.736  -9.995  1.00 92.71           N
ATOM   1166  CA  ALA A  91       4.901   6.053  -9.700  1.00 92.71           C
ATOM   1167  C   ALA A  91       4.953   7.214  -8.705  1.00 92.71           C
ATOM   1168  O   ALA A  91       5.808   7.240  -7.820  1.00 92.71           O
ATOM   1169  HA  ALA A  91       5.352   5.173  -9.242  1.00 92.71           H
ATOM   1170  CB  ALA A  91       5.641   6.366 -11.001  1.00 92.71           C
ATOM   1171 1HB  ALA A  91       5.599   5.499 -11.661  1.00 92.71           H
ATOM   1172 2HB  ALA A  91       5.171   7.219 -11.491  1.00 92.71           H
ATOM   1173 3HB  ALA A  91       6.682   6.604 -10.779  1.00 92.71           H
ATOM   1174  HN  ALA A  91       3.235   5.901 -10.941  1.00 92.71           H
ATOM   1175  N   ILE A  92       4.029   8.147  -8.883  1.00 91.48           N
ATOM   1176  CA  ILE A  92       3.952   9.301  -8.005  1.00 91.48           C
ATOM   1177  C   ILE A  92       3.599   8.838  -6.590  1.00 91.48           C
ATOM   1178  O   ILE A  92       4.203   9.286  -5.617  1.00 91.48           O
ATOM   1179  HA  ILE A  92       4.940   9.760  -7.981  1.00 91.48           H
ATOM   1180  CB  ILE A  92       2.983  10.342  -8.571  1.00 91.48           C
ATOM   1181  HB  ILE A  92       2.050   9.838  -8.822  1.00 91.48           H
ATOM   1182  CG1 ILE A  92       3.529  10.953  -9.862  1.00 91.48           C
ATOM   1183 1HG1 ILE A  92       4.363  11.616  -9.631  1.00 91.48           H
ATOM   1184 2HG1 ILE A  92       3.918  10.165 -10.507  1.00 91.48           H
ATOM   1185  CG2 ILE A  92       2.653  11.409  -7.526  1.00 91.48           C
ATOM   1186 1HG2 ILE A  92       2.191  10.938  -6.658  1.00 91.48           H
ATOM   1187 2HG2 ILE A  92       3.569  11.914  -7.220  1.00 91.48           H
ATOM   1188 3HG2 ILE A  92       1.963  12.136  -7.954  1.00 91.48           H
ATOM   1189  CD1 ILE A  92       2.441  11.734 -10.602  1.00 91.48           C
ATOM   1190 1HD1 ILE A  92       1.620  11.062 -10.853  1.00 91.48           H
ATOM   1191 2HD1 ILE A  92       2.072  12.536  -9.964  1.00 91.48           H
ATOM   1192 3HD1 ILE A  92       2.856  12.158 -11.517  1.00 91.48           H
ATOM   1193  HN  ILE A  92       3.343   8.122  -9.610  1.00 91.48           H
ATOM   1194  N   ALA A  93       2.621   7.946  -6.520  1.00 93.00           N
ATOM   1195  CA  ALA A  93       2.137   7.465  -5.238  1.00 93.00           C
ATOM   1196  C   ALA A  93       3.279   6.769  -4.494  1.00 93.00           C
ATOM   1197  O   ALA A  93       3.492   7.013  -3.308  1.00 93.00           O
ATOM   1198  HA  ALA A  93       1.813   8.331  -4.660  1.00 93.00           H
ATOM   1199  CB  ALA A  93       0.937   6.542  -5.459  1.00 93.00           C
ATOM   1200 1HB  ALA A  93       0.143   7.092  -5.963  1.00 93.00           H
ATOM   1201 2HB  ALA A  93       1.239   5.694  -6.074  1.00 93.00           H
ATOM   1202 3HB  ALA A  93       0.574   6.181  -4.496  1.00 93.00           H
ATOM   1203  HN  ALA A  93       2.164   7.555  -7.319  1.00 93.00           H
ATOM   1204  N   ASP A  94       3.984   5.917  -5.223  1.00 90.15           N
ATOM   1205  CA  ASP A  94       5.076   5.157  -4.639  1.00 90.15           C
ATOM   1206  C   ASP A  94       6.124   6.124  -4.084  1.00 90.15           C
ATOM   1207  O   ASP A  94       6.667   5.903  -3.003  1.00 90.15           O
ATOM   1208  HA  ASP A  94       4.617   4.548  -3.860  1.00 90.15           H
ATOM   1209  CB  ASP A  94       5.756   4.274  -5.687  1.00 90.15           C
ATOM   1210 1HB  ASP A  94       5.909   4.843  -6.604  1.00 90.15           H
ATOM   1211 2HB  ASP A  94       6.740   3.972  -5.330  1.00 90.15           H
ATOM   1212  CG  ASP A  94       4.913   3.032  -5.987  1.00 90.15           C
ATOM   1213  OD1 ASP A  94       4.175   2.612  -5.070  1.00 90.15           O
ATOM   1214  OD2 ASP A  94       5.026   2.531  -7.127  1.00 90.15           O
ATOM   1215  HN  ASP A  94       3.820   5.742  -6.194  1.00 90.15           H
ATOM   1216  N   LEU A  95       6.377   7.175  -4.850  1.00 90.71           N
ATOM   1217  CA  LEU A  95       7.406   8.135  -4.487  1.00 90.71           C
ATOM   1218  C   LEU A  95       7.025   8.812  -3.169  1.00 90.71           C
ATOM   1219  O   LEU A  95       7.877   9.029  -2.310  1.00 90.71           O
ATOM   1220  HA  LEU A  95       8.332   7.580  -4.335  1.00 90.71           H
ATOM   1221  CB  LEU A  95       7.651   9.117  -5.635  1.00 90.71           C
ATOM   1222 1HB  LEU A  95       7.672   8.556  -6.569  1.00 90.71           H
ATOM   1223 2HB  LEU A  95       6.802   9.798  -5.691  1.00 90.71           H
ATOM   1224  CG  LEU A  95       8.932   9.949  -5.544  1.00 90.71           C
ATOM   1225  HG  LEU A  95       9.014  10.340  -4.529  1.00 90.71           H
ATOM   1226  CD1 LEU A  95      10.168   9.083  -5.795  1.00 90.71           C
ATOM   1227 1HD1 LEU A  95      10.213   8.289  -5.050  1.00 90.71           H
ATOM   1228 2HD1 LEU A  95      10.107   8.643  -6.791  1.00 90.71           H
ATOM   1229 3HD1 LEU A  95      11.064   9.699  -5.725  1.00 90.71           H
ATOM   1230  CD2 LEU A  95       8.873  11.152  -6.488  1.00 90.71           C
ATOM   1231 1HD2 LEU A  95       8.755  10.803  -7.513  1.00 90.71           H
ATOM   1232 2HD2 LEU A  95       8.026  11.783  -6.219  1.00 90.71           H
ATOM   1233 3HD2 LEU A  95       9.795  11.726  -6.403  1.00 90.71           H
ATOM   1234  HN  LEU A  95       5.894   7.375  -5.702  1.00 90.71           H
ATOM   1235  N   LEU A  96       5.743   9.126  -3.052  1.00 87.74           N
ATOM   1236  CA  LEU A  96       5.244   9.799  -1.865  1.00 87.74           C
ATOM   1237  C   LEU A  96       5.496   8.919  -0.640  1.00 87.74           C
ATOM   1238  O   LEU A  96       5.893   9.413   0.414  1.00 87.74           O
ATOM   1239  HA  LEU A  96       5.812  10.722  -1.749  1.00 87.74           H
ATOM   1240  CB  LEU A  96       3.776  10.192  -2.049  1.00 87.74           C
ATOM   1241 1HB  LEU A  96       3.235   9.326  -2.430  1.00 87.74           H
ATOM   1242 2HB  LEU A  96       3.358  10.425  -1.070  1.00 87.74           H
ATOM   1243  CG  LEU A  96       3.511  11.375  -2.981  1.00 87.74           C
ATOM   1244  HG  LEU A  96       3.979  11.165  -3.943  1.00 87.74           H
ATOM   1245  CD1 LEU A  96       2.012  11.547  -3.236  1.00 87.74           C
ATOM   1246 1HD1 LEU A  96       1.616  10.642  -3.698  1.00 87.74           H
ATOM   1247 2HD1 LEU A  96       1.500  11.725  -2.291  1.00 87.74           H
ATOM   1248 3HD1 LEU A  96       1.851  12.395  -3.902  1.00 87.74           H
ATOM   1249  CD2 LEU A  96       4.149  12.655  -2.439  1.00 87.74           C
ATOM   1250 1HD2 LEU A  96       3.732  12.882  -1.458  1.00 87.74           H
ATOM   1251 2HD2 LEU A  96       5.227  12.515  -2.351  1.00 87.74           H
ATOM   1252 3HD2 LEU A  96       3.945  13.481  -3.120  1.00 87.74           H
ATOM   1253  HN  LEU A  96       5.053   8.928  -3.748  1.00 87.74           H
ATOM   1254  N   PHE A  97       5.254   7.628  -0.819  1.00 89.88           N
ATOM   1255  CA  PHE A  97       5.457   6.673   0.257  1.00 89.88           C
ATOM   1256  C   PHE A  97       6.929   6.615   0.670  1.00 89.88           C
ATOM   1257  O   PHE A  97       7.246   6.647   1.858  1.00 89.88           O
ATOM   1258  HA  PHE A  97       4.857   7.007   1.104  1.00 89.88           H
ATOM   1259  CB  PHE A  97       5.035   5.302  -0.277  1.00 89.88           C
ATOM   1260 1HB  PHE A  97       3.947   5.267  -0.339  1.00 89.88           H
ATOM   1261 2HB  PHE A  97       5.416   5.186  -1.291  1.00 89.88           H
ATOM   1262  CG  PHE A  97       5.521   4.127   0.574  1.00 89.88           C
ATOM   1263  CD1 PHE A  97       6.435   3.255   0.069  1.00 89.88           C
ATOM   1264  HD1 PHE A  97       6.821   3.394  -0.941  1.00 89.88           H
ATOM   1265  CD2 PHE A  97       5.040   3.954   1.834  1.00 89.88           C
ATOM   1266  HD2 PHE A  97       4.307   4.652   2.238  1.00 89.88           H
ATOM   1267  CE1 PHE A  97       6.887   2.164   0.858  1.00 89.88           C
ATOM   1268  HE1 PHE A  97       7.619   1.465   0.454  1.00 89.88           H
ATOM   1269  CE2 PHE A  97       5.491   2.863   2.623  1.00 89.88           C
ATOM   1270  HE2 PHE A  97       5.105   2.724   3.633  1.00 89.88           H
ATOM   1271  CZ  PHE A  97       6.405   1.991   2.118  1.00 89.88           C
ATOM   1272  HZ  PHE A  97       6.752   1.154   2.724  1.00 89.88           H
ATOM   1273  HN  PHE A  97       4.927   7.234  -1.678  1.00 89.88           H
ATOM   1274  N   LEU A  98       7.789   6.531  -0.334  1.00 92.68           N
ATOM   1275  CA  LEU A  98       9.197   6.267  -0.093  1.00 92.68           C
ATOM   1276  C   LEU A  98       9.779   7.382   0.778  1.00 92.68           C
ATOM   1277  O   LEU A  98      10.658   7.135   1.603  1.00 92.68           O
ATOM   1278  HA  LEU A  98       9.264   5.328   0.457  1.00 92.68           H
ATOM   1279  CB  LEU A  98       9.940   6.070  -1.417  1.00 92.68           C
ATOM   1280 1HB  LEU A  98       9.718   6.919  -2.064  1.00 92.68           H
ATOM   1281 2HB  LEU A  98      11.011   6.093  -1.216  1.00 92.68           H
ATOM   1282  CG  LEU A  98       9.619   4.784  -2.181  1.00 92.68           C
ATOM   1283  HG  LEU A  98       8.538   4.647  -2.180  1.00 92.68           H
ATOM   1284  CD1 LEU A  98      10.060   4.890  -3.642  1.00 92.68           C
ATOM   1285 1HD1 LEU A  98       9.539   5.719  -4.120  1.00 92.68           H
ATOM   1286 2HD1 LEU A  98      11.136   5.064  -3.685  1.00 92.68           H
ATOM   1287 3HD1 LEU A  98       9.821   3.962  -4.162  1.00 92.68           H
ATOM   1288  CD2 LEU A  98      10.230   3.566  -1.484  1.00 92.68           C
ATOM   1289 1HD2 LEU A  98      11.312   3.682  -1.433  1.00 92.68           H
ATOM   1290 2HD2 LEU A  98       9.825   3.483  -0.476  1.00 92.68           H
ATOM   1291 3HD2 LEU A  98       9.987   2.666  -2.048  1.00 92.68           H
ATOM   1292  HN  LEU A  98       7.538   6.640  -1.296  1.00 92.68           H
ATOM   1293  N   VAL A  99       9.265   8.584   0.567  1.00 89.91           N
ATOM   1294  CA  VAL A  99       9.759   9.746   1.285  1.00 89.91           C
ATOM   1295  C   VAL A  99       9.508   9.559   2.783  1.00 89.91           C
ATOM   1296  O   VAL A  99      10.156  10.199   3.610  1.00 89.91           O
ATOM   1297  HA  VAL A  99      10.834   9.806   1.115  1.00 89.91           H
ATOM   1298  CB  VAL A  99       9.119  11.019   0.726  1.00 89.91           C
ATOM   1299  HB  VAL A  99       8.037  10.889   0.754  1.00 89.91           H
ATOM   1300  CG1 VAL A  99       9.469  12.233   1.588  1.00 89.91           C
ATOM   1301 1HG1 VAL A  99       9.105  12.075   2.604  1.00 89.91           H
ATOM   1302 2HG1 VAL A  99      10.551  12.365   1.607  1.00 89.91           H
ATOM   1303 3HG1 VAL A  99       9.001  13.124   1.169  1.00 89.91           H
ATOM   1304  CG2 VAL A  99       9.528  11.244  -0.731  1.00 89.91           C
ATOM   1305 1HG2 VAL A  99      10.612  11.342  -0.793  1.00 89.91           H
ATOM   1306 2HG2 VAL A  99       9.205  10.396  -1.334  1.00 89.91           H
ATOM   1307 3HG2 VAL A  99       9.059  12.154  -1.103  1.00 89.91           H
ATOM   1308  HN  VAL A  99       8.526   8.770  -0.081  1.00 89.91           H
ATOM   1309  N   THR A 100       8.565   8.679   3.087  1.00 89.47           N
ATOM   1310  CA  THR A 100       8.182   8.439   4.468  1.00 89.47           C
ATOM   1311  C   THR A 100       9.143   7.446   5.123  1.00 89.47           C
ATOM   1312  O   THR A 100       9.290   7.432   6.344  1.00 89.47           O
ATOM   1313  HA  THR A 100       8.269   9.377   5.016  1.00 89.47           H
ATOM   1314  CB  THR A 100       6.725   7.973   4.480  1.00 89.47           C
ATOM   1315  HB  THR A 100       6.302   8.043   5.483  1.00 89.47           H
ATOM   1316  OG1 THR A 100       6.775   6.662   3.924  1.00 89.47           O
ATOM   1317  HG1 THR A 100       6.723   6.711   2.927  1.00 89.47           H
ATOM   1318  CG2 THR A 100       5.850   8.760   3.502  1.00 89.47           C
ATOM   1319 1HG2 THR A 100       6.234   8.634   2.489  1.00 89.47           H
ATOM   1320 2HG2 THR A 100       5.867   9.817   3.768  1.00 89.47           H
ATOM   1321 3HG2 THR A 100       4.826   8.389   3.551  1.00 89.47           H
ATOM   1322  HN  THR A 100       8.068   8.136   2.410  1.00 89.47           H
ATOM   1323  N   LEU A 101       9.774   6.639   4.283  1.00 91.57           N
ATOM   1324  CA  LEU A 101      10.522   5.491   4.766  1.00 91.57           C
ATOM   1325  C   LEU A 101      11.671   5.973   5.654  1.00 91.57           C
ATOM   1326  O   LEU A 101      11.947   5.379   6.695  1.00 91.57           O
ATOM   1327  HA  LEU A 101       9.844   4.891   5.374  1.00 91.57           H
ATOM   1328  CB  LEU A 101      10.975   4.615   3.596  1.00 91.57           C
ATOM   1329 1HB  LEU A 101      11.412   5.259   2.834  1.00 91.57           H
ATOM   1330 2HB  LEU A 101      11.767   3.954   3.948  1.00 91.57           H
ATOM   1331  CG  LEU A 101       9.890   3.759   2.939  1.00 91.57           C
ATOM   1332  HG  LEU A 101       9.137   4.426   2.518  1.00 91.57           H
ATOM   1333  CD1 LEU A 101      10.464   2.938   1.783  1.00 91.57           C
ATOM   1334 1HD1 LEU A 101      10.881   3.610   1.033  1.00 91.57           H
ATOM   1335 2HD1 LEU A 101      11.248   2.281   2.158  1.00 91.57           H
ATOM   1336 3HD1 LEU A 101       9.671   2.340   1.334  1.00 91.57           H
ATOM   1337  CD2 LEU A 101       9.185   2.879   3.973  1.00 91.57           C
ATOM   1338 1HD2 LEU A 101       9.913   2.218   4.444  1.00 91.57           H
ATOM   1339 2HD2 LEU A 101       8.722   3.509   4.732  1.00 91.57           H
ATOM   1340 3HD2 LEU A 101       8.419   2.281   3.479  1.00 91.57           H
ATOM   1341  HN  LEU A 101       9.779   6.759   3.290  1.00 91.57           H
ATOM   1342  N   PRO A 102      12.358   7.055   5.261  1.00 93.56           N
ATOM   1343  CA  PRO A 102      13.495   7.550   6.041  1.00 93.56           C
ATOM   1344  C   PRO A 102      13.139   7.775   7.501  1.00 93.56           C
ATOM   1345  O   PRO A 102      13.907   7.417   8.393  1.00 93.56           O
ATOM   1346  HA  PRO A 102      14.292   6.807   6.053  1.00 93.56           H
ATOM   1347  CB  PRO A 102      13.873   8.856   5.340  1.00 93.56           C
ATOM   1348 1HB  PRO A 102      13.364   9.712   5.786  1.00 93.56           H
ATOM   1349 2HB  PRO A 102      14.943   9.053   5.407  1.00 93.56           H
ATOM   1350  CG  PRO A 102      13.431   8.626   3.900  1.00 93.56           C
ATOM   1351 1HG  PRO A 102      13.305   9.564   3.360  1.00 93.56           H
ATOM   1352 2HG  PRO A 102      14.165   8.046   3.340  1.00 93.56           H
ATOM   1353  CD  PRO A 102      12.117   7.879   4.063  1.00 93.56           C
ATOM   1354 1HD  PRO A 102      11.279   8.561   4.209  1.00 93.56           H
ATOM   1355 2HD  PRO A 102      11.884   7.275   3.187  1.00 93.56           H
ATOM   1356  N   PHE A 103      11.973   8.368   7.708  1.00 91.71           N
ATOM   1357  CA  PHE A 103      11.535   8.709   9.051  1.00 91.71           C
ATOM   1358  C   PHE A 103      11.267   7.449   9.877  1.00 91.71           C
ATOM   1359  O   PHE A 103      11.616   7.389  11.055  1.00 91.71           O
ATOM   1360  HA  PHE A 103      12.336   9.283   9.517  1.00 91.71           H
ATOM   1361  CB  PHE A 103      10.232   9.498   8.910  1.00 91.71           C
ATOM   1362 1HB  PHE A 103       9.516   8.900   8.347  1.00 91.71           H
ATOM   1363 2HB  PHE A 103       9.806   9.657   9.900  1.00 91.71           H
ATOM   1364  CG  PHE A 103      10.397  10.853   8.219  1.00 91.71           C
ATOM   1365  CD1 PHE A 103      10.737  11.951   8.947  1.00 91.71           C
ATOM   1366  HD1 PHE A 103      10.893  11.865  10.022  1.00 91.71           H
ATOM   1367  CD2 PHE A 103      10.202  10.961   6.877  1.00 91.71           C
ATOM   1368  HD2 PHE A 103       9.929  10.081   6.294  1.00 91.71           H
ATOM   1369  CE1 PHE A 103      10.890  13.208   8.305  1.00 91.71           C
ATOM   1370  HE1 PHE A 103      11.163  14.088   8.888  1.00 91.71           H
ATOM   1371  CE2 PHE A 103      10.356  12.218   6.236  1.00 91.71           C
ATOM   1372  HE2 PHE A 103      10.200  12.304   5.160  1.00 91.71           H
ATOM   1373  CZ  PHE A 103      10.696  13.315   6.963  1.00 91.71           C
ATOM   1374  HZ  PHE A 103      10.814  14.281   6.471  1.00 91.71           H
ATOM   1375  HN  PHE A 103      11.334   8.615   6.980  1.00 91.71           H
ATOM   1376  N   TRP A 104      10.650   6.474   9.226  1.00 85.93           N
ATOM   1377  CA  TRP A 104      10.281   5.241   9.901  1.00 85.93           C
ATOM   1378  C   TRP A 104      11.564   4.471  10.215  1.00 85.93           C
ATOM   1379  O   TRP A 104      11.637   3.761  11.217  1.00 85.93           O
ATOM   1380  HA  TRP A 104       9.770   5.508  10.826  1.00 85.93           H
ATOM   1381  CB  TRP A 104       9.289   4.433   9.061  1.00 85.93           C
ATOM   1382 1HB  TRP A 104       9.668   4.357   8.042  1.00 85.93           H
ATOM   1383 2HB  TRP A 104       9.235   3.419   9.458  1.00 85.93           H
ATOM   1384  CG  TRP A 104       7.879   5.026   9.022  1.00 85.93           C
ATOM   1385  CD1 TRP A 104       7.227   5.534   7.967  1.00 85.93           C
ATOM   1386  HD1 TRP A 104       7.639   5.590   6.960  1.00 85.93           H
ATOM   1387  CD2 TRP A 104       6.968   5.152  10.134  1.00 85.93           C
ATOM   1388  NE1 TRP A 104       5.967   5.976   8.317  1.00 85.93           N
ATOM   1389  HE1 TRP A 104       5.295   6.393   7.705  1.00 85.93           H
ATOM   1390  CE2 TRP A 104       5.805   5.737   9.676  1.00 85.93           C
ATOM   1391  CE3 TRP A 104       7.122   4.784  11.482  1.00 85.93           C
ATOM   1392  HE3 TRP A 104       8.030   4.321  11.868  1.00 85.93           H
ATOM   1393  CZ2 TRP A 104       4.706   6.006  10.501  1.00 85.93           C
ATOM   1394  HZ2 TRP A 104       3.798   6.469  10.115  1.00 85.93           H
ATOM   1395  CZ3 TRP A 104       6.015   5.060  12.294  1.00 85.93           C
ATOM   1396  HZ3 TRP A 104       6.081   4.794  13.349  1.00 85.93           H
ATOM   1397  CH2 TRP A 104       4.837   5.648  11.848  1.00 85.93           C
ATOM   1398  HH2 TRP A 104       4.018   5.830  12.545  1.00 85.93           H
ATOM   1399  HN  TRP A 104      10.404   6.516   8.258  1.00 85.93           H
ATOM   1400  N   ALA A 105      12.546   4.636   9.340  1.00 93.76           N
ATOM   1401  CA  ALA A 105      13.826   3.972   9.517  1.00 93.76           C
ATOM   1402  C   ALA A 105      14.478   4.468  10.809  1.00 93.76           C
ATOM   1403  O   ALA A 105      14.970   3.671  11.606  1.00 93.76           O
ATOM   1404  HA  ALA A 105      13.636   2.903   9.603  1.00 93.76           H
ATOM   1405  CB  ALA A 105      14.703   4.220   8.288  1.00 93.76           C
ATOM   1406 1HB  ALA A 105      14.208   3.823   7.402  1.00 93.76           H
ATOM   1407 2HB  ALA A 105      14.864   5.291   8.166  1.00 93.76           H
ATOM   1408 3HB  ALA A 105      15.664   3.722   8.421  1.00 93.76           H
ATOM   1409  HN  ALA A 105      12.476   5.210   8.524  1.00 93.76           H
ATOM   1410  N   ILE A 106      14.462   5.782  10.976  1.00 90.60           N
ATOM   1411  CA  ILE A 106      15.068   6.396  12.146  1.00 90.60           C
ATOM   1412  C   ILE A 106      14.289   5.981  13.396  1.00 90.60           C
ATOM   1413  O   ILE A 106      14.883   5.633  14.415  1.00 90.60           O
ATOM   1414  HA  ILE A 106      16.084   6.009  12.228  1.00 90.60           H
ATOM   1415  CB  ILE A 106      15.174   7.911  11.962  1.00 90.60           C
ATOM   1416  HB  ILE A 106      14.201   8.285  11.643  1.00 90.60           H
ATOM   1417  CG1 ILE A 106      16.176   8.261  10.860  1.00 90.60           C
ATOM   1418 1HG1 ILE A 106      17.192   8.114  11.227  1.00 90.60           H
ATOM   1419 2HG1 ILE A 106      16.042   7.586  10.014  1.00 90.60           H
ATOM   1420  CG2 ILE A 106      15.513   8.602  13.284  1.00 90.60           C
ATOM   1421 1HG2 ILE A 106      14.731   8.392  14.014  1.00 90.60           H
ATOM   1422 2HG2 ILE A 106      16.467   8.227  13.656  1.00 90.60           H
ATOM   1423 3HG2 ILE A 106      15.582   9.678  13.125  1.00 90.60           H
ATOM   1424  CD1 ILE A 106      15.999   9.708  10.397  1.00 90.60           C
ATOM   1425 1HD1 ILE A 106      14.990   9.845  10.008  1.00 90.60           H
ATOM   1426 2HD1 ILE A 106      16.158  10.381  11.240  1.00 90.60           H
ATOM   1427 3HD1 ILE A 106      16.724   9.930   9.613  1.00 90.60           H
ATOM   1428  HN  ILE A 106      14.045   6.423  10.332  1.00 90.60           H
ATOM   1429  N   ALA A 107      12.970   6.033  13.276  1.00 91.60           N
ATOM   1430  CA  ALA A 107      12.105   5.755  14.410  1.00 91.60           C
ATOM   1431  C   ALA A 107      12.328   4.316  14.877  1.00 91.60           C
ATOM   1432  O   ALA A 107      12.338   4.042  16.076  1.00 91.60           O
ATOM   1433  HA  ALA A 107      12.383   6.436  15.214  1.00 91.60           H
ATOM   1434  CB  ALA A 107      10.650   6.023  14.019  1.00 91.60           C
ATOM   1435 1HB  ALA A 107      10.539   7.066  13.724  1.00 91.60           H
ATOM   1436 2HB  ALA A 107      10.373   5.378  13.185  1.00 91.60           H
ATOM   1437 3HB  ALA A 107      10.001   5.815  14.870  1.00 91.60           H
ATOM   1438  HN  ALA A 107      12.494   6.258  12.426  1.00 91.60           H
ATOM   1439  N   ALA A 108      12.501   3.432  13.904  1.00 91.07           N
ATOM   1440  CA  ALA A 108      12.661   2.018  14.197  1.00 91.07           C
ATOM   1441  C   ALA A 108      14.041   1.783  14.815  1.00 91.07           C
ATOM   1442  O   ALA A 108      14.226   0.846  15.590  1.00 91.07           O
ATOM   1443  HA  ALA A 108      11.896   1.741  14.922  1.00 91.07           H
ATOM   1444  CB  ALA A 108      12.448   1.204  12.919  1.00 91.07           C
ATOM   1445 1HB  ALA A 108      11.443   1.385  12.537  1.00 91.07           H
ATOM   1446 2HB  ALA A 108      13.181   1.505  12.171  1.00 91.07           H
ATOM   1447 3HB  ALA A 108      12.568   0.144  13.140  1.00 91.07           H
ATOM   1448  HN  ALA A 108      12.533   3.669  12.933  1.00 91.07           H
ATOM   1449  N   ALA A 109      14.974   2.649  14.448  1.00 89.88           N
ATOM   1450  CA  ALA A 109      16.353   2.490  14.878  1.00 89.88           C
ATOM   1451  C   ALA A 109      16.454   2.791  16.375  1.00 89.88           C
ATOM   1452  O   ALA A 109      17.247   2.174  17.083  1.00 89.88           O
ATOM   1453  HA  ALA A 109      16.638   1.453  14.704  1.00 89.88           H
ATOM   1454  CB  ALA A 109      17.257   3.397  14.039  1.00 89.88           C
ATOM   1455 1HB  ALA A 109      17.171   3.123  12.987  1.00 89.88           H
ATOM   1456 2HB  ALA A 109      16.953   4.435  14.170  1.00 89.88           H
ATOM   1457 3HB  ALA A 109      18.291   3.277  14.362  1.00 89.88           H
ATOM   1458  HN  ALA A 109      14.801   3.446  13.869  1.00 89.88           H
ATOM   1459  N   ASP A 110      15.638   3.739  16.811  1.00 80.99           N
ATOM   1460  CA  ASP A 110      15.732   4.238  18.173  1.00 80.99           C
ATOM   1461  C   ASP A 110      14.342   4.661  18.653  1.00 80.99           C
ATOM   1462  O   ASP A 110      13.615   3.862  19.241  1.00 80.99           O
ATOM   1463  HA  ASP A 110      16.140   3.411  18.754  1.00 80.99           H
ATOM   1464  CB  ASP A 110      16.651   5.459  18.250  1.00 80.99           C
ATOM   1465 1HB  ASP A 110      17.608   5.228  17.784  1.00 80.99           H
ATOM   1466 2HB  ASP A 110      16.213   6.284  17.689  1.00 80.99           H
ATOM   1467  CG  ASP A 110      16.875   5.885  19.703  1.00 80.99           C
ATOM   1468  OD1 ASP A 110      16.534   5.075  20.591  1.00 80.99           O
ATOM   1469  OD2 ASP A 110      17.382   7.012  19.892  1.00 80.99           O
ATOM   1470  HN  ASP A 110      14.925   4.164  16.254  1.00 80.99           H
ATOM   1471  N   GLN A 111      14.015   5.917  18.385  1.00 83.62           N
ATOM   1472  CA  GLN A 111      12.740   6.466  18.813  1.00 83.62           C
ATOM   1473  C   GLN A 111      12.292   7.575  17.859  1.00 83.62           C
ATOM   1474  O   GLN A 111      13.063   8.016  17.008  1.00 83.62           O
ATOM   1475  HA  GLN A 111      12.037   5.634  18.770  1.00 83.62           H
ATOM   1476  CB  GLN A 111      12.820   6.979  20.252  1.00 83.62           C
ATOM   1477 1HB  GLN A 111      11.859   7.402  20.545  1.00 83.62           H
ATOM   1478 2HB  GLN A 111      13.022   6.148  20.928  1.00 83.62           H
ATOM   1479  CG  GLN A 111      13.914   8.039  20.396  1.00 83.62           C
ATOM   1480 1HG  GLN A 111      14.882   7.603  20.149  1.00 83.62           H
ATOM   1481 2HG  GLN A 111      13.738   8.847  19.686  1.00 83.62           H
ATOM   1482  CD  GLN A 111      13.950   8.601  21.819  1.00 83.62           C
ATOM   1483  OE1 GLN A 111      12.997   8.507  22.575  1.00 83.62           O
ATOM   1484  NE2 GLN A 111      15.099   9.189  22.139  1.00 83.62           N
ATOM   1485 1HE2 GLN A 111      15.842   9.233  21.471  1.00 83.62           H
ATOM   1486 2HE2 GLN A 111      15.219   9.588  23.049  1.00 83.62           H
ATOM   1487  HN  GLN A 111      14.603   6.553  17.885  1.00 83.62           H
ATOM   1488  N   TRP A 112      11.047   7.994  18.033  1.00 88.89           N
ATOM   1489  CA  TRP A 112      10.507   9.084  17.238  1.00 88.89           C
ATOM   1490  C   TRP A 112      11.136  10.388  17.733  1.00 88.89           C
ATOM   1491  O   TRP A 112      10.916  10.794  18.873  1.00 88.89           O
ATOM   1492  HA  TRP A 112      10.784   8.907  16.199  1.00 88.89           H
ATOM   1493  CB  TRP A 112       8.978   9.098  17.295  1.00 88.89           C
ATOM   1494 1HB  TRP A 112       8.605   8.109  17.027  1.00 88.89           H
ATOM   1495 2HB  TRP A 112       8.665   9.289  18.321  1.00 88.89           H
ATOM   1496  CG  TRP A 112       8.330  10.137  16.377  1.00 88.89           C
ATOM   1497  CD1 TRP A 112       7.898  11.364  16.696  1.00 88.89           C
ATOM   1498  HD1 TRP A 112       7.957  11.795  17.696  1.00 88.89           H
ATOM   1499  CD2 TRP A 112       8.058   9.988  14.968  1.00 88.89           C
ATOM   1500  NE1 TRP A 112       7.369  12.015  15.600  1.00 88.89           N
ATOM   1501  HE1 TRP A 112       6.985  12.938  15.588  1.00 88.89           H
ATOM   1502  CE2 TRP A 112       7.469  11.151  14.516  1.00 88.89           C
ATOM   1503  CE3 TRP A 112       8.301   8.906  14.104  1.00 88.89           C
ATOM   1504  HE3 TRP A 112       8.764   7.977  14.436  1.00 88.89           H
ATOM   1505  CZ2 TRP A 112       7.074  11.344  13.187  1.00 88.89           C
ATOM   1506  HZ2 TRP A 112       6.611  12.273  12.854  1.00 88.89           H
ATOM   1507  CZ3 TRP A 112       7.900   9.115  12.779  1.00 88.89           C
ATOM   1508  HZ3 TRP A 112       8.065   8.306  12.066  1.00 88.89           H
ATOM   1509  CH2 TRP A 112       7.306  10.280  12.308  1.00 88.89           C
ATOM   1510  HH2 TRP A 112       7.022  10.364  11.259  1.00 88.89           H
ATOM   1511  HN  TRP A 112      10.414   7.604  18.701  1.00 88.89           H
ATOM   1512  N   LYS A 113      11.906  11.008  16.851  1.00 81.80           N
ATOM   1513  CA  LYS A 113      12.708  12.157  17.235  1.00 81.80           C
ATOM   1514  C   LYS A 113      12.097  13.424  16.633  1.00 81.80           C
ATOM   1515  O   LYS A 113      12.696  14.496  16.696  1.00 81.80           O
ATOM   1516  HA  LYS A 113      12.667  12.236  18.321  1.00 81.80           H
ATOM   1517  CB  LYS A 113      14.173  11.939  16.852  1.00 81.80           C
ATOM   1518 1HB  LYS A 113      14.256  11.804  15.774  1.00 81.80           H
ATOM   1519 2HB  LYS A 113      14.755  12.825  17.107  1.00 81.80           H
ATOM   1520  CG  LYS A 113      14.752  10.718  17.570  1.00 81.80           C
ATOM   1521 1HG  LYS A 113      14.595  10.816  18.645  1.00 81.80           H
ATOM   1522 2HG  LYS A 113      14.224   9.820  17.251  1.00 81.80           H
ATOM   1523  CD  LYS A 113      16.247  10.569  17.280  1.00 81.80           C
ATOM   1524 1HD  LYS A 113      16.403  10.458  16.207  1.00 81.80           H
ATOM   1525 2HD  LYS A 113      16.773  11.473  17.586  1.00 81.80           H
ATOM   1526  CE  LYS A 113      16.830   9.359  18.013  1.00 81.80           C
ATOM   1527 1HE  LYS A 113      16.663   9.462  19.085  1.00 81.80           H
ATOM   1528 2HE  LYS A 113      16.316   8.452  17.696  1.00 81.80           H
ATOM   1529  NZ  LYS A 113      18.279   9.237  17.740  1.00 81.80           N
ATOM   1530 1HZ  LYS A 113      18.649   8.432  18.234  1.00 81.80           H
ATOM   1531 2HZ  LYS A 113      18.427   9.119  16.744  1.00 81.80           H
ATOM   1532 3HZ  LYS A 113      18.755  10.075  18.056  1.00 81.80           H
ATOM   1533  HN  LYS A 113      11.987  10.737  15.891  1.00 81.80           H
ATOM   1534  N   PHE A 114      10.912  13.258  16.064  1.00 87.51           N
ATOM   1535  CA  PHE A 114      10.295  14.326  15.296  1.00 87.51           C
ATOM   1536  C   PHE A 114       9.069  14.885  16.020  1.00 87.51           C
ATOM   1537  O   PHE A 114       8.616  14.315  17.012  1.00 87.51           O
ATOM   1538  HA  PHE A 114      11.039  15.115  15.183  1.00 87.51           H
ATOM   1539  CB  PHE A 114       9.852  13.720  13.962  1.00 87.51           C
ATOM   1540 1HB  PHE A 114       9.048  13.008  14.148  1.00 87.51           H
ATOM   1541 2HB  PHE A 114       9.441  14.510  13.335  1.00 87.51           H
ATOM   1542  CG  PHE A 114      10.973  13.013  13.198  1.00 87.51           C
ATOM   1543  CD1 PHE A 114      11.897  13.742  12.517  1.00 87.51           C
ATOM   1544  HD1 PHE A 114      11.839  14.830  12.516  1.00 87.51           H
ATOM   1545  CD2 PHE A 114      11.045  11.655  13.199  1.00 87.51           C
ATOM   1546  HD2 PHE A 114      10.304  11.070  13.745  1.00 87.51           H
ATOM   1547  CE1 PHE A 114      12.937  13.085  11.807  1.00 87.51           C
ATOM   1548  HE1 PHE A 114      13.677  13.670  11.261  1.00 87.51           H
ATOM   1549  CE2 PHE A 114      12.085  10.998  12.489  1.00 87.51           C
ATOM   1550  HE2 PHE A 114      12.143   9.910  12.490  1.00 87.51           H
ATOM   1551  CZ  PHE A 114      13.009  11.727  11.808  1.00 87.51           C
ATOM   1552  HZ  PHE A 114      13.807  11.223  11.264  1.00 87.51           H
ATOM   1553  HN  PHE A 114      10.377  12.415  16.121  1.00 87.51           H
ATOM   1554  N   GLN A 115       8.567  15.994  15.498  1.00 80.62           N
ATOM   1555  CA  GLN A 115       7.427  16.659  16.106  1.00 80.62           C
ATOM   1556  C   GLN A 115       6.143  15.877  15.823  1.00 80.62           C
ATOM   1557  O   GLN A 115       6.111  15.031  14.930  1.00 80.62           O
ATOM   1558  HA  GLN A 115       7.630  16.661  17.177  1.00 80.62           H
ATOM   1559  CB  GLN A 115       7.309  18.103  15.616  1.00 80.62           C
ATOM   1560 1HB  GLN A 115       7.253  18.118  14.528  1.00 80.62           H
ATOM   1561 2HB  GLN A 115       6.383  18.543  15.988  1.00 80.62           H
ATOM   1562  CG  GLN A 115       8.501  18.940  16.083  1.00 80.62           C
ATOM   1563 1HG  GLN A 115       8.600  18.867  17.166  1.00 80.62           H
ATOM   1564 2HG  GLN A 115       9.420  18.543  15.651  1.00 80.62           H
ATOM   1565  CD  GLN A 115       8.334  20.406  15.679  1.00 80.62           C
ATOM   1566  OE1 GLN A 115       7.416  20.780  14.967  1.00 80.62           O
ATOM   1567  NE2 GLN A 115       9.269  21.214  16.172  1.00 80.62           N
ATOM   1568 1HE2 GLN A 115       9.995  20.843  16.751  1.00 80.62           H
ATOM   1569 2HE2 GLN A 115       9.245  22.191  15.964  1.00 80.62           H
ATOM   1570  HN  GLN A 115       8.925  16.437  14.676  1.00 80.62           H
ATOM   1571  N   THR A 116       5.115  16.187  16.600  1.00 87.23           N
ATOM   1572  CA  THR A 116       3.832  15.524  16.443  1.00 87.23           C
ATOM   1573  C   THR A 116       3.289  15.740  15.029  1.00 87.23           C
ATOM   1574  O   THR A 116       2.706  14.832  14.438  1.00 87.23           O
ATOM   1575  HA  THR A 116       3.981  14.452  16.568  1.00 87.23           H
ATOM   1576  CB  THR A 116       2.896  16.041  17.538  1.00 87.23           C
ATOM   1577  HB  THR A 116       2.561  17.054  17.317  1.00 87.23           H
ATOM   1578  OG1 THR A 116       3.649  15.890  18.738  1.00 87.23           O
ATOM   1579  HG1 THR A 116       3.245  16.441  19.467  1.00 87.23           H
ATOM   1580  CG2 THR A 116       1.680  15.135  17.745  1.00 87.23           C
ATOM   1581 1HG2 THR A 116       2.015  14.138  18.031  1.00 87.23           H
ATOM   1582 2HG2 THR A 116       1.111  15.074  16.817  1.00 87.23           H
ATOM   1583 3HG2 THR A 116       1.050  15.547  18.532  1.00 87.23           H
ATOM   1584  HN  THR A 116       5.150  16.875  17.324  1.00 87.23           H
ATOM   1585  N   PHE A 117       3.501  16.948  14.526  1.00 89.81           N
ATOM   1586  CA  PHE A 117       3.023  17.301  13.200  1.00 89.81           C
ATOM   1587  C   PHE A 117       3.535  16.312  12.151  1.00 89.81           C
ATOM   1588  O   PHE A 117       2.770  15.842  11.311  1.00 89.81           O
ATOM   1589  HA  PHE A 117       1.934  17.266  13.229  1.00 89.81           H
ATOM   1590  CB  PHE A 117       3.573  18.693  12.882  1.00 89.81           C
ATOM   1591 1HB  PHE A 117       3.205  19.397  13.629  1.00 89.81           H
ATOM   1592 2HB  PHE A 117       4.659  18.672  12.972  1.00 89.81           H
ATOM   1593  CG  PHE A 117       3.201  19.206  11.490  1.00 89.81           C
ATOM   1594  CD1 PHE A 117       4.135  19.231  10.502  1.00 89.81           C
ATOM   1595  HD1 PHE A 117       5.149  18.884  10.702  1.00 89.81           H
ATOM   1596  CD2 PHE A 117       1.936  19.639  11.241  1.00 89.81           C
ATOM   1597  HD2 PHE A 117       1.187  19.619  12.033  1.00 89.81           H
ATOM   1598  CE1 PHE A 117       3.789  19.707   9.210  1.00 89.81           C
ATOM   1599  HE1 PHE A 117       4.537  19.727   8.418  1.00 89.81           H
ATOM   1600  CE2 PHE A 117       1.590  20.115   9.949  1.00 89.81           C
ATOM   1601  HE2 PHE A 117       0.576  20.462   9.749  1.00 89.81           H
ATOM   1602  CZ  PHE A 117       2.524  20.139   8.960  1.00 89.81           C
ATOM   1603  HZ  PHE A 117       2.258  20.505   7.969  1.00 89.81           H
ATOM   1604  HN  PHE A 117       3.988  17.677  15.008  1.00 89.81           H
ATOM   1605  N   MET A 118       4.826  16.025  12.235  1.00 87.36           N
ATOM   1606  CA  MET A 118       5.453  15.116  11.291  1.00 87.36           C
ATOM   1607  C   MET A 118       4.876  13.705  11.422  1.00 87.36           C
ATOM   1608  O   MET A 118       4.784  12.974  10.437  1.00 87.36           O
ATOM   1609  HA  MET A 118       5.229  15.518  10.303  1.00 87.36           H
ATOM   1610  CB  MET A 118       6.961  15.076  11.546  1.00 87.36           C
ATOM   1611 1HB  MET A 118       7.150  14.887  12.603  1.00 87.36           H
ATOM   1612 2HB  MET A 118       7.406  14.250  10.990  1.00 87.36           H
ATOM   1613  CG  MET A 118       7.623  16.391  11.131  1.00 87.36           C
ATOM   1614 1HG  MET A 118       7.265  17.203  11.765  1.00 87.36           H
ATOM   1615 2HG  MET A 118       8.701  16.327  11.275  1.00 87.36           H
ATOM   1616  SD  MET A 118       7.256  16.747   9.421  1.00 87.36           S
ATOM   1617  CE  MET A 118       8.075  15.369   8.636  1.00 87.36           C
ATOM   1618 1HE  MET A 118       9.138  15.394   8.875  1.00 87.36           H
ATOM   1619 2HE  MET A 118       7.643  14.436   8.997  1.00 87.36           H
ATOM   1620 3HE  MET A 118       7.944  15.436   7.556  1.00 87.36           H
ATOM   1621  HN  MET A 118       5.438  16.401  12.931  1.00 87.36           H
ATOM   1622  N   CYS A 119       4.501  13.364  12.646  1.00 92.25           N
ATOM   1623  CA  CYS A 119       3.886  12.074  12.909  1.00 92.25           C
ATOM   1624  C   CYS A 119       2.583  11.992  12.111  1.00 92.25           C
ATOM   1625  O   CYS A 119       2.320  10.991  11.446  1.00 92.25           O
ATOM   1626  HA  CYS A 119       4.594  11.316  12.574  1.00 92.25           H
ATOM   1627  CB  CYS A 119       3.654  11.852  14.405  1.00 92.25           C
ATOM   1628 1HB  CYS A 119       4.609  11.830  14.930  1.00 92.25           H
ATOM   1629 2HB  CYS A 119       3.082  12.682  14.820  1.00 92.25           H
ATOM   1630  SG  CYS A 119       2.758  10.280  14.673  1.00 92.25           S
ATOM   1631  HN  CYS A 119       4.611  13.951  13.448  1.00 92.25           H
ATOM   1632  N   LYS A 120       1.801  13.058  12.204  1.00 90.96           N
ATOM   1633  CA  LYS A 120       0.519  13.107  11.521  1.00 90.96           C
ATOM   1634  C   LYS A 120       0.743  12.968  10.014  1.00 90.96           C
ATOM   1635  O   LYS A 120       0.071  12.179   9.353  1.00 90.96           O
ATOM   1636  HA  LYS A 120      -0.066  12.254  11.863  1.00 90.96           H
ATOM   1637  CB  LYS A 120      -0.249  14.370  11.915  1.00 90.96           C
ATOM   1638 1HB  LYS A 120       0.390  15.244  11.788  1.00 90.96           H
ATOM   1639 2HB  LYS A 120      -1.103  14.503  11.251  1.00 90.96           H
ATOM   1640  CG  LYS A 120      -0.731  14.290  13.365  1.00 90.96           C
ATOM   1641 1HG  LYS A 120      -1.408  13.443  13.480  1.00 90.96           H
ATOM   1642 2HG  LYS A 120       0.118  14.111  14.024  1.00 90.96           H
ATOM   1643  CD  LYS A 120      -1.443  15.579  13.778  1.00 90.96           C
ATOM   1644 1HD  LYS A 120      -0.760  16.423  13.682  1.00 90.96           H
ATOM   1645 2HD  LYS A 120      -2.280  15.768  13.107  1.00 90.96           H
ATOM   1646  CE  LYS A 120      -1.948  15.488  15.220  1.00 90.96           C
ATOM   1647 1HE  LYS A 120      -1.172  15.066  15.858  1.00 90.96           H
ATOM   1648 2HE  LYS A 120      -2.165  16.487  15.599  1.00 90.96           H
ATOM   1649  NZ  LYS A 120      -3.166  14.649  15.290  1.00 90.96           N
ATOM   1650 1HZ  LYS A 120      -3.637  14.810  16.173  1.00 90.96           H
ATOM   1651 2HZ  LYS A 120      -3.788  14.892  14.526  1.00 90.96           H
ATOM   1652 3HZ  LYS A 120      -2.907  13.672  15.217  1.00 90.96           H
ATOM   1653  HN  LYS A 120       2.030  13.875  12.732  1.00 90.96           H
ATOM   1654  N   VAL A 121       1.691  13.748   9.515  1.00 92.01           N
ATOM   1655  CA  VAL A 121       1.933  13.808   8.083  1.00 92.01           C
ATOM   1656  C   VAL A 121       2.383  12.432   7.588  1.00 92.01           C
ATOM   1657  O   VAL A 121       1.850  11.918   6.606  1.00 92.01           O
ATOM   1658  HA  VAL A 121       0.990  14.064   7.601  1.00 92.01           H
ATOM   1659  CB  VAL A 121       2.941  14.916   7.769  1.00 92.01           C
ATOM   1660  HB  VAL A 121       3.818  14.759   8.398  1.00 92.01           H
ATOM   1661  CG1 VAL A 121       3.393  14.848   6.309  1.00 92.01           C
ATOM   1662 1HG1 VAL A 121       3.863  13.884   6.118  1.00 92.01           H
ATOM   1663 2HG1 VAL A 121       2.529  14.967   5.656  1.00 92.01           H
ATOM   1664 3HG1 VAL A 121       4.109  15.646   6.113  1.00 92.01           H
ATOM   1665  CG2 VAL A 121       2.364  16.293   8.102  1.00 92.01           C
ATOM   1666 1HG2 VAL A 121       1.464  16.462   7.511  1.00 92.01           H
ATOM   1667 2HG2 VAL A 121       2.116  16.336   9.163  1.00 92.01           H
ATOM   1668 3HG2 VAL A 121       3.101  17.062   7.870  1.00 92.01           H
ATOM   1669  HN  VAL A 121       2.287  14.329  10.069  1.00 92.01           H
ATOM   1670  N   VAL A 122       3.360  11.876   8.289  1.00 90.41           N
ATOM   1671  CA  VAL A 122       4.021  10.669   7.825  1.00 90.41           C
ATOM   1672  C   VAL A 122       3.010   9.521   7.787  1.00 90.41           C
ATOM   1673  O   VAL A 122       2.958   8.766   6.818  1.00 90.41           O
ATOM   1674  HA  VAL A 122       4.376  10.857   6.811  1.00 90.41           H
ATOM   1675  CB  VAL A 122       5.236  10.366   8.704  1.00 90.41           C
ATOM   1676  HB  VAL A 122       4.915  10.406   9.744  1.00 90.41           H
ATOM   1677  CG1 VAL A 122       5.774   8.960   8.431  1.00 90.41           C
ATOM   1678 1HG1 VAL A 122       4.997   8.226   8.644  1.00 90.41           H
ATOM   1679 2HG1 VAL A 122       6.071   8.881   7.385  1.00 90.41           H
ATOM   1680 3HG1 VAL A 122       6.638   8.771   9.069  1.00 90.41           H
ATOM   1681  CG2 VAL A 122       6.330  11.419   8.508  1.00 90.41           C
ATOM   1682 1HG2 VAL A 122       6.646  11.425   7.465  1.00 90.41           H
ATOM   1683 2HG2 VAL A 122       5.940  12.401   8.776  1.00 90.41           H
ATOM   1684 3HG2 VAL A 122       7.182  11.180   9.145  1.00 90.41           H
ATOM   1685  HN  VAL A 122       3.699  12.236   9.158  1.00 90.41           H
ATOM   1686  N   ASN A 123       2.231   9.426   8.855  1.00 89.78           N
ATOM   1687  CA  ASN A 123       1.215   8.391   8.950  1.00 89.78           C
ATOM   1688  C   ASN A 123       0.185   8.590   7.837  1.00 89.78           C
ATOM   1689  O   ASN A 123      -0.257   7.624   7.216  1.00 89.78           O
ATOM   1690  HA  ASN A 123       1.756   7.449   8.855  1.00 89.78           H
ATOM   1691  CB  ASN A 123       0.482   8.461  10.291  1.00 89.78           C
ATOM   1692 1HB  ASN A 123       0.447   9.494  10.637  1.00 89.78           H
ATOM   1693 2HB  ASN A 123      -0.549   8.133  10.163  1.00 89.78           H
ATOM   1694  CG  ASN A 123       1.174   7.589  11.341  1.00 89.78           C
ATOM   1695  OD1 ASN A 123       1.995   6.739  11.036  1.00 89.78           O
ATOM   1696  ND2 ASN A 123       0.799   7.847  12.591  1.00 89.78           N
ATOM   1697 1HD2 ASN A 123       0.120   8.558  12.772  1.00 89.78           H
ATOM   1698 2HD2 ASN A 123       1.196   7.329  13.349  1.00 89.78           H
ATOM   1699  HN  ASN A 123       2.286  10.038   9.643  1.00 89.78           H
ATOM   1700  N   SER A 124      -0.168   9.848   7.618  1.00 90.86           N
ATOM   1701  CA  SER A 124      -1.184  10.180   6.635  1.00 90.86           C
ATOM   1702  C   SER A 124      -0.697   9.810   5.233  1.00 90.86           C
ATOM   1703  O   SER A 124      -1.436   9.210   4.454  1.00 90.86           O
ATOM   1704  HA  SER A 124      -2.055   9.584   6.908  1.00 90.86           H
ATOM   1705  CB  SER A 124      -1.545  11.666   6.696  1.00 90.86           C
ATOM   1706 1HB  SER A 124      -0.670  12.262   6.439  1.00 90.86           H
ATOM   1707 2HB  SER A 124      -2.310  11.885   5.950  1.00 90.86           H
ATOM   1708  OG  SER A 124      -2.018  12.048   7.985  1.00 90.86           O
ATOM   1709  HG  SER A 124      -1.341  12.628   8.439  1.00 90.86           H
ATOM   1710  HN  SER A 124       0.228  10.631   8.098  1.00 90.86           H
ATOM   1711  N   MET A 125       0.543  10.182   4.954  1.00 84.75           N
ATOM   1712  CA  MET A 125       1.122   9.938   3.644  1.00 84.75           C
ATOM   1713  C   MET A 125       1.165   8.441   3.334  1.00 84.75           C
ATOM   1714  O   MET A 125       0.842   8.023   2.223  1.00 84.75           O
ATOM   1715  HA  MET A 125       0.466  10.444   2.935  1.00 84.75           H
ATOM   1716  CB  MET A 125       2.539  10.511   3.597  1.00 84.75           C
ATOM   1717 1HB  MET A 125       3.081  10.227   4.499  1.00 84.75           H
ATOM   1718 2HB  MET A 125       3.080  10.084   2.752  1.00 84.75           H
ATOM   1719  CG  MET A 125       2.511  12.036   3.471  1.00 84.75           C
ATOM   1720 1HG  MET A 125       1.945  12.326   2.586  1.00 84.75           H
ATOM   1721 2HG  MET A 125       2.001  12.470   4.331  1.00 84.75           H
ATOM   1722  SD  MET A 125       4.175  12.671   3.366  1.00 84.75           S
ATOM   1723  CE  MET A 125       4.578  12.208   1.690  1.00 84.75           C
ATOM   1724 1HE  MET A 125       4.510  11.125   1.586  1.00 84.75           H
ATOM   1725 2HE  MET A 125       3.878  12.684   1.003  1.00 84.75           H
ATOM   1726 3HE  MET A 125       5.593  12.532   1.457  1.00 84.75           H
ATOM   1727  HN  MET A 125       1.148  10.642   5.604  1.00 84.75           H
ATOM   1728  N   TYR A 126       1.568   7.673   4.336  1.00 84.65           N
ATOM   1729  CA  TYR A 126       1.632   6.229   4.194  1.00 84.65           C
ATOM   1730  C   TYR A 126       0.258   5.651   3.849  1.00 84.65           C
ATOM   1731  O   TYR A 126       0.139   4.815   2.955  1.00 84.65           O
ATOM   1732  HA  TYR A 126       2.327   6.001   3.386  1.00 84.65           H
ATOM   1733  CB  TYR A 126       2.071   5.690   5.557  1.00 84.65           C
ATOM   1734 1HB  TYR A 126       3.128   5.914   5.701  1.00 84.65           H
ATOM   1735 2HB  TYR A 126       1.524   6.217   6.338  1.00 84.65           H
ATOM   1736  CG  TYR A 126       1.856   4.185   5.730  1.00 84.65           C
ATOM   1737  CD1 TYR A 126       0.824   3.722   6.521  1.00 84.65           C
ATOM   1738  HD1 TYR A 126       0.163   4.428   7.022  1.00 84.65           H
ATOM   1739  CD2 TYR A 126       2.693   3.290   5.094  1.00 84.65           C
ATOM   1740  HD2 TYR A 126       3.508   3.656   4.470  1.00 84.65           H
ATOM   1741  CE1 TYR A 126       0.621   2.305   6.683  1.00 84.65           C
ATOM   1742  HE1 TYR A 126      -0.189   1.926   7.305  1.00 84.65           H
ATOM   1743  CE2 TYR A 126       2.490   1.874   5.257  1.00 84.65           C
ATOM   1744  HE2 TYR A 126       3.144   1.157   4.761  1.00 84.65           H
ATOM   1745  CZ  TYR A 126       1.465   1.451   6.044  1.00 84.65           C
ATOM   1746  OH  TYR A 126       1.273   0.114   6.197  1.00 84.65           O
ATOM   1747  HH  TYR A 126       1.735  -0.384   5.464  1.00 84.65           H
ATOM   1748  HN  TYR A 126       1.847   8.022   5.231  1.00 84.65           H
ATOM   1749  N   LYS A 127      -0.745   6.119   4.577  1.00 84.55           N
ATOM   1750  CA  LYS A 127      -2.087   5.578   4.439  1.00 84.55           C
ATOM   1751  C   LYS A 127      -2.630   5.922   3.051  1.00 84.55           C
ATOM   1752  O   LYS A 127      -3.274   5.092   2.409  1.00 84.55           O
ATOM   1753  HA  LYS A 127      -2.012   4.494   4.522  1.00 84.55           H
ATOM   1754  CB  LYS A 127      -2.979   6.059   5.585  1.00 84.55           C
ATOM   1755 1HB  LYS A 127      -2.465   5.918   6.536  1.00 84.55           H
ATOM   1756 2HB  LYS A 127      -3.168   7.127   5.480  1.00 84.55           H
ATOM   1757  CG  LYS A 127      -4.308   5.300   5.601  1.00 84.55           C
ATOM   1758 1HG  LYS A 127      -5.020   5.820   6.241  1.00 84.55           H
ATOM   1759 2HG  LYS A 127      -4.733   5.284   4.598  1.00 84.55           H
ATOM   1760  CD  LYS A 127      -4.115   3.867   6.102  1.00 84.55           C
ATOM   1761 1HD  LYS A 127      -3.570   3.288   5.357  1.00 84.55           H
ATOM   1762 2HD  LYS A 127      -3.507   3.873   7.007  1.00 84.55           H
ATOM   1763  CE  LYS A 127      -5.462   3.201   6.389  1.00 84.55           C
ATOM   1764 1HE  LYS A 127      -6.269   3.804   5.974  1.00 84.55           H
ATOM   1765 2HE  LYS A 127      -5.505   2.229   5.898  1.00 84.55           H
ATOM   1766  NZ  LYS A 127      -5.657   3.035   7.847  1.00 84.55           N
ATOM   1767 1HZ  LYS A 127      -6.510   2.512   8.016  1.00 84.55           H
ATOM   1768 2HZ  LYS A 127      -4.869   2.532   8.239  1.00 84.55           H
ATOM   1769 3HZ  LYS A 127      -5.728   3.947   8.284  1.00 84.55           H
ATOM   1770  HN  LYS A 127      -0.653   6.853   5.250  1.00 84.55           H
ATOM   1771  N   MET A 128      -2.351   7.146   2.627  1.00 85.55           N
ATOM   1772  CA  MET A 128      -2.826   7.618   1.338  1.00 85.55           C
ATOM   1773  C   MET A 128      -2.210   6.808   0.196  1.00 85.55           C
ATOM   1774  O   MET A 128      -2.896   6.460  -0.764  1.00 85.55           O
ATOM   1775  HA  MET A 128      -3.907   7.474   1.353  1.00 85.55           H
ATOM   1776  CB  MET A 128      -2.464   9.095   1.170  1.00 85.55           C
ATOM   1777 1HB  MET A 128      -2.797   9.657   2.043  1.00 85.55           H
ATOM   1778 2HB  MET A 128      -1.381   9.204   1.116  1.00 85.55           H
ATOM   1779  CG  MET A 128      -3.104   9.677  -0.092  1.00 85.55           C
ATOM   1780 1HG  MET A 128      -2.674   9.208  -0.977  1.00 85.55           H
ATOM   1781 2HG  MET A 128      -4.172   9.458  -0.102  1.00 85.55           H
ATOM   1782  SD  MET A 128      -2.843  11.442  -0.151  1.00 85.55           S
ATOM   1783  CE  MET A 128      -1.068  11.487  -0.331  1.00 85.55           C
ATOM   1784 1HE  MET A 128      -0.603  10.999   0.526  1.00 85.55           H
ATOM   1785 2HE  MET A 128      -0.782  10.966  -1.245  1.00 85.55           H
ATOM   1786 3HE  MET A 128      -0.734  12.523  -0.383  1.00 85.55           H
ATOM   1787  HN  MET A 128      -1.812   7.808   3.148  1.00 85.55           H
ATOM   1788  N   ASN A 129      -0.922   6.531   0.337  1.00 80.69           N
ATOM   1789  CA  ASN A 129      -0.214   5.737  -0.652  1.00 80.69           C
ATOM   1790  C   ASN A 129      -0.854   4.350  -0.739  1.00 80.69           C
ATOM   1791  O   ASN A 129      -1.114   3.849  -1.832  1.00 80.69           O
ATOM   1792  HA  ASN A 129      -0.302   6.296  -1.584  1.00 80.69           H
ATOM   1793  CB  ASN A 129       1.255   5.556  -0.265  1.00 80.69           C
ATOM   1794 1HB  ASN A 129       1.781   6.506  -0.365  1.00 80.69           H
ATOM   1795 2HB  ASN A 129       1.325   5.261   0.782  1.00 80.69           H
ATOM   1796  CG  ASN A 129       1.927   4.500  -1.144  1.00 80.69           C
ATOM   1797  OD1 ASN A 129       2.041   3.339  -0.787  1.00 80.69           O
ATOM   1798  ND2 ASN A 129       2.365   4.965  -2.311  1.00 80.69           N
ATOM   1799 1HD2 ASN A 129       2.240   5.930  -2.543  1.00 80.69           H
ATOM   1800 2HD2 ASN A 129       2.820   4.351  -2.956  1.00 80.69           H
ATOM   1801  HN  ASN A 129      -0.365   6.839   1.109  1.00 80.69           H
ATOM   1802  N   PHE A 130      -1.091   3.768   0.428  1.00 84.45           N
ATOM   1803  CA  PHE A 130      -1.591   2.406   0.497  1.00 84.45           C
ATOM   1804  C   PHE A 130      -2.847   2.239  -0.362  1.00 84.45           C
ATOM   1805  O   PHE A 130      -2.919   1.334  -1.192  1.00 84.45           O
ATOM   1806  HA  PHE A 130      -0.805   1.753   0.118  1.00 84.45           H
ATOM   1807  CB  PHE A 130      -1.948   2.134   1.960  1.00 84.45           C
ATOM   1808 1HB  PHE A 130      -1.046   2.219   2.565  1.00 84.45           H
ATOM   1809 2HB  PHE A 130      -2.636   2.906   2.304  1.00 84.45           H
ATOM   1810  CG  PHE A 130      -2.580   0.762   2.202  1.00 84.45           C
ATOM   1811  CD1 PHE A 130      -3.925   0.653   2.370  1.00 84.45           C
ATOM   1812  HD1 PHE A 130      -4.553   1.544   2.332  1.00 84.45           H
ATOM   1813  CD2 PHE A 130      -1.797  -0.349   2.248  1.00 84.45           C
ATOM   1814  HD2 PHE A 130      -0.719  -0.261   2.114  1.00 84.45           H
ATOM   1815  CE1 PHE A 130      -4.512  -0.620   2.594  1.00 84.45           C
ATOM   1816  HE1 PHE A 130      -5.590  -0.707   2.729  1.00 84.45           H
ATOM   1817  CE2 PHE A 130      -2.384  -1.622   2.473  1.00 84.45           C
ATOM   1818  HE2 PHE A 130      -1.756  -2.513   2.510  1.00 84.45           H
ATOM   1819  CZ  PHE A 130      -3.729  -1.731   2.641  1.00 84.45           C
ATOM   1820  HZ  PHE A 130      -4.179  -2.709   2.813  1.00 84.45           H
ATOM   1821  HN  PHE A 130      -0.947   4.211   1.313  1.00 84.45           H
ATOM   1822  N   TYR A 131      -3.804   3.125  -0.132  1.00 90.43           N
ATOM   1823  CA  TYR A 131      -5.080   3.044  -0.822  1.00 90.43           C
ATOM   1824  C   TYR A 131      -4.930   3.422  -2.297  1.00 90.43           C
ATOM   1825  O   TYR A 131      -5.501   2.771  -3.170  1.00 90.43           O
ATOM   1826  HA  TYR A 131      -5.436   2.016  -0.753  1.00 90.43           H
ATOM   1827  CB  TYR A 131      -5.995   4.061  -0.138  1.00 90.43           C
ATOM   1828 1HB  TYR A 131      -5.439   4.984   0.025  1.00 90.43           H
ATOM   1829 2HB  TYR A 131      -6.821   4.301  -0.808  1.00 90.43           H
ATOM   1830  CG  TYR A 131      -6.566   3.584   1.199  1.00 90.43           C
ATOM   1831  CD1 TYR A 131      -7.273   2.401   1.265  1.00 90.43           C
ATOM   1832  HD1 TYR A 131      -7.425   1.806   0.364  1.00 90.43           H
ATOM   1833  CD2 TYR A 131      -6.373   4.337   2.340  1.00 90.43           C
ATOM   1834  HD2 TYR A 131      -5.815   5.272   2.288  1.00 90.43           H
ATOM   1835  CE1 TYR A 131      -7.810   1.952   2.523  1.00 90.43           C
ATOM   1836  HE1 TYR A 131      -8.370   1.019   2.589  1.00 90.43           H
ATOM   1837  CE2 TYR A 131      -6.910   3.888   3.598  1.00 90.43           C
ATOM   1838  HE2 TYR A 131      -6.765   4.473   4.506  1.00 90.43           H
ATOM   1839  CZ  TYR A 131      -7.602   2.718   3.628  1.00 90.43           C
ATOM   1840  OH  TYR A 131      -8.109   2.293   4.816  1.00 90.43           O
ATOM   1841  HH  TYR A 131      -8.244   3.073   5.428  1.00 90.43           H
ATOM   1842  HN  TYR A 131      -3.720   3.886   0.512  1.00 90.43           H
ATOM   1843  N   SER A 132      -4.158   4.474  -2.530  1.00 90.95           N
ATOM   1844  CA  SER A 132      -4.040   5.035  -3.865  1.00 90.95           C
ATOM   1845  C   SER A 132      -3.421   4.006  -4.812  1.00 90.95           C
ATOM   1846  O   SER A 132      -3.871   3.852  -5.947  1.00 90.95           O
ATOM   1847  HA  SER A 132      -5.060   5.271  -4.170  1.00 90.95           H
ATOM   1848  CB  SER A 132      -3.203   6.316  -3.852  1.00 90.95           C
ATOM   1849 1HB  SER A 132      -3.143   6.719  -4.863  1.00 90.95           H
ATOM   1850 2HB  SER A 132      -3.700   7.067  -3.238  1.00 90.95           H
ATOM   1851  OG  SER A 132      -1.888   6.089  -3.353  1.00 90.95           O
ATOM   1852  HG  SER A 132      -1.386   6.952  -3.307  1.00 90.95           H
ATOM   1853  HN  SER A 132      -3.621   4.940  -1.827  1.00 90.95           H
ATOM   1854  N   CYS A 133      -2.399   3.327  -4.312  1.00 88.81           N
ATOM   1855  CA  CYS A 133      -1.702   2.330  -5.106  1.00 88.81           C
ATOM   1856  C   CYS A 133      -2.701   1.236  -5.489  1.00 88.81           C
ATOM   1857  O   CYS A 133      -2.815   0.878  -6.660  1.00 88.81           O
ATOM   1858  HA  CYS A 133      -1.329   2.842  -5.994  1.00 88.81           H
ATOM   1859  CB  CYS A 133      -0.490   1.763  -4.364  1.00 88.81           C
ATOM   1860 1HB  CYS A 133      -0.760   1.530  -3.334  1.00 88.81           H
ATOM   1861 2HB  CYS A 133      -0.173   0.829  -4.830  1.00 88.81           H
ATOM   1862  SG  CYS A 133       0.883   2.972  -4.392  1.00 88.81           S
ATOM   1863  HG  CYS A 133       1.773   2.186  -3.792  1.00 88.81           H
ATOM   1864  HN  CYS A 133      -2.047   3.450  -3.384  1.00 88.81           H
ATOM   1865  N   VAL A 134      -3.398   0.737  -4.479  1.00 87.71           N
ATOM   1866  CA  VAL A 134      -4.286  -0.397  -4.671  1.00 87.71           C
ATOM   1867  C   VAL A 134      -5.375  -0.022  -5.678  1.00 87.71           C
ATOM   1868  O   VAL A 134      -5.694  -0.803  -6.573  1.00 87.71           O
ATOM   1869  HA  VAL A 134      -3.693  -1.213  -5.084  1.00 87.71           H
ATOM   1870  CB  VAL A 134      -4.849  -0.855  -3.324  1.00 87.71           C
ATOM   1871  HB  VAL A 134      -5.252   0.020  -2.814  1.00 87.71           H
ATOM   1872  CG1 VAL A 134      -5.992  -1.853  -3.519  1.00 87.71           C
ATOM   1873 1HG1 VAL A 134      -6.792  -1.382  -4.090  1.00 87.71           H
ATOM   1874 2HG1 VAL A 134      -5.625  -2.726  -4.059  1.00 87.71           H
ATOM   1875 3HG1 VAL A 134      -6.374  -2.162  -2.546  1.00 87.71           H
ATOM   1876  CG2 VAL A 134      -3.748  -1.447  -2.442  1.00 87.71           C
ATOM   1877 1HG2 VAL A 134      -3.303  -2.306  -2.944  1.00 87.71           H
ATOM   1878 2HG2 VAL A 134      -2.982  -0.693  -2.262  1.00 87.71           H
ATOM   1879 3HG2 VAL A 134      -4.176  -1.764  -1.491  1.00 87.71           H
ATOM   1880  HN  VAL A 134      -3.363   1.093  -3.545  1.00 87.71           H
ATOM   1881  N   LEU A 135      -5.915   1.175  -5.498  1.00 91.80           N
ATOM   1882  CA  LEU A 135      -7.029   1.623  -6.316  1.00 91.80           C
ATOM   1883  C   LEU A 135      -6.553   1.815  -7.757  1.00 91.80           C
ATOM   1884  O   LEU A 135      -7.298   1.554  -8.701  1.00 91.80           O
ATOM   1885  HA  LEU A 135      -7.782   0.835  -6.303  1.00 91.80           H
ATOM   1886  CB  LEU A 135      -7.671   2.872  -5.709  1.00 91.80           C
ATOM   1887 1HB  LEU A 135      -6.888   3.610  -5.532  1.00 91.80           H
ATOM   1888 2HB  LEU A 135      -8.352   3.301  -6.444  1.00 91.80           H
ATOM   1889  CG  LEU A 135      -8.441   2.664  -4.403  1.00 91.80           C
ATOM   1890  HG  LEU A 135      -7.773   2.187  -3.686  1.00 91.80           H
ATOM   1891  CD1 LEU A 135      -8.870   4.003  -3.800  1.00 91.80           C
ATOM   1892 1HD1 LEU A 135      -7.987   4.608  -3.592  1.00 91.80           H
ATOM   1893 2HD1 LEU A 135      -9.513   4.529  -4.505  1.00 91.80           H
ATOM   1894 3HD1 LEU A 135      -9.415   3.826  -2.873  1.00 91.80           H
ATOM   1895  CD2 LEU A 135      -9.628   1.722  -4.611  1.00 91.80           C
ATOM   1896 1HD2 LEU A 135     -10.305   2.149  -5.351  1.00 91.80           H
ATOM   1897 2HD2 LEU A 135      -9.268   0.755  -4.963  1.00 91.80           H
ATOM   1898 3HD2 LEU A 135     -10.158   1.591  -3.667  1.00 91.80           H
ATOM   1899  HN  LEU A 135      -5.605   1.831  -4.810  1.00 91.80           H
ATOM   1900  N   LEU A 136      -5.315   2.271  -7.882  1.00 91.69           N
ATOM   1901  CA  LEU A 136      -4.734   2.510  -9.192  1.00 91.69           C
ATOM   1902  C   LEU A 136      -4.579   1.178  -9.928  1.00 91.69           C
ATOM   1903  O   LEU A 136      -4.921   1.071 -11.104  1.00 91.69           O
ATOM   1904  HA  LEU A 136      -5.433   3.133  -9.750  1.00 91.69           H
ATOM   1905  CB  LEU A 136      -3.429   3.298  -9.064  1.00 91.69           C
ATOM   1906 1HB  LEU A 136      -2.846   2.867  -8.250  1.00 91.69           H
ATOM   1907 2HB  LEU A 136      -2.852   3.159  -9.978  1.00 91.69           H
ATOM   1908  CG  LEU A 136      -3.574   4.800  -8.809  1.00 91.69           C
ATOM   1909  HG  LEU A 136      -4.277   4.941  -7.988  1.00 91.69           H
ATOM   1910  CD1 LEU A 136      -2.242   5.413  -8.374  1.00 91.69           C
ATOM   1911 1HD1 LEU A 136      -1.904   4.934  -7.455  1.00 91.69           H
ATOM   1912 2HD1 LEU A 136      -1.499   5.262  -9.157  1.00 91.69           H
ATOM   1913 3HD1 LEU A 136      -2.373   6.481  -8.199  1.00 91.69           H
ATOM   1914  CD2 LEU A 136      -4.160   5.509 -10.032  1.00 91.69           C
ATOM   1915 1HD2 LEU A 136      -3.501   5.362 -10.887  1.00 91.69           H
ATOM   1916 2HD2 LEU A 136      -5.143   5.096 -10.255  1.00 91.69           H
ATOM   1917 3HD2 LEU A 136      -4.252   6.575  -9.823  1.00 91.69           H
ATOM   1918  HN  LEU A 136      -4.714   2.474  -7.109  1.00 91.69           H
ATOM   1919  N   ILE A 137      -4.061   0.196  -9.204  1.00 87.04           N
ATOM   1920  CA  ILE A 137      -3.809  -1.110  -9.788  1.00 87.04           C
ATOM   1921  C   ILE A 137      -5.136  -1.734 -10.225  1.00 87.04           C
ATOM   1922  O   ILE A 137      -5.208  -2.380 -11.269  1.00 87.04           O
ATOM   1923  HA  ILE A 137      -3.190  -0.959 -10.673  1.00 87.04           H
ATOM   1924  CB  ILE A 137      -3.008  -1.984  -8.820  1.00 87.04           C
ATOM   1925  HB  ILE A 137      -3.460  -1.901  -7.832  1.00 87.04           H
ATOM   1926  CG1 ILE A 137      -1.565  -1.489  -8.700  1.00 87.04           C
ATOM   1927 1HG1 ILE A 137      -1.037  -1.668  -9.636  1.00 87.04           H
ATOM   1928 2HG1 ILE A 137      -1.559  -0.412  -8.532  1.00 87.04           H
ATOM   1929  CG2 ILE A 137      -3.076  -3.457  -9.226  1.00 87.04           C
ATOM   1930 1HG2 ILE A 137      -4.115  -3.789  -9.218  1.00 87.04           H
ATOM   1931 2HG2 ILE A 137      -2.664  -3.578 -10.228  1.00 87.04           H
ATOM   1932 3HG2 ILE A 137      -2.499  -4.056  -8.522  1.00 87.04           H
ATOM   1933  CD1 ILE A 137      -0.837  -2.194  -7.554  1.00 87.04           C
ATOM   1934 1HD1 ILE A 137      -1.355  -1.992  -6.616  1.00 87.04           H
ATOM   1935 2HD1 ILE A 137      -0.824  -3.268  -7.738  1.00 87.04           H
ATOM   1936 3HD1 ILE A 137       0.186  -1.823  -7.491  1.00 87.04           H
ATOM   1937  HN  ILE A 137      -3.817   0.282  -8.239  1.00 87.04           H
ATOM   1938  N   MET A 138      -6.153  -1.519  -9.404  1.00 88.37           N
ATOM   1939  CA  MET A 138      -7.489  -1.989  -9.729  1.00 88.37           C
ATOM   1940  C   MET A 138      -7.994  -1.352 -11.025  1.00 88.37           C
ATOM   1941  O   MET A 138      -8.554  -2.036 -11.880  1.00 88.37           O
ATOM   1942  HA  MET A 138      -7.398  -3.067  -9.858  1.00 88.37           H
ATOM   1943  CB  MET A 138      -8.444  -1.643  -8.585  1.00 88.37           C
ATOM   1944 1HB  MET A 138      -8.055  -2.043  -7.648  1.00 88.37           H
ATOM   1945 2HB  MET A 138      -8.503  -0.561  -8.469  1.00 88.37           H
ATOM   1946  CG  MET A 138      -9.841  -2.211  -8.846  1.00 88.37           C
ATOM   1947 1HG  MET A 138     -10.227  -1.828  -9.791  1.00 88.37           H
ATOM   1948 2HG  MET A 138      -9.791  -3.295  -8.938  1.00 88.37           H
ATOM   1949  SD  MET A 138     -10.941  -1.763  -7.514  1.00 88.37           S
ATOM   1950  CE  MET A 138     -11.077  -0.006  -7.800  1.00 88.37           C
ATOM   1951 1HE  MET A 138     -10.089   0.450  -7.732  1.00 88.37           H
ATOM   1952 2HE  MET A 138     -11.490   0.169  -8.794  1.00 88.37           H
ATOM   1953 3HE  MET A 138     -11.734   0.434  -7.051  1.00 88.37           H
ATOM   1954  HN  MET A 138      -6.075  -1.035  -8.533  1.00 88.37           H
ATOM   1955  N   CYS A 139      -7.778  -0.049 -11.130  1.00 91.39           N
ATOM   1956  CA  CYS A 139      -8.270   0.702 -12.272  1.00 91.39           C
ATOM   1957  C   CYS A 139      -7.531   0.218 -13.521  1.00 91.39           C
ATOM   1958  O   CYS A 139      -8.114   0.140 -14.601  1.00 91.39           O
ATOM   1959  HA  CYS A 139      -9.337   0.492 -12.348  1.00 91.39           H
ATOM   1960  CB  CYS A 139      -8.117   2.211 -12.066  1.00 91.39           C
ATOM   1961 1HB  CYS A 139      -7.120   2.435 -11.687  1.00 91.39           H
ATOM   1962 2HB  CYS A 139      -8.219   2.728 -13.020  1.00 91.39           H
ATOM   1963  SG  CYS A 139      -9.382   2.814 -10.890  1.00 91.39           S
ATOM   1964  HG  CYS A 139      -8.787   2.350  -9.795  1.00 91.39           H
ATOM   1965  HN  CYS A 139      -7.277   0.491 -10.453  1.00 91.39           H
ATOM   1966  N   ILE A 140      -6.257  -0.094 -13.331  1.00 86.42           N
ATOM   1967  CA  ILE A 140      -5.445  -0.618 -14.416  1.00 86.42           C
ATOM   1968  C   ILE A 140      -6.092  -1.894 -14.960  1.00 86.42           C
ATOM   1969  O   ILE A 140      -6.191  -2.076 -16.173  1.00 86.42           O
ATOM   1970  HA  ILE A 140      -5.437   0.129 -15.209  1.00 86.42           H
ATOM   1971  CB  ILE A 140      -3.998  -0.809 -13.959  1.00 86.42           C
ATOM   1972  HB  ILE A 140      -4.009  -1.290 -12.981  1.00 86.42           H
ATOM   1973  CG1 ILE A 140      -3.294   0.539 -13.792  1.00 86.42           C
ATOM   1974 1HG1 ILE A 140      -3.095   0.974 -14.771  1.00 86.42           H
ATOM   1975 2HG1 ILE A 140      -3.948   1.232 -13.262  1.00 86.42           H
ATOM   1976  CG2 ILE A 140      -3.240  -1.737 -14.911  1.00 86.42           C
ATOM   1977 1HG2 ILE A 140      -3.730  -2.711 -14.935  1.00 86.42           H
ATOM   1978 2HG2 ILE A 140      -3.237  -1.307 -15.912  1.00 86.42           H
ATOM   1979 3HG2 ILE A 140      -2.214  -1.856 -14.562  1.00 86.42           H
ATOM   1980  CD1 ILE A 140      -1.981   0.380 -13.023  1.00 86.42           C
ATOM   1981 1HD1 ILE A 140      -2.186  -0.032 -12.035  1.00 86.42           H
ATOM   1982 2HD1 ILE A 140      -1.320  -0.294 -13.567  1.00 86.42           H
ATOM   1983 3HD1 ILE A 140      -1.501   1.353 -12.918  1.00 86.42           H
ATOM   1984  HN  ILE A 140      -5.781   0.006 -12.458  1.00 86.42           H
ATOM   1985  N   SER A 141      -6.514  -2.745 -14.037  1.00 86.46           N
ATOM   1986  CA  SER A 141      -7.068  -4.037 -14.407  1.00 86.46           C
ATOM   1987  C   SER A 141      -8.355  -3.842 -15.212  1.00 86.46           C
ATOM   1988  O   SER A 141      -8.577  -4.529 -16.209  1.00 86.46           O
ATOM   1989  HA  SER A 141      -6.303  -4.515 -15.018  1.00 86.46           H
ATOM   1990  CB  SER A 141      -7.342  -4.894 -13.169  1.00 86.46           C
ATOM   1991 1HB  SER A 141      -8.111  -4.417 -12.561  1.00 86.46           H
ATOM   1992 2HB  SER A 141      -7.735  -5.862 -13.479  1.00 86.46           H
ATOM   1993  OG  SER A 141      -6.168  -5.087 -12.384  1.00 86.46           O
ATOM   1994  HG  SER A 141      -6.070  -4.340 -11.727  1.00 86.46           H
ATOM   1995  HN  SER A 141      -6.482  -2.565 -13.054  1.00 86.46           H
ATOM   1996  N   VAL A 142      -9.168  -2.904 -14.751  1.00 88.17           N
ATOM   1997  CA  VAL A 142     -10.428  -2.613 -15.414  1.00 88.17           C
ATOM   1998  C   VAL A 142     -10.148  -2.070 -16.816  1.00 88.17           C
ATOM   1999  O   VAL A 142     -10.825  -2.439 -17.775  1.00 88.17           O
ATOM   2000  HA  VAL A 142     -10.976  -3.551 -15.504  1.00 88.17           H
ATOM   2001  CB  VAL A 142     -11.262  -1.658 -14.557  1.00 88.17           C
ATOM   2002  HB  VAL A 142     -10.671  -0.758 -14.388  1.00 88.17           H
ATOM   2003  CG1 VAL A 142     -12.544  -1.248 -15.284  1.00 88.17           C
ATOM   2004 1HG1 VAL A 142     -12.288  -0.747 -16.218  1.00 88.17           H
ATOM   2005 2HG1 VAL A 142     -13.140  -2.135 -15.498  1.00 88.17           H
ATOM   2006 3HG1 VAL A 142     -13.118  -0.568 -14.653  1.00 88.17           H
ATOM   2007  CG2 VAL A 142     -11.578  -2.277 -13.194  1.00 88.17           C
ATOM   2008 1HG2 VAL A 142     -12.140  -3.200 -13.336  1.00 88.17           H
ATOM   2009 2HG2 VAL A 142     -10.647  -2.495 -12.670  1.00 88.17           H
ATOM   2010 3HG2 VAL A 142     -12.171  -1.577 -12.606  1.00 88.17           H
ATOM   2011  HN  VAL A 142      -8.978  -2.348 -13.942  1.00 88.17           H
ATOM   2012  N   ASP A 143      -9.151  -1.201 -16.892  1.00 83.18           N
ATOM   2013  CA  ASP A 143      -8.805  -0.566 -18.152  1.00 83.18           C
ATOM   2014  C   ASP A 143      -8.382  -1.636 -19.159  1.00 83.18           C
ATOM   2015  O   ASP A 143      -8.746  -1.568 -20.332  1.00 83.18           O
ATOM   2016  HA  ASP A 143      -9.706  -0.035 -18.461  1.00 83.18           H
ATOM   2017  CB  ASP A 143      -7.637   0.407 -17.976  1.00 83.18           C
ATOM   2018 1HB  ASP A 143      -7.912   1.188 -17.268  1.00 83.18           H
ATOM   2019 2HB  ASP A 143      -6.781  -0.120 -17.554  1.00 83.18           H
ATOM   2020  CG  ASP A 143      -7.244   1.039 -19.313  1.00 83.18           C
ATOM   2021  OD1 ASP A 143      -8.136   1.659 -19.931  1.00 83.18           O
ATOM   2022  OD2 ASP A 143      -6.061   0.887 -19.687  1.00 83.18           O
ATOM   2023  HN  ASP A 143      -8.584  -0.932 -16.113  1.00 83.18           H
ATOM   2024  N   ARG A 144      -7.620  -2.601 -18.665  1.00 73.92           N
ATOM   2025  CA  ARG A 144      -7.134  -3.678 -19.510  1.00 73.92           C
ATOM   2026  C   ARG A 144      -8.306  -4.502 -20.046  1.00 73.92           C
ATOM   2027  O   ARG A 144      -8.340  -4.844 -21.227  1.00 73.92           O
ATOM   2028  HA  ARG A 144      -6.602  -3.179 -20.320  1.00 73.92           H
ATOM   2029  CB  ARG A 144      -6.183  -4.597 -18.739  1.00 73.92           C
ATOM   2030 1HB  ARG A 144      -6.646  -4.897 -17.798  1.00 73.92           H
ATOM   2031 2HB  ARG A 144      -6.007  -5.507 -19.312  1.00 73.92           H
ATOM   2032  CG  ARG A 144      -4.852  -3.897 -18.458  1.00 73.92           C
ATOM   2033 1HG  ARG A 144      -5.026  -3.001 -17.863  1.00 73.92           H
ATOM   2034 2HG  ARG A 144      -4.210  -4.552 -17.869  1.00 73.92           H
ATOM   2035  CD  ARG A 144      -4.145  -3.520 -19.762  1.00 73.92           C
ATOM   2036 1HD  ARG A 144      -3.065  -3.568 -19.627  1.00 73.92           H
ATOM   2037 2HD  ARG A 144      -4.401  -4.236 -20.544  1.00 73.92           H
ATOM   2038  NE  ARG A 144      -4.542  -2.156 -20.177  1.00 73.92           N
ATOM   2039  HE  ARG A 144      -5.174  -1.652 -19.587  1.00 73.92           H
ATOM   2040  CZ  ARG A 144      -4.109  -1.554 -21.293  1.00 73.92           C
ATOM   2041  NH1 ARG A 144      -3.262  -2.182 -22.119  1.00 73.92           N
ATOM   2042 1HH1 ARG A 144      -2.949  -3.108 -21.906  1.00 73.92           H
ATOM   2043 2HH1 ARG A 144      -2.943  -1.726 -22.950  1.00 73.92           H
ATOM   2044  NH2 ARG A 144      -4.535  -0.314 -21.569  1.00 73.92           N
ATOM   2045 1HH2 ARG A 144      -4.221   0.149 -22.398  1.00 73.92           H
ATOM   2046 2HH2 ARG A 144      -5.167   0.148 -20.947  1.00 73.92           H
ATOM   2047  HN  ARG A 144      -7.335  -2.653 -17.708  1.00 73.92           H
ATOM   2048  N   TYR A 145      -9.238  -4.798 -19.151  1.00 83.78           N
ATOM   2049  CA  TYR A 145     -10.428  -5.541 -19.529  1.00 83.78           C
ATOM   2050  C   TYR A 145     -11.164  -4.849 -20.679  1.00 83.78           C
ATOM   2051  O   TYR A 145     -11.472  -5.478 -21.690  1.00 83.78           O
ATOM   2052  HA  TYR A 145     -10.117  -6.534 -19.852  1.00 83.78           H
ATOM   2053  CB  TYR A 145     -11.330  -5.548 -18.293  1.00 83.78           C
ATOM   2054 1HB  TYR A 145     -10.899  -6.214 -17.545  1.00 83.78           H
ATOM   2055 2HB  TYR A 145     -11.343  -4.548 -17.860  1.00 83.78           H
ATOM   2056  CG  TYR A 145     -12.769  -5.985 -18.575  1.00 83.78           C
ATOM   2057  CD1 TYR A 145     -13.786  -5.052 -18.577  1.00 83.78           C
ATOM   2058  HD1 TYR A 145     -13.564  -4.004 -18.377  1.00 83.78           H
ATOM   2059  CD2 TYR A 145     -13.050  -7.312 -18.829  1.00 83.78           C
ATOM   2060  HD2 TYR A 145     -12.247  -8.049 -18.828  1.00 83.78           H
ATOM   2061  CE1 TYR A 145     -15.140  -5.463 -18.842  1.00 83.78           C
ATOM   2062  HE1 TYR A 145     -15.952  -4.737 -18.846  1.00 83.78           H
ATOM   2063  CE2 TYR A 145     -14.404  -7.723 -19.094  1.00 83.78           C
ATOM   2064  HE2 TYR A 145     -14.640  -8.768 -19.296  1.00 83.78           H
ATOM   2065  CZ  TYR A 145     -15.382  -6.779 -19.088  1.00 83.78           C
ATOM   2066  OH  TYR A 145     -16.661  -7.167 -19.339  1.00 83.78           O
ATOM   2067  HH  TYR A 145     -16.694  -8.154 -19.498  1.00 83.78           H
ATOM   2068  HN  TYR A 145      -9.189  -4.540 -18.187  1.00 83.78           H
ATOM   2069  N   ILE A 146     -11.424  -3.565 -20.485  1.00 81.35           N
ATOM   2070  CA  ILE A 146     -12.189  -2.801 -21.456  1.00 81.35           C
ATOM   2071  C   ILE A 146     -11.445  -2.794 -22.793  1.00 81.35           C
ATOM   2072  O   ILE A 146     -12.057  -2.941 -23.849  1.00 81.35           O
ATOM   2073  HA  ILE A 146     -13.142  -3.311 -21.595  1.00 81.35           H
ATOM   2074  CB  ILE A 146     -12.497  -1.403 -20.916  1.00 81.35           C
ATOM   2075  HB  ILE A 146     -11.566  -0.961 -20.562  1.00 81.35           H
ATOM   2076  CG1 ILE A 146     -13.448  -1.475 -19.719  1.00 81.35           C
ATOM   2077 1HG1 ILE A 146     -14.443  -1.762 -20.058  1.00 81.35           H
ATOM   2078 2HG1 ILE A 146     -13.110  -2.248 -19.029  1.00 81.35           H
ATOM   2079  CG2 ILE A 146     -13.037  -0.495 -22.023  1.00 81.35           C
ATOM   2080 1HG2 ILE A 146     -12.294  -0.407 -22.815  1.00 81.35           H
ATOM   2081 2HG2 ILE A 146     -13.953  -0.923 -22.429  1.00 81.35           H
ATOM   2082 3HG2 ILE A 146     -13.248   0.492 -21.612  1.00 81.35           H
ATOM   2083  CD1 ILE A 146     -13.518  -0.130 -18.993  1.00 81.35           C
ATOM   2084 1HD1 ILE A 146     -12.525   0.142 -18.635  1.00 81.35           H
ATOM   2085 2HD1 ILE A 146     -13.878   0.635 -19.681  1.00 81.35           H
ATOM   2086 3HD1 ILE A 146     -14.200  -0.209 -18.147  1.00 81.35           H
ATOM   2087  HN  ILE A 146     -11.123  -3.048 -19.684  1.00 81.35           H
ATOM   2088  N   ALA A 147     -10.134  -2.621 -22.703  1.00 80.21           N
ATOM   2089  CA  ALA A 147      -9.318  -2.450 -23.893  1.00 80.21           C
ATOM   2090  C   ALA A 147      -9.378  -3.726 -24.735  1.00 80.21           C
ATOM   2091  O   ALA A 147      -9.168  -3.686 -25.946  1.00 80.21           O
ATOM   2092  HA  ALA A 147      -9.739  -1.626 -24.469  1.00 80.21           H
ATOM   2093  CB  ALA A 147      -7.889  -2.088 -23.485  1.00 80.21           C
ATOM   2094 1HB  ALA A 147      -7.898  -1.159 -22.915  1.00 80.21           H
ATOM   2095 2HB  ALA A 147      -7.473  -2.887 -22.871  1.00 80.21           H
ATOM   2096 3HB  ALA A 147      -7.277  -1.960 -24.378  1.00 80.21           H
ATOM   2097  HN  ALA A 147      -9.631  -2.597 -21.839  1.00 80.21           H
ATOM   2098  N   ILE A 148      -9.667  -4.829 -24.060  1.00 76.04           N
ATOM   2099  CA  ILE A 148      -9.618  -6.133 -24.700  1.00 76.04           C
ATOM   2100  C   ILE A 148     -11.028  -6.537 -25.134  1.00 76.04           C
ATOM   2101  O   ILE A 148     -11.247  -6.893 -26.291  1.00 76.04           O
ATOM   2102  HA  ILE A 148      -8.996  -6.037 -25.590  1.00 76.04           H
ATOM   2103  CB  ILE A 148      -8.940  -7.154 -23.783  1.00 76.04           C
ATOM   2104  HB  ILE A 148      -9.419  -7.106 -22.805  1.00 76.04           H
ATOM   2105  CG1 ILE A 148      -7.462  -6.813 -23.580  1.00 76.04           C
ATOM   2106 1HG1 ILE A 148      -6.897  -7.082 -24.473  1.00 76.04           H
ATOM   2107 2HG1 ILE A 148      -7.349  -5.737 -23.444  1.00 76.04           H
ATOM   2108  CG2 ILE A 148      -9.132  -8.577 -24.311  1.00 76.04           C
ATOM   2109 1HG2 ILE A 148     -10.197  -8.805 -24.362  1.00 76.04           H
ATOM   2110 2HG2 ILE A 148      -8.696  -8.657 -25.307  1.00 76.04           H
ATOM   2111 3HG2 ILE A 148      -8.641  -9.283 -23.641  1.00 76.04           H
ATOM   2112  CD1 ILE A 148      -6.891  -7.549 -22.367  1.00 76.04           C
ATOM   2113 1HD1 ILE A 148      -7.443  -7.258 -21.473  1.00 76.04           H
ATOM   2114 2HD1 ILE A 148      -6.984  -8.624 -22.517  1.00 76.04           H
ATOM   2115 3HD1 ILE A 148      -5.840  -7.288 -22.245  1.00 76.04           H
ATOM   2116  HN  ILE A 148      -9.931  -4.842 -23.095  1.00 76.04           H
ATOM   2117  N   ALA A 149     -11.948  -6.469 -24.183  1.00 75.07           N
ATOM   2118  CA  ALA A 149     -13.295  -6.964 -24.408  1.00 75.07           C
ATOM   2119  C   ALA A 149     -14.017  -6.038 -25.390  1.00 75.07           C
ATOM   2120  O   ALA A 149     -14.789  -6.498 -26.229  1.00 75.07           O
ATOM   2121  HA  ALA A 149     -13.215  -7.956 -24.851  1.00 75.07           H
ATOM   2122  CB  ALA A 149     -14.028  -7.079 -23.070  1.00 75.07           C
ATOM   2123 1HB  ALA A 149     -13.491  -7.770 -22.420  1.00 75.07           H
ATOM   2124 2HB  ALA A 149     -14.075  -6.098 -22.596  1.00 75.07           H
ATOM   2125 3HB  ALA A 149     -15.038  -7.450 -23.239  1.00 75.07           H
ATOM   2126  HN  ALA A 149     -11.785  -6.085 -23.274  1.00 75.07           H
ATOM   2127  N   GLN A 150     -13.739  -4.750 -25.252  1.00 66.33           N
ATOM   2128  CA  GLN A 150     -14.431  -3.746 -26.042  1.00 66.33           C
ATOM   2129  C   GLN A 150     -13.444  -3.014 -26.954  1.00 66.33           C
ATOM   2130  O   GLN A 150     -13.543  -1.802 -27.135  1.00 66.33           O
ATOM   2131  HA  GLN A 150     -15.152  -4.298 -26.644  1.00 66.33           H
ATOM   2132  CB  GLN A 150     -15.180  -2.760 -25.142  1.00 66.33           C
ATOM   2133 1HB  GLN A 150     -14.467  -2.202 -24.536  1.00 66.33           H
ATOM   2134 2HB  GLN A 150     -15.714  -2.035 -25.756  1.00 66.33           H
ATOM   2135  CG  GLN A 150     -16.168  -3.492 -24.231  1.00 66.33           C
ATOM   2136 1HG  GLN A 150     -16.795  -4.155 -24.828  1.00 66.33           H
ATOM   2137 2HG  GLN A 150     -15.623  -4.118 -23.525  1.00 66.33           H
ATOM   2138  CD  GLN A 150     -17.048  -2.499 -23.468  1.00 66.33           C
ATOM   2139  OE1 GLN A 150     -16.891  -1.293 -23.560  1.00 66.33           O
ATOM   2140  NE2 GLN A 150     -17.979  -3.073 -22.711  1.00 66.33           N
ATOM   2141 1HE2 GLN A 150     -18.054  -4.069 -22.680  1.00 66.33           H
ATOM   2142 2HE2 GLN A 150     -18.604  -2.507 -22.173  1.00 66.33           H
ATOM   2143  HN  GLN A 150     -13.056  -4.390 -24.615  1.00 66.33           H
ATOM   2144  N   ALA A 151     -12.515  -3.782 -27.503  1.00 67.41           N
ATOM   2145  CA  ALA A 151     -11.379  -3.201 -28.199  1.00 67.41           C
ATOM   2146  C   ALA A 151     -11.885  -2.265 -29.299  1.00 67.41           C
ATOM   2147  O   ALA A 151     -11.307  -1.204 -29.530  1.00 67.41           O
ATOM   2148  HA  ALA A 151     -10.807  -2.622 -27.475  1.00 67.41           H
ATOM   2149  CB  ALA A 151     -10.491  -4.319 -28.749  1.00 67.41           C
ATOM   2150 1HB  ALA A 151     -10.134  -4.938 -27.925  1.00 67.41           H
ATOM   2151 2HB  ALA A 151     -11.066  -4.933 -29.442  1.00 67.41           H
ATOM   2152 3HB  ALA A 151      -9.639  -3.883 -29.271  1.00 67.41           H
ATOM   2153  HN  ALA A 151     -12.529  -4.782 -27.478  1.00 67.41           H
ATOM   2154  N   MET A 152     -12.959  -2.692 -29.947  1.00 56.90           N
ATOM   2155  CA  MET A 152     -13.493  -1.952 -31.078  1.00 56.90           C
ATOM   2156  C   MET A 152     -13.962  -0.560 -30.649  1.00 56.90           C
ATOM   2157  O   MET A 152     -13.615   0.438 -31.280  1.00 56.90           O
ATOM   2158  HA  MET A 152     -12.670  -1.863 -31.786  1.00 56.90           H
ATOM   2159  CB  MET A 152     -14.668  -2.723 -31.683  1.00 56.90           C
ATOM   2160 1HB  MET A 152     -15.344  -3.044 -30.891  1.00 56.90           H
ATOM   2161 2HB  MET A 152     -15.238  -2.066 -32.341  1.00 56.90           H
ATOM   2162  CG  MET A 152     -14.178  -3.940 -32.469  1.00 56.90           C
ATOM   2163 1HG  MET A 152     -13.363  -3.651 -33.133  1.00 56.90           H
ATOM   2164 2HG  MET A 152     -13.780  -4.690 -31.784  1.00 56.90           H
ATOM   2165  SD  MET A 152     -15.520  -4.635 -33.419  1.00 56.90           S
ATOM   2166  CE  MET A 152     -14.665  -5.974 -34.231  1.00 56.90           C
ATOM   2167 1HE  MET A 152     -13.854  -5.572 -34.839  1.00 56.90           H
ATOM   2168 2HE  MET A 152     -14.255  -6.652 -33.482  1.00 56.90           H
ATOM   2169 3HE  MET A 152     -15.362  -6.517 -34.870  1.00 56.90           H
ATOM   2170  HN  MET A 152     -13.460  -3.525 -29.712  1.00 56.90           H
ATOM   2171  N   ARG A 153     -14.744  -0.537 -29.580  1.00 54.74           N
ATOM   2172  CA  ARG A 153     -15.334   0.706 -29.111  1.00 54.74           C
ATOM   2173  C   ARG A 153     -14.270   1.581 -28.446  1.00 54.74           C
ATOM   2174  O   ARG A 153     -14.406   2.802 -28.399  1.00 54.74           O
ATOM   2175  HA  ARG A 153     -15.730   1.183 -30.008  1.00 54.74           H
ATOM   2176  CB  ARG A 153     -16.462   0.437 -28.112  1.00 54.74           C
ATOM   2177 1HB  ARG A 153     -16.132  -0.294 -27.374  1.00 54.74           H
ATOM   2178 2HB  ARG A 153     -16.698   1.353 -27.570  1.00 54.74           H
ATOM   2179  CG  ARG A 153     -17.714  -0.078 -28.824  1.00 54.74           C
ATOM   2180 1HG  ARG A 153     -17.984   0.604 -29.631  1.00 54.74           H
ATOM   2181 2HG  ARG A 153     -17.505  -1.045 -29.280  1.00 54.74           H
ATOM   2182  CD  ARG A 153     -18.884  -0.210 -27.848  1.00 54.74           C
ATOM   2183 1HD  ARG A 153     -18.649  -0.951 -27.083  1.00 54.74           H
ATOM   2184 2HD  ARG A 153     -19.049   0.737 -27.333  1.00 54.74           H
ATOM   2185  NE  ARG A 153     -20.109  -0.608 -28.577  1.00 54.74           N
ATOM   2186  HE  ARG A 153     -20.052  -0.707 -29.570  1.00 54.74           H
ATOM   2187  CZ  ARG A 153     -21.290  -0.844 -27.989  1.00 54.74           C
ATOM   2188  NH1 ARG A 153     -21.424  -0.727 -26.661  1.00 54.74           N
ATOM   2189 1HH1 ARG A 153     -20.640  -0.461 -26.100  1.00 54.74           H
ATOM   2190 2HH1 ARG A 153     -22.309  -0.904 -26.230  1.00 54.74           H
ATOM   2191  NH2 ARG A 153     -22.335  -1.199 -28.749  1.00 54.74           N
ATOM   2192 1HH2 ARG A 153     -23.223  -1.379 -28.326  1.00 54.74           H
ATOM   2193 2HH2 ARG A 153     -22.226  -1.285 -29.740  1.00 54.74           H
ATOM   2194  HN  ARG A 153     -14.976  -1.345 -29.039  1.00 54.74           H
ATOM   2195  N   ALA A 154     -13.234   0.921 -27.948  1.00 60.36           N
ATOM   2196  CA  ALA A 154     -12.240   1.596 -27.131  1.00 60.36           C
ATOM   2197  C   ALA A 154     -11.412   2.532 -28.013  1.00 60.36           C
ATOM   2198  O   ALA A 154     -10.834   3.502 -27.525  1.00 60.36           O
ATOM   2199  HA  ALA A 154     -12.770   2.188 -26.385  1.00 60.36           H
ATOM   2200  CB  ALA A 154     -11.377   0.556 -26.414  1.00 60.36           C
ATOM   2201 1HB  ALA A 154     -12.009  -0.064 -25.778  1.00 60.36           H
ATOM   2202 2HB  ALA A 154     -10.876  -0.072 -27.151  1.00 60.36           H
ATOM   2203 3HB  ALA A 154     -10.631   1.063 -25.801  1.00 60.36           H
ATOM   2204  HN  ALA A 154     -13.070  -0.054 -28.094  1.00 60.36           H
ATOM   2205  N   HIS A 155     -11.380   2.209 -29.298  1.00 56.51           N
ATOM   2206  CA  HIS A 155     -10.481   2.885 -30.218  1.00 56.51           C
ATOM   2207  C   HIS A 155     -11.037   4.270 -30.553  1.00 56.51           C
ATOM   2208  O   HIS A 155     -10.288   5.243 -30.625  1.00 56.51           O
ATOM   2209  HA  HIS A 155      -9.530   3.000 -29.698  1.00 56.51           H
ATOM   2210  CB  HIS A 155     -10.232   2.029 -31.462  1.00 56.51           C
ATOM   2211 1HB  HIS A 155     -10.343   0.978 -31.195  1.00 56.51           H
ATOM   2212 2HB  HIS A 155     -10.999   2.252 -32.203  1.00 56.51           H
ATOM   2213  CG  HIS A 155      -8.873   2.235 -32.086  1.00 56.51           C
ATOM   2214  ND1 HIS A 155      -8.418   3.475 -32.500  1.00 56.51           N
ATOM   2215  HD1 HIS A 155      -8.922   4.336 -32.431  1.00 56.51           H
ATOM   2216  CD2 HIS A 155      -7.875   1.347 -32.363  1.00 56.51           C
ATOM   2217  HD2 HIS A 155      -7.903   0.275 -32.164  1.00 56.51           H
ATOM   2218  CE1 HIS A 155      -7.200   3.327 -33.002  1.00 56.51           C
ATOM   2219  HE1 HIS A 155      -6.576   4.121 -33.411  1.00 56.51           H
ATOM   2220  NE2 HIS A 155      -6.866   2.008 -32.916  1.00 56.51           N
ATOM   2221  HN  HIS A 155     -11.953   1.500 -29.711  1.00 56.51           H
ATOM   2222  N   THR A 156     -12.347   4.316 -30.750  1.00 62.84           N
ATOM   2223  CA  THR A 156     -12.994   5.536 -31.201  1.00 62.84           C
ATOM   2224  C   THR A 156     -13.033   6.568 -30.071  1.00 62.84           C
ATOM   2225  O   THR A 156     -13.070   7.770 -30.326  1.00 62.84           O
ATOM   2226  HA  THR A 156     -12.396   5.965 -32.005  1.00 62.84           H
ATOM   2227  CB  THR A 156     -14.379   5.167 -31.734  1.00 62.84           C
ATOM   2228  HB  THR A 156     -15.037   6.036 -31.744  1.00 62.84           H
ATOM   2229  OG1 THR A 156     -14.797   4.090 -30.900  1.00 62.84           O
ATOM   2230  HG1 THR A 156     -15.787   3.964 -30.973  1.00 62.84           H
ATOM   2231  CG2 THR A 156     -14.323   4.553 -33.135  1.00 62.84           C
ATOM   2232 1HG2 THR A 156     -13.720   3.645 -33.110  1.00 62.84           H
ATOM   2233 2HG2 THR A 156     -13.876   5.267 -33.826  1.00 62.84           H
ATOM   2234 3HG2 THR A 156     -15.333   4.310 -33.466  1.00 62.84           H
ATOM   2235  HN  THR A 156     -12.961   3.540 -30.606  1.00 62.84           H
ATOM   2236  N   TRP A 157     -13.023   6.059 -28.848  1.00 57.50           N
ATOM   2237  CA  TRP A 157     -13.254   6.901 -27.686  1.00 57.50           C
ATOM   2238  C   TRP A 157     -11.906   7.146 -27.004  1.00 57.50           C
ATOM   2239  O   TRP A 157     -11.848   7.354 -25.793  1.00 57.50           O
ATOM   2240  HA  TRP A 157     -13.672   7.845 -28.036  1.00 57.50           H
ATOM   2241  CB  TRP A 157     -14.291   6.274 -26.752  1.00 57.50           C
ATOM   2242 1HB  TRP A 157     -14.014   5.237 -26.562  1.00 57.50           H
ATOM   2243 2HB  TRP A 157     -14.263   6.792 -25.794  1.00 57.50           H
ATOM   2244  CG  TRP A 157     -15.721   6.312 -27.295  1.00 57.50           C
ATOM   2245  CD1 TRP A 157     -16.122   6.228 -28.571  1.00 57.50           C
ATOM   2246  HD1 TRP A 157     -15.447   6.116 -29.420  1.00 57.50           H
ATOM   2247  CD2 TRP A 157     -16.931   6.450 -26.521  1.00 57.50           C
ATOM   2248  NE1 TRP A 157     -17.496   6.301 -28.676  1.00 57.50           N
ATOM   2249  HE1 TRP A 157     -18.029   6.261 -29.521  1.00 57.50           H
ATOM   2250  CE2 TRP A 157     -18.004   6.440 -27.389  1.00 57.50           C
ATOM   2251  CE3 TRP A 157     -17.113   6.578 -25.133  1.00 57.50           C
ATOM   2252  HE3 TRP A 157     -16.283   6.588 -24.427  1.00 57.50           H
ATOM   2253  CZ2 TRP A 157     -19.334   6.555 -26.966  1.00 57.50           C
ATOM   2254  HZ2 TRP A 157     -20.164   6.544 -27.672  1.00 57.50           H
ATOM   2255  CZ3 TRP A 157     -18.448   6.692 -24.726  1.00 57.50           C
ATOM   2256  HZ3 TRP A 157     -18.646   6.794 -23.659  1.00 57.50           H
ATOM   2257  CH2 TRP A 157     -19.539   6.684 -25.587  1.00 57.50           C
ATOM   2258  HH2 TRP A 157     -20.550   6.778 -25.191  1.00 57.50           H
ATOM   2259  HN  TRP A 157     -12.861   5.094 -28.645  1.00 57.50           H
ATOM   2260  N   ARG A 158     -10.856   7.113 -27.811  1.00 59.10           N
ATOM   2261  CA  ARG A 158      -9.504   7.145 -27.281  1.00 59.10           C
ATOM   2262  C   ARG A 158      -9.284   8.421 -26.465  1.00 59.10           C
ATOM   2263  O   ARG A 158      -8.730   8.372 -25.367  1.00 59.10           O
ATOM   2264  HA  ARG A 158      -9.430   6.259 -26.651  1.00 59.10           H
ATOM   2265  CB  ARG A 158      -8.469   7.084 -28.407  1.00 59.10           C
ATOM   2266 1HB  ARG A 158      -8.707   6.260 -29.079  1.00 59.10           H
ATOM   2267 2HB  ARG A 158      -8.513   7.999 -28.996  1.00 59.10           H
ATOM   2268  CG  ARG A 158      -7.058   6.899 -27.845  1.00 59.10           C
ATOM   2269 1HG  ARG A 158      -6.787   7.766 -27.242  1.00 59.10           H
ATOM   2270 2HG  ARG A 158      -7.036   6.032 -27.185  1.00 59.10           H
ATOM   2271  CD  ARG A 158      -6.039   6.716 -28.971  1.00 59.10           C
ATOM   2272 1HD  ARG A 158      -6.294   5.837 -29.564  1.00 59.10           H
ATOM   2273 2HD  ARG A 158      -6.070   7.573 -29.644  1.00 59.10           H
ATOM   2274  NE  ARG A 158      -4.680   6.566 -28.405  1.00 59.10           N
ATOM   2275  HE  ARG A 158      -4.565   6.698 -27.420  1.00 59.10           H
ATOM   2276  CZ  ARG A 158      -3.594   6.265 -29.129  1.00 59.10           C
ATOM   2277  NH1 ARG A 158      -3.689   6.077 -30.452  1.00 59.10           N
ATOM   2278 1HH1 ARG A 158      -4.575   6.161 -30.907  1.00 59.10           H
ATOM   2279 2HH1 ARG A 158      -2.873   5.852 -30.986  1.00 59.10           H
ATOM   2280  NH2 ARG A 158      -2.410   6.154 -28.510  1.00 59.10           N
ATOM   2281 1HH2 ARG A 158      -1.590   5.930 -29.036  1.00 59.10           H
ATOM   2282 2HH2 ARG A 158      -2.348   6.296 -27.522  1.00 59.10           H
ATOM   2283  HN  ARG A 158     -10.918   7.065 -28.808  1.00 59.10           H
ATOM   2284  N   GLU A 159      -9.729   9.532 -27.032  1.00 65.10           N
ATOM   2285  CA  GLU A 159      -9.525  10.826 -26.404  1.00 65.10           C
ATOM   2286  C   GLU A 159     -10.354  10.930 -25.122  1.00 65.10           C
ATOM   2287  O   GLU A 159      -9.847  11.350 -24.083  1.00 65.10           O
ATOM   2288  HA  GLU A 159      -8.463  10.867 -26.162  1.00 65.10           H
ATOM   2289  CB  GLU A 159      -9.864  11.964 -27.370  1.00 65.10           C
ATOM   2290 1HB  GLU A 159     -10.830  11.774 -27.836  1.00 65.10           H
ATOM   2291 2HB  GLU A 159      -9.819  12.918 -26.844  1.00 65.10           H
ATOM   2292  CG  GLU A 159      -8.837  12.047 -28.501  1.00 65.10           C
ATOM   2293 1HG  GLU A 159      -7.830  12.042 -28.083  1.00 65.10           H
ATOM   2294 2HG  GLU A 159      -8.922  11.168 -29.139  1.00 65.10           H
ATOM   2295  CD  GLU A 159      -9.042  13.313 -29.336  1.00 65.10           C
ATOM   2296  OE1 GLU A 159      -8.086  13.680 -30.053  1.00 65.10           O
ATOM   2297  OE2 GLU A 159     -10.150  13.884 -29.238  1.00 65.10           O
ATOM   2298  HN  GLU A 159     -10.219   9.558 -27.903  1.00 65.10           H
ATOM   2299  N   LYS A 160     -11.615  10.541 -25.238  1.00 69.38           N
ATOM   2300  CA  LYS A 160     -12.523  10.598 -24.104  1.00 69.38           C
ATOM   2301  C   LYS A 160     -11.952   9.761 -22.958  1.00 69.38           C
ATOM   2302  O   LYS A 160     -12.038  10.154 -21.795  1.00 69.38           O
ATOM   2303  HA  LYS A 160     -12.577  11.637 -23.780  1.00 69.38           H
ATOM   2304  CB  LYS A 160     -13.933  10.181 -24.526  1.00 69.38           C
ATOM   2305 1HB  LYS A 160     -13.893   9.231 -25.058  1.00 69.38           H
ATOM   2306 2HB  LYS A 160     -14.550  10.024 -23.641  1.00 69.38           H
ATOM   2307  CG  LYS A 160     -14.575  11.245 -25.419  1.00 69.38           C
ATOM   2308 1HG  LYS A 160     -14.481  12.224 -24.949  1.00 69.38           H
ATOM   2309 2HG  LYS A 160     -14.044  11.296 -26.370  1.00 69.38           H
ATOM   2310  CD  LYS A 160     -16.052  10.932 -25.670  1.00 69.38           C
ATOM   2311 1HD  LYS A 160     -16.143   9.967 -26.168  1.00 69.38           H
ATOM   2312 2HD  LYS A 160     -16.577  10.851 -24.718  1.00 69.38           H
ATOM   2313  CE  LYS A 160     -16.704  12.019 -26.527  1.00 69.38           C
ATOM   2314 1HE  LYS A 160     -16.607  12.986 -26.035  1.00 69.38           H
ATOM   2315 2HE  LYS A 160     -16.188  12.094 -27.484  1.00 69.38           H
ATOM   2316  NZ  LYS A 160     -18.134  11.712 -26.752  1.00 69.38           N
ATOM   2317 1HZ  LYS A 160     -18.552  12.444 -27.316  1.00 69.38           H
ATOM   2318 2HZ  LYS A 160     -18.218  10.824 -27.235  1.00 69.38           H
ATOM   2319 3HZ  LYS A 160     -18.613  11.658 -25.860  1.00 69.38           H
ATOM   2320  HN  LYS A 160     -12.018  10.194 -26.085  1.00 69.38           H
ATOM   2321  N   ARG A 161     -11.381   8.623 -23.325  1.00 68.24           N
ATOM   2322  CA  ARG A 161     -10.826   7.712 -22.338  1.00 68.24           C
ATOM   2323  C   ARG A 161      -9.709   8.399 -21.550  1.00 68.24           C
ATOM   2324  O   ARG A 161      -9.549   8.158 -20.355  1.00 68.24           O
ATOM   2325  HA  ARG A 161     -11.664   7.458 -21.690  1.00 68.24           H
ATOM   2326  CB  ARG A 161     -10.269   6.452 -23.004  1.00 68.24           C
ATOM   2327 1HB  ARG A 161      -9.699   6.727 -23.891  1.00 68.24           H
ATOM   2328 2HB  ARG A 161      -9.580   5.951 -22.325  1.00 68.24           H
ATOM   2329  CG  ARG A 161     -11.397   5.494 -23.393  1.00 68.24           C
ATOM   2330 1HG  ARG A 161     -11.959   5.209 -22.504  1.00 68.24           H
ATOM   2331 2HG  ARG A 161     -12.093   5.998 -24.063  1.00 68.24           H
ATOM   2332  CD  ARG A 161     -10.841   4.242 -24.075  1.00 68.24           C
ATOM   2333 1HD  ARG A 161     -11.655   3.668 -24.520  1.00 68.24           H
ATOM   2334 2HD  ARG A 161     -10.172   4.526 -24.887  1.00 68.24           H
ATOM   2335  NE  ARG A 161     -10.116   3.409 -23.091  1.00 68.24           N
ATOM   2336  HE  ARG A 161     -10.195   3.650 -22.123  1.00 68.24           H
ATOM   2337  CZ  ARG A 161      -9.359   2.351 -23.414  1.00 68.24           C
ATOM   2338  NH1 ARG A 161      -9.218   1.982 -24.694  1.00 68.24           N
ATOM   2339 1HH1 ARG A 161      -9.678   2.497 -25.417  1.00 68.24           H
ATOM   2340 2HH1 ARG A 161      -8.651   1.192 -24.927  1.00 68.24           H
ATOM   2341  NH2 ARG A 161      -8.746   1.668 -22.438  1.00 68.24           N
ATOM   2342 1HH2 ARG A 161      -8.178   0.876 -22.662  1.00 68.24           H
ATOM   2343 2HH2 ARG A 161      -8.857   1.950 -21.485  1.00 68.24           H
ATOM   2344  HN  ARG A 161     -11.295   8.322 -24.274  1.00 68.24           H
ATOM   2345  N   LEU A 162      -8.965   9.242 -22.251  1.00 79.11           N
ATOM   2346  CA  LEU A 162      -7.851   9.945 -21.639  1.00 79.11           C
ATOM   2347  C   LEU A 162      -8.387  10.962 -20.629  1.00 79.11           C
ATOM   2348  O   LEU A 162      -7.807  11.146 -19.561  1.00 79.11           O
ATOM   2349  HA  LEU A 162      -7.255   9.207 -21.102  1.00 79.11           H
ATOM   2350  CB  LEU A 162      -6.951  10.561 -22.712  1.00 79.11           C
ATOM   2351 1HB  LEU A 162      -6.694   9.784 -23.432  1.00 79.11           H
ATOM   2352 2HB  LEU A 162      -7.524  11.317 -23.249  1.00 79.11           H
ATOM   2353  CG  LEU A 162      -5.655  11.203 -22.213  1.00 79.11           C
ATOM   2354  HG  LEU A 162      -5.905  11.902 -21.416  1.00 79.11           H
ATOM   2355  CD1 LEU A 162      -4.718  10.152 -21.614  1.00 79.11           C
ATOM   2356 1HD1 LEU A 162      -5.211   9.661 -20.775  1.00 79.11           H
ATOM   2357 2HD1 LEU A 162      -4.470   9.410 -22.374  1.00 79.11           H
ATOM   2358 3HD1 LEU A 162      -3.804  10.635 -21.267  1.00 79.11           H
ATOM   2359  CD2 LEU A 162      -4.978  12.007 -23.325  1.00 79.11           C
ATOM   2360 1HD2 LEU A 162      -4.742  11.347 -24.159  1.00 79.11           H
ATOM   2361 2HD2 LEU A 162      -5.650  12.795 -23.663  1.00 79.11           H
ATOM   2362 3HD2 LEU A 162      -4.059  12.453 -22.943  1.00 79.11           H
ATOM   2363  HN  LEU A 162      -9.114   9.447 -23.219  1.00 79.11           H
ATOM   2364  N   LEU A 163      -9.490  11.594 -21.003  1.00 82.18           N
ATOM   2365  CA  LEU A 163     -10.116  12.581 -20.140  1.00 82.18           C
ATOM   2366  C   LEU A 163     -10.619  11.894 -18.868  1.00 82.18           C
ATOM   2367  O   LEU A 163     -10.356  12.360 -17.761  1.00 82.18           O
ATOM   2368  HA  LEU A 163      -9.350  13.304 -19.861  1.00 82.18           H
ATOM   2369  CB  LEU A 163     -11.204  13.343 -20.898  1.00 82.18           C
ATOM   2370 1HB  LEU A 163     -10.767  13.751 -21.809  1.00 82.18           H
ATOM   2371 2HB  LEU A 163     -11.972  12.632 -21.204  1.00 82.18           H
ATOM   2372  CG  LEU A 163     -11.881  14.484 -20.135  1.00 82.18           C
ATOM   2373  HG  LEU A 163     -12.234  14.093 -19.180  1.00 82.18           H
ATOM   2374  CD1 LEU A 163     -10.884  15.602 -19.825  1.00 82.18           C
ATOM   2375 1HD1 LEU A 163     -10.072  15.207 -19.215  1.00 82.18           H
ATOM   2376 2HD1 LEU A 163     -10.480  15.997 -20.757  1.00 82.18           H
ATOM   2377 3HD1 LEU A 163     -11.391  16.400 -19.282  1.00 82.18           H
ATOM   2378  CD2 LEU A 163     -13.105  15.000 -20.893  1.00 82.18           C
ATOM   2379 1HD2 LEU A 163     -12.798  15.369 -21.872  1.00 82.18           H
ATOM   2380 2HD2 LEU A 163     -13.823  14.190 -21.019  1.00 82.18           H
ATOM   2381 3HD2 LEU A 163     -13.567  15.810 -20.328  1.00 82.18           H
ATOM   2382  HN  LEU A 163      -9.953  11.442 -21.876  1.00 82.18           H
ATOM   2383  N   TYR A 164     -11.334  10.796 -19.070  1.00 75.57           N
ATOM   2384  CA  TYR A 164     -11.878  10.043 -17.954  1.00 75.57           C
ATOM   2385  C   TYR A 164     -10.763   9.540 -17.035  1.00 75.57           C
ATOM   2386  O   TYR A 164     -10.940   9.466 -15.821  1.00 75.57           O
ATOM   2387  HA  TYR A 164     -12.534  10.705 -17.388  1.00 75.57           H
ATOM   2388  CB  TYR A 164     -12.598   8.840 -18.568  1.00 75.57           C
ATOM   2389 1HB  TYR A 164     -11.972   8.418 -19.355  1.00 75.57           H
ATOM   2390 2HB  TYR A 164     -12.713   8.070 -17.806  1.00 75.57           H
ATOM   2391  CG  TYR A 164     -13.973   9.169 -19.152  1.00 75.57           C
ATOM   2392  CD1 TYR A 164     -14.934   9.766 -18.360  1.00 75.57           C
ATOM   2393  HD1 TYR A 164     -14.712  10.002 -17.320  1.00 75.57           H
ATOM   2394  CD2 TYR A 164     -14.253   8.870 -20.470  1.00 75.57           C
ATOM   2395  HD2 TYR A 164     -13.494   8.399 -21.095  1.00 75.57           H
ATOM   2396  CE1 TYR A 164     -16.228  10.075 -18.910  1.00 75.57           C
ATOM   2397  HE1 TYR A 164     -16.996  10.546 -18.296  1.00 75.57           H
ATOM   2398  CE2 TYR A 164     -15.548   9.180 -21.019  1.00 75.57           C
ATOM   2399  HE2 TYR A 164     -15.782   8.949 -22.058  1.00 75.57           H
ATOM   2400  CZ  TYR A 164     -16.471   9.767 -20.212  1.00 75.57           C
ATOM   2401  OH  TYR A 164     -17.694  10.060 -20.731  1.00 75.57           O
ATOM   2402  HH  TYR A 164     -18.263  10.502 -20.037  1.00 75.57           H
ATOM   2403  HN  TYR A 164     -11.541  10.423 -19.974  1.00 75.57           H
ATOM   2404  N   SER A 165      -9.638   9.207 -17.651  1.00 86.46           N
ATOM   2405  CA  SER A 165      -8.503   8.687 -16.907  1.00 86.46           C
ATOM   2406  C   SER A 165      -8.003   9.737 -15.913  1.00 86.46           C
ATOM   2407  O   SER A 165      -7.564   9.398 -14.816  1.00 86.46           O
ATOM   2408  HA  SER A 165      -8.881   7.810 -16.381  1.00 86.46           H
ATOM   2409  CB  SER A 165      -7.373   8.267 -17.849  1.00 86.46           C
ATOM   2410 1HB  SER A 165      -6.647   7.667 -17.300  1.00 86.46           H
ATOM   2411 2HB  SER A 165      -7.776   7.634 -18.640  1.00 86.46           H
ATOM   2412  OG  SER A 165      -6.716   9.391 -18.430  1.00 86.46           O
ATOM   2413  HG  SER A 165      -7.390  10.074 -18.708  1.00 86.46           H
ATOM   2414  HN  SER A 165      -9.495   9.288 -18.638  1.00 86.46           H
ATOM   2415  N   LYS A 166      -8.087  10.991 -16.334  1.00 83.56           N
ATOM   2416  CA  LYS A 166      -7.675  12.094 -15.483  1.00 83.56           C
ATOM   2417  C   LYS A 166      -8.637  12.206 -14.298  1.00 83.56           C
ATOM   2418  O   LYS A 166      -8.205  12.325 -13.153  1.00 83.56           O
ATOM   2419  HA  LYS A 166      -6.682  11.859 -15.100  1.00 83.56           H
ATOM   2420  CB  LYS A 166      -7.552  13.383 -16.299  1.00 83.56           C
ATOM   2421 1HB  LYS A 166      -8.468  13.547 -16.867  1.00 83.56           H
ATOM   2422 2HB  LYS A 166      -7.438  14.233 -15.627  1.00 83.56           H
ATOM   2423  CG  LYS A 166      -6.358  13.316 -17.253  1.00 83.56           C
ATOM   2424 1HG  LYS A 166      -5.445  13.138 -16.686  1.00 83.56           H
ATOM   2425 2HG  LYS A 166      -6.479  12.474 -17.935  1.00 83.56           H
ATOM   2426  CD  LYS A 166      -6.223  14.612 -18.054  1.00 83.56           C
ATOM   2427 1HD  LYS A 166      -7.124  14.773 -18.647  1.00 83.56           H
ATOM   2428 2HD  LYS A 166      -6.135  15.458 -17.373  1.00 83.56           H
ATOM   2429  CE  LYS A 166      -5.003  14.563 -18.976  1.00 83.56           C
ATOM   2430 1HE  LYS A 166      -4.110  14.336 -18.394  1.00 83.56           H
ATOM   2431 2HE  LYS A 166      -5.122  13.760 -19.704  1.00 83.56           H
ATOM   2432  NZ  LYS A 166      -4.830  15.855 -19.677  1.00 83.56           N
ATOM   2433 1HZ  LYS A 166      -4.024  15.802 -20.290  1.00 83.56           H
ATOM   2434 2HZ  LYS A 166      -5.659  16.055 -20.226  1.00 83.56           H
ATOM   2435 3HZ  LYS A 166      -4.689  16.593 -18.996  1.00 83.56           H
ATOM   2436  HN  LYS A 166      -8.428  11.256 -17.236  1.00 83.56           H
ATOM   2437  N   MET A 167      -9.923  12.163 -14.615  1.00 84.87           N
ATOM   2438  CA  MET A 167     -10.949  12.295 -13.595  1.00 84.87           C
ATOM   2439  C   MET A 167     -10.841  11.174 -12.560  1.00 84.87           C
ATOM   2440  O   MET A 167     -10.914  11.425 -11.358  1.00 84.87           O
ATOM   2441  HA  MET A 167     -10.767  13.258 -13.118  1.00 84.87           H
ATOM   2442  CB  MET A 167     -12.330  12.253 -14.253  1.00 84.87           C
ATOM   2443 1HB  MET A 167     -12.388  11.401 -14.931  1.00 84.87           H
ATOM   2444 2HB  MET A 167     -13.095  12.105 -13.490  1.00 84.87           H
ATOM   2445  CG  MET A 167     -12.611  13.545 -15.022  1.00 84.87           C
ATOM   2446 1HG  MET A 167     -12.544  14.400 -14.350  1.00 84.87           H
ATOM   2447 2HG  MET A 167     -11.857  13.688 -15.796  1.00 84.87           H
ATOM   2448  SD  MET A 167     -14.235  13.475 -15.759  1.00 84.87           S
ATOM   2449  CE  MET A 167     -14.493  15.207 -16.106  1.00 84.87           C
ATOM   2450 1HE  MET A 167     -14.452  15.774 -15.176  1.00 84.87           H
ATOM   2451 2HE  MET A 167     -13.715  15.562 -16.782  1.00 84.87           H
ATOM   2452 3HE  MET A 167     -15.469  15.343 -16.573  1.00 84.87           H
ATOM   2453  HN  MET A 167     -10.265  12.041 -15.547  1.00 84.87           H
ATOM   2454  N   VAL A 168     -10.670   9.961 -13.064  1.00 92.32           N
ATOM   2455  CA  VAL A 168     -10.608   8.793 -12.201  1.00 92.32           C
ATOM   2456  C   VAL A 168      -9.425   8.937 -11.241  1.00 92.32           C
ATOM   2457  O   VAL A 168      -9.545   8.637 -10.054  1.00 92.32           O
ATOM   2458  HA  VAL A 168     -11.530   8.764 -11.621  1.00 92.32           H
ATOM   2459  CB  VAL A 168     -10.540   7.520 -13.047  1.00 92.32           C
ATOM   2460  HB  VAL A 168      -9.726   7.636 -13.763  1.00 92.32           H
ATOM   2461  CG1 VAL A 168     -10.230   6.300 -12.178  1.00 92.32           C
ATOM   2462 1HG1 VAL A 168      -9.269   6.442 -11.682  1.00 92.32           H
ATOM   2463 2HG1 VAL A 168     -11.011   6.180 -11.428  1.00 92.32           H
ATOM   2464 3HG1 VAL A 168     -10.187   5.409 -12.804  1.00 92.32           H
ATOM   2465  CG2 VAL A 168     -11.835   7.316 -13.836  1.00 92.32           C
ATOM   2466 1HG2 VAL A 168     -12.673   7.232 -13.144  1.00 92.32           H
ATOM   2467 2HG2 VAL A 168     -11.995   8.168 -14.498  1.00 92.32           H
ATOM   2468 3HG2 VAL A 168     -11.760   6.405 -14.429  1.00 92.32           H
ATOM   2469  HN  VAL A 168     -10.574   9.770 -14.041  1.00 92.32           H
ATOM   2470  N   CYS A 169      -8.310   9.396 -11.790  1.00 93.77           N
ATOM   2471  CA  CYS A 169      -7.105   9.574 -10.999  1.00 93.77           C
ATOM   2472  C   CYS A 169      -7.413  10.560  -9.870  1.00 93.77           C
ATOM   2473  O   CYS A 169      -7.076  10.309  -8.714  1.00 93.77           O
ATOM   2474  HA  CYS A 169      -6.846   8.594 -10.598  1.00 93.77           H
ATOM   2475  CB  CYS A 169      -5.928  10.040 -11.859  1.00 93.77           C
ATOM   2476 1HB  CYS A 169      -6.236  10.872 -12.492  1.00 93.77           H
ATOM   2477 2HB  CYS A 169      -5.124  10.406 -11.221  1.00 93.77           H
ATOM   2478  SG  CYS A 169      -5.323   8.658 -12.894  1.00 93.77           S
ATOM   2479  HG  CYS A 169      -6.291   8.732 -13.804  1.00 93.77           H
ATOM   2480  HN  CYS A 169      -8.223   9.643 -12.755  1.00 93.77           H
ATOM   2481  N   PHE A 170      -8.049  11.660 -10.245  1.00 93.11           N
ATOM   2482  CA  PHE A 170      -8.372  12.701  -9.285  1.00 93.11           C
ATOM   2483  C   PHE A 170      -9.270  12.160  -8.171  1.00 93.11           C
ATOM   2484  O   PHE A 170      -9.028  12.418  -6.993  1.00 93.11           O
ATOM   2485  HA  PHE A 170      -7.433  13.048  -8.855  1.00 93.11           H
ATOM   2486  CB  PHE A 170      -9.127  13.793 -10.047  1.00 93.11           C
ATOM   2487 1HB  PHE A 170      -8.515  14.125 -10.886  1.00 93.11           H
ATOM   2488 2HB  PHE A 170     -10.038  13.366 -10.465  1.00 93.11           H
ATOM   2489  CG  PHE A 170      -9.495  15.007  -9.191  1.00 93.11           C
ATOM   2490  CD1 PHE A 170     -10.768  15.157  -8.737  1.00 93.11           C
ATOM   2491  HD1 PHE A 170     -11.526  14.412  -8.981  1.00 93.11           H
ATOM   2492  CD2 PHE A 170      -8.550  15.936  -8.886  1.00 93.11           C
ATOM   2493  HD2 PHE A 170      -7.530  15.816  -9.250  1.00 93.11           H
ATOM   2494  CE1 PHE A 170     -11.110  16.284  -7.943  1.00 93.11           C
ATOM   2495  HE1 PHE A 170     -12.131  16.404  -7.579  1.00 93.11           H
ATOM   2496  CE2 PHE A 170      -8.892  17.063  -8.092  1.00 93.11           C
ATOM   2497  HE2 PHE A 170      -8.135  17.807  -7.847  1.00 93.11           H
ATOM   2498  CZ  PHE A 170     -10.165  17.213  -7.637  1.00 93.11           C
ATOM   2499  HZ  PHE A 170     -10.428  18.077  -7.028  1.00 93.11           H
ATOM   2500  HN  PHE A 170      -8.341  11.845 -11.184  1.00 93.11           H
ATOM   2501  N   THR A 171     -10.289  11.419  -8.583  1.00 92.50           N
ATOM   2502  CA  THR A 171     -11.236  10.856  -7.636  1.00 92.50           C
ATOM   2503  C   THR A 171     -10.515   9.948  -6.637  1.00 92.50           C
ATOM   2504  O   THR A 171     -10.844   9.938  -5.452  1.00 92.50           O
ATOM   2505  HA  THR A 171     -11.678  11.672  -7.064  1.00 92.50           H
ATOM   2506  CB  THR A 171     -12.329  10.138  -8.430  1.00 92.50           C
ATOM   2507  HB  THR A 171     -11.934   9.247  -8.917  1.00 92.50           H
ATOM   2508  OG1 THR A 171     -12.839  11.142  -9.303  1.00 92.50           O
ATOM   2509  HG1 THR A 171     -12.361  11.107 -10.181  1.00 92.50           H
ATOM   2510  CG2 THR A 171     -13.529   9.755  -7.561  1.00 92.50           C
ATOM   2511 1HG2 THR A 171     -13.965  10.655  -7.127  1.00 92.50           H
ATOM   2512 2HG2 THR A 171     -13.201   9.089  -6.763  1.00 92.50           H
ATOM   2513 3HG2 THR A 171     -14.274   9.249  -8.174  1.00 92.50           H
ATOM   2514  HN  THR A 171     -10.471  11.203  -9.542  1.00 92.50           H
ATOM   2515  N   ILE A 172      -9.545   9.208  -7.152  1.00 93.33           N
ATOM   2516  CA  ILE A 172      -8.796   8.275  -6.327  1.00 93.33           C
ATOM   2517  C   ILE A 172      -8.044   9.050  -5.243  1.00 93.33           C
ATOM   2518  O   ILE A 172      -8.051   8.659  -4.077  1.00 93.33           O
ATOM   2519  HA  ILE A 172      -9.516   7.616  -5.843  1.00 93.33           H
ATOM   2520  CB  ILE A 172      -7.892   7.398  -7.195  1.00 93.33           C
ATOM   2521  HB  ILE A 172      -7.400   8.036  -7.929  1.00 93.33           H
ATOM   2522  CG1 ILE A 172      -8.712   6.365  -7.972  1.00 93.33           C
ATOM   2523 1HG1 ILE A 172      -9.103   5.615  -7.284  1.00 93.33           H
ATOM   2524 2HG1 ILE A 172      -9.570   6.851  -8.436  1.00 93.33           H
ATOM   2525  CG2 ILE A 172      -6.793   6.744  -6.356  1.00 93.33           C
ATOM   2526 1HG2 ILE A 172      -6.184   7.517  -5.888  1.00 93.33           H
ATOM   2527 2HG2 ILE A 172      -7.246   6.122  -5.584  1.00 93.33           H
ATOM   2528 3HG2 ILE A 172      -6.165   6.126  -6.998  1.00 93.33           H
ATOM   2529  CD1 ILE A 172      -7.861   5.685  -9.046  1.00 93.33           C
ATOM   2530 1HD1 ILE A 172      -7.491   6.435  -9.745  1.00 93.33           H
ATOM   2531 2HD1 ILE A 172      -7.017   5.180  -8.576  1.00 93.33           H
ATOM   2532 3HD1 ILE A 172      -8.468   4.956  -9.583  1.00 93.33           H
ATOM   2533  HN  ILE A 172      -9.269   9.237  -8.113  1.00 93.33           H
ATOM   2534  N   TRP A 173      -7.413  10.136  -5.667  1.00 92.01           N
ATOM   2535  CA  TRP A 173      -6.579  10.915  -4.768  1.00 92.01           C
ATOM   2536  C   TRP A 173      -7.475  11.488  -3.669  1.00 92.01           C
ATOM   2537  O   TRP A 173      -7.121  11.450  -2.491  1.00 92.01           O
ATOM   2538  HA  TRP A 173      -5.838  10.243  -4.334  1.00 92.01           H
ATOM   2539  CB  TRP A 173      -5.807  11.993  -5.533  1.00 92.01           C
ATOM   2540 1HB  TRP A 173      -6.475  12.458  -6.258  1.00 92.01           H
ATOM   2541 2HB  TRP A 173      -5.504  12.773  -4.834  1.00 92.01           H
ATOM   2542  CG  TRP A 173      -4.568  11.472  -6.263  1.00 92.01           C
ATOM   2543  CD1 TRP A 173      -4.366  11.383  -7.585  1.00 92.01           C
ATOM   2544  HD1 TRP A 173      -5.094  11.685  -8.338  1.00 92.01           H
ATOM   2545  CD2 TRP A 173      -3.360  10.969  -5.655  1.00 92.01           C
ATOM   2546  NE1 TRP A 173      -3.122  10.861  -7.872  1.00 92.01           N
ATOM   2547  HE1 TRP A 173      -2.744  10.700  -8.784  1.00 92.01           H
ATOM   2548  CE2 TRP A 173      -2.490  10.602  -6.662  1.00 92.01           C
ATOM   2549  CE3 TRP A 173      -3.013  10.830  -4.300  1.00 92.01           C
ATOM   2550  HE3 TRP A 173      -3.682  11.113  -3.487  1.00 92.01           H
ATOM   2551  CZ2 TRP A 173      -1.218  10.071  -6.419  1.00 92.01           C
ATOM   2552  HZ2 TRP A 173      -0.549   9.788  -7.232  1.00 92.01           H
ATOM   2553  CZ3 TRP A 173      -1.738  10.297  -4.074  1.00 92.01           C
ATOM   2554  HZ3 TRP A 173      -1.419  10.168  -3.040  1.00 92.01           H
ATOM   2555  CH2 TRP A 173      -0.851   9.922  -5.076  1.00 92.01           C
ATOM   2556  HH2 TRP A 173       0.126   9.514  -4.818  1.00 92.01           H
ATOM   2557  HN  TRP A 173      -7.464  10.483  -6.604  1.00 92.01           H
ATOM   2558  N   VAL A 174      -8.620  12.004  -4.092  1.00 94.94           N
ATOM   2559  CA  VAL A 174      -9.554  12.615  -3.162  1.00 94.94           C
ATOM   2560  C   VAL A 174     -10.018  11.566  -2.149  1.00 94.94           C
ATOM   2561  O   VAL A 174     -10.067  11.835  -0.950  1.00 94.94           O
ATOM   2562  HA  VAL A 174      -9.021  13.404  -2.630  1.00 94.94           H
ATOM   2563  CB  VAL A 174     -10.711  13.259  -3.929  1.00 94.94           C
ATOM   2564  HB  VAL A 174     -11.140  12.502  -4.585  1.00 94.94           H
ATOM   2565  CG1 VAL A 174     -11.808  13.730  -2.972  1.00 94.94           C
ATOM   2566 1HG1 VAL A 174     -12.192  12.877  -2.412  1.00 94.94           H
ATOM   2567 2HG1 VAL A 174     -11.396  14.464  -2.280  1.00 94.94           H
ATOM   2568 3HG1 VAL A 174     -12.618  14.183  -3.544  1.00 94.94           H
ATOM   2569  CG2 VAL A 174     -10.214  14.412  -4.804  1.00 94.94           C
ATOM   2570 1HG2 VAL A 174      -9.747  15.170  -4.175  1.00 94.94           H
ATOM   2571 2HG2 VAL A 174      -9.485  14.035  -5.521  1.00 94.94           H
ATOM   2572 3HG2 VAL A 174     -11.056  14.851  -5.338  1.00 94.94           H
ATOM   2573  HN  VAL A 174      -8.911  12.010  -5.048  1.00 94.94           H
ATOM   2574  N   LEU A 175     -10.347  10.393  -2.670  1.00 89.46           N
ATOM   2575  CA  LEU A 175     -10.872   9.325  -1.836  1.00 89.46           C
ATOM   2576  C   LEU A 175      -9.812   8.919  -0.809  1.00 89.46           C
ATOM   2577  O   LEU A 175     -10.113   8.774   0.375  1.00 89.46           O
ATOM   2578  HA  LEU A 175     -11.736   9.721  -1.302  1.00 89.46           H
ATOM   2579  CB  LEU A 175     -11.367   8.164  -2.700  1.00 89.46           C
ATOM   2580 1HB  LEU A 175     -12.109   8.549  -3.400  1.00 89.46           H
ATOM   2581 2HB  LEU A 175     -10.530   7.796  -3.294  1.00 89.46           H
ATOM   2582  CG  LEU A 175     -11.981   6.982  -1.948  1.00 89.46           C
ATOM   2583  HG  LEU A 175     -11.262   6.641  -1.202  1.00 89.46           H
ATOM   2584  CD1 LEU A 175     -13.245   7.406  -1.197  1.00 89.46           C
ATOM   2585 1HD1 LEU A 175     -12.995   8.186  -0.478  1.00 89.46           H
ATOM   2586 2HD1 LEU A 175     -13.978   7.788  -1.907  1.00 89.46           H
ATOM   2587 3HD1 LEU A 175     -13.660   6.547  -0.671  1.00 89.46           H
ATOM   2588  CD2 LEU A 175     -12.243   5.807  -2.893  1.00 89.46           C
ATOM   2589 1HD2 LEU A 175     -12.933   6.118  -3.677  1.00 89.46           H
ATOM   2590 2HD2 LEU A 175     -11.303   5.485  -3.342  1.00 89.46           H
ATOM   2591 3HD2 LEU A 175     -12.679   4.980  -2.332  1.00 89.46           H
ATOM   2592  HN  LEU A 175     -10.261  10.168  -3.640  1.00 89.46           H
ATOM   2593  N   ALA A 176      -8.594   8.747  -1.300  1.00 94.36           N
ATOM   2594  CA  ALA A 176      -7.506   8.281  -0.456  1.00 94.36           C
ATOM   2595  C   ALA A 176      -7.262   9.297   0.661  1.00 94.36           C
ATOM   2596  O   ALA A 176      -6.998   8.920   1.801  1.00 94.36           O
ATOM   2597  HA  ALA A 176      -7.812   7.333  -0.013  1.00 94.36           H
ATOM   2598  CB  ALA A 176      -6.261   8.045  -1.313  1.00 94.36           C
ATOM   2599 1HB  ALA A 176      -6.479   7.294  -2.072  1.00 94.36           H
ATOM   2600 2HB  ALA A 176      -5.971   8.978  -1.797  1.00 94.36           H
ATOM   2601 3HB  ALA A 176      -5.445   7.696  -0.680  1.00 94.36           H
ATOM   2602  HN  ALA A 176      -8.345   8.919  -2.253  1.00 94.36           H
ATOM   2603  N   ALA A 177      -7.358  10.567   0.293  1.00 94.35           N
ATOM   2604  CA  ALA A 177      -7.119  11.641   1.243  1.00 94.35           C
ATOM   2605  C   ALA A 177      -8.138  11.546   2.380  1.00 94.35           C
ATOM   2606  O   ALA A 177      -7.779  11.658   3.551  1.00 94.35           O
ATOM   2607  HA  ALA A 177      -6.118  11.506   1.651  1.00 94.35           H
ATOM   2608  CB  ALA A 177      -7.178  12.986   0.517  1.00 94.35           C
ATOM   2609 1HB  ALA A 177      -6.415  13.013  -0.261  1.00 94.35           H
ATOM   2610 2HB  ALA A 177      -8.162  13.113   0.066  1.00 94.35           H
ATOM   2611 3HB  ALA A 177      -6.999  13.792   1.229  1.00 94.35           H
ATOM   2612  HN  ALA A 177      -7.594  10.865  -0.631  1.00 94.35           H
ATOM   2613  N   ALA A 178      -9.389  11.342   1.995  1.00 94.27           N
ATOM   2614  CA  ALA A 178     -10.471  11.285   2.964  1.00 94.27           C
ATOM   2615  C   ALA A 178     -10.236  10.111   3.916  1.00 94.27           C
ATOM   2616  O   ALA A 178     -10.539  10.201   5.105  1.00 94.27           O
ATOM   2617  HA  ALA A 178     -10.454  12.214   3.535  1.00 94.27           H
ATOM   2618  CB  ALA A 178     -11.809  11.182   2.230  1.00 94.27           C
ATOM   2619 1HB  ALA A 178     -11.941  12.054   1.590  1.00 94.27           H
ATOM   2620 2HB  ALA A 178     -11.821  10.279   1.621  1.00 94.27           H
ATOM   2621 3HB  ALA A 178     -12.620  11.140   2.958  1.00 94.27           H
ATOM   2622  HN  ALA A 178      -9.668  11.215   1.043  1.00 94.27           H
ATOM   2623  N   LEU A 179      -9.698   9.036   3.358  1.00 90.71           N
ATOM   2624  CA  LEU A 179      -9.493   7.819   4.124  1.00 90.71           C
ATOM   2625  C   LEU A 179      -8.308   8.012   5.073  1.00 90.71           C
ATOM   2626  O   LEU A 179      -8.010   7.138   5.885  1.00 90.71           O
ATOM   2627  HA  LEU A 179     -10.390   7.653   4.721  1.00 90.71           H
ATOM   2628  CB  LEU A 179      -9.342   6.617   3.189  1.00 90.71           C
ATOM   2629 1HB  LEU A 179      -8.549   6.835   2.475  1.00 90.71           H
ATOM   2630 2HB  LEU A 179      -9.013   5.762   3.780  1.00 90.71           H
ATOM   2631  CG  LEU A 179     -10.595   6.212   2.410  1.00 90.71           C
ATOM   2632  HG  LEU A 179     -10.986   7.097   1.908  1.00 90.71           H
ATOM   2633  CD1 LEU A 179     -10.258   5.188   1.324  1.00 90.71           C
ATOM   2634 1HD1 LEU A 179      -9.538   5.619   0.629  1.00 90.71           H
ATOM   2635 2HD1 LEU A 179      -9.830   4.298   1.785  1.00 90.71           H
ATOM   2636 3HD1 LEU A 179     -11.167   4.918   0.786  1.00 90.71           H
ATOM   2637  CD2 LEU A 179     -11.689   5.708   3.354  1.00 90.71           C
ATOM   2638 1HD2 LEU A 179     -11.323   4.841   3.904  1.00 90.71           H
ATOM   2639 2HD2 LEU A 179     -11.954   6.498   4.057  1.00 90.71           H
ATOM   2640 3HD2 LEU A 179     -12.568   5.427   2.774  1.00 90.71           H
ATOM   2641  HN  LEU A 179      -9.406   8.989   2.403  1.00 90.71           H
ATOM   2642  N   CYS A 180      -7.665   9.163   4.939  1.00 90.45           N
ATOM   2643  CA  CYS A 180      -6.496   9.465   5.746  1.00 90.45           C
ATOM   2644  C   CYS A 180      -6.943  10.302   6.946  1.00 90.45           C
ATOM   2645  O   CYS A 180      -6.137  10.627   7.817  1.00 90.45           O
ATOM   2646  HA  CYS A 180      -6.085   8.509   6.072  1.00 90.45           H
ATOM   2647  CB  CYS A 180      -5.412  10.172   4.930  1.00 90.45           C
ATOM   2648 1HB  CYS A 180      -5.803  11.104   4.521  1.00 90.45           H
ATOM   2649 2HB  CYS A 180      -4.573  10.434   5.574  1.00 90.45           H
ATOM   2650  SG  CYS A 180      -4.842   9.086   3.572  1.00 90.45           S
ATOM   2651  HG  CYS A 180      -5.772   9.457   2.697  1.00 90.45           H
ATOM   2652  HN  CYS A 180      -7.931   9.880   4.295  1.00 90.45           H
ATOM   2653  N   ILE A 181      -8.228  10.627   6.954  1.00 90.14           N
ATOM   2654  CA  ILE A 181      -8.770  11.511   7.972  1.00 90.14           C
ATOM   2655  C   ILE A 181      -8.470  10.932   9.356  1.00 90.14           C
ATOM   2656  O   ILE A 181      -7.998  11.644  10.242  1.00 90.14           O
ATOM   2657  HA  ILE A 181      -8.257  12.469   7.880  1.00 90.14           H
ATOM   2658  CB  ILE A 181     -10.257  11.768   7.722  1.00 90.14           C
ATOM   2659  HB  ILE A 181     -10.742  10.811   7.533  1.00 90.14           H
ATOM   2660  CG1 ILE A 181     -10.462  12.632   6.476  1.00 90.14           C
ATOM   2661 1HG1 ILE A 181     -10.063  13.631   6.651  1.00 90.14           H
ATOM   2662 2HG1 ILE A 181      -9.905  12.209   5.640  1.00 90.14           H
ATOM   2663  CG2 ILE A 181     -10.924  12.377   8.957  1.00 90.14           C
ATOM   2664 1HG2 ILE A 181     -10.824  11.692   9.799  1.00 90.14           H
ATOM   2665 2HG2 ILE A 181     -10.441  13.324   9.201  1.00 90.14           H
ATOM   2666 3HG2 ILE A 181     -11.980  12.550   8.752  1.00 90.14           H
ATOM   2667  CD1 ILE A 181     -11.945  12.726   6.111  1.00 90.14           C
ATOM   2668 1HD1 ILE A 181     -12.334  11.727   5.913  1.00 90.14           H
ATOM   2669 2HD1 ILE A 181     -12.495  13.172   6.940  1.00 90.14           H
ATOM   2670 3HD1 ILE A 181     -12.062  13.345   5.222  1.00 90.14           H
ATOM   2671  HN  ILE A 181      -8.892  10.298   6.283  1.00 90.14           H
ATOM   2672  N   PRO A 182      -8.737   9.636   9.568  1.00 91.43           N
ATOM   2673  CA  PRO A 182      -8.514   9.024  10.880  1.00 91.43           C
ATOM   2674  C   PRO A 182      -7.103   9.260  11.393  1.00 91.43           C
ATOM   2675  O   PRO A 182      -6.912   9.604  12.559  1.00 91.43           O
ATOM   2676  HA  PRO A 182      -9.168   9.481  11.623  1.00 91.43           H
ATOM   2677  CB  PRO A 182      -8.789   7.539  10.638  1.00 91.43           C
ATOM   2678 1HB  PRO A 182      -7.879   6.999  10.377  1.00 91.43           H
ATOM   2679 2HB  PRO A 182      -9.201   7.057  11.525  1.00 91.43           H
ATOM   2680  CG  PRO A 182      -9.788   7.547   9.487  1.00 91.43           C
ATOM   2681 1HG  PRO A 182      -9.816   6.589   8.968  1.00 91.43           H
ATOM   2682 2HG  PRO A 182     -10.804   7.739   9.833  1.00 91.43           H
ATOM   2683  CD  PRO A 182      -9.269   8.664   8.596  1.00 91.43           C
ATOM   2684 1HD  PRO A 182      -8.492   8.312   7.916  1.00 91.43           H
ATOM   2685 2HD  PRO A 182     -10.060   9.090   7.978  1.00 91.43           H
ATOM   2686  N   GLU A 183      -6.143   9.067  10.501  1.00 88.14           N
ATOM   2687  CA  GLU A 183      -4.742   9.180  10.872  1.00 88.14           C
ATOM   2688  C   GLU A 183      -4.423  10.612  11.306  1.00 88.14           C
ATOM   2689  O   GLU A 183      -3.650  10.825  12.239  1.00 88.14           O
ATOM   2690  HA  GLU A 183      -4.610   8.501  11.714  1.00 88.14           H
ATOM   2691  CB  GLU A 183      -3.833   8.739   9.723  1.00 88.14           C
ATOM   2692 1HB  GLU A 183      -4.236   9.100   8.777  1.00 88.14           H
ATOM   2693 2HB  GLU A 183      -2.813   9.074   9.913  1.00 88.14           H
ATOM   2694  CG  GLU A 183      -3.775   7.214   9.625  1.00 88.14           C
ATOM   2695 1HG  GLU A 183      -2.942   6.918   8.986  1.00 88.14           H
ATOM   2696 2HG  GLU A 183      -3.586   6.789  10.611  1.00 88.14           H
ATOM   2697  CD  GLU A 183      -5.081   6.650   9.063  1.00 88.14           C
ATOM   2698  OE1 GLU A 183      -5.246   5.413   9.141  1.00 88.14           O
ATOM   2699  OE2 GLU A 183      -5.886   7.469   8.569  1.00 88.14           O
ATOM   2700  HN  GLU A 183      -6.308   8.837   9.542  1.00 88.14           H
ATOM   2701  N   ILE A 184      -5.034  11.558  10.607  1.00 89.92           N
ATOM   2702  CA  ILE A 184      -4.776  12.965  10.867  1.00 89.92           C
ATOM   2703  C   ILE A 184      -5.202  13.301  12.298  1.00 89.92           C
ATOM   2704  O   ILE A 184      -4.524  14.060  12.989  1.00 89.92           O
ATOM   2705  HA  ILE A 184      -3.701  13.121  10.781  1.00 89.92           H
ATOM   2706  CB  ILE A 184      -5.447  13.837   9.804  1.00 89.92           C
ATOM   2707  HB  ILE A 184      -6.493  13.542   9.730  1.00 89.92           H
ATOM   2708  CG1 ILE A 184      -4.815  13.610   8.430  1.00 89.92           C
ATOM   2709 1HG1 ILE A 184      -3.810  14.032   8.413  1.00 89.92           H
ATOM   2710 2HG1 ILE A 184      -4.715  12.541   8.244  1.00 89.92           H
ATOM   2711  CG2 ILE A 184      -5.421  15.312  10.210  1.00 89.92           C
ATOM   2712 1HG2 ILE A 184      -5.954  15.439  11.153  1.00 89.92           H
ATOM   2713 2HG2 ILE A 184      -4.388  15.639  10.329  1.00 89.92           H
ATOM   2714 3HG2 ILE A 184      -5.904  15.910   9.437  1.00 89.92           H
ATOM   2715  CD1 ILE A 184      -5.659  14.249   7.325  1.00 89.92           C
ATOM   2716 1HD1 ILE A 184      -6.656  13.808   7.329  1.00 89.92           H
ATOM   2717 2HD1 ILE A 184      -5.736  15.322   7.502  1.00 89.92           H
ATOM   2718 3HD1 ILE A 184      -5.187  14.073   6.359  1.00 89.92           H
ATOM   2719  HN  ILE A 184      -5.693  11.377   9.877  1.00 89.92           H
ATOM   2720  N   LEU A 185      -6.323  12.720  12.699  1.00 89.92           N
ATOM   2721  CA  LEU A 185      -6.967  13.114  13.941  1.00 89.92           C
ATOM   2722  C   LEU A 185      -6.218  12.490  15.119  1.00 89.92           C
ATOM   2723  O   LEU A 185      -5.870  13.182  16.075  1.00 89.92           O
ATOM   2724  HA  LEU A 185      -6.891  14.199  14.018  1.00 89.92           H
ATOM   2725  CB  LEU A 185      -8.457  12.767  13.905  1.00 89.92           C
ATOM   2726 1HB  LEU A 185      -8.557  11.709  13.661  1.00 89.92           H
ATOM   2727 2HB  LEU A 185      -8.865  12.903  14.907  1.00 89.92           H
ATOM   2728  CG  LEU A 185      -9.310  13.572  12.923  1.00 89.92           C
ATOM   2729  HG  LEU A 185      -8.918  13.411  11.919  1.00 89.92           H
ATOM   2730  CD1 LEU A 185     -10.759  13.081  12.926  1.00 89.92           C
ATOM   2731 1HD1 LEU A 185     -10.788  12.031  12.635  1.00 89.92           H
ATOM   2732 2HD1 LEU A 185     -11.179  13.193  13.926  1.00 89.92           H
ATOM   2733 3HD1 LEU A 185     -11.344  13.670  12.219  1.00 89.92           H
ATOM   2734  CD2 LEU A 185      -9.212  15.071  13.212  1.00 89.92           C
ATOM   2735 1HD2 LEU A 185      -9.563  15.270  14.224  1.00 89.92           H
ATOM   2736 2HD2 LEU A 185      -8.174  15.392  13.118  1.00 89.92           H
ATOM   2737 3HD2 LEU A 185      -9.828  15.619  12.499  1.00 89.92           H
ATOM   2738  HN  LEU A 185      -6.789  11.994  12.193  1.00 89.92           H
ATOM   2739  N   TYR A 186      -5.992  11.189  15.013  1.00 90.23           N
ATOM   2740  CA  TYR A 186      -5.698  10.382  16.186  1.00 90.23           C
ATOM   2741  C   TYR A 186      -4.212  10.023  16.246  1.00 90.23           C
ATOM   2742  O   TYR A 186      -3.766   9.369  17.187  1.00 90.23           O
ATOM   2743  HA  TYR A 186      -5.959  10.965  17.069  1.00 90.23           H
ATOM   2744  CB  TYR A 186      -6.515   9.098  16.030  1.00 90.23           C
ATOM   2745 1HB  TYR A 186      -6.154   8.553  15.158  1.00 90.23           H
ATOM   2746 2HB  TYR A 186      -6.342   8.462  16.898  1.00 90.23           H
ATOM   2747  CG  TYR A 186      -8.020   9.333  15.879  1.00 90.23           C
ATOM   2748  CD1 TYR A 186      -8.684  10.148  16.773  1.00 90.23           C
ATOM   2749  HD1 TYR A 186      -8.137  10.624  17.587  1.00 90.23           H
ATOM   2750  CD2 TYR A 186      -8.713   8.729  14.850  1.00 90.23           C
ATOM   2751  HD2 TYR A 186      -8.188   8.085  14.144  1.00 90.23           H
ATOM   2752  CE1 TYR A 186     -10.100  10.368  16.632  1.00 90.23           C
ATOM   2753  HE1 TYR A 186     -10.637  11.010  17.331  1.00 90.23           H
ATOM   2754  CE2 TYR A 186     -10.129   8.949  14.708  1.00 90.23           C
ATOM   2755  HE2 TYR A 186     -10.688   8.479  13.900  1.00 90.23           H
ATOM   2756  CZ  TYR A 186     -10.752   9.758  15.606  1.00 90.23           C
ATOM   2757  OH  TYR A 186     -12.090   9.967  15.473  1.00 90.23           O
ATOM   2758  HH  TYR A 186     -12.443   9.437  14.702  1.00 90.23           H
ATOM   2759  HN  TYR A 186      -6.007  10.687  14.148  1.00 90.23           H
ATOM   2760  N   SER A 187      -3.487  10.466  15.229  1.00 91.30           N
ATOM   2761  CA  SER A 187      -2.037  10.374  15.247  1.00 91.30           C
ATOM   2762  C   SER A 187      -1.465  11.343  16.284  1.00 91.30           C
ATOM   2763  O   SER A 187      -1.709  12.547  16.214  1.00 91.30           O
ATOM   2764  HA  SER A 187      -1.817   9.343  15.525  1.00 91.30           H
ATOM   2765  CB  SER A 187      -1.449  10.667  13.865  1.00 91.30           C
ATOM   2766 1HB  SER A 187      -1.761  11.659  13.542  1.00 91.30           H
ATOM   2767 2HB  SER A 187      -0.361  10.680  13.930  1.00 91.30           H
ATOM   2768  OG  SER A 187      -1.856   9.703  12.897  1.00 91.30           O
ATOM   2769  HG  SER A 187      -2.354  10.152  12.156  1.00 91.30           H
ATOM   2770  HN  SER A 187      -3.874  10.880  14.405  1.00 91.30           H
ATOM   2771  N   GLN A 188      -0.715  10.782  17.221  1.00 84.59           N
ATOM   2772  CA  GLN A 188       0.000  11.593  18.192  1.00 84.59           C
ATOM   2773  C   GLN A 188       1.259  10.864  18.667  1.00 84.59           C
ATOM   2774  O   GLN A 188       1.450   9.687  18.366  1.00 84.59           O
ATOM   2775  HA  GLN A 188       0.278  12.503  17.661  1.00 84.59           H
ATOM   2776  CB  GLN A 188      -0.902  11.956  19.373  1.00 84.59           C
ATOM   2777 1HB  GLN A 188      -0.371  12.629  20.047  1.00 84.59           H
ATOM   2778 2HB  GLN A 188      -1.780  12.492  19.013  1.00 84.59           H
ATOM   2779  CG  GLN A 188      -1.339  10.703  20.135  1.00 84.59           C
ATOM   2780 1HG  GLN A 188      -1.796   9.995  19.444  1.00 84.59           H
ATOM   2781 2HG  GLN A 188      -0.466  10.212  20.565  1.00 84.59           H
ATOM   2782  CD  GLN A 188      -2.332  11.055  21.245  1.00 84.59           C
ATOM   2783  OE1 GLN A 188      -2.864  12.151  21.313  1.00 84.59           O
ATOM   2784  NE2 GLN A 188      -2.550  10.067  22.108  1.00 84.59           N
ATOM   2785 1HE2 GLN A 188      -2.081   9.192  21.995  1.00 84.59           H
ATOM   2786 2HE2 GLN A 188      -3.184  10.201  22.870  1.00 84.59           H
ATOM   2787  HN  GLN A 188      -0.592   9.795  17.322  1.00 84.59           H
ATOM   2788  N   ILE A 189       2.085  11.595  19.401  1.00 88.50           N
ATOM   2789  CA  ILE A 189       3.261  11.004  20.017  1.00 88.50           C
ATOM   2790  C   ILE A 189       2.882  10.430  21.384  1.00 88.50           C
ATOM   2791  O   ILE A 189       2.286  11.122  22.208  1.00 88.50           O
ATOM   2792  HA  ILE A 189       3.588  10.184  19.377  1.00 88.50           H
ATOM   2793  CB  ILE A 189       4.405  12.018  20.072  1.00 88.50           C
ATOM   2794  HB  ILE A 189       4.062  12.890  20.630  1.00 88.50           H
ATOM   2795  CG1 ILE A 189       4.778  12.499  18.668  1.00 88.50           C
ATOM   2796 1HG1 ILE A 189       5.169  11.665  18.086  1.00 88.50           H
ATOM   2797 2HG1 ILE A 189       3.887  12.857  18.153  1.00 88.50           H
ATOM   2798  CG2 ILE A 189       5.610  11.447  20.821  1.00 88.50           C
ATOM   2799 1HG2 ILE A 189       5.317  11.195  21.841  1.00 88.50           H
ATOM   2800 2HG2 ILE A 189       5.962  10.550  20.312  1.00 88.50           H
ATOM   2801 3HG2 ILE A 189       6.408  12.188  20.845  1.00 88.50           H
ATOM   2802  CD1 ILE A 189       5.821  13.617  18.731  1.00 88.50           C
ATOM   2803 1HD1 ILE A 189       5.417  14.459  19.293  1.00 88.50           H
ATOM   2804 2HD1 ILE A 189       6.720  13.248  19.225  1.00 88.50           H
ATOM   2805 3HD1 ILE A 189       6.069  13.941  17.720  1.00 88.50           H
ATOM   2806  HN  ILE A 189       1.962  12.571  19.578  1.00 88.50           H
ATOM   2807  N   LYS A 190       3.243   9.171  21.583  1.00 83.60           N
ATOM   2808  CA  LYS A 190       3.042   8.529  22.871  1.00 83.60           C
ATOM   2809  C   LYS A 190       4.402   8.202  23.491  1.00 83.60           C
ATOM   2810  O   LYS A 190       5.288   7.681  22.814  1.00 83.60           O
ATOM   2811  HA  LYS A 190       2.532   9.244  23.516  1.00 83.60           H
ATOM   2812  CB  LYS A 190       2.124   7.314  22.726  1.00 83.60           C
ATOM   2813 1HB  LYS A 190       1.208   7.604  22.210  1.00 83.60           H
ATOM   2814 2HB  LYS A 190       2.610   6.558  22.110  1.00 83.60           H
ATOM   2815  CG  LYS A 190       1.780   6.721  24.094  1.00 83.60           C
ATOM   2816 1HG  LYS A 190       2.697   6.464  24.624  1.00 83.60           H
ATOM   2817 2HG  LYS A 190       1.261   7.466  24.697  1.00 83.60           H
ATOM   2818  CD  LYS A 190       0.903   5.476  23.946  1.00 83.60           C
ATOM   2819 1HD  LYS A 190      -0.026   5.738  23.440  1.00 83.60           H
ATOM   2820 2HD  LYS A 190       1.410   4.741  23.321  1.00 83.60           H
ATOM   2821  CE  LYS A 190       0.589   4.861  25.312  1.00 83.60           C
ATOM   2822 1HE  LYS A 190       1.496   4.819  25.915  1.00 83.60           H
ATOM   2823 2HE  LYS A 190      -0.120   5.492  25.847  1.00 83.60           H
ATOM   2824  NZ  LYS A 190       0.029   3.501  25.152  1.00 83.60           N
ATOM   2825 1HZ  LYS A 190      -0.340   3.181  26.040  1.00 83.60           H
ATOM   2826 2HZ  LYS A 190      -0.715   3.520  24.464  1.00 83.60           H
ATOM   2827 3HZ  LYS A 190       0.760   2.869  24.843  1.00 83.60           H
ATOM   2828  HN  LYS A 190       3.666   8.594  20.884  1.00 83.60           H
ATOM   2829  N   GLU A 191       4.525   8.522  24.771  1.00 75.67           N
ATOM   2830  CA  GLU A 191       5.698   8.124  25.532  1.00 75.67           C
ATOM   2831  C   GLU A 191       5.421   6.827  26.294  1.00 75.67           C
ATOM   2832  O   GLU A 191       4.497   6.764  27.104  1.00 75.67           O
ATOM   2833  HA  GLU A 191       6.481   7.959  24.792  1.00 75.67           H
ATOM   2834  CB  GLU A 191       6.136   9.238  26.485  1.00 75.67           C
ATOM   2835 1HB  GLU A 191       5.263   9.659  26.984  1.00 75.67           H
ATOM   2836 2HB  GLU A 191       6.885   8.854  27.178  1.00 75.67           H
ATOM   2837  CG  GLU A 191       6.802  10.383  25.721  1.00 75.67           C
ATOM   2838 1HG  GLU A 191       7.568   9.984  25.055  1.00 75.67           H
ATOM   2839 2HG  GLU A 191       6.065  10.885  25.094  1.00 75.67           H
ATOM   2840  CD  GLU A 191       7.432  11.392  26.684  1.00 75.67           C
ATOM   2841  OE1 GLU A 191       8.101  12.319  26.177  1.00 75.67           O
ATOM   2842  OE2 GLU A 191       7.230  11.214  27.904  1.00 75.67           O
ATOM   2843  HN  GLU A 191       3.843   9.041  25.286  1.00 75.67           H
ATOM   2844  N   GLU A 192       6.238   5.824  26.008  1.00 72.13           N
ATOM   2845  CA  GLU A 192       6.205   4.590  26.775  1.00 72.13           C
ATOM   2846  C   GLU A 192       7.608   4.239  27.275  1.00 72.13           C
ATOM   2847  O   GLU A 192       8.544   4.133  26.485  1.00 72.13           O
ATOM   2848  HA  GLU A 192       5.550   4.793  27.622  1.00 72.13           H
ATOM   2849  CB  GLU A 192       5.616   3.446  25.947  1.00 72.13           C
ATOM   2850 1HB  GLU A 192       5.988   3.503  24.924  1.00 72.13           H
ATOM   2851 2HB  GLU A 192       5.830   2.494  26.432  1.00 72.13           H
ATOM   2852  CG  GLU A 192       4.092   3.555  25.868  1.00 72.13           C
ATOM   2853 1HG  GLU A 192       3.707   4.000  26.786  1.00 72.13           H
ATOM   2854 2HG  GLU A 192       3.813   4.221  25.051  1.00 72.13           H
ATOM   2855  CD  GLU A 192       3.454   2.181  25.654  1.00 72.13           C
ATOM   2856  OE1 GLU A 192       2.317   2.001  26.140  1.00 72.13           O
ATOM   2857  OE2 GLU A 192       4.118   1.342  25.008  1.00 72.13           O
ATOM   2858  HN  GLU A 192       6.912   5.845  25.270  1.00 72.13           H
ATOM   2859  N   SER A 193       7.708   4.067  28.585  1.00 72.39           N
ATOM   2860  CA  SER A 193       8.949   3.609  29.187  1.00 72.39           C
ATOM   2861  C   SER A 193      10.099   4.533  28.782  1.00 72.39           C
ATOM   2862  O   SER A 193      11.236   4.087  28.635  1.00 72.39           O
ATOM   2863  HA  SER A 193       8.782   3.656  30.263  1.00 72.39           H
ATOM   2864  CB  SER A 193       9.258   2.167  28.782  1.00 72.39           C
ATOM   2865 1HB  SER A 193       9.481   2.130  27.715  1.00 72.39           H
ATOM   2866 2HB  SER A 193      10.151   1.827  29.306  1.00 72.39           H
ATOM   2867  OG  SER A 193       8.175   1.287  29.070  1.00 72.39           O
ATOM   2868  HG  SER A 193       8.383   0.368  28.737  1.00 72.39           H
ATOM   2869  HN  SER A 193       6.962   4.235  29.230  1.00 72.39           H
ATOM   2870  N   GLY A 194       9.764   5.804  28.612  1.00 80.39           N
ATOM   2871  CA  GLY A 194      10.765   6.804  28.283  1.00 80.39           C
ATOM   2872  C   GLY A 194      11.105   6.769  26.792  1.00 80.39           C
ATOM   2873  O   GLY A 194      12.025   7.452  26.345  1.00 80.39           O
ATOM   2874 1HA  GLY A 194      10.397   7.794  28.553  1.00 80.39           H
ATOM   2875 2HA  GLY A 194      11.667   6.629  28.869  1.00 80.39           H
ATOM   2876  HN  GLY A 194       8.830   6.152  28.697  1.00 80.39           H
ATOM   2877  N   ILE A 195      10.343   5.966  26.062  1.00 78.70           N
ATOM   2878  CA  ILE A 195      10.495   5.898  24.619  1.00 78.70           C
ATOM   2879  C   ILE A 195       9.339   6.647  23.953  1.00 78.70           C
ATOM   2880  O   ILE A 195       8.173   6.365  24.224  1.00 78.70           O
ATOM   2881  HA  ILE A 195      11.427   6.404  24.364  1.00 78.70           H
ATOM   2882  CB  ILE A 195      10.630   4.444  24.163  1.00 78.70           C
ATOM   2883  HB  ILE A 195       9.732   3.906  24.467  1.00 78.70           H
ATOM   2884  CG1 ILE A 195      11.818   3.763  24.845  1.00 78.70           C
ATOM   2885 1HG1 ILE A 195      12.742   4.270  24.566  1.00 78.70           H
ATOM   2886 2HG1 ILE A 195      11.720   3.851  25.927  1.00 78.70           H
ATOM   2887  CG2 ILE A 195      10.716   4.354  22.638  1.00 78.70           C
ATOM   2888 1HG2 ILE A 195       9.813   4.776  22.197  1.00 78.70           H
ATOM   2889 2HG2 ILE A 195      11.585   4.911  22.289  1.00 78.70           H
ATOM   2890 3HG2 ILE A 195      10.811   3.309  22.340  1.00 78.70           H
ATOM   2891  CD1 ILE A 195      11.902   2.286  24.454  1.00 78.70           C
ATOM   2892 1HD1 ILE A 195      10.987   1.777  24.757  1.00 78.70           H
ATOM   2893 2HD1 ILE A 195      12.024   2.203  23.374  1.00 78.70           H
ATOM   2894 3HD1 ILE A 195      12.755   1.826  24.953  1.00 78.70           H
ATOM   2895  HN  ILE A 195       9.635   5.371  26.441  1.00 78.70           H
ATOM   2896  N   ALA A 196       9.703   7.588  23.093  1.00 89.54           N
ATOM   2897  CA  ALA A 196       8.713   8.323  22.325  1.00 89.54           C
ATOM   2898  C   ALA A 196       8.306   7.498  21.103  1.00 89.54           C
ATOM   2899  O   ALA A 196       9.161   7.034  20.350  1.00 89.54           O
ATOM   2900  HA  ALA A 196       7.840   8.468  22.962  1.00 89.54           H
ATOM   2901  CB  ALA A 196       9.277   9.693  21.943  1.00 89.54           C
ATOM   2902 1HB  ALA A 196       9.522  10.250  22.847  1.00 89.54           H
ATOM   2903 2HB  ALA A 196      10.177   9.560  21.342  1.00 89.54           H
ATOM   2904 3HB  ALA A 196       8.534  10.244  21.367  1.00 89.54           H
ATOM   2905  HN  ALA A 196      10.652   7.849  22.919  1.00 89.54           H
ATOM   2906  N   ILE A 197       7.000   7.339  20.943  1.00 85.06           N
ATOM   2907  CA  ILE A 197       6.472   6.518  19.867  1.00 85.06           C
ATOM   2908  C   ILE A 197       5.383   7.295  19.125  1.00 85.06           C
ATOM   2909  O   ILE A 197       4.481   7.854  19.747  1.00 85.06           O
ATOM   2910  HA  ILE A 197       7.290   6.322  19.174  1.00 85.06           H
ATOM   2911  CB  ILE A 197       6.003   5.165  20.407  1.00 85.06           C
ATOM   2912  HB  ILE A 197       5.160   5.338  21.076  1.00 85.06           H
ATOM   2913  CG1 ILE A 197       7.103   4.492  21.230  1.00 85.06           C
ATOM   2914 1HG1 ILE A 197       7.981   4.328  20.605  1.00 85.06           H
ATOM   2915 2HG1 ILE A 197       7.409   5.151  22.043  1.00 85.06           H
ATOM   2916  CG2 ILE A 197       5.503   4.267  19.274  1.00 85.06           C
ATOM   2917 1HG2 ILE A 197       4.667   4.750  18.768  1.00 85.06           H
ATOM   2918 2HG2 ILE A 197       6.310   4.098  18.561  1.00 85.06           H
ATOM   2919 3HG2 ILE A 197       5.176   3.312  19.685  1.00 85.06           H
ATOM   2920  CD1 ILE A 197       6.620   3.157  21.801  1.00 85.06           C
ATOM   2921 1HD1 ILE A 197       5.757   3.328  22.445  1.00 85.06           H
ATOM   2922 2HD1 ILE A 197       6.339   2.493  20.985  1.00 85.06           H
ATOM   2923 3HD1 ILE A 197       7.422   2.700  22.382  1.00 85.06           H
ATOM   2924  HN  ILE A 197       6.310   7.760  21.532  1.00 85.06           H
ATOM   2925  N   CYS A 198       5.504   7.306  17.806  1.00 90.79           N
ATOM   2926  CA  CYS A 198       4.456   7.858  16.963  1.00 90.79           C
ATOM   2927  C   CYS A 198       3.422   6.761  16.702  1.00 90.79           C
ATOM   2928  O   CYS A 198       3.694   5.807  15.974  1.00 90.79           O
ATOM   2929  HA  CYS A 198       4.011   8.685  17.517  1.00 90.79           H
ATOM   2930  CB  CYS A 198       5.020   8.432  15.662  1.00 90.79           C
ATOM   2931 1HB  CYS A 198       5.605   9.328  15.874  1.00 90.79           H
ATOM   2932 2HB  CYS A 198       5.695   7.713  15.200  1.00 90.79           H
ATOM   2933  SG  CYS A 198       3.655   8.835  14.512  1.00 90.79           S
ATOM   2934  HN  CYS A 198       6.297   6.948  17.313  1.00 90.79           H
ATOM   2935  N   THR A 199       2.257   6.933  17.310  1.00 88.78           N
ATOM   2936  CA  THR A 199       1.191   5.956  17.173  1.00 88.78           C
ATOM   2937  C   THR A 199      -0.163   6.658  17.047  1.00 88.78           C
ATOM   2938  O   THR A 199      -0.268   7.859  17.292  1.00 88.78           O
ATOM   2939  HA  THR A 199       1.350   5.400  16.249  1.00 88.78           H
ATOM   2940  CB  THR A 199       1.270   4.999  18.364  1.00 88.78           C
ATOM   2941  HB  THR A 199       2.298   4.679  18.539  1.00 88.78           H
ATOM   2942  OG1 THR A 199       0.351   3.960  18.037  1.00 88.78           O
ATOM   2943  HG1 THR A 199       0.501   3.170  18.632  1.00 88.78           H
ATOM   2944  CG2 THR A 199       0.702   5.611  19.646  1.00 88.78           C
ATOM   2945 1HG2 THR A 199      -0.346   5.868  19.492  1.00 88.78           H
ATOM   2946 2HG2 THR A 199       1.263   6.510  19.900  1.00 88.78           H
ATOM   2947 3HG2 THR A 199       0.783   4.890  20.460  1.00 88.78           H
ATOM   2948  HN  THR A 199       2.038   7.720  17.886  1.00 88.78           H
ATOM   2949  N   MET A 200      -1.164   5.879  16.666  1.00 87.63           N
ATOM   2950  CA  MET A 200      -2.542   6.328  16.768  1.00 87.63           C
ATOM   2951  C   MET A 200      -3.119   6.018  18.150  1.00 87.63           C
ATOM   2952  O   MET A 200      -2.962   4.909  18.658  1.00 87.63           O
ATOM   2953  HA  MET A 200      -2.512   7.407  16.613  1.00 87.63           H
ATOM   2954  CB  MET A 200      -3.386   5.636  15.695  1.00 87.63           C
ATOM   2955 1HB  MET A 200      -3.258   4.556  15.768  1.00 87.63           H
ATOM   2956 2HB  MET A 200      -4.442   5.844  15.868  1.00 87.63           H
ATOM   2957  CG  MET A 200      -2.989   6.109  14.296  1.00 87.63           C
ATOM   2958 1HG  MET A 200      -3.048   7.196  14.240  1.00 87.63           H
ATOM   2959 2HG  MET A 200      -1.954   5.834  14.090  1.00 87.63           H
ATOM   2960  SD  MET A 200      -4.067   5.377  13.075  1.00 87.63           S
ATOM   2961  CE  MET A 200      -5.594   6.212  13.471  1.00 87.63           C
ATOM   2962 1HE  MET A 200      -5.875   5.989  14.500  1.00 87.63           H
ATOM   2963 2HE  MET A 200      -5.461   7.287  13.356  1.00 87.63           H
ATOM   2964 3HE  MET A 200      -6.381   5.869  12.798  1.00 87.63           H
ATOM   2965  HN  MET A 200      -1.046   4.958  16.293  1.00 87.63           H
ATOM   2966  N   VAL A 201      -3.776   7.018  18.721  1.00 90.08           N
ATOM   2967  CA  VAL A 201      -4.463   6.836  19.988  1.00 90.08           C
ATOM   2968  C   VAL A 201      -5.947   7.160  19.809  1.00 90.08           C
ATOM   2969  O   VAL A 201      -6.300   8.270  19.414  1.00 90.08           O
ATOM   2970  HA  VAL A 201      -4.364   5.787  20.268  1.00 90.08           H
ATOM   2971  CB  VAL A 201      -3.792   7.681  21.073  1.00 90.08           C
ATOM   2972  HB  VAL A 201      -3.900   8.730  20.795  1.00 90.08           H
ATOM   2973  CG1 VAL A 201      -4.477   7.480  22.426  1.00 90.08           C
ATOM   2974 1HG1 VAL A 201      -5.524   7.775  22.350  1.00 90.08           H
ATOM   2975 2HG1 VAL A 201      -4.415   6.430  22.712  1.00 90.08           H
ATOM   2976 3HG1 VAL A 201      -3.981   8.093  23.179  1.00 90.08           H
ATOM   2977  CG2 VAL A 201      -2.297   7.371  21.164  1.00 90.08           C
ATOM   2978 1HG2 VAL A 201      -2.159   6.317  21.407  1.00 90.08           H
ATOM   2979 2HG2 VAL A 201      -1.821   7.588  20.207  1.00 90.08           H
ATOM   2980 3HG2 VAL A 201      -1.845   7.985  21.942  1.00 90.08           H
ATOM   2981  HN  VAL A 201      -3.842   7.937  18.332  1.00 90.08           H
ATOM   2982  N   TYR A 202      -6.777   6.172  20.110  1.00 89.82           N
ATOM   2983  CA  TYR A 202      -8.211   6.316  19.925  1.00 89.82           C
ATOM   2984  C   TYR A 202      -8.886   6.785  21.215  1.00 89.82           C
ATOM   2985  O   TYR A 202      -8.499   6.372  22.307  1.00 89.82           O
ATOM   2986  HA  TYR A 202      -8.376   7.060  19.146  1.00 89.82           H
ATOM   2987  CB  TYR A 202      -8.732   4.922  19.568  1.00 89.82           C
ATOM   2988 1HB  TYR A 202      -8.465   4.230  20.367  1.00 89.82           H
ATOM   2989 2HB  TYR A 202      -9.820   4.953  19.523  1.00 89.82           H
ATOM   2990  CG  TYR A 202      -8.196   4.378  18.242  1.00 89.82           C
ATOM   2991  CD1 TYR A 202      -8.837   4.688  17.060  1.00 89.82           C
ATOM   2992  HD1 TYR A 202      -9.725   5.320  17.071  1.00 89.82           H
ATOM   2993  CD2 TYR A 202      -7.072   3.577  18.229  1.00 89.82           C
ATOM   2994  HD2 TYR A 202      -6.566   3.332  19.163  1.00 89.82           H
ATOM   2995  CE1 TYR A 202      -8.333   4.175  15.812  1.00 89.82           C
ATOM   2996  HE1 TYR A 202      -8.829   4.412  14.871  1.00 89.82           H
ATOM   2997  CE2 TYR A 202      -6.568   3.065  16.981  1.00 89.82           C
ATOM   2998  HE2 TYR A 202      -5.681   2.431  16.956  1.00 89.82           H
ATOM   2999  CZ  TYR A 202      -7.223   3.389  15.834  1.00 89.82           C
ATOM   3000  OH  TYR A 202      -6.747   2.906  14.656  1.00 89.82           O
ATOM   3001  HH  TYR A 202      -7.321   3.221  13.900  1.00 89.82           H
ATOM   3002  HN  TYR A 202      -6.484   5.287  20.472  1.00 89.82           H
ATOM   3003  N   PRO A 203      -9.902   7.652  21.114  1.00 83.57           N
ATOM   3004  CA  PRO A 203     -10.543   8.206  22.309  1.00 83.57           C
ATOM   3005  C   PRO A 203     -11.331   7.158  23.079  1.00 83.57           C
ATOM   3006  O   PRO A 203     -11.827   6.196  22.495  1.00 83.57           O
ATOM   3007  HA  PRO A 203      -9.789   8.565  23.009  1.00 83.57           H
ATOM   3008  CB  PRO A 203     -11.452   9.306  21.757  1.00 83.57           C
ATOM   3009 1HB  PRO A 203     -12.356   9.418  22.355  1.00 83.57           H
ATOM   3010 2HB  PRO A 203     -10.952  10.274  21.752  1.00 83.57           H
ATOM   3011  CG  PRO A 203     -11.767   8.841  20.364  1.00 83.57           C
ATOM   3012 1HG  PRO A 203     -12.609   8.149  20.360  1.00 83.57           H
ATOM   3013 2HG  PRO A 203     -12.039   9.678  19.721  1.00 83.57           H
ATOM   3014  CD  PRO A 203     -10.515   8.170  19.878  1.00 83.57           C
ATOM   3015 1HD  PRO A 203     -10.737   7.368  19.173  1.00 83.57           H
ATOM   3016 2HD  PRO A 203      -9.856   8.872  19.366  1.00 83.57           H
ATOM   3017  N   SER A 204     -11.425   7.374  24.383  1.00 74.99           N
ATOM   3018  CA  SER A 204     -11.696   6.284  25.305  1.00 74.99           C
ATOM   3019  C   SER A 204     -13.059   5.663  24.995  1.00 74.99           C
ATOM   3020  O   SER A 204     -13.213   4.443  25.036  1.00 74.99           O
ATOM   3021  HA  SER A 204     -10.898   5.560  25.138  1.00 74.99           H
ATOM   3022  CB  SER A 204     -11.650   6.766  26.756  1.00 74.99           C
ATOM   3023 1HB  SER A 204     -11.980   5.964  27.415  1.00 74.99           H
ATOM   3024 2HB  SER A 204     -10.620   6.998  27.029  1.00 74.99           H
ATOM   3025  OG  SER A 204     -12.465   7.916  26.963  1.00 74.99           O
ATOM   3026  HG  SER A 204     -13.420   7.642  27.082  1.00 74.99           H
ATOM   3027  HN  SER A 204     -11.320   8.273  24.810  1.00 74.99           H
ATOM   3028  N   ASP A 205     -14.014   6.530  24.692  1.00 67.94           N
ATOM   3029  CA  ASP A 205     -15.416   6.188  24.858  1.00 67.94           C
ATOM   3030  C   ASP A 205     -15.785   5.075  23.875  1.00 67.94           C
ATOM   3031  O   ASP A 205     -16.466   4.118  24.242  1.00 67.94           O
ATOM   3032  HA  ASP A 205     -15.513   5.875  25.898  1.00 67.94           H
ATOM   3033  CB  ASP A 205     -16.315   7.392  24.569  1.00 67.94           C
ATOM   3034 1HB  ASP A 205     -16.089   7.789  23.579  1.00 67.94           H
ATOM   3035 2HB  ASP A 205     -17.358   7.076  24.555  1.00 67.94           H
ATOM   3036  CG  ASP A 205     -16.122   8.486  25.621  1.00 67.94           C
ATOM   3037  OD1 ASP A 205     -15.419   8.200  26.614  1.00 67.94           O
ATOM   3038  OD2 ASP A 205     -16.681   9.583  25.407  1.00 67.94           O
ATOM   3039  HN  ASP A 205     -13.842   7.450  24.339  1.00 67.94           H
ATOM   3040  N   GLU A 206     -15.320   5.237  22.645  1.00 71.39           N
ATOM   3041  CA  GLU A 206     -15.638   4.287  21.593  1.00 71.39           C
ATOM   3042  C   GLU A 206     -14.356   3.788  20.923  1.00 71.39           C
ATOM   3043  O   GLU A 206     -14.367   3.421  19.749  1.00 71.39           O
ATOM   3044  HA  GLU A 206     -16.140   3.458  22.094  1.00 71.39           H
ATOM   3045  CB  GLU A 206     -16.589   4.903  20.566  1.00 71.39           C
ATOM   3046 1HB  GLU A 206     -16.176   5.844  20.201  1.00 71.39           H
ATOM   3047 2HB  GLU A 206     -16.790   4.184  19.773  1.00 71.39           H
ATOM   3048  CG  GLU A 206     -17.942   5.234  21.201  1.00 71.39           C
ATOM   3049 1HG  GLU A 206     -18.111   4.587  22.063  1.00 71.39           H
ATOM   3050 2HG  GLU A 206     -17.934   6.260  21.569  1.00 71.39           H
ATOM   3051  CD  GLU A 206     -19.079   5.056  20.193  1.00 71.39           C
ATOM   3052  OE1 GLU A 206     -20.062   4.378  20.560  1.00 71.39           O
ATOM   3053  OE2 GLU A 206     -18.939   5.603  19.078  1.00 71.39           O
ATOM   3054  HN  GLU A 206     -14.736   5.999  22.364  1.00 71.39           H
ATOM   3055  N   SER A 207     -13.281   3.792  21.697  1.00 84.53           N
ATOM   3056  CA  SER A 207     -11.963   3.519  21.150  1.00 84.53           C
ATOM   3057  C   SER A 207     -11.981   2.199  20.376  1.00 84.53           C
ATOM   3058  O   SER A 207     -11.454   2.118  19.268  1.00 84.53           O
ATOM   3059  HA  SER A 207     -11.751   4.353  20.480  1.00 84.53           H
ATOM   3060  CB  SER A 207     -10.906   3.473  22.255  1.00 84.53           C
ATOM   3061 1HB  SER A 207      -9.952   3.158  21.832  1.00 84.53           H
ATOM   3062 2HB  SER A 207     -10.760   4.474  22.660  1.00 84.53           H
ATOM   3063  OG  SER A 207     -11.273   2.585  23.308  1.00 84.53           O
ATOM   3064  HG  SER A 207     -11.639   3.104  24.081  1.00 84.53           H
ATOM   3065  HN  SER A 207     -13.300   3.977  22.680  1.00 84.53           H
ATOM   3066  N   THR A 208     -12.592   1.198  20.992  1.00 84.62           N
ATOM   3067  CA  THR A 208     -12.582  -0.143  20.432  1.00 84.62           C
ATOM   3068  C   THR A 208     -13.312  -0.164  19.087  1.00 84.62           C
ATOM   3069  O   THR A 208     -12.825  -0.748  18.121  1.00 84.62           O
ATOM   3070  HA  THR A 208     -11.548  -0.426  20.238  1.00 84.62           H
ATOM   3071  CB  THR A 208     -13.187  -1.093  21.467  1.00 84.62           C
ATOM   3072  HB  THR A 208     -14.260  -0.929  21.565  1.00 84.62           H
ATOM   3073  OG1 THR A 208     -12.419  -0.858  22.644  1.00 84.62           O
ATOM   3074  HG1 THR A 208     -11.458  -1.074  22.474  1.00 84.62           H
ATOM   3075  CG2 THR A 208     -12.923  -2.563  21.138  1.00 84.62           C
ATOM   3076 1HG2 THR A 208     -11.848  -2.741  21.106  1.00 84.62           H
ATOM   3077 2HG2 THR A 208     -13.360  -2.802  20.168  1.00 84.62           H
ATOM   3078 3HG2 THR A 208     -13.374  -3.194  21.904  1.00 84.62           H
ATOM   3079  HN  THR A 208     -13.087   1.291  21.856  1.00 84.62           H
ATOM   3080  N   LYS A 209     -14.470   0.479  19.069  1.00 80.91           N
ATOM   3081  CA  LYS A 209     -15.294   0.503  17.872  1.00 80.91           C
ATOM   3082  C   LYS A 209     -14.525   1.190  16.742  1.00 80.91           C
ATOM   3083  O   LYS A 209     -14.510   0.705  15.612  1.00 80.91           O
ATOM   3084  HA  LYS A 209     -15.481  -0.531  17.583  1.00 80.91           H
ATOM   3085  CB  LYS A 209     -16.652   1.143  18.169  1.00 80.91           C
ATOM   3086 1HB  LYS A 209     -16.505   2.121  18.627  1.00 80.91           H
ATOM   3087 2HB  LYS A 209     -17.193   1.306  17.237  1.00 80.91           H
ATOM   3088  CG  LYS A 209     -17.483   0.258  19.100  1.00 80.91           C
ATOM   3089 1HG  LYS A 209     -17.556  -0.747  18.683  1.00 80.91           H
ATOM   3090 2HG  LYS A 209     -16.984   0.168  20.064  1.00 80.91           H
ATOM   3091  CD  LYS A 209     -18.886   0.836  19.297  1.00 80.91           C
ATOM   3092 1HD  LYS A 209     -18.817   1.902  19.514  1.00 80.91           H
ATOM   3093 2HD  LYS A 209     -19.459   0.735  18.375  1.00 80.91           H
ATOM   3094  CE  LYS A 209     -19.617   0.125  20.438  1.00 80.91           C
ATOM   3095 1HE  LYS A 209     -19.929  -0.868  20.114  1.00 80.91           H
ATOM   3096 2HE  LYS A 209     -18.940  -0.013  21.281  1.00 80.91           H
ATOM   3097  NZ  LYS A 209     -20.797   0.908  20.865  1.00 80.91           N
ATOM   3098 1HZ  LYS A 209     -21.252   0.438  21.641  1.00 80.91           H
ATOM   3099 2HZ  LYS A 209     -20.502   1.833  21.157  1.00 80.91           H
ATOM   3100 3HZ  LYS A 209     -21.447   0.989  20.091  1.00 80.91           H
ATOM   3101  HN  LYS A 209     -14.846   0.977  19.851  1.00 80.91           H
ATOM   3102  N   LEU A 210     -13.903   2.308  17.087  1.00 87.99           N
ATOM   3103  CA  LEU A 210     -13.247   3.138  16.090  1.00 87.99           C
ATOM   3104  C   LEU A 210     -12.100   2.350  15.453  1.00 87.99           C
ATOM   3105  O   LEU A 210     -11.977   2.307  14.230  1.00 87.99           O
ATOM   3106  HA  LEU A 210     -13.982   3.363  15.318  1.00 87.99           H
ATOM   3107  CB  LEU A 210     -12.812   4.470  16.704  1.00 87.99           C
ATOM   3108 1HB  LEU A 210     -13.655   4.886  17.256  1.00 87.99           H
ATOM   3109 2HB  LEU A 210     -12.023   4.272  17.429  1.00 87.99           H
ATOM   3110  CG  LEU A 210     -12.309   5.529  15.721  1.00 87.99           C
ATOM   3111  HG  LEU A 210     -11.502   5.093  15.132  1.00 87.99           H
ATOM   3112  CD1 LEU A 210     -13.413   5.937  14.743  1.00 87.99           C
ATOM   3113 1HD1 LEU A 210     -13.739   5.063  14.179  1.00 87.99           H
ATOM   3114 2HD1 LEU A 210     -14.256   6.347  15.298  1.00 87.99           H
ATOM   3115 3HD1 LEU A 210     -13.028   6.690  14.055  1.00 87.99           H
ATOM   3116  CD2 LEU A 210     -11.727   6.733  16.463  1.00 87.99           C
ATOM   3117 1HD2 LEU A 210     -12.497   7.179  17.093  1.00 87.99           H
ATOM   3118 2HD2 LEU A 210     -10.892   6.409  17.084  1.00 87.99           H
ATOM   3119 3HD2 LEU A 210     -11.377   7.471  15.741  1.00 87.99           H
ATOM   3120  HN  LEU A 210     -13.844   2.649  18.025  1.00 87.99           H
ATOM   3121  N   LYS A 211     -11.290   1.747  16.311  1.00 92.08           N
ATOM   3122  CA  LYS A 211     -10.161   0.960  15.846  1.00 92.08           C
ATOM   3123  C   LYS A 211     -10.661  -0.132  14.899  1.00 92.08           C
ATOM   3124  O   LYS A 211     -10.138  -0.290  13.797  1.00 92.08           O
ATOM   3125  HA  LYS A 211      -9.505   1.628  15.288  1.00 92.08           H
ATOM   3126  CB  LYS A 211      -9.357   0.424  17.033  1.00 92.08           C
ATOM   3127 1HB  LYS A 211      -8.979   1.257  17.627  1.00 92.08           H
ATOM   3128 2HB  LYS A 211     -10.008  -0.160  17.684  1.00 92.08           H
ATOM   3129  CG  LYS A 211      -8.190  -0.443  16.558  1.00 92.08           C
ATOM   3130 1HG  LYS A 211      -8.572  -1.362  16.113  1.00 92.08           H
ATOM   3131 2HG  LYS A 211      -7.636   0.081  15.780  1.00 92.08           H
ATOM   3132  CD  LYS A 211      -7.252  -0.783  17.718  1.00 92.08           C
ATOM   3133 1HD  LYS A 211      -6.893   0.135  18.182  1.00 92.08           H
ATOM   3134 2HD  LYS A 211      -7.799  -1.334  18.483  1.00 92.08           H
ATOM   3135  CE  LYS A 211      -6.063  -1.616  17.235  1.00 92.08           C
ATOM   3136 1HE  LYS A 211      -6.414  -2.573  16.849  1.00 92.08           H
ATOM   3137 2HE  LYS A 211      -5.563  -1.104  16.413  1.00 92.08           H
ATOM   3138  NZ  LYS A 211      -5.106  -1.842  18.341  1.00 92.08           N
ATOM   3139 1HZ  LYS A 211      -4.383  -2.485  18.037  1.00 92.08           H
ATOM   3140 2HZ  LYS A 211      -4.683  -0.960  18.608  1.00 92.08           H
ATOM   3141 3HZ  LYS A 211      -5.595  -2.237  19.137  1.00 92.08           H
ATOM   3142  HN  LYS A 211     -11.396   1.790  17.304  1.00 92.08           H
ATOM   3143  N   SER A 212     -11.667  -0.858  15.363  1.00 90.03           N
ATOM   3144  CA  SER A 212     -12.191  -1.983  14.606  1.00 90.03           C
ATOM   3145  C   SER A 212     -12.677  -1.509  13.235  1.00 90.03           C
ATOM   3146  O   SER A 212     -12.432  -2.166  12.224  1.00 90.03           O
ATOM   3147  HA  SER A 212     -11.354  -2.672  14.498  1.00 90.03           H
ATOM   3148  CB  SER A 212     -13.327  -2.675  15.362  1.00 90.03           C
ATOM   3149 1HB  SER A 212     -12.989  -2.935  16.365  1.00 90.03           H
ATOM   3150 2HB  SER A 212     -14.161  -1.983  15.476  1.00 90.03           H
ATOM   3151  OG  SER A 212     -13.774  -3.851  14.693  1.00 90.03           O
ATOM   3152  HG  SER A 212     -13.008  -4.478  14.553  1.00 90.03           H
ATOM   3153  HN  SER A 212     -12.122  -0.690  16.238  1.00 90.03           H
ATOM   3154  N   ALA A 213     -13.357  -0.372  13.244  1.00 93.27           N
ATOM   3155  CA  ALA A 213     -13.911   0.179  12.019  1.00 93.27           C
ATOM   3156  C   ALA A 213     -12.771   0.532  11.062  1.00 93.27           C
ATOM   3157  O   ALA A 213     -12.823   0.199   9.879  1.00 93.27           O
ATOM   3158  HA  ALA A 213     -14.533  -0.590  11.561  1.00 93.27           H
ATOM   3159  CB  ALA A 213     -14.788   1.388  12.353  1.00 93.27           C
ATOM   3160 1HB  ALA A 213     -15.599   1.077  13.011  1.00 93.27           H
ATOM   3161 2HB  ALA A 213     -14.185   2.146  12.852  1.00 93.27           H
ATOM   3162 3HB  ALA A 213     -15.203   1.800  11.433  1.00 93.27           H
ATOM   3163  HN  ALA A 213     -13.531   0.169  14.067  1.00 93.27           H
ATOM   3164  N   VAL A 214     -11.767   1.201  11.610  1.00 91.45           N
ATOM   3165  CA  VAL A 214     -10.652   1.670  10.804  1.00 91.45           C
ATOM   3166  C   VAL A 214      -9.961   0.471  10.152  1.00 91.45           C
ATOM   3167  O   VAL A 214      -9.630   0.510   8.968  1.00 91.45           O
ATOM   3168  HA  VAL A 214     -11.058   2.310  10.021  1.00 91.45           H
ATOM   3169  CB  VAL A 214      -9.706   2.513  11.661  1.00 91.45           C
ATOM   3170  HB  VAL A 214      -9.462   1.938  12.555  1.00 91.45           H
ATOM   3171  CG1 VAL A 214      -8.400   2.799  10.916  1.00 91.45           C
ATOM   3172 1HG1 VAL A 214      -7.907   1.858  10.673  1.00 91.45           H
ATOM   3173 2HG1 VAL A 214      -8.618   3.343   9.998  1.00 91.45           H
ATOM   3174 3HG1 VAL A 214      -7.746   3.399  11.548  1.00 91.45           H
ATOM   3175  CG2 VAL A 214     -10.379   3.812  12.106  1.00 91.45           C
ATOM   3176 1HG2 VAL A 214     -10.666   4.392  11.229  1.00 91.45           H
ATOM   3177 2HG2 VAL A 214     -11.267   3.579  12.693  1.00 91.45           H
ATOM   3178 3HG2 VAL A 214      -9.684   4.392  12.714  1.00 91.45           H
ATOM   3179  HN  VAL A 214     -11.708   1.424  12.583  1.00 91.45           H
ATOM   3180  N   LEU A 215      -9.763  -0.565  10.953  1.00 90.92           N
ATOM   3181  CA  LEU A 215      -9.043  -1.740  10.492  1.00 90.92           C
ATOM   3182  C   LEU A 215      -9.872  -2.455   9.424  1.00 90.92           C
ATOM   3183  O   LEU A 215      -9.341  -2.869   8.395  1.00 90.92           O
ATOM   3184  HA  LEU A 215      -8.114  -1.397  10.036  1.00 90.92           H
ATOM   3185  CB  LEU A 215      -8.662  -2.633  11.675  1.00 90.92           C
ATOM   3186 1HB  LEU A 215      -9.554  -2.804  12.278  1.00 90.92           H
ATOM   3187 2HB  LEU A 215      -8.350  -3.603  11.287  1.00 90.92           H
ATOM   3188  CG  LEU A 215      -7.557  -2.101  12.589  1.00 90.92           C
ATOM   3189  HG  LEU A 215      -7.890  -1.154  13.012  1.00 90.92           H
ATOM   3190  CD1 LEU A 215      -7.306  -3.055  13.759  1.00 90.92           C
ATOM   3191 1HD1 LEU A 215      -8.220  -3.163  14.342  1.00 90.92           H
ATOM   3192 2HD1 LEU A 215      -7.003  -4.029  13.375  1.00 90.92           H
ATOM   3193 3HD1 LEU A 215      -6.516  -2.653  14.393  1.00 90.92           H
ATOM   3194  CD2 LEU A 215      -6.279  -1.818  11.796  1.00 90.92           C
ATOM   3195 1HD2 LEU A 215      -5.931  -2.738  11.327  1.00 90.92           H
ATOM   3196 2HD2 LEU A 215      -6.486  -1.073  11.028  1.00 90.92           H
ATOM   3197 3HD2 LEU A 215      -5.510  -1.441  12.470  1.00 90.92           H
ATOM   3198  HN  LEU A 215     -10.084  -0.611  11.899  1.00 90.92           H
ATOM   3199  N   THR A 216     -11.161  -2.578   9.704  1.00 90.49           N
ATOM   3200  CA  THR A 216     -12.062  -3.270   8.799  1.00 90.49           C
ATOM   3201  C   THR A 216     -12.065  -2.591   7.428  1.00 90.49           C
ATOM   3202  O   THR A 216     -12.000  -3.262   6.399  1.00 90.49           O
ATOM   3203  HA  THR A 216     -11.689  -4.284   8.652  1.00 90.49           H
ATOM   3204  CB  THR A 216     -13.443  -3.323   9.454  1.00 90.49           C
ATOM   3205  HB  THR A 216     -13.848  -2.320   9.589  1.00 90.49           H
ATOM   3206  OG1 THR A 216     -13.232  -4.067  10.651  1.00 90.49           O
ATOM   3207  HG1 THR A 216     -13.158  -3.446  11.431  1.00 90.49           H
ATOM   3208  CG2 THR A 216     -14.437  -4.172   8.658  1.00 90.49           C
ATOM   3209 1HG2 THR A 216     -14.063  -5.193   8.582  1.00 90.49           H
ATOM   3210 2HG2 THR A 216     -14.555  -3.752   7.659  1.00 90.49           H
ATOM   3211 3HG2 THR A 216     -15.401  -4.175   9.167  1.00 90.49           H
ATOM   3212  HN  THR A 216     -11.590  -2.215  10.532  1.00 90.49           H
ATOM   3213  N   LEU A 217     -12.142  -1.269   7.458  1.00 87.68           N
ATOM   3214  CA  LEU A 217     -12.169  -0.492   6.230  1.00 87.68           C
ATOM   3215  C   LEU A 217     -10.882  -0.746   5.443  1.00 87.68           C
ATOM   3216  O   LEU A 217     -10.912  -0.867   4.219  1.00 87.68           O
ATOM   3217  HA  LEU A 217     -13.012  -0.848   5.637  1.00 87.68           H
ATOM   3218  CB  LEU A 217     -12.421   0.985   6.536  1.00 87.68           C
ATOM   3219 1HB  LEU A 217     -13.184   1.050   7.312  1.00 87.68           H
ATOM   3220 2HB  LEU A 217     -11.508   1.411   6.950  1.00 87.68           H
ATOM   3221  CG  LEU A 217     -12.863   1.849   5.353  1.00 87.68           C
ATOM   3222  HG  LEU A 217     -12.287   1.549   4.477  1.00 87.68           H
ATOM   3223  CD1 LEU A 217     -14.339   1.617   5.025  1.00 87.68           C
ATOM   3224 1HD1 LEU A 217     -14.494   0.569   4.769  1.00 87.68           H
ATOM   3225 2HD1 LEU A 217     -14.948   1.873   5.892  1.00 87.68           H
ATOM   3226 3HD1 LEU A 217     -14.627   2.243   4.180  1.00 87.68           H
ATOM   3227  CD2 LEU A 217     -12.558   3.327   5.609  1.00 87.68           C
ATOM   3228 1HD2 LEU A 217     -13.089   3.658   6.501  1.00 87.68           H
ATOM   3229 2HD2 LEU A 217     -11.486   3.456   5.755  1.00 87.68           H
ATOM   3230 3HD2 LEU A 217     -12.882   3.918   4.752  1.00 87.68           H
ATOM   3231  HN  LEU A 217     -12.185  -0.730   8.299  1.00 87.68           H
ATOM   3232  N   LYS A 218      -9.781  -0.819   6.177  1.00 85.15           N
ATOM   3233  CA  LYS A 218      -8.480  -1.007   5.558  1.00 85.15           C
ATOM   3234  C   LYS A 218      -8.464  -2.341   4.810  1.00 85.15           C
ATOM   3235  O   LYS A 218      -7.992  -2.416   3.677  1.00 85.15           O
ATOM   3236  HA  LYS A 218      -8.343  -0.204   4.834  1.00 85.15           H
ATOM   3237  CB  LYS A 218      -7.367  -0.872   6.600  1.00 85.15           C
ATOM   3238 1HB  LYS A 218      -7.494   0.058   7.155  1.00 85.15           H
ATOM   3239 2HB  LYS A 218      -7.439  -1.686   7.321  1.00 85.15           H
ATOM   3240  CG  LYS A 218      -5.989  -0.892   5.935  1.00 85.15           C
ATOM   3241 1HG  LYS A 218      -5.896  -1.780   5.310  1.00 85.15           H
ATOM   3242 2HG  LYS A 218      -5.885  -0.028   5.279  1.00 85.15           H
ATOM   3243  CD  LYS A 218      -4.875  -0.881   6.984  1.00 85.15           C
ATOM   3244 1HD  LYS A 218      -4.936   0.033   7.574  1.00 85.15           H
ATOM   3245 2HD  LYS A 218      -5.010  -1.715   7.672  1.00 85.15           H
ATOM   3246  CE  LYS A 218      -3.499  -0.976   6.322  1.00 85.15           C
ATOM   3247 1HE  LYS A 218      -3.485  -1.807   5.616  1.00 85.15           H
ATOM   3248 2HE  LYS A 218      -3.299  -0.069   5.751  1.00 85.15           H
ATOM   3249  NZ  LYS A 218      -2.445  -1.168   7.343  1.00 85.15           N
ATOM   3250 1HZ  LYS A 218      -1.607  -1.528   6.900  1.00 85.15           H
ATOM   3251 2HZ  LYS A 218      -2.238  -0.280   7.787  1.00 85.15           H
ATOM   3252 3HZ  LYS A 218      -2.768  -1.828   8.042  1.00 85.15           H
ATOM   3253  HN  LYS A 218      -9.769  -0.752   7.175  1.00 85.15           H
ATOM   3254  N   VAL A 219      -8.985  -3.362   5.475  1.00 89.68           N
ATOM   3255  CA  VAL A 219      -8.908  -4.715   4.949  1.00 89.68           C
ATOM   3256  C   VAL A 219      -9.813  -4.832   3.721  1.00 89.68           C
ATOM   3257  O   VAL A 219      -9.411  -5.390   2.701  1.00 89.68           O
ATOM   3258  HA  VAL A 219      -7.877  -4.891   4.643  1.00 89.68           H
ATOM   3259  CB  VAL A 219      -9.257  -5.723   6.046  1.00 89.68           C
ATOM   3260  HB  VAL A 219     -10.219  -5.437   6.471  1.00 89.68           H
ATOM   3261  CG1 VAL A 219      -9.398  -7.133   5.470  1.00 89.68           C
ATOM   3262 1HG1 VAL A 219     -10.191  -7.142   4.722  1.00 89.68           H
ATOM   3263 2HG1 VAL A 219      -8.458  -7.432   5.006  1.00 89.68           H
ATOM   3264 3HG1 VAL A 219      -9.645  -7.830   6.271  1.00 89.68           H
ATOM   3265  CG2 VAL A 219      -8.218  -5.691   7.170  1.00 89.68           C
ATOM   3266 1HG2 VAL A 219      -7.237  -5.940   6.765  1.00 89.68           H
ATOM   3267 2HG2 VAL A 219      -8.188  -4.694   7.608  1.00 89.68           H
ATOM   3268 3HG2 VAL A 219      -8.490  -6.417   7.936  1.00 89.68           H
ATOM   3269  HN  VAL A 219      -9.452  -3.277   6.355  1.00 89.68           H
ATOM   3270  N   ILE A 220     -11.017  -4.297   3.859  1.00 90.19           N
ATOM   3271  CA  ILE A 220     -12.021  -4.433   2.817  1.00 90.19           C
ATOM   3272  C   ILE A 220     -11.540  -3.714   1.555  1.00 90.19           C
ATOM   3273  O   ILE A 220     -11.416  -4.327   0.496  1.00 90.19           O
ATOM   3274  HA  ILE A 220     -12.117  -5.496   2.593  1.00 90.19           H
ATOM   3275  CB  ILE A 220     -13.383  -3.951   3.319  1.00 90.19           C
ATOM   3276  HB  ILE A 220     -13.250  -2.973   3.783  1.00 90.19           H
ATOM   3277  CG1 ILE A 220     -13.935  -4.889   4.394  1.00 90.19           C
ATOM   3278 1HG1 ILE A 220     -14.096  -5.880   3.969  1.00 90.19           H
ATOM   3279 2HG1 ILE A 220     -13.204  -5.001   5.195  1.00 90.19           H
ATOM   3280  CG2 ILE A 220     -14.363  -3.770   2.158  1.00 90.19           C
ATOM   3281 1HG2 ILE A 220     -13.966  -3.033   1.459  1.00 90.19           H
ATOM   3282 2HG2 ILE A 220     -14.497  -4.722   1.644  1.00 90.19           H
ATOM   3283 3HG2 ILE A 220     -15.323  -3.427   2.543  1.00 90.19           H
ATOM   3284  CD1 ILE A 220     -15.249  -4.354   4.966  1.00 90.19           C
ATOM   3285 1HD1 ILE A 220     -15.080  -3.374   5.412  1.00 90.19           H
ATOM   3286 2HD1 ILE A 220     -15.985  -4.267   4.167  1.00 90.19           H
ATOM   3287 3HD1 ILE A 220     -15.620  -5.040   5.728  1.00 90.19           H
ATOM   3288  HN  ILE A 220     -11.310  -3.779   4.663  1.00 90.19           H
ATOM   3289  N   LEU A 221     -11.283  -2.423   1.710  1.00 88.85           N
ATOM   3290  CA  LEU A 221     -10.981  -1.578   0.567  1.00 88.85           C
ATOM   3291  C   LEU A 221      -9.532  -1.811   0.134  1.00 88.85           C
ATOM   3292  O   LEU A 221      -9.180  -1.578  -1.021  1.00 88.85           O
ATOM   3293  HA  LEU A 221     -11.638  -1.883  -0.248  1.00 88.85           H
ATOM   3294  CB  LEU A 221     -11.301  -0.116   0.883  1.00 88.85           C
ATOM   3295 1HB  LEU A 221     -10.722   0.181   1.757  1.00 88.85           H
ATOM   3296 2HB  LEU A 221     -10.959   0.498   0.050  1.00 88.85           H
ATOM   3297  CG  LEU A 221     -12.773   0.207   1.147  1.00 88.85           C
ATOM   3298  HG  LEU A 221     -13.094  -0.357   2.023  1.00 88.85           H
ATOM   3299  CD1 LEU A 221     -12.960   1.691   1.470  1.00 88.85           C
ATOM   3300 1HD1 LEU A 221     -12.381   1.944   2.359  1.00 88.85           H
ATOM   3301 2HD1 LEU A 221     -12.615   2.292   0.629  1.00 88.85           H
ATOM   3302 3HD1 LEU A 221     -14.015   1.893   1.654  1.00 88.85           H
ATOM   3303  CD2 LEU A 221     -13.651  -0.239  -0.024  1.00 88.85           C
ATOM   3304 1HD2 LEU A 221     -13.337   0.278  -0.931  1.00 88.85           H
ATOM   3305 2HD2 LEU A 221     -13.549  -1.315  -0.165  1.00 88.85           H
ATOM   3306 3HD2 LEU A 221     -14.692   0.002   0.190  1.00 88.85           H
ATOM   3307  HN  LEU A 221     -11.278  -1.956   2.594  1.00 88.85           H
ATOM   3308  N   GLY A 222      -8.730  -2.268   1.085  1.00 87.32           N
ATOM   3309  CA  GLY A 222      -7.294  -2.341   0.881  1.00 87.32           C
ATOM   3310  C   GLY A 222      -6.910  -3.618   0.132  1.00 87.32           C
ATOM   3311  O   GLY A 222      -5.852  -3.681  -0.494  1.00 87.32           O
ATOM   3312 1HA  GLY A 222      -6.958  -1.470   0.319  1.00 87.32           H
ATOM   3313 2HA  GLY A 222      -6.784  -2.313   1.845  1.00 87.32           H
ATOM   3314  HN  GLY A 222      -9.047  -2.585   1.979  1.00 87.32           H
ATOM   3315  N   PHE A 223      -7.789  -4.605   0.220  1.00 81.47           N
ATOM   3316  CA  PHE A 223      -7.489  -5.925  -0.309  1.00 81.47           C
ATOM   3317  C   PHE A 223      -8.706  -6.522  -1.018  1.00 81.47           C
ATOM   3318  O   PHE A 223      -8.698  -6.691  -2.236  1.00 81.47           O
ATOM   3319  HA  PHE A 223      -6.675  -5.809  -1.024  1.00 81.47           H
ATOM   3320  CB  PHE A 223      -7.122  -6.811   0.883  1.00 81.47           C
ATOM   3321 1HB  PHE A 223      -6.344  -6.317   1.465  1.00 81.47           H
ATOM   3322 2HB  PHE A 223      -7.993  -6.908   1.532  1.00 81.47           H
ATOM   3323  CG  PHE A 223      -6.637  -8.209   0.493  1.00 81.47           C
ATOM   3324  CD1 PHE A 223      -7.382  -9.301   0.811  1.00 81.47           C
ATOM   3325  HD1 PHE A 223      -8.325  -9.181   1.344  1.00 81.47           H
ATOM   3326  CD2 PHE A 223      -5.459  -8.359  -0.171  1.00 81.47           C
ATOM   3327  HD2 PHE A 223      -4.862  -7.483  -0.426  1.00 81.47           H
ATOM   3328  CE1 PHE A 223      -6.931 -10.598   0.449  1.00 81.47           C
ATOM   3329  HE1 PHE A 223      -7.528 -11.473   0.704  1.00 81.47           H
ATOM   3330  CE2 PHE A 223      -5.009  -9.656  -0.533  1.00 81.47           C
ATOM   3331  HE2 PHE A 223      -4.065  -9.776  -1.066  1.00 81.47           H
ATOM   3332  CZ  PHE A 223      -5.754 -10.748  -0.215  1.00 81.47           C
ATOM   3333  HZ  PHE A 223      -5.408 -11.743  -0.493  1.00 81.47           H
ATOM   3334  HN  PHE A 223      -8.691  -4.514   0.642  1.00 81.47           H
ATOM   3335  N   PHE A 224      -9.724  -6.824  -0.225  1.00 84.19           N
ATOM   3336  CA  PHE A 224     -10.782  -7.713  -0.671  1.00 84.19           C
ATOM   3337  C   PHE A 224     -11.448  -7.179  -1.941  1.00 84.19           C
ATOM   3338  O   PHE A 224     -11.527  -7.881  -2.948  1.00 84.19           O
ATOM   3339  HA  PHE A 224     -10.325  -8.680  -0.882  1.00 84.19           H
ATOM   3340  CB  PHE A 224     -11.822  -7.770   0.450  1.00 84.19           C
ATOM   3341 1HB  PHE A 224     -11.870  -6.796   0.937  1.00 84.19           H
ATOM   3342 2HB  PHE A 224     -12.803  -7.957   0.013  1.00 84.19           H
ATOM   3343  CG  PHE A 224     -11.539  -8.839   1.507  1.00 84.19           C
ATOM   3344  CD1 PHE A 224     -11.825 -10.143   1.249  1.00 84.19           C
ATOM   3345  HD1 PHE A 224     -12.255 -10.427   0.289  1.00 84.19           H
ATOM   3346  CD2 PHE A 224     -11.001  -8.485   2.705  1.00 84.19           C
ATOM   3347  HD2 PHE A 224     -10.772  -7.439   2.912  1.00 84.19           H
ATOM   3348  CE1 PHE A 224     -11.562 -11.135   2.231  1.00 84.19           C
ATOM   3349  HE1 PHE A 224     -11.791 -12.180   2.024  1.00 84.19           H
ATOM   3350  CE2 PHE A 224     -10.738  -9.477   3.687  1.00 84.19           C
ATOM   3351  HE2 PHE A 224     -10.307  -9.193   4.647  1.00 84.19           H
ATOM   3352  CZ  PHE A 224     -11.024 -10.781   3.429  1.00 84.19           C
ATOM   3353  HZ  PHE A 224     -10.822 -11.542   4.182  1.00 84.19           H
ATOM   3354  HN  PHE A 224      -9.831  -6.473   0.706  1.00 84.19           H
ATOM   3355  N   LEU A 225     -11.910  -5.940  -1.852  1.00 88.96           N
ATOM   3356  CA  LEU A 225     -12.642  -5.334  -2.951  1.00 88.96           C
ATOM   3357  C   LEU A 225     -11.756  -5.313  -4.198  1.00 88.96           C
ATOM   3358  O   LEU A 225     -12.138  -5.836  -5.244  1.00 88.96           O
ATOM   3359  HA  LEU A 225     -13.508  -5.964  -3.154  1.00 88.96           H
ATOM   3360  CB  LEU A 225     -13.170  -3.956  -2.548  1.00 88.96           C
ATOM   3361 1HB  LEU A 225     -13.847  -4.081  -1.703  1.00 88.96           H
ATOM   3362 2HB  LEU A 225     -12.330  -3.356  -2.197  1.00 88.96           H
ATOM   3363  CG  LEU A 225     -13.901  -3.171  -3.640  1.00 88.96           C
ATOM   3364  HG  LEU A 225     -13.304  -3.218  -4.551  1.00 88.96           H
ATOM   3365  CD1 LEU A 225     -15.258  -3.804  -3.954  1.00 88.96           C
ATOM   3366 1HD1 LEU A 225     -15.110  -4.828  -4.299  1.00 88.96           H
ATOM   3367 2HD1 LEU A 225     -15.874  -3.808  -3.055  1.00 88.96           H
ATOM   3368 3HD1 LEU A 225     -15.756  -3.227  -4.733  1.00 88.96           H
ATOM   3369  CD2 LEU A 225     -14.031  -1.695  -3.260  1.00 88.96           C
ATOM   3370 1HD2 LEU A 225     -14.593  -1.607  -2.331  1.00 88.96           H
ATOM   3371 2HD2 LEU A 225     -13.038  -1.265  -3.126  1.00 88.96           H
ATOM   3372 3HD2 LEU A 225     -14.554  -1.161  -4.053  1.00 88.96           H
ATOM   3373  HN  LEU A 225     -11.791  -5.355  -1.050  1.00 88.96           H
ATOM   3374  N   PRO A 226     -10.563  -4.710  -4.112  1.00 90.26           N
ATOM   3375  CA  PRO A 226      -9.657  -4.662  -5.262  1.00 90.26           C
ATOM   3376  C   PRO A 226      -9.400  -6.039  -5.852  1.00 90.26           C
ATOM   3377  O   PRO A 226      -9.435  -6.214  -7.069  1.00 90.26           O
ATOM   3378  HA  PRO A 226     -10.107  -4.086  -6.070  1.00 90.26           H
ATOM   3379  CB  PRO A 226      -8.380  -4.041  -4.692  1.00 90.26           C
ATOM   3380 1HB  PRO A 226      -7.684  -4.804  -4.342  1.00 90.26           H
ATOM   3381 2HB  PRO A 226      -7.853  -3.449  -5.440  1.00 90.26           H
ATOM   3382  CG  PRO A 226      -8.889  -3.176  -3.545  1.00 90.26           C
ATOM   3383 1HG  PRO A 226      -8.101  -2.950  -2.828  1.00 90.26           H
ATOM   3384 2HG  PRO A 226      -9.267  -2.217  -3.899  1.00 90.26           H
ATOM   3385  CD  PRO A 226      -9.987  -4.033  -2.936  1.00 90.26           C
ATOM   3386 1HD  PRO A 226      -9.590  -4.748  -2.216  1.00 90.26           H
ATOM   3387 2HD  PRO A 226     -10.725  -3.429  -2.407  1.00 90.26           H
ATOM   3388  N   PHE A 227      -9.145  -6.990  -4.964  1.00 84.51           N
ATOM   3389  CA  PHE A 227      -8.741  -8.320  -5.387  1.00 84.51           C
ATOM   3390  C   PHE A 227      -9.841  -8.990  -6.214  1.00 84.51           C
ATOM   3391  O   PHE A 227      -9.568  -9.566  -7.265  1.00 84.51           O
ATOM   3392  HA  PHE A 227      -7.847  -8.206  -6.000  1.00 84.51           H
ATOM   3393  CB  PHE A 227      -8.502  -9.139  -4.118  1.00 84.51           C
ATOM   3394 1HB  PHE A 227      -7.761  -8.630  -3.502  1.00 84.51           H
ATOM   3395 2HB  PHE A 227      -9.426  -9.174  -3.541  1.00 84.51           H
ATOM   3396  CG  PHE A 227      -8.028 -10.570  -4.381  1.00 84.51           C
ATOM   3397  CD1 PHE A 227      -8.912 -11.602  -4.318  1.00 84.51           C
ATOM   3398  HD1 PHE A 227      -9.958 -11.409  -4.080  1.00 84.51           H
ATOM   3399  CD2 PHE A 227      -6.723 -10.811  -4.678  1.00 84.51           C
ATOM   3400  HD2 PHE A 227      -6.014  -9.984  -4.728  1.00 84.51           H
ATOM   3401  CE1 PHE A 227      -8.472 -12.930  -4.562  1.00 84.51           C
ATOM   3402  HE1 PHE A 227      -9.181 -13.756  -4.512  1.00 84.51           H
ATOM   3403  CE2 PHE A 227      -6.283 -12.138  -4.922  1.00 84.51           C
ATOM   3404  HE2 PHE A 227      -5.237 -12.331  -5.160  1.00 84.51           H
ATOM   3405  CZ  PHE A 227      -7.167 -13.170  -4.859  1.00 84.51           C
ATOM   3406  HZ  PHE A 227      -6.829 -14.189  -5.047  1.00 84.51           H
ATOM   3407  HN  PHE A 227      -9.212  -6.863  -3.975  1.00 84.51           H
ATOM   3408  N   VAL A 228     -11.061  -8.893  -5.706  1.00 92.05           N
ATOM   3409  CA  VAL A 228     -12.197  -9.517  -6.363  1.00 92.05           C
ATOM   3410  C   VAL A 228     -12.346  -8.939  -7.772  1.00 92.05           C
ATOM   3411  O   VAL A 228     -12.542  -9.681  -8.733  1.00 92.05           O
ATOM   3412  HA  VAL A 228     -11.986 -10.583  -6.442  1.00 92.05           H
ATOM   3413  CB  VAL A 228     -13.455  -9.343  -5.510  1.00 92.05           C
ATOM   3414  HB  VAL A 228     -13.552  -8.285  -5.267  1.00 92.05           H
ATOM   3415  CG1 VAL A 228     -14.705  -9.764  -6.285  1.00 92.05           C
ATOM   3416 1HG1 VAL A 228     -14.802  -9.149  -7.180  1.00 92.05           H
ATOM   3417 2HG1 VAL A 228     -14.619 -10.812  -6.572  1.00 92.05           H
ATOM   3418 3HG1 VAL A 228     -15.585  -9.631  -5.655  1.00 92.05           H
ATOM   3419  CG2 VAL A 228     -13.337 -10.119  -4.196  1.00 92.05           C
ATOM   3420 1HG2 VAL A 228     -13.204 -11.179  -4.410  1.00 92.05           H
ATOM   3421 2HG2 VAL A 228     -12.479  -9.751  -3.633  1.00 92.05           H
ATOM   3422 3HG2 VAL A 228     -14.245  -9.978  -3.609  1.00 92.05           H
ATOM   3423  HN  VAL A 228     -11.278  -8.400  -4.864  1.00 92.05           H
ATOM   3424  N   VAL A 229     -12.246  -7.620  -7.850  1.00 91.94           N
ATOM   3425  CA  VAL A 229     -12.427  -6.930  -9.116  1.00 91.94           C
ATOM   3426  C   VAL A 229     -11.350  -7.387 -10.100  1.00 91.94           C
ATOM   3427  O   VAL A 229     -11.647  -7.693 -11.254  1.00 91.94           O
ATOM   3428  HA  VAL A 229     -13.404  -7.213  -9.508  1.00 91.94           H
ATOM   3429  CB  VAL A 229     -12.428  -5.416  -8.890  1.00 91.94           C
ATOM   3430  HB  VAL A 229     -11.520  -5.158  -8.346  1.00 91.94           H
ATOM   3431  CG1 VAL A 229     -12.407  -4.664 -10.223  1.00 91.94           C
ATOM   3432 1HG1 VAL A 229     -11.509  -4.934 -10.778  1.00 91.94           H
ATOM   3433 2HG1 VAL A 229     -13.288  -4.931 -10.805  1.00 91.94           H
ATOM   3434 3HG1 VAL A 229     -12.407  -3.590 -10.033  1.00 91.94           H
ATOM   3435  CG2 VAL A 229     -13.625  -4.989  -8.038  1.00 91.94           C
ATOM   3436 1HG2 VAL A 229     -14.549  -5.267  -8.545  1.00 91.94           H
ATOM   3437 2HG2 VAL A 229     -13.577  -5.486  -7.070  1.00 91.94           H
ATOM   3438 3HG2 VAL A 229     -13.601  -3.909  -7.894  1.00 91.94           H
ATOM   3439  HN  VAL A 229     -12.046  -7.027  -7.070  1.00 91.94           H
ATOM   3440  N   MET A 230     -10.120  -7.419  -9.609  1.00 84.72           N
ATOM   3441  CA  MET A 230      -8.989  -7.783 -10.446  1.00 84.72           C
ATOM   3442  C   MET A 230      -9.132  -9.213 -10.970  1.00 84.72           C
ATOM   3443  O   MET A 230      -8.943  -9.464 -12.159  1.00 84.72           O
ATOM   3444  HA  MET A 230      -9.003  -7.080 -11.279  1.00 84.72           H
ATOM   3445  CB  MET A 230      -7.695  -7.662  -9.637  1.00 84.72           C
ATOM   3446 1HB  MET A 230      -7.816  -8.158  -8.675  1.00 84.72           H
ATOM   3447 2HB  MET A 230      -6.887  -8.172 -10.160  1.00 84.72           H
ATOM   3448  CG  MET A 230      -7.321  -6.194  -9.418  1.00 84.72           C
ATOM   3449 1HG  MET A 230      -7.319  -5.664 -10.370  1.00 84.72           H
ATOM   3450 2HG  MET A 230      -8.067  -5.711  -8.786  1.00 84.72           H
ATOM   3451  SD  MET A 230      -5.712  -6.083  -8.655  1.00 84.72           S
ATOM   3452  CE  MET A 230      -6.080  -6.775  -7.051  1.00 84.72           C
ATOM   3453 1HE  MET A 230      -6.845  -6.173  -6.562  1.00 84.72           H
ATOM   3454 2HE  MET A 230      -6.443  -7.796  -7.171  1.00 84.72           H
ATOM   3455 3HE  MET A 230      -5.176  -6.781  -6.442  1.00 84.72           H
ATOM   3456  HN  MET A 230      -9.891  -7.203  -8.660  1.00 84.72           H
ATOM   3457  N   ALA A 231      -9.463 -10.113 -10.057  1.00 90.34           N
ATOM   3458  CA  ALA A 231      -9.546 -11.525 -10.392  1.00 90.34           C
ATOM   3459  C   ALA A 231     -10.584 -11.721 -11.499  1.00 90.34           C
ATOM   3460  O   ALA A 231     -10.346 -12.460 -12.453  1.00 90.34           O
ATOM   3461  HA  ALA A 231      -8.569 -11.836 -10.763  1.00 90.34           H
ATOM   3462  CB  ALA A 231      -9.876 -12.331  -9.134  1.00 90.34           C
ATOM   3463 1HB  ALA A 231      -9.093 -12.180  -8.391  1.00 90.34           H
ATOM   3464 2HB  ALA A 231     -10.831 -11.997  -8.729  1.00 90.34           H
ATOM   3465 3HB  ALA A 231      -9.938 -13.389  -9.387  1.00 90.34           H
ATOM   3466  HN  ALA A 231      -9.673  -9.893  -9.104  1.00 90.34           H
ATOM   3467  N   CYS A 232     -11.712 -11.046 -11.335  1.00 89.54           N
ATOM   3468  CA  CYS A 232     -12.800 -11.163 -12.292  1.00 89.54           C
ATOM   3469  C   CYS A 232     -12.313 -10.628 -13.640  1.00 89.54           C
ATOM   3470  O   CYS A 232     -12.500 -11.271 -14.672  1.00 89.54           O
ATOM   3471  HA  CYS A 232     -13.043 -12.223 -12.361  1.00 89.54           H
ATOM   3472  CB  CYS A 232     -14.057 -10.436 -11.810  1.00 89.54           C
ATOM   3473 1HB  CYS A 232     -13.811  -9.411 -11.533  1.00 89.54           H
ATOM   3474 2HB  CYS A 232     -14.787 -10.381 -12.618  1.00 89.54           H
ATOM   3475  SG  CYS A 232     -14.777 -11.315 -10.375  1.00 89.54           S
ATOM   3476  HG  CYS A 232     -15.752 -10.439 -10.151  1.00 89.54           H
ATOM   3477  HN  CYS A 232     -11.889 -10.430 -10.568  1.00 89.54           H
ATOM   3478  N   CYS A 233     -11.696  -9.456 -13.588  1.00 88.29           N
ATOM   3479  CA  CYS A 233     -11.306  -8.762 -14.803  1.00 88.29           C
ATOM   3480  C   CYS A 233     -10.397  -9.687 -15.615  1.00 88.29           C
ATOM   3481  O   CYS A 233     -10.632  -9.911 -16.801  1.00 88.29           O
ATOM   3482  HA  CYS A 233     -12.224  -8.545 -15.349  1.00 88.29           H
ATOM   3483  CB  CYS A 233     -10.630  -7.423 -14.498  1.00 88.29           C
ATOM   3484 1HB  CYS A 233      -9.884  -7.554 -13.714  1.00 88.29           H
ATOM   3485 2HB  CYS A 233     -10.105  -7.061 -15.382  1.00 88.29           H
ATOM   3486  SG  CYS A 233     -11.882  -6.197 -13.970  1.00 88.29           S
ATOM   3487  HG  CYS A 233     -12.006  -6.652 -12.726  1.00 88.29           H
ATOM   3488  HN  CYS A 233     -11.465  -8.983 -12.738  1.00 88.29           H
ATOM   3489  N   TYR A 234      -9.377 -10.200 -14.942  1.00 75.68           N
ATOM   3490  CA  TYR A 234      -8.328 -10.941 -15.623  1.00 75.68           C
ATOM   3491  C   TYR A 234      -8.813 -12.337 -16.020  1.00 75.68           C
ATOM   3492  O   TYR A 234      -8.349 -12.901 -17.010  1.00 75.68           O
ATOM   3493  HA  TYR A 234      -8.057 -10.389 -16.523  1.00 75.68           H
ATOM   3494  CB  TYR A 234      -7.186 -11.079 -14.615  1.00 75.68           C
ATOM   3495 1HB  TYR A 234      -7.607 -11.148 -13.612  1.00 75.68           H
ATOM   3496 2HB  TYR A 234      -6.658 -12.013 -14.804  1.00 75.68           H
ATOM   3497  CG  TYR A 234      -6.181  -9.926 -14.652  1.00 75.68           C
ATOM   3498  CD1 TYR A 234      -5.067 -10.007 -15.463  1.00 75.68           C
ATOM   3499  HD1 TYR A 234      -4.903 -10.893 -16.077  1.00 75.68           H
ATOM   3500  CD2 TYR A 234      -6.388  -8.804 -13.875  1.00 75.68           C
ATOM   3501  HD2 TYR A 234      -7.268  -8.740 -13.235  1.00 75.68           H
ATOM   3502  CE1 TYR A 234      -4.121  -8.922 -15.498  1.00 75.68           C
ATOM   3503  HE1 TYR A 234      -3.237  -8.973 -16.134  1.00 75.68           H
ATOM   3504  CE2 TYR A 234      -5.443  -7.719 -13.911  1.00 75.68           C
ATOM   3505  HE2 TYR A 234      -5.594  -6.827 -13.302  1.00 75.68           H
ATOM   3506  CZ  TYR A 234      -4.356  -7.831 -14.720  1.00 75.68           C
ATOM   3507  OH  TYR A 234      -3.463  -6.806 -14.754  1.00 75.68           O
ATOM   3508  HH  TYR A 234      -3.642  -6.172 -14.002  1.00 75.68           H
ATOM   3509  HN  TYR A 234      -9.260 -10.117 -13.953  1.00 75.68           H
ATOM   3510  N   THR A 235      -9.740 -12.855 -15.228  1.00 85.13           N
ATOM   3511  CA  THR A 235     -10.386 -14.114 -15.555  1.00 85.13           C
ATOM   3512  C   THR A 235     -11.034 -14.037 -16.939  1.00 85.13           C
ATOM   3513  O   THR A 235     -10.873 -14.943 -17.755  1.00 85.13           O
ATOM   3514  HA  THR A 235      -9.623 -14.890 -15.602  1.00 85.13           H
ATOM   3515  CB  THR A 235     -11.378 -14.441 -14.437  1.00 85.13           C
ATOM   3516  HB  THR A 235     -12.169 -13.693 -14.388  1.00 85.13           H
ATOM   3517  OG1 THR A 235     -10.565 -14.554 -13.273  1.00 85.13           O
ATOM   3518  HG1 THR A 235     -10.707 -13.762 -12.678  1.00 85.13           H
ATOM   3519  CG2 THR A 235     -12.000 -15.830 -14.593  1.00 85.13           C
ATOM   3520 1HG2 THR A 235     -11.213 -16.584 -14.575  1.00 85.13           H
ATOM   3521 2HG2 THR A 235     -12.533 -15.885 -15.542  1.00 85.13           H
ATOM   3522 3HG2 THR A 235     -12.696 -16.011 -13.774  1.00 85.13           H
ATOM   3523  HN  THR A 235     -10.049 -12.430 -14.377  1.00 85.13           H
ATOM   3524  N   ILE A 236     -11.753 -12.947 -17.161  1.00 83.87           N
ATOM   3525  CA  ILE A 236     -12.439 -12.747 -18.426  1.00 83.87           C
ATOM   3526  C   ILE A 236     -11.407 -12.476 -19.523  1.00 83.87           C
ATOM   3527  O   ILE A 236     -11.551 -12.952 -20.647  1.00 83.87           O
ATOM   3528  HA  ILE A 236     -12.961 -13.673 -18.665  1.00 83.87           H
ATOM   3529  CB  ILE A 236     -13.498 -11.651 -18.294  1.00 83.87           C
ATOM   3530  HB  ILE A 236     -13.008 -10.741 -17.948  1.00 83.87           H
ATOM   3531  CG1 ILE A 236     -14.547 -12.026 -17.245  1.00 83.87           C
ATOM   3532 1HG1 ILE A 236     -15.204 -12.799 -17.643  1.00 83.87           H
ATOM   3533 2HG1 ILE A 236     -14.055 -12.446 -16.368  1.00 83.87           H
ATOM   3534  CG2 ILE A 236     -14.132 -11.334 -19.651  1.00 83.87           C
ATOM   3535 1HG2 ILE A 236     -13.360 -10.993 -20.341  1.00 83.87           H
ATOM   3536 2HG2 ILE A 236     -14.605 -12.232 -20.049  1.00 83.87           H
ATOM   3537 3HG2 ILE A 236     -14.881 -10.552 -19.528  1.00 83.87           H
ATOM   3538  CD1 ILE A 236     -15.375 -10.805 -16.837  1.00 83.87           C
ATOM   3539 1HD1 ILE A 236     -14.717 -10.044 -16.418  1.00 83.87           H
ATOM   3540 2HD1 ILE A 236     -15.884 -10.403 -17.713  1.00 83.87           H
ATOM   3541 3HD1 ILE A 236     -16.113 -11.100 -16.091  1.00 83.87           H
ATOM   3542  HN  ILE A 236     -11.871 -12.209 -16.495  1.00 83.87           H
ATOM   3543  N   ILE A 237     -10.389 -11.711 -19.157  1.00 80.81           N
ATOM   3544  CA  ILE A 237      -9.343 -11.355 -20.101  1.00 80.81           C
ATOM   3545  C   ILE A 237      -8.732 -12.631 -20.684  1.00 80.81           C
ATOM   3546  O   ILE A 237      -8.666 -12.791 -21.902  1.00 80.81           O
ATOM   3547  HA  ILE A 237      -9.811 -10.795 -20.911  1.00 80.81           H
ATOM   3548  CB  ILE A 237      -8.319 -10.428 -19.442  1.00 80.81           C
ATOM   3549  HB  ILE A 237      -8.135 -10.788 -18.430  1.00 80.81           H
ATOM   3550  CG1 ILE A 237      -8.865  -9.004 -19.324  1.00 80.81           C
ATOM   3551 1HG1 ILE A 237      -8.893  -8.538 -20.309  1.00 80.81           H
ATOM   3552 2HG1 ILE A 237      -9.891  -9.033 -18.956  1.00 80.81           H
ATOM   3553  CG2 ILE A 237      -6.983 -10.470 -20.187  1.00 80.81           C
ATOM   3554 1HG2 ILE A 237      -6.592 -11.487 -20.175  1.00 80.81           H
ATOM   3555 2HG2 ILE A 237      -7.132 -10.150 -21.218  1.00 80.81           H
ATOM   3556 3HG2 ILE A 237      -6.274  -9.803 -19.698  1.00 80.81           H
ATOM   3557  CD1 ILE A 237      -8.003  -8.163 -18.380  1.00 80.81           C
ATOM   3558 1HD1 ILE A 237      -7.997  -8.619 -17.390  1.00 80.81           H
ATOM   3559 2HD1 ILE A 237      -6.984  -8.116 -18.764  1.00 80.81           H
ATOM   3560 3HD1 ILE A 237      -8.413  -7.155 -18.314  1.00 80.81           H
ATOM   3561  HN  ILE A 237     -10.272 -11.338 -18.237  1.00 80.81           H
ATOM   3562  N   ILE A 238      -8.301 -13.506 -19.787  1.00 78.46           N
ATOM   3563  CA  ILE A 238      -7.605 -14.714 -20.195  1.00 78.46           C
ATOM   3564  C   ILE A 238      -8.510 -15.532 -21.119  1.00 78.46           C
ATOM   3565  O   ILE A 238      -8.064 -16.024 -22.154  1.00 78.46           O
ATOM   3566  HA  ILE A 238      -6.723 -14.409 -20.758  1.00 78.46           H
ATOM   3567  CB  ILE A 238      -7.115 -15.489 -18.971  1.00 78.46           C
ATOM   3568  HB  ILE A 238      -7.938 -15.562 -18.261  1.00 78.46           H
ATOM   3569  CG1 ILE A 238      -5.978 -14.744 -18.269  1.00 78.46           C
ATOM   3570 1HG1 ILE A 238      -5.063 -14.833 -18.855  1.00 78.46           H
ATOM   3571 2HG1 ILE A 238      -6.216 -13.682 -18.210  1.00 78.46           H
ATOM   3572  CG2 ILE A 238      -6.716 -16.917 -19.349  1.00 78.46           C
ATOM   3573 1HG2 ILE A 238      -7.578 -17.436 -19.769  1.00 78.46           H
ATOM   3574 2HG2 ILE A 238      -5.915 -16.887 -20.088  1.00 78.46           H
ATOM   3575 3HG2 ILE A 238      -6.372 -17.446 -18.460  1.00 78.46           H
ATOM   3576  CD1 ILE A 238      -5.744 -15.299 -16.862  1.00 78.46           C
ATOM   3577 1HD1 ILE A 238      -6.653 -15.186 -16.272  1.00 78.46           H
ATOM   3578 2HD1 ILE A 238      -5.482 -16.355 -16.927  1.00 78.46           H
ATOM   3579 3HD1 ILE A 238      -4.931 -14.751 -16.386  1.00 78.46           H
ATOM   3580  HN  ILE A 238      -8.421 -13.400 -18.800  1.00 78.46           H
ATOM   3581  N   HIS A 239      -9.765 -15.652 -20.711  1.00 77.03           N
ATOM   3582  CA  HIS A 239     -10.725 -16.440 -21.465  1.00 77.03           C
ATOM   3583  C   HIS A 239     -10.840 -15.885 -22.887  1.00 77.03           C
ATOM   3584  O   HIS A 239     -10.874 -16.646 -23.853  1.00 77.03           O
ATOM   3585  HA  HIS A 239     -10.329 -17.454 -21.511  1.00 77.03           H
ATOM   3586  CB  HIS A 239     -12.071 -16.496 -20.740  1.00 77.03           C
ATOM   3587 1HB  HIS A 239     -11.900 -16.774 -19.700  1.00 77.03           H
ATOM   3588 2HB  HIS A 239     -12.511 -15.499 -20.735  1.00 77.03           H
ATOM   3589  CG  HIS A 239     -13.057 -17.463 -21.350  1.00 77.03           C
ATOM   3590  ND1 HIS A 239     -14.045 -17.068 -22.235  1.00 77.03           N
ATOM   3591  HD1 HIS A 239     -14.206 -16.134 -22.553  1.00 77.03           H
ATOM   3592  CD2 HIS A 239     -13.196 -18.811 -21.194  1.00 77.03           C
ATOM   3593  HD2 HIS A 239     -12.577 -19.447 -20.561  1.00 77.03           H
ATOM   3594  CE1 HIS A 239     -14.742 -18.138 -22.588  1.00 77.03           C
ATOM   3595  HE1 HIS A 239     -15.588 -18.153 -23.275  1.00 77.03           H
ATOM   3596  NE2 HIS A 239     -14.215 -19.217 -21.942  1.00 77.03           N
ATOM   3597  HN  HIS A 239     -10.127 -15.223 -19.884  1.00 77.03           H
ATOM   3598  N   THR A 240     -10.896 -14.564 -22.970  1.00 79.04           N
ATOM   3599  CA  THR A 240     -11.065 -13.901 -24.252  1.00 79.04           C
ATOM   3600  C   THR A 240      -9.842 -14.140 -25.140  1.00 79.04           C
ATOM   3601  O   THR A 240      -9.976 -14.342 -26.346  1.00 79.04           O
ATOM   3602  HA  THR A 240     -11.920 -14.346 -24.759  1.00 79.04           H
ATOM   3603  CB  THR A 240     -11.342 -12.420 -23.985  1.00 79.04           C
ATOM   3604  HB  THR A 240     -10.453 -11.921 -23.600  1.00 79.04           H
ATOM   3605  OG1 THR A 240     -12.469 -12.430 -23.113  1.00 79.04           O
ATOM   3606  HG1 THR A 240     -12.170 -12.305 -22.167  1.00 79.04           H
ATOM   3607  CG2 THR A 240     -11.842 -11.685 -25.231  1.00 79.04           C
ATOM   3608 1HG2 THR A 240     -12.768 -12.144 -25.576  1.00 79.04           H
ATOM   3609 2HG2 THR A 240     -11.089 -11.749 -26.017  1.00 79.04           H
ATOM   3610 3HG2 THR A 240     -12.023 -10.638 -24.986  1.00 79.04           H
ATOM   3611  HN  THR A 240     -10.829 -13.951 -22.182  1.00 79.04           H
ATOM   3612  N   LEU A 241      -8.677 -14.109 -24.510  1.00 75.34           N
ATOM   3613  CA  LEU A 241      -7.427 -14.209 -25.243  1.00 75.34           C
ATOM   3614  C   LEU A 241      -7.298 -15.615 -25.834  1.00 75.34           C
ATOM   3615  O   LEU A 241      -6.876 -15.775 -26.978  1.00 75.34           O
ATOM   3616  HA  LEU A 241      -7.470 -13.492 -26.063  1.00 75.34           H
ATOM   3617  CB  LEU A 241      -6.249 -13.807 -24.352  1.00 75.34           C
ATOM   3618 1HB  LEU A 241      -6.355 -14.315 -23.393  1.00 75.34           H
ATOM   3619 2HB  LEU A 241      -5.331 -14.176 -24.809  1.00 75.34           H
ATOM   3620  CG  LEU A 241      -6.089 -12.309 -24.088  1.00 75.34           C
ATOM   3621  HG  LEU A 241      -7.042 -11.921 -23.727  1.00 75.34           H
ATOM   3622  CD1 LEU A 241      -5.052 -12.052 -22.992  1.00 75.34           C
ATOM   3623 1HD1 LEU A 241      -5.372 -12.537 -22.070  1.00 75.34           H
ATOM   3624 2HD1 LEU A 241      -4.089 -12.458 -23.301  1.00 75.34           H
ATOM   3625 3HD1 LEU A 241      -4.958 -10.980 -22.825  1.00 75.34           H
ATOM   3626  CD2 LEU A 241      -5.756 -11.557 -25.379  1.00 75.34           C
ATOM   3627 1HD2 LEU A 241      -4.823 -11.941 -25.792  1.00 75.34           H
ATOM   3628 2HD2 LEU A 241      -6.560 -11.701 -26.101  1.00 75.34           H
ATOM   3629 3HD2 LEU A 241      -5.647 -10.495 -25.163  1.00 75.34           H
ATOM   3630  HN  LEU A 241      -8.580 -14.017 -23.519  1.00 75.34           H
ATOM   3631  N   ILE A 242      -7.671 -16.597 -25.027  1.00 75.30           N
ATOM   3632  CA  ILE A 242      -7.602 -17.984 -25.455  1.00 75.30           C
ATOM   3633  C   ILE A 242      -8.445 -18.166 -26.719  1.00 75.30           C
ATOM   3634  O   ILE A 242      -8.029 -18.847 -27.655  1.00 75.30           O
ATOM   3635  HA  ILE A 242      -6.562 -18.199 -25.700  1.00 75.30           H
ATOM   3636  CB  ILE A 242      -8.000 -18.919 -24.311  1.00 75.30           C
ATOM   3637  HB  ILE A 242      -8.931 -18.553 -23.880  1.00 75.30           H
ATOM   3638  CG1 ILE A 242      -6.949 -18.901 -23.199  1.00 75.30           C
ATOM   3639 1HG1 ILE A 242      -6.047 -19.411 -23.538  1.00 75.30           H
ATOM   3640 2HG1 ILE A 242      -6.669 -17.872 -22.975  1.00 75.30           H
ATOM   3641  CG2 ILE A 242      -8.265 -20.335 -24.827  1.00 75.30           C
ATOM   3642 1HG2 ILE A 242      -9.076 -20.310 -25.555  1.00 75.30           H
ATOM   3643 2HG2 ILE A 242      -7.364 -20.724 -25.299  1.00 75.30           H
ATOM   3644 3HG2 ILE A 242      -8.546 -20.978 -23.993  1.00 75.30           H
ATOM   3645  CD1 ILE A 242      -7.479 -19.579 -21.933  1.00 75.30           C
ATOM   3646 1HD1 ILE A 242      -8.367 -19.052 -21.584  1.00 75.30           H
ATOM   3647 2HD1 ILE A 242      -7.736 -20.614 -22.156  1.00 75.30           H
ATOM   3648 3HD1 ILE A 242      -6.713 -19.552 -21.159  1.00 75.30           H
ATOM   3649  HN  ILE A 242      -8.015 -16.459 -24.098  1.00 75.30           H
ATOM   3650  N   GLN A 243      -9.615 -17.544 -26.705  1.00 70.63           N
ATOM   3651  CA  GLN A 243     -10.540 -17.665 -27.820  1.00 70.63           C
ATOM   3652  C   GLN A 243      -9.993 -16.930 -29.045  1.00 70.63           C
ATOM   3653  O   GLN A 243     -10.193 -17.368 -30.177  1.00 70.63           O
ATOM   3654  HA  GLN A 243     -10.605 -18.733 -28.028  1.00 70.63           H
ATOM   3655  CB  GLN A 243     -11.927 -17.142 -27.441  1.00 70.63           C
ATOM   3656 1HB  GLN A 243     -11.837 -16.153 -26.993  1.00 70.63           H
ATOM   3657 2HB  GLN A 243     -12.535 -17.031 -28.339  1.00 70.63           H
ATOM   3658  CG  GLN A 243     -12.621 -18.091 -26.462  1.00 70.63           C
ATOM   3659 1HG  GLN A 243     -12.622 -19.102 -26.868  1.00 70.63           H
ATOM   3660 2HG  GLN A 243     -12.065 -18.123 -25.525  1.00 70.63           H
ATOM   3661  CD  GLN A 243     -14.059 -17.643 -26.191  1.00 70.63           C
ATOM   3662  OE1 GLN A 243     -14.471 -16.547 -26.536  1.00 70.63           O
ATOM   3663  NE2 GLN A 243     -14.798 -18.548 -25.557  1.00 70.63           N
ATOM   3664 1HE2 GLN A 243     -14.399 -19.429 -25.302  1.00 70.63           H
ATOM   3665 2HE2 GLN A 243     -15.752 -18.349 -25.334  1.00 70.63           H
ATOM   3666  HN  GLN A 243      -9.934 -16.968 -25.953  1.00 70.63           H
ATOM   3667  N   ALA A 244      -9.312 -15.825 -28.778  1.00 72.03           N
ATOM   3668  CA  ALA A 244      -8.939 -14.902 -29.836  1.00 72.03           C
ATOM   3669  C   ALA A 244      -7.802 -15.510 -30.660  1.00 72.03           C
ATOM   3670  O   ALA A 244      -7.547 -15.080 -31.784  1.00 72.03           O
ATOM   3671  HA  ALA A 244      -9.809 -14.764 -30.478  1.00 72.03           H
ATOM   3672  CB  ALA A 244      -8.559 -13.552 -29.225  1.00 72.03           C
ATOM   3673 1HB  ALA A 244      -9.410 -13.149 -28.675  1.00 72.03           H
ATOM   3674 2HB  ALA A 244      -7.717 -13.685 -28.545  1.00 72.03           H
ATOM   3675 3HB  ALA A 244      -8.279 -12.859 -30.019  1.00 72.03           H
ATOM   3676  HN  ALA A 244      -9.018 -15.558 -27.861  1.00 72.03           H
ATOM   3677  N   LYS A 245      -7.150 -16.500 -30.070  1.00 59.86           N
ATOM   3678  CA  LYS A 245      -6.024 -17.148 -30.720  1.00 59.86           C
ATOM   3679  C   LYS A 245      -5.051 -16.081 -31.227  1.00 59.86           C
ATOM   3680  O   LYS A 245      -4.095 -16.393 -31.935  1.00 59.86           O
ATOM   3681  HA  LYS A 245      -5.514 -17.750 -29.968  1.00 59.86           H
ATOM   3682  CB  LYS A 245      -6.511 -18.103 -31.811  1.00 59.86           C
ATOM   3683 1HB  LYS A 245      -7.232 -17.594 -32.451  1.00 59.86           H
ATOM   3684 2HB  LYS A 245      -5.674 -18.395 -32.445  1.00 59.86           H
ATOM   3685  CG  LYS A 245      -7.155 -19.350 -31.201  1.00 59.86           C
ATOM   3686 1HG  LYS A 245      -6.515 -19.744 -30.411  1.00 59.86           H
ATOM   3687 2HG  LYS A 245      -8.105 -19.083 -30.737  1.00 59.86           H
ATOM   3688  CD  LYS A 245      -7.384 -20.425 -32.264  1.00 59.86           C
ATOM   3689 1HD  LYS A 245      -8.122 -20.076 -32.987  1.00 59.86           H
ATOM   3690 2HD  LYS A 245      -6.459 -20.601 -32.813  1.00 59.86           H
ATOM   3691  CE  LYS A 245      -7.863 -21.732 -31.629  1.00 59.86           C
ATOM   3692 1HE  LYS A 245      -7.183 -22.024 -30.828  1.00 59.86           H
ATOM   3693 2HE  LYS A 245      -8.843 -21.585 -31.176  1.00 59.86           H
ATOM   3694  NZ  LYS A 245      -7.935 -22.806 -32.644  1.00 59.86           N
ATOM   3695 1HZ  LYS A 245      -8.276 -23.658 -32.211  1.00 59.86           H
ATOM   3696 2HZ  LYS A 245      -8.566 -22.528 -33.387  1.00 59.86           H
ATOM   3697 3HZ  LYS A 245      -7.011 -22.970 -33.029  1.00 59.86           H
ATOM   3698  HN  LYS A 245      -7.380 -16.860 -29.165  1.00 59.86           H
ATOM   3699  N   LYS A 246      -5.329 -14.843 -30.844  1.00 52.65           N
ATOM   3700  CA  LYS A 246      -4.569 -13.714 -31.353  1.00 52.65           C
ATOM   3701  C   LYS A 246      -3.346 -13.484 -30.463  1.00 52.65           C
ATOM   3702  O   LYS A 246      -3.451 -12.864 -29.406  1.00 52.65           O
ATOM   3703  HA  LYS A 246      -4.224 -13.977 -32.353  1.00 52.65           H
ATOM   3704  CB  LYS A 246      -5.467 -12.483 -31.494  1.00 52.65           C
ATOM   3705 1HB  LYS A 246      -6.126 -12.408 -30.629  1.00 52.65           H
ATOM   3706 2HB  LYS A 246      -4.855 -11.581 -31.507  1.00 52.65           H
ATOM   3707  CG  LYS A 246      -6.303 -12.558 -32.773  1.00 52.65           C
ATOM   3708 1HG  LYS A 246      -5.657 -12.788 -33.621  1.00 52.65           H
ATOM   3709 2HG  LYS A 246      -7.025 -13.370 -32.693  1.00 52.65           H
ATOM   3710  CD  LYS A 246      -7.035 -11.239 -33.027  1.00 52.65           C
ATOM   3711 1HD  LYS A 246      -7.723 -11.037 -32.206  1.00 52.65           H
ATOM   3712 2HD  LYS A 246      -6.318 -10.419 -33.051  1.00 52.65           H
ATOM   3713  CE  LYS A 246      -7.808 -11.286 -34.347  1.00 52.65           C
ATOM   3714 1HE  LYS A 246      -7.132 -11.545 -35.162  1.00 52.65           H
ATOM   3715 2HE  LYS A 246      -8.568 -12.067 -34.303  1.00 52.65           H
ATOM   3716  NZ  LYS A 246      -8.447  -9.979 -34.621  1.00 52.65           N
ATOM   3717 1HZ  LYS A 246      -8.969 -10.034 -35.488  1.00 52.65           H
ATOM   3718 2HZ  LYS A 246      -9.077  -9.745 -33.861  1.00 52.65           H
ATOM   3719 3HZ  LYS A 246      -7.733  -9.264 -34.700  1.00 52.65           H
ATOM   3720  HN  LYS A 246      -6.056 -14.607 -30.199  1.00 52.65           H
ATOM   3721  N   SER A 247      -2.214 -13.996 -30.923  1.00 55.73           N
ATOM   3722  CA  SER A 247      -0.990 -13.925 -30.144  1.00 55.73           C
ATOM   3723  C   SER A 247      -0.623 -12.464 -29.878  1.00 55.73           C
ATOM   3724  O   SER A 247      -0.189 -12.119 -28.780  1.00 55.73           O
ATOM   3725  HA  SER A 247      -1.211 -14.440 -29.210  1.00 55.73           H
ATOM   3726  CB  SER A 247       0.160 -14.638 -30.859  1.00 55.73           C
ATOM   3727 1HB  SER A 247      -0.011 -15.714 -30.837  1.00 55.73           H
ATOM   3728 2HB  SER A 247       0.176 -14.340 -31.908  1.00 55.73           H
ATOM   3729  OG  SER A 247       1.422 -14.346 -30.264  1.00 55.73           O
ATOM   3730  HG  SER A 247       2.152 -14.806 -30.769  1.00 55.73           H
ATOM   3731  HN  SER A 247      -2.126 -14.453 -31.808  1.00 55.73           H
ATOM   3732  N   SER A 248      -0.812 -11.643 -30.901  1.00 55.55           N
ATOM   3733  CA  SER A 248      -0.095 -10.383 -30.992  1.00 55.55           C
ATOM   3734  C   SER A 248      -0.384  -9.526 -29.759  1.00 55.55           C
ATOM   3735  O   SER A 248       0.471  -8.759 -29.318  1.00 55.55           O
ATOM   3736  HA  SER A 248       0.960 -10.654 -31.031  1.00 55.55           H
ATOM   3737  CB  SER A 248      -0.473  -9.625 -32.266  1.00 55.55           C
ATOM   3738 1HB  SER A 248       0.198  -8.776 -32.395  1.00 55.55           H
ATOM   3739 2HB  SER A 248      -0.334 -10.275 -33.130  1.00 55.55           H
ATOM   3740  OG  SER A 248      -1.821  -9.164 -32.233  1.00 55.55           O
ATOM   3741  HG  SER A 248      -2.028  -8.650 -33.066  1.00 55.55           H
ATOM   3742  HN  SER A 248      -1.441 -11.827 -31.657  1.00 55.55           H
ATOM   3743  N   LYS A 249      -1.591  -9.684 -29.237  1.00 52.58           N
ATOM   3744  CA  LYS A 249      -2.064  -8.821 -28.168  1.00 52.58           C
ATOM   3745  C   LYS A 249      -1.385  -9.221 -26.857  1.00 52.58           C
ATOM   3746  O   LYS A 249      -1.556  -8.555 -25.837  1.00 52.58           O
ATOM   3747  HA  LYS A 249      -1.764  -7.802 -28.415  1.00 52.58           H
ATOM   3748  CB  LYS A 249      -3.592  -8.839 -28.101  1.00 52.58           C
ATOM   3749 1HB  LYS A 249      -3.950  -9.867 -28.167  1.00 52.58           H
ATOM   3750 2HB  LYS A 249      -3.922  -8.449 -27.138  1.00 52.58           H
ATOM   3751  CG  LYS A 249      -4.201  -8.007 -29.230  1.00 52.58           C
ATOM   3752 1HG  LYS A 249      -3.701  -7.040 -29.284  1.00 52.58           H
ATOM   3753 2HG  LYS A 249      -4.035  -8.505 -30.185  1.00 52.58           H
ATOM   3754  CD  LYS A 249      -5.701  -7.800 -29.011  1.00 52.58           C
ATOM   3755 1HD  LYS A 249      -6.213  -8.761 -29.044  1.00 52.58           H
ATOM   3756 2HD  LYS A 249      -5.873  -7.380 -28.020  1.00 52.58           H
ATOM   3757  CE  LYS A 249      -6.287  -6.868 -30.074  1.00 52.58           C
ATOM   3758 1HE  LYS A 249      -5.725  -5.934 -30.097  1.00 52.58           H
ATOM   3759 2HE  LYS A 249      -6.189  -7.323 -31.059  1.00 52.58           H
ATOM   3760  NZ  LYS A 249      -7.712  -6.588 -29.790  1.00 52.58           N
ATOM   3761 1HZ  LYS A 249      -8.088  -5.982 -30.510  1.00 52.58           H
ATOM   3762 2HZ  LYS A 249      -8.231  -7.459 -29.777  1.00 52.58           H
ATOM   3763 3HZ  LYS A 249      -7.794  -6.133 -28.888  1.00 52.58           H
ATOM   3764  HN  LYS A 249      -2.240 -10.386 -29.531  1.00 52.58           H
ATOM   3765  N   HIS A 250      -0.629 -10.307 -26.926  1.00 55.35           N
ATOM   3766  CA  HIS A 250      -0.117 -10.940 -25.723  1.00 55.35           C
ATOM   3767  C   HIS A 250       0.971 -10.061 -25.104  1.00 55.35           C
ATOM   3768  O   HIS A 250       1.104  -9.998 -23.883  1.00 55.35           O
ATOM   3769  HA  HIS A 250      -0.953 -11.013 -25.027  1.00 55.35           H
ATOM   3770  CB  HIS A 250       0.368 -12.361 -26.021  1.00 55.35           C
ATOM   3771 1HB  HIS A 250       0.999 -12.340 -26.909  1.00 55.35           H
ATOM   3772 2HB  HIS A 250       0.991 -12.702 -25.194  1.00 55.35           H
ATOM   3773  CG  HIS A 250      -0.746 -13.357 -26.236  1.00 55.35           C
ATOM   3774  ND1 HIS A 250      -1.879 -13.066 -26.976  1.00 55.35           N
ATOM   3775  HD1 HIS A 250      -2.074 -12.197 -27.430  1.00 55.35           H
ATOM   3776  CD2 HIS A 250      -0.889 -14.643 -25.803  1.00 55.35           C
ATOM   3777  HD2 HIS A 250      -0.173 -15.192 -25.191  1.00 55.35           H
ATOM   3778  CE1 HIS A 250      -2.662 -14.135 -26.980  1.00 55.35           C
ATOM   3779  HE1 HIS A 250      -3.628 -14.220 -27.477  1.00 55.35           H
ATOM   3780  NE2 HIS A 250      -2.046 -15.111 -26.252  1.00 55.35           N
ATOM   3781  HN  HIS A 250      -0.368 -10.753 -27.782  1.00 55.35           H
ATOM   3782  N   LYS A 251       1.722  -9.403 -25.975  1.00 57.98           N
ATOM   3783  CA  LYS A 251       2.906  -8.678 -25.545  1.00 57.98           C
ATOM   3784  C   LYS A 251       2.496  -7.571 -24.572  1.00 57.98           C
ATOM   3785  O   LYS A 251       3.122  -7.394 -23.528  1.00 57.98           O
ATOM   3786  HA  LYS A 251       3.547  -9.383 -25.015  1.00 57.98           H
ATOM   3787  CB  LYS A 251       3.694  -8.173 -26.755  1.00 57.98           C
ATOM   3788 1HB  LYS A 251       3.016  -7.692 -27.461  1.00 57.98           H
ATOM   3789 2HB  LYS A 251       4.410  -7.415 -26.437  1.00 57.98           H
ATOM   3790  CG  LYS A 251       4.431  -9.321 -27.448  1.00 57.98           C
ATOM   3791 1HG  LYS A 251       4.920  -9.946 -26.702  1.00 57.98           H
ATOM   3792 2HG  LYS A 251       3.715  -9.952 -27.974  1.00 57.98           H
ATOM   3793  CD  LYS A 251       5.471  -8.788 -28.436  1.00 57.98           C
ATOM   3794 1HD  LYS A 251       4.970  -8.254 -29.244  1.00 57.98           H
ATOM   3795 2HD  LYS A 251       6.119  -8.070 -27.934  1.00 57.98           H
ATOM   3796  CE  LYS A 251       6.312  -9.927 -29.014  1.00 57.98           C
ATOM   3797 1HE  LYS A 251       6.588 -10.622 -28.221  1.00 57.98           H
ATOM   3798 2HE  LYS A 251       5.725 -10.489 -29.740  1.00 57.98           H
ATOM   3799  NZ  LYS A 251       7.533  -9.394 -29.660  1.00 57.98           N
ATOM   3800 1HZ  LYS A 251       8.065 -10.159 -30.060  1.00 57.98           H
ATOM   3801 2HZ  LYS A 251       7.271  -8.744 -30.393  1.00 57.98           H
ATOM   3802 3HZ  LYS A 251       8.098  -8.913 -28.969  1.00 57.98           H
ATOM   3803  HN  LYS A 251       1.534  -9.360 -26.956  1.00 57.98           H
ATOM   3804  N   ALA A 252       1.447  -6.854 -24.949  1.00 65.57           N
ATOM   3805  CA  ALA A 252       1.024  -5.691 -24.189  1.00 65.57           C
ATOM   3806  C   ALA A 252       0.499  -6.142 -22.825  1.00 65.57           C
ATOM   3807  O   ALA A 252       0.543  -5.384 -21.857  1.00 65.57           O
ATOM   3808  HA  ALA A 252       1.896  -5.055 -24.041  1.00 65.57           H
ATOM   3809  CB  ALA A 252      -0.024  -4.912 -24.988  1.00 65.57           C
ATOM   3810 1HB  ALA A 252       0.408  -4.590 -25.936  1.00 65.57           H
ATOM   3811 2HB  ALA A 252      -0.884  -5.553 -25.181  1.00 65.57           H
ATOM   3812 3HB  ALA A 252      -0.341  -4.040 -24.418  1.00 65.57           H
ATOM   3813  HN  ALA A 252       0.893  -7.057 -25.756  1.00 65.57           H
ATOM   3814  N   LEU A 253       0.014  -7.374 -22.791  1.00 69.63           N
ATOM   3815  CA  LEU A 253      -0.581  -7.911 -21.579  1.00 69.63           C
ATOM   3816  C   LEU A 253       0.529  -8.295 -20.598  1.00 69.63           C
ATOM   3817  O   LEU A 253       0.336  -8.241 -19.384  1.00 69.63           O
ATOM   3818  HA  LEU A 253      -1.179  -7.119 -21.130  1.00 69.63           H
ATOM   3819  CB  LEU A 253      -1.531  -9.063 -21.913  1.00 69.63           C
ATOM   3820 1HB  LEU A 253      -1.278  -9.441 -22.903  1.00 69.63           H
ATOM   3821 2HB  LEU A 253      -1.351  -9.873 -21.207  1.00 69.63           H
ATOM   3822  CG  LEU A 253      -3.024  -8.728 -21.892  1.00 69.63           C
ATOM   3823  HG  LEU A 253      -3.132  -7.659 -21.706  1.00 69.63           H
ATOM   3824  CD1 LEU A 253      -3.670  -9.018 -23.248  1.00 69.63           C
ATOM   3825 1HD1 LEU A 253      -3.187  -8.414 -24.017  1.00 69.63           H
ATOM   3826 2HD1 LEU A 253      -3.553 -10.074 -23.488  1.00 69.63           H
ATOM   3827 3HD1 LEU A 253      -4.731  -8.771 -23.205  1.00 69.63           H
ATOM   3828  CD2 LEU A 253      -3.734  -9.459 -20.751  1.00 69.63           C
ATOM   3829 1HD2 LEU A 253      -3.619 -10.535 -20.881  1.00 69.63           H
ATOM   3830 2HD2 LEU A 253      -3.295  -9.159 -19.799  1.00 69.63           H
ATOM   3831 3HD2 LEU A 253      -4.794  -9.203 -20.759  1.00 69.63           H
ATOM   3832  HN  LEU A 253       0.023  -8.001 -23.570  1.00 69.63           H
ATOM   3833  N   LYS A 254       1.667  -8.675 -21.160  1.00 71.75           N
ATOM   3834  CA  LYS A 254       2.722  -9.290 -20.373  1.00 71.75           C
ATOM   3835  C   LYS A 254       3.063  -8.384 -19.188  1.00 71.75           C
ATOM   3836  O   LYS A 254       3.191  -8.855 -18.059  1.00 71.75           O
ATOM   3837  HA  LYS A 254       2.335 -10.232 -19.987  1.00 71.75           H
ATOM   3838  CB  LYS A 254       3.925  -9.623 -21.258  1.00 71.75           C
ATOM   3839 1HB  LYS A 254       3.588 -10.133 -22.161  1.00 71.75           H
ATOM   3840 2HB  LYS A 254       4.414  -8.703 -21.576  1.00 71.75           H
ATOM   3841  CG  LYS A 254       4.926 -10.507 -20.511  1.00 71.75           C
ATOM   3842 1HG  LYS A 254       5.303  -9.977 -19.637  1.00 71.75           H
ATOM   3843 2HG  LYS A 254       4.425 -11.404 -20.148  1.00 71.75           H
ATOM   3844  CD  LYS A 254       6.094 -10.900 -21.418  1.00 71.75           C
ATOM   3845 1HD  LYS A 254       5.715 -11.407 -22.306  1.00 71.75           H
ATOM   3846 2HD  LYS A 254       6.612 -10.004 -21.760  1.00 71.75           H
ATOM   3847  CE  LYS A 254       7.076 -11.815 -20.683  1.00 71.75           C
ATOM   3848 1HE  LYS A 254       7.449 -11.314 -19.790  1.00 71.75           H
ATOM   3849 2HE  LYS A 254       6.563 -12.718 -20.353  1.00 71.75           H
ATOM   3850  NZ  LYS A 254       8.208 -12.175 -21.566  1.00 71.75           N
ATOM   3851 1HZ  LYS A 254       8.852 -12.774 -21.061  1.00 71.75           H
ATOM   3852 2HZ  LYS A 254       7.858 -12.666 -22.381  1.00 71.75           H
ATOM   3853 3HZ  LYS A 254       8.690 -11.333 -21.859  1.00 71.75           H
ATOM   3854  HN  LYS A 254       1.873  -8.568 -22.133  1.00 71.75           H
ATOM   3855  N   VAL A 255       3.200  -7.100 -19.486  1.00 75.78           N
ATOM   3856  CA  VAL A 255       3.570  -6.131 -18.468  1.00 75.78           C
ATOM   3857  C   VAL A 255       2.533  -6.157 -17.344  1.00 75.78           C
ATOM   3858  O   VAL A 255       2.883  -6.308 -16.175  1.00 75.78           O
ATOM   3859  HA  VAL A 255       4.536  -6.434 -18.062  1.00 75.78           H
ATOM   3860  CB  VAL A 255       3.734  -4.747 -19.099  1.00 75.78           C
ATOM   3861  HB  VAL A 255       2.780  -4.466 -19.544  1.00 75.78           H
ATOM   3862  CG1 VAL A 255       4.084  -3.700 -18.039  1.00 75.78           C
ATOM   3863 1HG1 VAL A 255       3.287  -3.654 -17.297  1.00 75.78           H
ATOM   3864 2HG1 VAL A 255       5.020  -3.975 -17.552  1.00 75.78           H
ATOM   3865 3HG1 VAL A 255       4.195  -2.725 -18.515  1.00 75.78           H
ATOM   3866  CG2 VAL A 255       4.784  -4.772 -20.212  1.00 75.78           C
ATOM   3867 1HG2 VAL A 255       5.743  -5.085 -19.800  1.00 75.78           H
ATOM   3868 2HG2 VAL A 255       4.475  -5.475 -20.986  1.00 75.78           H
ATOM   3869 3HG2 VAL A 255       4.880  -3.776 -20.643  1.00 75.78           H
ATOM   3870  HN  VAL A 255       3.063  -6.720 -20.401  1.00 75.78           H
ATOM   3871  N   THR A 256       1.277  -6.007 -17.738  1.00 73.89           N
ATOM   3872  CA  THR A 256       0.214  -5.775 -16.775  1.00 73.89           C
ATOM   3873  C   THR A 256       0.021  -7.005 -15.886  1.00 73.89           C
ATOM   3874  O   THR A 256      -0.230  -6.877 -14.688  1.00 73.89           O
ATOM   3875  HA  THR A 256       0.513  -4.954 -16.124  1.00 73.89           H
ATOM   3876  CB  THR A 256      -1.047  -5.381 -17.548  1.00 73.89           C
ATOM   3877  HB  THR A 256      -1.620  -6.263 -17.833  1.00 73.89           H
ATOM   3878  OG1 THR A 256      -0.558  -4.589 -18.627  1.00 73.89           O
ATOM   3879  HG1 THR A 256      -0.608  -5.107 -19.481  1.00 73.89           H
ATOM   3880  CG2 THR A 256      -1.942  -4.424 -16.759  1.00 73.89           C
ATOM   3881 1HG2 THR A 256      -1.389  -3.513 -16.532  1.00 73.89           H
ATOM   3882 2HG2 THR A 256      -2.254  -4.901 -15.830  1.00 73.89           H
ATOM   3883 3HG2 THR A 256      -2.822  -4.176 -17.353  1.00 73.89           H
ATOM   3884  HN  THR A 256       0.982  -6.042 -18.692  1.00 73.89           H
ATOM   3885  N   ILE A 257       0.147  -8.170 -16.506  1.00 77.24           N
ATOM   3886  CA  ILE A 257       0.013  -9.422 -15.781  1.00 77.24           C
ATOM   3887  C   ILE A 257       1.093  -9.498 -14.700  1.00 77.24           C
ATOM   3888  O   ILE A 257       0.805  -9.828 -13.551  1.00 77.24           O
ATOM   3889  HA  ILE A 257      -0.962  -9.415 -15.294  1.00 77.24           H
ATOM   3890  CB  ILE A 257       0.028 -10.606 -16.750  1.00 77.24           C
ATOM   3891  HB  ILE A 257       0.872 -10.481 -17.429  1.00 77.24           H
ATOM   3892  CG1 ILE A 257      -1.240 -10.630 -17.605  1.00 77.24           C
ATOM   3893 1HG1 ILE A 257      -2.108 -10.804 -16.970  1.00 77.24           H
ATOM   3894 2HG1 ILE A 257      -1.382  -9.659 -18.080  1.00 77.24           H
ATOM   3895  CG2 ILE A 257       0.241 -11.924 -16.002  1.00 77.24           C
ATOM   3896 1HG2 ILE A 257       1.194 -11.892 -15.474  1.00 77.24           H
ATOM   3897 2HG2 ILE A 257      -0.567 -12.069 -15.285  1.00 77.24           H
ATOM   3898 3HG2 ILE A 257       0.247 -12.749 -16.714  1.00 77.24           H
ATOM   3899  CD1 ILE A 257      -1.159 -11.721 -18.676  1.00 77.24           C
ATOM   3900 1HD1 ILE A 257      -0.303 -11.530 -19.324  1.00 77.24           H
ATOM   3901 2HD1 ILE A 257      -1.042 -12.692 -18.196  1.00 77.24           H
ATOM   3902 3HD1 ILE A 257      -2.073 -11.716 -19.269  1.00 77.24           H
ATOM   3903  HN  ILE A 257       0.335  -8.265 -17.483  1.00 77.24           H
ATOM   3904  N   THR A 258       2.315  -9.187 -15.107  1.00 82.22           N
ATOM   3905  CA  THR A 258       3.456  -9.316 -14.216  1.00 82.22           C
ATOM   3906  C   THR A 258       3.282  -8.416 -12.992  1.00 82.22           C
ATOM   3907  O   THR A 258       3.486  -8.853 -11.861  1.00 82.22           O
ATOM   3908  HA  THR A 258       3.495 -10.344 -13.855  1.00 82.22           H
ATOM   3909  CB  THR A 258       4.721  -9.010 -15.021  1.00 82.22           C
ATOM   3910  HB  THR A 258       4.756  -7.958 -15.306  1.00 82.22           H
ATOM   3911  OG1 THR A 258       4.680  -9.939 -16.100  1.00 82.22           O
ATOM   3912  HG1 THR A 258       4.295  -9.501 -16.913  1.00 82.22           H
ATOM   3913  CG2 THR A 258       5.999  -9.375 -14.264  1.00 82.22           C
ATOM   3914 1HG2 THR A 258       5.996 -10.441 -14.038  1.00 82.22           H
ATOM   3915 2HG2 THR A 258       6.046  -8.807 -13.335  1.00 82.22           H
ATOM   3916 3HG2 THR A 258       6.867  -9.137 -14.879  1.00 82.22           H
ATOM   3917  HN  THR A 258       2.531  -8.853 -16.024  1.00 82.22           H
ATOM   3918  N   VAL A 259       2.905  -7.174 -13.259  1.00 80.32           N
ATOM   3919  CA  VAL A 259       2.727  -6.200 -12.196  1.00 80.32           C
ATOM   3920  C   VAL A 259       1.675  -6.713 -11.211  1.00 80.32           C
ATOM   3921  O   VAL A 259       1.859  -6.625  -9.998  1.00 80.32           O
ATOM   3922  HA  VAL A 259       3.680  -6.106 -11.673  1.00 80.32           H
ATOM   3923  CB  VAL A 259       2.375  -4.835 -12.789  1.00 80.32           C
ATOM   3924  HB  VAL A 259       1.541  -4.973 -13.477  1.00 80.32           H
ATOM   3925  CG1 VAL A 259       1.927  -3.861 -11.697  1.00 80.32           C
ATOM   3926 1HG1 VAL A 259       1.047  -4.260 -11.194  1.00 80.32           H
ATOM   3927 2HG1 VAL A 259       2.732  -3.731 -10.974  1.00 80.32           H
ATOM   3928 3HG1 VAL A 259       1.683  -2.898 -12.147  1.00 80.32           H
ATOM   3929  CG2 VAL A 259       3.551  -4.263 -13.585  1.00 80.32           C
ATOM   3930 1HG2 VAL A 259       4.412  -4.147 -12.927  1.00 80.32           H
ATOM   3931 2HG2 VAL A 259       3.804  -4.943 -14.398  1.00 80.32           H
ATOM   3932 3HG2 VAL A 259       3.274  -3.292 -13.996  1.00 80.32           H
ATOM   3933  HN  VAL A 259       2.723  -6.831 -14.181  1.00 80.32           H
ATOM   3934  N   LEU A 260       0.594  -7.238 -11.770  1.00 77.04           N
ATOM   3935  CA  LEU A 260      -0.511  -7.717 -10.957  1.00 77.04           C
ATOM   3936  C   LEU A 260      -0.025  -8.862 -10.066  1.00 77.04           C
ATOM   3937  O   LEU A 260      -0.268  -8.861  -8.861  1.00 77.04           O
ATOM   3938  HA  LEU A 260      -0.828  -6.893 -10.318  1.00 77.04           H
ATOM   3939  CB  LEU A 260      -1.704  -8.089 -11.841  1.00 77.04           C
ATOM   3940 1HB  LEU A 260      -1.928  -7.242 -12.490  1.00 77.04           H
ATOM   3941 2HB  LEU A 260      -1.409  -8.916 -12.486  1.00 77.04           H
ATOM   3942  CG  LEU A 260      -2.986  -8.485 -11.105  1.00 77.04           C
ATOM   3943  HG  LEU A 260      -2.709  -9.060 -10.222  1.00 77.04           H
ATOM   3944  CD1 LEU A 260      -3.744  -7.248 -10.619  1.00 77.04           C
ATOM   3945 1HD1 LEU A 260      -3.111  -6.679  -9.938  1.00 77.04           H
ATOM   3946 2HD1 LEU A 260      -4.009  -6.625 -11.474  1.00 77.04           H
ATOM   3947 3HD1 LEU A 260      -4.650  -7.558 -10.100  1.00 77.04           H
ATOM   3948  CD2 LEU A 260      -3.861  -9.388 -11.976  1.00 77.04           C
ATOM   3949 1HD2 LEU A 260      -4.132  -8.859 -12.890  1.00 77.04           H
ATOM   3950 2HD2 LEU A 260      -3.310 -10.293 -12.230  1.00 77.04           H
ATOM   3951 3HD2 LEU A 260      -4.765  -9.655 -11.429  1.00 77.04           H
ATOM   3952  HN  LEU A 260       0.468  -7.339 -12.757  1.00 77.04           H
ATOM   3953  N   THR A 261       0.652  -9.812 -10.695  1.00 84.62           N
ATOM   3954  CA  THR A 261       1.066 -11.019 -10.001  1.00 84.62           C
ATOM   3955  C   THR A 261       1.983 -10.672  -8.826  1.00 84.62           C
ATOM   3956  O   THR A 261       1.822 -11.207  -7.730  1.00 84.62           O
ATOM   3957  HA  THR A 261       0.179 -11.497  -9.584  1.00 84.62           H
ATOM   3958  CB  THR A 261       1.716 -11.953 -11.024  1.00 84.62           C
ATOM   3959  HB  THR A 261       2.628 -11.513 -11.428  1.00 84.62           H
ATOM   3960  OG1 THR A 261       0.682 -12.204 -11.971  1.00 84.62           O
ATOM   3961  HG1 THR A 261       0.701 -11.510 -12.691  1.00 84.62           H
ATOM   3962  CG2 THR A 261       2.031 -13.332 -10.441  1.00 84.62           C
ATOM   3963 1HG2 THR A 261       1.109 -13.801 -10.098  1.00 84.62           H
ATOM   3964 2HG2 THR A 261       2.718 -13.223  -9.602  1.00 84.62           H
ATOM   3965 3HG2 THR A 261       2.491 -13.954 -11.209  1.00 84.62           H
ATOM   3966  HN  THR A 261       0.917  -9.765 -11.658  1.00 84.62           H
ATOM   3967  N   VAL A 262       2.924  -9.779  -9.095  1.00 87.68           N
ATOM   3968  CA  VAL A 262       3.895  -9.389  -8.088  1.00 87.68           C
ATOM   3969  C   VAL A 262       3.171  -8.707  -6.925  1.00 87.68           C
ATOM   3970  O   VAL A 262       3.496  -8.944  -5.762  1.00 87.68           O
ATOM   3971  HA  VAL A 262       4.371 -10.298  -7.720  1.00 87.68           H
ATOM   3972  CB  VAL A 262       4.977  -8.509  -8.717  1.00 87.68           C
ATOM   3973  HB  VAL A 262       4.482  -7.683  -9.228  1.00 87.68           H
ATOM   3974  CG1 VAL A 262       5.894  -7.917  -7.645  1.00 87.68           C
ATOM   3975 1HG1 VAL A 262       5.305  -7.309  -6.958  1.00 87.68           H
ATOM   3976 2HG1 VAL A 262       6.377  -8.724  -7.094  1.00 87.68           H
ATOM   3977 3HG1 VAL A 262       6.654  -7.296  -8.120  1.00 87.68           H
ATOM   3978  CG2 VAL A 262       5.782  -9.290  -9.757  1.00 87.68           C
ATOM   3979 1HG2 VAL A 262       6.261 -10.145  -9.279  1.00 87.68           H
ATOM   3980 2HG2 VAL A 262       5.116  -9.641 -10.545  1.00 87.68           H
ATOM   3981 3HG2 VAL A 262       6.545  -8.641 -10.189  1.00 87.68           H
ATOM   3982  HN  VAL A 262       3.028  -9.326  -9.981  1.00 87.68           H
ATOM   3983  N   PHE A 263       2.204  -7.873  -7.279  1.00 82.26           N
ATOM   3984  CA  PHE A 263       1.432  -7.156  -6.279  1.00 82.26           C
ATOM   3985  C   PHE A 263       0.710  -8.127  -5.343  1.00 82.26           C
ATOM   3986  O   PHE A 263       0.847  -8.037  -4.124  1.00 82.26           O
ATOM   3987  HA  PHE A 263       2.131  -6.550  -5.703  1.00 82.26           H
ATOM   3988  CB  PHE A 263       0.391  -6.323  -7.031  1.00 82.26           C
ATOM   3989 1HB  PHE A 263       0.907  -5.617  -7.682  1.00 82.26           H
ATOM   3990 2HB  PHE A 263      -0.191  -6.982  -7.674  1.00 82.26           H
ATOM   3991  CG  PHE A 263      -0.563  -5.549  -6.119  1.00 82.26           C
ATOM   3992  CD1 PHE A 263      -1.826  -6.009  -5.911  1.00 82.26           C
ATOM   3993  HD1 PHE A 263      -2.158  -6.928  -6.393  1.00 82.26           H
ATOM   3994  CD2 PHE A 263      -0.149  -4.402  -5.518  1.00 82.26           C
ATOM   3995  HD2 PHE A 263       0.863  -4.033  -5.685  1.00 82.26           H
ATOM   3996  CE1 PHE A 263      -2.712  -5.291  -5.064  1.00 82.26           C
ATOM   3997  HE1 PHE A 263      -3.724  -5.659  -4.897  1.00 82.26           H
ATOM   3998  CE2 PHE A 263      -1.035  -3.684  -4.672  1.00 82.26           C
ATOM   3999  HE2 PHE A 263      -0.703  -2.764  -4.190  1.00 82.26           H
ATOM   4000  CZ  PHE A 263      -2.298  -4.143  -4.463  1.00 82.26           C
ATOM   4001  HZ  PHE A 263      -2.978  -3.592  -3.813  1.00 82.26           H
ATOM   4002  HN  PHE A 263       1.947  -7.685  -8.227  1.00 82.26           H
ATOM   4003  N   VAL A 264      -0.043  -9.034  -5.949  1.00 86.76           N
ATOM   4004  CA  VAL A 264      -0.877  -9.945  -5.185  1.00 86.76           C
ATOM   4005  C   VAL A 264       0.006 -10.777  -4.252  1.00 86.76           C
ATOM   4006  O   VAL A 264      -0.318 -10.953  -3.078  1.00 86.76           O
ATOM   4007  HA  VAL A 264      -1.555  -9.343  -4.581  1.00 86.76           H
ATOM   4008  CB  VAL A 264      -1.719 -10.802  -6.132  1.00 86.76           C
ATOM   4009  HB  VAL A 264      -1.045 -11.272  -6.848  1.00 86.76           H
ATOM   4010  CG1 VAL A 264      -2.442 -11.914  -5.368  1.00 86.76           C
ATOM   4011 1HG1 VAL A 264      -1.709 -12.554  -4.877  1.00 86.76           H
ATOM   4012 2HG1 VAL A 264      -3.099 -11.472  -4.619  1.00 86.76           H
ATOM   4013 3HG1 VAL A 264      -3.034 -12.508  -6.065  1.00 86.76           H
ATOM   4014  CG2 VAL A 264      -2.712  -9.940  -6.915  1.00 86.76           C
ATOM   4015 1HG2 VAL A 264      -3.378  -9.430  -6.219  1.00 86.76           H
ATOM   4016 2HG2 VAL A 264      -2.166  -9.202  -7.503  1.00 86.76           H
ATOM   4017 3HG2 VAL A 264      -3.297 -10.574  -7.580  1.00 86.76           H
ATOM   4018  HN  VAL A 264      -0.088  -9.150  -6.941  1.00 86.76           H
ATOM   4019  N   LEU A 265       1.104 -11.267  -4.809  1.00 88.37           N
ATOM   4020  CA  LEU A 265       1.975 -12.170  -4.078  1.00 88.37           C
ATOM   4021  C   LEU A 265       2.577 -11.433  -2.880  1.00 88.37           C
ATOM   4022  O   LEU A 265       2.778 -12.024  -1.820  1.00 88.37           O
ATOM   4023  HA  LEU A 265       1.359 -12.989  -3.705  1.00 88.37           H
ATOM   4024  CB  LEU A 265       3.021 -12.781  -5.013  1.00 88.37           C
ATOM   4025 1HB  LEU A 265       3.487 -11.975  -5.580  1.00 88.37           H
ATOM   4026 2HB  LEU A 265       3.802 -13.236  -4.404  1.00 88.37           H
ATOM   4027  CG  LEU A 265       2.507 -13.830  -6.001  1.00 88.37           C
ATOM   4028  HG  LEU A 265       1.698 -13.385  -6.581  1.00 88.37           H
ATOM   4029  CD1 LEU A 265       3.602 -14.236  -6.989  1.00 88.37           C
ATOM   4030 1HD1 LEU A 265       3.929 -13.359  -7.549  1.00 88.37           H
ATOM   4031 2HD1 LEU A 265       4.447 -14.654  -6.443  1.00 88.37           H
ATOM   4032 3HD1 LEU A 265       3.209 -14.982  -7.680  1.00 88.37           H
ATOM   4033  CD2 LEU A 265       1.923 -15.037  -5.264  1.00 88.37           C
ATOM   4034 1HD2 LEU A 265       2.695 -15.491  -4.642  1.00 88.37           H
ATOM   4035 2HD2 LEU A 265       1.094 -14.713  -4.635  1.00 88.37           H
ATOM   4036 3HD2 LEU A 265       1.565 -15.767  -5.990  1.00 88.37           H
ATOM   4037  HN  LEU A 265       1.400 -11.056  -5.741  1.00 88.37           H
ATOM   4038  N   SER A 266       2.848 -10.153  -3.088  1.00 89.92           N
ATOM   4039  CA  SER A 266       3.518  -9.355  -2.076  1.00 89.92           C
ATOM   4040  C   SER A 266       2.511  -8.894  -1.020  1.00 89.92           C
ATOM   4041  O   SER A 266       2.842  -8.802   0.161  1.00 89.92           O
ATOM   4042  HA  SER A 266       4.261 -10.018  -1.632  1.00 89.92           H
ATOM   4043  CB  SER A 266       4.221  -8.149  -2.701  1.00 89.92           C
ATOM   4044 1HB  SER A 266       4.689  -7.555  -1.916  1.00 89.92           H
ATOM   4045 2HB  SER A 266       5.019  -8.494  -3.358  1.00 89.92           H
ATOM   4046  OG  SER A 266       3.319  -7.330  -3.441  1.00 89.92           O
ATOM   4047  HG  SER A 266       3.388  -7.540  -4.416  1.00 89.92           H
ATOM   4048  HN  SER A 266       2.617  -9.662  -3.928  1.00 89.92           H
ATOM   4049  N   GLN A 267       1.301  -8.617  -1.485  1.00 85.01           N
ATOM   4050  CA  GLN A 267       0.307  -7.973  -0.644  1.00 85.01           C
ATOM   4051  C   GLN A 267      -0.447  -9.017   0.182  1.00 85.01           C
ATOM   4052  O   GLN A 267      -0.899  -8.730   1.289  1.00 85.01           O
ATOM   4053  HA  GLN A 267       0.870  -7.314   0.018  1.00 85.01           H
ATOM   4054  CB  GLN A 267      -0.660  -7.134  -1.482  1.00 85.01           C
ATOM   4055 1HB  GLN A 267      -1.092  -7.750  -2.271  1.00 85.01           H
ATOM   4056 2HB  GLN A 267      -1.485  -6.791  -0.858  1.00 85.01           H
ATOM   4057  CG  GLN A 267       0.053  -5.930  -2.101  1.00 85.01           C
ATOM   4058 1HG  GLN A 267       0.913  -6.270  -2.679  1.00 85.01           H
ATOM   4059 2HG  GLN A 267      -0.617  -5.423  -2.795  1.00 85.01           H
ATOM   4060  CD  GLN A 267       0.513  -4.950  -1.020  1.00 85.01           C
ATOM   4061  OE1 GLN A 267      -0.074  -4.839   0.044  1.00 85.01           O
ATOM   4062  NE2 GLN A 267       1.594  -4.248  -1.350  1.00 85.01           N
ATOM   4063 1HE2 GLN A 267       2.028  -4.388  -2.240  1.00 85.01           H
ATOM   4064 2HE2 GLN A 267       1.972  -3.581  -0.709  1.00 85.01           H
ATOM   4065  HN  GLN A 267       0.998  -8.824  -2.415  1.00 85.01           H
ATOM   4066  N   PHE A 268      -0.560 -10.207  -0.389  1.00 90.43           N
ATOM   4067  CA  PHE A 268      -1.436 -11.224   0.167  1.00 90.43           C
ATOM   4068  C   PHE A 268      -1.024 -11.581   1.596  1.00 90.43           C
ATOM   4069  O   PHE A 268      -1.831 -11.494   2.520  1.00 90.43           O
ATOM   4070  HA  PHE A 268      -2.445 -10.812   0.174  1.00 90.43           H
ATOM   4071  CB  PHE A 268      -1.298 -12.466  -0.717  1.00 90.43           C
ATOM   4072 1HB  PHE A 268      -1.542 -12.197  -1.744  1.00 90.43           H
ATOM   4073 2HB  PHE A 268      -0.257 -12.789  -0.711  1.00 90.43           H
ATOM   4074  CG  PHE A 268      -2.184 -13.637  -0.287  1.00 90.43           C
ATOM   4075  CD1 PHE A 268      -1.654 -14.661   0.435  1.00 90.43           C
ATOM   4076  HD1 PHE A 268      -0.599 -14.647   0.707  1.00 90.43           H
ATOM   4077  CD2 PHE A 268      -3.501 -13.654  -0.627  1.00 90.43           C
ATOM   4078  HD2 PHE A 268      -3.925 -12.833  -1.205  1.00 90.43           H
ATOM   4079  CE1 PHE A 268      -2.476 -15.748   0.834  1.00 90.43           C
ATOM   4080  HE1 PHE A 268      -2.052 -16.569   1.412  1.00 90.43           H
ATOM   4081  CE2 PHE A 268      -4.323 -14.741  -0.228  1.00 90.43           C
ATOM   4082  HE2 PHE A 268      -5.378 -14.755  -0.500  1.00 90.43           H
ATOM   4083  CZ  PHE A 268      -3.793 -15.765   0.494  1.00 90.43           C
ATOM   4084  HZ  PHE A 268      -4.424 -16.599   0.800  1.00 90.43           H
ATOM   4085  HN  PHE A 268      -0.067 -10.480  -1.215  1.00 90.43           H
ATOM   4086  N   PRO A 269       0.236 -11.989   1.804  1.00 93.99           N
ATOM   4087  CA  PRO A 269       0.690 -12.387   3.139  1.00 93.99           C
ATOM   4088  C   PRO A 269       0.406 -11.322   4.186  1.00 93.99           C
ATOM   4089  O   PRO A 269      -0.041 -11.634   5.289  1.00 93.99           O
ATOM   4090  HA  PRO A 269       0.142 -13.268   3.473  1.00 93.99           H
ATOM   4091  CB  PRO A 269       2.191 -12.619   2.958  1.00 93.99           C
ATOM   4092 1HB  PRO A 269       2.765 -11.718   3.175  1.00 93.99           H
ATOM   4093 2HB  PRO A 269       2.560 -13.399   3.623  1.00 93.99           H
ATOM   4094  CG  PRO A 269       2.311 -13.024   1.493  1.00 93.99           C
ATOM   4095 1HG  PRO A 269       3.324 -12.883   1.116  1.00 93.99           H
ATOM   4096 2HG  PRO A 269       2.072 -14.077   1.344  1.00 93.99           H
ATOM   4097  CD  PRO A 269       1.313 -12.108   0.805  1.00 93.99           C
ATOM   4098 1HD  PRO A 269       1.749 -11.137   0.570  1.00 93.99           H
ATOM   4099 2HD  PRO A 269       0.958 -12.530  -0.135  1.00 93.99           H
ATOM   4100  N   TYR A 270       0.675 -10.081   3.809  1.00 90.97           N
ATOM   4101  CA  TYR A 270       0.521  -8.969   4.732  1.00 90.97           C
ATOM   4102  C   TYR A 270      -0.940  -8.810   5.160  1.00 90.97           C
ATOM   4103  O   TYR A 270      -1.227  -8.626   6.341  1.00 90.97           O
ATOM   4104  HA  TYR A 270       1.129  -9.175   5.612  1.00 90.97           H
ATOM   4105  CB  TYR A 270       0.953  -7.719   3.962  1.00 90.97           C
ATOM   4106 1HB  TYR A 270       2.017  -7.794   3.737  1.00 90.97           H
ATOM   4107 2HB  TYR A 270       0.427  -7.692   3.008  1.00 90.97           H
ATOM   4108  CG  TYR A 270       0.695  -6.409   4.708  1.00 90.97           C
ATOM   4109  CD1 TYR A 270      -0.118  -5.444   4.148  1.00 90.97           C
ATOM   4110  HD1 TYR A 270      -0.576  -5.617   3.174  1.00 90.97           H
ATOM   4111  CD2 TYR A 270       1.275  -6.191   5.941  1.00 90.97           C
ATOM   4112  HD2 TYR A 270       1.917  -6.952   6.384  1.00 90.97           H
ATOM   4113  CE1 TYR A 270      -0.360  -4.211   4.849  1.00 90.97           C
ATOM   4114  HE1 TYR A 270      -1.000  -3.441   4.418  1.00 90.97           H
ATOM   4115  CE2 TYR A 270       1.032  -4.957   6.643  1.00 90.97           C
ATOM   4116  HE2 TYR A 270       1.484  -4.772   7.618  1.00 90.97           H
ATOM   4117  CZ  TYR A 270       0.226  -4.028   6.063  1.00 90.97           C
ATOM   4118  OH  TYR A 270      -0.003  -2.863   6.726  1.00 90.97           O
ATOM   4119  HH  TYR A 270       0.362  -2.921   7.655  1.00 90.97           H
ATOM   4120  HN  TYR A 270       0.993  -9.830   2.895  1.00 90.97           H
ATOM   4121  N   ASN A 271      -1.823  -8.886   4.175  1.00 89.30           N
ATOM   4122  CA  ASN A 271      -3.237  -8.656   4.419  1.00 89.30           C
ATOM   4123  C   ASN A 271      -3.808  -9.825   5.224  1.00 89.30           C
ATOM   4124  O   ASN A 271      -4.815  -9.675   5.914  1.00 89.30           O
ATOM   4125  HA  ASN A 271      -3.284  -7.713   4.963  1.00 89.30           H
ATOM   4126  CB  ASN A 271      -4.014  -8.563   3.104  1.00 89.30           C
ATOM   4127 1HB  ASN A 271      -3.664  -9.332   2.415  1.00 89.30           H
ATOM   4128 2HB  ASN A 271      -5.071  -8.758   3.288  1.00 89.30           H
ATOM   4129  CG  ASN A 271      -3.848  -7.183   2.465  1.00 89.30           C
ATOM   4130  OD1 ASN A 271      -4.442  -6.202   2.881  1.00 89.30           O
ATOM   4131  ND2 ASN A 271      -3.008  -7.162   1.434  1.00 89.30           N
ATOM   4132 1HD2 ASN A 271      -2.553  -8.003   1.143  1.00 89.30           H
ATOM   4133 2HD2 ASN A 271      -2.833  -6.305   0.949  1.00 89.30           H
ATOM   4134  HN  ASN A 271      -1.587  -9.100   3.227  1.00 89.30           H
ATOM   4135  N   CYS A 272      -3.140 -10.964   5.109  1.00 93.89           N
ATOM   4136  CA  CYS A 272      -3.490 -12.122   5.913  1.00 93.89           C
ATOM   4137  C   CYS A 272      -3.322 -11.751   7.388  1.00 93.89           C
ATOM   4138  O   CYS A 272      -4.201 -12.022   8.204  1.00 93.89           O
ATOM   4139  HA  CYS A 272      -4.531 -12.356   5.689  1.00 93.89           H
ATOM   4140  CB  CYS A 272      -2.656 -13.347   5.535  1.00 93.89           C
ATOM   4141 1HB  CYS A 272      -1.597 -13.086   5.519  1.00 93.89           H
ATOM   4142 2HB  CYS A 272      -2.780 -14.128   6.285  1.00 93.89           H
ATOM   4143  SG  CYS A 272      -3.170 -13.971   3.893  1.00 93.89           S
ATOM   4144  HG  CYS A 272      -2.575 -13.013   3.188  1.00 93.89           H
ATOM   4145  HN  CYS A 272      -2.374 -11.102   4.481  1.00 93.89           H
ATOM   4146  N   ILE A 273      -2.187 -11.135   7.685  1.00 92.68           N
ATOM   4147  CA  ILE A 273      -1.880 -10.749   9.052  1.00 92.68           C
ATOM   4148  C   ILE A 273      -2.824  -9.625   9.484  1.00 92.68           C
ATOM   4149  O   ILE A 273      -3.302  -9.613  10.617  1.00 92.68           O
ATOM   4150  HA  ILE A 273      -2.063 -11.617   9.685  1.00 92.68           H
ATOM   4151  CB  ILE A 273      -0.398 -10.394   9.188  1.00 92.68           C
ATOM   4152  HB  ILE A 273      -0.174  -9.588   8.489  1.00 92.68           H
ATOM   4153  CG1 ILE A 273       0.488 -11.582   8.806  1.00 92.68           C
ATOM   4154 1HG1 ILE A 273       0.306 -11.856   7.767  1.00 92.68           H
ATOM   4155 2HG1 ILE A 273       1.537 -11.297   8.881  1.00 92.68           H
ATOM   4156  CG2 ILE A 273      -0.085  -9.875  10.593  1.00 92.68           C
ATOM   4157 1HG2 ILE A 273      -0.678  -8.981  10.790  1.00 92.68           H
ATOM   4158 2HG2 ILE A 273      -0.330 -10.642  11.327  1.00 92.68           H
ATOM   4159 3HG2 ILE A 273       0.974  -9.630  10.662  1.00 92.68           H
ATOM   4160  CD1 ILE A 273       0.214 -12.784   9.712  1.00 92.68           C
ATOM   4161 1HD1 ILE A 273       0.420 -12.513  10.748  1.00 92.68           H
ATOM   4162 2HD1 ILE A 273      -0.830 -13.081   9.616  1.00 92.68           H
ATOM   4163 3HD1 ILE A 273       0.857 -13.614   9.419  1.00 92.68           H
ATOM   4164  HN  ILE A 273      -1.485 -10.901   7.012  1.00 92.68           H
ATOM   4165  N   LEU A 274      -3.063  -8.708   8.558  1.00 89.84           N
ATOM   4166  CA  LEU A 274      -3.951  -7.589   8.825  1.00 89.84           C
ATOM   4167  C   LEU A 274      -5.323  -8.122   9.243  1.00 89.84           C
ATOM   4168  O   LEU A 274      -5.965  -7.564  10.132  1.00 89.84           O
ATOM   4169  HA  LEU A 274      -3.529  -7.029   9.659  1.00 89.84           H
ATOM   4170  CB  LEU A 274      -3.999  -6.644   7.622  1.00 89.84           C
ATOM   4171 1HB  LEU A 274      -4.070  -7.245   6.716  1.00 89.84           H
ATOM   4172 2HB  LEU A 274      -4.913  -6.054   7.685  1.00 89.84           H
ATOM   4173  CG  LEU A 274      -2.815  -5.686   7.475  1.00 89.84           C
ATOM   4174  HG  LEU A 274      -1.907  -6.280   7.366  1.00 89.84           H
ATOM   4175  CD1 LEU A 274      -2.953  -4.835   6.211  1.00 89.84           C
ATOM   4176 1HD1 LEU A 274      -2.988  -5.485   5.337  1.00 89.84           H
ATOM   4177 2HD1 LEU A 274      -3.871  -4.250   6.266  1.00 89.84           H
ATOM   4178 3HD1 LEU A 274      -2.099  -4.163   6.131  1.00 89.84           H
ATOM   4179  CD2 LEU A 274      -2.646  -4.827   8.730  1.00 89.84           C
ATOM   4180 1HD2 LEU A 274      -3.551  -4.242   8.894  1.00 89.84           H
ATOM   4181 2HD2 LEU A 274      -2.468  -5.472   9.590  1.00 89.84           H
ATOM   4182 3HD2 LEU A 274      -1.798  -4.155   8.598  1.00 89.84           H
ATOM   4183  HN  LEU A 274      -2.663  -8.721   7.641  1.00 89.84           H
ATOM   4184  N   LEU A 275      -5.733  -9.195   8.583  1.00 91.63           N
ATOM   4185  CA  LEU A 275      -7.031  -9.789   8.851  1.00 91.63           C
ATOM   4186  C   LEU A 275      -7.072 -10.284  10.299  1.00 91.63           C
ATOM   4187  O   LEU A 275      -8.035 -10.027  11.019  1.00 91.63           O
ATOM   4188  HA  LEU A 275      -7.780  -9.005   8.734  1.00 91.63           H
ATOM   4189  CB  LEU A 275      -7.348 -10.875   7.821  1.00 91.63           C
ATOM   4190 1HB  LEU A 275      -7.293 -10.431   6.827  1.00 91.63           H
ATOM   4191 2HB  LEU A 275      -6.569 -11.635   7.873  1.00 91.63           H
ATOM   4192  CG  LEU A 275      -8.705 -11.564   7.968  1.00 91.63           C
ATOM   4193  HG  LEU A 275      -8.773 -11.975   8.976  1.00 91.63           H
ATOM   4194  CD1 LEU A 275      -9.850 -10.560   7.812  1.00 91.63           C
ATOM   4195 1HD1 LEU A 275      -9.764  -9.790   8.578  1.00 91.63           H
ATOM   4196 2HD1 LEU A 275      -9.797 -10.100   6.825  1.00 91.63           H
ATOM   4197 3HD1 LEU A 275     -10.803 -11.077   7.921  1.00 91.63           H
ATOM   4198  CD2 LEU A 275      -8.834 -12.736   6.993  1.00 91.63           C
ATOM   4199 1HD2 LEU A 275      -8.736 -12.371   5.971  1.00 91.63           H
ATOM   4200 2HD2 LEU A 275      -8.048 -13.464   7.195  1.00 91.63           H
ATOM   4201 3HD2 LEU A 275      -9.808 -13.208   7.119  1.00 91.63           H
ATOM   4202  HN  LEU A 275      -5.195  -9.657   7.877  1.00 91.63           H
ATOM   4203  N   VAL A 276      -6.014 -10.984  10.680  1.00 93.53           N
ATOM   4204  CA  VAL A 276      -5.921 -11.526  12.025  1.00 93.53           C
ATOM   4205  C   VAL A 276      -6.012 -10.383  13.038  1.00 93.53           C
ATOM   4206  O   VAL A 276      -6.748 -10.475  14.020  1.00 93.53           O
ATOM   4207  HA  VAL A 276      -6.772 -12.192  12.171  1.00 93.53           H
ATOM   4208  CB  VAL A 276      -4.642 -12.353  12.169  1.00 93.53           C
ATOM   4209  HB  VAL A 276      -3.801 -11.720  11.887  1.00 93.53           H
ATOM   4210  CG1 VAL A 276      -4.433 -12.792  13.620  1.00 93.53           C
ATOM   4211 1HG1 VAL A 276      -4.354 -11.911  14.258  1.00 93.53           H
ATOM   4212 2HG1 VAL A 276      -5.280 -13.399  13.942  1.00 93.53           H
ATOM   4213 3HG1 VAL A 276      -3.517 -13.377  13.694  1.00 93.53           H
ATOM   4214  CG2 VAL A 276      -4.660 -13.559  11.229  1.00 93.53           C
ATOM   4215 1HG2 VAL A 276      -5.514 -14.193  11.467  1.00 93.53           H
ATOM   4216 2HG2 VAL A 276      -4.740 -13.215  10.198  1.00 93.53           H
ATOM   4217 3HG2 VAL A 276      -3.739 -14.130  11.352  1.00 93.53           H
ATOM   4218  HN  VAL A 276      -5.232 -11.183  10.090  1.00 93.53           H
ATOM   4219  N   GLN A 277      -5.252  -9.332  12.766  1.00 90.30           N
ATOM   4220  CA  GLN A 277      -5.202  -8.191  13.665  1.00 90.30           C
ATOM   4221  C   GLN A 277      -6.582  -7.539  13.771  1.00 90.30           C
ATOM   4222  O   GLN A 277      -6.962  -7.052  14.835  1.00 90.30           O
ATOM   4223  HA  GLN A 277      -4.910  -8.598  14.633  1.00 90.30           H
ATOM   4224  CB  GLN A 277      -4.151  -7.178  13.207  1.00 90.30           C
ATOM   4225 1HB  GLN A 277      -4.271  -6.980  12.142  1.00 90.30           H
ATOM   4226 2HB  GLN A 277      -4.302  -6.232  13.727  1.00 90.30           H
ATOM   4227  CG  GLN A 277      -2.737  -7.696  13.479  1.00 90.30           C
ATOM   4228 1HG  GLN A 277      -2.621  -7.907  14.542  1.00 90.30           H
ATOM   4229 2HG  GLN A 277      -2.581  -8.635  12.948  1.00 90.30           H
ATOM   4230  CD  GLN A 277      -1.686  -6.675  13.039  1.00 90.30           C
ATOM   4231  OE1 GLN A 277      -1.930  -5.810  12.214  1.00 90.30           O
ATOM   4232  NE2 GLN A 277      -0.505  -6.823  13.634  1.00 90.30           N
ATOM   4233 1HE2 GLN A 277      -0.371  -7.554  14.303  1.00 90.30           H
ATOM   4234 2HE2 GLN A 277       0.248  -6.203  13.413  1.00 90.30           H
ATOM   4235  HN  GLN A 277      -4.679  -9.253  11.950  1.00 90.30           H
ATOM   4236  N   THR A 278      -7.295  -7.551  12.654  1.00 90.83           N
ATOM   4237  CA  THR A 278      -8.607  -6.928  12.597  1.00 90.83           C
ATOM   4238  C   THR A 278      -9.596  -7.687  13.483  1.00 90.83           C
ATOM   4239  O   THR A 278     -10.373  -7.077  14.216  1.00 90.83           O
ATOM   4240  HA  THR A 278      -8.526  -5.919  12.999  1.00 90.83           H
ATOM   4241  CB  THR A 278      -9.034  -6.861  11.129  1.00 90.83           C
ATOM   4242  HB  THR A 278      -9.173  -7.861  10.718  1.00 90.83           H
ATOM   4243  OG1 THR A 278      -8.020  -6.076  10.508  1.00 90.83           O
ATOM   4244  HG1 THR A 278      -7.119  -6.466  10.701  1.00 90.83           H
ATOM   4245  CG2 THR A 278     -10.312  -6.044  10.928  1.00 90.83           C
ATOM   4246 1HG2 THR A 278     -10.150  -5.025  11.278  1.00 90.83           H
ATOM   4247 2HG2 THR A 278     -11.126  -6.498  11.494  1.00 90.83           H
ATOM   4248 3HG2 THR A 278     -10.571  -6.028   9.870  1.00 90.83           H
ATOM   4249  HN  THR A 278      -6.990  -7.974  11.801  1.00 90.83           H
ATOM   4250  N   ILE A 279      -9.536  -9.007  13.387  1.00 91.33           N
ATOM   4251  CA  ILE A 279     -10.419  -9.856  14.170  1.00 91.33           C
ATOM   4252  C   ILE A 279     -10.078  -9.707  15.654  1.00 91.33           C
ATOM   4253  O   ILE A 279     -10.972  -9.588  16.491  1.00 91.33           O
ATOM   4254  HA  ILE A 279     -11.437  -9.501  14.012  1.00 91.33           H
ATOM   4255  CB  ILE A 279     -10.359 -11.299  13.667  1.00 91.33           C
ATOM   4256  HB  ILE A 279      -9.315 -11.615  13.658  1.00 91.33           H
ATOM   4257  CG1 ILE A 279     -10.874 -11.401  12.230  1.00 91.33           C
ATOM   4258 1HG1 ILE A 279     -11.957 -11.278  12.219  1.00 91.33           H
ATOM   4259 2HG1 ILE A 279     -10.455 -10.593  11.631  1.00 91.33           H
ATOM   4260  CG2 ILE A 279     -11.107 -12.241  14.613  1.00 91.33           C
ATOM   4261 1HG2 ILE A 279     -10.654 -12.197  15.603  1.00 91.33           H
ATOM   4262 2HG2 ILE A 279     -12.152 -11.936  14.677  1.00 91.33           H
ATOM   4263 3HG2 ILE A 279     -11.049 -13.260  14.232  1.00 91.33           H
ATOM   4264  CD1 ILE A 279     -10.503 -12.749  11.609  1.00 91.33           C
ATOM   4265 1HD1 ILE A 279      -9.418 -12.858  11.599  1.00 91.33           H
ATOM   4266 2HD1 ILE A 279     -10.944 -13.554  12.196  1.00 91.33           H
ATOM   4267 3HD1 ILE A 279     -10.881 -12.795  10.588  1.00 91.33           H
ATOM   4268  HN  ILE A 279      -8.900  -9.496  12.790  1.00 91.33           H
ATOM   4269  N   ASP A 280      -8.784  -9.718  15.936  1.00 90.72           N
ATOM   4270  CA  ASP A 280      -8.316  -9.637  17.309  1.00 90.72           C
ATOM   4271  C   ASP A 280      -8.739  -8.295  17.909  1.00 90.72           C
ATOM   4272  O   ASP A 280      -9.055  -8.214  19.095  1.00 90.72           O
ATOM   4273  HA  ASP A 280      -8.774 -10.485  17.818  1.00 90.72           H
ATOM   4274  CB  ASP A 280      -6.790  -9.725  17.377  1.00 90.72           C
ATOM   4275 1HB  ASP A 280      -6.451 -10.629  16.871  1.00 90.72           H
ATOM   4276 2HB  ASP A 280      -6.349  -8.880  16.848  1.00 90.72           H
ATOM   4277  CG  ASP A 280      -6.305  -9.733  18.828  1.00 90.72           C
ATOM   4278  OD1 ASP A 280      -6.847 -10.552  19.602  1.00 90.72           O
ATOM   4279  OD2 ASP A 280      -5.404  -8.921  19.130  1.00 90.72           O
ATOM   4280  HN  ASP A 280      -8.062  -9.780  15.246  1.00 90.72           H
ATOM   4281  N   ALA A 281      -8.732  -7.276  17.063  1.00 89.91           N
ATOM   4282  CA  ALA A 281      -9.109  -5.941  17.496  1.00 89.91           C
ATOM   4283  C   ALA A 281     -10.551  -5.963  18.008  1.00 89.91           C
ATOM   4284  O   ALA A 281     -10.921  -5.162  18.865  1.00 89.91           O
ATOM   4285  HA  ALA A 281      -8.446  -5.658  18.314  1.00 89.91           H
ATOM   4286  CB  ALA A 281      -8.915  -4.956  16.342  1.00 89.91           C
ATOM   4287 1HB  ALA A 281      -7.869  -4.956  16.035  1.00 89.91           H
ATOM   4288 2HB  ALA A 281      -9.541  -5.254  15.500  1.00 89.91           H
ATOM   4289 3HB  ALA A 281      -9.198  -3.954  16.667  1.00 89.91           H
ATOM   4290  HN  ALA A 281      -8.476  -7.351  16.099  1.00 89.91           H
ATOM   4291  N   TYR A 282     -11.325  -6.889  17.461  1.00 78.25           N
ATOM   4292  CA  TYR A 282     -12.726  -7.003  17.826  1.00 78.25           C
ATOM   4293  C   TYR A 282     -12.923  -8.044  18.930  1.00 78.25           C
ATOM   4294  O   TYR A 282     -13.614  -7.788  19.914  1.00 78.25           O
ATOM   4295  HA  TYR A 282     -13.060  -6.031  18.190  1.00 78.25           H
ATOM   4296  CB  TYR A 282     -13.454  -7.473  16.564  1.00 78.25           C
ATOM   4297 1HB  TYR A 282     -13.232  -6.782  15.751  1.00 78.25           H
ATOM   4298 2HB  TYR A 282     -13.060  -8.446  16.271  1.00 78.25           H
ATOM   4299  CG  TYR A 282     -14.971  -7.579  16.724  1.00 78.25           C
ATOM   4300  CD1 TYR A 282     -15.563  -8.814  16.893  1.00 78.25           C
ATOM   4301  HD1 TYR A 282     -14.948  -9.714  16.912  1.00 78.25           H
ATOM   4302  CD2 TYR A 282     -15.749  -6.439  16.699  1.00 78.25           C
ATOM   4303  HD2 TYR A 282     -15.282  -5.463  16.565  1.00 78.25           H
ATOM   4304  CE1 TYR A 282     -16.991  -8.914  17.043  1.00 78.25           C
ATOM   4305  HE1 TYR A 282     -17.471  -9.884  17.177  1.00 78.25           H
ATOM   4306  CE2 TYR A 282     -17.178  -6.539  16.849  1.00 78.25           C
ATOM   4307  HE2 TYR A 282     -17.804  -5.647  16.831  1.00 78.25           H
ATOM   4308  CZ  TYR A 282     -17.728  -7.772  17.014  1.00 78.25           C
ATOM   4309  OH  TYR A 282     -19.078  -7.866  17.156  1.00 78.25           O
ATOM   4310  HH  TYR A 282     -19.341  -8.821  17.295  1.00 78.25           H
ATOM   4311  HN  TYR A 282     -11.009  -7.552  16.782  1.00 78.25           H
ATOM   4312  N   ALA A 283     -12.301  -9.197  18.729  1.00 87.97           N
ATOM   4313  CA  ALA A 283     -12.610 -10.364  19.538  1.00 87.97           C
ATOM   4314  C   ALA A 283     -11.638 -10.434  20.717  1.00 87.97           C
ATOM   4315  O   ALA A 283     -11.917 -11.091  21.719  1.00 87.97           O
ATOM   4316  HA  ALA A 283     -13.623 -10.244  19.920  1.00 87.97           H
ATOM   4317  CB  ALA A 283     -12.557 -11.619  18.664  1.00 87.97           C
ATOM   4318 1HB  ALA A 283     -13.287 -11.532  17.859  1.00 87.97           H
ATOM   4319 2HB  ALA A 283     -11.559 -11.725  18.240  1.00 87.97           H
ATOM   4320 3HB  ALA A 283     -12.789 -12.494  19.272  1.00 87.97           H
ATOM   4321  HN  ALA A 283     -11.600  -9.340  18.031  1.00 87.97           H
ATOM   4322  N   MET A 284     -10.516  -9.746  20.560  1.00 80.53           N
ATOM   4323  CA  MET A 284      -9.497  -9.728  21.596  1.00 80.53           C
ATOM   4324  C   MET A 284      -9.194 -11.144  22.090  1.00 80.53           C
ATOM   4325  O   MET A 284      -9.127 -11.383  23.295  1.00 80.53           O
ATOM   4326  HA  MET A 284      -8.610  -9.302  21.127  1.00 80.53           H
ATOM   4327  CB  MET A 284      -9.975  -8.869  22.768  1.00 80.53           C
ATOM   4328 1HB  MET A 284     -10.859  -9.321  23.218  1.00 80.53           H
ATOM   4329 2HB  MET A 284      -9.205  -8.838  23.539  1.00 80.53           H
ATOM   4330  CG  MET A 284     -10.301  -7.447  22.308  1.00 80.53           C
ATOM   4331 1HG  MET A 284      -9.418  -6.988  21.864  1.00 80.53           H
ATOM   4332 2HG  MET A 284     -11.069  -7.473  21.534  1.00 80.53           H
ATOM   4333  SD  MET A 284     -10.865  -6.471  23.692  1.00 80.53           S
ATOM   4334  CE  MET A 284     -11.282  -4.952  22.852  1.00 80.53           C
ATOM   4335 1HE  MET A 284     -10.394  -4.553  22.361  1.00 80.53           H
ATOM   4336 2HE  MET A 284     -12.052  -5.149  22.107  1.00 80.53           H
ATOM   4337 3HE  MET A 284     -11.653  -4.227  23.576  1.00 80.53           H
ATOM   4338  HN  MET A 284     -10.299  -9.209  19.744  1.00 80.53           H
ATOM   4339  N   PHE A 285      -9.018 -12.045  21.135  1.00 82.92           N
ATOM   4340  CA  PHE A 285      -8.913 -13.460  21.452  1.00 82.92           C
ATOM   4341  C   PHE A 285      -7.463 -13.848  21.751  1.00 82.92           C
ATOM   4342  O   PHE A 285      -7.202 -14.928  22.279  1.00 82.92           O
ATOM   4343  HA  PHE A 285      -9.525 -13.640  22.335  1.00 82.92           H
ATOM   4344  CB  PHE A 285      -9.391 -14.230  20.219  1.00 82.92           C
ATOM   4345 1HB  PHE A 285      -9.501 -15.283  20.482  1.00 82.92           H
ATOM   4346 2HB  PHE A 285     -10.379 -13.867  19.937  1.00 82.92           H
ATOM   4347  CG  PHE A 285      -8.457 -14.116  19.013  1.00 82.92           C
ATOM   4348  CD1 PHE A 285      -8.647 -13.128  18.097  1.00 82.92           C
ATOM   4349  HD1 PHE A 285      -9.464 -12.418  18.224  1.00 82.92           H
ATOM   4350  CD2 PHE A 285      -7.437 -15.002  18.855  1.00 82.92           C
ATOM   4351  HD2 PHE A 285      -7.285 -15.794  19.589  1.00 82.92           H
ATOM   4352  CE1 PHE A 285      -7.780 -13.022  16.978  1.00 82.92           C
ATOM   4353  HE1 PHE A 285      -7.932 -12.230  16.244  1.00 82.92           H
ATOM   4354  CE2 PHE A 285      -6.571 -14.896  17.736  1.00 82.92           C
ATOM   4355  HE2 PHE A 285      -5.753 -15.606  17.609  1.00 82.92           H
ATOM   4356  CZ  PHE A 285      -6.760 -13.908  16.820  1.00 82.92           C
ATOM   4357  HZ  PHE A 285      -6.095 -13.826  15.961  1.00 82.92           H
ATOM   4358  HN  PHE A 285      -8.948 -11.823  20.163  1.00 82.92           H
ATOM   4359  N   ILE A 286      -6.558 -12.946  21.400  1.00 85.03           N
ATOM   4360  CA  ILE A 286      -5.144 -13.170  21.646  1.00 85.03           C
ATOM   4361  C   ILE A 286      -4.798 -12.711  23.064  1.00 85.03           C
ATOM   4362  O   ILE A 286      -4.682 -11.514  23.322  1.00 85.03           O
ATOM   4363  HA  ILE A 286      -4.966 -14.243  21.578  1.00 85.03           H
ATOM   4364  CB  ILE A 286      -4.298 -12.501  20.560  1.00 85.03           C
ATOM   4365  HB  ILE A 286      -4.520 -11.434  20.564  1.00 85.03           H
ATOM   4366  CG1 ILE A 286      -4.665 -13.034  19.174  1.00 85.03           C
ATOM   4367 1HG1 ILE A 286      -4.421 -14.095  19.112  1.00 85.03           H
ATOM   4368 2HG1 ILE A 286      -5.740 -12.945  19.019  1.00 85.03           H
ATOM   4369  CG2 ILE A 286      -2.805 -12.653  20.857  1.00 85.03           C
ATOM   4370 1HG2 ILE A 286      -2.575 -12.187  21.815  1.00 85.03           H
ATOM   4371 2HG2 ILE A 286      -2.549 -13.712  20.897  1.00 85.03           H
ATOM   4372 3HG2 ILE A 286      -2.227 -12.169  20.070  1.00 85.03           H
ATOM   4373  CD1 ILE A 286      -3.920 -12.270  18.078  1.00 85.03           C
ATOM   4374 1HD1 ILE A 286      -4.185 -11.214  18.128  1.00 85.03           H
ATOM   4375 2HD1 ILE A 286      -2.845 -12.382  18.223  1.00 85.03           H
ATOM   4376 3HD1 ILE A 286      -4.199 -12.669  17.103  1.00 85.03           H
ATOM   4377  HN  ILE A 286      -6.777 -12.077  20.956  1.00 85.03           H
ATOM   4378  N   SER A 287      -4.645 -13.687  23.947  1.00 83.99           N
ATOM   4379  CA  SER A 287      -4.316 -13.399  25.333  1.00 83.99           C
ATOM   4380  C   SER A 287      -2.878 -13.829  25.630  1.00 83.99           C
ATOM   4381  O   SER A 287      -2.310 -13.443  26.650  1.00 83.99           O
ATOM   4382  HA  SER A 287      -4.421 -12.318  25.435  1.00 83.99           H
ATOM   4383  CB  SER A 287      -5.288 -14.097  26.286  1.00 83.99           C
ATOM   4384 1HB  SER A 287      -4.994 -13.894  27.316  1.00 83.99           H
ATOM   4385 2HB  SER A 287      -6.287 -13.684  26.152  1.00 83.99           H
ATOM   4386  OG  SER A 287      -5.324 -15.506  26.073  1.00 83.99           O
ATOM   4387  HG  SER A 287      -5.997 -15.926  26.681  1.00 83.99           H
ATOM   4388  HN  SER A 287      -4.741 -14.658  23.729  1.00 83.99           H
ATOM   4389  N   ASN A 288      -2.332 -14.622  24.720  1.00 84.75           N
ATOM   4390  CA  ASN A 288      -1.012 -15.195  24.923  1.00 84.75           C
ATOM   4391  C   ASN A 288       0.043 -14.255  24.338  1.00 84.75           C
ATOM   4392  O   ASN A 288       0.005 -13.935  23.151  1.00 84.75           O
ATOM   4393  HA  ASN A 288      -0.914 -15.313  26.003  1.00 84.75           H
ATOM   4394  CB  ASN A 288      -0.885 -16.547  24.218  1.00 84.75           C
ATOM   4395 1HB  ASN A 288      -1.734 -17.179  24.478  1.00 84.75           H
ATOM   4396 2HB  ASN A 288      -0.914 -16.402  23.138  1.00 84.75           H
ATOM   4397  CG  ASN A 288       0.417 -17.249  24.609  1.00 84.75           C
ATOM   4398  OD1 ASN A 288       1.446 -16.629  24.827  1.00 84.75           O
ATOM   4399  ND2 ASN A 288       0.317 -18.573  24.685  1.00 84.75           N
ATOM   4400 1HD2 ASN A 288      -0.557 -19.020  24.493  1.00 84.75           H
ATOM   4401 2HD2 ASN A 288       1.115 -19.122  24.934  1.00 84.75           H
ATOM   4402  HN  ASN A 288      -2.774 -14.873  23.859  1.00 84.75           H
ATOM   4403  N   CYS A 289       0.962 -13.840  25.198  1.00 89.79           N
ATOM   4404  CA  CYS A 289       1.973 -12.873  24.805  1.00 89.79           C
ATOM   4405  C   CYS A 289       2.836 -13.501  23.709  1.00 89.79           C
ATOM   4406  O   CYS A 289       3.233 -12.824  22.762  1.00 89.79           O
ATOM   4407  HA  CYS A 289       1.441 -12.001  24.426  1.00 89.79           H
ATOM   4408  CB  CYS A 289       2.812 -12.414  25.999  1.00 89.79           C
ATOM   4409 1HB  CYS A 289       2.164 -11.999  26.771  1.00 89.79           H
ATOM   4410 2HB  CYS A 289       3.328 -13.267  26.441  1.00 89.79           H
ATOM   4411  SG  CYS A 289       4.029 -11.157  25.463  1.00 89.79           S
ATOM   4412  HN  CYS A 289       1.021 -14.151  26.147  1.00 89.79           H
ATOM   4413  N   ALA A 290       3.102 -14.789  23.874  1.00 92.03           N
ATOM   4414  CA  ALA A 290       3.977 -15.497  22.955  1.00 92.03           C
ATOM   4415  C   ALA A 290       3.379 -15.447  21.548  1.00 92.03           C
ATOM   4416  O   ALA A 290       4.097 -15.240  20.571  1.00 92.03           O
ATOM   4417  HA  ALA A 290       4.938 -14.983  22.950  1.00 92.03           H
ATOM   4418  CB  ALA A 290       4.186 -16.929  23.449  1.00 92.03           C
ATOM   4419 1HB  ALA A 290       4.640 -16.909  24.440  1.00 92.03           H
ATOM   4420 2HB  ALA A 290       3.224 -17.440  23.501  1.00 92.03           H
ATOM   4421 3HB  ALA A 290       4.842 -17.460  22.760  1.00 92.03           H
ATOM   4422  HN  ALA A 290       2.732 -15.345  24.618  1.00 92.03           H
ATOM   4423  N   VAL A 291       2.069 -15.640  21.489  1.00 92.14           N
ATOM   4424  CA  VAL A 291       1.365 -15.616  20.218  1.00 92.14           C
ATOM   4425  C   VAL A 291       1.418 -14.201  19.638  1.00 92.14           C
ATOM   4426  O   VAL A 291       1.651 -14.025  18.443  1.00 92.14           O
ATOM   4427  HA  VAL A 291       1.887 -16.293  19.540  1.00 92.14           H
ATOM   4428  CB  VAL A 291      -0.062 -16.135  20.400  1.00 92.14           C
ATOM   4429  HB  VAL A 291      -0.557 -15.504  21.139  1.00 92.14           H
ATOM   4430  CG1 VAL A 291      -0.852 -16.037  19.094  1.00 92.14           C
ATOM   4431 1HG1 VAL A 291      -0.897 -14.996  18.774  1.00 92.14           H
ATOM   4432 2HG1 VAL A 291      -0.359 -16.633  18.325  1.00 92.14           H
ATOM   4433 3HG1 VAL A 291      -1.863 -16.412  19.252  1.00 92.14           H
ATOM   4434  CG2 VAL A 291      -0.060 -17.569  20.933  1.00 92.14           C
ATOM   4435 1HG2 VAL A 291       0.460 -18.218  20.229  1.00 92.14           H
ATOM   4436 2HG2 VAL A 291       0.448 -17.598  21.897  1.00 92.14           H
ATOM   4437 3HG2 VAL A 291      -1.087 -17.914  21.054  1.00 92.14           H
ATOM   4438  HN  VAL A 291       1.493 -15.811  22.288  1.00 92.14           H
ATOM   4439  N   SER A 292       1.196 -13.230  20.511  1.00 92.52           N
ATOM   4440  CA  SER A 292       1.180 -11.838  20.093  1.00 92.52           C
ATOM   4441  C   SER A 292       2.539 -11.451  19.507  1.00 92.52           C
ATOM   4442  O   SER A 292       2.606 -10.776  18.481  1.00 92.52           O
ATOM   4443  HA  SER A 292       0.402 -11.775  19.332  1.00 92.52           H
ATOM   4444  CB  SER A 292       0.824 -10.917  21.262  1.00 92.52           C
ATOM   4445 1HB  SER A 292      -0.110 -11.249  21.715  1.00 92.52           H
ATOM   4446 2HB  SER A 292       1.595 -10.991  22.030  1.00 92.52           H
ATOM   4447  OG  SER A 292       0.695  -9.558  20.851  1.00 92.52           O
ATOM   4448  HG  SER A 292      -0.114  -9.452  20.272  1.00 92.52           H
ATOM   4449  HN  SER A 292       1.031 -13.380  21.485  1.00 92.52           H
ATOM   4450  N   THR A 293       3.588 -11.896  20.183  1.00 89.38           N
ATOM   4451  CA  THR A 293       4.940 -11.565  19.768  1.00 89.38           C
ATOM   4452  C   THR A 293       5.214 -12.103  18.362  1.00 89.38           C
ATOM   4453  O   THR A 293       5.744 -11.389  17.513  1.00 89.38           O
ATOM   4454  HA  THR A 293       5.029 -10.480  19.718  1.00 89.38           H
ATOM   4455  CB  THR A 293       5.905 -12.109  20.825  1.00 89.38           C
ATOM   4456  HB  THR A 293       5.812 -13.191  20.916  1.00 89.38           H
ATOM   4457  OG1 THR A 293       5.591 -11.363  21.998  1.00 89.38           O
ATOM   4458  HG1 THR A 293       4.886 -11.837  22.526  1.00 89.38           H
ATOM   4459  CG2 THR A 293       7.361 -11.744  20.530  1.00 89.38           C
ATOM   4460 1HG2 THR A 293       7.467 -10.660  20.506  1.00 89.38           H
ATOM   4461 2HG2 THR A 293       7.652 -12.159  19.565  1.00 89.38           H
ATOM   4462 3HG2 THR A 293       8.003 -12.154  21.310  1.00 89.38           H
ATOM   4463  HN  THR A 293       3.524 -12.471  20.999  1.00 89.38           H
ATOM   4464  N   ASN A 294       4.838 -13.358  18.160  1.00 90.88           N
ATOM   4465  CA  ASN A 294       5.100 -14.022  16.894  1.00 90.88           C
ATOM   4466  C   ASN A 294       4.325 -13.313  15.781  1.00 90.88           C
ATOM   4467  O   ASN A 294       4.826 -13.166  14.668  1.00 90.88           O
ATOM   4468  HA  ASN A 294       6.179 -13.959  16.755  1.00 90.88           H
ATOM   4469  CB  ASN A 294       4.642 -15.481  16.933  1.00 90.88           C
ATOM   4470 1HB  ASN A 294       3.642 -15.541  17.363  1.00 90.88           H
ATOM   4471 2HB  ASN A 294       4.576 -15.873  15.918  1.00 90.88           H
ATOM   4472  CG  ASN A 294       5.608 -16.337  17.754  1.00 90.88           C
ATOM   4473  OD1 ASN A 294       6.755 -15.985  17.976  1.00 90.88           O
ATOM   4474  ND2 ASN A 294       5.083 -17.478  18.191  1.00 90.88           N
ATOM   4475 1HD2 ASN A 294       4.134 -17.707  17.973  1.00 90.88           H
ATOM   4476 2HD2 ASN A 294       5.636 -18.107  18.738  1.00 90.88           H
ATOM   4477  HN  ASN A 294       4.365 -13.917  18.841  1.00 90.88           H
ATOM   4478  N   ILE A 295       3.115 -12.892  16.122  1.00 91.39           N
ATOM   4479  CA  ILE A 295       2.262 -12.213  15.162  1.00 91.39           C
ATOM   4480  C   ILE A 295       2.925 -10.902  14.735  1.00 91.39           C
ATOM   4481  O   ILE A 295       2.925 -10.559  13.554  1.00 91.39           O
ATOM   4482  HA  ILE A 295       2.175 -12.857  14.288  1.00 91.39           H
ATOM   4483  CB  ILE A 295       0.853 -12.031  15.732  1.00 91.39           C
ATOM   4484  HB  ILE A 295       0.943 -11.688  16.763  1.00 91.39           H
ATOM   4485  CG1 ILE A 295       0.099 -13.362  15.764  1.00 91.39           C
ATOM   4486 1HG1 ILE A 295      -0.113 -13.688  14.746  1.00 91.39           H
ATOM   4487 2HG1 ILE A 295       0.726 -14.129  16.219  1.00 91.39           H
ATOM   4488  CG2 ILE A 295       0.085 -10.955  14.963  1.00 91.39           C
ATOM   4489 1HG2 ILE A 295       0.616 -10.006  15.036  1.00 91.39           H
ATOM   4490 2HG2 ILE A 295       0.003 -11.246  13.915  1.00 91.39           H
ATOM   4491 3HG2 ILE A 295      -0.913 -10.847  15.388  1.00 91.39           H
ATOM   4492  CD1 ILE A 295      -1.209 -13.233  16.547  1.00 91.39           C
ATOM   4493 1HD1 ILE A 295      -0.990 -12.931  17.572  1.00 91.39           H
ATOM   4494 2HD1 ILE A 295      -1.843 -12.483  16.075  1.00 91.39           H
ATOM   4495 3HD1 ILE A 295      -1.724 -14.193  16.554  1.00 91.39           H
ATOM   4496  HN  ILE A 295       2.718 -13.009  17.032  1.00 91.39           H
ATOM   4497  N   ASP A 296       3.475 -10.205  15.719  1.00 92.26           N
ATOM   4498  CA  ASP A 296       4.074  -8.905  15.471  1.00 92.26           C
ATOM   4499  C   ASP A 296       5.292  -9.074  14.562  1.00 92.26           C
ATOM   4500  O   ASP A 296       5.530  -8.253  13.677  1.00 92.26           O
ATOM   4501  HA  ASP A 296       3.286  -8.311  15.007  1.00 92.26           H
ATOM   4502  CB  ASP A 296       4.543  -8.257  16.776  1.00 92.26           C
ATOM   4503 1HB  ASP A 296       5.084  -8.990  17.375  1.00 92.26           H
ATOM   4504 2HB  ASP A 296       5.241  -7.450  16.554  1.00 92.26           H
ATOM   4505  CG  ASP A 296       3.358  -7.711  17.574  1.00 92.26           C
ATOM   4506  OD1 ASP A 296       2.279  -7.565  16.960  1.00 92.26           O
ATOM   4507  OD2 ASP A 296       3.558  -7.452  18.780  1.00 92.26           O
ATOM   4508  HN  ASP A 296       3.515 -10.515  16.669  1.00 92.26           H
ATOM   4509  N   ILE A 297       6.032 -10.144  14.811  1.00 91.47           N
ATOM   4510  CA  ILE A 297       7.203 -10.449  14.005  1.00 91.47           C
ATOM   4511  C   ILE A 297       6.764 -10.762  12.573  1.00 91.47           C
ATOM   4512  O   ILE A 297       7.355 -10.265  11.616  1.00 91.47           O
ATOM   4513  HA  ILE A 297       7.828  -9.556  13.987  1.00 91.47           H
ATOM   4514  CB  ILE A 297       8.025 -11.564  14.654  1.00 91.47           C
ATOM   4515  HB  ILE A 297       7.350 -12.380  14.911  1.00 91.47           H
ATOM   4516  CG1 ILE A 297       8.669 -11.083  15.956  1.00 91.47           C
ATOM   4517 1HG1 ILE A 297       9.430 -10.336  15.735  1.00 91.47           H
ATOM   4518 2HG1 ILE A 297       7.918 -10.598  16.580  1.00 91.47           H
ATOM   4519  CG2 ILE A 297       9.059 -12.123  13.675  1.00 91.47           C
ATOM   4520 1HG2 ILE A 297       8.550 -12.528  12.801  1.00 91.47           H
ATOM   4521 2HG2 ILE A 297       9.735 -11.326  13.366  1.00 91.47           H
ATOM   4522 3HG2 ILE A 297       9.630 -12.914  14.162  1.00 91.47           H
ATOM   4523  CD1 ILE A 297       9.298 -12.250  16.720  1.00 91.47           C
ATOM   4524 1HD1 ILE A 297       8.529 -12.984  16.960  1.00 91.47           H
ATOM   4525 2HD1 ILE A 297      10.065 -12.717  16.102  1.00 91.47           H
ATOM   4526 3HD1 ILE A 297       9.749 -11.881  17.641  1.00 91.47           H
ATOM   4527  HN  ILE A 297       5.844 -10.796  15.545  1.00 91.47           H
ATOM   4528  N   CYS A 298       5.730 -11.585  12.472  1.00 93.71           N
ATOM   4529  CA  CYS A 298       5.200 -11.964  11.173  1.00 93.71           C
ATOM   4530  C   CYS A 298       4.766 -10.693  10.442  1.00 93.71           C
ATOM   4531  O   CYS A 298       4.970 -10.566   9.235  1.00 93.71           O
ATOM   4532  HA  CYS A 298       6.009 -12.462  10.639  1.00 93.71           H
ATOM   4533  CB  CYS A 298       4.053 -12.969  11.302  1.00 93.71           C
ATOM   4534 1HB  CYS A 298       3.356 -12.641  12.073  1.00 93.71           H
ATOM   4535 2HB  CYS A 298       3.495 -13.018  10.367  1.00 93.71           H
ATOM   4536  SG  CYS A 298       4.715 -14.623  11.722  1.00 93.71           S
ATOM   4537  HG  CYS A 298       4.919 -14.368  13.011  1.00 93.71           H
ATOM   4538  HN  CYS A 298       5.258 -11.989  13.256  1.00 93.71           H
ATOM   4539  N   PHE A 299       4.174  -9.784  11.202  1.00 93.25           N
ATOM   4540  CA  PHE A 299       3.704  -8.529  10.640  1.00 93.25           C
ATOM   4541  C   PHE A 299       4.859  -7.739  10.022  1.00 93.25           C
ATOM   4542  O   PHE A 299       4.746  -7.238   8.904  1.00 93.25           O
ATOM   4543  HA  PHE A 299       2.978  -8.773   9.865  1.00 93.25           H
ATOM   4544  CB  PHE A 299       3.106  -7.719  11.792  1.00 93.25           C
ATOM   4545 1HB  PHE A 299       2.297  -8.292  12.244  1.00 93.25           H
ATOM   4546 2HB  PHE A 299       3.868  -7.582  12.560  1.00 93.25           H
ATOM   4547  CG  PHE A 299       2.570  -6.347  11.375  1.00 93.25           C
ATOM   4548  CD1 PHE A 299       3.330  -5.235  11.564  1.00 93.25           C
ATOM   4549  HD1 PHE A 299       4.320  -5.320  12.011  1.00 93.25           H
ATOM   4550  CD2 PHE A 299       1.335  -6.241  10.817  1.00 93.25           C
ATOM   4551  HD2 PHE A 299       0.726  -7.132  10.667  1.00 93.25           H
ATOM   4552  CE1 PHE A 299       2.832  -3.962  11.177  1.00 93.25           C
ATOM   4553  HE1 PHE A 299       3.441  -3.070  11.328  1.00 93.25           H
ATOM   4554  CE2 PHE A 299       0.837  -4.968  10.431  1.00 93.25           C
ATOM   4555  HE2 PHE A 299      -0.153  -4.883   9.984  1.00 93.25           H
ATOM   4556  CZ  PHE A 299       1.597  -3.856  10.619  1.00 93.25           C
ATOM   4557  HZ  PHE A 299       1.215  -2.879  10.322  1.00 93.25           H
ATOM   4558  HN  PHE A 299       4.014  -9.893  12.183  1.00 93.25           H
ATOM   4559  N   GLN A 300       5.945  -7.652  10.776  1.00 89.27           N
ATOM   4560  CA  GLN A 300       7.105  -6.897  10.334  1.00 89.27           C
ATOM   4561  C   GLN A 300       7.602  -7.428   8.988  1.00 89.27           C
ATOM   4562  O   GLN A 300       7.854  -6.654   8.066  1.00 89.27           O
ATOM   4563  HA  GLN A 300       6.757  -5.870  10.221  1.00 89.27           H
ATOM   4564  CB  GLN A 300       8.218  -6.937  11.383  1.00 89.27           C
ATOM   4565 1HB  GLN A 300       8.377  -7.964  11.711  1.00 89.27           H
ATOM   4566 2HB  GLN A 300       9.153  -6.595  10.940  1.00 89.27           H
ATOM   4567  CG  GLN A 300       7.868  -6.061  12.588  1.00 89.27           C
ATOM   4568 1HG  GLN A 300       7.667  -5.042  12.254  1.00 89.27           H
ATOM   4569 2HG  GLN A 300       6.955  -6.428  13.056  1.00 89.27           H
ATOM   4570  CD  GLN A 300       9.006  -6.054  13.610  1.00 89.27           C
ATOM   4571  OE1 GLN A 300      10.153  -5.781  13.298  1.00 89.27           O
ATOM   4572  NE2 GLN A 300       8.626  -6.368  14.845  1.00 89.27           N
ATOM   4573 1HE2 GLN A 300       7.667  -6.582  15.034  1.00 89.27           H
ATOM   4574 2HE2 GLN A 300       9.298  -6.391  15.585  1.00 89.27           H
ATOM   4575  HN  GLN A 300       6.039  -8.084  11.673  1.00 89.27           H
ATOM   4576  N   VAL A 301       7.728  -8.745   8.917  1.00 94.33           N
ATOM   4577  CA  VAL A 301       8.308  -9.380   7.746  1.00 94.33           C
ATOM   4578  C   VAL A 301       7.401  -9.139   6.538  1.00 94.33           C
ATOM   4579  O   VAL A 301       7.861  -8.684   5.492  1.00 94.33           O
ATOM   4580  HA  VAL A 301       9.273  -8.907   7.560  1.00 94.33           H
ATOM   4581  CB  VAL A 301       8.553 -10.864   8.023  1.00 94.33           C
ATOM   4582  HB  VAL A 301       7.603 -11.313   8.310  1.00 94.33           H
ATOM   4583  CG1 VAL A 301       9.051 -11.581   6.766  1.00 94.33           C
ATOM   4584 1HG1 VAL A 301       8.305 -11.492   5.977  1.00 94.33           H
ATOM   4585 2HG1 VAL A 301       9.986 -11.128   6.436  1.00 94.33           H
ATOM   4586 3HG1 VAL A 301       9.217 -12.635   6.991  1.00 94.33           H
ATOM   4587  CG2 VAL A 301       9.531 -11.051   9.185  1.00 94.33           C
ATOM   4588 1HG2 VAL A 301      10.483 -10.580   8.938  1.00 94.33           H
ATOM   4589 2HG2 VAL A 301       9.120 -10.591  10.083  1.00 94.33           H
ATOM   4590 3HG2 VAL A 301       9.688 -12.116   9.360  1.00 94.33           H
ATOM   4591  HN  VAL A 301       7.441  -9.374   9.640  1.00 94.33           H
ATOM   4592  N   THR A 302       6.127  -9.455   6.722  1.00 93.52           N
ATOM   4593  CA  THR A 302       5.182  -9.428   5.619  1.00 93.52           C
ATOM   4594  C   THR A 302       4.983  -7.995   5.122  1.00 93.52           C
ATOM   4595  O   THR A 302       4.803  -7.768   3.927  1.00 93.52           O
ATOM   4596  HA  THR A 302       5.605  -9.998   4.791  1.00 93.52           H
ATOM   4597  CB  THR A 302       3.887 -10.094   6.089  1.00 93.52           C
ATOM   4598  HB  THR A 302       3.134 -10.078   5.302  1.00 93.52           H
ATOM   4599  OG1 THR A 302       3.547  -9.389   7.280  1.00 93.52           O
ATOM   4600  HG1 THR A 302       3.852  -9.904   8.081  1.00 93.52           H
ATOM   4601  CG2 THR A 302       4.106 -11.534   6.558  1.00 93.52           C
ATOM   4602 1HG2 THR A 302       4.809 -11.542   7.390  1.00 93.52           H
ATOM   4603 2HG2 THR A 302       4.509 -12.126   5.736  1.00 93.52           H
ATOM   4604 3HG2 THR A 302       3.156 -11.959   6.880  1.00 93.52           H
ATOM   4605  HN  THR A 302       5.740  -9.725   7.604  1.00 93.52           H
ATOM   4606  N   GLN A 303       5.021  -7.065   6.065  1.00 89.98           N
ATOM   4607  CA  GLN A 303       4.883  -5.657   5.734  1.00 89.98           C
ATOM   4608  C   GLN A 303       6.046  -5.202   4.850  1.00 89.98           C
ATOM   4609  O   GLN A 303       5.847  -4.464   3.887  1.00 89.98           O
ATOM   4610  HA  GLN A 303       3.946  -5.580   5.181  1.00 89.98           H
ATOM   4611  CB  GLN A 303       4.789  -4.802   6.999  1.00 89.98           C
ATOM   4612 1HB  GLN A 303       3.927  -5.113   7.589  1.00 89.98           H
ATOM   4613 2HB  GLN A 303       5.673  -4.963   7.617  1.00 89.98           H
ATOM   4614  CG  GLN A 303       4.667  -3.318   6.650  1.00 89.98           C
ATOM   4615 1HG  GLN A 303       5.614  -2.955   6.251  1.00 89.98           H
ATOM   4616 2HG  GLN A 303       3.919  -3.184   5.869  1.00 89.98           H
ATOM   4617  CD  GLN A 303       4.278  -2.496   7.881  1.00 89.98           C
ATOM   4618  OE1 GLN A 303       5.027  -2.368   8.836  1.00 89.98           O
ATOM   4619  NE2 GLN A 303       3.069  -1.947   7.806  1.00 89.98           N
ATOM   4620 1HE2 GLN A 303       2.504  -2.092   6.993  1.00 89.98           H
ATOM   4621 2HE2 GLN A 303       2.724  -1.391   8.562  1.00 89.98           H
ATOM   4622  HN  GLN A 303       5.145  -7.260   7.038  1.00 89.98           H
ATOM   4623  N   THR A 304       7.235  -5.663   5.209  1.00 91.79           N
ATOM   4624  CA  THR A 304       8.437  -5.270   4.493  1.00 91.79           C
ATOM   4625  C   THR A 304       8.379  -5.760   3.045  1.00 91.79           C
ATOM   4626  O   THR A 304       8.707  -5.017   2.121  1.00 91.79           O
ATOM   4627  HA  THR A 304       8.478  -4.182   4.461  1.00 91.79           H
ATOM   4628  CB  THR A 304       9.644  -5.804   5.267  1.00 91.79           C
ATOM   4629  HB  THR A 304       9.654  -6.894   5.269  1.00 91.79           H
ATOM   4630  OG1 THR A 304       9.536  -5.188   6.547  1.00 91.79           O
ATOM   4631  HG1 THR A 304       9.124  -5.824   7.200  1.00 91.79           H
ATOM   4632  CG2 THR A 304      10.972  -5.283   4.714  1.00 91.79           C
ATOM   4633 1HG2 THR A 304      10.989  -4.195   4.775  1.00 91.79           H
ATOM   4634 2HG2 THR A 304      11.078  -5.590   3.674  1.00 91.79           H
ATOM   4635 3HG2 THR A 304      11.795  -5.692   5.299  1.00 91.79           H
ATOM   4636  HN  THR A 304       7.384  -6.292   5.972  1.00 91.79           H
ATOM   4637  N   ILE A 305       7.961  -7.008   2.892  1.00 92.16           N
ATOM   4638  CA  ILE A 305       7.825  -7.595   1.569  1.00 92.16           C
ATOM   4639  C   ILE A 305       6.875  -6.737   0.731  1.00 92.16           C
ATOM   4640  O   ILE A 305       7.106  -6.530  -0.459  1.00 92.16           O
ATOM   4641  HA  ILE A 305       8.809  -7.578   1.101  1.00 92.16           H
ATOM   4642  CB  ILE A 305       7.399  -9.060   1.675  1.00 92.16           C
ATOM   4643  HB  ILE A 305       6.525  -9.116   2.324  1.00 92.16           H
ATOM   4644  CG1 ILE A 305       8.498  -9.905   2.323  1.00 92.16           C
ATOM   4645 1HG1 ILE A 305       9.312 -10.054   1.614  1.00 92.16           H
ATOM   4646 2HG1 ILE A 305       8.913  -9.373   3.179  1.00 92.16           H
ATOM   4647  CG2 ILE A 305       6.983  -9.610   0.309  1.00 92.16           C
ATOM   4648 1HG2 ILE A 305       6.145  -9.030  -0.077  1.00 92.16           H
ATOM   4649 2HG2 ILE A 305       7.823  -9.539  -0.382  1.00 92.16           H
ATOM   4650 3HG2 ILE A 305       6.685 -10.654   0.413  1.00 92.16           H
ATOM   4651  CD1 ILE A 305       7.952 -11.262   2.773  1.00 92.16           C
ATOM   4652 1HD1 ILE A 305       7.154 -11.110   3.500  1.00 92.16           H
ATOM   4653 2HD1 ILE A 305       7.560 -11.800   1.911  1.00 92.16           H
ATOM   4654 3HD1 ILE A 305       8.754 -11.842   3.231  1.00 92.16           H
ATOM   4655  HN  ILE A 305       7.718  -7.613   3.650  1.00 92.16           H
ATOM   4656  N   ALA A 306       5.825  -6.261   1.385  1.00 92.24           N
ATOM   4657  CA  ALA A 306       4.813  -5.472   0.703  1.00 92.24           C
ATOM   4658  C   ALA A 306       5.444  -4.177   0.189  1.00 92.24           C
ATOM   4659  O   ALA A 306       5.105  -3.706  -0.896  1.00 92.24           O
ATOM   4660  HA  ALA A 306       4.455  -6.054  -0.146  1.00 92.24           H
ATOM   4661  CB  ALA A 306       3.642  -5.214   1.653  1.00 92.24           C
ATOM   4662 1HB  ALA A 306       3.211  -6.165   1.966  1.00 92.24           H
ATOM   4663 2HB  ALA A 306       3.997  -4.670   2.529  1.00 92.24           H
ATOM   4664 3HB  ALA A 306       2.883  -4.622   1.141  1.00 92.24           H
ATOM   4665  HN  ALA A 306       5.661  -6.407   2.361  1.00 92.24           H
ATOM   4666  N   PHE A 307       6.349  -3.637   0.992  1.00 90.39           N
ATOM   4667  CA  PHE A 307       6.965  -2.360   0.675  1.00 90.39           C
ATOM   4668  C   PHE A 307       7.905  -2.487  -0.525  1.00 90.39           C
ATOM   4669  O   PHE A 307       8.065  -1.542  -1.296  1.00 90.39           O
ATOM   4670  HA  PHE A 307       6.161  -1.665   0.432  1.00 90.39           H
ATOM   4671  CB  PHE A 307       7.776  -1.938   1.901  1.00 90.39           C
ATOM   4672 1HB  PHE A 307       8.394  -2.777   2.222  1.00 90.39           H
ATOM   4673 2HB  PHE A 307       8.454  -1.133   1.616  1.00 90.39           H
ATOM   4674  CG  PHE A 307       6.922  -1.471   3.082  1.00 90.39           C
ATOM   4675  CD1 PHE A 307       5.575  -1.353   2.942  1.00 90.39           C
ATOM   4676  HD1 PHE A 307       5.103  -1.591   1.989  1.00 90.39           H
ATOM   4677  CD2 PHE A 307       7.511  -1.174   4.271  1.00 90.39           C
ATOM   4678  HD2 PHE A 307       8.591  -1.268   4.383  1.00 90.39           H
ATOM   4679  CE1 PHE A 307       4.782  -0.920   4.038  1.00 90.39           C
ATOM   4680  HE1 PHE A 307       3.702  -0.826   3.925  1.00 90.39           H
ATOM   4681  CE2 PHE A 307       6.719  -0.741   5.367  1.00 90.39           C
ATOM   4682  HE2 PHE A 307       7.191  -0.502   6.320  1.00 90.39           H
ATOM   4683  CZ  PHE A 307       5.371  -0.623   5.227  1.00 90.39           C
ATOM   4684  HZ  PHE A 307       4.763  -0.291   6.068  1.00 90.39           H
ATOM   4685  HN  PHE A 307       6.662  -4.058   1.844  1.00 90.39           H
ATOM   4686  N   PHE A 308       8.503  -3.663  -0.646  1.00 87.11           N
ATOM   4687  CA  PHE A 308       9.417  -3.929  -1.744  1.00 87.11           C
ATOM   4688  C   PHE A 308       8.711  -3.779  -3.093  1.00 87.11           C
ATOM   4689  O   PHE A 308       9.357  -3.533  -4.111  1.00 87.11           O
ATOM   4690  HA  PHE A 308      10.225  -3.201  -1.675  1.00 87.11           H
ATOM   4691  CB  PHE A 308       9.893  -5.375  -1.589  1.00 87.11           C
ATOM   4692 1HB  PHE A 308       9.113  -5.953  -1.094  1.00 87.11           H
ATOM   4693 2HB  PHE A 308      10.031  -5.809  -2.580  1.00 87.11           H
ATOM   4694  CG  PHE A 308      11.195  -5.520  -0.799  1.00 87.11           C
ATOM   4695  CD1 PHE A 308      12.380  -5.178  -1.372  1.00 87.11           C
ATOM   4696  HD1 PHE A 308      12.403  -4.801  -2.394  1.00 87.11           H
ATOM   4697  CD2 PHE A 308      11.167  -5.991   0.477  1.00 87.11           C
ATOM   4698  HD2 PHE A 308      10.218  -6.264   0.936  1.00 87.11           H
ATOM   4699  CE1 PHE A 308      13.589  -5.313  -0.638  1.00 87.11           C
ATOM   4700  HE1 PHE A 308      14.538  -5.040  -1.098  1.00 87.11           H
ATOM   4701  CE2 PHE A 308      12.376  -6.125   1.211  1.00 87.11           C
ATOM   4702  HE2 PHE A 308      12.353  -6.502   2.233  1.00 87.11           H
ATOM   4703  CZ  PHE A 308      13.561  -5.784   0.638  1.00 87.11           C
ATOM   4704  HZ  PHE A 308      14.488  -5.887   1.201  1.00 87.11           H
ATOM   4705  HN  PHE A 308       8.372  -4.425  -0.011  1.00 87.11           H
ATOM   4706  N   HIS A 309       7.396  -3.933  -3.057  1.00 80.08           N
ATOM   4707  CA  HIS A 309       6.597  -3.832  -4.267  1.00 80.08           C
ATOM   4708  C   HIS A 309       6.807  -2.458  -4.907  1.00 80.08           C
ATOM   4709  O   HIS A 309       6.840  -2.337  -6.130  1.00 80.08           O
ATOM   4710  HA  HIS A 309       6.963  -4.600  -4.949  1.00 80.08           H
ATOM   4711  CB  HIS A 309       5.126  -4.131  -3.974  1.00 80.08           C
ATOM   4712 1HB  HIS A 309       5.046  -5.134  -3.555  1.00 80.08           H
ATOM   4713 2HB  HIS A 309       4.770  -3.438  -3.211  1.00 80.08           H
ATOM   4714  CG  HIS A 309       4.226  -4.033  -5.182  1.00 80.08           C
ATOM   4715  ND1 HIS A 309       4.341  -4.878  -6.273  1.00 80.08           N
ATOM   4716  HD1 HIS A 309       5.007  -5.617  -6.373  1.00 80.08           H
ATOM   4717  CD2 HIS A 309       3.196  -3.183  -5.461  1.00 80.08           C
ATOM   4718  HD2 HIS A 309       2.836  -2.385  -4.811  1.00 80.08           H
ATOM   4719  CE1 HIS A 309       3.417  -4.541  -7.161  1.00 80.08           C
ATOM   4720  HE1 HIS A 309       3.252  -5.020  -8.126  1.00 80.08           H
ATOM   4721  NE2 HIS A 309       2.709  -3.490  -6.656  1.00 80.08           N
ATOM   4722  HN  HIS A 309       6.878  -4.124  -2.224  1.00 80.08           H
ATOM   4723  N   SER A 310       6.943  -1.456  -4.050  1.00 83.97           N
ATOM   4724  CA  SER A 310       6.979  -0.078  -4.509  1.00 83.97           C
ATOM   4725  C   SER A 310       8.252   0.171  -5.320  1.00 83.97           C
ATOM   4726  O   SER A 310       8.272   1.026  -6.204  1.00 83.97           O
ATOM   4727  HA  SER A 310       6.096   0.039  -5.138  1.00 83.97           H
ATOM   4728  CB  SER A 310       6.899   0.897  -3.333  1.00 83.97           C
ATOM   4729 1HB  SER A 310       6.793   1.913  -3.711  1.00 83.97           H
ATOM   4730 2HB  SER A 310       6.008   0.681  -2.743  1.00 83.97           H
ATOM   4731  OG  SER A 310       8.051   0.820  -2.497  1.00 83.97           O
ATOM   4732  HG  SER A 310       8.248  -0.135  -2.273  1.00 83.97           H
ATOM   4733  HN  SER A 310       7.029  -1.574  -3.061  1.00 83.97           H
ATOM   4734  N   CYS A 311       9.284  -0.591  -4.989  1.00 87.40           N
ATOM   4735  CA  CYS A 311      10.576  -0.420  -5.632  1.00 87.40           C
ATOM   4736  C   CYS A 311      10.670  -1.412  -6.793  1.00 87.40           C
ATOM   4737  O   CYS A 311      11.530  -1.276  -7.662  1.00 87.40           O
ATOM   4738  HA  CYS A 311      10.612   0.606  -5.996  1.00 87.40           H
ATOM   4739  CB  CYS A 311      11.728  -0.593  -4.640  1.00 87.40           C
ATOM   4740 1HB  CYS A 311      12.653  -0.214  -5.075  1.00 87.40           H
ATOM   4741 2HB  CYS A 311      11.536  -0.008  -3.741  1.00 87.40           H
ATOM   4742  SG  CYS A 311      11.921  -2.360  -4.205  1.00 87.40           S
ATOM   4743  HG  CYS A 311      12.984  -2.196  -3.423  1.00 87.40           H
ATOM   4744  HN  CYS A 311       9.248  -1.313  -4.298  1.00 87.40           H
ATOM   4745  N   LEU A 312       9.773  -2.387  -6.771  1.00 85.21           N
ATOM   4746  CA  LEU A 312       9.835  -3.483  -7.723  1.00 85.21           C
ATOM   4747  C   LEU A 312       9.227  -3.032  -9.053  1.00 85.21           C
ATOM   4748  O   LEU A 312       9.683  -3.443 -10.119  1.00 85.21           O
ATOM   4749  HA  LEU A 312      10.887  -3.715  -7.886  1.00 85.21           H
ATOM   4750  CB  LEU A 312       9.179  -4.736  -7.141  1.00 85.21           C
ATOM   4751 1HB  LEU A 312       8.246  -4.444  -6.660  1.00 85.21           H
ATOM   4752 2HB  LEU A 312       8.919  -5.402  -7.964  1.00 85.21           H
ATOM   4753  CG  LEU A 312      10.016  -5.523  -6.131  1.00 85.21           C
ATOM   4754  HG  LEU A 312      10.282  -4.854  -5.312  1.00 85.21           H
ATOM   4755  CD1 LEU A 312       9.208  -6.675  -5.528  1.00 85.21           C
ATOM   4756 1HD1 LEU A 312       8.331  -6.276  -5.020  1.00 85.21           H
ATOM   4757 2HD1 LEU A 312       8.892  -7.351  -6.322  1.00 85.21           H
ATOM   4758 3HD1 LEU A 312       9.827  -7.217  -4.814  1.00 85.21           H
ATOM   4759  CD2 LEU A 312      11.323  -6.008  -6.761  1.00 85.21           C
ATOM   4760 1HD2 LEU A 312      11.099  -6.655  -7.609  1.00 85.21           H
ATOM   4761 2HD2 LEU A 312      11.902  -5.150  -7.101  1.00 85.21           H
ATOM   4762 3HD2 LEU A 312      11.899  -6.564  -6.021  1.00 85.21           H
ATOM   4763  HN  LEU A 312       9.016  -2.435  -6.120  1.00 85.21           H
ATOM   4764  N   ASN A 313       8.207  -2.193  -8.947  1.00 80.65           N
ATOM   4765  CA  ASN A 313       7.423  -1.817 -10.111  1.00 80.65           C
ATOM   4766  C   ASN A 313       8.359  -1.309 -11.209  1.00 80.65           C
ATOM   4767  O   ASN A 313       8.349  -1.826 -12.326  1.00 80.65           O
ATOM   4768  HA  ASN A 313       6.891  -2.723 -10.402  1.00 80.65           H
ATOM   4769  CB  ASN A 313       6.438  -0.696  -9.773  1.00 80.65           C
ATOM   4770 1HB  ASN A 313       6.925   0.040  -9.133  1.00 80.65           H
ATOM   4771 2HB  ASN A 313       6.143  -0.179 -10.686  1.00 80.65           H
ATOM   4772  CG  ASN A 313       5.196  -1.249  -9.071  1.00 80.65           C
ATOM   4773  OD1 ASN A 313       4.808  -2.392  -9.250  1.00 80.65           O
ATOM   4774  ND2 ASN A 313       4.598  -0.378  -8.264  1.00 80.65           N
ATOM   4775 1HD2 ASN A 313       4.969   0.545  -8.161  1.00 80.65           H
ATOM   4776 2HD2 ASN A 313       3.777  -0.646  -7.759  1.00 80.65           H
ATOM   4777  HN  ASN A 313       7.915  -1.773  -8.087  1.00 80.65           H
ATOM   4778  N   PRO A 314       9.181  -0.293 -10.915  1.00 81.91           N
ATOM   4779  CA  PRO A 314      10.057   0.288 -11.935  1.00 81.91           C
ATOM   4780  C   PRO A 314      10.906  -0.762 -12.632  1.00 81.91           C
ATOM   4781  O   PRO A 314      11.090  -0.710 -13.848  1.00 81.91           O
ATOM   4782  HA  PRO A 314       9.461   0.743 -12.726  1.00 81.91           H
ATOM   4783  CB  PRO A 314      10.915   1.284 -11.151  1.00 81.91           C
ATOM   4784 1HB  PRO A 314      11.842   0.828 -10.804  1.00 81.91           H
ATOM   4785 2HB  PRO A 314      11.193   2.142 -11.763  1.00 81.91           H
ATOM   4786  CG  PRO A 314      10.015   1.687  -9.989  1.00 81.91           C
ATOM   4787 1HG  PRO A 314      10.587   2.107  -9.162  1.00 81.91           H
ATOM   4788 2HG  PRO A 314       9.294   2.451 -10.282  1.00 81.91           H
ATOM   4789  CD  PRO A 314       9.340   0.379  -9.612  1.00 81.91           C
ATOM   4790 1HD  PRO A 314       9.953  -0.211  -8.930  1.00 81.91           H
ATOM   4791 2HD  PRO A 314       8.384   0.545  -9.115  1.00 81.91           H
ATOM   4792  N   VAL A 315      11.407  -1.696 -11.837  1.00 83.26           N
ATOM   4793  CA  VAL A 315      12.295  -2.723 -12.355  1.00 83.26           C
ATOM   4794  C   VAL A 315      11.531  -3.595 -13.353  1.00 83.26           C
ATOM   4795  O   VAL A 315      12.068  -3.969 -14.395  1.00 83.26           O
ATOM   4796  HA  VAL A 315      13.108  -2.221 -12.879  1.00 83.26           H
ATOM   4797  CB  VAL A 315      12.898  -3.524 -11.200  1.00 83.26           C
ATOM   4798  HB  VAL A 315      12.080  -3.991 -10.652  1.00 83.26           H
ATOM   4799  CG1 VAL A 315      13.810  -4.637 -11.721  1.00 83.26           C
ATOM   4800 1HG1 VAL A 315      13.232  -5.313 -12.352  1.00 83.26           H
ATOM   4801 2HG1 VAL A 315      14.620  -4.199 -12.304  1.00 83.26           H
ATOM   4802 3HG1 VAL A 315      14.225  -5.190 -10.880  1.00 83.26           H
ATOM   4803  CG2 VAL A 315      13.650  -2.608 -10.231  1.00 83.26           C
ATOM   4804 1HG2 VAL A 315      14.455  -2.100 -10.763  1.00 83.26           H
ATOM   4805 2HG2 VAL A 315      12.962  -1.869  -9.822  1.00 83.26           H
ATOM   4806 3HG2 VAL A 315      14.069  -3.203  -9.420  1.00 83.26           H
ATOM   4807  HN  VAL A 315      11.215  -1.758 -10.858  1.00 83.26           H
ATOM   4808  N   LEU A 316      10.290  -3.896 -12.999  1.00 81.78           N
ATOM   4809  CA  LEU A 316       9.458  -4.745 -13.834  1.00 81.78           C
ATOM   4810  C   LEU A 316       9.331  -4.118 -15.224  1.00 81.78           C
ATOM   4811  O   LEU A 316       9.385  -4.820 -16.233  1.00 81.78           O
ATOM   4812  HA  LEU A 316       9.967  -5.704 -13.933  1.00 81.78           H
ATOM   4813  CB  LEU A 316       8.114  -5.013 -13.155  1.00 81.78           C
ATOM   4814 1HB  LEU A 316       7.644  -4.055 -12.932  1.00 81.78           H
ATOM   4815 2HB  LEU A 316       7.466  -5.527 -13.866  1.00 81.78           H
ATOM   4816  CG  LEU A 316       8.166  -5.836 -11.867  1.00 81.78           C
ATOM   4817  HG  LEU A 316       8.814  -5.321 -11.158  1.00 81.78           H
ATOM   4818  CD1 LEU A 316       6.781  -5.936 -11.223  1.00 81.78           C
ATOM   4819 1HD1 LEU A 316       6.419  -4.936 -10.985  1.00 81.78           H
ATOM   4820 2HD1 LEU A 316       6.091  -6.416 -11.917  1.00 81.78           H
ATOM   4821 3HD1 LEU A 316       6.847  -6.526 -10.309  1.00 81.78           H
ATOM   4822  CD2 LEU A 316       8.779  -7.215 -12.121  1.00 81.78           C
ATOM   4823 1HD2 LEU A 316       8.177  -7.751 -12.854  1.00 81.78           H
ATOM   4824 2HD2 LEU A 316       9.794  -7.096 -12.501  1.00 81.78           H
ATOM   4825 3HD2 LEU A 316       8.804  -7.779 -11.189  1.00 81.78           H
ATOM   4826  HN  LEU A 316       9.853  -3.570 -12.160  1.00 81.78           H
ATOM   4827  N   TYR A 317       9.164  -2.804 -15.233  1.00 73.60           N
ATOM   4828  CA  TYR A 317       8.976  -2.081 -16.479  1.00 73.60           C
ATOM   4829  C   TYR A 317      10.219  -2.184 -17.366  1.00 73.60           C
ATOM   4830  O   TYR A 317      10.109  -2.265 -18.588  1.00 73.60           O
ATOM   4831  HA  TYR A 317       8.129  -2.526 -17.002  1.00 73.60           H
ATOM   4832  CB  TYR A 317       8.762  -0.617 -16.090  1.00 73.60           C
ATOM   4833 1HB  TYR A 317       9.652  -0.255 -15.576  1.00 73.60           H
ATOM   4834 2HB  TYR A 317       8.653  -0.023 -16.997  1.00 73.60           H
ATOM   4835  CG  TYR A 317       7.543  -0.383 -15.195  1.00 73.60           C
ATOM   4836  CD1 TYR A 317       6.489  -1.273 -15.218  1.00 73.60           C
ATOM   4837  HD1 TYR A 317       6.524  -2.143 -15.874  1.00 73.60           H
ATOM   4838  CD2 TYR A 317       7.499   0.718 -14.364  1.00 73.60           C
ATOM   4839  HD2 TYR A 317       8.332   1.421 -14.346  1.00 73.60           H
ATOM   4840  CE1 TYR A 317       5.342  -1.053 -14.376  1.00 73.60           C
ATOM   4841  HE1 TYR A 317       4.503  -1.748 -14.384  1.00 73.60           H
ATOM   4842  CE2 TYR A 317       6.352   0.938 -13.521  1.00 73.60           C
ATOM   4843  HE2 TYR A 317       6.304   1.803 -12.861  1.00 73.60           H
ATOM   4844  CZ  TYR A 317       5.330   0.041 -13.569  1.00 73.60           C
ATOM   4845  OH  TYR A 317       4.247   0.249 -12.773  1.00 73.60           O
ATOM   4846  HH  TYR A 317       4.357   1.102 -12.262  1.00 73.60           H
ATOM   4847  HN  TYR A 317       9.156  -2.236 -14.410  1.00 73.60           H
ATOM   4848  N   VAL A 318      11.373  -2.178 -16.714  1.00 75.80           N
ATOM   4849  CA  VAL A 318      12.637  -2.211 -17.431  1.00 75.80           C
ATOM   4850  C   VAL A 318      12.768  -3.548 -18.163  1.00 75.80           C
ATOM   4851  O   VAL A 318      13.089  -3.581 -19.350  1.00 75.80           O
ATOM   4852  HA  VAL A 318      12.618  -1.408 -18.167  1.00 75.80           H
ATOM   4853  CB  VAL A 318      13.793  -1.943 -16.465  1.00 75.80           C
ATOM   4854  HB  VAL A 318      13.712  -2.650 -15.640  1.00 75.80           H
ATOM   4855  CG1 VAL A 318      15.142  -2.171 -17.149  1.00 75.80           C
ATOM   4856 1HG1 VAL A 318      15.206  -3.204 -17.492  1.00 75.80           H
ATOM   4857 2HG1 VAL A 318      15.236  -1.499 -18.002  1.00 75.80           H
ATOM   4858 3HG1 VAL A 318      15.947  -1.973 -16.440  1.00 75.80           H
ATOM   4859  CG2 VAL A 318      13.705  -0.530 -15.884  1.00 75.80           C
ATOM   4860 1HG2 VAL A 318      13.748   0.199 -16.693  1.00 75.80           H
ATOM   4861 2HG2 VAL A 318      12.765  -0.418 -15.344  1.00 75.80           H
ATOM   4862 3HG2 VAL A 318      14.538  -0.366 -15.201  1.00 75.80           H
ATOM   4863  HN  VAL A 318      11.453  -2.152 -15.718  1.00 75.80           H
ATOM   4864  N   PHE A 319      12.513  -4.619 -17.425  1.00 73.94           N
ATOM   4865  CA  PHE A 319      12.784  -5.955 -17.926  1.00 73.94           C
ATOM   4866  C   PHE A 319      11.655  -6.438 -18.839  1.00 73.94           C
ATOM   4867  O   PHE A 319      11.898  -7.168 -19.800  1.00 73.94           O
ATOM   4868  HA  PHE A 319      13.713  -5.905 -18.495  1.00 73.94           H
ATOM   4869  CB  PHE A 319      12.872  -6.880 -16.710  1.00 73.94           C
ATOM   4870 1HB  PHE A 319      12.068  -6.630 -16.018  1.00 73.94           H
ATOM   4871 2HB  PHE A 319      12.705  -7.907 -17.035  1.00 73.94           H
ATOM   4872  CG  PHE A 319      14.207  -6.805 -15.967  1.00 73.94           C
ATOM   4873  CD1 PHE A 319      15.332  -7.315 -16.537  1.00 73.94           C
ATOM   4874  HD1 PHE A 319      15.282  -7.776 -17.523  1.00 73.94           H
ATOM   4875  CD2 PHE A 319      14.269  -6.230 -14.736  1.00 73.94           C
ATOM   4876  HD2 PHE A 319      13.367  -5.822 -14.279  1.00 73.94           H
ATOM   4877  CE1 PHE A 319      16.571  -7.246 -15.847  1.00 73.94           C
ATOM   4878  HE1 PHE A 319      17.472  -7.654 -16.304  1.00 73.94           H
ATOM   4879  CE2 PHE A 319      15.508  -6.161 -14.046  1.00 73.94           C
ATOM   4880  HE2 PHE A 319      15.558  -5.700 -13.060  1.00 73.94           H
ATOM   4881  CZ  PHE A 319      16.633  -6.671 -14.616  1.00 73.94           C
ATOM   4882  HZ  PHE A 319      17.584  -6.618 -14.087  1.00 73.94           H
ATOM   4883  HN  PHE A 319      12.129  -4.583 -16.503  1.00 73.94           H
ATOM   4884  N   VAL A 320      10.446  -6.012 -18.507  1.00 77.44           N
ATOM   4885  CA  VAL A 320       9.258  -6.571 -19.130  1.00 77.44           C
ATOM   4886  C   VAL A 320       8.764  -5.620 -20.222  1.00 77.44           C
ATOM   4887  O   VAL A 320       8.158  -6.054 -21.201  1.00 77.44           O
ATOM   4888  HA  VAL A 320       9.543  -7.517 -19.591  1.00 77.44           H
ATOM   4889  CB  VAL A 320       8.197  -6.863 -18.067  1.00 77.44           C
ATOM   4890  HB  VAL A 320       7.843  -5.909 -17.677  1.00 77.44           H
ATOM   4891  CG1 VAL A 320       7.000  -7.596 -18.674  1.00 77.44           C
ATOM   4892 1HG1 VAL A 320       6.553  -6.979 -19.454  1.00 77.44           H
ATOM   4893 2HG1 VAL A 320       7.332  -8.541 -19.104  1.00 77.44           H
ATOM   4894 3HG1 VAL A 320       6.261  -7.791 -17.897  1.00 77.44           H
ATOM   4895  CG2 VAL A 320       8.793  -7.655 -16.901  1.00 77.44           C
ATOM   4896 1HG2 VAL A 320       9.187  -8.602 -17.270  1.00 77.44           H
ATOM   4897 2HG2 VAL A 320       9.597  -7.080 -16.444  1.00 77.44           H
ATOM   4898 3HG2 VAL A 320       8.017  -7.849 -16.160  1.00 77.44           H
ATOM   4899  HN  VAL A 320      10.271  -5.299 -17.828  1.00 77.44           H
ATOM   4900  N   GLY A 321       9.042  -4.341 -20.018  1.00 78.87           N
ATOM   4901  CA  GLY A 321       8.480  -3.307 -20.871  1.00 78.87           C
ATOM   4902  C   GLY A 321       9.429  -2.973 -22.024  1.00 78.87           C
ATOM   4903  O   GLY A 321      10.323  -2.141 -21.875  1.00 78.87           O
ATOM   4904 1HA  GLY A 321       7.522  -3.641 -21.270  1.00 78.87           H
ATOM   4905 2HA  GLY A 321       8.286  -2.411 -20.283  1.00 78.87           H
ATOM   4906  HN  GLY A 321       9.637  -4.007 -19.287  1.00 78.87           H
ATOM   4907  N   GLU A 322       9.201  -3.637 -23.147  1.00 69.12           N
ATOM   4908  CA  GLU A 322       9.933  -3.324 -24.363  1.00 69.12           C
ATOM   4909  C   GLU A 322       9.795  -1.838 -24.698  1.00 69.12           C
ATOM   4910  O   GLU A 322      10.780  -1.177 -25.023  1.00 69.12           O
ATOM   4911  HA  GLU A 322      10.975  -3.559 -24.143  1.00 69.12           H
ATOM   4912  CB  GLU A 322       9.459  -4.196 -25.528  1.00 69.12           C
ATOM   4913 1HB  GLU A 322       8.369  -4.220 -25.549  1.00 69.12           H
ATOM   4914 2HB  GLU A 322       9.899  -3.837 -26.458  1.00 69.12           H
ATOM   4915  CG  GLU A 322       9.929  -5.642 -25.358  1.00 69.12           C
ATOM   4916 1HG  GLU A 322      11.011  -5.663 -25.226  1.00 69.12           H
ATOM   4917 2HG  GLU A 322       9.489  -6.068 -24.457  1.00 69.12           H
ATOM   4918  CD  GLU A 322       9.543  -6.490 -26.572  1.00 69.12           C
ATOM   4919  OE1 GLU A 322       9.911  -7.684 -26.569  1.00 69.12           O
ATOM   4920  OE2 GLU A 322       8.888  -5.925 -27.474  1.00 69.12           O
ATOM   4921  HN  GLU A 322       8.533  -4.376 -23.235  1.00 69.12           H
ATOM   4922  N   ARG A 323       8.564  -1.356 -24.609  1.00 65.43           N
ATOM   4923  CA  ARG A 323       8.274   0.024 -24.958  1.00 65.43           C
ATOM   4924  C   ARG A 323       9.022   0.977 -24.023  1.00 65.43           C
ATOM   4925  O   ARG A 323       9.679   1.911 -24.479  1.00 65.43           O
ATOM   4926  HA  ARG A 323       8.621   0.131 -25.986  1.00 65.43           H
ATOM   4927  CB  ARG A 323       6.773   0.310 -24.872  1.00 65.43           C
ATOM   4928 1HB  ARG A 323       6.229  -0.394 -25.502  1.00 65.43           H
ATOM   4929 2HB  ARG A 323       6.428   0.156 -23.850  1.00 65.43           H
ATOM   4930  CG  ARG A 323       6.462   1.742 -25.312  1.00 65.43           C
ATOM   4931 1HG  ARG A 323       6.972   2.447 -24.655  1.00 65.43           H
ATOM   4932 2HG  ARG A 323       6.846   1.909 -26.318  1.00 65.43           H
ATOM   4933  CD  ARG A 323       4.956   2.009 -25.284  1.00 65.43           C
ATOM   4934 1HD  ARG A 323       4.452   1.376 -26.014  1.00 65.43           H
ATOM   4935 2HD  ARG A 323       4.550   1.751 -24.305  1.00 65.43           H
ATOM   4936  NE  ARG A 323       4.688   3.434 -25.581  1.00 65.43           N
ATOM   4937  HE  ARG A 323       5.375   3.941 -26.102  1.00 65.43           H
ATOM   4938  CZ  ARG A 323       3.584   4.088 -25.196  1.00 65.43           C
ATOM   4939  NH1 ARG A 323       2.630   3.458 -24.496  1.00 65.43           N
ATOM   4940 1HH1 ARG A 323       2.740   2.493 -24.257  1.00 65.43           H
ATOM   4941 2HH1 ARG A 323       1.809   3.953 -24.213  1.00 65.43           H
ATOM   4942  NH2 ARG A 323       3.447   5.380 -25.522  1.00 65.43           N
ATOM   4943 1HH2 ARG A 323       2.628   5.882 -25.242  1.00 65.43           H
ATOM   4944 2HH2 ARG A 323       4.163   5.843 -26.045  1.00 65.43           H
ATOM   4945  HN  ARG A 323       7.775  -1.890 -24.304  1.00 65.43           H
ATOM   4946  N   PHE A 324       8.896   0.708 -22.732  1.00 79.34           N
ATOM   4947  CA  PHE A 324       9.507   1.561 -21.727  1.00 79.34           C
ATOM   4948  C   PHE A 324      11.033   1.536 -21.841  1.00 79.34           C
ATOM   4949  O   PHE A 324      11.684   2.573 -21.725  1.00 79.34           O
ATOM   4950  HA  PHE A 324       9.148   2.575 -21.901  1.00 79.34           H
ATOM   4951  CB  PHE A 324       9.101   1.004 -20.361  1.00 79.34           C
ATOM   4952 1HB  PHE A 324       8.014   0.960 -20.306  1.00 79.34           H
ATOM   4953 2HB  PHE A 324       9.467  -0.020 -20.274  1.00 79.34           H
ATOM   4954  CG  PHE A 324       9.624   1.819 -19.176  1.00 79.34           C
ATOM   4955  CD1 PHE A 324      10.779   1.454 -18.556  1.00 79.34           C
ATOM   4956  HD1 PHE A 324      11.331   0.581 -18.904  1.00 79.34           H
ATOM   4957  CD2 PHE A 324       8.935   2.908 -18.743  1.00 79.34           C
ATOM   4958  HD2 PHE A 324       8.010   3.200 -19.239  1.00 79.34           H
ATOM   4959  CE1 PHE A 324      11.264   2.210 -17.457  1.00 79.34           C
ATOM   4960  HE1 PHE A 324      12.189   1.918 -16.960  1.00 79.34           H
ATOM   4961  CE2 PHE A 324       9.420   3.664 -17.643  1.00 79.34           C
ATOM   4962  HE2 PHE A 324       8.868   4.537 -17.296  1.00 79.34           H
ATOM   4963  CZ  PHE A 324      10.575   3.299 -17.024  1.00 79.34           C
ATOM   4964  HZ  PHE A 324      10.947   3.880 -16.180  1.00 79.34           H
ATOM   4965  HN  PHE A 324       8.389  -0.074 -22.370  1.00 79.34           H
ATOM   4966  N   ARG A 325      11.558   0.341 -22.068  1.00 76.08           N
ATOM   4967  CA  ARG A 325      12.997   0.163 -22.168  1.00 76.08           C
ATOM   4968  C   ARG A 325      13.559   1.015 -23.308  1.00 76.08           C
ATOM   4969  O   ARG A 325      14.626   1.612 -23.173  1.00 76.08           O
ATOM   4970  HA  ARG A 325      13.386   0.490 -21.205  1.00 76.08           H
ATOM   4971  CB  ARG A 325      13.354  -1.305 -22.414  1.00 76.08           C
ATOM   4972 1HB  ARG A 325      12.861  -1.932 -21.671  1.00 76.08           H
ATOM   4973 2HB  ARG A 325      12.982  -1.615 -23.391  1.00 76.08           H
ATOM   4974  CG  ARG A 325      14.867  -1.519 -22.347  1.00 76.08           C
ATOM   4975 1HG  ARG A 325      15.348  -1.009 -23.181  1.00 76.08           H
ATOM   4976 2HG  ARG A 325      15.261  -1.075 -21.432  1.00 76.08           H
ATOM   4977  CD  ARG A 325      15.212  -3.009 -22.386  1.00 76.08           C
ATOM   4978 1HD  ARG A 325      16.289  -3.144 -22.287  1.00 76.08           H
ATOM   4979 2HD  ARG A 325      14.748  -3.521 -21.542  1.00 76.08           H
ATOM   4980  NE  ARG A 325      14.743  -3.604 -23.657  1.00 76.08           N
ATOM   4981  HE  ARG A 325      14.647  -3.001 -24.449  1.00 76.08           H
ATOM   4982  CZ  ARG A 325      14.440  -4.900 -23.813  1.00 76.08           C
ATOM   4983  NH1 ARG A 325      14.551  -5.753 -22.786  1.00 76.08           N
ATOM   4984 1HH1 ARG A 325      14.862  -5.424 -21.894  1.00 76.08           H
ATOM   4985 2HH1 ARG A 325      14.322  -6.719 -22.911  1.00 76.08           H
ATOM   4986  NH2 ARG A 325      14.024  -5.330 -25.013  1.00 76.08           N
ATOM   4987 1HH2 ARG A 325      13.794  -6.294 -25.146  1.00 76.08           H
ATOM   4988 2HH2 ARG A 325      13.944  -4.687 -25.774  1.00 76.08           H
ATOM   4989  HN  ARG A 325      11.020  -0.494 -22.182  1.00 76.08           H
ATOM   4990  N   ARG A 326      12.815   1.045 -24.404  1.00 69.14           N
ATOM   4991  CA  ARG A 326      13.228   1.811 -25.568  1.00 69.14           C
ATOM   4992  C   ARG A 326      13.177   3.309 -25.261  1.00 69.14           C
ATOM   4993  O   ARG A 326      14.110   4.044 -25.582  1.00 69.14           O
ATOM   4994  HA  ARG A 326      14.249   1.486 -25.768  1.00 69.14           H
ATOM   4995  CB  ARG A 326      12.330   1.513 -26.770  1.00 69.14           C
ATOM   4996 1HB  ARG A 326      12.226   0.435 -26.893  1.00 69.14           H
ATOM   4997 2HB  ARG A 326      11.331   1.911 -26.591  1.00 69.14           H
ATOM   4998  CG  ARG A 326      12.906   2.124 -28.049  1.00 69.14           C
ATOM   4999 1HG  ARG A 326      13.030   3.199 -27.919  1.00 69.14           H
ATOM   5000 2HG  ARG A 326      13.896   1.710 -28.241  1.00 69.14           H
ATOM   5001  CD  ARG A 326      11.993   1.853 -29.246  1.00 69.14           C
ATOM   5002 1HD  ARG A 326      11.024   2.328 -29.090  1.00 69.14           H
ATOM   5003 2HD  ARG A 326      12.421   2.290 -30.148  1.00 69.14           H
ATOM   5004  NE  ARG A 326      11.817   0.394 -29.428  1.00 69.14           N
ATOM   5005  HE  ARG A 326      12.562  -0.207 -29.140  1.00 69.14           H
ATOM   5006  CZ  ARG A 326      10.721  -0.170 -29.954  1.00 69.14           C
ATOM   5007  NH1 ARG A 326       9.692   0.588 -30.357  1.00 69.14           N
ATOM   5008 1HH1 ARG A 326       9.738   1.582 -30.266  1.00 69.14           H
ATOM   5009 2HH1 ARG A 326       8.878   0.158 -30.749  1.00 69.14           H
ATOM   5010  NH2 ARG A 326      10.670  -1.504 -30.071  1.00 69.14           N
ATOM   5011 1HH2 ARG A 326       9.860  -1.941 -30.462  1.00 69.14           H
ATOM   5012 2HH2 ARG A 326      11.442  -2.063 -29.768  1.00 69.14           H
ATOM   5013  HN  ARG A 326      11.948   0.558 -24.505  1.00 69.14           H
ATOM   5014  N   ASP A 327      12.078   3.718 -24.643  1.00 79.58           N
ATOM   5015  CA  ASP A 327      11.846   5.128 -24.384  1.00 79.58           C
ATOM   5016  C   ASP A 327      12.851   5.624 -23.343  1.00 79.58           C
ATOM   5017  O   ASP A 327      13.258   6.784 -23.370  1.00 79.58           O
ATOM   5018  HA  ASP A 327      11.969   5.621 -25.349  1.00 79.58           H
ATOM   5019  CB  ASP A 327      10.439   5.362 -23.832  1.00 79.58           C
ATOM   5020 1HB  ASP A 327      10.247   4.672 -23.010  1.00 79.58           H
ATOM   5021 2HB  ASP A 327      10.367   6.371 -23.424  1.00 79.58           H
ATOM   5022  CG  ASP A 327       9.383   5.171 -24.922  1.00 79.58           C
ATOM   5023  OD1 ASP A 327       9.786   5.144 -26.105  1.00 79.58           O
ATOM   5024  OD2 ASP A 327       8.195   5.056 -24.548  1.00 79.58           O
ATOM   5025  HN  ASP A 327      11.356   3.105 -24.323  1.00 79.58           H
ATOM   5026  N   LEU A 328      13.223   4.719 -22.449  1.00 82.08           N
ATOM   5027  CA  LEU A 328      14.220   5.030 -21.439  1.00 82.08           C
ATOM   5028  C   LEU A 328      15.539   5.392 -22.125  1.00 82.08           C
ATOM   5029  O   LEU A 328      16.103   6.456 -21.874  1.00 82.08           O
ATOM   5030  HA  LEU A 328      13.867   5.902 -20.889  1.00 82.08           H
ATOM   5031  CB  LEU A 328      14.344   3.882 -20.436  1.00 82.08           C
ATOM   5032 1HB  LEU A 328      13.386   3.765 -19.928  1.00 82.08           H
ATOM   5033 2HB  LEU A 328      14.525   2.960 -20.989  1.00 82.08           H
ATOM   5034  CG  LEU A 328      15.437   4.031 -19.376  1.00 82.08           C
ATOM   5035  HG  LEU A 328      16.387   4.192 -19.886  1.00 82.08           H
ATOM   5036  CD1 LEU A 328      15.183   5.256 -18.495  1.00 82.08           C
ATOM   5037 1HD1 LEU A 328      15.171   6.153 -19.115  1.00 82.08           H
ATOM   5038 2HD1 LEU A 328      14.221   5.149 -17.993  1.00 82.08           H
ATOM   5039 3HD1 LEU A 328      15.975   5.339 -17.751  1.00 82.08           H
ATOM   5040  CD2 LEU A 328      15.579   2.751 -18.550  1.00 82.08           C
ATOM   5041 1HD2 LEU A 328      14.635   2.534 -18.050  1.00 82.08           H
ATOM   5042 2HD2 LEU A 328      15.841   1.922 -19.208  1.00 82.08           H
ATOM   5043 3HD2 LEU A 328      16.363   2.885 -17.805  1.00 82.08           H
ATOM   5044  HN  LEU A 328      12.855   3.790 -22.407  1.00 82.08           H
ATOM   5045  N   VAL A 329      15.993   4.485 -22.979  1.00 81.91           N
ATOM   5046  CA  VAL A 329      17.274   4.658 -23.643  1.00 81.91           C
ATOM   5047  C   VAL A 329      17.245   5.946 -24.468  1.00 81.91           C
ATOM   5048  O   VAL A 329      18.244   6.659 -24.547  1.00 81.91           O
ATOM   5049  HA  VAL A 329      18.035   4.754 -22.869  1.00 81.91           H
ATOM   5050  CB  VAL A 329      17.601   3.419 -24.479  1.00 81.91           C
ATOM   5051  HB  VAL A 329      16.768   3.245 -25.161  1.00 81.91           H
ATOM   5052  CG1 VAL A 329      18.859   3.642 -25.321  1.00 81.91           C
ATOM   5053 1HG1 VAL A 329      18.701   4.486 -25.993  1.00 81.91           H
ATOM   5054 2HG1 VAL A 329      19.703   3.854 -24.664  1.00 81.91           H
ATOM   5055 3HG1 VAL A 329      19.068   2.747 -25.905  1.00 81.91           H
ATOM   5056  CG2 VAL A 329      17.748   2.182 -23.591  1.00 81.91           C
ATOM   5057 1HG2 VAL A 329      18.553   2.342 -22.875  1.00 81.91           H
ATOM   5058 2HG2 VAL A 329      16.815   2.006 -23.056  1.00 81.91           H
ATOM   5059 3HG2 VAL A 329      17.980   1.316 -24.211  1.00 81.91           H
ATOM   5060  HN  VAL A 329      15.503   3.647 -23.217  1.00 81.91           H
ATOM   5061  N   LYS A 330      16.090   6.205 -25.063  1.00 75.41           N
ATOM   5062  CA  LYS A 330      15.916   7.397 -25.875  1.00 75.41           C
ATOM   5063  C   LYS A 330      16.104   8.637 -24.998  1.00 75.41           C
[truncated: 117,162 more chars]
