# Supplementary material for: Noncanonical roles of chemokine regions in CCR9 activation revealed by structural modeling and mutational mapping
Source: Nat Commun. 2025 Aug 18;16:7695. doi: 10.1038/s41467-025-62321-9 (PMC12361432; doi:10.1038/s41467-025-62321-9)
Supplement: Supplementary file 5 — Supplementary Data 3 [file 41467_2025_62321_MOESM5_ESM.zip › CCR9_CCL25_18_rnk3.pdb]

ATOM      1  N   GLU A  20      -4.326  -5.461  57.930  1.00 50.24           N
ATOM      2  CA  GLU A  20      -4.506  -6.428  56.861  1.00 50.24           C
ATOM      3  C   GLU A  20      -5.057  -7.741  57.421  1.00 50.24           C
ATOM      4  O   GLU A  20      -4.310  -8.547  57.972  1.00 50.24           O
ATOM      5  HA  GLU A  20      -5.234  -5.980  56.185  1.00 50.24           H
ATOM      6  CB  GLU A  20      -3.197  -6.661  56.105  1.00 50.24           C
ATOM      7 1HB  GLU A  20      -2.359  -6.627  56.802  1.00 50.24           H
ATOM      8 2HB  GLU A  20      -3.256  -7.596  55.548  1.00 50.24           H
ATOM      9  CG  GLU A  20      -2.956  -5.559  55.073  1.00 50.24           C
ATOM     10 1HG  GLU A  20      -3.898  -5.290  54.596  1.00 50.24           H
ATOM     11 2HG  GLU A  20      -2.584  -4.663  55.571  1.00 50.24           H
ATOM     12  CD  GLU A  20      -1.951  -6.011  54.011  1.00 50.24           C
ATOM     13  OE1 GLU A  20      -1.945  -5.382  52.931  1.00 50.24           O
ATOM     14  OE2 GLU A  20      -1.213  -6.977  54.304  1.00 50.24           O
ATOM     15  HN  GLU A  20      -4.601  -5.777  58.838  1.00 50.24           H
ATOM     16  N   SER A  21      -6.361  -7.915  57.261  1.00 58.31           N
ATOM     17  CA  SER A  21      -6.999  -9.169  57.623  1.00 58.31           C
ATOM     18  C   SER A  21      -6.322 -10.331  56.893  1.00 58.31           C
ATOM     19  O   SER A  21      -5.961 -10.208  55.724  1.00 58.31           O
ATOM     20  HA  SER A  21      -6.861  -9.262  58.701  1.00 58.31           H
ATOM     21  CB  SER A  21      -8.495  -9.140  57.302  1.00 58.31           C
ATOM     22 1HB  SER A  21      -8.948 -10.085  57.599  1.00 58.31           H
ATOM     23 2HB  SER A  21      -8.976  -8.357  57.889  1.00 58.31           H
ATOM     24  OG  SER A  21      -8.739  -8.911  55.917  1.00 58.31           O
ATOM     25  HG  SER A  21      -9.151  -9.723  55.504  1.00 58.31           H
ATOM     26  HN  SER A  21      -6.977  -7.219  56.891  1.00 58.31           H
ATOM     27  N   THR A  22      -6.170 -11.433  57.613  1.00 59.72           N
ATOM     28  CA  THR A  22      -5.514 -12.605  57.059  1.00 59.72           C
ATOM     29  C   THR A  22      -6.138 -12.978  55.713  1.00 59.72           C
ATOM     30  O   THR A  22      -5.448 -13.466  54.819  1.00 59.72           O
ATOM     31  HA  THR A  22      -4.470 -12.356  56.870  1.00 59.72           H
ATOM     32  CB  THR A  22      -5.593 -13.726  58.097  1.00 59.72           C
ATOM     33  HB  THR A  22      -5.882 -14.668  57.632  1.00 59.72           H
ATOM     34  OG1 THR A  22      -6.492 -13.224  59.082  1.00 59.72           O
ATOM     35  HG1 THR A  22      -6.834 -13.975  59.647  1.00 59.72           H
ATOM     36  CG2 THR A  22      -4.277 -13.915  58.855  1.00 59.72           C
ATOM     37 1HG2 THR A  22      -4.022 -12.992  59.376  1.00 59.72           H
ATOM     38 2HG2 THR A  22      -3.484 -14.165  58.150  1.00 59.72           H
ATOM     39 3HG2 THR A  22      -4.388 -14.722  59.579  1.00 59.72           H
ATOM     40  HN  THR A  22      -6.486 -11.532  58.557  1.00 59.72           H
ATOM     41  N   SER A  23      -7.436 -12.735  55.610  1.00 63.33           N
ATOM     42  CA  SER A  23      -8.153 -13.005  54.376  1.00 63.33           C
ATOM     43  C   SER A  23      -7.575 -12.160  53.239  1.00 63.33           C
ATOM     44  O   SER A  23      -7.434 -12.638  52.115  1.00 63.33           O
ATOM     45  HA  SER A  23      -8.000 -14.066  54.179  1.00 63.33           H
ATOM     46  CB  SER A  23      -9.649 -12.728  54.535  1.00 63.33           C
ATOM     47 1HB  SER A  23     -10.176 -13.055  53.639  1.00 63.33           H
ATOM     48 2HB  SER A  23     -10.040 -13.314  55.367  1.00 63.33           H
ATOM     49  OG  SER A  23      -9.915 -11.346  54.764  1.00 63.33           O
ATOM     50  HG  SER A  23     -10.901 -11.187  54.785  1.00 63.33           H
ATOM     51  HN  SER A  23      -7.995 -12.361  56.350  1.00 63.33           H
ATOM     52  N   SER A  24      -7.255 -10.918  53.572  1.00 68.15           N
ATOM     53  CA  SER A  24      -6.767  -9.978  52.577  1.00 68.15           C
ATOM     54  C   SER A  24      -5.405 -10.435  52.050  1.00 68.15           C
ATOM     55  O   SER A  24      -5.069 -10.189  50.892  1.00 68.15           O
ATOM     56  HA  SER A  24      -7.510  -9.991  51.779  1.00 68.15           H
ATOM     57  CB  SER A  24      -6.665  -8.566  53.156  1.00 68.15           C
ATOM     58 1HB  SER A  24      -6.749  -7.837  52.350  1.00 68.15           H
ATOM     59 2HB  SER A  24      -7.501  -8.390  53.833  1.00 68.15           H
ATOM     60  OG  SER A  24      -5.440  -8.362  53.854  1.00 68.15           O
ATOM     61  HG  SER A  24      -5.404  -8.951  54.662  1.00 68.15           H
ATOM     62  HN  SER A  24      -7.325 -10.552  54.500  1.00 68.15           H
ATOM     63  N   MET A  25      -4.658 -11.092  52.925  1.00 64.31           N
ATOM     64  CA  MET A  25      -3.335 -11.575  52.566  1.00 64.31           C
ATOM     65  C   MET A  25      -3.427 -12.853  51.729  1.00 64.31           C
ATOM     66  O   MET A  25      -2.667 -13.033  50.779  1.00 64.31           O
ATOM     67  HA  MET A  25      -2.882 -10.779  51.976  1.00 64.31           H
ATOM     68  CB  MET A  25      -2.531 -11.854  53.837  1.00 64.31           C
ATOM     69 1HB  MET A  25      -2.943 -11.280  54.666  1.00 64.31           H
ATOM     70 2HB  MET A  25      -2.619 -12.907  54.103  1.00 64.31           H
ATOM     71  CG  MET A  25      -1.057 -11.493  53.643  1.00 64.31           C
ATOM     72 1HG  MET A  25      -0.648 -12.042  52.794  1.00 64.31           H
ATOM     73 2HG  MET A  25      -0.961 -10.432  53.412  1.00 64.31           H
ATOM     74  SD  MET A  25      -0.134 -11.880  55.121  1.00 64.31           S
ATOM     75  CE  MET A  25       0.960 -10.470  55.181  1.00 64.31           C
ATOM     76 1HE  MET A  25       1.565 -10.441  54.276  1.00 64.31           H
ATOM     77 2HE  MET A  25       0.370  -9.556  55.254  1.00 64.31           H
ATOM     78 3HE  MET A  25       1.611 -10.552  56.052  1.00 64.31           H
ATOM     79  HN  MET A  25      -4.941 -11.294  53.862  1.00 64.31           H
ATOM     80  N   GLU A  26      -4.365 -13.707  52.112  1.00 58.94           N
ATOM     81  CA  GLU A  26      -4.608 -14.934  51.373  1.00 58.94           C
ATOM     82  C   GLU A  26      -5.078 -14.613  49.953  1.00 58.94           C
ATOM     83  O   GLU A  26      -4.654 -15.257  48.994  1.00 58.94           O
ATOM     84  HA  GLU A  26      -3.646 -15.446  51.337  1.00 58.94           H
ATOM     85  CB  GLU A  26      -5.621 -15.821  52.099  1.00 58.94           C
ATOM     86 1HB  GLU A  26      -6.438 -15.208  52.481  1.00 58.94           H
ATOM     87 2HB  GLU A  26      -5.955 -16.618  51.434  1.00 58.94           H
ATOM     88  CG  GLU A  26      -4.982 -16.507  53.308  1.00 58.94           C
ATOM     89 1HG  GLU A  26      -4.131 -17.106  52.982  1.00 58.94           H
ATOM     90 2HG  GLU A  26      -4.598 -15.755  53.997  1.00 58.94           H
ATOM     91  CD  GLU A  26      -5.994 -17.399  54.030  1.00 58.94           C
ATOM     92  OE1 GLU A  26      -5.533 -18.309  54.754  1.00 58.94           O
ATOM     93  OE2 GLU A  26      -7.204 -17.151  53.842  1.00 58.94           O
ATOM     94  HN  GLU A  26      -4.952 -13.572  52.911  1.00 58.94           H
ATOM     95  N   ASP A  27      -5.948 -13.619  49.862  1.00 65.49           N
ATOM     96  CA  ASP A  27      -6.509 -13.229  48.580  1.00 65.49           C
ATOM     97  C   ASP A  27      -5.375 -12.839  47.629  1.00 65.49           C
ATOM     98  O   ASP A  27      -5.417 -13.161  46.443  1.00 65.49           O
ATOM     99  HA  ASP A  27      -7.063 -14.101  48.232  1.00 65.49           H
ATOM    100  CB  ASP A  27      -7.438 -12.022  48.728  1.00 65.49           C
ATOM    101 1HB  ASP A  27      -6.970 -11.276  49.370  1.00 65.49           H
ATOM    102 2HB  ASP A  27      -7.591 -11.555  47.755  1.00 65.49           H
ATOM    103  CG  ASP A  27      -8.787 -12.438  49.318  1.00 65.49           C
ATOM    104  OD1 ASP A  27      -9.095 -13.646  49.234  1.00 65.49           O
ATOM    105  OD2 ASP A  27      -9.479 -11.538  49.841  1.00 65.49           O
ATOM    106  HN  ASP A  27      -6.270 -13.084  50.644  1.00 65.49           H
ATOM    107  N   TYR A  28      -4.389 -12.151  48.187  1.00 65.43           N
ATOM    108  CA  TYR A  28      -3.268 -11.676  47.395  1.00 65.43           C
ATOM    109  C   TYR A  28      -2.353 -12.834  46.988  1.00 65.43           C
ATOM    110  O   TYR A  28      -1.857 -12.872  45.864  1.00 65.43           O
ATOM    111  HA  TYR A  28      -3.666 -11.205  46.496  1.00 65.43           H
ATOM    112  CB  TYR A  28      -2.488 -10.719  48.299  1.00 65.43           C
ATOM    113 1HB  TYR A  28      -3.154  -9.921  48.626  1.00 65.43           H
ATOM    114 2HB  TYR A  28      -2.173 -11.257  49.193  1.00 65.43           H
ATOM    115  CG  TYR A  28      -1.258 -10.098  47.635  1.00 65.43           C
ATOM    116  CD1 TYR A  28      -0.000 -10.594  47.911  1.00 65.43           C
ATOM    117  HD1 TYR A  28       0.117 -11.429  48.602  1.00 65.43           H
ATOM    118  CD2 TYR A  28      -1.406  -9.042  46.759  1.00 65.43           C
ATOM    119  HD2 TYR A  28      -2.400  -8.650  46.541  1.00 65.43           H
ATOM    120  CE1 TYR A  28       1.158 -10.010  47.285  1.00 65.43           C
ATOM    121  HE1 TYR A  28       2.157 -10.392  47.495  1.00 65.43           H
ATOM    122  CE2 TYR A  28      -0.248  -8.457  46.134  1.00 65.43           C
ATOM    123  HE2 TYR A  28      -0.351  -7.622  45.441  1.00 65.43           H
ATOM    124  CZ  TYR A  28       0.976  -8.970  46.428  1.00 65.43           C
ATOM    125  OH  TYR A  28       2.070  -8.418  45.837  1.00 65.43           O
ATOM    126  HH  TYR A  28       1.802  -7.617  45.301  1.00 65.43           H
ATOM    127  HN  TYR A  28      -4.349 -11.919  49.158  1.00 65.43           H
ATOM    128  N   VAL A  29      -2.159 -13.749  47.926  1.00 65.49           N
ATOM    129  CA  VAL A  29      -1.246 -14.859  47.711  1.00 65.49           C
ATOM    130  C   VAL A  29      -1.852 -15.819  46.685  1.00 65.49           C
ATOM    131  O   VAL A  29      -1.136 -16.385  45.861  1.00 65.49           O
ATOM    132  HA  VAL A  29      -0.321 -14.450  47.305  1.00 65.49           H
ATOM    133  CB  VAL A  29      -0.921 -15.535  49.044  1.00 65.49           C
ATOM    134  HB  VAL A  29      -1.863 -15.777  49.536  1.00 65.49           H
ATOM    135  CG1 VAL A  29      -0.157 -16.843  48.823  1.00 65.49           C
ATOM    136 1HG1 VAL A  29      -0.765 -17.522  48.226  1.00 65.49           H
ATOM    137 2HG1 VAL A  29       0.776 -16.635  48.300  1.00 65.49           H
ATOM    138 3HG1 VAL A  29       0.061 -17.303  49.787  1.00 65.49           H
ATOM    139  CG2 VAL A  29      -0.139 -14.592  49.961  1.00 65.49           C
ATOM    140 1HG2 VAL A  29       0.795 -14.306  49.477  1.00 65.49           H
ATOM    141 2HG2 VAL A  29      -0.735 -13.700  50.158  1.00 65.49           H
ATOM    142 3HG2 VAL A  29       0.079 -15.098  50.901  1.00 65.49           H
ATOM    143  HN  VAL A  29      -2.610 -13.740  48.819  1.00 65.49           H
ATOM    144  N   ASN A  30      -3.165 -15.974  46.771  1.00 60.60           N
ATOM    145  CA  ASN A  30      -3.859 -16.944  45.941  1.00 60.60           C
ATOM    146  C   ASN A  30      -4.165 -16.317  44.579  1.00 60.60           C
ATOM    147  O   ASN A  30      -4.634 -16.999  43.669  1.00 60.60           O
ATOM    148  HA  ASN A  30      -3.182 -17.794  45.865  1.00 60.60           H
ATOM    149  CB  ASN A  30      -5.187 -17.363  46.576  1.00 60.60           C
ATOM    150 1HB  ASN A  30      -5.762 -16.477  46.843  1.00 60.60           H
ATOM    151 2HB  ASN A  30      -5.780 -17.923  45.853  1.00 60.60           H
ATOM    152  CG  ASN A  30      -4.952 -18.219  47.823  1.00 60.60           C
ATOM    153  OD1 ASN A  30      -3.945 -18.893  47.963  1.00 60.60           O
ATOM    154  ND2 ASN A  30      -5.934 -18.153  48.717  1.00 60.60           N
ATOM    155 1HD2 ASN A  30      -6.734 -17.580  48.540  1.00 60.60           H
ATOM    156 2HD2 ASN A  30      -5.873 -18.678  49.566  1.00 60.60           H
ATOM    157  HN  ASN A  30      -3.750 -15.453  47.391  1.00 60.60           H
ATOM    158  N   PHE A  31      -3.886 -15.025  44.482  1.00 67.78           N
ATOM    159  CA  PHE A  31      -4.122 -14.299  43.245  1.00 67.78           C
ATOM    160  C   PHE A  31      -3.209 -14.808  42.128  1.00 67.78           C
ATOM    161  O   PHE A  31      -1.990 -14.839  42.284  1.00 67.78           O
ATOM    162  HA  PHE A  31      -5.163 -14.466  42.966  1.00 67.78           H
ATOM    163  CB  PHE A  31      -3.801 -12.829  43.521  1.00 67.78           C
ATOM    164 1HB  PHE A  31      -4.342 -12.510  44.412  1.00 67.78           H
ATOM    165 2HB  PHE A  31      -2.738 -12.736  43.744  1.00 67.78           H
ATOM    166  CG  PHE A  31      -4.149 -11.889  42.366  1.00 67.78           C
ATOM    167  CD1 PHE A  31      -3.176 -11.468  41.514  1.00 67.78           C
ATOM    168  HD1 PHE A  31      -2.148 -11.801  41.655  1.00 67.78           H
ATOM    169  CD2 PHE A  31      -5.432 -11.473  42.191  1.00 67.78           C
ATOM    170  HD2 PHE A  31      -6.212 -11.810  42.873  1.00 67.78           H
ATOM    171  CE1 PHE A  31      -3.499 -10.595  40.442  1.00 67.78           C
ATOM    172  HE1 PHE A  31      -2.719 -10.257  39.760  1.00 67.78           H
ATOM    173  CE2 PHE A  31      -5.756 -10.600  41.118  1.00 67.78           C
ATOM    174  HE2 PHE A  31      -6.784 -10.267  40.978  1.00 67.78           H
ATOM    175  CZ  PHE A  31      -4.782 -10.179  40.267  1.00 67.78           C
ATOM    176  HZ  PHE A  31      -5.031  -9.509  39.444  1.00 67.78           H
ATOM    177  HN  PHE A  31      -3.507 -14.477  45.228  1.00 67.78           H
ATOM    178  N   ASN A  32      -3.835 -15.194  41.026  1.00 60.41           N
ATOM    179  CA  ASN A  32      -3.094 -15.695  39.881  1.00 60.41           C
ATOM    180  C   ASN A  32      -2.560 -14.514  39.068  1.00 60.41           C
ATOM    181  O   ASN A  32      -3.293 -13.918  38.279  1.00 60.41           O
ATOM    182  HA  ASN A  32      -2.295 -16.306  40.302  1.00 60.41           H
ATOM    183  CB  ASN A  32      -3.991 -16.532  38.967  1.00 60.41           C
ATOM    184 1HB  ASN A  32      -4.570 -17.236  39.565  1.00 60.41           H
ATOM    185 2HB  ASN A  32      -4.704 -15.884  38.459  1.00 60.41           H
ATOM    186  CG  ASN A  32      -3.161 -17.296  37.933  1.00 60.41           C
ATOM    187  OD1 ASN A  32      -1.946 -17.196  37.878  1.00 60.41           O
ATOM    188  ND2 ASN A  32      -3.882 -18.061  37.119  1.00 60.41           N
ATOM    189 1HD2 ASN A  32      -4.876 -18.098  37.217  1.00 60.41           H
ATOM    190 2HD2 ASN A  32      -3.430 -18.600  36.408  1.00 60.41           H
ATOM    191  HN  ASN A  32      -4.828 -15.169  40.908  1.00 60.41           H
ATOM    192  N   PHE A  33      -1.289 -14.212  39.287  1.00 62.91           N
ATOM    193  CA  PHE A  33      -0.620 -13.182  38.511  1.00 62.91           C
ATOM    194  C   PHE A  33      -0.173 -13.723  37.152  1.00 62.91           C
ATOM    195  O   PHE A  33       1.016 -13.711  36.836  1.00 62.91           O
ATOM    196  HA  PHE A  33      -1.337 -12.374  38.360  1.00 62.91           H
ATOM    197  CB  PHE A  33       0.613 -12.752  39.307  1.00 62.91           C
ATOM    198 1HB  PHE A  33       1.204 -13.636  39.547  1.00 62.91           H
ATOM    199 2HB  PHE A  33       1.235 -12.114  38.678  1.00 62.91           H
ATOM    200  CG  PHE A  33       0.289 -12.005  40.602  1.00 62.91           C
ATOM    201  CD1 PHE A  33       0.030 -10.670  40.571  1.00 62.91           C
ATOM    202  HD1 PHE A  33       0.054 -10.132  39.623  1.00 62.91           H
ATOM    203  CD2 PHE A  33       0.260 -12.676  41.785  1.00 62.91           C
ATOM    204  HD2 PHE A  33       0.467 -13.746  41.810  1.00 62.91           H
ATOM    205  CE1 PHE A  33      -0.271  -9.977  41.773  1.00 62.91           C
ATOM    206  HE1 PHE A  33      -0.478  -8.907  41.748  1.00 62.91           H
ATOM    207  CE2 PHE A  33      -0.042 -11.983  42.987  1.00 62.91           C
ATOM    208  HE2 PHE A  33      -0.065 -12.520  43.935  1.00 62.91           H
ATOM    209  CZ  PHE A  33      -0.300 -10.648  42.956  1.00 62.91           C
ATOM    210  HZ  PHE A  33      -0.531 -10.116  43.879  1.00 62.91           H
ATOM    211  HN  PHE A  33      -0.720 -14.656  39.979  1.00 62.91           H
ATOM    212  N   THR A  34      -1.149 -14.186  36.384  1.00 62.77           N
ATOM    213  CA  THR A  34      -0.950 -14.382  34.958  1.00 62.77           C
ATOM    214  C   THR A  34      -0.527 -13.070  34.293  1.00 62.77           C
ATOM    215  O   THR A  34      -1.158 -12.034  34.498  1.00 62.77           O
ATOM    216  HA  THR A  34      -0.133 -15.089  34.818  1.00 62.77           H
ATOM    217  CB  THR A  34      -2.238 -14.968  34.377  1.00 62.77           C
ATOM    218  HB  THR A  34      -2.254 -14.876  33.291  1.00 62.77           H
ATOM    219  OG1 THR A  34      -3.276 -14.279  35.068  1.00 62.77           O
ATOM    220  HG1 THR A  34      -3.237 -13.302  34.857  1.00 62.77           H
ATOM    221  CG2 THR A  34      -2.442 -16.434  34.767  1.00 62.77           C
ATOM    222 1HG2 THR A  34      -2.494 -16.517  35.853  1.00 62.77           H
ATOM    223 2HG2 THR A  34      -1.606 -17.028  34.397  1.00 62.77           H
ATOM    224 3HG2 THR A  34      -3.370 -16.801  34.329  1.00 62.77           H
ATOM    225  HN  THR A  34      -2.059 -14.425  36.721  1.00 62.77           H
ATOM    226  N   ASP A  35       0.539 -13.157  33.511  1.00 67.35           N
ATOM    227  CA  ASP A  35       1.143 -11.969  32.933  1.00 67.35           C
ATOM    228  C   ASP A  35       0.440 -11.633  31.617  1.00 67.35           C
ATOM    229  O   ASP A  35       0.893 -12.035  30.546  1.00 67.35           O
ATOM    230  HA  ASP A  35       1.015 -11.189  33.684  1.00 67.35           H
ATOM    231  CB  ASP A  35       2.626 -12.194  32.633  1.00 67.35           C
ATOM    232 1HB  ASP A  35       3.044 -12.896  33.355  1.00 67.35           H
ATOM    233 2HB  ASP A  35       2.736 -12.647  31.648  1.00 67.35           H
ATOM    234  CG  ASP A  35       3.403 -10.877  32.685  1.00 67.35           C
ATOM    235  OD1 ASP A  35       2.754  -9.847  32.967  1.00 67.35           O
ATOM    236  OD2 ASP A  35       4.627 -10.931  32.442  1.00 67.35           O
ATOM    237  HN  ASP A  35       0.987 -14.018  33.271  1.00 67.35           H
ATOM    238  N   PHE A  36      -0.657 -10.899  31.738  1.00 81.60           N
ATOM    239  CA  PHE A  36      -1.393 -10.453  30.567  1.00 81.60           C
ATOM    240  C   PHE A  36      -0.746  -9.209  29.955  1.00 81.60           C
ATOM    241  O   PHE A  36      -1.114  -8.790  28.859  1.00 81.60           O
ATOM    242  HA  PHE A  36      -1.370 -11.266  29.842  1.00 81.60           H
ATOM    243  CB  PHE A  36      -2.806 -10.101  31.035  1.00 81.60           C
ATOM    244 1HB  PHE A  36      -2.738  -9.427  31.889  1.00 81.60           H
ATOM    245 2HB  PHE A  36      -3.316  -9.557  30.239  1.00 81.60           H
ATOM    246  CG  PHE A  36      -3.652 -11.314  31.427  1.00 81.60           C
ATOM    247  CD1 PHE A  36      -3.623 -12.439  30.663  1.00 81.60           C
ATOM    248  HD1 PHE A  36      -2.997 -12.476  29.772  1.00 81.60           H
ATOM    249  CD2 PHE A  36      -4.434 -11.267  32.539  1.00 81.60           C
ATOM    250  HD2 PHE A  36      -4.457 -10.366  33.151  1.00 81.60           H
ATOM    251  CE1 PHE A  36      -4.408 -13.564  31.027  1.00 81.60           C
ATOM    252  HE1 PHE A  36      -4.385 -14.466  30.415  1.00 81.60           H
ATOM    253  CE2 PHE A  36      -5.219 -12.393  32.903  1.00 81.60           C
ATOM    254  HE2 PHE A  36      -5.845 -12.356  33.794  1.00 81.60           H
ATOM    255  CZ  PHE A  36      -5.190 -13.518  32.139  1.00 81.60           C
ATOM    256  HZ  PHE A  36      -5.792 -14.382  32.419  1.00 81.60           H
ATOM    257  HN  PHE A  36      -1.042 -10.611  32.615  1.00 81.60           H
ATOM    258  N   TYR A  37       0.206  -8.653  30.690  1.00 86.29           N
ATOM    259  CA  TYR A  37       0.984  -7.535  30.185  1.00 86.29           C
ATOM    260  C   TYR A  37       2.179  -8.024  29.364  1.00 86.29           C
ATOM    261  O   TYR A  37       3.141  -8.555  29.917  1.00 86.29           O
ATOM    262  HA  TYR A  37       0.336  -6.934  29.547  1.00 86.29           H
ATOM    263  CB  TYR A  37       1.499  -6.789  31.418  1.00 86.29           C
ATOM    264 1HB  TYR A  37       0.664  -6.605  32.094  1.00 86.29           H
ATOM    265 2HB  TYR A  37       2.204  -7.429  31.949  1.00 86.29           H
ATOM    266  CG  TYR A  37       2.181  -5.457  31.100  1.00 86.29           C
ATOM    267  CD1 TYR A  37       3.555  -5.396  30.982  1.00 86.29           C
ATOM    268  HD1 TYR A  37       4.154  -6.296  31.117  1.00 86.29           H
ATOM    269  CD2 TYR A  37       1.422  -4.317  30.930  1.00 86.29           C
ATOM    270  HD2 TYR A  37       0.337  -4.365  31.022  1.00 86.29           H
ATOM    271  CE1 TYR A  37       4.197  -4.142  30.683  1.00 86.29           C
ATOM    272  HE1 TYR A  37       5.281  -4.080  30.588  1.00 86.29           H
ATOM    273  CE2 TYR A  37       2.064  -3.063  30.630  1.00 86.29           C
ATOM    274  HE2 TYR A  37       1.477  -2.155  30.493  1.00 86.29           H
ATOM    275  CZ  TYR A  37       3.420  -3.037  30.521  1.00 86.29           C
ATOM    276  OH  TYR A  37       4.026  -1.853  30.238  1.00 86.29           O
ATOM    277  HH  TYR A  37       5.014  -1.985  30.160  1.00 86.29           H
ATOM    278  HN  TYR A  37       0.448  -8.955  31.612  1.00 86.29           H
ATOM    279  N   CYS A  38       2.078  -7.828  28.057  1.00 89.56           N
ATOM    280  CA  CYS A  38       3.095  -8.324  27.146  1.00 89.56           C
ATOM    281  C   CYS A  38       4.104  -7.202  26.895  1.00 89.56           C
ATOM    282  O   CYS A  38       3.774  -6.193  26.274  1.00 89.56           O
ATOM    283  HA  CYS A  38       3.572  -9.171  27.640  1.00 89.56           H
ATOM    284  CB  CYS A  38       2.482  -8.843  25.843  1.00 89.56           C
ATOM    285 1HB  CYS A  38       1.688  -9.556  26.064  1.00 89.56           H
ATOM    286 2HB  CYS A  38       2.026  -8.019  25.293  1.00 89.56           H
ATOM    287  SG  CYS A  38       3.772  -9.640  24.818  1.00 89.56           S
ATOM    288  HN  CYS A  38       1.321  -7.341  27.622  1.00 89.56           H
ATOM    289  N   GLU A  39       5.314  -7.417  27.390  1.00 81.66           N
ATOM    290  CA  GLU A  39       6.427  -6.547  27.049  1.00 81.66           C
ATOM    291  C   GLU A  39       7.037  -6.965  25.710  1.00 81.66           C
ATOM    292  O   GLU A  39       7.457  -8.110  25.546  1.00 81.66           O
ATOM    293  HA  GLU A  39       5.999  -5.548  26.965  1.00 81.66           H
ATOM    294  CB  GLU A  39       7.483  -6.548  28.157  1.00 81.66           C
ATOM    295 1HB  GLU A  39       7.819  -7.568  28.343  1.00 81.66           H
ATOM    296 2HB  GLU A  39       8.294  -5.869  27.892  1.00 81.66           H
ATOM    297  CG  GLU A  39       6.898  -6.028  29.472  1.00 81.66           C
ATOM    298 1HG  GLU A  39       6.394  -5.077  29.300  1.00 81.66           H
ATOM    299 2HG  GLU A  39       6.146  -6.726  29.840  1.00 81.66           H
ATOM    300  CD  GLU A  39       7.993  -5.848  30.526  1.00 81.66           C
ATOM    301  OE1 GLU A  39       7.687  -5.216  31.560  1.00 81.66           O
ATOM    302  OE2 GLU A  39       9.111  -6.347  30.273  1.00 81.66           O
ATOM    303  HN  GLU A  39       5.539  -8.167  28.012  1.00 81.66           H
ATOM    304  N   LYS A  40       7.067  -6.015  24.787  1.00 87.72           N
ATOM    305  CA  LYS A  40       7.446  -6.315  23.417  1.00 87.72           C
ATOM    306  C   LYS A  40       8.860  -5.790  23.157  1.00 87.72           C
ATOM    307  O   LYS A  40       9.180  -5.388  22.039  1.00 87.72           O
ATOM    308  HA  LYS A  40       7.456  -7.400  23.310  1.00 87.72           H
ATOM    309  CB  LYS A  40       6.400  -5.774  22.441  1.00 87.72           C
ATOM    310 1HB  LYS A  40       6.292  -4.698  22.577  1.00 87.72           H
ATOM    311 2HB  LYS A  40       6.736  -5.932  21.416  1.00 87.72           H
ATOM    312  CG  LYS A  40       5.048  -6.458  22.651  1.00 87.72           C
ATOM    313 1HG  LYS A  40       5.179  -7.540  22.644  1.00 87.72           H
ATOM    314 2HG  LYS A  40       4.650  -6.192  23.631  1.00 87.72           H
ATOM    315  CD  LYS A  40       4.052  -6.052  21.563  1.00 87.72           C
ATOM    316 1HD  LYS A  40       3.887  -4.975  21.599  1.00 87.72           H
ATOM    317 2HD  LYS A  40       4.469  -6.278  20.581  1.00 87.72           H
ATOM    318  CE  LYS A  40       2.720  -6.784  21.738  1.00 87.72           C
ATOM    319 1HE  LYS A  40       2.894  -7.859  21.797  1.00 87.72           H
ATOM    320 2HE  LYS A  40       2.254  -6.484  22.676  1.00 87.72           H
ATOM    321  NZ  LYS A  40       1.812  -6.484  20.608  1.00 87.72           N
ATOM    322 1HZ  LYS A  40       0.899  -6.885  20.793  1.00 87.72           H
ATOM    323 2HZ  LYS A  40       1.725  -5.479  20.502  1.00 87.72           H
ATOM    324 3HZ  LYS A  40       2.189  -6.882  19.756  1.00 87.72           H
ATOM    325  HN  LYS A  40       6.839  -5.058  24.963  1.00 87.72           H
ATOM    326  N   ASN A  41       9.667  -5.810  24.207  1.00 82.77           N
ATOM    327  CA  ASN A  41      11.026  -5.303  24.117  1.00 82.77           C
ATOM    328  C   ASN A  41      11.775  -6.059  23.017  1.00 82.77           C
ATOM    329  O   ASN A  41      12.512  -5.458  22.238  1.00 82.77           O
ATOM    330  HA  ASN A  41      10.922  -4.241  23.896  1.00 82.77           H
ATOM    331  CB  ASN A  41      11.780  -5.512  25.432  1.00 82.77           C
ATOM    332 1HB  ASN A  41      11.663  -6.543  25.763  1.00 82.77           H
ATOM    333 2HB  ASN A  41      12.846  -5.347  25.274  1.00 82.77           H
ATOM    334  CG  ASN A  41      11.266  -4.561  26.515  1.00 82.77           C
ATOM    335  OD1 ASN A  41      10.802  -3.465  26.246  1.00 82.77           O
ATOM    336  ND2 ASN A  41      11.374  -5.040  27.751  1.00 82.77           N
ATOM    337 1HD2 ASN A  41      11.765  -5.948  27.903  1.00 82.77           H
ATOM    338 2HD2 ASN A  41      11.065  -4.493  28.528  1.00 82.77           H
ATOM    339  HN  ASN A  41       9.406  -6.163  25.106  1.00 82.77           H
ATOM    340  N   ASN A  42      11.560  -7.366  22.990  1.00 83.65           N
ATOM    341  CA  ASN A  42      12.245  -8.218  22.032  1.00 83.65           C
ATOM    342  C   ASN A  42      11.796  -7.850  20.617  1.00 83.65           C
ATOM    343  O   ASN A  42      12.592  -7.888  19.680  1.00 83.65           O
ATOM    344  HA  ASN A  42      13.307  -8.033  22.194  1.00 83.65           H
ATOM    345  CB  ASN A  42      11.910  -9.692  22.267  1.00 83.65           C
ATOM    346 1HB  ASN A  42      10.828  -9.828  22.261  1.00 83.65           H
ATOM    347 2HB  ASN A  42      12.312 -10.294  21.452  1.00 83.65           H
ATOM    348  CG  ASN A  42      12.483 -10.179  23.599  1.00 83.65           C
ATOM    349  OD1 ASN A  42      13.256  -9.503  24.257  1.00 83.65           O
ATOM    350  ND2 ASN A  42      12.061 -11.388  23.960  1.00 83.65           N
ATOM    351 1HD2 ASN A  42      11.425 -11.891  23.374  1.00 83.65           H
ATOM    352 2HD2 ASN A  42      12.379 -11.794  24.817  1.00 83.65           H
ATOM    353  HN  ASN A  42      10.932  -7.843  23.606  1.00 83.65           H
ATOM    354  N   VAL A  43      10.522  -7.503  20.506  1.00 90.94           N
ATOM    355  CA  VAL A  43       9.945  -7.176  19.213  1.00 90.94           C
ATOM    356  C   VAL A  43      10.567  -5.877  18.696  1.00 90.94           C
ATOM    357  O   VAL A  43      10.898  -5.771  17.516  1.00 90.94           O
ATOM    358  HA  VAL A  43      10.198  -7.984  18.526  1.00 90.94           H
ATOM    359  CB  VAL A  43       8.420  -7.107  19.323  1.00 90.94           C
ATOM    360  HB  VAL A  43       8.170  -6.289  19.998  1.00 90.94           H
ATOM    361  CG1 VAL A  43       7.786  -6.805  17.964  1.00 90.94           C
ATOM    362 1HG1 VAL A  43       8.154  -5.847  17.596  1.00 90.94           H
ATOM    363 2HG1 VAL A  43       8.050  -7.591  17.257  1.00 90.94           H
ATOM    364 3HG1 VAL A  43       6.702  -6.761  18.070  1.00 90.94           H
ATOM    365  CG2 VAL A  43       7.854  -8.398  19.918  1.00 90.94           C
ATOM    366 1HG2 VAL A  43       8.121  -9.240  19.278  1.00 90.94           H
ATOM    367 2HG2 VAL A  43       8.270  -8.552  20.913  1.00 90.94           H
ATOM    368 3HG2 VAL A  43       6.769  -8.322  19.984  1.00 90.94           H
ATOM    369  HN  VAL A  43       9.889  -7.443  21.278  1.00 90.94           H
ATOM    370  N   ARG A  44      10.706  -4.922  19.604  1.00 86.70           N
ATOM    371  CA  ARG A  44      11.286  -3.637  19.255  1.00 86.70           C
ATOM    372  C   ARG A  44      12.759  -3.805  18.874  1.00 86.70           C
ATOM    373  O   ARG A  44      13.247  -3.142  17.960  1.00 86.70           O
ATOM    374  HA  ARG A  44      10.699  -3.287  18.406  1.00 86.70           H
ATOM    375  CB  ARG A  44      11.177  -2.649  20.418  1.00 86.70           C
ATOM    376 1HB  ARG A  44      11.594  -3.097  21.320  1.00 86.70           H
ATOM    377 2HB  ARG A  44      11.769  -1.760  20.202  1.00 86.70           H
ATOM    378  CG  ARG A  44       9.721  -2.252  20.665  1.00 86.70           C
ATOM    379 1HG  ARG A  44       9.245  -1.993  19.719  1.00 86.70           H
ATOM    380 2HG  ARG A  44       9.173  -3.100  21.075  1.00 86.70           H
ATOM    381  CD  ARG A  44       9.632  -1.066  21.628  1.00 86.70           C
ATOM    382 1HD  ARG A  44      10.299  -0.269  21.299  1.00 86.70           H
ATOM    383 2HD  ARG A  44       8.621  -0.657  21.622  1.00 86.70           H
ATOM    384  NE  ARG A  44       9.995  -1.497  22.996  1.00 86.70           N
ATOM    385  HE  ARG A  44      10.964  -1.520  23.239  1.00 86.70           H
ATOM    386  CZ  ARG A  44       9.105  -1.859  23.931  1.00 86.70           C
ATOM    387  NH1 ARG A  44       7.792  -1.847  23.661  1.00 86.70           N
ATOM    388 1HH1 ARG A  44       7.470  -1.567  22.756  1.00 86.70           H
ATOM    389 2HH1 ARG A  44       7.135  -2.118  24.364  1.00 86.70           H
ATOM    390  NH2 ARG A  44       9.547  -2.232  25.139  1.00 86.70           N
ATOM    391 1HH2 ARG A  44       8.896  -2.505  25.848  1.00 86.70           H
ATOM    392 2HH2 ARG A  44      10.528  -2.238  25.332  1.00 86.70           H
ATOM    393  HN  ARG A  44      10.430  -5.016  20.560  1.00 86.70           H
ATOM    394  N   GLN A  45      13.425  -4.696  19.594  1.00 83.75           N
ATOM    395  CA  GLN A  45      14.837  -4.945  19.357  1.00 83.75           C
ATOM    396  C   GLN A  45      15.047  -5.513  17.952  1.00 83.75           C
ATOM    397  O   GLN A  45      15.956  -5.093  17.238  1.00 83.75           O
ATOM    398  HA  GLN A  45      15.320  -3.971  19.438  1.00 83.75           H
ATOM    399  CB  GLN A  45      15.414  -5.882  20.419  1.00 83.75           C
ATOM    400 1HB  GLN A  45      15.159  -5.513  21.413  1.00 83.75           H
ATOM    401 2HB  GLN A  45      14.964  -6.870  20.321  1.00 83.75           H
ATOM    402  CG  GLN A  45      16.934  -5.992  20.285  1.00 83.75           C
ATOM    403 1HG  GLN A  45      17.188  -6.408  19.310  1.00 83.75           H
ATOM    404 2HG  GLN A  45      17.380  -4.999  20.334  1.00 83.75           H
ATOM    405  CD  GLN A  45      17.520  -6.874  21.390  1.00 83.75           C
ATOM    406  OE1 GLN A  45      16.813  -7.543  22.126  1.00 83.75           O
ATOM    407  NE2 GLN A  45      18.847  -6.839  21.464  1.00 83.75           N
ATOM    408 1HE2 GLN A  45      19.368  -6.268  20.830  1.00 83.75           H
ATOM    409 2HE2 GLN A  45      19.324  -7.382  22.155  1.00 83.75           H
ATOM    410  HN  GLN A  45      13.017  -5.241  20.327  1.00 83.75           H
ATOM    411  N   PHE A  46      14.191  -6.460  17.597  1.00 92.55           N
ATOM    412  CA  PHE A  46      14.237  -7.052  16.271  1.00 92.55           C
ATOM    413  C   PHE A  46      14.020  -5.992  15.189  1.00 92.55           C
ATOM    414  O   PHE A  46      14.756  -5.944  14.205  1.00 92.55           O
ATOM    415  HA  PHE A  46      15.225  -7.495  16.149  1.00 92.55           H
ATOM    416  CB  PHE A  46      13.104  -8.077  16.199  1.00 92.55           C
ATOM    417 1HB  PHE A  46      13.267  -8.838  16.962  1.00 92.55           H
ATOM    418 2HB  PHE A  46      12.163  -7.581  16.439  1.00 92.55           H
ATOM    419  CG  PHE A  46      12.970  -8.762  14.837  1.00 92.55           C
ATOM    420  CD1 PHE A  46      12.028  -8.338  13.953  1.00 92.55           C
ATOM    421  HD1 PHE A  46      11.368  -7.510  14.214  1.00 92.55           H
ATOM    422  CD2 PHE A  46      13.792  -9.795  14.512  1.00 92.55           C
ATOM    423  HD2 PHE A  46      14.547 -10.135  15.221  1.00 92.55           H
ATOM    424  CE1 PHE A  46      11.903  -8.974  12.689  1.00 92.55           C
ATOM    425  HE1 PHE A  46      11.148  -8.634  11.980  1.00 92.55           H
ATOM    426  CE2 PHE A  46      13.668 -10.430  13.248  1.00 92.55           C
ATOM    427  HE2 PHE A  46      14.327 -11.258  12.987  1.00 92.55           H
ATOM    428  CZ  PHE A  46      12.726 -10.006  12.363  1.00 92.55           C
ATOM    429  HZ  PHE A  46      12.630 -10.494  11.393  1.00 92.55           H
ATOM    430  HN  PHE A  46      13.477  -6.821  18.196  1.00 92.55           H
ATOM    431  N   ALA A  47      13.005  -5.168  15.408  1.00 92.72           N
ATOM    432  CA  ALA A  47      12.650  -4.145  14.440  1.00 92.72           C
ATOM    433  C   ALA A  47      13.842  -3.209  14.232  1.00 92.72           C
ATOM    434  O   ALA A  47      14.123  -2.796  13.108  1.00 92.72           O
ATOM    435  HA  ALA A  47      12.422  -4.644  13.498  1.00 92.72           H
ATOM    436  CB  ALA A  47      11.401  -3.401  14.918  1.00 92.72           C
ATOM    437 1HB  ALA A  47      10.576  -4.105  15.022  1.00 92.72           H
ATOM    438 2HB  ALA A  47      11.604  -2.934  15.882  1.00 92.72           H
ATOM    439 3HB  ALA A  47      11.135  -2.633  14.192  1.00 92.72           H
ATOM    440  HN  ALA A  47      12.432  -5.192  16.227  1.00 92.72           H
ATOM    441  N   SER A  48      14.512  -2.903  15.334  1.00 91.14           N
ATOM    442  CA  SER A  48      15.564  -1.901  15.315  1.00 91.14           C
ATOM    443  C   SER A  48      16.733  -2.385  14.454  1.00 91.14           C
ATOM    444  O   SER A  48      17.514  -1.579  13.952  1.00 91.14           O
ATOM    445  HA  SER A  48      15.109  -1.013  14.877  1.00 91.14           H
ATOM    446  CB  SER A  48      16.045  -1.581  16.732  1.00 91.14           C
ATOM    447 1HB  SER A  48      16.660  -0.681  16.711  1.00 91.14           H
ATOM    448 2HB  SER A  48      15.186  -1.366  17.367  1.00 91.14           H
ATOM    449  OG  SER A  48      16.794  -2.654  17.296  1.00 91.14           O
ATOM    450  HG  SER A  48      16.390  -3.530  17.032  1.00 91.14           H
ATOM    451  HN  SER A  48      14.346  -3.325  16.225  1.00 91.14           H
ATOM    452  N   HIS A  49      16.816  -3.700  14.311  1.00 87.33           N
ATOM    453  CA  HIS A  49      17.905  -4.304  13.563  1.00 87.33           C
ATOM    454  C   HIS A  49      17.447  -4.592  12.132  1.00 87.33           C
ATOM    455  O   HIS A  49      18.211  -4.416  11.184  1.00 87.33           O
ATOM    456  HA  HIS A  49      18.711  -3.570  13.536  1.00 87.33           H
ATOM    457  CB  HIS A  49      18.431  -5.549  14.279  1.00 87.33           C
ATOM    458 1HB  HIS A  49      17.592  -6.207  14.506  1.00 87.33           H
ATOM    459 2HB  HIS A  49      19.090  -6.094  13.603  1.00 87.33           H
ATOM    460  CG  HIS A  49      19.179  -5.252  15.557  1.00 87.33           C
ATOM    461  ND1 HIS A  49      20.282  -4.417  15.604  1.00 87.33           N
ATOM    462  HD1 HIS A  49      20.686  -3.938  14.824  1.00 87.33           H
ATOM    463  CD2 HIS A  49      18.971  -5.687  16.833  1.00 87.33           C
ATOM    464  HD2 HIS A  49      18.179  -6.364  17.155  1.00 87.33           H
ATOM    465  CE1 HIS A  49      20.710  -4.360  16.856  1.00 87.33           C
ATOM    466  HE1 HIS A  49      21.563  -3.784  17.216  1.00 87.33           H
ATOM    467  NE2 HIS A  49      19.897  -5.148  17.616  1.00 87.33           N
ATOM    468  HN  HIS A  49      16.156  -4.347  14.694  1.00 87.33           H
ATOM    469  N   PHE A  50      16.202  -5.032  12.020  1.00 90.35           N
ATOM    470  CA  PHE A  50      15.719  -5.603  10.774  1.00 90.35           C
ATOM    471  C   PHE A  50      15.222  -4.510   9.826  1.00 90.35           C
ATOM    472  O   PHE A  50      15.557  -4.510   8.643  1.00 90.35           O
ATOM    473  HA  PHE A  50      16.555  -6.128  10.314  1.00 90.35           H
ATOM    474  CB  PHE A  50      14.550  -6.525  11.129  1.00 90.35           C
ATOM    475 1HB  PHE A  50      14.893  -7.270  11.846  1.00 90.35           H
ATOM    476 2HB  PHE A  50      13.776  -5.939  11.623  1.00 90.35           H
ATOM    477  CG  PHE A  50      13.936  -7.242   9.925  1.00 90.35           C
ATOM    478  CD1 PHE A  50      12.735  -6.837   9.432  1.00 90.35           C
ATOM    479  HD1 PHE A  50      12.209  -6.002   9.895  1.00 90.35           H
ATOM    480  CD2 PHE A  50      14.592  -8.284   9.347  1.00 90.35           C
ATOM    481  HD2 PHE A  50      15.554  -8.609   9.742  1.00 90.35           H
ATOM    482  CE1 PHE A  50      12.165  -7.503   8.315  1.00 90.35           C
ATOM    483  HE1 PHE A  50      11.202  -7.178   7.920  1.00 90.35           H
ATOM    484  CE2 PHE A  50      14.022  -8.950   8.230  1.00 90.35           C
ATOM    485  HE2 PHE A  50      14.547  -9.785   7.767  1.00 90.35           H
ATOM    486  CZ  PHE A  50      12.820  -8.545   7.737  1.00 90.35           C
ATOM    487  HZ  PHE A  50      12.383  -9.056   6.879  1.00 90.35           H
ATOM    488  HN  PHE A  50      15.530  -5.002  12.760  1.00 90.35           H
ATOM    489  N   LEU A  51      14.429  -3.605  10.382  1.00 92.66           N
ATOM    490  CA  LEU A  51      13.637  -2.701   9.565  1.00 92.66           C
ATOM    491  C   LEU A  51      14.556  -1.652   8.935  1.00 92.66           C
ATOM    492  O   LEU A  51      14.478  -1.394   7.735  1.00 92.66           O
ATOM    493  HA  LEU A  51      13.189  -3.292   8.766  1.00 92.66           H
ATOM    494  CB  LEU A  51      12.492  -2.103  10.384  1.00 92.66           C
ATOM    495 1HB  LEU A  51      12.917  -1.598  11.251  1.00 92.66           H
ATOM    496 2HB  LEU A  51      12.000  -1.341   9.780  1.00 92.66           H
ATOM    497  CG  LEU A  51      11.430  -3.090  10.873  1.00 92.66           C
ATOM    498  HG  LEU A  51      11.910  -3.803  11.543  1.00 92.66           H
ATOM    499  CD1 LEU A  51      10.345  -2.373  11.678  1.00 92.66           C
ATOM    500 1HD1 LEU A  51      10.795  -1.887  12.544  1.00 92.66           H
ATOM    501 2HD1 LEU A  51       9.862  -1.624  11.051  1.00 92.66           H
ATOM    502 3HD1 LEU A  51       9.603  -3.098  12.014  1.00 92.66           H
ATOM    503  CD2 LEU A  51      10.845  -3.889   9.707  1.00 92.66           C
ATOM    504 1HD2 LEU A  51      10.385  -3.206   8.993  1.00 92.66           H
ATOM    505 2HD2 LEU A  51      11.641  -4.448   9.214  1.00 92.66           H
ATOM    506 3HD2 LEU A  51      10.094  -4.583  10.083  1.00 92.66           H
ATOM    507  HN  LEU A  51      14.324  -3.484  11.369  1.00 92.66           H
ATOM    508  N   PRO A  52      15.439  -1.032   9.729  1.00 94.36           N
ATOM    509  CA  PRO A  52      16.154   0.163   9.273  1.00 94.36           C
ATOM    510  C   PRO A  52      16.855  -0.057   7.942  1.00 94.36           C
ATOM    511  O   PRO A  52      16.712   0.747   7.021  1.00 94.36           O
ATOM    512  HA  PRO A  52      15.450   0.975   9.093  1.00 94.36           H
ATOM    513  CB  PRO A  52      17.151   0.441  10.400  1.00 94.36           C
ATOM    514 1HB  PRO A  52      18.110  -0.042  10.216  1.00 94.36           H
ATOM    515 2HB  PRO A  52      17.348   1.508  10.507  1.00 94.36           H
ATOM    516  CG  PRO A  52      16.459  -0.130  11.632  1.00 94.36           C
ATOM    517 1HG  PRO A  52      17.166  -0.330  12.437  1.00 94.36           H
ATOM    518 2HG  PRO A  52      15.719   0.560  12.038  1.00 94.36           H
ATOM    519  CD  PRO A  52      15.822  -1.405  11.103  1.00 94.36           C
ATOM    520 1HD  PRO A  52      16.521  -2.241  11.110  1.00 94.36           H
ATOM    521 2HD  PRO A  52      14.963  -1.707  11.702  1.00 94.36           H
ATOM    522  N   PRO A  53      17.625  -1.145   7.809  1.00 95.13           N
ATOM    523  CA  PRO A  53      18.423  -1.361   6.599  1.00 95.13           C
ATOM    524  C   PRO A  53      17.560  -1.651   5.383  1.00 95.13           C
ATOM    525  O   PRO A  53      17.891  -1.243   4.271  1.00 95.13           O
ATOM    526  HA  PRO A  53      18.975  -0.455   6.346  1.00 95.13           H
ATOM    527  CB  PRO A  53      19.315  -2.551   6.961  1.00 95.13           C
ATOM    528 1HB  PRO A  53      19.529  -3.171   6.091  1.00 95.13           H
ATOM    529 2HB  PRO A  53      20.274  -2.226   7.363  1.00 95.13           H
ATOM    530  CG  PRO A  53      18.511  -3.298   7.987  1.00 95.13           C
ATOM    531 1HG  PRO A  53      17.803  -3.978   7.514  1.00 95.13           H
ATOM    532 2HG  PRO A  53      19.154  -3.902   8.627  1.00 95.13           H
ATOM    533  CD  PRO A  53      17.799  -2.241   8.779  1.00 95.13           C
ATOM    534 1HD  PRO A  53      16.841  -2.599   9.156  1.00 95.13           H
ATOM    535 2HD  PRO A  53      18.384  -1.924   9.642  1.00 95.13           H
ATOM    536  N   LEU A  54      16.466  -2.356   5.628  1.00 92.54           N
ATOM    537  CA  LEU A  54      15.587  -2.775   4.549  1.00 92.54           C
ATOM    538  C   LEU A  54      14.864  -1.552   3.983  1.00 92.54           C
ATOM    539  O   LEU A  54      14.717  -1.420   2.769  1.00 92.54           O
ATOM    540  HA  LEU A  54      16.214  -3.200   3.764  1.00 92.54           H
ATOM    541  CB  LEU A  54      14.644  -3.882   5.025  1.00 92.54           C
ATOM    542 1HB  LEU A  54      14.120  -3.529   5.912  1.00 92.54           H
ATOM    543 2HB  LEU A  54      13.891  -4.047   4.254  1.00 92.54           H
ATOM    544  CG  LEU A  54      15.299  -5.225   5.354  1.00 92.54           C
ATOM    545  HG  LEU A  54      16.029  -5.064   6.147  1.00 92.54           H
ATOM    546  CD1 LEU A  54      14.267  -6.223   5.885  1.00 92.54           C
ATOM    547 1HD1 LEU A  54      13.811  -5.825   6.791  1.00 92.54           H
ATOM    548 2HD1 LEU A  54      13.497  -6.385   5.131  1.00 92.54           H
ATOM    549 3HD1 LEU A  54      14.759  -7.169   6.111  1.00 92.54           H
ATOM    550  CD2 LEU A  54      16.059  -5.776   4.145  1.00 92.54           C
ATOM    551 1HD2 LEU A  54      15.367  -5.918   3.315  1.00 92.54           H
ATOM    552 2HD2 LEU A  54      16.836  -5.070   3.853  1.00 92.54           H
ATOM    553 3HD2 LEU A  54      16.514  -6.731   4.407  1.00 92.54           H
ATOM    554  HN  LEU A  54      16.177  -2.640   6.543  1.00 92.54           H
ATOM    555  N   TYR A  55      14.430  -0.688   4.889  1.00 92.96           N
ATOM    556  CA  TYR A  55      13.698   0.504   4.497  1.00 92.96           C
ATOM    557  C   TYR A  55      14.590   1.459   3.701  1.00 92.96           C
ATOM    558  O   TYR A  55      14.145   2.063   2.727  1.00 92.96           O
ATOM    559  HA  TYR A  55      12.861   0.194   3.871  1.00 92.96           H
ATOM    560  CB  TYR A  55      13.274   1.186   5.799  1.00 92.96           C
ATOM    561 1HB  TYR A  55      14.117   1.182   6.490  1.00 92.96           H
ATOM    562 2HB  TYR A  55      13.038   2.230   5.591  1.00 92.96           H
ATOM    563  CG  TYR A  55      12.071   0.533   6.481  1.00 92.96           C
ATOM    564  CD1 TYR A  55      11.529  -0.626   5.963  1.00 92.96           C
ATOM    565  HD1 TYR A  55      11.959  -1.076   5.068  1.00 92.96           H
ATOM    566  CD2 TYR A  55      11.527   1.102   7.615  1.00 92.96           C
ATOM    567  HD2 TYR A  55      11.954   2.017   8.024  1.00 92.96           H
ATOM    568  CE1 TYR A  55      10.396  -1.241   6.605  1.00 92.96           C
ATOM    569  HE1 TYR A  55       9.958  -2.156   6.206  1.00 92.96           H
ATOM    570  CE2 TYR A  55      10.394   0.487   8.257  1.00 92.96           C
ATOM    571  HE2 TYR A  55       9.954   0.926   9.152  1.00 92.96           H
ATOM    572  CZ  TYR A  55       9.885  -0.654   7.720  1.00 92.96           C
ATOM    573  OH  TYR A  55       8.815  -1.235   8.326  1.00 92.96           O
ATOM    574  HH  TYR A  55       8.506  -2.024   7.794  1.00 92.96           H
ATOM    575  HN  TYR A  55      14.572  -0.792   5.873  1.00 92.96           H
ATOM    576  N   TRP A  56      15.833   1.565   4.146  1.00 91.82           N
ATOM    577  CA  TRP A  56      16.804   2.401   3.462  1.00 91.82           C
ATOM    578  C   TRP A  56      17.007   1.837   2.055  1.00 91.82           C
ATOM    579  O   TRP A  56      17.068   2.588   1.083  1.00 91.82           O
ATOM    580  HA  TRP A  56      16.393   3.409   3.404  1.00 91.82           H
ATOM    581  CB  TRP A  56      18.106   2.497   4.261  1.00 91.82           C
ATOM    582 1HB  TRP A  56      18.318   1.526   4.708  1.00 91.82           H
ATOM    583 2HB  TRP A  56      18.925   2.718   3.577  1.00 91.82           H
ATOM    584  CG  TRP A  56      18.082   3.556   5.365  1.00 91.82           C
ATOM    585  CD1 TRP A  56      18.173   3.370   6.689  1.00 91.82           C
ATOM    586  HD1 TRP A  56      18.279   2.396   7.165  1.00 91.82           H
ATOM    587  CD2 TRP A  56      17.957   4.982   5.185  1.00 91.82           C
ATOM    588  NE1 TRP A  56      18.114   4.567   7.373  1.00 91.82           N
ATOM    589  HE1 TRP A  56      18.161   4.685   8.364  1.00 91.82           H
ATOM    590  CE2 TRP A  56      17.979   5.579   6.429  1.00 91.82           C
ATOM    591  CE3 TRP A  56      17.828   5.743   4.009  1.00 91.82           C
ATOM    592  HE3 TRP A  56      17.808   5.296   3.016  1.00 91.82           H
ATOM    593  CZ2 TRP A  56      17.877   6.962   6.618  1.00 91.82           C
ATOM    594  HZ2 TRP A  56      17.897   7.410   7.612  1.00 91.82           H
ATOM    595  CZ3 TRP A  56      17.728   7.125   4.215  1.00 91.82           C
ATOM    596  HZ3 TRP A  56      17.626   7.762   3.337  1.00 91.82           H
ATOM    597  CH2 TRP A  56      17.748   7.741   5.461  1.00 91.82           C
ATOM    598  HH2 TRP A  56      17.664   8.825   5.537  1.00 91.82           H
ATOM    599  HN  TRP A  56      16.180   1.092   4.957  1.00 91.82           H
ATOM    600  N   LEU A  57      17.105   0.517   1.990  1.00 92.10           N
ATOM    601  CA  LEU A  57      17.318  -0.156   0.720  1.00 92.10           C
ATOM    602  C   LEU A  57      16.136   0.132  -0.209  1.00 92.10           C
ATOM    603  O   LEU A  57      16.327   0.544  -1.352  1.00 92.10           O
ATOM    604  HA  LEU A  57      18.219   0.265   0.273  1.00 92.10           H
ATOM    605  CB  LEU A  57      17.577  -1.648   0.940  1.00 92.10           C
ATOM    606 1HB  LEU A  57      18.451  -1.753   1.584  1.00 92.10           H
ATOM    607 2HB  LEU A  57      16.730  -2.067   1.483  1.00 92.10           H
ATOM    608  CG  LEU A  57      17.804  -2.483  -0.321  1.00 92.10           C
ATOM    609  HG  LEU A  57      16.968  -2.311  -0.999  1.00 92.10           H
ATOM    610  CD1 LEU A  57      19.075  -2.042  -1.050  1.00 92.10           C
ATOM    611 1HD1 LEU A  57      18.984  -0.994  -1.336  1.00 92.10           H
ATOM    612 2HD1 LEU A  57      19.933  -2.165  -0.390  1.00 92.10           H
ATOM    613 3HD1 LEU A  57      19.212  -2.652  -1.943  1.00 92.10           H
ATOM    614  CD2 LEU A  57      17.820  -3.978   0.006  1.00 92.10           C
ATOM    615 1HD2 LEU A  57      18.624  -4.186   0.713  1.00 92.10           H
ATOM    616 2HD2 LEU A  57      16.866  -4.263   0.448  1.00 92.10           H
ATOM    617 3HD2 LEU A  57      17.983  -4.548  -0.908  1.00 92.10           H
ATOM    618  HN  LEU A  57      17.043  -0.088   2.783  1.00 92.10           H
ATOM    619  N   VAL A  58      14.942  -0.096   0.317  1.00 94.02           N
ATOM    620  CA  VAL A  58      13.733   0.067  -0.472  1.00 94.02           C
ATOM    621  C   VAL A  58      13.634   1.516  -0.952  1.00 94.02           C
ATOM    622  O   VAL A  58      13.287   1.769  -2.105  1.00 94.02           O
ATOM    623  HA  VAL A  58      13.817  -0.586  -1.341  1.00 94.02           H
ATOM    624  CB  VAL A  58      12.515  -0.379   0.339  1.00 94.02           C
ATOM    625  HB  VAL A  58      12.526   0.161   1.285  1.00 94.02           H
ATOM    626  CG1 VAL A  58      11.214  -0.028  -0.387  1.00 94.02           C
ATOM    627 1HG1 VAL A  58      11.161   1.051  -0.534  1.00 94.02           H
ATOM    628 2HG1 VAL A  58      11.192  -0.528  -1.355  1.00 94.02           H
ATOM    629 3HG1 VAL A  58      10.364  -0.355   0.211  1.00 94.02           H
ATOM    630  CG2 VAL A  58      12.581  -1.875   0.651  1.00 94.02           C
ATOM    631 1HG2 VAL A  58      12.606  -2.440  -0.281  1.00 94.02           H
ATOM    632 2HG2 VAL A  58      13.481  -2.087   1.228  1.00 94.02           H
ATOM    633 3HG2 VAL A  58      11.703  -2.166   1.228  1.00 94.02           H
ATOM    634  HN  VAL A  58      14.794  -0.387   1.262  1.00 94.02           H
ATOM    635  N   PHE A  59      13.945   2.429  -0.044  1.00 94.98           N
ATOM    636  CA  PHE A  59      13.868   3.847  -0.352  1.00 94.98           C
ATOM    637  C   PHE A  59      14.770   4.201  -1.536  1.00 94.98           C
ATOM    638  O   PHE A  59      14.320   4.812  -2.504  1.00 94.98           O
ATOM    639  HA  PHE A  59      12.832   4.067  -0.609  1.00 94.98           H
ATOM    640  CB  PHE A  59      14.355   4.601   0.887  1.00 94.98           C
ATOM    641 1HB  PHE A  59      13.645   4.442   1.699  1.00 94.98           H
ATOM    642 2HB  PHE A  59      15.306   4.176   1.208  1.00 94.98           H
ATOM    643  CG  PHE A  59      14.533   6.105   0.671  1.00 94.98           C
ATOM    644  CD1 PHE A  59      15.780   6.645   0.642  1.00 94.98           C
ATOM    645  HD1 PHE A  59      16.654   6.007   0.773  1.00 94.98           H
ATOM    646  CD2 PHE A  59      13.442   6.902   0.508  1.00 94.98           C
ATOM    647  HD2 PHE A  59      12.442   6.469   0.531  1.00 94.98           H
ATOM    648  CE1 PHE A  59      15.945   8.041   0.441  1.00 94.98           C
ATOM    649  HE1 PHE A  59      16.945   8.475   0.418  1.00 94.98           H
ATOM    650  CE2 PHE A  59      13.607   8.298   0.307  1.00 94.98           C
ATOM    651  HE2 PHE A  59      12.733   8.936   0.177  1.00 94.98           H
ATOM    652  CZ  PHE A  59      14.855   8.838   0.278  1.00 94.98           C
ATOM    653  HZ  PHE A  59      14.981   9.910   0.124  1.00 94.98           H
ATOM    654  HN  PHE A  59      14.244   2.214   0.885  1.00 94.98           H
ATOM    655  N   ILE A  60      16.028   3.801  -1.421  1.00 93.08           N
ATOM    656  CA  ILE A  60      17.032   4.198  -2.394  1.00 93.08           C
ATOM    657  C   ILE A  60      16.635   3.671  -3.774  1.00 93.08           C
ATOM    658  O   ILE A  60      16.576   4.431  -4.739  1.00 93.08           O
ATOM    659  HA  ILE A  60      17.040   5.287  -2.429  1.00 93.08           H
ATOM    660  CB  ILE A  60      18.423   3.750  -1.941  1.00 93.08           C
ATOM    661  HB  ILE A  60      18.369   2.699  -1.660  1.00 93.08           H
ATOM    662  CG1 ILE A  60      18.874   4.527  -0.702  1.00 93.08           C
ATOM    663 1HG1 ILE A  60      19.111   5.554  -0.979  1.00 93.08           H
ATOM    664 2HG1 ILE A  60      18.058   4.572   0.019  1.00 93.08           H
ATOM    665  CG2 ILE A  60      19.434   3.860  -3.085  1.00 93.08           C
ATOM    666 1HG2 ILE A  60      19.115   3.227  -3.913  1.00 93.08           H
ATOM    667 2HG2 ILE A  60      19.491   4.895  -3.421  1.00 93.08           H
ATOM    668 3HG2 ILE A  60      20.414   3.535  -2.736  1.00 93.08           H
ATOM    669  CD1 ILE A  60      20.096   3.871  -0.058  1.00 93.08           C
ATOM    670 1HD1 ILE A  60      19.848   2.852   0.239  1.00 93.08           H
ATOM    671 2HD1 ILE A  60      20.917   3.850  -0.775  1.00 93.08           H
ATOM    672 3HD1 ILE A  60      20.396   4.443   0.820  1.00 93.08           H
ATOM    673  HN  ILE A  60      16.364   3.218  -0.681  1.00 93.08           H
ATOM    674  N   VAL A  61      16.373   2.373  -3.824  1.00 92.82           N
ATOM    675  CA  VAL A  61      16.113   1.710  -5.090  1.00 92.82           C
ATOM    676  C   VAL A  61      14.809   2.245  -5.684  1.00 92.82           C
ATOM    677  O   VAL A  61      14.738   2.534  -6.877  1.00 92.82           O
ATOM    678  HA  VAL A  61      16.933   1.957  -5.765  1.00 92.82           H
ATOM    679  CB  VAL A  61      16.103   0.193  -4.894  1.00 92.82           C
ATOM    680  HB  VAL A  61      15.347  -0.043  -4.145  1.00 92.82           H
ATOM    681  CG1 VAL A  61      15.720  -0.525  -6.190  1.00 92.82           C
ATOM    682 1HG1 VAL A  61      14.726  -0.206  -6.502  1.00 92.82           H
ATOM    683 2HG1 VAL A  61      16.442  -0.279  -6.968  1.00 92.82           H
ATOM    684 3HG1 VAL A  61      15.720  -1.602  -6.022  1.00 92.82           H
ATOM    685  CG2 VAL A  61      17.453  -0.302  -4.371  1.00 92.82           C
ATOM    686 1HG2 VAL A  61      18.235  -0.048  -5.086  1.00 92.82           H
ATOM    687 2HG2 VAL A  61      17.668   0.173  -3.413  1.00 92.82           H
ATOM    688 3HG2 VAL A  61      17.417  -1.384  -4.240  1.00 92.82           H
ATOM    689  HN  VAL A  61      16.336   1.779  -3.020  1.00 92.82           H
ATOM    690  N   GLY A  62      13.808   2.362  -4.823  1.00 94.33           N
ATOM    691  CA  GLY A  62      12.476   2.731  -5.270  1.00 94.33           C
ATOM    692  C   GLY A  62      12.439   4.187  -5.739  1.00 94.33           C
ATOM    693  O   GLY A  62      11.811   4.502  -6.748  1.00 94.33           O
ATOM    694 1HA  GLY A  62      12.166   2.075  -6.083  1.00 94.33           H
ATOM    695 2HA  GLY A  62      11.764   2.590  -4.457  1.00 94.33           H
ATOM    696  HN  GLY A  62      13.897   2.208  -3.839  1.00 94.33           H
ATOM    697  N   ALA A  63      13.122   5.036  -4.984  1.00 94.49           N
ATOM    698  CA  ALA A  63      13.140   6.457  -5.286  1.00 94.49           C
ATOM    699  C   ALA A  63      13.770   6.674  -6.663  1.00 94.49           C
ATOM    700  O   ALA A  63      13.247   7.436  -7.476  1.00 94.49           O
ATOM    701  HA  ALA A  63      12.107   6.805  -5.309  1.00 94.49           H
ATOM    702  CB  ALA A  63      13.887   7.205  -4.179  1.00 94.49           C
ATOM    703 1HB  ALA A  63      13.383   7.042  -3.227  1.00 94.49           H
ATOM    704 2HB  ALA A  63      14.910   6.833  -4.117  1.00 94.49           H
ATOM    705 3HB  ALA A  63      13.901   8.271  -4.406  1.00 94.49           H
ATOM    706  HN  ALA A  63      13.654   4.768  -4.182  1.00 94.49           H
ATOM    707  N   LEU A  64      14.883   5.990  -6.884  1.00 88.66           N
ATOM    708  CA  LEU A  64      15.586   6.094  -8.152  1.00 88.66           C
ATOM    709  C   LEU A  64      14.684   5.576  -9.274  1.00 88.66           C
ATOM    710  O   LEU A  64      14.534   6.229 -10.306  1.00 88.66           O
ATOM    711  HA  LEU A  64      15.786   7.151  -8.329  1.00 88.66           H
ATOM    712  CB  LEU A  64      16.939   5.384  -8.074  1.00 88.66           C
ATOM    713 1HB  LEU A  64      16.776   4.375  -7.695  1.00 88.66           H
ATOM    714 2HB  LEU A  64      17.334   5.285  -9.085  1.00 88.66           H
ATOM    715  CG  LEU A  64      18.001   6.059  -7.205  1.00 88.66           C
ATOM    716  HG  LEU A  64      17.577   6.228  -6.215  1.00 88.66           H
ATOM    717  CD1 LEU A  64      19.220   5.152  -7.024  1.00 88.66           C
ATOM    718 1HD1 LEU A  64      18.914   4.223  -6.543  1.00 88.66           H
ATOM    719 2HD1 LEU A  64      19.655   4.930  -7.999  1.00 88.66           H
ATOM    720 3HD1 LEU A  64      19.960   5.657  -6.403  1.00 88.66           H
ATOM    721  CD2 LEU A  64      18.384   7.428  -7.771  1.00 88.66           C
ATOM    722 1HD2 LEU A  64      18.783   7.305  -8.779  1.00 88.66           H
ATOM    723 2HD2 LEU A  64      17.502   8.067  -7.805  1.00 88.66           H
ATOM    724 3HD2 LEU A  64      19.141   7.886  -7.135  1.00 88.66           H
ATOM    725  HN  LEU A  64      15.303   5.376  -6.217  1.00 88.66           H
ATOM    726  N   GLY A  65      14.106   4.408  -9.035  1.00 91.49           N
ATOM    727  CA  GLY A  65      13.340   3.727 -10.064  1.00 91.49           C
ATOM    728  C   GLY A  65      12.132   4.563 -10.492  1.00 91.49           C
ATOM    729  O   GLY A  65      11.941   4.823 -11.679  1.00 91.49           O
ATOM    730 1HA  GLY A  65      13.976   3.533 -10.928  1.00 91.49           H
ATOM    731 2HA  GLY A  65      13.003   2.760  -9.692  1.00 91.49           H
ATOM    732  HN  GLY A  65      14.156   3.929  -8.158  1.00 91.49           H
ATOM    733  N   ASN A  66      11.348   4.962  -9.501  1.00 89.08           N
ATOM    734  CA  ASN A  66      10.095   5.647  -9.768  1.00 89.08           C
ATOM    735  C   ASN A  66      10.389   7.040 -10.330  1.00 89.08           C
ATOM    736  O   ASN A  66       9.632   7.555 -11.151  1.00 89.08           O
ATOM    737  HA  ASN A  66       9.567   5.013 -10.481  1.00 89.08           H
ATOM    738  CB  ASN A  66       9.276   5.818  -8.487  1.00 89.08           C
ATOM    739 1HB  ASN A  66       9.927   6.145  -7.676  1.00 89.08           H
ATOM    740 2HB  ASN A  66       8.529   6.598  -8.629  1.00 89.08           H
ATOM    741  CG  ASN A  66       8.587   4.509  -8.098  1.00 89.08           C
ATOM    742  OD1 ASN A  66       7.705   4.014  -8.781  1.00 89.08           O
ATOM    743  ND2 ASN A  66       9.036   3.976  -6.965  1.00 89.08           N
ATOM    744 1HD2 ASN A  66       9.762   4.433  -6.451  1.00 89.08           H
ATOM    745 2HD2 ASN A  66       8.647   3.119  -6.626  1.00 89.08           H
ATOM    746  HN  ASN A  66      11.556   4.823  -8.533  1.00 89.08           H
ATOM    747  N   SER A  67      11.492   7.609  -9.865  1.00 90.52           N
ATOM    748  CA  SER A  67      11.929   8.904 -10.356  1.00 90.52           C
ATOM    749  C   SER A  67      12.228   8.822 -11.855  1.00 90.52           C
ATOM    750  O   SER A  67      11.929   9.751 -12.603  1.00 90.52           O
ATOM    751  HA  SER A  67      11.096   9.581 -10.169  1.00 90.52           H
ATOM    752  CB  SER A  67      13.163   9.394  -9.596  1.00 90.52           C
ATOM    753 1HB  SER A  67      13.964   8.661  -9.694  1.00 90.52           H
ATOM    754 2HB  SER A  67      13.522  10.320 -10.044  1.00 90.52           H
ATOM    755  OG  SER A  67      12.887   9.612  -8.215  1.00 90.52           O
ATOM    756  HG  SER A  67      13.405   8.964  -7.656  1.00 90.52           H
ATOM    757  HN  SER A  67      12.080   7.201  -9.166  1.00 90.52           H
ATOM    758  N   LEU A  68      12.814   7.701 -12.248  1.00 84.75           N
ATOM    759  CA  LEU A  68      13.125   7.470 -13.648  1.00 84.75           C
ATOM    760  C   LEU A  68      11.822   7.347 -14.442  1.00 84.75           C
ATOM    761  O   LEU A  68      11.714   7.870 -15.549  1.00 84.75           O
ATOM    762  HA  LEU A  68      13.668   8.342 -14.011  1.00 84.75           H
ATOM    763  CB  LEU A  68      14.053   6.263 -13.800  1.00 84.75           C
ATOM    764 1HB  LEU A  68      13.668   5.454 -13.180  1.00 84.75           H
ATOM    765 2HB  LEU A  68      14.007   5.922 -14.834  1.00 84.75           H
ATOM    766  CG  LEU A  68      15.520   6.496 -13.433  1.00 84.75           C
ATOM    767  HG  LEU A  68      15.557   6.945 -12.441  1.00 84.75           H
ATOM    768  CD1 LEU A  68      16.283   5.172 -13.358  1.00 84.75           C
ATOM    769 1HD1 LEU A  68      15.830   4.534 -12.599  1.00 84.75           H
ATOM    770 2HD1 LEU A  68      16.239   4.672 -14.326  1.00 84.75           H
ATOM    771 3HD1 LEU A  68      17.323   5.366 -13.096  1.00 84.75           H
ATOM    772  CD2 LEU A  68      16.177   7.482 -14.401  1.00 84.75           C
ATOM    773 1HD2 LEU A  68      16.129   7.083 -15.414  1.00 84.75           H
ATOM    774 2HD2 LEU A  68      15.652   8.436 -14.360  1.00 84.75           H
ATOM    775 3HD2 LEU A  68      17.220   7.629 -14.118  1.00 84.75           H
ATOM    776  HN  LEU A  68      13.075   6.959 -11.630  1.00 84.75           H
ATOM    777  N   VAL A  69      10.866   6.652 -13.844  1.00 86.59           N
ATOM    778  CA  VAL A  69       9.586   6.426 -14.494  1.00 86.59           C
ATOM    779  C   VAL A  69       8.939   7.774 -14.818  1.00 86.59           C
ATOM    780  O   VAL A  69       8.513   8.007 -15.948  1.00 86.59           O
ATOM    781  HA  VAL A  69       9.780   5.897 -15.427  1.00 86.59           H
ATOM    782  CB  VAL A  69       8.704   5.534 -13.618  1.00 86.59           C
ATOM    783  HB  VAL A  69       8.650   5.985 -12.627  1.00 86.59           H
ATOM    784  CG1 VAL A  69       7.281   5.454 -14.175  1.00 86.59           C
ATOM    785 1HG1 VAL A  69       6.846   6.453 -14.206  1.00 86.59           H
ATOM    786 2HG1 VAL A  69       7.308   5.038 -15.182  1.00 86.59           H
ATOM    787 3HG1 VAL A  69       6.675   4.814 -13.533  1.00 86.59           H
ATOM    788  CG2 VAL A  69       9.313   4.139 -13.467  1.00 86.59           C
ATOM    789 1HG2 VAL A  69       9.411   3.677 -14.449  1.00 86.59           H
ATOM    790 2HG2 VAL A  69      10.297   4.220 -13.004  1.00 86.59           H
ATOM    791 3HG2 VAL A  69       8.666   3.526 -12.840  1.00 86.59           H
ATOM    792  HN  VAL A  69      10.954   6.247 -12.933  1.00 86.59           H
ATOM    793  N   ILE A  70       8.885   8.627 -13.805  1.00 88.42           N
ATOM    794  CA  ILE A  70       8.241   9.921 -13.950  1.00 88.42           C
ATOM    795  C   ILE A  70       8.957  10.723 -15.038  1.00 88.42           C
ATOM    796  O   ILE A  70       8.312  11.360 -15.870  1.00 88.42           O
ATOM    797  HA  ILE A  70       7.215   9.741 -14.272  1.00 88.42           H
ATOM    798  CB  ILE A  70       8.172  10.640 -12.601  1.00 88.42           C
ATOM    799  HB  ILE A  70       9.172  10.650 -12.168  1.00 88.42           H
ATOM    800  CG1 ILE A  70       7.265   9.888 -11.625  1.00 88.42           C
ATOM    801 1HG1 ILE A  70       6.223  10.021 -11.916  1.00 88.42           H
ATOM    802 2HG1 ILE A  70       7.477   8.820 -11.675  1.00 88.42           H
ATOM    803  CG2 ILE A  70       7.742  12.097 -12.777  1.00 88.42           C
ATOM    804 1HG2 ILE A  70       8.461  12.614 -13.413  1.00 88.42           H
ATOM    805 2HG2 ILE A  70       6.756  12.132 -13.242  1.00 88.42           H
ATOM    806 3HG2 ILE A  70       7.701  12.585 -11.803  1.00 88.42           H
ATOM    807  CD1 ILE A  70       7.467  10.388 -10.193  1.00 88.42           C
ATOM    808 1HD1 ILE A  70       8.504  10.232  -9.897  1.00 88.42           H
ATOM    809 2HD1 ILE A  70       7.231  11.451 -10.142  1.00 88.42           H
ATOM    810 3HD1 ILE A  70       6.810   9.837  -9.520  1.00 88.42           H
ATOM    811  HN  ILE A  70       9.271   8.446 -12.900  1.00 88.42           H
ATOM    812  N   LEU A  71      10.280  10.666 -14.997  1.00 84.34           N
ATOM    813  CA  LEU A  71      11.091  11.438 -15.923  1.00 84.34           C
ATOM    814  C   LEU A  71      10.789  10.990 -17.355  1.00 84.34           C
ATOM    815  O   LEU A  71      10.634  11.820 -18.249  1.00 84.34           O
ATOM    816  HA  LEU A  71      10.801  12.483 -15.820  1.00 84.34           H
ATOM    817  CB  LEU A  71      12.571  11.340 -15.549  1.00 84.34           C
ATOM    818 1HB  LEU A  71      12.685  11.659 -14.513  1.00 84.34           H
ATOM    819 2HB  LEU A  71      12.869  10.292 -15.594  1.00 84.34           H
ATOM    820  CG  LEU A  71      13.537  12.153 -16.413  1.00 84.34           C
ATOM    821  HG  LEU A  71      13.304  11.959 -17.460  1.00 84.34           H
ATOM    822  CD1 LEU A  71      13.352  13.653 -16.179  1.00 84.34           C
ATOM    823 1HD1 LEU A  71      12.332  13.938 -16.434  1.00 84.34           H
ATOM    824 2HD1 LEU A  71      13.543  13.884 -15.131  1.00 84.34           H
ATOM    825 3HD1 LEU A  71      14.051  14.207 -16.806  1.00 84.34           H
ATOM    826  CD2 LEU A  71      14.984  11.711 -16.183  1.00 84.34           C
ATOM    827 1HD2 LEU A  71      15.246  11.856 -15.135  1.00 84.34           H
ATOM    828 2HD2 LEU A  71      15.087  10.656 -16.440  1.00 84.34           H
ATOM    829 3HD2 LEU A  71      15.649  12.304 -16.809  1.00 84.34           H
ATOM    830  HN  LEU A  71      10.795  10.107 -14.348  1.00 84.34           H
ATOM    831  N   VAL A  72      10.712   9.678 -17.527  1.00 83.45           N
ATOM    832  CA  VAL A  72      10.520   9.107 -18.849  1.00 83.45           C
ATOM    833  C   VAL A  72       9.187   9.595 -19.422  1.00 83.45           C
ATOM    834  O   VAL A  72       9.119  10.009 -20.578  1.00 83.45           O
ATOM    835  HA  VAL A  72      11.328   9.469 -19.485  1.00 83.45           H
ATOM    836  CB  VAL A  72      10.618   7.582 -18.780  1.00 83.45           C
ATOM    837  HB  VAL A  72       9.948   7.238 -17.992  1.00 83.45           H
ATOM    838  CG1 VAL A  72      10.164   6.943 -20.094  1.00 83.45           C
ATOM    839 1HG1 VAL A  72       9.129   7.218 -20.293  1.00 83.45           H
ATOM    840 2HG1 VAL A  72      10.797   7.297 -20.907  1.00 83.45           H
ATOM    841 3HG1 VAL A  72      10.244   5.859 -20.017  1.00 83.45           H
ATOM    842  CG2 VAL A  72      12.037   7.140 -18.416  1.00 83.45           C
ATOM    843 1HG2 VAL A  72      12.735   7.501 -19.171  1.00 83.45           H
ATOM    844 2HG2 VAL A  72      12.308   7.552 -17.444  1.00 83.45           H
ATOM    845 3HG2 VAL A  72      12.078   6.051 -18.373  1.00 83.45           H
ATOM    846  HN  VAL A  72      10.780   9.012 -16.785  1.00 83.45           H
ATOM    847  N   TYR A  73       8.161   9.530 -18.586  1.00 79.39           N
ATOM    848  CA  TYR A  73       6.825   9.911 -19.010  1.00 79.39           C
ATOM    849  C   TYR A  73       6.739  11.418 -19.260  1.00 79.39           C
ATOM    850  O   TYR A  73       6.027  11.862 -20.159  1.00 79.39           O
ATOM    851  HA  TYR A  73       6.603   9.384 -19.937  1.00 79.39           H
ATOM    852  CB  TYR A  73       5.894   9.545 -17.852  1.00 79.39           C
ATOM    853 1HB  TYR A  73       6.454   9.597 -16.919  1.00 79.39           H
ATOM    854 2HB  TYR A  73       5.099  10.287 -17.789  1.00 79.39           H
ATOM    855  CG  TYR A  73       5.266   8.155 -17.976  1.00 79.39           C
ATOM    856  CD1 TYR A  73       4.379   7.887 -18.998  1.00 79.39           C
ATOM    857  HD1 TYR A  73       4.126   8.666 -19.718  1.00 79.39           H
ATOM    858  CD2 TYR A  73       5.586   7.170 -17.064  1.00 79.39           C
ATOM    859  HD2 TYR A  73       6.286   7.381 -16.256  1.00 79.39           H
ATOM    860  CE1 TYR A  73       3.787   6.580 -19.115  1.00 79.39           C
ATOM    861  HE1 TYR A  73       3.085   6.355 -19.918  1.00 79.39           H
ATOM    862  CE2 TYR A  73       4.994   5.862 -17.180  1.00 79.39           C
ATOM    863  HE2 TYR A  73       5.238   5.075 -16.467  1.00 79.39           H
ATOM    864  CZ  TYR A  73       4.124   5.632 -18.200  1.00 79.39           C
ATOM    865  OH  TYR A  73       3.565   4.396 -18.310  1.00 79.39           O
ATOM    866  HH  TYR A  73       3.036   4.335 -19.156  1.00 79.39           H
ATOM    867  HN  TYR A  73       8.232   9.223 -17.636  1.00 79.39           H
ATOM    868  N   TRP A  74       7.474  12.164 -18.448  1.00 71.61           N
ATOM    869  CA  TRP A  74       7.409  13.614 -18.498  1.00 71.61           C
ATOM    870  C   TRP A  74       8.020  14.069 -19.825  1.00 71.61           C
ATOM    871  O   TRP A  74       7.438  14.891 -20.531  1.00 71.61           O
ATOM    872  HA  TRP A  74       6.358  13.902 -18.454  1.00 71.61           H
ATOM    873  CB  TRP A  74       8.094  14.237 -17.280  1.00 71.61           C
ATOM    874 1HB  TRP A  74       7.656  13.816 -16.375  1.00 71.61           H
ATOM    875 2HB  TRP A  74       9.147  13.956 -17.285  1.00 71.61           H
ATOM    876  CG  TRP A  74       7.988  15.762 -17.219  1.00 71.61           C
ATOM    877  CD1 TRP A  74       6.879  16.514 -17.246  1.00 71.61           C
ATOM    878  HD1 TRP A  74       5.868  16.114 -17.318  1.00 71.61           H
ATOM    879  CD2 TRP A  74       9.083  16.697 -17.119  1.00 71.61           C
ATOM    880  NE1 TRP A  74       7.178  17.859 -17.171  1.00 71.61           N
ATOM    881  HE1 TRP A  74       6.521  18.613 -17.173  1.00 71.61           H
ATOM    882  CE2 TRP A  74       8.561  17.974 -17.091  1.00 71.61           C
ATOM    883  CE3 TRP A  74      10.469  16.470 -17.054  1.00 71.61           C
ATOM    884  HE3 TRP A  74      10.906  15.472 -17.074  1.00 71.61           H
ATOM    885  CZ2 TRP A  74       9.354  19.124 -16.998  1.00 71.61           C
ATOM    886  HZ2 TRP A  74       8.917  20.123 -16.978  1.00 71.61           H
ATOM    887  CZ3 TRP A  74      11.248  17.630 -16.961  1.00 71.61           C
ATOM    888  HZ3 TRP A  74      12.330  17.511 -16.908  1.00 71.61           H
ATOM    889  CH2 TRP A  74      10.738  18.923 -16.932  1.00 71.61           C
ATOM    890  HH2 TRP A  74      11.412  19.776 -16.859  1.00 71.61           H
ATOM    891  HN  TRP A  74       8.105  11.793 -17.766  1.00 71.61           H
ATOM    892  N   TYR A  75       9.185  13.514 -20.125  1.00 68.97           N
ATOM    893  CA  TYR A  75      10.040  14.078 -21.155  1.00 68.97           C
ATOM    894  C   TYR A  75       9.777  13.416 -22.509  1.00 68.97           C
ATOM    895  O   TYR A  75       9.836  14.073 -23.547  1.00 68.97           O
ATOM    896  HA  TYR A  75       9.818  15.143 -21.231  1.00 68.97           H
ATOM    897  CB  TYR A  75      11.476  13.776 -20.723  1.00 68.97           C
ATOM    898 1HB  TYR A  75      11.557  13.914 -19.645  1.00 68.97           H
ATOM    899 2HB  TYR A  75      11.693  12.728 -20.927  1.00 68.97           H
ATOM    900  CG  TYR A  75      12.530  14.644 -21.414  1.00 68.97           C
ATOM    901  CD1 TYR A  75      13.173  14.180 -22.543  1.00 68.97           C
ATOM    902  HD1 TYR A  75      12.931  13.195 -22.943  1.00 68.97           H
ATOM    903  CD2 TYR A  75      12.836  15.891 -20.908  1.00 68.97           C
ATOM    904  HD2 TYR A  75      12.328  16.257 -20.016  1.00 68.97           H
ATOM    905  CE1 TYR A  75      14.164  14.997 -23.194  1.00 68.97           C
ATOM    906  HE1 TYR A  75      14.680  14.643 -24.087  1.00 68.97           H
ATOM    907  CE2 TYR A  75      13.827  16.708 -21.559  1.00 68.97           C
ATOM    908  HE2 TYR A  75      14.079  17.695 -21.170  1.00 68.97           H
ATOM    909  CZ  TYR A  75      14.443  16.221 -22.670  1.00 68.97           C
ATOM    910  OH  TYR A  75      15.379  16.993 -23.284  1.00 68.97           O
ATOM    911  HH  TYR A  75      15.477  17.862 -22.800  1.00 68.97           H
ATOM    912  HN  TYR A  75       9.545  12.695 -19.678  1.00 68.97           H
ATOM    913  N   CYS A  76       9.494  12.123 -22.454  1.00 68.91           N
ATOM    914  CA  CYS A  76       9.552  11.293 -23.646  1.00 68.91           C
ATOM    915  C   CYS A  76       8.141  10.782 -23.945  1.00 68.91           C
ATOM    916  O   CYS A  76       7.541  11.159 -24.950  1.00 68.91           O
ATOM    917  HA  CYS A  76       9.912  11.929 -24.453  1.00 68.91           H
ATOM    918  CB  CYS A  76      10.552  10.146 -23.488  1.00 68.91           C
ATOM    919 1HB  CYS A  76      11.485  10.521 -23.067  1.00 68.91           H
ATOM    920 2HB  CYS A  76      10.162   9.406 -22.789  1.00 68.91           H
ATOM    921  SG  CYS A  76      10.869   9.364 -25.112  1.00 68.91           S
ATOM    922  HG  CYS A  76      11.685   8.418 -24.654  1.00 68.91           H
ATOM    923  HN  CYS A  76       9.229  11.643 -21.618  1.00 68.91           H
ATOM    924  N   THR A  77       7.652   9.933 -23.053  1.00 61.25           N
ATOM    925  CA  THR A  77       6.486   9.120 -23.355  1.00 61.25           C
ATOM    926  C   THR A  77       5.262  10.008 -23.586  1.00 61.25           C
ATOM    927  O   THR A  77       4.469   9.754 -24.492  1.00 61.25           O
ATOM    928  HA  THR A  77       6.673   8.583 -24.285  1.00 61.25           H
ATOM    929  CB  THR A  77       6.302   8.116 -22.214  1.00 61.25           C
ATOM    930  HB  THR A  77       5.961   8.616 -21.307  1.00 61.25           H
ATOM    931  OG1 THR A  77       7.564   7.462 -22.120  1.00 61.25           O
ATOM    932  HG1 THR A  77       7.693   6.853 -22.902  1.00 61.25           H
ATOM    933  CG2 THR A  77       5.326   6.994 -22.574  1.00 61.25           C
ATOM    934 1HG2 THR A  77       5.702   6.451 -23.442  1.00 61.25           H
ATOM    935 2HG2 THR A  77       4.351   7.421 -22.807  1.00 61.25           H
ATOM    936 3HG2 THR A  77       5.232   6.310 -21.731  1.00 61.25           H
ATOM    937  HN  THR A  77       8.038   9.796 -22.141  1.00 61.25           H
ATOM    938  N   ARG A  78       5.147  11.031 -22.753  1.00 55.69           N
ATOM    939  CA  ARG A  78       3.887  11.741 -22.609  1.00 55.69           C
ATOM    940  C   ARG A  78       2.746  10.753 -22.359  1.00 55.69           C
ATOM    941  O   ARG A  78       2.790   9.617 -22.829  1.00 55.69           O
ATOM    942  HA  ARG A  78       4.033  12.397 -21.751  1.00 55.69           H
ATOM    943  CB  ARG A  78       3.574  12.565 -23.860  1.00 55.69           C
ATOM    944 1HB  ARG A  78       3.503  11.906 -24.725  1.00 55.69           H
ATOM    945 2HB  ARG A  78       2.603  13.049 -23.747  1.00 55.69           H
ATOM    946  CG  ARG A  78       4.652  13.623 -24.103  1.00 55.69           C
ATOM    947 1HG  ARG A  78       4.799  14.212 -23.199  1.00 55.69           H
ATOM    948 2HG  ARG A  78       5.601  13.135 -24.325  1.00 55.69           H
ATOM    949  CD  ARG A  78       4.263  14.545 -25.261  1.00 55.69           C
ATOM    950 1HD  ARG A  78       4.154  13.965 -26.178  1.00 55.69           H
ATOM    951 2HD  ARG A  78       3.297  15.008 -25.060  1.00 55.69           H
ATOM    952  NE  ARG A  78       5.295  15.589 -25.445  1.00 55.69           N
ATOM    953  HE  ARG A  78       6.149  15.501 -24.931  1.00 55.69           H
ATOM    954  CZ  ARG A  78       5.158  16.646 -26.257  1.00 55.69           C
ATOM    955  NH1 ARG A  78       4.036  16.815 -26.970  1.00 55.69           N
ATOM    956 1HH1 ARG A  78       3.294  16.150 -26.898  1.00 55.69           H
ATOM    957 2HH1 ARG A  78       3.942  17.607 -27.574  1.00 55.69           H
ATOM    958  NH2 ARG A  78       6.160  17.532 -26.345  1.00 55.69           N
ATOM    959 1HH2 ARG A  78       6.074  18.326 -26.946  1.00 55.69           H
ATOM    960 2HH2 ARG A  78       6.994  17.399 -25.810  1.00 55.69           H
ATOM    961  HN  ARG A  78       5.893  11.375 -22.183  1.00 55.69           H
ATOM    962  N   VAL A  79       1.752  11.221 -21.619  1.00 70.63           N
ATOM    963  CA  VAL A  79       0.592  10.399 -21.317  1.00 70.63           C
ATOM    964  C   VAL A  79      -0.336  10.370 -22.533  1.00 70.63           C
ATOM    965  O   VAL A  79      -1.065  11.328 -22.785  1.00 70.63           O
ATOM    966  HA  VAL A  79       0.948   9.387 -21.122  1.00 70.63           H
ATOM    967  CB  VAL A  79      -0.097  10.912 -20.051  1.00 70.63           C
ATOM    968  HB  VAL A  79      -0.486  11.908 -20.261  1.00 70.63           H
ATOM    969  CG1 VAL A  79      -1.278  10.016 -19.669  1.00 70.63           C
ATOM    970 1HG1 VAL A  79      -2.003  10.006 -20.482  1.00 70.63           H
ATOM    971 2HG1 VAL A  79      -0.921   9.003 -19.487  1.00 70.63           H
ATOM    972 3HG1 VAL A  79      -1.749  10.403 -18.765  1.00 70.63           H
ATOM    973  CG2 VAL A  79       0.898  11.030 -18.895  1.00 70.63           C
ATOM    974 1HG2 VAL A  79       1.330  10.051 -18.686  1.00 70.63           H
ATOM    975 2HG2 VAL A  79       1.691  11.727 -19.167  1.00 70.63           H
ATOM    976 3HG2 VAL A  79       0.382  11.396 -18.007  1.00 70.63           H
ATOM    977  HN  VAL A  79       1.731  12.142 -21.229  1.00 70.63           H
ATOM    978  N   LYS A  80      -0.279   9.259 -23.254  1.00 63.75           N
ATOM    979  CA  LYS A  80      -1.025   9.134 -24.495  1.00 63.75           C
ATOM    980  C   LYS A  80      -2.234   8.224 -24.269  1.00 63.75           C
ATOM    981  O   LYS A  80      -3.225   8.312 -24.992  1.00 63.75           O
ATOM    982  HA  LYS A  80      -1.385  10.128 -24.761  1.00 63.75           H
ATOM    983  CB  LYS A  80      -0.106   8.668 -25.626  1.00 63.75           C
ATOM    984 1HB  LYS A  80       0.420   7.763 -25.323  1.00 63.75           H
ATOM    985 2HB  LYS A  80      -0.704   8.410 -26.501  1.00 63.75           H
ATOM    986  CG  LYS A  80       0.906   9.754 -25.995  1.00 63.75           C
ATOM    987 1HG  LYS A  80       0.379  10.668 -26.269  1.00 63.75           H
ATOM    988 2HG  LYS A  80       1.523   9.990 -25.128  1.00 63.75           H
ATOM    989  CD  LYS A  80       1.796   9.304 -27.154  1.00 63.75           C
ATOM    990 1HD  LYS A  80       2.295   8.371 -26.893  1.00 63.75           H
ATOM    991 2HD  LYS A  80       1.182   9.102 -28.032  1.00 63.75           H
ATOM    992  CE  LYS A  80       2.840  10.370 -27.490  1.00 63.75           C
ATOM    993 1HE  LYS A  80       2.343  11.300 -27.766  1.00 63.75           H
ATOM    994 2HE  LYS A  80       3.448  10.582 -26.611  1.00 63.75           H
ATOM    995  NZ  LYS A  80       3.706   9.916 -28.601  1.00 63.75           N
ATOM    996 1HZ  LYS A  80       4.382  10.639 -28.820  1.00 63.75           H
ATOM    997 2HZ  LYS A  80       4.193   9.070 -28.326  1.00 63.75           H
ATOM    998 3HZ  LYS A  80       3.137   9.727 -29.418  1.00 63.75           H
ATOM    999  HN  LYS A  80       0.262   8.457 -23.003  1.00 63.75           H
ATOM   1000  N   THR A  81      -2.112   7.371 -23.263  1.00 74.01           N
ATOM   1001  CA  THR A  81      -3.124   6.358 -23.014  1.00 74.01           C
ATOM   1002  C   THR A  81      -3.619   6.443 -21.569  1.00 74.01           C
ATOM   1003  O   THR A  81      -2.995   7.094 -20.732  1.00 74.01           O
ATOM   1004  HA  THR A  81      -3.980   6.562 -23.658  1.00 74.01           H
ATOM   1005  CB  THR A  81      -2.528   4.996 -23.373  1.00 74.01           C
ATOM   1006  HB  THR A  81      -3.307   4.237 -23.446  1.00 74.01           H
ATOM   1007  OG1 THR A  81      -1.543   4.772 -22.367  1.00 74.01           O
ATOM   1008  HG1 THR A  81      -1.225   3.824 -22.405  1.00 74.01           H
ATOM   1009  CG2 THR A  81      -1.727   5.032 -24.676  1.00 74.01           C
ATOM   1010 1HG2 THR A  81      -0.906   5.742 -24.579  1.00 74.01           H
ATOM   1011 2HG2 THR A  81      -2.379   5.339 -25.494  1.00 74.01           H
ATOM   1012 3HG2 THR A  81      -1.326   4.039 -24.884  1.00 74.01           H
ATOM   1013  HN  THR A  81      -1.341   7.364 -22.626  1.00 74.01           H
ATOM   1014  N   MET A  82      -4.737   5.776 -21.320  1.00 74.47           N
ATOM   1015  CA  MET A  82      -5.292   5.721 -19.979  1.00 74.47           C
ATOM   1016  C   MET A  82      -4.352   4.981 -19.026  1.00 74.47           C
ATOM   1017  O   MET A  82      -4.204   5.368 -17.868  1.00 74.47           O
ATOM   1018  HA  MET A  82      -5.398   6.759 -19.662  1.00 74.47           H
ATOM   1019  CB  MET A  82      -6.646   5.009 -20.015  1.00 74.47           C
ATOM   1020 1HB  MET A  82      -7.233   5.379 -20.856  1.00 74.47           H
ATOM   1021 2HB  MET A  82      -6.495   3.942 -20.177  1.00 74.47           H
ATOM   1022  CG  MET A  82      -7.417   5.229 -18.712  1.00 74.47           C
ATOM   1023 1HG  MET A  82      -6.922   4.705 -17.894  1.00 74.47           H
ATOM   1024 2HG  MET A  82      -7.420   6.289 -18.456  1.00 74.47           H
ATOM   1025  SD  MET A  82      -9.093   4.640 -18.887  1.00 74.47           S
ATOM   1026  CE  MET A  82      -9.746   5.085 -17.286  1.00 74.47           C
ATOM   1027 1HE  MET A  82      -9.177   4.577 -16.508  1.00 74.47           H
ATOM   1028 2HE  MET A  82      -9.668   6.163 -17.149  1.00 74.47           H
ATOM   1029 3HE  MET A  82     -10.793   4.785 -17.225  1.00 74.47           H
ATOM   1030  HN  MET A  82      -5.259   5.281 -22.014  1.00 74.47           H
ATOM   1031  N   THR A  83      -3.739   3.928 -19.549  1.00 75.12           N
ATOM   1032  CA  THR A  83      -2.775   3.163 -18.776  1.00 75.12           C
ATOM   1033  C   THR A  83      -1.602   4.051 -18.358  1.00 75.12           C
ATOM   1034  O   THR A  83      -1.149   3.990 -17.216  1.00 75.12           O
ATOM   1035  HA  THR A  83      -3.261   2.822 -17.862  1.00 75.12           H
ATOM   1036  CB  THR A  83      -2.354   1.953 -19.612  1.00 75.12           C
ATOM   1037  HB  THR A  83      -1.630   2.240 -20.375  1.00 75.12           H
ATOM   1038  OG1 THR A  83      -3.583   1.423 -20.100  1.00 75.12           O
ATOM   1039  HG1 THR A  83      -4.245   1.352 -19.354  1.00 75.12           H
ATOM   1040  CG2 THR A  83      -1.774   0.824 -18.757  1.00 75.12           C
ATOM   1041 1HG2 THR A  83      -2.524   0.491 -18.039  1.00 75.12           H
ATOM   1042 2HG2 THR A  83      -0.895   1.187 -18.224  1.00 75.12           H
ATOM   1043 3HG2 THR A  83      -1.492  -0.010 -19.400  1.00 75.12           H
ATOM   1044  HN  THR A  83      -3.893   3.598 -20.480  1.00 75.12           H
ATOM   1045  N   ASP A  84      -1.143   4.856 -19.305  1.00 78.38           N
ATOM   1046  CA  ASP A  84      -0.011   5.732 -19.059  1.00 78.38           C
ATOM   1047  C   ASP A  84      -0.333   6.657 -17.883  1.00 78.38           C
ATOM   1048  O   ASP A  84       0.533   6.941 -17.057  1.00 78.38           O
ATOM   1049  HA  ASP A  84       0.826   5.066 -18.848  1.00 78.38           H
ATOM   1050  CB  ASP A  84       0.286   6.606 -20.279  1.00 78.38           C
ATOM   1051 1HB  ASP A  84      -0.595   7.196 -20.532  1.00 78.38           H
ATOM   1052 2HB  ASP A  84       1.084   7.310 -20.042  1.00 78.38           H
ATOM   1053  CG  ASP A  84       0.694   5.750 -21.480  1.00 78.38           C
ATOM   1054  OD1 ASP A  84       1.326   4.698 -21.239  1.00 78.38           O
ATOM   1055  OD2 ASP A  84       0.365   6.166 -22.612  1.00 78.38           O
ATOM   1056  HN  ASP A  84      -1.531   4.915 -20.225  1.00 78.38           H
ATOM   1057  N   MET A  85      -1.581   7.101 -17.845  1.00 83.83           N
ATOM   1058  CA  MET A  85      -2.021   8.010 -16.800  1.00 83.83           C
ATOM   1059  C   MET A  85      -1.918   7.352 -15.423  1.00 83.83           C
ATOM   1060  O   MET A  85      -1.396   7.950 -14.483  1.00 83.83           O
ATOM   1061  HA  MET A  85      -1.347   8.865 -16.853  1.00 83.83           H
ATOM   1062  CB  MET A  85      -3.470   8.425 -17.061  1.00 83.83           C
ATOM   1063 1HB  MET A  85      -3.554   8.859 -18.057  1.00 83.83           H
ATOM   1064 2HB  MET A  85      -4.113   7.545 -17.043  1.00 83.83           H
ATOM   1065  CG  MET A  85      -3.948   9.434 -16.016  1.00 83.83           C
ATOM   1066 1HG  MET A  85      -4.998   9.673 -16.182  1.00 83.83           H
ATOM   1067 2HG  MET A  85      -3.873   9.001 -15.019  1.00 83.83           H
ATOM   1068  SD  MET A  85      -2.964  10.921 -16.109  1.00 83.83           S
ATOM   1069  CE  MET A  85      -3.603  11.621 -17.622  1.00 83.83           C
ATOM   1070 1HE  MET A  85      -3.434  10.926 -18.444  1.00 83.83           H
ATOM   1071 2HE  MET A  85      -4.673  11.803 -17.515  1.00 83.83           H
ATOM   1072 3HE  MET A  85      -3.094  12.562 -17.831  1.00 83.83           H
ATOM   1073  HN  MET A  85      -2.284   6.850 -18.511  1.00 83.83           H
ATOM   1074  N   PHE A  86      -2.423   6.130 -15.347  1.00 86.35           N
ATOM   1075  CA  PHE A  86      -2.446   5.406 -14.087  1.00 86.35           C
ATOM   1076  C   PHE A  86      -1.029   5.036 -13.642  1.00 86.35           C
ATOM   1077  O   PHE A  86      -0.714   5.089 -12.454  1.00 86.35           O
ATOM   1078  HA  PHE A  86      -2.897   6.064 -13.344  1.00 86.35           H
ATOM   1079  CB  PHE A  86      -3.246   4.124 -14.321  1.00 86.35           C
ATOM   1080 1HB  PHE A  86      -2.829   3.600 -15.182  1.00 86.35           H
ATOM   1081 2HB  PHE A  86      -3.123   3.468 -13.459  1.00 86.35           H
ATOM   1082  CG  PHE A  86      -4.739   4.356 -14.559  1.00 86.35           C
ATOM   1083  CD1 PHE A  86      -5.414   5.264 -13.804  1.00 86.35           C
ATOM   1084  HD1 PHE A  86      -4.891   5.826 -13.030  1.00 86.35           H
ATOM   1085  CD2 PHE A  86      -5.392   3.655 -15.524  1.00 86.35           C
ATOM   1086  HD2 PHE A  86      -4.851   2.928 -16.129  1.00 86.35           H
ATOM   1087  CE1 PHE A  86      -6.800   5.480 -14.024  1.00 86.35           C
ATOM   1088  HE1 PHE A  86      -7.341   6.207 -13.419  1.00 86.35           H
ATOM   1089  CE2 PHE A  86      -6.778   3.871 -15.745  1.00 86.35           C
ATOM   1090  HE2 PHE A  86      -7.301   3.309 -16.518  1.00 86.35           H
ATOM   1091  CZ  PHE A  86      -7.453   4.779 -14.990  1.00 86.35           C
ATOM   1092  HZ  PHE A  86      -8.517   4.945 -15.159  1.00 86.35           H
ATOM   1093  HN  PHE A  86      -2.812   5.636 -16.124  1.00 86.35           H
ATOM   1094  N   LEU A  87      -0.214   4.668 -14.619  1.00 80.71           N
ATOM   1095  CA  LEU A  87       1.148   4.246 -14.339  1.00 80.71           C
ATOM   1096  C   LEU A  87       1.943   5.432 -13.789  1.00 80.71           C
ATOM   1097  O   LEU A  87       2.788   5.265 -12.912  1.00 80.71           O
ATOM   1098  HA  LEU A  87       1.099   3.477 -13.568  1.00 80.71           H
ATOM   1099  CB  LEU A  87       1.777   3.606 -15.578  1.00 80.71           C
ATOM   1100 1HB  LEU A  87       1.650   4.288 -16.419  1.00 80.71           H
ATOM   1101 2HB  LEU A  87       2.848   3.506 -15.407  1.00 80.71           H
ATOM   1102  CG  LEU A  87       1.223   2.237 -15.980  1.00 80.71           C
ATOM   1103  HG  LEU A  87       0.152   2.340 -16.156  1.00 80.71           H
ATOM   1104  CD1 LEU A  87       1.852   1.754 -17.288  1.00 80.71           C
ATOM   1105 1HD1 LEU A  87       1.631   2.467 -18.082  1.00 80.71           H
ATOM   1106 2HD1 LEU A  87       2.932   1.672 -17.164  1.00 80.71           H
ATOM   1107 3HD1 LEU A  87       1.441   0.779 -17.551  1.00 80.71           H
ATOM   1108  CD2 LEU A  87       1.399   1.221 -14.850  1.00 80.71           C
ATOM   1109 1HD2 LEU A  87       2.459   1.115 -14.618  1.00 80.71           H
ATOM   1110 2HD2 LEU A  87       0.867   1.567 -13.964  1.00 80.71           H
ATOM   1111 3HD2 LEU A  87       0.997   0.257 -15.162  1.00 80.71           H
ATOM   1112  HN  LEU A  87      -0.469   4.656 -15.586  1.00 80.71           H
ATOM   1113  N   LEU A  88       1.643   6.605 -14.328  1.00 87.41           N
ATOM   1114  CA  LEU A  88       2.301   7.822 -13.886  1.00 87.41           C
ATOM   1115  C   LEU A  88       1.911   8.110 -12.435  1.00 87.41           C
ATOM   1116  O   LEU A  88       2.774   8.353 -11.593  1.00 87.41           O
ATOM   1117  HA  LEU A  88       3.376   7.645 -13.926  1.00 87.41           H
ATOM   1118  CB  LEU A  88       1.996   8.975 -14.845  1.00 87.41           C
ATOM   1119 1HB  LEU A  88       2.392   8.719 -15.828  1.00 87.41           H
ATOM   1120 2HB  LEU A  88       0.914   9.058 -14.949  1.00 87.41           H
ATOM   1121  CG  LEU A  88       2.549  10.344 -14.445  1.00 87.41           C
ATOM   1122  HG  LEU A  88       2.164  10.592 -13.456  1.00 87.41           H
ATOM   1123  CD1 LEU A  88       4.075  10.310 -14.341  1.00 87.41           C
ATOM   1124 1HD1 LEU A  88       4.372   9.580 -13.588  1.00 87.41           H
ATOM   1125 2HD1 LEU A  88       4.499  10.031 -15.305  1.00 87.41           H
ATOM   1126 3HD1 LEU A  88       4.442  11.296 -14.055  1.00 87.41           H
ATOM   1127  CD2 LEU A  88       2.064  11.433 -15.404  1.00 87.41           C
ATOM   1128 1HD2 LEU A  88       2.400  11.203 -16.415  1.00 87.41           H
ATOM   1129 2HD2 LEU A  88       0.975  11.476 -15.384  1.00 87.41           H
ATOM   1130 3HD2 LEU A  88       2.472  12.396 -15.097  1.00 87.41           H
ATOM   1131  HN  LEU A  88       0.965   6.730 -15.053  1.00 87.41           H
ATOM   1132  N   ASN A  89       0.610   8.073 -12.187  1.00 89.19           N
ATOM   1133  CA  ASN A  89       0.090   8.393 -10.869  1.00 89.19           C
ATOM   1134  C   ASN A  89       0.566   7.340  -9.867  1.00 89.19           C
ATOM   1135  O   ASN A  89       0.780   7.644  -8.695  1.00 89.19           O
ATOM   1136  HA  ASN A  89       0.476   9.388 -10.643  1.00 89.19           H
ATOM   1137  CB  ASN A  89      -1.440   8.392 -10.865  1.00 89.19           C
ATOM   1138 1HB  ASN A  89      -1.808   7.561 -11.467  1.00 89.19           H
ATOM   1139 2HB  ASN A  89      -1.804   8.236  -9.849  1.00 89.19           H
ATOM   1140  CG  ASN A  89      -1.991   9.710 -11.413  1.00 89.19           C
ATOM   1141  OD1 ASN A  89      -2.223  10.664 -10.690  1.00 89.19           O
ATOM   1142  ND2 ASN A  89      -2.187   9.709 -12.729  1.00 89.19           N
ATOM   1143 1HD2 ASN A  89      -1.976   8.891 -13.265  1.00 89.19           H
ATOM   1144 2HD2 ASN A  89      -2.545  10.525 -13.181  1.00 89.19           H
ATOM   1145  HN  ASN A  89      -0.082   7.829 -12.867  1.00 89.19           H
ATOM   1146  N   LEU A  90       0.719   6.122 -10.366  1.00 85.54           N
ATOM   1147  CA  LEU A  90       1.199   5.028  -9.537  1.00 85.54           C
ATOM   1148  C   LEU A  90       2.629   5.327  -9.084  1.00 85.54           C
ATOM   1149  O   LEU A  90       2.969   5.130  -7.919  1.00 85.54           O
ATOM   1150  HA  LEU A  90       0.560   4.982  -8.655  1.00 85.54           H
ATOM   1151  CB  LEU A  90       1.053   3.695 -10.273  1.00 85.54           C
ATOM   1152 1HB  LEU A  90       0.009   3.575 -10.564  1.00 85.54           H
ATOM   1153 2HB  LEU A  90       1.637   3.744 -11.192  1.00 85.54           H
ATOM   1154  CG  LEU A  90       1.482   2.449  -9.495  1.00 85.54           C
ATOM   1155  HG  LEU A  90       2.514   2.587  -9.171  1.00 85.54           H
ATOM   1156  CD1 LEU A  90       0.633   2.271  -8.234  1.00 85.54           C
ATOM   1157 1HD1 LEU A  90       0.751   3.143  -7.591  1.00 85.54           H
ATOM   1158 2HD1 LEU A  90      -0.415   2.164  -8.514  1.00 85.54           H
ATOM   1159 3HD1 LEU A  90       0.959   1.378  -7.700  1.00 85.54           H
ATOM   1160  CD2 LEU A  90       1.451   1.207 -10.388  1.00 85.54           C
ATOM   1161 1HD2 LEU A  90       0.438   1.054 -10.762  1.00 85.54           H
ATOM   1162 2HD2 LEU A  90       2.131   1.346 -11.228  1.00 85.54           H
ATOM   1163 3HD2 LEU A  90       1.760   0.336  -9.810  1.00 85.54           H
ATOM   1164  HN  LEU A  90       0.522   5.877 -11.315  1.00 85.54           H
ATOM   1165  N   ALA A  91       3.429   5.799 -10.030  1.00 90.25           N
ATOM   1166  CA  ALA A  91       4.824   6.096  -9.750  1.00 90.25           C
ATOM   1167  C   ALA A  91       4.904   7.242  -8.739  1.00 90.25           C
ATOM   1168  O   ALA A  91       5.765   7.240  -7.861  1.00 90.25           O
ATOM   1169  HA  ALA A  91       5.272   5.204  -9.312  1.00 90.25           H
ATOM   1170  CB  ALA A  91       5.549   6.421 -11.058  1.00 90.25           C
ATOM   1171 1HB  ALA A  91       5.487   5.565 -11.730  1.00 90.25           H
ATOM   1172 2HB  ALA A  91       5.080   7.286 -11.528  1.00 90.25           H
ATOM   1173 3HB  ALA A  91       6.595   6.644 -10.848  1.00 90.25           H
ATOM   1174  HN  ALA A  91       3.139   5.978 -10.970  1.00 90.25           H
ATOM   1175  N   ILE A  92       3.995   8.193  -8.897  1.00 90.74           N
ATOM   1176  CA  ILE A  92       3.932   9.325  -7.989  1.00 90.74           C
ATOM   1177  C   ILE A  92       3.582   8.829  -6.585  1.00 90.74           C
ATOM   1178  O   ILE A  92       4.202   9.241  -5.605  1.00 90.74           O
ATOM   1179  HA  ILE A  92       4.924   9.776  -7.959  1.00 90.74           H
ATOM   1180  CB  ILE A  92       2.968  10.387  -8.524  1.00 90.74           C
ATOM   1181  HB  ILE A  92       2.028   9.898  -8.780  1.00 90.74           H
ATOM   1182  CG1 ILE A  92       3.510  11.024  -9.805  1.00 90.74           C
ATOM   1183 1HG1 ILE A  92       4.355  11.669  -9.565  1.00 90.74           H
ATOM   1184 2HG1 ILE A  92       3.882  10.247 -10.473  1.00 90.74           H
ATOM   1185  CG2 ILE A  92       2.655  11.433  -7.452  1.00 90.74           C
ATOM   1186 1HG2 ILE A  92       2.196  10.946  -6.592  1.00 90.74           H
ATOM   1187 2HG2 ILE A  92       3.578  11.923  -7.142  1.00 90.74           H
ATOM   1188 3HG2 ILE A  92       1.968  12.175  -7.858  1.00 90.74           H
ATOM   1189  CD1 ILE A  92       2.425  11.837 -10.514  1.00 90.74           C
ATOM   1190 1HD1 ILE A  92       1.592  11.183 -10.774  1.00 90.74           H
ATOM   1191 2HD1 ILE A  92       2.073  12.628  -9.853  1.00 90.74           H
ATOM   1192 3HD1 ILE A  92       2.837  12.278 -11.422  1.00 90.74           H
ATOM   1193  HN  ILE A  92       3.311   8.197  -9.627  1.00 90.74           H
ATOM   1194  N   ALA A  93       2.591   7.952  -6.531  1.00 91.51           N
ATOM   1195  CA  ALA A  93       2.101   7.453  -5.258  1.00 91.51           C
ATOM   1196  C   ALA A  93       3.225   6.698  -4.544  1.00 91.51           C
ATOM   1197  O   ALA A  93       3.452   6.898  -3.352  1.00 91.51           O
ATOM   1198  HA  ALA A  93       1.812   8.313  -4.654  1.00 91.51           H
ATOM   1199  CB  ALA A  93       0.868   6.578  -5.492  1.00 91.51           C
ATOM   1200 1HB  ALA A  93       0.090   7.169  -5.974  1.00 91.51           H
ATOM   1201 2HB  ALA A  93       1.136   5.737  -6.132  1.00 91.51           H
ATOM   1202 3HB  ALA A  93       0.501   6.204  -4.536  1.00 91.51           H
ATOM   1203  HN  ALA A  93       2.126   7.583  -7.336  1.00 91.51           H
ATOM   1204  N   ASP A  94       3.898   5.847  -5.304  1.00 87.96           N
ATOM   1205  CA  ASP A  94       4.976   5.043  -4.753  1.00 87.96           C
ATOM   1206  C   ASP A  94       6.060   5.967  -4.193  1.00 87.96           C
ATOM   1207  O   ASP A  94       6.601   5.715  -3.118  1.00 87.96           O
ATOM   1208  HA  ASP A  94       4.511   4.431  -3.980  1.00 87.96           H
ATOM   1209  CB  ASP A  94       5.614   4.164  -5.830  1.00 87.96           C
ATOM   1210 1HB  ASP A  94       5.739   4.740  -6.747  1.00 87.96           H
ATOM   1211 2HB  ASP A  94       6.609   3.855  -5.510  1.00 87.96           H
ATOM   1212  CG  ASP A  94       4.755   2.930  -6.111  1.00 87.96           C
ATOM   1213  OD1 ASP A  94       4.065   2.492  -5.165  1.00 87.96           O
ATOM   1214  OD2 ASP A  94       4.807   2.452  -7.264  1.00 87.96           O
ATOM   1215  HN  ASP A  94       3.717   5.702  -6.276  1.00 87.96           H
ATOM   1216  N   LEU A  95       6.345   7.018  -4.949  1.00 89.91           N
ATOM   1217  CA  LEU A  95       7.408   7.937  -4.582  1.00 89.91           C
ATOM   1218  C   LEU A  95       7.059   8.609  -3.252  1.00 89.91           C
ATOM   1219  O   LEU A  95       7.912   8.740  -2.375  1.00 89.91           O
ATOM   1220  HA  LEU A  95       8.315   7.349  -4.443  1.00 89.91           H
ATOM   1221  CB  LEU A  95       7.678   8.926  -5.718  1.00 89.91           C
ATOM   1222 1HB  LEU A  95       7.815   8.361  -6.640  1.00 89.91           H
ATOM   1223 2HB  LEU A  95       6.791   9.545  -5.853  1.00 89.91           H
ATOM   1224  CG  LEU A  95       8.885   9.847  -5.533  1.00 89.91           C
ATOM   1225  HG  LEU A  95       8.784  10.354  -4.573  1.00 89.91           H
ATOM   1226  CD1 LEU A  95      10.186   9.044  -5.485  1.00 89.91           C
ATOM   1227 1HD1 LEU A  95      10.150   8.343  -4.651  1.00 89.91           H
ATOM   1228 2HD1 LEU A  95      10.307   8.492  -6.417  1.00 89.91           H
ATOM   1229 3HD1 LEU A  95      11.028   9.723  -5.353  1.00 89.91           H
ATOM   1230  CD2 LEU A  95       8.920  10.930  -6.614  1.00 89.91           C
ATOM   1231 1HD2 LEU A  95       8.985  10.461  -7.595  1.00 89.91           H
ATOM   1232 2HD2 LEU A  95       8.011  11.529  -6.557  1.00 89.91           H
ATOM   1233 3HD2 LEU A  95       9.787  11.571  -6.458  1.00 89.91           H
ATOM   1234  HN  LEU A  95       5.864   7.244  -5.796  1.00 89.91           H
ATOM   1235  N   LEU A  96       5.803   9.018  -3.144  1.00 87.24           N
ATOM   1236  CA  LEU A  96       5.339   9.704  -1.950  1.00 87.24           C
ATOM   1237  C   LEU A  96       5.494   8.777  -0.742  1.00 87.24           C
ATOM   1238  O   LEU A  96       5.888   9.218   0.336  1.00 87.24           O
ATOM   1239  HA  LEU A  96       5.981  10.573  -1.803  1.00 87.24           H
ATOM   1240  CB  LEU A  96       3.914  10.222  -2.149  1.00 87.24           C
ATOM   1241 1HB  LEU A  96       3.303   9.406  -2.536  1.00 87.24           H
ATOM   1242 2HB  LEU A  96       3.507  10.491  -1.175  1.00 87.24           H
ATOM   1243  CG  LEU A  96       3.761  11.424  -3.084  1.00 87.24           C
ATOM   1244  HG  LEU A  96       4.231  11.177  -4.036  1.00 87.24           H
ATOM   1245  CD1 LEU A  96       2.286  11.713  -3.369  1.00 87.24           C
ATOM   1246 1HD1 LEU A  96       1.830  10.842  -3.841  1.00 87.24           H
ATOM   1247 2HD1 LEU A  96       1.771  11.930  -2.434  1.00 87.24           H
ATOM   1248 3HD1 LEU A  96       2.206  12.571  -4.036  1.00 87.24           H
ATOM   1249  CD2 LEU A  96       4.488  12.649  -2.525  1.00 87.24           C
ATOM   1250 1HD2 LEU A  96       4.069  12.907  -1.553  1.00 87.24           H
ATOM   1251 2HD2 LEU A  96       5.549  12.423  -2.416  1.00 87.24           H
ATOM   1252 3HD2 LEU A  96       4.363  13.488  -3.209  1.00 87.24           H
ATOM   1253  HN  LEU A  96       5.110   8.888  -3.853  1.00 87.24           H
ATOM   1254  N   PHE A  97       5.175   7.510  -0.964  1.00 88.71           N
ATOM   1255  CA  PHE A  97       5.296   6.513   0.085  1.00 88.71           C
ATOM   1256  C   PHE A  97       6.748   6.381   0.550  1.00 88.71           C
ATOM   1257  O   PHE A  97       7.020   6.365   1.750  1.00 88.71           O
ATOM   1258  HA  PHE A  97       4.678   6.845   0.920  1.00 88.71           H
ATOM   1259  CB  PHE A  97       4.840   5.179  -0.510  1.00 88.71           C
ATOM   1260 1HB  PHE A  97       3.752   5.169  -0.560  1.00 88.71           H
ATOM   1261 2HB  PHE A  97       5.208   5.105  -1.533  1.00 88.71           H
ATOM   1262  CG  PHE A  97       5.312   3.954   0.276  1.00 88.71           C
ATOM   1263  CD1 PHE A  97       6.245   3.121  -0.259  1.00 88.71           C
ATOM   1264  HD1 PHE A  97       6.657   3.327  -1.246  1.00 88.71           H
ATOM   1265  CD2 PHE A  97       4.797   3.697   1.508  1.00 88.71           C
ATOM   1266  HD2 PHE A  97       4.049   4.364   1.937  1.00 88.71           H
ATOM   1267  CE1 PHE A  97       6.682   1.984   0.470  1.00 88.71           C
ATOM   1268  HE1 PHE A  97       7.430   1.317   0.042  1.00 88.71           H
ATOM   1269  CE2 PHE A  97       5.235   2.560   2.237  1.00 88.71           C
ATOM   1270  HE2 PHE A  97       4.823   2.354   3.225  1.00 88.71           H
ATOM   1271  CZ  PHE A  97       6.168   1.727   1.703  1.00 88.71           C
ATOM   1272  HZ  PHE A  97       6.504   0.854   2.263  1.00 88.71           H
ATOM   1273  HN  PHE A  97       4.839   7.164  -1.840  1.00 88.71           H
ATOM   1274  N   LEU A  98       7.642   6.290  -0.424  1.00 92.13           N
ATOM   1275  CA  LEU A  98       9.032   5.980  -0.137  1.00 92.13           C
ATOM   1276  C   LEU A  98       9.626   7.085   0.738  1.00 92.13           C
ATOM   1277  O   LEU A  98      10.470   6.819   1.593  1.00 92.13           O
ATOM   1278  HA  LEU A  98       9.049   5.047   0.426  1.00 92.13           H
ATOM   1279  CB  LEU A  98       9.806   5.740  -1.435  1.00 92.13           C
ATOM   1280 1HB  LEU A  98       9.644   6.592  -2.094  1.00 92.13           H
ATOM   1281 2HB  LEU A  98      10.870   5.716  -1.200  1.00 92.13           H
ATOM   1282  CG  LEU A  98       9.453   4.463  -2.200  1.00 92.13           C
ATOM   1283  HG  LEU A  98       8.367   4.364  -2.216  1.00 92.13           H
ATOM   1284  CD1 LEU A  98       9.920   4.549  -3.654  1.00 92.13           C
ATOM   1285 1HD1 LEU A  98       9.435   5.395  -4.143  1.00 92.13           H
ATOM   1286 2HD1 LEU A  98      11.001   4.684  -3.681  1.00 92.13           H
ATOM   1287 3HD1 LEU A  98       9.656   3.629  -4.176  1.00 92.13           H
ATOM   1288  CD2 LEU A  98      10.009   3.227  -1.491  1.00 92.13           C
ATOM   1289 1HD2 LEU A  98      11.094   3.304  -1.423  1.00 92.13           H
ATOM   1290 2HD2 LEU A  98       9.586   3.162  -0.489  1.00 92.13           H
ATOM   1291 3HD2 LEU A  98       9.743   2.333  -2.056  1.00 92.13           H
ATOM   1292  HN  LEU A  98       7.430   6.423  -1.392  1.00 92.13           H
ATOM   1293  N   VAL A  99       9.163   8.302   0.495  1.00 89.57           N
ATOM   1294  CA  VAL A  99       9.681   9.457   1.208  1.00 89.57           C
ATOM   1295  C   VAL A  99       9.409   9.292   2.704  1.00 89.57           C
ATOM   1296  O   VAL A  99      10.062   9.926   3.531  1.00 89.57           O
ATOM   1297  HA  VAL A  99      10.759   9.485   1.049  1.00 89.57           H
ATOM   1298  CB  VAL A  99       9.083  10.741   0.629  1.00 89.57           C
ATOM   1299  HB  VAL A  99       7.999  10.629   0.613  1.00 89.57           H
ATOM   1300  CG1 VAL A  99       9.417  11.947   1.510  1.00 89.57           C
ATOM   1301 1HG1 VAL A  99       9.010  11.791   2.509  1.00 89.57           H
ATOM   1302 2HG1 VAL A  99      10.499  12.063   1.573  1.00 89.57           H
ATOM   1303 3HG1 VAL A  99       8.980  12.846   1.076  1.00 89.57           H
ATOM   1304  CG2 VAL A  99       9.555  10.966  -0.809  1.00 89.57           C
ATOM   1305 1HG2 VAL A  99      10.641  11.048  -0.827  1.00 89.57           H
ATOM   1306 2HG2 VAL A  99       9.243  10.125  -1.429  1.00 89.57           H
ATOM   1307 3HG2 VAL A  99       9.115  11.885  -1.196  1.00 89.57           H
ATOM   1308  HN  VAL A  99       8.448   8.505  -0.174  1.00 89.57           H
ATOM   1309  N   THR A 100       8.442   8.438   3.006  1.00 89.07           N
ATOM   1310  CA  THR A 100       8.051   8.207   4.386  1.00 89.07           C
ATOM   1311  C   THR A 100       9.014   7.225   5.057  1.00 89.07           C
ATOM   1312  O   THR A 100       9.163   7.232   6.278  1.00 89.07           O
ATOM   1313  HA  THR A 100       8.128   9.150   4.928  1.00 89.07           H
ATOM   1314  CB  THR A 100       6.597   7.732   4.393  1.00 89.07           C
ATOM   1315  HB  THR A 100       6.169   7.802   5.393  1.00 89.07           H
ATOM   1316  OG1 THR A 100       6.658   6.420   3.841  1.00 89.07           O
ATOM   1317  HG1 THR A 100       6.589   6.465   2.844  1.00 89.07           H
ATOM   1318  CG2 THR A 100       5.722   8.511   3.408  1.00 89.07           C
ATOM   1319 1HG2 THR A 100       6.112   8.385   2.398  1.00 89.07           H
ATOM   1320 2HG2 THR A 100       5.731   9.568   3.672  1.00 89.07           H
ATOM   1321 3HG2 THR A 100       4.700   8.134   3.453  1.00 89.07           H
ATOM   1322  HN  THR A 100       7.931   7.909   2.328  1.00 89.07           H
ATOM   1323  N   LEU A 101       9.643   6.404   4.228  1.00 91.39           N
ATOM   1324  CA  LEU A 101      10.386   5.260   4.729  1.00 91.39           C
ATOM   1325  C   LEU A 101      11.541   5.751   5.604  1.00 91.39           C
ATOM   1326  O   LEU A 101      11.814   5.178   6.657  1.00 91.39           O
ATOM   1327  HA  LEU A 101       9.706   4.676   5.351  1.00 91.39           H
ATOM   1328  CB  LEU A 101      10.828   4.361   3.573  1.00 91.39           C
ATOM   1329 1HB  LEU A 101      11.327   4.980   2.828  1.00 91.39           H
ATOM   1330 2HB  LEU A 101      11.569   3.656   3.951  1.00 91.39           H
ATOM   1331  CG  LEU A 101       9.719   3.568   2.878  1.00 91.39           C
ATOM   1332  HG  LEU A 101       9.041   4.276   2.402  1.00 91.39           H
ATOM   1333  CD1 LEU A 101      10.292   2.678   1.773  1.00 91.39           C
ATOM   1334 1HD1 LEU A 101      10.797   3.298   1.032  1.00 91.39           H
ATOM   1335 2HD1 LEU A 101      11.005   1.976   2.205  1.00 91.39           H
ATOM   1336 3HD1 LEU A 101       9.483   2.126   1.295  1.00 91.39           H
ATOM   1337  CD2 LEU A 101       8.899   2.768   3.891  1.00 91.39           C
ATOM   1338 1HD2 LEU A 101       9.551   2.070   4.416  1.00 91.39           H
ATOM   1339 2HD2 LEU A 101       8.443   3.450   4.609  1.00 91.39           H
ATOM   1340 3HD2 LEU A 101       8.118   2.214   3.370  1.00 91.39           H
ATOM   1341  HN  LEU A 101       9.650   6.510   3.234  1.00 91.39           H
ATOM   1342  N   PRO A 102      12.238   6.816   5.185  1.00 93.52           N
ATOM   1343  CA  PRO A 102      13.385   7.314   5.948  1.00 93.52           C
ATOM   1344  C   PRO A 102      13.040   7.574   7.406  1.00 93.52           C
ATOM   1345  O   PRO A 102      13.812   7.234   8.300  1.00 93.52           O
ATOM   1346  HA  PRO A 102      14.174   6.563   5.972  1.00 93.52           H
ATOM   1347  CB  PRO A 102      13.774   8.602   5.219  1.00 93.52           C
ATOM   1348 1HB  PRO A 102      13.278   9.472   5.649  1.00 93.52           H
ATOM   1349 2HB  PRO A 102      14.847   8.787   5.276  1.00 93.52           H
ATOM   1350  CG  PRO A 102      13.322   8.346   3.786  1.00 93.52           C
ATOM   1351 1HG  PRO A 102      13.203   9.275   3.228  1.00 93.52           H
ATOM   1352 2HG  PRO A 102      14.046   7.747   3.234  1.00 93.52           H
ATOM   1353  CD  PRO A 102      12.001   7.619   3.972  1.00 93.52           C
ATOM   1354 1HD  PRO A 102      11.172   8.313   4.107  1.00 93.52           H
ATOM   1355 2HD  PRO A 102      11.756   6.998   3.109  1.00 93.52           H
ATOM   1356  N   PHE A 103      11.877   8.175   7.607  1.00 91.57           N
ATOM   1357  CA  PHE A 103      11.447   8.544   8.945  1.00 91.57           C
ATOM   1358  C   PHE A 103      11.174   7.302   9.795  1.00 91.57           C
ATOM   1359  O   PHE A 103      11.532   7.260  10.971  1.00 91.57           O
ATOM   1360  HA  PHE A 103      12.253   9.122   9.396  1.00 91.57           H
ATOM   1361  CB  PHE A 103      10.148   9.340   8.794  1.00 91.57           C
ATOM   1362 1HB  PHE A 103       9.429   8.739   8.236  1.00 91.57           H
ATOM   1363 2HB  PHE A 103       9.722   9.510   9.782  1.00 91.57           H
ATOM   1364  CG  PHE A 103      10.322  10.687   8.090  1.00 91.57           C
ATOM   1365  CD1 PHE A 103      10.653  11.792   8.809  1.00 91.57           C
ATOM   1366  HD1 PHE A 103      10.795  11.719   9.887  1.00 91.57           H
ATOM   1367  CD2 PHE A 103      10.144  10.779   6.745  1.00 91.57           C
ATOM   1368  HD2 PHE A 103       9.878   9.893   6.168  1.00 91.57           H
ATOM   1369  CE1 PHE A 103      10.814  13.043   8.155  1.00 91.57           C
ATOM   1370  HE1 PHE A 103      11.080  13.929   8.732  1.00 91.57           H
ATOM   1371  CE2 PHE A 103      10.305  12.029   6.091  1.00 91.57           C
ATOM   1372  HE2 PHE A 103      10.163  12.103   5.013  1.00 91.57           H
ATOM   1373  CZ  PHE A 103      10.637  13.134   6.810  1.00 91.57           C
ATOM   1374  HZ  PHE A 103      10.761  14.094   6.308  1.00 91.57           H
ATOM   1375  HN  PHE A 103      11.235   8.410   6.877  1.00 91.57           H
ATOM   1376  N   TRP A 104      10.542   6.321   9.167  1.00 86.00           N
ATOM   1377  CA  TRP A 104      10.176   5.100   9.864  1.00 86.00           C
ATOM   1378  C   TRP A 104      11.462   4.334  10.183  1.00 86.00           C
ATOM   1379  O   TRP A 104      11.542   3.644  11.198  1.00 86.00           O
ATOM   1380  HA  TRP A 104       9.672   5.382  10.788  1.00 86.00           H
ATOM   1381  CB  TRP A 104       9.179   4.279   9.045  1.00 86.00           C
ATOM   1382 1HB  TRP A 104       9.574   4.146   8.038  1.00 86.00           H
ATOM   1383 2HB  TRP A 104       9.092   3.286   9.486  1.00 86.00           H
ATOM   1384  CG  TRP A 104       7.786   4.904   8.952  1.00 86.00           C
ATOM   1385  CD1 TRP A 104       7.160   5.368   7.862  1.00 86.00           C
ATOM   1386  HD1 TRP A 104       7.587   5.358   6.859  1.00 86.00           H
ATOM   1387  CD2 TRP A 104       6.864   5.115  10.043  1.00 86.00           C
ATOM   1388  NE1 TRP A 104       5.909   5.862   8.168  1.00 86.00           N
ATOM   1389  HE1 TRP A 104       5.256   6.260   7.524  1.00 86.00           H
ATOM   1390  CE2 TRP A 104       5.723   5.703   9.536  1.00 86.00           C
ATOM   1391  CE3 TRP A 104       6.991   4.820  11.411  1.00 86.00           C
ATOM   1392  HE3 TRP A 104       7.881   4.356  11.835  1.00 86.00           H
ATOM   1393  CZ2 TRP A 104       4.621   6.046  10.329  1.00 86.00           C
ATOM   1394  HZ2 TRP A 104       3.730   6.509   9.905  1.00 86.00           H
ATOM   1395  CZ3 TRP A 104       5.881   5.168  12.190  1.00 86.00           C
ATOM   1396  HZ3 TRP A 104       5.927   4.961  13.259  1.00 86.00           H
ATOM   1397  CH2 TRP A 104       4.725   5.760  11.696  1.00 86.00           C
ATOM   1398  HH2 TRP A 104       3.902   6.002  12.369  1.00 86.00           H
ATOM   1399  HN  TRP A 104      10.282   6.351   8.202  1.00 86.00           H
ATOM   1400  N   ALA A 105      12.436   4.481   9.297  1.00 93.88           N
ATOM   1401  CA  ALA A 105      13.718   3.822   9.477  1.00 93.88           C
ATOM   1402  C   ALA A 105      14.381   4.347  10.753  1.00 93.88           C
ATOM   1403  O   ALA A 105      14.883   3.567  11.561  1.00 93.88           O
ATOM   1404  HA  ALA A 105      13.530   2.755   9.588  1.00 93.88           H
ATOM   1405  CB  ALA A 105      14.586   4.044   8.237  1.00 93.88           C
ATOM   1406 1HB  ALA A 105      14.083   3.628   7.363  1.00 93.88           H
ATOM   1407 2HB  ALA A 105      14.744   5.112   8.090  1.00 93.88           H
ATOM   1408 3HB  ALA A 105      15.547   3.550   8.373  1.00 93.88           H
ATOM   1409  HN  ALA A 105      12.359   5.037   8.469  1.00 93.88           H
ATOM   1410  N   ILE A 106      14.361   5.664  10.894  1.00 90.79           N
ATOM   1411  CA  ILE A 106      14.972   6.303  12.047  1.00 90.79           C
ATOM   1412  C   ILE A 106      14.200   5.915  13.309  1.00 90.79           C
ATOM   1413  O   ILE A 106      14.800   5.593  14.333  1.00 90.79           O
ATOM   1414  HA  ILE A 106      15.989   5.919  12.132  1.00 90.79           H
ATOM   1415  CB  ILE A 106      15.076   7.814  11.829  1.00 90.79           C
ATOM   1416  HB  ILE A 106      14.100   8.181  11.511  1.00 90.79           H
ATOM   1417  CG1 ILE A 106      16.069   8.140  10.712  1.00 90.79           C
ATOM   1418 1HG1 ILE A 106      17.087   8.002  11.074  1.00 90.79           H
ATOM   1419 2HG1 ILE A 106      15.928   7.448   9.882  1.00 90.79           H
ATOM   1420  CG2 ILE A 106      15.425   8.533  13.134  1.00 90.79           C
ATOM   1421 1HG2 ILE A 106      14.649   8.338  13.875  1.00 90.79           H
ATOM   1422 2HG2 ILE A 106      16.382   8.167  13.506  1.00 90.79           H
ATOM   1423 3HG2 ILE A 106      15.492   9.605  12.951  1.00 90.79           H
ATOM   1424  CD1 ILE A 106      15.887   9.578  10.220  1.00 90.79           C
ATOM   1425 1HD1 ILE A 106      14.875   9.705   9.836  1.00 90.79           H
ATOM   1426 2HD1 ILE A 106      16.052  10.268  11.047  1.00 90.79           H
ATOM   1427 3HD1 ILE A 106      16.605   9.783   9.426  1.00 90.79           H
ATOM   1428  HN  ILE A 106      13.937   6.290  10.239  1.00 90.79           H
ATOM   1429  N   ALA A 107      12.881   5.958  13.194  1.00 91.87           N
ATOM   1430  CA  ALA A 107      12.021   5.703  14.337  1.00 91.87           C
ATOM   1431  C   ALA A 107      12.239   4.269  14.824  1.00 91.87           C
ATOM   1432  O   ALA A 107      12.238   4.010  16.026  1.00 91.87           O
ATOM   1433  HA  ALA A 107      12.309   6.394  15.129  1.00 91.87           H
ATOM   1434  CB  ALA A 107      10.565   5.973  13.952  1.00 91.87           C
ATOM   1435 1HB  ALA A 107      10.459   7.013  13.642  1.00 91.87           H
ATOM   1436 2HB  ALA A 107      10.279   5.318  13.129  1.00 91.87           H
ATOM   1437 3HB  ALA A 107       9.921   5.782  14.810  1.00 91.87           H
ATOM   1438  HN  ALA A 107      12.400   6.161  12.341  1.00 91.87           H
ATOM   1439  N   ALA A 108      12.420   3.373  13.864  1.00 91.32           N
ATOM   1440  CA  ALA A 108      12.587   1.964  14.177  1.00 91.32           C
ATOM   1441  C   ALA A 108      13.966   1.745  14.802  1.00 91.32           C
ATOM   1442  O   ALA A 108      14.149   0.834  15.608  1.00 91.32           O
ATOM   1443  HA  ALA A 108      11.821   1.692  14.904  1.00 91.32           H
ATOM   1444  CB  ALA A 108      12.381   1.132  12.910  1.00 91.32           C
ATOM   1445 1HB  ALA A 108      11.377   1.301  12.523  1.00 91.32           H
ATOM   1446 2HB  ALA A 108      13.114   1.426  12.159  1.00 91.32           H
ATOM   1447 3HB  ALA A 108      12.507   0.075  13.145  1.00 91.32           H
ATOM   1448  HN  ALA A 108      12.453   3.596  12.890  1.00 91.32           H
ATOM   1449  N   ALA A 109      14.902   2.595  14.405  1.00 90.08           N
ATOM   1450  CA  ALA A 109      16.282   2.441  14.831  1.00 90.08           C
ATOM   1451  C   ALA A 109      16.387   2.743  16.328  1.00 90.08           C
ATOM   1452  O   ALA A 109      17.199   2.143  17.030  1.00 90.08           O
ATOM   1453  HA  ALA A 109      16.569   1.403  14.658  1.00 90.08           H
ATOM   1454  CB  ALA A 109      17.181   3.348  13.989  1.00 90.08           C
ATOM   1455 1HB  ALA A 109      17.093   3.073  12.938  1.00 90.08           H
ATOM   1456 2HB  ALA A 109      16.875   4.386  14.120  1.00 90.08           H
ATOM   1457 3HB  ALA A 109      18.217   3.232  14.309  1.00 90.08           H
ATOM   1458  HN  ALA A 109      14.729   3.377  13.806  1.00 90.08           H
ATOM   1459  N   ASP A 110      15.553   3.673  16.771  1.00 81.23           N
ATOM   1460  CA  ASP A 110      15.647   4.175  18.131  1.00 81.23           C
ATOM   1461  C   ASP A 110      14.258   4.601  18.609  1.00 81.23           C
ATOM   1462  O   ASP A 110      13.523   3.800  19.185  1.00 81.23           O
ATOM   1463  HA  ASP A 110      16.054   3.349  18.714  1.00 81.23           H
ATOM   1464  CB  ASP A 110      16.567   5.395  18.205  1.00 81.23           C
ATOM   1465 1HB  ASP A 110      17.527   5.160  17.744  1.00 81.23           H
ATOM   1466 2HB  ASP A 110      16.133   6.218  17.637  1.00 81.23           H
ATOM   1467  CG  ASP A 110      16.786   5.829  19.656  1.00 81.23           C
ATOM   1468  OD1 ASP A 110      16.423   5.032  20.548  1.00 81.23           O
ATOM   1469  OD2 ASP A 110      17.310   6.949  19.840  1.00 81.23           O
ATOM   1470  HN  ASP A 110      14.826   4.080  16.219  1.00 81.23           H
ATOM   1471  N   GLN A 111      13.939   5.862  18.353  1.00 83.93           N
ATOM   1472  CA  GLN A 111      12.657   6.407  18.763  1.00 83.93           C
ATOM   1473  C   GLN A 111      12.220   7.516  17.803  1.00 83.93           C
ATOM   1474  O   GLN A 111      12.999   7.950  16.955  1.00 83.93           O
ATOM   1475  HA  GLN A 111      11.956   5.574  18.709  1.00 83.93           H
ATOM   1476  CB  GLN A 111      12.714   6.921  20.203  1.00 83.93           C
ATOM   1477 1HB  GLN A 111      11.746   7.336  20.484  1.00 83.93           H
ATOM   1478 2HB  GLN A 111      12.914   6.091  20.881  1.00 83.93           H
ATOM   1479  CG  GLN A 111      13.798   7.989  20.362  1.00 83.93           C
ATOM   1480 1HG  GLN A 111      14.772   7.563  20.118  1.00 83.93           H
ATOM   1481 2HG  GLN A 111      13.620   8.800  19.656  1.00 83.93           H
ATOM   1482  CD  GLN A 111      13.819   8.541  21.788  1.00 83.93           C
ATOM   1483  OE1 GLN A 111      12.845   8.481  22.519  1.00 83.93           O
ATOM   1484  NE2 GLN A 111      14.982   9.082  22.142  1.00 83.93           N
ATOM   1485 1HE2 GLN A 111      15.743   9.099  21.493  1.00 83.93           H
ATOM   1486 2HE2 GLN A 111      15.095   9.470  23.056  1.00 83.93           H
ATOM   1487  HN  GLN A 111      14.539   6.504  17.876  1.00 83.93           H
ATOM   1488  N   TRP A 112      10.977   7.942  17.968  1.00 89.06           N
ATOM   1489  CA  TRP A 112      10.449   9.037  17.172  1.00 89.06           C
ATOM   1490  C   TRP A 112      11.087  10.335  17.671  1.00 89.06           C
ATOM   1491  O   TRP A 112      10.830  10.765  18.795  1.00 89.06           O
ATOM   1492  HA  TRP A 112      10.729   8.860  16.133  1.00 89.06           H
ATOM   1493  CB  TRP A 112       8.920   9.065  17.222  1.00 89.06           C
ATOM   1494 1HB  TRP A 112       8.541   8.076  16.963  1.00 89.06           H
ATOM   1495 2HB  TRP A 112       8.604   9.270  18.245  1.00 89.06           H
ATOM   1496  CG  TRP A 112       8.285  10.099  16.290  1.00 89.06           C
ATOM   1497  CD1 TRP A 112       7.869  11.336  16.592  1.00 89.06           C
ATOM   1498  HD1 TRP A 112       7.934  11.780  17.585  1.00 89.06           H
ATOM   1499  CD2 TRP A 112       8.011   9.934  14.883  1.00 89.06           C
ATOM   1500  NE1 TRP A 112       7.348  11.978  15.487  1.00 89.06           N
ATOM   1501  HE1 TRP A 112       6.974  12.906  15.463  1.00 89.06           H
ATOM   1502  CE2 TRP A 112       7.437  11.098  14.415  1.00 89.06           C
ATOM   1503  CE3 TRP A 112       8.240   8.837  14.033  1.00 89.06           C
ATOM   1504  HE3 TRP A 112       8.692   7.907  14.379  1.00 89.06           H
ATOM   1505  CZ2 TRP A 112       7.043  11.278  13.083  1.00 89.06           C
ATOM   1506  HZ2 TRP A 112       6.592  12.208  12.738  1.00 89.06           H
ATOM   1507  CZ3 TRP A 112       7.841   9.033  12.706  1.00 89.06           C
ATOM   1508  HZ3 TRP A 112       7.996   8.213  12.004  1.00 89.06           H
ATOM   1509  CH2 TRP A 112       7.262  10.198  12.219  1.00 89.06           C
ATOM   1510  HH2 TRP A 112       6.979  10.272  11.169  1.00 89.06           H
ATOM   1511  HN  TRP A 112      10.335   7.554  18.629  1.00 89.06           H
ATOM   1512  N   LYS A 113      11.907  10.923  16.812  1.00 82.07           N
ATOM   1513  CA  LYS A 113      12.717  12.062  17.210  1.00 82.07           C
ATOM   1514  C   LYS A 113      12.109  13.341  16.633  1.00 82.07           C
ATOM   1515  O   LYS A 113      12.703  14.414  16.728  1.00 82.07           O
ATOM   1516  HA  LYS A 113      12.682  12.123  18.298  1.00 82.07           H
ATOM   1517  CB  LYS A 113      14.179  11.844  16.816  1.00 82.07           C
ATOM   1518 1HB  LYS A 113      14.255  11.725  15.735  1.00 82.07           H
ATOM   1519 2HB  LYS A 113      14.766  12.723  17.081  1.00 82.07           H
ATOM   1520  CG  LYS A 113      14.757  10.609  17.512  1.00 82.07           C
ATOM   1521 1HG  LYS A 113      14.621  10.699  18.590  1.00 82.07           H
ATOM   1522 2HG  LYS A 113      14.211   9.720  17.195  1.00 82.07           H
ATOM   1523  CD  LYS A 113      16.243  10.444  17.191  1.00 82.07           C
ATOM   1524 1HD  LYS A 113      16.377  10.335  16.115  1.00 82.07           H
ATOM   1525 2HD  LYS A 113      16.785  11.342  17.489  1.00 82.07           H
ATOM   1526  CE  LYS A 113      16.828   9.227  17.910  1.00 82.07           C
ATOM   1527 1HE  LYS A 113      16.683   9.328  18.986  1.00 82.07           H
ATOM   1528 2HE  LYS A 113      16.298   8.326  17.601  1.00 82.07           H
ATOM   1529  NZ  LYS A 113      18.270   9.089  17.608  1.00 82.07           N
ATOM   1530 1HZ  LYS A 113      18.645   8.292  18.109  1.00 82.07           H
ATOM   1531 2HZ  LYS A 113      18.394   8.951  16.611  1.00 82.07           H
ATOM   1532 3HZ  LYS A 113      18.757   9.930  17.896  1.00 82.07           H
ATOM   1533  HN  LYS A 113      12.023  10.634  15.862  1.00 82.07           H
ATOM   1534  N   PHE A 114      10.931  13.186  16.046  1.00 87.61           N
ATOM   1535  CA  PHE A 114      10.317  14.272  15.301  1.00 87.61           C
ATOM   1536  C   PHE A 114       9.100  14.827  16.044  1.00 87.61           C
ATOM   1537  O   PHE A 114       8.653  14.247  17.032  1.00 87.61           O
ATOM   1538  HA  PHE A 114      11.066  15.056  15.197  1.00 87.61           H
ATOM   1539  CB  PHE A 114       9.860  13.692  13.961  1.00 87.61           C
ATOM   1540 1HB  PHE A 114       9.042  12.994  14.138  1.00 87.61           H
ATOM   1541 2HB  PHE A 114       9.464  14.499  13.344  1.00 87.61           H
ATOM   1542  CG  PHE A 114      10.966  12.973  13.185  1.00 87.61           C
ATOM   1543  CD1 PHE A 114      11.901  13.693  12.509  1.00 87.61           C
ATOM   1544  HD1 PHE A 114      11.863  14.782  12.521  1.00 87.61           H
ATOM   1545  CD2 PHE A 114      11.013  11.614  13.171  1.00 87.61           C
ATOM   1546  HD2 PHE A 114      10.263  11.037  13.712  1.00 87.61           H
ATOM   1547  CE1 PHE A 114      12.927  13.025  11.789  1.00 87.61           C
ATOM   1548  HE1 PHE A 114      13.677  13.602  11.248  1.00 87.61           H
ATOM   1549  CE2 PHE A 114      12.039  10.946  12.451  1.00 87.61           C
ATOM   1550  HE2 PHE A 114      12.076   9.857  12.439  1.00 87.61           H
ATOM   1551  CZ  PHE A 114      12.974  11.666  11.775  1.00 87.61           C
ATOM   1552  HZ  PHE A 114      13.762  11.154  11.222  1.00 87.61           H
ATOM   1553  HN  PHE A 114      10.399  12.339  16.074  1.00 87.61           H
ATOM   1554  N   GLN A 115       8.598  15.945  15.539  1.00 80.66           N
ATOM   1555  CA  GLN A 115       7.472  16.611  16.170  1.00 80.66           C
ATOM   1556  C   GLN A 115       6.173  15.861  15.866  1.00 80.66           C
ATOM   1557  O   GLN A 115       6.133  15.023  14.967  1.00 80.66           O
ATOM   1558  HA  GLN A 115       7.677  16.577  17.240  1.00 80.66           H
ATOM   1559  CB  GLN A 115       7.379  18.072  15.724  1.00 80.66           C
ATOM   1560 1HB  GLN A 115       7.319  18.121  14.637  1.00 80.66           H
ATOM   1561 2HB  GLN A 115       6.463  18.517  16.114  1.00 80.66           H
ATOM   1562  CG  GLN A 115       8.589  18.872  16.210  1.00 80.66           C
ATOM   1563 1HG  GLN A 115       8.682  18.776  17.292  1.00 80.66           H
ATOM   1564 2HG  GLN A 115       9.500  18.461  15.774  1.00 80.66           H
ATOM   1565  CD  GLN A 115       8.457  20.349  15.833  1.00 80.66           C
ATOM   1566  OE1 GLN A 115       7.546  20.759  15.133  1.00 80.66           O
ATOM   1567  NE2 GLN A 115       9.416  21.123  16.334  1.00 80.66           N
ATOM   1568 1HE2 GLN A 115      10.136  20.723  16.901  1.00 80.66           H
ATOM   1569 2HE2 GLN A 115       9.417  22.104  16.143  1.00 80.66           H
ATOM   1570  HN  GLN A 115       8.948  16.393  14.716  1.00 80.66           H
ATOM   1571  N   THR A 116       5.144  16.190  16.633  1.00 87.35           N
ATOM   1572  CA  THR A 116       3.848  15.558  16.457  1.00 87.35           C
ATOM   1573  C   THR A 116       3.327  15.795  15.037  1.00 87.35           C
ATOM   1574  O   THR A 116       2.735  14.902  14.432  1.00 87.35           O
ATOM   1575  HA  THR A 116       3.971  14.482  16.576  1.00 87.35           H
ATOM   1576  CB  THR A 116       2.911  16.089  17.544  1.00 87.35           C
ATOM   1577  HB  THR A 116       2.619  17.119  17.336  1.00 87.35           H
ATOM   1578  OG1 THR A 116       3.634  15.887  18.754  1.00 87.35           O
ATOM   1579  HG1 THR A 116       3.236  16.439  19.487  1.00 87.35           H
ATOM   1580  CG2 THR A 116       1.658  15.227  17.709  1.00 87.35           C
ATOM   1581 1HG2 THR A 116       1.948  14.213  17.983  1.00 87.35           H
ATOM   1582 2HG2 THR A 116       1.105  15.206  16.771  1.00 87.35           H
ATOM   1583 3HG2 THR A 116       1.028  15.649  18.493  1.00 87.35           H
ATOM   1584  HN  THR A 116       5.186  16.873  17.362  1.00 87.35           H
ATOM   1585  N   PHE A 117       3.567  17.002  14.547  1.00 89.90           N
ATOM   1586  CA  PHE A 117       3.115  17.373  13.217  1.00 89.90           C
ATOM   1587  C   PHE A 117       3.623  16.382  12.169  1.00 89.90           C
ATOM   1588  O   PHE A 117       2.858  15.920  11.323  1.00 89.90           O
ATOM   1589  HA  PHE A 117       2.025  17.359  13.230  1.00 89.90           H
ATOM   1590  CB  PHE A 117       3.696  18.757  12.917  1.00 89.90           C
ATOM   1591 1HB  PHE A 117       3.319  19.466  13.654  1.00 89.90           H
ATOM   1592 2HB  PHE A 117       4.778  18.718  13.036  1.00 89.90           H
ATOM   1593  CG  PHE A 117       3.369  19.278  11.516  1.00 89.90           C
ATOM   1594  CD1 PHE A 117       4.335  19.305  10.558  1.00 89.90           C
ATOM   1595  HD1 PHE A 117       5.341  18.956  10.789  1.00 89.90           H
ATOM   1596  CD2 PHE A 117       2.113  19.714  11.228  1.00 89.90           C
ATOM   1597  HD2 PHE A 117       1.340  19.692  11.996  1.00 89.90           H
ATOM   1598  CE1 PHE A 117       4.031  19.789   9.258  1.00 89.90           C
ATOM   1599  HE1 PHE A 117       4.805  19.811   8.491  1.00 89.90           H
ATOM   1600  CE2 PHE A 117       1.810  20.198   9.928  1.00 89.90           C
ATOM   1601  HE2 PHE A 117       0.804  20.547   9.697  1.00 89.90           H
ATOM   1602  CZ  PHE A 117       2.776  20.225   8.971  1.00 89.90           C
ATOM   1603  HZ  PHE A 117       2.543  20.597   7.972  1.00 89.90           H
ATOM   1604  HN  PHE A 117       4.059  17.719  15.041  1.00 89.90           H
ATOM   1605  N   MET A 118       4.910  16.082  12.258  1.00 87.17           N
ATOM   1606  CA  MET A 118       5.532  15.164  11.320  1.00 87.17           C
ATOM   1607  C   MET A 118       4.934  13.762  11.446  1.00 87.17           C
ATOM   1608  O   MET A 118       4.832  13.035  10.459  1.00 87.17           O
ATOM   1609  HA  MET A 118       5.321  15.569  10.330  1.00 87.17           H
ATOM   1610  CB  MET A 118       7.038  15.103  11.587  1.00 87.17           C
ATOM   1611 1HB  MET A 118       7.216  14.943  12.650  1.00 87.17           H
ATOM   1612 2HB  MET A 118       7.470  14.252  11.060  1.00 87.17           H
ATOM   1613  CG  MET A 118       7.727  16.392  11.137  1.00 87.17           C
ATOM   1614 1HG  MET A 118       7.394  17.227  11.754  1.00 87.17           H
ATOM   1615 2HG  MET A 118       8.805  16.305  11.274  1.00 87.17           H
ATOM   1616  SD  MET A 118       7.356  16.717   9.421  1.00 87.17           S
ATOM   1617  CE  MET A 118       8.102  15.282   8.666  1.00 87.17           C
ATOM   1618 1HE  MET A 118       9.168  15.265   8.893  1.00 87.17           H
ATOM   1619 2HE  MET A 118       7.633  14.379   9.058  1.00 87.17           H
ATOM   1620 3HE  MET A 118       7.961  15.325   7.586  1.00 87.17           H
ATOM   1621  HN  MET A 118       5.524  16.455  12.955  1.00 87.17           H
ATOM   1622  N   CYS A 119       4.553  13.424  12.669  1.00 92.35           N
ATOM   1623  CA  CYS A 119       3.920  12.142  12.929  1.00 92.35           C
ATOM   1624  C   CYS A 119       2.615  12.080  12.131  1.00 92.35           C
ATOM   1625  O   CYS A 119       2.346  11.091  11.451  1.00 92.35           O
ATOM   1626  HA  CYS A 119       4.617  11.375  12.591  1.00 92.35           H
ATOM   1627  CB  CYS A 119       3.686  11.918  14.424  1.00 92.35           C
ATOM   1628 1HB  CYS A 119       4.641  11.881  14.948  1.00 92.35           H
ATOM   1629 2HB  CYS A 119       3.126  12.755  14.842  1.00 92.35           H
ATOM   1630  SG  CYS A 119       2.767  10.358  14.688  1.00 92.35           S
ATOM   1631  HN  CYS A 119       4.670  14.007  13.473  1.00 92.35           H
ATOM   1632  N   LYS A 120       1.841  13.149  12.242  1.00 90.97           N
ATOM   1633  CA  LYS A 120       0.562  13.221  11.555  1.00 90.97           C
ATOM   1634  C   LYS A 120       0.791  13.098  10.047  1.00 90.97           C
ATOM   1635  O   LYS A 120       0.115  12.322   9.374  1.00 90.97           O
ATOM   1636  HA  LYS A 120      -0.034  12.370  11.884  1.00 90.97           H
ATOM   1637  CB  LYS A 120      -0.193  14.488  11.961  1.00 90.97           C
ATOM   1638 1HB  LYS A 120       0.463  15.353  11.870  1.00 90.97           H
ATOM   1639 2HB  LYS A 120      -1.030  14.651  11.281  1.00 90.97           H
ATOM   1640  CG  LYS A 120      -0.710  14.382  13.397  1.00 90.97           C
ATOM   1641 1HG  LYS A 120      -1.407  13.548  13.476  1.00 90.97           H
ATOM   1642 2HG  LYS A 120       0.120  14.168  14.071  1.00 90.97           H
ATOM   1643  CD  LYS A 120      -1.403  15.676  13.828  1.00 90.97           C
ATOM   1644 1HD  LYS A 120      -0.694  16.503  13.787  1.00 90.97           H
ATOM   1645 2HD  LYS A 120      -2.207  15.912  13.131  1.00 90.97           H
ATOM   1646  CE  LYS A 120      -1.968  15.551  15.244  1.00 90.97           C
ATOM   1647 1HE  LYS A 120      -1.246  15.046  15.886  1.00 90.97           H
ATOM   1648 2HE  LYS A 120      -2.132  16.542  15.666  1.00 90.97           H
ATOM   1649  NZ  LYS A 120      -3.240  14.795  15.229  1.00 90.97           N
ATOM   1650 1HZ  LYS A 120      -3.738  14.954  16.098  1.00 90.97           H
ATOM   1651 2HZ  LYS A 120      -3.810  15.108  14.451  1.00 90.97           H
ATOM   1652 3HZ  LYS A 120      -3.045  13.805  15.128  1.00 90.97           H
ATOM   1653  HN  LYS A 120       2.073  13.954  12.787  1.00 90.97           H
ATOM   1654  N   VAL A 121       1.747  13.876   9.560  1.00 91.98           N
ATOM   1655  CA  VAL A 121       2.002  13.944   8.131  1.00 91.98           C
ATOM   1656  C   VAL A 121       2.426  12.562   7.628  1.00 91.98           C
ATOM   1657  O   VAL A 121       1.875  12.058   6.650  1.00 91.98           O
ATOM   1658  HA  VAL A 121       1.068  14.224   7.643  1.00 91.98           H
ATOM   1659  CB  VAL A 121       3.036  15.031   7.835  1.00 91.98           C
ATOM   1660  HB  VAL A 121       3.903  14.851   8.471  1.00 91.98           H
ATOM   1661  CG1 VAL A 121       3.499  14.965   6.378  1.00 91.98           C
ATOM   1662 1HG1 VAL A 121       3.950  13.992   6.184  1.00 91.98           H
ATOM   1663 2HG1 VAL A 121       2.644  15.107   5.718  1.00 91.98           H
ATOM   1664 3HG1 VAL A 121       4.234  15.749   6.195  1.00 91.98           H
ATOM   1665  CG2 VAL A 121       2.486  16.418   8.173  1.00 91.98           C
ATOM   1666 1HG2 VAL A 121       1.595  16.611   7.575  1.00 91.98           H
ATOM   1667 2HG2 VAL A 121       2.229  16.459   9.231  1.00 91.98           H
ATOM   1668 3HG2 VAL A 121       3.241  17.173   7.953  1.00 91.98           H
ATOM   1669  HN  VAL A 121       2.339  14.453  10.123  1.00 91.98           H
ATOM   1670  N   VAL A 122       3.401  11.990   8.318  1.00 90.25           N
ATOM   1671  CA  VAL A 122       4.046  10.779   7.839  1.00 90.25           C
ATOM   1672  C   VAL A 122       3.028   9.638   7.816  1.00 90.25           C
ATOM   1673  O   VAL A 122       2.962   8.879   6.851  1.00 90.25           O
ATOM   1674  HA  VAL A 122       4.384  10.968   6.820  1.00 90.25           H
ATOM   1675  CB  VAL A 122       5.275  10.467   8.695  1.00 90.25           C
ATOM   1676  HB  VAL A 122       4.965  10.471   9.740  1.00 90.25           H
ATOM   1677  CG1 VAL A 122       5.829   9.078   8.373  1.00 90.25           C
ATOM   1678 1HG1 VAL A 122       5.064   8.327   8.573  1.00 90.25           H
ATOM   1679 2HG1 VAL A 122       6.115   9.035   7.322  1.00 90.25           H
ATOM   1680 3HG1 VAL A 122       6.702   8.882   8.996  1.00 90.25           H
ATOM   1681  CG2 VAL A 122       6.352  11.541   8.521  1.00 90.25           C
ATOM   1682 1HG2 VAL A 122       6.656  11.583   7.475  1.00 90.25           H
ATOM   1683 2HG2 VAL A 122       5.952  12.509   8.823  1.00 90.25           H
ATOM   1684 3HG2 VAL A 122       7.214  11.294   9.140  1.00 90.25           H
ATOM   1685  HN  VAL A 122       3.749  12.338   9.188  1.00 90.25           H
ATOM   1686  N   ASN A 123       2.258   9.553   8.891  1.00 89.84           N
ATOM   1687  CA  ASN A 123       1.229   8.533   8.996  1.00 89.84           C
ATOM   1688  C   ASN A 123       0.195   8.741   7.887  1.00 89.84           C
ATOM   1689  O   ASN A 123      -0.229   7.785   7.241  1.00 89.84           O
ATOM   1690  HA  ASN A 123       1.756   7.583   8.901  1.00 89.84           H
ATOM   1691  CB  ASN A 123       0.504   8.618  10.341  1.00 89.84           C
ATOM   1692 1HB  ASN A 123       0.553   9.638  10.721  1.00 89.84           H
ATOM   1693 2HB  ASN A 123      -0.551   8.379  10.205  1.00 89.84           H
ATOM   1694  CG  ASN A 123       1.122   7.658  11.359  1.00 89.84           C
ATOM   1695  OD1 ASN A 123       1.861   6.747  11.023  1.00 89.84           O
ATOM   1696  ND2 ASN A 123       0.780   7.912  12.619  1.00 89.84           N
ATOM   1697 1HD2 ASN A 123       0.168   8.676  12.827  1.00 89.84           H
ATOM   1698 2HD2 ASN A 123       1.133   7.339  13.358  1.00 89.84           H
ATOM   1699  HN  ASN A 123       2.329  10.164   9.680  1.00 89.84           H
ATOM   1700  N   SER A 124      -0.180   9.998   7.701  1.00 90.91           N
ATOM   1701  CA  SER A 124      -1.210  10.336   6.733  1.00 90.91           C
ATOM   1702  C   SER A 124      -0.735   9.986   5.321  1.00 90.91           C
ATOM   1703  O   SER A 124      -1.478   9.389   4.543  1.00 90.91           O
ATOM   1704  HA  SER A 124      -2.074   9.731   7.007  1.00 90.91           H
ATOM   1705  CB  SER A 124      -1.579  11.818   6.817  1.00 90.91           C
ATOM   1706 1HB  SER A 124      -0.713  12.424   6.548  1.00 90.91           H
ATOM   1707 2HB  SER A 124      -2.360  12.039   6.089  1.00 90.91           H
ATOM   1708  OG  SER A 124      -2.028  12.184   8.119  1.00 90.91           O
ATOM   1709  HG  SER A 124      -1.371  12.806   8.545  1.00 90.91           H
ATOM   1710  HN  SER A 124       0.205  10.776   8.197  1.00 90.91           H
ATOM   1711  N   MET A 125       0.499  10.373   5.033  1.00 84.50           N
ATOM   1712  CA  MET A 125       1.075  10.123   3.723  1.00 84.50           C
ATOM   1713  C   MET A 125       1.093   8.625   3.410  1.00 84.50           C
ATOM   1714  O   MET A 125       0.686   8.209   2.326  1.00 84.50           O
ATOM   1715  HA  MET A 125       0.430  10.641   3.014  1.00 84.50           H
ATOM   1716  CB  MET A 125       2.503  10.670   3.680  1.00 84.50           C
ATOM   1717 1HB  MET A 125       3.035  10.381   4.586  1.00 84.50           H
ATOM   1718 2HB  MET A 125       3.041  10.229   2.841  1.00 84.50           H
ATOM   1719  CG  MET A 125       2.502  12.195   3.547  1.00 84.50           C
ATOM   1720 1HG  MET A 125       1.930  12.491   2.667  1.00 84.50           H
ATOM   1721 2HG  MET A 125       2.011  12.643   4.411  1.00 84.50           H
ATOM   1722  SD  MET A 125       4.176  12.798   3.416  1.00 84.50           S
ATOM   1723  CE  MET A 125       4.566  12.273   1.756  1.00 84.50           C
ATOM   1724 1HE  MET A 125       4.480  11.188   1.687  1.00 84.50           H
ATOM   1725 2HE  MET A 125       3.873  12.737   1.055  1.00 84.50           H
ATOM   1726 3HE  MET A 125       5.585  12.572   1.510  1.00 84.50           H
ATOM   1727  HN  MET A 125       1.100  10.849   5.675  1.00 84.50           H
ATOM   1728  N   TYR A 126       1.569   7.856   4.378  1.00 85.04           N
ATOM   1729  CA  TYR A 126       1.649   6.414   4.217  1.00 85.04           C
ATOM   1730  C   TYR A 126       0.281   5.824   3.869  1.00 85.04           C
ATOM   1731  O   TYR A 126       0.166   5.014   2.951  1.00 85.04           O
ATOM   1732  HA  TYR A 126       2.344   6.204   3.404  1.00 85.04           H
ATOM   1733  CB  TYR A 126       2.099   5.863   5.571  1.00 85.04           C
ATOM   1734 1HB  TYR A 126       3.135   6.154   5.745  1.00 85.04           H
ATOM   1735 2HB  TYR A 126       1.502   6.326   6.357  1.00 85.04           H
ATOM   1736  CG  TYR A 126       1.984   4.342   5.694  1.00 85.04           C
ATOM   1737  CD1 TYR A 126       0.918   3.783   6.367  1.00 85.04           C
ATOM   1738  HD1 TYR A 126       0.157   4.424   6.812  1.00 85.04           H
ATOM   1739  CD2 TYR A 126       2.948   3.530   5.130  1.00 85.04           C
ATOM   1740  HD2 TYR A 126       3.790   3.972   4.598  1.00 85.04           H
ATOM   1741  CE1 TYR A 126       0.810   2.351   6.483  1.00 85.04           C
ATOM   1742  HE1 TYR A 126      -0.027   1.897   7.012  1.00 85.04           H
ATOM   1743  CE2 TYR A 126       2.840   2.099   5.246  1.00 85.04           C
ATOM   1744  HE2 TYR A 126       3.593   1.446   4.806  1.00 85.04           H
ATOM   1745  CZ  TYR A 126       1.776   1.580   5.916  1.00 85.04           C
ATOM   1746  OH  TYR A 126       1.674   0.228   6.025  1.00 85.04           O
ATOM   1747  HH  TYR A 126       0.924  -0.009   6.642  1.00 85.04           H
ATOM   1748  HN  TYR A 126       1.895   8.202   5.257  1.00 85.04           H
ATOM   1749  N   LYS A 127      -0.722   6.254   4.621  1.00 84.44           N
ATOM   1750  CA  LYS A 127      -2.050   5.679   4.496  1.00 84.44           C
ATOM   1751  C   LYS A 127      -2.642   6.061   3.138  1.00 84.44           C
ATOM   1752  O   LYS A 127      -3.245   5.229   2.463  1.00 84.44           O
ATOM   1753  HA  LYS A 127      -1.942   4.595   4.532  1.00 84.44           H
ATOM   1754  CB  LYS A 127      -2.924   6.086   5.685  1.00 84.44           C
ATOM   1755 1HB  LYS A 127      -2.367   5.954   6.612  1.00 84.44           H
ATOM   1756 2HB  LYS A 127      -3.173   7.144   5.611  1.00 84.44           H
ATOM   1757  CG  LYS A 127      -4.208   5.255   5.731  1.00 84.44           C
ATOM   1758 1HG  LYS A 127      -4.909   5.703   6.435  1.00 84.44           H
ATOM   1759 2HG  LYS A 127      -4.688   5.266   4.753  1.00 84.44           H
ATOM   1760  CD  LYS A 127      -3.913   3.812   6.145  1.00 84.44           C
ATOM   1761 1HD  LYS A 127      -3.414   3.291   5.328  1.00 84.44           H
ATOM   1762 2HD  LYS A 127      -3.227   3.806   6.993  1.00 84.44           H
ATOM   1763  CE  LYS A 127      -5.200   3.075   6.518  1.00 84.44           C
ATOM   1764 1HE  LYS A 127      -6.047   3.523   5.998  1.00 84.44           H
ATOM   1765 2HE  LYS A 127      -5.139   2.037   6.191  1.00 84.44           H
ATOM   1766  NZ  LYS A 127      -5.423   3.128   7.980  1.00 84.44           N
ATOM   1767 1HZ  LYS A 127      -6.137   2.455   8.238  1.00 84.44           H
ATOM   1768 2HZ  LYS A 127      -4.559   2.907   8.462  1.00 84.44           H
ATOM   1769 3HZ  LYS A 127      -5.727   4.060   8.242  1.00 84.44           H
ATOM   1770  HN  LYS A 127      -0.638   6.980   5.303  1.00 84.44           H
ATOM   1771  N   MET A 128      -2.449   7.322   2.779  1.00 85.38           N
ATOM   1772  CA  MET A 128      -2.969   7.829   1.520  1.00 85.38           C
ATOM   1773  C   MET A 128      -2.375   7.065   0.335  1.00 85.38           C
ATOM   1774  O   MET A 128      -3.089   6.717  -0.604  1.00 85.38           O
ATOM   1775  HA  MET A 128      -4.046   7.669   1.561  1.00 85.38           H
ATOM   1776  CB  MET A 128      -2.632   9.316   1.390  1.00 85.38           C
ATOM   1777 1HB  MET A 128      -2.975   9.849   2.277  1.00 85.38           H
ATOM   1778 2HB  MET A 128      -1.551   9.444   1.339  1.00 85.38           H
ATOM   1779  CG  MET A 128      -3.282   9.918   0.143  1.00 85.38           C
ATOM   1780 1HG  MET A 128      -2.922   9.405  -0.749  1.00 85.38           H
ATOM   1781 2HG  MET A 128      -4.362   9.774   0.180  1.00 85.38           H
ATOM   1782  SD  MET A 128      -2.903  11.660   0.038  1.00 85.38           S
ATOM   1783  CE  MET A 128      -3.828  12.090  -1.427  1.00 85.38           C
ATOM   1784 1HE  MET A 128      -3.463  11.506  -2.272  1.00 85.38           H
ATOM   1785 2HE  MET A 128      -4.884  11.875  -1.266  1.00 85.38           H
ATOM   1786 3HE  MET A 128      -3.701  13.152  -1.638  1.00 85.38           H
ATOM   1787  HN  MET A 128      -1.950   7.991   3.330  1.00 85.38           H
ATOM   1788  N   ASN A 129      -1.074   6.828   0.417  1.00 80.19           N
ATOM   1789  CA  ASN A 129      -0.360   6.187  -0.675  1.00 80.19           C
ATOM   1790  C   ASN A 129      -0.763   4.712  -0.745  1.00 80.19           C
ATOM   1791  O   ASN A 129      -0.856   4.142  -1.831  1.00 80.19           O
ATOM   1792  HA  ASN A 129      -0.647   6.740  -1.569  1.00 80.19           H
ATOM   1793  CB  ASN A 129       1.153   6.253  -0.457  1.00 80.19           C
ATOM   1794 1HB  ASN A 129       1.402   5.839   0.519  1.00 80.19           H
ATOM   1795 2HB  ASN A 129       1.658   5.639  -1.203  1.00 80.19           H
ATOM   1796  CG  ASN A 129       1.657   7.695  -0.550  1.00 80.19           C
ATOM   1797  OD1 ASN A 129       1.130   8.518  -1.280  1.00 80.19           O
ATOM   1798  ND2 ASN A 129       2.704   7.953   0.229  1.00 80.19           N
ATOM   1799 1HD2 ASN A 129       3.089   7.231   0.804  1.00 80.19           H
ATOM   1800 2HD2 ASN A 129       3.106   8.868   0.238  1.00 80.19           H
ATOM   1801  HN  ASN A 129      -0.511   7.065   1.208  1.00 80.19           H
ATOM   1802  N   PHE A 130      -0.992   4.137   0.426  1.00 83.70           N
ATOM   1803  CA  PHE A 130      -1.410   2.748   0.510  1.00 83.70           C
ATOM   1804  C   PHE A 130      -2.663   2.501  -0.334  1.00 83.70           C
ATOM   1805  O   PHE A 130      -2.685   1.599  -1.169  1.00 83.70           O
ATOM   1806  HA  PHE A 130      -0.590   2.140   0.126  1.00 83.70           H
ATOM   1807  CB  PHE A 130      -1.734   2.466   1.978  1.00 83.70           C
ATOM   1808 1HB  PHE A 130      -0.822   2.563   2.566  1.00 83.70           H
ATOM   1809 2HB  PHE A 130      -2.429   3.225   2.339  1.00 83.70           H
ATOM   1810  CG  PHE A 130      -2.339   1.083   2.227  1.00 83.70           C
ATOM   1811  CD1 PHE A 130      -3.683   0.946   2.382  1.00 83.70           C
ATOM   1812  HD1 PHE A 130      -4.330   1.822   2.328  1.00 83.70           H
ATOM   1813  CD2 PHE A 130      -1.532  -0.010   2.293  1.00 83.70           C
ATOM   1814  HD2 PHE A 130      -0.455   0.099   2.169  1.00 83.70           H
ATOM   1815  CE1 PHE A 130      -4.245  -0.338   2.613  1.00 83.70           C
ATOM   1816  HE1 PHE A 130      -5.322  -0.447   2.737  1.00 83.70           H
ATOM   1817  CE2 PHE A 130      -2.094  -1.294   2.524  1.00 83.70           C
ATOM   1818  HE2 PHE A 130      -1.447  -2.170   2.578  1.00 83.70           H
ATOM   1819  CZ  PHE A 130      -3.438  -1.431   2.679  1.00 83.70           C
ATOM   1820  HZ  PHE A 130      -3.869  -2.416   2.856  1.00 83.70           H
ATOM   1821  HN  PHE A 130      -0.896   4.603   1.306  1.00 83.70           H
ATOM   1822  N   TYR A 131      -3.675   3.319  -0.085  1.00 90.44           N
ATOM   1823  CA  TYR A 131      -4.948   3.162  -0.767  1.00 90.44           C
ATOM   1824  C   TYR A 131      -4.827   3.533  -2.247  1.00 90.44           C
ATOM   1825  O   TYR A 131      -5.357   2.836  -3.111  1.00 90.44           O
ATOM   1826  HA  TYR A 131      -5.247   2.117  -0.686  1.00 90.44           H
ATOM   1827  CB  TYR A 131      -5.914   4.135  -0.088  1.00 90.44           C
ATOM   1828 1HB  TYR A 131      -5.405   5.087   0.067  1.00 90.44           H
ATOM   1829 2HB  TYR A 131      -6.752   4.327  -0.758  1.00 90.44           H
ATOM   1830  CG  TYR A 131      -6.456   3.639   1.254  1.00 90.44           C
ATOM   1831  CD1 TYR A 131      -7.103   2.422   1.329  1.00 90.44           C
ATOM   1832  HD1 TYR A 131      -7.229   1.816   0.433  1.00 90.44           H
ATOM   1833  CD2 TYR A 131      -6.297   4.407   2.389  1.00 90.44           C
ATOM   1834  HD2 TYR A 131      -5.785   5.368   2.330  1.00 90.44           H
ATOM   1835  CE1 TYR A 131      -7.614   1.955   2.592  1.00 90.44           C
ATOM   1836  HE1 TYR A 131      -8.127   0.996   2.666  1.00 90.44           H
ATOM   1837  CE2 TYR A 131      -6.807   3.940   3.652  1.00 90.44           C
ATOM   1838  HE2 TYR A 131      -6.688   4.537   4.557  1.00 90.44           H
ATOM   1839  CZ  TYR A 131      -7.440   2.737   3.691  1.00 90.44           C
ATOM   1840  OH  TYR A 131      -7.922   2.295   4.884  1.00 90.44           O
ATOM   1841  HH  TYR A 131      -8.093   3.071   5.492  1.00 90.44           H
ATOM   1842  HN  TYR A 131      -3.636   4.076   0.567  1.00 90.44           H
ATOM   1843  N   SER A 132      -4.126   4.629  -2.494  1.00 89.98           N
ATOM   1844  CA  SER A 132      -4.025   5.166  -3.840  1.00 89.98           C
ATOM   1845  C   SER A 132      -3.353   4.146  -4.761  1.00 89.98           C
ATOM   1846  O   SER A 132      -3.784   3.951  -5.897  1.00 89.98           O
ATOM   1847  HA  SER A 132      -5.052   5.348  -4.156  1.00 89.98           H
ATOM   1848  CB  SER A 132      -3.248   6.484  -3.851  1.00 89.98           C
ATOM   1849 1HB  SER A 132      -3.207   6.873  -4.869  1.00 89.98           H
ATOM   1850 2HB  SER A 132      -3.778   7.222  -3.249  1.00 89.98           H
ATOM   1851  OG  SER A 132      -1.923   6.327  -3.350  1.00 89.98           O
ATOM   1852  HG  SER A 132      -1.427   7.193  -3.417  1.00 89.98           H
ATOM   1853  HN  SER A 132      -3.633   5.147  -1.794  1.00 89.98           H
ATOM   1854  N   CYS A 133      -2.307   3.523  -4.238  1.00 86.52           N
ATOM   1855  CA  CYS A 133      -1.551   2.552  -5.011  1.00 86.52           C
ATOM   1856  C   CYS A 133      -2.492   1.411  -5.401  1.00 86.52           C
ATOM   1857  O   CYS A 133      -2.581   1.048  -6.573  1.00 86.52           O
ATOM   1858  HA  CYS A 133      -1.186   3.073  -5.896  1.00 86.52           H
ATOM   1859  CB  CYS A 133      -0.329   2.046  -4.242  1.00 86.52           C
ATOM   1860 1HB  CYS A 133      -0.613   1.779  -3.224  1.00 86.52           H
ATOM   1861 2HB  CYS A 133       0.058   1.142  -4.712  1.00 86.52           H
ATOM   1862  SG  CYS A 133       0.969   3.336  -4.210  1.00 86.52           S
ATOM   1863  HG  CYS A 133       0.459   4.020  -3.189  1.00 86.52           H
ATOM   1864  HN  CYS A 133      -1.976   3.671  -3.306  1.00 86.52           H
ATOM   1865  N   VAL A 134      -3.171   0.876  -4.397  1.00 85.83           N
ATOM   1866  CA  VAL A 134      -3.985  -0.312  -4.592  1.00 85.83           C
ATOM   1867  C   VAL A 134      -5.118   0.007  -5.569  1.00 85.83           C
ATOM   1868  O   VAL A 134      -5.430  -0.797  -6.447  1.00 85.83           O
ATOM   1869  HA  VAL A 134      -3.347  -1.079  -5.032  1.00 85.83           H
ATOM   1870  CB  VAL A 134      -4.487  -0.830  -3.243  1.00 85.83           C
ATOM   1871  HB  VAL A 134      -5.018  -0.017  -2.748  1.00 85.83           H
ATOM   1872  CG1 VAL A 134      -5.470  -1.987  -3.431  1.00 85.83           C
ATOM   1873 1HG1 VAL A 134      -6.325  -1.646  -4.015  1.00 85.83           H
ATOM   1874 2HG1 VAL A 134      -4.974  -2.803  -3.956  1.00 85.83           H
ATOM   1875 3HG1 VAL A 134      -5.811  -2.336  -2.457  1.00 85.83           H
ATOM   1876  CG2 VAL A 134      -3.319  -1.243  -2.345  1.00 85.83           C
ATOM   1877 1HG2 VAL A 134      -2.748  -2.034  -2.833  1.00 85.83           H
ATOM   1878 2HG2 VAL A 134      -2.672  -0.383  -2.171  1.00 85.83           H
ATOM   1879 3HG2 VAL A 134      -3.703  -1.608  -1.393  1.00 85.83           H
ATOM   1880  HN  VAL A 134      -3.171   1.240  -3.466  1.00 85.83           H
ATOM   1881  N   LEU A 135      -5.704   1.181  -5.385  1.00 90.84           N
ATOM   1882  CA  LEU A 135      -6.837   1.588  -6.197  1.00 90.84           C
ATOM   1883  C   LEU A 135      -6.376   1.794  -7.641  1.00 90.84           C
ATOM   1884  O   LEU A 135      -7.115   1.500  -8.580  1.00 90.84           O
ATOM   1885  HA  LEU A 135      -7.562   0.774  -6.178  1.00 90.84           H
ATOM   1886  CB  LEU A 135      -7.519   2.815  -5.589  1.00 90.84           C
ATOM   1887 1HB  LEU A 135      -6.761   3.580  -5.417  1.00 90.84           H
ATOM   1888 2HB  LEU A 135      -8.218   3.219  -6.322  1.00 90.84           H
ATOM   1889  CG  LEU A 135      -8.275   2.582  -4.279  1.00 90.84           C
ATOM   1890  HG  LEU A 135      -7.587   2.131  -3.564  1.00 90.84           H
ATOM   1891  CD1 LEU A 135      -8.749   3.906  -3.677  1.00 90.84           C
ATOM   1892 1HD1 LEU A 135      -7.887   4.543  -3.475  1.00 90.84           H
ATOM   1893 2HD1 LEU A 135      -9.414   4.408  -4.379  1.00 90.84           H
ATOM   1894 3HD1 LEU A 135      -9.283   3.712  -2.746  1.00 90.84           H
ATOM   1895  CD2 LEU A 135      -9.429   1.598  -4.479  1.00 90.84           C
ATOM   1896 1HD2 LEU A 135     -10.124   1.998  -5.217  1.00 90.84           H
ATOM   1897 2HD2 LEU A 135      -9.036   0.644  -4.830  1.00 90.84           H
ATOM   1898 3HD2 LEU A 135      -9.949   1.450  -3.533  1.00 90.84           H
ATOM   1899  HN  LEU A 135      -5.416   1.847  -4.696  1.00 90.84           H
ATOM   1900  N   LEU A 136      -5.158   2.296  -7.774  1.00 89.48           N
ATOM   1901  CA  LEU A 136      -4.591   2.548  -9.088  1.00 89.48           C
ATOM   1902  C   LEU A 136      -4.369   1.215  -9.807  1.00 89.48           C
ATOM   1903  O   LEU A 136      -4.691   1.081 -10.986  1.00 89.48           O
ATOM   1904  HA  LEU A 136      -5.320   3.127  -9.653  1.00 89.48           H
ATOM   1905  CB  LEU A 136      -3.326   3.401  -8.972  1.00 89.48           C
ATOM   1906 1HB  LEU A 136      -2.719   3.006  -8.158  1.00 89.48           H
ATOM   1907 2HB  LEU A 136      -2.747   3.283  -9.888  1.00 89.48           H
ATOM   1908  CG  LEU A 136      -3.546   4.895  -8.729  1.00 89.48           C
ATOM   1909  HG  LEU A 136      -4.258   5.007  -7.911  1.00 89.48           H
ATOM   1910  CD1 LEU A 136      -2.247   5.576  -8.293  1.00 89.48           C
ATOM   1911 1HD1 LEU A 136      -1.890   5.121  -7.369  1.00 89.48           H
ATOM   1912 2HD1 LEU A 136      -1.494   5.456  -9.072  1.00 89.48           H
ATOM   1913 3HD1 LEU A 136      -2.431   6.638  -8.126  1.00 89.48           H
ATOM   1914  CD2 LEU A 136      -4.160   5.567  -9.959  1.00 89.48           C
ATOM   1915 1HD2 LEU A 136      -3.491   5.446 -10.811  1.00 89.48           H
ATOM   1916 2HD2 LEU A 136      -5.121   5.104 -10.183  1.00 89.48           H
ATOM   1917 3HD2 LEU A 136      -4.305   6.628  -9.759  1.00 89.48           H
ATOM   1918  HN  LEU A 136      -4.562   2.531  -7.005  1.00 89.48           H
ATOM   1919  N   ILE A 137      -3.822   0.263  -9.065  1.00 83.68           N
ATOM   1920  CA  ILE A 137      -3.535  -1.048  -9.622  1.00 83.68           C
ATOM   1921  C   ILE A 137      -4.840  -1.694 -10.092  1.00 83.68           C
ATOM   1922  O   ILE A 137      -4.879  -2.329 -11.145  1.00 83.68           O
ATOM   1923  HA  ILE A 137      -2.891  -0.901 -10.489  1.00 83.68           H
ATOM   1924  CB  ILE A 137      -2.755  -1.898  -8.617  1.00 83.68           C
ATOM   1925  HB  ILE A 137      -3.243  -1.812  -7.646  1.00 83.68           H
ATOM   1926  CG1 ILE A 137      -1.326  -1.379  -8.453  1.00 83.68           C
ATOM   1927 1HG1 ILE A 137      -0.752  -1.592  -9.354  1.00 83.68           H
ATOM   1928 2HG1 ILE A 137      -1.340  -0.295  -8.333  1.00 83.68           H
ATOM   1929  CG2 ILE A 137      -2.787  -3.377  -9.009  1.00 83.68           C
ATOM   1930 1HG2 ILE A 137      -3.819  -3.724  -9.034  1.00 83.68           H
ATOM   1931 2HG2 ILE A 137      -2.338  -3.501  -9.995  1.00 83.68           H
ATOM   1932 3HG2 ILE A 137      -2.225  -3.958  -8.279  1.00 83.68           H
ATOM   1933  CD1 ILE A 137      -0.644  -2.022  -7.243  1.00 83.68           C
ATOM   1934 1HD1 ILE A 137      -1.208  -1.786  -6.341  1.00 83.68           H
ATOM   1935 2HD1 ILE A 137      -0.610  -3.103  -7.378  1.00 83.68           H
ATOM   1936 3HD1 ILE A 137       0.370  -1.635  -7.149  1.00 83.68           H
ATOM   1937  HN  ILE A 137      -3.576   0.376  -8.102  1.00 83.68           H
ATOM   1938  N   MET A 138      -5.878  -1.510  -9.288  1.00 87.03           N
ATOM   1939  CA  MET A 138      -7.192  -2.025  -9.633  1.00 87.03           C
ATOM   1940  C   MET A 138      -7.700  -1.405 -10.936  1.00 87.03           C
ATOM   1941  O   MET A 138      -8.223  -2.108 -11.799  1.00 87.03           O
ATOM   1942  HA  MET A 138      -7.061  -3.100  -9.761  1.00 87.03           H
ATOM   1943  CB  MET A 138      -8.174  -1.715  -8.502  1.00 87.03           C
ATOM   1944 1HB  MET A 138      -7.791  -2.114  -7.563  1.00 87.03           H
ATOM   1945 2HB  MET A 138      -8.262  -0.635  -8.378  1.00 87.03           H
ATOM   1946  CG  MET A 138      -9.552  -2.314  -8.793  1.00 87.03           C
ATOM   1947 1HG  MET A 138      -9.927  -1.939  -9.745  1.00 87.03           H
ATOM   1948 2HG  MET A 138      -9.474  -3.397  -8.885  1.00 87.03           H
ATOM   1949  SD  MET A 138     -10.689  -1.894  -7.482  1.00 87.03           S
ATOM   1950  CE  MET A 138     -10.863  -0.142  -7.773  1.00 87.03           C
ATOM   1951 1HE  MET A 138      -9.889   0.340  -7.685  1.00 87.03           H
ATOM   1952 2HE  MET A 138     -11.261   0.023  -8.774  1.00 87.03           H
ATOM   1953 3HE  MET A 138     -11.546   0.283  -7.036  1.00 87.03           H
ATOM   1954  HN  MET A 138      -5.830  -1.020  -8.418  1.00 87.03           H
ATOM   1955  N   CYS A 139      -7.528  -0.095 -11.037  1.00 89.51           N
ATOM   1956  CA  CYS A 139      -8.025   0.638 -12.188  1.00 89.51           C
ATOM   1957  C   CYS A 139      -7.247   0.179 -13.423  1.00 89.51           C
ATOM   1958  O   CYS A 139      -7.807   0.082 -14.514  1.00 89.51           O
ATOM   1959  HA  CYS A 139      -9.083   0.392 -12.284  1.00 89.51           H
ATOM   1960  CB  CYS A 139      -7.926   2.151 -11.982  1.00 89.51           C
ATOM   1961 1HB  CYS A 139      -6.941   2.409 -11.592  1.00 89.51           H
ATOM   1962 2HB  CYS A 139      -8.035   2.665 -12.937  1.00 89.51           H
ATOM   1963  SG  CYS A 139      -9.224   2.710 -10.820  1.00 89.51           S
ATOM   1964  HG  CYS A 139      -8.626   2.265  -9.718  1.00 89.51           H
ATOM   1965  HN  CYS A 139      -7.061   0.462 -10.350  1.00 89.51           H
ATOM   1966  N   ILE A 140      -5.967  -0.092 -13.209  1.00 82.37           N
ATOM   1967  CA  ILE A 140      -5.116  -0.579 -14.282  1.00 82.37           C
ATOM   1968  C   ILE A 140      -5.689  -1.888 -14.827  1.00 82.37           C
ATOM   1969  O   ILE A 140      -5.720  -2.099 -16.039  1.00 82.37           O
ATOM   1970  HA  ILE A 140      -5.136   0.165 -15.078  1.00 82.37           H
ATOM   1971  CB  ILE A 140      -3.667  -0.693 -13.805  1.00 82.37           C
ATOM   1972  HB  ILE A 140      -3.666  -1.171 -12.826  1.00 82.37           H
ATOM   1973  CG1 ILE A 140      -3.035   0.690 -13.634  1.00 82.37           C
ATOM   1974 1HG1 ILE A 140      -2.831   1.124 -14.612  1.00 82.37           H
ATOM   1975 2HG1 ILE A 140      -3.738   1.355 -13.131  1.00 82.37           H
ATOM   1976  CG2 ILE A 140      -2.850  -1.583 -14.744  1.00 82.37           C
ATOM   1977 1HG2 ILE A 140      -3.288  -2.581 -14.771  1.00 82.37           H
ATOM   1978 2HG2 ILE A 140      -2.856  -1.156 -15.747  1.00 82.37           H
ATOM   1979 3HG2 ILE A 140      -1.824  -1.647 -14.382  1.00 82.37           H
ATOM   1980  CD1 ILE A 140      -1.738   0.605 -12.827  1.00 82.37           C
ATOM   1981 1HD1 ILE A 140      -1.951   0.193 -11.840  1.00 82.37           H
ATOM   1982 2HD1 ILE A 140      -1.030  -0.041 -13.345  1.00 82.37           H
ATOM   1983 3HD1 ILE A 140      -1.311   1.601 -12.720  1.00 82.37           H
ATOM   1984  HN  ILE A 140      -5.513   0.015 -12.325  1.00 82.37           H
ATOM   1985  N   SER A 141      -6.128  -2.734 -13.907  1.00 84.51           N
ATOM   1986  CA  SER A 141      -6.635  -4.045 -14.276  1.00 84.51           C
ATOM   1987  C   SER A 141      -7.928  -3.898 -15.081  1.00 84.51           C
ATOM   1988  O   SER A 141      -8.136  -4.607 -16.064  1.00 84.51           O
ATOM   1989  HA  SER A 141      -5.853  -4.495 -14.887  1.00 84.51           H
ATOM   1990  CB  SER A 141      -6.876  -4.911 -13.038  1.00 84.51           C
ATOM   1991 1HB  SER A 141      -7.627  -4.438 -12.405  1.00 84.51           H
ATOM   1992 2HB  SER A 141      -7.280  -5.876 -13.344  1.00 84.51           H
ATOM   1993  OG  SER A 141      -5.682  -5.113 -12.287  1.00 84.51           O
ATOM   1994  HG  SER A 141      -5.555  -4.361 -11.639  1.00 84.51           H
ATOM   1995  HN  SER A 141      -6.140  -2.537 -12.927  1.00 84.51           H
ATOM   1996  N   VAL A 142      -8.764  -2.972 -14.633  1.00 87.12           N
ATOM   1997  CA  VAL A 142     -10.025  -2.713 -15.308  1.00 87.12           C
ATOM   1998  C   VAL A 142      -9.745  -2.176 -16.713  1.00 87.12           C
ATOM   1999  O   VAL A 142     -10.399  -2.576 -17.675  1.00 87.12           O
ATOM   2000  HA  VAL A 142     -10.553  -3.663 -15.394  1.00 87.12           H
ATOM   2001  CB  VAL A 142     -10.884  -1.768 -14.466  1.00 87.12           C
ATOM   2002  HB  VAL A 142     -10.309  -0.858 -14.292  1.00 87.12           H
ATOM   2003  CG1 VAL A 142     -12.163  -1.380 -15.211  1.00 87.12           C
ATOM   2004 1HG1 VAL A 142     -11.902  -0.879 -16.144  1.00 87.12           H
ATOM   2005 2HG1 VAL A 142     -12.742  -2.277 -15.430  1.00 87.12           H
ATOM   2006 3HG1 VAL A 142     -12.755  -0.707 -14.591  1.00 87.12           H
ATOM   2007  CG2 VAL A 142     -11.208  -2.386 -13.105  1.00 87.12           C
ATOM   2008 1HG2 VAL A 142     -11.755  -3.318 -13.251  1.00 87.12           H
ATOM   2009 2HG2 VAL A 142     -10.282  -2.588 -12.568  1.00 87.12           H
ATOM   2010 3HG2 VAL A 142     -11.820  -1.693 -12.528  1.00 87.12           H
ATOM   2011  HN  VAL A 142      -8.592  -2.406 -13.827  1.00 87.12           H
ATOM   2012  N   ASP A 143      -8.773  -1.279 -16.787  1.00 81.40           N
ATOM   2013  CA  ASP A 143      -8.444  -0.634 -18.046  1.00 81.40           C
ATOM   2014  C   ASP A 143      -7.974  -1.691 -19.048  1.00 81.40           C
ATOM   2015  O   ASP A 143      -8.366  -1.665 -20.213  1.00 81.40           O
ATOM   2016  HA  ASP A 143      -9.361  -0.138 -18.363  1.00 81.40           H
ATOM   2017  CB  ASP A 143      -7.314   0.381 -17.866  1.00 81.40           C
ATOM   2018 1HB  ASP A 143      -7.594   1.112 -17.108  1.00 81.40           H
ATOM   2019 2HB  ASP A 143      -6.419  -0.125 -17.505  1.00 81.40           H
ATOM   2020  CG  ASP A 143      -7.005   1.097 -19.183  1.00 81.40           C
ATOM   2021  OD1 ASP A 143      -7.919   1.789 -19.680  1.00 81.40           O
ATOM   2022  OD2 ASP A 143      -5.861   0.936 -19.661  1.00 81.40           O
ATOM   2023  HN  ASP A 143      -8.217  -0.992 -16.007  1.00 81.40           H
ATOM   2024  N   ARG A 144      -7.141  -2.597 -18.557  1.00 71.25           N
ATOM   2025  CA  ARG A 144      -6.604  -3.653 -19.397  1.00 71.25           C
ATOM   2026  C   ARG A 144      -7.732  -4.553 -19.906  1.00 71.25           C
ATOM   2027  O   ARG A 144      -7.725  -4.969 -21.063  1.00 71.25           O
ATOM   2028  HA  ARG A 144      -6.115  -3.133 -20.221  1.00 71.25           H
ATOM   2029  CB  ARG A 144      -5.589  -4.505 -18.631  1.00 71.25           C
ATOM   2030 1HB  ARG A 144      -5.985  -4.749 -17.646  1.00 71.25           H
ATOM   2031 2HB  ARG A 144      -5.431  -5.448 -19.155  1.00 71.25           H
ATOM   2032  CG  ARG A 144      -4.256  -3.768 -18.484  1.00 71.25           C
ATOM   2033 1HG  ARG A 144      -3.865  -3.516 -19.469  1.00 71.25           H
ATOM   2034 2HG  ARG A 144      -4.412  -2.829 -17.953  1.00 71.25           H
ATOM   2035  CD  ARG A 144      -3.238  -4.624 -17.728  1.00 71.25           C
ATOM   2036 1HD  ARG A 144      -3.616  -4.861 -16.734  1.00 71.25           H
ATOM   2037 2HD  ARG A 144      -3.090  -5.571 -18.247  1.00 71.25           H
ATOM   2038  NE  ARG A 144      -1.950  -3.901 -17.620  1.00 71.25           N
ATOM   2039  HE  ARG A 144      -1.936  -2.931 -17.861  1.00 71.25           H
ATOM   2040  CZ  ARG A 144      -0.803  -4.466 -17.219  1.00 71.25           C
ATOM   2041  NH1 ARG A 144      -0.765  -5.763 -16.883  1.00 71.25           N
ATOM   2042 1HH1 ARG A 144      -1.596  -6.317 -16.931  1.00 71.25           H
ATOM   2043 2HH1 ARG A 144       0.096  -6.177 -16.585  1.00 71.25           H
ATOM   2044  NH2 ARG A 144       0.304  -3.715 -17.159  1.00 71.25           N
ATOM   2045 1HH2 ARG A 144       1.169  -4.121 -16.861  1.00 71.25           H
ATOM   2046 2HH2 ARG A 144       0.267  -2.748 -17.411  1.00 71.25           H
ATOM   2047  HN  ARG A 144      -6.833  -2.616 -17.605  1.00 71.25           H
ATOM   2048  N   TYR A 145      -8.675  -4.825 -19.016  1.00 83.53           N
ATOM   2049  CA  TYR A 145      -9.839  -5.617 -19.377  1.00 83.53           C
ATOM   2050  C   TYR A 145     -10.592  -4.982 -20.548  1.00 83.53           C
ATOM   2051  O   TYR A 145     -10.891  -5.652 -21.535  1.00 83.53           O
ATOM   2052  HA  TYR A 145      -9.493  -6.608 -19.672  1.00 83.53           H
ATOM   2053  CB  TYR A 145     -10.746  -5.621 -18.145  1.00 83.53           C
ATOM   2054 1HB  TYR A 145     -10.336  -6.311 -17.407  1.00 83.53           H
ATOM   2055 2HB  TYR A 145     -10.734  -4.628 -17.694  1.00 83.53           H
ATOM   2056  CG  TYR A 145     -12.195  -6.014 -18.440  1.00 83.53           C
ATOM   2057  CD1 TYR A 145     -13.184  -5.051 -18.441  1.00 83.53           C
ATOM   2058  HD1 TYR A 145     -12.933  -4.011 -18.232  1.00 83.53           H
ATOM   2059  CD2 TYR A 145     -12.512  -7.330 -18.704  1.00 83.53           C
ATOM   2060  HD2 TYR A 145     -11.731  -8.090 -18.704  1.00 83.53           H
ATOM   2061  CE1 TYR A 145     -14.548  -5.421 -18.718  1.00 83.53           C
ATOM   2062  HE1 TYR A 145     -15.339  -4.671 -18.722  1.00 83.53           H
ATOM   2063  CE2 TYR A 145     -13.876  -7.700 -18.982  1.00 83.53           C
ATOM   2064  HE2 TYR A 145     -14.141  -8.736 -19.193  1.00 83.53           H
ATOM   2065  CZ  TYR A 145     -14.826  -6.727 -18.975  1.00 83.53           C
ATOM   2066  OH  TYR A 145     -16.115  -7.076 -19.237  1.00 83.53           O
ATOM   2067  HH  TYR A 145     -16.173  -8.059 -19.414  1.00 83.53           H
ATOM   2068  HN  TYR A 145      -8.653  -4.516 -18.065  1.00 83.53           H
ATOM   2069  N   ILE A 146     -10.877  -3.696 -20.399  1.00 81.02           N
ATOM   2070  CA  ILE A 146     -11.651  -2.981 -21.399  1.00 81.02           C
ATOM   2071  C   ILE A 146     -10.899  -3.001 -22.731  1.00 81.02           C
ATOM   2072  O   ILE A 146     -11.502  -3.193 -23.786  1.00 81.02           O
ATOM   2073  HA  ILE A 146     -12.593  -3.514 -21.526  1.00 81.02           H
ATOM   2074  CB  ILE A 146     -11.992  -1.573 -20.907  1.00 81.02           C
ATOM   2075  HB  ILE A 146     -11.072  -1.099 -20.564  1.00 81.02           H
ATOM   2076  CG1 ILE A 146     -12.945  -1.626 -19.711  1.00 81.02           C
ATOM   2077 1HG1 ILE A 146     -13.939  -1.919 -20.047  1.00 81.02           H
ATOM   2078 2HG1 ILE A 146     -12.608  -2.387 -19.007  1.00 81.02           H
ATOM   2079  CG2 ILE A 146     -12.546  -0.713 -22.044  1.00 81.02           C
ATOM   2080 1HG2 ILE A 146     -11.803  -0.636 -22.837  1.00 81.02           H
ATOM   2081 2HG2 ILE A 146     -13.452  -1.174 -22.439  1.00 81.02           H
ATOM   2082 3HG2 ILE A 146     -12.780   0.282 -21.667  1.00 81.02           H
ATOM   2083  CD1 ILE A 146     -13.018  -0.269 -19.008  1.00 81.02           C
ATOM   2084 1HD1 ILE A 146     -12.026   0.010 -18.652  1.00 81.02           H
ATOM   2085 2HD1 ILE A 146     -13.377   0.485 -19.708  1.00 81.02           H
ATOM   2086 3HD1 ILE A 146     -13.702  -0.334 -18.162  1.00 81.02           H
ATOM   2087  HN  ILE A 146     -10.589  -3.147 -19.615  1.00 81.02           H
ATOM   2088  N   ALA A 147      -9.593  -2.801 -22.640  1.00 79.27           N
ATOM   2089  CA  ALA A 147      -8.772  -2.660 -23.830  1.00 79.27           C
ATOM   2090  C   ALA A 147      -8.795  -3.972 -24.618  1.00 79.27           C
ATOM   2091  O   ALA A 147      -8.652  -3.968 -25.840  1.00 79.27           O
ATOM   2092  HA  ALA A 147      -9.208  -1.871 -24.443  1.00 79.27           H
ATOM   2093  CB  ALA A 147      -7.355  -2.247 -23.428  1.00 79.27           C
ATOM   2094 1HB  ALA A 147      -7.391  -1.296 -22.897  1.00 79.27           H
ATOM   2095 2HB  ALA A 147      -6.925  -3.009 -22.778  1.00 79.27           H
ATOM   2096 3HB  ALA A 147      -6.739  -2.142 -24.321  1.00 79.27           H
ATOM   2097  HN  ALA A 147      -9.096  -2.734 -21.774  1.00 79.27           H
ATOM   2098  N   ILE A 148      -8.976  -5.061 -23.887  1.00 75.53           N
ATOM   2099  CA  ILE A 148      -8.864  -6.385 -24.475  1.00 75.53           C
ATOM   2100  C   ILE A 148     -10.251  -6.867 -24.906  1.00 75.53           C
ATOM   2101  O   ILE A 148     -10.426  -7.343 -26.026  1.00 75.53           O
ATOM   2102  HA  ILE A 148      -8.238  -6.296 -25.364  1.00 75.53           H
ATOM   2103  CB  ILE A 148      -8.152  -7.340 -23.515  1.00 75.53           C
ATOM   2104  HB  ILE A 148      -8.617  -7.247 -22.533  1.00 75.53           H
ATOM   2105  CG1 ILE A 148      -6.679  -6.958 -23.354  1.00 75.53           C
ATOM   2106 1HG1 ILE A 148      -6.148  -7.140 -24.289  1.00 75.53           H
ATOM   2107 2HG1 ILE A 148      -6.596  -5.892 -23.143  1.00 75.53           H
ATOM   2108  CG2 ILE A 148      -8.322  -8.793 -23.960  1.00 75.53           C
ATOM   2109 1HG2 ILE A 148      -9.382  -9.045 -23.980  1.00 75.53           H
ATOM   2110 2HG2 ILE A 148      -7.899  -8.920 -24.956  1.00 75.53           H
ATOM   2111 3HG2 ILE A 148      -7.806  -9.451 -23.259  1.00 75.53           H
ATOM   2112  CD1 ILE A 148      -6.025  -7.759 -22.226  1.00 75.53           C
ATOM   2113 1HD1 ILE A 148      -6.542  -7.556 -21.289  1.00 75.53           H
ATOM   2114 2HD1 ILE A 148      -6.087  -8.823 -22.453  1.00 75.53           H
ATOM   2115 3HD1 ILE A 148      -4.978  -7.468 -22.134  1.00 75.53           H
ATOM   2116  HN  ILE A 148      -9.196  -5.050 -22.911  1.00 75.53           H
ATOM   2117  N   ALA A 149     -11.200  -6.727 -23.992  1.00 75.67           N
ATOM   2118  CA  ALA A 149     -12.517  -7.309 -24.187  1.00 75.67           C
ATOM   2119  C   ALA A 149     -13.326  -6.424 -25.138  1.00 75.67           C
ATOM   2120  O   ALA A 149     -14.094  -6.926 -25.957  1.00 75.67           O
ATOM   2121  HA  ALA A 149     -12.383  -8.289 -24.643  1.00 75.67           H
ATOM   2122  CB  ALA A 149     -13.203  -7.486 -22.831  1.00 75.67           C
ATOM   2123 1HB  ALA A 149     -12.604  -8.146 -22.204  1.00 75.67           H
ATOM   2124 2HB  ALA A 149     -13.303  -6.515 -22.345  1.00 75.67           H
ATOM   2125 3HB  ALA A 149     -14.191  -7.922 -22.977  1.00 75.67           H
ATOM   2126  HN  ALA A 149     -11.082  -6.228 -23.134  1.00 75.67           H
ATOM   2127  N   GLN A 150     -13.125  -5.122 -24.998  1.00 67.57           N
ATOM   2128  CA  GLN A 150     -13.920  -4.158 -25.739  1.00 67.57           C
ATOM   2129  C   GLN A 150     -13.025  -3.335 -26.669  1.00 67.57           C
ATOM   2130  O   GLN A 150     -13.224  -2.131 -26.822  1.00 67.57           O
ATOM   2131  HA  GLN A 150     -14.619  -4.751 -26.329  1.00 67.57           H
ATOM   2132  CB  GLN A 150     -14.707  -3.251 -24.792  1.00 67.57           C
ATOM   2133 1HB  GLN A 150     -14.016  -2.653 -24.197  1.00 67.57           H
ATOM   2134 2HB  GLN A 150     -15.315  -2.554 -25.370  1.00 67.57           H
ATOM   2135  CG  GLN A 150     -15.606  -4.073 -23.866  1.00 67.57           C
ATOM   2136 1HG  GLN A 150     -16.199  -4.772 -24.456  1.00 67.57           H
ATOM   2137 2HG  GLN A 150     -14.991  -4.668 -23.191  1.00 67.57           H
ATOM   2138  CD  GLN A 150     -16.533  -3.167 -23.054  1.00 67.57           C
ATOM   2139  OE1 GLN A 150     -16.479  -1.950 -23.133  1.00 67.57           O
ATOM   2140  NE2 GLN A 150     -17.385  -3.825 -22.273  1.00 67.57           N
ATOM   2141 1HE2 GLN A 150     -17.377  -4.824 -22.255  1.00 67.57           H
ATOM   2142 2HE2 GLN A 150     -18.033  -3.319 -21.703  1.00 67.57           H
ATOM   2143  HN  GLN A 150     -12.436  -4.724 -24.392  1.00 67.57           H
ATOM   2144  N   ALA A 151     -12.059  -4.018 -27.265  1.00 67.67           N
ATOM   2145  CA  ALA A 151     -10.985  -3.336 -27.968  1.00 67.67           C
ATOM   2146  C   ALA A 151     -11.584  -2.382 -29.003  1.00 67.67           C
ATOM   2147  O   ALA A 151     -11.112  -1.257 -29.162  1.00 67.67           O
ATOM   2148  HA  ALA A 151     -10.423  -2.758 -27.235  1.00 67.67           H
ATOM   2149  CB  ALA A 151     -10.052  -4.371 -28.600  1.00 67.67           C
ATOM   2150 1HB  ALA A 151      -9.630  -5.004 -27.820  1.00 67.67           H
ATOM   2151 2HB  ALA A 151     -10.614  -4.985 -29.304  1.00 67.67           H
ATOM   2152 3HB  ALA A 151      -9.247  -3.859 -29.128  1.00 67.67           H
ATOM   2153  HN  ALA A 151     -12.002  -5.016 -27.272  1.00 67.67           H
ATOM   2154  N   MET A 152     -12.616  -2.865 -29.680  1.00 57.23           N
ATOM   2155  CA  MET A 152     -13.205  -2.120 -30.778  1.00 57.23           C
ATOM   2156  C   MET A 152     -13.776  -0.786 -30.292  1.00 57.23           C
ATOM   2157  O   MET A 152     -13.533   0.255 -30.899  1.00 57.23           O
ATOM   2158  HA  MET A 152     -12.392  -1.940 -31.481  1.00 57.23           H
ATOM   2159  CB  MET A 152     -14.320  -2.950 -31.418  1.00 57.23           C
ATOM   2160 1HB  MET A 152     -14.919  -3.422 -30.640  1.00 57.23           H
ATOM   2161 2HB  MET A 152     -14.987  -2.297 -31.982  1.00 57.23           H
ATOM   2162  CG  MET A 152     -13.743  -4.021 -32.346  1.00 57.23           C
ATOM   2163 1HG  MET A 152     -12.753  -3.720 -32.691  1.00 57.23           H
ATOM   2164 2HG  MET A 152     -13.620  -4.957 -31.801  1.00 57.23           H
ATOM   2165  SD  MET A 152     -14.826  -4.267 -33.743  1.00 57.23           S
ATOM   2166  CE  MET A 152     -15.989  -5.421 -33.035  1.00 57.23           C
ATOM   2167 1HE  MET A 152     -15.461  -6.321 -32.719  1.00 57.23           H
ATOM   2168 2HE  MET A 152     -16.475  -4.964 -32.172  1.00 57.23           H
ATOM   2169 3HE  MET A 152     -16.740  -5.683 -33.779  1.00 57.23           H
ATOM   2170  HN  MET A 152     -13.046  -3.748 -29.488  1.00 57.23           H
ATOM   2171  N   ARG A 153     -14.525  -0.862 -29.201  1.00 55.72           N
ATOM   2172  CA  ARG A 153     -15.172   0.318 -28.655  1.00 55.72           C
ATOM   2173  C   ARG A 153     -14.136   1.243 -28.012  1.00 55.72           C
ATOM   2174  O   ARG A 153     -14.349   2.450 -27.920  1.00 55.72           O
ATOM   2175  HA  ARG A 153     -15.648   0.797 -29.511  1.00 55.72           H
ATOM   2176  CB  ARG A 153     -16.222  -0.064 -27.609  1.00 55.72           C
ATOM   2177 1HB  ARG A 153     -15.809  -0.809 -26.930  1.00 55.72           H
ATOM   2178 2HB  ARG A 153     -16.476   0.809 -27.008  1.00 55.72           H
ATOM   2179  CG  ARG A 153     -17.484  -0.616 -28.276  1.00 55.72           C
ATOM   2180 1HG  ARG A 153     -17.822   0.072 -29.050  1.00 55.72           H
ATOM   2181 2HG  ARG A 153     -17.255  -1.562 -28.768  1.00 55.72           H
ATOM   2182  CD  ARG A 153     -18.599  -0.826 -27.249  1.00 55.72           C
ATOM   2183 1HD  ARG A 153     -18.292  -1.567 -26.512  1.00 55.72           H
ATOM   2184 2HD  ARG A 153     -18.786   0.103 -26.709  1.00 55.72           H
ATOM   2185  NE  ARG A 153     -19.835  -1.272 -27.930  1.00 55.72           N
ATOM   2186  HE  ARG A 153     -19.818  -1.357 -28.926  1.00 55.72           H
ATOM   2187  CZ  ARG A 153     -20.977  -1.570 -27.294  1.00 55.72           C
ATOM   2188  NH1 ARG A 153     -21.057  -1.475 -25.960  1.00 55.72           N
ATOM   2189 1HH1 ARG A 153     -20.262  -1.179 -25.431  1.00 55.72           H
ATOM   2190 2HH1 ARG A 153     -21.913  -1.699 -25.493  1.00 55.72           H
ATOM   2191  NH2 ARG A 153     -22.036  -1.965 -28.013  1.00 55.72           N
ATOM   2192 1HH2 ARG A 153     -22.896  -2.191 -27.554  1.00 55.72           H
ATOM   2193 2HH2 ARG A 153     -21.968  -2.034 -29.008  1.00 55.72           H
ATOM   2194  HN  ARG A 153     -14.691  -1.708 -28.695  1.00 55.72           H
ATOM   2195  N   ALA A 154     -13.036   0.639 -27.585  1.00 60.78           N
ATOM   2196  CA  ALA A 154     -12.040   1.360 -26.811  1.00 60.78           C
ATOM   2197  C   ALA A 154     -11.306   2.345 -27.724  1.00 60.78           C
ATOM   2198  O   ALA A 154     -10.809   3.372 -27.264  1.00 60.78           O
ATOM   2199  HA  ALA A 154     -12.563   1.919 -26.035  1.00 60.78           H
ATOM   2200  CB  ALA A 154     -11.089   0.363 -26.147  1.00 60.78           C
ATOM   2201 1HB  ALA A 154     -11.656  -0.294 -25.487  1.00 60.78           H
ATOM   2202 2HB  ALA A 154     -10.593  -0.232 -26.913  1.00 60.78           H
ATOM   2203 3HB  ALA A 154     -10.342   0.904 -25.566  1.00 60.78           H
ATOM   2204  HN  ALA A 154     -12.822  -0.322 -27.759  1.00 60.78           H
ATOM   2205  N   HIS A 155     -11.262   1.998 -29.002  1.00 56.60           N
ATOM   2206  CA  HIS A 155     -10.438   2.730 -29.949  1.00 56.60           C
ATOM   2207  C   HIS A 155     -11.095   4.074 -30.269  1.00 56.60           C
ATOM   2208  O   HIS A 155     -10.416   5.097 -30.352  1.00 56.60           O
ATOM   2209  HA  HIS A 155      -9.482   2.911 -29.457  1.00 56.60           H
ATOM   2210  CB  HIS A 155     -10.168   1.890 -31.198  1.00 56.60           C
ATOM   2211 1HB  HIS A 155     -10.008   0.854 -30.899  1.00 56.60           H
ATOM   2212 2HB  HIS A 155     -11.055   1.905 -31.832  1.00 56.60           H
ATOM   2213  CG  HIS A 155      -8.981   2.355 -32.007  1.00 56.60           C
ATOM   2214  ND1 HIS A 155      -8.981   3.537 -32.727  1.00 56.60           N
ATOM   2215  HD1 HIS A 155      -9.740   4.186 -32.786  1.00 56.60           H
ATOM   2216  CD2 HIS A 155      -7.757   1.786 -32.201  1.00 56.60           C
ATOM   2217  HD2 HIS A 155      -7.418   0.841 -31.776  1.00 56.60           H
ATOM   2218  CE1 HIS A 155      -7.805   3.663 -33.324  1.00 56.60           C
ATOM   2219  HE1 HIS A 155      -7.497   4.490 -33.964  1.00 56.60           H
ATOM   2220  NE2 HIS A 155      -7.048   2.577 -32.998  1.00 56.60           N
ATOM   2221  HN  HIS A 155     -11.775   1.233 -29.392  1.00 56.60           H
ATOM   2222  N   THR A 156     -12.408   4.029 -30.439  1.00 62.83           N
ATOM   2223  CA  THR A 156     -13.144   5.196 -30.894  1.00 62.83           C
ATOM   2224  C   THR A 156     -13.178   6.265 -29.800  1.00 62.83           C
ATOM   2225  O   THR A 156     -13.267   7.457 -30.094  1.00 62.83           O
ATOM   2226  HA  THR A 156     -12.615   5.626 -31.745  1.00 62.83           H
ATOM   2227  CB  THR A 156     -14.535   4.735 -31.337  1.00 62.83           C
ATOM   2228  HB  THR A 156     -15.232   5.572 -31.361  1.00 62.83           H
ATOM   2229  OG1 THR A 156     -14.860   3.690 -30.425  1.00 62.83           O
ATOM   2230  HG1 THR A 156     -15.817   3.423 -30.538  1.00 62.83           H
ATOM   2231  CG2 THR A 156     -14.516   4.046 -32.703  1.00 62.83           C
ATOM   2232 1HG2 THR A 156     -13.870   3.169 -32.658  1.00 62.83           H
ATOM   2233 2HG2 THR A 156     -14.137   4.739 -33.454  1.00 62.83           H
ATOM   2234 3HG2 THR A 156     -15.527   3.739 -32.969  1.00 62.83           H
ATOM   2235  HN  THR A 156     -12.966   3.216 -30.272  1.00 62.83           H
ATOM   2236  N   TRP A 157     -13.106   5.802 -28.561  1.00 57.49           N
ATOM   2237  CA  TRP A 157     -13.351   6.669 -27.422  1.00 57.49           C
ATOM   2238  C   TRP A 157     -12.004   6.981 -26.766  1.00 57.49           C
ATOM   2239  O   TRP A 157     -11.939   7.237 -25.565  1.00 57.49           O
ATOM   2240  HA  TRP A 157     -13.806   7.587 -27.794  1.00 57.49           H
ATOM   2241  CB  TRP A 157     -14.354   6.035 -26.456  1.00 57.49           C
ATOM   2242 1HB  TRP A 157     -13.996   5.045 -26.175  1.00 57.49           H
ATOM   2243 2HB  TRP A 157     -14.391   6.631 -25.544  1.00 57.49           H
ATOM   2244  CG  TRP A 157     -15.769   5.908 -27.022  1.00 57.49           C
ATOM   2245  CD1 TRP A 157     -16.180   5.160 -28.056  1.00 57.49           C
ATOM   2246  HD1 TRP A 157     -15.526   4.520 -28.648  1.00 57.49           H
ATOM   2247  CD2 TRP A 157     -16.951   6.582 -26.542  1.00 57.49           C
ATOM   2248  NE1 TRP A 157     -17.535   5.302 -28.276  1.00 57.49           N
ATOM   2249  HE1 TRP A 157     -18.070   4.847 -28.987  1.00 57.49           H
ATOM   2250  CE2 TRP A 157     -18.019   6.194 -27.326  1.00 57.49           C
ATOM   2251  CE3 TRP A 157     -17.113   7.489 -25.480  1.00 57.49           C
ATOM   2252  HE3 TRP A 157     -16.287   7.810 -24.847  1.00 57.49           H
ATOM   2253  CZ2 TRP A 157     -19.323   6.664 -27.131  1.00 57.49           C
ATOM   2254  HZ2 TRP A 157     -20.150   6.342 -27.765  1.00 57.49           H
ATOM   2255  CZ3 TRP A 157     -18.423   7.949 -25.299  1.00 57.49           C
ATOM   2256  HZ3 TRP A 157     -18.605   8.655 -24.489  1.00 57.49           H
ATOM   2257  CH2 TRP A 157     -19.509   7.569 -26.079  1.00 57.49           C
ATOM   2258  HH2 TRP A 157     -20.500   7.973 -25.873  1.00 57.49           H
ATOM   2259  HN  TRP A 157     -12.885   4.854 -28.331  1.00 57.49           H
ATOM   2260  N   ARG A 158     -10.963   6.949 -27.584  1.00 59.03           N
ATOM   2261  CA  ARG A 158      -9.606   7.038 -27.072  1.00 59.03           C
ATOM   2262  C   ARG A 158      -9.426   8.326 -26.266  1.00 59.03           C
ATOM   2263  O   ARG A 158      -8.865   8.304 -25.171  1.00 59.03           O
ATOM   2264  HA  ARG A 158      -9.489   6.159 -26.439  1.00 59.03           H
ATOM   2265  CB  ARG A 158      -8.584   7.011 -28.211  1.00 59.03           C
ATOM   2266 1HB  ARG A 158      -8.800   6.177 -28.878  1.00 59.03           H
ATOM   2267 2HB  ARG A 158      -8.670   7.923 -28.802  1.00 59.03           H
ATOM   2268  CG  ARG A 158      -7.160   6.881 -27.667  1.00 59.03           C
ATOM   2269 1HG  ARG A 158      -6.913   7.759 -27.070  1.00 59.03           H
ATOM   2270 2HG  ARG A 158      -7.098   6.017 -27.005  1.00 59.03           H
ATOM   2271  CD  ARG A 158      -6.150   6.731 -28.806  1.00 59.03           C
ATOM   2272 1HD  ARG A 158      -6.376   5.838 -29.389  1.00 59.03           H
ATOM   2273 2HD  ARG A 158      -6.225   7.581 -29.484  1.00 59.03           H
ATOM   2274  NE  ARG A 158      -4.778   6.642 -28.258  1.00 59.03           N
ATOM   2275  HE  ARG A 158      -4.656   6.782 -27.275  1.00 59.03           H
ATOM   2276  CZ  ARG A 158      -3.689   6.386 -28.995  1.00 59.03           C
ATOM   2277  NH1 ARG A 158      -3.793   6.191 -30.317  1.00 59.03           N
ATOM   2278 1HH1 ARG A 158      -4.689   6.235 -30.760  1.00 59.03           H
ATOM   2279 2HH1 ARG A 158      -2.976   6.000 -30.860  1.00 59.03           H
ATOM   2280  NH2 ARG A 158      -2.494   6.329 -28.392  1.00 59.03           N
ATOM   2281 1HH2 ARG A 158      -1.672   6.139 -28.928  1.00 59.03           H
ATOM   2282 2HH2 ARG A 158      -2.425   6.476 -27.405  1.00 59.03           H
ATOM   2283  HN  ARG A 158     -11.034   6.864 -28.578  1.00 59.03           H
ATOM   2284  N   GLU A 159      -9.914   9.417 -26.837  1.00 65.17           N
ATOM   2285  CA  GLU A 159      -9.748  10.722 -26.221  1.00 65.17           C
ATOM   2286  C   GLU A 159     -10.560  10.805 -24.927  1.00 65.17           C
ATOM   2287  O   GLU A 159     -10.058  11.265 -23.903  1.00 65.17           O
ATOM   2288  HA  GLU A 159      -8.685  10.804 -25.996  1.00 65.17           H
ATOM   2289  CB  GLU A 159     -10.143  11.840 -27.189  1.00 65.17           C
ATOM   2290 1HB  GLU A 159     -11.099  11.602 -27.654  1.00 65.17           H
ATOM   2291 2HB  GLU A 159     -10.144  12.796 -26.665  1.00 65.17           H
ATOM   2292  CG  GLU A 159      -9.122  11.970 -28.321  1.00 65.17           C
ATOM   2293 1HG  GLU A 159      -8.115  12.000 -27.906  1.00 65.17           H
ATOM   2294 2HG  GLU A 159      -9.176  11.093 -28.966  1.00 65.17           H
ATOM   2295  CD  GLU A 159      -9.377  13.233 -29.146  1.00 65.17           C
ATOM   2296  OE1 GLU A 159      -8.427  13.660 -29.838  1.00 65.17           O
ATOM   2297  OE2 GLU A 159     -10.515  13.743 -29.067  1.00 65.17           O
ATOM   2298  HN  GLU A 159     -10.413   9.419 -27.704  1.00 65.17           H
ATOM   2299  N   LYS A 160     -11.803  10.353 -25.016  1.00 69.30           N
ATOM   2300  CA  LYS A 160     -12.698  10.395 -23.872  1.00 69.30           C
ATOM   2301  C   LYS A 160     -12.102   9.566 -22.733  1.00 69.30           C
ATOM   2302  O   LYS A 160     -12.217   9.936 -21.565  1.00 69.30           O
ATOM   2303  HA  LYS A 160     -12.763  11.433 -23.546  1.00 69.30           H
ATOM   2304  CB  LYS A 160     -14.107   9.960 -24.279  1.00 69.30           C
ATOM   2305 1HB  LYS A 160     -14.062   8.997 -24.789  1.00 69.30           H
ATOM   2306 2HB  LYS A 160     -14.719   9.819 -23.388  1.00 69.30           H
ATOM   2307  CG  LYS A 160     -14.759  10.998 -25.194  1.00 69.30           C
ATOM   2308 1HG  LYS A 160     -14.591  11.998 -24.794  1.00 69.30           H
ATOM   2309 2HG  LYS A 160     -14.292  10.965 -26.178  1.00 69.30           H
ATOM   2310  CD  LYS A 160     -16.262  10.743 -25.328  1.00 69.30           C
ATOM   2311 1HD  LYS A 160     -16.433   9.721 -25.664  1.00 69.30           H
ATOM   2312 2HD  LYS A 160     -16.740  10.842 -24.353  1.00 69.30           H
ATOM   2313  CE  LYS A 160     -16.898  11.724 -26.316  1.00 69.30           C
ATOM   2314 1HE  LYS A 160     -16.760  12.746 -25.963  1.00 69.30           H
ATOM   2315 2HE  LYS A 160     -16.399  11.650 -27.282  1.00 69.30           H
ATOM   2316  NZ  LYS A 160     -18.342  11.437 -26.473  1.00 69.30           N
ATOM   2317 1HZ  LYS A 160     -18.758  12.129 -27.086  1.00 69.30           H
ATOM   2318 2HZ  LYS A 160     -18.461  10.514 -26.875  1.00 69.30           H
ATOM   2319 3HZ  LYS A 160     -18.794  11.473 -25.567  1.00 69.30           H
ATOM   2320  HN  LYS A 160     -12.198   9.964 -25.848  1.00 69.30           H
ATOM   2321  N   ARG A 161     -11.480   8.459 -23.112  1.00 67.80           N
ATOM   2322  CA  ARG A 161     -10.874   7.569 -22.136  1.00 67.80           C
ATOM   2323  C   ARG A 161      -9.780   8.302 -21.357  1.00 67.80           C
ATOM   2324  O   ARG A 161      -9.594   8.062 -20.165  1.00 67.80           O
ATOM   2325  HA  ARG A 161     -11.694   7.277 -21.479  1.00 67.80           H
ATOM   2326  CB  ARG A 161     -10.271   6.337 -22.813  1.00 67.80           C
ATOM   2327 1HB  ARG A 161      -9.715   6.641 -23.700  1.00 67.80           H
ATOM   2328 2HB  ARG A 161      -9.560   5.859 -22.140  1.00 67.80           H
ATOM   2329  CG  ARG A 161     -11.362   5.338 -23.205  1.00 67.80           C
ATOM   2330 1HG  ARG A 161     -11.927   5.046 -22.321  1.00 67.80           H
ATOM   2331 2HG  ARG A 161     -12.064   5.812 -23.891  1.00 67.80           H
ATOM   2332  CD  ARG A 161     -10.757   4.096 -23.863  1.00 67.80           C
ATOM   2333 1HD  ARG A 161     -11.545   3.490 -24.308  1.00 67.80           H
ATOM   2334 2HD  ARG A 161     -10.088   4.392 -24.671  1.00 67.80           H
ATOM   2335  NE  ARG A 161     -10.015   3.302 -22.859  1.00 67.80           N
ATOM   2336  HE  ARG A 161     -10.171   3.506 -21.892  1.00 67.80           H
ATOM   2337  CZ  ARG A 161      -9.148   2.327 -23.163  1.00 67.80           C
ATOM   2338  NH1 ARG A 161      -8.900   2.012 -24.442  1.00 67.80           N
ATOM   2339 1HH1 ARG A 161      -9.364   2.506 -25.177  1.00 67.80           H
ATOM   2340 2HH1 ARG A 161      -8.252   1.283 -24.661  1.00 67.80           H
ATOM   2341  NH2 ARG A 161      -8.531   1.672 -22.170  1.00 67.80           N
ATOM   2342 1HH2 ARG A 161      -7.881   0.942 -22.380  1.00 67.80           H
ATOM   2343 2HH2 ARG A 161      -8.722   1.913 -21.218  1.00 67.80           H
ATOM   2344  HN  ARG A 161     -11.386   8.169 -24.064  1.00 67.80           H
ATOM   2345  N   LEU A 162      -9.083   9.181 -22.063  1.00 78.69           N
ATOM   2346  CA  LEU A 162      -8.002   9.939 -21.456  1.00 78.69           C
ATOM   2347  C   LEU A 162      -8.584  10.929 -20.446  1.00 78.69           C
ATOM   2348  O   LEU A 162      -8.010  11.143 -19.379  1.00 78.69           O
ATOM   2349  HA  LEU A 162      -7.367   9.233 -20.921  1.00 78.69           H
ATOM   2350  CB  LEU A 162      -7.138  10.597 -22.535  1.00 78.69           C
ATOM   2351 1HB  LEU A 162      -6.846   9.832 -23.254  1.00 78.69           H
ATOM   2352 2HB  LEU A 162      -7.751  11.322 -23.071  1.00 78.69           H
ATOM   2353  CG  LEU A 162      -5.874  11.305 -22.042  1.00 78.69           C
ATOM   2354  HG  LEU A 162      -6.157  11.993 -21.245  1.00 78.69           H
ATOM   2355  CD1 LEU A 162      -4.883  10.304 -21.445  1.00 78.69           C
ATOM   2356 1HD1 LEU A 162      -5.347   9.791 -20.603  1.00 78.69           H
ATOM   2357 2HD1 LEU A 162      -4.602   9.574 -22.204  1.00 78.69           H
ATOM   2358 3HD1 LEU A 162      -3.994  10.833 -21.103  1.00 78.69           H
ATOM   2359  CD2 LEU A 162      -5.244  12.140 -23.158  1.00 78.69           C
ATOM   2360 1HD2 LEU A 162      -4.978  11.491 -23.992  1.00 78.69           H
ATOM   2361 2HD2 LEU A 162      -5.957  12.892 -23.496  1.00 78.69           H
ATOM   2362 3HD2 LEU A 162      -4.347  12.632 -22.781  1.00 78.69           H
ATOM   2363  HN  LEU A 162      -9.246   9.377 -23.030  1.00 78.69           H
ATOM   2364  N   LEU A 163      -9.717  11.508 -20.818  1.00 81.93           N
ATOM   2365  CA  LEU A 163     -10.393  12.456 -19.948  1.00 81.93           C
ATOM   2366  C   LEU A 163     -10.857  11.736 -18.680  1.00 81.93           C
ATOM   2367  O   LEU A 163     -10.608  12.205 -17.570  1.00 81.93           O
ATOM   2368  HA  LEU A 163      -9.667  13.218 -19.667  1.00 81.93           H
ATOM   2369  CB  LEU A 163     -11.522  13.162 -20.702  1.00 81.93           C
ATOM   2370 1HB  LEU A 163     -11.105  13.612 -21.603  1.00 81.93           H
ATOM   2371 2HB  LEU A 163     -12.243  12.411 -21.025  1.00 81.93           H
ATOM   2372  CG  LEU A 163     -12.272  14.246 -19.924  1.00 81.93           C
ATOM   2373  HG  LEU A 163     -12.629  13.811 -18.990  1.00 81.93           H
ATOM   2374  CD1 LEU A 163     -11.339  15.402 -19.557  1.00 81.93           C
ATOM   2375 1HD1 LEU A 163     -10.524  15.028 -18.938  1.00 81.93           H
ATOM   2376 2HD1 LEU A 163     -10.932  15.843 -20.467  1.00 81.93           H
ATOM   2377 3HD1 LEU A 163     -11.897  16.158 -19.005  1.00 81.93           H
ATOM   2378  CD2 LEU A 163     -13.501  14.725 -20.699  1.00 81.93           C
ATOM   2379 1HD2 LEU A 163     -13.189  15.137 -21.658  1.00 81.93           H
ATOM   2380 2HD2 LEU A 163     -14.176  13.885 -20.866  1.00 81.93           H
ATOM   2381 3HD2 LEU A 163     -14.016  15.495 -20.123  1.00 81.93           H
ATOM   2382  HN  LEU A 163     -10.170  11.340 -21.693  1.00 81.93           H
ATOM   2383  N   TYR A 164     -11.522  10.609 -18.887  1.00 75.01           N
ATOM   2384  CA  TYR A 164     -12.032   9.826 -17.774  1.00 75.01           C
ATOM   2385  C   TYR A 164     -10.894   9.362 -16.863  1.00 75.01           C
ATOM   2386  O   TYR A 164     -11.062   9.277 -15.648  1.00 75.01           O
ATOM   2387  HA  TYR A 164     -12.711  10.458 -17.201  1.00 75.01           H
ATOM   2388  CB  TYR A 164     -12.705   8.600 -18.394  1.00 75.01           C
ATOM   2389 1HB  TYR A 164     -12.038   8.172 -19.142  1.00 75.01           H
ATOM   2390 2HB  TYR A 164     -12.844   7.844 -17.621  1.00 75.01           H
ATOM   2391  CG  TYR A 164     -14.057   8.896 -19.047  1.00 75.01           C
ATOM   2392  CD1 TYR A 164     -15.023   9.590 -18.348  1.00 75.01           C
ATOM   2393  HD1 TYR A 164     -14.823   9.927 -17.331  1.00 75.01           H
ATOM   2394  CD2 TYR A 164     -14.309   8.468 -20.335  1.00 75.01           C
ATOM   2395  HD2 TYR A 164     -13.546   7.920 -20.887  1.00 75.01           H
ATOM   2396  CE1 TYR A 164     -16.295   9.868 -18.963  1.00 75.01           C
ATOM   2397  HE1 TYR A 164     -17.068  10.415 -18.422  1.00 75.01           H
ATOM   2398  CE2 TYR A 164     -15.581   8.746 -20.949  1.00 75.01           C
ATOM   2399  HE2 TYR A 164     -15.794   8.414 -21.965  1.00 75.01           H
ATOM   2400  CZ  TYR A 164     -16.512   9.432 -20.233  1.00 75.01           C
ATOM   2401  OH  TYR A 164     -17.713   9.695 -20.813  1.00 75.01           O
ATOM   2402  HH  TYR A 164     -18.300  10.194 -20.175  1.00 75.01           H
ATOM   2403  HN  TYR A 164     -11.714  10.231 -19.792  1.00 75.01           H
ATOM   2404  N   SER A 165      -9.760   9.074 -17.486  1.00 85.71           N
ATOM   2405  CA  SER A 165      -8.598   8.608 -16.748  1.00 85.71           C
ATOM   2406  C   SER A 165      -8.136   9.686 -15.765  1.00 85.71           C
ATOM   2407  O   SER A 165      -7.687   9.374 -14.663  1.00 85.71           O
ATOM   2408  HA  SER A 165      -8.934   7.720 -16.213  1.00 85.71           H
ATOM   2409  CB  SER A 165      -7.458   8.231 -17.696  1.00 85.71           C
ATOM   2410 1HB  SER A 165      -6.710   7.654 -17.153  1.00 85.71           H
ATOM   2411 2HB  SER A 165      -7.843   7.588 -18.488  1.00 85.71           H
ATOM   2412  OG  SER A 165      -6.843   9.379 -18.275  1.00 85.71           O
ATOM   2413  HG  SER A 165      -7.541  10.049 -18.529  1.00 85.71           H
ATOM   2414  HN  SER A 165      -9.629   9.155 -18.474  1.00 85.71           H
ATOM   2415  N   LYS A 166      -8.262  10.931 -16.198  1.00 82.93           N
ATOM   2416  CA  LYS A 166      -7.905  12.058 -15.353  1.00 82.93           C
ATOM   2417  C   LYS A 166      -8.866  12.122 -14.164  1.00 82.93           C
ATOM   2418  O   LYS A 166      -8.434  12.251 -13.019  1.00 82.93           O
ATOM   2419  HA  LYS A 166      -6.899  11.877 -14.975  1.00 82.93           H
ATOM   2420  CB  LYS A 166      -7.855  13.348 -16.173  1.00 82.93           C
ATOM   2421 1HB  LYS A 166      -8.776  13.455 -16.747  1.00 82.93           H
ATOM   2422 2HB  LYS A 166      -7.796  14.207 -15.504  1.00 82.93           H
ATOM   2423  CG  LYS A 166      -6.654  13.349 -17.121  1.00 82.93           C
ATOM   2424 1HG  LYS A 166      -5.734  13.234 -16.548  1.00 82.93           H
ATOM   2425 2HG  LYS A 166      -6.718  12.496 -17.796  1.00 82.93           H
ATOM   2426  CD  LYS A 166      -6.596  14.646 -17.932  1.00 82.93           C
ATOM   2427 1HD  LYS A 166      -7.506  14.750 -18.522  1.00 82.93           H
ATOM   2428 2HD  LYS A 166      -6.555  15.500 -17.256  1.00 82.93           H
ATOM   2429  CE  LYS A 166      -5.377  14.660 -18.856  1.00 82.93           C
ATOM   2430 1HE  LYS A 166      -4.471  14.488 -18.275  1.00 82.93           H
ATOM   2431 2HE  LYS A 166      -5.452  13.848 -19.579  1.00 82.93           H
ATOM   2432  NZ  LYS A 166      -5.280  15.956 -19.565  1.00 82.93           N
ATOM   2433 1HZ  LYS A 166      -4.476  15.944 -20.182  1.00 82.93           H
ATOM   2434 2HZ  LYS A 166      -6.122  16.107 -20.110  1.00 82.93           H
ATOM   2435 3HZ  LYS A 166      -5.176  16.704 -18.889  1.00 82.93           H
ATOM   2436  HN  LYS A 166      -8.600  11.175 -17.107  1.00 82.93           H
ATOM   2437  N   MET A 167     -10.150  12.028 -14.476  1.00 84.50           N
ATOM   2438  CA  MET A 167     -11.177  12.112 -13.451  1.00 84.50           C
ATOM   2439  C   MET A 167     -11.018  10.992 -12.422  1.00 84.50           C
ATOM   2440  O   MET A 167     -11.099  11.234 -11.218  1.00 84.50           O
ATOM   2441  HA  MET A 167     -11.033  13.080 -12.970  1.00 84.50           H
ATOM   2442  CB  MET A 167     -12.558  12.015 -14.103  1.00 84.50           C
ATOM   2443 1HB  MET A 167     -12.601  11.131 -14.740  1.00 84.50           H
ATOM   2444 2HB  MET A 167     -13.319  11.891 -13.333  1.00 84.50           H
ATOM   2445  CG  MET A 167     -12.862  13.263 -14.933  1.00 84.50           C
ATOM   2446 1HG  MET A 167     -12.828  14.149 -14.298  1.00 84.50           H
ATOM   2447 2HG  MET A 167     -12.101  13.393 -15.702  1.00 84.50           H
ATOM   2448  SD  MET A 167     -14.473  13.117 -15.688  1.00 84.50           S
ATOM   2449  CE  MET A 167     -14.665  14.771 -16.331  1.00 84.50           C
ATOM   2450 1HE  MET A 167     -14.625  15.487 -15.510  1.00 84.50           H
ATOM   2451 2HE  MET A 167     -13.863  14.982 -17.037  1.00 84.50           H
ATOM   2452 3HE  MET A 167     -15.627  14.854 -16.838  1.00 84.50           H
ATOM   2453  HN  MET A 167     -10.491  11.897 -15.406  1.00 84.50           H
ATOM   2454  N   VAL A 168     -10.794   9.790 -12.932  1.00 91.92           N
ATOM   2455  CA  VAL A 168     -10.679   8.623 -12.075  1.00 91.92           C
ATOM   2456  C   VAL A 168      -9.497   8.809 -11.122  1.00 91.92           C
ATOM   2457  O   VAL A 168      -9.599   8.509  -9.933  1.00 91.92           O
ATOM   2458  HA  VAL A 168     -11.595   8.553 -11.488  1.00 91.92           H
ATOM   2459  CB  VAL A 168     -10.565   7.357 -12.927  1.00 91.92           C
ATOM   2460  HB  VAL A 168      -9.762   7.509 -13.648  1.00 91.92           H
ATOM   2461  CG1 VAL A 168     -10.200   6.147 -12.065  1.00 91.92           C
ATOM   2462 1HG1 VAL A 168      -9.243   6.325 -11.575  1.00 91.92           H
ATOM   2463 2HG1 VAL A 168     -10.971   5.992 -11.311  1.00 91.92           H
ATOM   2464 3HG1 VAL A 168     -10.126   5.261 -12.696  1.00 91.92           H
ATOM   2465  CG2 VAL A 168     -11.856   7.104 -13.708  1.00 91.92           C
ATOM   2466 1HG2 VAL A 168     -12.685   6.983 -13.011  1.00 91.92           H
ATOM   2467 2HG2 VAL A 168     -12.055   7.951 -14.365  1.00 91.92           H
ATOM   2468 3HG2 VAL A 168     -11.748   6.199 -14.305  1.00 91.92           H
ATOM   2469  HN  VAL A 168     -10.692   9.608 -13.910  1.00 91.92           H
ATOM   2470  N   CYS A 169      -8.401   9.305 -11.678  1.00 93.36           N
ATOM   2471  CA  CYS A 169      -7.201   9.534 -10.893  1.00 93.36           C
ATOM   2472  C   CYS A 169      -7.541  10.517  -9.771  1.00 93.36           C
ATOM   2473  O   CYS A 169      -7.202  10.282  -8.612  1.00 93.36           O
ATOM   2474  HA  CYS A 169      -6.904   8.568 -10.485  1.00 93.36           H
ATOM   2475  CB  CYS A 169      -6.045  10.037 -11.760  1.00 93.36           C
ATOM   2476 1HB  CYS A 169      -6.383  10.859 -12.391  1.00 93.36           H
ATOM   2477 2HB  CYS A 169      -5.247  10.427 -11.127  1.00 93.36           H
ATOM   2478  SG  CYS A 169      -5.405   8.674 -12.801  1.00 93.36           S
ATOM   2479  HG  CYS A 169      -6.385   8.714 -13.700  1.00 93.36           H
ATOM   2480  HN  CYS A 169      -8.326   9.548 -12.646  1.00 93.36           H
ATOM   2481  N   PHE A 170      -8.207  11.596 -10.154  1.00 92.94           N
ATOM   2482  CA  PHE A 170      -8.570  12.630  -9.200  1.00 92.94           C
ATOM   2483  C   PHE A 170      -9.447  12.062  -8.082  1.00 92.94           C
ATOM   2484  O   PHE A 170      -9.214  12.335  -6.906  1.00 92.94           O
ATOM   2485  HA  PHE A 170      -7.644  13.015  -8.772  1.00 92.94           H
ATOM   2486  CB  PHE A 170      -9.364  13.688  -9.967  1.00 92.94           C
ATOM   2487 1HB  PHE A 170      -8.761  14.047 -10.801  1.00 92.94           H
ATOM   2488 2HB  PHE A 170     -10.253  13.223 -10.394  1.00 92.94           H
ATOM   2489  CG  PHE A 170      -9.793  14.885  -9.115  1.00 92.94           C
ATOM   2490  CD1 PHE A 170     -11.074  14.977  -8.668  1.00 92.94           C
ATOM   2491  HD1 PHE A 170     -11.795  14.199  -8.917  1.00 92.94           H
ATOM   2492  CD2 PHE A 170      -8.892  15.855  -8.804  1.00 92.94           C
ATOM   2493  HD2 PHE A 170      -7.866  15.781  -9.162  1.00 92.94           H
ATOM   2494  CE1 PHE A 170     -11.472  16.087  -7.877  1.00 92.94           C
ATOM   2495  HE1 PHE A 170     -12.498  16.161  -7.519  1.00 92.94           H
ATOM   2496  CE2 PHE A 170      -9.290  16.966  -8.013  1.00 92.94           C
ATOM   2497  HE2 PHE A 170      -8.569  17.744  -7.764  1.00 92.94           H
ATOM   2498  CZ  PHE A 170     -10.571  17.058  -7.566  1.00 92.94           C
ATOM   2499  HZ  PHE A 170     -10.876  17.910  -6.959  1.00 92.94           H
ATOM   2500  HN  PHE A 170      -8.497  11.769 -11.095  1.00 92.94           H
ATOM   2501  N   THR A 171     -10.437  11.282  -8.490  1.00 92.38           N
ATOM   2502  CA  THR A 171     -11.358  10.683  -7.539  1.00 92.38           C
ATOM   2503  C   THR A 171     -10.599   9.806  -6.541  1.00 92.38           C
ATOM   2504  O   THR A 171     -10.922   9.787  -5.355  1.00 92.38           O
ATOM   2505  HA  THR A 171     -11.830  11.483  -6.967  1.00 92.38           H
ATOM   2506  CB  THR A 171     -12.425   9.922  -8.328  1.00 92.38           C
ATOM   2507  HB  THR A 171     -11.997   9.049  -8.820  1.00 92.38           H
ATOM   2508  OG1 THR A 171     -12.982  10.906  -9.197  1.00 92.38           O
ATOM   2509  HG1 THR A 171     -12.500  10.900 -10.073  1.00 92.38           H
ATOM   2510  CG2 THR A 171     -13.603   9.489  -7.454  1.00 92.38           C
ATOM   2511 1HG2 THR A 171     -14.074  10.369  -7.016  1.00 92.38           H
ATOM   2512 2HG2 THR A 171     -13.244   8.835  -6.659  1.00 92.38           H
ATOM   2513 3HG2 THR A 171     -14.331   8.953  -8.063  1.00 92.38           H
ATOM   2514  HN  THR A 171     -10.615  11.058  -9.448  1.00 92.38           H
ATOM   2515  N   ILE A 172      -9.605   9.100  -7.060  1.00 93.01           N
ATOM   2516  CA  ILE A 172      -8.818   8.198  -6.236  1.00 93.01           C
ATOM   2517  C   ILE A 172      -8.078   9.006  -5.168  1.00 93.01           C
ATOM   2518  O   ILE A 172      -8.059   8.625  -3.998  1.00 93.01           O
ATOM   2519  HA  ILE A 172      -9.512   7.522  -5.738  1.00 93.01           H
ATOM   2520  CB  ILE A 172      -7.897   7.342  -7.107  1.00 93.01           C
ATOM   2521  HB  ILE A 172      -7.429   7.990  -7.849  1.00 93.01           H
ATOM   2522  CG1 ILE A 172      -8.695   6.283  -7.871  1.00 93.01           C
ATOM   2523 1HG1 ILE A 172      -9.048   5.519  -7.179  1.00 93.01           H
ATOM   2524 2HG1 ILE A 172      -9.577   6.740  -8.319  1.00 93.01           H
ATOM   2525  CG2 ILE A 172      -6.773   6.723  -6.274  1.00 93.01           C
ATOM   2526 1HG2 ILE A 172      -6.182   7.516  -5.815  1.00 93.01           H
ATOM   2527 2HG2 ILE A 172      -7.203   6.093  -5.495  1.00 93.01           H
ATOM   2528 3HG2 ILE A 172      -6.134   6.120  -6.918  1.00 93.01           H
ATOM   2529  CD1 ILE A 172      -7.840   5.635  -8.962  1.00 93.01           C
ATOM   2530 1HD1 ILE A 172      -7.509   6.398  -9.666  1.00 93.01           H
ATOM   2531 2HD1 ILE A 172      -6.971   5.158  -8.508  1.00 93.01           H
ATOM   2532 3HD1 ILE A 172      -8.431   4.886  -9.490  1.00 93.01           H
ATOM   2533  HN  ILE A 172      -9.336   9.137  -8.022  1.00 93.01           H
ATOM   2534  N   TRP A 173      -7.486  10.107  -5.608  1.00 91.69           N
ATOM   2535  CA  TRP A 173      -6.672  10.923  -4.724  1.00 91.69           C
ATOM   2536  C   TRP A 173      -7.581  11.489  -3.631  1.00 91.69           C
ATOM   2537  O   TRP A 173      -7.221  11.486  -2.455  1.00 91.69           O
ATOM   2538  HA  TRP A 173      -5.913  10.278  -4.280  1.00 91.69           H
ATOM   2539  CB  TRP A 173      -5.931  12.009  -5.507  1.00 91.69           C
ATOM   2540 1HB  TRP A 173      -6.620  12.461  -6.220  1.00 91.69           H
ATOM   2541 2HB  TRP A 173      -5.624  12.795  -4.817  1.00 91.69           H
ATOM   2542  CG  TRP A 173      -4.700  11.502  -6.260  1.00 91.69           C
ATOM   2543  CD1 TRP A 173      -4.524  11.407  -7.586  1.00 91.69           C
ATOM   2544  HD1 TRP A 173      -5.273  11.692  -8.325  1.00 91.69           H
ATOM   2545  CD2 TRP A 173      -3.471  11.023  -5.675  1.00 91.69           C
ATOM   2546  NE1 TRP A 173      -3.278  10.903  -7.896  1.00 91.69           N
ATOM   2547  HE1 TRP A 173      -2.917  10.741  -8.814  1.00 91.69           H
ATOM   2548  CE2 TRP A 173      -2.617  10.662  -6.697  1.00 91.69           C
ATOM   2549  CE3 TRP A 173      -3.093  10.898  -4.327  1.00 91.69           C
ATOM   2550  HE3 TRP A 173      -3.749  11.176  -3.502  1.00 91.69           H
ATOM   2551  CZ2 TRP A 173      -1.331  10.152  -6.478  1.00 91.69           C
ATOM   2552  HZ2 TRP A 173      -0.675   9.874  -7.303  1.00 91.69           H
ATOM   2553  CZ3 TRP A 173      -1.805  10.387  -4.124  1.00 91.69           C
ATOM   2554  HZ3 TRP A 173      -1.462  10.270  -3.097  1.00 91.69           H
ATOM   2555  CH2 TRP A 173      -0.934  10.019  -5.143  1.00 91.69           C
ATOM   2556  HH2 TRP A 173       0.055   9.629  -4.902  1.00 91.69           H
ATOM   2557  HN  TRP A 173      -7.556  10.441  -6.547  1.00 91.69           H
ATOM   2558  N   VAL A 174      -8.743  11.961  -4.059  1.00 94.95           N
ATOM   2559  CA  VAL A 174      -9.699  12.546  -3.135  1.00 94.95           C
ATOM   2560  C   VAL A 174     -10.125  11.490  -2.112  1.00 94.95           C
ATOM   2561  O   VAL A 174     -10.176  11.765  -0.915  1.00 94.95           O
ATOM   2562  HA  VAL A 174      -9.196  13.358  -2.611  1.00 94.95           H
ATOM   2563  CB  VAL A 174     -10.879  13.139  -3.908  1.00 94.95           C
ATOM   2564  HB  VAL A 174     -11.276  12.363  -4.561  1.00 94.95           H
ATOM   2565  CG1 VAL A 174     -11.997  13.570  -2.956  1.00 94.95           C
ATOM   2566 1HG1 VAL A 174     -12.348  12.705  -2.393  1.00 94.95           H
ATOM   2567 2HG1 VAL A 174     -11.617  14.323  -2.266  1.00 94.95           H
ATOM   2568 3HG1 VAL A 174     -12.823  13.988  -3.532  1.00 94.95           H
ATOM   2569  CG2 VAL A 174     -10.426  14.307  -4.786  1.00 94.95           C
ATOM   2570 1HG2 VAL A 174      -9.992  15.086  -4.160  1.00 94.95           H
ATOM   2571 2HG2 VAL A 174      -9.681  13.957  -5.501  1.00 94.95           H
ATOM   2572 3HG2 VAL A 174     -11.284  14.710  -5.325  1.00 94.95           H
ATOM   2573  HN  VAL A 174      -9.034  11.948  -5.016  1.00 94.95           H
ATOM   2574  N   LEU A 175     -10.420  10.303  -2.623  1.00 89.57           N
ATOM   2575  CA  LEU A 175     -10.900   9.223  -1.777  1.00 89.57           C
ATOM   2576  C   LEU A 175      -9.820   8.863  -0.756  1.00 89.57           C
ATOM   2577  O   LEU A 175     -10.107   8.720   0.432  1.00 89.57           O
ATOM   2578  HA  LEU A 175     -11.774   9.592  -1.240  1.00 89.57           H
ATOM   2579  CB  LEU A 175     -11.360   8.039  -2.630  1.00 89.57           C
ATOM   2580 1HB  LEU A 175     -12.136   8.387  -3.312  1.00 89.57           H
ATOM   2581 2HB  LEU A 175     -10.521   7.711  -3.244  1.00 89.57           H
ATOM   2582  CG  LEU A 175     -11.899   6.830  -1.864  1.00 89.57           C
ATOM   2583  HG  LEU A 175     -11.138   6.510  -1.151  1.00 89.57           H
ATOM   2584  CD1 LEU A 175     -13.145   7.202  -1.058  1.00 89.57           C
ATOM   2585 1HD1 LEU A 175     -12.895   7.986  -0.343  1.00 89.57           H
ATOM   2586 2HD1 LEU A 175     -13.921   7.561  -1.734  1.00 89.57           H
ATOM   2587 3HD1 LEU A 175     -13.507   6.324  -0.523  1.00 89.57           H
ATOM   2588  CD2 LEU A 175     -12.157   5.653  -2.807  1.00 89.57           C
ATOM   2589 1HD2 LEU A 175     -12.889   5.944  -3.560  1.00 89.57           H
ATOM   2590 2HD2 LEU A 175     -11.225   5.369  -3.297  1.00 89.57           H
ATOM   2591 3HD2 LEU A 175     -12.539   4.807  -2.236  1.00 89.57           H
ATOM   2592  HN  LEU A 175     -10.336  10.075  -3.593  1.00 89.57           H
ATOM   2593  N   ALA A 176      -8.600   8.725  -1.255  1.00 94.45           N
ATOM   2594  CA  ALA A 176      -7.491   8.305  -0.416  1.00 94.45           C
ATOM   2595  C   ALA A 176      -7.272   9.341   0.689  1.00 94.45           C
ATOM   2596  O   ALA A 176      -6.992   8.984   1.832  1.00 94.45           O
ATOM   2597  HA  ALA A 176      -7.762   7.352   0.040  1.00 94.45           H
ATOM   2598  CB  ALA A 176      -6.245   8.103  -1.280  1.00 94.45           C
ATOM   2599 1HB  ALA A 176      -6.443   7.337  -2.030  1.00 94.45           H
ATOM   2600 2HB  ALA A 176      -5.991   9.039  -1.776  1.00 94.45           H
ATOM   2601 3HB  ALA A 176      -5.413   7.788  -0.650  1.00 94.45           H
ATOM   2602  HN  ALA A 176      -8.366   8.895  -2.212  1.00 94.45           H
ATOM   2603  N   ALA A 177      -7.409  10.603   0.309  1.00 94.45           N
ATOM   2604  CA  ALA A 177      -7.201  11.693   1.246  1.00 94.45           C
ATOM   2605  C   ALA A 177      -8.213  11.579   2.388  1.00 94.45           C
ATOM   2606  O   ALA A 177      -7.852  11.704   3.557  1.00 94.45           O
ATOM   2607  HA  ALA A 177      -6.194  11.594   1.652  1.00 94.45           H
ATOM   2608  CB  ALA A 177      -7.304  13.029   0.506  1.00 94.45           C
ATOM   2609 1HB  ALA A 177      -6.545  13.071  -0.275  1.00 94.45           H
ATOM   2610 2HB  ALA A 177      -8.293  13.120   0.057  1.00 94.45           H
ATOM   2611 3HB  ALA A 177      -7.148  13.847   1.210  1.00 94.45           H
ATOM   2612  HN  ALA A 177      -7.657  10.884  -0.619  1.00 94.45           H
ATOM   2613  N   ALA A 178      -9.460  11.344   2.009  1.00 94.52           N
ATOM   2614  CA  ALA A 178     -10.537  11.269   2.982  1.00 94.52           C
ATOM   2615  C   ALA A 178     -10.277  10.099   3.934  1.00 94.52           C
ATOM   2616  O   ALA A 178     -10.580  10.183   5.123  1.00 94.52           O
ATOM   2617  HA  ALA A 178     -10.534  12.198   3.552  1.00 94.52           H
ATOM   2618  CB  ALA A 178     -11.876  11.142   2.253  1.00 94.52           C
ATOM   2619 1HB  ALA A 178     -12.025  12.011   1.613  1.00 94.52           H
ATOM   2620 2HB  ALA A 178     -11.874  10.238   1.644  1.00 94.52           H
ATOM   2621 3HB  ALA A 178     -12.683  11.086   2.984  1.00 94.52           H
ATOM   2622  HN  ALA A 178      -9.740  11.206   1.058  1.00 94.52           H
ATOM   2623  N   LEU A 179      -9.719   9.036   3.375  1.00 91.14           N
ATOM   2624  CA  LEU A 179      -9.484   7.824   4.141  1.00 91.14           C
ATOM   2625  C   LEU A 179      -8.305   8.046   5.090  1.00 91.14           C
ATOM   2626  O   LEU A 179      -7.994   7.186   5.912  1.00 91.14           O
ATOM   2627  HA  LEU A 179     -10.377   7.637   4.738  1.00 91.14           H
ATOM   2628  CB  LEU A 179      -9.305   6.625   3.207  1.00 91.14           C
ATOM   2629 1HB  LEU A 179      -8.520   6.863   2.490  1.00 91.14           H
ATOM   2630 2HB  LEU A 179      -8.952   5.780   3.798  1.00 91.14           H
ATOM   2631  CG  LEU A 179     -10.549   6.187   2.432  1.00 91.14           C
ATOM   2632  HG  LEU A 179     -10.958   7.058   1.921  1.00 91.14           H
ATOM   2633  CD1 LEU A 179     -10.191   5.158   1.358  1.00 91.14           C
ATOM   2634 1HD1 LEU A 179      -9.480   5.597   0.658  1.00 91.14           H
ATOM   2635 2HD1 LEU A 179      -9.745   4.282   1.827  1.00 91.14           H
ATOM   2636 3HD1 LEU A 179     -11.094   4.863   0.822  1.00 91.14           H
ATOM   2637  CD2 LEU A 179     -11.632   5.670   3.382  1.00 91.14           C
ATOM   2638 1HD2 LEU A 179     -11.249   4.816   3.940  1.00 91.14           H
ATOM   2639 2HD2 LEU A 179     -11.914   6.462   4.076  1.00 91.14           H
ATOM   2640 3HD2 LEU A 179     -12.506   5.365   2.805  1.00 91.14           H
ATOM   2641  HN  LEU A 179      -9.430   8.993   2.418  1.00 91.14           H
ATOM   2642  N   CYS A 180      -7.680   9.205   4.944  1.00 90.56           N
ATOM   2643  CA  CYS A 180      -6.509   9.530   5.740  1.00 90.56           C
ATOM   2644  C   CYS A 180      -6.953  10.404   6.915  1.00 90.56           C
ATOM   2645  O   CYS A 180      -6.146  10.752   7.775  1.00 90.56           O
ATOM   2646  HA  CYS A 180      -6.100   8.584   6.096  1.00 90.56           H
ATOM   2647  CB  CYS A 180      -5.424  10.209   4.902  1.00 90.56           C
ATOM   2648 1HB  CYS A 180      -5.812  11.130   4.468  1.00 90.56           H
ATOM   2649 2HB  CYS A 180      -4.582  10.485   5.536  1.00 90.56           H
ATOM   2650  SG  CYS A 180      -4.862   9.082   3.574  1.00 90.56           S
ATOM   2651  HG  CYS A 180      -5.678   9.553   2.636  1.00 90.56           H
ATOM   2652  HN  CYS A 180      -7.960   9.914   4.297  1.00 90.56           H
ATOM   2653  N   ILE A 181      -8.237  10.735   6.912  1.00 90.47           N
ATOM   2654  CA  ILE A 181      -8.783  11.622   7.924  1.00 90.47           C
ATOM   2655  C   ILE A 181      -8.487  11.050   9.312  1.00 90.47           C
ATOM   2656  O   ILE A 181      -8.020  11.766  10.196  1.00 90.47           O
ATOM   2657  HA  ILE A 181      -8.271  12.580   7.830  1.00 90.47           H
ATOM   2658  CB  ILE A 181     -10.270  11.877   7.668  1.00 90.47           C
ATOM   2659  HB  ILE A 181     -10.755  10.917   7.493  1.00 90.47           H
ATOM   2660  CG1 ILE A 181     -10.472  12.722   6.409  1.00 90.47           C
ATOM   2661 1HG1 ILE A 181     -10.068  13.721   6.569  1.00 90.47           H
ATOM   2662 2HG1 ILE A 181      -9.918  12.283   5.579  1.00 90.47           H
ATOM   2663  CG2 ILE A 181     -10.937  12.504   8.893  1.00 90.47           C
ATOM   2664 1HG2 ILE A 181     -10.840  11.831   9.745  1.00 90.47           H
ATOM   2665 2HG2 ILE A 181     -10.455  13.454   9.123  1.00 90.47           H
ATOM   2666 3HG2 ILE A 181     -11.994  12.675   8.684  1.00 90.47           H
ATOM   2667  CD1 ILE A 181     -11.955  12.817   6.045  1.00 90.47           C
ATOM   2668 1HD1 ILE A 181     -12.349  11.817   5.862  1.00 90.47           H
ATOM   2669 2HD1 ILE A 181     -12.502  13.278   6.867  1.00 90.47           H
ATOM   2670 3HD1 ILE A 181     -12.071  13.423   5.146  1.00 90.47           H
ATOM   2671  HN  ILE A 181      -8.897  10.407   6.236  1.00 90.47           H
ATOM   2672  N   PRO A 182      -8.752   9.754   9.527  1.00 91.87           N
ATOM   2673  CA  PRO A 182      -8.512   9.142  10.837  1.00 91.87           C
ATOM   2674  C   PRO A 182      -7.094   9.378  11.332  1.00 91.87           C
ATOM   2675  O   PRO A 182      -6.889   9.721  12.495  1.00 91.87           O
ATOM   2676  HA  PRO A 182      -9.156   9.600  11.587  1.00 91.87           H
ATOM   2677  CB  PRO A 182      -8.791   7.657  10.599  1.00 91.87           C
ATOM   2678 1HB  PRO A 182      -7.883   7.117  10.327  1.00 91.87           H
ATOM   2679 2HB  PRO A 182      -9.191   7.176  11.491  1.00 91.87           H
ATOM   2680  CG  PRO A 182      -9.804   7.665   9.461  1.00 91.87           C
ATOM   2681 1HG  PRO A 182      -9.839   6.706   8.943  1.00 91.87           H
ATOM   2682 2HG  PRO A 182     -10.815   7.857   9.820  1.00 91.87           H
ATOM   2683  CD  PRO A 182      -9.296   8.781   8.562  1.00 91.87           C
ATOM   2684 1HD  PRO A 182      -8.528   8.429   7.874  1.00 91.87           H
ATOM   2685 2HD  PRO A 182     -10.094   9.206   7.954  1.00 91.87           H
ATOM   2686  N   GLU A 183      -6.146   9.186  10.428  1.00 88.38           N
ATOM   2687  CA  GLU A 183      -4.741   9.305  10.780  1.00 88.38           C
ATOM   2688  C   GLU A 183      -4.421  10.738  11.210  1.00 88.38           C
ATOM   2689  O   GLU A 183      -3.651  10.952  12.145  1.00 88.38           O
ATOM   2690  HA  GLU A 183      -4.594   8.625  11.619  1.00 88.38           H
ATOM   2691  CB  GLU A 183      -3.846   8.869   9.618  1.00 88.38           C
ATOM   2692 1HB  GLU A 183      -4.269   9.220   8.677  1.00 88.38           H
ATOM   2693 2HB  GLU A 183      -2.827   9.217   9.789  1.00 88.38           H
ATOM   2694  CG  GLU A 183      -3.770   7.344   9.527  1.00 88.38           C
ATOM   2695 1HG  GLU A 183      -2.939   7.055   8.882  1.00 88.38           H
ATOM   2696 2HG  GLU A 183      -3.568   6.926  10.513  1.00 88.38           H
ATOM   2697  CD  GLU A 183      -5.074   6.762   8.978  1.00 88.38           C
ATOM   2698  OE1 GLU A 183      -5.229   5.525   9.076  1.00 88.38           O
ATOM   2699  OE2 GLU A 183      -5.887   7.567   8.474  1.00 88.38           O
ATOM   2700  HN  GLU A 183      -6.323   8.953   9.472  1.00 88.38           H
ATOM   2701  N   ILE A 184      -5.030  11.683  10.508  1.00 90.01           N
ATOM   2702  CA  ILE A 184      -4.774  13.089  10.766  1.00 90.01           C
ATOM   2703  C   ILE A 184      -5.200  13.427  12.196  1.00 90.01           C
ATOM   2704  O   ILE A 184      -4.508  14.165  12.896  1.00 90.01           O
ATOM   2705  HA  ILE A 184      -3.698  13.246  10.680  1.00 90.01           H
ATOM   2706  CB  ILE A 184      -5.445  13.960   9.702  1.00 90.01           C
ATOM   2707  HB  ILE A 184      -6.492  13.667   9.632  1.00 90.01           H
ATOM   2708  CG1 ILE A 184      -4.818  13.726   8.327  1.00 90.01           C
ATOM   2709 1HG1 ILE A 184      -3.813  14.148   8.305  1.00 90.01           H
ATOM   2710 2HG1 ILE A 184      -4.718  12.656   8.145  1.00 90.01           H
ATOM   2711  CG2 ILE A 184      -5.414  15.436  10.103  1.00 90.01           C
ATOM   2712 1HG2 ILE A 184      -5.943  15.568  11.047  1.00 90.01           H
ATOM   2713 2HG2 ILE A 184      -4.379  15.760  10.218  1.00 90.01           H
ATOM   2714 3HG2 ILE A 184      -5.897  16.033   9.329  1.00 90.01           H
ATOM   2715  CD1 ILE A 184      -5.666  14.359   7.222  1.00 90.01           C
ATOM   2716 1HD1 ILE A 184      -6.663  13.918   7.232  1.00 90.01           H
ATOM   2717 2HD1 ILE A 184      -5.743  15.433   7.393  1.00 90.01           H
ATOM   2718 3HD1 ILE A 184      -5.198  14.178   6.255  1.00 90.01           H
ATOM   2719  HN  ILE A 184      -5.686  11.500   9.776  1.00 90.01           H
ATOM   2720  N   LEU A 185      -6.337  12.871  12.588  1.00 90.21           N
ATOM   2721  CA  LEU A 185      -6.973  13.265  13.833  1.00 90.21           C
ATOM   2722  C   LEU A 185      -6.227  12.626  15.006  1.00 90.21           C
ATOM   2723  O   LEU A 185      -5.874  13.307  15.967  1.00 90.21           O
ATOM   2724  HA  LEU A 185      -6.885  14.348  13.917  1.00 90.21           H
ATOM   2725  CB  LEU A 185      -8.467  12.934  13.800  1.00 90.21           C
ATOM   2726 1HB  LEU A 185      -8.579  11.876  13.560  1.00 90.21           H
ATOM   2727 2HB  LEU A 185      -8.873  13.078  14.801  1.00 90.21           H
ATOM   2728  CG  LEU A 185      -9.312  13.744  12.816  1.00 90.21           C
ATOM   2729  HG  LEU A 185      -8.921  13.577  11.812  1.00 90.21           H
ATOM   2730  CD1 LEU A 185     -10.766  13.268  12.820  1.00 90.21           C
ATOM   2731 1HD1 LEU A 185     -10.805  12.218  12.531  1.00 90.21           H
ATOM   2732 2HD1 LEU A 185     -11.184  13.387  13.819  1.00 90.21           H
ATOM   2733 3HD1 LEU A 185     -11.344  13.861  12.111  1.00 90.21           H
ATOM   2734  CD2 LEU A 185      -9.198  15.243  13.101  1.00 90.21           C
ATOM   2735 1HD2 LEU A 185      -9.548  15.448  14.112  1.00 90.21           H
ATOM   2736 2HD2 LEU A 185      -8.158  15.554  13.006  1.00 90.21           H
ATOM   2737 3HD2 LEU A 185      -9.809  15.796  12.386  1.00 90.21           H
ATOM   2738  HN  LEU A 185      -6.821  12.164  12.071  1.00 90.21           H
ATOM   2739  N   TYR A 186      -6.010  11.324  14.889  1.00 90.82           N
ATOM   2740  CA  TYR A 186      -5.722  10.505  16.055  1.00 90.82           C
ATOM   2741  C   TYR A 186      -4.244  10.113  16.098  1.00 90.82           C
ATOM   2742  O   TYR A 186      -3.809   9.419  17.016  1.00 90.82           O
ATOM   2743  HA  TYR A 186      -5.962  11.089  16.943  1.00 90.82           H
ATOM   2744  CB  TYR A 186      -6.569   9.240  15.901  1.00 90.82           C
ATOM   2745 1HB  TYR A 186      -6.218   8.684  15.031  1.00 90.82           H
ATOM   2746 2HB  TYR A 186      -6.413   8.603  16.771  1.00 90.82           H
ATOM   2747  CG  TYR A 186      -8.067   9.509  15.746  1.00 90.82           C
ATOM   2748  CD1 TYR A 186      -8.711  10.354  16.626  1.00 90.82           C
ATOM   2749  HD1 TYR A 186      -8.153  10.830  17.432  1.00 90.82           H
ATOM   2750  CD2 TYR A 186      -8.774   8.906  14.725  1.00 90.82           C
ATOM   2751  HD2 TYR A 186      -8.265   8.239  14.030  1.00 90.82           H
ATOM   2752  CE1 TYR A 186     -10.121  10.607  16.480  1.00 90.82           C
ATOM   2753  HE1 TYR A 186     -10.643  11.272  17.169  1.00 90.82           H
ATOM   2754  CE2 TYR A 186     -10.184   9.159  14.579  1.00 90.82           C
ATOM   2755  HE2 TYR A 186     -10.754   8.690  13.777  1.00 90.82           H
ATOM   2756  CZ  TYR A 186     -10.788   9.997  15.464  1.00 90.82           C
ATOM   2757  OH  TYR A 186     -12.120  10.236  15.326  1.00 90.82           O
ATOM   2758  HH  TYR A 186     -12.486   9.701  14.564  1.00 90.82           H
ATOM   2759  HN  TYR A 186      -6.028  10.830  14.020  1.00 90.82           H
ATOM   2760  N   SER A 187      -3.513  10.575  15.095  1.00 91.57           N
ATOM   2761  CA  SER A 187      -2.064  10.466  15.113  1.00 91.57           C
ATOM   2762  C   SER A 187      -1.479  11.432  16.145  1.00 91.57           C
ATOM   2763  O   SER A 187      -1.710  12.638  16.072  1.00 91.57           O
ATOM   2764  HA  SER A 187      -1.856   9.434  15.394  1.00 91.57           H
ATOM   2765  CB  SER A 187      -1.473  10.746  13.729  1.00 91.57           C
ATOM   2766 1HB  SER A 187      -1.771  11.743  13.403  1.00 91.57           H
ATOM   2767 2HB  SER A 187      -0.385  10.743  13.792  1.00 91.57           H
ATOM   2768  OG  SER A 187      -1.896   9.786  12.764  1.00 91.57           O
ATOM   2769  HG  SER A 187      -2.417  10.236  12.039  1.00 91.57           H
ATOM   2770  HN  SER A 187      -3.893  11.017  14.282  1.00 91.57           H
ATOM   2771  N   GLN A 188      -0.732  10.866  17.082  1.00 84.79           N
ATOM   2772  CA  GLN A 188      -0.000  11.672  18.044  1.00 84.79           C
ATOM   2773  C   GLN A 188       1.239  10.920  18.533  1.00 84.79           C
ATOM   2774  O   GLN A 188       1.396   9.731  18.259  1.00 84.79           O
ATOM   2775  HA  GLN A 188       0.301  12.568  17.501  1.00 84.79           H
ATOM   2776  CB  GLN A 188      -0.896  12.075  19.217  1.00 84.79           C
ATOM   2777 1HB  GLN A 188      -0.322  12.662  19.933  1.00 84.79           H
ATOM   2778 2HB  GLN A 188      -1.706  12.711  18.859  1.00 84.79           H
ATOM   2779  CG  GLN A 188      -1.478  10.841  19.911  1.00 84.79           C
ATOM   2780 1HG  GLN A 188      -2.017  10.232  19.186  1.00 84.79           H
ATOM   2781 2HG  GLN A 188      -0.669  10.226  20.305  1.00 84.79           H
ATOM   2782  CD  GLN A 188      -2.419  11.244  21.047  1.00 84.79           C
ATOM   2783  OE1 GLN A 188      -2.490  12.393  21.451  1.00 84.79           O
ATOM   2784  NE2 GLN A 188      -3.137  10.238  21.538  1.00 84.79           N
ATOM   2785 1HE2 GLN A 188      -3.031   9.318  21.161  1.00 84.79           H
ATOM   2786 2HE2 GLN A 188      -3.782  10.401  22.284  1.00 84.79           H
ATOM   2787  HN  GLN A 188      -0.624   9.878  17.189  1.00 84.79           H
ATOM   2788  N   ILE A 189       2.087  11.643  19.249  1.00 88.74           N
ATOM   2789  CA  ILE A 189       3.248  11.034  19.874  1.00 88.74           C
ATOM   2790  C   ILE A 189       2.852  10.476  21.242  1.00 88.74           C
ATOM   2791  O   ILE A 189       2.331  11.203  22.086  1.00 88.74           O
ATOM   2792  HA  ILE A 189       3.563  10.204  19.241  1.00 88.74           H
ATOM   2793  CB  ILE A 189       4.411  12.027  19.928  1.00 88.74           C
ATOM   2794  HB  ILE A 189       4.081  12.909  20.477  1.00 88.74           H
ATOM   2795  CG1 ILE A 189       4.803  12.489  18.524  1.00 88.74           C
ATOM   2796 1HG1 ILE A 189       5.195  11.645  17.956  1.00 88.74           H
ATOM   2797 2HG1 ILE A 189       3.920  12.847  17.994  1.00 88.74           H
ATOM   2798  CG2 ILE A 189       5.599  11.439  20.691  1.00 88.74           C
ATOM   2799 1HG2 ILE A 189       5.295  11.201  21.711  1.00 88.74           H
ATOM   2800 2HG2 ILE A 189       5.938  10.531  20.192  1.00 88.74           H
ATOM   2801 3HG2 ILE A 189       6.412  12.165  20.715  1.00 88.74           H
ATOM   2802  CD1 ILE A 189       5.853  13.601  18.585  1.00 88.74           C
ATOM   2803 1HD1 ILE A 189       5.449  14.452  19.133  1.00 88.74           H
ATOM   2804 2HD1 ILE A 189       6.744  13.231  19.094  1.00 88.74           H
ATOM   2805 3HD1 ILE A 189       6.114  13.910  17.573  1.00 88.74           H
ATOM   2806  HN  ILE A 189       1.991  12.626  19.404  1.00 88.74           H
ATOM   2807  N   LYS A 190       3.114   9.189  21.420  1.00 83.96           N
ATOM   2808  CA  LYS A 190       2.918   8.557  22.713  1.00 83.96           C
ATOM   2809  C   LYS A 190       4.280   8.215  23.320  1.00 83.96           C
ATOM   2810  O   LYS A 190       5.146   7.665  22.641  1.00 83.96           O
ATOM   2811  HA  LYS A 190       2.424   9.282  23.360  1.00 83.96           H
ATOM   2812  CB  LYS A 190       1.982   7.353  22.585  1.00 83.96           C
ATOM   2813 1HB  LYS A 190       1.051   7.661  22.109  1.00 83.96           H
ATOM   2814 2HB  LYS A 190       2.436   6.602  21.940  1.00 83.96           H
ATOM   2815  CG  LYS A 190       1.683   6.743  23.956  1.00 83.96           C
ATOM   2816 1HG  LYS A 190       2.615   6.442  24.435  1.00 83.96           H
ATOM   2817 2HG  LYS A 190       1.222   7.493  24.599  1.00 83.96           H
ATOM   2818  CD  LYS A 190       0.756   5.533  23.827  1.00 83.96           C
ATOM   2819 1HD  LYS A 190      -0.216   5.853  23.452  1.00 83.96           H
ATOM   2820 2HD  LYS A 190       1.164   4.834  23.097  1.00 83.96           H
ATOM   2821  CE  LYS A 190       0.582   4.829  25.175  1.00 83.96           C
ATOM   2822 1HE  LYS A 190       1.546   4.753  25.678  1.00 83.96           H
ATOM   2823 2HE  LYS A 190      -0.068   5.420  25.819  1.00 83.96           H
ATOM   2824  NZ  LYS A 190       0.007   3.479  24.984  1.00 83.96           N
ATOM   2825 1HZ  LYS A 190       0.009   2.983  25.868  1.00 83.96           H
ATOM   2826 2HZ  LYS A 190      -0.945   3.562  24.645  1.00 83.96           H
ATOM   2827 3HZ  LYS A 190       0.564   2.967  24.308  1.00 83.96           H
ATOM   2828  HN  LYS A 190       3.453   8.583  20.700  1.00 83.96           H
ATOM   2829  N   GLU A 191       4.428   8.554  24.592  1.00 76.07           N
ATOM   2830  CA  GLU A 191       5.627   8.193  25.329  1.00 76.07           C
ATOM   2831  C   GLU A 191       5.371   6.949  26.183  1.00 76.07           C
ATOM   2832  O   GLU A 191       4.465   6.938  27.015  1.00 76.07           O
ATOM   2833  HA  GLU A 191       6.378   7.973  24.570  1.00 76.07           H
ATOM   2834  CB  GLU A 191       6.112   9.359  26.192  1.00 76.07           C
ATOM   2835 1HB  GLU A 191       6.158  10.267  25.590  1.00 76.07           H
ATOM   2836 2HB  GLU A 191       5.475   9.456  27.071  1.00 76.07           H
ATOM   2837  CG  GLU A 191       7.529   9.104  26.712  1.00 76.07           C
ATOM   2838 1HG  GLU A 191       7.517   8.269  27.412  1.00 76.07           H
ATOM   2839 2HG  GLU A 191       8.178   8.817  25.885  1.00 76.07           H
ATOM   2840  CD  GLU A 191       8.092  10.348  27.402  1.00 76.07           C
ATOM   2841  OE1 GLU A 191       9.277  10.292  27.794  1.00 76.07           O
ATOM   2842  OE2 GLU A 191       7.324  11.327  27.521  1.00 76.07           O
ATOM   2843  HN  GLU A 191       3.747   9.065  25.117  1.00 76.07           H
ATOM   2844  N   GLU A 192       6.185   5.931  25.947  1.00 72.64           N
ATOM   2845  CA  GLU A 192       6.027   4.668  26.647  1.00 72.64           C
ATOM   2846  C   GLU A 192       7.395   4.087  27.011  1.00 72.64           C
ATOM   2847  O   GLU A 192       8.264   3.951  26.151  1.00 72.64           O
ATOM   2848  HA  GLU A 192       5.474   4.908  27.555  1.00 72.64           H
ATOM   2849  CB  GLU A 192       5.214   3.676  25.813  1.00 72.64           C
ATOM   2850 1HB  GLU A 192       4.205   4.061  25.664  1.00 72.64           H
ATOM   2851 2HB  GLU A 192       5.737   3.466  24.880  1.00 72.64           H
ATOM   2852  CG  GLU A 192       5.072   2.336  26.538  1.00 72.64           C
ATOM   2853 1HG  GLU A 192       5.855   1.654  26.205  1.00 72.64           H
ATOM   2854 2HG  GLU A 192       5.211   2.482  27.609  1.00 72.64           H
ATOM   2855  CD  GLU A 192       3.700   1.713  26.276  1.00 72.64           C
ATOM   2856  OE1 GLU A 192       3.297   0.861  27.097  1.00 72.64           O
ATOM   2857  OE2 GLU A 192       3.084   2.103  25.260  1.00 72.64           O
ATOM   2858  HN  GLU A 192       6.941   5.959  25.292  1.00 72.64           H
ATOM   2859  N   SER A 193       7.544   3.760  28.286  1.00 73.11           N
ATOM   2860  CA  SER A 193       8.778   3.163  28.766  1.00 73.11           C
ATOM   2861  C   SER A 193       9.965   4.062  28.416  1.00 73.11           C
ATOM   2862  O   SER A 193      11.066   3.573  28.165  1.00 73.11           O
ATOM   2863  HA  SER A 193       8.661   3.088  29.847  1.00 73.11           H
ATOM   2864  CB  SER A 193       8.979   1.765  28.178  1.00 73.11           C
ATOM   2865 1HB  SER A 193       9.130   1.843  27.101  1.00 73.11           H
ATOM   2866 2HB  SER A 193       9.884   1.322  28.595  1.00 73.11           H
ATOM   2867  OG  SER A 193       7.869   0.910  28.440  1.00 73.11           O
ATOM   2868  HG  SER A 193       7.960   0.061  27.920  1.00 73.11           H
ATOM   2869  HN  SER A 193       6.841   3.896  28.984  1.00 73.11           H
ATOM   2870  N   GLY A 194       9.702   5.360  28.410  1.00 81.07           N
ATOM   2871  CA  GLY A 194      10.744   6.334  28.134  1.00 81.07           C
ATOM   2872  C   GLY A 194      11.074   6.376  26.641  1.00 81.07           C
ATOM   2873  O   GLY A 194      12.060   6.990  26.236  1.00 81.07           O
ATOM   2874 1HA  GLY A 194      10.423   7.321  28.467  1.00 81.07           H
ATOM   2875 2HA  GLY A 194      11.641   6.083  28.701  1.00 81.07           H
ATOM   2876  HN  GLY A 194       8.798   5.748  28.589  1.00 81.07           H
ATOM   2877  N   ILE A 195      10.230   5.715  25.862  1.00 79.30           N
ATOM   2878  CA  ILE A 195      10.389   5.713  24.418  1.00 79.30           C
ATOM   2879  C   ILE A 195       9.248   6.510  23.782  1.00 79.30           C
ATOM   2880  O   ILE A 195       8.078   6.256  24.061  1.00 79.30           O
ATOM   2881  HA  ILE A 195      11.329   6.216  24.192  1.00 79.30           H
ATOM   2882  CB  ILE A 195      10.505   4.280  23.894  1.00 79.30           C
ATOM   2883  HB  ILE A 195       9.601   3.740  24.175  1.00 79.30           H
ATOM   2884  CG1 ILE A 195      11.686   3.553  24.542  1.00 79.30           C
ATOM   2885 1HG1 ILE A 195      12.615   4.059  24.281  1.00 79.30           H
ATOM   2886 2HG1 ILE A 195      11.593   3.597  25.627  1.00 79.30           H
ATOM   2887  CG2 ILE A 195      10.588   4.259  22.367  1.00 79.30           C
ATOM   2888 1HG2 ILE A 195       9.689   4.713  21.948  1.00 79.30           H
ATOM   2889 2HG2 ILE A 195      11.463   4.822  22.042  1.00 79.30           H
ATOM   2890 3HG2 ILE A 195      10.669   3.229  22.021  1.00 79.30           H
ATOM   2891  CD1 ILE A 195      11.747   2.094  24.087  1.00 79.30           C
ATOM   2892 1HD1 ILE A 195      10.826   1.586  24.371  1.00 79.30           H
ATOM   2893 2HD1 ILE A 195      11.864   2.055  23.004  1.00 79.30           H
ATOM   2894 3HD1 ILE A 195      12.595   1.601  24.563  1.00 79.30           H
ATOM   2895  HN  ILE A 195       9.450   5.190  26.202  1.00 79.30           H
ATOM   2896  N   ALA A 196       9.630   7.458  22.938  1.00 89.87           N
ATOM   2897  CA  ALA A 196       8.653   8.232  22.191  1.00 89.87           C
ATOM   2898  C   ALA A 196       8.199   7.429  20.970  1.00 89.87           C
ATOM   2899  O   ALA A 196       9.025   6.937  20.203  1.00 89.87           O
ATOM   2900  HA  ALA A 196       7.797   8.403  22.843  1.00 89.87           H
ATOM   2901  CB  ALA A 196       9.259   9.583  21.807  1.00 89.87           C
ATOM   2902 1HB  ALA A 196       9.538  10.126  22.710  1.00 89.87           H
ATOM   2903 2HB  ALA A 196      10.144   9.423  21.191  1.00 89.87           H
ATOM   2904 3HB  ALA A 196       8.526  10.164  21.247  1.00 89.87           H
ATOM   2905  HN  ALA A 196      10.584   7.699  22.762  1.00 89.87           H
ATOM   2906  N   ILE A 197       6.886   7.321  20.829  1.00 85.38           N
ATOM   2907  CA  ILE A 197       6.311   6.493  19.782  1.00 85.38           C
ATOM   2908  C   ILE A 197       5.269   7.304  19.010  1.00 85.38           C
ATOM   2909  O   ILE A 197       4.372   7.897  19.606  1.00 85.38           O
ATOM   2910  HA  ILE A 197       7.117   6.225  19.098  1.00 85.38           H
ATOM   2911  CB  ILE A 197       5.765   5.190  20.370  1.00 85.38           C
ATOM   2912  HB  ILE A 197       5.044   5.442  21.148  1.00 85.38           H
ATOM   2913  CG1 ILE A 197       6.879   4.377  21.032  1.00 85.38           C
ATOM   2914 1HG1 ILE A 197       7.619   4.091  20.284  1.00 85.38           H
ATOM   2915 2HG1 ILE A 197       7.393   4.992  21.770  1.00 85.38           H
ATOM   2916  CG2 ILE A 197       5.018   4.380  19.308  1.00 85.38           C
ATOM   2917 1HG2 ILE A 197       4.184   4.967  18.924  1.00 85.38           H
ATOM   2918 2HG2 ILE A 197       5.698   4.137  18.492  1.00 85.38           H
ATOM   2919 3HG2 ILE A 197       4.640   3.460  19.753  1.00 85.38           H
ATOM   2920  CD1 ILE A 197       6.317   3.124  21.707  1.00 85.38           C
ATOM   2921 1HD1 ILE A 197       5.596   3.415  22.470  1.00 85.38           H
ATOM   2922 2HD1 ILE A 197       5.825   2.500  20.961  1.00 85.38           H
ATOM   2923 3HD1 ILE A 197       7.130   2.565  22.169  1.00 85.38           H
ATOM   2924  HN  ILE A 197       6.220   7.787  21.412  1.00 85.38           H
ATOM   2925  N   CYS A 198       5.422   7.302  17.693  1.00 91.08           N
ATOM   2926  CA  CYS A 198       4.404   7.862  16.821  1.00 91.08           C
ATOM   2927  C   CYS A 198       3.361   6.778  16.543  1.00 91.08           C
ATOM   2928  O   CYS A 198       3.624   5.835  15.798  1.00 91.08           O
ATOM   2929  HA  CYS A 198       3.957   8.699  17.358  1.00 91.08           H
ATOM   2930  CB  CYS A 198       5.008   8.418  15.530  1.00 91.08           C
ATOM   2931 1HB  CYS A 198       5.639   9.278  15.755  1.00 91.08           H
ATOM   2932 2HB  CYS A 198       5.646   7.667  15.065  1.00 91.08           H
ATOM   2933  SG  CYS A 198       3.675   8.908  14.376  1.00 91.08           S
ATOM   2934  HN  CYS A 198       6.222   6.929  17.224  1.00 91.08           H
ATOM   2935  N   THR A 199       2.198   6.948  17.155  1.00 89.36           N
ATOM   2936  CA  THR A 199       1.121   5.986  16.998  1.00 89.36           C
ATOM   2937  C   THR A 199      -0.224   6.705  16.878  1.00 89.36           C
ATOM   2938  O   THR A 199      -0.319   7.900  17.153  1.00 89.36           O
ATOM   2939  HA  THR A 199       1.278   5.444  16.065  1.00 89.36           H
ATOM   2940  CB  THR A 199       1.185   5.008  18.173  1.00 89.36           C
ATOM   2941  HB  THR A 199       2.209   4.680  18.351  1.00 89.36           H
ATOM   2942  OG1 THR A 199       0.262   3.981  17.821  1.00 89.36           O
ATOM   2943  HG1 THR A 199       0.440   3.160  18.363  1.00 89.36           H
ATOM   2944  CG2 THR A 199       0.609   5.602  19.460  1.00 89.36           C
ATOM   2945 1HG2 THR A 199      -0.436   5.868  19.301  1.00 89.36           H
ATOM   2946 2HG2 THR A 199       1.173   6.493  19.734  1.00 89.36           H
ATOM   2947 3HG2 THR A 199       0.678   4.867  20.262  1.00 89.36           H
ATOM   2948  HN  THR A 199       1.988   7.725  17.749  1.00 89.36           H
ATOM   2949  N   MET A 200      -1.230   5.947  16.467  1.00 88.09           N
ATOM   2950  CA  MET A 200      -2.604   6.410  16.565  1.00 88.09           C
ATOM   2951  C   MET A 200      -3.185   6.113  17.948  1.00 88.09           C
ATOM   2952  O   MET A 200      -3.024   5.011  18.470  1.00 88.09           O
ATOM   2953  HA  MET A 200      -2.563   7.487  16.404  1.00 88.09           H
ATOM   2954  CB  MET A 200      -3.452   5.719  15.495  1.00 88.09           C
ATOM   2955 1HB  MET A 200      -3.355   4.638  15.591  1.00 88.09           H
ATOM   2956 2HB  MET A 200      -4.504   5.960  15.649  1.00 88.09           H
ATOM   2957  CG  MET A 200      -3.024   6.152  14.091  1.00 88.09           C
ATOM   2958 1HG  MET A 200      -3.037   7.240  14.018  1.00 88.09           H
ATOM   2959 2HG  MET A 200      -2.000   5.832  13.899  1.00 88.09           H
ATOM   2960  SD  MET A 200      -4.122   5.446  12.873  1.00 88.09           S
ATOM   2961  CE  MET A 200      -5.615   6.353  13.239  1.00 88.09           C
ATOM   2962 1HE  MET A 200      -5.914   6.161  14.269  1.00 88.09           H
ATOM   2963 2HE  MET A 200      -5.433   7.420  13.106  1.00 88.09           H
ATOM   2964 3HE  MET A 200      -6.409   6.033  12.564  1.00 88.09           H
ATOM   2965  HN  MET A 200      -1.118   5.034  16.074  1.00 88.09           H
ATOM   2966  N   VAL A 201      -3.850   7.116  18.503  1.00 90.80           N
ATOM   2967  CA  VAL A 201      -4.555   6.941  19.762  1.00 90.80           C
ATOM   2968  C   VAL A 201      -6.034   7.278  19.563  1.00 90.80           C
ATOM   2969  O   VAL A 201      -6.374   8.398  19.187  1.00 90.80           O
ATOM   2970  HA  VAL A 201      -4.469   5.892  20.044  1.00 90.80           H
ATOM   2971  CB  VAL A 201      -3.892   7.782  20.854  1.00 90.80           C
ATOM   2972  HB  VAL A 201      -4.000   8.831  20.582  1.00 90.80           H
ATOM   2973  CG1 VAL A 201      -4.585   7.573  22.203  1.00 90.80           C
ATOM   2974 1HG1 VAL A 201      -5.631   7.867  22.122  1.00 90.80           H
ATOM   2975 2HG1 VAL A 201      -4.523   6.522  22.484  1.00 90.80           H
ATOM   2976 3HG1 VAL A 201      -4.094   8.182  22.961  1.00 90.80           H
ATOM   2977  CG2 VAL A 201      -2.397   7.472  20.953  1.00 90.80           C
ATOM   2978 1HG2 VAL A 201      -2.259   6.418  21.191  1.00 90.80           H
ATOM   2979 2HG2 VAL A 201      -1.916   7.696  20.000  1.00 90.80           H
ATOM   2980 3HG2 VAL A 201      -1.950   8.084  21.737  1.00 90.80           H
ATOM   2981  HN  VAL A 201      -3.910   8.033  18.109  1.00 90.80           H
ATOM   2982  N   TYR A 202      -6.874   6.287  19.825  1.00 90.65           N
ATOM   2983  CA  TYR A 202      -8.303   6.441  19.611  1.00 90.65           C
ATOM   2984  C   TYR A 202      -8.999   6.925  20.885  1.00 90.65           C
ATOM   2985  O   TYR A 202      -8.620   6.538  21.989  1.00 90.65           O
ATOM   2986  HA  TYR A 202      -8.447   7.180  18.823  1.00 90.65           H
ATOM   2987  CB  TYR A 202      -8.828   5.048  19.255  1.00 90.65           C
ATOM   2988 1HB  TYR A 202      -8.588   4.362  20.067  1.00 90.65           H
ATOM   2989 2HB  TYR A 202      -9.915   5.089  19.183  1.00 90.65           H
ATOM   2990  CG  TYR A 202      -8.265   4.487  17.948  1.00 90.65           C
ATOM   2991  CD1 TYR A 202      -8.873   4.792  16.747  1.00 90.65           C
ATOM   2992  HD1 TYR A 202      -9.754   5.434  16.730  1.00 90.65           H
ATOM   2993  CD2 TYR A 202      -7.150   3.674  17.970  1.00 90.65           C
ATOM   2994  HD2 TYR A 202      -6.670   3.433  18.918  1.00 90.65           H
ATOM   2995  CE1 TYR A 202      -8.343   4.264  15.517  1.00 90.65           C
ATOM   2996  HE1 TYR A 202      -8.813   4.497  14.562  1.00 90.65           H
ATOM   2997  CE2 TYR A 202      -6.620   3.146  16.739  1.00 90.65           C
ATOM   2998  HE2 TYR A 202      -5.740   2.503  16.742  1.00 90.65           H
ATOM   2999  CZ  TYR A 202      -7.243   3.467  15.574  1.00 90.65           C
ATOM   3000  OH  TYR A 202      -6.742   2.967  14.412  1.00 90.65           O
ATOM   3001  HH  TYR A 202      -7.275   3.306  13.636  1.00 90.65           H
ATOM   3002  HN  TYR A 202      -6.593   5.394  20.177  1.00 90.65           H
ATOM   3003  N   PRO A 203     -10.026   7.776  20.755  1.00 85.01           N
ATOM   3004  CA  PRO A 203     -10.693   8.338  21.932  1.00 85.01           C
ATOM   3005  C   PRO A 203     -11.477   7.290  22.706  1.00 85.01           C
ATOM   3006  O   PRO A 203     -11.961   6.319  22.127  1.00 85.01           O
ATOM   3007  HA  PRO A 203      -9.955   8.718  22.638  1.00 85.01           H
ATOM   3008  CB  PRO A 203     -11.609   9.416  21.350  1.00 85.01           C
ATOM   3009 1HB  PRO A 203     -12.523   9.524  21.933  1.00 85.01           H
ATOM   3010 2HB  PRO A 203     -11.122  10.392  21.338  1.00 85.01           H
ATOM   3011  CG  PRO A 203     -11.896   8.926  19.959  1.00 85.01           C
ATOM   3012 1HG  PRO A 203     -12.729   8.223  19.953  1.00 85.01           H
ATOM   3013 2HG  PRO A 203     -12.170   9.749  19.300  1.00 85.01           H
ATOM   3014  CD  PRO A 203     -10.628   8.266  19.502  1.00 85.01           C
ATOM   3015 1HD  PRO A 203     -10.827   7.451  18.806  1.00 85.01           H
ATOM   3016 2HD  PRO A 203      -9.971   8.970  18.990  1.00 85.01           H
ATOM   3017  N   SER A 204     -11.583   7.518  24.007  1.00 77.07           N
ATOM   3018  CA  SER A 204     -11.908   6.444  24.931  1.00 77.07           C
ATOM   3019  C   SER A 204     -13.300   5.890  24.619  1.00 77.07           C
ATOM   3020  O   SER A 204     -13.522   4.682  24.693  1.00 77.07           O
ATOM   3021  HA  SER A 204     -11.147   5.681  24.766  1.00 77.07           H
ATOM   3022  CB  SER A 204     -11.841   6.926  26.381  1.00 77.07           C
ATOM   3023 1HB  SER A 204     -12.222   6.146  27.040  1.00 77.07           H
ATOM   3024 2HB  SER A 204     -10.801   7.097  26.658  1.00 77.07           H
ATOM   3025  OG  SER A 204     -12.589   8.122  26.582  1.00 77.07           O
ATOM   3026  HG  SER A 204     -13.561   7.907  26.671  1.00 77.07           H
ATOM   3027  HN  SER A 204     -11.451   8.414  24.431  1.00 77.07           H
ATOM   3028  N   ASP A 205     -14.201   6.799  24.278  1.00 70.01           N
ATOM   3029  CA  ASP A 205     -15.623   6.519  24.384  1.00 70.01           C
ATOM   3030  C   ASP A 205     -15.985   5.373  23.437  1.00 70.01           C
ATOM   3031  O   ASP A 205     -16.722   4.463  23.813  1.00 70.01           O
ATOM   3032  HA  ASP A 205     -15.788   6.263  25.430  1.00 70.01           H
ATOM   3033  CB  ASP A 205     -16.456   7.740  23.987  1.00 70.01           C
ATOM   3034 1HB  ASP A 205     -16.167   8.073  22.990  1.00 70.01           H
ATOM   3035 2HB  ASP A 205     -17.510   7.467  23.940  1.00 70.01           H
ATOM   3036  CG  ASP A 205     -16.265   8.882  24.988  1.00 70.01           C
ATOM   3037  OD1 ASP A 205     -15.647   8.616  26.041  1.00 70.01           O
ATOM   3038  OD2 ASP A 205     -16.741   9.995  24.676  1.00 70.01           O
ATOM   3039  HN  ASP A 205     -13.974   7.710  23.935  1.00 70.01           H
ATOM   3040  N   GLU A 206     -15.450   5.455  22.228  1.00 72.69           N
ATOM   3041  CA  GLU A 206     -15.746   4.463  21.209  1.00 72.69           C
ATOM   3042  C   GLU A 206     -14.451   3.930  20.594  1.00 72.69           C
ATOM   3043  O   GLU A 206     -14.425   3.553  19.423  1.00 72.69           O
ATOM   3044  HA  GLU A 206     -16.266   3.659  21.731  1.00 72.69           H
ATOM   3045  CB  GLU A 206     -16.668   5.040  20.133  1.00 72.69           C
ATOM   3046 1HB  GLU A 206     -16.251   5.973  19.755  1.00 72.69           H
ATOM   3047 2HB  GLU A 206     -16.835   4.295  19.355  1.00 72.69           H
ATOM   3048  CG  GLU A 206     -18.045   5.374  20.712  1.00 72.69           C
ATOM   3049 1HG  GLU A 206     -18.112   5.005  21.735  1.00 72.69           H
ATOM   3050 2HG  GLU A 206     -18.172   6.456  20.754  1.00 72.69           H
ATOM   3051  CD  GLU A 206     -19.160   4.757  19.866  1.00 72.69           C
ATOM   3052  OE1 GLU A 206     -20.143   4.287  20.478  1.00 72.69           O
ATOM   3053  OE2 GLU A 206     -19.004   4.768  18.626  1.00 72.69           O
ATOM   3054  HN  GLU A 206     -14.825   6.182  21.941  1.00 72.69           H
ATOM   3055  N   SER A 207     -13.407   3.917  21.410  1.00 85.55           N
ATOM   3056  CA  SER A 207     -12.071   3.636  20.912  1.00 85.55           C
ATOM   3057  C   SER A 207     -12.069   2.316  20.137  1.00 85.55           C
ATOM   3058  O   SER A 207     -11.496   2.231  19.052  1.00 85.55           O
ATOM   3059  HA  SER A 207     -11.828   4.468  20.251  1.00 85.55           H
ATOM   3060  CB  SER A 207     -11.057   3.581  22.056  1.00 85.55           C
ATOM   3061 1HB  SER A 207     -10.089   3.266  21.668  1.00 85.55           H
ATOM   3062 2HB  SER A 207     -10.924   4.581  22.471  1.00 85.55           H
ATOM   3063  OG  SER A 207     -11.466   2.690  23.090  1.00 85.55           O
ATOM   3064  HG  SER A 207     -11.855   3.207  23.853  1.00 85.55           H
ATOM   3065  HN  SER A 207     -13.463   4.094  22.392  1.00 85.55           H
ATOM   3066  N   THR A 208     -12.716   1.321  20.725  1.00 85.47           N
ATOM   3067  CA  THR A 208     -12.698  -0.019  20.163  1.00 85.47           C
ATOM   3068  C   THR A 208     -13.400  -0.036  18.804  1.00 85.47           C
ATOM   3069  O   THR A 208     -12.895  -0.623  17.848  1.00 85.47           O
ATOM   3070  HA  THR A 208     -11.660  -0.305  19.990  1.00 85.47           H
ATOM   3071  CB  THR A 208     -13.327  -0.969  21.184  1.00 85.47           C
ATOM   3072  HB  THR A 208     -14.398  -0.788  21.275  1.00 85.47           H
ATOM   3073  OG1 THR A 208     -12.564  -0.759  22.369  1.00 85.47           O
ATOM   3074  HG1 THR A 208     -11.601  -0.966  22.197  1.00 85.47           H
ATOM   3075  CG2 THR A 208     -13.086  -2.440  20.841  1.00 85.47           C
ATOM   3076 1HG2 THR A 208     -12.014  -2.637  20.816  1.00 85.47           H
ATOM   3077 2HG2 THR A 208     -13.518  -2.662  19.865  1.00 85.47           H
ATOM   3078 3HG2 THR A 208     -13.553  -3.071  21.597  1.00 85.47           H
ATOM   3079  HN  THR A 208     -13.244   1.418  21.569  1.00 85.47           H
ATOM   3080  N   LYS A 209     -14.554   0.614  18.761  1.00 81.63           N
ATOM   3081  CA  LYS A 209     -15.352   0.644  17.547  1.00 81.63           C
ATOM   3082  C   LYS A 209     -14.552   1.320  16.432  1.00 81.63           C
ATOM   3083  O   LYS A 209     -14.519   0.832  15.304  1.00 81.63           O
ATOM   3084  HA  LYS A 209     -15.544  -0.389  17.257  1.00 81.63           H
ATOM   3085  CB  LYS A 209     -16.709   1.299  17.814  1.00 81.63           C
ATOM   3086 1HB  LYS A 209     -16.562   2.274  18.279  1.00 81.63           H
ATOM   3087 2HB  LYS A 209     -17.226   1.471  16.870  1.00 81.63           H
ATOM   3088  CG  LYS A 209     -17.572   0.420  18.722  1.00 81.63           C
ATOM   3089 1HG  LYS A 209     -17.630  -0.587  18.311  1.00 81.63           H
ATOM   3090 2HG  LYS A 209     -17.106   0.337  19.704  1.00 81.63           H
ATOM   3091  CD  LYS A 209     -18.981   1.000  18.868  1.00 81.63           C
ATOM   3092 1HD  LYS A 209     -18.919   2.075  19.038  1.00 81.63           H
ATOM   3093 2HD  LYS A 209     -19.535   0.855  17.940  1.00 81.63           H
ATOM   3094  CE  LYS A 209     -19.729   0.337  20.025  1.00 81.63           C
ATOM   3095 1HE  LYS A 209     -20.059  -0.659  19.730  1.00 81.63           H
ATOM   3096 2HE  LYS A 209     -19.059   0.212  20.876  1.00 81.63           H
ATOM   3097  NZ  LYS A 209     -20.897   1.154  20.423  1.00 81.63           N
ATOM   3098 1HZ  LYS A 209     -21.403   0.683  21.164  1.00 81.63           H
ATOM   3099 2HZ  LYS A 209     -20.580   2.059  20.753  1.00 81.63           H
ATOM   3100 3HZ  LYS A 209     -21.509   1.281  19.624  1.00 81.63           H
ATOM   3101  HN  LYS A 209     -14.943   1.114  19.535  1.00 81.63           H
ATOM   3102  N   LEU A 210     -13.926   2.433  16.787  1.00 88.76           N
ATOM   3103  CA  LEU A 210     -13.242   3.254  15.803  1.00 88.76           C
ATOM   3104  C   LEU A 210     -12.091   2.453  15.190  1.00 88.76           C
ATOM   3105  O   LEU A 210     -11.953   2.394  13.969  1.00 88.76           O
ATOM   3106  HA  LEU A 210     -13.959   3.486  15.016  1.00 88.76           H
ATOM   3107  CB  LEU A 210     -12.805   4.582  16.423  1.00 88.76           C
ATOM   3108 1HB  LEU A 210     -13.662   5.021  16.934  1.00 88.76           H
ATOM   3109 2HB  LEU A 210     -12.052   4.375  17.184  1.00 88.76           H
ATOM   3110  CG  LEU A 210     -12.238   5.621  15.454  1.00 88.76           C
ATOM   3111  HG  LEU A 210     -11.409   5.165  14.912  1.00 88.76           H
ATOM   3112  CD1 LEU A 210     -13.285   6.032  14.416  1.00 88.76           C
ATOM   3113 1HD1 LEU A 210     -13.596   5.156  13.847  1.00 88.76           H
ATOM   3114 2HD1 LEU A 210     -14.149   6.462  14.923  1.00 88.76           H
ATOM   3115 3HD1 LEU A 210     -12.855   6.771  13.740  1.00 88.76           H
ATOM   3116  CD2 LEU A 210     -11.675   6.827  16.209  1.00 88.76           C
ATOM   3117 1HD2 LEU A 210     -12.469   7.291  16.794  1.00 88.76           H
ATOM   3118 2HD2 LEU A 210     -10.878   6.498  16.875  1.00 88.76           H
ATOM   3119 3HD2 LEU A 210     -11.279   7.549  15.496  1.00 88.76           H
ATOM   3120  HN  LEU A 210     -13.883   2.775  17.726  1.00 88.76           H
ATOM   3121  N   LYS A 211     -11.295   1.857  16.065  1.00 92.67           N
ATOM   3122  CA  LYS A 211     -10.158   1.066  15.625  1.00 92.67           C
ATOM   3123  C   LYS A 211     -10.645  -0.040  14.686  1.00 92.67           C
ATOM   3124  O   LYS A 211     -10.101  -0.218  13.597  1.00 92.67           O
ATOM   3125  HA  LYS A 211      -9.497   1.728  15.065  1.00 92.67           H
ATOM   3126  CB  LYS A 211      -9.368   0.548  16.828  1.00 92.67           C
ATOM   3127 1HB  LYS A 211      -8.988   1.388  17.409  1.00 92.67           H
ATOM   3128 2HB  LYS A 211     -10.028  -0.019  17.484  1.00 92.67           H
ATOM   3129  CG  LYS A 211      -8.203  -0.337  16.379  1.00 92.67           C
ATOM   3130 1HG  LYS A 211      -8.589  -1.263  15.953  1.00 92.67           H
ATOM   3131 2HG  LYS A 211      -7.642   0.167  15.592  1.00 92.67           H
ATOM   3132  CD  LYS A 211      -7.274  -0.656  17.552  1.00 92.67           C
ATOM   3133 1HD  LYS A 211      -6.913   0.271  17.998  1.00 92.67           H
ATOM   3134 2HD  LYS A 211      -7.828  -1.187  18.326  1.00 92.67           H
ATOM   3135  CE  LYS A 211      -6.086  -1.505  17.095  1.00 92.67           C
ATOM   3136 1HE  LYS A 211      -6.438  -2.475  16.743  1.00 92.67           H
ATOM   3137 2HE  LYS A 211      -5.589  -1.022  16.253  1.00 92.67           H
ATOM   3138  NZ  LYS A 211      -5.125  -1.693  18.205  1.00 92.67           N
ATOM   3139 1HZ  LYS A 211      -4.434  -2.386  17.940  1.00 92.67           H
ATOM   3140 2HZ  LYS A 211      -4.663  -0.813  18.404  1.00 92.67           H
ATOM   3141 3HZ  LYS A 211      -5.621  -2.009  19.031  1.00 92.67           H
ATOM   3142  HN  LYS A 211     -11.416   1.908  17.056  1.00 92.67           H
ATOM   3143  N   SER A 212     -11.664  -0.753  15.142  1.00 90.56           N
ATOM   3144  CA  SER A 212     -12.185  -1.881  14.388  1.00 90.56           C
ATOM   3145  C   SER A 212     -12.645  -1.418  13.005  1.00 90.56           C
ATOM   3146  O   SER A 212     -12.372  -2.078  12.003  1.00 90.56           O
ATOM   3147  HA  SER A 212     -11.352  -2.579  14.301  1.00 90.56           H
ATOM   3148  CB  SER A 212     -13.338  -2.556  15.133  1.00 90.56           C
ATOM   3149 1HB  SER A 212     -13.014  -2.821  16.140  1.00 90.56           H
ATOM   3150 2HB  SER A 212     -14.163  -1.851  15.239  1.00 90.56           H
ATOM   3151  OG  SER A 212     -13.797  -3.725  14.460  1.00 90.56           O
ATOM   3152  HG  SER A 212     -13.030  -4.342  14.285  1.00 90.56           H
ATOM   3153  HN  SER A 212     -12.131  -0.571  16.007  1.00 90.56           H
ATOM   3154  N   ALA A 213     -13.335  -0.287  12.993  1.00 93.73           N
ATOM   3155  CA  ALA A 213     -13.867   0.252  11.753  1.00 93.73           C
ATOM   3156  C   ALA A 213     -12.709   0.605  10.818  1.00 93.73           C
ATOM   3157  O   ALA A 213     -12.735   0.264   9.636  1.00 93.73           O
ATOM   3158  HA  ALA A 213     -14.476  -0.523  11.288  1.00 93.73           H
ATOM   3159  CB  ALA A 213     -14.756   1.459  12.061  1.00 93.73           C
ATOM   3160 1HB  ALA A 213     -15.579   1.149  12.705  1.00 93.73           H
ATOM   3161 2HB  ALA A 213     -14.167   2.224  12.568  1.00 93.73           H
ATOM   3162 3HB  ALA A 213     -15.154   1.864  11.131  1.00 93.73           H
ATOM   3163  HN  ALA A 213     -13.532   0.256  13.809  1.00 93.73           H
ATOM   3164  N   VAL A 214     -11.720   1.283  11.382  1.00 91.89           N
ATOM   3165  CA  VAL A 214     -10.589   1.749  10.597  1.00 91.89           C
ATOM   3166  C   VAL A 214      -9.884   0.547   9.964  1.00 91.89           C
ATOM   3167  O   VAL A 214      -9.532   0.579   8.786  1.00 91.89           O
ATOM   3168  HA  VAL A 214     -10.979   2.385   9.803  1.00 91.89           H
ATOM   3169  CB  VAL A 214      -9.660   2.595  11.469  1.00 91.89           C
ATOM   3170  HB  VAL A 214      -9.435   2.025  12.371  1.00 91.89           H
ATOM   3171  CG1 VAL A 214      -8.340   2.878  10.750  1.00 91.89           C
ATOM   3172 1HG1 VAL A 214      -7.842   1.936  10.521  1.00 91.89           H
ATOM   3173 2HG1 VAL A 214      -8.539   3.419   9.824  1.00 91.89           H
ATOM   3174 3HG1 VAL A 214      -7.698   3.482  11.392  1.00 91.89           H
ATOM   3175  CG2 VAL A 214     -10.343   3.897  11.895  1.00 91.89           C
ATOM   3176 1HG2 VAL A 214     -10.611   4.473  11.009  1.00 91.89           H
ATOM   3177 2HG2 VAL A 214     -11.243   3.666  12.464  1.00 91.89           H
ATOM   3178 3HG2 VAL A 214      -9.661   4.480  12.513  1.00 91.89           H
ATOM   3179  HN  VAL A 214     -11.684   1.515  12.354  1.00 91.89           H
ATOM   3180  N   LEU A 215      -9.699  -0.484  10.775  1.00 91.18           N
ATOM   3181  CA  LEU A 215      -8.968  -1.660  10.334  1.00 91.18           C
ATOM   3182  C   LEU A 215      -9.786  -2.395   9.270  1.00 91.18           C
ATOM   3183  O   LEU A 215      -9.245  -2.819   8.249  1.00 91.18           O
ATOM   3184  HA  LEU A 215      -8.039  -1.316   9.879  1.00 91.18           H
ATOM   3185  CB  LEU A 215      -8.589  -2.535  11.531  1.00 91.18           C
ATOM   3186 1HB  LEU A 215      -9.483  -2.698  12.134  1.00 91.18           H
ATOM   3187 2HB  LEU A 215      -8.274  -3.510  11.158  1.00 91.18           H
ATOM   3188  CG  LEU A 215      -7.488  -1.987  12.440  1.00 91.18           C
ATOM   3189  HG  LEU A 215      -7.828  -1.038  12.855  1.00 91.18           H
ATOM   3190  CD1 LEU A 215      -7.230  -2.929  13.618  1.00 91.18           C
ATOM   3191 1HD1 LEU A 215      -8.144  -3.038  14.203  1.00 91.18           H
ATOM   3192 2HD1 LEU A 215      -6.921  -3.904  13.243  1.00 91.18           H
ATOM   3193 3HD1 LEU A 215      -6.443  -2.516  14.249  1.00 91.18           H
ATOM   3194  CD2 LEU A 215      -6.212  -1.702  11.645  1.00 91.18           C
ATOM   3195 1HD2 LEU A 215      -5.858  -2.624  11.183  1.00 91.18           H
ATOM   3196 2HD2 LEU A 215      -6.424  -0.966  10.870  1.00 91.18           H
ATOM   3197 3HD2 LEU A 215      -5.445  -1.314  12.316  1.00 91.18           H
ATOM   3198  HN  LEU A 215     -10.038  -0.525  11.715  1.00 91.18           H
ATOM   3199  N   THR A 216     -11.076  -2.524   9.545  1.00 90.83           N
ATOM   3200  CA  THR A 216     -11.967  -3.228   8.639  1.00 90.83           C
ATOM   3201  C   THR A 216     -11.967  -2.559   7.263  1.00 90.83           C
ATOM   3202  O   THR A 216     -11.912  -3.238   6.239  1.00 90.83           O
ATOM   3203  HA  THR A 216     -11.588  -4.241   8.502  1.00 90.83           H
ATOM   3204  CB  THR A 216     -13.352  -3.283   9.287  1.00 90.83           C
ATOM   3205  HB  THR A 216     -13.761  -2.281   9.417  1.00 90.83           H
ATOM   3206  OG1 THR A 216     -13.145  -4.024  10.487  1.00 90.83           O
ATOM   3207  HG1 THR A 216     -13.075  -3.401  11.265  1.00 90.83           H
ATOM   3208  CG2 THR A 216     -14.339  -4.137   8.488  1.00 90.83           C
ATOM   3209 1HG2 THR A 216     -13.961  -5.157   8.415  1.00 90.83           H
ATOM   3210 2HG2 THR A 216     -14.453  -3.720   7.487  1.00 90.83           H
ATOM   3211 3HG2 THR A 216     -15.305  -4.143   8.991  1.00 90.83           H
ATOM   3212  HN  THR A 216     -11.512  -2.157  10.367  1.00 90.83           H
ATOM   3213  N   LEU A 217     -12.028  -1.236   7.283  1.00 88.10           N
ATOM   3214  CA  LEU A 217     -12.053  -0.468   6.050  1.00 88.10           C
ATOM   3215  C   LEU A 217     -10.760  -0.721   5.271  1.00 88.10           C
ATOM   3216  O   LEU A 217     -10.782  -0.840   4.047  1.00 88.10           O
ATOM   3217  HA  LEU A 217     -12.891  -0.832   5.455  1.00 88.10           H
ATOM   3218  CB  LEU A 217     -12.314   1.010   6.343  1.00 88.10           C
ATOM   3219 1HB  LEU A 217     -13.153   1.080   7.036  1.00 88.10           H
ATOM   3220 2HB  LEU A 217     -11.443   1.418   6.856  1.00 88.10           H
ATOM   3221  CG  LEU A 217     -12.616   1.892   5.130  1.00 88.10           C
ATOM   3222  HG  LEU A 217     -11.830   1.737   4.391  1.00 88.10           H
ATOM   3223  CD1 LEU A 217     -13.939   1.489   4.475  1.00 88.10           C
ATOM   3224 1HD1 LEU A 217     -13.880   0.451   4.147  1.00 88.10           H
ATOM   3225 2HD1 LEU A 217     -14.749   1.596   5.196  1.00 88.10           H
ATOM   3226 3HD1 LEU A 217     -14.129   2.131   3.615  1.00 88.10           H
ATOM   3227  CD2 LEU A 217     -12.593   3.374   5.510  1.00 88.10           C
ATOM   3228 1HD2 LEU A 217     -13.345   3.564   6.276  1.00 88.10           H
ATOM   3229 2HD2 LEU A 217     -11.607   3.635   5.895  1.00 88.10           H
ATOM   3230 3HD2 LEU A 217     -12.811   3.978   4.629  1.00 88.10           H
ATOM   3231  HN  LEU A 217     -12.061  -0.690   8.121  1.00 88.10           H
ATOM   3232  N   LYS A 218      -9.665  -0.797   6.013  1.00 85.36           N
ATOM   3233  CA  LYS A 218      -8.362  -1.005   5.405  1.00 85.36           C
ATOM   3234  C   LYS A 218      -8.351  -2.354   4.683  1.00 85.36           C
ATOM   3235  O   LYS A 218      -7.867  -2.455   3.556  1.00 85.36           O
ATOM   3236  HA  LYS A 218      -8.217  -0.217   4.666  1.00 85.36           H
ATOM   3237  CB  LYS A 218      -7.254  -0.857   6.449  1.00 85.36           C
ATOM   3238 1HB  LYS A 218      -7.400   0.064   7.013  1.00 85.36           H
ATOM   3239 2HB  LYS A 218      -7.309  -1.679   7.162  1.00 85.36           H
ATOM   3240  CG  LYS A 218      -5.875  -0.842   5.786  1.00 85.36           C
ATOM   3241 1HG  LYS A 218      -5.769  -1.712   5.138  1.00 85.36           H
ATOM   3242 2HG  LYS A 218      -5.781   0.040   5.153  1.00 85.36           H
ATOM   3243  CD  LYS A 218      -4.762  -0.843   6.836  1.00 85.36           C
ATOM   3244 1HD  LYS A 218      -4.823   0.064   7.437  1.00 85.36           H
ATOM   3245 2HD  LYS A 218      -4.898  -1.685   7.515  1.00 85.36           H
ATOM   3246  CE  LYS A 218      -3.385  -0.931   6.175  1.00 85.36           C
ATOM   3247 1HE  LYS A 218      -3.380  -1.731   5.435  1.00 85.36           H
ATOM   3248 2HE  LYS A 218      -3.170  -0.004   5.643  1.00 85.36           H
ATOM   3249  NZ  LYS A 218      -2.337  -1.180   7.191  1.00 85.36           N
ATOM   3250 1HZ  LYS A 218      -1.472  -1.434   6.728  1.00 85.36           H
ATOM   3251 2HZ  LYS A 218      -2.193  -0.341   7.741  1.00 85.36           H
ATOM   3252 3HZ  LYS A 218      -2.630  -1.937   7.799  1.00 85.36           H
ATOM   3253  HN  LYS A 218      -9.659  -0.719   7.010  1.00 85.36           H
ATOM   3254  N   VAL A 219      -8.890  -3.357   5.361  1.00 89.63           N
ATOM   3255  CA  VAL A 219      -8.849  -4.715   4.847  1.00 89.63           C
ATOM   3256  C   VAL A 219      -9.731  -4.811   3.601  1.00 89.63           C
ATOM   3257  O   VAL A 219      -9.321  -5.375   2.587  1.00 89.63           O
ATOM   3258  HA  VAL A 219      -7.818  -4.929   4.564  1.00 89.63           H
ATOM   3259  CB  VAL A 219      -9.254  -5.702   5.944  1.00 89.63           C
ATOM   3260  HB  VAL A 219     -10.216  -5.382   6.344  1.00 89.63           H
ATOM   3261  CG1 VAL A 219      -9.427  -7.112   5.376  1.00 89.63           C
ATOM   3262 1HG1 VAL A 219     -10.203  -7.103   4.610  1.00 89.63           H
ATOM   3263 2HG1 VAL A 219      -8.486  -7.445   4.936  1.00 89.63           H
ATOM   3264 3HG1 VAL A 219      -9.715  -7.793   6.176  1.00 89.63           H
ATOM   3265  CG2 VAL A 219      -8.241  -5.693   7.090  1.00 89.63           C
ATOM   3266 1HG2 VAL A 219      -7.259  -5.977   6.710  1.00 89.63           H
ATOM   3267 2HG2 VAL A 219      -8.189  -4.693   7.522  1.00 89.63           H
ATOM   3268 3HG2 VAL A 219      -8.553  -6.403   7.856  1.00 89.63           H
ATOM   3269  HN  VAL A 219      -9.347  -3.253   6.244  1.00 89.63           H
ATOM   3270  N   ILE A 220     -10.927  -4.252   3.717  1.00 90.36           N
ATOM   3271  CA  ILE A 220     -11.913  -4.368   2.656  1.00 90.36           C
ATOM   3272  C   ILE A 220     -11.383  -3.682   1.395  1.00 90.36           C
ATOM   3273  O   ILE A 220     -11.290  -4.304   0.338  1.00 90.36           O
ATOM   3274  HA  ILE A 220     -12.041  -5.429   2.443  1.00 90.36           H
ATOM   3275  CB  ILE A 220     -13.268  -3.833   3.124  1.00 90.36           C
ATOM   3276  HB  ILE A 220     -13.109  -2.859   3.586  1.00 90.36           H
ATOM   3277  CG1 ILE A 220     -13.879  -4.745   4.190  1.00 90.36           C
ATOM   3278 1HG1 ILE A 220     -14.089  -5.724   3.759  1.00 90.36           H
ATOM   3279 2HG1 ILE A 220     -13.162  -4.899   4.996  1.00 90.36           H
ATOM   3280  CG2 ILE A 220     -14.213  -3.623   1.939  1.00 90.36           C
ATOM   3281 1HG2 ILE A 220     -13.774  -2.904   1.247  1.00 90.36           H
ATOM   3282 2HG2 ILE A 220     -14.370  -4.572   1.427  1.00 90.36           H
ATOM   3283 3HG2 ILE A 220     -15.169  -3.242   2.300  1.00 90.36           H
ATOM   3284  CD1 ILE A 220     -15.167  -4.142   4.754  1.00 90.36           C
ATOM   3285 1HD1 ILE A 220     -14.949  -3.175   5.205  1.00 90.36           H
ATOM   3286 2HD1 ILE A 220     -15.890  -4.013   3.948  1.00 90.36           H
ATOM   3287 3HD1 ILE A 220     -15.581  -4.811   5.509  1.00 90.36           H
ATOM   3288  HN  ILE A 220     -11.224  -3.728   4.515  1.00 90.36           H
ATOM   3289  N   LEU A 221     -11.049  -2.409   1.549  1.00 88.96           N
ATOM   3290  CA  LEU A 221     -10.683  -1.588   0.407  1.00 88.96           C
ATOM   3291  C   LEU A 221      -9.237  -1.891   0.010  1.00 88.96           C
ATOM   3292  O   LEU A 221      -8.848  -1.683  -1.139  1.00 88.96           O
ATOM   3293  HA  LEU A 221     -11.334  -1.870  -0.420  1.00 88.96           H
ATOM   3294  CB  LEU A 221     -10.942  -0.110   0.704  1.00 88.96           C
ATOM   3295 1HB  LEU A 221     -10.369   0.168   1.589  1.00 88.96           H
ATOM   3296 2HB  LEU A 221     -10.553   0.481  -0.125  1.00 88.96           H
ATOM   3297  CG  LEU A 221     -12.403   0.282   0.933  1.00 88.96           C
ATOM   3298  HG  LEU A 221     -12.759  -0.233   1.825  1.00 88.96           H
ATOM   3299  CD1 LEU A 221     -12.533   1.784   1.196  1.00 88.96           C
ATOM   3300 1HD1 LEU A 221     -11.957   2.049   2.082  1.00 88.96           H
ATOM   3301 2HD1 LEU A 221     -12.152   2.338   0.337  1.00 88.96           H
ATOM   3302 3HD1 LEU A 221     -13.581   2.036   1.355  1.00 88.96           H
ATOM   3303  CD2 LEU A 221     -13.282  -0.173  -0.234  1.00 88.96           C
ATOM   3304 1HD2 LEU A 221     -12.934   0.294  -1.155  1.00 88.96           H
ATOM   3305 2HD2 LEU A 221     -13.222  -1.257  -0.332  1.00 88.96           H
ATOM   3306 3HD2 LEU A 221     -14.315   0.118  -0.046  1.00 88.96           H
ATOM   3307  HN  LEU A 221     -11.027  -1.939   2.431  1.00 88.96           H
ATOM   3308  N   GLY A 222      -8.479  -2.379   0.981  1.00 86.79           N
ATOM   3309  CA  GLY A 222      -7.046  -2.538   0.805  1.00 86.79           C
ATOM   3310  C   GLY A 222      -6.725  -3.850   0.085  1.00 86.79           C
ATOM   3311  O   GLY A 222      -5.681  -3.972  -0.554  1.00 86.79           O
ATOM   3312 1HA  GLY A 222      -6.651  -1.699   0.232  1.00 86.79           H
ATOM   3313 2HA  GLY A 222      -6.552  -2.522   1.776  1.00 86.79           H
ATOM   3314  HN  GLY A 222      -8.829  -2.662   1.874  1.00 86.79           H
ATOM   3315  N   PHE A 223      -7.641  -4.798   0.214  1.00 81.20           N
ATOM   3316  CA  PHE A 223      -7.396  -6.146  -0.270  1.00 81.20           C
ATOM   3317  C   PHE A 223      -8.614  -6.689  -1.021  1.00 81.20           C
ATOM   3318  O   PHE A 223      -8.565  -6.880  -2.235  1.00 81.20           O
ATOM   3319  HA  PHE A 223      -6.546  -6.096  -0.950  1.00 81.20           H
ATOM   3320  CB  PHE A 223      -7.137  -7.022   0.957  1.00 81.20           C
ATOM   3321 1HB  PHE A 223      -6.336  -6.575   1.547  1.00 81.20           H
ATOM   3322 2HB  PHE A 223      -8.029  -7.027   1.583  1.00 81.20           H
ATOM   3323  CG  PHE A 223      -6.758  -8.466   0.622  1.00 81.20           C
ATOM   3324  CD1 PHE A 223      -7.588  -9.485   0.973  1.00 81.20           C
ATOM   3325  HD1 PHE A 223      -8.522  -9.273   1.493  1.00 81.20           H
ATOM   3326  CD2 PHE A 223      -5.593  -8.731  -0.027  1.00 81.20           C
ATOM   3327  HD2 PHE A 223      -4.928  -7.914  -0.308  1.00 81.20           H
ATOM   3328  CE1 PHE A 223      -7.236 -10.825   0.663  1.00 81.20           C
ATOM   3329  HE1 PHE A 223      -7.901 -11.642   0.944  1.00 81.20           H
ATOM   3330  CE2 PHE A 223      -5.242 -10.071  -0.338  1.00 81.20           C
ATOM   3331  HE2 PHE A 223      -4.307 -10.283  -0.858  1.00 81.20           H
ATOM   3332  CZ  PHE A 223      -6.071 -11.090   0.014  1.00 81.20           C
ATOM   3333  HZ  PHE A 223      -5.801 -12.119  -0.225  1.00 81.20           H
ATOM   3334  HN  PHE A 223      -8.536  -4.658   0.639  1.00 81.20           H
ATOM   3335  N   PHE A 224      -9.679  -6.921  -0.267  1.00 84.26           N
ATOM   3336  CA  PHE A 224     -10.771  -7.749  -0.749  1.00 84.26           C
ATOM   3337  C   PHE A 224     -11.365  -7.176  -2.038  1.00 84.26           C
ATOM   3338  O   PHE A 224     -11.461  -7.875  -3.046  1.00 84.26           O
ATOM   3339  HA  PHE A 224     -10.363  -8.740  -0.949  1.00 84.26           H
ATOM   3340  CB  PHE A 224     -11.847  -7.748   0.338  1.00 84.26           C
ATOM   3341 1HB  PHE A 224     -11.903  -6.753   0.779  1.00 84.26           H
ATOM   3342 2HB  PHE A 224     -12.815  -7.947  -0.122  1.00 84.26           H
ATOM   3343  CG  PHE A 224     -11.608  -8.771   1.451  1.00 84.26           C
ATOM   3344  CD1 PHE A 224     -11.845 -10.090   1.224  1.00 84.26           C
ATOM   3345  HD1 PHE A 224     -12.206 -10.420   0.249  1.00 84.26           H
ATOM   3346  CD2 PHE A 224     -11.158  -8.360   2.667  1.00 84.26           C
ATOM   3347  HD2 PHE A 224     -10.968  -7.302   2.849  1.00 84.26           H
ATOM   3348  CE1 PHE A 224     -11.623 -11.040   2.257  1.00 84.26           C
ATOM   3349  HE1 PHE A 224     -11.814 -12.097   2.075  1.00 84.26           H
ATOM   3350  CE2 PHE A 224     -10.936  -9.309   3.699  1.00 84.26           C
ATOM   3351  HE2 PHE A 224     -10.575  -8.980   4.674  1.00 84.26           H
ATOM   3352  CZ  PHE A 224     -11.173 -10.629   3.473  1.00 84.26           C
ATOM   3353  HZ  PHE A 224     -11.003 -11.357   4.265  1.00 84.26           H
ATOM   3354  HN  PHE A 224      -9.801  -6.556   0.656  1.00 84.26           H
ATOM   3355  N   LEU A 225     -11.748  -5.910  -1.963  1.00 89.39           N
ATOM   3356  CA  LEU A 225     -12.400  -5.258  -3.087  1.00 89.39           C
ATOM   3357  C   LEU A 225     -11.471  -5.296  -4.302  1.00 89.39           C
ATOM   3358  O   LEU A 225     -11.846  -5.799  -5.359  1.00 89.39           O
ATOM   3359  HA  LEU A 225     -13.298  -5.829  -3.321  1.00 89.39           H
ATOM   3360  CB  LEU A 225     -12.849  -3.847  -2.700  1.00 89.39           C
ATOM   3361 1HB  LEU A 225     -13.567  -3.927  -1.884  1.00 89.39           H
ATOM   3362 2HB  LEU A 225     -11.986  -3.305  -2.313  1.00 89.39           H
ATOM   3363  CG  LEU A 225     -13.480  -3.014  -3.818  1.00 89.39           C
ATOM   3364  HG  LEU A 225     -12.836  -3.078  -4.695  1.00 89.39           H
ATOM   3365  CD1 LEU A 225     -14.846  -3.577  -4.217  1.00 89.39           C
ATOM   3366 1HD1 LEU A 225     -14.728  -4.602  -4.569  1.00 89.39           H
ATOM   3367 2HD1 LEU A 225     -15.510  -3.563  -3.353  1.00 89.39           H
ATOM   3368 3HD1 LEU A 225     -15.271  -2.966  -5.013  1.00 89.39           H
ATOM   3369  CD2 LEU A 225     -13.561  -1.538  -3.423  1.00 89.39           C
ATOM   3370 1HD2 LEU A 225     -14.170  -1.436  -2.524  1.00 89.39           H
ATOM   3371 2HD2 LEU A 225     -12.558  -1.159  -3.227  1.00 89.39           H
ATOM   3372 3HD2 LEU A 225     -14.013  -0.969  -4.235  1.00 89.39           H
ATOM   3373  HN  LEU A 225     -11.621  -5.333  -1.156  1.00 89.39           H
ATOM   3374  N   PRO A 226     -10.246  -4.767  -4.174  1.00 89.66           N
ATOM   3375  CA  PRO A 226      -9.297  -4.782  -5.290  1.00 89.66           C
ATOM   3376  C   PRO A 226      -9.104  -6.176  -5.864  1.00 89.66           C
ATOM   3377  O   PRO A 226      -9.102  -6.355  -7.081  1.00 89.66           O
ATOM   3378  HA  PRO A 226      -9.682  -4.184  -6.117  1.00 89.66           H
ATOM   3379  CB  PRO A 226      -8.006  -4.237  -4.676  1.00 89.66           C
ATOM   3380 1HB  PRO A 226      -7.372  -5.040  -4.298  1.00 89.66           H
ATOM   3381 2HB  PRO A 226      -7.417  -3.684  -5.407  1.00 89.66           H
ATOM   3382  CG  PRO A 226      -8.503  -3.335  -3.552  1.00 89.66           C
ATOM   3383 1HG  PRO A 226      -7.728  -3.153  -2.807  1.00 89.66           H
ATOM   3384 2HG  PRO A 226      -8.807  -2.357  -3.924  1.00 89.66           H
ATOM   3385  CD  PRO A 226      -9.673  -4.119  -2.980  1.00 89.66           C
ATOM   3386 1HD  PRO A 226      -9.347  -4.853  -2.244  1.00 89.66           H
ATOM   3387 2HD  PRO A 226     -10.390  -3.468  -2.481  1.00 89.66           H
ATOM   3388  N   PHE A 227      -8.947  -7.136  -4.964  1.00 84.14           N
ATOM   3389  CA  PHE A 227      -8.619  -8.493  -5.367  1.00 84.14           C
ATOM   3390  C   PHE A 227      -9.748  -9.106  -6.199  1.00 84.14           C
ATOM   3391  O   PHE A 227      -9.498  -9.709  -7.241  1.00 84.14           O
ATOM   3392  HA  PHE A 227      -7.713  -8.442  -5.970  1.00 84.14           H
ATOM   3393  CB  PHE A 227      -8.445  -9.310  -4.085  1.00 84.14           C
ATOM   3394 1HB  PHE A 227      -7.679  -8.840  -3.468  1.00 84.14           H
ATOM   3395 2HB  PHE A 227      -9.375  -9.278  -3.517  1.00 84.14           H
ATOM   3396  CG  PHE A 227      -8.061 -10.771  -4.326  1.00 84.14           C
ATOM   3397  CD1 PHE A 227      -9.008 -11.745  -4.250  1.00 84.14           C
ATOM   3398  HD1 PHE A 227     -10.040 -11.484  -4.018  1.00 84.14           H
ATOM   3399  CD2 PHE A 227      -6.772 -11.097  -4.615  1.00 84.14           C
ATOM   3400  HD2 PHE A 227      -6.014 -10.316  -4.675  1.00 84.14           H
ATOM   3401  CE1 PHE A 227      -8.651 -13.101  -4.474  1.00 84.14           C
ATOM   3402  HE1 PHE A 227      -9.409 -13.881  -4.413  1.00 84.14           H
ATOM   3403  CE2 PHE A 227      -6.416 -12.453  -4.838  1.00 84.14           C
ATOM   3404  HE2 PHE A 227      -5.383 -12.714  -5.070  1.00 84.14           H
ATOM   3405  CZ  PHE A 227      -7.362 -13.426  -4.763  1.00 84.14           C
ATOM   3406  HZ  PHE A 227      -7.088 -14.467  -4.935  1.00 84.14           H
ATOM   3407  HN  PHE A 227      -9.039  -6.998  -3.978  1.00 84.14           H
ATOM   3408  N   VAL A 228     -10.965  -8.930  -5.706  1.00 91.56           N
ATOM   3409  CA  VAL A 228     -12.129  -9.491  -6.370  1.00 91.56           C
ATOM   3410  C   VAL A 228     -12.238  -8.908  -7.781  1.00 91.56           C
ATOM   3411  O   VAL A 228     -12.474  -9.638  -8.742  1.00 91.56           O
ATOM   3412  HA  VAL A 228     -11.977 -10.568  -6.447  1.00 91.56           H
ATOM   3413  CB  VAL A 228     -13.382  -9.249  -5.525  1.00 91.56           C
ATOM   3414  HB  VAL A 228     -13.420  -8.188  -5.280  1.00 91.56           H
ATOM   3415  CG1 VAL A 228     -14.648  -9.595  -6.311  1.00 91.56           C
ATOM   3416 1HG1 VAL A 228     -14.704  -8.973  -7.204  1.00 91.56           H
ATOM   3417 2HG1 VAL A 228     -14.620 -10.645  -6.601  1.00 91.56           H
ATOM   3418 3HG1 VAL A 228     -15.523  -9.413  -5.687  1.00 91.56           H
ATOM   3419  CG2 VAL A 228     -13.318 -10.033  -4.213  1.00 91.56           C
ATOM   3420 1HG2 VAL A 228     -13.244 -11.099  -4.431  1.00 91.56           H
ATOM   3421 2HG2 VAL A 228     -12.445  -9.717  -3.643  1.00 91.56           H
ATOM   3422 3HG2 VAL A 228     -14.220  -9.843  -3.632  1.00 91.56           H
ATOM   3423  HN  VAL A 228     -11.162  -8.415  -4.872  1.00 91.56           H
ATOM   3424  N   VAL A 229     -12.059  -7.597  -7.860  1.00 91.37           N
ATOM   3425  CA  VAL A 229     -12.202  -6.898  -9.125  1.00 91.37           C
ATOM   3426  C   VAL A 229     -11.144  -7.405 -10.107  1.00 91.37           C
ATOM   3427  O   VAL A 229     -11.450  -7.685 -11.265  1.00 91.37           O
ATOM   3428  HA  VAL A 229     -13.190  -7.133  -9.521  1.00 91.37           H
ATOM   3429  CB  VAL A 229     -12.131  -5.386  -8.898  1.00 91.37           C
ATOM   3430  HB  VAL A 229     -11.221  -5.174  -8.338  1.00 91.37           H
ATOM   3431  CG1 VAL A 229     -12.050  -4.635 -10.229  1.00 91.37           C
ATOM   3432 1HG1 VAL A 229     -11.157  -4.950 -10.769  1.00 91.37           H
ATOM   3433 2HG1 VAL A 229     -12.934  -4.858 -10.826  1.00 91.37           H
ATOM   3434 3HG1 VAL A 229     -12.000  -3.563 -10.038  1.00 91.37           H
ATOM   3435  CG2 VAL A 229     -13.320  -4.900  -8.066  1.00 91.37           C
ATOM   3436 1HG2 VAL A 229     -14.248  -5.132  -8.589  1.00 91.37           H
ATOM   3437 2HG2 VAL A 229     -13.314  -5.400  -7.098  1.00 91.37           H
ATOM   3438 3HG2 VAL A 229     -13.244  -3.823  -7.920  1.00 91.37           H
ATOM   3439  HN  VAL A 229     -11.821  -7.017  -7.081  1.00 91.37           H
ATOM   3440  N   MET A 230      -9.921  -7.508  -9.607  1.00 83.41           N
ATOM   3441  CA  MET A 230      -8.813  -7.963 -10.430  1.00 83.41           C
ATOM   3442  C   MET A 230      -9.048  -9.392 -10.925  1.00 83.41           C
ATOM   3443  O   MET A 230      -8.905  -9.672 -12.114  1.00 83.41           O
ATOM   3444  HA  MET A 230      -8.777  -7.279 -11.278  1.00 83.41           H
ATOM   3445  CB  MET A 230      -7.518  -7.911  -9.617  1.00 83.41           C
ATOM   3446 1HB  MET A 230      -7.686  -8.344  -8.630  1.00 83.41           H
ATOM   3447 2HB  MET A 230      -6.754  -8.516 -10.104  1.00 83.41           H
ATOM   3448  CG  MET A 230      -7.021  -6.472  -9.470  1.00 83.41           C
ATOM   3449 1HG  MET A 230      -6.961  -5.997 -10.450  1.00 83.41           H
ATOM   3450 2HG  MET A 230      -7.729  -5.892  -8.878  1.00 83.41           H
ATOM   3451  SD  MET A 230      -5.416  -6.457  -8.687  1.00 83.41           S
ATOM   3452  CE  MET A 230      -5.875  -6.940  -7.031  1.00 83.41           C
ATOM   3453 1HE  MET A 230      -6.575  -6.212  -6.621  1.00 83.41           H
ATOM   3454 2HE  MET A 230      -6.346  -7.923  -7.057  1.00 83.41           H
ATOM   3455 3HE  MET A 230      -4.984  -6.981  -6.405  1.00 83.41           H
ATOM   3456  HN  MET A 230      -9.683  -7.288  -8.662  1.00 83.41           H
ATOM   3457  N   ALA A 231      -9.404 -10.258  -9.988  1.00 89.35           N
ATOM   3458  CA  ALA A 231      -9.568 -11.668 -10.295  1.00 89.35           C
ATOM   3459  C   ALA A 231     -10.598 -11.825 -11.416  1.00 89.35           C
ATOM   3460  O   ALA A 231     -10.398 -12.608 -12.343  1.00 89.35           O
ATOM   3461  HA  ALA A 231      -8.607 -12.046 -10.642  1.00 89.35           H
ATOM   3462  CB  ALA A 231      -9.968 -12.425  -9.027  1.00 89.35           C
ATOM   3463 1HB  ALA A 231      -9.190 -12.306  -8.273  1.00 89.35           H
ATOM   3464 2HB  ALA A 231     -10.907 -12.025  -8.646  1.00 89.35           H
ATOM   3465 3HB  ALA A 231     -10.091 -13.483  -9.258  1.00 89.35           H
ATOM   3466  HN  ALA A 231      -9.580 -10.010  -9.035  1.00 89.35           H
ATOM   3467  N   CYS A 232     -11.678 -11.067 -11.294  1.00 89.22           N
ATOM   3468  CA  CYS A 232     -12.747 -11.123 -12.277  1.00 89.22           C
ATOM   3469  C   CYS A 232     -12.197 -10.618 -13.613  1.00 89.22           C
ATOM   3470  O   CYS A 232     -12.385 -11.257 -14.647  1.00 89.22           O
ATOM   3471  HA  CYS A 232     -13.048 -12.168 -12.353  1.00 89.22           H
ATOM   3472  CB  CYS A 232     -13.972 -10.326 -11.827  1.00 89.22           C
ATOM   3473 1HB  CYS A 232     -13.674  -9.321 -11.529  1.00 89.22           H
ATOM   3474 2HB  CYS A 232     -14.671 -10.218 -12.656  1.00 89.22           H
ATOM   3475  SG  CYS A 232     -14.790 -11.174 -10.427  1.00 89.22           S
ATOM   3476  HG  CYS A 232     -13.969 -10.715  -9.487  1.00 89.22           H
ATOM   3477  HN  CYS A 232     -11.829 -10.426 -10.542  1.00 89.22           H
ATOM   3478  N   CYS A 233     -11.529  -9.476 -13.547  1.00 87.17           N
ATOM   3479  CA  CYS A 233     -11.049  -8.819 -14.752  1.00 87.17           C
ATOM   3480  C   CYS A 233     -10.162  -9.804 -15.515  1.00 87.17           C
ATOM   3481  O   CYS A 233     -10.351 -10.017 -16.712  1.00 87.17           O
ATOM   3482  HA  CYS A 233     -11.930  -8.558 -15.338  1.00 87.17           H
ATOM   3483  CB  CYS A 233     -10.312  -7.517 -14.431  1.00 87.17           C
ATOM   3484 1HB  CYS A 233      -9.587  -7.687 -13.635  1.00 87.17           H
ATOM   3485 2HB  CYS A 233      -9.754  -7.181 -15.305  1.00 87.17           H
ATOM   3486  SG  CYS A 233     -11.509  -6.230 -13.922  1.00 87.17           S
ATOM   3487  HG  CYS A 233     -11.670  -6.674 -12.679  1.00 87.17           H
ATOM   3488  HN  CYS A 233     -11.314  -9.001 -12.694  1.00 87.17           H
ATOM   3489  N   TYR A 234      -9.212 -10.379 -14.792  1.00 74.19           N
ATOM   3490  CA  TYR A 234      -8.200 -11.216 -15.414  1.00 74.19           C
ATOM   3491  C   TYR A 234      -8.801 -12.539 -15.892  1.00 74.19           C
ATOM   3492  O   TYR A 234      -8.366 -13.094 -16.900  1.00 74.19           O
ATOM   3493  HA  TYR A 234      -7.799 -10.676 -16.272  1.00 74.19           H
ATOM   3494  CB  TYR A 234      -7.163 -11.503 -14.326  1.00 74.19           C
ATOM   3495 1HB  TYR A 234      -7.672 -11.583 -13.365  1.00 74.19           H
ATOM   3496 2HB  TYR A 234      -6.703 -12.471 -14.524  1.00 74.19           H
ATOM   3497  CG  TYR A 234      -6.065 -10.444 -14.218  1.00 74.19           C
ATOM   3498  CD1 TYR A 234      -4.887 -10.598 -14.921  1.00 74.19           C
ATOM   3499  HD1 TYR A 234      -4.740 -11.473 -15.554  1.00 74.19           H
ATOM   3500  CD2 TYR A 234      -6.251  -9.336 -13.417  1.00 74.19           C
ATOM   3501  HD2 TYR A 234      -7.181  -9.215 -12.862  1.00 74.19           H
ATOM   3502  CE1 TYR A 234      -3.853  -9.601 -14.820  1.00 74.19           C
ATOM   3503  HE1 TYR A 234      -2.918  -9.710 -15.370  1.00 74.19           H
ATOM   3504  CE2 TYR A 234      -5.217  -8.339 -13.316  1.00 74.19           C
ATOM   3505  HE2 TYR A 234      -5.351  -7.459 -12.687  1.00 74.19           H
ATOM   3506  CZ  TYR A 234      -4.069  -8.521 -14.022  1.00 74.19           C
ATOM   3507  OH  TYR A 234      -3.092  -7.579 -13.926  1.00 74.19           O
ATOM   3508  HH  TYR A 234      -3.382  -6.847 -13.310  1.00 74.19           H
ATOM   3509  HN  TYR A 234      -9.128 -10.281 -13.800  1.00 74.19           H
ATOM   3510  N   THR A 235      -9.792 -13.006 -15.146  1.00 84.63           N
ATOM   3511  CA  THR A 235     -10.501 -14.218 -15.518  1.00 84.63           C
ATOM   3512  C   THR A 235     -11.101 -14.077 -16.919  1.00 84.63           C
ATOM   3513  O   THR A 235     -10.984 -14.983 -17.742  1.00 84.63           O
ATOM   3514  HA  THR A 235      -9.783 -15.038 -15.559  1.00 84.63           H
ATOM   3515  CB  THR A 235     -11.544 -14.507 -14.437  1.00 84.63           C
ATOM   3516  HB  THR A 235     -12.289 -13.712 -14.393  1.00 84.63           H
ATOM   3517  OG1 THR A 235     -10.774 -14.694 -13.253  1.00 84.63           O
ATOM   3518  HG1 THR A 235     -10.885 -13.908 -12.645  1.00 84.63           H
ATOM   3519  CG2 THR A 235     -12.245 -15.851 -14.643  1.00 84.63           C
ATOM   3520 1HG2 THR A 235     -11.506 -16.653 -14.619  1.00 84.63           H
ATOM   3521 2HG2 THR A 235     -12.752 -15.853 -15.607  1.00 84.63           H
ATOM   3522 3HG2 THR A 235     -12.974 -16.006 -13.848  1.00 84.63           H
ATOM   3523  HN  THR A 235     -10.110 -12.572 -14.304  1.00 84.63           H
ATOM   3524  N   ILE A 236     -11.729 -12.933 -17.146  1.00 83.94           N
ATOM   3525  CA  ILE A 236     -12.378 -12.675 -18.421  1.00 83.94           C
ATOM   3526  C   ILE A 236     -11.311 -12.459 -19.496  1.00 83.94           C
ATOM   3527  O   ILE A 236     -11.472 -12.899 -20.633  1.00 83.94           O
ATOM   3528  HA  ILE A 236     -12.953 -13.564 -18.680  1.00 83.94           H
ATOM   3529  CB  ILE A 236     -13.368 -11.516 -18.293  1.00 83.94           C
ATOM   3530  HB  ILE A 236     -12.822 -10.637 -17.950  1.00 83.94           H
ATOM   3531  CG1 ILE A 236     -14.438 -11.821 -17.244  1.00 83.94           C
ATOM   3532 1HG1 ILE A 236     -15.136 -12.561 -17.636  1.00 83.94           H
ATOM   3533 2HG1 ILE A 236     -13.972 -12.259 -16.361  1.00 83.94           H
ATOM   3534  CG2 ILE A 236     -13.979 -11.166 -19.651  1.00 83.94           C
ATOM   3535 1HG2 ILE A 236     -13.188 -10.876 -20.343  1.00 83.94           H
ATOM   3536 2HG2 ILE A 236     -14.507 -12.034 -20.047  1.00 83.94           H
ATOM   3537 3HG2 ILE A 236     -14.679 -10.339 -19.532  1.00 83.94           H
ATOM   3538  CD1 ILE A 236     -15.198 -10.553 -16.851  1.00 83.94           C
ATOM   3539 1HD1 ILE A 236     -14.501  -9.825 -16.437  1.00 83.94           H
ATOM   3540 2HD1 ILE A 236     -15.682 -10.132 -17.732  1.00 83.94           H
ATOM   3541 3HD1 ILE A 236     -15.953 -10.799 -16.104  1.00 83.94           H
ATOM   3542  HN  ILE A 236     -11.799 -12.191 -16.479  1.00 83.94           H
ATOM   3543  N   ILE A 237     -10.245 -11.779 -19.098  1.00 79.45           N
ATOM   3544  CA  ILE A 237      -9.144 -11.515 -20.009  1.00 79.45           C
ATOM   3545  C   ILE A 237      -8.622 -12.839 -20.569  1.00 79.45           C
ATOM   3546  O   ILE A 237      -8.515 -13.005 -21.784  1.00 79.45           O
ATOM   3547  HA  ILE A 237      -9.538 -10.922 -20.834  1.00 79.45           H
ATOM   3548  CB  ILE A 237      -8.069 -10.672 -19.319  1.00 79.45           C
ATOM   3549  HB  ILE A 237      -7.928 -11.058 -18.310  1.00 79.45           H
ATOM   3550  CG1 ILE A 237      -8.515  -9.215 -19.187  1.00 79.45           C
ATOM   3551 1HG1 ILE A 237      -8.473  -8.729 -20.162  1.00 79.45           H
ATOM   3552 2HG1 ILE A 237      -9.553  -9.177 -18.857  1.00 79.45           H
ATOM   3553  CG2 ILE A 237      -6.726 -10.798 -20.042  1.00 79.45           C
ATOM   3554 1HG2 ILE A 237      -6.408 -11.840 -20.040  1.00 79.45           H
ATOM   3555 2HG2 ILE A 237      -6.834 -10.453 -21.071  1.00 79.45           H
ATOM   3556 3HG2 ILE A 237      -5.980 -10.189 -19.531  1.00 79.45           H
ATOM   3557  CD1 ILE A 237      -7.630  -8.458 -18.195  1.00 79.45           C
ATOM   3558 1HD1 ILE A 237      -7.694  -8.933 -17.216  1.00 79.45           H
ATOM   3559 2HD1 ILE A 237      -6.597  -8.477 -18.542  1.00 79.45           H
ATOM   3560 3HD1 ILE A 237      -7.969  -7.425 -18.121  1.00 79.45           H
ATOM   3561  HN  ILE A 237     -10.127 -11.414 -18.175  1.00 79.45           H
ATOM   3562  N   ILE A 238      -8.310 -13.749 -19.658  1.00 77.47           N
ATOM   3563  CA  ILE A 238      -7.731 -15.025 -20.042  1.00 77.47           C
ATOM   3564  C   ILE A 238      -8.676 -15.738 -21.012  1.00 77.47           C
ATOM   3565  O   ILE A 238      -8.243 -16.244 -22.046  1.00 77.47           O
ATOM   3566  HA  ILE A 238      -6.796 -14.817 -20.561  1.00 77.47           H
ATOM   3567  CB  ILE A 238      -7.385 -15.851 -18.801  1.00 77.47           C
ATOM   3568  HB  ILE A 238      -8.244 -15.836 -18.130  1.00 77.47           H
ATOM   3569  CG1 ILE A 238      -6.209 -15.235 -18.042  1.00 77.47           C
ATOM   3570 1HG1 ILE A 238      -5.281 -15.438 -18.577  1.00 77.47           H
ATOM   3571 2HG1 ILE A 238      -6.324 -14.152 -18.003  1.00 77.47           H
ATOM   3572  CG2 ILE A 238      -7.127 -17.313 -19.171  1.00 77.47           C
ATOM   3573 1HG2 ILE A 238      -8.019 -17.735 -19.634  1.00 77.47           H
ATOM   3574 2HG2 ILE A 238      -6.294 -17.369 -19.871  1.00 77.47           H
ATOM   3575 3HG2 ILE A 238      -6.883 -17.878 -18.271  1.00 77.47           H
ATOM   3576  CD1 ILE A 238      -6.118 -15.796 -16.622  1.00 77.47           C
ATOM   3577 1HD1 ILE A 238      -7.038 -15.571 -16.083  1.00 77.47           H
ATOM   3578 2HD1 ILE A 238      -5.978 -16.876 -16.666  1.00 77.47           H
ATOM   3579 3HD1 ILE A 238      -5.273 -15.342 -16.105  1.00 77.47           H
ATOM   3580  HN  ILE A 238      -8.446 -13.625 -18.675  1.00 77.47           H
ATOM   3581  N   HIS A 239      -9.949 -15.754 -20.643  1.00 77.39           N
ATOM   3582  CA  HIS A 239     -10.949 -16.443 -21.440  1.00 77.39           C
ATOM   3583  C   HIS A 239     -10.957 -15.872 -22.860  1.00 77.39           C
ATOM   3584  O   HIS A 239     -10.992 -16.622 -23.834  1.00 77.39           O
ATOM   3585  HA  HIS A 239     -10.650 -17.490 -21.481  1.00 77.39           H
ATOM   3586  CB  HIS A 239     -12.321 -16.375 -20.766  1.00 77.39           C
ATOM   3587 1HB  HIS A 239     -12.223 -16.701 -19.731  1.00 77.39           H
ATOM   3588 2HB  HIS A 239     -12.652 -15.337 -20.743  1.00 77.39           H
ATOM   3589  CG  HIS A 239     -13.380 -17.211 -21.444  1.00 77.39           C
ATOM   3590  ND1 HIS A 239     -13.409 -18.592 -21.365  1.00 77.39           N
ATOM   3591  HD1 HIS A 239     -12.755 -19.164 -20.869  1.00 77.39           H
ATOM   3592  CD2 HIS A 239     -14.448 -16.847 -22.212  1.00 77.39           C
ATOM   3593  HD2 HIS A 239     -14.723 -15.826 -22.477  1.00 77.39           H
ATOM   3594  CE1 HIS A 239     -14.450 -19.030 -22.059  1.00 77.39           C
ATOM   3595  HE1 HIS A 239     -14.742 -20.072 -22.187  1.00 77.39           H
ATOM   3596  NE2 HIS A 239     -15.092 -17.946 -22.583  1.00 77.39           N
ATOM   3597  HN  HIS A 239     -10.298 -15.308 -19.819  1.00 77.39           H
ATOM   3598  N   THR A 240     -10.924 -14.549 -22.932  1.00 79.02           N
ATOM   3599  CA  THR A 240     -10.996 -13.867 -24.213  1.00 79.02           C
ATOM   3600  C   THR A 240      -9.769 -14.199 -25.064  1.00 79.02           C
ATOM   3601  O   THR A 240      -9.878 -14.375 -26.276  1.00 79.02           O
ATOM   3602  HA  THR A 240     -11.868 -14.239 -24.751  1.00 79.02           H
ATOM   3603  CB  THR A 240     -11.163 -12.371 -23.943  1.00 79.02           C
ATOM   3604  HB  THR A 240     -10.252 -11.948 -23.519  1.00 79.02           H
ATOM   3605  OG1 THR A 240     -12.320 -12.294 -23.115  1.00 79.02           O
ATOM   3606  HG1 THR A 240     -12.049 -12.188 -22.158  1.00 79.02           H
ATOM   3607  CG2 THR A 240     -11.551 -11.589 -25.199  1.00 79.02           C
ATOM   3608 1HG2 THR A 240     -12.498 -11.967 -25.585  1.00 79.02           H
ATOM   3609 2HG2 THR A 240     -10.776 -11.709 -25.956  1.00 79.02           H
ATOM   3610 3HG2 THR A 240     -11.656 -10.532 -24.952  1.00 79.02           H
ATOM   3611  HN  THR A 240     -10.849 -13.948 -22.136  1.00 79.02           H
ATOM   3612  N   LEU A 241      -8.627 -14.274 -24.395  1.00 73.97           N
ATOM   3613  CA  LEU A 241      -7.364 -14.455 -25.088  1.00 73.97           C
ATOM   3614  C   LEU A 241      -7.293 -15.878 -25.647  1.00 73.97           C
ATOM   3615  O   LEU A 241      -6.786 -16.092 -26.747  1.00 73.97           O
ATOM   3616  HA  LEU A 241      -7.346 -13.755 -25.924  1.00 73.97           H
ATOM   3617  CB  LEU A 241      -6.193 -14.095 -24.172  1.00 73.97           C
ATOM   3618 1HB  LEU A 241      -6.338 -14.598 -23.216  1.00 73.97           H
ATOM   3619 2HB  LEU A 241      -5.279 -14.498 -24.608  1.00 73.97           H
ATOM   3620  CG  LEU A 241      -5.983 -12.603 -23.906  1.00 73.97           C
ATOM   3621  HG  LEU A 241      -6.906 -12.198 -23.491  1.00 73.97           H
ATOM   3622  CD1 LEU A 241      -4.884 -12.381 -22.865  1.00 73.97           C
ATOM   3623 1HD1 LEU A 241      -5.164 -12.867 -21.931  1.00 73.97           H
ATOM   3624 2HD1 LEU A 241      -3.948 -12.806 -23.229  1.00 73.97           H
ATOM   3625 3HD1 LEU A 241      -4.756 -11.312 -22.695  1.00 73.97           H
ATOM   3626  CD2 LEU A 241      -5.703 -11.848 -25.206  1.00 73.97           C
ATOM   3627 1HD2 LEU A 241      -4.803 -12.250 -25.672  1.00 73.97           H
ATOM   3628 2HD2 LEU A 241      -6.547 -11.967 -25.885  1.00 73.97           H
ATOM   3629 3HD2 LEU A 241      -5.558 -10.790 -24.988  1.00 73.97           H
ATOM   3630  HN  LEU A 241      -8.558 -14.213 -23.399  1.00 73.97           H
ATOM   3631  N   ILE A 242      -7.809 -16.813 -24.863  1.00 75.33           N
ATOM   3632  CA  ILE A 242      -7.843 -18.205 -25.281  1.00 75.33           C
ATOM   3633  C   ILE A 242      -8.669 -18.328 -26.562  1.00 75.33           C
ATOM   3634  O   ILE A 242      -8.270 -19.019 -27.498  1.00 75.33           O
ATOM   3635  HA  ILE A 242      -6.818 -18.505 -25.500  1.00 75.33           H
ATOM   3636  CB  ILE A 242      -8.340 -19.094 -24.140  1.00 75.33           C
ATOM   3637  HB  ILE A 242      -9.243 -18.645 -23.725  1.00 75.33           H
ATOM   3638  CG1 ILE A 242      -7.310 -19.165 -23.010  1.00 75.33           C
ATOM   3639 1HG1 ILE A 242      -6.445 -19.741 -23.338  1.00 75.33           H
ATOM   3640 2HG1 ILE A 242      -6.955 -18.162 -22.774  1.00 75.33           H
ATOM   3641  CG2 ILE A 242      -8.722 -20.484 -24.654  1.00 75.33           C
ATOM   3642 1HG2 ILE A 242      -9.515 -20.391 -25.396  1.00 75.33           H
ATOM   3643 2HG2 ILE A 242      -7.851 -20.954 -25.111  1.00 75.33           H
ATOM   3644 3HG2 ILE A 242      -9.072 -21.096 -23.823  1.00 75.33           H
ATOM   3645  CD1 ILE A 242      -7.912 -19.807 -21.759  1.00 75.33           C
ATOM   3646 1HD1 ILE A 242      -8.762 -19.215 -21.420  1.00 75.33           H
ATOM   3647 2HD1 ILE A 242      -8.244 -20.818 -21.993  1.00 75.33           H
ATOM   3648 3HD1 ILE A 242      -7.159 -19.844 -20.972  1.00 75.33           H
ATOM   3649  HN  ILE A 242      -8.199 -16.634 -23.960  1.00 75.33           H
ATOM   3650  N   GLN A 243      -9.807 -17.648 -26.563  1.00 71.46           N
ATOM   3651  CA  GLN A 243     -10.723 -17.724 -27.688  1.00 71.46           C
ATOM   3652  C   GLN A 243     -10.092 -17.093 -28.930  1.00 71.46           C
ATOM   3653  O   GLN A 243     -10.351 -17.528 -30.051  1.00 71.46           O
ATOM   3654  HA  GLN A 243     -10.888 -18.788 -27.856  1.00 71.46           H
ATOM   3655  CB  GLN A 243     -12.059 -17.057 -27.353  1.00 71.46           C
ATOM   3656 1HB  GLN A 243     -11.879 -16.074 -26.918  1.00 71.46           H
ATOM   3657 2HB  GLN A 243     -12.631 -16.901 -28.267  1.00 71.46           H
ATOM   3658  CG  GLN A 243     -12.869 -17.912 -26.377  1.00 71.46           C
ATOM   3659 1HG  GLN A 243     -12.985 -18.919 -26.780  1.00 71.46           H
ATOM   3660 2HG  GLN A 243     -12.329 -18.006 -25.435  1.00 71.46           H
ATOM   3661  CD  GLN A 243     -14.247 -17.297 -26.123  1.00 71.46           C
ATOM   3662  OE1 GLN A 243     -14.532 -16.172 -26.498  1.00 71.46           O
ATOM   3663  NE2 GLN A 243     -15.083 -18.096 -25.466  1.00 71.46           N
ATOM   3664 1HE2 GLN A 243     -14.786 -19.009 -25.186  1.00 71.46           H
ATOM   3665 2HE2 GLN A 243     -16.009 -17.784 -25.252  1.00 71.46           H
ATOM   3666  HN  GLN A 243     -10.104 -17.055 -25.815  1.00 71.46           H
ATOM   3667  N   ALA A 244      -9.274 -16.079 -28.690  1.00 72.54           N
ATOM   3668  CA  ALA A 244      -8.777 -15.246 -29.771  1.00 72.54           C
ATOM   3669  C   ALA A 244      -7.781 -16.048 -30.611  1.00 72.54           C
ATOM   3670  O   ALA A 244      -7.476 -15.676 -31.743  1.00 72.54           O
ATOM   3671  HA  ALA A 244      -9.626 -14.970 -30.396  1.00 72.54           H
ATOM   3672  CB  ALA A 244      -8.158 -13.972 -29.191  1.00 72.54           C
ATOM   3673 1HB  ALA A 244      -8.914 -13.424 -28.629  1.00 72.54           H
ATOM   3674 2HB  ALA A 244      -7.334 -14.238 -28.529  1.00 72.54           H
ATOM   3675 3HB  ALA A 244      -7.784 -13.348 -30.003  1.00 72.54           H
ATOM   3676  HN  ALA A 244      -8.954 -15.823 -27.778  1.00 72.54           H
ATOM   3677  N   LYS A 245      -7.301 -17.135 -30.023  1.00 60.51           N
ATOM   3678  CA  LYS A 245      -6.344 -17.992 -30.702  1.00 60.51           C
ATOM   3679  C   LYS A 245      -5.233 -17.130 -31.306  1.00 60.51           C
ATOM   3680  O   LYS A 245      -4.415 -17.620 -32.082  1.00 60.51           O
ATOM   3681  HA  LYS A 245      -5.902 -18.647 -29.951  1.00 60.51           H
ATOM   3682  CB  LYS A 245      -7.053 -18.885 -31.721  1.00 60.51           C
ATOM   3683 1HB  LYS A 245      -7.710 -18.280 -32.346  1.00 60.51           H
ATOM   3684 2HB  LYS A 245      -6.317 -19.342 -32.383  1.00 60.51           H
ATOM   3685  CG  LYS A 245      -7.866 -19.976 -31.022  1.00 60.51           C
ATOM   3686 1HG  LYS A 245      -7.261 -20.446 -30.247  1.00 60.51           H
ATOM   3687 2HG  LYS A 245      -8.729 -19.530 -30.526  1.00 60.51           H
ATOM   3688  CD  LYS A 245      -8.336 -21.035 -32.021  1.00 60.51           C
ATOM   3689 1HD  LYS A 245      -9.034 -20.588 -32.729  1.00 60.51           H
ATOM   3690 2HD  LYS A 245      -7.486 -21.398 -32.598  1.00 60.51           H
ATOM   3691  CE  LYS A 245      -9.009 -22.206 -31.303  1.00 60.51           C
ATOM   3692 1HE  LYS A 245      -8.354 -22.585 -30.519  1.00 60.51           H
ATOM   3693 2HE  LYS A 245      -9.923 -21.865 -30.817  1.00 60.51           H
ATOM   3694  NZ  LYS A 245      -9.325 -23.289 -32.261  1.00 60.51           N
ATOM   3695 1HZ  LYS A 245      -9.793 -24.046 -31.773  1.00 60.51           H
ATOM   3696 2HZ  LYS A 245      -9.932 -22.930 -32.989  1.00 60.51           H
ATOM   3697 3HZ  LYS A 245      -8.466 -23.634 -32.676  1.00 60.51           H
ATOM   3698  HN  LYS A 245      -7.555 -17.431 -29.102  1.00 60.51           H
ATOM   3699  N   LYS A 246      -5.241 -15.860 -30.928  1.00 52.81           N
ATOM   3700  CA  LYS A 246      -4.294 -14.908 -31.482  1.00 52.81           C
ATOM   3701  C   LYS A 246      -3.015 -14.919 -30.642  1.00 52.81           C
ATOM   3702  O   LYS A 246      -3.041 -14.578 -29.461  1.00 52.81           O
ATOM   3703  HA  LYS A 246      -4.047 -15.242 -32.490  1.00 52.81           H
ATOM   3704  CB  LYS A 246      -4.935 -13.525 -31.608  1.00 52.81           C
ATOM   3705 1HB  LYS A 246      -5.477 -13.286 -30.692  1.00 52.81           H
ATOM   3706 2HB  LYS A 246      -4.159 -12.769 -31.723  1.00 52.81           H
ATOM   3707  CG  LYS A 246      -5.891 -13.469 -32.801  1.00 52.81           C
ATOM   3708 1HG  LYS A 246      -5.410 -13.905 -33.677  1.00 52.81           H
ATOM   3709 2HG  LYS A 246      -6.776 -14.070 -32.592  1.00 52.81           H
ATOM   3710  CD  LYS A 246      -6.306 -12.028 -33.105  1.00 52.81           C
ATOM   3711 1HD  LYS A 246      -6.853 -11.617 -32.256  1.00 52.81           H
ATOM   3712 2HD  LYS A 246      -5.418 -11.411 -33.240  1.00 52.81           H
ATOM   3713  CE  LYS A 246      -7.177 -11.962 -34.361  1.00 52.81           C
ATOM   3714 1HE  LYS A 246      -6.698 -12.510 -35.172  1.00 52.81           H
ATOM   3715 2HE  LYS A 246      -8.135 -12.445 -34.172  1.00 52.81           H
ATOM   3716  NZ  LYS A 246      -7.395 -10.555 -34.767  1.00 52.81           N
ATOM   3717 1HZ  LYS A 246      -7.996 -10.528 -35.583  1.00 52.81           H
ATOM   3718 2HZ  LYS A 246      -7.835 -10.049 -34.006  1.00 52.81           H
ATOM   3719 3HZ  LYS A 246      -6.504 -10.125 -34.988  1.00 52.81           H
ATOM   3720  HN  LYS A 246      -5.878 -15.480 -30.257  1.00 52.81           H
ATOM   3721  N   SER A 247      -1.926 -15.315 -31.285  1.00 55.89           N
ATOM   3722  CA  SER A 247      -0.679 -15.542 -30.575  1.00 55.89           C
ATOM   3723  C   SER A 247      -0.197 -14.239 -29.935  1.00 55.89           C
ATOM   3724  O   SER A 247       0.250 -14.235 -28.789  1.00 55.89           O
ATOM   3725  HA  SER A 247      -0.914 -16.281 -29.808  1.00 55.89           H
ATOM   3726  CB  SER A 247       0.393 -16.103 -31.511  1.00 55.89           C
ATOM   3727 1HB  SER A 247       1.257 -16.419 -30.925  1.00 55.89           H
ATOM   3728 2HB  SER A 247       0.008 -16.990 -32.014  1.00 55.89           H
ATOM   3729  OG  SER A 247       0.805 -15.147 -32.484  1.00 55.89           O
ATOM   3730  HG  SER A 247       1.487 -15.552 -33.094  1.00 55.89           H
ATOM   3731  HN  SER A 247      -1.887 -15.480 -32.270  1.00 55.89           H
ATOM   3732  N   SER A 248      -0.303 -13.165 -30.703  1.00 57.17           N
ATOM   3733  CA  SER A 248       0.279 -11.896 -30.300  1.00 57.17           C
ATOM   3734  C   SER A 248      -0.234 -11.503 -28.913  1.00 57.17           C
ATOM   3735  O   SER A 248       0.454 -10.808 -28.167  1.00 57.17           O
ATOM   3736  HA  SER A 248       1.355 -12.066 -30.276  1.00 57.17           H
ATOM   3737  CB  SER A 248      -0.040 -10.797 -31.315  1.00 57.17           C
ATOM   3738 1HB  SER A 248       0.446  -9.870 -31.010  1.00 57.17           H
ATOM   3739 2HB  SER A 248       0.374 -11.069 -32.286  1.00 57.17           H
ATOM   3740  OG  SER A 248      -1.442 -10.577 -31.442  1.00 57.17           O
ATOM   3741  HG  SER A 248      -1.616  -9.859 -32.115  1.00 57.17           H
ATOM   3742  HN  SER A 248      -0.774 -13.153 -31.585  1.00 57.17           H
ATOM   3743  N   LYS A 249      -1.438 -11.964 -28.610  1.00 52.74           N
ATOM   3744  CA  LYS A 249      -2.082 -11.609 -27.356  1.00 52.74           C
ATOM   3745  C   LYS A 249      -1.450 -12.411 -26.218  1.00 52.74           C
ATOM   3746  O   LYS A 249      -1.620 -12.074 -25.047  1.00 52.74           O
ATOM   3747  HA  LYS A 249      -1.892 -10.550 -27.180  1.00 52.74           H
ATOM   3748  CB  LYS A 249      -3.598 -11.784 -27.464  1.00 52.74           C
ATOM   3749 1HB  LYS A 249      -3.826 -12.764 -27.884  1.00 52.74           H
ATOM   3750 2HB  LYS A 249      -4.043 -11.753 -26.470  1.00 52.74           H
ATOM   3751  CG  LYS A 249      -4.216 -10.692 -28.340  1.00 52.74           C
ATOM   3752 1HG  LYS A 249      -3.891  -9.712 -27.988  1.00 52.74           H
ATOM   3753 2HG  LYS A 249      -3.859 -10.797 -29.364  1.00 52.74           H
ATOM   3754  CD  LYS A 249      -5.744 -10.768 -28.316  1.00 52.74           C
ATOM   3755 1HD  LYS A 249      -6.074 -11.676 -28.820  1.00 52.74           H
ATOM   3756 2HD  LYS A 249      -6.092 -10.832 -27.285  1.00 52.74           H
ATOM   3757  CE  LYS A 249      -6.365  -9.546 -28.995  1.00 52.74           C
ATOM   3758 1HE  LYS A 249      -5.911  -8.635 -28.604  1.00 52.74           H
ATOM   3759 2HE  LYS A 249      -6.156  -9.572 -30.065  1.00 52.74           H
ATOM   3760  NZ  LYS A 249      -7.827  -9.515 -28.770  1.00 52.74           N
ATOM   3761 1HZ  LYS A 249      -8.228  -8.722 -29.259  1.00 52.74           H
ATOM   3762 2HZ  LYS A 249      -8.241 -10.372 -29.118  1.00 52.74           H
ATOM   3763 3HZ  LYS A 249      -8.014  -9.429 -27.777  1.00 52.74           H
ATOM   3764  HN  LYS A 249      -1.971 -12.569 -29.202  1.00 52.74           H
ATOM   3765  N   HIS A 250      -0.733 -13.458 -26.601  1.00 51.53           N
ATOM   3766  CA  HIS A 250      -0.146 -14.361 -25.626  1.00 51.53           C
ATOM   3767  C   HIS A 250       0.945 -13.630 -24.841  1.00 51.53           C
ATOM   3768  O   HIS A 250       1.108 -13.852 -23.643  1.00 51.53           O
ATOM   3769  HA  HIS A 250      -0.946 -14.644 -24.941  1.00 51.53           H
ATOM   3770  CB  HIS A 250       0.362 -15.635 -26.302  1.00 51.53           C
ATOM   3771 1HB  HIS A 250       0.804 -15.373 -27.264  1.00 51.53           H
ATOM   3772 2HB  HIS A 250       1.158 -16.065 -25.693  1.00 51.53           H
ATOM   3773  CG  HIS A 250      -0.704 -16.681 -26.522  1.00 51.53           C
ATOM   3774  ND1 HIS A 250      -1.299 -17.375 -25.483  1.00 51.53           N
ATOM   3775  HD1 HIS A 250      -1.094 -17.263 -24.511  1.00 51.53           H
ATOM   3776  CD2 HIS A 250      -1.276 -17.143 -27.671  1.00 51.53           C
ATOM   3777  HD2 HIS A 250      -1.038 -16.808 -28.681  1.00 51.53           H
ATOM   3778  CE1 HIS A 250      -2.187 -18.215 -25.996  1.00 51.53           C
ATOM   3779  HE1 HIS A 250      -2.819 -18.901 -25.432  1.00 51.53           H
ATOM   3780  NE2 HIS A 250      -2.171 -18.070 -27.352  1.00 51.53           N
ATOM   3781  HN  HIS A 250      -0.552 -13.692 -27.556  1.00 51.53           H
ATOM   3782  N   LYS A 251       1.665 -12.772 -25.550  1.00 55.72           N
ATOM   3783  CA  LYS A 251       2.731 -12.001 -24.933  1.00 55.72           C
ATOM   3784  C   LYS A 251       2.135 -11.066 -23.880  1.00 55.72           C
ATOM   3785  O   LYS A 251       2.649 -10.971 -22.766  1.00 55.72           O
ATOM   3786  HA  LYS A 251       3.396 -12.706 -24.433  1.00 55.72           H
ATOM   3787  CB  LYS A 251       3.556 -11.279 -26.000  1.00 55.72           C
ATOM   3788 1HB  LYS A 251       2.891 -10.799 -26.718  1.00 55.72           H
ATOM   3789 2HB  LYS A 251       4.147 -10.490 -25.536  1.00 55.72           H
ATOM   3790  CG  LYS A 251       4.483 -12.254 -26.730  1.00 55.72           C
ATOM   3791 1HG  LYS A 251       5.115 -12.771 -26.007  1.00 55.72           H
ATOM   3792 2HG  LYS A 251       3.890 -13.016 -27.236  1.00 55.72           H
ATOM   3793  CD  LYS A 251       5.358 -11.521 -27.748  1.00 55.72           C
ATOM   3794 1HD  LYS A 251       4.727 -11.025 -28.485  1.00 55.72           H
ATOM   3795 2HD  LYS A 251       5.933 -10.744 -27.246  1.00 55.72           H
ATOM   3796  CE  LYS A 251       6.308 -12.491 -28.454  1.00 55.72           C
ATOM   3797 1HE  LYS A 251       7.070 -12.837 -27.755  1.00 55.72           H
ATOM   3798 2HE  LYS A 251       5.758 -13.371 -28.786  1.00 55.72           H
ATOM   3799  NZ  LYS A 251       6.952 -11.834 -29.613  1.00 55.72           N
ATOM   3800 1HZ  LYS A 251       7.584 -12.487 -30.064  1.00 55.72           H
ATOM   3801 2HZ  LYS A 251       6.241 -11.542 -30.274  1.00 55.72           H
ATOM   3802 3HZ  LYS A 251       7.473 -11.024 -29.297  1.00 55.72           H
ATOM   3803  HN  LYS A 251       1.529 -12.601 -26.526  1.00 55.72           H
ATOM   3804  N   ALA A 252       1.059 -10.398 -24.269  1.00 62.00           N
ATOM   3805  CA  ALA A 252       0.393  -9.465 -23.375  1.00 62.00           C
ATOM   3806  C   ALA A 252      -0.154 -10.226 -22.166  1.00 62.00           C
ATOM   3807  O   ALA A 252      -0.179  -9.698 -21.055  1.00 62.00           O
ATOM   3808  HA  ALA A 252       1.137  -8.745 -23.034  1.00 62.00           H
ATOM   3809  CB  ALA A 252      -0.702  -8.719 -24.139  1.00 62.00           C
ATOM   3810 1HB  ALA A 252      -0.257  -8.172 -24.970  1.00 62.00           H
ATOM   3811 2HB  ALA A 252      -1.429  -9.435 -24.524  1.00 62.00           H
ATOM   3812 3HB  ALA A 252      -1.201  -8.019 -23.469  1.00 62.00           H
ATOM   3813  HN  ALA A 252       0.642 -10.486 -25.174  1.00 62.00           H
ATOM   3814  N   LEU A 253      -0.579 -11.454 -22.423  1.00 61.47           N
ATOM   3815  CA  LEU A 253      -1.141 -12.287 -21.372  1.00 61.47           C
ATOM   3816  C   LEU A 253      -0.067 -12.564 -20.318  1.00 61.47           C
ATOM   3817  O   LEU A 253      -0.288 -12.342 -19.129  1.00 61.47           O
ATOM   3818  HA  LEU A 253      -1.947 -11.722 -20.904  1.00 61.47           H
ATOM   3819  CB  LEU A 253      -1.761 -13.553 -21.966  1.00 61.47           C
ATOM   3820 1HB  LEU A 253      -2.496 -13.257 -22.715  1.00 61.47           H
ATOM   3821 2HB  LEU A 253      -0.980 -14.106 -22.488  1.00 61.47           H
ATOM   3822  CG  LEU A 253      -2.438 -14.498 -20.972  1.00 61.47           C
ATOM   3823  HG  LEU A 253      -1.709 -14.771 -20.209  1.00 61.47           H
ATOM   3824  CD1 LEU A 253      -3.600 -13.803 -20.259  1.00 61.47           C
ATOM   3825 1HD1 LEU A 253      -3.226 -12.934 -19.717  1.00 61.47           H
ATOM   3826 2HD1 LEU A 253      -4.338 -13.482 -20.995  1.00 61.47           H
ATOM   3827 3HD1 LEU A 253      -4.064 -14.497 -19.558  1.00 61.47           H
ATOM   3828  CD2 LEU A 253      -2.880 -15.792 -21.659  1.00 61.47           C
ATOM   3829 1HD2 LEU A 253      -3.586 -15.558 -22.455  1.00 61.47           H
ATOM   3830 2HD2 LEU A 253      -2.009 -16.295 -22.081  1.00 61.47           H
ATOM   3831 3HD2 LEU A 253      -3.358 -16.446 -20.929  1.00 61.47           H
ATOM   3832  HN  LEU A 253      -0.545 -11.880 -23.327  1.00 61.47           H
ATOM   3833  N   LYS A 254       1.073 -13.045 -20.793  1.00 60.94           N
ATOM   3834  CA  LYS A 254       2.156 -13.421 -19.901  1.00 60.94           C
ATOM   3835  C   LYS A 254       2.487 -12.243 -18.982  1.00 60.94           C
ATOM   3836  O   LYS A 254       2.568 -12.404 -17.765  1.00 60.94           O
ATOM   3837  HA  LYS A 254       1.801 -14.249 -19.287  1.00 60.94           H
ATOM   3838  CB  LYS A 254       3.356 -13.933 -20.700  1.00 60.94           C
ATOM   3839 1HB  LYS A 254       3.516 -13.298 -21.571  1.00 60.94           H
ATOM   3840 2HB  LYS A 254       4.257 -13.871 -20.091  1.00 60.94           H
ATOM   3841  CG  LYS A 254       3.137 -15.379 -21.151  1.00 60.94           C
ATOM   3842 1HG  LYS A 254       2.883 -15.998 -20.290  1.00 60.94           H
ATOM   3843 2HG  LYS A 254       2.293 -15.426 -21.838  1.00 60.94           H
ATOM   3844  CD  LYS A 254       4.389 -15.936 -21.834  1.00 60.94           C
ATOM   3845 1HD  LYS A 254       4.615 -15.346 -22.722  1.00 60.94           H
ATOM   3846 2HD  LYS A 254       5.244 -15.844 -21.164  1.00 60.94           H
ATOM   3847  CE  LYS A 254       4.194 -17.402 -22.223  1.00 60.94           C
ATOM   3848 1HE  LYS A 254       3.910 -17.983 -21.346  1.00 60.94           H
ATOM   3849 2HE  LYS A 254       3.378 -17.489 -22.941  1.00 60.94           H
ATOM   3850  NZ  LYS A 254       5.437 -17.952 -22.808  1.00 60.94           N
ATOM   3851 1HZ  LYS A 254       5.285 -18.917 -23.080  1.00 60.94           H
ATOM   3852 2HZ  LYS A 254       5.697 -17.408 -23.624  1.00 60.94           H
ATOM   3853 3HZ  LYS A 254       6.182 -17.908 -22.122  1.00 60.94           H
ATOM   3854  HN  LYS A 254       1.262 -13.178 -21.766  1.00 60.94           H
ATOM   3855  N   VAL A 255       2.669 -11.085 -19.600  1.00 60.89           N
ATOM   3856  CA  VAL A 255       2.985  -9.880 -18.852  1.00 60.89           C
ATOM   3857  C   VAL A 255       1.962  -9.699 -17.729  1.00 60.89           C
ATOM   3858  O   VAL A 255       2.333  -9.516 -16.571  1.00 60.89           O
ATOM   3859  HA  VAL A 255       3.972 -10.017 -18.410  1.00 60.89           H
ATOM   3860  CB  VAL A 255       3.052  -8.680 -19.799  1.00 60.89           C
ATOM   3861  HB  VAL A 255       2.203  -8.741 -20.479  1.00 60.89           H
ATOM   3862  CG1 VAL A 255       2.940  -7.365 -19.025  1.00 60.89           C
ATOM   3863 1HG1 VAL A 255       1.990  -7.336 -18.492  1.00 60.89           H
ATOM   3864 2HG1 VAL A 255       3.760  -7.293 -18.311  1.00 60.89           H
ATOM   3865 3HG1 VAL A 255       2.991  -6.528 -19.722  1.00 60.89           H
ATOM   3866  CG2 VAL A 255       4.331  -8.715 -20.639  1.00 60.89           C
ATOM   3867 1HG2 VAL A 255       5.199  -8.690 -19.980  1.00 60.89           H
ATOM   3868 2HG2 VAL A 255       4.351  -9.629 -21.232  1.00 60.89           H
ATOM   3869 3HG2 VAL A 255       4.353  -7.851 -21.303  1.00 60.89           H
ATOM   3870  HN  VAL A 255       2.604 -10.964 -20.590  1.00 60.89           H
ATOM   3871  N   THR A 256       0.695  -9.756 -18.111  1.00 59.80           N
ATOM   3872  CA  THR A 256      -0.377  -9.373 -17.208  1.00 59.80           C
ATOM   3873  C   THR A 256      -0.450 -10.341 -16.025  1.00 59.80           C
ATOM   3874  O   THR A 256      -0.665  -9.923 -14.889  1.00 59.80           O
ATOM   3875  HA  THR A 256      -0.148  -8.388 -16.801  1.00 59.80           H
ATOM   3876  CB  THR A 256      -1.674  -9.303 -18.016  1.00 59.80           C
ATOM   3877  HB  THR A 256      -2.042 -10.302 -18.249  1.00 59.80           H
ATOM   3878  OG1 THR A 256      -1.339  -8.492 -19.140  1.00 59.80           O
ATOM   3879  HG1 THR A 256      -1.416  -9.027 -19.982  1.00 59.80           H
ATOM   3880  CG2 THR A 256      -2.769  -8.511 -17.299  1.00 59.80           C
ATOM   3881 1HG2 THR A 256      -2.426  -7.491 -17.126  1.00 59.80           H
ATOM   3882 2HG2 THR A 256      -2.994  -8.985 -16.344  1.00 59.80           H
ATOM   3883 3HG2 THR A 256      -3.667  -8.492 -17.916  1.00 59.80           H
ATOM   3884  HN  THR A 256       0.397 -10.057 -19.017  1.00 59.80           H
ATOM   3885  N   ILE A 257      -0.266 -11.616 -16.333  1.00 69.26           N
ATOM   3886  CA  ILE A 257      -0.266 -12.642 -15.304  1.00 69.26           C
ATOM   3887  C   ILE A 257       0.870 -12.367 -14.316  1.00 69.26           C
ATOM   3888  O   ILE A 257       0.663 -12.398 -13.104  1.00 69.26           O
ATOM   3889  HA  ILE A 257      -1.213 -12.570 -14.770  1.00 69.26           H
ATOM   3890  CB  ILE A 257      -0.207 -14.034 -15.936  1.00 69.26           C
ATOM   3891  HB  ILE A 257       0.590 -14.039 -16.680  1.00 69.26           H
ATOM   3892  CG1 ILE A 257      -1.511 -14.359 -16.669  1.00 69.26           C
ATOM   3893 1HG1 ILE A 257      -2.328 -14.430 -15.950  1.00 69.26           H
ATOM   3894 2HG1 ILE A 257      -1.758 -13.549 -17.354  1.00 69.26           H
ATOM   3895  CG2 ILE A 257       0.143 -15.096 -14.892  1.00 69.26           C
ATOM   3896 1HG2 ILE A 257       1.116 -14.869 -14.455  1.00 69.26           H
ATOM   3897 2HG2 ILE A 257      -0.614 -15.099 -14.108  1.00 69.26           H
ATOM   3898 3HG2 ILE A 257       0.178 -16.076 -15.367  1.00 69.26           H
ATOM   3899  CD1 ILE A 257      -1.391 -15.673 -17.444  1.00 69.26           C
ATOM   3900 1HD1 ILE A 257      -0.589 -15.590 -18.178  1.00 69.26           H
ATOM   3901 2HD1 ILE A 257      -1.168 -16.484 -16.752  1.00 69.26           H
ATOM   3902 3HD1 ILE A 257      -2.331 -15.880 -17.955  1.00 69.26           H
ATOM   3903  HN  ILE A 257      -0.119 -11.951 -17.264  1.00 69.26           H
ATOM   3904  N   THR A 258       2.044 -12.104 -14.871  1.00 72.42           N
ATOM   3905  CA  THR A 258       3.233 -11.922 -14.056  1.00 72.42           C
ATOM   3906  C   THR A 258       3.018 -10.796 -13.043  1.00 72.42           C
ATOM   3907  O   THR A 258       3.317 -10.955 -11.861  1.00 72.42           O
ATOM   3908  HA  THR A 258       3.402 -12.836 -13.487  1.00 72.42           H
ATOM   3909  CB  THR A 258       4.416 -11.678 -14.995  1.00 72.42           C
ATOM   3910  HB  THR A 258       4.288 -10.747 -15.548  1.00 72.42           H
ATOM   3911  OG1 THR A 258       4.481 -12.860 -15.787  1.00 72.42           O
ATOM   3912  HG1 THR A 258       3.900 -12.763 -16.595  1.00 72.42           H
ATOM   3913  CG2 THR A 258       5.755 -11.651 -14.254  1.00 72.42           C
ATOM   3914 1HG2 THR A 258       5.914 -12.608 -13.756  1.00 72.42           H
ATOM   3915 2HG2 THR A 258       5.744 -10.852 -13.512  1.00 72.42           H
ATOM   3916 3HG2 THR A 258       6.561 -11.474 -14.966  1.00 72.42           H
ATOM   3917  HN  THR A 258       2.189 -12.015 -15.857  1.00 72.42           H
ATOM   3918  N   VAL A 259       2.501  -9.684 -13.544  1.00 67.72           N
ATOM   3919  CA  VAL A 259       2.290  -8.514 -12.708  1.00 67.72           C
ATOM   3920  C   VAL A 259       1.317  -8.867 -11.581  1.00 67.72           C
ATOM   3921  O   VAL A 259       1.538  -8.500 -10.428  1.00 67.72           O
ATOM   3922  HA  VAL A 259       3.251  -8.245 -12.270  1.00 67.72           H
ATOM   3923  CB  VAL A 259       1.813  -7.338 -13.563  1.00 67.72           C
ATOM   3924  HB  VAL A 259       0.946  -7.670 -14.135  1.00 67.72           H
ATOM   3925  CG1 VAL A 259       1.377  -6.163 -12.686  1.00 67.72           C
ATOM   3926 1HG1 VAL A 259       0.559  -6.478 -12.038  1.00 67.72           H
ATOM   3927 2HG1 VAL A 259       2.218  -5.833 -12.076  1.00 67.72           H
ATOM   3928 3HG1 VAL A 259       1.043  -5.342 -13.319  1.00 67.72           H
ATOM   3929  CG2 VAL A 259       2.895  -6.909 -14.556  1.00 67.72           C
ATOM   3930 1HG2 VAL A 259       3.789  -6.605 -14.011  1.00 67.72           H
ATOM   3931 2HG2 VAL A 259       3.137  -7.744 -15.214  1.00 67.72           H
ATOM   3932 3HG2 VAL A 259       2.530  -6.072 -15.152  1.00 67.72           H
ATOM   3933  HN  VAL A 259       2.229  -9.574 -14.500  1.00 67.72           H
ATOM   3934  N   LEU A 260       0.261  -9.574 -11.954  1.00 68.58           N
ATOM   3935  CA  LEU A 260      -0.762  -9.954 -10.995  1.00 68.58           C
ATOM   3936  C   LEU A 260      -0.143 -10.853  -9.923  1.00 68.58           C
ATOM   3937  O   LEU A 260      -0.343 -10.632  -8.730  1.00 68.58           O
ATOM   3938  HA  LEU A 260      -1.117  -9.041 -10.516  1.00 68.58           H
ATOM   3939  CB  LEU A 260      -1.959 -10.584 -11.710  1.00 68.58           C
ATOM   3940 1HB  LEU A 260      -2.324  -9.879 -12.457  1.00 68.58           H
ATOM   3941 2HB  LEU A 260      -1.613 -11.467 -12.247  1.00 68.58           H
ATOM   3942  CG  LEU A 260      -3.134 -10.992 -10.818  1.00 68.58           C
ATOM   3943  HG  LEU A 260      -2.744 -11.580  -9.987  1.00 68.58           H
ATOM   3944  CD1 LEU A 260      -3.821  -9.763 -10.220  1.00 68.58           C
ATOM   3945 1HD1 LEU A 260      -3.104  -9.203  -9.619  1.00 68.58           H
ATOM   3946 2HD1 LEU A 260      -4.195  -9.129 -11.023  1.00 68.58           H
ATOM   3947 3HD1 LEU A 260      -4.652 -10.081  -9.591  1.00 68.58           H
ATOM   3948  CD2 LEU A 260      -4.117 -11.883 -11.580  1.00 68.58           C
ATOM   3949 1HD2 LEU A 260      -4.504 -11.342 -12.443  1.00 68.58           H
ATOM   3950 2HD2 LEU A 260      -3.604 -12.785 -11.917  1.00 68.58           H
ATOM   3951 3HD2 LEU A 260      -4.942 -12.159 -10.924  1.00 68.58           H
ATOM   3952  HN  LEU A 260       0.099  -9.887 -12.890  1.00 68.58           H
ATOM   3953  N   THR A 261       0.599 -11.849 -10.388  1.00 78.87           N
ATOM   3954  CA  THR A 261       1.158 -12.846  -9.492  1.00 78.87           C
ATOM   3955  C   THR A 261       2.089 -12.186  -8.473  1.00 78.87           C
ATOM   3956  O   THR A 261       2.034 -12.496  -7.284  1.00 78.87           O
ATOM   3957  HA  THR A 261       0.342 -13.301  -8.931  1.00 78.87           H
ATOM   3958  CB  THR A 261       1.850 -13.912 -10.344  1.00 78.87           C
ATOM   3959  HB  THR A 261       2.701 -13.491 -10.879  1.00 78.87           H
ATOM   3960  OG1 THR A 261       0.806 -14.434 -11.162  1.00 78.87           O
ATOM   3961  HG1 THR A 261       0.732 -13.900 -12.005  1.00 78.87           H
ATOM   3962  CG2 THR A 261       2.311 -15.115  -9.518  1.00 78.87           C
ATOM   3963 1HG2 THR A 261       1.449 -15.576  -9.036  1.00 78.87           H
ATOM   3964 2HG2 THR A 261       3.017 -14.783  -8.757  1.00 78.87           H
ATOM   3965 3HG2 THR A 261       2.794 -15.841 -10.171  1.00 78.87           H
ATOM   3966  HN  THR A 261       0.817 -11.979 -11.355  1.00 78.87           H
ATOM   3967  N   VAL A 262       2.923 -11.287  -8.976  1.00 81.76           N
ATOM   3968  CA  VAL A 262       3.896 -10.614  -8.133  1.00 81.76           C
ATOM   3969  C   VAL A 262       3.164  -9.829  -7.043  1.00 81.76           C
ATOM   3970  O   VAL A 262       3.541  -9.884  -5.874  1.00 81.76           O
ATOM   3971  HA  VAL A 262       4.508 -11.382  -7.660  1.00 81.76           H
ATOM   3972  CB  VAL A 262       4.813  -9.738  -8.989  1.00 81.76           C
ATOM   3973  HB  VAL A 262       4.183  -9.095  -9.604  1.00 81.76           H
ATOM   3974  CG1 VAL A 262       5.687  -8.839  -8.112  1.00 81.76           C
ATOM   3975 1HG1 VAL A 262       5.051  -8.193  -7.506  1.00 81.76           H
ATOM   3976 2HG1 VAL A 262       6.304  -9.457  -7.459  1.00 81.76           H
ATOM   3977 3HG1 VAL A 262       6.328  -8.226  -8.745  1.00 81.76           H
ATOM   3978  CG2 VAL A 262       5.670 -10.591  -9.925  1.00 81.76           C
ATOM   3979 1HG2 VAL A 262       6.287 -11.270  -9.335  1.00 81.76           H
ATOM   3980 2HG2 VAL A 262       5.023 -11.169 -10.585  1.00 81.76           H
ATOM   3981 3HG2 VAL A 262       6.312  -9.943 -10.521  1.00 81.76           H
ATOM   3982  HN  VAL A 262       2.940 -11.018  -9.939  1.00 81.76           H
ATOM   3983  N   PHE A 263       2.130  -9.115  -7.466  1.00 74.29           N
ATOM   3984  CA  PHE A 263       1.363  -8.293  -6.546  1.00 74.29           C
ATOM   3985  C   PHE A 263       0.722  -9.147  -5.450  1.00 74.29           C
ATOM   3986  O   PHE A 263       0.864  -8.850  -4.265  1.00 74.29           O
ATOM   3987  HA  PHE A 263       2.054  -7.582  -6.093  1.00 74.29           H
ATOM   3988  CB  PHE A 263       0.258  -7.620  -7.364  1.00 74.29           C
ATOM   3989 1HB  PHE A 263       0.715  -7.030  -8.158  1.00 74.29           H
ATOM   3990 2HB  PHE A 263      -0.344  -8.391  -7.845  1.00 74.29           H
ATOM   3991  CG  PHE A 263      -0.662  -6.716  -6.541  1.00 74.29           C
ATOM   3992  CD1 PHE A 263      -1.892  -7.157  -6.166  1.00 74.29           C
ATOM   3993  HD1 PHE A 263      -2.223  -8.156  -6.452  1.00 74.29           H
ATOM   3994  CD2 PHE A 263      -0.249  -5.470  -6.184  1.00 74.29           C
ATOM   3995  HD2 PHE A 263       0.738  -5.116  -6.484  1.00 74.29           H
ATOM   3996  CE1 PHE A 263      -2.746  -6.317  -5.403  1.00 74.29           C
ATOM   3997  HE1 PHE A 263      -3.732  -6.671  -5.103  1.00 74.29           H
ATOM   3998  CE2 PHE A 263      -1.102  -4.630  -5.421  1.00 74.29           C
ATOM   3999  HE2 PHE A 263      -0.771  -3.632  -5.135  1.00 74.29           H
ATOM   4000  CZ  PHE A 263      -2.333  -5.072  -5.046  1.00 74.29           C
ATOM   4001  HZ  PHE A 263      -2.988  -4.427  -4.460  1.00 74.29           H
ATOM   4002  HN  PHE A 263       1.817  -9.093  -8.415  1.00 74.29           H
ATOM   4003  N   VAL A 264       0.031 -10.190  -5.886  1.00 82.05           N
ATOM   4004  CA  VAL A 264      -0.719 -11.027  -4.965  1.00 82.05           C
ATOM   4005  C   VAL A 264       0.243 -11.662  -3.959  1.00 82.05           C
ATOM   4006  O   VAL A 264      -0.033 -11.685  -2.761  1.00 82.05           O
ATOM   4007  HA  VAL A 264      -1.415 -10.383  -4.427  1.00 82.05           H
ATOM   4008  CB  VAL A 264      -1.536 -12.060  -5.744  1.00 82.05           C
ATOM   4009  HB  VAL A 264      -0.857 -12.587  -6.416  1.00 82.05           H
ATOM   4010  CG1 VAL A 264      -2.158 -13.092  -4.801  1.00 82.05           C
ATOM   4011 1HG1 VAL A 264      -1.368 -13.609  -4.257  1.00 82.05           H
ATOM   4012 2HG1 VAL A 264      -2.816 -12.587  -4.094  1.00 82.05           H
ATOM   4013 3HG1 VAL A 264      -2.733 -13.814  -5.381  1.00 82.05           H
ATOM   4014  CG2 VAL A 264      -2.608 -11.380  -6.598  1.00 82.05           C
ATOM   4015 1HG2 VAL A 264      -3.282 -10.817  -5.953  1.00 82.05           H
ATOM   4016 2HG2 VAL A 264      -2.133 -10.703  -7.308  1.00 82.05           H
ATOM   4017 3HG2 VAL A 264      -3.174 -12.138  -7.141  1.00 82.05           H
ATOM   4018  HN  VAL A 264      -0.021 -10.465  -6.846  1.00 82.05           H
ATOM   4019  N   LEU A 265       1.353 -12.160  -4.484  1.00 86.19           N
ATOM   4020  CA  LEU A 265       2.305 -12.891  -3.665  1.00 86.19           C
ATOM   4021  C   LEU A 265       2.888 -11.951  -2.607  1.00 86.19           C
ATOM   4022  O   LEU A 265       3.205 -12.379  -1.498  1.00 86.19           O
ATOM   4023  HA  LEU A 265       1.757 -13.685  -3.157  1.00 86.19           H
ATOM   4024  CB  LEU A 265       3.364 -13.561  -4.543  1.00 86.19           C
ATOM   4025 1HB  LEU A 265       3.737 -12.824  -5.253  1.00 86.19           H
ATOM   4026 2HB  LEU A 265       4.203 -13.848  -3.910  1.00 86.19           H
ATOM   4027  CG  LEU A 265       2.904 -14.795  -5.323  1.00 86.19           C
ATOM   4028  HG  LEU A 265       2.048 -14.512  -5.935  1.00 86.19           H
ATOM   4029  CD1 LEU A 265       3.999 -15.280  -6.276  1.00 86.19           C
ATOM   4030 1HD1 LEU A 265       4.241 -14.488  -6.984  1.00 86.19           H
ATOM   4031 2HD1 LEU A 265       4.890 -15.540  -5.703  1.00 86.19           H
ATOM   4032 3HD1 LEU A 265       3.647 -16.157  -6.818  1.00 86.19           H
ATOM   4033  CD2 LEU A 265       2.438 -15.901  -4.375  1.00 86.19           C
ATOM   4034 1HD2 LEU A 265       3.260 -16.189  -3.720  1.00 86.19           H
ATOM   4035 2HD2 LEU A 265       1.604 -15.537  -3.775  1.00 86.19           H
ATOM   4036 3HD2 LEU A 265       2.117 -16.766  -4.956  1.00 86.19           H
ATOM   4037  HN  LEU A 265       1.605 -12.072  -5.447  1.00 86.19           H
ATOM   4038  N   SER A 266       3.013 -10.688  -2.988  1.00 88.01           N
ATOM   4039  CA  SER A 266       3.632  -9.702  -2.119  1.00 88.01           C
ATOM   4040  C   SER A 266       2.618  -9.205  -1.086  1.00 88.01           C
ATOM   4041  O   SER A 266       2.968  -8.966   0.068  1.00 88.01           O
ATOM   4042  HA  SER A 266       4.453 -10.225  -1.627  1.00 88.01           H
ATOM   4043  CB  SER A 266       4.187  -8.527  -2.926  1.00 88.01           C
ATOM   4044 1HB  SER A 266       4.664  -7.817  -2.251  1.00 88.01           H
ATOM   4045 2HB  SER A 266       4.959  -8.887  -3.606  1.00 88.01           H
ATOM   4046  OG  SER A 266       3.170  -7.863  -3.671  1.00 88.01           O
ATOM   4047  HG  SER A 266       3.129  -8.234  -4.599  1.00 88.01           H
ATOM   4048  HN  SER A 266       2.701 -10.337  -3.871  1.00 88.01           H
ATOM   4049  N   GLN A 267       1.381  -9.064  -1.540  1.00 83.37           N
ATOM   4050  CA  GLN A 267       0.372  -8.368  -0.759  1.00 83.37           C
ATOM   4051  C   GLN A 267      -0.374  -9.353   0.143  1.00 83.37           C
ATOM   4052  O   GLN A 267      -0.813  -8.991   1.234  1.00 83.37           O
ATOM   4053  HA  GLN A 267       0.922  -7.651  -0.149  1.00 83.37           H
ATOM   4054  CB  GLN A 267      -0.600  -7.612  -1.668  1.00 83.37           C
ATOM   4055 1HB  GLN A 267      -1.026  -8.298  -2.400  1.00 83.37           H
ATOM   4056 2HB  GLN A 267      -1.428  -7.222  -1.076  1.00 83.37           H
ATOM   4057  CG  GLN A 267       0.106  -6.462  -2.388  1.00 83.37           C
ATOM   4058 1HG  GLN A 267       0.957  -6.847  -2.950  1.00 83.37           H
ATOM   4059 2HG  GLN A 267      -0.574  -6.009  -3.111  1.00 83.37           H
ATOM   4060  CD  GLN A 267       0.581  -5.401  -1.393  1.00 83.37           C
ATOM   4061  OE1 GLN A 267       0.007  -5.204  -0.335  1.00 83.37           O
ATOM   4062  NE2 GLN A 267       1.659  -4.731  -1.791  1.00 83.37           N
ATOM   4063 1HE2 GLN A 267       2.082  -4.942  -2.672  1.00 83.37           H
ATOM   4064 2HE2 GLN A 267       2.046  -4.016  -1.209  1.00 83.37           H
ATOM   4065  HN  GLN A 267       1.065  -9.415  -2.421  1.00 83.37           H
ATOM   4066  N   PHE A 268      -0.495 -10.578  -0.345  1.00 89.72           N
ATOM   4067  CA  PHE A 268      -1.368 -11.553   0.287  1.00 89.72           C
ATOM   4068  C   PHE A 268      -0.919 -11.844   1.720  1.00 89.72           C
ATOM   4069  O   PHE A 268      -1.710 -11.736   2.656  1.00 89.72           O
ATOM   4070  HA  PHE A 268      -2.371 -11.126   0.302  1.00 89.72           H
ATOM   4071  CB  PHE A 268      -1.273 -12.839  -0.536  1.00 89.72           C
ATOM   4072 1HB  PHE A 268      -1.538 -12.617  -1.570  1.00 89.72           H
ATOM   4073 2HB  PHE A 268      -0.238 -13.180  -0.539  1.00 89.72           H
ATOM   4074  CG  PHE A 268      -2.167 -13.971  -0.027  1.00 89.72           C
ATOM   4075  CD1 PHE A 268      -1.636 -14.968   0.731  1.00 89.72           C
ATOM   4076  HD1 PHE A 268      -0.574 -14.960   0.976  1.00 89.72           H
ATOM   4077  CD2 PHE A 268      -3.492 -13.981  -0.332  1.00 89.72           C
ATOM   4078  HD2 PHE A 268      -3.917 -13.183  -0.940  1.00 89.72           H
ATOM   4079  CE1 PHE A 268      -2.466 -16.019   1.204  1.00 89.72           C
ATOM   4080  HE1 PHE A 268      -2.041 -16.818   1.811  1.00 89.72           H
ATOM   4081  CE2 PHE A 268      -4.322 -15.032   0.140  1.00 89.72           C
ATOM   4082  HE2 PHE A 268      -5.384 -15.040  -0.105  1.00 89.72           H
ATOM   4083  CZ  PHE A 268      -3.791 -16.029   0.898  1.00 89.72           C
ATOM   4084  HZ  PHE A 268      -4.428 -16.836   1.261  1.00 89.72           H
ATOM   4085  HN  PHE A 268      -0.010 -10.908  -1.155  1.00 89.72           H
ATOM   4086  N   PRO A 269       0.353 -12.216   1.918  1.00 93.64           N
ATOM   4087  CA  PRO A 269       0.841 -12.554   3.257  1.00 93.64           C
ATOM   4088  C   PRO A 269       0.554 -11.457   4.269  1.00 93.64           C
ATOM   4089  O   PRO A 269       0.110 -11.735   5.382  1.00 93.64           O
ATOM   4090  HA  PRO A 269       0.319 -13.433   3.635  1.00 93.64           H
ATOM   4091  CB  PRO A 269       2.343 -12.760   3.054  1.00 93.64           C
ATOM   4092 1HB  PRO A 269       2.901 -11.840   3.226  1.00 93.64           H
ATOM   4093 2HB  PRO A 269       2.742 -13.507   3.740  1.00 93.64           H
ATOM   4094  CG  PRO A 269       2.444 -13.217   1.604  1.00 93.64           C
ATOM   4095 1HG  PRO A 269       3.446 -13.069   1.201  1.00 93.64           H
ATOM   4096 2HG  PRO A 269       2.225 -14.280   1.498  1.00 93.64           H
ATOM   4097  CD  PRO A 269       1.412 -12.350   0.901  1.00 93.64           C
ATOM   4098 1HD  PRO A 269       1.823 -11.379   0.622  1.00 93.64           H
ATOM   4099 2HD  PRO A 269       1.048 -12.814  -0.015  1.00 93.64           H
ATOM   4100  N   TYR A 270       0.817 -10.227   3.851  1.00 90.74           N
ATOM   4101  CA  TYR A 270       0.636  -9.084   4.730  1.00 90.74           C
ATOM   4102  C   TYR A 270      -0.830  -8.934   5.141  1.00 90.74           C
ATOM   4103  O   TYR A 270      -1.131  -8.732   6.316  1.00 90.74           O
ATOM   4104  HA  TYR A 270       1.241  -9.247   5.622  1.00 90.74           H
ATOM   4105  CB  TYR A 270       1.054  -7.857   3.917  1.00 90.74           C
ATOM   4106 1HB  TYR A 270       2.130  -7.895   3.748  1.00 90.74           H
ATOM   4107 2HB  TYR A 270       0.576  -7.903   2.938  1.00 90.74           H
ATOM   4108  CG  TYR A 270       0.703  -6.523   4.578  1.00 90.74           C
ATOM   4109  CD1 TYR A 270      -0.235  -5.692   3.999  1.00 90.74           C
ATOM   4110  HD1 TYR A 270      -0.725  -5.986   3.071  1.00 90.74           H
ATOM   4111  CD2 TYR A 270       1.323  -6.151   5.753  1.00 90.74           C
ATOM   4112  HD2 TYR A 270       2.064  -6.807   6.210  1.00 90.74           H
ATOM   4113  CE1 TYR A 270      -0.566  -4.436   4.622  1.00 90.74           C
ATOM   4114  HE1 TYR A 270      -1.304  -3.770   4.175  1.00 90.74           H
ATOM   4115  CE2 TYR A 270       0.993  -4.895   6.375  1.00 90.74           C
ATOM   4116  HE2 TYR A 270       1.475  -4.589   7.303  1.00 90.74           H
ATOM   4117  CZ  TYR A 270       0.064  -4.100   5.779  1.00 90.74           C
ATOM   4118  OH  TYR A 270      -0.248  -2.914   6.367  1.00 90.74           O
ATOM   4119  HH  TYR A 270       0.330  -2.767   7.169  1.00 90.74           H
ATOM   4120  HN  TYR A 270       1.146 -10.007   2.933  1.00 90.74           H
ATOM   4121  N   ASN A 271      -1.702  -9.037   4.149  1.00 89.06           N
ATOM   4122  CA  ASN A 271      -3.119  -8.806   4.372  1.00 89.06           C
ATOM   4123  C   ASN A 271      -3.692  -9.949   5.212  1.00 89.06           C
ATOM   4124  O   ASN A 271      -4.695  -9.775   5.904  1.00 89.06           O
ATOM   4125  HA  ASN A 271      -3.176  -7.845   4.882  1.00 89.06           H
ATOM   4126  CB  ASN A 271      -3.886  -8.763   3.048  1.00 89.06           C
ATOM   4127 1HB  ASN A 271      -3.524  -9.551   2.388  1.00 89.06           H
ATOM   4128 2HB  ASN A 271      -4.942  -8.959   3.229  1.00 89.06           H
ATOM   4129  CG  ASN A 271      -3.723  -7.404   2.365  1.00 89.06           C
ATOM   4130  OD1 ASN A 271      -4.311  -6.409   2.756  1.00 89.06           O
ATOM   4131  ND2 ASN A 271      -2.894  -7.417   1.325  1.00 89.06           N
ATOM   4132 1HD2 ASN A 271      -2.443  -8.268   1.055  1.00 89.06           H
ATOM   4133 2HD2 ASN A 271      -2.722  -6.576   0.812  1.00 89.06           H
ATOM   4134  HN  ASN A 271      -1.456  -9.274   3.209  1.00 89.06           H
ATOM   4135  N   CYS A 272      -3.031 -11.094   5.125  1.00 93.81           N
ATOM   4136  CA  CYS A 272      -3.389 -12.230   5.957  1.00 93.81           C
ATOM   4137  C   CYS A 272      -3.210 -11.828   7.423  1.00 93.81           C
ATOM   4138  O   CYS A 272      -4.108 -12.027   8.239  1.00 93.81           O
ATOM   4139  HA  CYS A 272      -4.433 -12.459   5.743  1.00 93.81           H
ATOM   4140  CB  CYS A 272      -2.568 -13.472   5.603  1.00 93.81           C
ATOM   4141 1HB  CYS A 272      -1.510 -13.216   5.552  1.00 93.81           H
ATOM   4142 2HB  CYS A 272      -2.677 -14.225   6.383  1.00 93.81           H
ATOM   4143  SG  CYS A 272      -3.123 -14.152   3.997  1.00 93.81           S
ATOM   4144  HG  CYS A 272      -2.563 -13.208   3.246  1.00 93.81           H
ATOM   4145  HN  CYS A 272      -2.265 -11.252   4.502  1.00 93.81           H
ATOM   4146  N   ILE A 273      -2.045 -11.268   7.712  1.00 92.89           N
ATOM   4147  CA  ILE A 273      -1.729 -10.854   9.068  1.00 92.89           C
ATOM   4148  C   ILE A 273      -2.649  -9.701   9.473  1.00 92.89           C
ATOM   4149  O   ILE A 273      -3.132  -9.655  10.603  1.00 92.89           O
ATOM   4150  HA  ILE A 273      -1.930 -11.702   9.723  1.00 92.89           H
ATOM   4151  CB  ILE A 273      -0.240 -10.527   9.196  1.00 92.89           C
ATOM   4152  HB  ILE A 273       0.003  -9.751   8.470  1.00 92.89           H
ATOM   4153  CG1 ILE A 273       0.621 -11.746   8.858  1.00 92.89           C
ATOM   4154 1HG1 ILE A 273       0.434 -12.054   7.829  1.00 92.89           H
ATOM   4155 2HG1 ILE A 273       1.676 -11.481   8.925  1.00 92.89           H
ATOM   4156  CG2 ILE A 273       0.082  -9.965  10.582  1.00 92.89           C
ATOM   4157 1HG2 ILE A 273      -0.492  -9.053  10.746  1.00 92.89           H
ATOM   4158 2HG2 ILE A 273      -0.181 -10.701  11.342  1.00 92.89           H
ATOM   4159 3HG2 ILE A 273       1.146  -9.741  10.645  1.00 92.89           H
ATOM   4160  CD1 ILE A 273       0.320 -12.909   9.806  1.00 92.89           C
ATOM   4161 1HD1 ILE A 273       0.531 -12.606  10.832  1.00 92.89           H
ATOM   4162 2HD1 ILE A 273      -0.731 -13.187   9.718  1.00 92.89           H
ATOM   4163 3HD1 ILE A 273       0.945 -13.763   9.544  1.00 92.89           H
ATOM   4164  HN  ILE A 273      -1.325 -11.096   7.039  1.00 92.89           H
ATOM   4165  N   LEU A 274      -2.863  -8.798   8.528  1.00 90.03           N
ATOM   4166  CA  LEU A 274      -3.686  -7.628   8.783  1.00 90.03           C
ATOM   4167  C   LEU A 274      -5.098  -8.077   9.165  1.00 90.03           C
ATOM   4168  O   LEU A 274      -5.741  -7.461  10.013  1.00 90.03           O
ATOM   4169  HA  LEU A 274      -3.251  -7.101   9.632  1.00 90.03           H
ATOM   4170  CB  LEU A 274      -3.647  -6.673   7.588  1.00 90.03           C
ATOM   4171 1HB  LEU A 274      -2.604  -6.495   7.325  1.00 90.03           H
ATOM   4172 2HB  LEU A 274      -4.110  -7.171   6.736  1.00 90.03           H
ATOM   4173  CG  LEU A 274      -4.332  -5.320   7.787  1.00 90.03           C
ATOM   4174  HG  LEU A 274      -5.348  -5.500   8.138  1.00 90.03           H
ATOM   4175  CD1 LEU A 274      -3.620  -4.499   8.865  1.00 90.03           C
ATOM   4176 1HD1 LEU A 274      -3.640  -5.043   9.809  1.00 90.03           H
ATOM   4177 2HD1 LEU A 274      -2.586  -4.326   8.566  1.00 90.03           H
ATOM   4178 3HD1 LEU A 274      -4.128  -3.542   8.986  1.00 90.03           H
ATOM   4179  CD2 LEU A 274      -4.439  -4.559   6.464  1.00 90.03           C
ATOM   4180 1HD2 LEU A 274      -3.441  -4.390   6.061  1.00 90.03           H
ATOM   4181 2HD2 LEU A 274      -5.023  -5.146   5.755  1.00 90.03           H
ATOM   4182 3HD2 LEU A 274      -4.930  -3.601   6.635  1.00 90.03           H
ATOM   4183  HN  LEU A 274      -2.486  -8.855   7.603  1.00 90.03           H
ATOM   4184  N   LEU A 275      -5.539  -9.147   8.520  1.00 91.82           N
ATOM   4185  CA  LEU A 275      -6.859  -9.692   8.789  1.00 91.82           C
ATOM   4186  C   LEU A 275      -6.920 -10.174  10.240  1.00 91.82           C
ATOM   4187  O   LEU A 275      -7.875  -9.877  10.957  1.00 91.82           O
ATOM   4188  HA  LEU A 275      -7.579  -8.884   8.663  1.00 91.82           H
ATOM   4189  CB  LEU A 275      -7.210 -10.775   7.767  1.00 91.82           C
ATOM   4190 1HB  LEU A 275      -7.166 -10.334   6.771  1.00 91.82           H
ATOM   4191 2HB  LEU A 275      -6.443 -11.548   7.807  1.00 91.82           H
ATOM   4192  CG  LEU A 275      -8.577 -11.441   7.938  1.00 91.82           C
ATOM   4193  HG  LEU A 275      -8.633 -11.851   8.947  1.00 91.82           H
ATOM   4194  CD1 LEU A 275      -9.707 -10.418   7.803  1.00 91.82           C
ATOM   4195 1HD1 LEU A 275      -9.594  -9.649   8.567  1.00 91.82           H
ATOM   4196 2HD1 LEU A 275      -9.664  -9.958   6.815  1.00 91.82           H
ATOM   4197 3HD1 LEU A 275     -10.667 -10.919   7.929  1.00 91.82           H
ATOM   4198  CD2 LEU A 275      -8.742 -12.610   6.966  1.00 91.82           C
ATOM   4199 1HD2 LEU A 275      -8.657 -12.246   5.942  1.00 91.82           H
ATOM   4200 2HD2 LEU A 275      -7.966 -13.352   7.153  1.00 91.82           H
ATOM   4201 3HD2 LEU A 275      -9.722 -13.066   7.109  1.00 91.82           H
ATOM   4202  HN  LEU A 275      -5.013  -9.638   7.825  1.00 91.82           H
ATOM   4203  N   VAL A 276      -5.889 -10.910  10.630  1.00 93.84           N
ATOM   4204  CA  VAL A 276      -5.819 -11.444  11.979  1.00 93.84           C
ATOM   4205  C   VAL A 276      -5.886 -10.291  12.984  1.00 93.84           C
ATOM   4206  O   VAL A 276      -6.618 -10.363  13.969  1.00 93.84           O
ATOM   4207  HA  VAL A 276      -6.687 -12.086  12.125  1.00 93.84           H
ATOM   4208  CB  VAL A 276      -4.562 -12.302  12.138  1.00 93.84           C
ATOM   4209  HB  VAL A 276      -3.705 -11.699  11.839  1.00 93.84           H
ATOM   4210  CG1 VAL A 276      -4.361 -12.716  13.597  1.00 93.84           C
ATOM   4211 1HG1 VAL A 276      -4.256 -11.825  14.216  1.00 93.84           H
ATOM   4212 2HG1 VAL A 276      -5.223 -13.293  13.933  1.00 93.84           H
ATOM   4213 3HG1 VAL A 276      -3.461 -13.325  13.681  1.00 93.84           H
ATOM   4214  CG2 VAL A 276      -4.617 -13.527  11.223  1.00 93.84           C
ATOM   4215 1HG2 VAL A 276      -5.487 -14.132  11.477  1.00 93.84           H
ATOM   4216 2HG2 VAL A 276      -4.690 -13.203  10.185  1.00 93.84           H
ATOM   4217 3HG2 VAL A 276      -3.711 -14.120  11.355  1.00 93.84           H
ATOM   4218  HN  VAL A 276      -5.114 -11.141  10.043  1.00 93.84           H
ATOM   4219  N   GLN A 277      -5.111  -9.255  12.699  1.00 90.68           N
ATOM   4220  CA  GLN A 277      -5.054  -8.099  13.578  1.00 90.68           C
ATOM   4221  C   GLN A 277      -6.426  -7.428  13.662  1.00 90.68           C
ATOM   4222  O   GLN A 277      -6.807  -6.915  14.713  1.00 90.68           O
ATOM   4223  HA  GLN A 277      -4.773  -8.492  14.555  1.00 90.68           H
ATOM   4224  CB  GLN A 277      -3.986  -7.108  13.111  1.00 90.68           C
ATOM   4225 1HB  GLN A 277      -4.096  -6.926  12.042  1.00 90.68           H
ATOM   4226 2HB  GLN A 277      -4.129  -6.151  13.613  1.00 90.68           H
ATOM   4227  CG  GLN A 277      -2.581  -7.638  13.402  1.00 90.68           C
ATOM   4228 1HG  GLN A 277      -2.477  -7.837  14.468  1.00 90.68           H
ATOM   4229 2HG  GLN A 277      -2.432  -8.586  12.884  1.00 90.68           H
ATOM   4230  CD  GLN A 277      -1.514  -6.635  12.958  1.00 90.68           C
ATOM   4231  OE1 GLN A 277      -1.736  -5.788  12.109  1.00 90.68           O
ATOM   4232  NE2 GLN A 277      -0.346  -6.778  13.579  1.00 90.68           N
ATOM   4233 1HE2 GLN A 277      -0.230  -7.494  14.267  1.00 90.68           H
ATOM   4234 2HE2 GLN A 277       0.415  -6.169  13.358  1.00 90.68           H
ATOM   4235  HN  GLN A 277      -4.531  -9.197  11.886  1.00 90.68           H
ATOM   4236  N   THR A 278      -7.131  -7.453  12.540  1.00 91.23           N
ATOM   4237  CA  THR A 278      -8.436  -6.817  12.462  1.00 91.23           C
ATOM   4238  C   THR A 278      -9.444  -7.560  13.341  1.00 91.23           C
ATOM   4239  O   THR A 278     -10.216  -6.937  14.069  1.00 91.23           O
ATOM   4240  HA  THR A 278      -8.349  -5.806  12.860  1.00 91.23           H
ATOM   4241  CB  THR A 278      -8.844  -6.754  10.989  1.00 91.23           C
ATOM   4242  HB  THR A 278      -8.988  -7.755  10.582  1.00 91.23           H
ATOM   4243  OG1 THR A 278      -7.813  -5.984  10.376  1.00 91.23           O
ATOM   4244  HG1 THR A 278      -6.921  -6.397  10.562  1.00 91.23           H
ATOM   4245  CG2 THR A 278     -10.110  -5.925  10.767  1.00 91.23           C
ATOM   4246 1HG2 THR A 278      -9.942  -4.905  11.113  1.00 91.23           H
ATOM   4247 2HG2 THR A 278     -10.936  -6.366  11.326  1.00 91.23           H
ATOM   4248 3HG2 THR A 278     -10.355  -5.913   9.705  1.00 91.23           H
ATOM   4249  HN  THR A 278      -6.826  -7.896  11.697  1.00 91.23           H
ATOM   4250  N   ILE A 279      -9.405  -8.881  13.244  1.00 91.63           N
ATOM   4251  CA  ILE A 279     -10.302  -9.715  14.026  1.00 91.63           C
ATOM   4252  C   ILE A 279      -9.971  -9.561  15.511  1.00 91.63           C
ATOM   4253  O   ILE A 279     -10.869  -9.440  16.342  1.00 91.63           O
ATOM   4254  HA  ILE A 279     -11.316  -9.351  13.859  1.00 91.63           H
ATOM   4255  CB  ILE A 279     -10.254 -11.162  13.532  1.00 91.63           C
ATOM   4256  HB  ILE A 279      -9.215 -11.490  13.537  1.00 91.63           H
ATOM   4257  CG1 ILE A 279     -10.754 -11.266  12.090  1.00 91.63           C
ATOM   4258 1HG1 ILE A 279     -11.834 -11.125  12.064  1.00 91.63           H
ATOM   4259 2HG1 ILE A 279     -10.314 -10.469  11.490  1.00 91.63           H
ATOM   4260  CG2 ILE A 279     -11.025 -12.089  14.474  1.00 91.63           C
ATOM   4261 1HG2 ILE A 279     -10.583 -12.045  15.469  1.00 91.63           H
ATOM   4262 2HG2 ILE A 279     -12.066 -11.771  14.524  1.00 91.63           H
ATOM   4263 3HG2 ILE A 279     -10.974 -13.111  14.100  1.00 91.63           H
ATOM   4264  CD1 ILE A 279     -10.398 -12.625  11.483  1.00 91.63           C
ATOM   4265 1HD1 ILE A 279      -9.315 -12.752  11.487  1.00 91.63           H
ATOM   4266 2HD1 ILE A 279     -10.859 -13.418  12.071  1.00 91.63           H
ATOM   4267 3HD1 ILE A 279     -10.764 -12.672  10.457  1.00 91.63           H
ATOM   4268  HN  ILE A 279      -8.777  -9.379  12.647  1.00 91.63           H
ATOM   4269  N   ASP A 280      -8.678  -9.569  15.800  1.00 91.08           N
ATOM   4270  CA  ASP A 280      -8.217  -9.475  17.175  1.00 91.08           C
ATOM   4271  C   ASP A 280      -8.622  -8.117  17.753  1.00 91.08           C
ATOM   4272  O   ASP A 280      -8.936  -8.011  18.937  1.00 91.08           O
ATOM   4273  HA  ASP A 280      -8.693 -10.307  17.694  1.00 91.08           H
ATOM   4274  CB  ASP A 280      -6.694  -9.588  17.255  1.00 91.08           C
ATOM   4275 1HB  ASP A 280      -6.366 -10.502  16.761  1.00 91.08           H
ATOM   4276 2HB  ASP A 280      -6.236  -8.755  16.721  1.00 91.08           H
ATOM   4277  CG  ASP A 280      -6.220  -9.589  18.710  1.00 91.08           C
ATOM   4278  OD1 ASP A 280      -6.787 -10.383  19.491  1.00 91.08           O
ATOM   4279  OD2 ASP A 280      -5.300  -8.797  19.008  1.00 91.08           O
ATOM   4280  HN  ASP A 280      -7.952  -9.638  15.116  1.00 91.08           H
ATOM   4281  N   ALA A 281      -8.603  -7.113  16.888  1.00 90.49           N
ATOM   4282  CA  ALA A 281      -8.979  -5.770  17.294  1.00 90.49           C
ATOM   4283  C   ALA A 281     -10.429  -5.775  17.781  1.00 90.49           C
ATOM   4284  O   ALA A 281     -10.806  -4.970  18.630  1.00 90.49           O
ATOM   4285  HA  ALA A 281      -8.329  -5.478  18.119  1.00 90.49           H
ATOM   4286  CB  ALA A 281      -8.759  -4.804  16.127  1.00 90.49           C
ATOM   4287 1HB  ALA A 281      -7.708  -4.816  15.839  1.00 90.49           H
ATOM   4288 2HB  ALA A 281      -9.372  -5.112  15.280  1.00 90.49           H
ATOM   4289 3HB  ALA A 281      -9.041  -3.796  16.432  1.00 90.49           H
ATOM   4290  HN  ALA A 281      -8.337  -7.206  15.929  1.00 90.49           H
ATOM   4291  N   TYR A 282     -11.204  -6.694  17.222  1.00 78.85           N
ATOM   4292  CA  TYR A 282     -12.612  -6.795  17.566  1.00 78.85           C
ATOM   4293  C   TYR A 282     -12.829  -7.810  18.691  1.00 78.85           C
ATOM   4294  O   TYR A 282     -13.529  -7.525  19.661  1.00 78.85           O
ATOM   4295  HA  TYR A 282     -12.948  -5.814  17.902  1.00 78.85           H
ATOM   4296  CB  TYR A 282     -13.320  -7.292  16.304  1.00 78.85           C
ATOM   4297 1HB  TYR A 282     -13.073  -6.627  15.476  1.00 78.85           H
ATOM   4298 2HB  TYR A 282     -12.933  -8.278  16.047  1.00 78.85           H
ATOM   4299  CG  TYR A 282     -14.842  -7.375  16.436  1.00 78.85           C
ATOM   4300  CD1 TYR A 282     -15.452  -8.598  16.628  1.00 78.85           C
ATOM   4301  HD1 TYR A 282     -14.849  -9.504  16.685  1.00 78.85           H
ATOM   4302  CD2 TYR A 282     -15.604  -6.227  16.364  1.00 78.85           C
ATOM   4303  HD2 TYR A 282     -15.122  -5.261  16.212  1.00 78.85           H
ATOM   4304  CE1 TYR A 282     -16.884  -8.676  16.752  1.00 78.85           C
ATOM   4305  HE1 TYR A 282     -17.379  -9.636  16.904  1.00 78.85           H
ATOM   4306  CE2 TYR A 282     -17.037  -6.305  16.488  1.00 78.85           C
ATOM   4307  HE2 TYR A 282     -17.651  -5.406  16.433  1.00 78.85           H
ATOM   4308  CZ  TYR A 282     -17.606  -7.526  16.676  1.00 78.85           C
ATOM   4309  OH  TYR A 282     -18.959  -7.600  16.794  1.00 78.85           O
ATOM   4310  HH  TYR A 282     -19.237  -8.547  16.957  1.00 78.85           H
ATOM   4311  HN  TYR A 282     -10.885  -7.358  16.546  1.00 78.85           H
ATOM   4312  N   ALA A 283     -12.216  -8.972  18.523  1.00 88.55           N
ATOM   4313  CA  ALA A 283     -12.542 -10.117  19.356  1.00 88.55           C
ATOM   4314  C   ALA A 283     -11.564 -10.182  20.531  1.00 88.55           C
ATOM   4315  O   ALA A 283     -11.848 -10.816  21.546  1.00 88.55           O
ATOM   4316  HA  ALA A 283     -13.551  -9.971  19.741  1.00 88.55           H
ATOM   4317  CB  ALA A 283     -12.518 -11.390  18.507  1.00 88.55           C
ATOM   4318 1HB  ALA A 283     -13.251 -11.305  17.704  1.00 88.55           H
ATOM   4319 2HB  ALA A 283     -11.524 -11.523  18.079  1.00 88.55           H
ATOM   4320 3HB  ALA A 283     -12.762 -12.248  19.132  1.00 88.55           H
ATOM   4321  HN  ALA A 283     -11.510  -9.138  17.834  1.00 88.55           H
ATOM   4322  N   MET A 284     -10.431  -9.518  20.354  1.00 81.30           N
ATOM   4323  CA  MET A 284      -9.410  -9.492  21.387  1.00 81.30           C
ATOM   4324  C   MET A 284      -9.121 -10.901  21.908  1.00 81.30           C
ATOM   4325  O   MET A 284      -9.056 -11.119  23.117  1.00 81.30           O
ATOM   4326  HA  MET A 284      -8.519  -9.084  20.909  1.00 81.30           H
ATOM   4327  CB  MET A 284      -9.876  -8.605  22.544  1.00 81.30           C
ATOM   4328 1HB  MET A 284     -10.759  -9.043  23.009  1.00 81.30           H
ATOM   4329 2HB  MET A 284      -9.101  -8.562  23.309  1.00 81.30           H
ATOM   4330  CG  MET A 284     -10.198  -7.191  22.056  1.00 81.30           C
ATOM   4331 1HG  MET A 284      -9.309  -6.738  21.617  1.00 81.30           H
ATOM   4332 2HG  MET A 284     -10.955  -7.231  21.273  1.00 81.30           H
ATOM   4333  SD  MET A 284     -10.781  -6.194  23.417  1.00 81.30           S
ATOM   4334  CE  MET A 284     -11.192  -4.691  22.545  1.00 81.30           C
ATOM   4335 1HE  MET A 284     -10.300  -4.298  22.059  1.00 81.30           H
ATOM   4336 2HE  MET A 284     -11.952  -4.903  21.794  1.00 81.30           H
ATOM   4337 3HE  MET A 284     -11.575  -3.955  23.252  1.00 81.30           H
ATOM   4338  HN  MET A 284     -10.207  -9.005  19.525  1.00 81.30           H
ATOM   4339  N   PHE A 285      -8.954 -11.821  20.970  1.00 83.70           N
ATOM   4340  CA  PHE A 285      -8.857 -13.230  21.312  1.00 83.70           C
ATOM   4341  C   PHE A 285      -7.411 -13.619  21.628  1.00 83.70           C
ATOM   4342  O   PHE A 285      -7.159 -14.686  22.186  1.00 83.70           O
ATOM   4343  HA  PHE A 285      -9.476 -13.392  22.195  1.00 83.70           H
ATOM   4344  CB  PHE A 285      -9.330 -14.021  20.091  1.00 83.70           C
ATOM   4345 1HB  PHE A 285      -9.442 -15.068  20.370  1.00 83.70           H
ATOM   4346 2HB  PHE A 285     -10.316 -13.661  19.798  1.00 83.70           H
ATOM   4347  CG  PHE A 285      -8.390 -13.927  18.887  1.00 83.70           C
ATOM   4348  CD1 PHE A 285      -8.563 -12.943  17.964  1.00 83.70           C
ATOM   4349  HD1 PHE A 285      -9.370 -12.221  18.083  1.00 83.70           H
ATOM   4350  CD2 PHE A 285      -7.382 -14.829  18.739  1.00 83.70           C
ATOM   4351  HD2 PHE A 285      -7.244 -15.618  19.478  1.00 83.70           H
ATOM   4352  CE1 PHE A 285      -7.691 -12.856  16.847  1.00 83.70           C
ATOM   4353  HE1 PHE A 285      -7.829 -12.068  16.108  1.00 83.70           H
ATOM   4354  CE2 PHE A 285      -6.510 -14.742  17.622  1.00 83.70           C
ATOM   4355  HE2 PHE A 285      -5.703 -15.464  17.503  1.00 83.70           H
ATOM   4356  CZ  PHE A 285      -6.683 -13.758  16.699  1.00 83.70           C
ATOM   4357  HZ  PHE A 285      -6.014 -13.691  15.842  1.00 83.70           H
ATOM   4358  HN  PHE A 285      -8.885 -11.618  19.993  1.00 83.70           H
ATOM   4359  N   ILE A 286      -6.499 -12.732  21.258  1.00 85.62           N
ATOM   4360  CA  ILE A 286      -5.087 -12.958  21.518  1.00 85.62           C
ATOM   4361  C   ILE A 286      -4.750 -12.480  22.931  1.00 85.62           C
ATOM   4362  O   ILE A 286      -4.604 -11.281  23.167  1.00 85.62           O
ATOM   4363  HA  ILE A 286      -4.913 -14.033  21.466  1.00 85.62           H
ATOM   4364  CB  ILE A 286      -4.231 -12.308  20.428  1.00 85.62           C
ATOM   4365  HB  ILE A 286      -4.434 -11.237  20.428  1.00 85.62           H
ATOM   4366  CG1 ILE A 286      -4.609 -12.840  19.044  1.00 85.62           C
ATOM   4367 1HG1 ILE A 286      -4.386 -13.906  18.987  1.00 85.62           H
ATOM   4368 2HG1 ILE A 286      -5.682 -12.730  18.889  1.00 85.62           H
ATOM   4369  CG2 ILE A 286      -2.740 -12.485  20.724  1.00 85.62           C
ATOM   4370 1HG2 ILE A 286      -2.502 -12.020  21.680  1.00 85.62           H
ATOM   4371 2HG2 ILE A 286      -2.503 -13.548  20.768  1.00 85.62           H
ATOM   4372 3HG2 ILE A 286      -2.155 -12.014  19.934  1.00 85.62           H
ATOM   4373  CD1 ILE A 286      -3.849 -12.095  17.945  1.00 85.62           C
ATOM   4374 1HD1 ILE A 286      -4.093 -11.034  17.990  1.00 85.62           H
ATOM   4375 2HD1 ILE A 286      -2.777 -12.228  18.090  1.00 85.62           H
ATOM   4376 3HD1 ILE A 286      -4.136 -12.493  16.971  1.00 85.62           H
ATOM   4377  HN  ILE A 286      -6.710 -11.875  20.789  1.00 85.62           H
ATOM   4378  N   SER A 287      -4.637 -13.441  23.836  1.00 84.31           N
ATOM   4379  CA  SER A 287      -4.328 -13.133  25.222  1.00 84.31           C
ATOM   4380  C   SER A 287      -2.896 -13.562  25.546  1.00 84.31           C
ATOM   4381  O   SER A 287      -2.340 -13.160  26.567  1.00 84.31           O
ATOM   4382  HA  SER A 287      -4.432 -12.051  25.307  1.00 84.31           H
ATOM   4383  CB  SER A 287      -5.314 -13.815  26.171  1.00 84.31           C
ATOM   4384 1HB  SER A 287      -5.039 -13.592  27.202  1.00 84.31           H
ATOM   4385 2HB  SER A 287      -6.312 -13.406  26.013  1.00 84.31           H
ATOM   4386  OG  SER A 287      -5.346 -15.228  25.984  1.00 84.31           O
ATOM   4387  HG  SER A 287      -6.029 -15.638  26.588  1.00 84.31           H
ATOM   4388  HN  SER A 287      -4.753 -14.414  23.635  1.00 84.31           H
ATOM   4389  N   ASN A 288      -2.339 -14.372  24.658  1.00 85.09           N
ATOM   4390  CA  ASN A 288      -1.021 -14.940  24.886  1.00 85.09           C
ATOM   4391  C   ASN A 288       0.040 -14.001  24.308  1.00 85.09           C
ATOM   4392  O   ASN A 288       0.020 -13.693  23.118  1.00 85.09           O
ATOM   4393  HA  ASN A 288      -0.938 -15.047  25.967  1.00 85.09           H
ATOM   4394  CB  ASN A 288      -0.878 -16.297  24.194  1.00 85.09           C
ATOM   4395 1HB  ASN A 288      -1.727 -16.931  24.451  1.00 85.09           H
ATOM   4396 2HB  ASN A 288      -0.897 -16.162  23.112  1.00 85.09           H
ATOM   4397  CG  ASN A 288       0.424 -16.988  24.604  1.00 85.09           C
ATOM   4398  OD1 ASN A 288       1.445 -16.360  24.830  1.00 85.09           O
ATOM   4399  ND2 ASN A 288       0.330 -18.312  24.688  1.00 85.09           N
ATOM   4400 1HD2 ASN A 288      -0.538 -18.765  24.489  1.00 85.09           H
ATOM   4401 2HD2 ASN A 288       1.129 -18.854  24.949  1.00 85.09           H
ATOM   4402  HN  ASN A 288      -2.772 -14.642  23.798  1.00 85.09           H
ATOM   4403  N   CYS A 289       0.943 -13.573  25.179  1.00 90.11           N
ATOM   4404  CA  CYS A 289       1.957 -12.607  24.791  1.00 90.11           C
ATOM   4405  C   CYS A 289       2.844 -13.245  23.720  1.00 90.11           C
ATOM   4406  O   CYS A 289       3.261 -12.576  22.776  1.00 90.11           O
ATOM   4407  HA  CYS A 289       1.428 -11.742  24.392  1.00 90.11           H
ATOM   4408  CB  CYS A 289       2.771 -12.128  25.995  1.00 90.11           C
ATOM   4409 1HB  CYS A 289       2.106 -11.715  26.753  1.00 90.11           H
ATOM   4410 2HB  CYS A 289       3.290 -12.971  26.452  1.00 90.11           H
ATOM   4411  SG  CYS A 289       3.981 -10.860  25.468  1.00 90.11           S
ATOM   4412  HN  CYS A 289       0.988 -13.874  26.131  1.00 90.11           H
ATOM   4413  N   ALA A 290       3.106 -14.531  23.903  1.00 92.36           N
ATOM   4414  CA  ALA A 290       3.993 -15.249  23.004  1.00 92.36           C
ATOM   4415  C   ALA A 290       3.410 -15.222  21.590  1.00 92.36           C
ATOM   4416  O   ALA A 290       4.136 -15.017  20.618  1.00 92.36           O
ATOM   4417  HA  ALA A 290       4.953 -14.732  23.002  1.00 92.36           H
ATOM   4418  CB  ALA A 290       4.201 -16.673  23.522  1.00 92.36           C
ATOM   4419 1HB  ALA A 290       4.644 -16.637  24.517  1.00 92.36           H
ATOM   4420 2HB  ALA A 290       3.240 -17.186  23.570  1.00 92.36           H
ATOM   4421 3HB  ALA A 290       4.867 -17.212  22.847  1.00 92.36           H
ATOM   4422  HN  ALA A 290       2.724 -15.079  24.647  1.00 92.36           H
ATOM   4423  N   VAL A 291       2.103 -15.431  21.518  1.00 92.55           N
ATOM   4424  CA  VAL A 291       1.414 -15.431  20.239  1.00 92.55           C
ATOM   4425  C   VAL A 291       1.458 -14.023  19.642  1.00 92.55           C
ATOM   4426  O   VAL A 291       1.707 -13.858  18.449  1.00 92.55           O
ATOM   4427  HA  VAL A 291       1.950 -16.110  19.576  1.00 92.55           H
ATOM   4428  CB  VAL A 291      -0.010 -15.963  20.412  1.00 92.55           C
ATOM   4429  HB  VAL A 291      -0.518 -15.331  21.141  1.00 92.55           H
ATOM   4430  CG1 VAL A 291      -0.788 -15.883  19.097  1.00 92.55           C
ATOM   4431 1HG1 VAL A 291      -0.841 -14.846  18.768  1.00 92.55           H
ATOM   4432 2HG1 VAL A 291      -0.282 -16.480  18.339  1.00 92.55           H
ATOM   4433 3HG1 VAL A 291      -1.797 -16.268  19.249  1.00 92.55           H
ATOM   4434  CG2 VAL A 291       0.001 -17.392  20.957  1.00 92.55           C
ATOM   4435 1HG2 VAL A 291       0.535 -18.042  20.263  1.00 92.55           H
ATOM   4436 2HG2 VAL A 291       0.500 -17.408  21.926  1.00 92.55           H
ATOM   4437 3HG2 VAL A 291      -1.024 -17.746  21.071  1.00 92.55           H
ATOM   4438  HN  VAL A 291       1.520 -15.599  22.313  1.00 92.55           H
ATOM   4439  N   SER A 292       1.211 -13.043  20.499  1.00 92.86           N
ATOM   4440  CA  SER A 292       1.192 -11.656  20.065  1.00 92.86           C
ATOM   4441  C   SER A 292       2.556 -11.268  19.493  1.00 92.86           C
ATOM   4442  O   SER A 292       2.634 -10.609  18.457  1.00 92.86           O
ATOM   4443  HA  SER A 292       0.424 -11.607  19.293  1.00 92.86           H
ATOM   4444  CB  SER A 292       0.815 -10.724  21.218  1.00 92.86           C
ATOM   4445 1HB  SER A 292      -0.116 -11.065  21.671  1.00 92.86           H
ATOM   4446 2HB  SER A 292       1.582 -10.774  21.991  1.00 92.86           H
ATOM   4447  OG  SER A 292       0.665  -9.374  20.786  1.00 92.86           O
ATOM   4448  HG  SER A 292      -0.145  -9.289  20.207  1.00 92.86           H
ATOM   4449  HN  SER A 292       1.028 -13.184  21.472  1.00 92.86           H
ATOM   4450  N   THR A 293       3.598 -11.692  20.193  1.00 89.74           N
ATOM   4451  CA  THR A 293       4.955 -11.358  19.793  1.00 89.74           C
ATOM   4452  C   THR A 293       5.251 -11.911  18.397  1.00 89.74           C
ATOM   4453  O   THR A 293       5.794 -11.206  17.548  1.00 89.74           O
ATOM   4454  HA  THR A 293       5.037 -10.273  19.730  1.00 89.74           H
ATOM   4455  CB  THR A 293       5.908 -11.881  20.869  1.00 89.74           C
ATOM   4456  HB  THR A 293       5.830 -12.964  20.965  1.00 89.74           H
ATOM   4457  OG1 THR A 293       5.561 -11.134  22.032  1.00 89.74           O
ATOM   4458  HG1 THR A 293       4.879 -11.632  22.567  1.00 89.74           H
ATOM   4459  CG2 THR A 293       7.364 -11.496  20.599  1.00 89.74           C
ATOM   4460 1HG2 THR A 293       7.453 -10.410  20.571  1.00 89.74           H
ATOM   4461 2HG2 THR A 293       7.678 -11.911  19.642  1.00 89.74           H
ATOM   4462 3HG2 THR A 293       7.997 -11.892  21.393  1.00 89.74           H
ATOM   4463  HN  THR A 293       3.527 -12.253  21.017  1.00 89.74           H
ATOM   4464  N   ASN A 294       4.881 -13.169  18.204  1.00 91.27           N
ATOM   4465  CA  ASN A 294       5.163 -13.847  16.950  1.00 91.27           C
ATOM   4466  C   ASN A 294       4.389 -13.164  15.821  1.00 91.27           C
ATOM   4467  O   ASN A 294       4.900 -13.022  14.711  1.00 91.27           O
ATOM   4468  HA  ASN A 294       6.242 -13.773  16.820  1.00 91.27           H
ATOM   4469  CB  ASN A 294       4.724 -15.312  17.006  1.00 91.27           C
ATOM   4470 1HB  ASN A 294       3.717 -15.378  17.420  1.00 91.27           H
ATOM   4471 2HB  ASN A 294       4.680 -15.721  15.996  1.00 91.27           H
ATOM   4472  CG  ASN A 294       5.687 -16.141  17.857  1.00 91.27           C
ATOM   4473  OD1 ASN A 294       6.826 -15.771  18.091  1.00 91.27           O
ATOM   4474  ND2 ASN A 294       5.169 -17.281  18.305  1.00 91.27           N
ATOM   4475 1HD2 ASN A 294       4.227 -17.526  18.076  1.00 91.27           H
ATOM   4476 2HD2 ASN A 294       5.721 -17.893  18.871  1.00 91.27           H
ATOM   4477  HN  ASN A 294       4.398 -13.721  18.884  1.00 91.27           H
ATOM   4478  N   ILE A 295       3.169 -12.760  16.142  1.00 91.72           N
ATOM   4479  CA  ILE A 295       2.315 -12.107  15.165  1.00 91.72           C
ATOM   4480  C   ILE A 295       2.958 -10.787  14.733  1.00 91.72           C
ATOM   4481  O   ILE A 295       2.960 -10.451  13.550  1.00 91.72           O
ATOM   4482  HA  ILE A 295       2.253 -12.761  14.296  1.00 91.72           H
ATOM   4483  CB  ILE A 295       0.896 -11.948  15.714  1.00 91.72           C
ATOM   4484  HB  ILE A 295       0.965 -11.590  16.741  1.00 91.72           H
ATOM   4485  CG1 ILE A 295       0.170 -13.294  15.753  1.00 91.72           C
ATOM   4486 1HG1 ILE A 295      -0.024 -13.636  14.737  1.00 91.72           H
ATOM   4487 2HG1 ILE A 295       0.807 -14.042  16.225  1.00 91.72           H
ATOM   4488  CG2 ILE A 295       0.115 -10.898  14.921  1.00 91.72           C
ATOM   4489 1HG2 ILE A 295       0.625  -9.937  14.989  1.00 91.72           H
ATOM   4490 2HG2 ILE A 295       0.054 -11.203  13.877  1.00 91.72           H
ATOM   4491 3HG2 ILE A 295      -0.890 -10.806  15.332  1.00 91.72           H
ATOM   4492  CD1 ILE A 295      -1.150 -13.183  16.520  1.00 91.72           C
ATOM   4493 1HD1 ILE A 295      -0.950 -12.864  17.543  1.00 91.72           H
ATOM   4494 2HD1 ILE A 295      -1.794 -12.453  16.030  1.00 91.72           H
ATOM   4495 3HD1 ILE A 295      -1.646 -14.154  16.532  1.00 91.72           H
ATOM   4496  HN  ILE A 295       2.764 -12.872  17.050  1.00 91.72           H
ATOM   4497  N   ASP A 296       3.489 -10.075  15.716  1.00 92.70           N
ATOM   4498  CA  ASP A 296       4.079  -8.772  15.462  1.00 92.70           C
ATOM   4499  C   ASP A 296       5.300  -8.938  14.555  1.00 92.70           C
ATOM   4500  O   ASP A 296       5.521  -8.133  13.652  1.00 92.70           O
ATOM   4501  HA  ASP A 296       3.288  -8.186  14.993  1.00 92.70           H
ATOM   4502  CB  ASP A 296       4.542  -8.113  16.763  1.00 92.70           C
ATOM   4503 1HB  ASP A 296       5.095  -8.836  17.364  1.00 92.70           H
ATOM   4504 2HB  ASP A 296       5.227  -7.296  16.538  1.00 92.70           H
ATOM   4505  CG  ASP A 296       3.351  -7.582  17.563  1.00 92.70           C
ATOM   4506  OD1 ASP A 296       2.270  -7.450  16.950  1.00 92.70           O
ATOM   4507  OD2 ASP A 296       3.549  -7.320  18.769  1.00 92.70           O
ATOM   4508  HN  ASP A 296       3.520 -10.374  16.670  1.00 92.70           H
ATOM   4509  N   ILE A 297       6.062  -9.987  14.828  1.00 91.85           N
ATOM   4510  CA  ILE A 297       7.237 -10.287  14.028  1.00 91.85           C
ATOM   4511  C   ILE A 297       6.804 -10.634  12.603  1.00 91.85           C
ATOM   4512  O   ILE A 297       7.390 -10.149  11.636  1.00 91.85           O
ATOM   4513  HA  ILE A 297       7.848  -9.384  13.993  1.00 91.85           H
ATOM   4514  CB  ILE A 297       8.077 -11.376  14.698  1.00 91.85           C
ATOM   4515  HB  ILE A 297       7.416 -12.199  14.969  1.00 91.85           H
ATOM   4516  CG1 ILE A 297       8.712 -10.861  15.992  1.00 91.85           C
ATOM   4517 1HG1 ILE A 297       9.463 -10.107  15.758  1.00 91.85           H
ATOM   4518 2HG1 ILE A 297       7.953 -10.376  16.605  1.00 91.85           H
ATOM   4519  CG2 ILE A 297       9.122 -11.935  13.730  1.00 91.85           C
ATOM   4520 1HG2 ILE A 297       8.621 -12.364  12.863  1.00 91.85           H
ATOM   4521 2HG2 ILE A 297       9.785 -11.132  13.407  1.00 91.85           H
ATOM   4522 3HG2 ILE A 297       9.705 -12.707  14.232  1.00 91.85           H
ATOM   4523  CD1 ILE A 297       9.357 -12.004  16.778  1.00 91.85           C
ATOM   4524 1HD1 ILE A 297       8.598 -12.745  17.032  1.00 91.85           H
ATOM   4525 2HD1 ILE A 297      10.132 -12.471  16.171  1.00 91.85           H
ATOM   4526 3HD1 ILE A 297       9.800 -11.611  17.693  1.00 91.85           H
ATOM   4527  HN  ILE A 297       5.887 -10.625  15.578  1.00 91.85           H
ATOM   4528  N   CYS A 298       5.780 -11.470  12.517  1.00 93.86           N
ATOM   4529  CA  CYS A 298       5.257 -11.883  11.226  1.00 93.86           C
ATOM   4530  C   CYS A 298       4.816 -10.632  10.463  1.00 93.86           C
ATOM   4531  O   CYS A 298       5.026 -10.530   9.256  1.00 93.86           O
ATOM   4532  HA  CYS A 298       6.071 -12.387  10.705  1.00 93.86           H
ATOM   4533  CB  CYS A 298       4.116 -12.892  11.373  1.00 93.86           C
ATOM   4534 1HB  CYS A 298       3.413 -12.550  12.133  1.00 93.86           H
ATOM   4535 2HB  CYS A 298       3.562 -12.967  10.438  1.00 93.86           H
ATOM   4536  SG  CYS A 298       4.787 -14.531  11.835  1.00 93.86           S
ATOM   4537  HG  CYS A 298       4.990 -14.242  13.117  1.00 93.86           H
ATOM   4538  HN  CYS A 298       5.311 -11.863  13.308  1.00 93.86           H
ATOM   4539  N   PHE A 299       4.214  -9.710  11.201  1.00 93.51           N
ATOM   4540  CA  PHE A 299       3.740  -8.471  10.609  1.00 93.51           C
ATOM   4541  C   PHE A 299       4.895  -7.684   9.985  1.00 93.51           C
ATOM   4542  O   PHE A 299       4.787  -7.206   8.857  1.00 93.51           O
ATOM   4543  HA  PHE A 299       3.023  -8.736   9.832  1.00 93.51           H
ATOM   4544  CB  PHE A 299       3.126  -7.642  11.739  1.00 93.51           C
ATOM   4545 1HB  PHE A 299       2.318  -8.212  12.196  1.00 93.51           H
ATOM   4546 2HB  PHE A 299       3.880  -7.482  12.510  1.00 93.51           H
ATOM   4547  CG  PHE A 299       2.582  -6.284  11.289  1.00 93.51           C
ATOM   4548  CD1 PHE A 299       3.331  -5.161  11.459  1.00 93.51           C
ATOM   4549  HD1 PHE A 299       4.319  -5.229  11.916  1.00 93.51           H
ATOM   4550  CD2 PHE A 299       1.350  -6.199  10.720  1.00 93.51           C
ATOM   4551  HD2 PHE A 299       0.750  -7.099  10.584  1.00 93.51           H
ATOM   4552  CE1 PHE A 299       2.826  -3.901  11.043  1.00 93.51           C
ATOM   4553  HE1 PHE A 299       3.426  -3.002  11.179  1.00 93.51           H
ATOM   4554  CE2 PHE A 299       0.845  -4.939  10.303  1.00 93.51           C
ATOM   4555  HE2 PHE A 299      -0.143  -4.872   9.847  1.00 93.51           H
ATOM   4556  CZ  PHE A 299       1.594  -3.817  10.473  1.00 93.51           C
ATOM   4557  HZ  PHE A 299       1.206  -2.850  10.153  1.00 93.51           H
ATOM   4558  HN  PHE A 299       4.048  -9.800  12.183  1.00 93.51           H
ATOM   4559  N   GLN A 300       5.974  -7.576  10.746  1.00 89.66           N
ATOM   4560  CA  GLN A 300       7.129  -6.815  10.302  1.00 89.66           C
ATOM   4561  C   GLN A 300       7.649  -7.367   8.973  1.00 89.66           C
ATOM   4562  O   GLN A 300       7.921  -6.606   8.045  1.00 89.66           O
ATOM   4563  HA  GLN A 300       6.769  -5.795  10.164  1.00 89.66           H
ATOM   4564  CB  GLN A 300       8.230  -6.818  11.365  1.00 89.66           C
ATOM   4565 1HB  GLN A 300       8.410  -7.838  11.704  1.00 89.66           H
ATOM   4566 2HB  GLN A 300       9.162  -6.458  10.930  1.00 89.66           H
ATOM   4567  CG  GLN A 300       7.844  -5.939  12.556  1.00 89.66           C
ATOM   4568 1HG  GLN A 300       7.626  -4.928  12.212  1.00 89.66           H
ATOM   4569 2HG  GLN A 300       6.932  -6.322  13.015  1.00 89.66           H
ATOM   4570  CD  GLN A 300       8.966  -5.900  13.595  1.00 89.66           C
ATOM   4571  OE1 GLN A 300      10.140  -5.810  13.276  1.00 89.66           O
ATOM   4572  NE2 GLN A 300       8.541  -5.971  14.854  1.00 89.66           N
ATOM   4573 1HE2 GLN A 300       7.563  -6.043  15.048  1.00 89.66           H
ATOM   4574 2HE2 GLN A 300       9.200  -5.953  15.606  1.00 89.66           H
ATOM   4575  HN  GLN A 300       6.066  -7.995  11.649  1.00 89.66           H
ATOM   4576  N   VAL A 301       7.772  -8.685   8.924  1.00 94.46           N
ATOM   4577  CA  VAL A 301       8.365  -9.339   7.770  1.00 94.46           C
ATOM   4578  C   VAL A 301       7.464  -9.127   6.551  1.00 94.46           C
ATOM   4579  O   VAL A 301       7.928  -8.684   5.501  1.00 94.46           O
ATOM   4580  HA  VAL A 301       9.328  -8.864   7.581  1.00 94.46           H
ATOM   4581  CB  VAL A 301       8.617 -10.816   8.077  1.00 94.46           C
ATOM   4582  HB  VAL A 301       7.668 -11.264   8.370  1.00 94.46           H
ATOM   4583  CG1 VAL A 301       9.123 -11.556   6.837  1.00 94.46           C
ATOM   4584 1HG1 VAL A 301       8.379 -11.486   6.044  1.00 94.46           H
ATOM   4585 2HG1 VAL A 301      10.056 -11.105   6.501  1.00 94.46           H
ATOM   4586 3HG1 VAL A 301       9.294 -12.604   7.084  1.00 94.46           H
ATOM   4587  CG2 VAL A 301       9.592 -10.974   9.246  1.00 94.46           C
ATOM   4588 1HG2 VAL A 301      10.542 -10.503   8.993  1.00 94.46           H
ATOM   4589 2HG2 VAL A 301       9.175 -10.498  10.134  1.00 94.46           H
ATOM   4590 3HG2 VAL A 301       9.753 -12.034   9.443  1.00 94.46           H
ATOM   4591  HN  VAL A 301       7.475  -9.302   9.653  1.00 94.46           H
ATOM   4592  N   THR A 302       6.193  -9.454   6.730  1.00 93.46           N
ATOM   4593  CA  THR A 302       5.258  -9.460   5.619  1.00 93.46           C
ATOM   4594  C   THR A 302       5.037  -8.038   5.099  1.00 93.46           C
ATOM   4595  O   THR A 302       4.855  -7.833   3.900  1.00 93.46           O
ATOM   4596  HA  THR A 302       5.697 -10.034   4.803  1.00 93.46           H
ATOM   4597  CB  THR A 302       3.971 -10.142   6.087  1.00 93.46           C
ATOM   4598  HB  THR A 302       3.224 -10.152   5.293  1.00 93.46           H
ATOM   4599  OG1 THR A 302       3.607  -9.426   7.264  1.00 93.46           O
ATOM   4600  HG1 THR A 302       2.676  -9.667   7.538  1.00 93.46           H
ATOM   4601  CG2 THR A 302       4.210 -11.570   6.579  1.00 93.46           C
ATOM   4602 1HG2 THR A 302       4.906 -11.554   7.418  1.00 93.46           H
ATOM   4603 2HG2 THR A 302       4.631 -12.168   5.770  1.00 93.46           H
ATOM   4604 3HG2 THR A 302       3.265 -12.008   6.900  1.00 93.46           H
ATOM   4605  HN  THR A 302       5.801  -9.710   7.614  1.00 93.46           H
ATOM   4606  N   GLN A 303       5.062  -7.093   6.027  1.00 90.07           N
ATOM   4607  CA  GLN A 303       4.914  -5.691   5.672  1.00 90.07           C
ATOM   4608  C   GLN A 303       6.074  -5.245   4.779  1.00 90.07           C
ATOM   4609  O   GLN A 303       5.869  -4.527   3.802  1.00 90.07           O
ATOM   4610  HA  GLN A 303       3.977  -5.630   5.119  1.00 90.07           H
ATOM   4611  CB  GLN A 303       4.817  -4.816   6.923  1.00 90.07           C
ATOM   4612 1HB  GLN A 303       3.946  -5.109   7.509  1.00 90.07           H
ATOM   4613 2HB  GLN A 303       5.693  -4.975   7.551  1.00 90.07           H
ATOM   4614  CG  GLN A 303       4.713  -3.336   6.549  1.00 90.07           C
ATOM   4615 1HG  GLN A 303       5.661  -2.994   6.134  1.00 90.07           H
ATOM   4616 2HG  GLN A 303       3.959  -3.205   5.773  1.00 90.07           H
ATOM   4617  CD  GLN A 303       4.350  -2.487   7.770  1.00 90.07           C
ATOM   4618  OE1 GLN A 303       5.109  -2.357   8.715  1.00 90.07           O
ATOM   4619  NE2 GLN A 303       3.149  -1.919   7.695  1.00 90.07           N
ATOM   4620 1HE2 GLN A 303       2.575  -2.067   6.890  1.00 90.07           H
ATOM   4621 2HE2 GLN A 303       2.821  -1.345   8.445  1.00 90.07           H
ATOM   4622  HN  GLN A 303       5.180  -7.271   7.004  1.00 90.07           H
ATOM   4623  N   THR A 304       7.267  -5.689   5.146  1.00 91.64           N
ATOM   4624  CA  THR A 304       8.465  -5.305   4.420  1.00 91.64           C
ATOM   4625  C   THR A 304       8.409  -5.831   2.984  1.00 91.64           C
ATOM   4626  O   THR A 304       8.739  -5.111   2.042  1.00 91.64           O
ATOM   4627  HA  THR A 304       8.497  -4.217   4.361  1.00 91.64           H
ATOM   4628  CB  THR A 304       9.677  -5.810   5.205  1.00 91.64           C
ATOM   4629  HB  THR A 304       9.699  -6.900   5.228  1.00 91.64           H
ATOM   4630  OG1 THR A 304       9.560  -5.171   6.473  1.00 91.64           O
ATOM   4631  HG1 THR A 304       9.170  -5.804   7.141  1.00 91.64           H
ATOM   4632  CG2 THR A 304      10.999  -5.285   4.643  1.00 91.64           C
ATOM   4633 1HG2 THR A 304      11.004  -4.196   4.683  1.00 91.64           H
ATOM   4634 2HG2 THR A 304      11.110  -5.611   3.609  1.00 91.64           H
ATOM   4635 3HG2 THR A 304      11.827  -5.674   5.237  1.00 91.64           H
ATOM   4636  HN  THR A 304       7.421  -6.299   5.924  1.00 91.64           H
ATOM   4637  N   ILE A 305       7.989  -7.081   2.861  1.00 91.71           N
ATOM   4638  CA  ILE A 305       7.869  -7.706   1.555  1.00 91.71           C
ATOM   4639  C   ILE A 305       6.916  -6.882   0.687  1.00 91.71           C
ATOM   4640  O   ILE A 305       7.147  -6.716  -0.510  1.00 91.71           O
ATOM   4641  HA  ILE A 305       8.856  -7.691   1.093  1.00 91.71           H
ATOM   4642  CB  ILE A 305       7.458  -9.173   1.698  1.00 91.71           C
ATOM   4643  HB  ILE A 305       6.581  -9.221   2.344  1.00 91.71           H
ATOM   4644  CG1 ILE A 305       8.562  -9.988   2.374  1.00 91.71           C
ATOM   4645 1HG1 ILE A 305       9.386 -10.140   1.677  1.00 91.71           H
ATOM   4646 2HG1 ILE A 305       8.962  -9.432   3.223  1.00 91.71           H
ATOM   4647  CG2 ILE A 305       7.056  -9.764   0.345  1.00 91.71           C
ATOM   4648 1HG2 ILE A 305       6.214  -9.203  -0.060  1.00 91.71           H
ATOM   4649 2HG2 ILE A 305       7.899  -9.703  -0.343  1.00 91.71           H
ATOM   4650 3HG2 ILE A 305       6.769 -10.807   0.476  1.00 91.71           H
ATOM   4651  CD1 ILE A 305       8.032 -11.342   2.848  1.00 91.71           C
ATOM   4652 1HD1 ILE A 305       7.225 -11.186   3.564  1.00 91.71           H
ATOM   4653 2HD1 ILE A 305       7.656 -11.905   1.994  1.00 91.71           H
ATOM   4654 3HD1 ILE A 305       8.837 -11.901   3.325  1.00 91.71           H
ATOM   4655  HN  ILE A 305       7.734  -7.664   3.633  1.00 91.71           H
ATOM   4656  N   ALA A 306       5.864  -6.388   1.323  1.00 91.09           N
ATOM   4657  CA  ALA A 306       4.852  -5.623   0.615  1.00 91.09           C
ATOM   4658  C   ALA A 306       5.477  -4.333   0.079  1.00 91.09           C
ATOM   4659  O   ALA A 306       5.150  -3.891  -1.021  1.00 91.09           O
ATOM   4660  HA  ALA A 306       4.507  -6.225  -0.225  1.00 91.09           H
ATOM   4661  CB  ALA A 306       3.670  -5.353   1.548  1.00 91.09           C
ATOM   4662 1HB  ALA A 306       3.243  -6.301   1.877  1.00 91.09           H
ATOM   4663 2HB  ALA A 306       4.012  -4.788   2.415  1.00 91.09           H
ATOM   4664 3HB  ALA A 306       2.911  -4.778   1.016  1.00 91.09           H
ATOM   4665  HN  ALA A 306       5.698  -6.504   2.302  1.00 91.09           H
ATOM   4666  N   PHE A 307       6.367  -3.766   0.881  1.00 89.55           N
ATOM   4667  CA  PHE A 307       6.983  -2.497   0.536  1.00 89.55           C
ATOM   4668  C   PHE A 307       7.931  -2.653  -0.655  1.00 89.55           C
ATOM   4669  O   PHE A 307       8.096  -1.727  -1.447  1.00 89.55           O
ATOM   4670  HA  PHE A 307       6.181  -1.808   0.271  1.00 89.55           H
ATOM   4671  CB  PHE A 307       7.788  -2.044   1.756  1.00 89.55           C
ATOM   4672 1HB  PHE A 307       8.419  -2.868   2.088  1.00 89.55           H
ATOM   4673 2HB  PHE A 307       8.452  -1.232   1.460  1.00 89.55           H
ATOM   4674  CG  PHE A 307       6.926  -1.575   2.930  1.00 89.55           C
ATOM   4675  CD1 PHE A 307       5.575  -1.502   2.796  1.00 89.55           C
ATOM   4676  HD1 PHE A 307       5.105  -1.777   1.851  1.00 89.55           H
ATOM   4677  CD2 PHE A 307       7.511  -1.232   4.109  1.00 89.55           C
ATOM   4678  HD2 PHE A 307       8.594  -1.291   4.217  1.00 89.55           H
ATOM   4679  CE1 PHE A 307       4.775  -1.067   3.885  1.00 89.55           C
ATOM   4680  HE1 PHE A 307       3.692  -1.008   3.777  1.00 89.55           H
ATOM   4681  CE2 PHE A 307       6.711  -0.797   5.199  1.00 89.55           C
ATOM   4682  HE2 PHE A 307       7.181  -0.522   6.144  1.00 89.55           H
ATOM   4683  CZ  PHE A 307       5.360  -0.724   5.064  1.00 89.55           C
ATOM   4684  HZ  PHE A 307       4.746  -0.390   5.901  1.00 89.55           H
ATOM   4685  HN  PHE A 307       6.666  -4.159   1.751  1.00 89.55           H
ATOM   4686  N   PHE A 308       8.529  -3.832  -0.744  1.00 85.88           N
ATOM   4687  CA  PHE A 308       9.432  -4.132  -1.842  1.00 85.88           C
ATOM   4688  C   PHE A 308       8.706  -4.056  -3.186  1.00 85.88           C
ATOM   4689  O   PHE A 308       9.330  -3.826  -4.221  1.00 85.88           O
ATOM   4690  HA  PHE A 308      10.228  -3.388  -1.818  1.00 85.88           H
ATOM   4691  CB  PHE A 308       9.936  -5.561  -1.628  1.00 85.88           C
ATOM   4692 1HB  PHE A 308       9.158  -6.139  -1.130  1.00 85.88           H
ATOM   4693 2HB  PHE A 308      10.105  -6.025  -2.600  1.00 85.88           H
ATOM   4694  CG  PHE A 308      11.224  -5.650  -0.806  1.00 85.88           C
ATOM   4695  CD1 PHE A 308      12.412  -5.295  -1.364  1.00 85.88           C
ATOM   4696  HD1 PHE A 308      12.448  -4.947  -2.396  1.00 85.88           H
ATOM   4697  CD2 PHE A 308      11.180  -6.085   0.482  1.00 85.88           C
ATOM   4698  HD2 PHE A 308      10.227  -6.369   0.929  1.00 85.88           H
ATOM   4699  CE1 PHE A 308      13.607  -5.378  -0.601  1.00 85.88           C
ATOM   4700  HE1 PHE A 308      14.560  -5.094  -1.048  1.00 85.88           H
ATOM   4701  CE2 PHE A 308      12.374  -6.167   1.245  1.00 85.88           C
ATOM   4702  HE2 PHE A 308      12.339  -6.515   2.277  1.00 85.88           H
ATOM   4703  CZ  PHE A 308      13.563  -5.813   0.687  1.00 85.88           C
ATOM   4704  HZ  PHE A 308      14.480  -5.876   1.273  1.00 85.88           H
ATOM   4705  HN  PHE A 308       8.405  -4.573  -0.084  1.00 85.88           H
ATOM   4706  N   HIS A 309       7.397  -4.254  -3.127  1.00 76.55           N
ATOM   4707  CA  HIS A 309       6.584  -4.248  -4.332  1.00 76.55           C
ATOM   4708  C   HIS A 309       6.668  -2.874  -5.000  1.00 76.55           C
ATOM   4709  O   HIS A 309       6.698  -2.777  -6.226  1.00 76.55           O
ATOM   4710  HA  HIS A 309       7.011  -4.995  -5.001  1.00 76.55           H
ATOM   4711  CB  HIS A 309       5.147  -4.669  -4.019  1.00 76.55           C
ATOM   4712 1HB  HIS A 309       5.164  -5.630  -3.505  1.00 76.55           H
ATOM   4713 2HB  HIS A 309       4.709  -3.946  -3.330  1.00 76.55           H
ATOM   4714  CG  HIS A 309       4.261  -4.781  -5.237  1.00 76.55           C
ATOM   4715  ND1 HIS A 309       4.468  -5.723  -6.230  1.00 76.55           N
ATOM   4716  HD1 HIS A 309       5.200  -6.404  -6.247  1.00 76.55           H
ATOM   4717  CD2 HIS A 309       3.164  -4.062  -5.611  1.00 76.55           C
ATOM   4718  HD2 HIS A 309       2.723  -3.236  -5.053  1.00 76.55           H
ATOM   4719  CE1 HIS A 309       3.533  -5.567  -7.155  1.00 76.55           C
ATOM   4720  HE1 HIS A 309       3.426  -6.159  -8.065  1.00 76.55           H
ATOM   4721  NE2 HIS A 309       2.726  -4.537  -6.770  1.00 76.55           N
ATOM   4722  HN  HIS A 309       6.893  -4.416  -2.278  1.00 76.55           H
ATOM   4723  N   SER A 310       6.703  -1.846  -4.165  1.00 81.07           N
ATOM   4724  CA  SER A 310       6.669  -0.480  -4.658  1.00 81.07           C
ATOM   4725  C   SER A 310       7.959  -0.165  -5.417  1.00 81.07           C
ATOM   4726  O   SER A 310       7.966   0.675  -6.316  1.00 81.07           O
ATOM   4727  HA  SER A 310       5.810  -0.436  -5.329  1.00 81.07           H
ATOM   4728  CB  SER A 310       6.471   0.515  -3.513  1.00 81.07           C
ATOM   4729 1HB  SER A 310       7.214   0.327  -2.738  1.00 81.07           H
ATOM   4730 2HB  SER A 310       6.640   1.527  -3.878  1.00 81.07           H
ATOM   4731  OG  SER A 310       5.165   0.427  -2.949  1.00 81.07           O
ATOM   4732  HG  SER A 310       4.510   0.916  -3.524  1.00 81.07           H
ATOM   4733  HN  SER A 310       6.753  -1.935  -3.170  1.00 81.07           H
ATOM   4734  N   CYS A 311       9.021  -0.856  -5.028  1.00 84.59           N
ATOM   4735  CA  CYS A 311      10.313  -0.664  -5.663  1.00 84.59           C
ATOM   4736  C   CYS A 311      10.409  -1.618  -6.855  1.00 84.59           C
ATOM   4737  O   CYS A 311      11.260  -1.445  -7.726  1.00 84.59           O
ATOM   4738  HA  CYS A 311      10.349   0.374  -5.993  1.00 84.59           H
ATOM   4739  CB  CYS A 311      11.464  -0.868  -4.676  1.00 84.59           C
ATOM   4740 1HB  CYS A 311      12.377  -0.424  -5.072  1.00 84.59           H
ATOM   4741 2HB  CYS A 311      11.244  -0.359  -3.737  1.00 84.59           H
ATOM   4742  SG  CYS A 311      11.720  -2.654  -4.372  1.00 84.59           S
ATOM   4743  HG  CYS A 311      12.732  -2.507  -3.521  1.00 84.59           H
ATOM   4744  HN  CYS A 311       9.007  -1.536  -4.294  1.00 84.59           H
ATOM   4745  N   LEU A 312       9.524  -2.604  -6.856  1.00 82.01           N
ATOM   4746  CA  LEU A 312       9.561  -3.642  -7.873  1.00 82.01           C
ATOM   4747  C   LEU A 312       8.845  -3.145  -9.130  1.00 82.01           C
ATOM   4748  O   LEU A 312       9.180  -3.552 -10.241  1.00 82.01           O
ATOM   4749  HA  LEU A 312      10.607  -3.821  -8.119  1.00 82.01           H
ATOM   4750  CB  LEU A 312       8.995  -4.952  -7.321  1.00 82.01           C
ATOM   4751 1HB  LEU A 312       8.068  -4.731  -6.792  1.00 82.01           H
ATOM   4752 2HB  LEU A 312       8.736  -5.596  -8.162  1.00 82.01           H
ATOM   4753  CG  LEU A 312       9.913  -5.735  -6.379  1.00 82.01           C
ATOM   4754  HG  LEU A 312      10.191  -5.082  -5.552  1.00 82.01           H
ATOM   4755  CD1 LEU A 312       9.184  -6.939  -5.779  1.00 82.01           C
ATOM   4756 1HD1 LEU A 312       8.317  -6.594  -5.215  1.00 82.01           H
ATOM   4757 2HD1 LEU A 312       8.857  -7.602  -6.580  1.00 82.01           H
ATOM   4758 3HD1 LEU A 312       9.859  -7.477  -5.114  1.00 82.01           H
ATOM   4759  CD2 LEU A 312      11.206  -6.143  -7.088  1.00 82.01           C
ATOM   4760 1HD2 LEU A 312      10.967  -6.771  -7.946  1.00 82.01           H
ATOM   4761 2HD2 LEU A 312      11.732  -5.250  -7.426  1.00 82.01           H
ATOM   4762 3HD2 LEU A 312      11.840  -6.698  -6.396  1.00 82.01           H
ATOM   4763  HN  LEU A 312       8.792  -2.700  -6.181  1.00 82.01           H
ATOM   4764  N   ASN A 313       7.873  -2.271  -8.913  1.00 75.58           N
ATOM   4765  CA  ASN A 313       7.017  -1.819  -9.996  1.00 75.58           C
ATOM   4766  C   ASN A 313       7.886  -1.296 -11.142  1.00 75.58           C
ATOM   4767  O   ASN A 313       7.772  -1.763 -12.274  1.00 75.58           O
ATOM   4768  HA  ASN A 313       6.431  -2.692 -10.282  1.00 75.58           H
ATOM   4769  CB  ASN A 313       6.104  -0.680  -9.538  1.00 75.58           C
ATOM   4770 1HB  ASN A 313       6.669   0.019  -8.921  1.00 75.58           H
ATOM   4771 2HB  ASN A 313       5.748  -0.123 -10.405  1.00 75.58           H
ATOM   4772  CG  ASN A 313       4.911  -1.218  -8.746  1.00 75.58           C
ATOM   4773  OD1 ASN A 313       4.499  -2.357  -8.892  1.00 75.58           O
ATOM   4774  ND2 ASN A 313       4.381  -0.338  -7.901  1.00 75.58           N
ATOM   4775 1HD2 ASN A 313       4.768   0.581  -7.829  1.00 75.58           H
ATOM   4776 2HD2 ASN A 313       3.597  -0.596  -7.337  1.00 75.58           H
ATOM   4777  HN  ASN A 313       7.666  -1.875  -8.018  1.00 75.58           H
ATOM   4778  N   PRO A 314       8.765  -0.322 -10.871  1.00 75.21           N
ATOM   4779  CA  PRO A 314       9.603   0.253 -11.927  1.00 75.21           C
ATOM   4780  C   PRO A 314      10.366  -0.810 -12.701  1.00 75.21           C
ATOM   4781  O   PRO A 314      10.463  -0.741 -13.925  1.00 75.21           O
ATOM   4782  HA  PRO A 314       8.980   0.754 -12.668  1.00 75.21           H
ATOM   4783  CB  PRO A 314      10.546   1.190 -11.170  1.00 75.21           C
ATOM   4784 1HB  PRO A 314      11.472   0.688 -10.891  1.00 75.21           H
ATOM   4785 2HB  PRO A 314      10.823   2.054 -11.774  1.00 75.21           H
ATOM   4786  CG  PRO A 314       9.734   1.596  -9.946  1.00 75.21           C
ATOM   4787 1HG  PRO A 314      10.370   1.969  -9.143  1.00 75.21           H
ATOM   4788 2HG  PRO A 314       9.029   2.396 -10.175  1.00 75.21           H
ATOM   4789  CD  PRO A 314       9.029   0.305  -9.564  1.00 75.21           C
ATOM   4790 1HD  PRO A 314       9.655  -0.328  -8.935  1.00 75.21           H
ATOM   4791 2HD  PRO A 314       8.112   0.495  -9.006  1.00 75.21           H
ATOM   4792  N   VAL A 315      10.891  -1.774 -11.960  1.00 77.01           N
ATOM   4793  CA  VAL A 315      11.721  -2.808 -12.555  1.00 77.01           C
ATOM   4794  C   VAL A 315      10.877  -3.638 -13.525  1.00 77.01           C
ATOM   4795  O   VAL A 315      11.338  -3.990 -14.609  1.00 77.01           O
ATOM   4796  HA  VAL A 315      12.513  -2.312 -13.115  1.00 77.01           H
ATOM   4797  CB  VAL A 315      12.373  -3.651 -11.457  1.00 77.01           C
ATOM   4798  HB  VAL A 315      11.578  -4.121 -10.878  1.00 77.01           H
ATOM   4799  CG1 VAL A 315      13.235  -4.763 -12.060  1.00 77.01           C
ATOM   4800 1HG1 VAL A 315      12.612  -5.412 -12.676  1.00 77.01           H
ATOM   4801 2HG1 VAL A 315      14.019  -4.322 -12.674  1.00 77.01           H
ATOM   4802 3HG1 VAL A 315      13.686  -5.347 -11.258  1.00 77.01           H
ATOM   4803  CG2 VAL A 315      13.192  -2.776 -10.507  1.00 77.01           C
ATOM   4804 1HG2 VAL A 315      13.976  -2.266 -11.068  1.00 77.01           H
ATOM   4805 2HG2 VAL A 315      12.540  -2.038 -10.040  1.00 77.01           H
ATOM   4806 3HG2 VAL A 315      13.645  -3.401  -9.737  1.00 77.01           H
ATOM   4807  HN  VAL A 315      10.757  -1.856 -10.972  1.00 77.01           H
ATOM   4808  N   LEU A 316       9.656  -3.926 -13.099  1.00 74.62           N
ATOM   4809  CA  LEU A 316       8.750  -4.723 -13.909  1.00 74.62           C
ATOM   4810  C   LEU A 316       8.563  -4.050 -15.270  1.00 74.62           C
ATOM   4811  O   LEU A 316       8.580  -4.716 -16.304  1.00 74.62           O
ATOM   4812  HA  LEU A 316       9.220  -5.694 -14.066  1.00 74.62           H
ATOM   4813  CB  LEU A 316       7.439  -4.971 -13.160  1.00 74.62           C
ATOM   4814 1HB  LEU A 316       7.049  -4.010 -12.823  1.00 74.62           H
ATOM   4815 2HB  LEU A 316       6.714  -5.381 -13.863  1.00 74.62           H
ATOM   4816  CG  LEU A 316       7.523  -5.907 -11.953  1.00 74.62           C
ATOM   4817  HG  LEU A 316       8.278  -5.518 -11.271  1.00 74.62           H
ATOM   4818  CD1 LEU A 316       6.197  -5.938 -11.190  1.00 74.62           C
ATOM   4819 1HD1 LEU A 316       5.957  -4.934 -10.838  1.00 74.62           H
ATOM   4820 2HD1 LEU A 316       5.405  -6.289 -11.851  1.00 74.62           H
ATOM   4821 3HD1 LEU A 316       6.284  -6.611 -10.337  1.00 74.62           H
ATOM   4822  CD2 LEU A 316       7.973  -7.307 -12.376  1.00 74.62           C
ATOM   4823 1HD2 LEU A 316       7.259  -7.719 -13.089  1.00 74.62           H
ATOM   4824 2HD2 LEU A 316       8.957  -7.247 -12.840  1.00 74.62           H
ATOM   4825 3HD2 LEU A 316       8.024  -7.953 -11.499  1.00 74.62           H
ATOM   4826  HN  LEU A 316       9.284  -3.626 -12.221  1.00 74.62           H
ATOM   4827  N   TYR A 317       8.389  -2.737 -15.226  1.00 63.07           N
ATOM   4828  CA  TYR A 317       8.141  -1.974 -16.438  1.00 63.07           C
ATOM   4829  C   TYR A 317       9.346  -2.033 -17.379  1.00 63.07           C
ATOM   4830  O   TYR A 317       9.185  -2.059 -18.598  1.00 63.07           O
ATOM   4831  HA  TYR A 317       7.277  -2.410 -16.939  1.00 63.07           H
ATOM   4832  CB  TYR A 317       7.930  -0.527 -15.989  1.00 63.07           C
ATOM   4833 1HB  TYR A 317       8.846  -0.165 -15.520  1.00 63.07           H
ATOM   4834 2HB  TYR A 317       7.756   0.094 -16.868  1.00 63.07           H
ATOM   4835  CG  TYR A 317       6.767  -0.341 -15.013  1.00 63.07           C
ATOM   4836  CD1 TYR A 317       5.704  -1.221 -15.031  1.00 63.07           C
ATOM   4837  HD1 TYR A 317       5.694  -2.049 -15.740  1.00 63.07           H
ATOM   4838  CD2 TYR A 317       6.781   0.706 -14.114  1.00 63.07           C
ATOM   4839  HD2 TYR A 317       7.620   1.401 -14.100  1.00 63.07           H
ATOM   4840  CE1 TYR A 317       4.609  -1.047 -14.112  1.00 63.07           C
ATOM   4841  HE1 TYR A 317       3.764  -1.735 -14.115  1.00 63.07           H
ATOM   4842  CE2 TYR A 317       5.686   0.881 -13.195  1.00 63.07           C
ATOM   4843  HE2 TYR A 317       5.684   1.704 -12.480  1.00 63.07           H
ATOM   4844  CZ  TYR A 317       4.654  -0.005 -13.239  1.00 63.07           C
ATOM   4845  OH  TYR A 317       3.620   0.160 -12.371  1.00 63.07           O
ATOM   4846  HH  TYR A 317       3.010  -0.631 -12.413  1.00 63.07           H
ATOM   4847  HN  TYR A 317       8.415  -2.197 -14.385  1.00 63.07           H
ATOM   4848  N   VAL A 318      10.526  -2.052 -16.777  1.00 66.09           N
ATOM   4849  CA  VAL A 318      11.759  -2.074 -17.547  1.00 66.09           C
ATOM   4850  C   VAL A 318      11.840  -3.383 -18.335  1.00 66.09           C
ATOM   4851  O   VAL A 318      12.081  -3.372 -19.541  1.00 66.09           O
ATOM   4852  HA  VAL A 318      11.722  -1.242 -18.251  1.00 66.09           H
ATOM   4853  CB  VAL A 318      12.958  -1.858 -16.621  1.00 66.09           C
ATOM   4854  HB  VAL A 318      12.885  -2.577 -15.805  1.00 66.09           H
ATOM   4855  CG1 VAL A 318      14.273  -2.117 -17.359  1.00 66.09           C
ATOM   4856 1HG1 VAL A 318      14.291  -3.145 -17.720  1.00 66.09           H
ATOM   4857 2HG1 VAL A 318      14.356  -1.434 -18.204  1.00 66.09           H
ATOM   4858 3HG1 VAL A 318      15.109  -1.956 -16.678  1.00 66.09           H
ATOM   4859  CG2 VAL A 318      12.936  -0.454 -16.015  1.00 66.09           C
ATOM   4860 1HG2 VAL A 318      12.973   0.288 -16.813  1.00 66.09           H
ATOM   4861 2HG2 VAL A 318      12.021  -0.321 -15.438  1.00 66.09           H
ATOM   4862 3HG2 VAL A 318      13.799  -0.327 -15.361  1.00 66.09           H
ATOM   4863  HN  VAL A 318      10.648  -2.053 -15.785  1.00 66.09           H
ATOM   4864  N   PHE A 319      11.633  -4.480 -17.621  1.00 65.73           N
ATOM   4865  CA  PHE A 319      11.816  -5.798 -18.204  1.00 65.73           C
ATOM   4866  C   PHE A 319      10.665  -6.143 -19.152  1.00 65.73           C
ATOM   4867  O   PHE A 319      10.867  -6.821 -20.158  1.00 65.73           O
ATOM   4868  HA  PHE A 319      12.751  -5.777 -18.764  1.00 65.73           H
ATOM   4869  CB  PHE A 319      11.827  -6.801 -17.049  1.00 65.73           C
ATOM   4870 1HB  PHE A 319      11.076  -6.505 -16.317  1.00 65.73           H
ATOM   4871 2HB  PHE A 319      11.534  -7.780 -17.428  1.00 65.73           H
ATOM   4872  CG  PHE A 319      13.181  -6.927 -16.347  1.00 65.73           C
ATOM   4873  CD1 PHE A 319      14.228  -7.512 -16.989  1.00 65.73           C
ATOM   4874  HD1 PHE A 319      14.102  -7.891 -18.003  1.00 65.73           H
ATOM   4875  CD2 PHE A 319      13.338  -6.453 -15.082  1.00 65.73           C
ATOM   4876  HD2 PHE A 319      12.499  -5.985 -14.568  1.00 65.73           H
ATOM   4877  CE1 PHE A 319      15.484  -7.628 -16.338  1.00 65.73           C
ATOM   4878  HE1 PHE A 319      16.323  -8.097 -16.852  1.00 65.73           H
ATOM   4879  CE2 PHE A 319      14.594  -6.570 -14.431  1.00 65.73           C
ATOM   4880  HE2 PHE A 319      14.720  -6.191 -13.417  1.00 65.73           H
ATOM   4881  CZ  PHE A 319      15.641  -7.155 -15.073  1.00 65.73           C
ATOM   4882  HZ  PHE A 319      16.605  -7.244 -14.573  1.00 65.73           H
ATOM   4883  HN  PHE A 319      11.346  -4.478 -16.663  1.00 65.73           H
ATOM   4884  N   VAL A 320       9.484  -5.659 -18.797  1.00 69.58           N
ATOM   4885  CA  VAL A 320       8.262  -6.138 -19.420  1.00 69.58           C
ATOM   4886  C   VAL A 320       7.873  -5.196 -20.562  1.00 69.58           C
ATOM   4887  O   VAL A 320       7.308  -5.630 -21.564  1.00 69.58           O
ATOM   4888  HA  VAL A 320       8.469  -7.125 -19.835  1.00 69.58           H
ATOM   4889  CB  VAL A 320       7.162  -6.288 -18.368  1.00 69.58           C
ATOM   4890  HB  VAL A 320       7.013  -5.316 -17.897  1.00 69.58           H
ATOM   4891  CG1 VAL A 320       5.838  -6.705 -19.013  1.00 69.58           C
ATOM   4892 1HG1 VAL A 320       5.531  -5.947 -19.734  1.00 69.58           H
ATOM   4893 2HG1 VAL A 320       5.967  -7.660 -19.522  1.00 69.58           H
ATOM   4894 3HG1 VAL A 320       5.074  -6.804 -18.243  1.00 69.58           H
ATOM   4895  CG2 VAL A 320       7.576  -7.279 -17.279  1.00 69.58           C
ATOM   4896 1HG2 VAL A 320       7.765  -8.255 -17.727  1.00 69.58           H
ATOM   4897 2HG2 VAL A 320       8.482  -6.923 -16.789  1.00 69.58           H
ATOM   4898 3HG2 VAL A 320       6.776  -7.367 -16.543  1.00 69.58           H
ATOM   4899  HN  VAL A 320       9.354  -4.955 -18.099  1.00 69.58           H
ATOM   4900  N   GLY A 321       8.191  -3.924 -20.371  1.00 71.23           N
ATOM   4901  CA  GLY A 321       7.737  -2.893 -21.288  1.00 71.23           C
ATOM   4902  C   GLY A 321       8.803  -2.590 -22.343  1.00 71.23           C
ATOM   4903  O   GLY A 321       9.740  -1.835 -22.084  1.00 71.23           O
ATOM   4904 1HA  GLY A 321       6.818  -3.216 -21.778  1.00 71.23           H
ATOM   4905 2HA  GLY A 321       7.500  -1.986 -20.733  1.00 71.23           H
ATOM   4906  HN  GLY A 321       8.747  -3.596 -19.607  1.00 71.23           H
ATOM   4907  N   GLU A 322       8.625  -3.192 -23.509  1.00 62.58           N
ATOM   4908  CA  GLU A 322       9.457  -2.866 -24.655  1.00 62.58           C
ATOM   4909  C   GLU A 322       9.397  -1.365 -24.944  1.00 62.58           C
ATOM   4910  O   GLU A 322      10.426  -0.734 -25.183  1.00 62.58           O
ATOM   4911  HA  GLU A 322      10.470  -3.147 -24.366  1.00 62.58           H
ATOM   4912  CB  GLU A 322       9.041  -3.679 -25.883  1.00 62.58           C
ATOM   4913 1HB  GLU A 322       7.957  -3.658 -25.987  1.00 62.58           H
ATOM   4914 2HB  GLU A 322       9.565  -3.307 -26.764  1.00 62.58           H
ATOM   4915  CG  GLU A 322       9.443  -5.147 -25.731  1.00 62.58           C
ATOM   4916 1HG  GLU A 322      10.486  -5.212 -25.423  1.00 62.58           H
ATOM   4917 2HG  GLU A 322       8.849  -5.610 -24.943  1.00 62.58           H
ATOM   4918  CD  GLU A 322       9.243  -5.909 -27.042  1.00 62.58           C
ATOM   4919  OE1 GLU A 322       9.656  -7.088 -27.082  1.00 62.58           O
ATOM   4920  OE2 GLU A 322       8.682  -5.295 -27.976  1.00 62.58           O
ATOM   4921  HN  GLU A 322       7.928  -3.890 -23.678  1.00 62.58           H
ATOM   4922  N   ARG A 323       8.182  -0.837 -24.913  1.00 61.03           N
ATOM   4923  CA  ARG A 323       7.969   0.567 -25.224  1.00 61.03           C
ATOM   4924  C   ARG A 323       8.698   1.451 -24.210  1.00 61.03           C
ATOM   4925  O   ARG A 323       9.348   2.425 -24.586  1.00 61.03           O
ATOM   4926  HA  ARG A 323       8.380   0.696 -26.225  1.00 61.03           H
ATOM   4927  CB  ARG A 323       6.478   0.912 -25.213  1.00 61.03           C
ATOM   4928 1HB  ARG A 323       5.949   0.276 -25.923  1.00 61.03           H
ATOM   4929 2HB  ARG A 323       6.061   0.707 -24.227  1.00 61.03           H
ATOM   4930  CG  ARG A 323       6.254   2.383 -25.571  1.00 61.03           C
ATOM   4931 1HG  ARG A 323       6.722   3.019 -24.820  1.00 61.03           H
ATOM   4932 2HG  ARG A 323       6.736   2.606 -26.523  1.00 61.03           H
ATOM   4933  CD  ARG A 323       4.761   2.703 -25.662  1.00 61.03           C
ATOM   4934 1HD  ARG A 323       4.318   2.177 -26.507  1.00 61.03           H
ATOM   4935 2HD  ARG A 323       4.250   2.352 -24.765  1.00 61.03           H
ATOM   4936  NE  ARG A 323       4.565   4.162 -25.816  1.00 61.03           N
ATOM   4937  HE  ARG A 323       5.305   4.694 -26.228  1.00 61.03           H
ATOM   4938  CZ  ARG A 323       3.458   4.816 -25.437  1.00 61.03           C
ATOM   4939  NH1 ARG A 323       2.435   4.154 -24.879  1.00 61.03           N
ATOM   4940 1HH1 ARG A 323       2.494   3.165 -24.742  1.00 61.03           H
ATOM   4941 2HH1 ARG A 323       1.612   4.649 -24.599  1.00 61.03           H
ATOM   4942  NH2 ARG A 323       3.389   6.141 -25.625  1.00 61.03           N
ATOM   4943 1HH2 ARG A 323       2.570   6.643 -25.349  1.00 61.03           H
ATOM   4944 2HH2 ARG A 323       4.157   6.627 -26.043  1.00 61.03           H
ATOM   4945  HN  ARG A 323       7.355  -1.349 -24.682  1.00 61.03           H
ATOM   4946  N   PHE A 324       8.565   1.080 -22.945  1.00 73.77           N
ATOM   4947  CA  PHE A 324       9.158   1.858 -21.871  1.00 73.77           C
ATOM   4948  C   PHE A 324      10.686   1.814 -21.941  1.00 73.77           C
ATOM   4949  O   PHE A 324      11.348   2.836 -21.774  1.00 73.77           O
ATOM   4950  HA  PHE A 324       8.820   2.888 -21.993  1.00 73.77           H
ATOM   4951  CB  PHE A 324       8.700   1.226 -20.555  1.00 73.77           C
ATOM   4952 1HB  PHE A 324       7.612   1.161 -20.554  1.00 73.77           H
ATOM   4953 2HB  PHE A 324       9.080   0.205 -20.503  1.00 73.77           H
ATOM   4954  CG  PHE A 324       9.153   1.987 -19.308  1.00 73.77           C
ATOM   4955  CD1 PHE A 324      10.284   1.609 -18.653  1.00 73.77           C
ATOM   4956  HD1 PHE A 324      10.867   0.763 -19.017  1.00 73.77           H
ATOM   4957  CD2 PHE A 324       8.426   3.042 -18.854  1.00 73.77           C
ATOM   4958  HD2 PHE A 324       7.519   3.346 -19.379  1.00 73.77           H
ATOM   4959  CE1 PHE A 324      10.704   2.315 -17.496  1.00 73.77           C
ATOM   4960  HE1 PHE A 324      11.610   2.012 -16.971  1.00 73.77           H
ATOM   4961  CE2 PHE A 324       8.846   3.749 -17.696  1.00 73.77           C
ATOM   4962  HE2 PHE A 324       8.263   4.595 -17.332  1.00 73.77           H
ATOM   4963  CZ  PHE A 324       9.976   3.371 -17.042  1.00 73.77           C
ATOM   4964  HZ  PHE A 324      10.299   3.913 -16.153  1.00 73.77           H
ATOM   4965  HN  PHE A 324       8.063   0.267 -22.651  1.00 73.77           H
ATOM   4966  N   ARG A 325      11.200   0.618 -22.187  1.00 71.16           N
ATOM   4967  CA  ARG A 325      12.636   0.433 -22.314  1.00 71.16           C
ATOM   4968  C   ARG A 325      13.198   1.364 -23.389  1.00 71.16           C
ATOM   4969  O   ARG A 325      14.229   2.003 -23.184  1.00 71.16           O
ATOM   4970  HA  ARG A 325      13.037   0.680 -21.331  1.00 71.16           H
ATOM   4971  CB  ARG A 325      12.974  -1.015 -22.675  1.00 71.16           C
ATOM   4972 1HB  ARG A 325      12.271  -1.381 -23.423  1.00 71.16           H
ATOM   4973 2HB  ARG A 325      13.967  -1.059 -23.122  1.00 71.16           H
ATOM   4974  CG  ARG A 325      12.925  -1.915 -21.439  1.00 71.16           C
ATOM   4975 1HG  ARG A 325      13.485  -1.452 -20.625  1.00 71.16           H
ATOM   4976 2HG  ARG A 325      11.895  -2.017 -21.099  1.00 71.16           H
ATOM   4977  CD  ARG A 325      13.507  -3.297 -21.743  1.00 71.16           C
ATOM   4978 1HD  ARG A 325      14.433  -3.195 -22.308  1.00 71.16           H
ATOM   4979 2HD  ARG A 325      13.755  -3.809 -20.813  1.00 71.16           H
ATOM   4980  NE  ARG A 325      12.531  -4.098 -22.515  1.00 71.16           N
ATOM   4981  HE  ARG A 325      11.570  -3.823 -22.483  1.00 71.16           H
ATOM   4982  CZ  ARG A 325      12.854  -5.168 -23.254  1.00 71.16           C
ATOM   4983  NH1 ARG A 325      14.126  -5.580 -23.333  1.00 71.16           N
ATOM   4984 1HH1 ARG A 325      14.843  -5.089 -22.838  1.00 71.16           H
ATOM   4985 2HH1 ARG A 325      14.359  -6.380 -23.887  1.00 71.16           H
ATOM   4986  NH2 ARG A 325      11.886  -5.819 -23.913  1.00 71.16           N
ATOM   4987 1HH2 ARG A 325      12.110  -6.619 -24.469  1.00 71.16           H
ATOM   4988 2HH2 ARG A 325      10.939  -5.504 -23.849  1.00 71.16           H
ATOM   4989  HN  ARG A 325      10.655  -0.213 -22.299  1.00 71.16           H
ATOM   4990  N   ARG A 326      12.496   1.413 -24.511  1.00 67.67           N
ATOM   4991  CA  ARG A 326      12.943   2.211 -25.640  1.00 67.67           C
ATOM   4992  C   ARG A 326      12.920   3.698 -25.281  1.00 67.67           C
ATOM   4993  O   ARG A 326      13.858   4.430 -25.593  1.00 67.67           O
ATOM   4994  HA  ARG A 326      13.960   1.871 -25.837  1.00 67.67           H
ATOM   4995  CB  ARG A 326      12.059   1.975 -26.866  1.00 67.67           C
ATOM   4996 1HB  ARG A 326      11.941   0.904 -27.034  1.00 67.67           H
ATOM   4997 2HB  ARG A 326      11.064   2.381 -26.685  1.00 67.67           H
ATOM   4998  CG  ARG A 326      12.663   2.628 -28.111  1.00 67.67           C
ATOM   4999 1HG  ARG A 326      12.715   3.708 -27.971  1.00 67.67           H
ATOM   5000 2HG  ARG A 326      13.684   2.275 -28.253  1.00 67.67           H
ATOM   5001  CD  ARG A 326      11.831   2.310 -29.355  1.00 67.67           C
ATOM   5002 1HD  ARG A 326      10.801   2.636 -29.207  1.00 67.67           H
ATOM   5003 2HD  ARG A 326      12.219   2.860 -30.213  1.00 67.67           H
ATOM   5004  NE  ARG A 326      11.866   0.856 -29.629  1.00 67.67           N
ATOM   5005  HE  ARG A 326      12.432   0.281 -29.038  1.00 67.67           H
ATOM   5006  CZ  ARG A 326      11.187   0.262 -30.620  1.00 67.67           C
ATOM   5007  NH1 ARG A 326      10.413   0.983 -31.443  1.00 67.67           N
ATOM   5008 1HH1 ARG A 326      10.339   1.973 -31.320  1.00 67.67           H
ATOM   5009 2HH1 ARG A 326       9.910   0.532 -32.180  1.00 67.67           H
ATOM   5010  NH2 ARG A 326      11.293  -1.065 -30.776  1.00 67.67           N
ATOM   5011 1HH2 ARG A 326      10.793  -1.524 -31.510  1.00 67.67           H
ATOM   5012 2HH2 ARG A 326      11.873  -1.596 -30.158  1.00 67.67           H
ATOM   5013  HN  ARG A 326      11.638   0.920 -24.656  1.00 67.67           H
ATOM   5014  N   ASP A 327      11.838   4.100 -24.630  1.00 77.60           N
ATOM   5015  CA  ASP A 327      11.646   5.499 -24.290  1.00 77.60           C
ATOM   5016  C   ASP A 327      12.648   5.898 -23.205  1.00 77.60           C
ATOM   5017  O   ASP A 327      13.121   7.033 -23.178  1.00 77.60           O
ATOM   5018  HA  ASP A 327      11.802   6.044 -25.221  1.00 77.60           H
ATOM   5019  CB  ASP A 327      10.237   5.746 -23.747  1.00 77.60           C
ATOM   5020 1HB  ASP A 327      10.008   5.013 -22.974  1.00 77.60           H
ATOM   5021 2HB  ASP A 327      10.191   6.729 -23.278  1.00 77.60           H
ATOM   5022  CG  ASP A 327       9.196   5.659 -24.865  1.00 77.60           C
ATOM   5023  OD1 ASP A 327       9.622   5.671 -26.040  1.00 77.60           O
ATOM   5024  OD2 ASP A 327       7.997   5.582 -24.519  1.00 77.60           O
ATOM   5025  HN  ASP A 327      11.102   3.489 -24.338  1.00 77.60           H
ATOM   5026  N   LEU A 328      12.940   4.942 -22.335  1.00 79.71           N
ATOM   5027  CA  LEU A 328      13.914   5.163 -21.279  1.00 79.71           C
ATOM   5028  C   LEU A 328      15.273   5.487 -21.904  1.00 79.71           C
ATOM   5029  O   LEU A 328      15.869   6.519 -21.602  1.00 79.71           O
ATOM   5030  HA  LEU A 328      13.583   6.029 -20.706  1.00 79.71           H
ATOM   5031  CB  LEU A 328      13.946   3.971 -20.321  1.00 79.71           C
ATOM   5032 1HB  LEU A 328      12.972   3.892 -19.839  1.00 79.71           H
ATOM   5033 2HB  LEU A 328      14.086   3.063 -20.907  1.00 79.71           H
ATOM   5034  CG  LEU A 328      15.021   4.013 -19.233  1.00 79.71           C
ATOM   5035  HG  LEU A 328      15.990   4.137 -19.715  1.00 79.71           H
ATOM   5036  CD1 LEU A 328      14.819   5.217 -18.310  1.00 79.71           C
ATOM   5037 1HD1 LEU A 328      14.876   6.136 -18.893  1.00 79.71           H
ATOM   5038 2HD1 LEU A 328      13.842   5.149 -17.833  1.00 79.71           H
ATOM   5039 3HD1 LEU A 328      15.597   5.223 -17.546  1.00 79.71           H
ATOM   5040  CD2 LEU A 328      15.067   2.696 -18.456  1.00 79.71           C
ATOM   5041 1HD2 LEU A 328      14.100   2.518 -17.985  1.00 79.71           H
ATOM   5042 2HD2 LEU A 328      15.294   1.879 -19.140  1.00 79.71           H
ATOM   5043 3HD2 LEU A 328      15.839   2.754 -17.689  1.00 79.71           H
ATOM   5044  HN  LEU A 328      12.526   4.032 -22.343  1.00 79.71           H
ATOM   5045  N   VAL A 329      15.722   4.585 -22.764  1.00 80.42           N
ATOM   5046  CA  VAL A 329      17.038   4.716 -23.366  1.00 80.42           C
ATOM   5047  C   VAL A 329      17.097   6.014 -24.175  1.00 80.42           C
ATOM   5048  O   VAL A 329      18.128   6.683 -24.208  1.00 80.42           O
ATOM   5049  HA  VAL A 329      17.766   4.774 -22.557  1.00 80.42           H
ATOM   5050  CB  VAL A 329      17.356   3.475 -24.203  1.00 80.42           C
ATOM   5051  HB  VAL A 329      16.560   3.352 -24.937  1.00 80.42           H
ATOM   5052  CG1 VAL A 329      18.672   3.650 -24.964  1.00 80.42           C
ATOM   5053 1HG1 VAL A 329      18.596   4.510 -25.629  1.00 80.42           H
ATOM   5054 2HG1 VAL A 329      19.484   3.811 -24.255  1.00 80.42           H
ATOM   5055 3HG1 VAL A 329      18.875   2.754 -25.551  1.00 80.42           H
ATOM   5056  CG2 VAL A 329      17.391   2.219 -23.330  1.00 80.42           C
ATOM   5057 1HG2 VAL A 329      18.158   2.330 -22.564  1.00 80.42           H
ATOM   5058 2HG2 VAL A 329      16.420   2.080 -22.855  1.00 80.42           H
ATOM   5059 3HG2 VAL A 329      17.619   1.352 -23.950  1.00 80.42           H
ATOM   5060  HN  VAL A 329      15.206   3.777 -23.049  1.00 80.42           H
ATOM   5061  N   LYS A 330      15.976   6.331 -24.807  1.00 74.52           N
ATOM   5062  CA  LYS A 330      15.878   7.551 -25.590  1.00 74.52           C
ATOM   5063  C   LYS A 330      16.090   8.758 -24.674  1.00 74.52           C
[truncated: 117,162 more chars]
