# Supplementary material for: Noncanonical roles of chemokine regions in CCR9 activation revealed by structural modeling and mutational mapping
Source: Nat Commun. 2025 Aug 18;16:7695. doi: 10.1038/s41467-025-62321-9 (PMC12361432; doi:10.1038/s41467-025-62321-9)
Supplement: Supplementary file 5 — Supplementary Data 3 [file 41467_2025_62321_MOESM5_ESM.zip › CCR9_CCL25_18_rnk4.pdb]

ATOM      1  N   GLU A  20      -6.629  -6.582  57.670  1.00 50.18           N
ATOM      2  CA  GLU A  20      -6.587  -7.557  56.593  1.00 50.18           C
ATOM      3  C   GLU A  20      -6.997  -8.937  57.110  1.00 50.18           C
ATOM      4  O   GLU A  20      -6.159  -9.696  57.595  1.00 50.18           O
ATOM      5  HA  GLU A  20      -7.311  -7.207  55.858  1.00 50.18           H
ATOM      6  CB  GLU A  20      -5.200  -7.602  55.949  1.00 50.18           C
ATOM      7 1HB  GLU A  20      -4.435  -7.460  56.713  1.00 50.18           H
ATOM      8 2HB  GLU A  20      -5.084  -8.531  55.391  1.00 50.18           H
ATOM      9  CG  GLU A  20      -5.028  -6.468  54.937  1.00 50.18           C
ATOM     10 1HG  GLU A  20      -5.956  -6.327  54.382  1.00 50.18           H
ATOM     11 2HG  GLU A  20      -4.826  -5.534  55.462  1.00 50.18           H
ATOM     12  CD  GLU A  20      -3.887  -6.769  53.964  1.00 50.18           C
ATOM     13  OE1 GLU A  20      -3.968  -6.269  52.821  1.00 50.18           O
ATOM     14  OE2 GLU A  20      -2.959  -7.493  54.384  1.00 50.18           O
ATOM     15  HN  GLU A  20      -6.920  -6.944  58.556  1.00 50.18           H
ATOM     16  N   SER A  21      -8.285  -9.221  56.989  1.00 58.07           N
ATOM     17  CA  SER A  21      -8.797 -10.537  57.330  1.00 58.07           C
ATOM     18  C   SER A  21      -8.009 -11.615  56.583  1.00 58.07           C
ATOM     19  O   SER A  21      -7.587 -11.405  55.446  1.00 58.07           O
ATOM     20  HA  SER A  21      -8.652 -10.634  58.406  1.00 58.07           H
ATOM     21  CB  SER A  21     -10.288 -10.650  57.005  1.00 58.07           C
ATOM     22 1HB  SER A  21     -10.638 -11.653  57.249  1.00 58.07           H
ATOM     23 2HB  SER A  21     -10.849  -9.956  57.631  1.00 58.07           H
ATOM     24  OG  SER A  21     -10.558 -10.375  55.633  1.00 58.07           O
ATOM     25  HG  SER A  21     -10.857 -11.209  55.169  1.00 58.07           H
ATOM     26  HN  SER A  21      -8.973  -8.571  56.665  1.00 58.07           H
ATOM     27  N   THR A  22      -7.833 -12.745  57.252  1.00 60.02           N
ATOM     28  CA  THR A  22      -7.139 -13.871  56.650  1.00 60.02           C
ATOM     29  C   THR A  22      -7.716 -14.175  55.266  1.00 60.02           C
ATOM     30  O   THR A  22      -6.994 -14.610  54.371  1.00 60.02           O
ATOM     31  HA  THR A  22      -6.094 -13.593  56.507  1.00 60.02           H
ATOM     32  CB  THR A  22      -7.225 -15.052  57.618  1.00 60.02           C
ATOM     33  HB  THR A  22      -7.012 -15.991  57.107  1.00 60.02           H
ATOM     34  OG1 THR A  22      -8.528 -14.942  58.185  1.00 60.02           O
ATOM     35  HG1 THR A  22      -8.784 -15.803  58.625  1.00 60.02           H
ATOM     36  CG2 THR A  22      -6.284 -14.898  58.815  1.00 60.02           C
ATOM     37 1HG2 THR A  22      -6.542 -13.994  59.366  1.00 60.02           H
ATOM     38 2HG2 THR A  22      -5.256 -14.829  58.462  1.00 60.02           H
ATOM     39 3HG2 THR A  22      -6.386 -15.764  59.470  1.00 60.02           H
ATOM     40  HN  THR A  22      -8.155 -12.897  58.186  1.00 60.02           H
ATOM     41  N   SER A  23      -9.012 -13.935  55.135  1.00 63.23           N
ATOM     42  CA  SER A  23      -9.686 -14.137  53.864  1.00 63.23           C
ATOM     43  C   SER A  23      -9.080 -13.221  52.799  1.00 63.23           C
ATOM     44  O   SER A  23      -8.873 -13.638  51.661  1.00 63.23           O
ATOM     45  HA  SER A  23      -9.516 -15.184  53.610  1.00 63.23           H
ATOM     46  CB  SER A  23     -11.189 -13.882  53.991  1.00 63.23           C
ATOM     47 1HB  SER A  23     -11.688 -14.193  53.073  1.00 63.23           H
ATOM     48 2HB  SER A  23     -11.594 -14.495  54.796  1.00 63.23           H
ATOM     49  OG  SER A  23     -11.479 -12.511  54.246  1.00 63.23           O
ATOM     50  HG  SER A  23     -12.460 -12.344  54.150  1.00 63.23           H
ATOM     51  HN  SER A  23      -9.599 -13.609  55.877  1.00 63.23           H
ATOM     52  N   SER A  24      -8.813 -11.989  53.207  1.00 68.55           N
ATOM     53  CA  SER A  24      -8.309 -10.987  52.283  1.00 68.55           C
ATOM     54  C   SER A  24      -6.920 -11.388  51.782  1.00 68.55           C
ATOM     55  O   SER A  24      -6.559 -11.094  50.644  1.00 68.55           O
ATOM     56  HA  SER A  24      -9.023 -10.970  51.460  1.00 68.55           H
ATOM     57  CB  SER A  24      -8.258  -9.607  52.941  1.00 68.55           C
ATOM     58 1HB  SER A  24      -8.287  -8.836  52.171  1.00 68.55           H
ATOM     59 2HB  SER A  24      -9.142  -9.468  53.563  1.00 68.55           H
ATOM     60  OG  SER A  24      -7.088  -9.438  53.737  1.00 68.55           O
ATOM     61  HG  SER A  24      -7.089 -10.095  54.491  1.00 68.55           H
ATOM     62  HN  SER A  24      -8.934 -11.673  54.148  1.00 68.55           H
ATOM     63  N   MET A  25      -6.180 -12.053  52.657  1.00 64.25           N
ATOM     64  CA  MET A  25      -4.833 -12.483  52.323  1.00 64.25           C
ATOM     65  C   MET A  25      -4.859 -13.734  51.442  1.00 64.25           C
ATOM     66  O   MET A  25      -4.043 -13.874  50.532  1.00 64.25           O
ATOM     67  HA  MET A  25      -4.388 -11.654  51.774  1.00 64.25           H
ATOM     68  CB  MET A  25      -4.058 -12.780  53.609  1.00 64.25           C
ATOM     69 1HB  MET A  25      -4.344 -12.068  54.382  1.00 64.25           H
ATOM     70 2HB  MET A  25      -4.322 -13.772  53.975  1.00 64.25           H
ATOM     71  CG  MET A  25      -2.549 -12.703  53.369  1.00 64.25           C
ATOM     72 1HG  MET A  25      -2.228 -13.539  52.748  1.00 64.25           H
ATOM     73 2HG  MET A  25      -2.305 -11.790  52.827  1.00 64.25           H
ATOM     74  SD  MET A  25      -1.681 -12.735  54.929  1.00 64.25           S
ATOM     75  CE  MET A  25      -0.015 -12.440  54.363  1.00 64.25           C
ATOM     76 1HE  MET A  25       0.281 -13.231  53.675  1.00 64.25           H
ATOM     77 2HE  MET A  25       0.030 -11.478  53.851  1.00 64.25           H
ATOM     78 3HE  MET A  25       0.663 -12.428  55.217  1.00 64.25           H
ATOM     79  HN  MET A  25      -6.486 -12.298  53.577  1.00 64.25           H
ATOM     80  N   GLU A  26      -5.805 -14.611  51.743  1.00 58.99           N
ATOM     81  CA  GLU A  26      -6.018 -15.793  50.925  1.00 58.99           C
ATOM     82  C   GLU A  26      -6.458 -15.392  49.516  1.00 58.99           C
ATOM     83  O   GLU A  26      -6.010 -15.977  48.532  1.00 58.99           O
ATOM     84  HA  GLU A  26      -5.050 -16.293  50.882  1.00 58.99           H
ATOM     85  CB  GLU A  26      -7.038 -16.732  51.573  1.00 58.99           C
ATOM     86 1HB  GLU A  26      -7.861 -16.149  51.987  1.00 58.99           H
ATOM     87 2HB  GLU A  26      -7.362 -17.479  50.848  1.00 58.99           H
ATOM     88  CG  GLU A  26      -6.413 -17.503  52.737  1.00 58.99           C
ATOM     89 1HG  GLU A  26      -5.553 -18.070  52.381  1.00 58.99           H
ATOM     90 2HG  GLU A  26      -6.045 -16.802  53.486  1.00 58.99           H
ATOM     91  CD  GLU A  26      -7.430 -18.453  53.374  1.00 58.99           C
ATOM     92  OE1 GLU A  26      -6.974 -19.402  54.048  1.00 58.99           O
ATOM     93  OE2 GLU A  26      -8.639 -18.208  53.173  1.00 58.99           O
ATOM     94  HN  GLU A  26      -6.419 -14.525  52.528  1.00 58.99           H
ATOM     95  N   ASP A  27      -7.331 -14.396  49.465  1.00 65.68           N
ATOM     96  CA  ASP A  27      -7.877 -13.944  48.197  1.00 65.68           C
ATOM     97  C   ASP A  27      -6.733 -13.494  47.286  1.00 65.68           C
ATOM     98  O   ASP A  27      -6.752 -13.755  46.084  1.00 65.68           O
ATOM     99  HA  ASP A  27      -8.417 -14.802  47.795  1.00 65.68           H
ATOM    100  CB  ASP A  27      -8.819 -12.755  48.395  1.00 65.68           C
ATOM    101 1HB  ASP A  27      -8.360 -12.031  49.068  1.00 65.68           H
ATOM    102 2HB  ASP A  27      -8.978 -12.249  47.442  1.00 65.68           H
ATOM    103  CG  ASP A  27     -10.163 -13.210  48.967  1.00 65.68           C
ATOM    104  OD1 ASP A  27     -10.479 -14.407  48.790  1.00 65.68           O
ATOM    105  OD2 ASP A  27     -10.844 -12.351  49.568  1.00 65.68           O
ATOM    106  HN  ASP A  27      -7.665 -13.903  50.268  1.00 65.68           H
ATOM    107  N   TYR A  28      -5.764 -12.825  47.893  1.00 65.39           N
ATOM    108  CA  TYR A  28      -4.629 -12.309  47.146  1.00 65.39           C
ATOM    109  C   TYR A  28      -3.698 -13.443  46.711  1.00 65.39           C
ATOM    110  O   TYR A  28      -3.163 -13.420  45.604  1.00 65.39           O
ATOM    111  HA  TYR A  28      -5.012 -11.803  46.260  1.00 65.39           H
ATOM    112  CB  TYR A  28      -3.876 -11.387  48.107  1.00 65.39           C
ATOM    113 1HB  TYR A  28      -4.556 -10.610  48.456  1.00 65.39           H
ATOM    114 2HB  TYR A  28      -3.572 -11.961  48.982  1.00 65.39           H
ATOM    115  CG  TYR A  28      -2.640 -10.726  47.494  1.00 65.39           C
ATOM    116  CD1 TYR A  28      -1.389 -11.267  47.711  1.00 65.39           C
ATOM    117  HD1 TYR A  28      -1.282 -12.165  48.319  1.00 65.39           H
ATOM    118  CD2 TYR A  28      -2.776  -9.588  46.725  1.00 65.39           C
ATOM    119  HD2 TYR A  28      -3.764  -9.161  46.553  1.00 65.39           H
ATOM    120  CE1 TYR A  28      -0.226 -10.644  47.134  1.00 65.39           C
ATOM    121  HE1 TYR A  28       0.768 -11.061  47.298  1.00 65.39           H
ATOM    122  CE2 TYR A  28      -1.612  -8.966  46.148  1.00 65.39           C
ATOM    123  HE2 TYR A  28      -1.706  -8.067  45.538  1.00 65.39           H
ATOM    124  CZ  TYR A  28      -0.395  -9.525  46.381  1.00 65.39           C
ATOM    125  OH  TYR A  28       0.704  -8.937  45.836  1.00 65.39           O
ATOM    126  HH  TYR A  28       0.480  -8.013  45.527  1.00 65.39           H
ATOM    127  HN  TYR A  28      -5.745 -12.635  48.874  1.00 65.39           H
ATOM    128  N   VAL A  29      -3.533 -14.406  47.605  1.00 65.73           N
ATOM    129  CA  VAL A  29      -2.615 -15.506  47.360  1.00 65.73           C
ATOM    130  C   VAL A  29      -3.197 -16.418  46.277  1.00 65.73           C
ATOM    131  O   VAL A  29      -2.461 -16.946  45.445  1.00 65.73           O
ATOM    132  HA  VAL A  29      -1.681 -15.079  46.994  1.00 65.73           H
ATOM    133  CB  VAL A  29      -2.321 -16.243  48.667  1.00 65.73           C
ATOM    134  HB  VAL A  29      -3.274 -16.498  49.131  1.00 65.73           H
ATOM    135  CG1 VAL A  29      -1.564 -17.547  48.403  1.00 65.73           C
ATOM    136 1HG1 VAL A  29      -2.166 -18.194  47.765  1.00 65.73           H
ATOM    137 2HG1 VAL A  29      -0.619 -17.324  47.907  1.00 65.73           H
ATOM    138 3HG1 VAL A  29      -1.367 -18.051  49.350  1.00 65.73           H
ATOM    139  CG2 VAL A  29      -1.549 -15.349  49.639  1.00 65.73           C
ATOM    140 1HG2 VAL A  29      -0.604 -15.050  49.186  1.00 65.73           H
ATOM    141 2HG2 VAL A  29      -2.141 -14.461  49.864  1.00 65.73           H
ATOM    142 3HG2 VAL A  29      -1.353 -15.897  50.561  1.00 65.73           H
ATOM    143  HN  VAL A  29      -4.012 -14.444  48.482  1.00 65.73           H
ATOM    144  N   ASN A  30      -4.511 -16.575  46.324  1.00 60.62           N
ATOM    145  CA  ASN A  30      -5.186 -17.506  45.436  1.00 60.62           C
ATOM    146  C   ASN A  30      -5.476 -16.814  44.103  1.00 60.62           C
ATOM    147  O   ASN A  30      -5.923 -17.453  43.151  1.00 60.62           O
ATOM    148  HA  ASN A  30      -4.501 -18.347  45.329  1.00 60.62           H
ATOM    149  CB  ASN A  30      -6.519 -17.966  46.030  1.00 60.62           C
ATOM    150 1HB  ASN A  30      -7.104 -17.099  46.335  1.00 60.62           H
ATOM    151 2HB  ASN A  30      -7.099 -18.489  45.269  1.00 60.62           H
ATOM    152  CG  ASN A  30      -6.296 -18.887  47.231  1.00 60.62           C
ATOM    153  OD1 ASN A  30      -5.280 -19.550  47.357  1.00 60.62           O
ATOM    154  ND2 ASN A  30      -7.299 -18.890  48.104  1.00 60.62           N
ATOM    155 1HD2 ASN A  30      -8.105 -18.321  47.941  1.00 60.62           H
ATOM    156 2HD2 ASN A  30      -7.247 -19.460  48.924  1.00 60.62           H
ATOM    157  HN  ASN A  30      -5.112 -16.080  46.952  1.00 60.62           H
ATOM    158  N   PHE A  31      -5.210 -15.516  44.076  1.00 67.55           N
ATOM    159  CA  PHE A  31      -5.407 -14.737  42.865  1.00 67.55           C
ATOM    160  C   PHE A  31      -4.458 -15.197  41.757  1.00 67.55           C
ATOM    161  O   PHE A  31      -3.243 -15.232  41.949  1.00 67.55           O
ATOM    162  HA  PHE A  31      -6.437 -14.890  42.546  1.00 67.55           H
ATOM    163  CB  PHE A  31      -5.095 -13.281  43.215  1.00 67.55           C
ATOM    164 1HB  PHE A  31      -5.667 -13.000  44.100  1.00 67.55           H
ATOM    165 2HB  PHE A  31      -4.040 -13.199  43.479  1.00 67.55           H
ATOM    166  CG  PHE A  31      -5.403 -12.290  42.090  1.00 67.55           C
ATOM    167  CD1 PHE A  31      -4.400 -11.833  41.294  1.00 67.55           C
ATOM    168  HD1 PHE A  31      -3.377 -12.172  41.457  1.00 67.55           H
ATOM    169  CD2 PHE A  31      -6.679 -11.868  41.887  1.00 67.55           C
ATOM    170  HD2 PHE A  31      -7.483 -12.234  42.526  1.00 67.55           H
ATOM    171  CE1 PHE A  31      -4.685 -10.914  40.250  1.00 67.55           C
ATOM    172  HE1 PHE A  31      -3.882 -10.547  39.611  1.00 67.55           H
ATOM    173  CE2 PHE A  31      -6.965 -10.949  40.843  1.00 67.55           C
ATOM    174  HE2 PHE A  31      -7.988 -10.610  40.680  1.00 67.55           H
ATOM    175  CZ  PHE A  31      -5.962 -10.491  40.046  1.00 67.55           C
ATOM    176  HZ  PHE A  31      -6.181  -9.786  39.245  1.00 67.55           H
ATOM    177  HN  PHE A  31      -4.866 -15.000  44.860  1.00 67.55           H
ATOM    178  N   ASN A  32      -5.048 -15.538  40.620  1.00 61.26           N
ATOM    179  CA  ASN A  32      -4.271 -15.996  39.482  1.00 61.26           C
ATOM    180  C   ASN A  32      -3.691 -14.787  38.745  1.00 61.26           C
ATOM    181  O   ASN A  32      -4.378 -14.155  37.945  1.00 61.26           O
ATOM    182  HA  ASN A  32      -3.497 -16.638  39.903  1.00 61.26           H
ATOM    183  CB  ASN A  32      -5.144 -16.776  38.496  1.00 61.26           C
ATOM    184 1HB  ASN A  32      -5.728 -17.522  39.034  1.00 61.26           H
ATOM    185 2HB  ASN A  32      -5.854 -16.099  38.020  1.00 61.26           H
ATOM    186  CG  ASN A  32      -4.289 -17.461  37.429  1.00 61.26           C
ATOM    187  OD1 ASN A  32      -3.073 -17.361  37.412  1.00 61.26           O
ATOM    188  ND2 ASN A  32      -4.990 -18.161  36.541  1.00 61.26           N
ATOM    189 1HD2 ASN A  32      -5.987 -18.202  36.612  1.00 61.26           H
ATOM    190 2HD2 ASN A  32      -4.521 -18.646  35.803  1.00 61.26           H
ATOM    191  HN  ASN A  32      -6.036 -15.504  40.471  1.00 61.26           H
ATOM    192  N   PHE A  33      -2.431 -14.502  39.041  1.00 63.30           N
ATOM    193  CA  PHE A  33      -1.719 -13.445  38.344  1.00 63.30           C
ATOM    194  C   PHE A  33      -1.219 -13.927  36.981  1.00 63.30           C
ATOM    195  O   PHE A  33      -0.019 -13.903  36.712  1.00 63.30           O
ATOM    196  HA  PHE A  33      -2.420 -12.622  38.203  1.00 63.30           H
ATOM    197  CB  PHE A  33      -0.516 -13.069  39.212  1.00 63.30           C
ATOM    198 1HB  PHE A  33       0.041 -13.974  39.454  1.00 63.30           H
ATOM    199 2HB  PHE A  33       0.150 -12.429  38.633  1.00 63.30           H
ATOM    200  CG  PHE A  33      -0.886 -12.352  40.512  1.00 63.30           C
ATOM    201  CD1 PHE A  33      -1.121 -11.012  40.506  1.00 63.30           C
ATOM    202  HD1 PHE A  33      -1.046 -10.449  39.575  1.00 63.30           H
ATOM    203  CD2 PHE A  33      -0.979 -13.053  41.673  1.00 63.30           C
ATOM    204  HD2 PHE A  33      -0.791 -14.127  41.677  1.00 63.30           H
ATOM    205  CE1 PHE A  33      -1.464 -10.346  41.712  1.00 63.30           C
ATOM    206  HE1 PHE A  33      -1.652  -9.273  41.708  1.00 63.30           H
ATOM    207  CE2 PHE A  33      -1.323 -12.388  42.879  1.00 63.30           C
ATOM    208  HE2 PHE A  33      -1.398 -12.950  43.810  1.00 63.30           H
ATOM    209  CZ  PHE A  33      -1.558 -11.048  42.873  1.00 63.30           C
ATOM    210  HZ  PHE A  33      -1.821 -10.537  43.800  1.00 63.30           H
ATOM    211  HN  PHE A  33      -1.900 -14.979  39.742  1.00 63.30           H
ATOM    212  N   THR A  34      -2.165 -14.352  36.156  1.00 63.36           N
ATOM    213  CA  THR A  34      -1.897 -14.530  34.739  1.00 63.36           C
ATOM    214  C   THR A  34      -1.332 -13.242  34.137  1.00 63.36           C
ATOM    215  O   THR A  34      -1.902 -12.167  34.316  1.00 63.36           O
ATOM    216  HA  THR A  34      -1.132 -15.298  34.628  1.00 63.36           H
ATOM    217  CB  THR A  34      -3.191 -14.998  34.069  1.00 63.36           C
ATOM    218  HB  THR A  34      -3.902 -14.177  33.981  1.00 63.36           H
ATOM    219  OG1 THR A  34      -3.617 -16.099  34.868  1.00 63.36           O
ATOM    220  HG1 THR A  34      -2.869 -16.754  34.975  1.00 63.36           H
ATOM    221  CG2 THR A  34      -2.946 -15.612  32.689  1.00 63.36           C
ATOM    222 1HG2 THR A  34      -2.288 -16.475  32.786  1.00 63.36           H
ATOM    223 2HG2 THR A  34      -2.481 -14.871  32.039  1.00 63.36           H
ATOM    224 3HG2 THR A  34      -3.897 -15.927  32.258  1.00 63.36           H
ATOM    225  HN  THR A  34      -3.098 -14.572  36.441  1.00 63.36           H
ATOM    226  N   ASP A  35      -0.219 -13.394  33.434  1.00 67.89           N
ATOM    227  CA  ASP A  35       0.465 -12.248  32.859  1.00 67.89           C
ATOM    228  C   ASP A  35      -0.193 -11.884  31.526  1.00 67.89           C
ATOM    229  O   ASP A  35       0.225 -12.363  30.473  1.00 67.89           O
ATOM    230  HA  ASP A  35       0.370 -11.456  33.601  1.00 67.89           H
ATOM    231  CB  ASP A  35       1.937 -12.564  32.589  1.00 67.89           C
ATOM    232 1HB  ASP A  35       2.344 -13.152  33.412  1.00 67.89           H
ATOM    233 2HB  ASP A  35       2.023 -13.174  31.690  1.00 67.89           H
ATOM    234  CG  ASP A  35       2.752 -11.280  32.421  1.00 67.89           C
ATOM    235  OD1 ASP A  35       2.143 -10.198  32.571  1.00 67.89           O
ATOM    236  OD2 ASP A  35       3.964 -11.408  32.148  1.00 67.89           O
ATOM    237  HN  ASP A  35       0.214 -14.278  33.257  1.00 67.89           H
ATOM    238  N   PHE A  36      -1.210 -11.040  31.616  1.00 81.74           N
ATOM    239  CA  PHE A  36      -1.890 -10.558  30.426  1.00 81.74           C
ATOM    240  C   PHE A  36      -1.179  -9.333  29.847  1.00 81.74           C
ATOM    241  O   PHE A  36      -1.510  -8.878  28.753  1.00 81.74           O
ATOM    242  HA  PHE A  36      -1.872 -11.365  29.694  1.00 81.74           H
ATOM    243  CB  PHE A  36      -3.305 -10.159  30.849  1.00 81.74           C
ATOM    244 1HB  PHE A  36      -3.241  -9.496  31.712  1.00 81.74           H
ATOM    245 2HB  PHE A  36      -3.767  -9.589  30.043  1.00 81.74           H
ATOM    246  CG  PHE A  36      -4.207 -11.344  31.200  1.00 81.74           C
ATOM    247  CD1 PHE A  36      -4.190 -12.463  30.427  1.00 81.74           C
ATOM    248  HD1 PHE A  36      -3.533 -12.516  29.559  1.00 81.74           H
ATOM    249  CD2 PHE A  36      -5.026 -11.278  32.283  1.00 81.74           C
ATOM    250  HD2 PHE A  36      -5.039 -10.381  32.902  1.00 81.74           H
ATOM    251  CE1 PHE A  36      -5.027 -13.563  30.753  1.00 81.74           C
ATOM    252  HE1 PHE A  36      -5.013 -14.460  30.133  1.00 81.74           H
ATOM    253  CE2 PHE A  36      -5.863 -12.378  32.609  1.00 81.74           C
ATOM    254  HE2 PHE A  36      -6.519 -12.325  33.477  1.00 81.74           H
ATOM    255  CZ  PHE A  36      -5.846 -13.497  31.836  1.00 81.74           C
ATOM    256  HZ  PHE A  36      -6.488 -14.341  32.086  1.00 81.74           H
ATOM    257  HN  PHE A  36      -1.569 -10.687  32.480  1.00 81.74           H
ATOM    258  N   TYR A  37      -0.215  -8.833  30.607  1.00 86.27           N
ATOM    259  CA  TYR A  37       0.586  -7.708  30.156  1.00 86.27           C
ATOM    260  C   TYR A  37       1.804  -8.186  29.363  1.00 86.27           C
ATOM    261  O   TYR A  37       2.735  -8.754  29.931  1.00 86.27           O
ATOM    262  HA  TYR A  37      -0.037  -7.088  29.512  1.00 86.27           H
ATOM    263  CB  TYR A  37       1.065  -6.997  31.423  1.00 86.27           C
ATOM    264 1HB  TYR A  37       0.207  -6.812  32.070  1.00 86.27           H
ATOM    265 2HB  TYR A  37       1.738  -7.659  31.967  1.00 86.27           H
ATOM    266  CG  TYR A  37       1.781  -5.671  31.159  1.00 86.27           C
ATOM    267  CD1 TYR A  37       3.158  -5.634  31.082  1.00 86.27           C
ATOM    268  HD1 TYR A  37       3.736  -6.550  31.209  1.00 86.27           H
ATOM    269  CD2 TYR A  37       1.050  -4.511  30.998  1.00 86.27           C
ATOM    270  HD2 TYR A  37      -0.038  -4.540  31.059  1.00 86.27           H
ATOM    271  CE1 TYR A  37       3.833  -4.386  30.833  1.00 86.27           C
ATOM    272  HE1 TYR A  37       4.920  -4.343  30.770  1.00 86.27           H
ATOM    273  CE2 TYR A  37       1.724  -3.263  30.750  1.00 86.27           C
ATOM    274  HE2 TYR A  37       1.159  -2.341  30.621  1.00 86.27           H
ATOM    275  CZ  TYR A  37       3.082  -3.262  30.680  1.00 86.27           C
ATOM    276  OH  TYR A  37       3.719  -2.084  30.445  1.00 86.27           O
ATOM    277  HH  TYR A  37       3.062  -1.396  30.135  1.00 86.27           H
ATOM    278  HN  TYR A  37       0.020  -9.183  31.514  1.00 86.27           H
ATOM    279  N   CYS A  38       1.758  -7.938  28.062  1.00 89.51           N
ATOM    280  CA  CYS A  38       2.785  -8.442  27.167  1.00 89.51           C
ATOM    281  C   CYS A  38       3.806  -7.328  26.930  1.00 89.51           C
ATOM    282  O   CYS A  38       3.481  -6.300  26.337  1.00 89.51           O
ATOM    283  HA  CYS A  38       3.249  -9.291  27.669  1.00 89.51           H
ATOM    284  CB  CYS A  38       2.189  -8.959  25.856  1.00 89.51           C
ATOM    285 1HB  CYS A  38       1.388  -9.667  26.065  1.00 89.51           H
ATOM    286 2HB  CYS A  38       1.746  -8.133  25.298  1.00 89.51           H
ATOM    287  SG  CYS A  38       3.489  -9.765  24.851  1.00 89.51           S
ATOM    288  HN  CYS A  38       1.037  -7.404  27.620  1.00 89.51           H
ATOM    289  N   GLU A  39       5.019  -7.569  27.404  1.00 81.61           N
ATOM    290  CA  GLU A  39       6.136  -6.697  27.083  1.00 81.61           C
ATOM    291  C   GLU A  39       6.762  -7.106  25.749  1.00 81.61           C
ATOM    292  O   GLU A  39       7.127  -8.266  25.560  1.00 81.61           O
ATOM    293  HA  GLU A  39       5.708  -5.698  27.000  1.00 81.61           H
ATOM    294  CB  GLU A  39       7.178  -6.705  28.203  1.00 81.61           C
ATOM    295 1HB  GLU A  39       7.508  -7.726  28.390  1.00 81.61           H
ATOM    296 2HB  GLU A  39       7.993  -6.027  27.951  1.00 81.61           H
ATOM    297  CG  GLU A  39       6.578  -6.189  29.513  1.00 81.61           C
ATOM    298 1HG  GLU A  39       6.113  -5.217  29.347  1.00 81.61           H
ATOM    299 2HG  GLU A  39       5.792  -6.865  29.849  1.00 81.61           H
ATOM    300  CD  GLU A  39       7.651  -6.068  30.597  1.00 81.61           C
ATOM    301  OE1 GLU A  39       7.308  -5.546  31.680  1.00 81.61           O
ATOM    302  OE2 GLU A  39       8.791  -6.499  30.318  1.00 81.61           O
ATOM    303  HN  GLU A  39       5.244  -8.342  27.997  1.00 81.61           H
ATOM    304  N   LYS A  40       6.868  -6.131  24.857  1.00 87.55           N
ATOM    305  CA  LYS A  40       7.248  -6.412  23.483  1.00 87.55           C
ATOM    306  C   LYS A  40       8.668  -5.899  23.236  1.00 87.55           C
ATOM    307  O   LYS A  40       8.999  -5.489  22.124  1.00 87.55           O
ATOM    308  HA  LYS A  40       7.245  -7.495  23.358  1.00 87.55           H
ATOM    309  CB  LYS A  40       6.210  -5.841  22.514  1.00 87.55           C
ATOM    310 1HB  LYS A  40       6.095  -4.771  22.686  1.00 87.55           H
ATOM    311 2HB  LYS A  40       6.560  -5.963  21.489  1.00 87.55           H
ATOM    312  CG  LYS A  40       4.859  -6.539  22.684  1.00 87.55           C
ATOM    313 1HG  LYS A  40       4.991  -7.618  22.612  1.00 87.55           H
ATOM    314 2HG  LYS A  40       4.461  -6.332  23.678  1.00 87.55           H
ATOM    315  CD  LYS A  40       3.862  -6.070  21.622  1.00 87.55           C
ATOM    316 1HD  LYS A  40       3.683  -5.001  21.734  1.00 87.55           H
ATOM    317 2HD  LYS A  40       4.286  -6.220  20.629  1.00 87.55           H
ATOM    318  CE  LYS A  40       2.539  -6.830  21.738  1.00 87.55           C
ATOM    319 1HE  LYS A  40       2.729  -7.903  21.738  1.00 87.55           H
ATOM    320 2HE  LYS A  40       2.058  -6.591  22.687  1.00 87.55           H
ATOM    321  NZ  LYS A  40       1.640  -6.478  20.617  1.00 87.55           N
ATOM    322 1HZ  LYS A  40       0.793  -7.032  20.677  1.00 87.55           H
ATOM    323 2HZ  LYS A  40       1.404  -5.493  20.669  1.00 87.55           H
ATOM    324 3HZ  LYS A  40       2.106  -6.668  19.737  1.00 87.55           H
ATOM    325  HN  LYS A  40       6.701  -5.167  25.061  1.00 87.55           H
ATOM    326  N   ASN A  41       9.469  -5.939  24.290  1.00 82.59           N
ATOM    327  CA  ASN A  41      10.827  -5.428  24.217  1.00 82.59           C
ATOM    328  C   ASN A  41      11.585  -6.162  23.109  1.00 82.59           C
ATOM    329  O   ASN A  41      12.320  -5.544  22.340  1.00 82.59           O
ATOM    330  HA  ASN A  41      10.722  -4.362  24.015  1.00 82.59           H
ATOM    331  CB  ASN A  41      11.574  -5.658  25.533  1.00 82.59           C
ATOM    332 1HB  ASN A  41      11.467  -6.699  25.838  1.00 82.59           H
ATOM    333 2HB  ASN A  41      12.638  -5.476  25.388  1.00 82.59           H
ATOM    334  CG  ASN A  41      11.039  -4.741  26.635  1.00 82.59           C
ATOM    335  OD1 ASN A  41      10.566  -3.643  26.389  1.00 82.59           O
ATOM    336  ND2 ASN A  41      11.139  -5.251  27.859  1.00 82.59           N
ATOM    337 1HD2 ASN A  41      11.537  -6.158  27.992  1.00 82.59           H
ATOM    338 2HD2 ASN A  41      10.816  -4.726  28.647  1.00 82.59           H
ATOM    339  HN  ASN A  41       9.205  -6.311  25.180  1.00 82.59           H
ATOM    340  N   ASN A  42      11.381  -7.470  23.063  1.00 83.54           N
ATOM    341  CA  ASN A  42      12.083  -8.304  22.102  1.00 83.54           C
ATOM    342  C   ASN A  42      11.648  -7.920  20.686  1.00 83.54           C
ATOM    343  O   ASN A  42      12.453  -7.947  19.757  1.00 83.54           O
ATOM    344  HA  ASN A  42      13.142  -8.115  22.278  1.00 83.54           H
ATOM    345  CB  ASN A  42      11.755  -9.783  22.312  1.00 83.54           C
ATOM    346 1HB  ASN A  42      10.675  -9.929  22.275  1.00 83.54           H
ATOM    347 2HB  ASN A  42      12.185 -10.374  21.503  1.00 83.54           H
ATOM    348  CG  ASN A  42      12.295 -10.279  23.655  1.00 83.54           C
ATOM    349  OD1 ASN A  42      13.048  -9.604  24.338  1.00 83.54           O
ATOM    350  ND2 ASN A  42      11.870 -11.493  23.995  1.00 83.54           N
ATOM    351 1HD2 ASN A  42      11.252 -11.994  23.389  1.00 83.54           H
ATOM    352 2HD2 ASN A  42      12.168 -11.904  24.856  1.00 83.54           H
ATOM    353  HN  ASN A  42      10.750  -7.960  23.665  1.00 83.54           H
ATOM    354  N   VAL A  43      10.375  -7.572  20.566  1.00 90.59           N
ATOM    355  CA  VAL A  43       9.810  -7.234  19.271  1.00 90.59           C
ATOM    356  C   VAL A  43      10.443  -5.935  18.767  1.00 90.59           C
ATOM    357  O   VAL A  43      10.775  -5.819  17.588  1.00 90.59           O
ATOM    358  HA  VAL A  43      10.065  -8.038  18.581  1.00 90.59           H
ATOM    359  CB  VAL A  43       8.285  -7.157  19.369  1.00 90.59           C
ATOM    360  HB  VAL A  43       8.033  -6.338  20.042  1.00 90.59           H
ATOM    361  CG1 VAL A  43       7.663  -6.852  18.005  1.00 90.59           C
ATOM    362 1HG1 VAL A  43       8.038  -5.896  17.640  1.00 90.59           H
ATOM    363 2HG1 VAL A  43       7.929  -7.640  17.300  1.00 90.59           H
ATOM    364 3HG1 VAL A  43       6.579  -6.804  18.103  1.00 90.59           H
ATOM    365  CG2 VAL A  43       7.709  -8.446  19.959  1.00 90.59           C
ATOM    366 1HG2 VAL A  43       7.976  -9.289  19.322  1.00 90.59           H
ATOM    367 2HG2 VAL A  43       8.116  -8.602  20.958  1.00 90.59           H
ATOM    368 3HG2 VAL A  43       6.623  -8.364  20.018  1.00 90.59           H
ATOM    369  HN  VAL A  43       9.735  -7.519  21.333  1.00 90.59           H
ATOM    370  N   ARG A  44      10.591  -4.991  19.685  1.00 86.26           N
ATOM    371  CA  ARG A  44      11.175  -3.704  19.348  1.00 86.26           C
ATOM    372  C   ARG A  44      12.646  -3.874  18.962  1.00 86.26           C
ATOM    373  O   ARG A  44      13.138  -3.194  18.063  1.00 86.26           O
ATOM    374  HA  ARG A  44      10.587  -3.344  18.503  1.00 86.26           H
ATOM    375  CB  ARG A  44      11.071  -2.728  20.521  1.00 86.26           C
ATOM    376 1HB  ARG A  44      11.490  -3.185  21.417  1.00 86.26           H
ATOM    377 2HB  ARG A  44      11.664  -1.837  20.311  1.00 86.26           H
ATOM    378  CG  ARG A  44       9.616  -2.330  20.777  1.00 86.26           C
ATOM    379 1HG  ARG A  44       9.142  -2.049  19.837  1.00 86.26           H
ATOM    380 2HG  ARG A  44       9.065  -3.186  21.168  1.00 86.26           H
ATOM    381  CD  ARG A  44       9.531  -1.166  21.766  1.00 86.26           C
ATOM    382 1HD  ARG A  44      10.225  -0.378  21.473  1.00 86.26           H
ATOM    383 2HD  ARG A  44       8.531  -0.734  21.747  1.00 86.26           H
ATOM    384  NE  ARG A  44       9.851  -1.639  23.132  1.00 86.26           N
ATOM    385  HE  ARG A  44      10.814  -1.710  23.390  1.00 86.26           H
ATOM    386  CZ  ARG A  44       8.929  -1.977  24.044  1.00 86.26           C
ATOM    387  NH1 ARG A  44       7.624  -1.900  23.753  1.00 86.26           N
ATOM    388 1HH1 ARG A  44       7.330  -1.589  22.849  1.00 86.26           H
ATOM    389 2HH1 ARG A  44       6.942  -2.154  24.440  1.00 86.26           H
ATOM    390  NH2 ARG A  44       9.334  -2.392  25.253  1.00 86.26           N
ATOM    391 1HH2 ARG A  44       8.659  -2.648  25.945  1.00 86.26           H
ATOM    392 2HH2 ARG A  44      10.310  -2.446  25.462  1.00 86.26           H
ATOM    393  HN  ARG A  44      10.319  -5.094  20.642  1.00 86.26           H
ATOM    394  N   GLN A  45      13.307  -4.784  19.663  1.00 83.40           N
ATOM    395  CA  GLN A  45      14.720  -5.027  19.429  1.00 83.40           C
ATOM    396  C   GLN A  45      14.937  -5.582  18.020  1.00 83.40           C
ATOM    397  O   GLN A  45      15.853  -5.159  17.317  1.00 83.40           O
ATOM    398  HA  GLN A  45      15.201  -4.053  19.521  1.00 83.40           H
ATOM    399  CB  GLN A  45      15.296  -5.973  20.485  1.00 83.40           C
ATOM    400 1HB  GLN A  45      15.038  -5.612  21.481  1.00 83.40           H
ATOM    401 2HB  GLN A  45      14.846  -6.960  20.378  1.00 83.40           H
ATOM    402  CG  GLN A  45      16.816  -6.081  20.353  1.00 83.40           C
ATOM    403 1HG  GLN A  45      17.071  -6.503  19.381  1.00 83.40           H
ATOM    404 2HG  GLN A  45      17.260  -5.087  20.396  1.00 83.40           H
ATOM    405  CD  GLN A  45      17.402  -6.956  21.464  1.00 83.40           C
ATOM    406  OE1 GLN A  45      16.696  -7.628  22.197  1.00 83.40           O
ATOM    407  NE2 GLN A  45      18.728  -6.910  21.546  1.00 83.40           N
ATOM    408 1HE2 GLN A  45      19.249  -6.337  20.913  1.00 83.40           H
ATOM    409 2HE2 GLN A  45      19.205  -7.448  22.241  1.00 83.40           H
ATOM    410  HN  GLN A  45      12.893  -5.349  20.377  1.00 83.40           H
ATOM    411  N   PHE A  46      14.079  -6.520  17.649  1.00 92.13           N
ATOM    412  CA  PHE A  46      14.135  -7.103  16.319  1.00 92.13           C
ATOM    413  C   PHE A  46      13.920  -6.036  15.243  1.00 92.13           C
ATOM    414  O   PHE A  46      14.653  -5.987  14.257  1.00 92.13           O
ATOM    415  HA  PHE A  46      15.125  -7.542  16.200  1.00 92.13           H
ATOM    416  CB  PHE A  46      13.005  -8.131  16.233  1.00 92.13           C
ATOM    417 1HB  PHE A  46      13.159  -8.890  17.000  1.00 92.13           H
ATOM    418 2HB  PHE A  46      12.060  -7.637  16.458  1.00 92.13           H
ATOM    419  CG  PHE A  46      12.892  -8.819  14.871  1.00 92.13           C
ATOM    420  CD1 PHE A  46      11.954  -8.407  13.977  1.00 92.13           C
ATOM    421  HD1 PHE A  46      11.282  -7.587  14.231  1.00 92.13           H
ATOM    422  CD2 PHE A  46      13.731  -9.842  14.553  1.00 92.13           C
ATOM    423  HD2 PHE A  46      14.483 -10.172  15.270  1.00 92.13           H
ATOM    424  CE1 PHE A  46      11.849  -9.045  12.713  1.00 92.13           C
ATOM    425  HE1 PHE A  46      11.096  -8.715  11.996  1.00 92.13           H
ATOM    426  CE2 PHE A  46      13.626 -10.480  13.289  1.00 92.13           C
ATOM    427  HE2 PHE A  46      14.298 -11.300  13.035  1.00 92.13           H
ATOM    428  CZ  PHE A  46      12.687 -10.068  12.396  1.00 92.13           C
ATOM    429  HZ  PHE A  46      12.607 -10.558  11.425  1.00 92.13           H
ATOM    430  HN  PHE A  46      13.356  -6.882  18.238  1.00 92.13           H
ATOM    431  N   ALA A  47      12.912  -5.207  15.470  1.00 92.33           N
ATOM    432  CA  ALA A  47      12.554  -4.182  14.505  1.00 92.33           C
ATOM    433  C   ALA A  47      13.747  -3.248  14.293  1.00 92.33           C
ATOM    434  O   ALA A  47      14.024  -2.834  13.168  1.00 92.33           O
ATOM    435  HA  ALA A  47      12.321  -4.680  13.564  1.00 92.33           H
ATOM    436  CB  ALA A  47      11.309  -3.436  14.990  1.00 92.33           C
ATOM    437 1HB  ALA A  47      10.483  -4.140  15.096  1.00 92.33           H
ATOM    438 2HB  ALA A  47      11.516  -2.971  15.953  1.00 92.33           H
ATOM    439 3HB  ALA A  47      11.040  -2.668  14.265  1.00 92.33           H
ATOM    440  HN  ALA A  47      12.345  -5.228  16.294  1.00 92.33           H
ATOM    441  N   SER A  48      14.422  -2.943  15.392  1.00 90.73           N
ATOM    442  CA  SER A  48      15.467  -1.934  15.372  1.00 90.73           C
ATOM    443  C   SER A  48      16.639  -2.410  14.512  1.00 90.73           C
ATOM    444  O   SER A  48      17.411  -1.599  14.003  1.00 90.73           O
ATOM    445  HA  SER A  48      15.005  -1.049  14.934  1.00 90.73           H
ATOM    446  CB  SER A  48      15.946  -1.610  16.789  1.00 90.73           C
ATOM    447 1HB  SER A  48      16.566  -0.714  16.765  1.00 90.73           H
ATOM    448 2HB  SER A  48      15.086  -1.385  17.420  1.00 90.73           H
ATOM    449  OG  SER A  48      16.686  -2.684  17.361  1.00 90.73           O
ATOM    450  HG  SER A  48      16.268  -3.558  17.113  1.00 90.73           H
ATOM    451  HN  SER A  48      14.265  -3.372  16.281  1.00 90.73           H
ATOM    452  N   HIS A  49      16.735  -3.725  14.375  1.00 86.85           N
ATOM    453  CA  HIS A  49      17.833  -4.322  13.634  1.00 86.85           C
ATOM    454  C   HIS A  49      17.384  -4.619  12.202  1.00 86.85           C
ATOM    455  O   HIS A  49      18.151  -4.438  11.257  1.00 86.85           O
ATOM    456  HA  HIS A  49      18.633  -3.582  13.609  1.00 86.85           H
ATOM    457  CB  HIS A  49      18.366  -5.561  14.357  1.00 86.85           C
ATOM    458 1HB  HIS A  49      17.531  -6.223  14.585  1.00 86.85           H
ATOM    459 2HB  HIS A  49      19.029  -6.104  13.684  1.00 86.85           H
ATOM    460  CG  HIS A  49      19.110  -5.253  15.635  1.00 86.85           C
ATOM    461  ND1 HIS A  49      20.220  -4.428  15.676  1.00 86.85           N
ATOM    462  HD1 HIS A  49      20.633  -3.964  14.892  1.00 86.85           H
ATOM    463  CD2 HIS A  49      18.891  -5.668  16.915  1.00 86.85           C
ATOM    464  HD2 HIS A  49      18.091  -6.333  17.242  1.00 86.85           H
ATOM    465  CE1 HIS A  49      20.642  -4.357  16.930  1.00 86.85           C
ATOM    466  HE1 HIS A  49      21.499  -3.785  17.286  1.00 86.85           H
ATOM    467  NE2 HIS A  49      19.818  -5.127  17.696  1.00 86.85           N
ATOM    468  HN  HIS A  49      16.081  -4.376  14.759  1.00 86.85           H
ATOM    469  N   PHE A  50      16.143  -5.068  12.085  1.00 89.82           N
ATOM    470  CA  PHE A  50      15.675  -5.659  10.843  1.00 89.82           C
ATOM    471  C   PHE A  50      15.175  -4.583   9.878  1.00 89.82           C
ATOM    472  O   PHE A  50      15.510  -4.601   8.695  1.00 89.82           O
ATOM    473  HA  PHE A  50      16.520  -6.183  10.395  1.00 89.82           H
ATOM    474  CB  PHE A  50      14.512  -6.588  11.200  1.00 89.82           C
ATOM    475 1HB  PHE A  50      14.865  -7.342  11.904  1.00 89.82           H
ATOM    476 2HB  PHE A  50      13.743  -6.009  11.713  1.00 89.82           H
ATOM    477  CG  PHE A  50      13.883  -7.290   9.995  1.00 89.82           C
ATOM    478  CD1 PHE A  50      12.675  -6.881   9.525  1.00 89.82           C
ATOM    479  HD1 PHE A  50      12.153  -6.054  10.006  1.00 89.82           H
ATOM    480  CD2 PHE A  50      14.534  -8.322   9.394  1.00 89.82           C
ATOM    481  HD2 PHE A  50      15.503  -8.649   9.771  1.00 89.82           H
ATOM    482  CE1 PHE A  50      12.091  -7.533   8.406  1.00 89.82           C
ATOM    483  HE1 PHE A  50      11.122  -7.206   8.029  1.00 89.82           H
ATOM    484  CE2 PHE A  50      13.950  -8.973   8.275  1.00 89.82           C
ATOM    485  HE2 PHE A  50      14.472  -9.801   7.794  1.00 89.82           H
ATOM    486  CZ  PHE A  50      12.741  -8.565   7.805  1.00 89.82           C
ATOM    487  HZ  PHE A  50      12.294  -9.065   6.946  1.00 89.82           H
ATOM    488  HN  PHE A  50      15.465  -5.034  12.819  1.00 89.82           H
ATOM    489  N   LEU A  51      14.380  -3.671  10.419  1.00 92.31           N
ATOM    490  CA  LEU A  51      13.570  -2.796   9.589  1.00 92.31           C
ATOM    491  C   LEU A  51      14.474  -1.768   8.905  1.00 92.31           C
ATOM    492  O   LEU A  51      14.421  -1.602   7.687  1.00 92.31           O
ATOM    493  HA  LEU A  51      13.107  -3.414   8.819  1.00 92.31           H
ATOM    494  CB  LEU A  51      12.441  -2.172  10.410  1.00 92.31           C
ATOM    495 1HB  LEU A  51      12.883  -1.636  11.250  1.00 92.31           H
ATOM    496 2HB  LEU A  51      11.934  -1.432   9.791  1.00 92.31           H
ATOM    497  CG  LEU A  51      11.392  -3.143  10.956  1.00 92.31           C
ATOM    498  HG  LEU A  51      11.890  -3.840  11.630  1.00 92.31           H
ATOM    499  CD1 LEU A  51      10.332  -2.403  11.774  1.00 92.31           C
ATOM    500 1HD1 LEU A  51      10.809  -1.896  12.613  1.00 92.31           H
ATOM    501 2HD1 LEU A  51       9.833  -1.669  11.142  1.00 92.31           H
ATOM    502 3HD1 LEU A  51       9.599  -3.117  12.149  1.00 92.31           H
ATOM    503  CD2 LEU A  51      10.772  -3.971   9.828  1.00 92.31           C
ATOM    504 1HD2 LEU A  51      10.292  -3.305   9.111  1.00 92.31           H
ATOM    505 2HD2 LEU A  51      11.552  -4.543   9.326  1.00 92.31           H
ATOM    506 3HD2 LEU A  51      10.030  -4.653  10.243  1.00 92.31           H
ATOM    507  HN  LEU A  51      14.286  -3.525  11.404  1.00 92.31           H
ATOM    508  N   PRO A  52      15.317  -1.063   9.672  1.00 94.06           N
ATOM    509  CA  PRO A  52      16.003   0.120   9.148  1.00 94.06           C
ATOM    510  C   PRO A  52      16.744  -0.169   7.852  1.00 94.06           C
ATOM    511  O   PRO A  52      16.556   0.528   6.857  1.00 94.06           O
ATOM    512  HA  PRO A  52      15.277   0.893   8.894  1.00 94.06           H
ATOM    513  CB  PRO A  52      16.962   0.512  10.274  1.00 94.06           C
ATOM    514 1HB  PRO A  52      17.941   0.050  10.147  1.00 94.06           H
ATOM    515 2HB  PRO A  52      17.121   1.590  10.309  1.00 94.06           H
ATOM    516  CG  PRO A  52      16.259   0.006  11.528  1.00 94.06           C
ATOM    517 1HG  PRO A  52      16.952  -0.111  12.361  1.00 94.06           H
ATOM    518 2HG  PRO A  52      15.487   0.697  11.866  1.00 94.06           H
ATOM    519  CD  PRO A  52      15.677  -1.324  11.077  1.00 94.06           C
ATOM    520 1HD  PRO A  52      16.403  -2.133  11.161  1.00 94.06           H
ATOM    521 2HD  PRO A  52      14.813  -1.612  11.677  1.00 94.06           H
ATOM    522  N   PRO A  53      17.599  -1.201   7.833  1.00 94.95           N
ATOM    523  CA  PRO A  53      18.375  -1.515   6.631  1.00 94.95           C
ATOM    524  C   PRO A  53      17.497  -1.664   5.400  1.00 94.95           C
ATOM    525  O   PRO A  53      17.838  -1.168   4.327  1.00 94.95           O
ATOM    526  HA  PRO A  53      19.055  -0.695   6.399  1.00 94.95           H
ATOM    527  CB  PRO A  53      19.080  -2.825   6.988  1.00 94.95           C
ATOM    528 1HB  PRO A  53      18.497  -3.692   6.678  1.00 94.95           H
ATOM    529 2HB  PRO A  53      20.051  -2.905   6.499  1.00 94.95           H
ATOM    530  CG  PRO A  53      19.217  -2.752   8.504  1.00 94.95           C
ATOM    531 1HG  PRO A  53      19.372  -3.736   8.945  1.00 94.95           H
ATOM    532 2HG  PRO A  53      20.070  -2.144   8.804  1.00 94.95           H
ATOM    533  CD  PRO A  53      17.896  -2.135   8.934  1.00 94.95           C
ATOM    534 1HD  PRO A  53      17.115  -2.886   9.044  1.00 94.95           H
ATOM    535 2HD  PRO A  53      17.981  -1.626   9.894  1.00 94.95           H
ATOM    536  N   LEU A  54      16.379  -2.350   5.589  1.00 92.38           N
ATOM    537  CA  LEU A  54      15.523  -2.708   4.471  1.00 92.38           C
ATOM    538  C   LEU A  54      14.822  -1.453   3.948  1.00 92.38           C
ATOM    539  O   LEU A  54      14.699  -1.264   2.739  1.00 92.38           O
ATOM    540  HA  LEU A  54      16.164  -3.099   3.681  1.00 92.38           H
ATOM    541  CB  LEU A  54      14.562  -3.829   4.870  1.00 92.38           C
ATOM    542 1HB  LEU A  54      13.992  -3.500   5.739  1.00 92.38           H
ATOM    543 2HB  LEU A  54      13.849  -3.976   4.058  1.00 92.38           H
ATOM    544  CG  LEU A  54      15.204  -5.179   5.197  1.00 92.38           C
ATOM    545  HG  LEU A  54      15.915  -5.031   6.010  1.00 92.38           H
ATOM    546  CD1 LEU A  54      14.156  -6.179   5.690  1.00 92.38           C
ATOM    547 1HD1 LEU A  54      13.678  -5.792   6.590  1.00 92.38           H
ATOM    548 2HD1 LEU A  54      13.404  -6.329   4.915  1.00 92.38           H
ATOM    549 3HD1 LEU A  54      14.639  -7.130   5.915  1.00 92.38           H
ATOM    550  CD2 LEU A  54      15.992  -5.716   4.001  1.00 92.38           C
ATOM    551 1HD2 LEU A  54      15.320  -5.845   3.152  1.00 92.38           H
ATOM    552 2HD2 LEU A  54      16.778  -5.009   3.737  1.00 92.38           H
ATOM    553 3HD2 LEU A  54      16.437  -6.676   4.261  1.00 92.38           H
ATOM    554  HN  LEU A  54      16.057  -2.659   6.484  1.00 92.38           H
ATOM    555  N   TYR A  55      14.379  -0.628   4.886  1.00 92.75           N
ATOM    556  CA  TYR A  55      13.660   0.585   4.536  1.00 92.75           C
ATOM    557  C   TYR A  55      14.557   1.548   3.755  1.00 92.75           C
ATOM    558  O   TYR A  55      14.101   2.208   2.822  1.00 92.75           O
ATOM    559  HA  TYR A  55      12.811   0.305   3.913  1.00 92.75           H
ATOM    560  CB  TYR A  55      13.264   1.238   5.862  1.00 92.75           C
ATOM    561 1HB  TYR A  55      14.120   1.216   6.536  1.00 92.75           H
ATOM    562 2HB  TYR A  55      13.026   2.286   5.683  1.00 92.75           H
ATOM    563  CG  TYR A  55      12.073   0.571   6.553  1.00 92.75           C
ATOM    564  CD1 TYR A  55      11.488  -0.546   5.993  1.00 92.75           C
ATOM    565  HD1 TYR A  55      11.874  -0.954   5.058  1.00 92.75           H
ATOM    566  CD2 TYR A  55      11.584   1.086   7.736  1.00 92.75           C
ATOM    567  HD2 TYR A  55      12.046   1.969   8.178  1.00 92.75           H
ATOM    568  CE1 TYR A  55      10.367  -1.174   6.643  1.00 92.75           C
ATOM    569  HE1 TYR A  55       9.895  -2.057   6.211  1.00 92.75           H
ATOM    570  CE2 TYR A  55      10.463   0.458   8.386  1.00 92.75           C
ATOM    571  HE2 TYR A  55      10.067   0.855   9.321  1.00 92.75           H
ATOM    572  CZ  TYR A  55       9.910  -0.641   7.807  1.00 92.75           C
ATOM    573  OH  TYR A  55       8.851  -1.234   8.421  1.00 92.75           O
ATOM    574  HH  TYR A  55       8.492  -1.971   7.848  1.00 92.75           H
ATOM    575  HN  TYR A  55      14.504  -0.777   5.867  1.00 92.75           H
ATOM    576  N   TRP A  56      15.815   1.599   4.166  1.00 91.68           N
ATOM    577  CA  TRP A  56      16.792   2.432   3.485  1.00 91.68           C
ATOM    578  C   TRP A  56      16.993   1.870   2.077  1.00 91.68           C
ATOM    579  O   TRP A  56      17.063   2.624   1.107  1.00 91.68           O
ATOM    580  HA  TRP A  56      16.386   3.442   3.428  1.00 91.68           H
ATOM    581  CB  TRP A  56      18.092   2.519   4.286  1.00 91.68           C
ATOM    582 1HB  TRP A  56      18.291   1.549   4.743  1.00 91.68           H
ATOM    583 2HB  TRP A  56      18.916   2.723   3.602  1.00 91.68           H
ATOM    584  CG  TRP A  56      18.080   3.589   5.380  1.00 91.68           C
ATOM    585  CD1 TRP A  56      18.165   3.415   6.705  1.00 91.68           C
ATOM    586  HD1 TRP A  56      18.258   2.444   7.192  1.00 91.68           H
ATOM    587  CD2 TRP A  56      17.972   5.015   5.186  1.00 91.68           C
ATOM    588  NE1 TRP A  56      18.120   4.619   7.378  1.00 91.68           N
ATOM    589  HE1 TRP A  56      18.166   4.746   8.368  1.00 91.68           H
ATOM    590  CE2 TRP A  56      17.999   5.623   6.424  1.00 91.68           C
ATOM    591  CE3 TRP A  56      17.856   5.766   4.003  1.00 91.68           C
ATOM    592  HE3 TRP A  56      17.833   5.310   3.013  1.00 91.68           H
ATOM    593  CZ2 TRP A  56      17.914   7.010   6.599  1.00 91.68           C
ATOM    594  HZ2 TRP A  56      17.938   7.466   7.589  1.00 91.68           H
ATOM    595  CZ3 TRP A  56      17.773   7.150   4.195  1.00 91.68           C
ATOM    596  HZ3 TRP A  56      17.681   7.780   3.310  1.00 91.68           H
ATOM    597  CH2 TRP A  56      17.798   7.778   5.435  1.00 91.68           C
ATOM    598  HH2 TRP A  56      17.728   8.864   5.500  1.00 91.68           H
ATOM    599  HN  TRP A  56      16.170   1.085   4.947  1.00 91.68           H
ATOM    600  N   LEU A  57      17.081   0.549   2.008  1.00 92.12           N
ATOM    601  CA  LEU A  57      17.293  -0.122   0.737  1.00 92.12           C
ATOM    602  C   LEU A  57      16.113   0.170  -0.192  1.00 92.12           C
ATOM    603  O   LEU A  57      16.305   0.580  -1.335  1.00 92.12           O
ATOM    604  HA  LEU A  57      18.195   0.299   0.292  1.00 92.12           H
ATOM    605  CB  LEU A  57      17.550  -1.614   0.955  1.00 92.12           C
ATOM    606 1HB  LEU A  57      18.425  -1.722   1.597  1.00 92.12           H
ATOM    607 2HB  LEU A  57      16.703  -2.033   1.499  1.00 92.12           H
ATOM    608  CG  LEU A  57      17.773  -2.448  -0.308  1.00 92.12           C
ATOM    609  HG  LEU A  57      16.935  -2.275  -0.984  1.00 92.12           H
ATOM    610  CD1 LEU A  57      19.042  -2.007  -1.039  1.00 92.12           C
ATOM    611 1HD1 LEU A  57      18.952  -0.959  -1.324  1.00 92.12           H
ATOM    612 2HD1 LEU A  57      19.902  -2.132  -0.382  1.00 92.12           H
ATOM    613 3HD1 LEU A  57      19.176  -2.616  -1.933  1.00 92.12           H
ATOM    614  CD2 LEU A  57      17.788  -3.943   0.018  1.00 92.12           C
ATOM    615 1HD2 LEU A  57      18.594  -4.153   0.722  1.00 92.12           H
ATOM    616 2HD2 LEU A  57      16.835  -4.228   0.462  1.00 92.12           H
ATOM    617 3HD2 LEU A  57      17.948  -4.513  -0.898  1.00 92.12           H
ATOM    618  HN  LEU A  57      17.010  -0.057   2.800  1.00 92.12           H
ATOM    619  N   VAL A  58      14.917  -0.054   0.335  1.00 94.02           N
ATOM    620  CA  VAL A  58      13.709   0.118  -0.453  1.00 94.02           C
ATOM    621  C   VAL A  58      13.624   1.566  -0.940  1.00 94.02           C
ATOM    622  O   VAL A  58      13.273   1.818  -2.091  1.00 94.02           O
ATOM    623  HA  VAL A  58      13.784  -0.539  -1.319  1.00 94.02           H
ATOM    624  CB  VAL A  58      12.487  -0.311   0.362  1.00 94.02           C
ATOM    625  HB  VAL A  58      12.504   0.236   1.305  1.00 94.02           H
ATOM    626  CG1 VAL A  58      11.190   0.046  -0.365  1.00 94.02           C
ATOM    627 1HG1 VAL A  58      11.145   1.124  -0.521  1.00 94.02           H
ATOM    628 2HG1 VAL A  58      11.162  -0.461  -1.329  1.00 94.02           H
ATOM    629 3HG1 VAL A  58      10.337  -0.270   0.236  1.00 94.02           H
ATOM    630  CG2 VAL A  58      12.541  -1.805   0.686  1.00 94.02           C
ATOM    631 1HG2 VAL A  58      12.561  -2.377  -0.242  1.00 94.02           H
ATOM    632 2HG2 VAL A  58      13.440  -2.020   1.263  1.00 94.02           H
ATOM    633 3HG2 VAL A  58      11.661  -2.084   1.266  1.00 94.02           H
ATOM    634  HN  VAL A  58      14.768  -0.347   1.279  1.00 94.02           H
ATOM    635  N   PHE A  59      13.951   2.480  -0.038  1.00 95.01           N
ATOM    636  CA  PHE A  59      13.884   3.897  -0.350  1.00 95.01           C
ATOM    637  C   PHE A  59      14.787   4.241  -1.537  1.00 95.01           C
ATOM    638  O   PHE A  59      14.340   4.858  -2.503  1.00 95.01           O
ATOM    639  HA  PHE A  59      12.849   4.124  -0.606  1.00 95.01           H
ATOM    640  CB  PHE A  59      14.378   4.652   0.886  1.00 95.01           C
ATOM    641 1HB  PHE A  59      13.677   4.487   1.704  1.00 95.01           H
ATOM    642 2HB  PHE A  59      15.335   4.232   1.197  1.00 95.01           H
ATOM    643  CG  PHE A  59      14.545   6.157   0.671  1.00 95.01           C
ATOM    644  CD1 PHE A  59      15.789   6.706   0.637  1.00 95.01           C
ATOM    645  HD1 PHE A  59      16.667   6.073   0.763  1.00 95.01           H
ATOM    646  CD2 PHE A  59      13.449   6.947   0.514  1.00 95.01           C
ATOM    647  HD2 PHE A  59      12.452   6.508   0.541  1.00 95.01           H
ATOM    648  CE1 PHE A  59      15.944   8.103   0.437  1.00 95.01           C
ATOM    649  HE1 PHE A  59      16.941   8.543   0.410  1.00 95.01           H
ATOM    650  CE2 PHE A  59      13.604   8.345   0.314  1.00 95.01           C
ATOM    651  HE2 PHE A  59      12.726   8.978   0.188  1.00 95.01           H
ATOM    652  CZ  PHE A  59      14.848   8.893   0.280  1.00 95.01           C
ATOM    653  HZ  PHE A  59      14.967   9.966   0.127  1.00 95.01           H
ATOM    654  HN  PHE A  59      14.257   2.266   0.890  1.00 95.01           H
ATOM    655  N   ILE A  60      16.040   3.826  -1.426  1.00 93.07           N
ATOM    656  CA  ILE A  60      17.047   4.215  -2.399  1.00 93.07           C
ATOM    657  C   ILE A  60      16.645   3.691  -3.779  1.00 93.07           C
ATOM    658  O   ILE A  60      16.583   4.453  -4.742  1.00 93.07           O
ATOM    659  HA  ILE A  60      17.062   5.304  -2.434  1.00 93.07           H
ATOM    660  CB  ILE A  60      18.435   3.757  -1.946  1.00 93.07           C
ATOM    661  HB  ILE A  60      18.373   2.704  -1.669  1.00 93.07           H
ATOM    662  CG1 ILE A  60      18.888   4.526  -0.704  1.00 93.07           C
ATOM    663 1HG1 ILE A  60      19.134   5.552  -0.977  1.00 93.07           H
ATOM    664 2HG1 ILE A  60      18.071   4.574   0.016  1.00 93.07           H
ATOM    665  CG2 ILE A  60      19.447   3.865  -3.089  1.00 93.07           C
ATOM    666 1HG2 ILE A  60      19.125   3.237  -3.920  1.00 93.07           H
ATOM    667 2HG2 ILE A  60      19.512   4.901  -3.420  1.00 93.07           H
ATOM    668 3HG2 ILE A  60      20.425   3.533  -2.740  1.00 93.07           H
ATOM    669  CD1 ILE A  60      20.105   3.858  -0.060  1.00 93.07           C
ATOM    670 1HD1 ILE A  60      19.848   2.840   0.234  1.00 93.07           H
ATOM    671 2HD1 ILE A  60      20.927   3.834  -0.775  1.00 93.07           H
ATOM    672 3HD1 ILE A  60      20.406   4.425   0.821  1.00 93.07           H
ATOM    673  HN  ILE A  60      16.370   3.235  -0.689  1.00 93.07           H
ATOM    674  N   VAL A  61      16.384   2.393  -3.830  1.00 92.89           N
ATOM    675  CA  VAL A  61      16.126   1.731  -5.098  1.00 92.89           C
ATOM    676  C   VAL A  61      14.821   2.266  -5.692  1.00 92.89           C
ATOM    677  O   VAL A  61      14.745   2.536  -6.889  1.00 92.89           O
ATOM    678  HA  VAL A  61      16.946   1.980  -5.772  1.00 92.89           H
ATOM    679  CB  VAL A  61      16.117   0.214  -4.904  1.00 92.89           C
ATOM    680  HB  VAL A  61      15.359  -0.024  -4.158  1.00 92.89           H
ATOM    681  CG1 VAL A  61      15.739  -0.503  -6.202  1.00 92.89           C
ATOM    682 1HG1 VAL A  61      14.745  -0.184  -6.517  1.00 92.89           H
ATOM    683 2HG1 VAL A  61      16.463  -0.254  -6.978  1.00 92.89           H
ATOM    684 3HG1 VAL A  61      15.740  -1.580  -6.036  1.00 92.89           H
ATOM    685  CG2 VAL A  61      17.466  -0.280  -4.378  1.00 92.89           C
ATOM    686 1HG2 VAL A  61      18.250  -0.024  -5.090  1.00 92.89           H
ATOM    687 2HG2 VAL A  61      17.677   0.194  -3.419  1.00 92.89           H
ATOM    688 3HG2 VAL A  61      17.431  -1.362  -4.249  1.00 92.89           H
ATOM    689  HN  VAL A  61      16.347   1.797  -3.028  1.00 92.89           H
ATOM    690  N   GLY A  62      13.828   2.404  -4.826  1.00 94.49           N
ATOM    691  CA  GLY A  62      12.496   2.781  -5.270  1.00 94.49           C
ATOM    692  C   GLY A  62      12.474   4.228  -5.768  1.00 94.49           C
ATOM    693  O   GLY A  62      11.850   4.528  -6.785  1.00 94.49           O
ATOM    694 1HA  GLY A  62      12.171   2.113  -6.067  1.00 94.49           H
ATOM    695 2HA  GLY A  62      11.789   2.665  -4.448  1.00 94.49           H
ATOM    696  HN  GLY A  62      13.921   2.263  -3.841  1.00 94.49           H
ATOM    697  N   ALA A  63      13.162   5.085  -5.029  1.00 94.58           N
ATOM    698  CA  ALA A  63      13.189   6.501  -5.356  1.00 94.58           C
ATOM    699  C   ALA A  63      13.815   6.688  -6.739  1.00 94.58           C
ATOM    700  O   ALA A  63      13.296   7.440  -7.563  1.00 94.58           O
ATOM    701  HA  ALA A  63      12.159   6.856  -5.382  1.00 94.58           H
ATOM    702  CB  ALA A  63      13.946   7.262  -4.266  1.00 94.58           C
ATOM    703 1HB  ALA A  63      13.444   7.120  -3.309  1.00 94.58           H
ATOM    704 2HB  ALA A  63      14.967   6.885  -4.201  1.00 94.58           H
ATOM    705 3HB  ALA A  63      13.967   8.324  -4.511  1.00 94.58           H
ATOM    706  HN  ALA A  63      13.693   4.828  -4.222  1.00 94.58           H
ATOM    707  N   LEU A  64      14.923   5.992  -6.952  1.00 88.83           N
ATOM    708  CA  LEU A  64      15.624   6.072  -8.222  1.00 88.83           C
ATOM    709  C   LEU A  64      14.718   5.542  -9.335  1.00 88.83           C
ATOM    710  O   LEU A  64      14.587   6.168 -10.385  1.00 88.83           O
ATOM    711  HA  LEU A  64      15.830   7.124  -8.416  1.00 88.83           H
ATOM    712  CB  LEU A  64      16.973   5.355  -8.134  1.00 88.83           C
ATOM    713 1HB  LEU A  64      16.805   4.353  -7.742  1.00 88.83           H
ATOM    714 2HB  LEU A  64      17.367   5.240  -9.144  1.00 88.83           H
ATOM    715  CG  LEU A  64      18.040   6.037  -7.275  1.00 88.83           C
ATOM    716  HG  LEU A  64      17.616   6.225  -6.289  1.00 88.83           H
ATOM    717  CD1 LEU A  64      19.252   5.124  -7.080  1.00 88.83           C
ATOM    718 1HD1 LEU A  64      18.939   4.205  -6.584  1.00 88.83           H
ATOM    719 2HD1 LEU A  64      19.686   4.883  -8.050  1.00 88.83           H
ATOM    720 3HD1 LEU A  64      19.995   5.633  -6.465  1.00 88.83           H
ATOM    721  CD2 LEU A  64      18.433   7.393  -7.864  1.00 88.83           C
ATOM    722 1HD2 LEU A  64      18.832   7.252  -8.868  1.00 88.83           H
ATOM    723 2HD2 LEU A  64      17.556   8.038  -7.908  1.00 88.83           H
ATOM    724 3HD2 LEU A  64      19.193   7.856  -7.234  1.00 88.83           H
ATOM    725  HN  LEU A  64      15.339   5.384  -6.276  1.00 88.83           H
ATOM    726  N   GLY A  65      14.114   4.393  -9.066  1.00 91.89           N
ATOM    727  CA  GLY A  65      13.348   3.694 -10.083  1.00 91.89           C
ATOM    728  C   GLY A  65      12.135   4.519 -10.520  1.00 91.89           C
ATOM    729  O   GLY A  65      11.930   4.745 -11.711  1.00 91.89           O
ATOM    730 1HA  GLY A  65      13.982   3.490 -10.946  1.00 91.89           H
ATOM    731 2HA  GLY A  65      13.016   2.731  -9.697  1.00 91.89           H
ATOM    732  HN  GLY A  65      14.143   3.942  -8.174  1.00 91.89           H
ATOM    733  N   ASN A  66      11.364   4.947  -9.531  1.00 89.38           N
ATOM    734  CA  ASN A  66      10.107   5.624  -9.802  1.00 89.38           C
ATOM    735  C   ASN A  66      10.394   7.000 -10.406  1.00 89.38           C
ATOM    736  O   ASN A  66       9.657   7.467 -11.274  1.00 89.38           O
ATOM    737  HA  ASN A  66       9.571   4.970 -10.489  1.00 89.38           H
ATOM    738  CB  ASN A  66       9.305   5.831  -8.515  1.00 89.38           C
ATOM    739 1HB  ASN A  66       9.969   6.167  -7.718  1.00 89.38           H
ATOM    740 2HB  ASN A  66       8.566   6.618  -8.666  1.00 89.38           H
ATOM    741  CG  ASN A  66       8.603   4.539  -8.092  1.00 89.38           C
ATOM    742  OD1 ASN A  66       7.702   4.047  -8.751  1.00 89.38           O
ATOM    743  ND2 ASN A  66       9.066   4.019  -6.959  1.00 89.38           N
ATOM    744 1HD2 ASN A  66       9.808   4.473  -6.467  1.00 89.38           H
ATOM    745 2HD2 ASN A  66       8.671   3.173  -6.599  1.00 89.38           H
ATOM    746  HN  ASN A  66      11.584   4.837  -8.562  1.00 89.38           H
ATOM    747  N   SER A  67      11.467   7.611  -9.925  1.00 90.66           N
ATOM    748  CA  SER A  67      11.899   8.893 -10.454  1.00 90.66           C
ATOM    749  C   SER A  67      12.203   8.767 -11.948  1.00 90.66           C
ATOM    750  O   SER A  67      11.896   9.669 -12.726  1.00 90.66           O
ATOM    751  HA  SER A  67      11.061   9.570 -10.290  1.00 90.66           H
ATOM    752  CB  SER A  67      13.128   9.412  -9.705  1.00 90.66           C
ATOM    753 1HB  SER A  67      13.937   8.687  -9.788  1.00 90.66           H
ATOM    754 2HB  SER A  67      13.476  10.333 -10.173  1.00 90.66           H
ATOM    755  OG  SER A  67      12.850   9.657  -8.329  1.00 90.66           O
ATOM    756  HG  SER A  67      13.377   9.028  -7.756  1.00 90.66           H
ATOM    757  HN  SER A  67      12.035   7.244  -9.188  1.00 90.66           H
ATOM    758  N   LEU A  68      12.802   7.640 -12.305  1.00 84.94           N
ATOM    759  CA  LEU A  68      13.150   7.384 -13.692  1.00 84.94           C
ATOM    760  C   LEU A  68      11.870   7.245 -14.518  1.00 84.94           C
ATOM    761  O   LEU A  68      11.791   7.749 -15.637  1.00 84.94           O
ATOM    762  HA  LEU A  68      13.703   8.250 -14.055  1.00 84.94           H
ATOM    763  CB  LEU A  68      14.083   6.176 -13.796  1.00 84.94           C
ATOM    764 1HB  LEU A  68      14.842   6.259 -13.018  1.00 84.94           H
ATOM    765 2HB  LEU A  68      13.505   5.276 -13.583  1.00 84.94           H
ATOM    766  CG  LEU A  68      14.790   5.988 -15.140  1.00 84.94           C
ATOM    767  HG  LEU A  68      14.073   6.194 -15.935  1.00 84.94           H
ATOM    768  CD1 LEU A  68      15.940   6.984 -15.298  1.00 84.94           C
ATOM    769 1HD1 LEU A  68      15.550   8.000 -15.248  1.00 84.94           H
ATOM    770 2HD1 LEU A  68      16.665   6.833 -14.498  1.00 84.94           H
ATOM    771 3HD1 LEU A  68      16.425   6.828 -16.262  1.00 84.94           H
ATOM    772  CD2 LEU A  68      15.256   4.541 -15.316  1.00 84.94           C
ATOM    773 1HD2 LEU A  68      15.951   4.283 -14.517  1.00 84.94           H
ATOM    774 2HD2 LEU A  68      14.394   3.875 -15.278  1.00 84.94           H
ATOM    775 3HD2 LEU A  68      15.755   4.435 -16.280  1.00 84.94           H
ATOM    776  HN  LEU A  68      13.048   6.911 -11.666  1.00 84.94           H
ATOM    777  N   VAL A  69      10.898   6.560 -13.933  1.00 87.01           N
ATOM    778  CA  VAL A  69       9.633   6.331 -14.610  1.00 87.01           C
ATOM    779  C   VAL A  69       8.997   7.677 -14.964  1.00 87.01           C
ATOM    780  O   VAL A  69       8.598   7.898 -16.106  1.00 87.01           O
ATOM    781  HA  VAL A  69       9.846   5.790 -15.532  1.00 87.01           H
ATOM    782  CB  VAL A  69       8.728   5.452 -13.744  1.00 87.01           C
ATOM    783  HB  VAL A  69       8.663   5.908 -12.756  1.00 87.01           H
ATOM    784  CG1 VAL A  69       7.314   5.383 -14.323  1.00 87.01           C
ATOM    785 1HG1 VAL A  69       6.889   6.386 -14.366  1.00 87.01           H
ATOM    786 2HG1 VAL A  69       7.352   4.961 -15.327  1.00 87.01           H
ATOM    787 3HG1 VAL A  69       6.692   4.752 -13.688  1.00 87.01           H
ATOM    788  CG2 VAL A  69       9.321   4.051 -13.576  1.00 87.01           C
ATOM    789 1HG2 VAL A  69       9.430   3.584 -14.555  1.00 87.01           H
ATOM    790 2HG2 VAL A  69      10.298   4.125 -13.099  1.00 87.01           H
ATOM    791 3HG2 VAL A  69       8.658   3.448 -12.957  1.00 87.01           H
ATOM    792  HN  VAL A  69      10.965   6.166 -13.017  1.00 87.01           H
ATOM    793  N   ILE A  70       8.924   8.542 -13.962  1.00 88.56           N
ATOM    794  CA  ILE A  70       8.272   9.829 -14.132  1.00 88.56           C
ATOM    795  C   ILE A  70       8.983  10.615 -15.236  1.00 88.56           C
ATOM    796  O   ILE A  70       8.335  11.235 -16.077  1.00 88.56           O
ATOM    797  HA  ILE A  70       7.247   9.637 -14.451  1.00 88.56           H
ATOM    798  CB  ILE A  70       8.199  10.573 -12.797  1.00 88.56           C
ATOM    799  HB  ILE A  70       9.198  10.594 -12.363  1.00 88.56           H
ATOM    800  CG1 ILE A  70       7.292   9.838 -11.809  1.00 88.56           C
ATOM    801 1HG1 ILE A  70       6.249   9.969 -12.099  1.00 88.56           H
ATOM    802 2HG1 ILE A  70       7.500   8.768 -11.844  1.00 88.56           H
ATOM    803  CG2 ILE A  70       7.765  12.026 -13.002  1.00 88.56           C
ATOM    804 1HG2 ILE A  70       8.484  12.532 -13.645  1.00 88.56           H
ATOM    805 2HG2 ILE A  70       6.780  12.048 -13.469  1.00 88.56           H
ATOM    806 3HG2 ILE A  70       7.722  12.531 -12.037  1.00 88.56           H
ATOM    807  CD1 ILE A  70       7.499  10.356 -10.384  1.00 88.56           C
ATOM    808 1HD1 ILE A  70       8.537  10.201 -10.088  1.00 88.56           H
ATOM    809 2HD1 ILE A  70       7.266  11.420 -10.347  1.00 88.56           H
ATOM    810 3HD1 ILE A  70       6.842   9.816  -9.702  1.00 88.56           H
ATOM    811  HN  ILE A  70       9.299   8.375 -13.051  1.00 88.56           H
ATOM    812  N   LEU A  71      10.307  10.562 -15.196  1.00 84.46           N
ATOM    813  CA  LEU A  71      11.114  11.322 -16.135  1.00 84.46           C
ATOM    814  C   LEU A  71      10.811  10.851 -17.559  1.00 84.46           C
ATOM    815  O   LEU A  71      10.659  11.666 -18.467  1.00 84.46           O
ATOM    816  HA  LEU A  71      10.820  12.368 -16.048  1.00 84.46           H
ATOM    817  CB  LEU A  71      12.595  11.235 -15.761  1.00 84.46           C
ATOM    818 1HB  LEU A  71      12.694  11.455 -14.698  1.00 84.46           H
ATOM    819 2HB  LEU A  71      12.927  10.207 -15.906  1.00 84.46           H
ATOM    820  CG  LEU A  71      13.537  12.160 -16.535  1.00 84.46           C
ATOM    821  HG  LEU A  71      12.974  12.621 -17.345  1.00 84.46           H
ATOM    822  CD1 LEU A  71      14.052  13.290 -15.641  1.00 84.46           C
ATOM    823 1HD1 LEU A  71      13.209  13.877 -15.276  1.00 84.46           H
ATOM    824 2HD1 LEU A  71      14.594  12.867 -14.795  1.00 84.46           H
ATOM    825 3HD1 LEU A  71      14.720  13.932 -16.216  1.00 84.46           H
ATOM    826  CD2 LEU A  71      14.681  11.368 -17.173  1.00 84.46           C
ATOM    827 1HD2 LEU A  71      15.250  10.860 -16.394  1.00 84.46           H
ATOM    828 2HD2 LEU A  71      14.271  10.630 -17.862  1.00 84.46           H
ATOM    829 3HD2 LEU A  71      15.335  12.049 -17.716  1.00 84.46           H
ATOM    830  HN  LEU A  71      10.825  10.015 -14.539  1.00 84.46           H
ATOM    831  N   VAL A  72      10.732   9.537 -17.709  1.00 83.64           N
ATOM    832  CA  VAL A  72      10.534   8.944 -19.021  1.00 83.64           C
ATOM    833  C   VAL A  72       9.205   9.431 -19.601  1.00 83.64           C
ATOM    834  O   VAL A  72       9.139   9.827 -20.764  1.00 83.64           O
ATOM    835  HA  VAL A  72      11.345   9.288 -19.663  1.00 83.64           H
ATOM    836  CB  VAL A  72      10.621   7.419 -18.925  1.00 83.64           C
ATOM    837  HB  VAL A  72       9.946   7.094 -18.133  1.00 83.64           H
ATOM    838  CG1 VAL A  72      10.167   6.761 -20.229  1.00 83.64           C
ATOM    839 1HG1 VAL A  72       9.134   7.040 -20.436  1.00 83.64           H
ATOM    840 2HG1 VAL A  72      10.805   7.096 -21.046  1.00 83.64           H
ATOM    841 3HG1 VAL A  72      10.238   5.677 -20.133  1.00 83.64           H
ATOM    842  CG2 VAL A  72      12.035   6.973 -18.549  1.00 83.64           C
ATOM    843 1HG2 VAL A  72      12.738   7.316 -19.308  1.00 83.64           H
ATOM    844 2HG2 VAL A  72      12.307   7.400 -17.583  1.00 83.64           H
ATOM    845 3HG2 VAL A  72      12.069   5.885 -18.487  1.00 83.64           H
ATOM    846  HN  VAL A  72      10.802   8.883 -16.956  1.00 83.64           H
ATOM    847  N   TYR A  73       8.179   9.387 -18.764  1.00 79.73           N
ATOM    848  CA  TYR A  73       6.845   9.769 -19.195  1.00 79.73           C
ATOM    849  C   TYR A  73       6.775  11.267 -19.498  1.00 79.73           C
ATOM    850  O   TYR A  73       6.044  11.689 -20.393  1.00 79.73           O
ATOM    851  HA  TYR A  73       6.612   9.211 -20.102  1.00 79.73           H
ATOM    852  CB  TYR A  73       5.916   9.454 -18.020  1.00 79.73           C
ATOM    853 1HB  TYR A  73       6.485   9.522 -17.093  1.00 79.73           H
ATOM    854 2HB  TYR A  73       5.137  10.215 -17.972  1.00 79.73           H
ATOM    855  CG  TYR A  73       5.259   8.075 -18.099  1.00 79.73           C
ATOM    856  CD1 TYR A  73       4.330   7.809 -19.085  1.00 79.73           C
ATOM    857  HD1 TYR A  73       4.065   8.581 -19.807  1.00 79.73           H
ATOM    858  CD2 TYR A  73       5.594   7.097 -17.185  1.00 79.73           C
ATOM    859  HD2 TYR A  73       6.328   7.308 -16.406  1.00 79.73           H
ATOM    860  CE1 TYR A  73       3.711   6.511 -19.159  1.00 79.73           C
ATOM    861  HE1 TYR A  73       2.976   6.287 -19.933  1.00 79.73           H
ATOM    862  CE2 TYR A  73       4.975   5.799 -17.259  1.00 79.73           C
ATOM    863  HE2 TYR A  73       5.231   5.018 -16.544  1.00 79.73           H
ATOM    864  CZ  TYR A  73       4.065   5.570 -18.243  1.00 79.73           C
ATOM    865  OH  TYR A  73       3.480   4.344 -18.313  1.00 79.73           O
ATOM    866  HH  TYR A  73       2.923   4.278 -19.141  1.00 79.73           H
ATOM    867  HN  TYR A  73       8.248   9.097 -17.809  1.00 79.73           H
ATOM    868  N   TRP A  74       7.544  12.029 -18.734  1.00 71.95           N
ATOM    869  CA  TRP A  74       7.494  13.478 -18.832  1.00 71.95           C
ATOM    870  C   TRP A  74       8.056  13.880 -20.197  1.00 71.95           C
ATOM    871  O   TRP A  74       7.423  14.631 -20.937  1.00 71.95           O
ATOM    872  HA  TRP A  74       6.450  13.782 -18.755  1.00 71.95           H
ATOM    873  CB  TRP A  74       8.236  14.132 -17.665  1.00 71.95           C
ATOM    874 1HB  TRP A  74       7.883  13.693 -16.732  1.00 71.95           H
ATOM    875 2HB  TRP A  74       9.298  13.899 -17.746  1.00 71.95           H
ATOM    876  CG  TRP A  74       8.066  15.651 -17.592  1.00 71.95           C
ATOM    877  CD1 TRP A  74       8.763  16.591 -18.245  1.00 71.95           C
ATOM    878  HD1 TRP A  74       9.575  16.381 -18.941  1.00 71.95           H
ATOM    879  CD2 TRP A  74       7.105  16.372 -16.792  1.00 71.95           C
ATOM    880  NE1 TRP A  74       8.323  17.860 -17.925  1.00 71.95           N
ATOM    881  HE1 TRP A  74       8.686  18.720 -18.284  1.00 71.95           H
ATOM    882  CE2 TRP A  74       7.283  17.722 -17.014  1.00 71.95           C
ATOM    883  CE3 TRP A  74       6.118  15.898 -15.910  1.00 71.95           C
ATOM    884  HE3 TRP A  74       5.957  14.837 -15.719  1.00 71.95           H
ATOM    885  CZ2 TRP A  74       6.511  18.710 -16.391  1.00 71.95           C
ATOM    886  HZ2 TRP A  74       6.671  19.770 -16.583  1.00 71.95           H
ATOM    887  CZ3 TRP A  74       5.354  16.898 -15.296  1.00 71.95           C
ATOM    888  HZ3 TRP A  74       4.574  16.585 -14.602  1.00 71.95           H
ATOM    889  CH2 TRP A  74       5.521  18.261 -15.508  1.00 71.95           C
ATOM    890  HH2 TRP A  74       4.884  18.978 -14.990  1.00 71.95           H
ATOM    891  HN  TRP A  74       8.191  11.673 -18.060  1.00 71.95           H
ATOM    892  N   TYR A  75       9.240  13.361 -20.490  1.00 69.75           N
ATOM    893  CA  TYR A  75      10.035  13.884 -21.588  1.00 69.75           C
ATOM    894  C   TYR A  75       9.747  13.123 -22.885  1.00 69.75           C
ATOM    895  O   TYR A  75       9.826  13.692 -23.973  1.00 69.75           O
ATOM    896  HA  TYR A  75       9.772  14.933 -21.725  1.00 69.75           H
ATOM    897  CB  TYR A  75      11.496  13.660 -21.195  1.00 69.75           C
ATOM    898 1HB  TYR A  75      11.587  12.689 -20.709  1.00 69.75           H
ATOM    899 2HB  TYR A  75      12.104  13.623 -22.099  1.00 69.75           H
ATOM    900  CG  TYR A  75      12.060  14.734 -20.262  1.00 69.75           C
ATOM    901  CD1 TYR A  75      12.483  15.943 -20.777  1.00 69.75           C
ATOM    902  HD1 TYR A  75      12.415  16.132 -21.848  1.00 69.75           H
ATOM    903  CD2 TYR A  75      12.146  14.494 -18.906  1.00 69.75           C
ATOM    904  HD2 TYR A  75      11.813  13.540 -18.499  1.00 69.75           H
ATOM    905  CE1 TYR A  75      13.014  16.953 -19.899  1.00 69.75           C
ATOM    906  HE1 TYR A  75      13.352  17.912 -20.293  1.00 69.75           H
ATOM    907  CE2 TYR A  75      12.677  15.505 -18.028  1.00 69.75           C
ATOM    908  HE2 TYR A  75      12.751  15.328 -16.955  1.00 69.75           H
ATOM    909  CZ  TYR A  75      13.085  16.684 -18.568  1.00 69.75           C
ATOM    910  OH  TYR A  75      13.586  17.639 -17.739  1.00 69.75           O
ATOM    911  HH  TYR A  75      13.566  17.315 -16.793  1.00 69.75           H
ATOM    912  HN  TYR A  75       9.655  12.599 -19.993  1.00 69.75           H
ATOM    913  N   CYS A  76       9.418  11.850 -22.725  1.00 68.69           N
ATOM    914  CA  CYS A  76       9.460  10.921 -23.842  1.00 68.69           C
ATOM    915  C   CYS A  76       8.034  10.441 -24.121  1.00 68.69           C
ATOM    916  O   CYS A  76       7.453  10.778 -25.152  1.00 68.69           O
ATOM    917  HA  CYS A  76       9.856  11.473 -24.694  1.00 68.69           H
ATOM    918  CB  CYS A  76      10.412   9.754 -23.572  1.00 68.69           C
ATOM    919 1HB  CYS A  76      11.340  10.125 -23.137  1.00 68.69           H
ATOM    920 2HB  CYS A  76       9.969   9.074 -22.845  1.00 68.69           H
ATOM    921  SG  CYS A  76      10.765   8.861 -25.129  1.00 68.69           S
ATOM    922  HG  CYS A  76       9.564   8.301 -25.243  1.00 68.69           H
ATOM    923  HN  CYS A  76       9.127  11.452 -21.855  1.00 68.69           H
ATOM    924  N   THR A  77       7.512   9.662 -23.185  1.00 61.39           N
ATOM    925  CA  THR A  77       6.302   8.898 -23.437  1.00 61.39           C
ATOM    926  C   THR A  77       5.109   9.836 -23.633  1.00 61.39           C
ATOM    927  O   THR A  77       4.293   9.629 -24.530  1.00 61.39           O
ATOM    928  HA  THR A  77       6.431   8.346 -24.368  1.00 61.39           H
ATOM    929  CB  THR A  77       6.116   7.912 -22.281  1.00 61.39           C
ATOM    930  HB  THR A  77       5.837   8.434 -21.366  1.00 61.39           H
ATOM    931  OG1 THR A  77       7.349   7.200 -22.231  1.00 61.39           O
ATOM    932  HG1 THR A  77       7.363   6.491 -22.936  1.00 61.39           H
ATOM    933  CG2 THR A  77       5.075   6.835 -22.592  1.00 61.39           C
ATOM    934 1HG2 THR A  77       5.389   6.269 -23.469  1.00 61.39           H
ATOM    935 2HG2 THR A  77       4.112   7.306 -22.789  1.00 61.39           H
ATOM    936 3HG2 THR A  77       4.983   6.163 -21.739  1.00 61.39           H
ATOM    937  HN  THR A  77       7.900   9.549 -22.271  1.00 61.39           H
ATOM    938  N   ARG A  78       5.046  10.847 -22.780  1.00 56.16           N
ATOM    939  CA  ARG A  78       3.813  11.594 -22.593  1.00 56.16           C
ATOM    940  C   ARG A  78       2.646  10.637 -22.346  1.00 56.16           C
ATOM    941  O   ARG A  78       2.667   9.495 -22.803  1.00 56.16           O
ATOM    942  HA  ARG A  78       3.997  12.222 -21.722  1.00 56.16           H
ATOM    943  CB  ARG A  78       3.504  12.459 -23.816  1.00 56.16           C
ATOM    944 1HB  ARG A  78       3.414  11.828 -24.700  1.00 56.16           H
ATOM    945 2HB  ARG A  78       2.543  12.956 -23.681  1.00 56.16           H
ATOM    946  CG  ARG A  78       4.598  13.505 -24.040  1.00 56.16           C
ATOM    947 1HG  ARG A  78       4.772  14.057 -23.116  1.00 56.16           H
ATOM    948 2HG  ARG A  78       5.534  13.008 -24.295  1.00 56.16           H
ATOM    949  CD  ARG A  78       4.209  14.476 -25.156  1.00 56.16           C
ATOM    950 1HD  ARG A  78       4.097  13.936 -26.096  1.00 56.16           H
ATOM    951 2HD  ARG A  78       3.245  14.932 -24.933  1.00 56.16           H
ATOM    952  NE  ARG A  78       5.243  15.525 -25.297  1.00 56.16           N
ATOM    953  HE  ARG A  78       6.086  15.428 -24.767  1.00 56.16           H
ATOM    954  CZ  ARG A  78       5.122  16.598 -26.090  1.00 56.16           C
ATOM    955  NH1 ARG A  78       4.015  16.780 -26.823  1.00 56.16           N
ATOM    956 1HH1 ARG A  78       3.271  16.112 -26.781  1.00 56.16           H
ATOM    957 2HH1 ARG A  78       3.932  17.584 -27.413  1.00 56.16           H
ATOM    958  NH2 ARG A  78       6.123  17.487 -26.140  1.00 56.16           N
ATOM    959 1HH2 ARG A  78       6.048  18.293 -26.727  1.00 56.16           H
ATOM    960 2HH2 ARG A  78       6.946  17.344 -25.590  1.00 56.16           H
ATOM    961  HN  ARG A  78       5.816  11.158 -22.222  1.00 56.16           H
ATOM    962  N   VAL A  79       1.655  11.138 -21.622  1.00 70.94           N
ATOM    963  CA  VAL A  79       0.477  10.344 -21.315  1.00 70.94           C
ATOM    964  C   VAL A  79      -0.456  10.334 -22.527  1.00 70.94           C
ATOM    965  O   VAL A  79      -1.163  11.309 -22.779  1.00 70.94           O
ATOM    966  HA  VAL A  79       0.809   9.324 -21.120  1.00 70.94           H
ATOM    967  CB  VAL A  79      -0.195  10.874 -20.047  1.00 70.94           C
ATOM    968  HB  VAL A  79      -0.536  11.890 -20.248  1.00 70.94           H
ATOM    969  CG1 VAL A  79      -1.418  10.031 -19.682  1.00 70.94           C
ATOM    970 1HG1 VAL A  79      -2.139  10.063 -20.499  1.00 70.94           H
ATOM    971 2HG1 VAL A  79      -1.110   9.000 -19.509  1.00 70.94           H
ATOM    972 3HG1 VAL A  79      -1.877  10.430 -18.777  1.00 70.94           H
ATOM    973  CG2 VAL A  79       0.798  10.934 -18.884  1.00 70.94           C
ATOM    974 1HG2 VAL A  79       1.182   9.934 -18.683  1.00 70.94           H
ATOM    975 2HG2 VAL A  79       1.624  11.596 -19.145  1.00 70.94           H
ATOM    976 3HG2 VAL A  79       0.294  11.314 -17.996  1.00 70.94           H
ATOM    977  HN  VAL A  79       1.648  12.066 -21.250  1.00 70.94           H
ATOM    978  N   LYS A  80      -0.429   9.221 -23.246  1.00 64.47           N
ATOM    979  CA  LYS A  80      -1.201   9.102 -24.471  1.00 64.47           C
ATOM    980  C   LYS A  80      -2.422   8.217 -24.215  1.00 64.47           C
ATOM    981  O   LYS A  80      -3.454   8.371 -24.867  1.00 64.47           O
ATOM    982  HA  LYS A  80      -1.549  10.101 -24.736  1.00 64.47           H
ATOM    983  CB  LYS A  80      -0.315   8.611 -25.618  1.00 64.47           C
ATOM    984 1HB  LYS A  80       0.177   7.682 -25.330  1.00 64.47           H
ATOM    985 2HB  LYS A  80      -0.932   8.388 -26.488  1.00 64.47           H
ATOM    986  CG  LYS A  80       0.737   9.660 -25.985  1.00 64.47           C
ATOM    987 1HG  LYS A  80       0.245  10.597 -26.247  1.00 64.47           H
ATOM    988 2HG  LYS A  80       1.370   9.863 -25.122  1.00 64.47           H
ATOM    989  CD  LYS A  80       1.599   9.185 -27.157  1.00 64.47           C
ATOM    990 1HD  LYS A  80       2.069   8.234 -26.904  1.00 64.47           H
ATOM    991 2HD  LYS A  80       0.968   9.006 -28.028  1.00 64.47           H
ATOM    992  CE  LYS A  80       2.674  10.217 -27.501  1.00 64.47           C
ATOM    993 1HE  LYS A  80       2.205  11.163 -27.770  1.00 64.47           H
ATOM    994 2HE  LYS A  80       3.296  10.408 -26.627  1.00 64.47           H
ATOM    995  NZ  LYS A  80       3.514   9.737 -28.620  1.00 64.47           N
ATOM    996 1HZ  LYS A  80       4.213  10.437 -28.842  1.00 64.47           H
ATOM    997 2HZ  LYS A  80       3.974   8.874 -28.352  1.00 64.47           H
ATOM    998 3HZ  LYS A  80       2.932   9.571 -29.433  1.00 64.47           H
ATOM    999  HN  LYS A  80       0.108   8.412 -23.004  1.00 64.47           H
ATOM   1000  N   THR A  81      -2.265   7.308 -23.264  1.00 75.08           N
ATOM   1001  CA  THR A  81      -3.291   6.313 -23.002  1.00 75.08           C
ATOM   1002  C   THR A  81      -3.750   6.390 -21.545  1.00 75.08           C
ATOM   1003  O   THR A  81      -3.081   6.997 -20.711  1.00 75.08           O
ATOM   1004  HA  THR A  81      -4.158   6.541 -23.623  1.00 75.08           H
ATOM   1005  CB  THR A  81      -2.731   4.943 -23.392  1.00 75.08           C
ATOM   1006  HB  THR A  81      -3.529   4.204 -23.469  1.00 75.08           H
ATOM   1007  OG1 THR A  81      -1.742   4.678 -22.401  1.00 75.08           O
ATOM   1008  HG1 THR A  81      -1.475   3.715 -22.433  1.00 75.08           H
ATOM   1009  CG2 THR A  81      -1.944   4.983 -24.703  1.00 75.08           C
ATOM   1010 1HG2 THR A  81      -1.106   5.672 -24.603  1.00 75.08           H
ATOM   1011 2HG2 THR A  81      -2.597   5.320 -25.508  1.00 75.08           H
ATOM   1012 3HG2 THR A  81      -1.570   3.986 -24.933  1.00 75.08           H
ATOM   1013  HN  THR A  81      -1.457   7.245 -22.678  1.00 75.08           H
ATOM   1014  N   MET A  82      -4.889   5.765 -21.283  1.00 75.63           N
ATOM   1015  CA  MET A  82      -5.413   5.702 -19.929  1.00 75.63           C
ATOM   1016  C   MET A  82      -4.455   4.948 -19.004  1.00 75.63           C
ATOM   1017  O   MET A  82      -4.290   5.317 -17.842  1.00 75.63           O
ATOM   1018  HA  MET A  82      -5.506   6.737 -19.602  1.00 75.63           H
ATOM   1019  CB  MET A  82      -6.771   4.998 -19.940  1.00 75.63           C
ATOM   1020 1HB  MET A  82      -7.393   5.411 -20.735  1.00 75.63           H
ATOM   1021 2HB  MET A  82      -6.635   3.939 -20.160  1.00 75.63           H
ATOM   1022  CG  MET A  82      -7.482   5.157 -18.594  1.00 75.63           C
ATOM   1023 1HG  MET A  82      -6.944   4.607 -17.822  1.00 75.63           H
ATOM   1024 2HG  MET A  82      -7.484   6.205 -18.296  1.00 75.63           H
ATOM   1025  SD  MET A  82      -9.158   4.555 -18.714  1.00 75.63           S
ATOM   1026  CE  MET A  82      -9.753   4.967 -17.083  1.00 75.63           C
ATOM   1027 1HE  MET A  82      -9.150   4.452 -16.335  1.00 75.63           H
ATOM   1028 2HE  MET A  82      -9.679   6.044 -16.930  1.00 75.63           H
ATOM   1029 3HE  MET A  82     -10.794   4.657 -16.986  1.00 75.63           H
ATOM   1030  HN  MET A  82      -5.448   5.308 -21.974  1.00 75.63           H
ATOM   1031  N   THR A  83      -3.848   3.907 -19.555  1.00 76.80           N
ATOM   1032  CA  THR A  83      -2.875   3.128 -18.809  1.00 76.80           C
ATOM   1033  C   THR A  83      -1.697   4.008 -18.386  1.00 76.80           C
ATOM   1034  O   THR A  83      -1.233   3.925 -17.250  1.00 76.80           O
ATOM   1035  HA  THR A  83      -3.350   2.768 -17.896  1.00 76.80           H
ATOM   1036  CB  THR A  83      -2.462   1.935 -19.673  1.00 76.80           C
ATOM   1037  HB  THR A  83      -1.733   2.234 -20.426  1.00 76.80           H
ATOM   1038  OG1 THR A  83      -3.695   1.428 -20.177  1.00 76.80           O
ATOM   1039  HG1 THR A  83      -4.382   1.416 -19.451  1.00 76.80           H
ATOM   1040  CG2 THR A  83      -1.895   0.780 -18.845  1.00 76.80           C
ATOM   1041 1HG2 THR A  83      -2.649   0.436 -18.137  1.00 76.80           H
ATOM   1042 2HG2 THR A  83      -1.014   1.121 -18.301  1.00 76.80           H
ATOM   1043 3HG2 THR A  83      -1.618  -0.040 -19.507  1.00 76.80           H
ATOM   1044  HN  THR A  83      -4.011   3.595 -20.491  1.00 76.80           H
ATOM   1045  N   ASP A  84      -1.249   4.831 -19.322  1.00 79.21           N
ATOM   1046  CA  ASP A  84      -0.105   5.693 -19.076  1.00 79.21           C
ATOM   1047  C   ASP A  84      -0.417   6.623 -17.902  1.00 79.21           C
ATOM   1048  O   ASP A  84       0.456   6.910 -17.084  1.00 79.21           O
ATOM   1049  HA  ASP A  84       0.723   5.016 -18.863  1.00 79.21           H
ATOM   1050  CB  ASP A  84       0.204   6.560 -20.298  1.00 79.21           C
ATOM   1051 1HB  ASP A  84      -0.654   7.192 -20.527  1.00 79.21           H
ATOM   1052 2HB  ASP A  84       1.038   7.225 -20.074  1.00 79.21           H
ATOM   1053  CG  ASP A  84       0.546   5.695 -21.512  1.00 79.21           C
ATOM   1054  OD1 ASP A  84       1.197   4.649 -21.299  1.00 79.21           O
ATOM   1055  OD2 ASP A  84       0.148   6.098 -22.626  1.00 79.21           O
ATOM   1056  HN  ASP A  84      -1.652   4.914 -20.234  1.00 79.21           H
ATOM   1057  N   MET A  85      -1.664   7.069 -17.856  1.00 84.21           N
ATOM   1058  CA  MET A  85      -2.093   7.986 -16.814  1.00 84.21           C
ATOM   1059  C   MET A  85      -1.982   7.337 -15.433  1.00 84.21           C
ATOM   1060  O   MET A  85      -1.464   7.945 -14.498  1.00 84.21           O
ATOM   1061  HA  MET A  85      -1.418   8.839 -16.878  1.00 84.21           H
ATOM   1062  CB  MET A  85      -3.543   8.403 -17.067  1.00 84.21           C
ATOM   1063 1HB  MET A  85      -3.653   8.743 -18.097  1.00 84.21           H
ATOM   1064 2HB  MET A  85      -4.200   7.542 -16.944  1.00 84.21           H
ATOM   1065  CG  MET A  85      -3.968   9.517 -16.108  1.00 84.21           C
ATOM   1066 1HG  MET A  85      -5.045   9.675 -16.175  1.00 84.21           H
ATOM   1067 2HG  MET A  85      -3.751   9.226 -15.080  1.00 84.21           H
ATOM   1068  SD  MET A  85      -3.106  11.029 -16.508  1.00 84.21           S
ATOM   1069  CE  MET A  85      -3.537  12.017 -15.085  1.00 84.21           C
ATOM   1070 1HE  MET A  85      -4.621  12.126 -15.033  1.00 84.21           H
ATOM   1071 2HE  MET A  85      -3.177  11.528 -14.180  1.00 84.21           H
ATOM   1072 3HE  MET A  85      -3.077  13.001 -15.174  1.00 84.21           H
ATOM   1073  HN  MET A  85      -2.373   6.815 -18.514  1.00 84.21           H
ATOM   1074  N   PHE A  86      -2.477   6.111 -15.349  1.00 87.46           N
ATOM   1075  CA  PHE A  86      -2.486   5.392 -14.086  1.00 87.46           C
ATOM   1076  C   PHE A  86      -1.065   5.023 -13.656  1.00 87.46           C
ATOM   1077  O   PHE A  86      -0.732   5.094 -12.474  1.00 87.46           O
ATOM   1078  HA  PHE A  86      -2.929   6.053 -13.341  1.00 87.46           H
ATOM   1079  CB  PHE A  86      -3.289   4.109 -14.307  1.00 87.46           C
ATOM   1080 1HB  PHE A  86      -2.877   3.578 -15.165  1.00 87.46           H
ATOM   1081 2HB  PHE A  86      -3.164   3.460 -13.440  1.00 87.46           H
ATOM   1082  CG  PHE A  86      -4.783   4.342 -14.540  1.00 87.46           C
ATOM   1083  CD1 PHE A  86      -5.450   5.270 -13.802  1.00 87.46           C
ATOM   1084  HD1 PHE A  86      -4.919   5.847 -13.044  1.00 87.46           H
ATOM   1085  CD2 PHE A  86      -5.445   3.622 -15.485  1.00 87.46           C
ATOM   1086  HD2 PHE A  86      -4.910   2.879 -16.077  1.00 87.46           H
ATOM   1087  CE1 PHE A  86      -6.836   5.486 -14.018  1.00 87.46           C
ATOM   1088  HE1 PHE A  86      -7.370   6.230 -13.426  1.00 87.46           H
ATOM   1089  CE2 PHE A  86      -6.831   3.839 -15.701  1.00 87.46           C
ATOM   1090  HE2 PHE A  86      -7.362   3.262 -16.459  1.00 87.46           H
ATOM   1091  CZ  PHE A  86      -7.498   4.766 -14.963  1.00 87.46           C
ATOM   1092  HZ  PHE A  86      -8.562   4.933 -15.129  1.00 87.46           H
ATOM   1093  HN  PHE A  86      -2.867   5.611 -16.123  1.00 87.46           H
ATOM   1094  N   LEU A  87      -0.265   4.636 -14.639  1.00 82.17           N
ATOM   1095  CA  LEU A  87       1.097   4.205 -14.371  1.00 82.17           C
ATOM   1096  C   LEU A  87       1.905   5.390 -13.837  1.00 82.17           C
ATOM   1097  O   LEU A  87       2.761   5.221 -12.970  1.00 82.17           O
ATOM   1098  HA  LEU A  87       1.051   3.441 -13.595  1.00 82.17           H
ATOM   1099  CB  LEU A  87       1.708   3.554 -15.613  1.00 82.17           C
ATOM   1100 1HB  LEU A  87       1.559   4.223 -16.460  1.00 82.17           H
ATOM   1101 2HB  LEU A  87       2.783   3.466 -15.461  1.00 82.17           H
ATOM   1102  CG  LEU A  87       1.159   2.175 -15.986  1.00 82.17           C
ATOM   1103  HG  LEU A  87       0.081   2.262 -16.121  1.00 82.17           H
ATOM   1104  CD1 LEU A  87       1.744   1.693 -17.315  1.00 82.17           C
ATOM   1105 1HD1 LEU A  87       1.483   2.398 -18.104  1.00 82.17           H
ATOM   1106 2HD1 LEU A  87       2.829   1.627 -17.231  1.00 82.17           H
ATOM   1107 3HD1 LEU A  87       1.337   0.711 -17.556  1.00 82.17           H
ATOM   1108  CD2 LEU A  87       1.393   1.168 -14.857  1.00 82.17           C
ATOM   1109 1HD2 LEU A  87       2.462   1.079 -14.666  1.00 82.17           H
ATOM   1110 2HD2 LEU A  87       0.890   1.512 -13.954  1.00 82.17           H
ATOM   1111 3HD2 LEU A  87       0.993   0.197 -15.149  1.00 82.17           H
ATOM   1112  HN  LEU A  87      -0.533   4.613 -15.602  1.00 82.17           H
ATOM   1113  N   LEU A  88       1.605   6.562 -14.377  1.00 87.78           N
ATOM   1114  CA  LEU A  88       2.276   7.777 -13.949  1.00 87.78           C
ATOM   1115  C   LEU A  88       1.902   8.077 -12.496  1.00 87.78           C
ATOM   1116  O   LEU A  88       2.774   8.324 -11.665  1.00 87.78           O
ATOM   1117  HA  LEU A  88       3.349   7.592 -13.998  1.00 87.78           H
ATOM   1118  CB  LEU A  88       1.971   8.926 -14.912  1.00 87.78           C
ATOM   1119 1HB  LEU A  88       2.345   8.654 -15.900  1.00 87.78           H
ATOM   1120 2HB  LEU A  88       0.889   9.024 -14.997  1.00 87.78           H
ATOM   1121  CG  LEU A  88       2.552  10.290 -14.535  1.00 87.78           C
ATOM   1122  HG  LEU A  88       2.201  10.546 -13.535  1.00 87.78           H
ATOM   1123  CD1 LEU A  88       4.080  10.239 -14.479  1.00 87.78           C
ATOM   1124 1HD1 LEU A  88       4.391   9.508 -13.732  1.00 87.78           H
ATOM   1125 2HD1 LEU A  88       4.470   9.951 -15.455  1.00 87.78           H
ATOM   1126 3HD1 LEU A  88       4.466  11.221 -14.208  1.00 87.78           H
ATOM   1127  CD2 LEU A  88       2.049  11.381 -15.483  1.00 87.78           C
ATOM   1128 1HD2 LEU A  88       2.351  11.143 -16.503  1.00 87.78           H
ATOM   1129 2HD2 LEU A  88       0.962  11.436 -15.429  1.00 87.78           H
ATOM   1130 3HD2 LEU A  88       2.477  12.340 -15.192  1.00 87.78           H
ATOM   1131  HN  LEU A  88       0.918   6.688 -15.092  1.00 87.78           H
ATOM   1132  N   ASN A  89       0.603   8.046 -12.234  1.00 89.61           N
ATOM   1133  CA  ASN A  89       0.098   8.375 -10.913  1.00 89.61           C
ATOM   1134  C   ASN A  89       0.581   7.325  -9.910  1.00 89.61           C
ATOM   1135  O   ASN A  89       0.808   7.635  -8.742  1.00 89.61           O
ATOM   1136  HA  ASN A  89       0.489   9.369 -10.696  1.00 89.61           H
ATOM   1137  CB  ASN A  89      -1.432   8.379 -10.893  1.00 89.61           C
ATOM   1138 1HB  ASN A  89      -1.809   7.544 -11.483  1.00 89.61           H
ATOM   1139 2HB  ASN A  89      -1.786   8.234  -9.872  1.00 89.61           H
ATOM   1140  CG  ASN A  89      -1.984   9.694 -11.448  1.00 89.61           C
ATOM   1141  OD1 ASN A  89      -2.218  10.651 -10.729  1.00 89.61           O
ATOM   1142  ND2 ASN A  89      -2.179   9.686 -12.763  1.00 89.61           N
ATOM   1143 1HD2 ASN A  89      -1.967   8.867 -13.295  1.00 89.61           H
ATOM   1144 2HD2 ASN A  89      -2.538  10.500 -13.220  1.00 89.61           H
ATOM   1145  HN  ASN A  89      -0.097   7.802 -12.906  1.00 89.61           H
ATOM   1146  N   LEU A  90       0.725   6.104 -10.404  1.00 86.83           N
ATOM   1147  CA  LEU A  90       1.202   5.012  -9.573  1.00 86.83           C
ATOM   1148  C   LEU A  90       2.632   5.309  -9.119  1.00 86.83           C
ATOM   1149  O   LEU A  90       2.967   5.124  -7.950  1.00 86.83           O
ATOM   1150  HA  LEU A  90       0.562   4.968  -8.692  1.00 86.83           H
ATOM   1151  CB  LEU A  90       1.055   3.677 -10.307  1.00 86.83           C
ATOM   1152 1HB  LEU A  90       0.011   3.558 -10.598  1.00 86.83           H
ATOM   1153 2HB  LEU A  90       1.639   3.724 -11.226  1.00 86.83           H
ATOM   1154  CG  LEU A  90       1.483   2.432  -9.526  1.00 86.83           C
ATOM   1155  HG  LEU A  90       2.514   2.571  -9.202  1.00 86.83           H
ATOM   1156  CD1 LEU A  90       0.633   2.255  -8.267  1.00 86.83           C
ATOM   1157 1HD1 LEU A  90       0.749   3.128  -7.624  1.00 86.83           H
ATOM   1158 2HD1 LEU A  90      -0.415   2.148  -8.548  1.00 86.83           H
ATOM   1159 3HD1 LEU A  90       0.958   1.363  -7.731  1.00 86.83           H
ATOM   1160  CD2 LEU A  90       1.453   1.189 -10.418  1.00 86.83           C
ATOM   1161 1HD2 LEU A  90       0.442   1.036 -10.793  1.00 86.83           H
ATOM   1162 2HD2 LEU A  90       2.135   1.328 -11.257  1.00 86.83           H
ATOM   1163 3HD2 LEU A  90       1.762   0.319  -9.839  1.00 86.83           H
ATOM   1164  HN  LEU A  90       0.522   5.857 -11.352  1.00 86.83           H
ATOM   1165  N   ALA A  91       3.437   5.766 -10.067  1.00 90.97           N
ATOM   1166  CA  ALA A  91       4.833   6.057  -9.787  1.00 90.97           C
ATOM   1167  C   ALA A  91       4.919   7.209  -8.784  1.00 90.97           C
ATOM   1168  O   ALA A  91       5.785   7.213  -7.910  1.00 90.97           O
ATOM   1169  HA  ALA A  91       5.275   5.165  -9.342  1.00 90.97           H
ATOM   1170  CB  ALA A  91       5.563   6.367 -11.096  1.00 90.97           C
ATOM   1171 1HB  ALA A  91       5.497   5.506 -11.761  1.00 90.97           H
ATOM   1172 2HB  ALA A  91       5.101   7.231 -11.573  1.00 90.97           H
ATOM   1173 3HB  ALA A  91       6.610   6.585 -10.885  1.00 90.97           H
ATOM   1174  HN  ALA A  91       3.151   5.938 -11.009  1.00 90.97           H
ATOM   1175  N   ILE A  92       4.009   8.159  -8.944  1.00 90.81           N
ATOM   1176  CA  ILE A  92       3.955   9.301  -8.047  1.00 90.81           C
ATOM   1177  C   ILE A  92       3.603   8.822  -6.638  1.00 90.81           C
ATOM   1178  O   ILE A  92       4.218   9.248  -5.662  1.00 90.81           O
ATOM   1179  HA  ILE A  92       4.951   9.745  -8.022  1.00 90.81           H
ATOM   1180  CB  ILE A  92       3.000  10.365  -8.592  1.00 90.81           C
ATOM   1181  HB  ILE A  92       2.057   9.879  -8.847  1.00 90.81           H
ATOM   1182  CG1 ILE A  92       3.548  10.988  -9.877  1.00 90.81           C
ATOM   1183 1HG1 ILE A  92       4.393  11.634  -9.640  1.00 90.81           H
ATOM   1184 2HG1 ILE A  92       3.921  10.204 -10.536  1.00 90.81           H
ATOM   1185  CG2 ILE A  92       2.691  11.421  -7.529  1.00 90.81           C
ATOM   1186 1HG2 ILE A  92       2.227  10.943  -6.666  1.00 90.81           H
ATOM   1187 2HG2 ILE A  92       3.616  11.907  -7.221  1.00 90.81           H
ATOM   1188 3HG2 ILE A  92       2.010  12.165  -7.943  1.00 90.81           H
ATOM   1189  CD1 ILE A  92       2.468  11.797 -10.599  1.00 90.81           C
ATOM   1190 1HD1 ILE A  92       1.635  11.142 -10.856  1.00 90.81           H
ATOM   1191 2HD1 ILE A  92       2.115  12.595  -9.946  1.00 90.81           H
ATOM   1192 3HD1 ILE A  92       2.885  12.229 -11.509  1.00 90.81           H
ATOM   1193  HN  ILE A  92       3.319   8.157  -9.668  1.00 90.81           H
ATOM   1194  N   ALA A  93       2.614   7.942  -6.577  1.00 91.93           N
ATOM   1195  CA  ALA A  93       2.119   7.460  -5.298  1.00 91.93           C
ATOM   1196  C   ALA A  93       3.238   6.705  -4.576  1.00 91.93           C
ATOM   1197  O   ALA A  93       3.457   6.907  -3.382  1.00 91.93           O
ATOM   1198  HA  ALA A  93       1.835   8.328  -4.703  1.00 91.93           H
ATOM   1199  CB  ALA A  93       0.881   6.590  -5.525  1.00 91.93           C
ATOM   1200 1HB  ALA A  93       0.107   7.181  -6.014  1.00 91.93           H
ATOM   1201 2HB  ALA A  93       1.144   5.741  -6.156  1.00 91.93           H
ATOM   1202 3HB  ALA A  93       0.511   6.228  -4.565  1.00 91.93           H
ATOM   1203  HN  ALA A  93       2.153   7.561  -7.378  1.00 91.93           H
ATOM   1204  N   ASP A  94       3.916   5.853  -5.330  1.00 88.45           N
ATOM   1205  CA  ASP A  94       4.989   5.049  -4.771  1.00 88.45           C
ATOM   1206  C   ASP A  94       6.075   5.973  -4.215  1.00 88.45           C
ATOM   1207  O   ASP A  94       6.614   5.725  -3.138  1.00 88.45           O
ATOM   1208  HA  ASP A  94       4.520   4.443  -3.996  1.00 88.45           H
ATOM   1209  CB  ASP A  94       5.627   4.161  -5.841  1.00 88.45           C
ATOM   1210 1HB  ASP A  94       5.763   4.732  -6.759  1.00 88.45           H
ATOM   1211 2HB  ASP A  94       6.617   3.844  -5.513  1.00 88.45           H
ATOM   1212  CG  ASP A  94       4.760   2.932  -6.122  1.00 88.45           C
ATOM   1213  OD1 ASP A  94       4.039   2.521  -5.187  1.00 88.45           O
ATOM   1214  OD2 ASP A  94       4.837   2.432  -7.264  1.00 88.45           O
ATOM   1215  HN  ASP A  94       3.742   5.707  -6.304  1.00 88.45           H
ATOM   1216  N   LEU A  95       6.363   7.019  -4.975  1.00 90.00           N
ATOM   1217  CA  LEU A  95       7.426   7.940  -4.609  1.00 90.00           C
ATOM   1218  C   LEU A  95       7.067   8.627  -3.289  1.00 90.00           C
ATOM   1219  O   LEU A  95       7.915   8.771  -2.410  1.00 90.00           O
ATOM   1220  HA  LEU A  95       8.330   7.352  -4.457  1.00 90.00           H
ATOM   1221  CB  LEU A  95       7.707   8.917  -5.753  1.00 90.00           C
ATOM   1222 1HB  LEU A  95       7.818   8.344  -6.674  1.00 90.00           H
ATOM   1223 2HB  LEU A  95       6.834   9.558  -5.879  1.00 90.00           H
ATOM   1224  CG  LEU A  95       8.940   9.807  -5.587  1.00 90.00           C
ATOM   1225  HG  LEU A  95       8.879  10.297  -4.615  1.00 90.00           H
ATOM   1226  CD1 LEU A  95      10.223   8.974  -5.594  1.00 90.00           C
ATOM   1227 1HD1 LEU A  95      10.196   8.258  -4.773  1.00 90.00           H
ATOM   1228 2HD1 LEU A  95      10.303   8.438  -6.540  1.00 90.00           H
ATOM   1229 3HD1 LEU A  95      11.084   9.631  -5.475  1.00 90.00           H
ATOM   1230  CD2 LEU A  95       8.966  10.910  -6.648  1.00 90.00           C
ATOM   1231 1HD2 LEU A  95       8.991  10.459  -7.640  1.00 90.00           H
ATOM   1232 2HD2 LEU A  95       8.073  11.528  -6.552  1.00 90.00           H
ATOM   1233 3HD2 LEU A  95       9.853  11.528  -6.507  1.00 90.00           H
ATOM   1234  HN  LEU A  95       5.886   7.241  -5.826  1.00 90.00           H
ATOM   1235  N   LEU A  96       5.809   9.031  -3.192  1.00 87.20           N
ATOM   1236  CA  LEU A  96       5.338   9.736  -2.011  1.00 87.20           C
ATOM   1237  C   LEU A  96       5.486   8.828  -0.789  1.00 87.20           C
ATOM   1238  O   LEU A  96       5.867   9.287   0.287  1.00 87.20           O
ATOM   1239  HA  LEU A  96       5.978  10.607  -1.874  1.00 87.20           H
ATOM   1240  CB  LEU A  96       3.913  10.250  -2.227  1.00 87.20           C
ATOM   1241 1HB  LEU A  96       3.306   9.430  -2.609  1.00 87.20           H
ATOM   1242 2HB  LEU A  96       3.499  10.529  -1.258  1.00 87.20           H
ATOM   1243  CG  LEU A  96       3.767  11.441  -3.175  1.00 87.20           C
ATOM   1244  HG  LEU A  96       4.233  11.181  -4.126  1.00 87.20           H
ATOM   1245  CD1 LEU A  96       2.293  11.737  -3.460  1.00 87.20           C
ATOM   1246 1HD1 LEU A  96       1.830  10.865  -3.921  1.00 87.20           H
ATOM   1247 2HD1 LEU A  96       1.782  11.969  -2.526  1.00 87.20           H
ATOM   1248 3HD1 LEU A  96       2.218  12.589  -4.137  1.00 87.20           H
ATOM   1249  CD2 LEU A  96       4.503  12.668  -2.633  1.00 87.20           C
ATOM   1250 1HD2 LEU A  96       4.089  12.941  -1.662  1.00 87.20           H
ATOM   1251 2HD2 LEU A  96       5.563  12.437  -2.523  1.00 87.20           H
ATOM   1252 3HD2 LEU A  96       4.383  13.500  -3.326  1.00 87.20           H
ATOM   1253  HN  LEU A  96       5.118   8.886  -3.901  1.00 87.20           H
ATOM   1254  N   PHE A  97       5.176   7.556  -0.995  1.00 89.05           N
ATOM   1255  CA  PHE A  97       5.292   6.576   0.071  1.00 89.05           C
ATOM   1256  C   PHE A  97       6.741   6.448   0.544  1.00 89.05           C
ATOM   1257  O   PHE A  97       7.008   6.441   1.745  1.00 89.05           O
ATOM   1258  HA  PHE A  97       4.671   6.922   0.898  1.00 89.05           H
ATOM   1259  CB  PHE A  97       4.835   5.233  -0.504  1.00 89.05           C
ATOM   1260 1HB  PHE A  97       3.748   5.237  -0.589  1.00 89.05           H
ATOM   1261 2HB  PHE A  97       5.233   5.128  -1.513  1.00 89.05           H
ATOM   1262  CG  PHE A  97       5.263   4.022   0.327  1.00 89.05           C
ATOM   1263  CD1 PHE A  97       6.194   3.158  -0.160  1.00 89.05           C
ATOM   1264  HD1 PHE A  97       6.635   3.329  -1.142  1.00 89.05           H
ATOM   1265  CD2 PHE A  97       4.713   3.809   1.553  1.00 89.05           C
ATOM   1266  HD2 PHE A  97       3.967   4.502   1.943  1.00 89.05           H
ATOM   1267  CE1 PHE A  97       6.591   2.034   0.611  1.00 89.05           C
ATOM   1268  HE1 PHE A  97       7.337   1.342   0.221  1.00 89.05           H
ATOM   1269  CE2 PHE A  97       5.111   2.685   2.324  1.00 89.05           C
ATOM   1270  HE2 PHE A  97       4.670   2.515   3.306  1.00 89.05           H
ATOM   1271  CZ  PHE A  97       6.041   1.821   1.837  1.00 89.05           C
ATOM   1272  HZ  PHE A  97       6.346   0.958   2.429  1.00 89.05           H
ATOM   1273  HN  PHE A  97       4.853   7.194  -1.869  1.00 89.05           H
ATOM   1274  N   LEU A  98       7.640   6.349  -0.425  1.00 92.19           N
ATOM   1275  CA  LEU A  98       9.030   6.049  -0.128  1.00 92.19           C
ATOM   1276  C   LEU A  98       9.611   7.160   0.749  1.00 92.19           C
ATOM   1277  O   LEU A  98      10.456   6.903   1.605  1.00 92.19           O
ATOM   1278  HA  LEU A  98       9.050   5.117   0.437  1.00 92.19           H
ATOM   1279  CB  LEU A  98       9.814   5.812  -1.420  1.00 92.19           C
ATOM   1280 1HB  LEU A  98       9.645   6.659  -2.085  1.00 92.19           H
ATOM   1281 2HB  LEU A  98      10.878   5.803  -1.180  1.00 92.19           H
ATOM   1282  CG  LEU A  98       9.481   4.528  -2.182  1.00 92.19           C
ATOM   1283  HG  LEU A  98       8.397   4.423  -2.217  1.00 92.19           H
ATOM   1284  CD1 LEU A  98       9.975   4.603  -3.628  1.00 92.19           C
ATOM   1285 1HD1 LEU A  98       9.497   5.443  -4.132  1.00 92.19           H
ATOM   1286 2HD1 LEU A  98      11.056   4.743  -3.635  1.00 92.19           H
ATOM   1287 3HD1 LEU A  98       9.725   3.677  -4.146  1.00 92.19           H
ATOM   1288  CD2 LEU A  98      10.029   3.300  -1.452  1.00 92.19           C
ATOM   1289 1HD2 LEU A  98      11.113   3.383  -1.364  1.00 92.19           H
ATOM   1290 2HD2 LEU A  98       9.588   3.241  -0.457  1.00 92.19           H
ATOM   1291 3HD2 LEU A  98       9.778   2.401  -2.014  1.00 92.19           H
ATOM   1292  HN  LEU A  98       7.431   6.469  -1.395  1.00 92.19           H
ATOM   1293  N   VAL A  99       9.135   8.372   0.505  1.00 89.57           N
ATOM   1294  CA  VAL A  99       9.639   9.532   1.221  1.00 89.57           C
ATOM   1295  C   VAL A  99       9.375   9.356   2.718  1.00 89.57           C
ATOM   1296  O   VAL A  99      10.027   9.992   3.545  1.00 89.57           O
ATOM   1297  HA  VAL A  99      10.715   9.578   1.057  1.00 89.57           H
ATOM   1298  CB  VAL A  99       9.018  10.809   0.651  1.00 89.57           C
ATOM   1299  HB  VAL A  99       7.935  10.682   0.645  1.00 89.57           H
ATOM   1300  CG1 VAL A  99       9.344  12.017   1.531  1.00 89.57           C
ATOM   1301 1HG1 VAL A  99       8.948  11.854   2.534  1.00 89.57           H
ATOM   1302 2HG1 VAL A  99      10.425  12.147   1.584  1.00 89.57           H
ATOM   1303 3HG1 VAL A  99       8.891  12.911   1.103  1.00 89.57           H
ATOM   1304  CG2 VAL A  99       9.472  11.043  -0.791  1.00 89.57           C
ATOM   1305 1HG2 VAL A  99      10.558  11.140  -0.819  1.00 89.57           H
ATOM   1306 2HG2 VAL A  99       9.166  10.200  -1.410  1.00 89.57           H
ATOM   1307 3HG2 VAL A  99       9.016  11.957  -1.172  1.00 89.57           H
ATOM   1308  HN  VAL A  99       8.419   8.568  -0.166  1.00 89.57           H
ATOM   1309  N   THR A 100       8.420   8.490   3.020  1.00 88.96           N
ATOM   1310  CA  THR A 100       8.025   8.262   4.400  1.00 88.96           C
ATOM   1311  C   THR A 100       8.992   7.288   5.077  1.00 88.96           C
ATOM   1312  O   THR A 100       9.135   7.298   6.298  1.00 88.96           O
ATOM   1313  HA  THR A 100       8.095   9.207   4.938  1.00 88.96           H
ATOM   1314  CB  THR A 100       6.574   7.778   4.404  1.00 88.96           C
ATOM   1315  HB  THR A 100       6.144   7.846   5.403  1.00 88.96           H
ATOM   1316  OG1 THR A 100       6.644   6.467   3.851  1.00 88.96           O
ATOM   1317  HG1 THR A 100       6.583   6.512   2.854  1.00 88.96           H
ATOM   1318  CG2 THR A 100       5.697   8.552   3.417  1.00 88.96           C
ATOM   1319 1HG2 THR A 100       6.089   8.429   2.408  1.00 88.96           H
ATOM   1320 2HG2 THR A 100       5.699   9.609   3.681  1.00 88.96           H
ATOM   1321 3HG2 THR A 100       4.677   8.169   3.460  1.00 88.96           H
ATOM   1322  HN  THR A 100       7.919   7.950   2.343  1.00 88.96           H
ATOM   1323  N   LEU A 101       9.630   6.469   4.253  1.00 91.30           N
ATOM   1324  CA  LEU A 101      10.366   5.323   4.759  1.00 91.30           C
ATOM   1325  C   LEU A 101      11.525   5.811   5.630  1.00 91.30           C
ATOM   1326  O   LEU A 101      11.809   5.228   6.675  1.00 91.30           O
ATOM   1327  HA  LEU A 101       9.684   4.746   5.383  1.00 91.30           H
ATOM   1328  CB  LEU A 101      10.802   4.416   3.607  1.00 91.30           C
ATOM   1329 1HB  LEU A 101      11.300   5.029   2.855  1.00 91.30           H
ATOM   1330 2HB  LEU A 101      11.544   3.712   3.985  1.00 91.30           H
ATOM   1331  CG  LEU A 101       9.690   3.621   2.920  1.00 91.30           C
ATOM   1332  HG  LEU A 101       9.004   4.328   2.453  1.00 91.30           H
ATOM   1333  CD1 LEU A 101      10.254   2.736   1.807  1.00 91.30           C
ATOM   1334 1HD1 LEU A 101      10.748   3.360   1.063  1.00 91.30           H
ATOM   1335 2HD1 LEU A 101      10.974   2.035   2.230  1.00 91.30           H
ATOM   1336 3HD1 LEU A 101       9.442   2.182   1.337  1.00 91.30           H
ATOM   1337  CD2 LEU A 101       8.883   2.815   3.940  1.00 91.30           C
ATOM   1338 1HD2 LEU A 101       9.543   2.118   4.457  1.00 91.30           H
ATOM   1339 2HD2 LEU A 101       8.432   3.493   4.665  1.00 91.30           H
ATOM   1340 3HD2 LEU A 101       8.099   2.259   3.426  1.00 91.30           H
ATOM   1341  HN  LEU A 101       9.649   6.579   3.259  1.00 91.30           H
ATOM   1342  N   PRO A 102      12.214   6.884   5.218  1.00 93.30           N
ATOM   1343  CA  PRO A 102      13.360   7.385   5.982  1.00 93.30           C
ATOM   1344  C   PRO A 102      13.017   7.630   7.442  1.00 93.30           C
ATOM   1345  O   PRO A 102      13.791   7.283   8.332  1.00 93.30           O
ATOM   1346  HA  PRO A 102      14.154   6.638   5.997  1.00 93.30           H
ATOM   1347  CB  PRO A 102      13.737   8.681   5.261  1.00 93.30           C
ATOM   1348 1HB  PRO A 102      13.236   9.544   5.700  1.00 93.30           H
ATOM   1349 2HB  PRO A 102      14.808   8.873   5.317  1.00 93.30           H
ATOM   1350  CG  PRO A 102      13.283   8.433   3.828  1.00 93.30           C
ATOM   1351 1HG  PRO A 102      13.156   9.365   3.277  1.00 93.30           H
ATOM   1352 2HG  PRO A 102      14.009   7.843   3.269  1.00 93.30           H
ATOM   1353  CD  PRO A 102      11.967   7.695   4.011  1.00 93.30           C
ATOM   1354 1HD  PRO A 102      11.133   8.382   4.155  1.00 93.30           H
ATOM   1355 2HD  PRO A 102      11.724   7.080   3.145  1.00 93.30           H
ATOM   1356  N   PHE A 103      11.853   8.228   7.651  1.00 91.49           N
ATOM   1357  CA  PHE A 103      11.429   8.591   8.992  1.00 91.49           C
ATOM   1358  C   PHE A 103      11.166   7.345   9.840  1.00 91.49           C
ATOM   1359  O   PHE A 103      11.519   7.305  11.018  1.00 91.49           O
ATOM   1360  HA  PHE A 103      12.235   9.171   9.441  1.00 91.49           H
ATOM   1361  CB  PHE A 103      10.126   9.381   8.851  1.00 91.49           C
ATOM   1362 1HB  PHE A 103       9.406   8.778   8.298  1.00 91.49           H
ATOM   1363 2HB  PHE A 103       9.705   9.549   9.843  1.00 91.49           H
ATOM   1364  CG  PHE A 103      10.289  10.729   8.147  1.00 91.49           C
ATOM   1365  CD1 PHE A 103      10.643  11.831   8.861  1.00 91.49           C
ATOM   1366  HD1 PHE A 103      10.811  11.754   9.935  1.00 91.49           H
ATOM   1367  CD2 PHE A 103      10.080  10.826   6.806  1.00 91.49           C
ATOM   1368  HD2 PHE A 103       9.795   9.943   6.234  1.00 91.49           H
ATOM   1369  CE1 PHE A 103      10.795  13.083   8.207  1.00 91.49           C
ATOM   1370  HE1 PHE A 103      11.079  13.966   8.780  1.00 91.49           H
ATOM   1371  CE2 PHE A 103      10.231  12.078   6.153  1.00 91.49           C
ATOM   1372  HE2 PHE A 103      10.063  12.155   5.079  1.00 91.49           H
ATOM   1373  CZ  PHE A 103      10.585  13.180   6.867  1.00 91.49           C
ATOM   1374  HZ  PHE A 103      10.702  14.140   6.365  1.00 91.49           H
ATOM   1375  HN  PHE A 103      11.207   8.465   6.925  1.00 91.49           H
ATOM   1376  N   TRP A 104      10.549   6.357   9.208  1.00 85.71           N
ATOM   1377  CA  TRP A 104      10.191   5.133   9.903  1.00 85.71           C
ATOM   1378  C   TRP A 104      11.480   4.368  10.210  1.00 85.71           C
ATOM   1379  O   TRP A 104      11.566   3.669  11.218  1.00 85.71           O
ATOM   1380  HA  TRP A 104       9.692   5.410  10.831  1.00 85.71           H
ATOM   1381  CB  TRP A 104       9.189   4.313   9.087  1.00 85.71           C
ATOM   1382 1HB  TRP A 104       9.576   4.188   8.076  1.00 85.71           H
ATOM   1383 2HB  TRP A 104       9.110   3.317   9.523  1.00 85.71           H
ATOM   1384  CG  TRP A 104       7.792   4.933   9.011  1.00 85.71           C
ATOM   1385  CD1 TRP A 104       7.156   5.402   7.929  1.00 85.71           C
ATOM   1386  HD1 TRP A 104       7.574   5.400   6.922  1.00 85.71           H
ATOM   1387  CD2 TRP A 104       6.880   5.133  10.110  1.00 85.71           C
ATOM   1388  NE1 TRP A 104       5.905   5.888   8.250  1.00 85.71           N
ATOM   1389  HE1 TRP A 104       5.245   6.288   7.614  1.00 85.71           H
ATOM   1390  CE2 TRP A 104       5.731   5.719   9.618  1.00 85.71           C
ATOM   1391  CE3 TRP A 104       7.019   4.829  11.476  1.00 85.71           C
ATOM   1392  HE3 TRP A 104       7.915   4.366  11.889  1.00 85.71           H
ATOM   1393  CZ2 TRP A 104       4.635   6.052  10.423  1.00 85.71           C
ATOM   1394  HZ2 TRP A 104       3.739   6.515  10.010  1.00 85.71           H
ATOM   1395  CZ3 TRP A 104       5.915   5.168  12.267  1.00 85.71           C
ATOM   1396  HZ3 TRP A 104       5.971   4.953  13.334  1.00 85.71           H
ATOM   1397  CH2 TRP A 104       4.752   5.758  11.787  1.00 85.71           C
ATOM   1398  HH2 TRP A 104       3.934   5.992  12.469  1.00 85.71           H
ATOM   1399  HN  TRP A 104      10.295   6.385   8.241  1.00 85.71           H
ATOM   1400  N   ALA A 105      12.450   4.528   9.322  1.00 93.61           N
ATOM   1401  CA  ALA A 105      13.739   3.880   9.497  1.00 93.61           C
ATOM   1402  C   ALA A 105      14.392   4.393  10.782  1.00 93.61           C
ATOM   1403  O   ALA A 105      14.891   3.606  11.585  1.00 93.61           O
ATOM   1404  HA  ALA A 105      13.562   2.809   9.592  1.00 93.61           H
ATOM   1405  CB  ALA A 105      14.607   4.128   8.262  1.00 93.61           C
ATOM   1406 1HB  ALA A 105      14.112   3.719   7.381  1.00 93.61           H
ATOM   1407 2HB  ALA A 105      14.755   5.200   8.131  1.00 93.61           H
ATOM   1408 3HB  ALA A 105      15.574   3.642   8.394  1.00 93.61           H
ATOM   1409  HN  ALA A 105      12.367   5.086   8.496  1.00 93.61           H
ATOM   1410  N   ILE A 106      14.369   5.708  10.935  1.00 90.47           N
ATOM   1411  CA  ILE A 106      14.978   6.338  12.095  1.00 90.47           C
ATOM   1412  C   ILE A 106      14.204   5.938  13.352  1.00 90.47           C
ATOM   1413  O   ILE A 106      14.803   5.608  14.375  1.00 90.47           O
ATOM   1414  HA  ILE A 106      15.995   5.953  12.178  1.00 90.47           H
ATOM   1415  CB  ILE A 106      15.081   7.850  11.891  1.00 90.47           C
ATOM   1416  HB  ILE A 106      14.105   8.220  11.578  1.00 90.47           H
ATOM   1417  CG1 ILE A 106      16.071   8.187  10.774  1.00 90.47           C
ATOM   1418 1HG1 ILE A 106      17.091   8.043  11.131  1.00 90.47           H
ATOM   1419 2HG1 ILE A 106      15.927   7.504   9.937  1.00 90.47           H
ATOM   1420  CG2 ILE A 106      15.433   8.557  13.201  1.00 90.47           C
ATOM   1421 1HG2 ILE A 106      14.659   8.356  13.942  1.00 90.47           H
ATOM   1422 2HG2 ILE A 106      16.391   8.188  13.567  1.00 90.47           H
ATOM   1423 3HG2 ILE A 106      15.500   9.631  13.028  1.00 90.47           H
ATOM   1424  CD1 ILE A 106      15.891   9.630  10.298  1.00 90.47           C
ATOM   1425 1HD1 ILE A 106      14.877   9.764   9.919  1.00 90.47           H
ATOM   1426 2HD1 ILE A 106      16.060  10.311  11.132  1.00 90.47           H
ATOM   1427 3HD1 ILE A 106      16.606   9.843   9.504  1.00 90.47           H
ATOM   1428  HN  ILE A 106      13.944   6.340  10.286  1.00 90.47           H
ATOM   1429  N   ALA A 107      12.885   5.980  13.235  1.00 91.51           N
ATOM   1430  CA  ALA A 107      12.024   5.716  14.375  1.00 91.51           C
ATOM   1431  C   ALA A 107      12.249   4.281  14.858  1.00 91.51           C
ATOM   1432  O   ALA A 107      12.248   4.019  16.059  1.00 91.51           O
ATOM   1433  HA  ALA A 107      12.305   6.406  15.171  1.00 91.51           H
ATOM   1434  CB  ALA A 107      10.567   5.978  13.986  1.00 91.51           C
ATOM   1435 1HB  ALA A 107      10.455   7.018  13.680  1.00 91.51           H
ATOM   1436 2HB  ALA A 107      10.288   5.324  13.161  1.00 91.51           H
ATOM   1437 3HB  ALA A 107       9.922   5.780  14.842  1.00 91.51           H
ATOM   1438  HN  ALA A 107      12.406   6.190  12.383  1.00 91.51           H
ATOM   1439  N   ALA A 108      12.437   3.390  13.895  1.00 90.96           N
ATOM   1440  CA  ALA A 108      12.603   1.980  14.204  1.00 90.96           C
ATOM   1441  C   ALA A 108      13.987   1.756  14.817  1.00 90.96           C
ATOM   1442  O   ALA A 108      14.174   0.841  15.618  1.00 90.96           O
ATOM   1443  HA  ALA A 108      11.843   1.708  14.936  1.00 90.96           H
ATOM   1444  CB  ALA A 108      12.386   1.151  12.936  1.00 90.96           C
ATOM   1445 1HB  ALA A 108      11.379   1.324  12.557  1.00 90.96           H
ATOM   1446 2HB  ALA A 108      13.114   1.446  12.180  1.00 90.96           H
ATOM   1447 3HB  ALA A 108      12.511   0.093  13.168  1.00 90.96           H
ATOM   1448  HN  ALA A 108      12.477   3.617  12.922  1.00 90.96           H
ATOM   1449  N   ALA A 109      14.921   2.607  14.418  1.00 89.65           N
ATOM   1450  CA  ALA A 109      16.304   2.451  14.837  1.00 89.65           C
ATOM   1451  C   ALA A 109      16.416   2.752  16.333  1.00 89.65           C
ATOM   1452  O   ALA A 109      17.221   2.141  17.034  1.00 89.65           O
ATOM   1453  HA  ALA A 109      16.589   1.414  14.661  1.00 89.65           H
ATOM   1454  CB  ALA A 109      17.199   3.359  13.991  1.00 89.65           C
ATOM   1455 1HB  ALA A 109      17.105   3.085  12.940  1.00 89.65           H
ATOM   1456 2HB  ALA A 109      16.893   4.397  14.124  1.00 89.65           H
ATOM   1457 3HB  ALA A 109      18.236   3.242  14.305  1.00 89.65           H
ATOM   1458  HN  ALA A 109      14.746   3.389  13.820  1.00 89.65           H
ATOM   1459  N   ASP A 110      15.596   3.693  16.777  1.00 80.80           N
ATOM   1460  CA  ASP A 110      15.696   4.190  18.139  1.00 80.80           C
ATOM   1461  C   ASP A 110      14.306   4.597  18.632  1.00 80.80           C
ATOM   1462  O   ASP A 110      13.584   3.783  19.206  1.00 80.80           O
ATOM   1463  HA  ASP A 110      16.118   3.366  18.714  1.00 80.80           H
ATOM   1464  CB  ASP A 110      16.602   5.421  18.211  1.00 80.80           C
ATOM   1465 1HB  ASP A 110      17.554   5.205  17.726  1.00 80.80           H
ATOM   1466 2HB  ASP A 110      16.146   6.246  17.663  1.00 80.80           H
ATOM   1467  CG  ASP A 110      16.845   5.839  19.662  1.00 80.80           C
ATOM   1468  OD1 ASP A 110      16.434   5.064  20.552  1.00 80.80           O
ATOM   1469  OD2 ASP A 110      17.437   6.924  19.849  1.00 80.80           O
ATOM   1470  HN  ASP A 110      14.875   4.113  16.226  1.00 80.80           H
ATOM   1471  N   GLN A 111      13.973   5.856  18.392  1.00 83.44           N
ATOM   1472  CA  GLN A 111      12.677   6.377  18.792  1.00 83.44           C
ATOM   1473  C   GLN A 111      12.242   7.502  17.850  1.00 83.44           C
ATOM   1474  O   GLN A 111      13.021   7.946  17.008  1.00 83.44           O
ATOM   1475  HA  GLN A 111      11.988   5.536  18.707  1.00 83.44           H
ATOM   1476  CB  GLN A 111      12.703   6.858  20.244  1.00 83.44           C
ATOM   1477 1HB  GLN A 111      11.730   7.268  20.513  1.00 83.44           H
ATOM   1478 2HB  GLN A 111      12.888   6.013  20.907  1.00 83.44           H
ATOM   1479  CG  GLN A 111      13.785   7.921  20.450  1.00 83.44           C
ATOM   1480 1HG  GLN A 111      14.762   7.502  20.211  1.00 83.44           H
ATOM   1481 2HG  GLN A 111      13.618   8.752  19.764  1.00 83.44           H
ATOM   1482  CD  GLN A 111      13.782   8.434  21.891  1.00 83.44           C
ATOM   1483  OE1 GLN A 111      12.830   8.266  22.635  1.00 83.44           O
ATOM   1484  NE2 GLN A 111      14.898   9.067  22.242  1.00 83.44           N
ATOM   1485 1HE2 GLN A 111      15.642   9.171  21.582  1.00 83.44           H
ATOM   1486 2HE2 GLN A 111      14.992   9.439  23.165  1.00 83.44           H
ATOM   1487  HN  GLN A 111      14.570   6.515  17.933  1.00 83.44           H
ATOM   1488  N   TRP A 112      11.000   7.929  18.023  1.00 88.78           N
ATOM   1489  CA  TRP A 112      10.468   9.024  17.229  1.00 88.78           C
ATOM   1490  C   TRP A 112      11.114  10.321  17.720  1.00 88.78           C
ATOM   1491  O   TRP A 112      10.882  10.745  18.852  1.00 88.78           O
ATOM   1492  HA  TRP A 112      10.738   8.843  16.189  1.00 88.78           H
ATOM   1493  CB  TRP A 112       8.940   9.055  17.294  1.00 88.78           C
ATOM   1494 1HB  TRP A 112       8.555   8.071  17.026  1.00 88.78           H
ATOM   1495 2HB  TRP A 112       8.633   9.248  18.322  1.00 88.78           H
ATOM   1496  CG  TRP A 112       8.300  10.103  16.380  1.00 88.78           C
ATOM   1497  CD1 TRP A 112       7.864  11.327  16.708  1.00 88.78           C
ATOM   1498  HD1 TRP A 112       7.915  11.748  17.712  1.00 88.78           H
ATOM   1499  CD2 TRP A 112       8.040   9.967  14.967  1.00 88.78           C
ATOM   1500  NE1 TRP A 112       7.345  11.988  15.614  1.00 88.78           N
ATOM   1501  HE1 TRP A 112       6.960  12.911  15.607  1.00 88.78           H
ATOM   1502  CE2 TRP A 112       7.454  11.135  14.522  1.00 88.78           C
ATOM   1503  CE3 TRP A 112       8.290   8.894  14.095  1.00 88.78           C
ATOM   1504  HE3 TRP A 112       8.751   7.962  14.422  1.00 88.78           H
ATOM   1505  CZ2 TRP A 112       7.071  11.341  13.191  1.00 88.78           C
ATOM   1506  HZ2 TRP A 112       6.610  12.273  12.864  1.00 88.78           H
ATOM   1507  CZ3 TRP A 112       7.901   9.115  12.768  1.00 88.78           C
ATOM   1508  HZ3 TRP A 112       8.073   8.314  12.049  1.00 88.78           H
ATOM   1509  CH2 TRP A 112       7.311  10.285  12.304  1.00 88.78           C
ATOM   1510  HH2 TRP A 112       7.036  10.380  11.253  1.00 88.78           H
ATOM   1511  HN  TRP A 112      10.363   7.542  18.689  1.00 88.78           H
ATOM   1512  N   LYS A 113      11.911  10.916  16.845  1.00 81.78           N
ATOM   1513  CA  LYS A 113      12.725  12.057  17.229  1.00 81.78           C
ATOM   1514  C   LYS A 113      12.119  13.332  16.640  1.00 81.78           C
ATOM   1515  O   LYS A 113      12.727  14.399  16.703  1.00 81.78           O
ATOM   1516  HA  LYS A 113      12.694  12.130  18.316  1.00 81.78           H
ATOM   1517  CB  LYS A 113      14.185  11.830  16.832  1.00 81.78           C
ATOM   1518 1HB  LYS A 113      14.258  11.702  15.752  1.00 81.78           H
ATOM   1519 2HB  LYS A 113      14.776  12.710  17.088  1.00 81.78           H
ATOM   1520  CG  LYS A 113      14.761  10.600  17.537  1.00 81.78           C
ATOM   1521 1HG  LYS A 113      14.615  10.693  18.614  1.00 81.78           H
ATOM   1522 2HG  LYS A 113      14.222   9.709  17.218  1.00 81.78           H
ATOM   1523  CD  LYS A 113      16.251  10.440  17.230  1.00 81.78           C
ATOM   1524 1HD  LYS A 113      16.394  10.321  16.156  1.00 81.78           H
ATOM   1525 2HD  LYS A 113      16.786  11.342  17.525  1.00 81.78           H
ATOM   1526  CE  LYS A 113      16.835   9.231  17.965  1.00 81.78           C
ATOM   1527 1HE  LYS A 113      16.684   9.343  19.039  1.00 81.78           H
ATOM   1528 2HE  LYS A 113      16.309   8.325  17.662  1.00 81.78           H
ATOM   1529  NZ  LYS A 113      18.279   9.095  17.672  1.00 81.78           N
ATOM   1530 1HZ  LYS A 113      18.652   8.297  18.175  1.00 81.78           H
ATOM   1531 2HZ  LYS A 113      18.411   8.958  16.676  1.00 81.78           H
ATOM   1532 3HZ  LYS A 113      18.764   9.936  17.965  1.00 81.78           H
ATOM   1533  HN  LYS A 113      12.005  10.631  15.891  1.00 81.78           H
ATOM   1534  N   PHE A 114      10.927  13.179  16.081  1.00 87.37           N
ATOM   1535  CA  PHE A 114      10.306  14.260  15.335  1.00 87.37           C
ATOM   1536  C   PHE A 114       9.090  14.814  16.081  1.00 87.37           C
ATOM   1537  O   PHE A 114       8.640  14.226  17.063  1.00 87.37           O
ATOM   1538  HA  PHE A 114      11.052  15.047  15.225  1.00 87.37           H
ATOM   1539  CB  PHE A 114       9.846  13.675  13.999  1.00 87.37           C
ATOM   1540 1HB  PHE A 114       9.032  12.972  14.182  1.00 87.37           H
ATOM   1541 2HB  PHE A 114       9.441  14.477  13.382  1.00 87.37           H
ATOM   1542  CG  PHE A 114      10.951  12.960  13.219  1.00 87.37           C
ATOM   1543  CD1 PHE A 114      11.878  13.684  12.536  1.00 87.37           C
ATOM   1544  HD1 PHE A 114      11.834  14.773  12.545  1.00 87.37           H
ATOM   1545  CD2 PHE A 114      11.006  11.601  13.207  1.00 87.37           C
ATOM   1546  HD2 PHE A 114      10.263  11.021  13.754  1.00 87.37           H
ATOM   1547  CE1 PHE A 114      12.904  13.021  11.812  1.00 87.37           C
ATOM   1548  HE1 PHE A 114      13.648  13.602  11.265  1.00 87.37           H
ATOM   1549  CE2 PHE A 114      12.032  10.939  12.483  1.00 87.37           C
ATOM   1550  HE2 PHE A 114      12.077   9.849  12.474  1.00 87.37           H
ATOM   1551  CZ  PHE A 114      12.960  11.662  11.801  1.00 87.37           C
ATOM   1552  HZ  PHE A 114      13.747  11.154  11.245  1.00 87.37           H
ATOM   1553  HN  PHE A 114      10.389  12.337  16.132  1.00 87.37           H
ATOM   1554  N   GLN A 115       8.594  15.939  15.587  1.00 80.39           N
ATOM   1555  CA  GLN A 115       7.470  16.604  16.223  1.00 80.39           C
ATOM   1556  C   GLN A 115       6.170  15.857  15.918  1.00 80.39           C
ATOM   1557  O   GLN A 115       6.126  15.023  15.014  1.00 80.39           O
ATOM   1558  HA  GLN A 115       7.677  16.565  17.292  1.00 80.39           H
ATOM   1559  CB  GLN A 115       7.378  18.066  15.783  1.00 80.39           C
ATOM   1560 1HB  GLN A 115       7.332  18.121  14.695  1.00 80.39           H
ATOM   1561 2HB  GLN A 115       6.456  18.507  16.163  1.00 80.39           H
ATOM   1562  CG  GLN A 115       8.579  18.868  16.289  1.00 80.39           C
ATOM   1563 1HG  GLN A 115       8.672  18.747  17.368  1.00 80.39           H
ATOM   1564 2HG  GLN A 115       9.494  18.477  15.845  1.00 80.39           H
ATOM   1565  CD  GLN A 115       8.432  20.351  15.946  1.00 80.39           C
ATOM   1566  OE1 GLN A 115       7.518  20.768  15.254  1.00 80.39           O
ATOM   1567  NE2 GLN A 115       9.381  21.124  16.468  1.00 80.39           N
ATOM   1568 1HE2 GLN A 115      10.104  20.719  17.028  1.00 80.39           H
ATOM   1569 2HE2 GLN A 115       9.371  22.110  16.301  1.00 80.39           H
ATOM   1570  HN  GLN A 115       8.947  16.393  14.769  1.00 80.39           H
ATOM   1571  N   THR A 116       5.143  16.183  16.689  1.00 87.02           N
ATOM   1572  CA  THR A 116       3.849  15.543  16.522  1.00 87.02           C
ATOM   1573  C   THR A 116       3.323  15.766  15.103  1.00 87.02           C
ATOM   1574  O   THR A 116       2.732  14.866  14.507  1.00 87.02           O
ATOM   1575  HA  THR A 116       3.978  14.468  16.650  1.00 87.02           H
ATOM   1576  CB  THR A 116       2.913  16.077  17.608  1.00 87.02           C
ATOM   1577  HB  THR A 116       2.630  17.110  17.404  1.00 87.02           H
ATOM   1578  OG1 THR A 116       3.631  15.865  18.820  1.00 87.02           O
ATOM   1579  HG1 THR A 116       3.236  16.418  19.554  1.00 87.02           H
ATOM   1580  CG2 THR A 116       1.653  15.225  17.767  1.00 87.02           C
ATOM   1581 1HG2 THR A 116       1.934  14.207  18.037  1.00 87.02           H
ATOM   1582 2HG2 THR A 116       1.102  15.212  16.826  1.00 87.02           H
ATOM   1583 3HG2 THR A 116       1.024  15.649  18.550  1.00 87.02           H
ATOM   1584  HN  THR A 116       5.184  16.868  17.416  1.00 87.02           H
ATOM   1585  N   PHE A 117       3.556  16.970  14.602  1.00 89.60           N
ATOM   1586  CA  PHE A 117       3.093  17.330  13.272  1.00 89.60           C
ATOM   1587  C   PHE A 117       3.604  16.337  12.226  1.00 89.60           C
ATOM   1588  O   PHE A 117       2.840  15.874  11.380  1.00 89.60           O
ATOM   1589  HA  PHE A 117       2.004  17.307  13.292  1.00 89.60           H
ATOM   1590  CB  PHE A 117       3.661  18.717  12.962  1.00 89.60           C
ATOM   1591 1HB  PHE A 117       3.302  19.422  13.712  1.00 89.60           H
ATOM   1592 2HB  PHE A 117       4.747  18.682  13.051  1.00 89.60           H
ATOM   1593  CG  PHE A 117       3.295  19.242  11.572  1.00 89.60           C
ATOM   1594  CD1 PHE A 117       4.231  19.267  10.586  1.00 89.60           C
ATOM   1595  HD1 PHE A 117       5.242  18.913  10.786  1.00 89.60           H
ATOM   1596  CD2 PHE A 117       2.033  19.684  11.323  1.00 89.60           C
ATOM   1597  HD2 PHE A 117       1.282  19.664  12.113  1.00 89.60           H
ATOM   1598  CE1 PHE A 117       3.891  19.754   9.296  1.00 89.60           C
ATOM   1599  HE1 PHE A 117       4.641  19.775   8.506  1.00 89.60           H
ATOM   1600  CE2 PHE A 117       1.693  20.171  10.033  1.00 89.60           C
ATOM   1601  HE2 PHE A 117       0.682  20.526   9.834  1.00 89.60           H
ATOM   1602  CZ  PHE A 117       2.629  20.196   9.047  1.00 89.60           C
ATOM   1603  HZ  PHE A 117       2.368  20.570   8.057  1.00 89.60           H
ATOM   1604  HN  PHE A 117       4.051  17.691  15.087  1.00 89.60           H
ATOM   1605  N   MET A 118       4.891  16.039  12.319  1.00 86.96           N
ATOM   1606  CA  MET A 118       5.517  15.123  11.380  1.00 86.96           C
ATOM   1607  C   MET A 118       4.927  13.717  11.510  1.00 86.96           C
ATOM   1608  O   MET A 118       4.827  12.989  10.524  1.00 86.96           O
ATOM   1609  HA  MET A 118       5.300  15.525  10.390  1.00 86.96           H
ATOM   1610  CB  MET A 118       7.023  15.072  11.643  1.00 86.96           C
ATOM   1611 1HB  MET A 118       7.205  14.901  12.704  1.00 86.96           H
ATOM   1612 2HB  MET A 118       7.461  14.231  11.105  1.00 86.96           H
ATOM   1613  CG  MET A 118       7.701  16.372  11.206  1.00 86.96           C
ATOM   1614 1HG  MET A 118       7.347  17.200  11.821  1.00 86.96           H
ATOM   1615 2HG  MET A 118       8.777  16.300  11.359  1.00 86.96           H
ATOM   1616  SD  MET A 118       7.350  16.696   9.487  1.00 86.96           S
ATOM   1617  CE  MET A 118       8.151  15.289   8.736  1.00 86.96           C
ATOM   1618 1HE  MET A 118       9.213  15.301   8.981  1.00 86.96           H
ATOM   1619 2HE  MET A 118       7.701  14.370   9.114  1.00 86.96           H
ATOM   1620 3HE  MET A 118       8.027  15.334   7.654  1.00 86.96           H
ATOM   1621  HN  MET A 118       5.503  16.411  13.017  1.00 86.96           H
ATOM   1622  N   CYS A 119       4.552  13.379  12.735  1.00 92.00           N
ATOM   1623  CA  CYS A 119       3.918  12.098  12.996  1.00 92.00           C
ATOM   1624  C   CYS A 119       2.616  12.034  12.196  1.00 92.00           C
ATOM   1625  O   CYS A 119       2.350  11.046  11.513  1.00 92.00           O
ATOM   1626  HA  CYS A 119       4.616  11.329  12.662  1.00 92.00           H
ATOM   1627  CB  CYS A 119       3.680  11.879  14.491  1.00 92.00           C
ATOM   1628 1HB  CYS A 119       4.633  11.847  15.019  1.00 92.00           H
ATOM   1629 2HB  CYS A 119       3.115  12.714  14.904  1.00 92.00           H
ATOM   1630  SG  CYS A 119       2.768  10.315  14.758  1.00 92.00           S
ATOM   1631  HN  CYS A 119       4.674  13.961  13.538  1.00 92.00           H
ATOM   1632  N   LYS A 120       1.838  13.101  12.306  1.00 90.73           N
ATOM   1633  CA  LYS A 120       0.559  13.169  11.619  1.00 90.73           C
ATOM   1634  C   LYS A 120       0.788  13.036  10.112  1.00 90.73           C
ATOM   1635  O   LYS A 120       0.117  12.248   9.446  1.00 90.73           O
ATOM   1636  HA  LYS A 120      -0.038  12.321  11.954  1.00 90.73           H
ATOM   1637  CB  LYS A 120      -0.195  14.439  12.016  1.00 90.73           C
ATOM   1638 1HB  LYS A 120       0.459  15.304  11.911  1.00 90.73           H
ATOM   1639 2HB  LYS A 120      -1.037  14.593  11.341  1.00 90.73           H
ATOM   1640  CG  LYS A 120      -0.701  14.348  13.457  1.00 90.73           C
ATOM   1641 1HG  LYS A 120      -1.387  13.506  13.553  1.00 90.73           H
ATOM   1642 2HG  LYS A 120       0.136  14.155  14.129  1.00 90.73           H
ATOM   1643  CD  LYS A 120      -1.408  15.639  13.873  1.00 90.73           C
ATOM   1644 1HD  LYS A 120      -0.707  16.473  13.830  1.00 90.73           H
ATOM   1645 2HD  LYS A 120      -2.211  15.861  13.170  1.00 90.73           H
ATOM   1646  CE  LYS A 120      -1.980  15.520  15.287  1.00 90.73           C
ATOM   1647 1HE  LYS A 120      -1.237  15.079  15.951  1.00 90.73           H
ATOM   1648 2HE  LYS A 120      -2.207  16.512  15.679  1.00 90.73           H
ATOM   1649  NZ  LYS A 120      -3.205  14.690  15.283  1.00 90.73           N
ATOM   1650 1HZ  LYS A 120      -3.723  14.848  16.140  1.00 90.73           H
ATOM   1651 2HZ  LYS A 120      -3.782  14.943  14.488  1.00 90.73           H
ATOM   1652 3HZ  LYS A 120      -2.950  13.711  15.217  1.00 90.73           H
ATOM   1653  HN  LYS A 120       2.068  13.907  12.851  1.00 90.73           H
ATOM   1654  N   VAL A 121       1.736  13.818   9.618  1.00 91.72           N
ATOM   1655  CA  VAL A 121       1.981  13.885   8.187  1.00 91.72           C
ATOM   1656  C   VAL A 121       2.407  12.505   7.682  1.00 91.72           C
ATOM   1657  O   VAL A 121       1.858  12.001   6.703  1.00 91.72           O
ATOM   1658  HA  VAL A 121       1.044  14.161   7.705  1.00 91.72           H
ATOM   1659  CB  VAL A 121       3.010  14.976   7.883  1.00 91.72           C
ATOM   1660  HB  VAL A 121       3.881  14.801   8.515  1.00 91.72           H
ATOM   1661  CG1 VAL A 121       3.467  14.907   6.424  1.00 91.72           C
ATOM   1662 1HG1 VAL A 121       3.921  13.935   6.231  1.00 91.72           H
ATOM   1663 2HG1 VAL A 121       2.607  15.044   5.767  1.00 91.72           H
ATOM   1664 3HG1 VAL A 121       4.197  15.694   6.235  1.00 91.72           H
ATOM   1665  CG2 VAL A 121       2.455  16.362   8.219  1.00 91.72           C
ATOM   1666 1HG2 VAL A 121       1.561  16.549   7.624  1.00 91.72           H
ATOM   1667 2HG2 VAL A 121       2.203  16.405   9.278  1.00 91.72           H
ATOM   1668 3HG2 VAL A 121       3.206  17.118   7.993  1.00 91.72           H
ATOM   1669  HN  VAL A 121       2.330  14.398  10.175  1.00 91.72           H
ATOM   1670  N   VAL A 122       3.381  11.931   8.373  1.00 90.10           N
ATOM   1671  CA  VAL A 122       4.030  10.723   7.892  1.00 90.10           C
ATOM   1672  C   VAL A 122       3.012   9.581   7.862  1.00 90.10           C
ATOM   1673  O   VAL A 122       2.949   8.827   6.892  1.00 90.10           O
ATOM   1674  HA  VAL A 122       4.371  10.916   6.875  1.00 90.10           H
ATOM   1675  CB  VAL A 122       5.255  10.409   8.752  1.00 90.10           C
ATOM   1676  HB  VAL A 122       4.944  10.422   9.797  1.00 90.10           H
ATOM   1677  CG1 VAL A 122       5.801   9.014   8.441  1.00 90.10           C
ATOM   1678 1HG1 VAL A 122       5.031   8.270   8.644  1.00 90.10           H
ATOM   1679 2HG1 VAL A 122       6.088   8.962   7.391  1.00 90.10           H
ATOM   1680 3HG1 VAL A 122       6.672   8.817   9.066  1.00 90.10           H
ATOM   1681  CG2 VAL A 122       6.339  11.475   8.572  1.00 90.10           C
ATOM   1682 1HG2 VAL A 122       6.645  11.508   7.526  1.00 90.10           H
ATOM   1683 2HG2 VAL A 122       5.945  12.447   8.867  1.00 90.10           H
ATOM   1684 3HG2 VAL A 122       7.199  11.227   9.194  1.00 90.10           H
ATOM   1685  HN  VAL A 122       3.727  12.278   9.245  1.00 90.10           H
ATOM   1686  N   ASN A 123       2.241   9.490   8.935  1.00 89.68           N
ATOM   1687  CA  ASN A 123       1.222   8.459   9.039  1.00 89.68           C
ATOM   1688  C   ASN A 123       0.173   8.674   7.946  1.00 89.68           C
ATOM   1689  O   ASN A 123      -0.272   7.719   7.311  1.00 89.68           O
ATOM   1690  HA  ASN A 123       1.756   7.516   8.924  1.00 89.68           H
ATOM   1691  CB  ASN A 123       0.513   8.519  10.393  1.00 89.68           C
ATOM   1692 1HB  ASN A 123       0.514   9.544  10.763  1.00 89.68           H
ATOM   1693 2HB  ASN A 123      -0.530   8.224  10.276  1.00 89.68           H
ATOM   1694  CG  ASN A 123       1.196   7.603  11.411  1.00 89.68           C
ATOM   1695  OD1 ASN A 123       1.993   6.743  11.074  1.00 89.68           O
ATOM   1696  ND2 ASN A 123       0.841   7.835  12.672  1.00 89.68           N
ATOM   1697 1HD2 ASN A 123       0.181   8.557  12.880  1.00 89.68           H
ATOM   1698 2HD2 ASN A 123       1.234   7.288  13.410  1.00 89.68           H
ATOM   1699  HN  ASN A 123       2.303  10.103   9.723  1.00 89.68           H
ATOM   1700  N   SER A 124      -0.194   9.933   7.761  1.00 90.65           N
ATOM   1701  CA  SER A 124      -1.234  10.278   6.807  1.00 90.65           C
ATOM   1702  C   SER A 124      -0.773   9.945   5.387  1.00 90.65           C
ATOM   1703  O   SER A 124      -1.530   9.377   4.602  1.00 90.65           O
ATOM   1704  HA  SER A 124      -2.093   9.667   7.084  1.00 90.65           H
ATOM   1705  CB  SER A 124      -1.608  11.758   6.910  1.00 90.65           C
ATOM   1706 1HB  SER A 124      -0.743  12.369   6.652  1.00 90.65           H
ATOM   1707 2HB  SER A 124      -2.388  11.987   6.184  1.00 90.65           H
ATOM   1708  OG  SER A 124      -2.059  12.105   8.217  1.00 90.65           O
ATOM   1709  HG  SER A 124      -1.402  12.720   8.654  1.00 90.65           H
ATOM   1710  HN  SER A 124       0.207  10.709   8.248  1.00 90.65           H
ATOM   1711  N   MET A 125       0.467  10.312   5.100  1.00 84.33           N
ATOM   1712  CA  MET A 125       1.034  10.070   3.784  1.00 84.33           C
ATOM   1713  C   MET A 125       1.048   8.575   3.460  1.00 84.33           C
ATOM   1714  O   MET A 125       0.640   8.169   2.373  1.00 84.33           O
ATOM   1715  HA  MET A 125       0.385  10.595   3.084  1.00 84.33           H
ATOM   1716  CB  MET A 125       2.463  10.617   3.735  1.00 84.33           C
ATOM   1717 1HB  MET A 125       2.997  10.328   4.640  1.00 84.33           H
ATOM   1718 2HB  MET A 125       2.996  10.174   2.894  1.00 84.33           H
ATOM   1719  CG  MET A 125       2.462  12.141   3.601  1.00 84.33           C
ATOM   1720 1HG  MET A 125       1.868  12.438   2.737  1.00 84.33           H
ATOM   1721 2HG  MET A 125       1.997  12.591   4.478  1.00 84.33           H
ATOM   1722  SD  MET A 125       4.135  12.739   3.424  1.00 84.33           S
ATOM   1723  CE  MET A 125       4.467  12.236   1.744  1.00 84.33           C
ATOM   1724 1HE  MET A 125       4.373  11.153   1.663  1.00 84.33           H
ATOM   1725 2HE  MET A 125       3.753  12.714   1.074  1.00 84.33           H
ATOM   1726 3HE  MET A 125       5.479  12.534   1.469  1.00 84.33           H
ATOM   1727  HN  MET A 125       1.080  10.767   5.747  1.00 84.33           H
ATOM   1728  N   TYR A 126       1.522   7.798   4.422  1.00 84.85           N
ATOM   1729  CA  TYR A 126       1.586   6.356   4.256  1.00 84.85           C
ATOM   1730  C   TYR A 126       0.209   5.781   3.915  1.00 84.85           C
ATOM   1731  O   TYR A 126       0.079   4.977   2.994  1.00 84.85           O
ATOM   1732  HA  TYR A 126       2.273   6.142   3.438  1.00 84.85           H
ATOM   1733  CB  TYR A 126       2.040   5.795   5.605  1.00 84.85           C
ATOM   1734 1HB  TYR A 126       3.086   6.057   5.763  1.00 84.85           H
ATOM   1735 2HB  TYR A 126       1.467   6.277   6.398  1.00 84.85           H
ATOM   1736  CG  TYR A 126       1.884   4.279   5.733  1.00 84.85           C
ATOM   1737  CD1 TYR A 126       0.839   3.751   6.464  1.00 84.85           C
ATOM   1738  HD1 TYR A 126       0.124   4.416   6.950  1.00 84.85           H
ATOM   1739  CD2 TYR A 126       2.789   3.438   5.118  1.00 84.85           C
ATOM   1740  HD2 TYR A 126       3.615   3.854   4.541  1.00 84.85           H
ATOM   1741  CE1 TYR A 126       0.692   2.324   6.585  1.00 84.85           C
ATOM   1742  HE1 TYR A 126      -0.128   1.894   7.159  1.00 84.85           H
ATOM   1743  CE2 TYR A 126       2.643   2.010   5.238  1.00 84.85           C
ATOM   1744  HE2 TYR A 126       3.350   1.335   4.758  1.00 84.85           H
ATOM   1745  CZ  TYR A 126       1.602   1.524   5.966  1.00 84.85           C
ATOM   1746  OH  TYR A 126       1.463   0.176   6.079  1.00 84.85           O
ATOM   1747  HH  TYR A 126       2.332  -0.276   5.875  1.00 84.85           H
ATOM   1748  HN  TYR A 126       1.857   8.137   5.301  1.00 84.85           H
ATOM   1749  N   LYS A 127      -0.783   6.217   4.677  1.00 84.46           N
ATOM   1750  CA  LYS A 127      -2.120   5.662   4.554  1.00 84.46           C
ATOM   1751  C   LYS A 127      -2.704   6.044   3.192  1.00 84.46           C
ATOM   1752  O   LYS A 127      -3.296   5.209   2.511  1.00 84.46           O
ATOM   1753  HA  LYS A 127      -2.028   4.576   4.598  1.00 84.46           H
ATOM   1754  CB  LYS A 127      -2.990   6.091   5.738  1.00 84.46           C
ATOM   1755 1HB  LYS A 127      -2.454   5.915   6.670  1.00 84.46           H
ATOM   1756 2HB  LYS A 127      -3.186   7.161   5.680  1.00 84.46           H
ATOM   1757  CG  LYS A 127      -4.314   5.324   5.752  1.00 84.46           C
ATOM   1758 1HG  LYS A 127      -4.980   5.757   6.498  1.00 84.46           H
ATOM   1759 2HG  LYS A 127      -4.807   5.426   4.786  1.00 84.46           H
ATOM   1760  CD  LYS A 127      -4.086   3.843   6.061  1.00 84.46           C
ATOM   1761 1HD  LYS A 127      -3.630   3.354   5.201  1.00 84.46           H
ATOM   1762 2HD  LYS A 127      -3.387   3.744   6.892  1.00 84.46           H
ATOM   1763  CE  LYS A 127      -5.403   3.148   6.411  1.00 84.46           C
ATOM   1764 1HE  LYS A 127      -6.233   3.660   5.924  1.00 84.46           H
ATOM   1765 2HE  LYS A 127      -5.394   2.125   6.033  1.00 84.46           H
ATOM   1766  NZ  LYS A 127      -5.611   3.138   7.877  1.00 84.46           N
ATOM   1767 1HZ  LYS A 127      -6.412   2.557   8.101  1.00 84.46           H
ATOM   1768 2HZ  LYS A 127      -4.785   2.766   8.333  1.00 84.46           H
ATOM   1769 3HZ  LYS A 127      -5.778   4.084   8.201  1.00 84.46           H
ATOM   1770  HN  LYS A 127      -0.686   6.935   5.366  1.00 84.46           H
ATOM   1771  N   MET A 128      -2.515   7.306   2.837  1.00 85.31           N
ATOM   1772  CA  MET A 128      -3.059   7.822   1.592  1.00 85.31           C
ATOM   1773  C   MET A 128      -2.471   7.082   0.388  1.00 85.31           C
ATOM   1774  O   MET A 128      -3.197   6.718  -0.536  1.00 85.31           O
ATOM   1775  HA  MET A 128      -4.133   7.646   1.646  1.00 85.31           H
ATOM   1776  CB  MET A 128      -2.744   9.315   1.477  1.00 85.31           C
ATOM   1777 1HB  MET A 128      -3.105   9.836   2.364  1.00 85.31           H
ATOM   1778 2HB  MET A 128      -1.665   9.461   1.439  1.00 85.31           H
ATOM   1779  CG  MET A 128      -3.390   9.917   0.228  1.00 85.31           C
ATOM   1780 1HG  MET A 128      -3.023   9.407  -0.663  1.00 85.31           H
ATOM   1781 2HG  MET A 128      -4.469   9.768   0.258  1.00 85.31           H
ATOM   1782  SD  MET A 128      -3.019  11.660   0.128  1.00 85.31           S
ATOM   1783  CE  MET A 128      -3.880  12.075  -1.379  1.00 85.31           C
ATOM   1784 1HE  MET A 128      -3.474  11.488  -2.203  1.00 85.31           H
ATOM   1785 2HE  MET A 128      -4.941  11.854  -1.264  1.00 85.31           H
ATOM   1786 3HE  MET A 128      -3.751  13.136  -1.591  1.00 85.31           H
ATOM   1787  HN  MET A 128      -2.003   7.970   3.381  1.00 85.31           H
ATOM   1788  N   ASN A 129      -1.162   6.882   0.439  1.00 80.10           N
ATOM   1789  CA  ASN A 129      -0.454   6.281  -0.679  1.00 80.10           C
ATOM   1790  C   ASN A 129      -0.790   4.791  -0.748  1.00 80.10           C
ATOM   1791  O   ASN A 129      -0.848   4.213  -1.832  1.00 80.10           O
ATOM   1792  HA  ASN A 129      -0.793   6.827  -1.560  1.00 80.10           H
ATOM   1793  CB  ASN A 129       1.060   6.417  -0.508  1.00 80.10           C
ATOM   1794 1HB  ASN A 129       1.356   6.031   0.468  1.00 80.10           H
ATOM   1795 2HB  ASN A 129       1.570   5.812  -1.257  1.00 80.10           H
ATOM   1796  CG  ASN A 129       1.499   7.877  -0.638  1.00 80.10           C
ATOM   1797  OD1 ASN A 129       0.983   8.637  -1.441  1.00 80.10           O
ATOM   1798  ND2 ASN A 129       2.477   8.225   0.194  1.00 80.10           N
ATOM   1799 1HD2 ASN A 129       2.856   7.552   0.828  1.00 80.10           H
ATOM   1800 2HD2 ASN A 129       2.832   9.159   0.184  1.00 80.10           H
ATOM   1801  HN  ASN A 129      -0.590   7.123   1.222  1.00 80.10           H
ATOM   1802  N   PHE A 130      -1.004   4.210   0.424  1.00 84.03           N
ATOM   1803  CA  PHE A 130      -1.389   2.811   0.507  1.00 84.03           C
ATOM   1804  C   PHE A 130      -2.632   2.533  -0.341  1.00 84.03           C
ATOM   1805  O   PHE A 130      -2.635   1.619  -1.164  1.00 84.03           O
ATOM   1806  HA  PHE A 130      -0.553   2.223   0.127  1.00 84.03           H
ATOM   1807  CB  PHE A 130      -1.711   2.522   1.974  1.00 84.03           C
ATOM   1808 1HB  PHE A 130      -0.807   2.660   2.568  1.00 84.03           H
ATOM   1809 2HB  PHE A 130      -2.438   3.253   2.327  1.00 84.03           H
ATOM   1810  CG  PHE A 130      -2.260   1.116   2.225  1.00 84.03           C
ATOM   1811  CD1 PHE A 130      -3.597   0.926   2.382  1.00 84.03           C
ATOM   1812  HD1 PHE A 130      -4.278   1.776   2.329  1.00 84.03           H
ATOM   1813  CD2 PHE A 130      -1.410   0.056   2.292  1.00 84.03           C
ATOM   1814  HD2 PHE A 130      -0.338   0.208   2.167  1.00 84.03           H
ATOM   1815  CE1 PHE A 130      -4.107  -0.379   2.615  1.00 84.03           C
ATOM   1816  HE1 PHE A 130      -5.179  -0.531   2.741  1.00 84.03           H
ATOM   1817  CE2 PHE A 130      -1.920  -1.249   2.525  1.00 84.03           C
ATOM   1818  HE2 PHE A 130      -1.239  -2.098   2.579  1.00 84.03           H
ATOM   1819  CZ  PHE A 130      -3.257  -1.438   2.682  1.00 84.03           C
ATOM   1820  HZ  PHE A 130      -3.648  -2.440   2.861  1.00 84.03           H
ATOM   1821  HN  PHE A 130      -0.918   4.677   1.304  1.00 84.03           H
ATOM   1822  N   TYR A 131      -3.658   3.339  -0.110  1.00 90.57           N
ATOM   1823  CA  TYR A 131      -4.920   3.162  -0.807  1.00 90.57           C
ATOM   1824  C   TYR A 131      -4.789   3.539  -2.284  1.00 90.57           C
ATOM   1825  O   TYR A 131      -5.308   2.842  -3.155  1.00 90.57           O
ATOM   1826  HA  TYR A 131      -5.202   2.111  -0.732  1.00 90.57           H
ATOM   1827  CB  TYR A 131      -5.911   4.116  -0.136  1.00 90.57           C
ATOM   1828 1HB  TYR A 131      -5.423   5.077   0.022  1.00 90.57           H
ATOM   1829 2HB  TYR A 131      -6.747   4.290  -0.813  1.00 90.57           H
ATOM   1830  CG  TYR A 131      -6.453   3.609   1.202  1.00 90.57           C
ATOM   1831  CD1 TYR A 131      -7.079   2.381   1.272  1.00 90.57           C
ATOM   1832  HD1 TYR A 131      -7.186   1.772   0.375  1.00 90.57           H
ATOM   1833  CD2 TYR A 131      -6.317   4.380   2.338  1.00 90.57           C
ATOM   1834  HD2 TYR A 131      -5.823   5.350   2.283  1.00 90.57           H
ATOM   1835  CE1 TYR A 131      -7.589   1.904   2.532  1.00 90.57           C
ATOM   1836  HE1 TYR A 131      -8.085   0.936   2.601  1.00 90.57           H
ATOM   1837  CE2 TYR A 131      -6.827   3.903   3.597  1.00 90.57           C
ATOM   1838  HE2 TYR A 131      -6.727   4.502   4.502  1.00 90.57           H
ATOM   1839  CZ  TYR A 131      -7.438   2.689   3.632  1.00 90.57           C
ATOM   1840  OH  TYR A 131      -7.920   2.238   4.821  1.00 90.57           O
ATOM   1841  HH  TYR A 131      -8.181   3.012   5.399  1.00 90.57           H
ATOM   1842  HN  TYR A 131      -3.637   4.100   0.538  1.00 90.57           H
ATOM   1843  N   SER A 132      -4.092   4.641  -2.521  1.00 90.24           N
ATOM   1844  CA  SER A 132      -4.001   5.196  -3.861  1.00 90.24           C
ATOM   1845  C   SER A 132      -3.323   4.193  -4.797  1.00 90.24           C
ATOM   1846  O   SER A 132      -3.766   3.998  -5.928  1.00 90.24           O
ATOM   1847  HA  SER A 132      -5.031   5.372  -4.170  1.00 90.24           H
ATOM   1848  CB  SER A 132      -3.235   6.520  -3.857  1.00 90.24           C
ATOM   1849 1HB  SER A 132      -3.211   6.927  -4.868  1.00 90.24           H
ATOM   1850 2HB  SER A 132      -3.764   7.243  -3.236  1.00 90.24           H
ATOM   1851  OG  SER A 132      -1.903   6.366  -3.376  1.00 90.24           O
ATOM   1852  HG  SER A 132      -1.403   7.227  -3.472  1.00 90.24           H
ATOM   1853  HN  SER A 132      -3.595   5.150  -1.818  1.00 90.24           H
ATOM   1854  N   CYS A 133      -2.261   3.584  -4.292  1.00 87.34           N
ATOM   1855  CA  CYS A 133      -1.500   2.630  -5.080  1.00 87.34           C
ATOM   1856  C   CYS A 133      -2.429   1.479  -5.470  1.00 87.34           C
ATOM   1857  O   CYS A 133      -2.515   1.116  -6.643  1.00 87.34           O
ATOM   1858  HA  CYS A 133      -1.150   3.163  -5.964  1.00 87.34           H
ATOM   1859  CB  CYS A 133      -0.263   2.134  -4.328  1.00 87.34           C
ATOM   1860 1HB  CYS A 133      -0.542   1.812  -3.325  1.00 87.34           H
ATOM   1861 2HB  CYS A 133       0.158   1.267  -4.836  1.00 87.34           H
ATOM   1862  SG  CYS A 133       0.987   3.468  -4.230  1.00 87.34           S
ATOM   1863  HG  CYS A 133       0.467   4.066  -3.162  1.00 87.34           H
ATOM   1864  HN  CYS A 133      -1.919   3.734  -3.364  1.00 87.34           H
ATOM   1865  N   VAL A 134      -3.102   0.938  -4.466  1.00 86.64           N
ATOM   1866  CA  VAL A 134      -3.892  -0.267  -4.657  1.00 86.64           C
ATOM   1867  C   VAL A 134      -5.039   0.029  -5.626  1.00 86.64           C
ATOM   1868  O   VAL A 134      -5.348  -0.784  -6.495  1.00 86.64           O
ATOM   1869  HA  VAL A 134      -3.242  -1.019  -5.104  1.00 86.64           H
ATOM   1870  CB  VAL A 134      -4.373  -0.798  -3.305  1.00 86.64           C
ATOM   1871  HB  VAL A 134      -4.909   0.006  -2.801  1.00 86.64           H
ATOM   1872  CG1 VAL A 134      -5.343  -1.966  -3.489  1.00 86.64           C
ATOM   1873 1HG1 VAL A 134      -6.209  -1.633  -4.062  1.00 86.64           H
ATOM   1874 2HG1 VAL A 134      -4.843  -2.774  -4.024  1.00 86.64           H
ATOM   1875 3HG1 VAL A 134      -5.670  -2.324  -2.513  1.00 86.64           H
ATOM   1876  CG2 VAL A 134      -3.190  -1.201  -2.423  1.00 86.64           C
ATOM   1877 1HG2 VAL A 134      -2.615  -1.982  -2.920  1.00 86.64           H
ATOM   1878 2HG2 VAL A 134      -2.553  -0.334  -2.251  1.00 86.64           H
ATOM   1879 3HG2 VAL A 134      -3.560  -1.575  -1.468  1.00 86.64           H
ATOM   1880  HN  VAL A 134      -3.114   1.307  -3.537  1.00 86.64           H
ATOM   1881  N   LEU A 135      -5.640   1.196  -5.442  1.00 91.43           N
ATOM   1882  CA  LEU A 135      -6.788   1.582  -6.245  1.00 91.43           C
ATOM   1883  C   LEU A 135      -6.343   1.795  -7.694  1.00 91.43           C
ATOM   1884  O   LEU A 135      -7.090   1.502  -8.626  1.00 91.43           O
ATOM   1885  HA  LEU A 135      -7.497   0.754  -6.220  1.00 91.43           H
ATOM   1886  CB  LEU A 135      -7.487   2.796  -5.632  1.00 91.43           C
ATOM   1887 1HB  LEU A 135      -6.741   3.572  -5.461  1.00 91.43           H
ATOM   1888 2HB  LEU A 135      -8.195   3.190  -6.362  1.00 91.43           H
ATOM   1889  CG  LEU A 135      -8.235   2.548  -4.320  1.00 91.43           C
ATOM   1890  HG  LEU A 135      -7.539   2.102  -3.610  1.00 91.43           H
ATOM   1891  CD1 LEU A 135      -8.722   3.864  -3.710  1.00 91.43           C
ATOM   1892 1HD1 LEU A 135      -7.867   4.509  -3.508  1.00 91.43           H
ATOM   1893 2HD1 LEU A 135      -9.396   4.360  -4.408  1.00 91.43           H
ATOM   1894 3HD1 LEU A 135      -9.250   3.658  -2.778  1.00 91.43           H
ATOM   1895  CD2 LEU A 135      -9.378   1.551  -4.521  1.00 91.43           C
ATOM   1896 1HD2 LEU A 135     -10.081   1.947  -5.254  1.00 91.43           H
ATOM   1897 2HD2 LEU A 135      -8.975   0.603  -4.878  1.00 91.43           H
ATOM   1898 3HD2 LEU A 135      -9.892   1.393  -3.573  1.00 91.43           H
ATOM   1899  HN  LEU A 135      -5.355   1.871  -4.761  1.00 91.43           H
ATOM   1900  N   LEU A 136      -5.127   2.303  -7.837  1.00 90.49           N
ATOM   1901  CA  LEU A 136      -4.576   2.563  -9.156  1.00 90.49           C
ATOM   1902  C   LEU A 136      -4.361   1.236  -9.886  1.00 90.49           C
ATOM   1903  O   LEU A 136      -4.699   1.108 -11.061  1.00 90.49           O
ATOM   1904  HA  LEU A 136      -5.313   3.145  -9.709  1.00 90.49           H
ATOM   1905  CB  LEU A 136      -3.312   3.418  -9.049  1.00 90.49           C
ATOM   1906 1HB  LEU A 136      -2.697   3.022  -8.241  1.00 90.49           H
ATOM   1907 2HB  LEU A 136      -2.740   3.303  -9.970  1.00 90.49           H
ATOM   1908  CG  LEU A 136      -3.531   4.911  -8.800  1.00 90.49           C
ATOM   1909  HG  LEU A 136      -4.241   5.021  -7.981  1.00 90.49           H
ATOM   1910  CD1 LEU A 136      -2.231   5.591  -8.366  1.00 90.49           C
ATOM   1911 1HD1 LEU A 136      -1.871   5.133  -7.445  1.00 90.49           H
ATOM   1912 2HD1 LEU A 136      -1.480   5.474  -9.148  1.00 90.49           H
ATOM   1913 3HD1 LEU A 136      -2.415   6.652  -8.196  1.00 90.49           H
ATOM   1914  CD2 LEU A 136      -4.149   5.586 -10.026  1.00 90.49           C
ATOM   1915 1HD2 LEU A 136      -3.483   5.468 -10.881  1.00 90.49           H
ATOM   1916 2HD2 LEU A 136      -5.111   5.125 -10.249  1.00 90.49           H
ATOM   1917 3HD2 LEU A 136      -4.294   6.647  -9.822  1.00 90.49           H
ATOM   1918  HN  LEU A 136      -4.525   2.535  -7.074  1.00 90.49           H
ATOM   1919  N   ILE A 137      -3.800   0.281  -9.158  1.00 85.30           N
ATOM   1920  CA  ILE A 137      -3.509  -1.023  -9.730  1.00 85.30           C
ATOM   1921  C   ILE A 137      -4.815  -1.683 -10.176  1.00 85.30           C
ATOM   1922  O   ILE A 137      -4.865  -2.321 -11.226  1.00 85.30           O
ATOM   1923  HA  ILE A 137      -2.885  -0.862 -10.609  1.00 85.30           H
ATOM   1924  CB  ILE A 137      -2.697  -1.869  -8.747  1.00 85.30           C
ATOM   1925  HB  ILE A 137      -3.174  -1.810  -7.769  1.00 85.30           H
ATOM   1926  CG1 ILE A 137      -1.278  -1.317  -8.591  1.00 85.30           C
ATOM   1927 1HG1 ILE A 137      -0.711  -1.500  -9.504  1.00 85.30           H
ATOM   1928 2HG1 ILE A 137      -1.317  -0.237  -8.451  1.00 85.30           H
ATOM   1929  CG2 ILE A 137      -2.697  -3.342  -9.162  1.00 85.30           C
ATOM   1930 1HG2 ILE A 137      -3.721  -3.714  -9.180  1.00 85.30           H
ATOM   1931 2HG2 ILE A 137      -2.257  -3.439 -10.155  1.00 85.30           H
ATOM   1932 3HG2 ILE A 137      -2.112  -3.921  -8.447  1.00 85.30           H
ATOM   1933  CD1 ILE A 137      -0.565  -1.966  -7.403  1.00 85.30           C
ATOM   1934 1HD1 ILE A 137      -1.122  -1.761  -6.489  1.00 85.30           H
ATOM   1935 2HD1 ILE A 137      -0.506  -3.043  -7.559  1.00 85.30           H
ATOM   1936 3HD1 ILE A 137       0.441  -1.556  -7.315  1.00 85.30           H
ATOM   1937  HN  ILE A 137      -3.547   0.387  -8.196  1.00 85.30           H
ATOM   1938  N   MET A 138      -5.841  -1.505  -9.356  1.00 87.90           N
ATOM   1939  CA  MET A 138      -7.158  -2.023  -9.683  1.00 87.90           C
ATOM   1940  C   MET A 138      -7.682  -1.409 -10.983  1.00 87.90           C
ATOM   1941  O   MET A 138      -8.214  -2.116 -11.837  1.00 87.90           O
ATOM   1942  HA  MET A 138      -7.029  -3.098  -9.807  1.00 87.90           H
ATOM   1943  CB  MET A 138      -8.128  -1.708  -8.542  1.00 87.90           C
ATOM   1944 1HB  MET A 138      -7.733  -2.101  -7.605  1.00 87.90           H
ATOM   1945 2HB  MET A 138      -8.217  -0.628  -8.423  1.00 87.90           H
ATOM   1946  CG  MET A 138      -9.508  -2.311  -8.813  1.00 87.90           C
ATOM   1947 1HG  MET A 138      -9.888  -1.955  -9.771  1.00 87.90           H
ATOM   1948 2HG  MET A 138      -9.432  -3.396  -8.885  1.00 87.90           H
ATOM   1949  SD  MET A 138     -10.637  -1.865  -7.505  1.00 87.90           S
ATOM   1950  CE  MET A 138     -10.837  -0.124  -7.849  1.00 87.90           C
ATOM   1951 1HE  MET A 138      -9.868   0.372  -7.786  1.00 87.90           H
ATOM   1952 2HE  MET A 138     -11.246   0.004  -8.851  1.00 87.90           H
ATOM   1953 3HE  MET A 138     -11.517   0.314  -7.119  1.00 87.90           H
ATOM   1954  HN  MET A 138      -5.782  -1.019  -8.484  1.00 87.90           H
ATOM   1955  N   CYS A 139      -7.513  -0.099 -11.091  1.00 90.80           N
ATOM   1956  CA  CYS A 139      -8.031   0.630 -12.236  1.00 90.80           C
ATOM   1957  C   CYS A 139      -7.278   0.164 -13.483  1.00 90.80           C
ATOM   1958  O   CYS A 139      -7.858   0.069 -14.564  1.00 90.80           O
ATOM   1959  HA  CYS A 139      -9.091   0.385 -12.309  1.00 90.80           H
ATOM   1960  CB  CYS A 139      -7.925   2.143 -12.038  1.00 90.80           C
ATOM   1961 1HB  CYS A 139      -6.932   2.402 -11.672  1.00 90.80           H
ATOM   1962 2HB  CYS A 139      -8.056   2.653 -12.992  1.00 90.80           H
ATOM   1963  SG  CYS A 139      -9.196   2.709 -10.848  1.00 90.80           S
ATOM   1964  HG  CYS A 139      -8.572   2.268  -9.759  1.00 90.80           H
ATOM   1965  HN  CYS A 139      -7.034   0.461 -10.415  1.00 90.80           H
ATOM   1966  N   ILE A 140      -5.997  -0.115 -13.292  1.00 84.14           N
ATOM   1967  CA  ILE A 140      -5.170  -0.614 -14.378  1.00 84.14           C
ATOM   1968  C   ILE A 140      -5.769  -1.916 -14.913  1.00 84.14           C
ATOM   1969  O   ILE A 140      -5.849  -2.115 -16.124  1.00 84.14           O
ATOM   1970  HA  ILE A 140      -5.192   0.130 -15.174  1.00 84.14           H
ATOM   1971  CB  ILE A 140      -3.714  -0.748 -13.924  1.00 84.14           C
ATOM   1972  HB  ILE A 140      -3.704  -1.237 -12.951  1.00 84.14           H
ATOM   1973  CG1 ILE A 140      -3.067   0.627 -13.746  1.00 84.14           C
ATOM   1974 1HG1 ILE A 140      -2.876   1.073 -14.722  1.00 84.14           H
ATOM   1975 2HG1 ILE A 140      -3.755   1.291 -13.222  1.00 84.14           H
ATOM   1976  CG2 ILE A 140      -2.920  -1.635 -14.885  1.00 84.14           C
ATOM   1977 1HG2 ILE A 140      -3.368  -2.628 -14.918  1.00 84.14           H
ATOM   1978 2HG2 ILE A 140      -2.937  -1.195 -15.883  1.00 84.14           H
ATOM   1979 3HG2 ILE A 140      -1.889  -1.713 -14.540  1.00 84.14           H
ATOM   1980  CD1 ILE A 140      -1.757   0.519 -12.963  1.00 84.14           C
ATOM   1981 1HD1 ILE A 140      -1.956   0.096 -11.978  1.00 84.14           H
ATOM   1982 2HD1 ILE A 140      -1.064  -0.126 -13.503  1.00 84.14           H
ATOM   1983 3HD1 ILE A 140      -1.318   1.510 -12.850  1.00 84.14           H
ATOM   1984  HN  ILE A 140      -5.525  -0.005 -12.418  1.00 84.14           H
ATOM   1985  N   SER A 141      -6.176  -2.769 -13.984  1.00 85.59           N
ATOM   1986  CA  SER A 141      -6.690  -4.079 -14.344  1.00 85.59           C
ATOM   1987  C   SER A 141      -7.989  -3.931 -15.139  1.00 85.59           C
ATOM   1988  O   SER A 141      -8.198  -4.630 -16.129  1.00 85.59           O
ATOM   1989  HA  SER A 141      -5.914  -4.534 -14.960  1.00 85.59           H
ATOM   1990  CB  SER A 141      -6.924  -4.940 -13.101  1.00 85.59           C
ATOM   1991 1HB  SER A 141      -7.688  -4.475 -12.477  1.00 85.59           H
ATOM   1992 2HB  SER A 141      -7.308  -5.914 -13.402  1.00 85.59           H
ATOM   1993  OG  SER A 141      -5.732  -5.114 -12.340  1.00 85.59           O
ATOM   1994  HG  SER A 141      -5.616  -4.350 -11.706  1.00 85.59           H
ATOM   1995  HN  SER A 141      -6.158  -2.577 -13.002  1.00 85.59           H
ATOM   1996  N   VAL A 142      -8.827  -3.015 -14.677  1.00 88.13           N
ATOM   1997  CA  VAL A 142     -10.097  -2.762 -15.336  1.00 88.13           C
ATOM   1998  C   VAL A 142      -9.838  -2.223 -16.744  1.00 88.13           C
ATOM   1999  O   VAL A 142     -10.518  -2.607 -17.694  1.00 88.13           O
ATOM   2000  HA  VAL A 142     -10.622  -3.714 -15.415  1.00 88.13           H
ATOM   2001  CB  VAL A 142     -10.950  -1.820 -14.483  1.00 88.13           C
ATOM   2002  HB  VAL A 142     -10.380  -0.905 -14.321  1.00 88.13           H
ATOM   2003  CG1 VAL A 142     -12.244  -1.445 -15.209  1.00 88.13           C
ATOM   2004 1HG1 VAL A 142     -12.003  -0.945 -16.147  1.00 88.13           H
ATOM   2005 2HG1 VAL A 142     -12.820  -2.347 -15.416  1.00 88.13           H
ATOM   2006 3HG1 VAL A 142     -12.832  -0.775 -14.581  1.00 88.13           H
ATOM   2007  CG2 VAL A 142     -11.248  -2.437 -13.115  1.00 88.13           C
ATOM   2008 1HG2 VAL A 142     -11.789  -3.374 -13.249  1.00 88.13           H
ATOM   2009 2HG2 VAL A 142     -10.312  -2.630 -12.592  1.00 88.13           H
ATOM   2010 3HG2 VAL A 142     -11.856  -1.747 -12.530  1.00 88.13           H
ATOM   2011  HN  VAL A 142      -8.651  -2.452 -13.869  1.00 88.13           H
ATOM   2012  N   ASP A 143      -8.852  -1.342 -16.834  1.00 82.81           N
ATOM   2013  CA  ASP A 143      -8.535  -0.701 -18.098  1.00 82.81           C
ATOM   2014  C   ASP A 143      -8.124  -1.766 -19.117  1.00 82.81           C
ATOM   2015  O   ASP A 143      -8.525  -1.707 -20.278  1.00 82.81           O
ATOM   2016  HA  ASP A 143      -9.445  -0.175 -18.389  1.00 82.81           H
ATOM   2017  CB  ASP A 143      -7.370   0.279 -17.942  1.00 82.81           C
ATOM   2018 1HB  ASP A 143      -7.605   1.008 -17.167  1.00 82.81           H
ATOM   2019 2HB  ASP A 143      -6.480  -0.259 -17.615  1.00 82.81           H
ATOM   2020  CG  ASP A 143      -7.081   1.001 -19.259  1.00 82.81           C
ATOM   2021  OD1 ASP A 143      -7.974   1.755 -19.701  1.00 82.81           O
ATOM   2022  OD2 ASP A 143      -5.972   0.783 -19.795  1.00 82.81           O
ATOM   2023  HN  ASP A 143      -8.277  -1.066 -16.064  1.00 82.81           H
ATOM   2024  N   ARG A 144      -7.329  -2.715 -18.645  1.00 72.65           N
ATOM   2025  CA  ARG A 144      -6.833  -3.773 -19.508  1.00 72.65           C
ATOM   2026  C   ARG A 144      -7.987  -4.665 -19.971  1.00 72.65           C
ATOM   2027  O   ARG A 144      -8.034  -5.074 -21.130  1.00 72.65           O
ATOM   2028  HA  ARG A 144      -6.376  -3.255 -20.350  1.00 72.65           H
ATOM   2029  CB  ARG A 144      -5.793  -4.631 -18.785  1.00 72.65           C
ATOM   2030 1HB  ARG A 144      -6.179  -4.934 -17.811  1.00 72.65           H
ATOM   2031 2HB  ARG A 144      -5.610  -5.544 -19.353  1.00 72.65           H
ATOM   2032  CG  ARG A 144      -4.481  -3.866 -18.603  1.00 72.65           C
ATOM   2033 1HG  ARG A 144      -4.656  -2.973 -18.003  1.00 72.65           H
ATOM   2034 2HG  ARG A 144      -3.768  -4.483 -18.056  1.00 72.65           H
ATOM   2035  CD  ARG A 144      -3.887  -3.468 -19.956  1.00 72.65           C
ATOM   2036 1HD  ARG A 144      -3.706  -4.358 -20.559  1.00 72.65           H
ATOM   2037 2HD  ARG A 144      -4.596  -2.849 -20.506  1.00 72.65           H
ATOM   2038  NE  ARG A 144      -2.621  -2.729 -19.755  1.00 72.65           N
ATOM   2039  HE  ARG A 144      -2.310  -2.577 -18.817  1.00 72.65           H
ATOM   2040  CZ  ARG A 144      -1.864  -2.249 -20.752  1.00 72.65           C
ATOM   2041  NH1 ARG A 144      -2.232  -2.423 -22.029  1.00 72.65           N
ATOM   2042 1HH1 ARG A 144      -3.077  -2.913 -22.244  1.00 72.65           H
ATOM   2043 2HH1 ARG A 144      -1.662  -2.062 -22.767  1.00 72.65           H
ATOM   2044  NH2 ARG A 144      -0.735  -1.593 -20.453  1.00 72.65           N
ATOM   2045 1HH2 ARG A 144      -0.159  -1.229 -21.185  1.00 72.65           H
ATOM   2046 2HH2 ARG A 144      -0.467  -1.468 -19.497  1.00 72.65           H
ATOM   2047  HN  ARG A 144      -7.025  -2.768 -17.694  1.00 72.65           H
ATOM   2048  N   TYR A 145      -8.889  -4.941 -19.041  1.00 84.73           N
ATOM   2049  CA  TYR A 145     -10.078  -5.715 -19.357  1.00 84.73           C
ATOM   2050  C   TYR A 145     -10.852  -5.081 -20.515  1.00 84.73           C
ATOM   2051  O   TYR A 145     -11.196  -5.760 -21.482  1.00 84.73           O
ATOM   2052  HA  TYR A 145      -9.760  -6.716 -19.647  1.00 84.73           H
ATOM   2053  CB  TYR A 145     -10.949  -5.683 -18.100  1.00 84.73           C
ATOM   2054 1HB  TYR A 145     -10.505  -6.333 -17.346  1.00 84.73           H
ATOM   2055 2HB  TYR A 145     -10.944  -4.672 -17.692  1.00 84.73           H
ATOM   2056  CG  TYR A 145     -12.398  -6.116 -18.335  1.00 84.73           C
ATOM   2057  CD1 TYR A 145     -13.406  -5.173 -18.349  1.00 84.73           C
ATOM   2058  HD1 TYR A 145     -13.170  -4.121 -18.192  1.00 84.73           H
ATOM   2059  CD2 TYR A 145     -12.696  -7.449 -18.534  1.00 84.73           C
ATOM   2060  HD2 TYR A 145     -11.900  -8.193 -18.523  1.00 84.73           H
ATOM   2061  CE1 TYR A 145     -14.769  -5.581 -18.571  1.00 84.73           C
ATOM   2062  HE1 TYR A 145     -15.575  -4.847 -18.584  1.00 84.73           H
ATOM   2063  CE2 TYR A 145     -14.059  -7.856 -18.756  1.00 84.73           C
ATOM   2064  HE2 TYR A 145     -14.309  -8.905 -18.914  1.00 84.73           H
ATOM   2065  CZ  TYR A 145     -15.028  -6.902 -18.763  1.00 84.73           C
ATOM   2066  OH  TYR A 145     -16.316  -7.286 -18.973  1.00 84.73           O
ATOM   2067  HH  TYR A 145     -16.358  -8.274 -19.119  1.00 84.73           H
ATOM   2068  HN  TYR A 145      -8.819  -4.646 -18.088  1.00 84.73           H
ATOM   2069  N   ILE A 146     -11.103  -3.787 -20.380  1.00 82.09           N
ATOM   2070  CA  ILE A 146     -11.884  -3.069 -21.372  1.00 82.09           C
ATOM   2071  C   ILE A 146     -11.147  -3.096 -22.713  1.00 82.09           C
ATOM   2072  O   ILE A 146     -11.764  -3.282 -23.760  1.00 82.09           O
ATOM   2073  HA  ILE A 146     -12.831  -3.596 -21.488  1.00 82.09           H
ATOM   2074  CB  ILE A 146     -12.209  -1.658 -20.878  1.00 82.09           C
ATOM   2075  HB  ILE A 146     -11.280  -1.183 -20.564  1.00 82.09           H
ATOM   2076  CG1 ILE A 146     -13.130  -1.703 -19.657  1.00 82.09           C
ATOM   2077 1HG1 ILE A 146     -14.132  -2.003 -19.963  1.00 82.09           H
ATOM   2078 2HG1 ILE A 146     -12.771  -2.455 -18.955  1.00 82.09           H
ATOM   2079  CG2 ILE A 146     -12.794  -0.803 -22.005  1.00 82.09           C
ATOM   2080 1HG2 ILE A 146     -12.071  -0.731 -22.819  1.00 82.09           H
ATOM   2081 2HG2 ILE A 146     -13.710  -1.265 -22.373  1.00 82.09           H
ATOM   2082 3HG2 ILE A 146     -13.016   0.194 -21.627  1.00 82.09           H
ATOM   2083  CD1 ILE A 146     -13.189  -0.339 -18.965  1.00 82.09           C
ATOM   2084 1HD1 ILE A 146     -12.190  -0.053 -18.639  1.00 82.09           H
ATOM   2085 2HD1 ILE A 146     -13.571   0.406 -19.663  1.00 82.09           H
ATOM   2086 3HD1 ILE A 146     -13.850  -0.399 -18.100  1.00 82.09           H
ATOM   2087  HN  ILE A 146     -10.783  -3.233 -19.611  1.00 82.09           H
ATOM   2088  N   ALA A 147      -9.838  -2.909 -22.636  1.00 80.57           N
ATOM   2089  CA  ALA A 147      -9.030  -2.768 -23.836  1.00 80.57           C
ATOM   2090  C   ALA A 147      -9.065  -4.078 -24.625  1.00 80.57           C
ATOM   2091  O   ALA A 147      -8.940  -4.073 -25.849  1.00 80.57           O
ATOM   2092  HA  ALA A 147      -9.472  -1.977 -24.442  1.00 80.57           H
ATOM   2093  CB  ALA A 147      -7.608  -2.357 -23.449  1.00 80.57           C
ATOM   2094 1HB  ALA A 147      -7.637  -1.406 -22.917  1.00 80.57           H
ATOM   2095 2HB  ALA A 147      -7.172  -3.121 -22.806  1.00 80.57           H
ATOM   2096 3HB  ALA A 147      -7.003  -2.251 -24.350  1.00 80.57           H
ATOM   2097  HN  ALA A 147      -9.330  -2.853 -21.776  1.00 80.57           H
ATOM   2098  N   ILE A 148      -9.234  -5.169 -23.893  1.00 76.77           N
ATOM   2099  CA  ILE A 148      -9.063  -6.491 -24.469  1.00 76.77           C
ATOM   2100  C   ILE A 148     -10.437  -7.098 -24.761  1.00 76.77           C
ATOM   2101  O   ILE A 148     -10.701  -7.536 -25.879  1.00 76.77           O
ATOM   2102  HA  ILE A 148      -8.532  -6.370 -25.414  1.00 76.77           H
ATOM   2103  CB  ILE A 148      -8.186  -7.361 -23.565  1.00 76.77           C
ATOM   2104  HB  ILE A 148      -8.571  -7.292 -22.548  1.00 76.77           H
ATOM   2105  CG1 ILE A 148      -6.746  -6.845 -23.539  1.00 76.77           C
ATOM   2106 1HG1 ILE A 148      -6.285  -6.993 -24.515  1.00 76.77           H
ATOM   2107 2HG1 ILE A 148      -6.743  -5.773 -23.344  1.00 76.77           H
ATOM   2108  CG2 ILE A 148      -8.261  -8.832 -23.979  1.00 76.77           C
ATOM   2109 1HG2 ILE A 148      -9.292  -9.178 -23.904  1.00 76.77           H
ATOM   2110 2HG2 ILE A 148      -7.916  -8.938 -25.008  1.00 76.77           H
ATOM   2111 3HG2 ILE A 148      -7.629  -9.427 -23.320  1.00 76.77           H
ATOM   2112  CD1 ILE A 148      -5.925  -7.566 -22.467  1.00 76.77           C
ATOM   2113 1HD1 ILE A 148      -6.375  -7.396 -21.489  1.00 76.77           H
ATOM   2114 2HD1 ILE A 148      -5.910  -8.635 -22.679  1.00 76.77           H
ATOM   2115 3HD1 ILE A 148      -4.906  -7.181 -22.470  1.00 76.77           H
ATOM   2116  HN  ILE A 148      -9.483  -5.159 -22.924  1.00 76.77           H
ATOM   2117  N   ALA A 149     -11.275  -7.104 -23.735  1.00 77.20           N
ATOM   2118  CA  ALA A 149     -12.552  -7.792 -23.816  1.00 77.20           C
ATOM   2119  C   ALA A 149     -13.529  -6.949 -24.639  1.00 77.20           C
ATOM   2120  O   ALA A 149     -14.353  -7.489 -25.375  1.00 77.20           O
ATOM   2121  HA  ALA A 149     -12.386  -8.741 -24.326  1.00 77.20           H
ATOM   2122  CB  ALA A 149     -13.071  -8.074 -22.405  1.00 77.20           C
ATOM   2123 1HB  ALA A 149     -12.355  -8.700 -21.873  1.00 77.20           H
ATOM   2124 2HB  ALA A 149     -13.199  -7.133 -21.870  1.00 77.20           H
ATOM   2125 3HB  ALA A 149     -14.029  -8.590 -22.466  1.00 77.20           H
ATOM   2126  HN  ALA A 149     -11.094  -6.651 -22.862  1.00 77.20           H
ATOM   2127  N   GLN A 150     -13.404  -5.639 -24.486  1.00 69.29           N
ATOM   2128  CA  GLN A 150     -14.327  -4.719 -25.130  1.00 69.29           C
ATOM   2129  C   GLN A 150     -13.578  -3.821 -26.117  1.00 69.29           C
ATOM   2130  O   GLN A 150     -13.837  -2.621 -26.189  1.00 69.29           O
ATOM   2131  HA  GLN A 150     -15.036  -5.349 -25.667  1.00 69.29           H
ATOM   2132  CB  GLN A 150     -15.081  -3.884 -24.093  1.00 69.29           C
ATOM   2133 1HB  GLN A 150     -14.378  -3.260 -23.542  1.00 69.29           H
ATOM   2134 2HB  GLN A 150     -15.776  -3.213 -24.598  1.00 69.29           H
ATOM   2135  CG  GLN A 150     -15.847  -4.782 -23.119  1.00 69.29           C
ATOM   2136 1HG  GLN A 150     -16.420  -5.523 -23.676  1.00 69.29           H
ATOM   2137 2HG  GLN A 150     -15.143  -5.328 -22.492  1.00 69.29           H
ATOM   2138  CD  GLN A 150     -16.789  -3.957 -22.239  1.00 69.29           C
ATOM   2139  OE1 GLN A 150     -16.884  -2.746 -22.352  1.00 69.29           O
ATOM   2140  NE2 GLN A 150     -17.478  -4.679 -21.360  1.00 69.29           N
ATOM   2141 1HE2 GLN A 150     -17.353  -5.670 -21.319  1.00 69.29           H
ATOM   2142 2HE2 GLN A 150     -18.121  -4.230 -20.739  1.00 69.29           H
ATOM   2143  HN  GLN A 150     -12.690  -5.206 -23.936  1.00 69.29           H
ATOM   2144  N   ALA A 151     -12.666  -4.438 -26.854  1.00 70.24           N
ATOM   2145  CA  ALA A 151     -11.714  -3.684 -27.652  1.00 70.24           C
ATOM   2146  C   ALA A 151     -12.473  -2.749 -28.595  1.00 70.24           C
ATOM   2147  O   ALA A 151     -12.067  -1.607 -28.803  1.00 70.24           O
ATOM   2148  HA  ALA A 151     -11.110  -3.085 -26.970  1.00 70.24           H
ATOM   2149  CB  ALA A 151     -10.797  -4.652 -28.403  1.00 70.24           C
ATOM   2150 1HB  ALA A 151     -10.259  -5.272 -27.687  1.00 70.24           H
ATOM   2151 2HB  ALA A 151     -11.396  -5.286 -29.056  1.00 70.24           H
ATOM   2152 3HB  ALA A 151     -10.083  -4.086 -29.001  1.00 70.24           H
ATOM   2153  HN  ALA A 151     -12.571  -5.432 -26.911  1.00 70.24           H
ATOM   2154  N   MET A 152     -13.562  -3.269 -29.142  1.00 59.40           N
ATOM   2155  CA  MET A 152     -14.340  -2.523 -30.116  1.00 59.40           C
ATOM   2156  C   MET A 152     -14.872  -1.222 -29.512  1.00 59.40           C
ATOM   2157  O   MET A 152     -14.718  -0.152 -30.100  1.00 59.40           O
ATOM   2158  HA  MET A 152     -13.652  -2.298 -30.931  1.00 59.40           H
ATOM   2159  CB  MET A 152     -15.513  -3.380 -30.598  1.00 59.40           C
ATOM   2160 1HB  MET A 152     -16.049  -3.784 -29.739  1.00 59.40           H
ATOM   2161 2HB  MET A 152     -16.218  -2.759 -31.151  1.00 59.40           H
ATOM   2162  CG  MET A 152     -15.026  -4.525 -31.487  1.00 59.40           C
ATOM   2163 1HG  MET A 152     -14.416  -4.132 -32.300  1.00 59.40           H
ATOM   2164 2HG  MET A 152     -14.393  -5.200 -30.911  1.00 59.40           H
ATOM   2165  SD  MET A 152     -16.422  -5.418 -32.151  1.00 59.40           S
ATOM   2166  CE  MET A 152     -16.821  -4.377 -33.546  1.00 59.40           C
ATOM   2167 1HE  MET A 152     -17.063  -3.375 -33.193  1.00 59.40           H
ATOM   2168 2HE  MET A 152     -15.965  -4.328 -34.219  1.00 59.40           H
ATOM   2169 3HE  MET A 152     -17.677  -4.793 -34.076  1.00 59.40           H
ATOM   2170  HN  MET A 152     -13.914  -4.181 -28.930  1.00 59.40           H
ATOM   2171  N   ARG A 153     -15.488  -1.356 -28.347  1.00 57.62           N
ATOM   2172  CA  ARG A 153     -16.076  -0.210 -27.675  1.00 57.62           C
ATOM   2173  C   ARG A 153     -14.981   0.747 -27.200  1.00 57.62           C
ATOM   2174  O   ARG A 153     -15.188   1.959 -27.153  1.00 57.62           O
ATOM   2175  HA  ARG A 153     -16.708   0.260 -28.428  1.00 57.62           H
ATOM   2176  CB  ARG A 153     -16.918  -0.647 -26.474  1.00 57.62           C
ATOM   2177 1HB  ARG A 153     -16.359  -1.368 -25.877  1.00 57.62           H
ATOM   2178 2HB  ARG A 153     -17.117   0.211 -25.833  1.00 57.62           H
ATOM   2179  CG  ARG A 153     -18.239  -1.270 -26.929  1.00 57.62           C
ATOM   2180 1HG  ARG A 153     -18.752  -0.588 -27.607  1.00 57.62           H
ATOM   2181 2HG  ARG A 153     -18.042  -2.185 -27.486  1.00 57.62           H
ATOM   2182  CD  ARG A 153     -19.140  -1.580 -25.731  1.00 57.62           C
ATOM   2183 1HD  ARG A 153     -18.672  -2.336 -25.100  1.00 57.62           H
ATOM   2184 2HD  ARG A 153     -19.264  -0.687 -25.118  1.00 57.62           H
ATOM   2185  NE  ARG A 153     -20.459  -2.059 -26.200  1.00 57.62           N
ATOM   2186  HE  ARG A 153     -20.623  -2.091 -27.186  1.00 57.62           H
ATOM   2187  CZ  ARG A 153     -21.449  -2.452 -25.387  1.00 57.62           C
ATOM   2188  NH1 ARG A 153     -21.285  -2.430 -24.057  1.00 57.62           N
ATOM   2189 1HH1 ARG A 153     -20.419  -2.118 -23.665  1.00 57.62           H
ATOM   2190 2HH1 ARG A 153     -22.028  -2.725 -23.457  1.00 57.62           H
ATOM   2191  NH2 ARG A 153     -22.604  -2.867 -25.923  1.00 57.62           N
ATOM   2192 1HH2 ARG A 153     -23.352  -3.164 -25.329  1.00 57.62           H
ATOM   2193 2HH2 ARG A 153     -22.718  -2.881 -26.916  1.00 57.62           H
ATOM   2194  HN  ARG A 153     -15.587  -2.226 -27.864  1.00 57.62           H
ATOM   2195  N   ALA A 154     -13.839   0.167 -26.860  1.00 62.77           N
ATOM   2196  CA  ALA A 154     -12.750   0.938 -26.284  1.00 62.77           C
ATOM   2197  C   ALA A 154     -12.192   1.892 -27.341  1.00 62.77           C
ATOM   2198  O   ALA A 154     -11.724   2.981 -27.014  1.00 62.77           O
ATOM   2199  HA  ALA A 154     -13.157   1.521 -25.458  1.00 62.77           H
ATOM   2200  CB  ALA A 154     -11.685  -0.014 -25.737  1.00 62.77           C
ATOM   2201 1HB  ALA A 154     -12.125  -0.650 -24.969  1.00 62.77           H
ATOM   2202 2HB  ALA A 154     -11.301  -0.635 -26.546  1.00 62.77           H
ATOM   2203 3HB  ALA A 154     -10.868   0.565 -25.305  1.00 62.77           H
ATOM   2204  HN  ALA A 154     -13.653  -0.809 -26.971  1.00 62.77           H
ATOM   2205  N   HIS A 155     -12.261   1.449 -28.588  1.00 58.01           N
ATOM   2206  CA  HIS A 155     -11.666   2.197 -29.682  1.00 58.01           C
ATOM   2207  C   HIS A 155     -12.468   3.477 -29.925  1.00 58.01           C
ATOM   2208  O   HIS A 155     -11.893   4.538 -30.163  1.00 58.01           O
ATOM   2209  HA  HIS A 155     -10.657   2.464 -29.366  1.00 58.01           H
ATOM   2210  CB  HIS A 155     -11.546   1.326 -30.934  1.00 58.01           C
ATOM   2211 1HB  HIS A 155     -11.235   0.324 -30.639  1.00 58.01           H
ATOM   2212 2HB  HIS A 155     -12.530   1.231 -31.394  1.00 58.01           H
ATOM   2213  CG  HIS A 155     -10.575   1.857 -31.962  1.00 58.01           C
ATOM   2214  ND1 HIS A 155     -10.877   2.913 -32.803  1.00 58.01           N
ATOM   2215  HD1 HIS A 155     -11.740   3.419 -32.820  1.00 58.01           H
ATOM   2216  CD2 HIS A 155      -9.305   1.467 -32.273  1.00 58.01           C
ATOM   2217  HD2 HIS A 155      -8.753   0.656 -31.799  1.00 58.01           H
ATOM   2218  CE1 HIS A 155      -9.830   3.140 -33.582  1.00 58.01           C
ATOM   2219  HE1 HIS A 155      -9.758   3.909 -34.352  1.00 58.01           H
ATOM   2220  NE2 HIS A 155      -8.857   2.242 -33.253  1.00 58.01           N
ATOM   2221  HN  HIS A 155     -12.711   0.597 -28.854  1.00 58.01           H
ATOM   2222  N   THR A 156     -13.783   3.335 -29.856  1.00 63.32           N
ATOM   2223  CA  THR A 156     -14.673   4.436 -30.183  1.00 63.32           C
ATOM   2224  C   THR A 156     -14.531   5.560 -29.155  1.00 63.32           C
ATOM   2225  O   THR A 156     -14.730   6.730 -29.478  1.00 63.32           O
ATOM   2226  HA  THR A 156     -14.373   4.845 -31.148  1.00 63.32           H
ATOM   2227  CB  THR A 156     -16.095   3.881 -30.284  1.00 63.32           C
ATOM   2228  HB  THR A 156     -16.779   4.446 -29.652  1.00 63.32           H
ATOM   2229  OG1 THR A 156     -15.953   2.501 -29.958  1.00 63.32           O
ATOM   2230  HG1 THR A 156     -16.001   2.377 -28.967  1.00 63.32           H
ATOM   2231  CG2 THR A 156     -16.619   3.871 -31.722  1.00 63.32           C
ATOM   2232 1HG2 THR A 156     -15.972   3.250 -32.341  1.00 63.32           H
ATOM   2233 2HG2 THR A 156     -16.628   4.889 -32.112  1.00 63.32           H
ATOM   2234 3HG2 THR A 156     -17.632   3.468 -31.736  1.00 63.32           H
ATOM   2235  HN  THR A 156     -14.241   2.489 -29.583  1.00 63.32           H
ATOM   2236  N   TRP A 157     -14.189   5.166 -27.938  1.00 56.90           N
ATOM   2237  CA  TRP A 157     -14.227   6.087 -26.814  1.00 56.90           C
ATOM   2238  C   TRP A 157     -12.785   6.436 -26.440  1.00 56.90           C
ATOM   2239  O   TRP A 157     -12.509   6.812 -25.302  1.00 56.90           O
ATOM   2240  HA  TRP A 157     -14.756   6.983 -27.136  1.00 56.90           H
ATOM   2241  CB  TRP A 157     -15.021   5.496 -25.648  1.00 56.90           C
ATOM   2242 1HB  TRP A 157     -14.593   4.529 -25.383  1.00 56.90           H
ATOM   2243 2HB  TRP A 157     -14.907   6.143 -24.779  1.00 56.90           H
ATOM   2244  CG  TRP A 157     -16.512   5.314 -25.938  1.00 56.90           C
ATOM   2245  CD1 TRP A 157     -17.140   5.405 -27.119  1.00 56.90           C
ATOM   2246  HD1 TRP A 157     -16.642   5.630 -28.062  1.00 56.90           H
ATOM   2247  CD2 TRP A 157     -17.544   5.005 -24.977  1.00 56.90           C
ATOM   2248  NE1 TRP A 157     -18.495   5.178 -26.990  1.00 56.90           N
ATOM   2249  HE1 TRP A 157     -19.170   5.192 -27.727  1.00 56.90           H
ATOM   2250  CE2 TRP A 157     -18.748   4.927 -25.646  1.00 56.90           C
ATOM   2251  CE3 TRP A 157     -17.462   4.798 -23.589  1.00 56.90           C
ATOM   2252  HE3 TRP A 157     -16.523   4.854 -23.038  1.00 56.90           H
ATOM   2253  CZ2 TRP A 157     -19.962   4.642 -25.009  1.00 56.90           C
ATOM   2254  HZ2 TRP A 157     -20.901   4.586 -25.560  1.00 56.90           H
ATOM   2255  CZ3 TRP A 157     -18.683   4.514 -22.967  1.00 56.90           C
ATOM   2256  HZ3 TRP A 157     -18.676   4.345 -21.890  1.00 56.90           H
ATOM   2257  CH2 TRP A 157     -19.904   4.432 -23.626  1.00 56.90           C
ATOM   2258  HH2 TRP A 157     -20.813   4.205 -23.069  1.00 56.90           H
ATOM   2259  HN  TRP A 157     -13.890   4.238 -27.714  1.00 56.90           H
ATOM   2260  N   ARG A 158     -11.903   6.299 -27.420  1.00 57.62           N
ATOM   2261  CA  ARG A 158     -10.476   6.374 -27.158  1.00 57.62           C
ATOM   2262  C   ARG A 158     -10.119   7.731 -26.547  1.00 57.62           C
ATOM   2263  O   ARG A 158      -9.344   7.802 -25.595  1.00 57.62           O
ATOM   2264  HA  ARG A 158     -10.278   5.564 -26.456  1.00 57.62           H
ATOM   2265  CB  ARG A 158      -9.669   6.173 -28.442  1.00 57.62           C
ATOM   2266 1HB  ARG A 158     -10.078   5.333 -29.005  1.00 57.62           H
ATOM   2267 2HB  ARG A 158      -9.761   7.055 -29.076  1.00 57.62           H
ATOM   2268  CG  ARG A 158      -8.194   5.914 -28.128  1.00 57.62           C
ATOM   2269 1HG  ARG A 158      -7.760   6.795 -27.655  1.00 57.62           H
ATOM   2270 2HG  ARG A 158      -8.109   5.094 -27.415  1.00 57.62           H
ATOM   2271  CD  ARG A 158      -7.414   5.575 -29.400  1.00 57.62           C
ATOM   2272 1HD  ARG A 158      -7.857   4.706 -29.887  1.00 57.62           H
ATOM   2273 2HD  ARG A 158      -7.477   6.403 -30.107  1.00 57.62           H
ATOM   2274  NE  ARG A 158      -5.998   5.301 -29.068  1.00 57.62           N
ATOM   2275  HE  ARG A 158      -5.711   5.410 -28.116  1.00 57.62           H
ATOM   2276  CZ  ARG A 158      -5.077   4.917 -29.962  1.00 57.62           C
ATOM   2277  NH1 ARG A 158      -5.407   4.756 -31.251  1.00 57.62           N
ATOM   2278 1HH1 ARG A 158      -6.346   4.923 -31.552  1.00 57.62           H
ATOM   2279 2HH1 ARG A 158      -4.713   4.469 -31.912  1.00 57.62           H
ATOM   2280  NH2 ARG A 158      -3.822   4.697 -29.548  1.00 57.62           N
ATOM   2281 1HH2 ARG A 158      -3.123   4.410 -30.203  1.00 57.62           H
ATOM   2282 2HH2 ARG A 158      -3.585   4.820 -28.584  1.00 57.62           H
ATOM   2283  HN  ARG A 158     -12.150   6.140 -28.376  1.00 57.62           H
ATOM   2284  N   GLU A 159     -10.702   8.774 -27.120  1.00 62.75           N
ATOM   2285  CA  GLU A 159     -10.410  10.128 -26.683  1.00 62.75           C
ATOM   2286  C   GLU A 159     -10.986  10.372 -25.287  1.00 62.75           C
ATOM   2287  O   GLU A 159     -10.301  10.899 -24.412  1.00 62.75           O
ATOM   2288  HA  GLU A 159      -9.322  10.193 -26.651  1.00 62.75           H
ATOM   2289  CB  GLU A 159     -10.944  11.155 -27.684  1.00 62.75           C
ATOM   2290 1HB  GLU A 159     -11.976  10.916 -27.939  1.00 62.75           H
ATOM   2291 2HB  GLU A 159     -10.821  12.160 -27.280  1.00 62.75           H
ATOM   2292  CG  GLU A 159     -10.147  11.114 -28.989  1.00 62.75           C
ATOM   2293 1HG  GLU A 159      -9.080  11.161 -28.769  1.00 62.75           H
ATOM   2294 2HG  GLU A 159     -10.326  10.168 -29.500  1.00 62.75           H
ATOM   2295  CD  GLU A 159     -10.536  12.276 -29.905  1.00 62.75           C
ATOM   2296  OE1 GLU A 159      -9.721  12.591 -30.799  1.00 62.75           O
ATOM   2297  OE2 GLU A 159     -11.639  12.823 -29.691  1.00 62.75           O
ATOM   2298  HN  GLU A 159     -11.362   8.704 -27.868  1.00 62.75           H
ATOM   2299  N   LYS A 160     -12.240   9.976 -25.122  1.00 68.70           N
ATOM   2300  CA  LYS A 160     -12.940  10.211 -23.871  1.00 68.70           C
ATOM   2301  C   LYS A 160     -12.229   9.459 -22.744  1.00 68.70           C
ATOM   2302  O   LYS A 160     -12.273   9.879 -21.589  1.00 68.70           O
ATOM   2303  HA  LYS A 160     -12.885  11.280 -23.661  1.00 68.70           H
ATOM   2304  CB  LYS A 160     -14.421   9.853 -24.011  1.00 68.70           C
ATOM   2305 1HB  LYS A 160     -14.520   8.834 -24.385  1.00 68.70           H
ATOM   2306 2HB  LYS A 160     -14.900   9.880 -23.031  1.00 68.70           H
ATOM   2307  CG  LYS A 160     -15.133  10.821 -24.958  1.00 68.70           C
ATOM   2308 1HG  LYS A 160     -14.937  11.848 -24.649  1.00 68.70           H
ATOM   2309 2HG  LYS A 160     -14.732  10.710 -25.965  1.00 68.70           H
ATOM   2310  CD  LYS A 160     -16.641  10.565 -24.973  1.00 68.70           C
ATOM   2311 1HD  LYS A 160     -16.838   9.549 -25.314  1.00 68.70           H
ATOM   2312 2HD  LYS A 160     -17.036  10.643 -23.960  1.00 68.70           H
ATOM   2313  CE  LYS A 160     -17.358  11.564 -25.884  1.00 68.70           C
ATOM   2314 1HE  LYS A 160     -17.157  12.581 -25.548  1.00 68.70           H
ATOM   2315 2HE  LYS A 160     -16.970  11.481 -26.899  1.00 68.70           H
ATOM   2316  NZ  LYS A 160     -18.816  11.313 -25.882  1.00 68.70           N
ATOM   2317 1HZ  LYS A 160     -19.276  11.989 -26.481  1.00 68.70           H
ATOM   2318 2HZ  LYS A 160     -18.999  10.377 -26.226  1.00 68.70           H
ATOM   2319 3HZ  LYS A 160     -19.173  11.401 -24.937  1.00 68.70           H
ATOM   2320  HN  LYS A 160     -12.774   9.504 -25.823  1.00 68.70           H
ATOM   2321  N   ARG A 161     -11.591   8.361 -23.120  1.00 67.37           N
ATOM   2322  CA  ARG A 161     -10.939   7.503 -22.144  1.00 67.37           C
ATOM   2323  C   ARG A 161      -9.873   8.287 -21.377  1.00 67.37           C
ATOM   2324  O   ARG A 161      -9.652   8.045 -20.191  1.00 67.37           O
ATOM   2325  HA  ARG A 161     -11.740   7.177 -21.481  1.00 67.37           H
ATOM   2326  CB  ARG A 161     -10.287   6.296 -22.821  1.00 67.37           C
ATOM   2327 1HB  ARG A 161      -9.829   6.605 -23.761  1.00 67.37           H
ATOM   2328 2HB  ARG A 161      -9.487   5.909 -22.190  1.00 67.37           H
ATOM   2329  CG  ARG A 161     -11.314   5.194 -23.086  1.00 67.37           C
ATOM   2330 1HG  ARG A 161     -11.747   4.861 -22.142  1.00 67.37           H
ATOM   2331 2HG  ARG A 161     -12.131   5.590 -23.689  1.00 67.37           H
ATOM   2332  CD  ARG A 161     -10.671   4.006 -23.805  1.00 67.37           C
ATOM   2333 1HD  ARG A 161     -11.445   3.360 -24.220  1.00 67.37           H
ATOM   2334 2HD  ARG A 161     -10.069   4.360 -24.641  1.00 67.37           H
ATOM   2335  NE  ARG A 161      -9.826   3.241 -22.862  1.00 67.37           N
ATOM   2336  HE  ARG A 161      -9.812   3.529 -21.904  1.00 67.37           H
ATOM   2337  CZ  ARG A 161      -9.077   2.185 -23.210  1.00 67.37           C
ATOM   2338  NH1 ARG A 161      -9.057   1.755 -24.479  1.00 67.37           N
ATOM   2339 1HH1 ARG A 161      -9.603   2.223 -25.174  1.00 67.37           H
ATOM   2340 2HH1 ARG A 161      -8.496   0.967 -24.731  1.00 67.37           H
ATOM   2341  NH2 ARG A 161      -8.349   1.566 -22.271  1.00 67.37           N
ATOM   2342 1HH2 ARG A 161      -7.785   0.778 -22.515  1.00 67.37           H
ATOM   2343 2HH2 ARG A 161      -8.370   1.894 -21.326  1.00 67.37           H
ATOM   2344  HN  ARG A 161     -11.516   8.055 -24.069  1.00 67.37           H
ATOM   2345  N   LEU A 162      -9.240   9.212 -22.084  1.00 78.16           N
ATOM   2346  CA  LEU A 162      -8.157   9.987 -21.504  1.00 78.16           C
ATOM   2347  C   LEU A 162      -8.730  10.961 -20.472  1.00 78.16           C
ATOM   2348  O   LEU A 162      -8.136  11.173 -19.416  1.00 78.16           O
ATOM   2349  HA  LEU A 162      -7.495   9.291 -20.990  1.00 78.16           H
ATOM   2350  CB  LEU A 162      -7.337  10.667 -22.601  1.00 78.16           C
ATOM   2351 1HB  LEU A 162      -7.060   9.915 -23.340  1.00 78.16           H
ATOM   2352 2HB  LEU A 162      -7.974  11.392 -23.108  1.00 78.16           H
ATOM   2353  CG  LEU A 162      -6.064  11.382 -22.142  1.00 78.16           C
ATOM   2354  HG  LEU A 162      -6.325  12.050 -21.321  1.00 78.16           H
ATOM   2355  CD1 LEU A 162      -5.038  10.383 -21.603  1.00 78.16           C
ATOM   2356 1HD1 LEU A 162      -5.464   9.847 -20.754  1.00 78.16           H
ATOM   2357 2HD1 LEU A 162      -4.777   9.672 -22.386  1.00 78.16           H
ATOM   2358 3HD1 LEU A 162      -4.144  10.917 -21.283  1.00 78.16           H
ATOM   2359  CD2 LEU A 162      -5.486  12.248 -23.263  1.00 78.16           C
ATOM   2360 1HD2 LEU A 162      -5.244  11.618 -24.120  1.00 78.16           H
ATOM   2361 2HD2 LEU A 162      -6.221  12.997 -23.559  1.00 78.16           H
ATOM   2362 3HD2 LEU A 162      -4.583  12.744 -22.910  1.00 78.16           H
ATOM   2363  HN  LEU A 162      -9.455   9.433 -23.036  1.00 78.16           H
ATOM   2364  N   LEU A 163      -9.879  11.527 -20.813  1.00 81.44           N
ATOM   2365  CA  LEU A 163     -10.551  12.454 -19.919  1.00 81.44           C
ATOM   2366  C   LEU A 163     -10.970  11.715 -18.646  1.00 81.44           C
ATOM   2367  O   LEU A 163     -10.699  12.176 -17.538  1.00 81.44           O
ATOM   2368  HA  LEU A 163      -9.832  13.227 -19.648  1.00 81.44           H
ATOM   2369  CB  LEU A 163     -11.711  13.146 -20.637  1.00 81.44           C
ATOM   2370 1HB  LEU A 163     -11.326  13.605 -21.548  1.00 81.44           H
ATOM   2371 2HB  LEU A 163     -12.429  12.385 -20.943  1.00 81.44           H
ATOM   2372  CG  LEU A 163     -12.454  14.217 -19.835  1.00 81.44           C
ATOM   2373  HG  LEU A 163     -12.761  13.780 -18.885  1.00 81.44           H
ATOM   2374  CD1 LEU A 163     -11.536  15.397 -19.514  1.00 81.44           C
ATOM   2375 1HD1 LEU A 163     -10.686  15.048 -18.928  1.00 81.44           H
ATOM   2376 2HD1 LEU A 163     -11.177  15.842 -20.443  1.00 81.44           H
ATOM   2377 3HD1 LEU A 163     -12.089  16.143 -18.944  1.00 81.44           H
ATOM   2378  CD2 LEU A 163     -13.726  14.660 -20.560  1.00 81.44           C
ATOM   2379 1HD2 LEU A 163     -13.464  15.073 -21.535  1.00 81.44           H
ATOM   2380 2HD2 LEU A 163     -14.386  13.803 -20.694  1.00 81.44           H
ATOM   2381 3HD2 LEU A 163     -14.235  15.421 -19.969  1.00 81.44           H
ATOM   2382  HN  LEU A 163     -10.347  11.362 -21.681  1.00 81.44           H
ATOM   2383  N   TYR A 164     -11.624  10.580 -18.847  1.00 75.03           N
ATOM   2384  CA  TYR A 164     -12.098   9.781 -17.730  1.00 75.03           C
ATOM   2385  C   TYR A 164     -10.935   9.338 -16.840  1.00 75.03           C
ATOM   2386  O   TYR A 164     -11.083   9.239 -15.623  1.00 75.03           O
ATOM   2387  HA  TYR A 164     -12.781  10.396 -17.143  1.00 75.03           H
ATOM   2388  CB  TYR A 164     -12.755   8.544 -18.345  1.00 75.03           C
ATOM   2389 1HB  TYR A 164     -12.072   8.107 -19.074  1.00 75.03           H
ATOM   2390 2HB  TYR A 164     -12.906   7.799 -17.564  1.00 75.03           H
ATOM   2391  CG  TYR A 164     -14.095   8.825 -19.027  1.00 75.03           C
ATOM   2392  CD1 TYR A 164     -15.046   9.595 -18.389  1.00 75.03           C
ATOM   2393  HD1 TYR A 164     -14.842  10.003 -17.399  1.00 75.03           H
ATOM   2394  CD2 TYR A 164     -14.353   8.308 -20.281  1.00 75.03           C
ATOM   2395  HD2 TYR A 164     -13.602   7.700 -20.785  1.00 75.03           H
ATOM   2396  CE1 TYR A 164     -16.308   9.859 -19.031  1.00 75.03           C
ATOM   2397  HE1 TYR A 164     -17.068  10.466 -18.539  1.00 75.03           H
ATOM   2398  CE2 TYR A 164     -15.614   8.573 -20.923  1.00 75.03           C
ATOM   2399  HE2 TYR A 164     -15.831   8.171 -21.913  1.00 75.03           H
ATOM   2400  CZ  TYR A 164     -16.529   9.335 -20.267  1.00 75.03           C
ATOM   2401  OH  TYR A 164     -17.721   9.585 -20.873  1.00 75.03           O
ATOM   2402  HH  TYR A 164     -18.313  10.109 -20.261  1.00 75.03           H
ATOM   2403  HN  TYR A 164     -11.830  10.206 -19.752  1.00 75.03           H
ATOM   2404  N   SER A 165      -9.805   9.082 -17.482  1.00 85.79           N
ATOM   2405  CA  SER A 165      -8.624   8.630 -16.767  1.00 85.79           C
ATOM   2406  C   SER A 165      -8.174   9.701 -15.770  1.00 85.79           C
ATOM   2407  O   SER A 165      -7.718   9.380 -14.673  1.00 85.79           O
ATOM   2408  HA  SER A 165      -8.932   7.726 -16.243  1.00 85.79           H
ATOM   2409  CB  SER A 165      -7.487   8.296 -17.735  1.00 85.79           C
ATOM   2410 1HB  SER A 165      -6.716   7.733 -17.209  1.00 85.79           H
ATOM   2411 2HB  SER A 165      -7.865   7.652 -18.529  1.00 85.79           H
ATOM   2412  OG  SER A 165      -6.912   9.467 -18.308  1.00 85.79           O
ATOM   2413  HG  SER A 165      -7.630  10.121 -18.543  1.00 85.79           H
ATOM   2414  HN  SER A 165      -9.689   9.179 -18.471  1.00 85.79           H
ATOM   2415  N   LYS A 166      -8.318  10.950 -16.187  1.00 82.84           N
ATOM   2416  CA  LYS A 166      -7.961  12.070 -15.333  1.00 82.84           C
ATOM   2417  C   LYS A 166      -8.919  12.123 -14.141  1.00 82.84           C
ATOM   2418  O   LYS A 166      -8.485  12.252 -12.997  1.00 82.84           O
ATOM   2419  HA  LYS A 166      -6.953  11.887 -14.959  1.00 82.84           H
ATOM   2420  CB  LYS A 166      -7.914  13.367 -16.143  1.00 82.84           C
ATOM   2421 1HB  LYS A 166      -8.834  13.476 -16.717  1.00 82.84           H
ATOM   2422 2HB  LYS A 166      -7.859  14.221 -15.466  1.00 82.84           H
ATOM   2423  CG  LYS A 166      -6.711  13.381 -17.088  1.00 82.84           C
ATOM   2424 1HG  LYS A 166      -5.792  13.258 -16.515  1.00 82.84           H
ATOM   2425 2HG  LYS A 166      -6.774  12.537 -17.775  1.00 82.84           H
ATOM   2426  CD  LYS A 166      -6.652  14.688 -17.881  1.00 82.84           C
ATOM   2427 1HD  LYS A 166      -7.555  14.795 -18.481  1.00 82.84           H
ATOM   2428 2HD  LYS A 166      -6.624  15.534 -17.194  1.00 82.84           H
ATOM   2429  CE  LYS A 166      -5.422  14.722 -18.790  1.00 82.84           C
ATOM   2430 1HE  LYS A 166      -4.522  14.539 -18.203  1.00 82.84           H
ATOM   2431 2HE  LYS A 166      -5.487  13.924 -19.530  1.00 82.84           H
ATOM   2432  NZ  LYS A 166      -5.318  16.032 -19.473  1.00 82.84           N
ATOM   2433 1HZ  LYS A 166      -4.507  16.032 -20.082  1.00 82.84           H
ATOM   2434 2HZ  LYS A 166      -6.154  16.193 -20.023  1.00 82.84           H
ATOM   2435 3HZ  LYS A 166      -5.221  16.767 -18.781  1.00 82.84           H
ATOM   2436  HN  LYS A 166      -8.670  11.202 -17.089  1.00 82.84           H
ATOM   2437  N   MET A 167     -10.203  12.019 -14.450  1.00 84.46           N
ATOM   2438  CA  MET A 167     -11.228  12.096 -13.424  1.00 84.46           C
ATOM   2439  C   MET A 167     -11.060  10.976 -12.395  1.00 84.46           C
ATOM   2440  O   MET A 167     -11.135  11.217 -11.192  1.00 84.46           O
ATOM   2441  HA  MET A 167     -11.089  13.064 -12.942  1.00 84.46           H
ATOM   2442  CB  MET A 167     -12.610  11.991 -14.072  1.00 84.46           C
ATOM   2443 1HB  MET A 167     -12.664  11.084 -14.676  1.00 84.46           H
ATOM   2444 2HB  MET A 167     -13.373  11.905 -13.299  1.00 84.46           H
ATOM   2445  CG  MET A 167     -12.899  13.211 -14.949  1.00 84.46           C
ATOM   2446 1HG  MET A 167     -12.858  14.119 -14.347  1.00 84.46           H
ATOM   2447 2HG  MET A 167     -12.134  13.305 -15.720  1.00 84.46           H
ATOM   2448  SD  MET A 167     -14.508  13.053 -15.704  1.00 84.46           S
ATOM   2449  CE  MET A 167     -15.548  13.351 -14.283  1.00 84.46           C
ATOM   2450 1HE  MET A 167     -15.341  12.602 -13.519  1.00 84.46           H
ATOM   2451 2HE  MET A 167     -15.341  14.344 -13.884  1.00 84.46           H
ATOM   2452 3HE  MET A 167     -16.595  13.289 -14.579  1.00 84.46           H
ATOM   2453  HN  MET A 167     -10.545  11.886 -15.380  1.00 84.46           H
ATOM   2454  N   VAL A 168     -10.835   9.775 -12.908  1.00 91.98           N
ATOM   2455  CA  VAL A 168     -10.709   8.607 -12.052  1.00 91.98           C
ATOM   2456  C   VAL A 168      -9.520   8.798 -11.108  1.00 91.98           C
ATOM   2457  O   VAL A 168      -9.612   8.495  -9.919  1.00 91.98           O
ATOM   2458  HA  VAL A 168     -11.620   8.536 -11.458  1.00 91.98           H
ATOM   2459  CB  VAL A 168     -10.598   7.342 -12.905  1.00 91.98           C
ATOM   2460  HB  VAL A 168      -9.801   7.497 -13.632  1.00 91.98           H
ATOM   2461  CG1 VAL A 168     -10.223   6.133 -12.046  1.00 91.98           C
ATOM   2462 1HG1 VAL A 168      -9.263   6.314 -11.564  1.00 91.98           H
ATOM   2463 2HG1 VAL A 168     -10.988   5.976 -11.286  1.00 91.98           H
ATOM   2464 3HG1 VAL A 168     -10.151   5.247 -12.678  1.00 91.98           H
ATOM   2465  CG2 VAL A 168     -11.895   7.086 -13.677  1.00 91.98           C
ATOM   2466 1HG2 VAL A 168     -12.718   6.962 -12.973  1.00 91.98           H
ATOM   2467 2HG2 VAL A 168     -12.101   7.933 -14.332  1.00 91.98           H
ATOM   2468 3HG2 VAL A 168     -11.788   6.181 -14.275  1.00 91.98           H
ATOM   2469  HN  VAL A 168     -10.738   9.594 -13.887  1.00 91.98           H
ATOM   2470  N   CYS A 169      -8.431   9.299 -11.673  1.00 93.38           N
ATOM   2471  CA  CYS A 169      -7.224   9.528 -10.898  1.00 93.38           C
ATOM   2472  C   CYS A 169      -7.556  10.507  -9.769  1.00 93.38           C
ATOM   2473  O   CYS A 169      -7.196  10.275  -8.616  1.00 93.38           O
ATOM   2474  HA  CYS A 169      -6.922   8.561 -10.495  1.00 93.38           H
ATOM   2475  CB  CYS A 169      -6.077  10.036 -11.774  1.00 93.38           C
ATOM   2476 1HB  CYS A 169      -6.426  10.853 -12.406  1.00 93.38           H
ATOM   2477 2HB  CYS A 169      -5.279  10.436 -11.148  1.00 93.38           H
ATOM   2478  SG  CYS A 169      -5.433   8.675 -12.813  1.00 93.38           S
ATOM   2479  HG  CYS A 169      -6.413   8.709 -13.711  1.00 93.38           H
ATOM   2480  HN  CYS A 169      -8.366   9.546 -12.640  1.00 93.38           H
ATOM   2481  N   PHE A 170      -8.240  11.579 -10.141  1.00 92.95           N
ATOM   2482  CA  PHE A 170      -8.604  12.605  -9.179  1.00 92.95           C
ATOM   2483  C   PHE A 170      -9.473  12.025  -8.061  1.00 92.95           C
ATOM   2484  O   PHE A 170      -9.235  12.291  -6.883  1.00 92.95           O
ATOM   2485  HA  PHE A 170      -7.678  12.992  -8.753  1.00 92.95           H
ATOM   2486  CB  PHE A 170      -9.409  13.663  -9.936  1.00 92.95           C
ATOM   2487 1HB  PHE A 170      -8.808  14.037 -10.766  1.00 92.95           H
ATOM   2488 2HB  PHE A 170     -10.292  13.193 -10.368  1.00 92.95           H
ATOM   2489  CG  PHE A 170      -9.850  14.846  -9.072  1.00 92.95           C
ATOM   2490  CD1 PHE A 170     -11.131  14.919  -8.621  1.00 92.95           C
ATOM   2491  HD1 PHE A 170     -11.843  14.134  -8.875  1.00 92.95           H
ATOM   2492  CD2 PHE A 170      -8.961  15.825  -8.755  1.00 92.95           C
ATOM   2493  HD2 PHE A 170      -7.934  15.768  -9.116  1.00 92.95           H
ATOM   2494  CE1 PHE A 170     -11.540  16.016  -7.819  1.00 92.95           C
ATOM   2495  HE1 PHE A 170     -12.567  16.074  -7.457  1.00 92.95           H
ATOM   2496  CE2 PHE A 170      -9.370  16.923  -7.952  1.00 92.95           C
ATOM   2497  HE2 PHE A 170      -8.658  17.708  -7.698  1.00 92.95           H
ATOM   2498  CZ  PHE A 170     -10.651  16.996  -7.501  1.00 92.95           C
ATOM   2499  HZ  PHE A 170     -10.965  17.838  -6.885  1.00 92.95           H
ATOM   2500  HN  PHE A 170      -8.544  11.752 -11.078  1.00 92.95           H
ATOM   2501  N   THR A 171     -10.461  11.242  -8.468  1.00 92.39           N
ATOM   2502  CA  THR A 171     -11.375  10.633  -7.516  1.00 92.39           C
ATOM   2503  C   THR A 171     -10.606   9.753  -6.528  1.00 92.39           C
ATOM   2504  O   THR A 171     -10.926   9.722  -5.341  1.00 92.39           O
ATOM   2505  HA  THR A 171     -11.847  11.427  -6.937  1.00 92.39           H
ATOM   2506  CB  THR A 171     -12.442   9.872  -8.305  1.00 92.39           C
ATOM   2507  HB  THR A 171     -12.010   9.007  -8.809  1.00 92.39           H
ATOM   2508  OG1 THR A 171     -13.012  10.860  -9.160  1.00 92.39           O
ATOM   2509  HG1 THR A 171     -12.541  10.863 -10.042  1.00 92.39           H
ATOM   2510  CG2 THR A 171     -13.609   9.421  -7.426  1.00 92.39           C
ATOM   2511 1HG2 THR A 171     -14.083  10.292  -6.975  1.00 92.39           H
ATOM   2512 2HG2 THR A 171     -13.239   8.762  -6.641  1.00 92.39           H
ATOM   2513 3HG2 THR A 171     -14.338   8.886  -8.036  1.00 92.39           H
ATOM   2514  HN  THR A 171     -10.642  11.023  -9.427  1.00 92.39           H
ATOM   2515  N   ILE A 172      -9.608   9.060  -7.055  1.00 93.01           N
ATOM   2516  CA  ILE A 172      -8.812   8.157  -6.241  1.00 93.01           C
ATOM   2517  C   ILE A 172      -8.077   8.961  -5.166  1.00 93.01           C
ATOM   2518  O   ILE A 172      -8.065   8.576  -3.998  1.00 93.01           O
ATOM   2519  HA  ILE A 172      -9.500   7.470  -5.748  1.00 93.01           H
ATOM   2520  CB  ILE A 172      -7.886   7.317  -7.121  1.00 93.01           C
ATOM   2521  HB  ILE A 172      -7.429   7.974  -7.861  1.00 93.01           H
ATOM   2522  CG1 ILE A 172      -8.674   6.253  -7.888  1.00 93.01           C
ATOM   2523 1HG1 ILE A 172      -9.018   5.482  -7.198  1.00 93.01           H
ATOM   2524 2HG1 ILE A 172      -9.562   6.703  -8.332  1.00 93.01           H
ATOM   2525  CG2 ILE A 172      -6.751   6.706  -6.297  1.00 93.01           C
ATOM   2526 1HG2 ILE A 172      -6.167   7.503  -5.836  1.00 93.01           H
ATOM   2527 2HG2 ILE A 172      -7.169   6.066  -5.520  1.00 93.01           H
ATOM   2528 3HG2 ILE A 172      -6.107   6.114  -6.948  1.00 93.01           H
ATOM   2529  CD1 ILE A 172      -7.815   5.617  -8.984  1.00 93.01           C
ATOM   2530 1HD1 ILE A 172      -7.493   6.387  -9.685  1.00 93.01           H
ATOM   2531 2HD1 ILE A 172      -6.941   5.148  -8.533  1.00 93.01           H
ATOM   2532 3HD1 ILE A 172      -8.400   4.865  -9.513  1.00 93.01           H
ATOM   2533  HN  ILE A 172      -9.341   9.107  -8.018  1.00 93.01           H
ATOM   2534  N   TRP A 173      -7.482  10.062  -5.599  1.00 91.64           N
ATOM   2535  CA  TRP A 173      -6.664  10.870  -4.711  1.00 91.64           C
ATOM   2536  C   TRP A 173      -7.569  11.425  -3.609  1.00 91.64           C
ATOM   2537  O   TRP A 173      -7.204  11.408  -2.434  1.00 91.64           O
ATOM   2538  HA  TRP A 173      -5.903  10.221  -4.277  1.00 91.64           H
ATOM   2539  CB  TRP A 173      -5.928  11.964  -5.487  1.00 91.64           C
ATOM   2540 1HB  TRP A 173      -6.616  12.414  -6.202  1.00 91.64           H
ATOM   2541 2HB  TRP A 173      -5.630  12.750  -4.793  1.00 91.64           H
ATOM   2542  CG  TRP A 173      -4.689  11.469  -6.236  1.00 91.64           C
ATOM   2543  CD1 TRP A 173      -4.507  11.379  -7.561  1.00 91.64           C
ATOM   2544  HD1 TRP A 173      -5.254  11.660  -8.303  1.00 91.64           H
ATOM   2545  CD2 TRP A 173      -3.459  10.997  -5.647  1.00 91.64           C
ATOM   2546  NE1 TRP A 173      -3.256  10.885  -7.867  1.00 91.64           N
ATOM   2547  HE1 TRP A 173      -2.889  10.728  -8.784  1.00 91.64           H
ATOM   2548  CE2 TRP A 173      -2.598  10.645  -6.666  1.00 91.64           C
ATOM   2549  CE3 TRP A 173      -3.087  10.871  -4.297  1.00 91.64           C
ATOM   2550  HE3 TRP A 173      -3.749  11.142  -3.474  1.00 91.64           H
ATOM   2551  CZ2 TRP A 173      -1.310  10.145  -6.443  1.00 91.64           C
ATOM   2552  HZ2 TRP A 173      -0.648   9.874  -7.266  1.00 91.64           H
ATOM   2553  CZ3 TRP A 173      -1.796  10.369  -4.091  1.00 91.64           C
ATOM   2554  HZ3 TRP A 173      -1.457  10.251  -3.062  1.00 91.64           H
ATOM   2555  CH2 TRP A 173      -0.917  10.011  -5.106  1.00 91.64           C
ATOM   2556  HH2 TRP A 173       0.073   9.627  -4.862  1.00 91.64           H
ATOM   2557  HN  TRP A 173      -7.552  10.404  -6.537  1.00 91.64           H
ATOM   2558  N   VAL A 174      -8.732  11.903  -4.027  1.00 94.89           N
ATOM   2559  CA  VAL A 174      -9.680  12.487  -3.094  1.00 94.89           C
ATOM   2560  C   VAL A 174     -10.104  11.427  -2.075  1.00 94.89           C
ATOM   2561  O   VAL A 174     -10.164  11.701  -0.878  1.00 94.89           O
ATOM   2562  HA  VAL A 174      -9.170  13.294  -2.568  1.00 94.89           H
ATOM   2563  CB  VAL A 174     -10.862  13.090  -3.856  1.00 94.89           C
ATOM   2564  HB  VAL A 174     -11.266  12.318  -4.512  1.00 94.89           H
ATOM   2565  CG1 VAL A 174     -11.972  13.520  -2.896  1.00 94.89           C
ATOM   2566 1HG1 VAL A 174     -12.323  12.653  -2.335  1.00 94.89           H
ATOM   2567 2HG1 VAL A 174     -11.585  14.268  -2.204  1.00 94.89           H
ATOM   2568 3HG1 VAL A 174     -12.800  13.945  -3.464  1.00 94.89           H
ATOM   2569  CG2 VAL A 174     -10.409  14.260  -4.731  1.00 94.89           C
ATOM   2570 1HG2 VAL A 174      -9.968  15.034  -4.103  1.00 94.89           H
ATOM   2571 2HG2 VAL A 174      -9.670  13.911  -5.452  1.00 94.89           H
ATOM   2572 3HG2 VAL A 174     -11.269  14.670  -5.262  1.00 94.89           H
ATOM   2573  HN  VAL A 174      -9.028  11.897  -4.982  1.00 94.89           H
ATOM   2574  N   LEU A 175     -10.388  10.239  -2.589  1.00 89.52           N
ATOM   2575  CA  LEU A 175     -10.868   9.155  -1.748  1.00 89.52           C
ATOM   2576  C   LEU A 175      -9.788   8.791  -0.726  1.00 89.52           C
ATOM   2577  O   LEU A 175     -10.075   8.652   0.462  1.00 89.52           O
ATOM   2578  HA  LEU A 175     -11.742   9.522  -1.210  1.00 89.52           H
ATOM   2579  CB  LEU A 175     -11.326   7.974  -2.605  1.00 89.52           C
ATOM   2580 1HB  LEU A 175     -12.096   8.326  -3.292  1.00 89.52           H
ATOM   2581 2HB  LEU A 175     -10.484   7.644  -3.213  1.00 89.52           H
ATOM   2582  CG  LEU A 175     -11.875   6.766  -1.844  1.00 89.52           C
ATOM   2583  HG  LEU A 175     -11.123   6.446  -1.123  1.00 89.52           H
ATOM   2584  CD1 LEU A 175     -13.130   7.140  -1.052  1.00 89.52           C
ATOM   2585 1HD1 LEU A 175     -12.886   7.924  -0.335  1.00 89.52           H
ATOM   2586 2HD1 LEU A 175     -13.898   7.501  -1.737  1.00 89.52           H
ATOM   2587 3HD1 LEU A 175     -13.499   6.263  -0.521  1.00 89.52           H
ATOM   2588  CD2 LEU A 175     -12.125   5.589  -2.790  1.00 89.52           C
ATOM   2589 1HD2 LEU A 175     -12.848   5.881  -3.551  1.00 89.52           H
ATOM   2590 2HD2 LEU A 175     -11.188   5.304  -3.270  1.00 89.52           H
ATOM   2591 3HD2 LEU A 175     -12.515   4.744  -2.223  1.00 89.52           H
ATOM   2592  HN  LEU A 175     -10.294  10.012  -3.558  1.00 89.52           H
ATOM   2593  N   ALA A 176      -8.570   8.648  -1.227  1.00 94.37           N
ATOM   2594  CA  ALA A 176      -7.463   8.220  -0.389  1.00 94.37           C
ATOM   2595  C   ALA A 176      -7.220   9.265   0.702  1.00 94.37           C
ATOM   2596  O   ALA A 176      -6.891   8.920   1.835  1.00 94.37           O
ATOM   2597  HA  ALA A 176      -7.746   7.277   0.080  1.00 94.37           H
ATOM   2598  CB  ALA A 176      -6.225   7.986  -1.258  1.00 94.37           C
ATOM   2599 1HB  ALA A 176      -6.441   7.214  -1.996  1.00 94.37           H
ATOM   2600 2HB  ALA A 176      -5.959   8.912  -1.767  1.00 94.37           H
ATOM   2601 3HB  ALA A 176      -5.395   7.665  -0.629  1.00 94.37           H
ATOM   2602  HN  ALA A 176      -8.335   8.818  -2.184  1.00 94.37           H
ATOM   2603  N   ALA A 177      -7.393  10.523   0.320  1.00 94.41           N
ATOM   2604  CA  ALA A 177      -7.173  11.622   1.245  1.00 94.41           C
ATOM   2605  C   ALA A 177      -8.181  11.528   2.392  1.00 94.41           C
ATOM   2606  O   ALA A 177      -7.822  11.709   3.554  1.00 94.41           O
ATOM   2607  HA  ALA A 177      -6.165  11.520   1.648  1.00 94.41           H
ATOM   2608  CB  ALA A 177      -7.269  12.950   0.491  1.00 94.41           C
ATOM   2609 1HB  ALA A 177      -6.513  12.978  -0.294  1.00 94.41           H
ATOM   2610 2HB  ALA A 177      -8.260  13.043   0.045  1.00 94.41           H
ATOM   2611 3HB  ALA A 177      -7.104  13.774   1.184  1.00 94.41           H
ATOM   2612  HN  ALA A 177      -7.677  10.794  -0.599  1.00 94.41           H
ATOM   2613  N   ALA A 178      -9.422  11.245   2.025  1.00 94.53           N
ATOM   2614  CA  ALA A 178     -10.490  11.155   3.005  1.00 94.53           C
ATOM   2615  C   ALA A 178     -10.225   9.970   3.936  1.00 94.53           C
ATOM   2616  O   ALA A 178     -10.521  10.034   5.128  1.00 94.53           O
ATOM   2617  HA  ALA A 178     -10.481  12.075   3.591  1.00 94.53           H
ATOM   2618  CB  ALA A 178     -11.836  11.042   2.286  1.00 94.53           C
ATOM   2619 1HB  ALA A 178     -11.989  11.922   1.661  1.00 94.53           H
ATOM   2620 2HB  ALA A 178     -11.840  10.148   1.662  1.00 94.53           H
ATOM   2621 3HB  ALA A 178     -12.637  10.975   3.022  1.00 94.53           H
ATOM   2622  HN  ALA A 178      -9.701  11.079   1.079  1.00 94.53           H
ATOM   2623  N   LEU A 179      -9.669   8.917   3.356  1.00 91.18           N
ATOM   2624  CA  LEU A 179      -9.491   7.670   4.081  1.00 91.18           C
ATOM   2625  C   LEU A 179      -8.317   7.813   5.052  1.00 91.18           C
ATOM   2626  O   LEU A 179      -8.098   6.947   5.898  1.00 91.18           O
ATOM   2627  HA  LEU A 179     -10.398   7.497   4.660  1.00 91.18           H
ATOM   2628  CB  LEU A 179      -9.345   6.500   3.107  1.00 91.18           C
ATOM   2629 1HB  LEU A 179      -8.565   6.748   2.386  1.00 91.18           H
ATOM   2630 2HB  LEU A 179      -8.999   5.630   3.664  1.00 91.18           H
ATOM   2631  CG  LEU A 179     -10.607   6.107   2.336  1.00 91.18           C
ATOM   2632  HG  LEU A 179     -11.000   6.999   1.848  1.00 91.18           H
ATOM   2633  CD1 LEU A 179     -10.284   5.094   1.235  1.00 91.18           C
ATOM   2634 1HD1 LEU A 179      -9.570   5.531   0.537  1.00 91.18           H
ATOM   2635 2HD1 LEU A 179      -9.854   4.198   1.681  1.00 91.18           H
ATOM   2636 3HD1 LEU A 179     -11.199   4.833   0.703  1.00 91.18           H
ATOM   2637  CD2 LEU A 179     -11.692   5.596   3.285  1.00 91.18           C
ATOM   2638 1HD2 LEU A 179     -11.324   4.721   3.821  1.00 91.18           H
ATOM   2639 2HD2 LEU A 179     -11.949   6.378   3.999  1.00 91.18           H
ATOM   2640 3HD2 LEU A 179     -12.578   5.324   2.711  1.00 91.18           H
ATOM   2641  HN  LEU A 179      -9.343   8.906   2.410  1.00 91.18           H
ATOM   2642  N   CYS A 180      -7.592   8.911   4.897  1.00 90.57           N
ATOM   2643  CA  CYS A 180      -6.434   9.168   5.736  1.00 90.57           C
ATOM   2644  C   CYS A 180      -6.837  10.175   6.815  1.00 90.57           C
ATOM   2645  O   CYS A 180      -5.999  10.620   7.598  1.00 90.57           O
ATOM   2646  HA  CYS A 180      -6.153   8.214   6.182  1.00 90.57           H
ATOM   2647  CB  CYS A 180      -5.239   9.657   4.915  1.00 90.57           C
ATOM   2648 1HB  CYS A 180      -4.318   9.519   5.482  1.00 90.57           H
ATOM   2649 2HB  CYS A 180      -5.145   9.066   4.005  1.00 90.57           H
ATOM   2650  SG  CYS A 180      -5.452  11.425   4.492  1.00 90.57           S
ATOM   2651  HG  CYS A 180      -4.216  11.609   4.037  1.00 90.57           H
ATOM   2652  HN  CYS A 180      -7.785   9.616   4.214  1.00 90.57           H
ATOM   2653  N   ILE A 181      -8.120  10.507   6.821  1.00 90.44           N
ATOM   2654  CA  ILE A 181      -8.646  11.445   7.797  1.00 90.44           C
ATOM   2655  C   ILE A 181      -8.352  10.927   9.206  1.00 90.44           C
ATOM   2656  O   ILE A 181      -7.870  11.672  10.058  1.00 90.44           O
ATOM   2657  HA  ILE A 181      -8.119  12.389   7.660  1.00 90.44           H
ATOM   2658  CB  ILE A 181     -10.130  11.713   7.538  1.00 90.44           C
ATOM   2659  HB  ILE A 181     -10.625  10.757   7.369  1.00 90.44           H
ATOM   2660  CG1 ILE A 181     -10.323  12.552   6.273  1.00 90.44           C
ATOM   2661 1HG1 ILE A 181      -9.905  13.547   6.425  1.00 90.44           H
ATOM   2662 2HG1 ILE A 181      -9.776  12.099   5.446  1.00 90.44           H
ATOM   2663  CG2 ILE A 181     -10.792  12.356   8.758  1.00 90.44           C
ATOM   2664 1HG2 ILE A 181     -10.702  11.687   9.615  1.00 90.44           H
ATOM   2665 2HG2 ILE A 181     -10.300  13.302   8.983  1.00 90.44           H
ATOM   2666 3HG2 ILE A 181     -11.846  12.535   8.547  1.00 90.44           H
ATOM   2667  CD1 ILE A 181     -11.805  12.665   5.911  1.00 90.44           C
ATOM   2668 1HD1 ILE A 181     -12.213  11.669   5.736  1.00 90.44           H
ATOM   2669 2HD1 ILE A 181     -12.344  13.139   6.730  1.00 90.44           H
ATOM   2670 3HD1 ILE A 181     -11.913  13.266   5.008  1.00 90.44           H
ATOM   2671  HN  ILE A 181      -8.794  10.146   6.176  1.00 90.44           H
ATOM   2672  N   PRO A 182      -8.634   9.645   9.477  1.00 91.80           N
ATOM   2673  CA  PRO A 182      -8.416   9.091  10.815  1.00 91.80           C
ATOM   2674  C   PRO A 182      -7.001   9.333  11.316  1.00 91.80           C
ATOM   2675  O   PRO A 182      -6.803   9.706  12.471  1.00 91.80           O
ATOM   2676  HA  PRO A 182      -9.063   9.589  11.537  1.00 91.80           H
ATOM   2677  CB  PRO A 182      -8.709   7.599  10.642  1.00 91.80           C
ATOM   2678 1HB  PRO A 182      -7.806   7.037  10.405  1.00 91.80           H
ATOM   2679 2HB  PRO A 182      -9.125   7.164  11.550  1.00 91.80           H
ATOM   2680  CG  PRO A 182      -9.710   7.567   9.493  1.00 91.80           C
ATOM   2681 1HG  PRO A 182      -9.750   6.587   9.018  1.00 91.80           H
ATOM   2682 2HG  PRO A 182     -10.722   7.786   9.831  1.00 91.80           H
ATOM   2683  CD  PRO A 182      -9.179   8.636   8.551  1.00 91.80           C
ATOM   2684 1HD  PRO A 182      -8.408   8.244   7.888  1.00 91.80           H
ATOM   2685 2HD  PRO A 182      -9.965   9.042   7.915  1.00 91.80           H
ATOM   2686  N   GLU A 183      -6.046   9.111  10.425  1.00 88.31           N
ATOM   2687  CA  GLU A 183      -4.644   9.237  10.784  1.00 88.31           C
ATOM   2688  C   GLU A 183      -4.331  10.674  11.206  1.00 88.31           C
ATOM   2689  O   GLU A 183      -3.551  10.897  12.131  1.00 88.31           O
ATOM   2690  HA  GLU A 183      -4.499   8.563  11.628  1.00 88.31           H
ATOM   2691  CB  GLU A 183      -3.740   8.797   9.630  1.00 88.31           C
ATOM   2692 1HB  GLU A 183      -4.148   9.158   8.686  1.00 88.31           H
ATOM   2693 2HB  GLU A 183      -2.719   9.130   9.815  1.00 88.31           H
ATOM   2694  CG  GLU A 183      -3.684   7.271   9.530  1.00 88.31           C
ATOM   2695 1HG  GLU A 183      -2.866   6.976   8.872  1.00 88.31           H
ATOM   2696 2HG  GLU A 183      -3.472   6.846  10.511  1.00 88.31           H
ATOM   2697  CD  GLU A 183      -5.003   6.707   8.998  1.00 88.31           C
ATOM   2698  OE1 GLU A 183      -5.157   5.468   9.061  1.00 88.31           O
ATOM   2699  OE2 GLU A 183      -5.827   7.527   8.540  1.00 88.31           O
ATOM   2700  HN  GLU A 183      -6.217   8.850   9.475  1.00 88.31           H
ATOM   2701  N   ILE A 184      -4.957  11.611  10.509  1.00 89.82           N
ATOM   2702  CA  ILE A 184      -4.717  13.021  10.767  1.00 89.82           C
ATOM   2703  C   ILE A 184      -5.146  13.354  12.197  1.00 89.82           C
ATOM   2704  O   ILE A 184      -4.465  14.104  12.895  1.00 89.82           O
ATOM   2705  HA  ILE A 184      -3.644  13.191  10.680  1.00 89.82           H
ATOM   2706  CB  ILE A 184      -5.399  13.884   9.704  1.00 89.82           C
ATOM   2707  HB  ILE A 184      -6.448  13.591   9.648  1.00 89.82           H
ATOM   2708  CG1 ILE A 184      -4.788  13.639   8.323  1.00 89.82           C
ATOM   2709 1HG1 ILE A 184      -3.768  14.024   8.299  1.00 89.82           H
ATOM   2710 2HG1 ILE A 184      -4.727  12.567   8.133  1.00 89.82           H
ATOM   2711  CG2 ILE A 184      -5.364  15.363  10.092  1.00 89.82           C
ATOM   2712 1HG2 ILE A 184      -5.882  15.503  11.041  1.00 89.82           H
ATOM   2713 2HG2 ILE A 184      -4.328  15.687  10.193  1.00 89.82           H
ATOM   2714 3HG2 ILE A 184      -5.855  15.954   9.319  1.00 89.82           H
ATOM   2715  CD1 ILE A 184      -5.618  14.310   7.228  1.00 89.82           C
ATOM   2716 1HD1 ILE A 184      -6.630  13.905   7.239  1.00 89.82           H
ATOM   2717 2HD1 ILE A 184      -5.656  15.385   7.408  1.00 89.82           H
ATOM   2718 3HD1 ILE A 184      -5.161  14.120   6.257  1.00 89.82           H
ATOM   2719  HN  ILE A 184      -5.616  11.421   9.782  1.00 89.82           H
ATOM   2720  N   LEU A 185      -6.273  12.780  12.592  1.00 90.05           N
ATOM   2721  CA  LEU A 185      -6.926  13.183  13.826  1.00 90.05           C
ATOM   2722  C   LEU A 185      -6.191  12.560  15.014  1.00 90.05           C
ATOM   2723  O   LEU A 185      -5.858  13.253  15.974  1.00 90.05           O
ATOM   2724  HA  LEU A 185      -6.845  14.268  13.899  1.00 90.05           H
ATOM   2725  CB  LEU A 185      -8.417  12.843  13.778  1.00 90.05           C
ATOM   2726 1HB  LEU A 185      -8.521  11.784  13.543  1.00 90.05           H
ATOM   2727 2HB  LEU A 185      -8.835  12.991  14.774  1.00 90.05           H
ATOM   2728  CG  LEU A 185      -9.256  13.643  12.779  1.00 90.05           C
ATOM   2729  HG  LEU A 185      -8.857  13.467  11.780  1.00 90.05           H
ATOM   2730  CD1 LEU A 185     -10.709  13.164  12.777  1.00 90.05           C
ATOM   2731 1HD1 LEU A 185     -10.744  12.110  12.498  1.00 90.05           H
ATOM   2732 2HD1 LEU A 185     -11.136  13.291  13.772  1.00 90.05           H
ATOM   2733 3HD1 LEU A 185     -11.283  13.749  12.058  1.00 90.05           H
ATOM   2734  CD2 LEU A 185      -9.148  15.144  13.051  1.00 90.05           C
ATOM   2735 1HD2 LEU A 185      -9.506  15.358  14.058  1.00 90.05           H
ATOM   2736 2HD2 LEU A 185      -8.107  15.456  12.961  1.00 90.05           H
ATOM   2737 3HD2 LEU A 185      -9.754  15.689  12.327  1.00 90.05           H
ATOM   2738  HN  LEU A 185      -6.738  12.054  12.085  1.00 90.05           H
ATOM   2739  N   TYR A 186      -5.959  11.260  14.910  1.00 90.71           N
ATOM   2740  CA  TYR A 186      -5.677  10.454  16.085  1.00 90.71           C
ATOM   2741  C   TYR A 186      -4.196  10.074  16.148  1.00 90.71           C
ATOM   2742  O   TYR A 186      -3.763   9.401  17.082  1.00 90.71           O
ATOM   2743  HA  TYR A 186      -5.931  11.043  16.966  1.00 90.71           H
ATOM   2744  CB  TYR A 186      -6.512   9.180  15.934  1.00 90.71           C
ATOM   2745 1HB  TYR A 186      -6.151   8.622  15.070  1.00 90.71           H
ATOM   2746 2HB  TYR A 186      -6.355   8.549  16.808  1.00 90.71           H
ATOM   2747  CG  TYR A 186      -8.011   9.435  15.768  1.00 90.71           C
ATOM   2748  CD1 TYR A 186      -8.673  10.262  16.653  1.00 90.71           C
ATOM   2749  HD1 TYR A 186      -8.127  10.733  17.470  1.00 90.71           H
ATOM   2750  CD2 TYR A 186      -8.702   8.838  14.733  1.00 90.71           C
ATOM   2751  HD2 TYR A 186      -8.180   8.185  14.034  1.00 90.71           H
ATOM   2752  CE1 TYR A 186     -10.084  10.501  16.497  1.00 90.71           C
ATOM   2753  HE1 TYR A 186     -10.619  11.152  17.189  1.00 90.71           H
ATOM   2754  CE2 TYR A 186     -10.114   9.078  14.577  1.00 90.71           C
ATOM   2755  HE2 TYR A 186     -10.672   8.612  13.765  1.00 90.71           H
ATOM   2756  CZ  TYR A 186     -10.735   9.898  15.467  1.00 90.71           C
ATOM   2757  OH  TYR A 186     -12.068  10.124  15.320  1.00 90.71           O
ATOM   2758  HH  TYR A 186     -12.422   9.594  14.549  1.00 90.71           H
ATOM   2759  HN  TYR A 186      -5.962  10.759  14.045  1.00 90.71           H
ATOM   2760  N   SER A 187      -3.461  10.523  15.141  1.00 91.36           N
ATOM   2761  CA  SER A 187      -2.012  10.422  15.170  1.00 91.36           C
ATOM   2762  C   SER A 187      -1.440  11.394  16.205  1.00 91.36           C
ATOM   2763  O   SER A 187      -1.676  12.599  16.126  1.00 91.36           O
ATOM   2764  HA  SER A 187      -1.799   9.392  15.456  1.00 91.36           H
ATOM   2765  CB  SER A 187      -1.412  10.702  13.791  1.00 91.36           C
ATOM   2766 1HB  SER A 187      -1.706  11.699  13.464  1.00 91.36           H
ATOM   2767 2HB  SER A 187      -0.324  10.698  13.861  1.00 91.36           H
ATOM   2768  OG  SER A 187      -1.829   9.743  12.823  1.00 91.36           O
ATOM   2769  HG  SER A 187      -2.280  10.203  12.058  1.00 91.36           H
ATOM   2770  HN  SER A 187      -3.838  10.947  14.318  1.00 91.36           H
ATOM   2771  N   GLN A 188      -0.700  10.835  17.151  1.00 84.58           N
ATOM   2772  CA  GLN A 188       0.013  11.647  18.121  1.00 84.58           C
ATOM   2773  C   GLN A 188       1.272  10.920  18.599  1.00 84.58           C
ATOM   2774  O   GLN A 188       1.450   9.734  18.325  1.00 84.58           O
ATOM   2775  HA  GLN A 188       0.291  12.557  17.589  1.00 84.58           H
ATOM   2776  CB  GLN A 188      -0.890  12.012  19.301  1.00 84.58           C
ATOM   2777 1HB  GLN A 188      -0.359  12.681  19.977  1.00 84.58           H
ATOM   2778 2HB  GLN A 188      -1.765  12.553  18.940  1.00 84.58           H
ATOM   2779  CG  GLN A 188      -1.335  10.760  20.059  1.00 84.58           C
ATOM   2780 1HG  GLN A 188      -1.799  10.057  19.367  1.00 84.58           H
ATOM   2781 2HG  GLN A 188      -0.465  10.260  20.485  1.00 84.58           H
ATOM   2782  CD  GLN A 188      -2.323  11.115  21.172  1.00 84.58           C
ATOM   2783  OE1 GLN A 188      -2.846  12.215  21.246  1.00 84.58           O
ATOM   2784  NE2 GLN A 188      -2.549  10.125  22.030  1.00 84.58           N
ATOM   2785 1HE2 GLN A 188      -2.088   9.245  21.913  1.00 84.58           H
ATOM   2786 2HE2 GLN A 188      -3.181  10.260  22.794  1.00 84.58           H
ATOM   2787  HN  GLN A 188      -0.585   9.847  17.259  1.00 84.58           H
ATOM   2788  N   ILE A 189       2.113  11.661  19.306  1.00 88.45           N
ATOM   2789  CA  ILE A 189       3.273  11.069  19.949  1.00 88.45           C
ATOM   2790  C   ILE A 189       2.868  10.520  21.318  1.00 88.45           C
ATOM   2791  O   ILE A 189       2.261  11.229  22.120  1.00 88.45           O
ATOM   2792  HA  ILE A 189       3.602  10.236  19.327  1.00 88.45           H
ATOM   2793  CB  ILE A 189       4.425  12.074  20.005  1.00 88.45           C
ATOM   2794  HB  ILE A 189       4.078  12.962  20.534  1.00 88.45           H
ATOM   2795  CG1 ILE A 189       4.837  12.517  18.600  1.00 88.45           C
ATOM   2796 1HG1 ILE A 189       5.262  11.672  18.059  1.00 88.45           H
ATOM   2797 2HG1 ILE A 189       3.956  12.840  18.044  1.00 88.45           H
ATOM   2798  CG2 ILE A 189       5.606  11.511  20.798  1.00 88.45           C
ATOM   2799 1HG2 ILE A 189       5.287  11.287  21.816  1.00 88.45           H
ATOM   2800 2HG2 ILE A 189       5.962  10.598  20.320  1.00 88.45           H
ATOM   2801 3HG2 ILE A 189       6.411  12.245  20.822  1.00 88.45           H
ATOM   2802  CD1 ILE A 189       5.856  13.656  18.660  1.00 88.45           C
ATOM   2803 1HD1 ILE A 189       5.418  14.508  19.180  1.00 88.45           H
ATOM   2804 2HD1 ILE A 189       6.744  13.321  19.195  1.00 88.45           H
ATOM   2805 3HD1 ILE A 189       6.131  13.951  17.647  1.00 88.45           H
ATOM   2806  HN  ILE A 189       2.011  12.646  19.441  1.00 88.45           H
ATOM   2807  N   LYS A 190       3.219   9.263  21.544  1.00 83.67           N
ATOM   2808  CA  LYS A 190       3.009   8.649  22.844  1.00 83.67           C
ATOM   2809  C   LYS A 190       4.364   8.308  23.467  1.00 83.67           C
ATOM   2810  O   LYS A 190       5.230   7.738  22.806  1.00 83.67           O
ATOM   2811  HA  LYS A 190       2.514   9.386  23.477  1.00 83.67           H
ATOM   2812  CB  LYS A 190       2.068   7.449  22.724  1.00 83.67           C
ATOM   2813 1HB  LYS A 190       1.163   7.743  22.193  1.00 83.67           H
ATOM   2814 2HB  LYS A 190       2.544   6.667  22.134  1.00 83.67           H
ATOM   2815  CG  LYS A 190       1.700   6.901  24.105  1.00 83.67           C
ATOM   2816 1HG  LYS A 190       2.606   6.627  24.645  1.00 83.67           H
ATOM   2817 2HG  LYS A 190       1.204   7.677  24.687  1.00 83.67           H
ATOM   2818  CD  LYS A 190       0.784   5.682  23.984  1.00 83.67           C
ATOM   2819 1HD  LYS A 190      -0.146   5.968  23.492  1.00 83.67           H
ATOM   2820 2HD  LYS A 190       1.257   4.927  23.356  1.00 83.67           H
ATOM   2821  CE  LYS A 190       0.477   5.088  25.360  1.00 83.67           C
ATOM   2822 1HE  LYS A 190       1.400   4.974  25.928  1.00 83.67           H
ATOM   2823 2HE  LYS A 190      -0.161   5.770  25.923  1.00 83.67           H
ATOM   2824  NZ  LYS A 190      -0.192   3.775  25.221  1.00 83.67           N
ATOM   2825 1HZ  LYS A 190      -0.335   3.370  26.139  1.00 83.67           H
ATOM   2826 2HZ  LYS A 190      -1.088   3.899  24.763  1.00 83.67           H
ATOM   2827 3HZ  LYS A 190       0.389   3.157  24.666  1.00 83.67           H
ATOM   2828  HN  LYS A 190       3.640   8.668  20.859  1.00 83.67           H
ATOM   2829  N   GLU A 191       4.506   8.672  24.734  1.00 75.68           N
ATOM   2830  CA  GLU A 191       5.666   8.261  25.505  1.00 75.68           C
ATOM   2831  C   GLU A 191       5.336   7.025  26.344  1.00 75.68           C
ATOM   2832  O   GLU A 191       4.383   7.035  27.122  1.00 75.68           O
ATOM   2833  HA  GLU A 191       6.431   8.015  24.769  1.00 75.68           H
ATOM   2834  CB  GLU A 191       6.171   9.404  26.388  1.00 75.68           C
ATOM   2835 1HB  GLU A 191       5.325   9.905  26.859  1.00 75.68           H
ATOM   2836 2HB  GLU A 191       6.898   9.022  27.104  1.00 75.68           H
ATOM   2837  CG  GLU A 191       6.900  10.460  25.555  1.00 75.68           C
ATOM   2838 1HG  GLU A 191       7.650   9.979  24.927  1.00 75.68           H
ATOM   2839 2HG  GLU A 191       6.194  10.953  24.887  1.00 75.68           H
ATOM   2840  CD  GLU A 191       7.571  11.500  26.454  1.00 75.68           C
ATOM   2841  OE1 GLU A 191       8.243  12.390  25.889  1.00 75.68           O
ATOM   2842  OE2 GLU A 191       7.398  11.382  27.686  1.00 75.68           O
ATOM   2843  HN  GLU A 191       3.846   9.236  25.231  1.00 75.68           H
ATOM   2844  N   GLU A 192       6.141   5.990  26.158  1.00 72.09           N
ATOM   2845  CA  GLU A 192       5.953   4.753  26.896  1.00 72.09           C
ATOM   2846  C   GLU A 192       7.306   4.158  27.290  1.00 72.09           C
ATOM   2847  O   GLU A 192       8.161   3.930  26.435  1.00 72.09           O
ATOM   2848  HA  GLU A 192       5.396   5.031  27.791  1.00 72.09           H
ATOM   2849  CB  GLU A 192       5.129   3.750  26.085  1.00 72.09           C
ATOM   2850 1HB  GLU A 192       4.169   4.193  25.820  1.00 72.09           H
ATOM   2851 2HB  GLU A 192       5.703   3.417  25.221  1.00 72.09           H
ATOM   2852  CG  GLU A 192       4.824   2.497  26.909  1.00 72.09           C
ATOM   2853 1HG  GLU A 192       5.657   1.798  26.835  1.00 72.09           H
ATOM   2854 2HG  GLU A 192       4.725   2.765  27.961  1.00 72.09           H
ATOM   2855  CD  GLU A 192       3.539   1.822  26.425  1.00 72.09           C
ATOM   2856  OE1 GLU A 192       2.973   1.044  27.222  1.00 72.09           O
ATOM   2857  OE2 GLU A 192       3.153   2.100  25.269  1.00 72.09           O
ATOM   2858  HN  GLU A 192       6.909   5.987  25.517  1.00 72.09           H
ATOM   2859  N   SER A 193       7.460   3.925  28.585  1.00 72.75           N
ATOM   2860  CA  SER A 193       8.689   3.347  29.101  1.00 72.75           C
ATOM   2861  C   SER A 193       9.884   4.212  28.696  1.00 72.75           C
ATOM   2862  O   SER A 193      10.981   3.699  28.479  1.00 72.75           O
ATOM   2863  HA  SER A 193       8.572   3.339  30.185  1.00 72.75           H
ATOM   2864  CB  SER A 193       8.877   1.914  28.599  1.00 72.75           C
ATOM   2865 1HB  SER A 193       9.061   1.927  27.525  1.00 72.75           H
ATOM   2866 2HB  SER A 193       9.759   1.478  29.068  1.00 72.75           H
ATOM   2867  OG  SER A 193       7.742   1.098  28.876  1.00 72.75           O
ATOM   2868  HG  SER A 193       7.847   0.205  28.438  1.00 72.75           H
ATOM   2869  HN  SER A 193       6.764   4.123  29.275  1.00 72.75           H
ATOM   2870  N   GLY A 194       9.631   5.510  28.607  1.00 80.89           N
ATOM   2871  CA  GLY A 194      10.688   6.458  28.299  1.00 80.89           C
ATOM   2872  C   GLY A 194      11.013   6.452  26.804  1.00 80.89           C
ATOM   2873  O   GLY A 194      11.978   7.081  26.372  1.00 80.89           O
ATOM   2874 1HA  GLY A 194      10.383   7.459  28.604  1.00 80.89           H
ATOM   2875 2HA  GLY A 194      11.583   6.210  28.870  1.00 80.89           H
ATOM   2876  HN  GLY A 194       8.726   5.913  28.740  1.00 80.89           H
ATOM   2877  N   ILE A 195      10.189   5.734  26.055  1.00 78.89           N
ATOM   2878  CA  ILE A 195      10.339   5.686  24.611  1.00 78.89           C
ATOM   2879  C   ILE A 195       9.214   6.491  23.958  1.00 78.89           C
ATOM   2880  O   ILE A 195       8.038   6.262  24.238  1.00 78.89           O
ATOM   2881  HA  ILE A 195      11.290   6.160  24.366  1.00 78.89           H
ATOM   2882  CB  ILE A 195      10.418   4.237  24.128  1.00 78.89           C
ATOM   2883  HB  ILE A 195       9.503   3.726  24.427  1.00 78.89           H
ATOM   2884  CG1 ILE A 195      11.584   3.500  24.791  1.00 78.89           C
ATOM   2885 1HG1 ILE A 195      12.524   3.977  24.515  1.00 78.89           H
ATOM   2886 2HG1 ILE A 195      11.495   3.574  25.875  1.00 78.89           H
ATOM   2887  CG2 ILE A 195      10.494   4.171  22.601  1.00 78.89           C
ATOM   2888 1HG2 ILE A 195       9.604   4.634  22.173  1.00 78.89           H
ATOM   2889 2HG2 ILE A 195      11.381   4.703  22.258  1.00 78.89           H
ATOM   2890 3HG2 ILE A 195      10.549   3.129  22.284  1.00 78.89           H
ATOM   2891  CD1 ILE A 195      11.611   2.028  24.375  1.00 78.89           C
ATOM   2892 1HD1 ILE A 195      10.679   1.549  24.674  1.00 78.89           H
ATOM   2893 2HD1 ILE A 195      11.724   1.959  23.293  1.00 78.89           H
ATOM   2894 3HD1 ILE A 195      12.449   1.529  24.861  1.00 78.89           H
ATOM   2895  HN  ILE A 195       9.431   5.193  26.419  1.00 78.89           H
ATOM   2896  N   ALA A 196       9.614   7.419  23.100  1.00 89.54           N
ATOM   2897  CA  ALA A 196       8.653   8.177  22.316  1.00 89.54           C
ATOM   2898  C   ALA A 196       8.265   7.371  21.075  1.00 89.54           C
ATOM   2899  O   ALA A 196       9.132   6.900  20.340  1.00 89.54           O
ATOM   2900  HA  ALA A 196       7.767   8.328  22.933  1.00 89.54           H
ATOM   2901  CB  ALA A 196       9.247   9.542  21.963  1.00 89.54           C
ATOM   2902 1HB  ALA A 196       9.478  10.086  22.879  1.00 89.54           H
ATOM   2903 2HB  ALA A 196      10.159   9.402  21.383  1.00 89.54           H
ATOM   2904 3HB  ALA A 196       8.526  10.110  21.375  1.00 89.54           H
ATOM   2905  HN  ALA A 196      10.572   7.654  22.937  1.00 89.54           H
ATOM   2906  N   ILE A 197       6.961   7.237  20.879  1.00 85.16           N
ATOM   2907  CA  ILE A 197       6.448   6.459  19.764  1.00 85.16           C
ATOM   2908  C   ILE A 197       5.362   7.262  19.046  1.00 85.16           C
ATOM   2909  O   ILE A 197       4.473   7.822  19.685  1.00 85.16           O
ATOM   2910  HA  ILE A 197       7.274   6.297  19.071  1.00 85.16           H
ATOM   2911  CB  ILE A 197       5.981   5.082  20.242  1.00 85.16           C
ATOM   2912  HB  ILE A 197       5.225   4.718  19.546  1.00 85.16           H
ATOM   2913  CG1 ILE A 197       5.321   5.174  21.619  1.00 85.16           C
ATOM   2914 1HG1 ILE A 197       6.054   5.500  22.356  1.00 85.16           H
ATOM   2915 2HG1 ILE A 197       4.533   5.927  21.599  1.00 85.16           H
ATOM   2916  CG2 ILE A 197       7.133   4.076  20.225  1.00 85.16           C
ATOM   2917 1HG2 ILE A 197       7.519   3.982  19.209  1.00 85.16           H
ATOM   2918 2HG2 ILE A 197       7.929   4.423  20.884  1.00 85.16           H
ATOM   2919 3HG2 ILE A 197       6.774   3.106  20.568  1.00 85.16           H
ATOM   2920  CD1 ILE A 197       4.733   3.825  22.036  1.00 85.16           C
ATOM   2921 1HD1 ILE A 197       3.983   3.514  21.309  1.00 85.16           H
ATOM   2922 2HD1 ILE A 197       5.528   3.080  22.079  1.00 85.16           H
ATOM   2923 3HD1 ILE A 197       4.270   3.918  23.018  1.00 85.16           H
ATOM   2924  HN  ILE A 197       6.263   7.648  21.465  1.00 85.16           H
ATOM   2925  N   CYS A 198       5.470   7.293  17.725  1.00 90.79           N
ATOM   2926  CA  CYS A 198       4.424   7.877  16.903  1.00 90.79           C
ATOM   2927  C   CYS A 198       3.372   6.801  16.627  1.00 90.79           C
ATOM   2928  O   CYS A 198       3.615   5.872  15.858  1.00 90.79           O
ATOM   2929  HA  CYS A 198       3.997   8.699  17.477  1.00 90.79           H
ATOM   2930  CB  CYS A 198       4.987   8.469  15.609  1.00 90.79           C
ATOM   2931 1HB  CYS A 198       5.587   9.351  15.834  1.00 90.79           H
ATOM   2932 2HB  CYS A 198       5.648   7.748  15.127  1.00 90.79           H
ATOM   2933  SG  CYS A 198       3.619   8.915  14.478  1.00 90.79           S
ATOM   2934  HN  CYS A 198       6.252   6.928  17.219  1.00 90.79           H
ATOM   2935  N   THR A 199       2.225   6.962  17.271  1.00 89.02           N
ATOM   2936  CA  THR A 199       1.150   5.993  17.138  1.00 89.02           C
ATOM   2937  C   THR A 199      -0.196   6.706  16.997  1.00 89.02           C
ATOM   2938  O   THR A 199      -0.297   7.905  17.250  1.00 89.02           O
ATOM   2939  HA  THR A 199       1.310   5.426  16.221  1.00 89.02           H
ATOM   2940  CB  THR A 199       1.214   5.048  18.340  1.00 89.02           C
ATOM   2941  HB  THR A 199       2.238   4.727  18.528  1.00 89.02           H
ATOM   2942  OG1 THR A 199       0.293   4.011  18.015  1.00 89.02           O
ATOM   2943  HG1 THR A 199       0.402   3.245  18.650  1.00 89.02           H
ATOM   2944  CG2 THR A 199       0.635   5.676  19.610  1.00 89.02           C
ATOM   2945 1HG2 THR A 199      -0.410   5.937  19.442  1.00 89.02           H
ATOM   2946 2HG2 THR A 199       1.198   6.576  19.859  1.00 89.02           H
ATOM   2947 3HG2 THR A 199       0.705   4.964  20.432  1.00 89.02           H
ATOM   2948  HN  THR A 199       2.025   7.735  17.873  1.00 89.02           H
ATOM   2949  N   MET A 200      -1.197   5.938  16.592  1.00 87.95           N
ATOM   2950  CA  MET A 200      -2.573   6.397  16.674  1.00 87.95           C
ATOM   2951  C   MET A 200      -3.167   6.105  18.054  1.00 87.95           C
ATOM   2952  O   MET A 200      -3.018   5.002  18.577  1.00 87.95           O
ATOM   2953  HA  MET A 200      -2.534   7.473  16.508  1.00 87.95           H
ATOM   2954  CB  MET A 200      -3.409   5.698  15.600  1.00 87.95           C
ATOM   2955 1HB  MET A 200      -3.293   4.618  15.689  1.00 87.95           H
ATOM   2956 2HB  MET A 200      -4.465   5.919  15.755  1.00 87.95           H
ATOM   2957  CG  MET A 200      -2.989   6.148  14.199  1.00 87.95           C
ATOM   2958 1HG  MET A 200      -3.046   7.234  14.125  1.00 87.95           H
ATOM   2959 2HG  MET A 200      -1.951   5.869  14.015  1.00 87.95           H
ATOM   2960  SD  MET A 200      -4.048   5.397  12.974  1.00 87.95           S
ATOM   2961  CE  MET A 200      -5.588   6.218  13.349  1.00 87.95           C
ATOM   2962 1HE  MET A 200      -5.875   5.999  14.378  1.00 87.95           H
ATOM   2963 2HE  MET A 200      -5.464   7.294  13.229  1.00 87.95           H
ATOM   2964 3HE  MET A 200      -6.364   5.863  12.671  1.00 87.95           H
ATOM   2965  HN  MET A 200      -1.079   5.019  16.214  1.00 87.95           H
ATOM   2966  N   VAL A 201      -3.827   7.114  18.604  1.00 90.51           N
ATOM   2967  CA  VAL A 201      -4.544   6.944  19.856  1.00 90.51           C
ATOM   2968  C   VAL A 201      -6.021   7.279  19.642  1.00 90.51           C
ATOM   2969  O   VAL A 201      -6.358   8.397  19.254  1.00 90.51           O
ATOM   2970  HA  VAL A 201      -4.460   5.896  20.144  1.00 90.51           H
ATOM   2971  CB  VAL A 201      -3.891   7.791  20.951  1.00 90.51           C
ATOM   2972  HB  VAL A 201      -3.968   8.837  20.657  1.00 90.51           H
ATOM   2973  CG1 VAL A 201      -4.624   7.623  22.284  1.00 90.51           C
ATOM   2974 1HG1 VAL A 201      -5.662   7.937  22.170  1.00 90.51           H
ATOM   2975 2HG1 VAL A 201      -4.593   6.576  22.586  1.00 90.51           H
ATOM   2976 3HG1 VAL A 201      -4.140   8.235  23.044  1.00 90.51           H
ATOM   2977  CG2 VAL A 201      -2.406   7.451  21.095  1.00 90.51           C
ATOM   2978 1HG2 VAL A 201      -2.298   6.398  21.356  1.00 90.51           H
ATOM   2979 2HG2 VAL A 201      -1.896   7.646  20.152  1.00 90.51           H
ATOM   2980 3HG2 VAL A 201      -1.967   8.067  21.880  1.00 90.51           H
ATOM   2981  HN  VAL A 201      -3.876   8.031  18.209  1.00 90.51           H
ATOM   2982  N   TYR A 202      -6.863   6.290  19.905  1.00 90.40           N
ATOM   2983  CA  TYR A 202      -8.289   6.440  19.671  1.00 90.40           C
ATOM   2984  C   TYR A 202      -9.005   6.920  20.935  1.00 90.40           C
ATOM   2985  O   TYR A 202      -8.636   6.538  22.045  1.00 90.40           O
ATOM   2986  HA  TYR A 202      -8.425   7.180  18.882  1.00 90.40           H
ATOM   2987  CB  TYR A 202      -8.805   5.046  19.306  1.00 90.40           C
ATOM   2988 1HB  TYR A 202      -8.573   4.359  20.120  1.00 90.40           H
ATOM   2989 2HB  TYR A 202      -9.891   5.083  19.220  1.00 90.40           H
ATOM   2990  CG  TYR A 202      -8.223   4.488  18.005  1.00 90.40           C
ATOM   2991  CD1 TYR A 202      -8.816   4.795  16.797  1.00 90.40           C
ATOM   2992  HD1 TYR A 202      -9.698   5.434  16.769  1.00 90.40           H
ATOM   2993  CD2 TYR A 202      -7.106   3.679  18.041  1.00 90.40           C
ATOM   2994  HD2 TYR A 202      -6.639   3.437  18.995  1.00 90.40           H
ATOM   2995  CE1 TYR A 202      -8.268   4.270  15.573  1.00 90.40           C
ATOM   2996  HE1 TYR A 202      -8.726   4.504  14.612  1.00 90.40           H
ATOM   2997  CE2 TYR A 202      -6.559   3.154  16.817  1.00 90.40           C
ATOM   2998  HE2 TYR A 202      -5.677   2.513  16.831  1.00 90.40           H
ATOM   2999  CZ  TYR A 202      -7.167   3.475  15.644  1.00 90.40           C
ATOM   3000  OH  TYR A 202      -6.649   2.979  14.488  1.00 90.40           O
ATOM   3001  HH  TYR A 202      -7.226   3.243  13.714  1.00 90.40           H
ATOM   3002  HN  TYR A 202      -6.585   5.401  20.269  1.00 90.40           H
ATOM   3003  N   PRO A 203     -10.036   7.763  20.792  1.00 84.53           N
ATOM   3004  CA  PRO A 203     -10.717   8.328  21.961  1.00 84.53           C
ATOM   3005  C   PRO A 203     -11.500   7.279  22.734  1.00 84.53           C
ATOM   3006  O   PRO A 203     -11.956   6.292  22.160  1.00 84.53           O
ATOM   3007  HA  PRO A 203      -9.987   8.717  22.670  1.00 84.53           H
ATOM   3008  CB  PRO A 203     -11.635   9.396  21.364  1.00 84.53           C
ATOM   3009 1HB  PRO A 203     -12.555   9.502  21.939  1.00 84.53           H
ATOM   3010 2HB  PRO A 203     -11.155  10.375  21.350  1.00 84.53           H
ATOM   3011  CG  PRO A 203     -11.907   8.896  19.974  1.00 84.53           C
ATOM   3012 1HG  PRO A 203     -12.735   8.187  19.966  1.00 84.53           H
ATOM   3013 2HG  PRO A 203     -12.181   9.713  19.307  1.00 84.53           H
ATOM   3014  CD  PRO A 203     -10.631   8.242  19.531  1.00 84.53           C
ATOM   3015 1HD  PRO A 203     -10.819   7.422  18.839  1.00 84.53           H
ATOM   3016 2HD  PRO A 203      -9.975   8.947  19.021  1.00 84.53           H
ATOM   3017  N   SER A 204     -11.636   7.524  24.029  1.00 76.47           N
ATOM   3018  CA  SER A 204     -11.948   6.457  24.964  1.00 76.47           C
ATOM   3019  C   SER A 204     -13.319   5.860  24.638  1.00 76.47           C
ATOM   3020  O   SER A 204     -13.506   4.647  24.718  1.00 76.47           O
ATOM   3021  HA  SER A 204     -11.164   5.713  24.825  1.00 76.47           H
ATOM   3022  CB  SER A 204     -11.920   6.963  26.408  1.00 76.47           C
ATOM   3023 1HB  SER A 204     -12.285   6.181  27.073  1.00 76.47           H
ATOM   3024 2HB  SER A 204     -10.890   7.174  26.698  1.00 76.47           H
ATOM   3025  OG  SER A 204     -12.709   8.137  26.577  1.00 76.47           O
ATOM   3026  HG  SER A 204     -13.676   7.892  26.648  1.00 76.47           H
ATOM   3027  HN  SER A 204     -11.537   8.431  24.440  1.00 76.47           H
ATOM   3028  N   ASP A 205     -14.241   6.740  24.278  1.00 69.46           N
ATOM   3029  CA  ASP A 205     -15.656   6.433  24.401  1.00 69.46           C
ATOM   3030  C   ASP A 205     -16.005   5.273  23.466  1.00 69.46           C
ATOM   3031  O   ASP A 205     -16.708   4.344  23.861  1.00 69.46           O
ATOM   3032  HA  ASP A 205     -15.805   6.182  25.451  1.00 69.46           H
ATOM   3033  CB  ASP A 205     -16.517   7.635  24.005  1.00 69.46           C
ATOM   3034 1HB  ASP A 205     -16.243   7.969  23.004  1.00 69.46           H
ATOM   3035 2HB  ASP A 205     -17.565   7.338  23.965  1.00 69.46           H
ATOM   3036  CG  ASP A 205     -16.343   8.785  24.999  1.00 69.46           C
ATOM   3037  OD1 ASP A 205     -15.669   8.551  26.025  1.00 69.46           O
ATOM   3038  OD2 ASP A 205     -16.889   9.872  24.710  1.00 69.46           O
ATOM   3039  HN  ASP A 205     -14.036   7.646  23.909  1.00 69.46           H
ATOM   3040  N   GLU A 206     -15.499   5.365  22.246  1.00 72.54           N
ATOM   3041  CA  GLU A 206     -15.781   4.356  21.240  1.00 72.54           C
ATOM   3042  C   GLU A 206     -14.481   3.865  20.600  1.00 72.54           C
ATOM   3043  O   GLU A 206     -14.463   3.496  19.427  1.00 72.54           O
ATOM   3044  HA  GLU A 206     -16.261   3.538  21.777  1.00 72.54           H
ATOM   3045  CB  GLU A 206     -16.745   4.893  20.180  1.00 72.54           C
ATOM   3046 1HB  GLU A 206     -16.364   5.832  19.779  1.00 72.54           H
ATOM   3047 2HB  GLU A 206     -16.911   4.134  19.415  1.00 72.54           H
ATOM   3048  CG  GLU A 206     -18.116   5.197  20.789  1.00 72.54           C
ATOM   3049 1HG  GLU A 206     -18.265   4.588  21.680  1.00 72.54           H
ATOM   3050 2HG  GLU A 206     -18.154   6.239  21.105  1.00 72.54           H
ATOM   3051  CD  GLU A 206     -19.236   4.922  19.783  1.00 72.54           C
ATOM   3052  OE1 GLU A 206     -20.196   4.227  20.180  1.00 72.54           O
ATOM   3053  OE2 GLU A 206     -19.106   5.413  18.641  1.00 72.54           O
ATOM   3054  HN  GLU A 206     -14.906   6.111  21.941  1.00 72.54           H
ATOM   3055  N   SER A 207     -13.424   3.877  21.399  1.00 85.26           N
ATOM   3056  CA  SER A 207     -12.091   3.621  20.881  1.00 85.26           C
ATOM   3057  C   SER A 207     -12.073   2.297  20.115  1.00 85.26           C
ATOM   3058  O   SER A 207     -11.507   2.214  19.026  1.00 85.26           O
ATOM   3059  HA  SER A 207     -11.877   4.454  20.211  1.00 85.26           H
ATOM   3060  CB  SER A 207     -11.058   3.596  22.009  1.00 85.26           C
ATOM   3061 1HB  SER A 207     -10.094   3.279  21.610  1.00 85.26           H
ATOM   3062 2HB  SER A 207     -10.925   4.604  22.401  1.00 85.26           H
ATOM   3063  OG  SER A 207     -11.443   2.722  23.066  1.00 85.26           O
ATOM   3064  HG  SER A 207     -11.801   3.252  23.835  1.00 85.26           H
ATOM   3065  HN  SER A 207     -13.469   4.057  22.382  1.00 85.26           H
ATOM   3066  N   THR A 208     -12.699   1.294  20.714  1.00 85.27           N
ATOM   3067  CA  THR A 208     -12.672  -0.046  20.154  1.00 85.27           C
ATOM   3068  C   THR A 208     -13.370  -0.069  18.792  1.00 85.27           C
ATOM   3069  O   THR A 208     -12.852  -0.641  17.835  1.00 85.27           O
ATOM   3070  HA  THR A 208     -11.633  -0.327  19.985  1.00 85.27           H
ATOM   3071  CB  THR A 208     -13.300  -0.997  21.174  1.00 85.27           C
ATOM   3072  HB  THR A 208     -14.372  -0.820  21.263  1.00 85.27           H
ATOM   3073  OG1 THR A 208     -12.541  -0.784  22.361  1.00 85.27           O
ATOM   3074  HG1 THR A 208     -11.581  -1.013  22.199  1.00 85.27           H
ATOM   3075  CG2 THR A 208     -13.053  -2.468  20.833  1.00 85.27           C
ATOM   3076 1HG2 THR A 208     -11.980  -2.661  20.810  1.00 85.27           H
ATOM   3077 2HG2 THR A 208     -13.483  -2.692  19.857  1.00 85.27           H
ATOM   3078 3HG2 THR A 208     -13.519  -3.100  21.589  1.00 85.27           H
ATOM   3079  HN  THR A 208     -13.216   1.387  21.564  1.00 85.27           H
ATOM   3080  N   LYS A 209     -14.535   0.560  18.749  1.00 81.39           N
ATOM   3081  CA  LYS A 209     -15.328   0.585  17.532  1.00 81.39           C
ATOM   3082  C   LYS A 209     -14.531   1.277  16.424  1.00 81.39           C
ATOM   3083  O   LYS A 209     -14.489   0.797  15.292  1.00 81.39           O
ATOM   3084  HA  LYS A 209     -15.505  -0.449  17.236  1.00 81.39           H
ATOM   3085  CB  LYS A 209     -16.694   1.221  17.795  1.00 81.39           C
ATOM   3086 1HB  LYS A 209     -16.561   2.202  18.252  1.00 81.39           H
ATOM   3087 2HB  LYS A 209     -17.214   1.379  16.850  1.00 81.39           H
ATOM   3088  CG  LYS A 209     -17.544   0.337  18.710  1.00 81.39           C
ATOM   3089 1HG  LYS A 209     -17.591  -0.673  18.303  1.00 81.39           H
ATOM   3090 2HG  LYS A 209     -17.074   0.265  19.690  1.00 81.39           H
ATOM   3091  CD  LYS A 209     -18.959   0.900  18.857  1.00 81.39           C
ATOM   3092 1HD  LYS A 209     -18.910   1.972  19.048  1.00 81.39           H
ATOM   3093 2HD  LYS A 209     -19.505   0.768  17.923  1.00 81.39           H
ATOM   3094  CE  LYS A 209     -19.709   0.207  19.995  1.00 81.39           C
ATOM   3095 1HE  LYS A 209     -19.989  -0.803  19.693  1.00 81.39           H
ATOM   3096 2HE  LYS A 209     -19.057   0.110  20.863  1.00 81.39           H
ATOM   3097  NZ  LYS A 209     -20.920   0.974  20.361  1.00 81.39           N
ATOM   3098 1HZ  LYS A 209     -21.373   0.534  21.154  1.00 81.39           H
ATOM   3099 2HZ  LYS A 209     -20.658   1.923  20.606  1.00 81.39           H
ATOM   3100 3HZ  LYS A 209     -21.559   0.993  19.574  1.00 81.39           H
ATOM   3101  HN  LYS A 209     -14.938   1.045  19.525  1.00 81.39           H
ATOM   3102  N   LEU A 210     -13.917   2.393  16.788  1.00 88.43           N
ATOM   3103  CA  LEU A 210     -13.235   3.225  15.812  1.00 88.43           C
ATOM   3104  C   LEU A 210     -12.081   2.435  15.192  1.00 88.43           C
ATOM   3105  O   LEU A 210     -11.942   2.387  13.971  1.00 88.43           O
ATOM   3106  HA  LEU A 210     -13.953   3.462  15.026  1.00 88.43           H
ATOM   3107  CB  LEU A 210     -12.804   4.550  16.445  1.00 88.43           C
ATOM   3108 1HB  LEU A 210     -13.669   4.992  16.939  1.00 88.43           H
ATOM   3109 2HB  LEU A 210     -12.068   4.336  17.221  1.00 88.43           H
ATOM   3110  CG  LEU A 210     -12.210   5.588  15.491  1.00 88.43           C
ATOM   3111  HG  LEU A 210     -11.356   5.138  14.985  1.00 88.43           H
ATOM   3112  CD1 LEU A 210     -13.220   5.979  14.410  1.00 88.43           C
ATOM   3113 1HD1 LEU A 210     -13.499   5.095  13.836  1.00 88.43           H
ATOM   3114 2HD1 LEU A 210     -14.108   6.403  14.878  1.00 88.43           H
ATOM   3115 3HD1 LEU A 210     -12.773   6.718  13.745  1.00 88.43           H
ATOM   3116  CD2 LEU A 210     -11.692   6.805  16.258  1.00 88.43           C
ATOM   3117 1HD2 LEU A 210     -12.513   7.265  16.808  1.00 88.43           H
ATOM   3118 2HD2 LEU A 210     -10.917   6.491  16.958  1.00 88.43           H
ATOM   3119 3HD2 LEU A 210     -11.275   7.527  15.556  1.00 88.43           H
ATOM   3120  HN  LEU A 210     -13.882   2.730  17.729  1.00 88.43           H
ATOM   3121  N   LYS A 211     -11.282   1.836  16.063  1.00 92.48           N
ATOM   3122  CA  LYS A 211     -10.142   1.053  15.616  1.00 92.48           C
ATOM   3123  C   LYS A 211     -10.623  -0.045  14.666  1.00 92.48           C
ATOM   3124  O   LYS A 211     -10.074  -0.215  13.579  1.00 92.48           O
ATOM   3125  HA  LYS A 211      -9.482   1.723  15.064  1.00 92.48           H
ATOM   3126  CB  LYS A 211      -9.351   0.526  16.815  1.00 92.48           C
ATOM   3127 1HB  LYS A 211      -8.969   1.363  17.401  1.00 92.48           H
ATOM   3128 2HB  LYS A 211     -10.011  -0.044  17.468  1.00 92.48           H
ATOM   3129  CG  LYS A 211      -8.188  -0.357  16.360  1.00 92.48           C
ATOM   3130 1HG  LYS A 211      -8.574  -1.292  15.953  1.00 92.48           H
ATOM   3131 2HG  LYS A 211      -7.643   0.139  15.557  1.00 92.48           H
ATOM   3132  CD  LYS A 211      -7.237  -0.654  17.521  1.00 92.48           C
ATOM   3133 1HD  LYS A 211      -6.861   0.281  17.936  1.00 92.48           H
ATOM   3134 2HD  LYS A 211      -7.779  -1.162  18.319  1.00 92.48           H
ATOM   3135  CE  LYS A 211      -6.064  -1.523  17.061  1.00 92.48           C
ATOM   3136 1HE  LYS A 211      -6.429  -2.501  16.749  1.00 92.48           H
ATOM   3137 2HE  LYS A 211      -5.586  -1.069  16.193  1.00 92.48           H
ATOM   3138  NZ  LYS A 211      -5.077  -1.680  18.152  1.00 92.48           N
ATOM   3139 1HZ  LYS A 211      -4.353  -2.329  17.863  1.00 92.48           H
ATOM   3140 2HZ  LYS A 211      -4.659  -0.780  18.363  1.00 92.48           H
ATOM   3141 3HZ  LYS A 211      -5.541  -2.039  18.979  1.00 92.48           H
ATOM   3142  HN  LYS A 211     -11.403   1.878  17.054  1.00 92.48           H
ATOM   3143  N   SER A 212     -11.644  -0.763  15.111  1.00 90.38           N
ATOM   3144  CA  SER A 212     -12.153  -1.892  14.351  1.00 90.38           C
ATOM   3145  C   SER A 212     -12.620  -1.426  12.971  1.00 90.38           C
ATOM   3146  O   SER A 212     -12.378  -2.098  11.970  1.00 90.38           O
ATOM   3147  HA  SER A 212     -11.313  -2.580  14.259  1.00 90.38           H
ATOM   3148  CB  SER A 212     -13.299  -2.583  15.093  1.00 90.38           C
ATOM   3149 1HB  SER A 212     -14.115  -1.876  15.241  1.00 90.38           H
ATOM   3150 2HB  SER A 212     -13.689  -3.396  14.481  1.00 90.38           H
ATOM   3151  OG  SER A 212     -12.884  -3.098  16.356  1.00 90.38           O
ATOM   3152  HG  SER A 212     -13.018  -2.408  17.067  1.00 90.38           H
ATOM   3153  HN  SER A 212     -12.120  -0.584  15.973  1.00 90.38           H
ATOM   3154  N   ALA A 213     -13.280  -0.277  12.961  1.00 93.62           N
ATOM   3155  CA  ALA A 213     -13.806   0.274  11.724  1.00 93.62           C
ATOM   3156  C   ALA A 213     -12.644   0.632  10.796  1.00 93.62           C
ATOM   3157  O   ALA A 213     -12.668   0.306   9.610  1.00 93.62           O
ATOM   3158  HA  ALA A 213     -14.414  -0.497  11.250  1.00 93.62           H
ATOM   3159  CB  ALA A 213     -14.694   1.479  12.038  1.00 93.62           C
ATOM   3160 1HB  ALA A 213     -15.520   1.165  12.676  1.00 93.62           H
ATOM   3161 2HB  ALA A 213     -14.106   2.239  12.553  1.00 93.62           H
ATOM   3162 3HB  ALA A 213     -15.088   1.892  11.110  1.00 93.62           H
ATOM   3163  HN  ALA A 213     -13.457   0.273  13.778  1.00 93.62           H
ATOM   3164  N   VAL A 214     -11.653   1.299  11.370  1.00 91.81           N
ATOM   3165  CA  VAL A 214     -10.518   1.768  10.594  1.00 91.81           C
ATOM   3166  C   VAL A 214      -9.811   0.570   9.957  1.00 91.81           C
ATOM   3167  O   VAL A 214      -9.450   0.611   8.782  1.00 91.81           O
ATOM   3168  HA  VAL A 214     -10.903   2.410   9.802  1.00 91.81           H
ATOM   3169  CB  VAL A 214      -9.592   2.608  11.477  1.00 91.81           C
ATOM   3170  HB  VAL A 214      -9.373   2.032  12.376  1.00 91.81           H
ATOM   3171  CG1 VAL A 214      -8.268   2.894  10.766  1.00 91.81           C
ATOM   3172 1HG1 VAL A 214      -7.770   1.952  10.534  1.00 91.81           H
ATOM   3173 2HG1 VAL A 214      -8.461   3.440   9.843  1.00 91.81           H
ATOM   3174 3HG1 VAL A 214      -7.629   3.492  11.415  1.00 91.81           H
ATOM   3175  CG2 VAL A 214     -10.276   3.908  11.906  1.00 91.81           C
ATOM   3176 1HG2 VAL A 214     -10.539   4.489  11.023  1.00 91.81           H
ATOM   3177 2HG2 VAL A 214     -11.179   3.675  12.470  1.00 91.81           H
ATOM   3178 3HG2 VAL A 214      -9.596   4.486  12.532  1.00 91.81           H
ATOM   3179  HN  VAL A 214     -11.619   1.519  12.345  1.00 91.81           H
ATOM   3180  N   LEU A 215      -9.635  -0.469  10.761  1.00 91.03           N
ATOM   3181  CA  LEU A 215      -8.904  -1.643  10.317  1.00 91.03           C
ATOM   3182  C   LEU A 215      -9.712  -2.363   9.236  1.00 91.03           C
ATOM   3183  O   LEU A 215      -9.161  -2.776   8.216  1.00 91.03           O
ATOM   3184  HA  LEU A 215      -7.968  -1.298   9.877  1.00 91.03           H
ATOM   3185  CB  LEU A 215      -8.542  -2.532  11.509  1.00 91.03           C
ATOM   3186 1HB  LEU A 215      -9.446  -2.706  12.094  1.00 91.03           H
ATOM   3187 2HB  LEU A 215      -8.217  -3.500  11.130  1.00 91.03           H
ATOM   3188  CG  LEU A 215      -7.459  -1.991  12.444  1.00 91.03           C
ATOM   3189  HG  LEU A 215      -7.811  -1.052  12.869  1.00 91.03           H
ATOM   3190  CD1 LEU A 215      -7.213  -2.951  13.611  1.00 91.03           C
ATOM   3191 1HD1 LEU A 215      -8.135  -3.075  14.179  1.00 91.03           H
ATOM   3192 2HD1 LEU A 215      -6.891  -3.918  13.224  1.00 91.03           H
ATOM   3193 3HD1 LEU A 215      -6.438  -2.543  14.260  1.00 91.03           H
ATOM   3194  CD2 LEU A 215      -6.173  -1.685  11.674  1.00 91.03           C
ATOM   3195 1HD2 LEU A 215      -5.805  -2.596  11.203  1.00 91.03           H
ATOM   3196 2HD2 LEU A 215      -6.378  -0.937  10.908  1.00 91.03           H
ATOM   3197 3HD2 LEU A 215      -5.419  -1.302  12.363  1.00 91.03           H
ATOM   3198  HN  LEU A 215      -9.981  -0.516  11.698  1.00 91.03           H
ATOM   3199  N   THR A 216     -11.004  -2.493   9.496  1.00 90.74           N
ATOM   3200  CA  THR A 216     -11.888  -3.183   8.572  1.00 90.74           C
ATOM   3201  C   THR A 216     -11.862  -2.504   7.201  1.00 90.74           C
ATOM   3202  O   THR A 216     -11.782  -3.175   6.173  1.00 90.74           O
ATOM   3203  HA  THR A 216     -11.516  -4.198   8.433  1.00 90.74           H
ATOM   3204  CB  THR A 216     -13.283  -3.231   9.199  1.00 90.74           C
ATOM   3205  HB  THR A 216     -13.685  -2.227   9.332  1.00 90.74           H
ATOM   3206  OG1 THR A 216     -13.100  -3.984  10.394  1.00 90.74           O
ATOM   3207  HG1 THR A 216     -13.094  -3.373  11.186  1.00 90.74           H
ATOM   3208  CG2 THR A 216     -14.265  -4.069   8.377  1.00 90.74           C
ATOM   3209 1HG2 THR A 216     -13.896  -5.092   8.301  1.00 90.74           H
ATOM   3210 2HG2 THR A 216     -14.361  -3.642   7.379  1.00 90.74           H
ATOM   3211 3HG2 THR A 216     -15.239  -4.070   8.867  1.00 90.74           H
ATOM   3212  HN  THR A 216     -11.448  -2.137  10.318  1.00 90.74           H
ATOM   3213  N   LEU A 217     -11.929  -1.181   7.230  1.00 87.93           N
ATOM   3214  CA  LEU A 217     -11.942  -0.405   6.001  1.00 87.93           C
ATOM   3215  C   LEU A 217     -10.637  -0.646   5.238  1.00 87.93           C
ATOM   3216  O   LEU A 217     -10.641  -0.749   4.013  1.00 87.93           O
ATOM   3217  HA  LEU A 217     -12.770  -0.770   5.393  1.00 87.93           H
ATOM   3218  CB  LEU A 217     -12.215   1.070   6.301  1.00 87.93           C
ATOM   3219 1HB  LEU A 217     -13.019   1.128   7.036  1.00 87.93           H
ATOM   3220 2HB  LEU A 217     -11.327   1.496   6.767  1.00 87.93           H
ATOM   3221  CG  LEU A 217     -12.596   1.939   5.101  1.00 87.93           C
ATOM   3222  HG  LEU A 217     -11.876   1.755   4.304  1.00 87.93           H
ATOM   3223  CD1 LEU A 217     -13.975   1.557   4.562  1.00 87.93           C
ATOM   3224 1HD1 LEU A 217     -13.966   0.513   4.248  1.00 87.93           H
ATOM   3225 2HD1 LEU A 217     -14.722   1.694   5.344  1.00 87.93           H
ATOM   3226 3HD1 LEU A 217     -14.221   2.190   3.710  1.00 87.93           H
ATOM   3227  CD2 LEU A 217     -12.510   3.426   5.452  1.00 87.93           C
ATOM   3228 1HD2 LEU A 217     -13.192   3.646   6.273  1.00 87.93           H
ATOM   3229 2HD2 LEU A 217     -11.490   3.670   5.752  1.00 87.93           H
ATOM   3230 3HD2 LEU A 217     -12.785   4.021   4.582  1.00 87.93           H
ATOM   3231  HN  LEU A 217     -11.975  -0.641   8.070  1.00 87.93           H
ATOM   3232  N   LYS A 218      -9.553  -0.727   5.995  1.00 85.41           N
ATOM   3233  CA  LYS A 218      -8.240  -0.918   5.403  1.00 85.41           C
ATOM   3234  C   LYS A 218      -8.211  -2.254   4.657  1.00 85.41           C
ATOM   3235  O   LYS A 218      -7.718  -2.331   3.533  1.00 85.41           O
ATOM   3236  HA  LYS A 218      -8.087  -0.117   4.680  1.00 85.41           H
ATOM   3237  CB  LYS A 218      -7.148  -0.783   6.466  1.00 85.41           C
ATOM   3238 1HB  LYS A 218      -7.290   0.142   7.023  1.00 85.41           H
ATOM   3239 2HB  LYS A 218      -7.229  -1.601   7.182  1.00 85.41           H
ATOM   3240  CG  LYS A 218      -5.757  -0.793   5.828  1.00 85.41           C
ATOM   3241 1HG  LYS A 218      -5.643  -1.683   5.209  1.00 85.41           H
ATOM   3242 2HG  LYS A 218      -5.650   0.069   5.169  1.00 85.41           H
ATOM   3243  CD  LYS A 218      -4.663  -0.764   6.897  1.00 85.41           C
ATOM   3244 1HD  LYS A 218      -4.750   0.149   7.487  1.00 85.41           H
ATOM   3245 2HD  LYS A 218      -4.797  -1.601   7.582  1.00 85.41           H
ATOM   3246  CE  LYS A 218      -3.273  -0.836   6.261  1.00 85.41           C
ATOM   3247 1HE  LYS A 218      -3.235  -1.659   5.548  1.00 85.41           H
ATOM   3248 2HE  LYS A 218      -3.075   0.079   5.702  1.00 85.41           H
ATOM   3249  NZ  LYS A 218      -2.237  -1.024   7.301  1.00 85.41           N
ATOM   3250 1HZ  LYS A 218      -1.376  -1.338   6.867  1.00 85.41           H
ATOM   3251 2HZ  LYS A 218      -2.074  -0.144   7.778  1.00 85.41           H
ATOM   3252 3HZ  LYS A 218      -2.551  -1.718   7.970  1.00 85.41           H
ATOM   3253  HN  LYS A 218      -9.561  -0.665   6.993  1.00 85.41           H
ATOM   3254  N   VAL A 219      -8.745  -3.273   5.314  1.00 89.82           N
ATOM   3255  CA  VAL A 219      -8.665  -4.626   4.790  1.00 89.82           C
ATOM   3256  C   VAL A 219      -9.549  -4.739   3.546  1.00 89.82           C
ATOM   3257  O   VAL A 219      -9.133  -5.298   2.533  1.00 89.82           O
ATOM   3258  HA  VAL A 219      -7.630  -4.807   4.502  1.00 89.82           H
ATOM   3259  CB  VAL A 219      -9.037  -5.633   5.880  1.00 89.82           C
ATOM   3260  HB  VAL A 219     -10.008  -5.348   6.283  1.00 89.82           H
ATOM   3261  CG1 VAL A 219      -9.163  -7.044   5.303  1.00 89.82           C
ATOM   3262 1HG1 VAL A 219      -9.939  -7.056   4.538  1.00 89.82           H
ATOM   3263 2HG1 VAL A 219      -8.213  -7.343   4.861  1.00 89.82           H
ATOM   3264 3HG1 VAL A 219      -9.428  -7.740   6.099  1.00 89.82           H
ATOM   3265  CG2 VAL A 219      -8.024  -5.598   7.026  1.00 89.82           C
ATOM   3266 1HG2 VAL A 219      -7.034  -5.846   6.644  1.00 89.82           H
ATOM   3267 2HG2 VAL A 219      -8.005  -4.600   7.464  1.00 89.82           H
ATOM   3268 3HG2 VAL A 219      -8.312  -6.323   7.788  1.00 89.82           H
ATOM   3269  HN  VAL A 219      -9.224  -3.186   6.188  1.00 89.82           H
ATOM   3270  N   ILE A 220     -10.753  -4.198   3.664  1.00 90.32           N
ATOM   3271  CA  ILE A 220     -11.739  -4.331   2.605  1.00 90.32           C
ATOM   3272  C   ILE A 220     -11.233  -3.617   1.350  1.00 90.32           C
ATOM   3273  O   ILE A 220     -11.097  -4.232   0.294  1.00 90.32           O
ATOM   3274  HA  ILE A 220     -11.839  -5.393   2.382  1.00 90.32           H
ATOM   3275  CB  ILE A 220     -13.107  -3.839   3.082  1.00 90.32           C
ATOM   3276  HB  ILE A 220     -12.975  -2.862   3.548  1.00 90.32           H
ATOM   3277  CG1 ILE A 220     -13.684  -4.772   4.148  1.00 90.32           C
ATOM   3278 1HG1 ILE A 220     -13.832  -5.766   3.725  1.00 90.32           H
ATOM   3279 2HG1 ILE A 220     -12.973  -4.878   4.968  1.00 90.32           H
ATOM   3280  CG2 ILE A 220     -14.065  -3.652   1.904  1.00 90.32           C
ATOM   3281 1HG2 ILE A 220     -13.652  -2.919   1.212  1.00 90.32           H
ATOM   3282 2HG2 ILE A 220     -14.196  -4.604   1.389  1.00 90.32           H
ATOM   3283 3HG2 ILE A 220     -15.030  -3.302   2.272  1.00 90.32           H
ATOM   3284  CD1 ILE A 220     -15.014  -4.237   4.684  1.00 90.32           C
ATOM   3285 1HD1 ILE A 220     -14.857  -3.254   5.129  1.00 90.32           H
ATOM   3286 2HD1 ILE A 220     -15.729  -4.156   3.866  1.00 90.32           H
ATOM   3287 3HD1 ILE A 220     -15.402  -4.920   5.440  1.00 90.32           H
ATOM   3288  HN  ILE A 220     -11.057  -3.679   4.462  1.00 90.32           H
ATOM   3289  N   LEU A 221     -10.968  -2.328   1.507  1.00 88.99           N
ATOM   3290  CA  LEU A 221     -10.655  -1.484   0.367  1.00 88.99           C
ATOM   3291  C   LEU A 221      -9.193  -1.696  -0.034  1.00 88.99           C
ATOM   3292  O   LEU A 221      -8.820  -1.460  -1.181  1.00 88.99           O
ATOM   3293  HA  LEU A 221     -11.289  -1.804  -0.460  1.00 88.99           H
ATOM   3294  CB  LEU A 221     -11.005  -0.025   0.668  1.00 88.99           C
ATOM   3295 1HB  LEU A 221     -10.435   0.291   1.541  1.00 88.99           H
ATOM   3296 2HB  LEU A 221     -10.672   0.588  -0.170  1.00 88.99           H
ATOM   3297  CG  LEU A 221     -12.484   0.270   0.924  1.00 88.99           C
ATOM   3298  HG  LEU A 221     -12.791  -0.273   1.818  1.00 88.99           H
ATOM   3299  CD1 LEU A 221     -12.705   1.759   1.201  1.00 88.99           C
ATOM   3300 1HD1 LEU A 221     -12.132   2.054   2.081  1.00 88.99           H
ATOM   3301 2HD1 LEU A 221     -12.376   2.341   0.341  1.00 88.99           H
ATOM   3302 3HD1 LEU A 221     -13.765   1.941   1.380  1.00 88.99           H
ATOM   3303  CD2 LEU A 221     -13.352  -0.233  -0.231  1.00 88.99           C
ATOM   3304 1HD2 LEU A 221     -13.051   0.263  -1.154  1.00 88.99           H
ATOM   3305 2HD2 LEU A 221     -13.224  -1.310  -0.339  1.00 88.99           H
ATOM   3306 3HD2 LEU A 221     -14.398  -0.010  -0.023  1.00 88.99           H
ATOM   3307  HN  LEU A 221     -10.964  -1.862   2.392  1.00 88.99           H
ATOM   3308  N   GLY A 222      -8.406  -2.139   0.936  1.00 87.39           N
ATOM   3309  CA  GLY A 222      -6.965  -2.205   0.758  1.00 87.39           C
ATOM   3310  C   GLY A 222      -6.563  -3.477   0.009  1.00 87.39           C
ATOM   3311  O   GLY A 222      -5.503  -3.527  -0.613  1.00 87.39           O
ATOM   3312 1HA  GLY A 222      -6.623  -1.330   0.206  1.00 87.39           H
ATOM   3313 2HA  GLY A 222      -6.474  -2.181   1.731  1.00 87.39           H
ATOM   3314  HN  GLY A 222      -8.736  -2.449   1.827  1.00 87.39           H
ATOM   3315  N   PHE A 223      -7.430  -4.475   0.094  1.00 81.98           N
ATOM   3316  CA  PHE A 223      -7.113  -5.790  -0.436  1.00 81.98           C
ATOM   3317  C   PHE A 223      -8.324  -6.404  -1.141  1.00 81.98           C
ATOM   3318  O   PHE A 223      -8.304  -6.609  -2.354  1.00 81.98           O
ATOM   3319  HA  PHE A 223      -6.303  -5.662  -1.155  1.00 81.98           H
ATOM   3320  CB  PHE A 223      -6.729  -6.672   0.754  1.00 81.98           C
ATOM   3321 1HB  PHE A 223      -5.950  -6.171   1.328  1.00 81.98           H
ATOM   3322 2HB  PHE A 223      -7.593  -6.775   1.410  1.00 81.98           H
ATOM   3323  CG  PHE A 223      -6.236  -8.066   0.362  1.00 81.98           C
ATOM   3324  CD1 PHE A 223      -6.986  -9.161   0.660  1.00 81.98           C
ATOM   3325  HD1 PHE A 223      -7.938  -9.045   1.179  1.00 81.98           H
ATOM   3326  CD2 PHE A 223      -5.049  -8.211  -0.285  1.00 81.98           C
ATOM   3327  HD2 PHE A 223      -4.448  -7.333  -0.525  1.00 81.98           H
ATOM   3328  CE1 PHE A 223      -6.529 -10.455   0.296  1.00 81.98           C
ATOM   3329  HE1 PHE A 223      -7.129 -11.333   0.536  1.00 81.98           H
ATOM   3330  CE2 PHE A 223      -4.592  -9.505  -0.649  1.00 81.98           C
ATOM   3331  HE2 PHE A 223      -3.640  -9.621  -1.168  1.00 81.98           H
ATOM   3332  CZ  PHE A 223      -5.341 -10.600  -0.351  1.00 81.98           C
ATOM   3333  HZ  PHE A 223      -4.990 -11.593  -0.630  1.00 81.98           H
ATOM   3334  HN  PHE A 223      -8.334  -4.396   0.515  1.00 81.98           H
ATOM   3335  N   PHE A 224      -9.351  -6.681  -0.351  1.00 84.31           N
ATOM   3336  CA  PHE A 224     -10.422  -7.557  -0.794  1.00 84.31           C
ATOM   3337  C   PHE A 224     -11.077  -7.021  -2.069  1.00 84.31           C
ATOM   3338  O   PHE A 224     -11.189  -7.739  -3.062  1.00 84.31           O
ATOM   3339  HA  PHE A 224      -9.979  -8.532  -0.998  1.00 84.31           H
ATOM   3340  CB  PHE A 224     -11.465  -7.591   0.325  1.00 84.31           C
ATOM   3341 1HB  PHE A 224     -11.505  -6.611   0.800  1.00 84.31           H
ATOM   3342 2HB  PHE A 224     -12.446  -7.775  -0.112  1.00 84.31           H
ATOM   3343  CG  PHE A 224     -11.193  -8.650   1.396  1.00 84.31           C
ATOM   3344  CD1 PHE A 224     -11.461  -9.959   1.142  1.00 84.31           C
ATOM   3345  HD1 PHE A 224     -11.869 -10.254   0.175  1.00 84.31           H
ATOM   3346  CD2 PHE A 224     -10.685  -8.281   2.603  1.00 84.31           C
ATOM   3347  HD2 PHE A 224     -10.471  -7.232   2.806  1.00 84.31           H
ATOM   3348  CE1 PHE A 224     -11.209 -10.941   2.136  1.00 84.31           C
ATOM   3349  HE1 PHE A 224     -11.424 -11.990   1.932  1.00 84.31           H
ATOM   3350  CE2 PHE A 224     -10.433  -9.264   3.597  1.00 84.31           C
ATOM   3351  HE2 PHE A 224     -10.026  -8.969   4.564  1.00 84.31           H
ATOM   3352  CZ  PHE A 224     -10.701 -10.573   3.343  1.00 84.31           C
ATOM   3353  HZ  PHE A 224     -10.507 -11.326   4.106  1.00 84.31           H
ATOM   3354  HN  PHE A 224      -9.458  -6.318   0.575  1.00 84.31           H
ATOM   3355  N   LEU A 225     -11.491  -5.765  -2.000  1.00 89.54           N
ATOM   3356  CA  LEU A 225     -12.183  -5.143  -3.116  1.00 89.54           C
ATOM   3357  C   LEU A 225     -11.282  -5.176  -4.351  1.00 89.54           C
ATOM   3358  O   LEU A 225     -11.674  -5.693  -5.396  1.00 89.54           O
ATOM   3359  HA  LEU A 225     -13.073  -5.738  -3.321  1.00 89.54           H
ATOM   3360  CB  LEU A 225     -12.656  -3.737  -2.737  1.00 89.54           C
ATOM   3361 1HB  LEU A 225     -13.356  -3.823  -1.906  1.00 89.54           H
ATOM   3362 2HB  LEU A 225     -11.797  -3.173  -2.374  1.00 89.54           H
ATOM   3363  CG  LEU A 225     -13.326  -2.932  -3.852  1.00 89.54           C
ATOM   3364  HG  LEU A 225     -12.709  -3.010  -4.747  1.00 89.54           H
ATOM   3365  CD1 LEU A 225     -14.699  -3.511  -4.197  1.00 89.54           C
ATOM   3366 1HD1 LEU A 225     -14.585  -4.542  -4.531  1.00 89.54           H
ATOM   3367 2HD1 LEU A 225     -15.338  -3.484  -3.314  1.00 89.54           H
ATOM   3368 3HD1 LEU A 225     -15.153  -2.920  -4.992  1.00 89.54           H
ATOM   3369  CD2 LEU A 225     -13.405  -1.449  -3.485  1.00 89.54           C
ATOM   3370 1HD2 LEU A 225     -13.987  -1.331  -2.571  1.00 89.54           H
ATOM   3371 2HD2 LEU A 225     -12.399  -1.059  -3.328  1.00 89.54           H
ATOM   3372 3HD2 LEU A 225     -13.886  -0.899  -4.294  1.00 89.54           H
ATOM   3373  HN  LEU A 225     -11.362  -5.176  -1.202  1.00 89.54           H
ATOM   3374  N   PRO A 226     -10.063  -4.629  -4.256  1.00 90.16           N
ATOM   3375  CA  PRO A 226      -9.135  -4.650  -5.390  1.00 90.16           C
ATOM   3376  C   PRO A 226      -8.933  -6.052  -5.943  1.00 90.16           C
ATOM   3377  O   PRO A 226      -8.977  -6.257  -7.155  1.00 90.16           O
ATOM   3378  HA  PRO A 226      -9.543  -4.073  -6.219  1.00 90.16           H
ATOM   3379  CB  PRO A 226      -7.841  -4.077  -4.809  1.00 90.16           C
ATOM   3380 1HB  PRO A 226      -7.188  -4.863  -4.430  1.00 90.16           H
ATOM   3381 2HB  PRO A 226      -7.273  -3.528  -5.561  1.00 90.16           H
ATOM   3382  CG  PRO A 226      -8.329  -3.162  -3.693  1.00 90.16           C
ATOM   3383 1HG  PRO A 226      -7.543  -2.956  -2.966  1.00 90.16           H
ATOM   3384 2HG  PRO A 226      -8.654  -2.195  -4.075  1.00 90.16           H
ATOM   3385  CD  PRO A 226      -9.477  -3.951  -3.085  1.00 90.16           C
ATOM   3386 1HD  PRO A 226      -9.127  -4.668  -2.342  1.00 90.16           H
ATOM   3387 2HD  PRO A 226     -10.194  -3.301  -2.584  1.00 90.16           H
ATOM   3388  N   PHE A 227      -8.715  -6.988  -5.030  1.00 84.68           N
ATOM   3389  CA  PHE A 227      -8.358  -8.342  -5.418  1.00 84.68           C
ATOM   3390  C   PHE A 227      -9.476  -8.990  -6.238  1.00 84.68           C
ATOM   3391  O   PHE A 227      -9.219  -9.583  -7.284  1.00 84.68           O
ATOM   3392  HA  PHE A 227      -7.455  -8.277  -6.025  1.00 84.68           H
ATOM   3393  CB  PHE A 227      -8.160  -9.139  -4.128  1.00 84.68           C
ATOM   3394 1HB  PHE A 227      -7.381  -8.662  -3.533  1.00 84.68           H
ATOM   3395 2HB  PHE A 227      -9.079  -9.097  -3.542  1.00 84.68           H
ATOM   3396  CG  PHE A 227      -7.784 -10.605  -4.353  1.00 84.68           C
ATOM   3397  CD1 PHE A 227      -8.730 -11.575  -4.236  1.00 84.68           C
ATOM   3398  HD1 PHE A 227      -9.755 -11.309  -3.981  1.00 84.68           H
ATOM   3399  CD2 PHE A 227      -6.504 -10.937  -4.671  1.00 84.68           C
ATOM   3400  HD2 PHE A 227      -5.746 -10.160  -4.765  1.00 84.68           H
ATOM   3401  CE1 PHE A 227      -8.380 -12.936  -4.445  1.00 84.68           C
ATOM   3402  HE1 PHE A 227      -9.138 -13.714  -4.351  1.00 84.68           H
ATOM   3403  CE2 PHE A 227      -6.155 -12.298  -4.880  1.00 84.68           C
ATOM   3404  HE2 PHE A 227      -5.129 -12.564  -5.135  1.00 84.68           H
ATOM   3405  CZ  PHE A 227      -7.101 -13.268  -4.763  1.00 84.68           C
ATOM   3406  HZ  PHE A 227      -6.832 -14.313  -4.924  1.00 84.68           H
ATOM   3407  HN  PHE A 227      -8.779  -6.833  -4.045  1.00 84.68           H
ATOM   3408  N   VAL A 228     -10.692  -8.855  -5.731  1.00 92.01           N
ATOM   3409  CA  VAL A 228     -11.843  -9.468  -6.373  1.00 92.01           C
ATOM   3410  C   VAL A 228     -11.989  -8.908  -7.790  1.00 92.01           C
ATOM   3411  O   VAL A 228     -12.210  -9.660  -8.738  1.00 92.01           O
ATOM   3412  HA  VAL A 228     -11.652 -10.539  -6.437  1.00 92.01           H
ATOM   3413  CB  VAL A 228     -13.093  -9.260  -5.516  1.00 92.01           C
ATOM   3414  HB  VAL A 228     -13.166  -8.198  -5.282  1.00 92.01           H
ATOM   3415  CG1 VAL A 228     -14.355  -9.661  -6.282  1.00 92.01           C
ATOM   3416 1HG1 VAL A 228     -14.443  -9.052  -7.182  1.00 92.01           H
ATOM   3417 2HG1 VAL A 228     -14.293 -10.713  -6.559  1.00 92.01           H
ATOM   3418 3HG1 VAL A 228     -15.229  -9.503  -5.649  1.00 92.01           H
ATOM   3419  CG2 VAL A 228     -12.986 -10.026  -4.196  1.00 92.01           C
ATOM   3420 1HG2 VAL A 228     -12.876 -11.090  -4.401  1.00 92.01           H
ATOM   3421 2HG2 VAL A 228     -12.118  -9.671  -3.640  1.00 92.01           H
ATOM   3422 3HG2 VAL A 228     -13.888  -9.860  -3.606  1.00 92.01           H
ATOM   3423  HN  VAL A 228     -10.898  -8.339  -4.899  1.00 92.01           H
ATOM   3424  N   VAL A 229     -11.860  -7.593  -7.888  1.00 91.86           N
ATOM   3425  CA  VAL A 229     -12.042  -6.917  -9.161  1.00 91.86           C
ATOM   3426  C   VAL A 229     -10.978  -7.401 -10.148  1.00 91.86           C
ATOM   3427  O   VAL A 229     -11.287  -7.708 -11.298  1.00 91.86           O
ATOM   3428  HA  VAL A 229     -13.026  -7.192  -9.542  1.00 91.86           H
ATOM   3429  CB  VAL A 229     -12.021  -5.401  -8.956  1.00 91.86           C
ATOM   3430  HB  VAL A 229     -11.112  -5.149  -8.410  1.00 91.86           H
ATOM   3431  CG1 VAL A 229     -11.982  -4.666 -10.297  1.00 91.86           C
ATOM   3432 1HG1 VAL A 229     -11.086  -4.957 -10.845  1.00 91.86           H
ATOM   3433 2HG1 VAL A 229     -12.865  -4.928 -10.881  1.00 91.86           H
ATOM   3434 3HG1 VAL A 229     -11.968  -3.590 -10.122  1.00 91.86           H
ATOM   3435  CG2 VAL A 229     -13.216  -4.945  -8.116  1.00 91.86           C
ATOM   3436 1HG2 VAL A 229     -14.142  -5.216  -8.623  1.00 91.86           H
ATOM   3437 2HG2 VAL A 229     -13.181  -5.430  -7.140  1.00 91.86           H
ATOM   3438 3HG2 VAL A 229     -13.177  -3.863  -7.985  1.00 91.86           H
ATOM   3439  HN  VAL A 229     -11.636  -6.994  -7.120  1.00 91.86           H
ATOM   3440  N   MET A 230      -9.747  -7.454  -9.662  1.00 84.12           N
ATOM   3441  CA  MET A 230      -8.628  -7.852 -10.500  1.00 84.12           C
ATOM   3442  C   MET A 230      -8.792  -9.294 -10.985  1.00 84.12           C
ATOM   3443  O   MET A 230      -8.609  -9.580 -12.167  1.00 84.12           O
ATOM   3444  HA  MET A 230      -8.643  -7.171 -11.352  1.00 84.12           H
ATOM   3445  CB  MET A 230      -7.326  -7.724  -9.708  1.00 84.12           C
ATOM   3446 1HB  MET A 230      -7.448  -8.180  -8.725  1.00 84.12           H
ATOM   3447 2HB  MET A 230      -6.531  -8.271 -10.216  1.00 84.12           H
ATOM   3448  CG  MET A 230      -6.922  -6.257  -9.549  1.00 84.12           C
ATOM   3449 1HG  MET A 230      -6.915  -5.766 -10.523  1.00 84.12           H
ATOM   3450 2HG  MET A 230      -7.653  -5.734  -8.933  1.00 84.12           H
ATOM   3451  SD  MET A 230      -5.305  -6.146  -8.801  1.00 84.12           S
ATOM   3452  CE  MET A 230      -5.683  -6.734  -7.158  1.00 84.12           C
ATOM   3453 1HE  MET A 230      -6.428  -6.083  -6.702  1.00 84.12           H
ATOM   3454 2HE  MET A 230      -6.075  -7.749  -7.217  1.00 84.12           H
ATOM   3455 3HE  MET A 230      -4.777  -6.729  -6.553  1.00 84.12           H
ATOM   3456  HN  MET A 230      -9.508  -7.231  -8.717  1.00 84.12           H
ATOM   3457  N   ALA A 231      -9.135 -10.164 -10.046  1.00 90.00           N
ATOM   3458  CA  ALA A 231      -9.253 -11.581 -10.347  1.00 90.00           C
ATOM   3459  C   ALA A 231     -10.303 -11.779 -11.442  1.00 90.00           C
ATOM   3460  O   ALA A 231     -10.087 -12.543 -12.382  1.00 90.00           O
ATOM   3461  HA  ALA A 231      -8.286 -11.924 -10.716  1.00 90.00           H
ATOM   3462  CB  ALA A 231      -9.594 -12.348  -9.068  1.00 90.00           C
ATOM   3463 1HB  ALA A 231      -8.803 -12.197  -8.333  1.00 90.00           H
ATOM   3464 2HB  ALA A 231     -10.538 -11.982  -8.665  1.00 90.00           H
ATOM   3465 3HB  ALA A 231      -9.682 -13.410  -9.294  1.00 90.00           H
ATOM   3466  HN  ALA A 231      -9.330  -9.916  -9.098  1.00 90.00           H
ATOM   3467  N   CYS A 232     -11.416 -11.079 -11.285  1.00 89.77           N
ATOM   3468  CA  CYS A 232     -12.511 -11.191 -12.233  1.00 89.77           C
ATOM   3469  C   CYS A 232     -12.024 -10.682 -13.592  1.00 89.77           C
ATOM   3470  O   CYS A 232     -12.236 -11.332 -14.614  1.00 89.77           O
ATOM   3471  HA  CYS A 232     -12.773 -12.247 -12.287  1.00 89.77           H
ATOM   3472  CB  CYS A 232     -13.754 -10.437 -11.754  1.00 89.77           C
ATOM   3473 1HB  CYS A 232     -13.485  -9.420 -11.469  1.00 89.77           H
ATOM   3474 2HB  CYS A 232     -14.478 -10.360 -12.565  1.00 89.77           H
ATOM   3475  SG  CYS A 232     -14.503 -11.307 -10.329  1.00 89.77           S
ATOM   3476  HG  CYS A 232     -13.676 -10.811  -9.413  1.00 89.77           H
ATOM   3477  HN  CYS A 232     -11.576 -10.446 -10.527  1.00 89.77           H
ATOM   3478  N   CYS A 233     -11.381  -9.524 -13.558  1.00 88.36           N
ATOM   3479  CA  CYS A 233     -10.973  -8.859 -14.784  1.00 88.36           C
ATOM   3480  C   CYS A 233     -10.095  -9.822 -15.584  1.00 88.36           C
ATOM   3481  O   CYS A 233     -10.353 -10.073 -16.760  1.00 88.36           O
ATOM   3482  HA  CYS A 233     -11.886  -8.623 -15.330  1.00 88.36           H
ATOM   3483  CB  CYS A 233     -10.258  -7.537 -14.499  1.00 88.36           C
ATOM   3484 1HB  CYS A 233      -9.505  -7.681 -13.723  1.00 88.36           H
ATOM   3485 2HB  CYS A 233      -9.733  -7.198 -15.392  1.00 88.36           H
ATOM   3486  SG  CYS A 233     -11.468  -6.272 -13.967  1.00 88.36           S
ATOM   3487  HG  CYS A 233     -11.597  -6.718 -12.721  1.00 88.36           H
ATOM   3488  HN  CYS A 233     -11.139  -9.043 -12.716  1.00 88.36           H
ATOM   3489  N   TYR A 234      -9.073 -10.337 -14.915  1.00 75.32           N
ATOM   3490  CA  TYR A 234      -8.054 -11.121 -15.591  1.00 75.32           C
ATOM   3491  C   TYR A 234      -8.590 -12.500 -15.979  1.00 75.32           C
ATOM   3492  O   TYR A 234      -8.161 -13.079 -16.975  1.00 75.32           O
ATOM   3493  HA  TYR A 234      -7.762 -10.585 -16.494  1.00 75.32           H
ATOM   3494  CB  TYR A 234      -6.917 -11.294 -14.581  1.00 75.32           C
ATOM   3495 1HB  TYR A 234      -7.341 -11.354 -13.579  1.00 75.32           H
ATOM   3496 2HB  TYR A 234      -6.417 -12.244 -14.773  1.00 75.32           H
ATOM   3497  CG  TYR A 234      -5.879 -10.171 -14.614  1.00 75.32           C
ATOM   3498  CD1 TYR A 234      -4.828 -10.229 -15.507  1.00 75.32           C
ATOM   3499  HD1 TYR A 234      -4.738 -11.074 -16.189  1.00 75.32           H
ATOM   3500  CD2 TYR A 234      -5.993  -9.101 -13.751  1.00 75.32           C
ATOM   3501  HD2 TYR A 234      -6.822  -9.055 -13.045  1.00 75.32           H
ATOM   3502  CE1 TYR A 234      -3.851  -9.172 -15.538  1.00 75.32           C
ATOM   3503  HE1 TYR A 234      -3.016  -9.205 -16.239  1.00 75.32           H
ATOM   3504  CE2 TYR A 234      -5.015  -8.044 -13.782  1.00 75.32           C
ATOM   3505  HE2 TYR A 234      -5.093  -7.192 -13.105  1.00 75.32           H
ATOM   3506  CZ  TYR A 234      -3.993  -8.131 -14.674  1.00 75.32           C
ATOM   3507  OH  TYR A 234      -3.070  -7.133 -14.703  1.00 75.32           O
ATOM   3508  HH  TYR A 234      -3.265  -6.465 -13.985  1.00 75.32           H
ATOM   3509  HN  TYR A 234      -8.937 -10.225 -13.930  1.00 75.32           H
ATOM   3510  N   THR A 235      -9.522 -12.986 -15.171  1.00 85.33           N
ATOM   3511  CA  THR A 235     -10.193 -14.239 -15.472  1.00 85.33           C
ATOM   3512  C   THR A 235     -10.859 -14.170 -16.848  1.00 85.33           C
ATOM   3513  O   THR A 235     -10.731 -15.093 -17.651  1.00 85.33           O
ATOM   3514  HA  THR A 235      -9.443 -15.028 -15.519  1.00 85.33           H
ATOM   3515  CB  THR A 235     -11.175 -14.534 -14.336  1.00 85.33           C
ATOM   3516  HB  THR A 235     -11.949 -13.768 -14.282  1.00 85.33           H
ATOM   3517  OG1 THR A 235     -10.346 -14.653 -13.183  1.00 85.33           O
ATOM   3518  HG1 THR A 235     -10.472 -13.859 -12.588  1.00 85.33           H
ATOM   3519  CG2 THR A 235     -11.828 -15.911 -14.470  1.00 85.33           C
ATOM   3520 1HG2 THR A 235     -11.058 -16.681 -14.456  1.00 85.33           H
ATOM   3521 2HG2 THR A 235     -12.377 -15.963 -15.410  1.00 85.33           H
ATOM   3522 3HG2 THR A 235     -12.515 -16.069 -13.638  1.00 85.33           H
ATOM   3523  HN  THR A 235      -9.817 -12.540 -14.326  1.00 85.33           H
ATOM   3524  N   ILE A 236     -11.556 -13.066 -17.078  1.00 85.03           N
ATOM   3525  CA  ILE A 236     -12.255 -12.872 -18.337  1.00 85.03           C
ATOM   3526  C   ILE A 236     -11.234 -12.645 -19.453  1.00 85.03           C
ATOM   3527  O   ILE A 236     -11.407 -13.137 -20.567  1.00 85.03           O
ATOM   3528  HA  ILE A 236     -12.803 -13.790 -18.552  1.00 85.03           H
ATOM   3529  CB  ILE A 236     -13.286 -11.749 -18.209  1.00 85.03           C
ATOM   3530  HB  ILE A 236     -12.769 -10.845 -17.886  1.00 85.03           H
ATOM   3531  CG1 ILE A 236     -14.328 -12.080 -17.139  1.00 85.03           C
ATOM   3532 1HG1 ILE A 236     -15.013 -12.839 -17.516  1.00 85.03           H
ATOM   3533 2HG1 ILE A 236     -13.834 -12.503 -16.264  1.00 85.03           H
ATOM   3534  CG2 ILE A 236     -13.932 -11.441 -19.561  1.00 85.03           C
ATOM   3535 1HG2 ILE A 236     -13.163 -11.130 -20.269  1.00 85.03           H
ATOM   3536 2HG2 ILE A 236     -14.432 -12.333 -19.937  1.00 85.03           H
ATOM   3537 3HG2 ILE A 236     -14.660 -10.639 -19.442  1.00 85.03           H
ATOM   3538  CD1 ILE A 236     -15.114 -10.831 -16.734  1.00 85.03           C
ATOM   3539 1HD1 ILE A 236     -14.429 -10.084 -16.335  1.00 85.03           H
ATOM   3540 2HD1 ILE A 236     -15.626 -10.426 -17.606  1.00 85.03           H
ATOM   3541 3HD1 ILE A 236     -15.848 -11.095 -15.972  1.00 85.03           H
ATOM   3542  HN  ILE A 236     -11.646 -12.315 -16.424  1.00 85.03           H
ATOM   3543  N   ILE A 237     -10.191 -11.900 -19.116  1.00 80.76           N
ATOM   3544  CA  ILE A 237      -9.153 -11.584 -20.082  1.00 80.76           C
ATOM   3545  C   ILE A 237      -8.568 -12.883 -20.638  1.00 80.76           C
ATOM   3546  O   ILE A 237      -8.497 -13.066 -21.852  1.00 80.76           O
ATOM   3547  HA  ILE A 237      -9.623 -11.038 -20.900  1.00 80.76           H
ATOM   3548  CB  ILE A 237      -8.108 -10.655 -19.460  1.00 80.76           C
ATOM   3549  HB  ILE A 237      -7.886 -11.014 -18.455  1.00 80.76           H
ATOM   3550  CG1 ILE A 237      -8.652  -9.232 -19.322  1.00 80.76           C
ATOM   3551 1HG1 ILE A 237      -8.697  -8.759 -20.303  1.00 80.76           H
ATOM   3552 2HG1 ILE A 237      -9.672  -9.264 -18.937  1.00 80.76           H
ATOM   3553  CG2 ILE A 237      -6.800 -10.693 -20.253  1.00 80.76           C
ATOM   3554 1HG2 ILE A 237      -6.406 -11.710 -20.255  1.00 80.76           H
ATOM   3555 2HG2 ILE A 237      -6.986 -10.374 -21.278  1.00 80.76           H
ATOM   3556 3HG2 ILE A 237      -6.075 -10.024 -19.789  1.00 80.76           H
ATOM   3557  CD1 ILE A 237      -7.774  -8.397 -18.387  1.00 80.76           C
ATOM   3558 1HD1 ILE A 237      -7.752  -8.860 -17.400  1.00 80.76           H
ATOM   3559 2HD1 ILE A 237      -6.762  -8.347 -18.788  1.00 80.76           H
ATOM   3560 3HD1 ILE A 237      -8.184  -7.390 -18.306  1.00 80.76           H
ATOM   3561  HN  ILE A 237     -10.051 -11.515 -18.203  1.00 80.76           H
ATOM   3562  N   ILE A 238      -8.163 -13.752 -19.723  1.00 78.36           N
ATOM   3563  CA  ILE A 238      -7.504 -14.989 -20.106  1.00 78.36           C
ATOM   3564  C   ILE A 238      -8.432 -15.796 -21.015  1.00 78.36           C
ATOM   3565  O   ILE A 238      -8.000 -16.325 -22.038  1.00 78.36           O
ATOM   3566  HA  ILE A 238      -6.612 -14.722 -20.673  1.00 78.36           H
ATOM   3567  CB  ILE A 238      -7.039 -15.755 -18.866  1.00 78.36           C
ATOM   3568  HB  ILE A 238      -7.864 -15.782 -18.153  1.00 78.36           H
ATOM   3569  CG1 ILE A 238      -5.875 -15.036 -18.182  1.00 78.36           C
ATOM   3570 1HG1 ILE A 238      -4.965 -15.172 -18.767  1.00 78.36           H
ATOM   3571 2HG1 ILE A 238      -6.074 -13.965 -18.147  1.00 78.36           H
ATOM   3572  CG2 ILE A 238      -6.694 -17.204 -19.213  1.00 78.36           C
ATOM   3573 1HG2 ILE A 238      -7.575 -17.700 -19.620  1.00 78.36           H
ATOM   3574 2HG2 ILE A 238      -5.894 -17.219 -19.953  1.00 78.36           H
ATOM   3575 3HG2 ILE A 238      -6.367 -17.725 -18.314  1.00 78.36           H
ATOM   3576  CD1 ILE A 238      -5.660 -15.567 -16.763  1.00 78.36           C
ATOM   3577 1HD1 ILE A 238      -6.563 -15.407 -16.174  1.00 78.36           H
ATOM   3578 2HD1 ILE A 238      -5.437 -16.633 -16.804  1.00 78.36           H
ATOM   3579 3HD1 ILE A 238      -4.826 -15.039 -16.300  1.00 78.36           H
ATOM   3580  HN  ILE A 238      -8.278 -13.622 -18.739  1.00 78.36           H
ATOM   3581  N   HIS A 239      -9.692 -15.866 -20.609  1.00 77.88           N
ATOM   3582  CA  HIS A 239     -10.677 -16.631 -21.355  1.00 77.88           C
ATOM   3583  C   HIS A 239     -10.767 -16.095 -22.785  1.00 77.88           C
ATOM   3584  O   HIS A 239     -10.815 -16.869 -23.740  1.00 77.88           O
ATOM   3585  HA  HIS A 239     -10.319 -17.660 -21.384  1.00 77.88           H
ATOM   3586  CB  HIS A 239     -12.027 -16.627 -20.634  1.00 77.88           C
ATOM   3587 1HB  HIS A 239     -11.871 -16.906 -19.592  1.00 77.88           H
ATOM   3588 2HB  HIS A 239     -12.425 -15.612 -20.636  1.00 77.88           H
ATOM   3589  CG  HIS A 239     -13.050 -17.555 -21.243  1.00 77.88           C
ATOM   3590  ND1 HIS A 239     -12.967 -18.933 -21.141  1.00 77.88           N
ATOM   3591  HD1 HIS A 239     -12.246 -19.442 -20.671  1.00 77.88           H
ATOM   3592  CD2 HIS A 239     -14.181 -17.290 -21.959  1.00 77.88           C
ATOM   3593  HD2 HIS A 239     -14.548 -16.299 -22.224  1.00 77.88           H
ATOM   3594  CE1 HIS A 239     -14.005 -19.462 -21.772  1.00 77.88           C
ATOM   3595  HE1 HIS A 239     -14.220 -20.526 -21.870  1.00 77.88           H
ATOM   3596  NE2 HIS A 239     -14.755 -18.442 -22.279  1.00 77.88           N
ATOM   3597  HN  HIS A 239     -10.041 -15.414 -19.789  1.00 77.88           H
ATOM   3598  N   THR A 240     -10.787 -14.774 -22.888  1.00 79.62           N
ATOM   3599  CA  THR A 240     -10.927 -14.126 -24.181  1.00 79.62           C
ATOM   3600  C   THR A 240      -9.720 -14.438 -25.068  1.00 79.62           C
ATOM   3601  O   THR A 240      -9.866 -14.639 -26.272  1.00 79.62           O
ATOM   3602  HA  THR A 240     -11.805 -14.538 -24.679  1.00 79.62           H
ATOM   3603  CB  THR A 240     -11.133 -12.629 -23.940  1.00 79.62           C
ATOM   3604  HB  THR A 240     -10.223 -12.168 -23.554  1.00 79.62           H
ATOM   3605  OG1 THR A 240     -12.266 -12.569 -23.078  1.00 79.62           O
ATOM   3606  HG1 THR A 240     -11.969 -12.461 -22.129  1.00 79.62           H
ATOM   3607  CG2 THR A 240     -11.584 -11.889 -25.201  1.00 79.62           C
ATOM   3608 1HG2 THR A 240     -12.530 -12.307 -25.548  1.00 79.62           H
ATOM   3609 2HG2 THR A 240     -10.830 -12.004 -25.979  1.00 79.62           H
ATOM   3610 3HG2 THR A 240     -11.716 -10.831 -24.974  1.00 79.62           H
ATOM   3611  HN  THR A 240     -10.710 -14.151 -22.109  1.00 79.62           H
ATOM   3612  N   LEU A 241      -8.555 -14.470 -24.437  1.00 74.86           N
ATOM   3613  CA  LEU A 241      -7.312 -14.643 -25.169  1.00 74.86           C
ATOM   3614  C   LEU A 241      -7.236 -16.075 -25.704  1.00 74.86           C
ATOM   3615  O   LEU A 241      -6.817 -16.295 -26.840  1.00 74.86           O
ATOM   3616  HA  LEU A 241      -7.334 -13.958 -26.017  1.00 74.86           H
ATOM   3617  CB  LEU A 241      -6.118 -14.248 -24.298  1.00 74.86           C
ATOM   3618 1HB  LEU A 241      -6.246 -14.699 -23.314  1.00 74.86           H
ATOM   3619 2HB  LEU A 241      -5.217 -14.681 -24.733  1.00 74.86           H
ATOM   3620  CG  LEU A 241      -5.890 -12.746 -24.114  1.00 74.86           C
ATOM   3621  HG  LEU A 241      -6.793 -12.314 -23.682  1.00 74.86           H
ATOM   3622  CD1 LEU A 241      -4.747 -12.481 -23.132  1.00 74.86           C
ATOM   3623 1HD1 LEU A 241      -4.991 -12.919 -22.164  1.00 74.86           H
ATOM   3624 2HD1 LEU A 241      -3.830 -12.930 -23.513  1.00 74.86           H
ATOM   3625 3HD1 LEU A 241      -4.607 -11.406 -23.020  1.00 74.86           H
ATOM   3626  CD2 LEU A 241      -5.660 -12.057 -25.461  1.00 74.86           C
ATOM   3627 1HD2 LEU A 241      -4.783 -12.487 -25.944  1.00 74.86           H
ATOM   3628 2HD2 LEU A 241      -6.533 -12.203 -26.097  1.00 74.86           H
ATOM   3629 3HD2 LEU A 241      -5.501 -10.991 -25.301  1.00 74.86           H
ATOM   3630  HN  LEU A 241      -8.453 -14.380 -23.446  1.00 74.86           H
ATOM   3631  N   ILE A 242      -7.647 -17.010 -24.861  1.00 75.68           N
ATOM   3632  CA  ILE A 242      -7.653 -18.412 -25.244  1.00 75.68           C
ATOM   3633  C   ILE A 242      -8.494 -18.588 -26.510  1.00 75.68           C
ATOM   3634  O   ILE A 242      -8.106 -19.318 -27.421  1.00 75.68           O
ATOM   3635  HA  ILE A 242      -6.624 -18.693 -25.471  1.00 75.68           H
ATOM   3636  CB  ILE A 242      -8.112 -19.285 -24.074  1.00 75.68           C
ATOM   3637  HB  ILE A 242      -9.023 -18.851 -23.662  1.00 75.68           H
ATOM   3638  CG1 ILE A 242      -7.069 -19.296 -22.955  1.00 75.68           C
ATOM   3639 1HG1 ILE A 242      -6.194 -19.862 -23.274  1.00 75.68           H
ATOM   3640 2HG1 ILE A 242      -6.734 -18.278 -22.755  1.00 75.68           H
ATOM   3641  CG2 ILE A 242      -8.459 -20.698 -24.548  1.00 75.68           C
ATOM   3642 1HG2 ILE A 242      -9.262 -20.648 -25.283  1.00 75.68           H
ATOM   3643 2HG2 ILE A 242      -7.580 -21.155 -25.001  1.00 75.68           H
ATOM   3644 3HG2 ILE A 242      -8.783 -21.297 -23.697  1.00 75.68           H
ATOM   3645  CD1 ILE A 242      -7.643 -19.910 -21.677  1.00 75.68           C
ATOM   3646 1HD1 ILE A 242      -8.503 -19.326 -21.347  1.00 75.68           H
ATOM   3647 2HD1 ILE A 242      -7.954 -20.935 -21.874  1.00 75.68           H
ATOM   3648 3HD1 ILE A 242      -6.881 -19.905 -20.897  1.00 75.68           H
ATOM   3649  HN  ILE A 242      -7.972 -16.824 -23.934  1.00 75.68           H
ATOM   3650  N   GLN A 243      -9.630 -17.906 -26.526  1.00 71.65           N
ATOM   3651  CA  GLN A 243     -10.545 -18.004 -27.651  1.00 71.65           C
ATOM   3652  C   GLN A 243      -9.940 -17.336 -28.887  1.00 71.65           C
ATOM   3653  O   GLN A 243     -10.152 -17.793 -30.010  1.00 71.65           O
ATOM   3654  HA  GLN A 243     -10.670 -19.072 -27.830  1.00 71.65           H
ATOM   3655  CB  GLN A 243     -11.904 -17.392 -27.306  1.00 71.65           C
ATOM   3656 1HB  GLN A 243     -11.763 -16.390 -26.900  1.00 71.65           H
ATOM   3657 2HB  GLN A 243     -12.500 -17.287 -28.213  1.00 71.65           H
ATOM   3658  CG  GLN A 243     -12.655 -18.258 -26.292  1.00 71.65           C
ATOM   3659 1HG  GLN A 243     -12.729 -19.279 -26.666  1.00 71.65           H
ATOM   3660 2HG  GLN A 243     -12.093 -18.300 -25.359  1.00 71.65           H
ATOM   3661  CD  GLN A 243     -14.055 -17.702 -26.027  1.00 71.65           C
ATOM   3662  OE1 GLN A 243     -14.411 -16.616 -26.453  1.00 71.65           O
ATOM   3663  NE2 GLN A 243     -14.827 -18.506 -25.301  1.00 71.65           N
ATOM   3664 1HE2 GLN A 243     -14.474 -19.385 -24.982  1.00 71.65           H
ATOM   3665 2HE2 GLN A 243     -15.762 -18.230 -25.074  1.00 71.65           H
ATOM   3666  HN  GLN A 243      -9.927 -17.297 -25.791  1.00 71.65           H
ATOM   3667  N   ALA A 244      -9.199 -16.266 -28.640  1.00 72.59           N
ATOM   3668  CA  ALA A 244      -8.749 -15.402 -29.718  1.00 72.59           C
ATOM   3669  C   ALA A 244      -7.623 -16.097 -30.486  1.00 72.59           C
ATOM   3670  O   ALA A 244      -7.330 -15.738 -31.625  1.00 72.59           O
ATOM   3671  HA  ALA A 244      -9.592 -15.244 -30.390  1.00 72.59           H
ATOM   3672  CB  ALA A 244      -8.316 -14.052 -29.143  1.00 72.59           C
ATOM   3673 1HB  ALA A 244      -9.159 -13.587 -28.633  1.00 72.59           H
ATOM   3674 2HB  ALA A 244      -7.501 -14.203 -28.434  1.00 72.59           H
ATOM   3675 3HB  ALA A 244      -7.978 -13.404 -29.952  1.00 72.59           H
ATOM   3676  HN  ALA A 244      -8.908 -15.987 -27.725  1.00 72.59           H
ATOM   3677  N   LYS A 245      -7.022 -17.080 -29.831  1.00 60.55           N
ATOM   3678  CA  LYS A 245      -5.928 -17.822 -30.434  1.00 60.55           C
ATOM   3679  C   LYS A 245      -4.908 -16.839 -31.012  1.00 60.55           C
ATOM   3680  O   LYS A 245      -4.026 -17.230 -31.775  1.00 60.55           O
ATOM   3681  HA  LYS A 245      -5.445 -18.394 -29.642  1.00 60.55           H
ATOM   3682  CB  LYS A 245      -6.461 -18.826 -31.457  1.00 60.55           C
ATOM   3683 1HB  LYS A 245      -7.161 -18.330 -32.130  1.00 60.55           H
ATOM   3684 2HB  LYS A 245      -5.640 -19.198 -32.070  1.00 60.55           H
ATOM   3685  CG  LYS A 245      -7.158 -19.999 -30.763  1.00 60.55           C
ATOM   3686 1HG  LYS A 245      -6.534 -20.367 -29.949  1.00 60.55           H
ATOM   3687 2HG  LYS A 245      -8.093 -19.659 -30.319  1.00 60.55           H
ATOM   3688  CD  LYS A 245      -7.438 -21.133 -31.751  1.00 60.55           C
ATOM   3689 1HD  LYS A 245      -8.163 -20.801 -32.495  1.00 60.55           H
ATOM   3690 2HD  LYS A 245      -6.524 -21.387 -32.288  1.00 60.55           H
ATOM   3691  CE  LYS A 245      -7.973 -22.370 -31.028  1.00 60.55           C
ATOM   3692 1HE  LYS A 245      -7.303 -22.639 -30.211  1.00 60.55           H
ATOM   3693 2HE  LYS A 245      -8.943 -22.149 -30.584  1.00 60.55           H
ATOM   3694  NZ  LYS A 245      -8.098 -23.506 -31.968  1.00 60.55           N
ATOM   3695 1HZ  LYS A 245      -8.476 -24.310 -31.478  1.00 60.55           H
ATOM   3696 2HZ  LYS A 245      -8.719 -23.250 -32.727  1.00 60.55           H
ATOM   3697 3HZ  LYS A 245      -7.184 -23.738 -32.342  1.00 60.55           H
ATOM   3698  HN  LYS A 245      -7.270 -17.370 -28.907  1.00 60.55           H
ATOM   3699  N   LYS A 246      -5.061 -15.581 -30.625  1.00 52.96           N
ATOM   3700  CA  LYS A 246      -4.240 -14.520 -31.184  1.00 52.96           C
ATOM   3701  C   LYS A 246      -3.020 -14.300 -30.287  1.00 52.96           C
ATOM   3702  O   LYS A 246      -3.147 -13.798 -29.172  1.00 52.96           O
ATOM   3703  HA  LYS A 246      -3.894 -14.856 -32.162  1.00 52.96           H
ATOM   3704  CB  LYS A 246      -5.075 -13.258 -31.407  1.00 52.96           C
ATOM   3705 1HB  LYS A 246      -5.762 -13.119 -30.573  1.00 52.96           H
ATOM   3706 2HB  LYS A 246      -4.422 -12.385 -31.430  1.00 52.96           H
ATOM   3707  CG  LYS A 246      -5.863 -13.346 -32.716  1.00 52.96           C
ATOM   3708 1HG  LYS A 246      -5.207 -13.686 -33.517  1.00 52.96           H
ATOM   3709 2HG  LYS A 246      -6.656 -14.087 -32.617  1.00 52.96           H
ATOM   3710  CD  LYS A 246      -6.467 -11.989 -33.085  1.00 52.96           C
ATOM   3711 1HD  LYS A 246      -7.181 -11.685 -32.319  1.00 52.96           H
ATOM   3712 2HD  LYS A 246      -5.683 -11.232 -33.108  1.00 52.96           H
ATOM   3713  CE  LYS A 246      -7.164 -12.051 -34.445  1.00 52.96           C
ATOM   3714 1HE  LYS A 246      -6.483 -12.461 -35.191  1.00 52.96           H
ATOM   3715 2HE  LYS A 246      -8.020 -12.724 -34.392  1.00 52.96           H
ATOM   3716  NZ  LYS A 246      -7.612 -10.703 -34.860  1.00 52.96           N
ATOM   3717 1HZ  LYS A 246      -8.089 -10.765 -35.753  1.00 52.96           H
ATOM   3718 2HZ  LYS A 246      -8.245 -10.328 -34.163  1.00 52.96           H
ATOM   3719 3HZ  LYS A 246      -6.807 -10.092 -34.949  1.00 52.96           H
ATOM   3720  HN  LYS A 246      -5.731 -15.283 -29.945  1.00 52.96           H
ATOM   3721  N   SER A 247      -1.865 -14.687 -30.809  1.00 56.29           N
ATOM   3722  CA  SER A 247      -0.637 -14.626 -30.035  1.00 56.29           C
ATOM   3723  C   SER A 247      -0.353 -13.182 -29.617  1.00 56.29           C
ATOM   3724  O   SER A 247       0.030 -12.926 -28.476  1.00 56.29           O
ATOM   3725  HA  SER A 247      -0.816 -15.250 -29.160  1.00 56.29           H
ATOM   3726  CB  SER A 247       0.543 -15.190 -30.829  1.00 56.29           C
ATOM   3727 1HB  SER A 247       0.465 -16.276 -30.873  1.00 56.29           H
ATOM   3728 2HB  SER A 247       0.497 -14.826 -31.856  1.00 56.29           H
ATOM   3729  OG  SER A 247       1.796 -14.827 -30.255  1.00 56.29           O
ATOM   3730  HG  SER A 247       1.905 -15.270 -29.364  1.00 56.29           H
ATOM   3731  HN  SER A 247      -1.761 -15.036 -31.740  1.00 56.29           H
ATOM   3732  N   SER A 248      -0.551 -12.275 -30.563  1.00 56.61           N
ATOM   3733  CA  SER A 248       0.021 -10.944 -30.456  1.00 56.61           C
ATOM   3734  C   SER A 248      -0.450 -10.275 -29.163  1.00 56.61           C
ATOM   3735  O   SER A 248       0.275  -9.473 -28.575  1.00 56.61           O
ATOM   3736  HA  SER A 248       1.100 -11.094 -30.438  1.00 56.61           H
ATOM   3737  CB  SER A 248      -0.354 -10.085 -31.665  1.00 56.61           C
ATOM   3738 1HB  SER A 248       0.174  -9.132 -31.610  1.00 56.61           H
ATOM   3739 2HB  SER A 248      -0.024 -10.580 -32.578  1.00 56.61           H
ATOM   3740  OG  SER A 248      -1.757  -9.846 -31.736  1.00 56.61           O
ATOM   3741  HG  SER A 248      -1.965  -9.258 -32.518  1.00 56.61           H
ATOM   3742  HN  SER A 248      -1.091 -12.438 -31.389  1.00 56.61           H
ATOM   3743  N   LYS A 249      -1.660 -10.629 -28.757  1.00 53.12           N
ATOM   3744  CA  LYS A 249      -2.272 -10.008 -27.594  1.00 53.12           C
ATOM   3745  C   LYS A 249      -1.569 -10.503 -26.329  1.00 53.12           C
ATOM   3746  O   LYS A 249      -1.681  -9.886 -25.270  1.00 53.12           O
ATOM   3747  HA  LYS A 249      -2.115  -8.933 -27.678  1.00 53.12           H
ATOM   3748  CB  LYS A 249      -3.783 -10.246 -27.592  1.00 53.12           C
ATOM   3749 1HB  LYS A 249      -3.990 -11.294 -27.808  1.00 53.12           H
ATOM   3750 2HB  LYS A 249      -4.186 -10.040 -26.600  1.00 53.12           H
ATOM   3751  CG  LYS A 249      -4.479  -9.359 -28.626  1.00 53.12           C
ATOM   3752 1HG  LYS A 249      -4.125  -8.333 -28.528  1.00 53.12           H
ATOM   3753 2HG  LYS A 249      -4.218  -9.692 -29.631  1.00 53.12           H
ATOM   3754  CD  LYS A 249      -5.999  -9.399 -28.448  1.00 53.12           C
ATOM   3755 1HD  LYS A 249      -6.364 -10.408 -28.639  1.00 53.12           H
ATOM   3756 2HD  LYS A 249      -6.254  -9.157 -27.417  1.00 53.12           H
ATOM   3757  CE  LYS A 249      -6.687  -8.414 -29.394  1.00 53.12           C
ATOM   3758 1HE  LYS A 249      -6.238  -7.426 -29.290  1.00 53.12           H
ATOM   3759 2HE  LYS A 249      -6.536  -8.726 -30.428  1.00 53.12           H
ATOM   3760  NZ  LYS A 249      -8.136  -8.339 -29.100  1.00 53.12           N
ATOM   3761 1HZ  LYS A 249      -8.580  -7.697 -29.747  1.00 53.12           H
ATOM   3762 2HZ  LYS A 249      -8.549  -9.260 -29.201  1.00 53.12           H
ATOM   3763 3HZ  LYS A 249      -8.272  -8.010 -28.151  1.00 53.12           H
ATOM   3764  HN  LYS A 249      -2.220 -11.325 -29.207  1.00 53.12           H
ATOM   3765  N   HIS A 250      -0.860 -11.612 -26.479  1.00 54.62           N
ATOM   3766  CA  HIS A 250      -0.272 -12.285 -25.334  1.00 54.62           C
ATOM   3767  C   HIS A 250       0.850 -11.423 -24.752  1.00 54.62           C
ATOM   3768  O   HIS A 250       1.006 -11.338 -23.535  1.00 54.62           O
ATOM   3769  HA  HIS A 250      -1.062 -12.387 -24.590  1.00 54.62           H
ATOM   3770  CB  HIS A 250       0.197 -13.692 -25.712  1.00 54.62           C
ATOM   3771 1HB  HIS A 250       0.693 -13.650 -26.681  1.00 54.62           H
ATOM   3772 2HB  HIS A 250       0.941 -14.023 -24.987  1.00 54.62           H
ATOM   3773  CG  HIS A 250      -0.914 -14.713 -25.774  1.00 54.62           C
ATOM   3774  ND1 HIS A 250      -1.311 -15.456 -24.677  1.00 54.62           N
ATOM   3775  HD1 HIS A 250      -0.920 -15.399 -23.758  1.00 54.62           H
ATOM   3776  CD2 HIS A 250      -1.707 -15.105 -26.813  1.00 54.62           C
ATOM   3777  HD2 HIS A 250      -1.661 -14.718 -27.831  1.00 54.62           H
ATOM   3778  CE1 HIS A 250      -2.299 -16.257 -25.050  1.00 54.62           C
ATOM   3779  HE1 HIS A 250      -2.825 -16.967 -24.410  1.00 54.62           H
ATOM   3780  NE2 HIS A 250      -2.542 -16.038 -26.374  1.00 54.62           N
ATOM   3781  HN  HIS A 250      -0.686 -12.049 -27.361  1.00 54.62           H
ATOM   3782  N   LYS A 251       1.604 -10.805 -25.650  1.00 57.67           N
ATOM   3783  CA  LYS A 251       2.788 -10.064 -25.250  1.00 57.67           C
ATOM   3784  C   LYS A 251       2.379  -8.919 -24.322  1.00 57.67           C
ATOM   3785  O   LYS A 251       2.986  -8.719 -23.271  1.00 57.67           O
ATOM   3786  HA  LYS A 251       3.429 -10.748 -24.693  1.00 57.67           H
ATOM   3787  CB  LYS A 251       3.575  -9.608 -26.480  1.00 57.67           C
ATOM   3788 1HB  LYS A 251       2.889  -9.220 -27.233  1.00 57.67           H
ATOM   3789 2HB  LYS A 251       4.243  -8.790 -26.207  1.00 57.67           H
ATOM   3790  CG  LYS A 251       4.389 -10.762 -27.070  1.00 57.67           C
ATOM   3791 1HG  LYS A 251       5.002 -11.214 -26.291  1.00 57.67           H
ATOM   3792 2HG  LYS A 251       3.715 -11.537 -27.435  1.00 57.67           H
ATOM   3793  CD  LYS A 251       5.282 -10.275 -28.213  1.00 57.67           C
ATOM   3794 1HD  LYS A 251       4.665  -9.862 -29.011  1.00 57.67           H
ATOM   3795 2HD  LYS A 251       5.926  -9.470 -27.858  1.00 57.67           H
ATOM   3796  CE  LYS A 251       6.139 -11.417 -28.763  1.00 57.67           C
ATOM   3797 1HE  LYS A 251       6.847 -11.747 -28.002  1.00 57.67           H
ATOM   3798 2HE  LYS A 251       5.507 -12.271 -29.003  1.00 57.67           H
ATOM   3799  NZ  LYS A 251       6.872 -10.979 -29.972  1.00 57.67           N
ATOM   3800 1HZ  LYS A 251       7.435 -11.746 -30.322  1.00 57.67           H
ATOM   3801 2HZ  LYS A 251       6.208 -10.694 -30.684  1.00 57.67           H
ATOM   3802 3HZ  LYS A 251       7.473 -10.197 -29.738  1.00 57.67           H
ATOM   3803  HN  LYS A 251       1.417 -10.805 -26.632  1.00 57.67           H
ATOM   3804  N   ALA A 252       1.352  -8.196 -24.744  1.00 64.52           N
ATOM   3805  CA  ALA A 252       0.910  -7.023 -24.009  1.00 64.52           C
ATOM   3806  C   ALA A 252       0.359  -7.456 -22.649  1.00 64.52           C
ATOM   3807  O   ALA A 252       0.442  -6.709 -21.675  1.00 64.52           O
ATOM   3808  HA  ALA A 252       1.778  -6.383 -23.853  1.00 64.52           H
ATOM   3809  CB  ALA A 252      -0.123  -6.259 -24.840  1.00 64.52           C
ATOM   3810 1HB  ALA A 252       0.327  -5.948 -25.783  1.00 64.52           H
ATOM   3811 2HB  ALA A 252      -0.977  -6.905 -25.041  1.00 64.52           H
ATOM   3812 3HB  ALA A 252      -0.454  -5.379 -24.288  1.00 64.52           H
ATOM   3813  HN  ALA A 252       0.827  -8.400 -25.570  1.00 64.52           H
ATOM   3814  N   LEU A 253      -0.192  -8.661 -22.626  1.00 66.94           N
ATOM   3815  CA  LEU A 253      -0.825  -9.172 -21.422  1.00 66.94           C
ATOM   3816  C   LEU A 253       0.254  -9.593 -20.423  1.00 66.94           C
ATOM   3817  O   LEU A 253       0.063  -9.481 -19.213  1.00 66.94           O
ATOM   3818  HA  LEU A 253      -1.401  -8.356 -20.985  1.00 66.94           H
ATOM   3819  CB  LEU A 253      -1.812 -10.288 -21.768  1.00 66.94           C
ATOM   3820 1HB  LEU A 253      -2.270 -10.056 -22.730  1.00 66.94           H
ATOM   3821 2HB  LEU A 253      -1.251 -11.214 -21.898  1.00 66.94           H
ATOM   3822  CG  LEU A 253      -2.926 -10.538 -20.750  1.00 66.94           C
ATOM   3823  HG  LEU A 253      -2.526 -10.354 -19.753  1.00 66.94           H
ATOM   3824  CD1 LEU A 253      -4.087  -9.563 -20.958  1.00 66.94           C
ATOM   3825 1HD1 LEU A 253      -3.728  -8.540 -20.840  1.00 66.94           H
ATOM   3826 2HD1 LEU A 253      -4.494  -9.691 -21.961  1.00 66.94           H
ATOM   3827 3HD1 LEU A 253      -4.865  -9.762 -20.221  1.00 66.94           H
ATOM   3828  CD2 LEU A 253      -3.388 -11.996 -20.789  1.00 66.94           C
ATOM   3829 1HD2 LEU A 253      -3.765 -12.231 -21.785  1.00 66.94           H
ATOM   3830 2HD2 LEU A 253      -2.548 -12.649 -20.555  1.00 66.94           H
ATOM   3831 3HD2 LEU A 253      -4.181 -12.146 -20.056  1.00 66.94           H
ATOM   3832  HN  LEU A 253      -0.209  -9.283 -23.409  1.00 66.94           H
ATOM   3833  N   LYS A 254       1.365 -10.068 -20.966  1.00 68.29           N
ATOM   3834  CA  LYS A 254       2.420 -10.632 -20.140  1.00 68.29           C
ATOM   3835  C   LYS A 254       2.822  -9.616 -19.069  1.00 68.29           C
ATOM   3836  O   LYS A 254       3.049  -9.981 -17.917  1.00 68.29           O
ATOM   3837  HA  LYS A 254       2.011 -11.513 -19.644  1.00 68.29           H
ATOM   3838  CB  LYS A 254       3.587 -11.103 -21.010  1.00 68.29           C
ATOM   3839 1HB  LYS A 254       3.206 -11.649 -21.873  1.00 68.29           H
ATOM   3840 2HB  LYS A 254       4.131 -10.240 -21.394  1.00 68.29           H
ATOM   3841  CG  LYS A 254       4.538 -11.999 -20.213  1.00 68.29           C
ATOM   3842 1HG  LYS A 254       4.987 -11.427 -19.401  1.00 68.29           H
ATOM   3843 2HG  LYS A 254       3.977 -12.815 -19.757  1.00 68.29           H
ATOM   3844  CD  LYS A 254       5.637 -12.569 -21.112  1.00 68.29           C
ATOM   3845 1HD  LYS A 254       5.187 -13.090 -21.957  1.00 68.29           H
ATOM   3846 2HD  LYS A 254       6.235 -11.754 -21.522  1.00 68.29           H
ATOM   3847  CE  LYS A 254       6.539 -13.529 -20.334  1.00 68.29           C
ATOM   3848 1HE  LYS A 254       7.016 -13.001 -19.509  1.00 68.29           H
ATOM   3849 2HE  LYS A 254       5.939 -14.328 -19.898  1.00 68.29           H
ATOM   3850  NZ  LYS A 254       7.571 -14.106 -21.224  1.00 68.29           N
ATOM   3851 1HZ  LYS A 254       8.166 -14.731 -20.691  1.00 68.29           H
ATOM   3852 2HZ  LYS A 254       7.122 -14.623 -21.972  1.00 68.29           H
ATOM   3853 3HZ  LYS A 254       8.132 -13.360 -21.619  1.00 68.29           H
ATOM   3854  HN  LYS A 254       1.550 -10.073 -21.949  1.00 68.29           H
ATOM   3855  N   VAL A 255       2.897  -8.362 -19.488  1.00 70.19           N
ATOM   3856  CA  VAL A 255       3.292  -7.294 -18.585  1.00 70.19           C
ATOM   3857  C   VAL A 255       2.323  -7.249 -17.402  1.00 70.19           C
ATOM   3858  O   VAL A 255       2.744  -7.322 -16.248  1.00 70.19           O
ATOM   3859  HA  VAL A 255       4.289  -7.528 -18.214  1.00 70.19           H
ATOM   3860  CB  VAL A 255       3.368  -5.968 -19.345  1.00 70.19           C
ATOM   3861  HB  VAL A 255       2.359  -5.704 -19.662  1.00 70.19           H
ATOM   3862  CG1 VAL A 255       3.885  -4.847 -18.440  1.00 70.19           C
ATOM   3863 1HG1 VAL A 255       3.211  -4.725 -17.592  1.00 70.19           H
ATOM   3864 2HG1 VAL A 255       4.881  -5.101 -18.080  1.00 70.19           H
ATOM   3865 3HG1 VAL A 255       3.929  -3.916 -19.005  1.00 70.19           H
ATOM   3866  CG2 VAL A 255       4.235  -6.104 -20.599  1.00 70.19           C
ATOM   3867 1HG2 VAL A 255       5.244  -6.401 -20.313  1.00 70.19           H
ATOM   3868 2HG2 VAL A 255       3.806  -6.859 -21.257  1.00 70.19           H
ATOM   3869 3HG2 VAL A 255       4.272  -5.147 -21.120  1.00 70.19           H
ATOM   3870  HN  VAL A 255       2.695  -8.071 -20.424  1.00 70.19           H
ATOM   3871  N   THR A 256       1.045  -7.129 -17.728  1.00 68.36           N
ATOM   3872  CA  THR A 256       0.037  -6.852 -16.718  1.00 68.36           C
ATOM   3873  C   THR A 256      -0.126  -8.053 -15.784  1.00 68.36           C
ATOM   3874  O   THR A 256      -0.355  -7.886 -14.587  1.00 68.36           O
ATOM   3875  HA  THR A 256       0.383  -6.017 -16.108  1.00 68.36           H
ATOM   3876  CB  THR A 256      -1.256  -6.460 -17.436  1.00 68.36           C
ATOM   3877  HB  THR A 256      -2.109  -6.516 -16.759  1.00 68.36           H
ATOM   3878  OG1 THR A 256      -1.306  -7.331 -18.562  1.00 68.36           O
ATOM   3879  HG1 THR A 256      -1.397  -8.279 -18.257  1.00 68.36           H
ATOM   3880  CG2 THR A 256      -1.183  -5.060 -18.051  1.00 68.36           C
ATOM   3881 1HG2 THR A 256      -0.372  -5.024 -18.777  1.00 68.36           H
ATOM   3882 2HG2 THR A 256      -1.000  -4.328 -17.265  1.00 68.36           H
ATOM   3883 3HG2 THR A 256      -2.126  -4.832 -18.547  1.00 68.36           H
ATOM   3884  HN  THR A 256       0.695  -7.218 -18.661  1.00 68.36           H
ATOM   3885  N   ILE A 257      -0.003  -9.236 -16.367  1.00 74.94           N
ATOM   3886  CA  ILE A 257      -0.063 -10.463 -15.590  1.00 74.94           C
ATOM   3887  C   ILE A 257       1.048 -10.450 -14.538  1.00 74.94           C
ATOM   3888  O   ILE A 257       0.799 -10.720 -13.364  1.00 74.94           O
ATOM   3889  HA  ILE A 257      -1.024 -10.477 -15.077  1.00 74.94           H
ATOM   3890  CB  ILE A 257      -0.024 -11.683 -16.512  1.00 74.94           C
ATOM   3891  HB  ILE A 257       0.797 -11.552 -17.217  1.00 74.94           H
ATOM   3892  CG1 ILE A 257      -1.310 -11.792 -17.333  1.00 74.94           C
ATOM   3893 1HG1 ILE A 257      -2.159 -11.945 -16.666  1.00 74.94           H
ATOM   3894 2HG1 ILE A 257      -1.487 -10.858 -17.864  1.00 74.94           H
ATOM   3895  CG2 ILE A 257       0.261 -12.960 -15.719  1.00 74.94           C
ATOM   3896 1HG2 ILE A 257       1.224 -12.870 -15.218  1.00 74.94           H
ATOM   3897 2HG2 ILE A 257      -0.523 -13.109 -14.976  1.00 74.94           H
ATOM   3898 3HG2 ILE A 257       0.283 -13.812 -16.398  1.00 74.94           H
ATOM   3899  CD1 ILE A 257      -1.226 -12.947 -18.333  1.00 74.94           C
ATOM   3900 1HD1 ILE A 257      -0.391 -12.778 -19.013  1.00 74.94           H
ATOM   3901 2HD1 ILE A 257      -1.074 -13.883 -17.796  1.00 74.94           H
ATOM   3902 3HD1 ILE A 257      -2.154 -13.002 -18.903  1.00 74.94           H
ATOM   3903  HN  ILE A 257       0.136  -9.364 -17.349  1.00 74.94           H
ATOM   3904  N   THR A 258       2.250 -10.135 -14.997  1.00 79.18           N
ATOM   3905  CA  THR A 258       3.415 -10.166 -14.129  1.00 79.18           C
ATOM   3906  C   THR A 258       3.235  -9.195 -12.961  1.00 79.18           C
ATOM   3907  O   THR A 258       3.467  -9.556 -11.808  1.00 79.18           O
ATOM   3908  HA  THR A 258       3.499 -11.166 -13.704  1.00 79.18           H
ATOM   3909  CB  THR A 258       4.649  -9.869 -14.983  1.00 79.18           C
ATOM   3910  HB  THR A 258       4.637  -8.838 -15.339  1.00 79.18           H
ATOM   3911  OG1 THR A 258       4.620 -10.870 -15.996  1.00 79.18           O
ATOM   3912  HG1 THR A 258       4.222 -10.497 -16.834  1.00 79.18           H
ATOM   3913  CG2 THR A 258       5.957 -10.134 -14.234  1.00 79.18           C
ATOM   3914 1HG2 THR A 258       5.999 -11.182 -13.937  1.00 79.18           H
ATOM   3915 2HG2 THR A 258       6.002  -9.502 -13.347  1.00 79.18           H
ATOM   3916 3HG2 THR A 258       6.801  -9.907 -14.885  1.00 79.18           H
ATOM   3917  HN  THR A 258       2.434  -9.862 -15.942  1.00 79.18           H
ATOM   3918  N   VAL A 259       2.824  -7.982 -13.299  1.00 75.15           N
ATOM   3919  CA  VAL A 259       2.654  -6.943 -12.297  1.00 75.15           C
ATOM   3920  C   VAL A 259       1.616  -7.397 -11.269  1.00 75.15           C
ATOM   3921  O   VAL A 259       1.813  -7.227 -10.067  1.00 75.15           O
ATOM   3922  HA  VAL A 259       3.612  -6.811 -11.794  1.00 75.15           H
ATOM   3923  CB  VAL A 259       2.288  -5.620 -12.973  1.00 75.15           C
ATOM   3924  HB  VAL A 259       1.433  -5.802 -13.625  1.00 75.15           H
ATOM   3925  CG1 VAL A 259       1.874  -4.572 -11.938  1.00 75.15           C
ATOM   3926 1HG1 VAL A 259       1.008  -4.933 -11.382  1.00 75.15           H
ATOM   3927 2HG1 VAL A 259       2.700  -4.396 -11.249  1.00 75.15           H
ATOM   3928 3HG1 VAL A 259       1.618  -3.642 -12.445  1.00 75.15           H
ATOM   3929  CG2 VAL A 259       3.440  -5.109 -13.840  1.00 75.15           C
ATOM   3930 1HG2 VAL A 259       4.321  -4.951 -13.217  1.00 75.15           H
ATOM   3931 2HG2 VAL A 259       3.668  -5.844 -14.612  1.00 75.15           H
ATOM   3932 3HG2 VAL A 259       3.153  -4.168 -14.308  1.00 75.15           H
ATOM   3933  HN  VAL A 259       2.609  -7.705 -14.236  1.00 75.15           H
ATOM   3934  N   LEU A 260       0.534  -7.966 -11.780  1.00 74.43           N
ATOM   3935  CA  LEU A 260      -0.550  -8.416 -10.923  1.00 74.43           C
ATOM   3936  C   LEU A 260      -0.027  -9.494  -9.971  1.00 74.43           C
ATOM   3937  O   LEU A 260      -0.252  -9.424  -8.764  1.00 74.43           O
ATOM   3938  HA  LEU A 260      -0.875  -7.561 -10.330  1.00 74.43           H
ATOM   3939  CB  LEU A 260      -1.746  -8.865 -11.764  1.00 74.43           C
ATOM   3940 1HB  LEU A 260      -2.078  -8.021 -12.368  1.00 74.43           H
ATOM   3941 2HB  LEU A 260      -1.410  -9.639 -12.454  1.00 74.43           H
ATOM   3942  CG  LEU A 260      -2.949  -9.403 -10.985  1.00 74.43           C
ATOM   3943  HG  LEU A 260      -2.586 -10.119 -10.248  1.00 74.43           H
ATOM   3944  CD1 LEU A 260      -3.652  -8.280 -10.219  1.00 74.43           C
ATOM   3945 1HD1 LEU A 260      -2.953  -7.829  -9.514  1.00 74.43           H
ATOM   3946 2HD1 LEU A 260      -4.000  -7.523 -10.921  1.00 74.43           H
ATOM   3947 3HD1 LEU A 260      -4.503  -8.690  -9.674  1.00 74.43           H
ATOM   3948  CD2 LEU A 260      -3.909 -10.154 -11.910  1.00 74.43           C
ATOM   3949 1HD2 LEU A 260      -4.269  -9.478 -12.686  1.00 74.43           H
ATOM   3950 2HD2 LEU A 260      -3.388 -10.993 -12.371  1.00 74.43           H
ATOM   3951 3HD2 LEU A 260      -4.755 -10.525 -11.331  1.00 74.43           H
ATOM   3952  HN  LEU A 260       0.392  -8.120 -12.757  1.00 74.43           H
ATOM   3953  N   THR A 261       0.660 -10.467 -10.551  1.00 83.20           N
ATOM   3954  CA  THR A 261       1.115 -11.619  -9.790  1.00 83.20           C
ATOM   3955  C   THR A 261       2.053 -11.178  -8.664  1.00 83.20           C
ATOM   3956  O   THR A 261       1.935 -11.648  -7.533  1.00 83.20           O
ATOM   3957  HA  THR A 261       0.248 -12.084  -9.320  1.00 83.20           H
ATOM   3958  CB  THR A 261       1.758 -12.606 -10.765  1.00 83.20           C
ATOM   3959  HB  THR A 261       2.647 -12.176 -11.225  1.00 83.20           H
ATOM   3960  OG1 THR A 261       0.704 -12.944 -11.662  1.00 83.20           O
ATOM   3961  HG1 THR A 261       0.670 -12.285 -12.414  1.00 83.20           H
ATOM   3962  CG2 THR A 261       2.121 -13.935 -10.099  1.00 83.20           C
ATOM   3963 1HG2 THR A 261       1.219 -14.398  -9.698  1.00 83.20           H
ATOM   3964 2HG2 THR A 261       2.828 -13.754  -9.289  1.00 83.20           H
ATOM   3965 3HG2 THR A 261       2.574 -14.599 -10.835  1.00 83.20           H
ATOM   3966  HN  THR A 261       0.907 -10.477 -11.520  1.00 83.20           H
ATOM   3967  N   VAL A 262       2.963 -10.280  -9.013  1.00 85.50           N
ATOM   3968  CA  VAL A 262       3.939  -9.792  -8.054  1.00 85.50           C
ATOM   3969  C   VAL A 262       3.214  -9.068  -6.918  1.00 85.50           C
ATOM   3970  O   VAL A 262       3.545  -9.253  -5.748  1.00 85.50           O
ATOM   3971  HA  VAL A 262       4.457 -10.659  -7.643  1.00 85.50           H
ATOM   3972  CB  VAL A 262       4.972  -8.913  -8.760  1.00 85.50           C
ATOM   3973  HB  VAL A 262       4.435  -8.143  -9.314  1.00 85.50           H
ATOM   3974  CG1 VAL A 262       5.882  -8.214  -7.747  1.00 85.50           C
ATOM   3975 1HG1 VAL A 262       5.280  -7.587  -7.090  1.00 85.50           H
ATOM   3976 2HG1 VAL A 262       6.407  -8.963  -7.154  1.00 85.50           H
ATOM   3977 3HG1 VAL A 262       6.607  -7.596  -8.276  1.00 85.50           H
ATOM   3978  CG2 VAL A 262       5.792  -9.727  -9.763  1.00 85.50           C
ATOM   3979 1HG2 VAL A 262       6.314 -10.528  -9.240  1.00 85.50           H
ATOM   3980 2HG2 VAL A 262       5.127 -10.156 -10.513  1.00 85.50           H
ATOM   3981 3HG2 VAL A 262       6.519  -9.078 -10.251  1.00 85.50           H
ATOM   3982  HN  VAL A 262       3.039  -9.888  -9.930  1.00 85.50           H
ATOM   3983  N   PHE A 263       2.238  -8.258  -7.303  1.00 78.66           N
ATOM   3984  CA  PHE A 263       1.468  -7.500  -6.332  1.00 78.66           C
ATOM   3985  C   PHE A 263       0.764  -8.431  -5.342  1.00 78.66           C
ATOM   3986  O   PHE A 263       0.906  -8.275  -4.130  1.00 78.66           O
ATOM   3987  HA  PHE A 263       2.167  -6.861  -5.793  1.00 78.66           H
ATOM   3988  CB  PHE A 263       0.413  -6.714  -7.113  1.00 78.66           C
ATOM   3989 1HB  PHE A 263       0.916  -6.030  -7.796  1.00 78.66           H
ATOM   3990 2HB  PHE A 263      -0.163  -7.409  -7.725  1.00 78.66           H
ATOM   3991  CG  PHE A 263      -0.549  -5.917  -6.230  1.00 78.66           C
ATOM   3992  CD1 PHE A 263      -1.810  -6.377  -6.010  1.00 78.66           C
ATOM   3993  HD1 PHE A 263      -2.135  -7.314  -6.462  1.00 78.66           H
ATOM   3994  CD2 PHE A 263      -0.144  -4.747  -5.667  1.00 78.66           C
ATOM   3995  HD2 PHE A 263       0.867  -4.379  -5.844  1.00 78.66           H
ATOM   3996  CE1 PHE A 263      -2.703  -5.636  -5.191  1.00 78.66           C
ATOM   3997  HE1 PHE A 263      -3.713  -6.005  -5.014  1.00 78.66           H
ATOM   3998  CE2 PHE A 263      -1.036  -4.007  -4.847  1.00 78.66           C
ATOM   3999  HE2 PHE A 263      -0.711  -3.070  -4.395  1.00 78.66           H
ATOM   4000  CZ  PHE A 263      -2.297  -4.467  -4.627  1.00 78.66           C
ATOM   4001  HZ  PHE A 263      -2.982  -3.898  -3.998  1.00 78.66           H
ATOM   4002  HN  PHE A 263       1.972  -8.117  -8.257  1.00 78.66           H
ATOM   4003  N   VAL A 264       0.022  -9.378  -5.896  1.00 85.28           N
ATOM   4004  CA  VAL A 264      -0.802 -10.255  -5.081  1.00 85.28           C
ATOM   4005  C   VAL A 264       0.092 -11.040  -4.119  1.00 85.28           C
ATOM   4006  O   VAL A 264      -0.219 -11.160  -2.935  1.00 85.28           O
ATOM   4007  HA  VAL A 264      -1.476  -9.626  -4.499  1.00 85.28           H
ATOM   4008  CB  VAL A 264      -1.652 -11.157  -5.978  1.00 85.28           C
ATOM   4009  HB  VAL A 264      -0.986 -11.653  -6.683  1.00 85.28           H
ATOM   4010  CG1 VAL A 264      -2.357 -12.239  -5.157  1.00 85.28           C
ATOM   4011 1HG1 VAL A 264      -1.612 -12.852  -4.649  1.00 85.28           H
ATOM   4012 2HG1 VAL A 264      -3.006 -11.770  -4.417  1.00 85.28           H
ATOM   4013 3HG1 VAL A 264      -2.954 -12.866  -5.819  1.00 85.28           H
ATOM   4014  CG2 VAL A 264      -2.662 -10.335  -6.782  1.00 85.28           C
ATOM   4015 1HG2 VAL A 264      -3.321  -9.800  -6.100  1.00 85.28           H
ATOM   4016 2HG2 VAL A 264      -2.130  -9.620  -7.410  1.00 85.28           H
ATOM   4017 3HG2 VAL A 264      -3.253 -11.001  -7.411  1.00 85.28           H
ATOM   4018  HN  VAL A 264      -0.022  -9.551  -6.880  1.00 85.28           H
ATOM   4019  N   LEU A 265       1.185 -11.554  -4.664  1.00 87.74           N
ATOM   4020  CA  LEU A 265       2.065 -12.422  -3.900  1.00 87.74           C
ATOM   4021  C   LEU A 265       2.685 -11.627  -2.749  1.00 87.74           C
ATOM   4022  O   LEU A 265       2.913 -12.168  -1.668  1.00 87.74           O
ATOM   4023  HA  LEU A 265       1.452 -13.219  -3.478  1.00 87.74           H
ATOM   4024  CB  LEU A 265       3.096 -13.081  -4.818  1.00 87.74           C
ATOM   4025 1HB  LEU A 265       3.557 -12.306  -5.430  1.00 87.74           H
ATOM   4026 2HB  LEU A 265       3.884 -13.508  -4.198  1.00 87.74           H
ATOM   4027  CG  LEU A 265       2.565 -14.176  -5.746  1.00 87.74           C
ATOM   4028  HG  LEU A 265       1.760 -13.753  -6.347  1.00 87.74           H
ATOM   4029  CD1 LEU A 265       3.652 -14.648  -6.714  1.00 87.74           C
ATOM   4030 1HD1 LEU A 265       3.988 -13.808  -7.321  1.00 87.74           H
ATOM   4031 2HD1 LEU A 265       4.494 -15.047  -6.148  1.00 87.74           H
ATOM   4032 3HD1 LEU A 265       3.248 -15.426  -7.362  1.00 87.74           H
ATOM   4033  CD2 LEU A 265       1.970 -15.334  -4.943  1.00 87.74           C
ATOM   4034 1HD2 LEU A 265       2.738 -15.763  -4.300  1.00 87.74           H
ATOM   4035 2HD2 LEU A 265       1.147 -14.966  -4.330  1.00 87.74           H
ATOM   4036 3HD2 LEU A 265       1.600 -16.098  -5.627  1.00 87.74           H
ATOM   4037  HN  LEU A 265       1.471 -11.386  -5.607  1.00 87.74           H
ATOM   4038  N   SER A 266       2.940 -10.356  -3.020  1.00 89.10           N
ATOM   4039  CA  SER A 266       3.610  -9.504  -2.052  1.00 89.10           C
ATOM   4040  C   SER A 266       2.607  -9.007  -1.009  1.00 89.10           C
ATOM   4041  O   SER A 266       2.942  -8.880   0.168  1.00 89.10           O
ATOM   4042  HA  SER A 266       4.366 -10.136  -1.586  1.00 89.10           H
ATOM   4043  CB  SER A 266       4.292  -8.319  -2.740  1.00 89.10           C
ATOM   4044 1HB  SER A 266       4.782  -7.698  -1.990  1.00 89.10           H
ATOM   4045 2HB  SER A 266       5.070  -8.687  -3.408  1.00 89.10           H
ATOM   4046  OG  SER A 266       3.367  -7.527  -3.480  1.00 89.10           O
ATOM   4047  HG  SER A 266       3.369  -7.806  -4.440  1.00 89.10           H
ATOM   4048  HN  SER A 266       2.697  -9.908  -3.881  1.00 89.10           H
ATOM   4049  N   GLN A 267       1.397  -8.740  -1.478  1.00 84.14           N
ATOM   4050  CA  GLN A 267       0.407  -8.066  -0.655  1.00 84.14           C
ATOM   4051  C   GLN A 267      -0.354  -9.083   0.198  1.00 84.14           C
ATOM   4052  O   GLN A 267      -0.798  -8.765   1.300  1.00 84.14           O
ATOM   4053  HA  GLN A 267       0.974  -7.394  -0.012  1.00 84.14           H
ATOM   4054  CB  GLN A 267      -0.554  -7.244  -1.517  1.00 84.14           C
ATOM   4055 1HB  GLN A 267      -0.989  -7.879  -2.289  1.00 84.14           H
ATOM   4056 2HB  GLN A 267      -1.377  -6.880  -0.902  1.00 84.14           H
ATOM   4057  CG  GLN A 267       0.167  -6.062  -2.166  1.00 84.14           C
ATOM   4058 1HG  GLN A 267       1.031  -6.421  -2.726  1.00 84.14           H
ATOM   4059 2HG  GLN A 267      -0.496  -5.575  -2.882  1.00 84.14           H
ATOM   4060  CD  GLN A 267       0.620  -5.049  -1.112  1.00 84.14           C
ATOM   4061  OE1 GLN A 267       0.039  -4.921  -0.047  1.00 84.14           O
ATOM   4062  NE2 GLN A 267       1.688  -4.340  -1.467  1.00 84.14           N
ATOM   4063 1HE2 GLN A 267       2.118  -4.495  -2.356  1.00 84.14           H
ATOM   4064 2HE2 GLN A 267       2.060  -3.652  -0.844  1.00 84.14           H
ATOM   4065  HN  GLN A 267       1.091  -8.976  -2.401  1.00 84.14           H
ATOM   4066  N   PHE A 268      -0.482 -10.285  -0.344  1.00 90.23           N
ATOM   4067  CA  PHE A 268      -1.370 -11.278   0.238  1.00 90.23           C
ATOM   4068  C   PHE A 268      -0.952 -11.614   1.671  1.00 90.23           C
ATOM   4069  O   PHE A 268      -1.754 -11.505   2.596  1.00 90.23           O
ATOM   4070  HA  PHE A 268      -2.373 -10.851   0.244  1.00 90.23           H
ATOM   4071  CB  PHE A 268      -1.257 -12.538  -0.623  1.00 90.23           C
ATOM   4072 1HB  PHE A 268      -1.491 -12.282  -1.656  1.00 90.23           H
ATOM   4073 2HB  PHE A 268      -0.224 -12.885  -0.607  1.00 90.23           H
ATOM   4074  CG  PHE A 268      -2.171 -13.680  -0.176  1.00 90.23           C
ATOM   4075  CD1 PHE A 268      -1.667 -14.707   0.559  1.00 90.23           C
ATOM   4076  HD1 PHE A 268      -0.611 -14.716   0.831  1.00 90.23           H
ATOM   4077  CD2 PHE A 268      -3.488 -13.669  -0.515  1.00 90.23           C
ATOM   4078  HD2 PHE A 268      -3.893 -12.846  -1.105  1.00 90.23           H
ATOM   4079  CE1 PHE A 268      -2.516 -15.767   0.974  1.00 90.23           C
ATOM   4080  HE1 PHE A 268      -2.111 -16.590   1.563  1.00 90.23           H
ATOM   4081  CE2 PHE A 268      -4.337 -14.729  -0.100  1.00 90.23           C
ATOM   4082  HE2 PHE A 268      -5.393 -14.721  -0.372  1.00 90.23           H
ATOM   4083  CZ  PHE A 268      -3.833 -15.756   0.635  1.00 90.23           C
ATOM   4084  HZ  PHE A 268      -4.484 -16.570   0.954  1.00 90.23           H
ATOM   4085  HN  PHE A 268       0.006 -10.584  -1.164  1.00 90.23           H
ATOM   4086  N   PRO A 269       0.306 -12.027   1.879  1.00 93.79           N
ATOM   4087  CA  PRO A 269       0.764 -12.406   3.218  1.00 93.79           C
ATOM   4088  C   PRO A 269       0.492 -11.322   4.248  1.00 93.79           C
ATOM   4089  O   PRO A 269       0.046 -11.613   5.357  1.00 93.79           O
ATOM   4090  HA  PRO A 269       0.212 -13.278   3.569  1.00 93.79           H
ATOM   4091  CB  PRO A 269       2.262 -12.650   3.032  1.00 93.79           C
ATOM   4092 1HB  PRO A 269       2.844 -11.750   3.232  1.00 93.79           H
ATOM   4093 2HB  PRO A 269       2.630 -13.422   3.709  1.00 93.79           H
ATOM   4094  CG  PRO A 269       2.373 -13.080   1.574  1.00 93.79           C
ATOM   4095 1HG  PRO A 269       3.385 -12.952   1.190  1.00 93.79           H
ATOM   4096 2HG  PRO A 269       2.126 -14.134   1.443  1.00 93.79           H
ATOM   4097  CD  PRO A 269       1.377 -12.169   0.876  1.00 93.79           C
ATOM   4098 1HD  PRO A 269       1.818 -11.205   0.623  1.00 93.79           H
ATOM   4099 2HD  PRO A 269       1.014 -12.604  -0.055  1.00 93.79           H
ATOM   4100  N   TYR A 270       0.771 -10.089   3.852  1.00 90.84           N
ATOM   4101  CA  TYR A 270       0.622  -8.960   4.754  1.00 90.84           C
ATOM   4102  C   TYR A 270      -0.840  -8.778   5.166  1.00 90.84           C
ATOM   4103  O   TYR A 270      -1.137  -8.581   6.343  1.00 90.84           O
ATOM   4104  HA  TYR A 270       1.220  -9.159   5.644  1.00 90.84           H
ATOM   4105  CB  TYR A 270       1.075  -7.729   3.968  1.00 90.84           C
ATOM   4106 1HB  TYR A 270       2.140  -7.819   3.753  1.00 90.84           H
ATOM   4107 2HB  TYR A 270       0.557  -7.711   3.009  1.00 90.84           H
ATOM   4108  CG  TYR A 270       0.827  -6.403   4.690  1.00 90.84           C
ATOM   4109  CD1 TYR A 270       0.034  -5.437   4.105  1.00 90.84           C
ATOM   4110  HD1 TYR A 270      -0.414  -5.618   3.128  1.00 90.84           H
ATOM   4111  CD2 TYR A 270       1.395  -6.174   5.927  1.00 90.84           C
ATOM   4112  HD2 TYR A 270       2.021  -6.937   6.389  1.00 90.84           H
ATOM   4113  CE1 TYR A 270      -0.200  -4.189   4.785  1.00 90.84           C
ATOM   4114  HE1 TYR A 270      -0.824  -3.417   4.334  1.00 90.84           H
ATOM   4115  CE2 TYR A 270       1.160  -4.926   6.607  1.00 90.84           C
ATOM   4116  HE2 TYR A 270       1.603  -4.732   7.584  1.00 90.84           H
ATOM   4117  CZ  TYR A 270       0.375  -3.995   6.002  1.00 90.84           C
ATOM   4118  OH  TYR A 270       0.153  -2.817   6.644  1.00 90.84           O
ATOM   4119  HH  TYR A 270       0.389  -2.905   7.612  1.00 90.84           H
ATOM   4120  HN  TYR A 270       1.094  -9.857   2.934  1.00 90.84           H
ATOM   4121  N   ASN A 271      -1.715  -8.850   4.173  1.00 89.08           N
ATOM   4122  CA  ASN A 271      -3.128  -8.597   4.401  1.00 89.08           C
ATOM   4123  C   ASN A 271      -3.727  -9.757   5.199  1.00 89.08           C
ATOM   4124  O   ASN A 271      -4.741  -9.592   5.875  1.00 89.08           O
ATOM   4125  HA  ASN A 271      -3.166  -7.653   4.945  1.00 89.08           H
ATOM   4126  CB  ASN A 271      -3.888  -8.491   3.078  1.00 89.08           C
ATOM   4127 1HB  ASN A 271      -3.552  -9.273   2.397  1.00 89.08           H
ATOM   4128 2HB  ASN A 271      -4.952  -8.656   3.251  1.00 89.08           H
ATOM   4129  CG  ASN A 271      -3.677  -7.120   2.432  1.00 89.08           C
ATOM   4130  OD1 ASN A 271      -4.270  -6.126   2.818  1.00 89.08           O
ATOM   4131  ND2 ASN A 271      -2.803  -7.122   1.430  1.00 89.08           N
ATOM   4132 1HD2 ASN A 271      -2.351  -7.974   1.163  1.00 89.08           H
ATOM   4133 2HD2 ASN A 271      -2.597  -6.273   0.944  1.00 89.08           H
ATOM   4134  HN  ASN A 271      -1.473  -9.075   3.230  1.00 89.08           H
ATOM   4135  N   CYS A 272      -3.074 -10.905   5.094  1.00 93.84           N
ATOM   4136  CA  CYS A 272      -3.441 -12.052   5.907  1.00 93.84           C
ATOM   4137  C   CYS A 272      -3.273 -11.672   7.379  1.00 93.84           C
ATOM   4138  O   CYS A 272      -4.159 -11.922   8.194  1.00 93.84           O
ATOM   4139  HA  CYS A 272      -4.484 -12.274   5.681  1.00 93.84           H
ATOM   4140  CB  CYS A 272      -2.622 -13.291   5.540  1.00 93.84           C
ATOM   4141 1HB  CYS A 272      -1.562 -13.040   5.507  1.00 93.84           H
ATOM   4142 2HB  CYS A 272      -2.744 -14.057   6.306  1.00 93.84           H
ATOM   4143  SG  CYS A 272      -3.161 -13.940   3.916  1.00 93.84           S
ATOM   4144  HG  CYS A 272      -2.580 -12.991   3.187  1.00 93.84           H
ATOM   4145  HN  CYS A 272      -2.308 -11.058   4.469  1.00 93.84           H
ATOM   4146  N   ILE A 273      -2.128 -11.073   7.675  1.00 92.78           N
ATOM   4147  CA  ILE A 273      -1.824 -10.673   9.038  1.00 92.78           C
ATOM   4148  C   ILE A 273      -2.753  -9.528   9.448  1.00 92.78           C
ATOM   4149  O   ILE A 273      -3.234  -9.490  10.580  1.00 92.78           O
ATOM   4150  HA  ILE A 273      -2.025 -11.528   9.683  1.00 92.78           H
ATOM   4151  CB  ILE A 273      -0.337 -10.339   9.180  1.00 92.78           C
ATOM   4152  HB  ILE A 273      -0.094  -9.553   8.465  1.00 92.78           H
ATOM   4153  CG1 ILE A 273       0.532 -11.550   8.832  1.00 92.78           C
ATOM   4154 1HG1 ILE A 273       0.354 -11.844   7.797  1.00 92.78           H
ATOM   4155 2HG1 ILE A 273       1.585 -11.280   8.910  1.00 92.78           H
ATOM   4156  CG2 ILE A 273      -0.028  -9.794  10.575  1.00 92.78           C
ATOM   4157 1HG2 ILE A 273      -0.607  -8.887  10.747  1.00 92.78           H
ATOM   4158 2HG2 ILE A 273      -0.291 -10.541  11.324  1.00 92.78           H
ATOM   4159 3HG2 ILE A 273       1.035  -9.565  10.648  1.00 92.78           H
ATOM   4160  CD1 ILE A 273       0.230 -12.727   9.761  1.00 92.78           C
ATOM   4161 1HD1 ILE A 273       0.432 -12.436  10.792  1.00 92.78           H
ATOM   4162 2HD1 ILE A 273      -0.818 -13.009   9.662  1.00 92.78           H
ATOM   4163 3HD1 ILE A 273       0.861 -13.573   9.492  1.00 92.78           H
ATOM   4164  HN  ILE A 273      -1.417 -10.862   7.004  1.00 92.78           H
ATOM   4165  N   LEU A 274      -2.976  -8.624   8.506  1.00 89.86           N
ATOM   4166  CA  LEU A 274      -3.858  -7.494   8.747  1.00 89.86           C
ATOM   4167  C   LEU A 274      -5.241  -8.010   9.152  1.00 89.86           C
ATOM   4168  O   LEU A 274      -5.884  -7.445  10.035  1.00 89.86           O
ATOM   4169  HA  LEU A 274      -3.444  -6.928   9.581  1.00 89.86           H
ATOM   4170  CB  LEU A 274      -3.881  -6.563   7.534  1.00 89.86           C
ATOM   4171 1HB  LEU A 274      -3.940  -7.174   6.633  1.00 89.86           H
ATOM   4172 2HB  LEU A 274      -4.792  -5.967   7.575  1.00 89.86           H
ATOM   4173  CG  LEU A 274      -2.689  -5.614   7.394  1.00 89.86           C
ATOM   4174  HG  LEU A 274      -1.784  -6.214   7.300  1.00 89.86           H
ATOM   4175  CD1 LEU A 274      -2.806  -4.769   6.124  1.00 89.86           C
ATOM   4176 1HD1 LEU A 274      -2.835  -5.424   5.254  1.00 89.86           H
ATOM   4177 2HD1 LEU A 274      -3.721  -4.178   6.164  1.00 89.86           H
ATOM   4178 3HD1 LEU A 274      -1.946  -4.104   6.050  1.00 89.86           H
ATOM   4179  CD2 LEU A 274      -2.528  -4.748   8.646  1.00 89.86           C
ATOM   4180 1HD2 LEU A 274      -3.431  -4.156   8.796  1.00 89.86           H
ATOM   4181 2HD2 LEU A 274      -2.365  -5.389   9.512  1.00 89.86           H
ATOM   4182 3HD2 LEU A 274      -1.674  -4.083   8.520  1.00 89.86           H
ATOM   4183  HN  LEU A 274      -2.567  -8.653   7.594  1.00 89.86           H
ATOM   4184  N   LEU A 275      -5.657  -9.078   8.488  1.00 91.69           N
ATOM   4185  CA  LEU A 275      -6.963  -9.659   8.747  1.00 91.69           C
ATOM   4186  C   LEU A 275      -7.020 -10.148  10.196  1.00 91.69           C
ATOM   4187  O   LEU A 275      -7.986  -9.877  10.908  1.00 91.69           O
ATOM   4188  HA  LEU A 275      -7.703  -8.870   8.619  1.00 91.69           H
ATOM   4189  CB  LEU A 275      -7.279 -10.747   7.719  1.00 91.69           C
ATOM   4190 1HB  LEU A 275      -7.223 -10.306   6.724  1.00 91.69           H
ATOM   4191 2HB  LEU A 275      -6.502 -11.509   7.774  1.00 91.69           H
ATOM   4192  CG  LEU A 275      -8.639 -11.434   7.865  1.00 91.69           C
ATOM   4193  HG  LEU A 275      -8.706 -11.847   8.872  1.00 91.69           H
ATOM   4194  CD1 LEU A 275      -9.781 -10.427   7.713  1.00 91.69           C
ATOM   4195 1HD1 LEU A 275      -9.693  -9.659   8.481  1.00 91.69           H
ATOM   4196 2HD1 LEU A 275      -9.728  -9.964   6.728  1.00 91.69           H
ATOM   4197 3HD1 LEU A 275     -10.735 -10.942   7.822  1.00 91.69           H
ATOM   4198  CD2 LEU A 275      -8.771 -12.603   6.887  1.00 91.69           C
ATOM   4199 1HD2 LEU A 275      -8.673 -12.235   5.866  1.00 91.69           H
ATOM   4200 2HD2 LEU A 275      -7.987 -13.334   7.086  1.00 91.69           H
ATOM   4201 3HD2 LEU A 275      -9.746 -13.073   7.012  1.00 91.69           H
ATOM   4202  HN  LEU A 275      -5.119  -9.544   7.784  1.00 91.69           H
ATOM   4203  N   VAL A 276      -5.974 -10.858  10.589  1.00 93.71           N
ATOM   4204  CA  VAL A 276      -5.895 -11.391  11.939  1.00 93.71           C
ATOM   4205  C   VAL A 276      -5.987 -10.240  12.943  1.00 93.71           C
ATOM   4206  O   VAL A 276      -6.734 -10.318  13.916  1.00 93.71           O
ATOM   4207  HA  VAL A 276      -6.751 -12.051  12.083  1.00 93.71           H
ATOM   4208  CB  VAL A 276      -4.622 -12.224  12.100  1.00 93.71           C
ATOM   4209  HB  VAL A 276      -3.775 -11.602  11.808  1.00 93.71           H
ATOM   4210  CG1 VAL A 276      -4.419 -12.640  13.558  1.00 93.71           C
ATOM   4211 1HG1 VAL A 276      -4.335 -11.750  14.181  1.00 93.71           H
ATOM   4212 2HG1 VAL A 276      -5.270 -13.236  13.887  1.00 93.71           H
ATOM   4213 3HG1 VAL A 276      -3.507 -13.231  13.644  1.00 93.71           H
ATOM   4214  CG2 VAL A 276      -4.646 -13.446  11.179  1.00 93.71           C
ATOM   4215 1HG2 VAL A 276      -5.506 -14.070  11.426  1.00 93.71           H
ATOM   4216 2HG2 VAL A 276      -4.721 -13.118  10.142  1.00 93.71           H
ATOM   4217 3HG2 VAL A 276      -3.730 -14.020  11.313  1.00 93.71           H
ATOM   4218  HN  VAL A 276      -5.191 -11.071  10.005  1.00 93.71           H
ATOM   4219  N   GLN A 277      -5.215  -9.197  12.671  1.00 90.49           N
ATOM   4220  CA  GLN A 277      -5.174  -8.046  13.557  1.00 90.49           C
ATOM   4221  C   GLN A 277      -6.552  -7.386  13.634  1.00 90.49           C
ATOM   4222  O   GLN A 277      -6.948  -6.888  14.687  1.00 90.49           O
ATOM   4223  HA  GLN A 277      -4.898  -8.442  14.534  1.00 90.49           H
ATOM   4224  CB  GLN A 277      -4.111  -7.043  13.103  1.00 90.49           C
ATOM   4225 1HB  GLN A 277      -4.218  -6.852  12.036  1.00 90.49           H
ATOM   4226 2HB  GLN A 277      -4.262  -6.092  13.614  1.00 90.49           H
ATOM   4227  CG  GLN A 277      -2.703  -7.567  13.394  1.00 90.49           C
ATOM   4228 1HG  GLN A 277      -2.601  -7.772  14.460  1.00 90.49           H
ATOM   4229 2HG  GLN A 277      -2.548  -8.511  12.871  1.00 90.49           H
ATOM   4230  CD  GLN A 277      -1.641  -6.556  12.959  1.00 90.49           C
ATOM   4231  OE1 GLN A 277      -1.870  -5.697  12.123  1.00 90.49           O
ATOM   4232  NE2 GLN A 277      -0.470  -6.704  13.571  1.00 90.49           N
ATOM   4233 1HE2 GLN A 277      -0.348  -7.430  14.249  1.00 90.49           H
ATOM   4234 2HE2 GLN A 277       0.289  -6.090  13.355  1.00 90.49           H
ATOM   4235  HN  GLN A 277      -4.627  -9.132  11.865  1.00 90.49           H
ATOM   4236  N   THR A 278      -7.246  -7.405  12.505  1.00 91.03           N
ATOM   4237  CA  THR A 278      -8.551  -6.771  12.419  1.00 91.03           C
ATOM   4238  C   THR A 278      -9.565  -7.519  13.288  1.00 91.03           C
ATOM   4239  O   THR A 278     -10.342  -6.900  14.013  1.00 91.03           O
ATOM   4240  HA  THR A 278      -8.470  -5.761  12.819  1.00 91.03           H
ATOM   4241  CB  THR A 278      -8.948  -6.705  10.943  1.00 91.03           C
ATOM   4242  HB  THR A 278      -9.088  -7.706  10.532  1.00 91.03           H
ATOM   4243  OG1 THR A 278      -7.913  -5.933  10.340  1.00 91.03           O
ATOM   4244  HG1 THR A 278      -7.236  -6.536   9.919  1.00 91.03           H
ATOM   4245  CG2 THR A 278     -10.214  -5.878  10.713  1.00 91.03           C
ATOM   4246 1HG2 THR A 278     -10.050  -4.858  11.062  1.00 91.03           H
ATOM   4247 2HG2 THR A 278     -11.043  -6.322  11.264  1.00 91.03           H
ATOM   4248 3HG2 THR A 278     -10.450  -5.864   9.649  1.00 91.03           H
ATOM   4249  HN  THR A 278      -6.931  -7.840  11.662  1.00 91.03           H
ATOM   4250  N   ILE A 279      -9.525  -8.839  13.185  1.00 91.43           N
ATOM   4251  CA  ILE A 279     -10.429  -9.677  13.954  1.00 91.43           C
ATOM   4252  C   ILE A 279     -10.110  -9.531  15.443  1.00 91.43           C
ATOM   4253  O   ILE A 279     -11.016  -9.417  16.267  1.00 91.43           O
ATOM   4254  HA  ILE A 279     -11.441  -9.312  13.780  1.00 91.43           H
ATOM   4255  CB  ILE A 279     -10.377 -11.122  13.453  1.00 91.43           C
ATOM   4256  HB  ILE A 279      -9.338 -11.450  13.463  1.00 91.43           H
ATOM   4257  CG1 ILE A 279     -10.867 -11.218  12.006  1.00 91.43           C
ATOM   4258 1HG1 ILE A 279     -11.948 -11.085  11.976  1.00 91.43           H
ATOM   4259 2HG1 ILE A 279     -10.430 -10.413  11.416  1.00 91.43           H
ATOM   4260  CG2 ILE A 279     -11.154 -12.054  14.385  1.00 91.43           C
ATOM   4261 1HG2 ILE A 279     -10.719 -12.015  15.383  1.00 91.43           H
ATOM   4262 2HG2 ILE A 279     -12.196 -11.737  14.430  1.00 91.43           H
ATOM   4263 3HG2 ILE A 279     -11.101 -13.074  14.005  1.00 91.43           H
ATOM   4264  CD1 ILE A 279     -10.497 -12.569  11.391  1.00 91.43           C
ATOM   4265 1HD1 ILE A 279      -9.413 -12.688  11.402  1.00 91.43           H
ATOM   4266 2HD1 ILE A 279     -10.956 -13.370  11.970  1.00 91.43           H
ATOM   4267 3HD1 ILE A 279     -10.857 -12.611  10.363  1.00 91.43           H
ATOM   4268  HN  ILE A 279      -8.891  -9.335  12.591  1.00 91.43           H
ATOM   4269  N   ASP A 280      -8.820  -9.540  15.743  1.00 90.90           N
ATOM   4270  CA  ASP A 280      -8.371  -9.459  17.123  1.00 90.90           C
ATOM   4271  C   ASP A 280      -8.787  -8.109  17.712  1.00 90.90           C
ATOM   4272  O   ASP A 280      -9.120  -8.019  18.892  1.00 90.90           O
ATOM   4273  HA  ASP A 280      -8.848 -10.299  17.628  1.00 90.90           H
ATOM   4274  CB  ASP A 280      -6.848  -9.565  17.214  1.00 90.90           C
ATOM   4275 1HB  ASP A 280      -6.512 -10.472  16.712  1.00 90.90           H
ATOM   4276 2HB  ASP A 280      -6.389  -8.724  16.694  1.00 90.90           H
ATOM   4277  CG  ASP A 280      -6.386  -9.582  18.673  1.00 90.90           C
ATOM   4278  OD1 ASP A 280      -6.947 -10.398  19.436  1.00 90.90           O
ATOM   4279  OD2 ASP A 280      -5.483  -8.779  18.992  1.00 90.90           O
ATOM   4280  HN  ASP A 280      -8.088  -9.600  15.064  1.00 90.90           H
ATOM   4281  N   ALA A 281      -8.755  -7.093  16.861  1.00 90.20           N
ATOM   4282  CA  ALA A 281      -9.126  -5.753  17.282  1.00 90.20           C
ATOM   4283  C   ALA A 281     -10.575  -5.759  17.771  1.00 90.20           C
ATOM   4284  O   ALA A 281     -10.949  -4.958  18.626  1.00 90.20           O
ATOM   4285  HA  ALA A 281      -8.474  -5.473  18.110  1.00 90.20           H
ATOM   4286  CB  ALA A 281      -8.904  -4.775  16.127  1.00 90.20           C
ATOM   4287 1HB  ALA A 281      -7.853  -4.787  15.837  1.00 90.20           H
ATOM   4288 2HB  ALA A 281      -9.519  -5.072  15.277  1.00 90.20           H
ATOM   4289 3HB  ALA A 281      -9.182  -3.770  16.443  1.00 90.20           H
ATOM   4290  HN  ALA A 281      -8.482  -7.175  15.903  1.00 90.20           H
ATOM   4291  N   TYR A 282     -11.353  -6.672  17.207  1.00 78.61           N
ATOM   4292  CA  TYR A 282     -12.762  -6.769  17.547  1.00 78.61           C
ATOM   4293  C   TYR A 282     -12.991  -7.812  18.643  1.00 78.61           C
ATOM   4294  O   TYR A 282     -13.690  -7.549  19.620  1.00 78.61           O
ATOM   4295  HA  TYR A 282     -13.088  -5.794  17.910  1.00 78.61           H
ATOM   4296  CB  TYR A 282     -13.474  -7.222  16.271  1.00 78.61           C
ATOM   4297 1HB  TYR A 282     -13.215  -6.540  15.461  1.00 78.61           H
ATOM   4298 2HB  TYR A 282     -13.102  -8.207  15.990  1.00 78.61           H
ATOM   4299  CG  TYR A 282     -14.997  -7.285  16.398  1.00 78.61           C
ATOM   4300  CD1 TYR A 282     -15.625  -8.501  16.576  1.00 78.61           C
ATOM   4301  HD1 TYR A 282     -15.035  -9.417  16.627  1.00 78.61           H
ATOM   4302  CD2 TYR A 282     -15.744  -6.126  16.333  1.00 78.61           C
ATOM   4303  HD2 TYR A 282     -15.248  -5.166  16.192  1.00 78.61           H
ATOM   4304  CE1 TYR A 282     -17.059  -8.561  16.695  1.00 78.61           C
ATOM   4305  HE1 TYR A 282     -17.567  -9.515  16.836  1.00 78.61           H
ATOM   4306  CE2 TYR A 282     -17.178  -6.186  16.452  1.00 78.61           C
ATOM   4307  HE2 TYR A 282     -17.779  -5.279  16.403  1.00 78.61           H
ATOM   4308  CZ  TYR A 282     -17.764  -7.401  16.627  1.00 78.61           C
ATOM   4309  OH  TYR A 282     -19.118  -7.457  16.740  1.00 78.61           O
ATOM   4310  HH  TYR A 282     -19.410  -8.402  16.889  1.00 78.61           H
ATOM   4311  HN  TYR A 282     -11.035  -7.336  16.530  1.00 78.61           H
ATOM   4312  N   ALA A 283     -12.388  -8.976  18.443  1.00 88.24           N
ATOM   4313  CA  ALA A 283     -12.723 -10.139  19.246  1.00 88.24           C
ATOM   4314  C   ALA A 283     -11.754 -10.234  20.427  1.00 88.24           C
ATOM   4315  O   ALA A 283     -12.049 -10.888  21.426  1.00 88.24           O
ATOM   4316  HA  ALA A 283     -13.734 -10.000  19.627  1.00 88.24           H
ATOM   4317  CB  ALA A 283     -12.695 -11.391  18.367  1.00 88.24           C
ATOM   4318 1HB  ALA A 283     -13.421 -11.286  17.561  1.00 88.24           H
ATOM   4319 2HB  ALA A 283     -11.698 -11.516  17.944  1.00 88.24           H
ATOM   4320 3HB  ALA A 283     -12.945 -12.264  18.970  1.00 88.24           H
ATOM   4321  HN  ALA A 283     -11.685  -9.129  17.749  1.00 88.24           H
ATOM   4322  N   MET A 284     -10.617  -9.571  20.273  1.00 81.19           N
ATOM   4323  CA  MET A 284      -9.602  -9.575  21.313  1.00 81.19           C
ATOM   4324  C   MET A 284      -9.318 -10.998  21.797  1.00 81.19           C
ATOM   4325  O   MET A 284      -9.248 -11.246  22.999  1.00 81.19           O
ATOM   4326  HA  MET A 284      -8.708  -9.155  20.851  1.00 81.19           H
ATOM   4327  CB  MET A 284     -10.075  -8.720  22.490  1.00 81.19           C
ATOM   4328 1HB  MET A 284     -10.967  -9.164  22.931  1.00 81.19           H
ATOM   4329 2HB  MET A 284      -9.309  -8.706  23.265  1.00 81.19           H
ATOM   4330  CG  MET A 284     -10.379  -7.289  22.041  1.00 81.19           C
ATOM   4331 1HG  MET A 284      -9.478  -6.826  21.637  1.00 81.19           H
ATOM   4332 2HG  MET A 284     -11.119  -7.299  21.241  1.00 81.19           H
ATOM   4333  SD  MET A 284     -10.987  -6.333  23.421  1.00 81.19           S
ATOM   4334  CE  MET A 284     -11.395  -4.809  22.586  1.00 81.19           C
ATOM   4335 1HE  MET A 284     -10.499  -4.397  22.123  1.00 81.19           H
ATOM   4336 2HE  MET A 284     -12.144  -5.004  21.818  1.00 81.19           H
ATOM   4337 3HE  MET A 284     -11.793  -4.095  23.307  1.00 81.19           H
ATOM   4338  HN  MET A 284     -10.385  -9.040  19.458  1.00 81.19           H
ATOM   4339  N   PHE A 285      -9.160 -11.895  20.835  1.00 83.56           N
ATOM   4340  CA  PHE A 285      -9.053 -13.311  21.143  1.00 83.56           C
ATOM   4341  C   PHE A 285      -7.607 -13.695  21.461  1.00 83.56           C
ATOM   4342  O   PHE A 285      -7.349 -14.780  21.981  1.00 83.56           O
ATOM   4343  HA  PHE A 285      -9.678 -13.501  22.016  1.00 83.56           H
ATOM   4344  CB  PHE A 285      -9.509 -14.076  19.898  1.00 83.56           C
ATOM   4345 1HB  PHE A 285      -9.627 -15.129  20.154  1.00 83.56           H
ATOM   4346 2HB  PHE A 285     -10.491 -13.709  19.598  1.00 83.56           H
ATOM   4347  CG  PHE A 285      -8.552 -13.958  18.710  1.00 83.56           C
ATOM   4348  CD1 PHE A 285      -8.722 -12.966  17.796  1.00 83.56           C
ATOM   4349  HD1 PHE A 285      -9.540 -12.254  17.909  1.00 83.56           H
ATOM   4350  CD2 PHE A 285      -7.531 -14.846  18.569  1.00 83.56           C
ATOM   4351  HD2 PHE A 285      -7.395 -15.641  19.302  1.00 83.56           H
ATOM   4352  CE1 PHE A 285      -7.833 -12.856  16.694  1.00 83.56           C
ATOM   4353  HE1 PHE A 285      -7.969 -12.061  15.961  1.00 83.56           H
ATOM   4354  CE2 PHE A 285      -6.643 -14.736  17.466  1.00 83.56           C
ATOM   4355  HE2 PHE A 285      -5.825 -15.448  17.353  1.00 83.56           H
ATOM   4356  CZ  PHE A 285      -6.813 -13.744  16.552  1.00 83.56           C
ATOM   4357  HZ  PHE A 285      -6.131 -13.660  15.706  1.00 83.56           H
ATOM   4358  HN  PHE A 285      -9.106 -11.669  19.862  1.00 83.56           H
ATOM   4359  N   ILE A 286      -6.701 -12.785  21.136  1.00 85.65           N
ATOM   4360  CA  ILE A 286      -5.292 -12.996  21.420  1.00 85.65           C
ATOM   4361  C   ILE A 286      -4.985 -12.520  22.841  1.00 85.65           C
ATOM   4362  O   ILE A 286      -4.834 -11.322  23.079  1.00 85.65           O
ATOM   4363  HA  ILE A 286      -5.105 -14.068  21.367  1.00 85.65           H
ATOM   4364  CB  ILE A 286      -4.424 -12.332  20.348  1.00 85.65           C
ATOM   4365  HB  ILE A 286      -4.637 -11.264  20.350  1.00 85.65           H
ATOM   4366  CG1 ILE A 286      -4.773 -12.861  18.956  1.00 85.65           C
ATOM   4367 1HG1 ILE A 286      -4.539 -13.924  18.897  1.00 85.65           H
ATOM   4368 2HG1 ILE A 286      -5.844 -12.761  18.782  1.00 85.65           H
ATOM   4369  CG2 ILE A 286      -2.937 -12.497  20.668  1.00 85.65           C
ATOM   4370 1HG2 ILE A 286      -2.719 -12.034  21.630  1.00 85.65           H
ATOM   4371 2HG2 ILE A 286      -2.689 -13.557  20.711  1.00 85.65           H
ATOM   4372 3HG2 ILE A 286      -2.343 -12.016  19.891  1.00 85.65           H
ATOM   4373  CD1 ILE A 286      -4.002 -12.103  17.873  1.00 85.65           C
ATOM   4374 1HD1 ILE A 286      -4.257 -11.045  17.919  1.00 85.65           H
ATOM   4375 2HD1 ILE A 286      -2.931 -12.226  18.035  1.00 85.65           H
ATOM   4376 3HD1 ILE A 286      -4.269 -12.499  16.893  1.00 85.65           H
ATOM   4377  HN  ILE A 286      -6.916 -11.917  20.687  1.00 85.65           H
ATOM   4378  N   SER A 287      -4.903 -13.482  23.748  1.00 84.32           N
ATOM   4379  CA  SER A 287      -4.616 -13.176  25.139  1.00 84.32           C
ATOM   4380  C   SER A 287      -3.196 -13.625  25.492  1.00 84.32           C
ATOM   4381  O   SER A 287      -2.668 -13.258  26.540  1.00 84.32           O
ATOM   4382  HA  SER A 287      -4.706 -12.092  25.221  1.00 84.32           H
ATOM   4383  CB  SER A 287      -5.630 -13.843  26.071  1.00 84.32           C
ATOM   4384 1HB  SER A 287      -5.370 -13.624  27.106  1.00 84.32           H
ATOM   4385 2HB  SER A 287      -6.618 -13.418  25.894  1.00 84.32           H
ATOM   4386  OG  SER A 287      -5.680 -15.254  25.883  1.00 84.32           O
ATOM   4387  HG  SER A 287      -6.380 -15.654  26.475  1.00 84.32           H
ATOM   4388  HN  SER A 287      -5.028 -14.453  23.546  1.00 84.32           H
ATOM   4389  N   ASN A 288      -2.620 -14.412  24.596  1.00 85.20           N
ATOM   4390  CA  ASN A 288      -1.310 -14.992  24.842  1.00 85.20           C
ATOM   4391  C   ASN A 288      -0.232 -14.063  24.278  1.00 85.20           C
ATOM   4392  O   ASN A 288      -0.246 -13.739  23.092  1.00 85.20           O
ATOM   4393  HA  ASN A 288      -1.243 -15.099  25.924  1.00 85.20           H
ATOM   4394  CB  ASN A 288      -1.171 -16.351  24.153  1.00 85.20           C
ATOM   4395 1HB  ASN A 288      -2.023 -16.980  24.407  1.00 85.20           H
ATOM   4396 2HB  ASN A 288      -1.185 -16.217  23.071  1.00 85.20           H
ATOM   4397  CG  ASN A 288       0.127 -17.046  24.569  1.00 85.20           C
ATOM   4398  OD1 ASN A 288       1.206 -16.479  24.531  1.00 85.20           O
ATOM   4399  ND2 ASN A 288      -0.038 -18.304  24.968  1.00 85.20           N
ATOM   4400 1HD2 ASN A 288      -0.952 -18.711  24.976  1.00 85.20           H
ATOM   4401 2HD2 ASN A 288       0.752 -18.843  25.261  1.00 85.20           H
ATOM   4402  HN  ASN A 288      -3.031 -14.655  23.718  1.00 85.20           H
ATOM   4403  N   CYS A 289       0.676 -13.662  25.156  1.00 90.13           N
ATOM   4404  CA  CYS A 289       1.690 -12.688  24.791  1.00 90.13           C
ATOM   4405  C   CYS A 289       2.589 -13.309  23.719  1.00 90.13           C
ATOM   4406  O   CYS A 289       3.001 -12.631  22.780  1.00 90.13           O
ATOM   4407  HA  CYS A 289       1.163 -11.819  24.397  1.00 90.13           H
ATOM   4408  CB  CYS A 289       2.492 -12.222  26.008  1.00 90.13           C
ATOM   4409 1HB  CYS A 289       1.819 -11.815  26.762  1.00 90.13           H
ATOM   4410 2HB  CYS A 289       3.004 -13.070  26.462  1.00 90.13           H
ATOM   4411  SG  CYS A 289       3.710 -10.952  25.506  1.00 90.13           S
ATOM   4412  HN  CYS A 289       0.725 -13.989  26.099  1.00 90.13           H
ATOM   4413  N   ALA A 290       2.866 -14.593  23.897  1.00 92.31           N
ATOM   4414  CA  ALA A 290       3.773 -15.293  23.003  1.00 92.31           C
ATOM   4415  C   ALA A 290       3.201 -15.272  21.584  1.00 92.31           C
ATOM   4416  O   ALA A 290       3.934 -15.066  20.618  1.00 92.31           O
ATOM   4417  HA  ALA A 290       4.724 -14.759  23.010  1.00 92.31           H
ATOM   4418  CB  ALA A 290       4.002 -16.715  23.519  1.00 92.31           C
ATOM   4419 1HB  ALA A 290       4.437 -16.673  24.518  1.00 92.31           H
ATOM   4420 2HB  ALA A 290       3.050 -17.244  23.558  1.00 92.31           H
ATOM   4421 3HB  ALA A 290       4.683 -17.239  22.848  1.00 92.31           H
ATOM   4422  HN  ALA A 290       2.484 -15.151  24.633  1.00 92.31           H
ATOM   4423  N   VAL A 291       1.897 -15.489  21.503  1.00 92.35           N
ATOM   4424  CA  VAL A 291       1.215 -15.481  20.220  1.00 92.35           C
ATOM   4425  C   VAL A 291       1.271 -14.072  19.626  1.00 92.35           C
ATOM   4426  O   VAL A 291       1.521 -13.907  18.433  1.00 92.35           O
ATOM   4427  HA  VAL A 291       1.751 -16.162  19.559  1.00 92.35           H
ATOM   4428  CB  VAL A 291      -0.213 -16.005  20.383  1.00 92.35           C
ATOM   4429  HB  VAL A 291      -0.723 -15.369  21.107  1.00 92.35           H
ATOM   4430  CG1 VAL A 291      -0.982 -15.923  19.063  1.00 92.35           C
ATOM   4431 1HG1 VAL A 291      -1.025 -14.885  18.731  1.00 92.35           H
ATOM   4432 2HG1 VAL A 291      -0.473 -16.524  18.309  1.00 92.35           H
ATOM   4433 3HG1 VAL A 291      -1.994 -16.301  19.207  1.00 92.35           H
ATOM   4434  CG2 VAL A 291      -0.214 -17.433  20.931  1.00 92.35           C
ATOM   4435 1HG2 VAL A 291       0.321 -18.087  20.242  1.00 92.35           H
ATOM   4436 2HG2 VAL A 291       0.277 -17.450  21.903  1.00 92.35           H
ATOM   4437 3HG2 VAL A 291      -1.242 -17.781  21.037  1.00 92.35           H
ATOM   4438  HN  VAL A 291       1.309 -15.667  22.293  1.00 92.35           H
ATOM   4439  N   SER A 292       1.034 -13.092  20.486  1.00 92.68           N
ATOM   4440  CA  SER A 292       1.020 -11.705  20.054  1.00 92.68           C
ATOM   4441  C   SER A 292       2.390 -11.318  19.493  1.00 92.68           C
ATOM   4442  O   SER A 292       2.477 -10.657  18.460  1.00 92.68           O
ATOM   4443  HA  SER A 292       0.259 -11.653  19.275  1.00 92.68           H
ATOM   4444  CB  SER A 292       0.636 -10.773  21.205  1.00 92.68           C
ATOM   4445 1HB  SER A 292      -0.278 -11.137  21.676  1.00 92.68           H
ATOM   4446 2HB  SER A 292       1.416 -10.795  21.965  1.00 92.68           H
ATOM   4447  OG  SER A 292       0.440  -9.432  20.764  1.00 92.68           O
ATOM   4448  HG  SER A 292      -0.390  -9.372  20.210  1.00 92.68           H
ATOM   4449  HN  SER A 292       0.853 -13.234  21.459  1.00 92.68           H
ATOM   4450  N   THR A 293       3.426 -11.747  20.199  1.00 89.53           N
ATOM   4451  CA  THR A 293       4.786 -11.415  19.811  1.00 89.53           C
ATOM   4452  C   THR A 293       5.093 -11.968  18.418  1.00 89.53           C
ATOM   4453  O   THR A 293       5.638 -11.262  17.571  1.00 89.53           O
ATOM   4454  HA  THR A 293       4.870 -10.330  19.749  1.00 89.53           H
ATOM   4455  CB  THR A 293       5.729 -11.940  20.895  1.00 89.53           C
ATOM   4456  HB  THR A 293       5.635 -13.021  21.002  1.00 89.53           H
ATOM   4457  OG1 THR A 293       5.391 -11.176  22.049  1.00 89.53           O
ATOM   4458  HG1 THR A 293       4.671 -11.638  22.566  1.00 89.53           H
ATOM   4459  CG2 THR A 293       7.191 -11.580  20.624  1.00 89.53           C
ATOM   4460 1HG2 THR A 293       7.296 -10.495  20.584  1.00 89.53           H
ATOM   4461 2HG2 THR A 293       7.501 -12.010  19.672  1.00 89.53           H
ATOM   4462 3HG2 THR A 293       7.817 -11.976  21.423  1.00 89.53           H
ATOM   4463  HN  THR A 293       3.347 -12.311  21.022  1.00 89.53           H
ATOM   4464  N   ASN A 294       4.730 -13.228  18.223  1.00 91.06           N
ATOM   4465  CA  ASN A 294       5.016 -13.904  16.969  1.00 91.06           C
ATOM   4466  C   ASN A 294       4.257 -13.210  15.836  1.00 91.06           C
ATOM   4467  O   ASN A 294       4.775 -13.075  14.729  1.00 91.06           O
ATOM   4468  HA  ASN A 294       6.097 -13.838  16.848  1.00 91.06           H
ATOM   4469  CB  ASN A 294       4.564 -15.365  17.015  1.00 91.06           C
ATOM   4470 1HB  ASN A 294       3.557 -15.425  17.429  1.00 91.06           H
ATOM   4471 2HB  ASN A 294       4.517 -15.767  16.003  1.00 91.06           H
ATOM   4472  CG  ASN A 294       5.520 -16.208  17.861  1.00 91.06           C
ATOM   4473  OD1 ASN A 294       6.657 -15.843  18.110  1.00 91.06           O
ATOM   4474  ND2 ASN A 294       4.997 -17.354  18.288  1.00 91.06           N
ATOM   4475 1HD2 ASN A 294       4.056 -17.594  18.049  1.00 91.06           H
ATOM   4476 2HD2 ASN A 294       5.544 -17.975  18.849  1.00 91.06           H
ATOM   4477  HN  ASN A 294       4.250 -13.783  18.903  1.00 91.06           H
ATOM   4478  N   ILE A 295       3.042 -12.787  16.153  1.00 91.46           N
ATOM   4479  CA  ILE A 295       2.203 -12.119  15.172  1.00 91.46           C
ATOM   4480  C   ILE A 295       2.865 -10.806  14.751  1.00 91.46           C
ATOM   4481  O   ILE A 295       2.874 -10.463  13.570  1.00 91.46           O
ATOM   4482  HA  ILE A 295       2.139 -12.770  14.300  1.00 91.46           H
ATOM   4483  CB  ILE A 295       0.782 -11.946  15.712  1.00 91.46           C
ATOM   4484  HB  ILE A 295       0.848 -11.591  16.741  1.00 91.46           H
ATOM   4485  CG1 ILE A 295       0.040 -13.283  15.743  1.00 91.46           C
ATOM   4486 1HG1 ILE A 295      -0.151 -13.621  14.724  1.00 91.46           H
ATOM   4487 2HG1 ILE A 295       0.665 -14.039  16.218  1.00 91.46           H
ATOM   4488  CG2 ILE A 295       0.019 -10.885  14.917  1.00 91.46           C
ATOM   4489 1HG2 ILE A 295       0.540  -9.930  14.991  1.00 91.46           H
ATOM   4490 2HG2 ILE A 295      -0.040 -11.187  13.871  1.00 91.46           H
ATOM   4491 3HG2 ILE A 295      -0.988 -10.782  15.322  1.00 91.46           H
ATOM   4492  CD1 ILE A 295      -1.284 -13.159  16.500  1.00 91.46           C
ATOM   4493 1HD1 ILE A 295      -1.088 -12.844  17.525  1.00 91.46           H
ATOM   4494 2HD1 ILE A 295      -1.916 -12.419  16.008  1.00 91.46           H
ATOM   4495 3HD1 ILE A 295      -1.791 -14.124  16.507  1.00 91.46           H
ATOM   4496  HN  ILE A 295       2.630 -12.895  17.058  1.00 91.46           H
ATOM   4497  N   ASP A 296       3.404 -10.108  15.739  1.00 92.40           N
ATOM   4498  CA  ASP A 296       4.007  -8.809  15.496  1.00 92.40           C
ATOM   4499  C   ASP A 296       5.235  -8.981  14.599  1.00 92.40           C
ATOM   4500  O   ASP A 296       5.478  -8.167  13.711  1.00 92.40           O
ATOM   4501  HA  ASP A 296       3.226  -8.214  15.023  1.00 92.40           H
ATOM   4502  CB  ASP A 296       4.464  -8.160  16.804  1.00 92.40           C
ATOM   4503 1HB  ASP A 296       5.005  -8.890  17.407  1.00 92.40           H
ATOM   4504 2HB  ASP A 296       5.159  -7.348  16.588  1.00 92.40           H
ATOM   4505  CG  ASP A 296       3.271  -7.621  17.595  1.00 92.40           C
ATOM   4506  OD1 ASP A 296       2.206  -7.443  16.965  1.00 92.40           O
ATOM   4507  OD2 ASP A 296       3.450  -7.399  18.812  1.00 92.40           O
ATOM   4508  HN  ASP A 296       3.432 -10.416  16.690  1.00 92.40           H
ATOM   4509  N   ILE A 297       5.976 -10.048  14.864  1.00 91.50           N
ATOM   4510  CA  ILE A 297       7.156 -10.353  14.074  1.00 91.50           C
ATOM   4511  C   ILE A 297       6.735 -10.678  12.639  1.00 91.50           C
ATOM   4512  O   ILE A 297       7.335 -10.186  11.685  1.00 91.50           O
ATOM   4513  HA  ILE A 297       7.778  -9.458  14.056  1.00 91.50           H
ATOM   4514  CB  ILE A 297       7.976 -11.460  14.740  1.00 91.50           C
ATOM   4515  HB  ILE A 297       7.301 -12.278  14.993  1.00 91.50           H
ATOM   4516  CG1 ILE A 297       8.600 -10.969  16.047  1.00 91.50           C
ATOM   4517 1HG1 ILE A 297       9.363 -10.221  15.831  1.00 91.50           H
ATOM   4518 2HG1 ILE A 297       7.840 -10.481  16.657  1.00 91.50           H
ATOM   4519  CG2 ILE A 297       9.025 -12.020  13.778  1.00 91.50           C
ATOM   4520 1HG2 ILE A 297       8.529 -12.433  12.900  1.00 91.50           H
ATOM   4521 2HG2 ILE A 297       9.701 -11.222  13.472  1.00 91.50           H
ATOM   4522 3HG2 ILE A 297       9.593 -12.806  14.277  1.00 91.50           H
ATOM   4523  CD1 ILE A 297       9.222 -12.128  16.828  1.00 91.50           C
ATOM   4524 1HD1 ILE A 297       8.451 -12.862  17.064  1.00 91.50           H
ATOM   4525 2HD1 ILE A 297       9.998 -12.598  16.224  1.00 91.50           H
ATOM   4526 3HD1 ILE A 297       9.659 -11.751  17.753  1.00 91.50           H
ATOM   4527  HN  ILE A 297       5.781 -10.695  15.600  1.00 91.50           H
ATOM   4528  N   CYS A 298       5.706 -11.506  12.532  1.00 93.75           N
ATOM   4529  CA  CYS A 298       5.190 -11.894  11.231  1.00 93.75           C
ATOM   4530  C   CYS A 298       4.768 -10.627  10.484  1.00 93.75           C
ATOM   4531  O   CYS A 298       4.984 -10.512   9.278  1.00 93.75           O
ATOM   4532  HA  CYS A 298       6.003 -12.398  10.709  1.00 93.75           H
ATOM   4533  CB  CYS A 298       4.038 -12.894  11.354  1.00 93.75           C
ATOM   4534 1HB  CYS A 298       3.324 -12.548  12.101  1.00 93.75           H
ATOM   4535 2HB  CYS A 298       3.502 -12.961  10.407  1.00 93.75           H
ATOM   4536  SG  CYS A 298       4.686 -14.540  11.823  1.00 93.75           S
ATOM   4537  HG  CYS A 298       4.855 -14.260  13.112  1.00 93.75           H
ATOM   4538  HN  CYS A 298       5.228 -11.908  13.313  1.00 93.75           H
ATOM   4539  N   PHE A 299       4.174  -9.708  11.231  1.00 93.29           N
ATOM   4540  CA  PHE A 299       3.710  -8.459  10.652  1.00 93.29           C
ATOM   4541  C   PHE A 299       4.870  -7.679  10.030  1.00 93.29           C
ATOM   4542  O   PHE A 299       4.759  -7.185   8.909  1.00 93.29           O
ATOM   4543  HA  PHE A 299       2.986  -8.710   9.877  1.00 93.29           H
ATOM   4544  CB  PHE A 299       3.110  -7.634  11.792  1.00 93.29           C
ATOM   4545 1HB  PHE A 299       2.296  -8.199  12.247  1.00 93.29           H
ATOM   4546 2HB  PHE A 299       3.868  -7.491  12.563  1.00 93.29           H
ATOM   4547  CG  PHE A 299       2.581  -6.265  11.359  1.00 93.29           C
ATOM   4548  CD1 PHE A 299       3.355  -5.157  11.512  1.00 93.29           C
ATOM   4549  HD1 PHE A 299       4.353  -5.245  11.944  1.00 93.29           H
ATOM   4550  CD2 PHE A 299       1.337  -6.156  10.820  1.00 93.29           C
ATOM   4551  HD2 PHE A 299       0.717  -7.044  10.697  1.00 93.29           H
ATOM   4552  CE1 PHE A 299       2.865  -3.887  11.109  1.00 93.29           C
ATOM   4553  HE1 PHE A 299       3.485  -2.999  11.232  1.00 93.29           H
ATOM   4554  CE2 PHE A 299       0.847  -4.885  10.417  1.00 93.29           C
ATOM   4555  HE2 PHE A 299      -0.150  -4.798   9.986  1.00 93.29           H
ATOM   4556  CZ  PHE A 299       1.621  -3.778  10.571  1.00 93.29           C
ATOM   4557  HZ  PHE A 299       1.244  -2.803  10.262  1.00 93.29           H
ATOM   4558  HN  PHE A 299       4.009  -9.807  12.212  1.00 93.29           H
ATOM   4559  N   GLN A 300       5.956  -7.592  10.784  1.00 89.26           N
ATOM   4560  CA  GLN A 300       7.115  -6.836  10.343  1.00 89.26           C
ATOM   4561  C   GLN A 300       7.627  -7.380   9.008  1.00 89.26           C
ATOM   4562  O   GLN A 300       7.896  -6.614   8.084  1.00 89.26           O
ATOM   4563  HA  GLN A 300       6.762  -5.813  10.215  1.00 89.26           H
ATOM   4564  CB  GLN A 300       8.218  -6.856  11.403  1.00 89.26           C
ATOM   4565 1HB  GLN A 300       8.403  -7.882  11.722  1.00 89.26           H
ATOM   4566 2HB  GLN A 300       9.148  -6.484  10.973  1.00 89.26           H
ATOM   4567  CG  GLN A 300       7.832  -6.003  12.613  1.00 89.26           C
ATOM   4568 1HG  GLN A 300       7.611  -4.986  12.289  1.00 89.26           H
ATOM   4569 2HG  GLN A 300       6.924  -6.398  13.066  1.00 89.26           H
ATOM   4570  CD  GLN A 300       8.958  -5.980  13.650  1.00 89.26           C
ATOM   4571  OE1 GLN A 300      10.127  -5.835  13.332  1.00 89.26           O
ATOM   4572  NE2 GLN A 300       8.541  -6.132  14.903  1.00 89.26           N
ATOM   4573 1HE2 GLN A 300       7.567  -6.246  15.096  1.00 89.26           H
ATOM   4574 2HE2 GLN A 300       9.203  -6.131  15.653  1.00 89.26           H
ATOM   4575  HN  GLN A 300       6.050  -8.027  11.680  1.00 89.26           H
ATOM   4576  N   VAL A 301       7.747  -8.698   8.949  1.00 94.26           N
ATOM   4577  CA  VAL A 301       8.334  -9.345   7.789  1.00 94.26           C
ATOM   4578  C   VAL A 301       7.435  -9.115   6.572  1.00 94.26           C
ATOM   4579  O   VAL A 301       7.904  -8.670   5.525  1.00 94.26           O
ATOM   4580  HA  VAL A 301       9.301  -8.876   7.604  1.00 94.26           H
ATOM   4581  CB  VAL A 301       8.575 -10.827   8.082  1.00 94.26           C
ATOM   4582  HB  VAL A 301       7.622 -11.272   8.366  1.00 94.26           H
ATOM   4583  CG1 VAL A 301       9.081 -11.557   6.836  1.00 94.26           C
ATOM   4584 1HG1 VAL A 301       8.341 -11.474   6.040  1.00 94.26           H
ATOM   4585 2HG1 VAL A 301      10.019 -11.109   6.508  1.00 94.26           H
ATOM   4586 3HG1 VAL A 301       9.244 -12.609   7.072  1.00 94.26           H
ATOM   4587  CG2 VAL A 301       9.544 -11.004   9.253  1.00 94.26           C
ATOM   4588 1HG2 VAL A 301      10.498 -10.537   9.009  1.00 94.26           H
ATOM   4589 2HG2 VAL A 301       9.127 -10.535  10.144  1.00 94.26           H
ATOM   4590 3HG2 VAL A 301       9.697 -12.067   9.440  1.00 94.26           H
ATOM   4591  HN  VAL A 301       7.451  -9.319   9.675  1.00 94.26           H
ATOM   4592  N   THR A 302       6.160  -9.427   6.751  1.00 93.32           N
ATOM   4593  CA  THR A 302       5.224  -9.416   5.640  1.00 93.32           C
ATOM   4594  C   THR A 302       5.015  -7.987   5.134  1.00 93.32           C
ATOM   4595  O   THR A 302       4.822  -7.770   3.938  1.00 93.32           O
ATOM   4596  HA  THR A 302       5.658  -9.986   4.819  1.00 93.32           H
ATOM   4597  CB  THR A 302       3.932 -10.091   6.103  1.00 93.32           C
ATOM   4598  HB  THR A 302       3.184 -10.087   5.310  1.00 93.32           H
ATOM   4599  OG1 THR A 302       3.576  -9.384   7.288  1.00 93.32           O
ATOM   4600  HG1 THR A 302       3.859  -9.903   8.095  1.00 93.32           H
ATOM   4601  CG2 THR A 302       4.161 -11.527   6.581  1.00 93.32           C
ATOM   4602 1HG2 THR A 302       4.857 -11.524   7.419  1.00 93.32           H
ATOM   4603 2HG2 THR A 302       4.575 -12.119   5.765  1.00 93.32           H
ATOM   4604 3HG2 THR A 302       3.212 -11.960   6.898  1.00 93.32           H
ATOM   4605  HN  THR A 302       5.766  -9.684   7.633  1.00 93.32           H
ATOM   4606  N   GLN A 303       5.059  -7.049   6.069  1.00 89.87           N
ATOM   4607  CA  GLN A 303       4.918  -5.644   5.727  1.00 89.87           C
ATOM   4608  C   GLN A 303       6.071  -5.198   4.827  1.00 89.87           C
ATOM   4609  O   GLN A 303       5.861  -4.473   3.856  1.00 89.87           O
ATOM   4610  HA  GLN A 303       3.975  -5.572   5.184  1.00 89.87           H
ATOM   4611  CB  GLN A 303       4.838  -4.779   6.986  1.00 89.87           C
ATOM   4612 1HB  GLN A 303       3.958  -5.056   7.568  1.00 89.87           H
ATOM   4613 2HB  GLN A 303       5.708  -4.966   7.616  1.00 89.87           H
ATOM   4614  CG  GLN A 303       4.771  -3.293   6.628  1.00 89.87           C
ATOM   4615 1HG  GLN A 303       5.730  -2.970   6.221  1.00 89.87           H
ATOM   4616 2HG  GLN A 303       4.025  -3.137   5.848  1.00 89.87           H
ATOM   4617  CD  GLN A 303       4.420  -2.448   7.854  1.00 89.87           C
ATOM   4618  OE1 GLN A 303       5.236  -2.208   8.728  1.00 89.87           O
ATOM   4619  NE2 GLN A 303       3.164  -2.013   7.869  1.00 89.87           N
ATOM   4620 1HE2 GLN A 303       2.544  -2.246   7.119  1.00 89.87           H
ATOM   4621 2HE2 GLN A 303       2.838  -1.452   8.630  1.00 89.87           H
ATOM   4622  HN  GLN A 303       5.190  -7.236   7.043  1.00 89.87           H
ATOM   4623  N   THR A 304       7.266  -5.649   5.182  1.00 91.52           N
ATOM   4624  CA  THR A 304       8.461  -5.256   4.455  1.00 91.52           C
ATOM   4625  C   THR A 304       8.401  -5.768   3.015  1.00 91.52           C
ATOM   4626  O   THR A 304       8.718  -5.035   2.078  1.00 91.52           O
ATOM   4627  HA  THR A 304       8.491  -4.167   4.407  1.00 91.52           H
ATOM   4628  CB  THR A 304       9.676  -5.767   5.232  1.00 91.52           C
ATOM   4629  HB  THR A 304       9.698  -6.856   5.248  1.00 91.52           H
ATOM   4630  OG1 THR A 304       9.565  -5.135   6.505  1.00 91.52           O
ATOM   4631  HG1 THR A 304       9.114  -5.749   7.153  1.00 91.52           H
ATOM   4632  CG2 THR A 304      10.996  -5.238   4.668  1.00 91.52           C
ATOM   4633 1HG2 THR A 304      11.001  -4.149   4.715  1.00 91.52           H
ATOM   4634 2HG2 THR A 304      11.102  -5.557   3.631  1.00 91.52           H
ATOM   4635 3HG2 THR A 304      11.826  -5.631   5.255  1.00 91.52           H
ATOM   4636  HN  THR A 304       7.423  -6.271   5.949  1.00 91.52           H
ATOM   4637  N   ILE A 305       7.993  -7.021   2.882  1.00 91.82           N
ATOM   4638  CA  ILE A 305       7.857  -7.629   1.570  1.00 91.82           C
ATOM   4639  C   ILE A 305       6.895  -6.793   0.723  1.00 91.82           C
ATOM   4640  O   ILE A 305       7.120  -6.602  -0.471  1.00 91.82           O
ATOM   4641  HA  ILE A 305       8.839  -7.610   1.097  1.00 91.82           H
ATOM   4642  CB  ILE A 305       7.445  -9.097   1.699  1.00 91.82           C
ATOM   4643  HB  ILE A 305       6.570  -9.150   2.346  1.00 91.82           H
ATOM   4644  CG1 ILE A 305       8.550  -9.920   2.364  1.00 91.82           C
ATOM   4645 1HG1 ILE A 305       9.368 -10.074   1.660  1.00 91.82           H
ATOM   4646 2HG1 ILE A 305       8.958  -9.369   3.212  1.00 91.82           H
ATOM   4647  CG2 ILE A 305       7.039  -9.674   0.341  1.00 91.82           C
ATOM   4648 1HG2 ILE A 305       6.196  -9.109  -0.057  1.00 91.82           H
ATOM   4649 2HG2 ILE A 305       7.880  -9.607  -0.348  1.00 91.82           H
ATOM   4650 3HG2 ILE A 305       6.751 -10.719   0.462  1.00 91.82           H
ATOM   4651  CD1 ILE A 305       8.016 -11.273   2.838  1.00 91.82           C
ATOM   4652 1HD1 ILE A 305       7.215 -11.115   3.560  1.00 91.82           H
ATOM   4653 2HD1 ILE A 305       7.631 -11.831   1.984  1.00 91.82           H
ATOM   4654 3HD1 ILE A 305       8.822 -11.838   3.307  1.00 91.82           H
ATOM   4655  HN  ILE A 305       7.759  -7.617   3.650  1.00 91.82           H
ATOM   4656  N   ALA A 306       5.844  -6.317   1.374  1.00 91.52           N
ATOM   4657  CA  ALA A 306       4.820  -5.552   0.685  1.00 91.52           C
ATOM   4658  C   ALA A 306       5.431  -4.255   0.150  1.00 91.52           C
ATOM   4659  O   ALA A 306       5.069  -3.793  -0.931  1.00 91.52           O
ATOM   4660  HA  ALA A 306       4.467  -6.150  -0.155  1.00 91.52           H
ATOM   4661  CB  ALA A 306       3.648  -5.295   1.634  1.00 91.52           C
ATOM   4662 1HB  ALA A 306       3.230  -6.248   1.962  1.00 91.52           H
ATOM   4663 2HB  ALA A 306       3.998  -4.735   2.501  1.00 91.52           H
ATOM   4664 3HB  ALA A 306       2.879  -4.721   1.117  1.00 91.52           H
ATOM   4665  HN  ALA A 306       5.687  -6.447   2.353  1.00 91.52           H
ATOM   4666  N   PHE A 307       6.348  -3.704   0.932  1.00 89.76           N
ATOM   4667  CA  PHE A 307       6.952  -2.427   0.593  1.00 89.76           C
ATOM   4668  C   PHE A 307       7.891  -2.566  -0.607  1.00 89.76           C
ATOM   4669  O   PHE A 307       8.039  -1.634  -1.396  1.00 89.76           O
ATOM   4670  HA  PHE A 307       6.142  -1.743   0.341  1.00 89.76           H
ATOM   4671  CB  PHE A 307       7.763  -1.978   1.810  1.00 89.76           C
ATOM   4672 1HB  PHE A 307       8.399  -2.802   2.134  1.00 89.76           H
ATOM   4673 2HB  PHE A 307       8.423  -1.163   1.514  1.00 89.76           H
ATOM   4674  CG  PHE A 307       6.908  -1.518   2.992  1.00 89.76           C
ATOM   4675  CD1 PHE A 307       5.557  -1.431   2.861  1.00 89.76           C
ATOM   4676  HD1 PHE A 307       5.084  -1.690   1.914  1.00 89.76           H
ATOM   4677  CD2 PHE A 307       7.498  -1.196   4.174  1.00 89.76           C
ATOM   4678  HD2 PHE A 307       8.581  -1.265   4.279  1.00 89.76           H
ATOM   4679  CE1 PHE A 307       4.763  -1.004   3.958  1.00 89.76           C
ATOM   4680  HE1 PHE A 307       3.680  -0.935   3.853  1.00 89.76           H
ATOM   4681  CE2 PHE A 307       6.705  -0.769   5.272  1.00 89.76           C
ATOM   4682  HE2 PHE A 307       7.178  -0.511   6.219  1.00 89.76           H
ATOM   4683  CZ  PHE A 307       5.354  -0.682   5.140  1.00 89.76           C
ATOM   4684  HZ  PHE A 307       4.744  -0.355   5.983  1.00 89.76           H
ATOM   4685  HN  PHE A 307       6.678  -4.115   1.782  1.00 89.76           H
ATOM   4686  N   PHE A 308       8.501  -3.738  -0.708  1.00 86.17           N
ATOM   4687  CA  PHE A 308       9.412  -4.016  -1.805  1.00 86.17           C
ATOM   4688  C   PHE A 308       8.696  -3.910  -3.153  1.00 86.17           C
ATOM   4689  O   PHE A 308       9.328  -3.661  -4.178  1.00 86.17           O
ATOM   4690  HA  PHE A 308      10.208  -3.273  -1.760  1.00 86.17           H
ATOM   4691  CB  PHE A 308       9.914  -5.449  -1.619  1.00 86.17           C
ATOM   4692 1HB  PHE A 308       9.137  -6.034  -1.126  1.00 86.17           H
ATOM   4693 2HB  PHE A 308      10.076  -5.897  -2.599  1.00 86.17           H
ATOM   4694  CG  PHE A 308      11.205  -5.556  -0.806  1.00 86.17           C
ATOM   4695  CD1 PHE A 308      12.391  -5.187  -1.361  1.00 86.17           C
ATOM   4696  HD1 PHE A 308      12.421  -4.816  -2.385  1.00 86.17           H
ATOM   4697  CD2 PHE A 308      11.168  -6.019   0.473  1.00 86.17           C
ATOM   4698  HD2 PHE A 308      10.217  -6.314   0.918  1.00 86.17           H
ATOM   4699  CE1 PHE A 308      13.589  -5.286  -0.606  1.00 86.17           C
ATOM   4700  HE1 PHE A 308      14.540  -4.991  -1.051  1.00 86.17           H
ATOM   4701  CE2 PHE A 308      12.366  -6.118   1.227  1.00 86.17           C
ATOM   4702  HE2 PHE A 308      12.336  -6.489   2.252  1.00 86.17           H
ATOM   4703  CZ  PHE A 308      13.552  -5.749   0.672  1.00 86.17           C
ATOM   4704  HZ  PHE A 308      14.472  -5.825   1.252  1.00 86.17           H
ATOM   4705  HN  PHE A 308       8.381  -4.489  -0.058  1.00 86.17           H
ATOM   4706  N   HIS A 309       7.386  -4.105  -3.108  1.00 78.18           N
ATOM   4707  CA  HIS A 309       6.581  -4.063  -4.317  1.00 78.18           C
ATOM   4708  C   HIS A 309       6.725  -2.693  -4.983  1.00 78.18           C
ATOM   4709  O   HIS A 309       6.760  -2.595  -6.208  1.00 78.18           O
ATOM   4710  HA  HIS A 309       6.980  -4.826  -4.985  1.00 78.18           H
ATOM   4711  CB  HIS A 309       5.125  -4.425  -4.013  1.00 78.18           C
ATOM   4712 1HB  HIS A 309       5.088  -5.442  -3.623  1.00 78.18           H
ATOM   4713 2HB  HIS A 309       4.755  -3.768  -3.226  1.00 78.18           H
ATOM   4714  CG  HIS A 309       4.206  -4.324  -5.207  1.00 78.18           C
ATOM   4715  ND1 HIS A 309       3.439  -3.202  -5.470  1.00 78.18           N
ATOM   4716  HD1 HIS A 309       3.413  -2.369  -4.918  1.00 78.18           H
ATOM   4717  CD2 HIS A 309       3.939  -5.215  -6.204  1.00 78.18           C
ATOM   4718  HD2 HIS A 309       4.376  -6.209  -6.304  1.00 78.18           H
ATOM   4719  CE1 HIS A 309       2.745  -3.420  -6.577  1.00 78.18           C
ATOM   4720  HE1 HIS A 309       2.048  -2.724  -7.045  1.00 78.18           H
ATOM   4721  NE2 HIS A 309       3.056  -4.669  -7.031  1.00 78.18           N
ATOM   4722  HN  HIS A 309       6.876  -4.288  -2.267  1.00 78.18           H
ATOM   4723  N   SER A 310       6.804  -1.669  -4.145  1.00 82.18           N
ATOM   4724  CA  SER A 310       6.785  -0.301  -4.633  1.00 82.18           C
ATOM   4725  C   SER A 310       8.073  -0.000  -5.401  1.00 82.18           C
ATOM   4726  O   SER A 310       8.086   0.852  -6.288  1.00 82.18           O
ATOM   4727  HA  SER A 310       5.921  -0.243  -5.296  1.00 82.18           H
ATOM   4728  CB  SER A 310       6.610   0.692  -3.481  1.00 82.18           C
ATOM   4729 1HB  SER A 310       6.480   1.696  -3.885  1.00 82.18           H
ATOM   4730 2HB  SER A 310       5.702   0.450  -2.929  1.00 82.18           H
ATOM   4731  OG  SER A 310       7.723   0.678  -2.592  1.00 82.18           O
ATOM   4732  HG  SER A 310       7.639  -0.084  -1.950  1.00 82.18           H
ATOM   4733  HN  SER A 310       6.881  -1.763  -3.153  1.00 82.18           H
ATOM   4734  N   CYS A 311       9.125  -0.717  -5.034  1.00 85.46           N
ATOM   4735  CA  CYS A 311      10.421  -0.520  -5.659  1.00 85.46           C
ATOM   4736  C   CYS A 311      10.536  -1.484  -6.841  1.00 85.46           C
ATOM   4737  O   CYS A 311      11.384  -1.304  -7.714  1.00 85.46           O
ATOM   4738  HA  CYS A 311      10.450   0.515  -6.000  1.00 85.46           H
ATOM   4739  CB  CYS A 311      11.565  -0.703  -4.660  1.00 85.46           C
ATOM   4740 1HB  CYS A 311      12.486  -0.286  -5.069  1.00 85.46           H
ATOM   4741 2HB  CYS A 311      11.348  -0.156  -3.742  1.00 85.46           H
ATOM   4742  SG  CYS A 311      11.795  -2.480  -4.290  1.00 85.46           S
ATOM   4743  HG  CYS A 311      12.821  -2.318  -3.460  1.00 85.46           H
ATOM   4744  HN  CYS A 311       9.101  -1.421  -4.324  1.00 85.46           H
ATOM   4745  N   LEU A 312       9.670  -2.487  -6.832  1.00 83.39           N
ATOM   4746  CA  LEU A 312       9.741  -3.546  -7.824  1.00 83.39           C
ATOM   4747  C   LEU A 312       9.041  -3.088  -9.105  1.00 83.39           C
ATOM   4748  O   LEU A 312       9.437  -3.471 -10.204  1.00 83.39           O
ATOM   4749  HA  LEU A 312      10.795  -3.714  -8.048  1.00 83.39           H
ATOM   4750  CB  LEU A 312       9.186  -4.853  -7.254  1.00 83.39           C
ATOM   4751 1HB  LEU A 312       8.246  -4.634  -6.746  1.00 83.39           H
ATOM   4752 2HB  LEU A 312       8.952  -5.518  -8.085  1.00 83.39           H
ATOM   4753  CG  LEU A 312      10.098  -5.600  -6.279  1.00 83.39           C
ATOM   4754  HG  LEU A 312      10.341  -4.929  -5.455  1.00 83.39           H
ATOM   4755  CD1 LEU A 312       9.383  -6.813  -5.679  1.00 83.39           C
ATOM   4756 1HD1 LEU A 312       8.495  -6.481  -5.142  1.00 83.39           H
ATOM   4757 2HD1 LEU A 312       9.091  -7.495  -6.478  1.00 83.39           H
ATOM   4758 3HD1 LEU A 312      10.054  -7.326  -4.990  1.00 83.39           H
ATOM   4759  CD2 LEU A 312      11.417  -5.987  -6.950  1.00 83.39           C
ATOM   4760 1HD2 LEU A 312      11.215  -6.633  -7.805  1.00 83.39           H
ATOM   4761 2HD2 LEU A 312      11.931  -5.087  -7.289  1.00 83.39           H
ATOM   4762 3HD2 LEU A 312      12.047  -6.517  -6.236  1.00 83.39           H
ATOM   4763  HN  LEU A 312       8.932  -2.582  -6.164  1.00 83.39           H
ATOM   4764  N   ASN A 313       8.012  -2.274  -8.919  1.00 77.96           N
ATOM   4765  CA  ASN A 313       7.162  -1.877 -10.029  1.00 77.96           C
ATOM   4766  C   ASN A 313       8.034  -1.343 -11.168  1.00 77.96           C
ATOM   4767  O   ASN A 313       7.955  -1.829 -12.295  1.00 77.96           O
ATOM   4768  HA  ASN A 313       6.617  -2.778 -10.309  1.00 77.96           H
ATOM   4769  CB  ASN A 313       6.196  -0.766  -9.613  1.00 77.96           C
ATOM   4770 1HB  ASN A 313       6.698  -0.077  -8.935  1.00 77.96           H
ATOM   4771 2HB  ASN A 313       5.899  -0.190 -10.490  1.00 77.96           H
ATOM   4772  CG  ASN A 313       4.954  -1.345  -8.933  1.00 77.96           C
ATOM   4773  OD1 ASN A 313       4.582  -2.490  -9.133  1.00 77.96           O
ATOM   4774  ND2 ASN A 313       4.335  -0.494  -8.120  1.00 77.96           N
ATOM   4775 1HD2 ASN A 313       4.693   0.433  -8.000  1.00 77.96           H
ATOM   4776 2HD2 ASN A 313       3.513  -0.780  -7.628  1.00 77.96           H
ATOM   4777  HN  ASN A 313       7.756  -1.888  -8.033  1.00 77.96           H
ATOM   4778  N   PRO A 314       8.878  -0.338 -10.896  1.00 77.35           N
ATOM   4779  CA  PRO A 314       9.701   0.261 -11.949  1.00 77.35           C
ATOM   4780  C   PRO A 314      10.504  -0.777 -12.716  1.00 77.35           C
ATOM   4781  O   PRO A 314      10.604  -0.710 -13.940  1.00 77.35           O
ATOM   4782  HA  PRO A 314       9.065   0.738 -12.696  1.00 77.35           H
ATOM   4783  CB  PRO A 314      10.607   1.234 -11.191  1.00 77.35           C
ATOM   4784 1HB  PRO A 314      11.549   0.765 -10.905  1.00 77.35           H
ATOM   4785 2HB  PRO A 314      10.857   2.104 -11.798  1.00 77.35           H
ATOM   4786  CG  PRO A 314       9.775   1.616  -9.973  1.00 77.35           C
ATOM   4787 1HG  PRO A 314      10.394   2.013  -9.169  1.00 77.35           H
ATOM   4788 2HG  PRO A 314       9.044   2.390 -10.209  1.00 77.35           H
ATOM   4789  CD  PRO A 314       9.113   0.303  -9.589  1.00 77.35           C
ATOM   4790 1HD  PRO A 314       9.757  -0.306  -8.955  1.00 77.35           H
ATOM   4791 2HD  PRO A 314       8.187   0.463  -9.037  1.00 77.35           H
ATOM   4792  N   VAL A 315      11.059  -1.719 -11.967  1.00 79.57           N
ATOM   4793  CA  VAL A 315      11.925  -2.727 -12.555  1.00 79.57           C
ATOM   4794  C   VAL A 315      11.115  -3.587 -13.527  1.00 79.57           C
ATOM   4795  O   VAL A 315      11.597  -3.934 -14.604  1.00 79.57           O
ATOM   4796  HA  VAL A 315      12.705  -2.207 -13.112  1.00 79.57           H
ATOM   4797  CB  VAL A 315      12.598  -3.546 -11.451  1.00 79.57           C
ATOM   4798  HB  VAL A 315      11.815  -4.043 -10.878  1.00 79.57           H
ATOM   4799  CG1 VAL A 315      13.503  -4.628 -12.045  1.00 79.57           C
ATOM   4800 1HG1 VAL A 315      12.909  -5.298 -12.665  1.00 79.57           H
ATOM   4801 2HG1 VAL A 315      14.277  -4.160 -12.654  1.00 79.57           H
ATOM   4802 3HG1 VAL A 315      13.969  -5.195 -11.239  1.00 79.57           H
ATOM   4803  CG2 VAL A 315      13.379  -2.642 -10.496  1.00 79.57           C
ATOM   4804 1HG2 VAL A 315      14.148  -2.105 -11.051  1.00 79.57           H
ATOM   4805 2HG2 VAL A 315      12.698  -1.927 -10.034  1.00 79.57           H
ATOM   4806 3HG2 VAL A 315      13.847  -3.249  -9.721  1.00 79.57           H
ATOM   4807  HN  VAL A 315      10.926  -1.800 -10.980  1.00 79.57           H
ATOM   4808  N   LEU A 316       9.897  -3.904 -13.112  1.00 77.69           N
ATOM   4809  CA  LEU A 316       9.028  -4.745 -13.917  1.00 77.69           C
ATOM   4810  C   LEU A 316       8.813  -4.090 -15.283  1.00 77.69           C
ATOM   4811  O   LEU A 316       8.848  -4.764 -16.311  1.00 77.69           O
ATOM   4812  HA  LEU A 316       9.540  -5.696 -14.067  1.00 77.69           H
ATOM   4813  CB  LEU A 316       7.728  -5.045 -13.168  1.00 77.69           C
ATOM   4814 1HB  LEU A 316       7.272  -4.098 -12.878  1.00 77.69           H
ATOM   4815 2HB  LEU A 316       7.039  -5.533 -13.857  1.00 77.69           H
ATOM   4816  CG  LEU A 316       7.860  -5.919 -11.919  1.00 77.69           C
ATOM   4817  HG  LEU A 316       8.561  -5.437 -11.238  1.00 77.69           H
ATOM   4818  CD1 LEU A 316       6.522  -6.031 -11.185  1.00 77.69           C
ATOM   4819 1HD1 LEU A 316       6.188  -5.038 -10.883  1.00 77.69           H
ATOM   4820 2HD1 LEU A 316       5.780  -6.478 -11.847  1.00 77.69           H
ATOM   4821 3HD1 LEU A 316       6.644  -6.657 -10.301  1.00 77.69           H
ATOM   4822  CD2 LEU A 316       8.439  -7.291 -12.268  1.00 77.69           C
ATOM   4823 1HD2 LEU A 316       7.781  -7.793 -12.978  1.00 77.69           H
ATOM   4824 2HD2 LEU A 316       9.426  -7.166 -12.713  1.00 77.69           H
ATOM   4825 3HD2 LEU A 316       8.522  -7.892 -11.363  1.00 77.69           H
ATOM   4826  HN  LEU A 316       9.504  -3.598 -12.245  1.00 77.69           H
ATOM   4827  N   TYR A 317       8.596  -2.784 -15.249  1.00 65.46           N
ATOM   4828  CA  TYR A 317       8.332  -2.037 -16.468  1.00 65.46           C
ATOM   4829  C   TYR A 317       9.538  -2.079 -17.409  1.00 65.46           C
ATOM   4830  O   TYR A 317       9.377  -2.156 -18.626  1.00 65.46           O
ATOM   4831  HA  TYR A 317       7.477  -2.496 -16.964  1.00 65.46           H
ATOM   4832  CB  TYR A 317       8.089  -0.591 -16.032  1.00 65.46           C
ATOM   4833 1HB  TYR A 317       8.993  -0.209 -15.557  1.00 65.46           H
ATOM   4834 2HB  TYR A 317       7.912   0.020 -16.917  1.00 65.46           H
ATOM   4835  CG  TYR A 317       6.913  -0.420 -15.068  1.00 65.46           C
ATOM   4836  CD1 TYR A 317       5.867  -1.319 -15.091  1.00 65.46           C
ATOM   4837  HD1 TYR A 317       5.878  -2.151 -15.795  1.00 65.46           H
ATOM   4838  CD2 TYR A 317       6.900   0.633 -14.176  1.00 65.46           C
ATOM   4839  HD2 TYR A 317       7.726   1.343 -14.158  1.00 65.46           H
ATOM   4840  CE1 TYR A 317       4.760  -1.158 -14.184  1.00 65.46           C
ATOM   4841  HE1 TYR A 317       3.926  -1.861 -14.191  1.00 65.46           H
ATOM   4842  CE2 TYR A 317       5.793   0.794 -13.269  1.00 65.46           C
ATOM   4843  HE2 TYR A 317       5.769   1.621 -12.560  1.00 65.46           H
ATOM   4844  CZ  TYR A 317       4.777  -0.110 -13.318  1.00 65.46           C
ATOM   4845  OH  TYR A 317       3.732   0.042 -12.461  1.00 65.46           O
ATOM   4846  HH  TYR A 317       3.116  -0.743 -12.531  1.00 65.46           H
ATOM   4847  HN  TYR A 317       8.599  -2.238 -14.411  1.00 65.46           H
ATOM   4848  N   VAL A 318      10.718  -2.026 -16.809  1.00 68.98           N
ATOM   4849  CA  VAL A 318      11.949  -2.007 -17.580  1.00 68.98           C
ATOM   4850  C   VAL A 318      12.078  -3.318 -18.359  1.00 68.98           C
ATOM   4851  O   VAL A 318      12.308  -3.306 -19.567  1.00 68.98           O
ATOM   4852  HA  VAL A 318      11.880  -1.183 -18.290  1.00 68.98           H
ATOM   4853  CB  VAL A 318      13.140  -1.740 -16.658  1.00 68.98           C
ATOM   4854  HB  VAL A 318      13.105  -2.465 -15.846  1.00 68.98           H
ATOM   4855  CG1 VAL A 318      14.463  -1.932 -17.402  1.00 68.98           C
ATOM   4856 1HG1 VAL A 318      14.528  -2.956 -17.769  1.00 68.98           H
ATOM   4857 2HG1 VAL A 318      14.511  -1.241 -18.244  1.00 68.98           H
ATOM   4858 3HG1 VAL A 318      15.294  -1.736 -16.724  1.00 68.98           H
ATOM   4859  CG2 VAL A 318      13.055  -0.341 -16.044  1.00 68.98           C
ATOM   4860 1HG2 VAL A 318      13.054   0.405 -16.838  1.00 68.98           H
ATOM   4861 2HG2 VAL A 318      12.137  -0.255 -15.462  1.00 68.98           H
ATOM   4862 3HG2 VAL A 318      13.914  -0.178 -15.393  1.00 68.98           H
ATOM   4863  HN  VAL A 318      10.840  -1.996 -15.817  1.00 68.98           H
ATOM   4864  N   PHE A 319      11.924  -4.417 -17.635  1.00 68.51           N
ATOM   4865  CA  PHE A 319      12.218  -5.726 -18.191  1.00 68.51           C
ATOM   4866  C   PHE A 319      11.100  -6.187 -19.129  1.00 68.51           C
ATOM   4867  O   PHE A 319      11.364  -6.827 -20.146  1.00 68.51           O
ATOM   4868  HA  PHE A 319      13.148  -5.638 -18.752  1.00 68.51           H
ATOM   4869  CB  PHE A 319      12.314  -6.700 -17.015  1.00 68.51           C
ATOM   4870 1HB  PHE A 319      11.537  -6.457 -16.290  1.00 68.51           H
ATOM   4871 2HB  PHE A 319      12.109  -7.709 -17.374  1.00 68.51           H
ATOM   4872  CG  PHE A 319      13.671  -6.691 -16.309  1.00 68.51           C
ATOM   4873  CD1 PHE A 319      14.762  -7.218 -16.926  1.00 68.51           C
ATOM   4874  HD1 PHE A 319      14.670  -7.646 -17.924  1.00 68.51           H
ATOM   4875  CD2 PHE A 319      13.786  -6.157 -15.063  1.00 68.51           C
ATOM   4876  HD2 PHE A 319      12.911  -5.735 -14.568  1.00 68.51           H
ATOM   4877  CE1 PHE A 319      16.022  -7.209 -16.271  1.00 68.51           C
ATOM   4878  HE1 PHE A 319      16.897  -7.631 -16.766  1.00 68.51           H
ATOM   4879  CE2 PHE A 319      15.046  -6.148 -14.408  1.00 68.51           C
ATOM   4880  HE2 PHE A 319      15.138  -5.720 -13.410  1.00 68.51           H
ATOM   4881  CZ  PHE A 319      16.137  -6.675 -15.025  1.00 68.51           C
ATOM   4882  HZ  PHE A 319      17.104  -6.668 -14.522  1.00 68.51           H
ATOM   4883  HN  PHE A 319      11.605  -4.422 -16.687  1.00 68.51           H
ATOM   4884  N   VAL A 320       9.877  -5.843 -18.754  1.00 72.67           N
ATOM   4885  CA  VAL A 320       8.708  -6.422 -19.395  1.00 72.67           C
ATOM   4886  C   VAL A 320       8.169  -5.445 -20.442  1.00 72.67           C
ATOM   4887  O   VAL A 320       7.490  -5.851 -21.383  1.00 72.67           O
ATOM   4888  HA  VAL A 320       9.026  -7.335 -19.898  1.00 72.67           H
ATOM   4889  CB  VAL A 320       7.667  -6.801 -18.339  1.00 72.67           C
ATOM   4890  HB  VAL A 320       7.138  -5.893 -18.050  1.00 72.67           H
ATOM   4891  CG1 VAL A 320       6.640  -7.782 -18.909  1.00 72.67           C
ATOM   4892 1HG1 VAL A 320       6.129  -7.322 -19.755  1.00 72.67           H
ATOM   4893 2HG1 VAL A 320       7.148  -8.688 -19.240  1.00 72.67           H
ATOM   4894 3HG1 VAL A 320       5.912  -8.034 -18.138  1.00 72.67           H
ATOM   4895  CG2 VAL A 320       8.337  -7.373 -17.089  1.00 72.67           C
ATOM   4896 1HG2 VAL A 320       8.904  -8.265 -17.356  1.00 72.67           H
ATOM   4897 2HG2 VAL A 320       9.011  -6.628 -16.664  1.00 72.67           H
ATOM   4898 3HG2 VAL A 320       7.575  -7.634 -16.355  1.00 72.67           H
ATOM   4899  HN  VAL A 320       9.679  -5.184 -18.029  1.00 72.67           H
ATOM   4900  N   GLY A 321       8.494  -4.176 -20.243  1.00 74.58           N
ATOM   4901  CA  GLY A 321       7.951  -3.124 -21.085  1.00 74.58           C
ATOM   4902  C   GLY A 321       8.891  -2.817 -22.253  1.00 74.58           C
ATOM   4903  O   GLY A 321       9.865  -2.083 -22.094  1.00 74.58           O
ATOM   4904 1HA  GLY A 321       6.976  -3.426 -21.468  1.00 74.58           H
ATOM   4905 2HA  GLY A 321       7.796  -2.222 -20.492  1.00 74.58           H
ATOM   4906  HN  GLY A 321       9.114  -3.863 -19.523  1.00 74.58           H
ATOM   4907  N   GLU A 322       8.565  -3.395 -23.400  1.00 65.88           N
ATOM   4908  CA  GLU A 322       9.290  -3.092 -24.622  1.00 65.88           C
ATOM   4909  C   GLU A 322       9.185  -1.600 -24.946  1.00 65.88           C
ATOM   4910  O   GLU A 322      10.165  -0.980 -25.357  1.00 65.88           O
ATOM   4911  HA  GLU A 322      10.328  -3.354 -24.416  1.00 65.88           H
ATOM   4912  CB  GLU A 322       8.780  -3.943 -25.787  1.00 65.88           C
ATOM   4913 1HB  GLU A 322       7.690  -3.962 -25.779  1.00 65.88           H
ATOM   4914 2HB  GLU A 322       9.197  -3.572 -26.723  1.00 65.88           H
ATOM   4915  CG  GLU A 322       9.247  -5.394 -25.652  1.00 65.88           C
ATOM   4916 1HG  GLU A 322      10.315  -5.417 -25.436  1.00 65.88           H
ATOM   4917 2HG  GLU A 322       8.741  -5.865 -24.810  1.00 65.88           H
ATOM   4918  CD  GLU A 322       8.962  -6.183 -26.932  1.00 65.88           C
ATOM   4919  OE1 GLU A 322       9.438  -7.336 -27.005  1.00 65.88           O
ATOM   4920  OE2 GLU A 322       8.276  -5.614 -27.808  1.00 65.88           O
ATOM   4921  HN  GLU A 322       7.823  -4.057 -23.502  1.00 65.88           H
ATOM   4922  N   ARG A 323       7.989  -1.067 -24.749  1.00 63.36           N
ATOM   4923  CA  ARG A 323       7.732   0.330 -25.055  1.00 63.36           C
ATOM   4924  C   ARG A 323       8.524   1.235 -24.110  1.00 63.36           C
ATOM   4925  O   ARG A 323       9.144   2.204 -24.547  1.00 63.36           O
ATOM   4926  HA  ARG A 323       8.063   0.454 -26.087  1.00 63.36           H
ATOM   4927  CB  ARG A 323       6.242   0.656 -24.933  1.00 63.36           C
ATOM   4928 1HB  ARG A 323       5.666  -0.017 -25.568  1.00 63.36           H
ATOM   4929 2HB  ARG A 323       5.912   0.487 -23.908  1.00 63.36           H
ATOM   4930  CG  ARG A 323       5.964   2.106 -25.332  1.00 63.36           C
ATOM   4931 1HG  ARG A 323       6.489   2.781 -24.655  1.00 63.36           H
ATOM   4932 2HG  ARG A 323       6.352   2.293 -26.333  1.00 63.36           H
ATOM   4933  CD  ARG A 323       4.464   2.406 -25.297  1.00 63.36           C
ATOM   4934 1HD  ARG A 323       3.948   1.813 -26.052  1.00 63.36           H
ATOM   4935 2HD  ARG A 323       4.050   2.121 -24.329  1.00 63.36           H
ATOM   4936  NE  ARG A 323       4.230   3.847 -25.541  1.00 63.36           N
ATOM   4937  HE  ARG A 323       4.923   4.354 -26.053  1.00 63.36           H
ATOM   4938  CZ  ARG A 323       3.148   4.515 -25.117  1.00 63.36           C
ATOM   4939  NH1 ARG A 323       2.188   3.886 -24.426  1.00 63.36           N
ATOM   4940 1HH1 ARG A 323       2.276   2.911 -24.222  1.00 63.36           H
ATOM   4941 2HH1 ARG A 323       1.384   4.392 -24.114  1.00 63.36           H
ATOM   4942  NH2 ARG A 323       3.041   5.821 -25.396  1.00 63.36           N
ATOM   4943 1HH2 ARG A 323       2.240   6.334 -25.088  1.00 63.36           H
ATOM   4944 2HH2 ARG A 323       3.762   6.283 -25.913  1.00 63.36           H
ATOM   4945  HN  ARG A 323       7.204  -1.572 -24.388  1.00 63.36           H
ATOM   4946  N   PHE A 324       8.479   0.886 -22.832  1.00 74.51           N
ATOM   4947  CA  PHE A 324       9.134   1.690 -21.814  1.00 74.51           C
ATOM   4948  C   PHE A 324      10.654   1.662 -21.988  1.00 74.51           C
ATOM   4949  O   PHE A 324      11.319   2.686 -21.836  1.00 74.51           O
ATOM   4950  HA  PHE A 324       8.776   2.713 -21.929  1.00 74.51           H
ATOM   4951  CB  PHE A 324       8.776   1.075 -20.460  1.00 74.51           C
ATOM   4952 1HB  PHE A 324       7.693   0.969 -20.396  1.00 74.51           H
ATOM   4953 2HB  PHE A 324       9.198   0.071 -20.405  1.00 74.51           H
ATOM   4954  CG  PHE A 324       9.267   1.885 -19.259  1.00 74.51           C
ATOM   4955  CD1 PHE A 324      10.451   1.574 -18.667  1.00 74.51           C
ATOM   4956  HD1 PHE A 324      11.051   0.747 -19.048  1.00 74.51           H
ATOM   4957  CD2 PHE A 324       8.519   2.917 -18.783  1.00 74.51           C
ATOM   4958  HD2 PHE A 324       7.570   3.166 -19.257  1.00 74.51           H
ATOM   4959  CE1 PHE A 324      10.907   2.326 -17.552  1.00 74.51           C
ATOM   4960  HE1 PHE A 324      11.856   2.077 -17.077  1.00 74.51           H
ATOM   4961  CE2 PHE A 324       8.975   3.669 -17.668  1.00 74.51           C
ATOM   4962  HE2 PHE A 324       8.376   4.496 -17.287  1.00 74.51           H
ATOM   4963  CZ  PHE A 324      10.159   3.358 -17.076  1.00 74.51           C
ATOM   4964  HZ  PHE A 324      10.509   3.935 -16.220  1.00 74.51           H
ATOM   4965  HN  PHE A 324       8.008   0.074 -22.491  1.00 74.51           H
ATOM   4966  N   ARG A 325      11.160   0.479 -22.303  1.00 72.99           N
ATOM   4967  CA  ARG A 325      12.589   0.305 -22.502  1.00 72.99           C
ATOM   4968  C   ARG A 325      13.089   1.240 -23.605  1.00 72.99           C
ATOM   4969  O   ARG A 325      14.106   1.913 -23.439  1.00 72.99           O
ATOM   4970  HA  ARG A 325      13.037   0.557 -21.541  1.00 72.99           H
ATOM   4971  CB  ARG A 325      12.921  -1.140 -22.880  1.00 72.99           C
ATOM   4972 1HB  ARG A 325      12.157  -1.528 -23.554  1.00 72.99           H
ATOM   4973 2HB  ARG A 325      13.868  -1.171 -23.419  1.00 72.99           H
ATOM   4974  CG  ARG A 325      13.007  -2.026 -21.635  1.00 72.99           C
ATOM   4975 1HG  ARG A 325      13.655  -1.557 -20.895  1.00 72.99           H
ATOM   4976 2HG  ARG A 325      12.020  -2.119 -21.182  1.00 72.99           H
ATOM   4977  CD  ARG A 325      13.546  -3.414 -21.987  1.00 72.99           C
ATOM   4978 1HD  ARG A 325      14.385  -3.324 -22.677  1.00 72.99           H
ATOM   4979 2HD  ARG A 325      13.922  -3.905 -21.089  1.00 72.99           H
ATOM   4980  NE  ARG A 325      12.475  -4.233 -22.598  1.00 72.99           N
ATOM   4981  HE  ARG A 325      11.549  -3.855 -22.616  1.00 72.99           H
ATOM   4982  CZ  ARG A 325      12.668  -5.448 -23.129  1.00 72.99           C
ATOM   4983  NH1 ARG A 325      13.888  -6.002 -23.133  1.00 72.99           N
ATOM   4984 1HH1 ARG A 325      14.663  -5.508 -22.737  1.00 72.99           H
ATOM   4985 2HH1 ARG A 325      14.024  -6.909 -23.531  1.00 72.99           H
ATOM   4986  NH2 ARG A 325      11.624  -6.100 -23.657  1.00 72.99           N
ATOM   4987 1HH2 ARG A 325      11.751  -7.007 -24.058  1.00 72.99           H
ATOM   4988 2HH2 ARG A 325      10.717  -5.679 -23.651  1.00 72.99           H
ATOM   4989  HN  ARG A 325      10.613  -0.350 -22.423  1.00 72.99           H
ATOM   4990  N   ARG A 326      12.352   1.253 -24.705  1.00 68.01           N
ATOM   4991  CA  ARG A 326      12.722   2.077 -25.844  1.00 68.01           C
ATOM   4992  C   ARG A 326      12.682   3.558 -25.463  1.00 68.01           C
ATOM   4993  O   ARG A 326      13.598   4.311 -25.790  1.00 68.01           O
ATOM   4994  HA  ARG A 326      13.734   1.763 -26.097  1.00 68.01           H
ATOM   4995  CB  ARG A 326      11.781   1.836 -27.026  1.00 68.01           C
ATOM   4996 1HB  ARG A 326      10.764   1.686 -26.662  1.00 68.01           H
ATOM   4997 2HB  ARG A 326      11.763   2.717 -27.667  1.00 68.01           H
ATOM   4998  CG  ARG A 326      12.222   0.617 -27.839  1.00 68.01           C
ATOM   4999 1HG  ARG A 326      13.273   0.716 -28.109  1.00 68.01           H
ATOM   5000 2HG  ARG A 326      12.133  -0.283 -27.230  1.00 68.01           H
ATOM   5001  CD  ARG A 326      11.377   0.467 -29.106  1.00 68.01           C
ATOM   5002 1HD  ARG A 326      11.267   1.434 -29.596  1.00 68.01           H
ATOM   5003 2HD  ARG A 326      11.880  -0.193 -29.812  1.00 68.01           H
ATOM   5004  NE  ARG A 326      10.045  -0.080 -28.764  1.00 68.01           N
ATOM   5005  HE  ARG A 326       9.923  -0.485 -27.857  1.00 68.01           H
ATOM   5006  CZ  ARG A 326       8.992  -0.066 -29.592  1.00 68.01           C
ATOM   5007  NH1 ARG A 326       9.098   0.464 -30.818  1.00 68.01           N
ATOM   5008 1HH1 ARG A 326       9.967   0.853 -31.121  1.00 68.01           H
ATOM   5009 2HH1 ARG A 326       8.307   0.470 -31.430  1.00 68.01           H
ATOM   5010  NH2 ARG A 326       7.831  -0.591 -29.176  1.00 68.01           N
ATOM   5011 1HH2 ARG A 326       7.036  -0.589 -29.782  1.00 68.01           H
ATOM   5012 2HH2 ARG A 326       7.760  -0.985 -28.259  1.00 68.01           H
ATOM   5013  HN  ARG A 326      11.518   0.715 -24.826  1.00 68.01           H
ATOM   5014  N   ASP A 327      11.612   3.931 -24.778  1.00 78.04           N
ATOM   5015  CA  ASP A 327      11.397   5.325 -24.427  1.00 78.04           C
ATOM   5016  C   ASP A 327      12.445   5.755 -23.398  1.00 78.04           C
ATOM   5017  O   ASP A 327      12.882   6.905 -23.396  1.00 78.04           O
ATOM   5018  HA  ASP A 327      11.484   5.873 -25.365  1.00 78.04           H
ATOM   5019  CB  ASP A 327      10.013   5.529 -23.806  1.00 78.04           C
ATOM   5020 1HB  ASP A 327       9.856   4.800 -23.011  1.00 78.04           H
ATOM   5021 2HB  ASP A 327       9.959   6.517 -23.347  1.00 78.04           H
ATOM   5022  CG  ASP A 327       8.913   5.389 -24.860  1.00 78.04           C
ATOM   5023  OD1 ASP A 327       9.262   5.466 -26.058  1.00 78.04           O
ATOM   5024  OD2 ASP A 327       7.748   5.208 -24.444  1.00 78.04           O
ATOM   5025  HN  ASP A 327      10.901   3.302 -24.464  1.00 78.04           H
ATOM   5026  N   LEU A 328      12.818   4.808 -22.550  1.00 79.90           N
ATOM   5027  CA  LEU A 328      13.842   5.060 -21.551  1.00 79.90           C
ATOM   5028  C   LEU A 328      15.153   5.425 -22.251  1.00 79.90           C
ATOM   5029  O   LEU A 328      15.730   6.478 -21.986  1.00 79.90           O
ATOM   5030  HA  LEU A 328      13.518   5.916 -20.958  1.00 79.90           H
ATOM   5031  CB  LEU A 328      13.965   3.870 -20.597  1.00 79.90           C
ATOM   5032 1HB  LEU A 328      13.032   3.779 -20.040  1.00 79.90           H
ATOM   5033 2HB  LEU A 328      14.071   2.963 -21.191  1.00 79.90           H
ATOM   5034  CG  LEU A 328      15.121   3.929 -19.596  1.00 79.90           C
ATOM   5035  HG  LEU A 328      16.053   4.010 -20.155  1.00 79.90           H
ATOM   5036  CD1 LEU A 328      15.016   5.172 -18.710  1.00 79.90           C
ATOM   5037 1HD1 LEU A 328      15.047   6.066 -19.332  1.00 79.90           H
ATOM   5038 2HD1 LEU A 328      14.076   5.146 -18.157  1.00 79.90           H
ATOM   5039 3HD1 LEU A 328      15.849   5.189 -18.008  1.00 79.90           H
ATOM   5040  CD2 LEU A 328      15.199   2.642 -18.772  1.00 79.90           C
ATOM   5041 1HD2 LEU A 328      14.267   2.506 -18.223  1.00 79.90           H
ATOM   5042 2HD2 LEU A 328      15.356   1.794 -19.438  1.00 79.90           H
ATOM   5043 3HD2 LEU A 328      16.029   2.711 -18.069  1.00 79.90           H
ATOM   5044  HN  LEU A 328      12.433   3.885 -22.537  1.00 79.90           H
ATOM   5045  N   VAL A 329      15.584   4.533 -23.131  1.00 80.55           N
ATOM   5046  CA  VAL A 329      16.861   4.702 -23.803  1.00 80.55           C
ATOM   5047  C   VAL A 329      16.835   5.997 -24.619  1.00 80.55           C
ATOM   5048  O   VAL A 329      17.848   6.686 -24.728  1.00 80.55           O
ATOM   5049  HA  VAL A 329      17.629   4.787 -23.035  1.00 80.55           H
ATOM   5050  CB  VAL A 329      17.174   3.468 -24.651  1.00 80.55           C
ATOM   5051  HB  VAL A 329      16.340   3.312 -25.337  1.00 80.55           H
ATOM   5052  CG1 VAL A 329      18.436   3.683 -25.488  1.00 80.55           C
ATOM   5053 1HG1 VAL A 329      18.292   4.535 -26.152  1.00 80.55           H
ATOM   5054 2HG1 VAL A 329      19.281   3.876 -24.827  1.00 80.55           H
ATOM   5055 3HG1 VAL A 329      18.636   2.790 -26.081  1.00 80.55           H
ATOM   5056  CG2 VAL A 329      17.302   2.219 -23.776  1.00 80.55           C
ATOM   5057 1HG2 VAL A 329      18.107   2.362 -23.056  1.00 80.55           H
ATOM   5058 2HG2 VAL A 329      16.365   2.051 -23.244  1.00 80.55           H
ATOM   5059 3HG2 VAL A 329      17.524   1.357 -24.404  1.00 80.55           H
ATOM   5060  HN  VAL A 329      15.078   3.709 -23.385  1.00 80.55           H
ATOM   5061  N   LYS A 330      15.666   6.287 -25.171  1.00 74.52           N
ATOM   5062  CA  LYS A 330      15.493   7.493 -25.964  1.00 74.52           C
ATOM   5063  C   LYS A 330      15.713   8.718 -25.075  1.00 74.52           C
[truncated: 117,162 more chars]
