# Supplementary material for: Noncanonical roles of chemokine regions in CCR9 activation revealed by structural modeling and mutational mapping
Source: Nat Commun. 2025 Aug 18;16:7695. doi: 10.1038/s41467-025-62321-9 (PMC12361432; doi:10.1038/s41467-025-62321-9)
Supplement: Supplementary file 5 — Supplementary Data 3 [file 41467_2025_62321_MOESM5_ESM.zip › CCR9_CCL25_19_rnk0.pdb]

ATOM      1  N   GLU A  20      -6.545  -3.275  59.488  1.00 50.83           N
ATOM      2  CA  GLU A  20      -6.602  -4.033  58.250  1.00 50.83           C
ATOM      3  C   GLU A  20      -7.054  -5.468  58.526  1.00 50.83           C
ATOM      4  O   GLU A  20      -6.259  -6.301  58.959  1.00 50.83           O
ATOM      5  HA  GLU A  20      -7.342  -3.524  57.632  1.00 50.83           H
ATOM      6  CB  GLU A  20      -5.251  -4.012  57.532  1.00 50.83           C
ATOM      7 1HB  GLU A  20      -4.447  -3.930  58.264  1.00 50.83           H
ATOM      8 2HB  GLU A  20      -5.162  -4.889  56.891  1.00 50.83           H
ATOM      9  CG  GLU A  20      -5.136  -2.793  56.614  1.00 50.83           C
ATOM     10 1HG  GLU A  20      -6.110  -2.568  56.180  1.00 50.83           H
ATOM     11 2HG  GLU A  20      -4.837  -1.922  57.196  1.00 50.83           H
ATOM     12  CD  GLU A  20      -4.120  -3.041  55.498  1.00 50.83           C
ATOM     13  OE1 GLU A  20      -4.264  -2.387  54.443  1.00 50.83           O
ATOM     14  OE2 GLU A  20      -3.221  -3.880  55.725  1.00 50.83           O
ATOM     15  HN  GLU A  20      -6.830  -3.778  60.304  1.00 50.83           H
ATOM     16  N   SER A  21      -8.329  -5.714  58.264  1.00 59.68           N
ATOM     17  CA  SER A  21      -8.912  -7.016  58.539  1.00 59.68           C
ATOM     18  C   SER A  21      -8.113  -8.108  57.825  1.00 59.68           C
ATOM     19  O   SER A  21      -7.675  -7.922  56.691  1.00 59.68           O
ATOM     20  HA  SER A  21      -8.848  -7.139  59.620  1.00 59.68           H
ATOM     21  CB  SER A  21     -10.380  -7.064  58.107  1.00 59.68           C
ATOM     22 1HB  SER A  21     -10.803  -8.034  58.370  1.00 59.68           H
ATOM     23 2HB  SER A  21     -10.944  -6.311  58.657  1.00 59.68           H
ATOM     24  OG  SER A  21     -10.532  -6.844  56.708  1.00 59.68           O
ATOM     25  HG  SER A  21     -10.809  -7.692  56.256  1.00 59.68           H
ATOM     26  HN  SER A  21      -8.959  -5.043  57.871  1.00 59.68           H
ATOM     27  N   THR A  22      -7.948  -9.225  58.520  1.00 61.98           N
ATOM     28  CA  THR A  22      -7.221 -10.352  57.962  1.00 61.98           C
ATOM     29  C   THR A  22      -7.771 -10.710  56.579  1.00 61.98           C
ATOM     30  O   THR A  22      -7.028 -11.160  55.709  1.00 61.98           O
ATOM     31  HA  THR A  22      -6.181 -10.057  57.825  1.00 61.98           H
ATOM     32  CB  THR A  22      -7.298 -11.507  58.963  1.00 61.98           C
ATOM     33  HB  THR A  22      -7.099 -12.460  58.474  1.00 61.98           H
ATOM     34  OG1 THR A  22      -8.590 -11.373  59.549  1.00 61.98           O
ATOM     35  HG1 THR A  22      -9.281 -11.778  58.949  1.00 61.98           H
ATOM     36  CG2 THR A  22      -6.336 -11.327  60.139  1.00 61.98           C
ATOM     37 1HG2 THR A  22      -6.578 -10.406  60.669  1.00 61.98           H
ATOM     38 2HG2 THR A  22      -5.313 -11.273  59.767  1.00 61.98           H
ATOM     39 3HG2 THR A  22      -6.431 -12.173  60.819  1.00 61.98           H
ATOM     40  HN  THR A  22      -8.299  -9.365  59.445  1.00 61.98           H
ATOM     41  N   SER A  23      -9.069 -10.496  56.421  1.00 64.61           N
ATOM     42  CA  SER A  23      -9.719 -10.752  55.147  1.00 64.61           C
ATOM     43  C   SER A  23      -9.087  -9.888  54.054  1.00 64.61           C
ATOM     44  O   SER A  23      -8.903 -10.343  52.926  1.00 64.61           O
ATOM     45  HA  SER A  23      -9.550 -11.809  54.944  1.00 64.61           H
ATOM     46  CB  SER A  23     -11.223 -10.484  55.232  1.00 64.61           C
ATOM     47 1HB  SER A  23     -11.703 -10.812  54.310  1.00 64.61           H
ATOM     48 2HB  SER A  23     -11.651 -11.075  56.042  1.00 64.61           H
ATOM     49  OG  SER A  23     -11.508  -9.104  55.450  1.00 64.61           O
ATOM     50  HG  SER A  23     -12.490  -8.939  55.356  1.00 64.61           H
ATOM     51  HN  SER A  23      -9.672 -10.154  57.142  1.00 64.61           H
ATOM     52  N   SER A  24      -8.773  -8.655  54.426  1.00 69.58           N
ATOM     53  CA  SER A  24      -8.224  -7.704  53.475  1.00 69.58           C
ATOM     54  C   SER A  24      -6.877  -8.206  52.951  1.00 69.58           C
ATOM     55  O   SER A  24      -6.544  -7.999  51.785  1.00 69.58           O
ATOM     56  HA  SER A  24      -8.953  -7.650  52.667  1.00 69.58           H
ATOM     57  CB  SER A  24      -8.064  -6.321  54.110  1.00 69.58           C
ATOM     58 1HB  SER A  24      -9.046  -5.930  54.379  1.00 69.58           H
ATOM     59 2HB  SER A  24      -7.493  -6.409  55.034  1.00 69.58           H
ATOM     60  OG  SER A  24      -7.412  -5.404  53.235  1.00 69.58           O
ATOM     61  HG  SER A  24      -7.267  -4.531  53.701  1.00 69.58           H
ATOM     62  HN  SER A  24      -8.888  -8.305  55.356  1.00 69.58           H
ATOM     63  N   MET A  25      -6.138  -8.855  53.838  1.00 65.96           N
ATOM     64  CA  MET A  25      -4.808  -9.333  53.499  1.00 65.96           C
ATOM     65  C   MET A  25      -4.881 -10.630  52.691  1.00 65.96           C
ATOM     66  O   MET A  25      -4.100 -10.833  51.763  1.00 65.96           O
ATOM     67  HA  MET A  25      -4.359  -8.545  52.894  1.00 65.96           H
ATOM     68  CB  MET A  25      -4.009  -9.574  54.781  1.00 65.96           C
ATOM     69 1HB  MET A  25      -4.261  -8.813  55.519  1.00 65.96           H
ATOM     70 2HB  MET A  25      -4.285 -10.538  55.209  1.00 65.96           H
ATOM     71  CG  MET A  25      -2.505  -9.545  54.503  1.00 65.96           C
ATOM     72 1HG  MET A  25      -2.203 -10.459  53.993  1.00 65.96           H
ATOM     73 2HG  MET A  25      -2.265  -8.715  53.838  1.00 65.96           H
ATOM     74  SD  MET A  25      -1.604  -9.377  56.035  1.00 65.96           S
ATOM     75  CE  MET A  25       0.057  -9.219  55.402  1.00 65.96           C
ATOM     76 1HE  MET A  25       0.315 -10.112  54.833  1.00 65.96           H
ATOM     77 2HE  MET A  25       0.118  -8.345  54.755  1.00 65.96           H
ATOM     78 3HE  MET A  25       0.753  -9.105  56.233  1.00 65.96           H
ATOM     79  HN  MET A  25      -6.433  -9.056  54.773  1.00 65.96           H
ATOM     80  N   GLU A  26      -5.828 -11.475  53.073  1.00 61.13           N
ATOM     81  CA  GLU A  26      -6.058 -12.717  52.354  1.00 61.13           C
ATOM     82  C   GLU A  26      -6.498 -12.424  50.918  1.00 61.13           C
ATOM     83  O   GLU A  26      -6.046 -13.080  49.981  1.00 61.13           O
ATOM     84  HA  GLU A  26      -5.097 -13.231  52.349  1.00 61.13           H
ATOM     85  CB  GLU A  26      -7.088 -13.586  53.077  1.00 61.13           C
ATOM     86 1HB  GLU A  26      -7.890 -12.959  53.466  1.00 61.13           H
ATOM     87 2HB  GLU A  26      -7.442 -14.370  52.407  1.00 61.13           H
ATOM     88  CG  GLU A  26      -6.460 -14.296  54.278  1.00 61.13           C
ATOM     89 1HG  GLU A  26      -5.607 -14.890  53.949  1.00 61.13           H
ATOM     90 2HG  GLU A  26      -6.081 -13.557  54.984  1.00 61.13           H
ATOM     91  CD  GLU A  26      -7.479 -15.200  54.975  1.00 61.13           C
ATOM     92  OE1 GLU A  26      -7.027 -16.145  55.656  1.00 61.13           O
ATOM     93  OE2 GLU A  26      -8.688 -14.925  54.811  1.00 61.13           O
ATOM     94  HN  GLU A  26      -6.430 -11.323  53.857  1.00 61.13           H
ATOM     95  N   ASP A  27      -7.374 -11.439  50.790  1.00 67.53           N
ATOM     96  CA  ASP A  27      -7.922 -11.088  49.491  1.00 67.53           C
ATOM     97  C   ASP A  27      -6.779 -10.710  48.546  1.00 67.53           C
ATOM     98  O   ASP A  27      -6.810 -11.045  47.363  1.00 67.53           O
ATOM     99  HA  ASP A  27      -8.462 -11.974  49.158  1.00 67.53           H
ATOM    100  CB  ASP A  27      -8.864  -9.887  49.596  1.00 67.53           C
ATOM    101 1HB  ASP A  27      -8.407  -9.115  50.216  1.00 67.53           H
ATOM    102 2HB  ASP A  27      -9.017  -9.452  48.608  1.00 67.53           H
ATOM    103  CG  ASP A  27     -10.211 -10.298  50.193  1.00 67.53           C
ATOM    104  OD1 ASP A  27     -10.514 -11.509  50.130  1.00 67.53           O
ATOM    105  OD2 ASP A  27     -10.908  -9.392  50.699  1.00 67.53           O
ATOM    106  HN  ASP A  27      -7.710 -10.887  51.553  1.00 67.53           H
ATOM    107  N   TYR A  28      -5.796 -10.018  49.104  1.00 66.73           N
ATOM    108  CA  TYR A  28      -4.668  -9.552  48.317  1.00 66.73           C
ATOM    109  C   TYR A  28      -3.736 -10.710  47.954  1.00 66.73           C
ATOM    110  O   TYR A  28      -3.193 -10.752  46.852  1.00 66.73           O
ATOM    111  HA  TYR A  28      -5.058  -9.109  47.400  1.00 66.73           H
ATOM    112  CB  TYR A  28      -3.912  -8.563  49.207  1.00 66.73           C
ATOM    113 1HB  TYR A  28      -4.584  -7.750  49.482  1.00 66.73           H
ATOM    114 2HB  TYR A  28      -3.626  -9.067  50.130  1.00 66.73           H
ATOM    115  CG  TYR A  28      -2.660  -7.972  48.556  1.00 66.73           C
ATOM    116  CD1 TYR A  28      -1.415  -8.482  48.865  1.00 66.73           C
ATOM    117  HD1 TYR A  28      -1.325  -9.307  49.572  1.00 66.73           H
ATOM    118  CD2 TYR A  28      -2.775  -6.928  47.661  1.00 66.73           C
ATOM    119  HD2 TYR A  28      -3.758  -6.524  47.417  1.00 66.73           H
ATOM    120  CE1 TYR A  28      -0.237  -7.926  48.253  1.00 66.73           C
ATOM    121  HE1 TYR A  28       0.752  -8.320  48.488  1.00 66.73           H
ATOM    122  CE2 TYR A  28      -1.596  -6.371  47.049  1.00 66.73           C
ATOM    123  HE2 TYR A  28      -1.673  -5.547  46.340  1.00 66.73           H
ATOM    124  CZ  TYR A  28      -0.385  -6.898  47.375  1.00 66.73           C
ATOM    125  OH  TYR A  28       0.728  -6.372  46.797  1.00 66.73           O
ATOM    126  HH  TYR A  28       0.475  -5.613  46.196  1.00 66.73           H
ATOM    127  HN  TYR A  28      -5.763  -9.777  50.074  1.00 66.73           H
ATOM    128  N   VAL A  29      -3.578 -11.620  48.904  1.00 67.71           N
ATOM    129  CA  VAL A  29      -2.651 -12.725  48.735  1.00 67.71           C
ATOM    130  C   VAL A  29      -3.239 -13.732  47.744  1.00 67.71           C
ATOM    131  O   VAL A  29      -2.516 -14.294  46.923  1.00 67.71           O
ATOM    132  HA  VAL A  29      -1.729 -12.320  48.318  1.00 67.71           H
ATOM    133  CB  VAL A  29      -2.323 -13.346  50.095  1.00 67.71           C
ATOM    134  HB  VAL A  29      -3.264 -13.585  50.590  1.00 67.71           H
ATOM    135  CG1 VAL A  29      -1.536 -14.647  49.928  1.00 67.71           C
ATOM    136 1HG1 VAL A  29      -2.128 -15.359  49.352  1.00 67.71           H
ATOM    137 2HG1 VAL A  29      -0.603 -14.443  49.403  1.00 67.71           H
ATOM    138 3HG1 VAL A  29      -1.316 -15.067  50.909  1.00 67.71           H
ATOM    139  CG2 VAL A  29      -1.564 -12.356  50.981  1.00 67.71           C
ATOM    140 1HG2 VAL A  29      -0.632 -12.072  50.493  1.00 67.71           H
ATOM    141 2HG2 VAL A  29      -2.176 -11.468  51.140  1.00 67.71           H
ATOM    142 3HG2 VAL A  29      -1.344 -12.823  51.941  1.00 67.71           H
ATOM    143  HN  VAL A  29      -4.070 -11.611  49.775  1.00 67.71           H
ATOM    144  N   ASN A  30      -4.544 -13.929  47.855  1.00 62.20           N
ATOM    145  CA  ASN A  30      -5.213 -14.961  47.082  1.00 62.20           C
ATOM    146  C   ASN A  30      -5.597 -14.398  45.712  1.00 62.20           C
ATOM    147  O   ASN A  30      -6.103 -15.124  44.857  1.00 62.20           O
ATOM    148  HA  ASN A  30      -4.494 -15.777  47.010  1.00 62.20           H
ATOM    149  CB  ASN A  30      -6.494 -15.428  47.777  1.00 62.20           C
ATOM    150 1HB  ASN A  30      -7.110 -14.564  48.029  1.00 62.20           H
ATOM    151 2HB  ASN A  30      -7.077 -16.047  47.095  1.00 62.20           H
ATOM    152  CG  ASN A  30      -6.172 -16.219  49.046  1.00 62.20           C
ATOM    153  OD1 ASN A  30      -5.109 -16.800  49.193  1.00 62.20           O
ATOM    154  ND2 ASN A  30      -7.146 -16.210  49.951  1.00 62.20           N
ATOM    155 1HD2 ASN A  30      -7.995 -15.713  49.767  1.00 62.20           H
ATOM    156 2HD2 ASN A  30      -7.031 -16.700  50.815  1.00 62.20           H
ATOM    157  HN  ASN A  30      -5.141 -13.400  48.458  1.00 62.20           H
ATOM    158  N   PHE A  31      -5.343 -13.108  45.546  1.00 69.75           N
ATOM    159  CA  PHE A  31      -5.624 -12.446  44.283  1.00 69.75           C
ATOM    160  C   PHE A  31      -4.783 -13.042  43.152  1.00 69.75           C
ATOM    161  O   PHE A  31      -3.560 -13.122  43.259  1.00 69.75           O
ATOM    162  HA  PHE A  31      -6.682 -12.600  44.066  1.00 69.75           H
ATOM    163  CB  PHE A  31      -5.252 -10.973  44.458  1.00 69.75           C
ATOM    164 1HB  PHE A  31      -5.729 -10.593  45.361  1.00 69.75           H
ATOM    165 2HB  PHE A  31      -4.176 -10.896  44.609  1.00 69.75           H
ATOM    166  CG  PHE A  31      -5.652 -10.086  43.277  1.00 69.75           C
ATOM    167  CD1 PHE A  31      -4.722  -9.728  42.350  1.00 69.75           C
ATOM    168  HD1 PHE A  31      -3.693 -10.073  42.449  1.00 69.75           H
ATOM    169  CD2 PHE A  31      -6.936  -9.656  43.153  1.00 69.75           C
ATOM    170  HD2 PHE A  31      -7.681  -9.943  43.895  1.00 69.75           H
ATOM    171  CE1 PHE A  31      -5.093  -8.905  41.254  1.00 69.75           C
ATOM    172  HE1 PHE A  31      -4.348  -8.618  40.512  1.00 69.75           H
ATOM    173  CE2 PHE A  31      -7.307  -8.833  42.057  1.00 69.75           C
ATOM    174  HE2 PHE A  31      -8.336  -8.488  41.958  1.00 69.75           H
ATOM    175  CZ  PHE A  31      -6.377  -8.475  41.130  1.00 69.75           C
ATOM    176  HZ  PHE A  31      -6.662  -7.843  40.289  1.00 69.75           H
ATOM    177  HN  PHE A  31      -4.952 -12.520  46.253  1.00 69.75           H
ATOM    178  N   ASN A  32      -5.472 -13.444  42.094  1.00 62.45           N
ATOM    179  CA  ASN A  32      -4.803 -14.022  40.941  1.00 62.45           C
ATOM    180  C   ASN A  32      -4.239 -12.899  40.068  1.00 62.45           C
ATOM    181  O   ASN A  32      -4.962 -12.308  39.267  1.00 62.45           O
ATOM    182  HA  ASN A  32      -4.022 -14.661  41.353  1.00 62.45           H
ATOM    183  CB  ASN A  32      -5.778 -14.838  40.090  1.00 62.45           C
ATOM    184 1HB  ASN A  32      -6.343 -15.517  40.728  1.00 62.45           H
ATOM    185 2HB  ASN A  32      -6.498 -14.171  39.616  1.00 62.45           H
ATOM    186  CG  ASN A  32      -5.034 -15.638  39.019  1.00 62.45           C
ATOM    187  OD1 ASN A  32      -3.822 -15.578  38.892  1.00 62.45           O
ATOM    188  ND2 ASN A  32      -5.825 -16.388  38.257  1.00 62.45           N
ATOM    189 1HD2 ASN A  32      -6.812 -16.392  38.414  1.00 62.45           H
ATOM    190 2HD2 ASN A  32      -5.432 -16.948  37.528  1.00 62.45           H
ATOM    191  HN  ASN A  32      -6.467 -13.380  42.017  1.00 62.45           H
ATOM    192  N   PHE A  33      -2.953 -12.638  40.253  1.00 64.11           N
ATOM    193  CA  PHE A  33      -2.258 -11.672  39.418  1.00 64.11           C
ATOM    194  C   PHE A  33      -1.862 -12.292  38.077  1.00 64.11           C
ATOM    195  O   PHE A  33      -0.677 -12.392  37.761  1.00 64.11           O
ATOM    196  HA  PHE A  33      -2.943 -10.843  39.245  1.00 64.11           H
ATOM    197  CB  PHE A  33      -0.991 -11.261  40.171  1.00 64.11           C
ATOM    198 1HB  PHE A  33      -0.439 -12.158  40.450  1.00 64.11           H
ATOM    199 2HB  PHE A  33      -0.351 -10.689  39.499  1.00 64.11           H
ATOM    200  CG  PHE A  33      -1.256 -10.431  41.428  1.00 64.11           C
ATOM    201  CD1 PHE A  33      -1.459  -9.090  41.328  1.00 64.11           C
ATOM    202  HD1 PHE A  33      -1.432  -8.606  40.351  1.00 64.11           H
ATOM    203  CD2 PHE A  33      -1.290 -11.034  42.647  1.00 64.11           C
ATOM    204  HD2 PHE A  33      -1.127 -12.109  42.727  1.00 64.11           H
ATOM    205  CE1 PHE A  33      -1.705  -8.319  42.495  1.00 64.11           C
ATOM    206  HE1 PHE A  33      -1.867  -7.244  42.414  1.00 64.11           H
ATOM    207  CE2 PHE A  33      -1.536 -10.263  43.814  1.00 64.11           C
ATOM    208  HE2 PHE A  33      -1.562 -10.747  44.791  1.00 64.11           H
ATOM    209  CZ  PHE A  33      -1.738  -8.922  43.713  1.00 64.11           C
ATOM    210  HZ  PHE A  33      -1.927  -8.331  44.609  1.00 64.11           H
ATOM    211  HN  PHE A  33      -2.390 -13.072  40.955  1.00 64.11           H
ATOM    212  N   THR A  34      -2.876 -12.692  37.323  1.00 64.02           N
ATOM    213  CA  THR A  34      -2.693 -12.970  35.909  1.00 64.02           C
ATOM    214  C   THR A  34      -2.106 -11.749  35.197  1.00 64.02           C
ATOM    215  O   THR A  34      -2.586 -10.631  35.377  1.00 64.02           O
ATOM    216  HA  THR A  34      -1.968 -13.778  35.808  1.00 64.02           H
ATOM    217  CB  THR A  34      -4.039 -13.418  35.337  1.00 64.02           C
ATOM    218  HB  THR A  34      -4.718 -12.572  35.232  1.00 64.02           H
ATOM    219  OG1 THR A  34      -4.469 -14.445  36.226  1.00 64.02           O
ATOM    220  HG1 THR A  34      -3.744 -15.123  36.342  1.00 64.02           H
ATOM    221  CG2 THR A  34      -3.896 -14.127  33.989  1.00 64.02           C
ATOM    222 1HG2 THR A  34      -3.271 -15.012  34.108  1.00 64.02           H
ATOM    223 2HG2 THR A  34      -3.434 -13.451  33.270  1.00 64.02           H
ATOM    224 3HG2 THR A  34      -4.881 -14.424  33.628  1.00 64.02           H
ATOM    225  HN  THR A  34      -3.806 -12.826  37.663  1.00 64.02           H
ATOM    226  N   ASP A  35      -1.076 -12.005  34.403  1.00 68.06           N
ATOM    227  CA  ASP A  35      -0.363 -10.931  33.733  1.00 68.06           C
ATOM    228  C   ASP A  35      -1.081 -10.586  32.426  1.00 68.06           C
ATOM    229  O   ASP A  35      -0.735 -11.108  31.368  1.00 68.06           O
ATOM    230  HA  ASP A  35      -0.364 -10.101  34.440  1.00 68.06           H
ATOM    231  CB  ASP A  35       1.068 -11.350  33.390  1.00 68.06           C
ATOM    232 1HB  ASP A  35       1.469 -11.975  34.188  1.00 68.06           H
ATOM    233 2HB  ASP A  35       1.067 -11.953  32.483  1.00 68.06           H
ATOM    234  CG  ASP A  35       1.965 -10.126  33.194  1.00 68.06           C
ATOM    235  OD1 ASP A  35       1.443  -9.005  33.375  1.00 68.06           O
ATOM    236  OD2 ASP A  35       3.153 -10.340  32.868  1.00 68.06           O
ATOM    237  HN  ASP A  35      -0.729 -12.924  34.216  1.00 68.06           H
ATOM    238  N   PHE A  36      -2.066  -9.708  32.544  1.00 82.78           N
ATOM    239  CA  PHE A  36      -2.802  -9.250  31.378  1.00 82.78           C
ATOM    240  C   PHE A  36      -2.098  -8.064  30.716  1.00 82.78           C
ATOM    241  O   PHE A  36      -2.473  -7.647  29.621  1.00 82.78           O
ATOM    242  HA  PHE A  36      -2.847 -10.082  30.676  1.00 82.78           H
ATOM    243  CB  PHE A  36      -4.180  -8.800  31.868  1.00 82.78           C
ATOM    244 1HB  PHE A  36      -4.052  -8.121  32.711  1.00 82.78           H
ATOM    245 2HB  PHE A  36      -4.670  -8.234  31.075  1.00 82.78           H
ATOM    246  CG  PHE A  36      -5.096  -9.950  32.292  1.00 82.78           C
ATOM    247  CD1 PHE A  36      -5.162 -11.080  31.539  1.00 82.78           C
ATOM    248  HD1 PHE A  36      -4.563 -11.167  30.632  1.00 82.78           H
ATOM    249  CD2 PHE A  36      -5.843  -9.842  33.424  1.00 82.78           C
ATOM    250  HD2 PHE A  36      -5.790  -8.936  34.027  1.00 82.78           H
ATOM    251  CE1 PHE A  36      -6.012 -12.148  31.933  1.00 82.78           C
ATOM    252  HE1 PHE A  36      -6.065 -13.053  31.329  1.00 82.78           H
ATOM    253  CE2 PHE A  36      -6.693 -10.909  33.818  1.00 82.78           C
ATOM    254  HE2 PHE A  36      -7.292 -10.823  34.725  1.00 82.78           H
ATOM    255  CZ  PHE A  36      -6.759 -12.040  33.065  1.00 82.78           C
ATOM    256  HZ  PHE A  36      -7.411 -12.859  33.367  1.00 82.78           H
ATOM    257  HN  PHE A  36      -2.363  -9.313  33.413  1.00 82.78           H
ATOM    258  N   TYR A  37      -1.089  -7.555  31.407  1.00 86.65           N
ATOM    259  CA  TYR A  37      -0.254  -6.505  30.850  1.00 86.65           C
ATOM    260  C   TYR A  37       0.910  -7.095  30.051  1.00 86.65           C
ATOM    261  O   TYR A  37       1.812  -7.706  30.621  1.00 86.65           O
ATOM    262  HA  TYR A  37      -0.872  -5.901  30.185  1.00 86.65           H
ATOM    263  CB  TYR A  37       0.305  -5.731  32.046  1.00 86.65           C
ATOM    264 1HB  TYR A  37      -0.516  -5.472  32.714  1.00 86.65           H
ATOM    265 2HB  TYR A  37       0.978  -6.381  32.604  1.00 86.65           H
ATOM    266  CG  TYR A  37       1.054  -4.453  31.665  1.00 86.65           C
ATOM    267  CD1 TYR A  37       2.429  -4.469  31.543  1.00 86.65           C
ATOM    268  HD1 TYR A  37       2.981  -5.393  31.718  1.00 86.65           H
ATOM    269  CD2 TYR A  37       0.356  -3.283  31.443  1.00 86.65           C
ATOM    270  HD2 TYR A  37      -0.730  -3.270  31.539  1.00 86.65           H
ATOM    271  CE1 TYR A  37       3.134  -3.266  31.184  1.00 86.65           C
ATOM    272  HE1 TYR A  37       4.220  -3.265  31.084  1.00 86.65           H
ATOM    273  CE2 TYR A  37       1.061  -2.080  31.084  1.00 86.65           C
ATOM    274  HE2 TYR A  37       0.522  -1.150  30.906  1.00 86.65           H
ATOM    275  CZ  TYR A  37       2.416  -2.131  30.972  1.00 86.65           C
ATOM    276  OH  TYR A  37       3.082  -0.995  30.633  1.00 86.65           O
ATOM    277  HH  TYR A  37       2.442  -0.320  30.265  1.00 86.65           H
ATOM    278  HN  TYR A  37      -0.839  -7.848  32.330  1.00 86.65           H
ATOM    279  N   CYS A  38       0.851  -6.892  28.743  1.00 90.14           N
ATOM    280  CA  CYS A  38       1.825  -7.492  27.848  1.00 90.14           C
ATOM    281  C   CYS A  38       2.901  -6.449  27.539  1.00 90.14           C
ATOM    282  O   CYS A  38       2.628  -5.446  26.882  1.00 90.14           O
ATOM    283  HA  CYS A  38       2.253  -8.344  28.377  1.00 90.14           H
ATOM    284  CB  CYS A  38       1.168  -8.028  26.574  1.00 90.14           C
ATOM    285 1HB  CYS A  38       0.340  -8.687  26.833  1.00 90.14           H
ATOM    286 2HB  CYS A  38       0.752  -7.204  25.996  1.00 90.14           H
ATOM    287  SG  CYS A  38       2.399  -8.937  25.570  1.00 90.14           S
ATOM    288  HN  CYS A  38       0.156  -6.329  28.295  1.00 90.14           H
ATOM    289  N   GLU A  39       4.102  -6.722  28.028  1.00 82.11           N
ATOM    290  CA  GLU A  39       5.264  -5.941  27.639  1.00 82.11           C
ATOM    291  C   GLU A  39       5.856  -6.484  26.336  1.00 82.11           C
ATOM    292  O   GLU A  39       6.214  -7.658  26.255  1.00 82.11           O
ATOM    293  HA  GLU A  39       4.893  -4.928  27.482  1.00 82.11           H
ATOM    294  CB  GLU A  39       6.312  -5.924  28.753  1.00 82.11           C
ATOM    295 1HB  GLU A  39       6.604  -6.946  28.998  1.00 82.11           H
ATOM    296 2HB  GLU A  39       7.153  -5.296  28.457  1.00 82.11           H
ATOM    297  CG  GLU A  39       5.743  -5.309  30.032  1.00 82.11           C
ATOM    298 1HG  GLU A  39       5.290  -4.344  29.806  1.00 82.11           H
ATOM    299 2HG  GLU A  39       4.953  -5.947  30.427  1.00 82.11           H
ATOM    300  CD  GLU A  39       6.836  -5.130  31.088  1.00 82.11           C
ATOM    301  OE1 GLU A  39       6.532  -4.487  32.116  1.00 82.11           O
ATOM    302  OE2 GLU A  39       7.951  -5.640  30.843  1.00 82.11           O
ATOM    303  HN  GLU A  39       4.287  -7.459  28.678  1.00 82.11           H
ATOM    304  N   LYS A  40       5.940  -5.603  25.350  1.00 88.51           N
ATOM    305  CA  LYS A  40       6.296  -6.020  24.004  1.00 88.51           C
ATOM    306  C   LYS A  40       7.740  -5.609  23.713  1.00 88.51           C
ATOM    307  O   LYS A  40       8.078  -5.276  22.578  1.00 88.51           O
ATOM    308  HA  LYS A  40       6.233  -7.107  23.971  1.00 88.51           H
ATOM    309  CB  LYS A  40       5.286  -5.477  22.990  1.00 88.51           C
ATOM    310 1HB  LYS A  40       5.223  -4.392  23.079  1.00 88.51           H
ATOM    311 2HB  LYS A  40       5.628  -5.694  21.978  1.00 88.51           H
ATOM    312  CG  LYS A  40       3.903  -6.093  23.210  1.00 88.51           C
ATOM    313 1HG  LYS A  40       3.987  -7.179  23.252  1.00 88.51           H
ATOM    314 2HG  LYS A  40       3.504  -5.767  24.171  1.00 88.51           H
ATOM    315  CD  LYS A  40       2.940  -5.693  22.090  1.00 88.51           C
ATOM    316 1HD  LYS A  40       2.804  -4.611  22.092  1.00 88.51           H
ATOM    317 2HD  LYS A  40       3.370  -5.959  21.124  1.00 88.51           H
ATOM    318  CE  LYS A  40       1.585  -6.383  22.260  1.00 88.51           C
ATOM    319 1HE  LYS A  40       1.727  -7.461  22.339  1.00 88.51           H
ATOM    320 2HE  LYS A  40       1.116  -6.054  23.187  1.00 88.51           H
ATOM    321  NZ  LYS A  40       0.701  -6.076  21.114  1.00 88.51           N
ATOM    322 1HZ  LYS A  40      -0.159  -6.607  21.198  1.00 88.51           H
ATOM    323 2HZ  LYS A  40       0.486  -5.085  21.108  1.00 88.51           H
ATOM    324 3HZ  LYS A  40       1.168  -6.325  20.249  1.00 88.51           H
ATOM    325  HN  LYS A  40       5.770  -4.624  25.458  1.00 88.51           H
ATOM    326  N   ASN A  41       8.554  -5.647  24.758  1.00 83.29           N
ATOM    327  CA  ASN A  41       9.947  -5.249  24.636  1.00 83.29           C
ATOM    328  C   ASN A  41      10.628  -6.109  23.571  1.00 83.29           C
ATOM    329  O   ASN A  41      11.398  -5.602  22.757  1.00 83.29           O
ATOM    330  HA  ASN A  41       9.920  -4.193  24.366  1.00 83.29           H
ATOM    331  CB  ASN A  41      10.694  -5.450  25.956  1.00 83.29           C
ATOM    332 1HB  ASN A  41      10.508  -6.456  26.334  1.00 83.29           H
ATOM    333 2HB  ASN A  41      11.768  -5.368  25.786  1.00 83.29           H
ATOM    334  CG  ASN A  41      10.256  -4.419  26.998  1.00 83.29           C
ATOM    335  OD1 ASN A  41       9.882  -3.301  26.684  1.00 83.29           O
ATOM    336  ND2 ASN A  41      10.322  -4.856  28.252  1.00 83.29           N
ATOM    337 1HD2 ASN A  41      10.638  -5.786  28.442  1.00 83.29           H
ATOM    338 2HD2 ASN A  41      10.056  -4.255  29.006  1.00 83.29           H
ATOM    339  HN  ASN A  41       8.277  -5.942  25.672  1.00 83.29           H
ATOM    340  N   ASN A  42      10.320  -7.397  23.610  1.00 84.43           N
ATOM    341  CA  ASN A  42      10.938  -8.343  22.697  1.00 84.43           C
ATOM    342  C   ASN A  42      10.527  -8.004  21.262  1.00 84.43           C
ATOM    343  O   ASN A  42      11.326  -8.136  20.336  1.00 84.43           O
ATOM    344  HA  ASN A  42      12.011  -8.238  22.859  1.00 84.43           H
ATOM    345  CB  ASN A  42      10.483  -9.773  22.993  1.00 84.43           C
ATOM    346 1HB  ASN A  42       9.394  -9.823  22.978  1.00 84.43           H
ATOM    347 2HB  ASN A  42      10.843 -10.443  22.212  1.00 84.43           H
ATOM    348  CG  ASN A  42      11.002 -10.243  24.354  1.00 84.43           C
ATOM    349  OD1 ASN A  42      11.818  -9.599  24.992  1.00 84.43           O
ATOM    350  ND2 ASN A  42      10.485 -11.399  24.760  1.00 84.43           N
ATOM    351 1HD2 ASN A  42       9.819 -11.878  24.188  1.00 84.43           H
ATOM    352 2HD2 ASN A  42      10.762 -11.789  25.638  1.00 84.43           H
ATOM    353  HN  ASN A  42       9.662  -7.796  24.249  1.00 84.43           H
ATOM    354  N   VAL A  43       9.282  -7.573  21.124  1.00 92.14           N
ATOM    355  CA  VAL A  43       8.740  -7.260  19.812  1.00 92.14           C
ATOM    356  C   VAL A  43       9.469  -6.042  19.242  1.00 92.14           C
ATOM    357  O   VAL A  43       9.816  -6.018  18.062  1.00 92.14           O
ATOM    358  HA  VAL A  43       8.929  -8.117  19.165  1.00 92.14           H
ATOM    359  CB  VAL A  43       7.226  -7.061  19.906  1.00 92.14           C
ATOM    360  HB  VAL A  43       7.040  -6.201  20.548  1.00 92.14           H
ATOM    361  CG1 VAL A  43       6.626  -6.760  18.531  1.00 92.14           C
ATOM    362 1HG1 VAL A  43       7.074  -5.850  18.131  1.00 92.14           H
ATOM    363 2HG1 VAL A  43       6.829  -7.591  17.856  1.00 92.14           H
ATOM    364 3HG1 VAL A  43       5.549  -6.623  18.626  1.00 92.14           H
ATOM    365  CG2 VAL A  43       6.551  -8.278  20.543  1.00 92.14           C
ATOM    366 1HG2 VAL A  43       6.751  -9.162  19.938  1.00 92.14           H
ATOM    367 2HG2 VAL A  43       6.947  -8.428  21.547  1.00 92.14           H
ATOM    368 3HG2 VAL A  43       5.476  -8.110  20.597  1.00 92.14           H
ATOM    369  HN  VAL A  43       8.649  -7.438  21.886  1.00 92.14           H
ATOM    370  N   ARG A  44       9.679  -5.060  20.106  1.00 87.57           N
ATOM    371  CA  ARG A  44      10.349  -3.836  19.699  1.00 87.57           C
ATOM    372  C   ARG A  44      11.808  -4.125  19.338  1.00 87.57           C
ATOM    373  O   ARG A  44      12.353  -3.523  18.414  1.00 87.57           O
ATOM    374  HA  ARG A  44       9.791  -3.488  18.830  1.00 87.57           H
ATOM    375  CB  ARG A  44      10.305  -2.788  20.813  1.00 87.57           C
ATOM    376 1HB  ARG A  44      10.682  -3.220  21.739  1.00 87.57           H
ATOM    377 2HB  ARG A  44      10.961  -1.955  20.559  1.00 87.57           H
ATOM    378  CG  ARG A  44       8.879  -2.274  21.026  1.00 87.57           C
ATOM    379 1HG  ARG A  44       8.438  -2.008  20.065  1.00 87.57           H
ATOM    380 2HG  ARG A  44       8.264  -3.066  21.451  1.00 87.57           H
ATOM    381  CD  ARG A  44       8.868  -1.058  21.953  1.00 87.57           C
ATOM    382 1HD  ARG A  44       9.606  -0.329  21.620  1.00 87.57           H
ATOM    383 2HD  ARG A  44       7.895  -0.568  21.912  1.00 87.57           H
ATOM    384  NE  ARG A  44       9.163  -1.477  23.341  1.00 87.57           N
ATOM    385  HE  ARG A  44      10.122  -1.590  23.603  1.00 87.57           H
ATOM    386  CZ  ARG A  44       8.227  -1.714  24.270  1.00 87.57           C
ATOM    387  NH1 ARG A  44       6.927  -1.577  23.975  1.00 87.57           N
ATOM    388 1HH1 ARG A  44       6.649  -1.297  23.056  1.00 87.57           H
ATOM    389 2HH1 ARG A  44       6.234  -1.756  24.674  1.00 87.57           H
ATOM    390  NH2 ARG A  44       8.610  -2.089  25.498  1.00 87.57           N
ATOM    391 1HH2 ARG A  44       7.924  -2.270  26.203  1.00 87.57           H
ATOM    392 2HH2 ARG A  44       9.582  -2.188  25.710  1.00 87.57           H
ATOM    393  HN  ARG A  44       9.400  -5.090  21.066  1.00 87.57           H
ATOM    394  N   GLN A  45      12.398  -5.046  20.085  1.00 84.34           N
ATOM    395  CA  GLN A  45      13.789  -5.407  19.869  1.00 84.34           C
ATOM    396  C   GLN A  45      13.961  -6.057  18.495  1.00 84.34           C
ATOM    397  O   GLN A  45      14.922  -5.767  17.784  1.00 84.34           O
ATOM    398  HA  GLN A  45      14.341  -4.468  19.907  1.00 84.34           H
ATOM    399  CB  GLN A  45      14.294  -6.330  20.979  1.00 84.34           C
ATOM    400 1HB  GLN A  45      14.066  -5.895  21.952  1.00 84.34           H
ATOM    401 2HB  GLN A  45      13.774  -7.286  20.928  1.00 84.34           H
ATOM    402  CG  GLN A  45      15.803  -6.558  20.858  1.00 84.34           C
ATOM    403 1HG  GLN A  45      16.028  -7.020  19.897  1.00 84.34           H
ATOM    404 2HG  GLN A  45      16.322  -5.600  20.881  1.00 84.34           H
ATOM    405  CD  GLN A  45      16.315  -7.448  21.992  1.00 84.34           C
ATOM    406  OE1 GLN A  45      15.557  -8.043  22.740  1.00 84.34           O
ATOM    407  NE2 GLN A  45      17.641  -7.507  22.077  1.00 84.34           N
ATOM    408 1HE2 GLN A  45      18.207  -6.994  21.431  1.00 84.34           H
ATOM    409 2HE2 GLN A  45      18.073  -8.063  22.786  1.00 84.34           H
ATOM    410  HN  GLN A  45      11.943  -5.541  20.826  1.00 84.34           H
ATOM    411  N   PHE A  46      13.015  -6.922  18.162  1.00 93.89           N
ATOM    412  CA  PHE A  46      13.018  -7.571  16.862  1.00 93.89           C
ATOM    413  C   PHE A  46      12.885  -6.544  15.736  1.00 93.89           C
ATOM    414  O   PHE A  46      13.622  -6.598  14.752  1.00 93.89           O
ATOM    415  HA  PHE A  46      13.970  -8.094  16.764  1.00 93.89           H
ATOM    416  CB  PHE A  46      11.809  -8.509  16.827  1.00 93.89           C
ATOM    417 1HB  PHE A  46      11.901  -9.233  17.635  1.00 93.89           H
ATOM    418 2HB  PHE A  46      10.907  -7.928  17.019  1.00 93.89           H
ATOM    419  CG  PHE A  46      11.643  -9.260  15.504  1.00 93.89           C
ATOM    420  CD1 PHE A  46      10.767  -8.803  14.569  1.00 93.89           C
ATOM    421  HD1 PHE A  46      10.185  -7.902  14.761  1.00 93.89           H
ATOM    422  CD2 PHE A  46      12.369 -10.384  15.264  1.00 93.89           C
ATOM    423  HD2 PHE A  46      13.071 -10.750  16.014  1.00 93.89           H
ATOM    424  CE1 PHE A  46      10.612  -9.501  13.341  1.00 93.89           C
ATOM    425  HE1 PHE A  46       9.911  -9.135  12.592  1.00 93.89           H
ATOM    426  CE2 PHE A  46      12.215 -11.081  14.037  1.00 93.89           C
ATOM    427  HE2 PHE A  46      12.797 -11.982  13.845  1.00 93.89           H
ATOM    428  CZ  PHE A  46      11.339 -10.625  13.101  1.00 93.89           C
ATOM    429  HZ  PHE A  46      11.221 -11.160  12.159  1.00 93.89           H
ATOM    430  HN  PHE A  46      12.258  -7.181  18.761  1.00 93.89           H
ATOM    431  N   ALA A  47      11.941  -5.633  15.918  1.00 93.90           N
ATOM    432  CA  ALA A  47      11.657  -4.636  14.899  1.00 93.90           C
ATOM    433  C   ALA A  47      12.912  -3.800  14.646  1.00 93.90           C
ATOM    434  O   ALA A  47      13.212  -3.453  13.505  1.00 93.90           O
ATOM    435  HA  ALA A  47      11.391  -5.164  13.983  1.00 93.90           H
ATOM    436  CB  ALA A  47      10.466  -3.782  15.339  1.00 93.90           C
ATOM    437 1HB  ALA A  47       9.592  -4.420  15.477  1.00 93.90           H
ATOM    438 2HB  ALA A  47      10.704  -3.284  16.279  1.00 93.90           H
ATOM    439 3HB  ALA A  47      10.253  -3.034  14.575  1.00 93.90           H
ATOM    440  HN  ALA A  47      11.376  -5.569  16.741  1.00 93.90           H
ATOM    441  N   SER A  48      13.613  -3.499  15.730  1.00 92.04           N
ATOM    442  CA  SER A  48      14.737  -2.581  15.664  1.00 92.04           C
ATOM    443  C   SER A  48      15.849  -3.177  14.797  1.00 92.04           C
ATOM    444  O   SER A  48      16.681  -2.447  14.262  1.00 92.04           O
ATOM    445  HA  SER A  48      14.342  -1.673  15.208  1.00 92.04           H
ATOM    446  CB  SER A  48      15.269  -2.259  17.062  1.00 92.04           C
ATOM    447 1HB  SER A  48      15.981  -1.437  16.998  1.00 92.04           H
ATOM    448 2HB  SER A  48      14.447  -1.922  17.694  1.00 92.04           H
ATOM    449  OG  SER A  48      15.899  -3.386  17.666  1.00 92.04           O
ATOM    450  HG  SER A  48      15.362  -4.212  17.493  1.00 92.04           H
ATOM    451  HN  SER A  48      13.423  -3.870  16.639  1.00 92.04           H
ATOM    452  N   HIS A  49      15.825  -4.497  14.687  1.00 87.87           N
ATOM    453  CA  HIS A  49      16.855  -5.204  13.944  1.00 87.87           C
ATOM    454  C   HIS A  49      16.350  -5.510  12.532  1.00 87.87           C
ATOM    455  O   HIS A  49      17.102  -5.407  11.564  1.00 87.87           O
ATOM    456  HA  HIS A  49      17.710  -4.531  13.877  1.00 87.87           H
ATOM    457  CB  HIS A  49      17.305  -6.457  14.697  1.00 87.87           C
ATOM    458 1HB  HIS A  49      16.427  -7.053  14.948  1.00 87.87           H
ATOM    459 2HB  HIS A  49      17.922  -7.064  14.035  1.00 87.87           H
ATOM    460  CG  HIS A  49      18.079  -6.169  15.961  1.00 87.87           C
ATOM    461  ND1 HIS A  49      17.465  -5.952  17.183  1.00 87.87           N
ATOM    462  HD1 HIS A  49      16.480  -5.963  17.353  1.00 87.87           H
ATOM    463  CD2 HIS A  49      19.421  -6.065  16.180  1.00 87.87           C
ATOM    464  HD2 HIS A  49      20.200  -6.181  15.427  1.00 87.87           H
ATOM    465  CE1 HIS A  49      18.406  -5.728  18.089  1.00 87.87           C
ATOM    466  HE1 HIS A  49      18.240  -5.524  19.147  1.00 87.87           H
ATOM    467  NE2 HIS A  49      19.617  -5.798  17.465  1.00 87.87           N
ATOM    468  HN  HIS A  49      15.122  -5.080  15.093  1.00 87.87           H
ATOM    469  N   PHE A  50      15.080  -5.880  12.460  1.00 93.02           N
ATOM    470  CA  PHE A  50      14.540  -6.469  11.246  1.00 93.02           C
ATOM    471  C   PHE A  50      14.098  -5.385  10.260  1.00 93.02           C
ATOM    472  O   PHE A  50      14.400  -5.462   9.071  1.00 93.02           O
ATOM    473  HA  PHE A  50      15.333  -7.065  10.795  1.00 93.02           H
ATOM    474  CB  PHE A  50      13.320  -7.298  11.654  1.00 93.02           C
ATOM    475 1HB  PHE A  50      13.623  -8.023  12.410  1.00 93.02           H
ATOM    476 2HB  PHE A  50      12.586  -6.640  12.120  1.00 93.02           H
ATOM    477  CG  PHE A  50      12.655  -8.040  10.494  1.00 93.02           C
ATOM    478  CD1 PHE A  50      11.491  -7.573   9.966  1.00 93.02           C
ATOM    479  HD1 PHE A  50      11.033  -6.671  10.371  1.00 93.02           H
ATOM    480  CD2 PHE A  50      13.227  -9.165   9.989  1.00 93.02           C
ATOM    481  HD2 PHE A  50      14.160  -9.539  10.411  1.00 93.02           H
ATOM    482  CE1 PHE A  50      10.874  -8.262   8.889  1.00 93.02           C
ATOM    483  HE1 PHE A  50       9.941  -7.888   8.467  1.00 93.02           H
ATOM    484  CE2 PHE A  50      12.610  -9.854   8.911  1.00 93.02           C
ATOM    485  HE2 PHE A  50      13.068 -10.756   8.507  1.00 93.02           H
ATOM    486  CZ  PHE A  50      11.446  -9.388   8.384  1.00 93.02           C
ATOM    487  HZ  PHE A  50      10.972  -9.917   7.557  1.00 93.02           H
ATOM    488  HN  PHE A  50      14.425  -5.784  13.210  1.00 93.02           H
ATOM    489  N   LEU A  51      13.389  -4.400  10.792  1.00 94.00           N
ATOM    490  CA  LEU A  51      12.646  -3.475   9.954  1.00 94.00           C
ATOM    491  C   LEU A  51      13.623  -2.523   9.260  1.00 94.00           C
ATOM    492  O   LEU A  51      13.535  -2.309   8.053  1.00 94.00           O
ATOM    493  HA  LEU A  51      12.137  -4.063   9.190  1.00 94.00           H
ATOM    494  CB  LEU A  51      11.566  -2.761  10.769  1.00 94.00           C
ATOM    495 1HB  LEU A  51      12.047  -2.254  11.606  1.00 94.00           H
ATOM    496 2HB  LEU A  51      11.118  -1.989  10.144  1.00 94.00           H
ATOM    497  CG  LEU A  51      10.447  -3.646  11.320  1.00 94.00           C
ATOM    498  HG  LEU A  51      10.887  -4.362  12.014  1.00 94.00           H
ATOM    499  CD1 LEU A  51       9.431  -2.817  12.110  1.00 94.00           C
ATOM    500 1HD1 LEU A  51       9.932  -2.327  12.945  1.00 94.00           H
ATOM    501 2HD1 LEU A  51       8.991  -2.063  11.457  1.00 94.00           H
ATOM    502 3HD1 LEU A  51       8.646  -3.471  12.490  1.00 94.00           H
ATOM    503  CD2 LEU A  51       9.783  -4.451  10.201  1.00 94.00           C
ATOM    504 1HD2 LEU A  51       9.359  -3.769   9.465  1.00 94.00           H
ATOM    505 2HD2 LEU A  51      10.527  -5.087   9.721  1.00 94.00           H
ATOM    506 3HD2 LEU A  51       8.991  -5.071  10.620  1.00 94.00           H
ATOM    507  HN  LEU A  51      13.318  -4.229  11.775  1.00 94.00           H
ATOM    508  N   PRO A  52      14.569  -1.939  10.008  1.00 95.28           N
ATOM    509  CA  PRO A  52      15.365  -0.826   9.483  1.00 95.28           C
ATOM    510  C   PRO A  52      16.018  -1.162   8.153  1.00 95.28           C
ATOM    511  O   PRO A  52      15.905  -0.402   7.192  1.00 95.28           O
ATOM    512  HA  PRO A  52      14.723   0.030   9.277  1.00 95.28           H
ATOM    513  CB  PRO A  52      16.404  -0.576  10.578  1.00 95.28           C
ATOM    514 1HB  PRO A  52      17.318  -1.142  10.401  1.00 95.28           H
ATOM    515 2HB  PRO A  52      16.686   0.475  10.631  1.00 95.28           H
ATOM    516  CG  PRO A  52      15.696  -1.033  11.848  1.00 95.28           C
ATOM    517 1HG  PRO A  52      16.402  -1.251  12.649  1.00 95.28           H
ATOM    518 2HG  PRO A  52      15.021  -0.269  12.233  1.00 95.28           H
ATOM    519  CD  PRO A  52      14.950  -2.277  11.392  1.00 95.28           C
ATOM    520 1HD  PRO A  52      15.582  -3.164  11.427  1.00 95.28           H
ATOM    521 2HD  PRO A  52      14.083  -2.482  12.019  1.00 95.28           H
ATOM    522  N   PRO A  53      16.714  -2.304   8.064  1.00 95.84           N
ATOM    523  CA  PRO A  53      17.475  -2.631   6.856  1.00 95.84           C
ATOM    524  C   PRO A  53      16.574  -2.926   5.668  1.00 95.84           C
ATOM    525  O   PRO A  53      16.913  -2.603   4.531  1.00 95.84           O
ATOM    526  HA  PRO A  53      18.080  -1.778   6.549  1.00 95.84           H
ATOM    527  CB  PRO A  53      18.294  -3.857   7.265  1.00 95.84           C
ATOM    528 1HB  PRO A  53      18.452  -4.533   6.424  1.00 95.84           H
ATOM    529 2HB  PRO A  53      19.280  -3.576   7.636  1.00 95.84           H
ATOM    530  CG  PRO A  53      17.463  -4.498   8.339  1.00 95.84           C
ATOM    531 1HG  PRO A  53      16.704  -5.154   7.911  1.00 95.84           H
ATOM    532 2HG  PRO A  53      18.076  -5.111   8.999  1.00 95.84           H
ATOM    533  CD  PRO A  53      16.834  -3.359   9.086  1.00 95.84           C
ATOM    534 1HD  PRO A  53      15.862  -3.634   9.495  1.00 95.84           H
ATOM    535 2HD  PRO A  53      17.454  -3.038   9.924  1.00 95.84           H
ATOM    536  N   LEU A  54      15.437  -3.538   5.966  1.00 94.04           N
ATOM    537  CA  LEU A  54      14.516  -3.956   4.923  1.00 94.04           C
ATOM    538  C   LEU A  54      13.853  -2.721   4.309  1.00 94.04           C
ATOM    539  O   LEU A  54      13.677  -2.647   3.094  1.00 94.04           O
ATOM    540  HA  LEU A  54      15.102  -4.454   4.150  1.00 94.04           H
ATOM    541  CB  LEU A  54      13.520  -4.982   5.467  1.00 94.04           C
ATOM    542 1HB  LEU A  54      13.042  -4.561   6.352  1.00 94.04           H
ATOM    543 2HB  LEU A  54      12.738  -5.130   4.722  1.00 94.04           H
ATOM    544  CG  LEU A  54      14.099  -6.349   5.836  1.00 94.04           C
ATOM    545  HG  LEU A  54      14.849  -6.203   6.613  1.00 94.04           H
ATOM    546  CD1 LEU A  54      13.019  -7.264   6.417  1.00 94.04           C
ATOM    547 1HD1 LEU A  54      12.600  -6.808   7.314  1.00 94.04           H
ATOM    548 2HD1 LEU A  54      12.229  -7.406   5.679  1.00 94.04           H
ATOM    549 3HD1 LEU A  54      13.458  -8.229   6.670  1.00 94.04           H
ATOM    550  CD2 LEU A  54      14.807  -6.986   4.639  1.00 94.04           C
ATOM    551 1HD2 LEU A  54      14.096  -7.116   3.823  1.00 94.04           H
ATOM    552 2HD2 LEU A  54      15.620  -6.338   4.311  1.00 94.04           H
ATOM    553 3HD2 LEU A  54      15.210  -7.956   4.929  1.00 94.04           H
ATOM    554  HN  LEU A  54      15.143  -3.748   6.899  1.00 94.04           H
ATOM    555  N   TYR A  55      13.505  -1.783   5.177  1.00 94.25           N
ATOM    556  CA  TYR A  55      12.847  -0.564   4.737  1.00 94.25           C
ATOM    557  C   TYR A  55      13.783   0.284   3.873  1.00 94.25           C
ATOM    558  O   TYR A  55      13.352   0.882   2.888  1.00 94.25           O
ATOM    559  HA  TYR A  55      11.975  -0.847   4.146  1.00 94.25           H
ATOM    560  CB  TYR A  55      12.504   0.213   6.010  1.00 94.25           C
ATOM    561 1HB  TYR A  55      13.356   0.173   6.688  1.00 94.25           H
ATOM    562 2HB  TYR A  55      12.349   1.261   5.753  1.00 94.25           H
ATOM    563  CG  TYR A  55      11.264  -0.307   6.741  1.00 94.25           C
ATOM    564  CD1 TYR A  55      10.629  -1.449   6.297  1.00 94.25           C
ATOM    565  HD1 TYR A  55      11.011  -1.981   5.426  1.00 94.25           H
ATOM    566  CD2 TYR A  55      10.781   0.367   7.844  1.00 94.25           C
ATOM    567  HD2 TYR A  55      11.282   1.269   8.194  1.00 94.25           H
ATOM    568  CE1 TYR A  55       9.463  -1.938   6.985  1.00 94.25           C
ATOM    569  HE1 TYR A  55       8.952  -2.838   6.645  1.00 94.25           H
ATOM    570  CE2 TYR A  55       9.614  -0.122   8.532  1.00 94.25           C
ATOM    571  HE2 TYR A  55       9.222   0.401   9.404  1.00 94.25           H
ATOM    572  CZ  TYR A  55       9.013  -1.250   8.069  1.00 94.25           C
ATOM    573  OH  TYR A  55       7.911  -1.712   8.718  1.00 94.25           O
ATOM    574  HH  TYR A  55       7.527  -2.493   8.227  1.00 94.25           H
ATOM    575  HN  TYR A  55      13.665  -1.845   6.162  1.00 94.25           H
ATOM    576  N   TRP A  56      15.046   0.307   4.273  1.00 92.61           N
ATOM    577  CA  TRP A  56      16.056   1.031   3.519  1.00 92.61           C
ATOM    578  C   TRP A  56      16.181   0.372   2.144  1.00 92.61           C
ATOM    579  O   TRP A  56      16.273   1.060   1.129  1.00 92.61           O
ATOM    580  HA  TRP A  56      15.716   2.061   3.410  1.00 92.61           H
ATOM    581  CB  TRP A  56      17.381   1.077   4.283  1.00 92.61           C
ATOM    582 1HB  TRP A  56      17.538   0.118   4.776  1.00 92.61           H
ATOM    583 2HB  TRP A  56      18.195   1.206   3.570  1.00 92.61           H
ATOM    584  CG  TRP A  56      17.457   2.191   5.329  1.00 92.61           C
ATOM    585  CD1 TRP A  56      17.566   2.067   6.659  1.00 92.61           C
ATOM    586  HD1 TRP A  56      17.615   1.113   7.185  1.00 92.61           H
ATOM    587  CD2 TRP A  56      17.427   3.611   5.077  1.00 92.61           C
ATOM    588  NE1 TRP A  56      17.607   3.299   7.280  1.00 92.61           N
ATOM    589  HE1 TRP A  56      17.685   3.464   8.263  1.00 92.61           H
ATOM    590  CE2 TRP A  56      17.520   4.268   6.287  1.00 92.61           C
ATOM    591  CE3 TRP A  56      17.324   4.318   3.866  1.00 92.61           C
ATOM    592  HE3 TRP A  56      17.250   3.823   2.897  1.00 92.61           H
ATOM    593  CZ2 TRP A  56      17.520   5.663   6.404  1.00 92.61           C
ATOM    594  HZ2 TRP A  56      17.594   6.158   7.373  1.00 92.61           H
ATOM    595  CZ3 TRP A  56      17.325   5.712   4.000  1.00 92.61           C
ATOM    596  HZ3 TRP A  56      17.248   6.308   3.091  1.00 92.61           H
ATOM    597  CH2 TRP A  56      17.418   6.388   5.211  1.00 92.61           C
ATOM    598  HH2 TRP A  56      17.412   7.478   5.231  1.00 92.61           H
ATOM    599  HN  TRP A  56      15.381  -0.155   5.094  1.00 92.61           H
ATOM    600  N   LEU A  57      16.180  -0.953   2.155  1.00 93.66           N
ATOM    601  CA  LEU A  57      16.297  -1.712   0.922  1.00 93.66           C
ATOM    602  C   LEU A  57      15.112  -1.382   0.012  1.00 93.66           C
ATOM    603  O   LEU A  57      15.295  -1.068  -1.163  1.00 93.66           O
ATOM    604  HA  LEU A  57      17.212  -1.390   0.425  1.00 93.66           H
ATOM    605  CB  LEU A  57      16.445  -3.204   1.223  1.00 93.66           C
ATOM    606 1HB  LEU A  57      17.323  -3.342   1.853  1.00 93.66           H
ATOM    607 2HB  LEU A  57      15.581  -3.524   1.806  1.00 93.66           H
ATOM    608  CG  LEU A  57      16.574  -4.124   0.007  1.00 93.66           C
ATOM    609  HG  LEU A  57      15.728  -3.937  -0.655  1.00 93.66           H
ATOM    610  CD1 LEU A  57      17.845  -3.812  -0.785  1.00 93.66           C
ATOM    611 1HD1 LEU A  57      17.813  -2.778  -1.130  1.00 93.66           H
ATOM    612 2HD1 LEU A  57      18.716  -3.954  -0.145  1.00 93.66           H
ATOM    613 3HD1 LEU A  57      17.912  -4.480  -1.643  1.00 93.66           H
ATOM    614  CD2 LEU A  57      16.504  -5.595   0.423  1.00 93.66           C
ATOM    615 1HD2 LEU A  57      17.317  -5.815   1.116  1.00 93.66           H
ATOM    616 2HD2 LEU A  57      15.549  -5.790   0.909  1.00 93.66           H
ATOM    617 3HD2 LEU A  57      16.599  -6.227  -0.460  1.00 93.66           H
ATOM    618  HN  LEU A  57      16.102  -1.505   2.985  1.00 93.66           H
ATOM    619  N   VAL A  58      13.922  -1.466   0.589  1.00 95.34           N
ATOM    620  CA  VAL A  58      12.704  -1.227  -0.167  1.00 95.34           C
ATOM    621  C   VAL A  58      12.737   0.190  -0.744  1.00 95.34           C
ATOM    622  O   VAL A  58      12.413   0.396  -1.912  1.00 95.34           O
ATOM    623  HA  VAL A  58      12.684  -1.941  -0.991  1.00 95.34           H
ATOM    624  CB  VAL A  58      11.481  -1.486   0.715  1.00 95.34           C
ATOM    625  HB  VAL A  58      11.596  -0.900   1.627  1.00 95.34           H
ATOM    626  CG1 VAL A  58      10.198  -1.028   0.020  1.00 95.34           C
ATOM    627 1HG1 VAL A  58      10.258   0.040  -0.189  1.00 95.34           H
ATOM    628 2HG1 VAL A  58      10.076  -1.575  -0.916  1.00 95.34           H
ATOM    629 3HG1 VAL A  58       9.344  -1.223   0.668  1.00 95.34           H
ATOM    630  CG2 VAL A  58      11.394  -2.961   1.112  1.00 95.34           C
ATOM    631 1HG2 VAL A  58      11.314  -3.575   0.215  1.00 95.34           H
ATOM    632 2HG2 VAL A  58      12.290  -3.242   1.666  1.00 95.34           H
ATOM    633 3HG2 VAL A  58      10.516  -3.117   1.739  1.00 95.34           H
ATOM    634  HN  VAL A  58      13.783  -1.692   1.553  1.00 95.34           H
ATOM    635  N   PHE A  59      13.131   1.130   0.103  1.00 95.94           N
ATOM    636  CA  PHE A  59      13.168   2.527  -0.295  1.00 95.94           C
ATOM    637  C   PHE A  59      14.067   2.726  -1.516  1.00 95.94           C
ATOM    638  O   PHE A  59      13.651   3.327  -2.506  1.00 95.94           O
ATOM    639  HA  PHE A  59      12.148   2.819  -0.545  1.00 95.94           H
ATOM    640  CB  PHE A  59      13.747   3.312   0.884  1.00 95.94           C
ATOM    641 1HB  PHE A  59      13.061   3.241   1.727  1.00 95.94           H
ATOM    642 2HB  PHE A  59      14.682   2.845   1.194  1.00 95.94           H
ATOM    643  CG  PHE A  59      14.009   4.788   0.580  1.00 95.94           C
ATOM    644  CD1 PHE A  59      15.285   5.242   0.459  1.00 95.94           C
ATOM    645  HD1 PHE A  59      16.122   4.554   0.579  1.00 95.94           H
ATOM    646  CD2 PHE A  59      12.965   5.647   0.430  1.00 95.94           C
ATOM    647  HD2 PHE A  59      11.942   5.284   0.527  1.00 95.94           H
ATOM    648  CE1 PHE A  59      15.528   6.612   0.176  1.00 95.94           C
ATOM    649  HE1 PHE A  59      16.551   6.976   0.080  1.00 95.94           H
ATOM    650  CE2 PHE A  59      13.208   7.017   0.148  1.00 95.94           C
ATOM    651  HE2 PHE A  59      12.371   7.706   0.028  1.00 95.94           H
ATOM    652  CZ  PHE A  59      14.484   7.471   0.027  1.00 95.94           C
ATOM    653  HZ  PHE A  59      14.670   8.523  -0.190  1.00 95.94           H
ATOM    654  HN  PHE A  59      13.422   0.950   1.042  1.00 95.94           H
ATOM    655  N   ILE A  60      15.283   2.211  -1.407  1.00 93.97           N
ATOM    656  CA  ILE A  60      16.297   2.465  -2.416  1.00 93.97           C
ATOM    657  C   ILE A  60      15.825   1.903  -3.759  1.00 93.97           C
ATOM    658  O   ILE A  60      15.816   2.613  -4.764  1.00 93.97           O
ATOM    659  HA  ILE A  60      16.400   3.546  -2.511  1.00 93.97           H
ATOM    660  CB  ILE A  60      17.652   1.918  -1.964  1.00 93.97           C
ATOM    661  HB  ILE A  60      17.509   0.895  -1.616  1.00 93.97           H
ATOM    662  CG1 ILE A  60      18.202   2.723  -0.784  1.00 93.97           C
ATOM    663 1HG1 ILE A  60      18.533   3.702  -1.131  1.00 93.97           H
ATOM    664 2HG1 ILE A  60      17.410   2.894  -0.055  1.00 93.97           H
ATOM    665  CG2 ILE A  60      18.640   1.865  -3.131  1.00 93.97           C
ATOM    666 1HG2 ILE A  60      18.244   1.215  -3.912  1.00 93.97           H
ATOM    667 2HG2 ILE A  60      18.783   2.868  -3.531  1.00 93.97           H
ATOM    668 3HG2 ILE A  60      19.595   1.472  -2.781  1.00 93.97           H
ATOM    669  CD1 ILE A  60      19.368   1.992  -0.117  1.00 93.97           C
ATOM    670 1HD1 ILE A  60      19.028   1.023   0.250  1.00 93.97           H
ATOM    671 2HD1 ILE A  60      20.168   1.844  -0.843  1.00 93.97           H
ATOM    672 3HD1 ILE A  60      19.740   2.586   0.718  1.00 93.97           H
ATOM    673  HN  ILE A  60      15.578   1.631  -0.647  1.00 93.97           H
ATOM    674  N   VAL A  61      15.444   0.634  -3.733  1.00 94.67           N
ATOM    675  CA  VAL A  61      15.113  -0.073  -4.958  1.00 94.67           C
ATOM    676  C   VAL A  61      13.859   0.547  -5.577  1.00 94.67           C
ATOM    677  O   VAL A  61      13.806   0.774  -6.785  1.00 94.67           O
ATOM    678  HA  VAL A  61      15.947   0.058  -5.649  1.00 94.67           H
ATOM    679  CB  VAL A  61      14.963  -1.569  -4.674  1.00 94.67           C
ATOM    680  HB  VAL A  61      14.201  -1.689  -3.905  1.00 94.67           H
ATOM    681  CG1 VAL A  61      14.493  -2.319  -5.922  1.00 94.67           C
ATOM    682 1HG1 VAL A  61      13.528  -1.926  -6.241  1.00 94.67           H
ATOM    683 2HG1 VAL A  61      15.222  -2.187  -6.722  1.00 94.67           H
ATOM    684 3HG1 VAL A  61      14.395  -3.380  -5.693  1.00 94.67           H
ATOM    685  CG2 VAL A  61      16.270  -2.159  -4.139  1.00 94.67           C
ATOM    686 1HG2 VAL A  61      17.060  -2.021  -4.877  1.00 94.67           H
ATOM    687 2HG2 VAL A  61      16.544  -1.654  -3.213  1.00 94.67           H
ATOM    688 3HG2 VAL A  61      16.135  -3.224  -3.946  1.00 94.67           H
ATOM    689  HN  VAL A  61      15.361   0.093  -2.896  1.00 94.67           H
ATOM    690  N   GLY A  62      12.880   0.803  -4.721  1.00 96.02           N
ATOM    691  CA  GLY A  62      11.592   1.292  -5.182  1.00 96.02           C
ATOM    692  C   GLY A  62      11.713   2.710  -5.744  1.00 96.02           C
ATOM    693  O   GLY A  62      11.119   3.027  -6.773  1.00 96.02           O
ATOM    694 1HA  GLY A  62      11.199   0.626  -5.950  1.00 96.02           H
ATOM    695 2HA  GLY A  62      10.880   1.283  -4.357  1.00 96.02           H
ATOM    696  HN  GLY A  62      12.957   0.682  -3.732  1.00 96.02           H
ATOM    697  N   ALA A  63      12.487   3.526  -5.043  1.00 95.65           N
ATOM    698  CA  ALA A  63      12.654   4.916  -5.430  1.00 95.65           C
ATOM    699  C   ALA A  63      13.295   4.981  -6.818  1.00 95.65           C
ATOM    700  O   ALA A  63      12.867   5.761  -7.668  1.00 95.65           O
ATOM    701  HA  ALA A  63      11.663   5.370  -5.475  1.00 95.65           H
ATOM    702  CB  ALA A  63      13.482   5.646  -4.371  1.00 95.65           C
ATOM    703 1HB  ALA A  63      12.969   5.596  -3.410  1.00 95.65           H
ATOM    704 2HB  ALA A  63      14.461   5.173  -4.286  1.00 95.65           H
ATOM    705 3HB  ALA A  63      13.607   6.689  -4.662  1.00 95.65           H
ATOM    706  HN  ALA A  63      12.994   3.251  -4.225  1.00 95.65           H
ATOM    707  N   LEU A  64      14.310   4.151  -7.005  1.00 89.81           N
ATOM    708  CA  LEU A  64      15.018   4.109  -8.273  1.00 89.81           C
ATOM    709  C   LEU A  64      14.046   3.704  -9.382  1.00 89.81           C
ATOM    710  O   LEU A  64      13.979   4.356 -10.423  1.00 89.81           O
ATOM    711  HA  LEU A  64      15.378   5.117  -8.480  1.00 89.81           H
ATOM    712  CB  LEU A  64      16.247   3.202  -8.171  1.00 89.81           C
ATOM    713 1HB  LEU A  64      15.941   2.260  -7.717  1.00 89.81           H
ATOM    714 2HB  LEU A  64      16.589   2.973  -9.180  1.00 89.81           H
ATOM    715  CG  LEU A  64      17.428   3.760  -7.375  1.00 89.81           C
ATOM    716  HG  LEU A  64      17.063   4.078  -6.399  1.00 89.81           H
ATOM    717  CD1 LEU A  64      18.485   2.681  -7.133  1.00 89.81           C
ATOM    718 1HD1 LEU A  64      18.043   1.859  -6.571  1.00 89.81           H
ATOM    719 2HD1 LEU A  64      18.852   2.311  -8.090  1.00 89.81           H
ATOM    720 3HD1 LEU A  64      19.314   3.105  -6.566  1.00 89.81           H
ATOM    721  CD2 LEU A  64      18.017   4.995  -8.061  1.00 89.81           C
ATOM    722 1HD2 LEU A  64      18.363   4.726  -9.059  1.00 89.81           H
ATOM    723 2HD2 LEU A  64      17.251   5.767  -8.138  1.00 89.81           H
ATOM    724 3HD2 LEU A  64      18.855   5.372  -7.475  1.00 89.81           H
ATOM    725  HN  LEU A  64      14.650   3.517  -6.310  1.00 89.81           H
ATOM    726  N   GLY A  65      13.315   2.629  -9.122  1.00 93.71           N
ATOM    727  CA  GLY A  65      12.453   2.046 -10.136  1.00 93.71           C
ATOM    728  C   GLY A  65      11.371   3.037 -10.571  1.00 93.71           C
ATOM    729  O   GLY A  65      11.196   3.287 -11.762  1.00 93.71           O
ATOM    730 1HA  GLY A  65      13.050   1.751 -10.999  1.00 93.71           H
ATOM    731 2HA  GLY A  65      11.988   1.141  -9.746  1.00 93.71           H
ATOM    732  HN  GLY A  65      13.307   2.160  -8.239  1.00 93.71           H
ATOM    733  N   ASN A  66      10.673   3.574  -9.581  1.00 92.25           N
ATOM    734  CA  ASN A  66       9.520   4.416  -9.849  1.00 92.25           C
ATOM    735  C   ASN A  66       9.993   5.752 -10.425  1.00 92.25           C
ATOM    736  O   ASN A  66       9.314   6.347 -11.261  1.00 92.25           O
ATOM    737  HA  ASN A  66       8.910   3.850 -10.554  1.00 92.25           H
ATOM    738  CB  ASN A  66       8.738   4.704  -8.567  1.00 92.25           C
ATOM    739 1HB  ASN A  66       9.429   4.960  -7.764  1.00 92.25           H
ATOM    740 2HB  ASN A  66       8.091   5.568  -8.717  1.00 92.25           H
ATOM    741  CG  ASN A  66       7.895   3.495  -8.155  1.00 92.25           C
ATOM    742  OD1 ASN A  66       6.936   3.122  -8.810  1.00 92.25           O
ATOM    743  ND2 ASN A  66       8.305   2.906  -7.035  1.00 92.25           N
ATOM    744 1HD2 ASN A  66       9.100   3.262  -6.545  1.00 92.25           H
ATOM    745 2HD2 ASN A  66       7.818   2.106  -6.684  1.00 92.25           H
ATOM    746  HN  ASN A  66      10.884   3.442  -8.612  1.00 92.25           H
ATOM    747  N   SER A  67      11.153   6.185  -9.955  1.00 91.76           N
ATOM    748  CA  SER A  67      11.737   7.427 -10.432  1.00 91.76           C
ATOM    749  C   SER A  67      12.045   7.320 -11.927  1.00 91.76           C
ATOM    750  O   SER A  67      11.881   8.288 -12.669  1.00 91.76           O
ATOM    751  HA  SER A  67      10.980   8.190 -10.251  1.00 91.76           H
ATOM    752  CB  SER A  67      13.007   7.774  -9.651  1.00 91.76           C
ATOM    753 1HB  SER A  67      13.728   6.964  -9.754  1.00 91.76           H
ATOM    754 2HB  SER A  67      13.465   8.665 -10.082  1.00 91.76           H
ATOM    755  OG  SER A  67      12.739   8.000  -8.270  1.00 91.76           O
ATOM    756  HG  SER A  67      13.138   7.266  -7.720  1.00 91.76           H
ATOM    757  HN  SER A  67      11.690   5.705  -9.262  1.00 91.76           H
ATOM    758  N   LEU A  68      12.487   6.136 -12.324  1.00 86.74           N
ATOM    759  CA  LEU A  68      12.787   5.880 -13.722  1.00 86.74           C
ATOM    760  C   LEU A  68      11.500   5.977 -14.542  1.00 86.74           C
ATOM    761  O   LEU A  68      11.501   6.524 -15.644  1.00 86.74           O
ATOM    762  HA  LEU A  68      13.470   6.660 -14.058  1.00 86.74           H
ATOM    763  CB  LEU A  68      13.516   4.544 -13.878  1.00 86.74           C
ATOM    764 1HB  LEU A  68      13.011   3.803 -13.258  1.00 86.74           H
ATOM    765 2HB  LEU A  68      13.416   4.216 -14.912  1.00 86.74           H
ATOM    766  CG  LEU A  68      15.002   4.544 -13.514  1.00 86.74           C
ATOM    767  HG  LEU A  68      15.111   4.985 -12.523  1.00 86.74           H
ATOM    768  CD1 LEU A  68      15.548   3.116 -13.436  1.00 86.74           C
ATOM    769 1HD1 LEU A  68      15.002   2.560 -12.675  1.00 86.74           H
ATOM    770 2HD1 LEU A  68      15.424   2.627 -14.402  1.00 86.74           H
ATOM    771 3HD1 LEU A  68      16.606   3.145 -13.176  1.00 86.74           H
ATOM    772  CD2 LEU A  68      15.804   5.412 -14.485  1.00 86.74           C
ATOM    773 1HD2 LEU A  68      15.692   5.023 -15.498  1.00 86.74           H
ATOM    774 2HD2 LEU A  68      15.435   6.436 -14.447  1.00 86.74           H
ATOM    775 3HD2 LEU A  68      16.857   5.394 -14.204  1.00 86.74           H
ATOM    776  HN  LEU A  68      12.639   5.361 -11.710  1.00 86.74           H
ATOM    777  N   VAL A  69      10.431   5.438 -13.974  1.00 90.58           N
ATOM    778  CA  VAL A  69       9.147   5.428 -14.653  1.00 90.58           C
ATOM    779  C   VAL A  69       8.730   6.866 -14.968  1.00 90.58           C
ATOM    780  O   VAL A  69       8.390   7.182 -16.107  1.00 90.58           O
ATOM    781  HA  VAL A  69       9.274   4.886 -15.590  1.00 90.58           H
ATOM    782  CB  VAL A  69       8.114   4.678 -13.808  1.00 90.58           C
ATOM    783  HB  VAL A  69       8.113   5.119 -12.811  1.00 90.58           H
ATOM    784  CG1 VAL A  69       6.710   4.834 -14.394  1.00 90.58           C
ATOM    785 1HG1 VAL A  69       6.441   5.890 -14.417  1.00 90.58           H
ATOM    786 2HG1 VAL A  69       6.691   4.432 -15.407  1.00 90.58           H
ATOM    787 3HG1 VAL A  69       5.996   4.291 -13.774  1.00 90.58           H
ATOM    788  CG2 VAL A  69       8.489   3.201 -13.668  1.00 90.58           C
ATOM    789 1HG2 VAL A  69       8.533   2.742 -14.656  1.00 90.58           H
ATOM    790 2HG2 VAL A  69       9.463   3.117 -13.186  1.00 90.58           H
ATOM    791 3HG2 VAL A  69       7.739   2.692 -13.064  1.00 90.58           H
ATOM    792  HN  VAL A  69      10.434   5.014 -13.068  1.00 90.58           H
ATOM    793  N   ILE A  70       8.770   7.699 -13.938  1.00 90.65           N
ATOM    794  CA  ILE A  70       8.308   9.071 -14.067  1.00 90.65           C
ATOM    795  C   ILE A  70       9.161   9.796 -15.109  1.00 90.65           C
ATOM    796  O   ILE A  70       8.636  10.531 -15.944  1.00 90.65           O
ATOM    797  HA  ILE A  70       7.279   9.037 -14.426  1.00 90.65           H
ATOM    798  CB  ILE A  70       8.288   9.760 -12.701  1.00 90.65           C
ATOM    799  HB  ILE A  70       9.272   9.645 -12.246  1.00 90.65           H
ATOM    800  CG1 ILE A  70       7.278   9.093 -11.765  1.00 90.65           C
ATOM    801 1HG1 ILE A  70       6.265   9.340 -12.083  1.00 90.65           H
ATOM    802 2HG1 ILE A  70       7.377   8.010 -11.829  1.00 90.65           H
ATOM    803  CG2 ILE A  70       8.031  11.261 -12.848  1.00 90.65           C
ATOM    804 1HG2 ILE A  70       8.819  11.707 -13.453  1.00 90.65           H
ATOM    805 2HG2 ILE A  70       7.067  11.418 -13.333  1.00 90.65           H
ATOM    806 3HG2 ILE A  70       8.022  11.726 -11.862  1.00 90.65           H
ATOM    807  CD1 ILE A  70       7.489   9.546 -10.319  1.00 90.65           C
ATOM    808 1HD1 ILE A  70       8.495   9.276  -9.997  1.00 90.65           H
ATOM    809 2HD1 ILE A  70       7.365  10.627 -10.254  1.00 90.65           H
ATOM    810 3HD1 ILE A  70       6.758   9.057  -9.675  1.00 90.65           H
ATOM    811  HN  ILE A  70       9.109   7.451 -13.031  1.00 90.65           H
ATOM    812  N   LEU A  71      10.463   9.564 -15.027  1.00 84.93           N
ATOM    813  CA  LEU A  71      11.403  10.255 -15.894  1.00 84.93           C
ATOM    814  C   LEU A  71      11.068   9.941 -17.354  1.00 84.93           C
ATOM    815  O   LEU A  71      11.035  10.840 -18.193  1.00 84.93           O
ATOM    816  HA  LEU A  71      11.271  11.324 -15.731  1.00 84.93           H
ATOM    817  CB  LEU A  71      12.842   9.911 -15.505  1.00 84.93           C
ATOM    818 1HB  LEU A  71      12.960  10.083 -14.436  1.00 84.93           H
ATOM    819 2HB  LEU A  71      12.999   8.846 -15.676  1.00 84.93           H
ATOM    820  CG  LEU A  71      13.938  10.684 -16.242  1.00 84.93           C
ATOM    821  HG  LEU A  71      13.636  10.796 -17.283  1.00 84.93           H
ATOM    822  CD1 LEU A  71      14.098  12.092 -15.664  1.00 84.93           C
ATOM    823 1HD1 LEU A  71      13.159  12.635 -15.765  1.00 84.93           H
ATOM    824 2HD1 LEU A  71      14.367  12.024 -14.610  1.00 84.93           H
ATOM    825 3HD1 LEU A  71      14.884  12.619 -16.205  1.00 84.93           H
ATOM    826  CD2 LEU A  71      15.256   9.908 -16.234  1.00 84.93           C
ATOM    827 1HD2 LEU A  71      15.575   9.744 -15.204  1.00 84.93           H
ATOM    828 2HD2 LEU A  71      15.115   8.946 -16.728  1.00 84.93           H
ATOM    829 3HD2 LEU A  71      16.018  10.480 -16.764  1.00 84.93           H
ATOM    830  HN  LEU A  71      10.877   8.919 -14.384  1.00 84.93           H
ATOM    831  N   VAL A  72      10.829   8.664 -17.612  1.00 85.19           N
ATOM    832  CA  VAL A  72      10.635   8.199 -18.975  1.00 85.19           C
ATOM    833  C   VAL A  72       9.369   8.836 -19.551  1.00 85.19           C
ATOM    834  O   VAL A  72       9.359   9.277 -20.699  1.00 85.19           O
ATOM    835  HA  VAL A  72      11.493   8.531 -19.560  1.00 85.19           H
ATOM    836  CB  VAL A  72      10.603   6.670 -19.007  1.00 85.19           C
ATOM    837  HB  VAL A  72       9.843   6.336 -18.300  1.00 85.19           H
ATOM    838  CG1 VAL A  72      10.211   6.159 -20.395  1.00 85.19           C
ATOM    839 1HG1 VAL A  72       9.222   6.535 -20.654  1.00 85.19           H
ATOM    840 2HG1 VAL A  72      10.937   6.509 -21.129  1.00 85.19           H
ATOM    841 3HG1 VAL A  72      10.196   5.069 -20.389  1.00 85.19           H
ATOM    842  CG2 VAL A  72      11.945   6.084 -18.565  1.00 85.19           C
ATOM    843 1HG2 VAL A  72      12.731   6.431 -19.236  1.00 85.19           H
ATOM    844 2HG2 VAL A  72      12.166   6.408 -17.548  1.00 85.19           H
ATOM    845 3HG2 VAL A  72      11.894   4.996 -18.597  1.00 85.19           H
ATOM    846  HN  VAL A  72      10.766   7.954 -16.910  1.00 85.19           H
ATOM    847  N   TYR A  73       8.331   8.864 -18.728  1.00 85.65           N
ATOM    848  CA  TYR A  73       7.056   9.418 -19.149  1.00 85.65           C
ATOM    849  C   TYR A  73       7.157  10.931 -19.355  1.00 85.65           C
ATOM    850  O   TYR A  73       6.477  11.491 -20.214  1.00 85.65           O
ATOM    851  HA  TYR A  73       6.781   8.948 -20.093  1.00 85.65           H
ATOM    852  CB  TYR A  73       6.076   9.135 -18.010  1.00 85.65           C
ATOM    853 1HB  TYR A  73       6.626   9.108 -17.069  1.00 85.65           H
ATOM    854 2HB  TYR A  73       5.366   9.959 -17.941  1.00 85.65           H
ATOM    855  CG  TYR A  73       5.300   7.825 -18.167  1.00 85.65           C
ATOM    856  CD1 TYR A  73       4.473   7.640 -19.256  1.00 85.65           C
ATOM    857  HD1 TYR A  73       4.371   8.427 -20.003  1.00 85.65           H
ATOM    858  CD2 TYR A  73       5.429   6.829 -17.221  1.00 85.65           C
ATOM    859  HD2 TYR A  73       6.083   6.975 -16.361  1.00 85.65           H
ATOM    860  CE1 TYR A  73       3.743   6.408 -19.404  1.00 85.65           C
ATOM    861  HE1 TYR A  73       3.086   6.249 -20.259  1.00 85.65           H
ATOM    862  CE2 TYR A  73       4.699   5.596 -17.369  1.00 85.65           C
ATOM    863  HE2 TYR A  73       4.791   4.802 -16.629  1.00 85.65           H
ATOM    864  CZ  TYR A  73       3.892   5.447 -18.454  1.00 85.65           C
ATOM    865  OH  TYR A  73       3.203   4.283 -18.594  1.00 85.65           O
ATOM    866  HH  TYR A  73       2.741   4.263 -19.481  1.00 85.65           H
ATOM    867  HN  TYR A  73       8.352   8.518 -17.790  1.00 85.65           H
ATOM    868  N   TRP A  74       8.010  11.550 -18.552  1.00 74.15           N
ATOM    869  CA  TRP A  74       8.139  12.997 -18.570  1.00 74.15           C
ATOM    870  C   TRP A  74       8.760  13.400 -19.909  1.00 74.15           C
ATOM    871  O   TRP A  74       8.225  14.255 -20.613  1.00 74.15           O
ATOM    872  HA  TRP A  74       7.139  13.422 -18.479  1.00 74.15           H
ATOM    873  CB  TRP A  74       8.944  13.491 -17.365  1.00 74.15           C
ATOM    874 1HB  TRP A  74       8.514  13.068 -16.457  1.00 74.15           H
ATOM    875 2HB  TRP A  74       9.963  13.112 -17.442  1.00 74.15           H
ATOM    876  CG  TRP A  74       8.990  15.014 -17.230  1.00 74.15           C
ATOM    877  CD1 TRP A  74       9.762  15.879 -17.902  1.00 74.15           C
ATOM    878  HD1 TRP A  74      10.486  15.591 -18.663  1.00 74.15           H
ATOM    879  CD2 TRP A  74       8.196  15.822 -16.336  1.00 74.15           C
ATOM    880  NE1 TRP A  74       9.525  17.180 -17.508  1.00 74.15           N
ATOM    881  HE1 TRP A  74       9.976  17.998 -17.864  1.00 74.15           H
ATOM    882  CE2 TRP A  74       8.542  17.144 -16.525  1.00 74.15           C
ATOM    883  CE3 TRP A  74       7.217  15.448 -15.398  1.00 74.15           C
ATOM    884  HE3 TRP A  74       6.926  14.411 -15.230  1.00 74.15           H
ATOM    885  CZ2 TRP A  74       7.958  18.199 -15.813  1.00 74.15           C
ATOM    886  HZ2 TRP A  74       8.249  19.236 -15.981  1.00 74.15           H
ATOM    887  CZ3 TRP A  74       6.643  16.514 -14.695  1.00 74.15           C
ATOM    888  HZ3 TRP A  74       5.878  16.279 -13.954  1.00 74.15           H
ATOM    889  CH2 TRP A  74       6.981  17.850 -14.874  1.00 74.15           C
ATOM    890  HH2 TRP A  74       6.487  18.623 -14.285  1.00 74.15           H
ATOM    891  HN  TRP A  74       8.604  11.081 -17.899  1.00 74.15           H
ATOM    892  N   TYR A  75       9.880  12.765 -20.220  1.00 70.67           N
ATOM    893  CA  TYR A  75      10.759  13.265 -21.263  1.00 70.67           C
ATOM    894  C   TYR A  75      10.446  12.605 -22.608  1.00 70.67           C
ATOM    895  O   TYR A  75      10.655  13.204 -23.661  1.00 70.67           O
ATOM    896  HA  TYR A  75      10.600  14.340 -21.350  1.00 70.67           H
ATOM    897  CB  TYR A  75      12.178  12.883 -20.839  1.00 70.67           C
ATOM    898 1HB  TYR A  75      12.159  11.883 -20.405  1.00 70.67           H
ATOM    899 2HB  TYR A  75      12.811  12.834 -21.725  1.00 70.67           H
ATOM    900  CG  TYR A  75      12.808  13.847 -19.832  1.00 70.67           C
ATOM    901  CD1 TYR A  75      13.334  15.048 -20.263  1.00 70.67           C
ATOM    902  HD1 TYR A  75      13.301  15.309 -21.321  1.00 70.67           H
ATOM    903  CD2 TYR A  75      12.849  13.517 -18.493  1.00 70.67           C
ATOM    904  HD2 TYR A  75      12.434  12.568 -18.152  1.00 70.67           H
ATOM    905  CE1 TYR A  75      13.927  15.956 -19.315  1.00 70.67           C
ATOM    906  HE1 TYR A  75      14.346  16.907 -19.642  1.00 70.67           H
ATOM    907  CE2 TYR A  75      13.442  14.425 -17.545  1.00 70.67           C
ATOM    908  HE2 TYR A  75      13.481  14.176 -16.484  1.00 70.67           H
ATOM    909  CZ  TYR A  75      13.951  15.599 -18.003  1.00 70.67           C
ATOM    910  OH  TYR A  75      14.511  16.457 -17.108  1.00 70.67           O
ATOM    911  HH  TYR A  75      14.807  17.291 -17.573  1.00 70.67           H
ATOM    912  HN  TYR A  75      10.189  11.924 -19.775  1.00 70.67           H
ATOM    913  N   CYS A  76       9.950  11.379 -22.528  1.00 71.10           N
ATOM    914  CA  CYS A  76       9.946  10.496 -23.682  1.00 71.10           C
ATOM    915  C   CYS A  76       8.499  10.093 -23.973  1.00 71.10           C
ATOM    916  O   CYS A  76       7.924  10.513 -24.976  1.00 71.10           O
ATOM    917  HA  CYS A  76      10.364  11.065 -24.512  1.00 71.10           H
ATOM    918  CB  CYS A  76      10.845   9.278 -23.465  1.00 71.10           C
ATOM    919 1HB  CYS A  76      11.744   9.570 -22.922  1.00 71.10           H
ATOM    920 2HB  CYS A  76      10.329   8.539 -22.853  1.00 71.10           H
ATOM    921  SG  CYS A  76      11.302   8.543 -25.078  1.00 71.10           S
ATOM    922  HG  CYS A  76      12.099   7.601 -24.580  1.00 71.10           H
ATOM    923  HN  CYS A  76       9.557  10.988 -21.695  1.00 71.10           H
ATOM    924  N   THR A  77       7.952   9.284 -23.078  1.00 65.59           N
ATOM    925  CA  THR A  77       6.725   8.564 -23.371  1.00 65.59           C
ATOM    926  C   THR A  77       5.550   9.537 -23.486  1.00 65.59           C
ATOM    927  O   THR A  77       4.733   9.426 -24.399  1.00 65.59           O
ATOM    928  HA  THR A  77       6.834   8.079 -24.341  1.00 65.59           H
ATOM    929  CB  THR A  77       6.530   7.502 -22.287  1.00 65.59           C
ATOM    930  HB  THR A  77       6.292   7.962 -21.329  1.00 65.59           H
ATOM    931  OG1 THR A  77       7.736   6.744 -22.323  1.00 65.59           O
ATOM    932  HG1 THR A  77       7.805   6.251 -23.191  1.00 65.59           H
ATOM    933  CG2 THR A  77       5.442   6.488 -22.650  1.00 65.59           C
ATOM    934 1HG2 THR A  77       5.714   5.979 -23.575  1.00 65.59           H
ATOM    935 2HG2 THR A  77       4.493   7.007 -22.786  1.00 65.59           H
ATOM    936 3HG2 THR A  77       5.345   5.757 -21.848  1.00 65.59           H
ATOM    937  HN  THR A  77       8.332   9.118 -22.168  1.00 65.59           H
ATOM    938  N   ARG A  78       5.501  10.470 -22.546  1.00 60.91           N
ATOM    939  CA  ARG A  78       4.317  11.293 -22.369  1.00 60.91           C
ATOM    940  C   ARG A  78       3.076  10.412 -22.210  1.00 60.91           C
ATOM    941  O   ARG A  78       3.035   9.294 -22.722  1.00 60.91           O
ATOM    942  HA  ARG A  78       4.509  11.867 -21.462  1.00 60.91           H
ATOM    943  CB  ARG A  78       4.116  12.233 -23.559  1.00 60.91           C
ATOM    944 1HB  ARG A  78       3.970  11.649 -24.468  1.00 60.91           H
ATOM    945 2HB  ARG A  78       3.213  12.825 -23.412  1.00 60.91           H
ATOM    946  CG  ARG A  78       5.319  13.162 -23.733  1.00 60.91           C
ATOM    947 1HG  ARG A  78       5.535  13.664 -22.790  1.00 60.91           H
ATOM    948 2HG  ARG A  78       6.202  12.577 -23.991  1.00 60.91           H
ATOM    949  CD  ARG A  78       5.055  14.204 -24.822  1.00 60.91           C
ATOM    950 1HD  ARG A  78       4.895  13.708 -25.780  1.00 60.91           H
ATOM    951 2HD  ARG A  78       4.145  14.758 -24.594  1.00 60.91           H
ATOM    952  NE  ARG A  78       6.202  15.134 -24.922  1.00 60.91           N
ATOM    953  HE  ARG A  78       7.028  14.918 -24.401  1.00 60.91           H
ATOM    954  CZ  ARG A  78       6.202  16.249 -25.666  1.00 60.91           C
ATOM    955  NH1 ARG A  78       5.123  16.588 -26.384  1.00 60.91           N
ATOM    956 1HH1 ARG A  78       4.309  16.007 -26.367  1.00 60.91           H
ATOM    957 2HH1 ARG A  78       5.132  17.421 -26.937  1.00 60.91           H
ATOM    958  NH2 ARG A  78       7.299  17.019 -25.681  1.00 60.91           N
ATOM    959 1HH2 ARG A  78       7.315  17.854 -26.231  1.00 60.91           H
ATOM    960 2HH2 ARG A  78       8.100  16.759 -25.142  1.00 60.91           H
ATOM    961  HN  ARG A  78       6.250  10.666 -21.914  1.00 60.91           H
ATOM    962  N   VAL A  79       2.097  10.947 -21.496  1.00 75.85           N
ATOM    963  CA  VAL A  79       0.850  10.232 -21.281  1.00 75.85           C
ATOM    964  C   VAL A  79      -0.045  10.394 -22.511  1.00 75.85           C
ATOM    965  O   VAL A  79      -0.545  11.485 -22.780  1.00 75.85           O
ATOM    966  HA  VAL A  79       1.094   9.176 -21.161  1.00 75.85           H
ATOM    967  CB  VAL A  79       0.186  10.715 -19.990  1.00 75.85           C
ATOM    968  HB  VAL A  79      -0.056  11.771 -20.113  1.00 75.85           H
ATOM    969  CG1 VAL A  79      -1.120   9.961 -19.730  1.00 75.85           C
ATOM    970 1HG1 VAL A  79      -1.807  10.127 -20.560  1.00 75.85           H
ATOM    971 2HG1 VAL A  79      -0.912   8.895 -19.638  1.00 75.85           H
ATOM    972 3HG1 VAL A  79      -1.571  10.324 -18.807  1.00 75.85           H
ATOM    973  CG2 VAL A  79       1.140  10.586 -18.801  1.00 75.85           C
ATOM    974 1HG2 VAL A  79       1.426   9.542 -18.677  1.00 75.85           H
ATOM    975 2HG2 VAL A  79       2.030  11.188 -18.982  1.00 75.85           H
ATOM    976 3HG2 VAL A  79       0.642  10.937 -17.897  1.00 75.85           H
ATOM    977  HN  VAL A  79       2.144  11.851 -21.071  1.00 75.85           H
ATOM    978  N   LYS A  80      -0.220   9.291 -23.225  1.00 67.98           N
ATOM    979  CA  LYS A  80      -0.983   9.314 -24.462  1.00 67.98           C
ATOM    980  C   LYS A  80      -2.257   8.485 -24.285  1.00 67.98           C
ATOM    981  O   LYS A  80      -3.230   8.674 -25.013  1.00 67.98           O
ATOM    982  HA  LYS A  80      -1.268  10.349 -24.651  1.00 67.98           H
ATOM    983  CB  LYS A  80      -0.113   8.862 -25.636  1.00 67.98           C
ATOM    984 1HB  LYS A  80       0.317   7.884 -25.420  1.00 67.98           H
ATOM    985 2HB  LYS A  80      -0.730   8.748 -26.527  1.00 67.98           H
ATOM    986  CG  LYS A  80       1.006   9.869 -25.909  1.00 67.98           C
ATOM    987 1HG  LYS A  80       0.580  10.863 -26.042  1.00 67.98           H
ATOM    988 2HG  LYS A  80       1.672   9.920 -25.048  1.00 67.98           H
ATOM    989  CD  LYS A  80       1.803   9.478 -27.155  1.00 67.98           C
ATOM    990 1HD  LYS A  80       2.212   8.476 -27.030  1.00 67.98           H
ATOM    991 2HD  LYS A  80       1.140   9.446 -28.020  1.00 67.98           H
ATOM    992  CE  LYS A  80       2.939  10.470 -27.413  1.00 67.98           C
ATOM    993 1HE  LYS A  80       2.537  11.481 -27.487  1.00 67.98           H
ATOM    994 2HE  LYS A  80       3.632  10.464 -26.573  1.00 67.98           H
ATOM    995  NZ  LYS A  80       3.657  10.123 -28.659  1.00 67.98           N
ATOM    996 1HZ  LYS A  80       4.410  10.786 -28.811  1.00 67.98           H
ATOM    997 2HZ  LYS A  80       4.041   9.188 -28.579  1.00 67.98           H
ATOM    998 3HZ  LYS A  80       3.013  10.158 -29.442  1.00 67.98           H
ATOM    999  HN  LYS A  80       0.147   8.397 -22.972  1.00 67.98           H
ATOM   1000  N   THR A  81      -2.210   7.585 -23.314  1.00 79.54           N
ATOM   1001  CA  THR A  81      -3.278   6.616 -23.139  1.00 79.54           C
ATOM   1002  C   THR A  81      -3.801   6.652 -21.702  1.00 79.54           C
ATOM   1003  O   THR A  81      -3.165   7.229 -20.820  1.00 79.54           O
ATOM   1004  HA  THR A  81      -4.107   6.897 -23.788  1.00 79.54           H
ATOM   1005  CB  THR A  81      -2.744   5.244 -23.557  1.00 79.54           C
ATOM   1006  HB  THR A  81      -3.559   4.529 -23.674  1.00 79.54           H
ATOM   1007  OG1 THR A  81      -1.784   4.924 -22.554  1.00 79.54           O
ATOM   1008  HG1 THR A  81      -1.551   3.953 -22.601  1.00 79.54           H
ATOM   1009  CG2 THR A  81      -1.928   5.302 -24.849  1.00 79.54           C
ATOM   1010 1HG2 THR A  81      -1.074   5.966 -24.710  1.00 79.54           H
ATOM   1011 2HG2 THR A  81      -2.554   5.680 -25.658  1.00 79.54           H
ATOM   1012 3HG2 THR A  81      -1.573   4.303 -25.101  1.00 79.54           H
ATOM   1013  HN  THR A  81      -1.461   7.512 -22.655  1.00 79.54           H
ATOM   1014  N   MET A  82      -4.954   6.029 -21.510  1.00 80.31           N
ATOM   1015  CA  MET A  82      -5.516   5.887 -20.177  1.00 80.31           C
ATOM   1016  C   MET A  82      -4.587   5.072 -19.275  1.00 80.31           C
ATOM   1017  O   MET A  82      -4.419   5.394 -18.099  1.00 80.31           O
ATOM   1018  HA  MET A  82      -5.612   6.902 -19.790  1.00 80.31           H
ATOM   1019  CB  MET A  82      -6.877   5.195 -20.267  1.00 80.31           C
ATOM   1020 1HB  MET A  82      -7.528   5.751 -20.942  1.00 80.31           H
ATOM   1021 2HB  MET A  82      -6.755   4.198 -20.692  1.00 80.31           H
ATOM   1022  CG  MET A  82      -7.532   5.091 -18.888  1.00 80.31           C
ATOM   1023 1HG  MET A  82      -6.961   4.410 -18.256  1.00 80.31           H
ATOM   1024 2HG  MET A  82      -7.522   6.064 -18.397  1.00 80.31           H
ATOM   1025  SD  MET A  82      -9.211   4.508 -19.052  1.00 80.31           S
ATOM   1026  CE  MET A  82      -9.719   4.543 -17.341  1.00 80.31           C
ATOM   1027 1HE  MET A  82      -9.076   3.884 -16.757  1.00 80.31           H
ATOM   1028 2HE  MET A  82      -9.639   5.561 -16.959  1.00 80.31           H
ATOM   1029 3HE  MET A  82     -10.753   4.206 -17.262  1.00 80.31           H
ATOM   1030  HN  MET A  82      -5.501   5.626 -22.244  1.00 80.31           H
ATOM   1031  N   THR A  83      -4.008   4.034 -19.859  1.00 83.40           N
ATOM   1032  CA  THR A  83      -3.074   3.191 -19.132  1.00 83.40           C
ATOM   1033  C   THR A  83      -1.884   4.016 -18.639  1.00 83.40           C
ATOM   1034  O   THR A  83      -1.459   3.875 -17.493  1.00 83.40           O
ATOM   1035  HA  THR A  83      -3.580   2.799 -18.250  1.00 83.40           H
ATOM   1036  CB  THR A  83      -2.673   2.032 -20.047  1.00 83.40           C
ATOM   1037  HB  THR A  83      -1.872   2.330 -20.724  1.00 83.40           H
ATOM   1038  OG1 THR A  83      -3.893   1.643 -20.671  1.00 83.40           O
ATOM   1039  HG1 THR A  83      -4.353   0.947 -20.119  1.00 83.40           H
ATOM   1040  CG2 THR A  83      -2.242   0.790 -19.264  1.00 83.40           C
ATOM   1041 1HG2 THR A  83      -3.067   0.452 -18.637  1.00 83.40           H
ATOM   1042 2HG2 THR A  83      -1.385   1.035 -18.637  1.00 83.40           H
ATOM   1043 3HG2 THR A  83      -1.967  -0.002 -19.961  1.00 83.40           H
ATOM   1044  HN  THR A  83      -4.168   3.766 -20.809  1.00 83.40           H
ATOM   1045  N   ASP A  84      -1.379   4.858 -19.528  1.00 85.76           N
ATOM   1046  CA  ASP A  84      -0.227   5.683 -19.208  1.00 85.76           C
ATOM   1047  C   ASP A  84      -0.553   6.562 -17.999  1.00 85.76           C
ATOM   1048  O   ASP A  84       0.300   6.787 -17.142  1.00 85.76           O
ATOM   1049  HA  ASP A  84       0.581   4.979 -19.006  1.00 85.76           H
ATOM   1050  CB  ASP A  84       0.135   6.602 -20.377  1.00 85.76           C
ATOM   1051 1HB  ASP A  84      -0.716   7.238 -20.621  1.00 85.76           H
ATOM   1052 2HB  ASP A  84       0.953   7.261 -20.086  1.00 85.76           H
ATOM   1053  CG  ASP A  84       0.541   5.789 -21.608  1.00 85.76           C
ATOM   1054  OD1 ASP A  84       1.076   4.678 -21.403  1.00 85.76           O
ATOM   1055  OD2 ASP A  84       0.306   6.297 -22.726  1.00 85.76           O
ATOM   1056  HN  ASP A  84      -1.744   4.982 -20.451  1.00 85.76           H
ATOM   1057  N   MET A  85      -1.790   7.035 -17.969  1.00 88.25           N
ATOM   1058  CA  MET A  85      -2.226   7.925 -16.906  1.00 88.25           C
ATOM   1059  C   MET A  85      -2.150   7.230 -15.544  1.00 88.25           C
ATOM   1060  O   MET A  85      -1.599   7.781 -14.593  1.00 88.25           O
ATOM   1061  HA  MET A  85      -1.537   8.769 -16.929  1.00 88.25           H
ATOM   1062  CB  MET A  85      -3.665   8.372 -17.171  1.00 88.25           C
ATOM   1063 1HB  MET A  85      -3.735   8.812 -18.166  1.00 88.25           H
ATOM   1064 2HB  MET A  85      -4.327   7.506 -17.158  1.00 88.25           H
ATOM   1065  CG  MET A  85      -4.124   9.389 -16.124  1.00 88.25           C
ATOM   1066 1HG  MET A  85      -5.166   9.657 -16.299  1.00 88.25           H
ATOM   1067 2HG  MET A  85      -4.071   8.948 -15.129  1.00 88.25           H
ATOM   1068  SD  MET A  85      -3.099  10.848 -16.199  1.00 88.25           S
ATOM   1069  CE  MET A  85      -3.637  11.525 -17.761  1.00 88.25           C
ATOM   1070 1HE  MET A  85      -3.442  10.806 -18.556  1.00 88.25           H
ATOM   1071 2HE  MET A  85      -4.706  11.737 -17.716  1.00 88.25           H
ATOM   1072 3HE  MET A  85      -3.093  12.447 -17.964  1.00 88.25           H
ATOM   1073  HN  MET A  85      -2.488   6.821 -18.653  1.00 88.25           H
ATOM   1074  N   PHE A  86      -2.711   6.031 -15.495  1.00 91.90           N
ATOM   1075  CA  PHE A  86      -2.761   5.279 -14.253  1.00 91.90           C
ATOM   1076  C   PHE A  86      -1.360   4.842 -13.820  1.00 91.90           C
ATOM   1077  O   PHE A  86      -1.043   4.851 -12.632  1.00 91.90           O
ATOM   1078  HA  PHE A  86      -3.186   5.936 -13.494  1.00 91.90           H
ATOM   1079  CB  PHE A  86      -3.611   4.035 -14.518  1.00 91.90           C
ATOM   1080 1HB  PHE A  86      -3.243   3.539 -15.416  1.00 91.90           H
ATOM   1081 2HB  PHE A  86      -3.481   3.335 -13.692  1.00 91.90           H
ATOM   1082  CG  PHE A  86      -5.104   4.326 -14.690  1.00 91.90           C
ATOM   1083  CD1 PHE A  86      -5.718   5.227 -13.877  1.00 91.90           C
ATOM   1084  HD1 PHE A  86      -5.148   5.741 -13.104  1.00 91.90           H
ATOM   1085  CD2 PHE A  86      -5.815   3.684 -15.654  1.00 91.90           C
ATOM   1086  HD2 PHE A  86      -5.323   2.962 -16.305  1.00 91.90           H
ATOM   1087  CE1 PHE A  86      -7.103   5.497 -14.036  1.00 91.90           C
ATOM   1088  HE1 PHE A  86      -7.596   6.219 -13.385  1.00 91.90           H
ATOM   1089  CE2 PHE A  86      -7.200   3.954 -15.814  1.00 91.90           C
ATOM   1090  HE2 PHE A  86      -7.771   3.439 -16.587  1.00 91.90           H
ATOM   1091  CZ  PHE A  86      -7.815   4.855 -15.001  1.00 91.90           C
ATOM   1092  HZ  PHE A  86      -8.878   5.062 -15.123  1.00 91.90           H
ATOM   1093  HN  PHE A  86      -3.125   5.575 -16.283  1.00 91.90           H
ATOM   1094  N   LEU A  87      -0.559   4.469 -14.808  1.00 89.68           N
ATOM   1095  CA  LEU A  87       0.776   3.963 -14.538  1.00 89.68           C
ATOM   1096  C   LEU A  87       1.632   5.085 -13.947  1.00 89.68           C
ATOM   1097  O   LEU A  87       2.460   4.842 -13.070  1.00 89.68           O
ATOM   1098  HA  LEU A  87       0.681   3.172 -13.794  1.00 89.68           H
ATOM   1099  CB  LEU A  87       1.373   3.331 -15.797  1.00 89.68           C
ATOM   1100 1HB  LEU A  87       1.277   4.042 -16.617  1.00 89.68           H
ATOM   1101 2HB  LEU A  87       2.440   3.178 -15.631  1.00 89.68           H
ATOM   1102  CG  LEU A  87       0.758   2.001 -16.237  1.00 89.68           C
ATOM   1103  HG  LEU A  87      -0.312   2.152 -16.382  1.00 89.68           H
ATOM   1104  CD1 LEU A  87       1.337   1.546 -17.578  1.00 89.68           C
ATOM   1105 1HD1 LEU A  87       1.126   2.298 -18.338  1.00 89.68           H
ATOM   1106 2HD1 LEU A  87       2.415   1.418 -17.483  1.00 89.68           H
ATOM   1107 3HD1 LEU A  87       0.882   0.599 -17.867  1.00 89.68           H
ATOM   1108  CD2 LEU A  87       0.921   0.936 -15.151  1.00 89.68           C
ATOM   1109 1HD2 LEU A  87       1.981   0.781 -14.950  1.00 89.68           H
ATOM   1110 2HD2 LEU A  87       0.423   1.267 -14.239  1.00 89.68           H
ATOM   1111 3HD2 LEU A  87       0.475   0.001 -15.489  1.00 89.68           H
ATOM   1112  HN  LEU A  87      -0.809   4.509 -15.775  1.00 89.68           H
ATOM   1113  N   LEU A  88       1.404   6.289 -14.450  1.00 91.83           N
ATOM   1114  CA  LEU A  88       2.139   7.449 -13.978  1.00 91.83           C
ATOM   1115  C   LEU A  88       1.746   7.741 -12.529  1.00 91.83           C
ATOM   1116  O   LEU A  88       2.610   7.929 -11.673  1.00 91.83           O
ATOM   1117  HA  LEU A  88       3.199   7.197 -14.004  1.00 91.83           H
ATOM   1118  CB  LEU A  88       1.932   8.635 -14.922  1.00 91.83           C
ATOM   1119 1HB  LEU A  88       2.303   8.358 -15.909  1.00 91.83           H
ATOM   1120 2HB  LEU A  88       0.861   8.811 -15.023  1.00 91.83           H
ATOM   1121  CG  LEU A  88       2.599   9.948 -14.507  1.00 91.83           C
ATOM   1122  HG  LEU A  88       2.241  10.213 -13.512  1.00 91.83           H
ATOM   1123  CD1 LEU A  88       4.117   9.785 -14.412  1.00 91.83           C
ATOM   1124 1HD1 LEU A  88       4.355   9.022 -13.671  1.00 91.83           H
ATOM   1125 2HD1 LEU A  88       4.512   9.484 -15.382  1.00 91.83           H
ATOM   1126 3HD1 LEU A  88       4.567  10.733 -14.115  1.00 91.83           H
ATOM   1127  CD2 LEU A  88       2.203  11.087 -15.448  1.00 91.83           C
ATOM   1128 1HD2 LEU A  88       2.513  10.843 -16.464  1.00 91.83           H
ATOM   1129 2HD2 LEU A  88       1.121  11.221 -15.421  1.00 91.83           H
ATOM   1130 3HD2 LEU A  88       2.691  12.008 -15.130  1.00 91.83           H
ATOM   1131  HN  LEU A  88       0.732   6.477 -15.167  1.00 91.83           H
ATOM   1132  N   ASN A  89       0.442   7.770 -12.297  1.00 92.70           N
ATOM   1133  CA  ASN A  89      -0.078   8.116 -10.985  1.00 92.70           C
ATOM   1134  C   ASN A  89       0.335   7.041  -9.978  1.00 92.70           C
ATOM   1135  O   ASN A  89       0.588   7.341  -8.812  1.00 92.70           O
ATOM   1136  HA  ASN A  89       0.353   9.091 -10.754  1.00 92.70           H
ATOM   1137  CB  ASN A  89      -1.606   8.190 -10.999  1.00 92.70           C
ATOM   1138 1HB  ASN A  89      -2.006   7.385 -11.616  1.00 92.70           H
ATOM   1139 2HB  ASN A  89      -1.990   8.040  -9.990  1.00 92.70           H
ATOM   1140  CG  ASN A  89      -2.085   9.539 -11.537  1.00 92.70           C
ATOM   1141  OD1 ASN A  89      -2.261  10.501 -10.808  1.00 92.70           O
ATOM   1142  ND2 ASN A  89      -2.285   9.557 -12.852  1.00 92.70           N
ATOM   1143 1HD2 ASN A  89      -2.121   8.733 -13.394  1.00 92.70           H
ATOM   1144 2HD2 ASN A  89      -2.599  10.395 -13.299  1.00 92.70           H
ATOM   1145  HN  ASN A  89      -0.253   7.563 -12.985  1.00 92.70           H
ATOM   1146  N   LEU A  90       0.390   5.810 -10.465  1.00 93.88           N
ATOM   1147  CA  LEU A  90       0.807   4.694  -9.632  1.00 93.88           C
ATOM   1148  C   LEU A  90       2.246   4.921  -9.166  1.00 93.88           C
ATOM   1149  O   LEU A  90       2.556   4.746  -7.989  1.00 93.88           O
ATOM   1150  HA  LEU A  90       0.158   4.679  -8.756  1.00 93.88           H
ATOM   1151  CB  LEU A  90       0.601   3.369 -10.370  1.00 93.88           C
ATOM   1152 1HB  LEU A  90      -0.455   3.280 -10.627  1.00 93.88           H
ATOM   1153 2HB  LEU A  90       1.155   3.408 -11.308  1.00 93.88           H
ATOM   1154  CG  LEU A  90       1.021   2.108  -9.613  1.00 93.88           C
ATOM   1155  HG  LEU A  90       2.066   2.217  -9.321  1.00 93.88           H
ATOM   1156  CD1 LEU A  90       0.208   1.943  -8.328  1.00 93.88           C
ATOM   1157 1HD1 LEU A  90       0.368   2.807  -7.683  1.00 93.88           H
ATOM   1158 2HD1 LEU A  90      -0.851   1.865  -8.576  1.00 93.88           H
ATOM   1159 3HD1 LEU A  90       0.527   1.038  -7.810  1.00 93.88           H
ATOM   1160  CD2 LEU A  90       0.930   0.873 -10.512  1.00 93.88           C
ATOM   1161 1HD2 LEU A  90      -0.097   0.749 -10.855  1.00 93.88           H
ATOM   1162 2HD2 LEU A  90       1.587   1.000 -11.372  1.00 93.88           H
ATOM   1163 3HD2 LEU A  90       1.234  -0.009  -9.949  1.00 93.88           H
ATOM   1164  HN  LEU A  90       0.156   5.570 -11.407  1.00 93.88           H
ATOM   1165  N   ALA A  91       3.087   5.307 -10.114  1.00 94.91           N
ATOM   1166  CA  ALA A  91       4.499   5.498  -9.829  1.00 94.91           C
ATOM   1167  C   ALA A  91       4.662   6.638  -8.822  1.00 94.91           C
ATOM   1168  O   ALA A  91       5.523   6.579  -7.945  1.00 94.91           O
ATOM   1169  HA  ALA A  91       4.876   4.577  -9.386  1.00 94.91           H
ATOM   1170  CB  ALA A  91       5.253   5.762 -11.134  1.00 94.91           C
ATOM   1171 1HB  ALA A  91       5.129   4.910 -11.803  1.00 94.91           H
ATOM   1172 2HB  ALA A  91       4.854   6.658 -11.610  1.00 94.91           H
ATOM   1173 3HB  ALA A  91       6.312   5.905 -10.920  1.00 94.91           H
ATOM   1174  HN  ALA A  91       2.819   5.489 -11.060  1.00 94.91           H
ATOM   1175  N   ILE A  92       3.821   7.650  -8.980  1.00 93.56           N
ATOM   1176  CA  ILE A  92       3.847   8.792  -8.083  1.00 93.56           C
ATOM   1177  C   ILE A  92       3.446   8.341  -6.677  1.00 93.56           C
ATOM   1178  O   ILE A  92       4.092   8.704  -5.696  1.00 93.56           O
ATOM   1179  HA  ILE A  92       4.874   9.157  -8.048  1.00 93.56           H
ATOM   1180  CB  ILE A  92       2.982   9.927  -8.634  1.00 93.56           C
ATOM   1181  HB  ILE A  92       2.011   9.514  -8.908  1.00 93.56           H
ATOM   1182  CG1 ILE A  92       3.597  10.517  -9.905  1.00 93.56           C
ATOM   1183 1HG1 ILE A  92       4.486  11.093  -9.650  1.00 93.56           H
ATOM   1184 2HG1 ILE A  92       3.918   9.711 -10.566  1.00 93.56           H
ATOM   1185  CG2 ILE A  92       2.735  10.996  -7.568  1.00 93.56           C
ATOM   1186 1HG2 ILE A  92       2.222  10.548  -6.717  1.00 93.56           H
ATOM   1187 2HG2 ILE A  92       3.688  11.411  -7.241  1.00 93.56           H
ATOM   1188 3HG2 ILE A  92       2.117  11.791  -7.987  1.00 93.56           H
ATOM   1189  CD1 ILE A  92       2.593  11.413 -10.635  1.00 93.56           C
ATOM   1190 1HD1 ILE A  92       1.716  10.827 -10.910  1.00 93.56           H
ATOM   1191 2HD1 ILE A  92       2.293  12.231  -9.980  1.00 93.56           H
ATOM   1192 3HD1 ILE A  92       3.056  11.819 -11.534  1.00 93.56           H
ATOM   1193  HN  ILE A  92       3.133   7.697  -9.704  1.00 93.56           H
ATOM   1194  N   ALA A  93       2.381   7.554  -6.625  1.00 95.44           N
ATOM   1195  CA  ALA A  93       1.831   7.123  -5.351  1.00 95.44           C
ATOM   1196  C   ALA A  93       2.865   6.268  -4.616  1.00 95.44           C
ATOM   1197  O   ALA A  93       3.077   6.437  -3.417  1.00 95.44           O
ATOM   1198  HA  ALA A  93       1.624   8.015  -4.760  1.00 95.44           H
ATOM   1199  CB  ALA A  93       0.518   6.374  -5.589  1.00 95.44           C
ATOM   1200 1HB  ALA A  93      -0.192   7.035  -6.086  1.00 95.44           H
ATOM   1201 2HB  ALA A  93       0.705   5.503  -6.217  1.00 95.44           H
ATOM   1202 3HB  ALA A  93       0.105   6.051  -4.633  1.00 95.44           H
ATOM   1203  HN  ALA A  93       1.897   7.213  -7.431  1.00 95.44           H
ATOM   1204  N   ASP A  94       3.482   5.367  -5.368  1.00 92.04           N
ATOM   1205  CA  ASP A  94       4.491   4.487  -4.803  1.00 92.04           C
ATOM   1206  C   ASP A  94       5.624   5.328  -4.214  1.00 92.04           C
ATOM   1207  O   ASP A  94       6.096   5.054  -3.111  1.00 92.04           O
ATOM   1208  HA  ASP A  94       3.969   3.901  -4.047  1.00 92.04           H
ATOM   1209  CB  ASP A  94       5.088   3.575  -5.877  1.00 92.04           C
ATOM   1210 1HB  ASP A  94       5.186   4.124  -6.813  1.00 92.04           H
ATOM   1211 2HB  ASP A  94       6.092   3.268  -5.581  1.00 92.04           H
ATOM   1212  CG  ASP A  94       4.214   2.338  -6.094  1.00 92.04           C
ATOM   1213  OD1 ASP A  94       3.575   1.915  -5.107  1.00 92.04           O
ATOM   1214  OD2 ASP A  94       4.206   1.843  -7.242  1.00 92.04           O
ATOM   1215  HN  ASP A  94       3.303   5.235  -6.342  1.00 92.04           H
ATOM   1216  N   LEU A  95       6.027   6.336  -4.974  1.00 91.87           N
ATOM   1217  CA  LEU A  95       7.165   7.154  -4.590  1.00 91.87           C
ATOM   1218  C   LEU A  95       6.852   7.871  -3.276  1.00 91.87           C
ATOM   1219  O   LEU A  95       7.695   7.935  -2.382  1.00 91.87           O
ATOM   1220  HA  LEU A  95       8.009   6.483  -4.424  1.00 91.87           H
ATOM   1221  CB  LEU A  95       7.555   8.098  -5.729  1.00 91.87           C
ATOM   1222 1HB  LEU A  95       7.465   7.556  -6.670  1.00 91.87           H
ATOM   1223 2HB  LEU A  95       6.832   8.914  -5.761  1.00 91.87           H
ATOM   1224  CG  LEU A  95       8.959   8.701  -5.650  1.00 91.87           C
ATOM   1225  HG  LEU A  95       9.160   8.964  -4.612  1.00 91.87           H
ATOM   1226  CD1 LEU A  95      10.018   7.680  -6.071  1.00 91.87           C
ATOM   1227 1HD1 LEU A  95       9.971   6.815  -5.409  1.00 91.87           H
ATOM   1228 2HD1 LEU A  95       9.830   7.363  -7.097  1.00 91.87           H
ATOM   1229 3HD1 LEU A  95      11.006   8.134  -6.006  1.00 91.87           H
ATOM   1230  CD2 LEU A  95       9.049   9.990  -6.469  1.00 91.87           C
ATOM   1231 1HD2 LEU A  95       8.819   9.775  -7.513  1.00 91.87           H
ATOM   1232 2HD2 LEU A  95       8.334  10.717  -6.082  1.00 91.87           H
ATOM   1233 3HD2 LEU A  95      10.057  10.397  -6.396  1.00 91.87           H
ATOM   1234  HN  LEU A  95       5.592   6.595  -5.836  1.00 91.87           H
ATOM   1235  N   LEU A  96       5.637   8.395  -3.199  1.00 90.83           N
ATOM   1236  CA  LEU A  96       5.221   9.154  -2.033  1.00 90.83           C
ATOM   1237  C   LEU A  96       5.230   8.241  -0.805  1.00 90.83           C
ATOM   1238  O   LEU A  96       5.599   8.668   0.288  1.00 90.83           O
ATOM   1239  HA  LEU A  96       5.955   9.946  -1.880  1.00 90.83           H
ATOM   1240  CB  LEU A  96       3.872   9.831  -2.287  1.00 90.83           C
ATOM   1241 1HB  LEU A  96       3.179   9.082  -2.669  1.00 90.83           H
ATOM   1242 2HB  LEU A  96       3.475  10.175  -1.332  1.00 90.83           H
ATOM   1243  CG  LEU A  96       3.887  11.014  -3.257  1.00 90.83           C
ATOM   1244  HG  LEU A  96       4.344  10.684  -4.190  1.00 90.83           H
ATOM   1245  CD1 LEU A  96       2.465  11.470  -3.586  1.00 90.83           C
ATOM   1246 1HD1 LEU A  96       1.916  10.648  -4.046  1.00 90.83           H
ATOM   1247 2HD1 LEU A  96       1.960  11.776  -2.670  1.00 90.83           H
ATOM   1248 3HD1 LEU A  96       2.504  12.312  -4.278  1.00 90.83           H
ATOM   1249  CD2 LEU A  96       4.745  12.158  -2.714  1.00 90.83           C
ATOM   1250 1HD2 LEU A  96       4.340  12.494  -1.759  1.00 90.83           H
ATOM   1251 2HD2 LEU A  96       5.768  11.809  -2.572  1.00 90.83           H
ATOM   1252 3HD2 LEU A  96       4.739  12.986  -3.423  1.00 90.83           H
ATOM   1253  HN  LEU A  96       4.944   8.306  -3.915  1.00 90.83           H
ATOM   1254  N   PHE A  97       4.818   7.001  -1.027  1.00 92.21           N
ATOM   1255  CA  PHE A  97       4.831   6.008   0.034  1.00 92.21           C
ATOM   1256  C   PHE A  97       6.254   5.762   0.537  1.00 92.21           C
ATOM   1257  O   PHE A  97       6.498   5.758   1.743  1.00 92.21           O
ATOM   1258  HA  PHE A  97       4.221   6.398   0.849  1.00 92.21           H
ATOM   1259  CB  PHE A  97       4.282   4.711  -0.562  1.00 92.21           C
ATOM   1260 1HB  PHE A  97       3.201   4.802  -0.673  1.00 92.21           H
ATOM   1261 2HB  PHE A  97       4.695   4.579  -1.562  1.00 92.21           H
ATOM   1262  CG  PHE A  97       4.590   3.464   0.270  1.00 92.21           C
ATOM   1263  CD1 PHE A  97       5.524   2.574  -0.160  1.00 92.21           C
ATOM   1264  HD1 PHE A  97       6.053   2.748  -1.097  1.00 92.21           H
ATOM   1265  CD2 PHE A  97       3.930   3.246   1.439  1.00 92.21           C
ATOM   1266  HD2 PHE A  97       3.182   3.960   1.783  1.00 92.21           H
ATOM   1267  CE1 PHE A  97       5.810   1.417   0.612  1.00 92.21           C
ATOM   1268  HE1 PHE A  97       6.559   0.703   0.267  1.00 92.21           H
ATOM   1269  CE2 PHE A  97       4.217   2.089   2.211  1.00 92.21           C
ATOM   1270  HE2 PHE A  97       3.688   1.915   3.148  1.00 92.21           H
ATOM   1271  CZ  PHE A  97       5.151   1.199   1.781  1.00 92.21           C
ATOM   1272  HZ  PHE A  97       5.371   0.311   2.374  1.00 92.21           H
ATOM   1273  HN  PHE A  97       4.482   6.673  -1.909  1.00 92.21           H
ATOM   1274  N   LEU A  98       7.157   5.562  -0.412  1.00 94.35           N
ATOM   1275  CA  LEU A  98       8.502   5.119  -0.084  1.00 94.35           C
ATOM   1276  C   LEU A  98       9.196   6.191   0.758  1.00 94.35           C
ATOM   1277  O   LEU A  98      10.001   5.873   1.632  1.00 94.35           O
ATOM   1278  HA  LEU A  98       8.410   4.214   0.516  1.00 94.35           H
ATOM   1279  CB  LEU A  98       9.267   4.744  -1.355  1.00 94.35           C
ATOM   1280 1HB  LEU A  98       9.203   5.578  -2.053  1.00 94.35           H
ATOM   1281 2HB  LEU A  98      10.319   4.622  -1.099  1.00 94.35           H
ATOM   1282  CG  LEU A  98       8.795   3.477  -2.072  1.00 94.35           C
ATOM   1283  HG  LEU A  98       7.707   3.500  -2.126  1.00 94.35           H
ATOM   1284  CD1 LEU A  98       9.318   3.435  -3.510  1.00 94.35           C
ATOM   1285 1HD1 LEU A  98       8.949   4.303  -4.056  1.00 94.35           H
ATOM   1286 2HD1 LEU A  98      10.408   3.446  -3.501  1.00 94.35           H
ATOM   1287 3HD1 LEU A  98       8.968   2.524  -3.997  1.00 94.35           H
ATOM   1288  CD2 LEU A  98       9.183   2.224  -1.284  1.00 94.35           C
ATOM   1289 1HD2 LEU A  98      10.267   2.183  -1.178  1.00 94.35           H
ATOM   1290 2HD2 LEU A  98       8.722   2.259  -0.297  1.00 94.35           H
ATOM   1291 3HD2 LEU A  98       8.836   1.339  -1.816  1.00 94.35           H
ATOM   1292  HN  LEU A  98       6.983   5.698  -1.387  1.00 94.35           H
ATOM   1293  N   VAL A  99       8.860   7.438   0.465  1.00 91.68           N
ATOM   1294  CA  VAL A  99       9.491   8.561   1.138  1.00 91.68           C
ATOM   1295  C   VAL A  99       9.201   8.480   2.638  1.00 91.68           C
ATOM   1296  O   VAL A  99       9.902   9.091   3.443  1.00 91.68           O
ATOM   1297  HA  VAL A  99      10.566   8.476   0.983  1.00 91.68           H
ATOM   1298  CB  VAL A  99       9.025   9.876   0.509  1.00 91.68           C
ATOM   1299  HB  VAL A  99       7.936   9.857   0.461  1.00 91.68           H
ATOM   1300  CG1 VAL A  99       9.435  11.072   1.372  1.00 91.68           C
ATOM   1301 1HG1 VAL A  99       8.986  10.978   2.360  1.00 91.68           H
ATOM   1302 2HG1 VAL A  99      10.521  11.095   1.467  1.00 91.68           H
ATOM   1303 3HG1 VAL A  99       9.092  11.993   0.902  1.00 91.68           H
ATOM   1304  CG2 VAL A  99       9.557  10.021  -0.918  1.00 91.68           C
ATOM   1305 1HG2 VAL A  99      10.647  10.008  -0.902  1.00 91.68           H
ATOM   1306 2HG2 VAL A  99       9.192   9.194  -1.527  1.00 91.68           H
ATOM   1307 3HG2 VAL A  99       9.211  10.964  -1.340  1.00 91.68           H
ATOM   1308  HN  VAL A  99       8.172   7.687  -0.217  1.00 91.68           H
ATOM   1309  N   THR A 100       8.167   7.720   2.968  1.00 91.15           N
ATOM   1310  CA  THR A 100       7.759   7.573   4.355  1.00 91.15           C
ATOM   1311  C   THR A 100       8.652   6.556   5.069  1.00 91.15           C
ATOM   1312  O   THR A 100       8.818   6.618   6.286  1.00 91.15           O
ATOM   1313  HA  THR A 100       7.899   8.530   4.857  1.00 91.15           H
ATOM   1314  CB  THR A 100       6.276   7.198   4.374  1.00 91.15           C
ATOM   1315  HB  THR A 100       5.858   7.315   5.374  1.00 91.15           H
ATOM   1316  OG1 THR A 100       6.245   5.876   3.844  1.00 91.15           O
ATOM   1317  HG1 THR A 100       6.169   5.908   2.848  1.00 91.15           H
ATOM   1318  CG2 THR A 100       5.452   8.018   3.378  1.00 91.15           C
ATOM   1319 1HG2 THR A 100       5.828   7.848   2.369  1.00 91.15           H
ATOM   1320 2HG2 THR A 100       5.534   9.077   3.623  1.00 91.15           H
ATOM   1321 3HG2 THR A 100       4.407   7.712   3.432  1.00 91.15           H
ATOM   1322  HN  THR A 100       7.614   7.211   2.308  1.00 91.15           H
ATOM   1323  N   LEU A 101       9.203   5.644   4.281  1.00 93.05           N
ATOM   1324  CA  LEU A 101       9.854   4.471   4.837  1.00 93.05           C
ATOM   1325  C   LEU A 101      11.064   4.909   5.665  1.00 93.05           C
ATOM   1326  O   LEU A 101      11.321   4.358   6.734  1.00 93.05           O
ATOM   1327  HA  LEU A 101       9.140   3.984   5.501  1.00 93.05           H
ATOM   1328  CB  LEU A 101      10.196   3.473   3.729  1.00 93.05           C
ATOM   1329 1HB  LEU A 101      10.773   3.993   2.964  1.00 93.05           H
ATOM   1330 2HB  LEU A 101      10.845   2.703   4.148  1.00 93.05           H
ATOM   1331  CG  LEU A 101       9.007   2.786   3.054  1.00 93.05           C
ATOM   1332  HG  LEU A 101       8.425   3.546   2.533  1.00 93.05           H
ATOM   1333  CD1 LEU A 101       9.479   1.780   2.003  1.00 93.05           C
ATOM   1334 1HD1 LEU A 101      10.063   2.297   1.241  1.00 93.05           H
ATOM   1335 2HD1 LEU A 101      10.097   1.019   2.480  1.00 93.05           H
ATOM   1336 3HD1 LEU A 101       8.614   1.306   1.539  1.00 93.05           H
ATOM   1337  CD2 LEU A 101       8.085   2.142   4.091  1.00 93.05           C
ATOM   1338 1HD2 LEU A 101       8.642   1.397   4.660  1.00 93.05           H
ATOM   1339 2HD2 LEU A 101       7.708   2.909   4.768  1.00 93.05           H
ATOM   1340 3HD2 LEU A 101       7.248   1.661   3.584  1.00 93.05           H
ATOM   1341  HN  LEU A 101       9.209   5.698   3.283  1.00 93.05           H
ATOM   1342  N   PRO A 102      11.826   5.903   5.189  1.00 94.56           N
ATOM   1343  CA  PRO A 102      13.015   6.356   5.914  1.00 94.56           C
ATOM   1344  C   PRO A 102      12.711   6.705   7.362  1.00 94.56           C
ATOM   1345  O   PRO A 102      13.473   6.356   8.262  1.00 94.56           O
ATOM   1346  HA  PRO A 102      13.752   5.554   5.964  1.00 94.56           H
ATOM   1347  CB  PRO A 102      13.480   7.579   5.121  1.00 94.56           C
ATOM   1348 1HB  PRO A 102      13.050   8.500   5.516  1.00 94.56           H
ATOM   1349 2HB  PRO A 102      14.563   7.693   5.157  1.00 94.56           H
ATOM   1350  CG  PRO A 102      12.990   7.290   3.707  1.00 94.56           C
ATOM   1351 1HG  PRO A 102      12.926   8.197   3.107  1.00 94.56           H
ATOM   1352 2HG  PRO A 102      13.663   6.617   3.175  1.00 94.56           H
ATOM   1353  CD  PRO A 102      11.625   6.664   3.942  1.00 94.56           C
ATOM   1354 1HD  PRO A 102      10.847   7.419   4.055  1.00 94.56           H
ATOM   1355 2HD  PRO A 102      11.325   6.023   3.113  1.00 94.56           H
ATOM   1356  N   PHE A 103      11.593   7.391   7.549  1.00 93.11           N
ATOM   1357  CA  PHE A 103      11.211   7.853   8.873  1.00 93.11           C
ATOM   1358  C   PHE A 103      10.881   6.675   9.791  1.00 93.11           C
ATOM   1359  O   PHE A 103      11.257   6.671  10.962  1.00 93.11           O
ATOM   1360  HA  PHE A 103      12.060   8.403   9.281  1.00 93.11           H
ATOM   1361  CB  PHE A 103       9.960   8.717   8.701  1.00 93.11           C
ATOM   1362 1HB  PHE A 103       9.201   8.139   8.176  1.00 93.11           H
ATOM   1363 2HB  PHE A 103       9.556   8.953   9.686  1.00 93.11           H
ATOM   1364  CG  PHE A 103      10.204  10.022   7.940  1.00 93.11           C
ATOM   1365  CD1 PHE A 103      10.581  11.142   8.614  1.00 93.11           C
ATOM   1366  HD1 PHE A 103      10.709  11.110   9.696  1.00 93.11           H
ATOM   1367  CD2 PHE A 103      10.045  10.062   6.590  1.00 93.11           C
ATOM   1368  HD2 PHE A 103       9.743   9.164   6.050  1.00 93.11           H
ATOM   1369  CE1 PHE A 103      10.807  12.353   7.907  1.00 93.11           C
ATOM   1370  HE1 PHE A 103      11.109  13.250   8.447  1.00 93.11           H
ATOM   1371  CE2 PHE A 103      10.272  11.272   5.884  1.00 93.11           C
ATOM   1372  HE2 PHE A 103      10.144  11.304   4.802  1.00 93.11           H
ATOM   1373  CZ  PHE A 103      10.648  12.392   6.557  1.00 93.11           C
ATOM   1374  HZ  PHE A 103      10.822  13.322   6.015  1.00 93.11           H
ATOM   1375  HN  PHE A 103      10.955   7.632   6.817  1.00 93.11           H
ATOM   1376  N   TRP A 104      10.181   5.703   9.224  1.00 87.75           N
ATOM   1377  CA  TRP A 104       9.750   4.546   9.991  1.00 87.75           C
ATOM   1378  C   TRP A 104      10.988   3.711  10.323  1.00 87.75           C
ATOM   1379  O   TRP A 104      11.043   3.063  11.367  1.00 87.75           O
ATOM   1380  HA  TRP A 104       9.288   4.908  10.909  1.00 87.75           H
ATOM   1381  CB  TRP A 104       8.681   3.755   9.235  1.00 87.75           C
ATOM   1382 1HB  TRP A 104       9.066   3.492   8.250  1.00 87.75           H
ATOM   1383 2HB  TRP A 104       8.493   2.821   9.764  1.00 87.75           H
ATOM   1384  CG  TRP A 104       7.357   4.503   9.066  1.00 87.75           C
ATOM   1385  CD1 TRP A 104       6.784   4.919   7.928  1.00 87.75           C
ATOM   1386  HD1 TRP A 104       7.210   4.770   6.936  1.00 87.75           H
ATOM   1387  CD2 TRP A 104       6.458   4.909  10.119  1.00 87.75           C
ATOM   1388  NE1 TRP A 104       5.587   5.562   8.170  1.00 87.75           N
ATOM   1389  HE1 TRP A 104       4.978   5.959   7.483  1.00 87.75           H
ATOM   1390  CE2 TRP A 104       5.382   5.555   9.545  1.00 87.75           C
ATOM   1391  CE3 TRP A 104       6.551   4.736  11.511  1.00 87.75           C
ATOM   1392  HE3 TRP A 104       7.389   4.230  11.989  1.00 87.75           H
ATOM   1393  CZ2 TRP A 104       4.318   6.080  10.287  1.00 87.75           C
ATOM   1394  HZ2 TRP A 104       3.479   6.587   9.810  1.00 87.75           H
ATOM   1395  CZ3 TRP A 104       5.479   5.267  12.239  1.00 87.75           C
ATOM   1396  HZ3 TRP A 104       5.501   5.160  13.324  1.00 87.75           H
ATOM   1397  CH2 TRP A 104       4.389   5.920  11.676  1.00 87.75           C
ATOM   1398  HH2 TRP A 104       3.593   6.306  12.313  1.00 87.75           H
ATOM   1399  HN  TRP A 104       9.910   5.697   8.262  1.00 87.75           H
ATOM   1400  N   ALA A 105      11.953   3.753   9.415  1.00 94.58           N
ATOM   1401  CA  ALA A 105      13.194   3.023   9.606  1.00 94.58           C
ATOM   1402  C   ALA A 105      13.908   3.556  10.850  1.00 94.58           C
ATOM   1403  O   ALA A 105      14.366   2.781  11.688  1.00 94.58           O
ATOM   1404  HA  ALA A 105      12.941   1.974   9.765  1.00 94.58           H
ATOM   1405  CB  ALA A 105      14.054   3.138   8.346  1.00 94.58           C
ATOM   1406 1HB  ALA A 105      13.513   2.719   7.498  1.00 94.58           H
ATOM   1407 2HB  ALA A 105      14.276   4.187   8.153  1.00 94.58           H
ATOM   1408 3HB  ALA A 105      14.985   2.590   8.491  1.00 94.58           H
ATOM   1409  HN  ALA A 105      11.896   4.274   8.563  1.00 94.58           H
ATOM   1410  N   ILE A 106      13.979   4.877  10.932  1.00 91.38           N
ATOM   1411  CA  ILE A 106      14.649   5.523  12.048  1.00 91.38           C
ATOM   1412  C   ILE A 106      13.872   5.241  13.335  1.00 91.38           C
ATOM   1413  O   ILE A 106      14.465   4.923  14.365  1.00 91.38           O
ATOM   1414  HA  ILE A 106      15.639   5.076  12.137  1.00 91.38           H
ATOM   1415  CB  ILE A 106      14.849   7.012  11.763  1.00 91.38           C
ATOM   1416  HB  ILE A 106      13.896   7.429  11.437  1.00 91.38           H
ATOM   1417  CG1 ILE A 106      15.848   7.224  10.624  1.00 91.38           C
ATOM   1418 1HG1 ILE A 106      16.860   7.031  10.982  1.00 91.38           H
ATOM   1419 2HG1 ILE A 106      15.652   6.508   9.825  1.00 91.38           H
ATOM   1420  CG2 ILE A 106      15.259   7.763  13.032  1.00 91.38           C
ATOM   1421 1HG2 ILE A 106      14.480   7.653  13.787  1.00 91.38           H
ATOM   1422 2HG2 ILE A 106      16.194   7.351  13.411  1.00 91.38           H
ATOM   1423 3HG2 ILE A 106      15.395   8.820  12.801  1.00 91.38           H
ATOM   1424  CD1 ILE A 106      15.759   8.648  10.073  1.00 91.38           C
ATOM   1425 1HD1 ILE A 106      14.753   8.828   9.693  1.00 91.38           H
ATOM   1426 2HD1 ILE A 106      15.980   9.360  10.868  1.00 91.38           H
ATOM   1427 3HD1 ILE A 106      16.480   8.771   9.265  1.00 91.38           H
ATOM   1428  HN  ILE A 106      13.590   5.501  10.254  1.00 91.38           H
ATOM   1429  N   ALA A 107      12.557   5.369  13.235  1.00 92.67           N
ATOM   1430  CA  ALA A 107      11.700   5.218  14.399  1.00 92.67           C
ATOM   1431  C   ALA A 107      11.843   3.798  14.951  1.00 92.67           C
ATOM   1432  O   ALA A 107      11.845   3.598  16.165  1.00 92.67           O
ATOM   1433  HA  ALA A 107      12.036   5.928  15.154  1.00 92.67           H
ATOM   1434  CB  ALA A 107      10.256   5.552  14.016  1.00 92.67           C
ATOM   1435 1HB  ALA A 107      10.204   6.580  13.658  1.00 92.67           H
ATOM   1436 2HB  ALA A 107       9.923   4.875  13.229  1.00 92.67           H
ATOM   1437 3HB  ALA A 107       9.613   5.438  14.889  1.00 92.67           H
ATOM   1438  HN  ALA A 107      12.078   5.572  12.381  1.00 92.67           H
ATOM   1439  N   ALA A 108      11.959   2.849  14.034  1.00 92.34           N
ATOM   1440  CA  ALA A 108      12.048   1.449  14.412  1.00 92.34           C
ATOM   1441  C   ALA A 108      13.420   1.180  15.035  1.00 92.34           C
ATOM   1442  O   ALA A 108      13.554   0.316  15.900  1.00 92.34           O
ATOM   1443  HA  ALA A 108      11.276   1.257  15.157  1.00 92.34           H
ATOM   1444  CB  ALA A 108      11.782   0.571  13.188  1.00 92.34           C
ATOM   1445 1HB  ALA A 108      10.784   0.780  12.802  1.00 92.34           H
ATOM   1446 2HB  ALA A 108      12.522   0.787  12.418  1.00 92.34           H
ATOM   1447 3HB  ALA A 108      11.849  -0.479  13.472  1.00 92.34           H
ATOM   1448  HN  ALA A 108      11.993   3.024  13.050  1.00 92.34           H
ATOM   1449  N   ALA A 109      14.404   1.937  14.571  1.00 90.82           N
ATOM   1450  CA  ALA A 109      15.777   1.719  14.992  1.00 90.82           C
ATOM   1451  C   ALA A 109      15.930   2.134  16.456  1.00 90.82           C
ATOM   1452  O   ALA A 109      16.698   1.526  17.201  1.00 90.82           O
ATOM   1453  HA  ALA A 109      15.987   0.653  14.901  1.00 90.82           H
ATOM   1454  CB  ALA A 109      16.723   2.488  14.067  1.00 90.82           C
ATOM   1455 1HB  ALA A 109      16.596   2.135  13.043  1.00 90.82           H
ATOM   1456 2HB  ALA A 109      16.493   3.552  14.115  1.00 90.82           H
ATOM   1457 3HB  ALA A 109      17.753   2.324  14.383  1.00 90.82           H
ATOM   1458  HN  ALA A 109      14.275   2.685  13.921  1.00 90.82           H
ATOM   1459  N   ASP A 110      15.185   3.166  16.826  1.00 81.69           N
ATOM   1460  CA  ASP A 110      15.345   3.772  18.137  1.00 81.69           C
ATOM   1461  C   ASP A 110      13.991   4.294  18.621  1.00 81.69           C
ATOM   1462  O   ASP A 110      13.226   3.562  19.247  1.00 81.69           O
ATOM   1463  HA  ASP A 110      15.737   2.979  18.774  1.00 81.69           H
ATOM   1464  CB  ASP A 110      16.316   4.953  18.083  1.00 81.69           C
ATOM   1465 1HB  ASP A 110      17.238   4.648  17.589  1.00 81.69           H
ATOM   1466 2HB  ASP A 110      15.885   5.756  17.486  1.00 81.69           H
ATOM   1467  CG  ASP A 110      16.631   5.469  19.489  1.00 81.69           C
ATOM   1468  OD1 ASP A 110      16.229   4.778  20.450  1.00 81.69           O
ATOM   1469  OD2 ASP A 110      17.266   6.542  19.571  1.00 81.69           O
ATOM   1470  HN  ASP A 110      14.485   3.586  16.249  1.00 81.69           H
ATOM   1471  N   GLN A 111      13.736   5.558  18.313  1.00 84.43           N
ATOM   1472  CA  GLN A 111      12.489   6.188  18.712  1.00 84.43           C
ATOM   1473  C   GLN A 111      12.101   7.277  17.710  1.00 84.43           C
ATOM   1474  O   GLN A 111      12.885   7.623  16.829  1.00 84.43           O
ATOM   1475  HA  GLN A 111      11.745   5.392  18.700  1.00 84.43           H
ATOM   1476  CB  GLN A 111      12.591   6.757  20.129  1.00 84.43           C
ATOM   1477 1HB  GLN A 111      11.653   7.243  20.397  1.00 84.43           H
ATOM   1478 2HB  GLN A 111      12.744   5.945  20.840  1.00 84.43           H
ATOM   1479  CG  GLN A 111      13.741   7.760  20.235  1.00 84.43           C
ATOM   1480 1HG  GLN A 111      14.682   7.268  19.990  1.00 84.43           H
ATOM   1481 2HG  GLN A 111      13.600   8.559  19.507  1.00 84.43           H
ATOM   1482  CD  GLN A 111      13.822   8.354  21.643  1.00 84.43           C
ATOM   1483  OE1 GLN A 111      12.858   8.379  22.391  1.00 84.43           O
ATOM   1484  NE2 GLN A 111      15.022   8.829  21.962  1.00 84.43           N
ATOM   1485 1HE2 GLN A 111      15.772   8.777  21.301  1.00 84.43           H
ATOM   1486 2HE2 GLN A 111      15.176   9.237  22.861  1.00 84.43           H
ATOM   1487  HN  GLN A 111      14.362   6.146  17.802  1.00 84.43           H
ATOM   1488  N   TRP A 112      10.890   7.788  17.880  1.00 89.84           N
ATOM   1489  CA  TRP A 112      10.415   8.879  17.046  1.00 89.84           C
ATOM   1490  C   TRP A 112      11.150  10.153  17.470  1.00 89.84           C
ATOM   1491  O   TRP A 112      10.957  10.644  18.581  1.00 89.84           O
ATOM   1492  HA  TRP A 112      10.655   8.637  16.011  1.00 89.84           H
ATOM   1493  CB  TRP A 112       8.893   9.011  17.131  1.00 89.84           C
ATOM   1494 1HB  TRP A 112       8.442   8.038  16.937  1.00 89.84           H
ATOM   1495 2HB  TRP A 112       8.619   9.292  18.148  1.00 89.84           H
ATOM   1496  CG  TRP A 112       8.301  10.033  16.158  1.00 89.84           C
ATOM   1497  CD1 TRP A 112       7.963  11.306  16.403  1.00 89.84           C
ATOM   1498  HD1 TRP A 112       8.072  11.794  17.372  1.00 89.84           H
ATOM   1499  CD2 TRP A 112       7.991   9.815  14.765  1.00 89.84           C
ATOM   1500  NE1 TRP A 112       7.459  11.922  15.276  1.00 89.84           N
ATOM   1501  HE1 TRP A 112       7.140  12.867  15.210  1.00 89.84           H
ATOM   1502  CE2 TRP A 112       7.477  10.986  14.248  1.00 89.84           C
ATOM   1503  CE3 TRP A 112       8.140   8.665  13.969  1.00 89.84           C
ATOM   1504  HE3 TRP A 112       8.544   7.729  14.354  1.00 89.84           H
ATOM   1505  CZ2 TRP A 112       7.069  11.122  12.915  1.00 89.84           C
ATOM   1506  HZ2 TRP A 112       6.666  12.059  12.531  1.00 89.84           H
ATOM   1507  CZ3 TRP A 112       7.728   8.817  12.640  1.00 89.84           C
ATOM   1508  HZ3 TRP A 112       7.822   7.956  11.979  1.00 89.84           H
ATOM   1509  CH2 TRP A 112       7.208   9.990  12.104  1.00 89.84           C
ATOM   1510  HH2 TRP A 112       6.910  10.027  11.056  1.00 89.84           H
ATOM   1511  HN  TRP A 112      10.240   7.469  18.570  1.00 89.84           H
ATOM   1512  N   LYS A 113      11.976  10.650  16.562  1.00 82.05           N
ATOM   1513  CA  LYS A 113      12.877  11.742  16.889  1.00 82.05           C
ATOM   1514  C   LYS A 113      12.329  13.044  16.300  1.00 82.05           C
ATOM   1515  O   LYS A 113      12.984  14.083  16.365  1.00 82.05           O
ATOM   1516  HA  LYS A 113      12.897  11.836  17.974  1.00 82.05           H
ATOM   1517  CB  LYS A 113      14.302  11.415  16.436  1.00 82.05           C
ATOM   1518 1HB  LYS A 113      14.320  11.269  15.356  1.00 82.05           H
ATOM   1519 2HB  LYS A 113      14.959  12.257  16.654  1.00 82.05           H
ATOM   1520  CG  LYS A 113      14.824  10.159  17.136  1.00 82.05           C
ATOM   1521 1HG  LYS A 113      14.706  10.263  18.214  1.00 82.05           H
ATOM   1522 2HG  LYS A 113      14.231   9.296  16.832  1.00 82.05           H
ATOM   1523  CD  LYS A 113      16.297   9.916  16.800  1.00 82.05           C
ATOM   1524 1HD  LYS A 113      16.411   9.782  15.724  1.00 82.05           H
ATOM   1525 2HD  LYS A 113      16.886  10.791  17.075  1.00 82.05           H
ATOM   1526  CE  LYS A 113      16.831   8.684  17.533  1.00 82.05           C
ATOM   1527 1HE  LYS A 113      16.674   8.795  18.606  1.00 82.05           H
ATOM   1528 2HE  LYS A 113      16.278   7.799  17.219  1.00 82.05           H
ATOM   1529  NZ  LYS A 113      18.273   8.499  17.254  1.00 82.05           N
ATOM   1530 1HZ  LYS A 113      18.618   7.700  17.774  1.00 82.05           H
ATOM   1531 2HZ  LYS A 113      18.407   8.340  16.261  1.00 82.05           H
ATOM   1532 3HZ  LYS A 113      18.781   9.331  17.535  1.00 82.05           H
ATOM   1533  HN  LYS A 113      12.036  10.321  15.619  1.00 82.05           H
ATOM   1534  N   PHE A 114      11.132  12.945  15.740  1.00 88.03           N
ATOM   1535  CA  PHE A 114      10.575  14.042  14.967  1.00 88.03           C
ATOM   1536  C   PHE A 114       9.419  14.708  15.717  1.00 88.03           C
ATOM   1537  O   PHE A 114       8.933  14.177  16.714  1.00 88.03           O
ATOM   1538  HA  PHE A 114      11.373  14.768  14.814  1.00 88.03           H
ATOM   1539  CB  PHE A 114      10.044  13.445  13.662  1.00 88.03           C
ATOM   1540 1HB  PHE A 114       9.186  12.811  13.887  1.00 88.03           H
ATOM   1541 2HB  PHE A 114       9.684  14.253  13.025  1.00 88.03           H
ATOM   1542  CG  PHE A 114      11.077  12.625  12.887  1.00 88.03           C
ATOM   1543  CD1 PHE A 114      12.029  13.255  12.148  1.00 88.03           C
ATOM   1544  HD1 PHE A 114      12.056  14.344  12.108  1.00 88.03           H
ATOM   1545  CD2 PHE A 114      11.044  11.267  12.937  1.00 88.03           C
ATOM   1546  HD2 PHE A 114      10.281  10.762  13.529  1.00 88.03           H
ATOM   1547  CE1 PHE A 114      12.988  12.495  11.429  1.00 88.03           C
ATOM   1548  HE1 PHE A 114      13.751  13.000  10.836  1.00 88.03           H
ATOM   1549  CE2 PHE A 114      12.003  10.506  12.218  1.00 88.03           C
ATOM   1550  HE2 PHE A 114      11.976   9.417  12.258  1.00 88.03           H
ATOM   1551  CZ  PHE A 114      12.955  11.136  11.479  1.00 88.03           C
ATOM   1552  HZ  PHE A 114      13.691  10.552  10.926  1.00 88.03           H
ATOM   1553  HN  PHE A 114      10.549  12.136  15.807  1.00 88.03           H
ATOM   1554  N   GLN A 115       9.014  15.862  15.208  1.00 80.92           N
ATOM   1555  CA  GLN A 115       7.958  16.631  15.845  1.00 80.92           C
ATOM   1556  C   GLN A 115       6.601  15.962  15.615  1.00 80.92           C
ATOM   1557  O   GLN A 115       6.470  15.099  14.748  1.00 80.92           O
ATOM   1558  HA  GLN A 115       8.197  16.627  16.908  1.00 80.92           H
ATOM   1559  CB  GLN A 115       7.949  18.075  15.339  1.00 80.92           C
ATOM   1560 1HB  GLN A 115       7.856  18.083  14.253  1.00 80.92           H
ATOM   1561 2HB  GLN A 115       7.081  18.599  15.737  1.00 80.92           H
ATOM   1562  CG  GLN A 115       9.227  18.808  15.752  1.00 80.92           C
ATOM   1563 1HG  GLN A 115       9.344  18.762  16.835  1.00 80.92           H
ATOM   1564 2HG  GLN A 115      10.093  18.310  15.317  1.00 80.92           H
ATOM   1565  CD  GLN A 115       9.192  20.269  15.300  1.00 80.92           C
ATOM   1566  OE1 GLN A 115       8.289  20.710  14.608  1.00 80.92           O
ATOM   1567  NE2 GLN A 115      10.222  20.993  15.728  1.00 80.92           N
ATOM   1568 1HE2 GLN A 115      10.930  20.570  16.294  1.00 80.92           H
ATOM   1569 2HE2 GLN A 115      10.288  21.961  15.485  1.00 80.92           H
ATOM   1570  HN  GLN A 115       9.393  16.272  14.378  1.00 80.92           H
ATOM   1571  N   THR A 116       5.626  16.386  16.406  1.00 87.77           N
ATOM   1572  CA  THR A 116       4.286  15.835  16.302  1.00 87.77           C
ATOM   1573  C   THR A 116       3.727  16.054  14.895  1.00 87.77           C
ATOM   1574  O   THR A 116       3.064  15.177  14.343  1.00 87.77           O
ATOM   1575  HA  THR A 116       4.343  14.758  16.459  1.00 87.77           H
ATOM   1576  CB  THR A 116       3.429  16.466  17.401  1.00 87.77           C
ATOM   1577  HB  THR A 116       3.195  17.504  17.164  1.00 87.77           H
ATOM   1578  OG1 THR A 116       4.186  16.263  18.591  1.00 87.77           O
ATOM   1579  HG1 THR A 116       3.850  16.864  19.317  1.00 87.77           H
ATOM   1580  CG2 THR A 116       2.131  15.694  17.648  1.00 87.77           C
ATOM   1581 1HG2 THR A 116       2.368  14.674  17.951  1.00 87.77           H
ATOM   1582 2HG2 THR A 116       1.541  15.674  16.733  1.00 87.77           H
ATOM   1583 3HG2 THR A 116       1.561  16.185  18.438  1.00 87.77           H
ATOM   1584  HN  THR A 116       5.741  17.090  17.106  1.00 87.77           H
ATOM   1585  N   PHE A 117       4.015  17.229  14.354  1.00 91.07           N
ATOM   1586  CA  PHE A 117       3.540  17.578  13.026  1.00 91.07           C
ATOM   1587  C   PHE A 117       3.979  16.536  11.995  1.00 91.07           C
ATOM   1588  O   PHE A 117       3.177  16.095  11.173  1.00 91.07           O
ATOM   1589  HA  PHE A 117       2.451  17.608  13.069  1.00 91.07           H
ATOM   1590  CB  PHE A 117       4.166  18.928  12.668  1.00 91.07           C
ATOM   1591 1HB  PHE A 117       3.856  19.668  13.406  1.00 91.07           H
ATOM   1592 2HB  PHE A 117       5.251  18.844  12.737  1.00 91.07           H
ATOM   1593  CG  PHE A 117       3.796  19.435  11.273  1.00 91.07           C
ATOM   1594  CD1 PHE A 117       4.711  19.386  10.267  1.00 91.07           C
ATOM   1595  HD1 PHE A 117       5.707  18.985  10.455  1.00 91.07           H
ATOM   1596  CD2 PHE A 117       2.553  19.934  11.038  1.00 91.07           C
ATOM   1597  HD2 PHE A 117       1.820  19.973  11.844  1.00 91.07           H
ATOM   1598  CE1 PHE A 117       4.367  19.856   8.972  1.00 91.07           C
ATOM   1599  HE1 PHE A 117       5.100  19.817   8.166  1.00 91.07           H
ATOM   1600  CE2 PHE A 117       2.210  20.404   9.743  1.00 91.07           C
ATOM   1601  HE2 PHE A 117       1.214  20.805   9.554  1.00 91.07           H
ATOM   1602  CZ  PHE A 117       3.124  20.355   8.737  1.00 91.07           C
ATOM   1603  HZ  PHE A 117       2.861  20.716   7.743  1.00 91.07           H
ATOM   1604  HN  PHE A 117       4.561  17.934  14.807  1.00 91.07           H
ATOM   1605  N   MET A 118       5.251  16.173  12.073  1.00 88.47           N
ATOM   1606  CA  MET A 118       5.809  15.201  11.148  1.00 88.47           C
ATOM   1607  C   MET A 118       5.151  13.832  11.329  1.00 88.47           C
ATOM   1608  O   MET A 118       5.007  13.077  10.368  1.00 88.47           O
ATOM   1609  HA  MET A 118       5.594  15.587  10.152  1.00 88.47           H
ATOM   1610  CB  MET A 118       7.316  15.079  11.384  1.00 88.47           C
ATOM   1611 1HB  MET A 118       7.510  14.930  12.446  1.00 88.47           H
ATOM   1612 2HB  MET A 118       7.699  14.201  10.864  1.00 88.47           H
ATOM   1613  CG  MET A 118       8.051  16.329  10.896  1.00 88.47           C
ATOM   1614 1HG  MET A 118       7.739  17.195  11.480  1.00 88.47           H
ATOM   1615 2HG  MET A 118       9.124  16.213  11.048  1.00 88.47           H
ATOM   1616  SD  MET A 118       7.706  16.603   9.167  1.00 88.47           S
ATOM   1617  CE  MET A 118       8.495  15.166   8.461  1.00 88.47           C
ATOM   1618 1HE  MET A 118       9.557  15.176   8.709  1.00 88.47           H
ATOM   1619 2HE  MET A 118       8.036  14.264   8.867  1.00 88.47           H
ATOM   1620 3HE  MET A 118       8.374  15.179   7.378  1.00 88.47           H
ATOM   1621  HN  MET A 118       5.894  16.531  12.750  1.00 88.47           H
ATOM   1622  N   CYS A 119       4.769  13.553  12.567  1.00 93.03           N
ATOM   1623  CA  CYS A 119       4.069  12.317  12.873  1.00 93.03           C
ATOM   1624  C   CYS A 119       2.756  12.302  12.089  1.00 93.03           C
ATOM   1625  O   CYS A 119       2.431  11.312  11.434  1.00 93.03           O
ATOM   1626  HA  CYS A 119       4.719  11.502  12.556  1.00 93.03           H
ATOM   1627  CB  CYS A 119       3.838  12.157  14.377  1.00 93.03           C
ATOM   1628 1HB  CYS A 119       4.793  12.054  14.891  1.00 93.03           H
ATOM   1629 2HB  CYS A 119       3.355  13.048  14.776  1.00 93.03           H
ATOM   1630  SG  CYS A 119       2.795  10.686  14.696  1.00 93.03           S
ATOM   1631  HN  CYS A 119       4.931  14.153  13.350  1.00 93.03           H
ATOM   1632  N   LYS A 120       2.036  13.411  12.180  1.00 91.45           N
ATOM   1633  CA  LYS A 120       0.758  13.531  11.499  1.00 91.45           C
ATOM   1634  C   LYS A 120       0.967  13.352   9.994  1.00 91.45           C
ATOM   1635  O   LYS A 120       0.248  12.590   9.350  1.00 91.45           O
ATOM   1636  HA  LYS A 120       0.120  12.724  11.858  1.00 91.45           H
ATOM   1637  CB  LYS A 120       0.074  14.848  11.872  1.00 91.45           C
ATOM   1638 1HB  LYS A 120       0.776  15.674  11.751  1.00 91.45           H
ATOM   1639 2HB  LYS A 120      -0.757  15.036  11.193  1.00 91.45           H
ATOM   1640  CG  LYS A 120      -0.435  14.812  13.314  1.00 91.45           C
ATOM   1641 1HG  LYS A 120      -1.177  14.020  13.422  1.00 91.45           H
ATOM   1642 2HG  LYS A 120       0.387  14.572  13.989  1.00 91.45           H
ATOM   1643  CD  LYS A 120      -1.053  16.154  13.711  1.00 91.45           C
ATOM   1644 1HD  LYS A 120      -0.299  16.939  13.647  1.00 91.45           H
ATOM   1645 2HD  LYS A 120      -1.846  16.416  13.010  1.00 91.45           H
ATOM   1646  CE  LYS A 120      -1.619  16.099  15.132  1.00 91.45           C
ATOM   1647 1HE  LYS A 120      -0.954  15.520  15.772  1.00 91.45           H
ATOM   1648 2HE  LYS A 120      -1.668  17.104  15.549  1.00 91.45           H
ATOM   1649  NZ  LYS A 120      -2.968  15.490  15.129  1.00 91.45           N
ATOM   1650 1HZ  LYS A 120      -3.433  15.694  16.007  1.00 91.45           H
ATOM   1651 2HZ  LYS A 120      -3.510  15.873  14.362  1.00 91.45           H
ATOM   1652 3HZ  LYS A 120      -2.885  14.486  15.015  1.00 91.45           H
ATOM   1653  HN  LYS A 120       2.313  14.215  12.705  1.00 91.45           H
ATOM   1654  N   VAL A 121       1.956  14.066   9.477  1.00 93.30           N
ATOM   1655  CA  VAL A 121       2.193  14.090   8.044  1.00 93.30           C
ATOM   1656  C   VAL A 121       2.549  12.680   7.567  1.00 93.30           C
ATOM   1657  O   VAL A 121       1.968  12.182   6.604  1.00 93.30           O
ATOM   1658  HA  VAL A 121       1.265  14.399   7.563  1.00 93.30           H
ATOM   1659  CB  VAL A 121       3.268  15.125   7.708  1.00 93.30           C
ATOM   1660  HB  VAL A 121       4.136  14.921   8.335  1.00 93.30           H
ATOM   1661  CG1 VAL A 121       3.705  15.006   6.246  1.00 93.30           C
ATOM   1662 1HG1 VAL A 121       4.111  14.010   6.068  1.00 93.30           H
ATOM   1663 2HG1 VAL A 121       2.847  15.171   5.596  1.00 93.30           H
ATOM   1664 3HG1 VAL A 121       4.470  15.753   6.035  1.00 93.30           H
ATOM   1665  CG2 VAL A 121       2.783  16.541   8.022  1.00 93.30           C
ATOM   1666 1HG2 VAL A 121       1.892  16.759   7.433  1.00 93.30           H
ATOM   1667 2HG2 VAL A 121       2.545  16.617   9.083  1.00 93.30           H
ATOM   1668 3HG2 VAL A 121       3.567  17.257   7.774  1.00 93.30           H
ATOM   1669  HN  VAL A 121       2.588  14.621  10.019  1.00 93.30           H
ATOM   1670  N   VAL A 122       3.502  12.078   8.263  1.00 92.30           N
ATOM   1671  CA  VAL A 122       4.076  10.821   7.814  1.00 92.30           C
ATOM   1672  C   VAL A 122       2.996   9.738   7.830  1.00 92.30           C
ATOM   1673  O   VAL A 122       2.880   8.958   6.886  1.00 92.30           O
ATOM   1674  HA  VAL A 122       4.416  10.962   6.788  1.00 92.30           H
ATOM   1675  CB  VAL A 122       5.292  10.465   8.671  1.00 92.30           C
ATOM   1676  HB  VAL A 122       4.986  10.494   9.717  1.00 92.30           H
ATOM   1677  CG1 VAL A 122       5.784   9.049   8.365  1.00 92.30           C
ATOM   1678 1HG1 VAL A 122       4.987   8.335   8.575  1.00 92.30           H
ATOM   1679 2HG1 VAL A 122       6.065   8.981   7.314  1.00 92.30           H
ATOM   1680 3HG1 VAL A 122       6.649   8.822   8.988  1.00 92.30           H
ATOM   1681  CG2 VAL A 122       6.415  11.488   8.482  1.00 92.30           C
ATOM   1682 1HG2 VAL A 122       6.718  11.505   7.435  1.00 92.30           H
ATOM   1683 2HG2 VAL A 122       6.059  12.476   8.773  1.00 92.30           H
ATOM   1684 3HG2 VAL A 122       7.267  11.211   9.103  1.00 92.30           H
ATOM   1685  HN  VAL A 122       3.881  12.434   9.117  1.00 92.30           H
ATOM   1686  N   ASN A 123       2.232   9.724   8.913  1.00 91.35           N
ATOM   1687  CA  ASN A 123       1.155   8.760   9.057  1.00 91.35           C
ATOM   1688  C   ASN A 123       0.122   8.987   7.951  1.00 91.35           C
ATOM   1689  O   ASN A 123      -0.354   8.034   7.337  1.00 91.35           O
ATOM   1690  HA  ASN A 123       1.634   7.783   8.986  1.00 91.35           H
ATOM   1691  CB  ASN A 123       0.448   8.921  10.404  1.00 91.35           C
ATOM   1692 1HB  ASN A 123       0.639   9.918  10.802  1.00 91.35           H
ATOM   1693 2HB  ASN A 123      -0.629   8.833  10.267  1.00 91.35           H
ATOM   1694  CG  ASN A 123       0.928   7.867  11.404  1.00 91.35           C
ATOM   1695  OD1 ASN A 123       1.528   6.865  11.050  1.00 91.35           O
ATOM   1696  ND2 ASN A 123       0.631   8.147  12.670  1.00 91.35           N
ATOM   1697 1HD2 ASN A 123       0.136   8.987  12.893  1.00 91.35           H
ATOM   1698 2HD2 ASN A 123       0.902   7.518  13.398  1.00 91.35           H
ATOM   1699  HN  ASN A 123       2.340  10.355   9.681  1.00 91.35           H
ATOM   1700  N   SER A 124      -0.194  10.255   7.731  1.00 92.57           N
ATOM   1701  CA  SER A 124      -1.218  10.614   6.766  1.00 92.57           C
ATOM   1702  C   SER A 124      -0.767  10.227   5.356  1.00 92.57           C
ATOM   1703  O   SER A 124      -1.540   9.660   4.586  1.00 92.57           O
ATOM   1704  HA  SER A 124      -2.100  10.044   7.055  1.00 92.57           H
ATOM   1705  CB  SER A 124      -1.535  12.110   6.830  1.00 92.57           C
ATOM   1706 1HB  SER A 124      -0.652  12.680   6.541  1.00 92.57           H
ATOM   1707 2HB  SER A 124      -2.317  12.346   6.108  1.00 92.57           H
ATOM   1708  OG  SER A 124      -1.954  12.511   8.131  1.00 92.57           O
ATOM   1709  HG  SER A 124      -1.260  13.097   8.549  1.00 92.57           H
ATOM   1710  HN  SER A 124       0.236  11.027   8.199  1.00 92.57           H
ATOM   1711  N   MET A 125       0.484  10.550   5.060  1.00 87.07           N
ATOM   1712  CA  MET A 125       1.046  10.249   3.754  1.00 87.07           C
ATOM   1713  C   MET A 125       0.993   8.747   3.468  1.00 87.07           C
ATOM   1714  O   MET A 125       0.567   8.331   2.391  1.00 87.07           O
ATOM   1715  HA  MET A 125       0.424  10.784   3.037  1.00 87.07           H
ATOM   1716  CB  MET A 125       2.498  10.728   3.700  1.00 87.07           C
ATOM   1717 1HB  MET A 125       3.006  10.465   4.628  1.00 87.07           H
ATOM   1718 2HB  MET A 125       3.023  10.217   2.893  1.00 87.07           H
ATOM   1719  CG  MET A 125       2.568  12.241   3.484  1.00 87.07           C
ATOM   1720 1HG  MET A 125       1.998  12.517   2.597  1.00 87.07           H
ATOM   1721 2HG  MET A 125       2.113  12.759   4.329  1.00 87.07           H
ATOM   1722  SD  MET A 125       4.268  12.753   3.300  1.00 87.07           S
ATOM   1723  CE  MET A 125       4.625  12.070   1.690  1.00 87.07           C
ATOM   1724 1HE  MET A 125       4.488  10.989   1.716  1.00 87.07           H
ATOM   1725 2HE  MET A 125       3.949  12.505   0.953  1.00 87.07           H
ATOM   1726 3HE  MET A 125       5.655  12.300   1.418  1.00 87.07           H
ATOM   1727  HN  MET A 125       1.108  11.008   5.693  1.00 87.07           H
ATOM   1728  N   TYR A 126       1.431   7.974   4.450  1.00 89.65           N
ATOM   1729  CA  TYR A 126       1.446   6.527   4.315  1.00 89.65           C
ATOM   1730  C   TYR A 126       0.054   5.994   3.969  1.00 89.65           C
ATOM   1731  O   TYR A 126      -0.095   5.182   3.058  1.00 89.65           O
ATOM   1732  HA  TYR A 126       2.135   6.272   3.509  1.00 89.65           H
ATOM   1733  CB  TYR A 126       1.864   5.979   5.681  1.00 89.65           C
ATOM   1734 1HB  TYR A 126       2.902   6.255   5.869  1.00 89.65           H
ATOM   1735 2HB  TYR A 126       1.263   6.459   6.453  1.00 89.65           H
ATOM   1736  CG  TYR A 126       1.723   4.462   5.812  1.00 89.65           C
ATOM   1737  CD1 TYR A 126       0.594   3.922   6.395  1.00 89.65           C
ATOM   1738  HD1 TYR A 126      -0.196   4.577   6.761  1.00 89.65           H
ATOM   1739  CD2 TYR A 126       2.724   3.633   5.349  1.00 89.65           C
ATOM   1740  HD2 TYR A 126       3.616   4.059   4.889  1.00 89.65           H
ATOM   1741  CE1 TYR A 126       0.461   2.494   6.519  1.00 89.65           C
ATOM   1742  HE1 TYR A 126      -0.425   2.054   6.977  1.00 89.65           H
ATOM   1743  CE2 TYR A 126       2.591   2.204   5.473  1.00 89.65           C
ATOM   1744  HE2 TYR A 126       3.374   1.538   5.111  1.00 89.65           H
ATOM   1745  CZ  TYR A 126       1.466   1.705   6.052  1.00 89.65           C
ATOM   1746  OH  TYR A 126       1.340   0.356   6.169  1.00 89.65           O
ATOM   1747  HH  TYR A 126       0.511   0.133   6.682  1.00 89.65           H
ATOM   1748  HN  TYR A 126       1.771   8.319   5.325  1.00 89.65           H
ATOM   1749  N   LYS A 127      -0.930   6.473   4.716  1.00 87.71           N
ATOM   1750  CA  LYS A 127      -2.278   5.940   4.610  1.00 87.71           C
ATOM   1751  C   LYS A 127      -2.864   6.317   3.248  1.00 87.71           C
ATOM   1752  O   LYS A 127      -3.481   5.486   2.583  1.00 87.71           O
ATOM   1753  HA  LYS A 127      -2.205   4.854   4.666  1.00 87.71           H
ATOM   1754  CB  LYS A 127      -3.130   6.399   5.795  1.00 87.71           C
ATOM   1755 1HB  LYS A 127      -2.580   6.248   6.724  1.00 87.71           H
ATOM   1756 2HB  LYS A 127      -3.328   7.468   5.712  1.00 87.71           H
ATOM   1757  CG  LYS A 127      -4.453   5.632   5.848  1.00 87.71           C
ATOM   1758 1HG  LYS A 127      -5.131   6.118   6.549  1.00 87.71           H
ATOM   1759 2HG  LYS A 127      -4.933   5.659   4.870  1.00 87.71           H
ATOM   1760  CD  LYS A 127      -4.228   4.179   6.272  1.00 87.71           C
ATOM   1761 1HD  LYS A 127      -3.750   3.630   5.461  1.00 87.71           H
ATOM   1762 2HD  LYS A 127      -3.547   4.146   7.123  1.00 87.71           H
ATOM   1763  CE  LYS A 127      -5.550   3.505   6.643  1.00 87.71           C
ATOM   1764 1HE  LYS A 127      -6.377   4.017   6.150  1.00 87.71           H
ATOM   1765 2HE  LYS A 127      -5.553   2.476   6.284  1.00 87.71           H
ATOM   1766  NZ  LYS A 127      -5.749   3.526   8.109  1.00 87.71           N
ATOM   1767 1HZ  LYS A 127      -6.635   3.088   8.336  1.00 87.71           H
ATOM   1768 2HZ  LYS A 127      -4.996   3.017   8.560  1.00 87.71           H
ATOM   1769 3HZ  LYS A 127      -5.752   4.485   8.436  1.00 87.71           H
ATOM   1770  HN  LYS A 127      -0.818   7.210   5.383  1.00 87.71           H
ATOM   1771  N   MET A 128      -2.651   7.570   2.873  1.00 87.88           N
ATOM   1772  CA  MET A 128      -3.194   8.081   1.626  1.00 87.88           C
ATOM   1773  C   MET A 128      -2.643   7.304   0.429  1.00 87.88           C
ATOM   1774  O   MET A 128      -3.394   6.923  -0.467  1.00 87.88           O
ATOM   1775  HA  MET A 128      -4.272   7.937   1.695  1.00 87.88           H
ATOM   1776  CB  MET A 128      -2.837   9.562   1.483  1.00 87.88           C
ATOM   1777 1HB  MET A 128      -3.155  10.104   2.373  1.00 87.88           H
ATOM   1778 2HB  MET A 128      -1.755   9.673   1.410  1.00 87.88           H
ATOM   1779  CG  MET A 128      -3.502  10.168   0.245  1.00 87.88           C
ATOM   1780 1HG  MET A 128      -3.159   9.653  -0.652  1.00 87.88           H
ATOM   1781 2HG  MET A 128      -4.582  10.031   0.299  1.00 87.88           H
ATOM   1782  SD  MET A 128      -3.113  11.907   0.134  1.00 87.88           S
ATOM   1783  CE  MET A 128      -1.383  11.811  -0.293  1.00 87.88           C
ATOM   1784 1HE  MET A 128      -0.843  11.286   0.495  1.00 87.88           H
ATOM   1785 2HE  MET A 128      -1.270  11.271  -1.233  1.00 87.88           H
ATOM   1786 3HE  MET A 128      -0.979  12.818  -0.401  1.00 87.88           H
ATOM   1787  HN  MET A 128      -2.118   8.229   3.404  1.00 87.88           H
ATOM   1788  N   ASN A 129      -1.335   7.093   0.452  1.00 85.68           N
ATOM   1789  CA  ASN A 129      -0.654   6.487  -0.679  1.00 85.68           C
ATOM   1790  C   ASN A 129      -0.961   4.988  -0.711  1.00 85.68           C
ATOM   1791  O   ASN A 129      -0.981   4.378  -1.778  1.00 85.68           O
ATOM   1792  HA  ASN A 129      -1.036   7.009  -1.557  1.00 85.68           H
ATOM   1793  CB  ASN A 129       0.862   6.657  -0.565  1.00 85.68           C
ATOM   1794 1HB  ASN A 129       1.204   6.268   0.394  1.00 85.68           H
ATOM   1795 2HB  ASN A 129       1.357   6.071  -1.341  1.00 85.68           H
ATOM   1796  CG  ASN A 129       1.261   8.128  -0.697  1.00 85.68           C
ATOM   1797  OD1 ASN A 129       0.777   8.855  -1.549  1.00 85.68           O
ATOM   1798  ND2 ASN A 129       2.168   8.524   0.191  1.00 85.68           N
ATOM   1799 1HD2 ASN A 129       2.525   7.876   0.864  1.00 85.68           H
ATOM   1800 2HD2 ASN A 129       2.493   9.470   0.185  1.00 85.68           H
ATOM   1801  HN  ASN A 129      -0.744   7.328   1.224  1.00 85.68           H
ATOM   1802  N   PHE A 130      -1.193   4.439   0.473  1.00 89.16           N
ATOM   1803  CA  PHE A 130      -1.587   3.046   0.587  1.00 89.16           C
ATOM   1804  C   PHE A 130      -2.848   2.764  -0.233  1.00 89.16           C
ATOM   1805  O   PHE A 130      -2.873   1.838  -1.042  1.00 89.16           O
ATOM   1806  HA  PHE A 130      -0.764   2.444   0.202  1.00 89.16           H
ATOM   1807  CB  PHE A 130      -1.885   2.784   2.065  1.00 89.16           C
ATOM   1808 1HB  PHE A 130      -0.965   2.904   2.637  1.00 89.16           H
ATOM   1809 2HB  PHE A 130      -2.583   3.540   2.423  1.00 89.16           H
ATOM   1810  CG  PHE A 130      -2.467   1.398   2.347  1.00 89.16           C
ATOM   1811  CD1 PHE A 130      -3.804   1.250   2.546  1.00 89.16           C
ATOM   1812  HD1 PHE A 130      -4.461   2.119   2.505  1.00 89.16           H
ATOM   1813  CD2 PHE A 130      -1.648   0.314   2.398  1.00 89.16           C
ATOM   1814  HD2 PHE A 130      -0.576   0.432   2.238  1.00 89.16           H
ATOM   1815  CE1 PHE A 130      -4.345  -0.037   2.808  1.00 89.16           C
ATOM   1816  HE1 PHE A 130      -5.417  -0.155   2.968  1.00 89.16           H
ATOM   1817  CE2 PHE A 130      -2.189  -0.973   2.659  1.00 89.16           C
ATOM   1818  HE2 PHE A 130      -1.532  -1.842   2.700  1.00 89.16           H
ATOM   1819  CZ  PHE A 130      -3.526  -1.121   2.859  1.00 89.16           C
ATOM   1820  HZ  PHE A 130      -3.941  -2.109   3.060  1.00 89.16           H
ATOM   1821  HN  PHE A 130      -1.115   4.929   1.341  1.00 89.16           H
ATOM   1822  N   TYR A 131      -3.865   3.580   0.005  1.00 93.28           N
ATOM   1823  CA  TYR A 131      -5.141   3.401  -0.666  1.00 93.28           C
ATOM   1824  C   TYR A 131      -5.031   3.744  -2.153  1.00 93.28           C
ATOM   1825  O   TYR A 131      -5.575   3.036  -2.999  1.00 93.28           O
ATOM   1826  HA  TYR A 131      -5.432   2.356  -0.562  1.00 93.28           H
ATOM   1827  CB  TYR A 131      -6.109   4.380   0.001  1.00 93.28           C
ATOM   1828 1HB  TYR A 131      -5.603   5.336   0.143  1.00 93.28           H
ATOM   1829 2HB  TYR A 131      -6.948   4.561  -0.671  1.00 93.28           H
ATOM   1830  CG  TYR A 131      -6.648   3.901   1.350  1.00 93.28           C
ATOM   1831  CD1 TYR A 131      -7.277   2.676   1.446  1.00 93.28           C
ATOM   1832  HD1 TYR A 131      -7.389   2.050   0.560  1.00 93.28           H
ATOM   1833  CD2 TYR A 131      -6.506   4.693   2.471  1.00 93.28           C
ATOM   1834  HD2 TYR A 131      -6.010   5.660   2.396  1.00 93.28           H
ATOM   1835  CE1 TYR A 131      -7.785   2.224   2.715  1.00 93.28           C
ATOM   1836  HE1 TYR A 131      -8.283   1.259   2.805  1.00 93.28           H
ATOM   1837  CE2 TYR A 131      -7.014   4.241   3.741  1.00 93.28           C
ATOM   1838  HE2 TYR A 131      -6.908   4.857   4.634  1.00 93.28           H
ATOM   1839  CZ  TYR A 131      -7.628   3.030   3.800  1.00 93.28           C
ATOM   1840  OH  TYR A 131      -8.107   2.603   4.999  1.00 93.28           O
ATOM   1841  HH  TYR A 131      -8.308   3.388   5.586  1.00 93.28           H
ATOM   1842  HN  TYR A 131      -3.826   4.350   0.642  1.00 93.28           H
ATOM   1843  N   SER A 132      -4.323   4.830  -2.426  1.00 93.00           N
ATOM   1844  CA  SER A 132      -4.224   5.337  -3.784  1.00 93.00           C
ATOM   1845  C   SER A 132      -3.555   4.295  -4.684  1.00 93.00           C
ATOM   1846  O   SER A 132      -3.985   4.081  -5.816  1.00 93.00           O
ATOM   1847  HA  SER A 132      -5.252   5.514  -4.102  1.00 93.00           H
ATOM   1848  CB  SER A 132      -3.445   6.653  -3.826  1.00 93.00           C
ATOM   1849 1HB  SER A 132      -3.395   7.013  -4.854  1.00 93.00           H
ATOM   1850 2HB  SER A 132      -3.978   7.409  -3.249  1.00 93.00           H
ATOM   1851  OG  SER A 132      -2.124   6.508  -3.310  1.00 93.00           O
ATOM   1852  HG  SER A 132      -1.597   7.341  -3.479  1.00 93.00           H
ATOM   1853  HN  SER A 132      -3.824   5.360  -1.740  1.00 93.00           H
ATOM   1854  N   CYS A 133      -2.515   3.676  -4.146  1.00 92.56           N
ATOM   1855  CA  CYS A 133      -1.779   2.667  -4.888  1.00 92.56           C
ATOM   1856  C   CYS A 133      -2.748   1.544  -5.263  1.00 92.56           C
ATOM   1857  O   CYS A 133      -2.846   1.167  -6.430  1.00 92.56           O
ATOM   1858  HA  CYS A 133      -1.390   3.157  -5.781  1.00 92.56           H
ATOM   1859  CB  CYS A 133      -0.579   2.145  -4.095  1.00 92.56           C
ATOM   1860 1HB  CYS A 133      -0.888   1.880  -3.084  1.00 92.56           H
ATOM   1861 2HB  CYS A 133      -0.194   1.236  -4.559  1.00 92.56           H
ATOM   1862  SG  CYS A 133       0.733   3.419  -4.035  1.00 92.56           S
ATOM   1863  HG  CYS A 133       0.207   4.113  -3.030  1.00 92.56           H
ATOM   1864  HN  CYS A 133      -2.176   3.853  -3.222  1.00 92.56           H
ATOM   1865  N   VAL A 134      -3.439   1.039  -4.251  1.00 90.76           N
ATOM   1866  CA  VAL A 134      -4.243  -0.160  -4.418  1.00 90.76           C
ATOM   1867  C   VAL A 134      -5.414   0.143  -5.355  1.00 90.76           C
ATOM   1868  O   VAL A 134      -5.780  -0.688  -6.185  1.00 90.76           O
ATOM   1869  HA  VAL A 134      -3.611  -0.918  -4.880  1.00 90.76           H
ATOM   1870  CB  VAL A 134      -4.690  -0.684  -3.052  1.00 90.76           C
ATOM   1871  HB  VAL A 134      -5.225   0.118  -2.544  1.00 90.76           H
ATOM   1872  CG1 VAL A 134      -5.650  -1.865  -3.205  1.00 90.76           C
ATOM   1873 1HG1 VAL A 134      -6.530  -1.548  -3.763  1.00 90.76           H
ATOM   1874 2HG1 VAL A 134      -5.150  -2.672  -3.743  1.00 90.76           H
ATOM   1875 3HG1 VAL A 134      -5.952  -2.219  -2.219  1.00 90.76           H
ATOM   1876  CG2 VAL A 134      -3.485  -1.064  -2.189  1.00 90.76           C
ATOM   1877 1HG2 VAL A 134      -2.910  -1.843  -2.691  1.00 90.76           H
ATOM   1878 2HG2 VAL A 134      -2.855  -0.188  -2.038  1.00 90.76           H
ATOM   1879 3HG2 VAL A 134      -3.831  -1.434  -1.224  1.00 90.76           H
ATOM   1880  HN  VAL A 134      -3.456   1.435  -3.333  1.00 90.76           H
ATOM   1881  N   LEU A 135      -5.969   1.335  -5.190  1.00 94.15           N
ATOM   1882  CA  LEU A 135      -7.108   1.747  -5.993  1.00 94.15           C
ATOM   1883  C   LEU A 135      -6.668   1.911  -7.449  1.00 94.15           C
ATOM   1884  O   LEU A 135      -7.437   1.634  -8.368  1.00 94.15           O
ATOM   1885  HA  LEU A 135      -7.848   0.948  -5.944  1.00 94.15           H
ATOM   1886  CB  LEU A 135      -7.756   3.000  -5.400  1.00 94.15           C
ATOM   1887 1HB  LEU A 135      -6.980   3.753  -5.259  1.00 94.15           H
ATOM   1888 2HB  LEU A 135      -8.460   3.400  -6.130  1.00 94.15           H
ATOM   1889  CG  LEU A 135      -8.492   2.811  -4.073  1.00 94.15           C
ATOM   1890  HG  LEU A 135      -7.801   2.363  -3.359  1.00 94.15           H
ATOM   1891  CD1 LEU A 135      -8.930   4.157  -3.493  1.00 94.15           C
ATOM   1892 1HD1 LEU A 135      -8.054   4.781  -3.320  1.00 94.15           H
ATOM   1893 2HD1 LEU A 135      -9.599   4.656  -4.195  1.00 94.15           H
ATOM   1894 3HD1 LEU A 135      -9.451   3.994  -2.549  1.00 94.15           H
ATOM   1895  CD2 LEU A 135      -9.668   1.845  -4.231  1.00 94.15           C
ATOM   1896 1HD2 LEU A 135     -10.368   2.242  -4.965  1.00 94.15           H
ATOM   1897 2HD2 LEU A 135      -9.299   0.876  -4.567  1.00 94.15           H
ATOM   1898 3HD2 LEU A 135     -10.174   1.729  -3.272  1.00 94.15           H
ATOM   1899  HN  LEU A 135      -5.654   2.011  -4.525  1.00 94.15           H
ATOM   1900  N   LEU A 136      -5.433   2.361  -7.613  1.00 94.30           N
ATOM   1901  CA  LEU A 136      -4.877   2.555  -8.941  1.00 94.30           C
ATOM   1902  C   LEU A 136      -4.670   1.193  -9.607  1.00 94.30           C
ATOM   1903  O   LEU A 136      -4.982   1.019 -10.784  1.00 94.30           O
ATOM   1904  HA  LEU A 136      -5.609   3.115  -9.523  1.00 94.30           H
ATOM   1905  CB  LEU A 136      -3.607   3.405  -8.872  1.00 94.30           C
ATOM   1906 1HB  LEU A 136      -2.995   3.041  -8.047  1.00 94.30           H
ATOM   1907 2HB  LEU A 136      -3.037   3.245  -9.787  1.00 94.30           H
ATOM   1908  CG  LEU A 136      -3.816   4.910  -8.691  1.00 94.30           C
ATOM   1909  HG  LEU A 136      -4.524   5.061  -7.876  1.00 94.30           H
ATOM   1910  CD1 LEU A 136      -2.511   5.600  -8.290  1.00 94.30           C
ATOM   1911 1HD1 LEU A 136      -2.152   5.182  -7.350  1.00 94.30           H
ATOM   1912 2HD1 LEU A 136      -1.763   5.442  -9.067  1.00 94.30           H
ATOM   1913 3HD1 LEU A 136      -2.688   6.669  -8.168  1.00 94.30           H
ATOM   1914  CD2 LEU A 136      -4.433   5.533  -9.945  1.00 94.30           C
ATOM   1915 1HD2 LEU A 136      -3.769   5.372 -10.795  1.00 94.30           H
ATOM   1916 2HD2 LEU A 136      -5.398   5.067 -10.145  1.00 94.30           H
ATOM   1917 3HD2 LEU A 136      -4.570   6.603  -9.790  1.00 94.30           H
ATOM   1918  HN  LEU A 136      -4.817   2.591  -6.860  1.00 94.30           H
ATOM   1919  N   ILE A 137      -4.145   0.261  -8.824  1.00 91.91           N
ATOM   1920  CA  ILE A 137      -3.911  -1.085  -9.317  1.00 91.91           C
ATOM   1921  C   ILE A 137      -5.234  -1.686  -9.796  1.00 91.91           C
ATOM   1922  O   ILE A 137      -5.281  -2.347 -10.832  1.00 91.91           O
ATOM   1923  HA  ILE A 137      -3.238  -1.008 -10.171  1.00 91.91           H
ATOM   1924  CB  ILE A 137      -3.201  -1.928  -8.256  1.00 91.91           C
ATOM   1925  HB  ILE A 137      -3.701  -1.767  -7.301  1.00 91.91           H
ATOM   1926  CG1 ILE A 137      -1.747  -1.484  -8.085  1.00 91.91           C
ATOM   1927 1HG1 ILE A 137      -1.166  -1.788  -8.956  1.00 91.91           H
ATOM   1928 2HG1 ILE A 137      -1.699  -0.396  -8.034  1.00 91.91           H
ATOM   1929  CG2 ILE A 137      -3.310  -3.420  -8.577  1.00 91.91           C
ATOM   1930 1HG2 ILE A 137      -4.361  -3.709  -8.607  1.00 91.91           H
ATOM   1931 2HG2 ILE A 137      -2.851  -3.618  -9.545  1.00 91.91           H
ATOM   1932 3HG2 ILE A 137      -2.797  -3.996  -7.807  1.00 91.91           H
ATOM   1933  CD1 ILE A 137      -1.134  -2.087  -6.820  1.00 91.91           C
ATOM   1934 1HD1 ILE A 137      -1.703  -1.761  -5.950  1.00 91.91           H
ATOM   1935 2HD1 ILE A 137      -1.161  -3.175  -6.886  1.00 91.91           H
ATOM   1936 3HD1 ILE A 137      -0.100  -1.755  -6.723  1.00 91.91           H
ATOM   1937  HN  ILE A 137      -3.883   0.414  -7.871  1.00 91.91           H
ATOM   1938  N   MET A 138      -6.277  -1.435  -9.018  1.00 91.49           N
ATOM   1939  CA  MET A 138      -7.605  -1.908  -9.370  1.00 91.49           C
ATOM   1940  C   MET A 138      -8.060  -1.318 -10.706  1.00 91.49           C
ATOM   1941  O   MET A 138      -8.586  -2.032 -11.558  1.00 91.49           O
ATOM   1942  HA  MET A 138      -7.517  -2.991  -9.455  1.00 91.49           H
ATOM   1943  CB  MET A 138      -8.596  -1.514  -8.273  1.00 91.49           C
ATOM   1944 1HB  MET A 138      -8.255  -1.902  -7.314  1.00 91.49           H
ATOM   1945 2HB  MET A 138      -8.631  -0.428  -8.183  1.00 91.49           H
ATOM   1946  CG  MET A 138      -9.995  -2.051  -8.579  1.00 91.49           C
ATOM   1947 1HG  MET A 138     -10.322  -1.702  -9.559  1.00 91.49           H
ATOM   1948 2HG  MET A 138      -9.974  -3.140  -8.620  1.00 91.49           H
ATOM   1949  SD  MET A 138     -11.144  -1.511  -7.325  1.00 91.49           S
ATOM   1950  CE  MET A 138     -11.242   0.227  -7.722  1.00 91.49           C
ATOM   1951 1HE  MET A 138     -10.252   0.675  -7.639  1.00 91.49           H
ATOM   1952 2HE  MET A 138     -11.610   0.346  -8.741  1.00 91.49           H
ATOM   1953 3HE  MET A 138     -11.924   0.720  -7.030  1.00 91.49           H
ATOM   1954  HN  MET A 138      -6.225  -0.920  -8.162  1.00 91.49           H
ATOM   1955  N   CYS A 139      -7.841  -0.018 -10.848  1.00 94.03           N
ATOM   1956  CA  CYS A 139      -8.284   0.690 -12.037  1.00 94.03           C
ATOM   1957  C   CYS A 139      -7.506   0.147 -13.237  1.00 94.03           C
ATOM   1958  O   CYS A 139      -8.046   0.046 -14.337  1.00 94.03           O
ATOM   1959  HA  CYS A 139      -9.350   0.487 -12.143  1.00 94.03           H
ATOM   1960  CB  CYS A 139      -8.120   2.204 -11.887  1.00 94.03           C
ATOM   1961 1HB  CYS A 139      -7.125   2.434 -11.509  1.00 94.03           H
ATOM   1962 2HB  CYS A 139      -8.211   2.685 -12.861  1.00 94.03           H
ATOM   1963  SG  CYS A 139      -9.391   2.861 -10.745  1.00 94.03           S
ATOM   1964  HG  CYS A 139      -8.806   2.437  -9.628  1.00 94.03           H
ATOM   1965  HN  CYS A 139      -7.372   0.547 -10.169  1.00 94.03           H
ATOM   1966  N   ILE A 140      -6.249  -0.187 -12.985  1.00 90.96           N
ATOM   1967  CA  ILE A 140      -5.394  -0.728 -14.028  1.00 90.96           C
ATOM   1968  C   ILE A 140      -5.994  -2.037 -14.544  1.00 90.96           C
ATOM   1969  O   ILE A 140      -5.968  -2.305 -15.745  1.00 90.96           O
ATOM   1970  HA  ILE A 140      -5.381  -0.008 -14.846  1.00 90.96           H
ATOM   1971  CB  ILE A 140      -3.956  -0.867 -13.524  1.00 90.96           C
ATOM   1972  HB  ILE A 140      -3.985  -1.309 -12.528  1.00 90.96           H
ATOM   1973  CG1 ILE A 140      -3.287   0.502 -13.392  1.00 90.96           C
ATOM   1974 1HG1 ILE A 140      -3.036   0.885 -14.382  1.00 90.96           H
ATOM   1975 2HG1 ILE A 140      -3.983   1.210 -12.943  1.00 90.96           H
ATOM   1976  CG2 ILE A 140      -3.152  -1.815 -14.416  1.00 90.96           C
ATOM   1977 1HG2 ILE A 140      -3.620  -2.800 -14.414  1.00 90.96           H
ATOM   1978 2HG2 ILE A 140      -3.130  -1.425 -15.433  1.00 90.96           H
ATOM   1979 3HG2 ILE A 140      -2.134  -1.896 -14.035  1.00 90.96           H
ATOM   1980  CD1 ILE A 140      -2.020   0.413 -12.538  1.00 90.96           C
ATOM   1981 1HD1 ILE A 140      -2.278   0.053 -11.542  1.00 90.96           H
ATOM   1982 2HD1 ILE A 140      -1.316  -0.277 -13.003  1.00 90.96           H
ATOM   1983 3HD1 ILE A 140      -1.564   1.400 -12.461  1.00 90.96           H
ATOM   1984  HN  ILE A 140      -5.814  -0.093 -12.089  1.00 90.96           H
ATOM   1985  N   SER A 141      -6.521  -2.818 -13.613  1.00 89.53           N
ATOM   1986  CA  SER A 141      -7.091  -4.110 -13.954  1.00 89.53           C
ATOM   1987  C   SER A 141      -8.315  -3.922 -14.852  1.00 89.53           C
ATOM   1988  O   SER A 141      -8.509  -4.670 -15.808  1.00 89.53           O
ATOM   1989  HA  SER A 141      -6.303  -4.642 -14.487  1.00 89.53           H
ATOM   1990  CB  SER A 141      -7.472  -4.894 -12.696  1.00 89.53           C
ATOM   1991 1HB  SER A 141      -7.553  -5.953 -12.939  1.00 89.53           H
ATOM   1992 2HB  SER A 141      -6.679  -4.796 -11.954  1.00 89.53           H
ATOM   1993  OG  SER A 141      -8.702  -4.441 -12.137  1.00 89.53           O
ATOM   1994  HG  SER A 141      -8.544  -3.628 -11.576  1.00 89.53           H
ATOM   1995  HN  SER A 141      -6.562  -2.581 -12.642  1.00 89.53           H
ATOM   1996  N   VAL A 142      -9.109  -2.917 -14.513  1.00 90.83           N
ATOM   1997  CA  VAL A 142     -10.318  -2.631 -15.266  1.00 90.83           C
ATOM   1998  C   VAL A 142      -9.939  -2.135 -16.663  1.00 90.83           C
ATOM   1999  O   VAL A 142     -10.567  -2.510 -17.651  1.00 90.83           O
ATOM   2000  HA  VAL A 142     -10.873  -3.565 -15.365  1.00 90.83           H
ATOM   2001  CB  VAL A 142     -11.193  -1.639 -14.496  1.00 90.83           C
ATOM   2002  HB  VAL A 142     -10.611  -0.731 -14.339  1.00 90.83           H
ATOM   2003  CG1 VAL A 142     -12.438  -1.266 -15.303  1.00 90.83           C
ATOM   2004 1HG1 VAL A 142     -12.137  -0.808 -16.245  1.00 90.83           H
ATOM   2005 2HG1 VAL A 142     -13.023  -2.163 -15.505  1.00 90.83           H
ATOM   2006 3HG1 VAL A 142     -13.042  -0.560 -14.732  1.00 90.83           H
ATOM   2007  CG2 VAL A 142     -11.575  -2.196 -13.123  1.00 90.83           C
ATOM   2008 1HG2 VAL A 142     -12.130  -3.126 -13.250  1.00 90.83           H
ATOM   2009 2HG2 VAL A 142     -10.671  -2.388 -12.545  1.00 90.83           H
ATOM   2010 3HG2 VAL A 142     -12.196  -1.471 -12.598  1.00 90.83           H
ATOM   2011  HN  VAL A 142      -8.938  -2.305 -13.740  1.00 90.83           H
ATOM   2012  N   ASP A 143      -8.912  -1.298 -16.699  1.00 86.18           N
ATOM   2013  CA  ASP A 143      -8.469  -0.712 -17.953  1.00 86.18           C
ATOM   2014  C   ASP A 143      -8.022  -1.825 -18.902  1.00 86.18           C
ATOM   2015  O   ASP A 143      -8.353  -1.805 -20.087  1.00 86.18           O
ATOM   2016  HA  ASP A 143      -9.330  -0.161 -18.332  1.00 86.18           H
ATOM   2017  CB  ASP A 143      -7.281   0.227 -17.733  1.00 86.18           C
ATOM   2018 1HB  ASP A 143      -7.564   1.022 -17.043  1.00 86.18           H
ATOM   2019 2HB  ASP A 143      -6.461  -0.321 -17.268  1.00 86.18           H
ATOM   2020  CG  ASP A 143      -6.810   0.835 -19.055  1.00 86.18           C
ATOM   2021  OD1 ASP A 143      -7.661   1.456 -19.729  1.00 86.18           O
ATOM   2022  OD2 ASP A 143      -5.611   0.666 -19.362  1.00 86.18           O
ATOM   2023  HN  ASP A 143      -8.387  -1.021 -15.895  1.00 86.18           H
ATOM   2024  N   ARG A 144      -7.278  -2.770 -18.346  1.00 75.37           N
ATOM   2025  CA  ARG A 144      -6.769  -3.881 -19.132  1.00 75.37           C
ATOM   2026  C   ARG A 144      -7.927  -4.716 -19.683  1.00 75.37           C
ATOM   2027  O   ARG A 144      -7.885  -5.162 -20.829  1.00 75.37           O
ATOM   2028  HA  ARG A 144      -6.203  -3.415 -19.939  1.00 75.37           H
ATOM   2029  CB  ARG A 144      -5.856  -4.777 -18.293  1.00 75.37           C
ATOM   2030 1HB  ARG A 144      -6.313  -4.957 -17.320  1.00 75.37           H
ATOM   2031 2HB  ARG A 144      -5.747  -5.747 -18.778  1.00 75.37           H
ATOM   2032  CG  ARG A 144      -4.480  -4.136 -18.106  1.00 75.37           C
ATOM   2033 1HG  ARG A 144      -4.074  -3.848 -19.075  1.00 75.37           H
ATOM   2034 2HG  ARG A 144      -4.576  -3.225 -17.516  1.00 75.37           H
ATOM   2035  CD  ARG A 144      -3.516  -5.100 -17.410  1.00 75.37           C
ATOM   2036 1HD  ARG A 144      -3.875  -5.325 -16.406  1.00 75.37           H
ATOM   2037 2HD  ARG A 144      -3.478  -6.044 -17.953  1.00 75.37           H
ATOM   2038  NE  ARG A 144      -2.164  -4.503 -17.341  1.00 75.37           N
ATOM   2039  HE  ARG A 144      -2.070  -3.530 -17.554  1.00 75.37           H
ATOM   2040  CZ  ARG A 144      -1.058  -5.183 -17.012  1.00 75.37           C
ATOM   2041  NH1 ARG A 144      -1.125  -6.489 -16.717  1.00 75.37           N
ATOM   2042 1HH1 ARG A 144      -2.005  -6.962 -16.742  1.00 75.37           H
ATOM   2043 2HH1 ARG A 144      -0.295  -6.989 -16.472  1.00 75.37           H
ATOM   2044  NH2 ARG A 144       0.116  -4.538 -16.981  1.00 75.37           N
ATOM   2045 1HH2 ARG A 144       0.951  -5.032 -16.737  1.00 75.37           H
ATOM   2046 2HH2 ARG A 144       0.158  -3.564 -17.202  1.00 75.37           H
ATOM   2047  HN  ARG A 144      -7.023  -2.784 -17.380  1.00 75.37           H
ATOM   2048  N   TYR A 145      -8.932  -4.902 -18.841  1.00 87.07           N
ATOM   2049  CA  TYR A 145     -10.123  -5.629 -19.247  1.00 87.07           C
ATOM   2050  C   TYR A 145     -10.766  -4.985 -20.477  1.00 87.07           C
ATOM   2051  O   TYR A 145     -11.047  -5.665 -21.463  1.00 87.07           O
ATOM   2052  HA  TYR A 145      -9.828  -6.649 -19.493  1.00 87.07           H
ATOM   2053  CB  TYR A 145     -11.096  -5.535 -18.070  1.00 87.07           C
ATOM   2054 1HB  TYR A 145     -10.756  -6.201 -17.276  1.00 87.07           H
ATOM   2055 2HB  TYR A 145     -11.070  -4.522 -17.670  1.00 87.07           H
ATOM   2056  CG  TYR A 145     -12.541  -5.890 -18.427  1.00 87.07           C
ATOM   2057  CD1 TYR A 145     -13.482  -4.890 -18.567  1.00 87.07           C
ATOM   2058  HD1 TYR A 145     -13.196  -3.848 -18.424  1.00 87.07           H
ATOM   2059  CD2 TYR A 145     -12.903  -7.209 -18.609  1.00 87.07           C
ATOM   2060  HD2 TYR A 145     -12.160  -7.998 -18.499  1.00 87.07           H
ATOM   2061  CE1 TYR A 145     -14.842  -5.223 -18.904  1.00 87.07           C
ATOM   2062  HE1 TYR A 145     -15.595  -4.443 -19.018  1.00 87.07           H
ATOM   2063  CE2 TYR A 145     -14.263  -7.542 -18.946  1.00 87.07           C
ATOM   2064  HE2 TYR A 145     -14.563  -8.580 -19.092  1.00 87.07           H
ATOM   2065  CZ  TYR A 145     -15.166  -6.533 -19.076  1.00 87.07           C
ATOM   2066  OH  TYR A 145     -16.450  -6.847 -19.394  1.00 87.07           O
ATOM   2067  HH  TYR A 145     -16.542  -7.837 -19.506  1.00 87.07           H
ATOM   2068  HN  TYR A 145      -8.942  -4.568 -17.899  1.00 87.07           H
ATOM   2069  N   ILE A 146     -10.980  -3.681 -20.379  1.00 84.06           N
ATOM   2070  CA  ILE A 146     -11.651  -2.951 -21.441  1.00 84.06           C
ATOM   2071  C   ILE A 146     -10.816  -3.037 -22.720  1.00 84.06           C
ATOM   2072  O   ILE A 146     -11.360  -3.203 -23.811  1.00 84.06           O
ATOM   2073  HA  ILE A 146     -12.608  -3.440 -21.620  1.00 84.06           H
ATOM   2074  CB  ILE A 146     -11.951  -1.517 -20.998  1.00 84.06           C
ATOM   2075  HB  ILE A 146     -11.027  -1.072 -20.632  1.00 84.06           H
ATOM   2076  CG1 ILE A 146     -12.952  -1.499 -19.840  1.00 84.06           C
ATOM   2077 1HG1 ILE A 146     -13.943  -1.762 -20.208  1.00 84.06           H
ATOM   2078 2HG1 ILE A 146     -12.674  -2.253 -19.104  1.00 84.06           H
ATOM   2079  CG2 ILE A 146     -12.426  -0.667 -22.179  1.00 84.06           C
ATOM   2080 1HG2 ILE A 146     -11.649  -0.641 -22.943  1.00 84.06           H
ATOM   2081 2HG2 ILE A 146     -13.333  -1.101 -22.598  1.00 84.06           H
ATOM   2082 3HG2 ILE A 146     -12.632   0.347 -21.836  1.00 84.06           H
ATOM   2083  CD1 ILE A 146     -12.996  -0.122 -19.176  1.00 84.06           C
ATOM   2084 1HD1 ILE A 146     -12.008   0.127 -18.789  1.00 84.06           H
ATOM   2085 2HD1 ILE A 146     -13.298   0.626 -19.910  1.00 84.06           H
ATOM   2086 3HD1 ILE A 146     -13.715  -0.137 -18.357  1.00 84.06           H
ATOM   2087  HN  ILE A 146     -10.704  -3.127 -19.594  1.00 84.06           H
ATOM   2088  N   ALA A 147      -9.508  -2.921 -22.544  1.00 82.60           N
ATOM   2089  CA  ALA A 147      -8.604  -2.848 -23.679  1.00 82.60           C
ATOM   2090  C   ALA A 147      -8.662  -4.163 -24.458  1.00 82.60           C
ATOM   2091  O   ALA A 147      -8.468  -4.178 -25.672  1.00 82.60           O
ATOM   2092  HA  ALA A 147      -8.945  -2.038 -24.323  1.00 82.60           H
ATOM   2093  CB  ALA A 147      -7.192  -2.524 -23.186  1.00 82.60           C
ATOM   2094 1HB  ALA A 147      -7.199  -1.566 -22.665  1.00 82.60           H
ATOM   2095 2HB  ALA A 147      -6.856  -3.306 -22.505  1.00 82.60           H
ATOM   2096 3HB  ALA A 147      -6.514  -2.469 -24.038  1.00 82.60           H
ATOM   2097  HN  ALA A 147      -9.066  -2.878 -21.648  1.00 82.60           H
ATOM   2098  N   ILE A 148      -8.930  -5.235 -23.727  1.00 78.78           N
ATOM   2099  CA  ILE A 148      -8.857  -6.569 -24.300  1.00 78.78           C
ATOM   2100  C   ILE A 148     -10.253  -6.999 -24.757  1.00 78.78           C
ATOM   2101  O   ILE A 148     -10.430  -7.443 -25.890  1.00 78.78           O
ATOM   2102  HA  ILE A 148      -8.210  -6.513 -25.175  1.00 78.78           H
ATOM   2103  CB  ILE A 148      -8.205  -7.541 -23.315  1.00 78.78           C
ATOM   2104  HB  ILE A 148      -8.704  -7.436 -22.351  1.00 78.78           H
ATOM   2105  CG1 ILE A 148      -6.730  -7.196 -23.100  1.00 78.78           C
ATOM   2106 1HG1 ILE A 148      -6.174  -7.373 -24.021  1.00 78.78           H
ATOM   2107 2HG1 ILE A 148      -6.630  -6.136 -22.867  1.00 78.78           H
ATOM   2108  CG2 ILE A 148      -8.395  -8.990 -23.767  1.00 78.78           C
ATOM   2109 1HG2 ILE A 148      -9.460  -9.215 -23.827  1.00 78.78           H
ATOM   2110 2HG2 ILE A 148      -7.939  -9.127 -24.748  1.00 78.78           H
ATOM   2111 3HG2 ILE A 148      -7.922  -9.659 -23.049  1.00 78.78           H
ATOM   2112  CD1 ILE A 148      -6.131  -8.032 -21.967  1.00 78.78           C
ATOM   2113 1HD1 ILE A 148      -6.674  -7.833 -21.043  1.00 78.78           H
ATOM   2114 2HD1 ILE A 148      -6.210  -9.090 -22.215  1.00 78.78           H
ATOM   2115 3HD1 ILE A 148      -5.082  -7.767 -21.836  1.00 78.78           H
ATOM   2116  HN  ILE A 148      -9.192  -5.204 -22.763  1.00 78.78           H
ATOM   2117  N   ALA A 149     -11.208  -6.854 -23.850  1.00 78.10           N
ATOM   2118  CA  ALA A 149     -12.540  -7.390 -24.074  1.00 78.10           C
ATOM   2119  C   ALA A 149     -13.294  -6.482 -25.047  1.00 78.10           C
ATOM   2120  O   ALA A 149     -14.120  -6.953 -25.827  1.00 78.10           O
ATOM   2121  HA  ALA A 149     -12.429  -8.377 -24.523  1.00 78.10           H
ATOM   2122  CB  ALA A 149     -13.263  -7.537 -22.733  1.00 78.10           C
ATOM   2123 1HB  ALA A 149     -12.701  -8.214 -22.090  1.00 78.10           H
ATOM   2124 2HB  ALA A 149     -13.340  -6.561 -22.254  1.00 78.10           H
ATOM   2125 3HB  ALA A 149     -14.262  -7.940 -22.901  1.00 78.10           H
ATOM   2126  HN  ALA A 149     -11.084  -6.380 -22.978  1.00 78.10           H
ATOM   2127  N   GLN A 150     -12.983  -5.197 -24.969  1.00 68.79           N
ATOM   2128  CA  GLN A 150     -13.693  -4.206 -25.760  1.00 68.79           C
ATOM   2129  C   GLN A 150     -12.716  -3.446 -26.659  1.00 68.79           C
ATOM   2130  O   GLN A 150     -12.835  -2.233 -26.825  1.00 68.79           O
ATOM   2131  HA  GLN A 150     -14.395  -4.772 -26.371  1.00 68.79           H
ATOM   2132  CB  GLN A 150     -14.473  -3.244 -24.861  1.00 68.79           C
ATOM   2133 1HB  GLN A 150     -13.779  -2.674 -24.244  1.00 68.79           H
ATOM   2134 2HB  GLN A 150     -15.016  -2.526 -25.476  1.00 68.79           H
ATOM   2135  CG  GLN A 150     -15.454  -4.003 -23.966  1.00 68.79           C
ATOM   2136 1HG  GLN A 150     -16.070  -4.665 -24.576  1.00 68.79           H
ATOM   2137 2HG  GLN A 150     -14.903  -4.633 -23.268  1.00 68.79           H
ATOM   2138  CD  GLN A 150     -16.350  -3.035 -23.190  1.00 68.79           C
ATOM   2139  OE1 GLN A 150     -16.227  -1.825 -23.282  1.00 68.79           O
ATOM   2140  NE2 GLN A 150     -17.256  -3.634 -22.422  1.00 68.79           N
ATOM   2141 1HE2 GLN A 150     -17.304  -4.633 -22.392  1.00 68.79           H
ATOM   2142 2HE2 GLN A 150     -17.888  -3.086 -21.875  1.00 68.79           H
ATOM   2143  HN  GLN A 150     -12.262  -4.831 -24.381  1.00 68.79           H
ATOM   2144  N   ALA A 151     -11.774  -4.191 -27.218  1.00 68.18           N
ATOM   2145  CA  ALA A 151     -10.634  -3.582 -27.882  1.00 68.18           C
ATOM   2146  C   ALA A 151     -11.133  -2.589 -28.934  1.00 68.18           C
ATOM   2147  O   ALA A 151     -10.601  -1.486 -29.053  1.00 68.18           O
ATOM   2148  HA  ALA A 151     -10.060  -3.042 -27.129  1.00 68.18           H
ATOM   2149  CB  ALA A 151      -9.750  -4.675 -28.485  1.00 68.18           C
ATOM   2150 1HB  ALA A 151      -9.398  -5.337 -27.693  1.00 68.18           H
ATOM   2151 2HB  ALA A 151     -10.328  -5.251 -29.209  1.00 68.18           H
ATOM   2152 3HB  ALA A 151      -8.895  -4.218 -28.984  1.00 68.18           H
ATOM   2153  HN  ALA A 151     -11.780  -5.191 -27.221  1.00 68.18           H
ATOM   2154  N   MET A 152     -12.149  -3.016 -29.670  1.00 59.07           N
ATOM   2155  CA  MET A 152     -12.670  -2.213 -30.763  1.00 59.07           C
ATOM   2156  C   MET A 152     -13.163  -0.855 -30.259  1.00 59.07           C
ATOM   2157  O   MET A 152     -12.759   0.186 -30.775  1.00 59.07           O
ATOM   2158  HA  MET A 152     -11.834  -2.073 -31.448  1.00 59.07           H
ATOM   2159  CB  MET A 152     -13.824  -2.957 -31.437  1.00 59.07           C
ATOM   2160 1HB  MET A 152     -14.402  -3.497 -30.687  1.00 59.07           H
ATOM   2161 2HB  MET A 152     -14.500  -2.241 -31.905  1.00 59.07           H
ATOM   2162  CG  MET A 152     -13.304  -3.938 -32.490  1.00 59.07           C
ATOM   2163 1HG  MET A 152     -12.609  -3.430 -33.160  1.00 59.07           H
ATOM   2164 2HG  MET A 152     -12.750  -4.743 -32.007  1.00 59.07           H
ATOM   2165  SD  MET A 152     -14.668  -4.612 -33.424  1.00 59.07           S
ATOM   2166  CE  MET A 152     -13.788  -5.252 -34.839  1.00 59.07           C
ATOM   2167 1HE  MET A 152     -13.267  -4.437 -35.342  1.00 59.07           H
ATOM   2168 2HE  MET A 152     -13.065  -5.998 -34.510  1.00 59.07           H
ATOM   2169 3HE  MET A 152     -14.496  -5.711 -35.529  1.00 59.07           H
ATOM   2170  HN  MET A 152     -12.612  -3.891 -29.529  1.00 59.07           H
ATOM   2171  N   ARG A 153     -14.028  -0.909 -29.258  1.00 57.81           N
ATOM   2172  CA  ARG A 153     -14.642   0.298 -28.732  1.00 57.81           C
ATOM   2173  C   ARG A 153     -13.592   1.166 -28.034  1.00 57.81           C
ATOM   2174  O   ARG A 153     -13.727   2.387 -27.981  1.00 57.81           O
ATOM   2175  HA  ARG A 153     -15.051   0.806 -29.606  1.00 57.81           H
ATOM   2176  CB  ARG A 153     -15.758  -0.037 -27.741  1.00 57.81           C
ATOM   2177 1HB  ARG A 153     -15.418  -0.813 -27.054  1.00 57.81           H
ATOM   2178 2HB  ARG A 153     -15.991   0.842 -27.139  1.00 57.81           H
ATOM   2179  CG  ARG A 153     -17.016  -0.510 -28.472  1.00 57.81           C
ATOM   2180 1HG  ARG A 153     -17.284   0.210 -29.245  1.00 57.81           H
ATOM   2181 2HG  ARG A 153     -16.815  -1.456 -28.973  1.00 57.81           H
ATOM   2182  CD  ARG A 153     -18.184  -0.680 -27.498  1.00 57.81           C
ATOM   2183 1HD  ARG A 153     -17.958  -1.469 -26.780  1.00 57.81           H
ATOM   2184 2HD  ARG A 153     -18.330   0.237 -26.928  1.00 57.81           H
ATOM   2185  NE  ARG A 153     -19.419  -1.013 -28.243  1.00 57.81           N
ATOM   2186  HE  ARG A 153     -19.368  -1.054 -29.240  1.00 57.81           H
ATOM   2187  CZ  ARG A 153     -20.601  -1.264 -27.663  1.00 57.81           C
ATOM   2188  NH1 ARG A 153     -20.727  -1.223 -26.330  1.00 57.81           N
ATOM   2189 1HH1 ARG A 153     -19.935  -1.005 -25.759  1.00 57.81           H
ATOM   2190 2HH1 ARG A 153     -21.613  -1.411 -25.905  1.00 57.81           H
ATOM   2191  NH2 ARG A 153     -21.655  -1.556 -28.437  1.00 57.81           N
ATOM   2192 1HH2 ARG A 153     -22.544  -1.745 -28.020  1.00 57.81           H
ATOM   2193 2HH2 ARG A 153     -21.553  -1.584 -29.431  1.00 57.81           H
ATOM   2194  HN  ARG A 153     -14.311  -1.757 -28.809  1.00 57.81           H
ATOM   2195  N   ALA A 154     -12.570   0.500 -27.516  1.00 62.82           N
ATOM   2196  CA  ALA A 154     -11.561   1.178 -26.720  1.00 62.82           C
ATOM   2197  C   ALA A 154     -10.752   2.114 -27.621  1.00 62.82           C
ATOM   2198  O   ALA A 154     -10.245   3.137 -27.163  1.00 62.82           O
ATOM   2199  HA  ALA A 154     -12.078   1.771 -25.965  1.00 62.82           H
ATOM   2200  CB  ALA A 154     -10.683   0.142 -26.018  1.00 62.82           C
ATOM   2201 1HB  ALA A 154     -11.301  -0.478 -25.368  1.00 62.82           H
ATOM   2202 2HB  ALA A 154     -10.195  -0.487 -26.763  1.00 62.82           H
ATOM   2203 3HB  ALA A 154      -9.926   0.651 -25.421  1.00 62.82           H
ATOM   2204  HN  ALA A 154     -12.427  -0.483 -27.632  1.00 62.82           H
ATOM   2205  N   HIS A 155     -10.657   1.731 -28.885  1.00 57.45           N
ATOM   2206  CA  HIS A 155      -9.776   2.420 -29.812  1.00 57.45           C
ATOM   2207  C   HIS A 155     -10.430   3.727 -30.267  1.00 57.45           C
ATOM   2208  O   HIS A 155      -9.758   4.749 -30.397  1.00 57.45           O
ATOM   2209  HA  HIS A 155      -8.864   2.652 -29.263  1.00 57.45           H
ATOM   2210  CB  HIS A 155      -9.397   1.509 -30.982  1.00 57.45           C
ATOM   2211 1HB  HIS A 155      -9.345   0.480 -30.625  1.00 57.45           H
ATOM   2212 2HB  HIS A 155     -10.189   1.547 -31.730  1.00 57.45           H
ATOM   2213  CG  HIS A 155      -8.085   1.866 -31.638  1.00 57.45           C
ATOM   2214  ND1 HIS A 155      -7.918   3.004 -32.408  1.00 57.45           N
ATOM   2215  HD1 HIS A 155      -8.622   3.687 -32.605  1.00 57.45           H
ATOM   2216  CD2 HIS A 155      -6.881   1.226 -31.632  1.00 57.45           C
ATOM   2217  HD2 HIS A 155      -6.660   0.291 -31.117  1.00 57.45           H
ATOM   2218  CE1 HIS A 155      -6.666   3.036 -32.841  1.00 57.45           C
ATOM   2219  HE1 HIS A 155      -6.225   3.808 -33.472  1.00 57.45           H
ATOM   2220  NE2 HIS A 155      -6.025   1.933 -32.359  1.00 57.45           N
ATOM   2221  HN  HIS A 155     -11.168   0.966 -29.278  1.00 57.45           H
ATOM   2222  N   THR A 156     -11.733   3.651 -30.495  1.00 64.41           N
ATOM   2223  CA  THR A 156     -12.459   4.772 -31.068  1.00 64.41           C
ATOM   2224  C   THR A 156     -12.596   5.898 -30.041  1.00 64.41           C
ATOM   2225  O   THR A 156     -12.614   7.074 -30.403  1.00 64.41           O
ATOM   2226  HA  THR A 156     -11.878   5.168 -31.901  1.00 64.41           H
ATOM   2227  CB  THR A 156     -13.802   4.252 -31.583  1.00 64.41           C
ATOM   2228  HB  THR A 156     -14.479   5.077 -31.806  1.00 64.41           H
ATOM   2229  OG1 THR A 156     -14.240   3.355 -30.566  1.00 64.41           O
ATOM   2230  HG1 THR A 156     -15.166   3.035 -30.768  1.00 64.41           H
ATOM   2231  CG2 THR A 156     -13.651   3.366 -32.821  1.00 64.41           C
ATOM   2232 1HG2 THR A 156     -13.029   2.505 -32.578  1.00 64.41           H
ATOM   2233 2HG2 THR A 156     -13.183   3.938 -33.622  1.00 64.41           H
ATOM   2234 3HG2 THR A 156     -14.634   3.024 -33.145  1.00 64.41           H
ATOM   2235  HN  THR A 156     -12.289   2.844 -30.297  1.00 64.41           H
ATOM   2236  N   TRP A 157     -12.690   5.499 -28.781  1.00 60.17           N
ATOM   2237  CA  TRP A 157     -13.026   6.436 -27.722  1.00 60.17           C
ATOM   2238  C   TRP A 157     -11.737   6.789 -26.977  1.00 60.17           C
ATOM   2239  O   TRP A 157     -11.766   7.071 -25.780  1.00 60.17           O
ATOM   2240  HA  TRP A 157     -13.444   7.329 -28.188  1.00 60.17           H
ATOM   2241  CB  TRP A 157     -14.108   5.862 -26.806  1.00 60.17           C
ATOM   2242 1HB  TRP A 157     -13.791   4.880 -26.456  1.00 60.17           H
ATOM   2243 2HB  TRP A 157     -14.201   6.499 -25.926  1.00 60.17           H
ATOM   2244  CG  TRP A 157     -15.481   5.732 -27.470  1.00 60.17           C
ATOM   2245  CD1 TRP A 157     -15.842   4.908 -28.463  1.00 60.17           C
ATOM   2246  HD1 TRP A 157     -15.172   4.195 -28.943  1.00 60.17           H
ATOM   2247  CD2 TRP A 157     -16.667   6.486 -27.146  1.00 60.17           C
ATOM   2248  NE1 TRP A 157     -17.169   5.075 -28.801  1.00 60.17           N
ATOM   2249  HE1 TRP A 157     -17.667   4.576 -29.510  1.00 60.17           H
ATOM   2250  CE2 TRP A 157     -17.687   6.066 -27.975  1.00 60.17           C
ATOM   2251  CE3 TRP A 157     -16.873   7.491 -26.183  1.00 60.17           C
ATOM   2252  HE3 TRP A 157     -16.084   7.840 -25.517  1.00 60.17           H
ATOM   2253  CZ2 TRP A 157     -18.983   6.595 -27.926  1.00 60.17           C
ATOM   2254  HZ2 TRP A 157     -19.771   6.245 -28.592  1.00 60.17           H
ATOM   2255  CZ3 TRP A 157     -18.172   8.010 -26.147  1.00 60.17           C
ATOM   2256  HZ3 TRP A 157     -18.386   8.792 -25.419  1.00 60.17           H
ATOM   2257  CH2 TRP A 157     -19.210   7.597 -26.975  1.00 60.17           C
ATOM   2258  HH2 TRP A 157     -20.197   8.052 -26.884  1.00 60.17           H
ATOM   2259  HN  TRP A 157     -12.540   4.557 -28.480  1.00 60.17           H
ATOM   2260  N   ARG A 158     -10.638   6.763 -27.716  1.00 61.09           N
ATOM   2261  CA  ARG A 158      -9.323   6.862 -27.105  1.00 61.09           C
ATOM   2262  C   ARG A 158      -9.206   8.160 -26.304  1.00 61.09           C
ATOM   2263  O   ARG A 158      -8.692   8.160 -25.186  1.00 61.09           O
ATOM   2264  HA  ARG A 158      -9.252   5.991 -26.453  1.00 61.09           H
ATOM   2265  CB  ARG A 158      -8.219   6.823 -28.164  1.00 61.09           C
ATOM   2266 1HB  ARG A 158      -8.392   5.989 -28.844  1.00 61.09           H
ATOM   2267 2HB  ARG A 158      -8.252   7.734 -28.762  1.00 61.09           H
ATOM   2268  CG  ARG A 158      -6.841   6.682 -27.514  1.00 61.09           C
ATOM   2269 1HG  ARG A 158      -6.628   7.564 -26.909  1.00 61.09           H
ATOM   2270 2HG  ARG A 158      -6.838   5.825 -26.841  1.00 61.09           H
ATOM   2271  CD  ARG A 158      -5.751   6.509 -28.574  1.00 61.09           C
ATOM   2272 1HD  ARG A 158      -5.950   5.619 -29.170  1.00 61.09           H
ATOM   2273 2HD  ARG A 158      -5.758   7.358 -29.257  1.00 61.09           H
ATOM   2274  NE  ARG A 158      -4.426   6.396 -27.923  1.00 61.09           N
ATOM   2275  HE  ARG A 158      -4.374   6.547 -26.936  1.00 61.09           H
ATOM   2276  CZ  ARG A 158      -3.292   6.104 -28.574  1.00 61.09           C
ATOM   2277  NH1 ARG A 158      -3.303   5.891 -29.897  1.00 61.09           N
ATOM   2278 1HH1 ARG A 158      -4.161   5.951 -30.406  1.00 61.09           H
ATOM   2279 2HH1 ARG A 158      -2.452   5.674 -30.375  1.00 61.09           H
ATOM   2280  NH2 ARG A 158      -2.147   6.027 -27.882  1.00 61.09           N
ATOM   2281 1HH2 ARG A 158      -1.292   5.809 -28.353  1.00 61.09           H
ATOM   2282 2HH2 ARG A 158      -2.148   6.186 -26.895  1.00 61.09           H
ATOM   2283  HN  ARG A 158     -10.635   6.676 -28.712  1.00 61.09           H
ATOM   2284  N   GLU A 159      -9.692   9.236 -26.907  1.00 66.98           N
ATOM   2285  CA  GLU A 159      -9.554  10.554 -26.311  1.00 66.98           C
ATOM   2286  C   GLU A 159     -10.428  10.666 -25.061  1.00 66.98           C
ATOM   2287  O   GLU A 159      -9.970  11.132 -24.019  1.00 66.98           O
ATOM   2288  HA  GLU A 159      -8.502  10.639 -26.037  1.00 66.98           H
ATOM   2289  CB  GLU A 159      -9.898  11.650 -27.321  1.00 66.98           C
ATOM   2290 1HB  GLU A 159     -10.832  11.403 -27.827  1.00 66.98           H
ATOM   2291 2HB  GLU A 159      -9.923  12.617 -26.819  1.00 66.98           H
ATOM   2292  CG  GLU A 159      -8.823  11.755 -28.405  1.00 66.98           C
ATOM   2293 1HG  GLU A 159      -7.836  11.773 -27.943  1.00 66.98           H
ATOM   2294 2HG  GLU A 159      -8.860  10.873 -29.045  1.00 66.98           H
ATOM   2295  CD  GLU A 159      -9.019  13.014 -29.252  1.00 66.98           C
ATOM   2296  OE1 GLU A 159      -8.029  13.426 -29.893  1.00 66.98           O
ATOM   2297  OE2 GLU A 159     -10.155  13.536 -29.238  1.00 66.98           O
ATOM   2298  HN  GLU A 159     -10.172   9.216 -27.784  1.00 66.98           H
ATOM   2299  N   LYS A 160     -11.671  10.231 -25.205  1.00 71.15           N
ATOM   2300  CA  LYS A 160     -12.623  10.309 -24.111  1.00 71.15           C
ATOM   2301  C   LYS A 160     -12.095   9.505 -22.922  1.00 71.15           C
ATOM   2302  O   LYS A 160     -12.224   9.928 -21.774  1.00 71.15           O
ATOM   2303  HA  LYS A 160     -12.696  11.356 -23.815  1.00 71.15           H
ATOM   2304  CB  LYS A 160     -14.014   9.874 -24.578  1.00 71.15           C
ATOM   2305 1HB  LYS A 160     -13.950   8.900 -25.063  1.00 71.15           H
ATOM   2306 2HB  LYS A 160     -14.671   9.758 -23.717  1.00 71.15           H
ATOM   2307  CG  LYS A 160     -14.610  10.895 -25.549  1.00 71.15           C
ATOM   2308 1HG  LYS A 160     -14.426  11.904 -25.180  1.00 71.15           H
ATOM   2309 2HG  LYS A 160     -14.116  10.814 -26.517  1.00 71.15           H
ATOM   2310  CD  LYS A 160     -16.115  10.676 -25.719  1.00 71.15           C
ATOM   2311 1HD  LYS A 160     -16.305   9.642 -26.007  1.00 71.15           H
ATOM   2312 2HD  LYS A 160     -16.620  10.839 -24.767  1.00 71.15           H
ATOM   2313  CE  LYS A 160     -16.691  11.619 -26.777  1.00 71.15           C
ATOM   2314 1HE  LYS A 160     -16.527  12.654 -26.477  1.00 71.15           H
ATOM   2315 2HE  LYS A 160     -16.169  11.476 -27.723  1.00 71.15           H
ATOM   2316  NZ  LYS A 160     -18.139  11.372 -26.959  1.00 71.15           N
ATOM   2317 1HZ  LYS A 160     -18.538  12.110 -27.529  1.00 71.15           H
ATOM   2318 2HZ  LYS A 160     -18.274  10.479 -27.419  1.00 71.15           H
ATOM   2319 3HZ  LYS A 160     -18.596  11.359 -26.054  1.00 71.15           H
ATOM   2320  HN  LYS A 160     -12.029   9.832 -26.050  1.00 71.15           H
ATOM   2321  N   ARG A 161     -11.510   8.358 -23.237  1.00 69.95           N
ATOM   2322  CA  ARG A 161     -10.975   7.483 -22.208  1.00 69.95           C
ATOM   2323  C   ARG A 161      -9.878   8.201 -21.419  1.00 69.95           C
ATOM   2324  O   ARG A 161      -9.729   7.983 -20.217  1.00 69.95           O
ATOM   2325  HA  ARG A 161     -11.827   7.249 -21.571  1.00 69.95           H
ATOM   2326  CB  ARG A 161     -10.400   6.203 -22.818  1.00 69.95           C
ATOM   2327 1HB  ARG A 161      -9.759   6.454 -23.663  1.00 69.95           H
ATOM   2328 2HB  ARG A 161      -9.775   5.695 -22.083  1.00 69.95           H
ATOM   2329  CG  ARG A 161     -11.518   5.266 -23.280  1.00 69.95           C
ATOM   2330 1HG  ARG A 161     -12.180   5.044 -22.443  1.00 69.95           H
ATOM   2331 2HG  ARG A 161     -12.121   5.761 -24.041  1.00 69.95           H
ATOM   2332  CD  ARG A 161     -10.944   3.964 -23.842  1.00 69.95           C
ATOM   2333 1HD  ARG A 161     -11.735   3.384 -24.317  1.00 69.95           H
ATOM   2334 2HD  ARG A 161     -10.205   4.185 -24.611  1.00 69.95           H
ATOM   2335  NE  ARG A 161     -10.322   3.174 -22.756  1.00 69.95           N
ATOM   2336  HE  ARG A 161     -10.561   3.404 -21.812  1.00 69.95           H
ATOM   2337  CZ  ARG A 161      -9.459   2.169 -22.957  1.00 69.95           C
ATOM   2338  NH1 ARG A 161      -9.103   1.817 -24.200  1.00 69.95           N
ATOM   2339 1HH1 ARG A 161      -9.482   2.305 -24.986  1.00 69.95           H
ATOM   2340 2HH1 ARG A 161      -8.458   1.066 -24.342  1.00 69.95           H
ATOM   2341  NH2 ARG A 161      -8.957   1.522 -21.897  1.00 69.95           N
ATOM   2342 1HH2 ARG A 161      -8.311   0.770 -22.030  1.00 69.95           H
ATOM   2343 2HH2 ARG A 161      -9.227   1.791 -20.973  1.00 69.95           H
ATOM   2344  HN  ARG A 161     -11.399   8.026 -24.174  1.00 69.95           H
ATOM   2345  N   LEU A 162      -9.138   9.042 -22.126  1.00 82.17           N
ATOM   2346  CA  LEU A 162      -8.055   9.788 -21.508  1.00 82.17           C
ATOM   2347  C   LEU A 162      -8.639  10.803 -20.523  1.00 82.17           C
ATOM   2348  O   LEU A 162      -8.093  11.007 -19.440  1.00 82.17           O
ATOM   2349  HA  LEU A 162      -7.445   9.078 -20.951  1.00 82.17           H
ATOM   2350  CB  LEU A 162      -7.158  10.415 -22.577  1.00 82.17           C
ATOM   2351 1HB  LEU A 162      -6.812   9.624 -23.243  1.00 82.17           H
ATOM   2352 2HB  LEU A 162      -7.762  11.095 -23.177  1.00 82.17           H
ATOM   2353  CG  LEU A 162      -5.937  11.180 -22.063  1.00 82.17           C
ATOM   2354  HG  LEU A 162      -6.276  11.914 -21.333  1.00 82.17           H
ATOM   2355  CD1 LEU A 162      -4.965  10.243 -21.344  1.00 82.17           C
ATOM   2356 1HD1 LEU A 162      -5.469   9.778 -20.496  1.00 82.17           H
ATOM   2357 2HD1 LEU A 162      -4.628   9.469 -22.034  1.00 82.17           H
ATOM   2358 3HD1 LEU A 162      -4.106  10.812 -20.989  1.00 82.17           H
ATOM   2359  CD2 LEU A 162      -5.256  11.951 -23.196  1.00 82.17           C
ATOM   2360 1HD2 LEU A 162      -4.932  11.253 -23.967  1.00 82.17           H
ATOM   2361 2HD2 LEU A 162      -5.961  12.664 -23.625  1.00 82.17           H
ATOM   2362 3HD2 LEU A 162      -4.392  12.486 -22.803  1.00 82.17           H
ATOM   2363  HN  LEU A 162      -9.268   9.216 -23.102  1.00 82.17           H
ATOM   2364  N   LEU A 163      -9.741  11.413 -20.934  1.00 83.68           N
ATOM   2365  CA  LEU A 163     -10.404  12.402 -20.102  1.00 83.68           C
ATOM   2366  C   LEU A 163     -10.899  11.732 -18.818  1.00 83.68           C
ATOM   2367  O   LEU A 163     -10.650  12.227 -17.720  1.00 83.68           O
ATOM   2368  HA  LEU A 163      -9.662  13.155 -19.834  1.00 83.68           H
ATOM   2369  CB  LEU A 163     -11.507  13.113 -20.889  1.00 83.68           C
ATOM   2370 1HB  LEU A 163     -11.070  13.518 -21.802  1.00 83.68           H
ATOM   2371 2HB  LEU A 163     -12.246  12.371 -21.191  1.00 83.68           H
ATOM   2372  CG  LEU A 163     -12.231  14.244 -20.157  1.00 83.68           C
ATOM   2373  HG  LEU A 163     -12.610  13.852 -19.213  1.00 83.68           H
ATOM   2374  CD1 LEU A 163     -11.268  15.384 -19.820  1.00 83.68           C
ATOM   2375 1HD1 LEU A 163     -10.470  15.008 -19.180  1.00 83.68           H
ATOM   2376 2HD1 LEU A 163     -10.839  15.781 -20.740  1.00 83.68           H
ATOM   2377 3HD1 LEU A 163     -11.809  16.175 -19.300  1.00 83.68           H
ATOM   2378  CD2 LEU A 163     -13.439  14.732 -20.960  1.00 83.68           C
ATOM   2379 1HD2 LEU A 163     -13.105  15.101 -21.930  1.00 83.68           H
ATOM   2380 2HD2 LEU A 163     -14.136  13.907 -21.105  1.00 83.68           H
ATOM   2381 3HD2 LEU A 163     -13.935  15.536 -20.417  1.00 83.68           H
ATOM   2382  HN  LEU A 163     -10.178  11.242 -21.817  1.00 83.68           H
ATOM   2383  N   TYR A 164     -11.591  10.617 -19.000  1.00 77.71           N
ATOM   2384  CA  TYR A 164     -12.131   9.880 -17.870  1.00 77.71           C
ATOM   2385  C   TYR A 164     -11.014   9.415 -16.933  1.00 77.71           C
ATOM   2386  O   TYR A 164     -11.192   9.384 -15.717  1.00 77.71           O
ATOM   2387  HA  TYR A 164     -12.801  10.544 -17.324  1.00 77.71           H
ATOM   2388  CB  TYR A 164     -12.827   8.652 -18.462  1.00 77.71           C
ATOM   2389 1HB  TYR A 164     -12.181   8.211 -19.220  1.00 77.71           H
ATOM   2390 2HB  TYR A 164     -12.954   7.906 -17.678  1.00 77.71           H
ATOM   2391  CG  TYR A 164     -14.191   8.951 -19.087  1.00 77.71           C
ATOM   2392  CD1 TYR A 164     -15.169   9.581 -18.343  1.00 77.71           C
ATOM   2393  HD1 TYR A 164     -14.968   9.864 -17.309  1.00 77.71           H
ATOM   2394  CD2 TYR A 164     -14.445   8.592 -20.395  1.00 77.71           C
ATOM   2395  HD2 TYR A 164     -13.673   8.095 -20.983  1.00 77.71           H
ATOM   2396  CE1 TYR A 164     -16.452   9.862 -18.931  1.00 77.71           C
ATOM   2397  HE1 TYR A 164     -17.233  10.358 -18.354  1.00 77.71           H
ATOM   2398  CE2 TYR A 164     -15.729   8.874 -20.983  1.00 77.71           C
ATOM   2399  HE2 TYR A 164     -15.942   8.596 -22.015  1.00 77.71           H
ATOM   2400  CZ  TYR A 164     -16.669   9.495 -20.222  1.00 77.71           C
ATOM   2401  OH  TYR A 164     -17.881   9.761 -20.778  1.00 77.71           O
ATOM   2402  HH  TYR A 164     -18.470  10.218 -20.111  1.00 77.71           H
ATOM   2403  HN  TYR A 164     -11.784  10.218 -19.896  1.00 77.71           H
ATOM   2404  N   SER A 165      -9.887   9.066 -17.536  1.00 88.40           N
ATOM   2405  CA  SER A 165      -8.749   8.584 -16.773  1.00 88.40           C
ATOM   2406  C   SER A 165      -8.255   9.677 -15.823  1.00 88.40           C
ATOM   2407  O   SER A 165      -7.809   9.387 -14.715  1.00 88.40           O
ATOM   2408  HA  SER A 165      -9.120   7.728 -16.209  1.00 88.40           H
ATOM   2409  CB  SER A 165      -7.617   8.132 -17.698  1.00 88.40           C
ATOM   2410 1HB  SER A 165      -6.888   7.558 -17.125  1.00 88.40           H
ATOM   2411 2HB  SER A 165      -8.017   7.467 -18.463  1.00 88.40           H
ATOM   2412  OG  SER A 165      -6.965   9.236 -18.322  1.00 88.40           O
ATOM   2413  HG  SER A 165      -7.639   9.925 -18.587  1.00 88.40           H
ATOM   2414  HN  SER A 165      -9.746   9.108 -18.525  1.00 88.40           H
ATOM   2415  N   LYS A 166      -8.350  10.912 -16.294  1.00 85.44           N
ATOM   2416  CA  LYS A 166      -7.951  12.053 -15.487  1.00 85.44           C
ATOM   2417  C   LYS A 166      -8.894  12.180 -14.289  1.00 85.44           C
ATOM   2418  O   LYS A 166      -8.443  12.325 -13.153  1.00 85.44           O
ATOM   2419  HA  LYS A 166      -6.946  11.856 -15.117  1.00 85.44           H
ATOM   2420  CB  LYS A 166      -7.877  13.317 -16.347  1.00 85.44           C
ATOM   2421 1HB  LYS A 166      -8.793  13.422 -16.927  1.00 85.44           H
ATOM   2422 2HB  LYS A 166      -7.805  14.195 -15.704  1.00 85.44           H
ATOM   2423  CG  LYS A 166      -6.672  13.269 -17.289  1.00 85.44           C
ATOM   2424 1HG  LYS A 166      -5.756  13.157 -16.709  1.00 85.44           H
ATOM   2425 2HG  LYS A 166      -6.748  12.396 -17.937  1.00 85.44           H
ATOM   2426  CD  LYS A 166      -6.591  14.538 -18.140  1.00 85.44           C
ATOM   2427 1HD  LYS A 166      -7.495  14.635 -18.742  1.00 85.44           H
ATOM   2428 2HD  LYS A 166      -6.544  15.413 -17.492  1.00 85.44           H
ATOM   2429  CE  LYS A 166      -5.365  14.507 -19.055  1.00 85.44           C
ATOM   2430 1HE  LYS A 166      -4.466  14.337 -18.462  1.00 85.44           H
ATOM   2431 2HE  LYS A 166      -5.447  13.675 -19.755  1.00 85.44           H
ATOM   2432  NZ  LYS A 166      -5.242  15.780 -19.800  1.00 85.44           N
ATOM   2433 1HZ  LYS A 166      -4.434  15.737 -20.411  1.00 85.44           H
ATOM   2434 2HZ  LYS A 166      -6.078  15.929 -20.355  1.00 85.44           H
ATOM   2435 3HZ  LYS A 166      -5.130  16.545 -19.145  1.00 85.44           H
ATOM   2436  HN  LYS A 166      -8.692  11.139 -17.206  1.00 85.44           H
ATOM   2437  N   MET A 167     -10.184  12.120 -14.582  1.00 86.30           N
ATOM   2438  CA  MET A 167     -11.194  12.272 -13.549  1.00 86.30           C
ATOM   2439  C   MET A 167     -11.061  11.178 -12.487  1.00 86.30           C
ATOM   2440  O   MET A 167     -11.107  11.461 -11.291  1.00 86.30           O
ATOM   2441  HA  MET A 167     -11.011  13.248 -13.100  1.00 86.30           H
ATOM   2442  CB  MET A 167     -12.586  12.203 -14.181  1.00 86.30           C
ATOM   2443 1HB  MET A 167     -12.659  11.318 -14.814  1.00 86.30           H
ATOM   2444 2HB  MET A 167     -13.339  12.099 -13.400  1.00 86.30           H
ATOM   2445  CG  MET A 167     -12.873  13.456 -15.011  1.00 86.30           C
ATOM   2446 1HG  MET A 167     -12.813  14.342 -14.380  1.00 86.30           H
ATOM   2447 2HG  MET A 167     -12.119  13.567 -15.790  1.00 86.30           H
ATOM   2448  SD  MET A 167     -14.495  13.341 -15.748  1.00 86.30           S
ATOM   2449  CE  MET A 167     -14.733  15.040 -16.240  1.00 86.30           C
ATOM   2450 1HE  MET A 167     -14.691  15.683 -15.360  1.00 86.30           H
ATOM   2451 2HE  MET A 167     -13.949  15.329 -16.939  1.00 86.30           H
ATOM   2452 3HE  MET A 167     -15.706  15.147 -16.720  1.00 86.30           H
ATOM   2453  HN  MET A 167     -10.542  11.971 -15.504  1.00 86.30           H
ATOM   2454  N   VAL A 168     -10.900   9.952 -12.963  1.00 93.63           N
ATOM   2455  CA  VAL A 168     -10.824   8.807 -12.072  1.00 93.63           C
ATOM   2456  C   VAL A 168      -9.630   8.977 -11.131  1.00 93.63           C
ATOM   2457  O   VAL A 168      -9.735   8.713  -9.934  1.00 93.63           O
ATOM   2458  HA  VAL A 168     -11.739   8.792 -11.478  1.00 93.63           H
ATOM   2459  CB  VAL A 168     -10.765   7.513 -12.886  1.00 93.63           C
ATOM   2460  HB  VAL A 168      -9.963   7.613 -13.616  1.00 93.63           H
ATOM   2461  CG1 VAL A 168     -10.439   6.316 -11.990  1.00 93.63           C
ATOM   2462 1HG1 VAL A 168      -9.472   6.473 -11.512  1.00 93.63           H
ATOM   2463 2HG1 VAL A 168     -11.210   6.214 -11.226  1.00 93.63           H
ATOM   2464 3HG1 VAL A 168     -10.403   5.410 -12.594  1.00 93.63           H
ATOM   2465  CG2 VAL A 168     -12.071   7.286 -13.650  1.00 93.63           C
ATOM   2466 1HG2 VAL A 168     -12.898   7.217 -12.944  1.00 93.63           H
ATOM   2467 2HG2 VAL A 168     -12.243   8.120 -14.331  1.00 93.63           H
ATOM   2468 3HG2 VAL A 168     -12.002   6.360 -14.220  1.00 93.63           H
ATOM   2469  HN  VAL A 168     -10.821   9.736 -13.936  1.00 93.63           H
ATOM   2470  N   CYS A 169      -8.521   9.416 -11.707  1.00 94.81           N
ATOM   2471  CA  CYS A 169      -7.304   9.613 -10.937  1.00 94.81           C
ATOM   2472  C   CYS A 169      -7.594  10.633  -9.834  1.00 94.81           C
ATOM   2473  O   CYS A 169      -7.241  10.417  -8.676  1.00 94.81           O
ATOM   2474  HA  CYS A 169      -7.044   8.644 -10.510  1.00 94.81           H
ATOM   2475  CB  CYS A 169      -6.137  10.048 -11.825  1.00 94.81           C
ATOM   2476 1HB  CYS A 169      -6.450  10.862 -12.479  1.00 94.81           H
ATOM   2477 2HB  CYS A 169      -5.323  10.430 -11.209  1.00 94.81           H
ATOM   2478  SG  CYS A 169      -5.551   8.633 -12.827  1.00 94.81           S
ATOM   2479  HG  CYS A 169      -6.538   8.675 -13.718  1.00 94.81           H
ATOM   2480  HN  CYS A 169      -8.445   9.635 -12.680  1.00 94.81           H
ATOM   2481  N   PHE A 170      -8.233  11.723 -10.233  1.00 93.70           N
ATOM   2482  CA  PHE A 170      -8.543  12.792  -9.300  1.00 93.70           C
ATOM   2483  C   PHE A 170      -9.427  12.285  -8.159  1.00 93.70           C
ATOM   2484  O   PHE A 170      -9.168  12.577  -6.992  1.00 93.70           O
ATOM   2485  HA  PHE A 170      -7.597  13.151  -8.893  1.00 93.70           H
ATOM   2486  CB  PHE A 170      -9.306  13.862 -10.083  1.00 93.70           C
ATOM   2487 1HB  PHE A 170      -8.700  14.178 -10.933  1.00 93.70           H
ATOM   2488 2HB  PHE A 170     -10.217  13.421 -10.488  1.00 93.70           H
ATOM   2489  CG  PHE A 170      -9.677  15.094  -9.255  1.00 93.70           C
ATOM   2490  CD1 PHE A 170     -10.947  15.245  -8.792  1.00 93.70           C
ATOM   2491  HD1 PHE A 170     -11.701  14.488  -9.012  1.00 93.70           H
ATOM   2492  CD2 PHE A 170      -8.737  16.038  -8.981  1.00 93.70           C
ATOM   2493  HD2 PHE A 170      -7.719  15.917  -9.352  1.00 93.70           H
ATOM   2494  CE1 PHE A 170     -11.292  16.388  -8.023  1.00 93.70           C
ATOM   2495  HE1 PHE A 170     -12.310  16.509  -7.653  1.00 93.70           H
ATOM   2496  CE2 PHE A 170      -9.082  17.181  -8.212  1.00 93.70           C
ATOM   2497  HE2 PHE A 170      -8.328  17.937  -7.993  1.00 93.70           H
ATOM   2498  CZ  PHE A 170     -10.352  17.332  -7.750  1.00 93.70           C
ATOM   2499  HZ  PHE A 170     -10.616  18.209  -7.159  1.00 93.70           H
ATOM   2500  HN  PHE A 170      -8.537  11.880 -11.173  1.00 93.70           H
ATOM   2501  N   THR A 171     -10.452  11.535  -8.535  1.00 93.60           N
ATOM   2502  CA  THR A 171     -11.387  11.002  -7.560  1.00 93.60           C
ATOM   2503  C   THR A 171     -10.656  10.124  -6.543  1.00 93.60           C
ATOM   2504  O   THR A 171     -10.969  10.151  -5.354  1.00 93.60           O
ATOM   2505  HA  THR A 171     -11.821  11.836  -7.008  1.00 93.60           H
ATOM   2506  CB  THR A 171     -12.492  10.263  -8.318  1.00 93.60           C
ATOM   2507  HB  THR A 171     -12.104   9.356  -8.783  1.00 93.60           H
ATOM   2508  OG1 THR A 171     -13.011  11.240  -9.215  1.00 93.60           O
ATOM   2509  HG1 THR A 171     -12.545  11.177 -10.098  1.00 93.60           H
ATOM   2510  CG2 THR A 171     -13.681   9.909  -7.423  1.00 93.60           C
ATOM   2511 1HG2 THR A 171     -14.110  10.822  -7.011  1.00 93.60           H
ATOM   2512 2HG2 THR A 171     -13.345   9.266  -6.609  1.00 93.60           H
ATOM   2513 3HG2 THR A 171     -14.435   9.386  -8.011  1.00 93.60           H
ATOM   2514  HN  THR A 171     -10.647  11.290  -9.485  1.00 93.60           H
ATOM   2515  N   ILE A 172      -9.694   9.365  -7.048  1.00 94.59           N
ATOM   2516  CA  ILE A 172      -8.941   8.451  -6.205  1.00 94.59           C
ATOM   2517  C   ILE A 172      -8.163   9.253  -5.160  1.00 94.59           C
ATOM   2518  O   ILE A 172      -8.163   8.904  -3.980  1.00 94.59           O
ATOM   2519  HA  ILE A 172      -9.660   7.816  -5.689  1.00 94.59           H
ATOM   2520  CB  ILE A 172      -8.060   7.537  -7.060  1.00 94.59           C
ATOM   2521  HB  ILE A 172      -7.576   8.146  -7.823  1.00 94.59           H
ATOM   2522  CG1 ILE A 172      -8.903   6.487  -7.786  1.00 94.59           C
ATOM   2523 1HG1 ILE A 172      -9.290   5.765  -7.067  1.00 94.59           H
ATOM   2524 2HG1 ILE A 172      -9.764   6.965  -8.253  1.00 94.59           H
ATOM   2525  CG2 ILE A 172      -6.952   6.901  -6.218  1.00 94.59           C
ATOM   2526 1HG2 ILE A 172      -6.328   7.684  -5.787  1.00 94.59           H
ATOM   2527 2HG2 ILE A 172      -7.397   6.310  -5.418  1.00 94.59           H
ATOM   2528 3HG2 ILE A 172      -6.341   6.256  -6.850  1.00 94.59           H
ATOM   2529  CD1 ILE A 172      -8.076   5.761  -8.850  1.00 94.59           C
ATOM   2530 1HD1 ILE A 172      -7.711   6.483  -9.581  1.00 94.59           H
ATOM   2531 2HD1 ILE A 172      -7.230   5.264  -8.376  1.00 94.59           H
ATOM   2532 3HD1 ILE A 172      -8.699   5.020  -9.351  1.00 94.59           H
ATOM   2533  HN  ILE A 172      -9.428   9.367  -8.012  1.00 94.59           H
ATOM   2534  N   TRP A 173      -7.520  10.311  -5.630  1.00 93.33           N
ATOM   2535  CA  TRP A 173      -6.665  11.110  -4.769  1.00 93.33           C
ATOM   2536  C   TRP A 173      -7.541  11.737  -3.682  1.00 93.33           C
ATOM   2537  O   TRP A 173      -7.169  11.748  -2.510  1.00 93.33           O
ATOM   2538  HA  TRP A 173      -5.930  10.444  -4.317  1.00 93.33           H
ATOM   2539  CB  TRP A 173      -5.886  12.148  -5.580  1.00 93.33           C
ATOM   2540 1HB  TRP A 173      -6.562  12.617  -6.295  1.00 93.33           H
ATOM   2541 2HB  TRP A 173      -5.538  12.933  -4.909  1.00 93.33           H
ATOM   2542  CG  TRP A 173      -4.686  11.573  -6.336  1.00 93.33           C
ATOM   2543  CD1 TRP A 173      -4.529  11.446  -7.661  1.00 93.33           C
ATOM   2544  HD1 TRP A 173      -5.271  11.750  -8.398  1.00 93.33           H
ATOM   2545  CD2 TRP A 173      -3.473  11.051  -5.753  1.00 93.33           C
ATOM   2546  NE1 TRP A 173      -3.309  10.882  -7.973  1.00 93.33           N
ATOM   2547  HE1 TRP A 173      -2.965  10.687  -8.892  1.00 93.33           H
ATOM   2548  CE2 TRP A 173      -2.647  10.634  -6.777  1.00 93.33           C
ATOM   2549  CE3 TRP A 173      -3.087  10.935  -4.406  1.00 93.33           C
ATOM   2550  HE3 TRP A 173      -3.722  11.257  -3.581  1.00 93.33           H
ATOM   2551  CZ2 TRP A 173      -1.382  10.072  -6.561  1.00 93.33           C
ATOM   2552  HZ2 TRP A 173      -0.748   9.751  -7.387  1.00 93.33           H
ATOM   2553  CZ3 TRP A 173      -1.821  10.371  -4.207  1.00 93.33           C
ATOM   2554  HZ3 TRP A 173      -1.473  10.258  -3.181  1.00 93.33           H
ATOM   2555  CH2 TRP A 173      -0.977   9.946  -5.227  1.00 93.33           C
ATOM   2556  HH2 TRP A 173      -0.004   9.517  -4.988  1.00 93.33           H
ATOM   2557  HN  TRP A 173      -7.576  10.624  -6.578  1.00 93.33           H
ATOM   2558  N   VAL A 174      -8.688  12.242  -4.110  1.00 95.99           N
ATOM   2559  CA  VAL A 174      -9.607  12.895  -3.193  1.00 95.99           C
ATOM   2560  C   VAL A 174     -10.072  11.887  -2.140  1.00 95.99           C
ATOM   2561  O   VAL A 174     -10.094  12.193  -0.949  1.00 95.99           O
ATOM   2562  HA  VAL A 174      -9.061  13.696  -2.695  1.00 95.99           H
ATOM   2563  CB  VAL A 174     -10.765  13.523  -3.971  1.00 95.99           C
ATOM   2564  HB  VAL A 174     -11.204  12.750  -4.601  1.00 95.99           H
ATOM   2565  CG1 VAL A 174     -11.853  14.030  -3.021  1.00 95.99           C
ATOM   2566 1HG1 VAL A 174     -12.238  13.197  -2.433  1.00 95.99           H
ATOM   2567 2HG1 VAL A 174     -11.431  14.781  -2.354  1.00 95.99           H
ATOM   2568 3HG1 VAL A 174     -12.664  14.471  -3.600  1.00 95.99           H
ATOM   2569  CG2 VAL A 174     -10.267  14.646  -4.883  1.00 95.99           C
ATOM   2570 1HG2 VAL A 174      -9.791  15.420  -4.280  1.00 95.99           H
ATOM   2571 2HG2 VAL A 174      -9.546  14.244  -5.594  1.00 95.99           H
ATOM   2572 3HG2 VAL A 174     -11.110  15.076  -5.424  1.00 95.99           H
ATOM   2573  HN  VAL A 174      -8.992  12.212  -5.062  1.00 95.99           H
ATOM   2574  N   LEU A 175     -10.431  10.704  -2.618  1.00 91.38           N
ATOM   2575  CA  LEU A 175     -10.956   9.671  -1.741  1.00 91.38           C
ATOM   2576  C   LEU A 175      -9.889   9.290  -0.713  1.00 91.38           C
ATOM   2577  O   LEU A 175     -10.181   9.177   0.477  1.00 91.38           O
ATOM   2578  HA  LEU A 175     -11.810  10.095  -1.212  1.00 91.38           H
ATOM   2579  CB  LEU A 175     -11.473   8.486  -2.559  1.00 91.38           C
ATOM   2580 1HB  LEU A 175     -12.250   8.847  -3.233  1.00 91.38           H
ATOM   2581 2HB  LEU A 175     -10.658   8.116  -3.181  1.00 91.38           H
ATOM   2582  CG  LEU A 175     -12.038   7.312  -1.756  1.00 91.38           C
ATOM   2583  HG  LEU A 175     -11.277   6.987  -1.047  1.00 91.38           H
ATOM   2584  CD1 LEU A 175     -13.261   7.742  -0.943  1.00 91.38           C
ATOM   2585 1HD1 LEU A 175     -12.976   8.534  -0.250  1.00 91.38           H
ATOM   2586 2HD1 LEU A 175     -14.035   8.109  -1.617  1.00 91.38           H
ATOM   2587 3HD1 LEU A 175     -13.642   6.889  -0.382  1.00 91.38           H
ATOM   2588  CD2 LEU A 175     -12.345   6.122  -2.667  1.00 91.38           C
ATOM   2589 1HD2 LEU A 175     -13.079   6.418  -3.417  1.00 91.38           H
ATOM   2590 2HD2 LEU A 175     -11.430   5.798  -3.163  1.00 91.38           H
ATOM   2591 3HD2 LEU A 175     -12.745   5.302  -2.071  1.00 91.38           H
ATOM   2592  HN  LEU A 175     -10.368  10.448  -3.582  1.00 91.38           H
ATOM   2593  N   ALA A 176      -8.675   9.102  -1.209  1.00 95.88           N
ATOM   2594  CA  ALA A 176      -7.581   8.656  -0.363  1.00 95.88           C
ATOM   2595  C   ALA A 176      -7.311   9.711   0.712  1.00 95.88           C
ATOM   2596  O   ALA A 176      -7.036   9.375   1.862  1.00 95.88           O
ATOM   2597  HA  ALA A 176      -7.892   7.729   0.120  1.00 95.88           H
ATOM   2598  CB  ALA A 176      -6.350   8.374  -1.226  1.00 95.88           C
ATOM   2599 1HB  ALA A 176      -6.586   7.597  -1.953  1.00 95.88           H
ATOM   2600 2HB  ALA A 176      -6.057   9.284  -1.749  1.00 95.88           H
ATOM   2601 3HB  ALA A 176      -5.530   8.040  -0.590  1.00 95.88           H
ATOM   2602  HN  ALA A 176      -8.435   9.248  -2.169  1.00 95.88           H
ATOM   2603  N   ALA A 177      -7.400  10.967   0.298  1.00 95.71           N
ATOM   2604  CA  ALA A 177      -7.136  12.073   1.202  1.00 95.71           C
ATOM   2605  C   ALA A 177      -8.139  12.033   2.356  1.00 95.71           C
ATOM   2606  O   ALA A 177      -7.762  12.184   3.517  1.00 95.71           O
ATOM   2607  HA  ALA A 177      -6.130  11.942   1.602  1.00 95.71           H
ATOM   2608  CB  ALA A 177      -7.191  13.391   0.427  1.00 95.71           C
ATOM   2609 1HB  ALA A 177      -6.439  13.380  -0.362  1.00 95.71           H
ATOM   2610 2HB  ALA A 177      -8.180  13.511  -0.015  1.00 95.71           H
ATOM   2611 3HB  ALA A 177      -6.993  14.221   1.106  1.00 95.71           H
ATOM   2612  HN  ALA A 177      -7.646  11.233  -0.634  1.00 95.71           H
ATOM   2613  N   ALA A 178      -9.398  11.830   1.997  1.00 95.81           N
ATOM   2614  CA  ALA A 178     -10.468  11.836   2.980  1.00 95.81           C
ATOM   2615  C   ALA A 178     -10.248  10.693   3.974  1.00 95.81           C
ATOM   2616  O   ALA A 178     -10.546  10.831   5.159  1.00 95.81           O
ATOM   2617  HA  ALA A 178     -10.421  12.785   3.515  1.00 95.81           H
ATOM   2618  CB  ALA A 178     -11.818  11.737   2.267  1.00 95.81           C
ATOM   2619 1HB  ALA A 178     -11.937  12.587   1.595  1.00 95.81           H
ATOM   2620 2HB  ALA A 178     -11.858  10.812   1.693  1.00 95.81           H
ATOM   2621 3HB  ALA A 178     -12.620  11.742   3.005  1.00 95.81           H
ATOM   2622  HN  ALA A 178      -9.691  11.663   1.055  1.00 95.81           H
ATOM   2623  N   LEU A 179      -9.728   9.591   3.454  1.00 93.05           N
ATOM   2624  CA  LEU A 179      -9.533   8.401   4.264  1.00 93.05           C
ATOM   2625  C   LEU A 179      -8.347   8.620   5.206  1.00 93.05           C
ATOM   2626  O   LEU A 179      -8.060   7.778   6.055  1.00 93.05           O
ATOM   2627  HA  LEU A 179     -10.431   8.265   4.866  1.00 93.05           H
ATOM   2628  CB  LEU A 179      -9.391   7.164   3.375  1.00 93.05           C
ATOM   2629 1HB  LEU A 179      -8.613   7.359   2.637  1.00 93.05           H
ATOM   2630 2HB  LEU A 179      -9.046   6.335   3.992  1.00 93.05           H
ATOM   2631  CG  LEU A 179     -10.656   6.721   2.637  1.00 93.05           C
ATOM   2632  HG  LEU A 179     -11.077   7.589   2.129  1.00 93.05           H
ATOM   2633  CD1 LEU A 179     -10.328   5.684   1.561  1.00 93.05           C
ATOM   2634 1HD1 LEU A 179      -9.635   6.115   0.839  1.00 93.05           H
ATOM   2635 2HD1 LEU A 179      -9.871   4.810   2.026  1.00 93.05           H
ATOM   2636 3HD1 LEU A 179     -11.245   5.386   1.052  1.00 93.05           H
ATOM   2637  CD2 LEU A 179     -11.715   6.215   3.618  1.00 93.05           C
ATOM   2638 1HD2 LEU A 179     -11.318   5.365   4.173  1.00 93.05           H
ATOM   2639 2HD2 LEU A 179     -11.977   7.012   4.313  1.00 93.05           H
ATOM   2640 3HD2 LEU A 179     -12.603   5.906   3.067  1.00 93.05           H
ATOM   2641  HN  LEU A 179      -9.444   9.504   2.499  1.00 93.05           H
ATOM   2642  N   CYS A 180      -7.689   9.756   5.023  1.00 91.43           N
ATOM   2643  CA  CYS A 180      -6.501  10.066   5.800  1.00 91.43           C
ATOM   2644  C   CYS A 180      -6.906  10.993   6.948  1.00 91.43           C
ATOM   2645  O   CYS A 180      -6.080  11.340   7.791  1.00 91.43           O
ATOM   2646  HA  CYS A 180      -6.122   9.119   6.183  1.00 91.43           H
ATOM   2647  CB  CYS A 180      -5.401  10.680   4.931  1.00 91.43           C
ATOM   2648 1HB  CYS A 180      -5.743  11.627   4.512  1.00 91.43           H
ATOM   2649 2HB  CYS A 180      -4.525  10.900   5.541  1.00 91.43           H
ATOM   2650  SG  CYS A 180      -4.952   9.527   3.583  1.00 91.43           S
ATOM   2651  HG  CYS A 180      -6.166   9.464   3.044  1.00 91.43           H
ATOM   2652  HN  CYS A 180      -7.956  10.456   4.361  1.00 91.43           H
ATOM   2653  N   ILE A 181      -8.176  11.369   6.943  1.00 91.45           N
ATOM   2654  CA  ILE A 181      -8.679  12.323   7.917  1.00 91.45           C
ATOM   2655  C   ILE A 181      -8.402  11.798   9.327  1.00 91.45           C
ATOM   2656  O   ILE A 181      -7.905  12.532  10.180  1.00 91.45           O
ATOM   2657  HA  ILE A 181      -8.125  13.252   7.780  1.00 91.45           H
ATOM   2658  CB  ILE A 181     -10.154  12.632   7.653  1.00 91.45           C
ATOM   2659  HB  ILE A 181     -10.683  11.687   7.528  1.00 91.45           H
ATOM   2660  CG1 ILE A 181     -10.325  13.422   6.355  1.00 91.45           C
ATOM   2661 1HG1 ILE A 181      -9.871  14.407   6.461  1.00 91.45           H
ATOM   2662 2HG1 ILE A 181      -9.801  12.915   5.544  1.00 91.45           H
ATOM   2663  CG2 ILE A 181     -10.786  13.348   8.848  1.00 91.45           C
ATOM   2664 1HG2 ILE A 181     -10.714  12.714   9.732  1.00 91.45           H
ATOM   2665 2HG2 ILE A 181     -10.260  14.286   9.030  1.00 91.45           H
ATOM   2666 3HG2 ILE A 181     -11.834  13.556   8.634  1.00 91.45           H
ATOM   2667  CD1 ILE A 181     -11.805  13.574   5.996  1.00 91.45           C
ATOM   2668 1HD1 ILE A 181     -12.250  12.587   5.866  1.00 91.45           H
ATOM   2669 2HD1 ILE A 181     -12.321  14.102   6.798  1.00 91.45           H
ATOM   2670 3HD1 ILE A 181     -11.898  14.139   5.069  1.00 91.45           H
ATOM   2671  HN  ILE A 181      -8.856  11.034   6.290  1.00 91.45           H
ATOM   2672  N   PRO A 182      -8.719  10.525   9.598  1.00 92.85           N
ATOM   2673  CA  PRO A 182      -8.501   9.960  10.932  1.00 92.85           C
ATOM   2674  C   PRO A 182      -7.074  10.159  11.416  1.00 92.85           C
ATOM   2675  O   PRO A 182      -6.852  10.558  12.558  1.00 92.85           O
ATOM   2676  HA  PRO A 182      -9.124  10.475  11.663  1.00 92.85           H
ATOM   2677  CB  PRO A 182      -8.840   8.478  10.758  1.00 92.85           C
ATOM   2678 1HB  PRO A 182      -7.956   7.891  10.509  1.00 92.85           H
ATOM   2679 2HB  PRO A 182      -9.258   8.053  11.670  1.00 92.85           H
ATOM   2680  CG  PRO A 182      -9.855   8.479   9.621  1.00 92.85           C
ATOM   2681 1HG  PRO A 182      -9.930   7.502   9.145  1.00 92.85           H
ATOM   2682 2HG  PRO A 182     -10.856   8.727   9.973  1.00 92.85           H
ATOM   2683  CD  PRO A 182      -9.304   9.535   8.676  1.00 92.85           C
ATOM   2684 1HD  PRO A 182      -8.553   9.122   8.002  1.00 92.85           H
ATOM   2685 2HD  PRO A 182     -10.086   9.966   8.051  1.00 92.85           H
ATOM   2686  N   GLU A 183      -6.135   9.873  10.526  1.00 89.70           N
ATOM   2687  CA  GLU A 183      -4.727   9.937  10.876  1.00 89.70           C
ATOM   2688  C   GLU A 183      -4.335  11.370  11.244  1.00 89.70           C
ATOM   2689  O   GLU A 183      -3.540  11.585  12.157  1.00 89.70           O
ATOM   2690  HA  GLU A 183      -4.615   9.288  11.745  1.00 89.70           H
ATOM   2691  CB  GLU A 183      -3.854   9.405   9.738  1.00 89.70           C
ATOM   2692 1HB  GLU A 183      -4.260   9.731   8.780  1.00 89.70           H
ATOM   2693 2HB  GLU A 183      -2.819   9.711   9.894  1.00 89.70           H
ATOM   2694  CG  GLU A 183      -3.851   7.875   9.718  1.00 89.70           C
ATOM   2695 1HG  GLU A 183      -3.017   7.517   9.115  1.00 89.70           H
ATOM   2696 2HG  GLU A 183      -3.701   7.495  10.728  1.00 89.70           H
ATOM   2697  CD  GLU A 183      -5.165   7.332   9.152  1.00 89.70           C
ATOM   2698  OE1 GLU A 183      -5.330   6.094   9.188  1.00 89.70           O
ATOM   2699  OE2 GLU A 183      -5.976   8.168   8.698  1.00 89.70           O
ATOM   2700  HN  GLU A 183      -6.324   9.602   9.582  1.00 89.70           H
ATOM   2701  N   ILE A 184      -4.912  12.312  10.513  1.00 91.04           N
ATOM   2702  CA  ILE A 184      -4.592  13.715  10.714  1.00 91.04           C
ATOM   2703  C   ILE A 184      -4.988  14.126  12.133  1.00 91.04           C
ATOM   2704  O   ILE A 184      -4.257  14.860  12.797  1.00 91.04           O
ATOM   2705  HA  ILE A 184      -3.512  13.822  10.612  1.00 91.04           H
ATOM   2706  CB  ILE A 184      -5.237  14.573   9.623  1.00 91.04           C
ATOM   2707  HB  ILE A 184      -6.296  14.323   9.573  1.00 91.04           H
ATOM   2708  CG1 ILE A 184      -4.633  14.261   8.252  1.00 91.04           C
ATOM   2709 1HG1 ILE A 184      -3.607  14.626   8.211  1.00 91.04           H
ATOM   2710 2HG1 ILE A 184      -4.593  13.182   8.105  1.00 91.04           H
ATOM   2711  CG2 ILE A 184      -5.140  16.061   9.967  1.00 91.04           C
ATOM   2712 1HG2 ILE A 184      -5.653  16.250  10.909  1.00 91.04           H
ATOM   2713 2HG2 ILE A 184      -4.091  16.345  10.061  1.00 91.04           H
ATOM   2714 3HG2 ILE A 184      -5.605  16.648   9.175  1.00 91.04           H
ATOM   2715  CD1 ILE A 184      -5.454  14.904   7.132  1.00 91.04           C
ATOM   2716 1HD1 ILE A 184      -6.473  14.518   7.162  1.00 91.04           H
ATOM   2717 2HD1 ILE A 184      -5.471  15.985   7.269  1.00 91.04           H
ATOM   2718 3HD1 ILE A 184      -5.003  14.666   6.169  1.00 91.04           H
ATOM   2719  HN  ILE A 184      -5.586  12.131   9.797  1.00 91.04           H
ATOM   2720  N   LEU A 185      -6.144  13.636  12.557  1.00 91.24           N
ATOM   2721  CA  LEU A 185      -6.758  14.119  13.781  1.00 91.24           C
ATOM   2722  C   LEU A 185      -6.053  13.490  14.984  1.00 91.24           C
ATOM   2723  O   LEU A 185      -5.667  14.190  15.918  1.00 91.24           O
ATOM   2724  HA  LEU A 185      -6.608  15.198  13.819  1.00 91.24           H
ATOM   2725  CB  LEU A 185      -8.268  13.873  13.756  1.00 91.24           C
ATOM   2726 1HB  LEU A 185      -8.441  12.814  13.563  1.00 91.24           H
ATOM   2727 2HB  LEU A 185      -8.667  14.085  14.748  1.00 91.24           H
ATOM   2728  CG  LEU A 185      -9.063  14.686  12.733  1.00 91.24           C
ATOM   2729  HG  LEU A 185      -8.685  14.447  11.739  1.00 91.24           H
ATOM   2730  CD1 LEU A 185     -10.544  14.301  12.758  1.00 91.24           C
ATOM   2731 1HD1 LEU A 185     -10.648  13.243  12.521  1.00 91.24           H
ATOM   2732 2HD1 LEU A 185     -10.952  14.494  13.750  1.00 91.24           H
ATOM   2733 3HD1 LEU A 185     -11.086  14.894  12.021  1.00 91.24           H
ATOM   2734  CD2 LEU A 185      -8.857  16.187  12.945  1.00 91.24           C
ATOM   2735 1HD2 LEU A 185      -9.192  16.462  13.945  1.00 91.24           H
ATOM   2736 2HD2 LEU A 185      -7.800  16.428  12.837  1.00 91.24           H
ATOM   2737 3HD2 LEU A 185      -9.433  16.741  12.204  1.00 91.24           H
ATOM   2738  HN  LEU A 185      -6.657  12.922  12.079  1.00 91.24           H
ATOM   2739  N   TYR A 186      -5.905  12.174  14.922  1.00 91.34           N
ATOM   2740  CA  TYR A 186      -5.676  11.389  16.123  1.00 91.34           C
ATOM   2741  C   TYR A 186      -4.230  10.893  16.185  1.00 91.34           C
ATOM   2742  O   TYR A 186      -3.846  10.207  17.132  1.00 91.34           O
ATOM   2743  HA  TYR A 186      -5.871  12.028  16.984  1.00 91.34           H
ATOM   2744  CB  TYR A 186      -6.613  10.184  16.023  1.00 91.34           C
ATOM   2745 1HB  TYR A 186      -6.310   9.570  15.175  1.00 91.34           H
ATOM   2746 2HB  TYR A 186      -6.497   9.571  16.918  1.00 91.34           H
ATOM   2747  CG  TYR A 186      -8.089  10.554  15.865  1.00 91.34           C
ATOM   2748  CD1 TYR A 186      -8.670  11.458  16.730  1.00 91.34           C
ATOM   2749  HD1 TYR A 186      -8.078  11.909  17.526  1.00 91.34           H
ATOM   2750  CD2 TYR A 186      -8.839   9.984  14.856  1.00 91.34           C
ATOM   2751  HD2 TYR A 186      -8.380   9.269  14.173  1.00 91.34           H
ATOM   2752  CE1 TYR A 186     -10.059  11.807  16.580  1.00 91.34           C
ATOM   2753  HE1 TYR A 186     -10.531  12.520  17.257  1.00 91.34           H
ATOM   2754  CE2 TYR A 186     -10.228  10.332  14.707  1.00 91.34           C
ATOM   2755  HE2 TYR A 186     -10.832   9.889  13.915  1.00 91.34           H
ATOM   2756  CZ  TYR A 186     -10.770  11.227  15.576  1.00 91.34           C
ATOM   2757  OH  TYR A 186     -12.081  11.556  15.435  1.00 91.34           O
ATOM   2758  HH  TYR A 186     -12.487  11.032  14.686  1.00 91.34           H
ATOM   2759  HN  TYR A 186      -5.940  11.648  14.072  1.00 91.34           H
ATOM   2760  N   SER A 187      -3.468  11.258  15.165  1.00 92.05           N
ATOM   2761  CA  SER A 187      -2.031  11.044  15.190  1.00 92.05           C
ATOM   2762  C   SER A 187      -1.376  12.006  16.183  1.00 92.05           C
ATOM   2763  O   SER A 187      -1.535  13.221  16.072  1.00 92.05           O
ATOM   2764  HA  SER A 187      -1.898  10.012  15.514  1.00 92.05           H
ATOM   2765  CB  SER A 187      -1.423  11.223  13.797  1.00 92.05           C
ATOM   2766 1HB  SER A 187      -1.633  12.230  13.437  1.00 92.05           H
ATOM   2767 2HB  SER A 187      -0.339  11.126  13.860  1.00 92.05           H
ATOM   2768  OG  SER A 187      -1.931  10.271  12.867  1.00 92.05           O
ATOM   2769  HG  SER A 187      -2.364  10.742  12.098  1.00 92.05           H
ATOM   2770  HN  SER A 187      -3.816  11.691  14.334  1.00 92.05           H
ATOM   2771  N   GLN A 188      -0.654  11.427  17.131  1.00 85.60           N
ATOM   2772  CA  GLN A 188       0.137  12.219  18.058  1.00 85.60           C
ATOM   2773  C   GLN A 188       1.348  11.418  18.540  1.00 85.60           C
ATOM   2774  O   GLN A 188       1.430  10.212  18.312  1.00 85.60           O
ATOM   2775  HA  GLN A 188       0.470  13.086  17.487  1.00 85.60           H
ATOM   2776  CB  GLN A 188      -0.713  12.692  19.238  1.00 85.60           C
ATOM   2777 1HB  GLN A 188      -0.111  13.316  19.898  1.00 85.60           H
ATOM   2778 2HB  GLN A 188      -1.534  13.311  18.875  1.00 85.60           H
ATOM   2779  CG  GLN A 188      -1.272  11.503  20.023  1.00 85.60           C
ATOM   2780 1HG  GLN A 188      -1.810  10.838  19.347  1.00 85.60           H
ATOM   2781 2HG  GLN A 188      -0.452  10.927  20.451  1.00 85.60           H
ATOM   2782  CD  GLN A 188      -2.209  11.973  21.137  1.00 85.60           C
ATOM   2783  OE1 GLN A 188      -2.533  13.143  21.259  1.00 85.60           O
ATOM   2784  NE2 GLN A 188      -2.626  10.999  21.940  1.00 85.60           N
ATOM   2785 1HE2 GLN A 188      -2.323  10.059  21.785  1.00 85.60           H
ATOM   2786 2HE2 GLN A 188      -3.242  11.206  22.700  1.00 85.60           H
ATOM   2787  HN  GLN A 188      -0.603  10.438  17.270  1.00 85.60           H
ATOM   2788  N   ILE A 189       2.258  12.121  19.199  1.00 89.38           N
ATOM   2789  CA  ILE A 189       3.397  11.472  19.824  1.00 89.38           C
ATOM   2790  C   ILE A 189       3.000  10.989  21.221  1.00 89.38           C
ATOM   2791  O   ILE A 189       2.502  11.768  22.032  1.00 89.38           O
ATOM   2792  HA  ILE A 189       3.651  10.602  19.218  1.00 89.38           H
ATOM   2793  CB  ILE A 189       4.614  12.399  19.817  1.00 89.38           C
ATOM   2794  HB  ILE A 189       4.340  13.326  20.321  1.00 89.38           H
ATOM   2795  CG1 ILE A 189       5.015  12.766  18.386  1.00 89.38           C
ATOM   2796 1HG1 ILE A 189       5.352  11.873  17.860  1.00 89.38           H
ATOM   2797 2HG1 ILE A 189       4.148  13.146  17.847  1.00 89.38           H
ATOM   2798  CG2 ILE A 189       5.777  11.785  20.599  1.00 89.38           C
ATOM   2799 1HG2 ILE A 189       5.471  11.618  21.632  1.00 89.38           H
ATOM   2800 2HG2 ILE A 189       6.059  10.835  20.145  1.00 89.38           H
ATOM   2801 3HG2 ILE A 189       6.628  12.465  20.578  1.00 89.38           H
ATOM   2802  CD1 ILE A 189       6.127  13.818  18.381  1.00 89.38           C
ATOM   2803 1HD1 ILE A 189       5.778  14.717  18.888  1.00 89.38           H
ATOM   2804 2HD1 ILE A 189       7.001  13.425  18.900  1.00 89.38           H
ATOM   2805 3HD1 ILE A 189       6.393  14.060  17.352  1.00 89.38           H
ATOM   2806  HN  ILE A 189       2.226  13.115  19.307  1.00 89.38           H
ATOM   2807  N   LYS A 190       3.236   9.707  21.458  1.00 84.12           N
ATOM   2808  CA  LYS A 190       3.020   9.138  22.778  1.00 84.12           C
ATOM   2809  C   LYS A 190       4.366   8.730  23.379  1.00 84.12           C
ATOM   2810  O   LYS A 190       5.179   8.091  22.714  1.00 84.12           O
ATOM   2811  HA  LYS A 190       2.585   9.918  23.402  1.00 84.12           H
ATOM   2812  CB  LYS A 190       2.005   7.995  22.708  1.00 84.12           C
ATOM   2813 1HB  LYS A 190       1.077   8.354  22.263  1.00 84.12           H
ATOM   2814 2HB  LYS A 190       2.384   7.206  22.060  1.00 84.12           H
ATOM   2815  CG  LYS A 190       1.723   7.427  24.101  1.00 84.12           C
ATOM   2816 1HG  LYS A 190       2.657   7.107  24.563  1.00 84.12           H
ATOM   2817 2HG  LYS A 190       1.303   8.207  24.737  1.00 84.12           H
ATOM   2818  CD  LYS A 190       0.754   6.246  24.025  1.00 84.12           C
ATOM   2819 1HD  LYS A 190      -0.226   6.595  23.700  1.00 84.12           H
ATOM   2820 2HD  LYS A 190       1.102   5.533  23.278  1.00 84.12           H
ATOM   2821  CE  LYS A 190       0.629   5.551  25.383  1.00 84.12           C
ATOM   2822 1HE  LYS A 190       1.614   5.454  25.840  1.00 84.12           H
ATOM   2823 2HE  LYS A 190       0.024   6.160  26.055  1.00 84.12           H
ATOM   2824  NZ  LYS A 190       0.014   4.214  25.226  1.00 84.12           N
ATOM   2825 1HZ  LYS A 190       0.105   3.697  26.093  1.00 84.12           H
ATOM   2826 2HZ  LYS A 190      -0.968   4.318  24.995  1.00 84.12           H
ATOM   2827 3HZ  LYS A 190       0.485   3.711  24.482  1.00 84.12           H
ATOM   2828  HN  LYS A 190       3.569   9.063  20.770  1.00 84.12           H
ATOM   2829  N   GLU A 191       4.559   9.116  24.632  1.00 76.08           N
ATOM   2830  CA  GLU A 191       5.716   8.661  25.385  1.00 76.08           C
ATOM   2831  C   GLU A 191       5.358   7.425  26.212  1.00 76.08           C
ATOM   2832  O   GLU A 191       4.384   7.437  26.964  1.00 76.08           O
ATOM   2833  HA  GLU A 191       6.465   8.402  24.637  1.00 76.08           H
ATOM   2834  CB  GLU A 191       6.263   9.778  26.276  1.00 76.08           C
ATOM   2835 1HB  GLU A 191       5.439  10.287  26.775  1.00 76.08           H
ATOM   2836 2HB  GLU A 191       6.999   9.368  26.968  1.00 76.08           H
ATOM   2837  CG  GLU A 191       6.995  10.833  25.445  1.00 76.08           C
ATOM   2838 1HG  GLU A 191       7.732  10.350  24.803  1.00 76.08           H
ATOM   2839 2HG  GLU A 191       6.287  11.341  24.791  1.00 76.08           H
ATOM   2840  CD  GLU A 191       7.689  11.857  26.346  1.00 76.08           C
ATOM   2841  OE1 GLU A 191       8.367  12.743  25.782  1.00 76.08           O
ATOM   2842  OE2 GLU A 191       7.527  11.729  27.579  1.00 76.08           O
ATOM   2843  HN  GLU A 191       3.944   9.726  25.131  1.00 76.08           H
ATOM   2844  N   GLU A 192       6.166   6.387  26.047  1.00 73.24           N
ATOM   2845  CA  GLU A 192       5.973   5.161  26.801  1.00 73.24           C
ATOM   2846  C   GLU A 192       7.322   4.594  27.247  1.00 73.24           C
ATOM   2847  O   GLU A 192       8.185   4.310  26.417  1.00 73.24           O
ATOM   2848  HA  GLU A 192       5.386   5.447  27.674  1.00 73.24           H
ATOM   2849  CB  GLU A 192       5.188   4.132  25.984  1.00 73.24           C
ATOM   2850 1HB  GLU A 192       4.256   4.575  25.634  1.00 73.24           H
ATOM   2851 2HB  GLU A 192       5.814   3.749  25.178  1.00 73.24           H
ATOM   2852  CG  GLU A 192       4.807   2.925  26.844  1.00 73.24           C
ATOM   2853 1HG  GLU A 192       5.626   2.206  26.851  1.00 73.24           H
ATOM   2854 2HG  GLU A 192       4.652   3.243  27.875  1.00 73.24           H
ATOM   2855  CD  GLU A 192       3.537   2.255  26.315  1.00 73.24           C
ATOM   2856  OE1 GLU A 192       2.623   2.040  27.140  1.00 73.24           O
ATOM   2857  OE2 GLU A 192       3.509   1.973  25.098  1.00 73.24           O
ATOM   2858  HN  GLU A 192       6.938   6.376  25.412  1.00 73.24           H
ATOM   2859  N   SER A 193       7.463   4.445  28.556  1.00 73.55           N
ATOM   2860  CA  SER A 193       8.685   3.898  29.120  1.00 73.55           C
ATOM   2861  C   SER A 193       9.890   4.718  28.653  1.00 73.55           C
ATOM   2862  O   SER A 193      10.977   4.175  28.460  1.00 73.55           O
ATOM   2863  HA  SER A 193       8.564   3.977  30.201  1.00 73.55           H
ATOM   2864  CB  SER A 193       8.860   2.429  28.733  1.00 73.55           C
ATOM   2865 1HB  SER A 193       9.019   2.353  27.657  1.00 73.55           H
ATOM   2866 2HB  SER A 193       9.754   2.031  29.215  1.00 73.55           H
ATOM   2867  OG  SER A 193       7.732   1.641  29.103  1.00 73.55           O
ATOM   2868  HG  SER A 193       7.833   0.711  28.749  1.00 73.55           H
ATOM   2869  HN  SER A 193       6.761   4.691  29.225  1.00 73.55           H
ATOM   2870  N   GLY A 194       9.656   6.011  28.484  1.00 81.60           N
ATOM   2871  CA  GLY A 194      10.724   6.922  28.109  1.00 81.60           C
ATOM   2872  C   GLY A 194      11.025   6.826  26.612  1.00 81.60           C
ATOM   2873  O   GLY A 194      11.977   7.435  26.126  1.00 81.60           O
ATOM   2874 1HA  GLY A 194      10.441   7.944  28.361  1.00 81.60           H
ATOM   2875 2HA  GLY A 194      11.622   6.690  28.680  1.00 81.60           H
ATOM   2876  HN  GLY A 194       8.758   6.437  28.600  1.00 81.60           H
ATOM   2877  N   ILE A 195      10.196   6.057  25.922  1.00 79.82           N
ATOM   2878  CA  ILE A 195      10.310   5.939  24.478  1.00 79.82           C
ATOM   2879  C   ILE A 195       9.184   6.735  23.815  1.00 79.82           C
ATOM   2880  O   ILE A 195       8.012   6.538  24.129  1.00 79.82           O
ATOM   2881  HA  ILE A 195      11.263   6.382  24.189  1.00 79.82           H
ATOM   2882  CB  ILE A 195      10.350   4.468  24.061  1.00 79.82           C
ATOM   2883  HB  ILE A 195       9.436   3.989  24.411  1.00 79.82           H
ATOM   2884  CG1 ILE A 195      11.523   3.742  24.725  1.00 79.82           C
ATOM   2885 1HG1 ILE A 195      12.462   4.187  24.397  1.00 79.82           H
ATOM   2886 2HG1 ILE A 195      11.469   3.869  25.806  1.00 79.82           H
ATOM   2887  CG2 ILE A 195      10.378   4.329  22.538  1.00 79.82           C
ATOM   2888 1HG2 ILE A 195       9.485   4.788  22.115  1.00 79.82           H
ATOM   2889 2HG2 ILE A 195      11.264   4.828  22.144  1.00 79.82           H
ATOM   2890 3HG2 ILE A 195      10.407   3.273  22.269  1.00 79.82           H
ATOM   2891  CD1 ILE A 195      11.510   2.251  24.380  1.00 79.82           C
ATOM   2892 1HD1 ILE A 195      10.580   1.805  24.731  1.00 79.82           H
ATOM   2893 2HD1 ILE A 195      11.588   2.127  23.300  1.00 79.82           H
ATOM   2894 3HD1 ILE A 195      12.354   1.759  24.864  1.00 79.82           H
ATOM   2895  HN  ILE A 195       9.458   5.521  26.332  1.00 79.82           H
ATOM   2896  N   ALA A 196       9.581   7.619  22.910  1.00 90.37           N
ATOM   2897  CA  ALA A 196       8.616   8.373  22.128  1.00 90.37           C
ATOM   2898  C   ALA A 196       8.165   7.531  20.933  1.00 90.37           C
ATOM   2899  O   ALA A 196       8.994   6.998  20.197  1.00 90.37           O
ATOM   2900  HA  ALA A 196       7.755   8.573  22.766  1.00 90.37           H
ATOM   2901  CB  ALA A 196       9.234   9.706  21.703  1.00 90.37           C
ATOM   2902 1HB  ALA A 196       9.510  10.278  22.589  1.00 90.37           H
ATOM   2903 2HB  ALA A 196      10.123   9.519  21.100  1.00 90.37           H
ATOM   2904 3HB  ALA A 196       8.510  10.272  21.116  1.00 90.37           H
ATOM   2905  HN  ALA A 196      10.539   7.821  22.709  1.00 90.37           H
ATOM   2906  N   ILE A 197       6.853   7.438  20.777  1.00 86.16           N
ATOM   2907  CA  ILE A 197       6.282   6.668  19.685  1.00 86.16           C
ATOM   2908  C   ILE A 197       5.206   7.502  18.986  1.00 86.16           C
ATOM   2909  O   ILE A 197       4.349   8.092  19.641  1.00 86.16           O
ATOM   2910  HA  ILE A 197       7.082   6.469  18.972  1.00 86.16           H
ATOM   2911  CB  ILE A 197       5.778   5.314  20.190  1.00 86.16           C
ATOM   2912  HB  ILE A 197       4.835   5.092  19.691  1.00 86.16           H
ATOM   2913  CG1 ILE A 197       5.493   5.362  21.693  1.00 86.16           C
ATOM   2914 1HG1 ILE A 197       6.422   5.533  22.238  1.00 86.16           H
ATOM   2915 2HG1 ILE A 197       4.834   6.201  21.915  1.00 86.16           H
ATOM   2916  CG2 ILE A 197       6.756   4.195  19.827  1.00 86.16           C
ATOM   2917 1HG2 ILE A 197       6.865   4.145  18.744  1.00 86.16           H
ATOM   2918 2HG2 ILE A 197       7.726   4.399  20.281  1.00 86.16           H
ATOM   2919 3HG2 ILE A 197       6.374   3.244  20.199  1.00 86.16           H
ATOM   2920  CD1 ILE A 197       4.848   4.059  22.170  1.00 86.16           C
ATOM   2921 1HD1 ILE A 197       3.908   3.904  21.641  1.00 86.16           H
ATOM   2922 2HD1 ILE A 197       5.521   3.225  21.968  1.00 86.16           H
ATOM   2923 3HD1 ILE A 197       4.657   4.119  23.241  1.00 86.16           H
ATOM   2924  HN  ILE A 197       6.185   7.877  21.379  1.00 86.16           H
ATOM   2925  N   CYS A 198       5.287   7.524  17.663  1.00 91.79           N
ATOM   2926  CA  CYS A 198       4.248   8.147  16.861  1.00 91.79           C
ATOM   2927  C   CYS A 198       3.124   7.130  16.656  1.00 91.79           C
ATOM   2928  O   CYS A 198       3.287   6.158  15.920  1.00 91.79           O
ATOM   2929  HA  CYS A 198       3.892   9.009  17.424  1.00 91.79           H
ATOM   2930  CB  CYS A 198       4.797   8.667  15.530  1.00 91.79           C
ATOM   2931 1HB  CYS A 198       5.473   9.503  15.708  1.00 91.79           H
ATOM   2932 2HB  CYS A 198       5.377   7.887  15.037  1.00 91.79           H
ATOM   2933  SG  CYS A 198       3.418   9.197  14.449  1.00 91.79           S
ATOM   2934  HN  CYS A 198       6.042   7.126  17.142  1.00 91.79           H
ATOM   2935  N   THR A 199       2.007   7.389  17.321  1.00 90.14           N
ATOM   2936  CA  THR A 199       0.874   6.481  17.262  1.00 90.14           C
ATOM   2937  C   THR A 199      -0.431   7.265  17.109  1.00 90.14           C
ATOM   2938  O   THR A 199      -0.457   8.478  17.308  1.00 90.14           O
ATOM   2939  HA  THR A 199       0.979   5.857  16.375  1.00 90.14           H
ATOM   2940  CB  THR A 199       0.909   5.599  18.513  1.00 90.14           C
ATOM   2941  HB  THR A 199       1.916   5.223  18.695  1.00 90.14           H
ATOM   2942  OG1 THR A 199      -0.083   4.607  18.267  1.00 90.14           O
ATOM   2943  HG1 THR A 199      -0.006   3.871  18.939  1.00 90.14           H
ATOM   2944  CG2 THR A 199       0.405   6.330  19.759  1.00 90.14           C
ATOM   2945 1HG2 THR A 199      -0.625   6.648  19.601  1.00 90.14           H
ATOM   2946 2HG2 THR A 199       1.030   7.203  19.946  1.00 90.14           H
ATOM   2947 3HG2 THR A 199       0.452   5.660  20.617  1.00 90.14           H
ATOM   2948  HN  THR A 199       1.870   8.199  17.890  1.00 90.14           H
ATOM   2949  N   MET A 200      -1.482   6.539  16.755  1.00 88.93           N
ATOM   2950  CA  MET A 200      -2.826   7.088  16.821  1.00 88.93           C
ATOM   2951  C   MET A 200      -3.435   6.881  18.209  1.00 88.93           C
ATOM   2952  O   MET A 200      -3.314   5.804  18.790  1.00 88.93           O
ATOM   2953  HA  MET A 200      -2.718   8.153  16.619  1.00 88.93           H
ATOM   2954  CB  MET A 200      -3.707   6.408  15.771  1.00 88.93           C
ATOM   2955 1HB  MET A 200      -3.660   5.327  15.897  1.00 88.93           H
ATOM   2956 2HB  MET A 200      -4.746   6.702  15.918  1.00 88.93           H
ATOM   2957  CG  MET A 200      -3.260   6.782  14.356  1.00 88.93           C
ATOM   2958 1HG  MET A 200      -3.232   7.866  14.249  1.00 88.93           H
ATOM   2959 2HG  MET A 200      -2.248   6.418  14.177  1.00 88.93           H
ATOM   2960  SD  MET A 200      -4.381   6.080  13.157  1.00 88.93           S
ATOM   2961  CE  MET A 200      -5.843   7.045  13.497  1.00 88.93           C
ATOM   2962 1HE  MET A 200      -6.148   6.890  14.532  1.00 88.93           H
ATOM   2963 2HE  MET A 200      -5.627   8.101  13.336  1.00 88.93           H
ATOM   2964 3HE  MET A 200      -6.647   6.733  12.831  1.00 88.93           H
ATOM   2965  HN  MET A 200      -1.426   5.596  16.430  1.00 88.93           H
ATOM   2966  N   VAL A 201      -4.076   7.932  18.702  1.00 91.46           N
ATOM   2967  CA  VAL A 201      -4.816   7.840  19.948  1.00 91.46           C
ATOM   2968  C   VAL A 201      -6.271   8.247  19.704  1.00 91.46           C
ATOM   2969  O   VAL A 201      -6.544   9.377  19.304  1.00 91.46           O
ATOM   2970  HA  VAL A 201      -4.793   6.798  20.269  1.00 91.46           H
ATOM   2971  CB  VAL A 201      -4.133   8.683  21.026  1.00 91.46           C
ATOM   2972  HB  VAL A 201      -4.172   9.726  20.712  1.00 91.46           H
ATOM   2973  CG1 VAL A 201      -4.869   8.567  22.362  1.00 91.46           C
ATOM   2974 1HG1 VAL A 201      -5.895   8.917  22.243  1.00 91.46           H
ATOM   2975 2HG1 VAL A 201      -4.875   7.526  22.685  1.00 91.46           H
ATOM   2976 3HG1 VAL A 201      -4.363   9.176  23.111  1.00 91.46           H
ATOM   2977  CG2 VAL A 201      -2.661   8.293  21.176  1.00 91.46           C
ATOM   2978 1HG2 VAL A 201      -2.590   7.243  21.458  1.00 91.46           H
ATOM   2979 2HG2 VAL A 201      -2.145   8.451  20.229  1.00 91.46           H
ATOM   2980 3HG2 VAL A 201      -2.199   8.908  21.949  1.00 91.46           H
ATOM   2981  HN  VAL A 201      -4.094   8.831  18.264  1.00 91.46           H
ATOM   2982  N   TYR A 202      -7.166   7.302  19.954  1.00 91.42           N
ATOM   2983  CA  TYR A 202      -8.577   7.518  19.683  1.00 91.42           C
ATOM   2984  C   TYR A 202      -9.290   8.089  20.911  1.00 91.42           C
ATOM   2985  O   TYR A 202      -8.968   7.730  22.042  1.00 91.42           O
ATOM   2986  HA  TYR A 202      -8.657   8.231  18.862  1.00 91.42           H
ATOM   2987  CB  TYR A 202      -9.161   6.141  19.363  1.00 91.42           C
ATOM   2988 1HB  TYR A 202      -8.983   5.477  20.209  1.00 91.42           H
ATOM   2989 2HB  TYR A 202     -10.241   6.232  19.251  1.00 91.42           H
ATOM   2990  CG  TYR A 202      -8.584   5.499  18.100  1.00 91.42           C
ATOM   2991  CD1 TYR A 202      -9.134   5.786  16.867  1.00 91.42           C
ATOM   2992  HD1 TYR A 202      -9.979   6.471  16.794  1.00 91.42           H
ATOM   2993  CD2 TYR A 202      -7.514   4.632  18.193  1.00 91.42           C
ATOM   2994  HD2 TYR A 202      -7.080   4.405  19.167  1.00 91.42           H
ATOM   2995  CE1 TYR A 202      -8.592   5.182  15.678  1.00 91.42           C
ATOM   2996  HE1 TYR A 202      -9.016   5.400  14.698  1.00 91.42           H
ATOM   2997  CE2 TYR A 202      -6.972   4.028  17.004  1.00 91.42           C
ATOM   2998  HE2 TYR A 202      -6.127   3.342  17.063  1.00 91.42           H
ATOM   2999  CZ  TYR A 202      -7.537   4.332  15.805  1.00 91.42           C
ATOM   3000  OH  TYR A 202      -7.024   3.762  14.682  1.00 91.42           O
ATOM   3001  HH  TYR A 202      -7.534   4.070  13.879  1.00 91.42           H
ATOM   3002  HN  TYR A 202      -6.941   6.405  20.334  1.00 91.42           H
ATOM   3003  N   PRO A 203     -10.267   8.983  20.711  1.00 86.02           N
ATOM   3004  CA  PRO A 203     -10.960   9.609  21.841  1.00 86.02           C
ATOM   3005  C   PRO A 203     -11.828   8.622  22.603  1.00 86.02           C
ATOM   3006  O   PRO A 203     -12.341   7.665  22.025  1.00 86.02           O
ATOM   3007  HA  PRO A 203     -10.236   9.974  22.570  1.00 86.02           H
ATOM   3008  CB  PRO A 203     -11.794  10.713  21.188  1.00 86.02           C
ATOM   3009 1HB  PRO A 203     -12.728  10.881  21.724  1.00 86.02           H
ATOM   3010 2HB  PRO A 203     -11.261  11.664  21.174  1.00 86.02           H
ATOM   3011  CG  PRO A 203     -12.040  10.198  19.799  1.00 86.02           C
ATOM   3012 1HG  PRO A 203     -12.905   9.536  19.772  1.00 86.02           H
ATOM   3013 2HG  PRO A 203     -12.244  11.015  19.106  1.00 86.02           H
ATOM   3014  CD  PRO A 203     -10.786   9.467  19.419  1.00 86.02           C
ATOM   3015 1HD  PRO A 203     -10.993   8.643  18.736  1.00 86.02           H
ATOM   3016 2HD  PRO A 203     -10.074  10.124  18.920  1.00 86.02           H
ATOM   3017  N   SER A 204     -11.971   8.883  23.895  1.00 77.70           N
ATOM   3018  CA  SER A 204     -12.409   7.855  24.822  1.00 77.70           C
ATOM   3019  C   SER A 204     -13.813   7.375  24.447  1.00 77.70           C
ATOM   3020  O   SER A 204     -14.124   6.192  24.579  1.00 77.70           O
ATOM   3021  HA  SER A 204     -11.687   7.045  24.717  1.00 77.70           H
ATOM   3022  CB  SER A 204     -12.392   8.368  26.263  1.00 77.70           C
ATOM   3023 1HB  SER A 204     -12.847   7.626  26.918  1.00 77.70           H
ATOM   3024 2HB  SER A 204     -11.360   8.492  26.591  1.00 77.70           H
ATOM   3025  OG  SER A 204     -13.084   9.607  26.397  1.00 77.70           O
ATOM   3026  HG  SER A 204     -14.071   9.449  26.393  1.00 77.70           H
ATOM   3027  HN  SER A 204     -11.794   9.777  24.307  1.00 77.70           H
ATOM   3028  N   ASP A 205     -14.622   8.317  23.986  1.00 71.08           N
ATOM   3029  CA  ASP A 205     -16.064   8.141  24.009  1.00 71.08           C
ATOM   3030  C   ASP A 205     -16.444   6.960  23.113  1.00 71.08           C
ATOM   3031  O   ASP A 205     -17.220   6.095  23.516  1.00 71.08           O
ATOM   3032  HA  ASP A 205     -16.316   7.969  25.055  1.00 71.08           H
ATOM   3033  CB  ASP A 205     -16.779   9.386  23.478  1.00 71.08           C
ATOM   3034 1HB  ASP A 205     -16.412   9.622  22.479  1.00 71.08           H
ATOM   3035 2HB  ASP A 205     -17.847   9.185  23.385  1.00 71.08           H
ATOM   3036  CG  ASP A 205     -16.559  10.582  24.405  1.00 71.08           C
ATOM   3037  OD1 ASP A 205     -16.031  10.351  25.515  1.00 71.08           O
ATOM   3038  OD2 ASP A 205     -16.923  11.702  23.984  1.00 71.08           O
ATOM   3039  HN  ASP A 205     -14.308   9.186  23.604  1.00 71.08           H
ATOM   3040  N   GLU A 206     -15.878   6.962  21.915  1.00 74.89           N
ATOM   3041  CA  GLU A 206     -16.189   5.931  20.939  1.00 74.89           C
ATOM   3042  C   GLU A 206     -14.901   5.333  20.370  1.00 74.89           C
ATOM   3043  O   GLU A 206     -14.856   4.941  19.205  1.00 74.89           O
ATOM   3044  HA  GLU A 206     -16.740   5.168  21.489  1.00 74.89           H
ATOM   3045  CB  GLU A 206     -17.077   6.483  19.822  1.00 74.89           C
ATOM   3046 1HB  GLU A 206     -16.623   7.380  19.401  1.00 74.89           H
ATOM   3047 2HB  GLU A 206     -17.262   5.706  19.081  1.00 74.89           H
ATOM   3048  CG  GLU A 206     -18.447   6.896  20.364  1.00 74.89           C
ATOM   3049 1HG  GLU A 206     -18.639   6.383  21.307  1.00 74.89           H
ATOM   3050 2HG  GLU A 206     -18.451   7.965  20.576  1.00 74.89           H
ATOM   3051  CD  GLU A 206     -19.555   6.565  19.362  1.00 74.89           C
ATOM   3052  OE1 GLU A 206     -20.591   6.033  19.817  1.00 74.89           O
ATOM   3053  OE2 GLU A 206     -19.342   6.852  18.165  1.00 74.89           O
ATOM   3054  HN  GLU A 206     -15.220   7.649  21.608  1.00 74.89           H
ATOM   3055  N   SER A 207     -13.885   5.281  21.219  1.00 87.17           N
ATOM   3056  CA  SER A 207     -12.557   4.896  20.774  1.00 87.17           C
ATOM   3057  C   SER A 207     -12.619   3.554  20.042  1.00 87.17           C
ATOM   3058  O   SER A 207     -12.023   3.396  18.977  1.00 87.17           O
ATOM   3059  HA  SER A 207     -12.239   5.688  20.095  1.00 87.17           H
ATOM   3060  CB  SER A 207     -11.584   4.814  21.951  1.00 87.17           C
ATOM   3061 1HB  SER A 207     -10.629   4.416  21.606  1.00 87.17           H
ATOM   3062 2HB  SER A 207     -11.391   5.816  22.334  1.00 87.17           H
ATOM   3063  OG  SER A 207     -12.086   3.994  23.003  1.00 87.17           O
ATOM   3064  HG  SER A 207     -11.560   4.150  23.839  1.00 87.17           H
ATOM   3065  HN  SER A 207     -13.959   5.496  22.193  1.00 87.17           H
ATOM   3066  N   THR A 208     -13.345   2.622  20.641  1.00 87.63           N
ATOM   3067  CA  THR A 208     -13.405   1.268  20.117  1.00 87.63           C
ATOM   3068  C   THR A 208     -14.042   1.263  18.726  1.00 87.63           C
ATOM   3069  O   THR A 208     -13.527   0.628  17.806  1.00 87.63           O
ATOM   3070  HA  THR A 208     -12.386   0.898  20.004  1.00 87.63           H
ATOM   3071  CB  THR A 208     -14.154   0.401  21.132  1.00 87.63           C
ATOM   3072  HB  THR A 208     -15.208   0.676  21.175  1.00 87.63           H
ATOM   3073  OG1 THR A 208     -13.423   0.574  22.342  1.00 87.63           O
ATOM   3074  HG1 THR A 208     -12.476   0.278  22.215  1.00 87.63           H
ATOM   3075  CG2 THR A 208     -14.029  -1.093  20.830  1.00 87.63           C
ATOM   3076 1HG2 THR A 208     -12.978  -1.382  20.853  1.00 87.63           H
ATOM   3077 2HG2 THR A 208     -14.441  -1.300  19.843  1.00 87.63           H
ATOM   3078 3HG2 THR A 208     -14.579  -1.662  21.580  1.00 87.63           H
ATOM   3079  HN  THR A 208     -13.884   2.779  21.469  1.00 87.63           H
ATOM   3080  N   LYS A 209     -15.152   1.977  18.616  1.00 83.12           N
ATOM   3081  CA  LYS A 209     -15.898   2.014  17.369  1.00 83.12           C
ATOM   3082  C   LYS A 209     -15.009   2.591  16.265  1.00 83.12           C
ATOM   3083  O   LYS A 209     -14.961   2.056  15.159  1.00 83.12           O
ATOM   3084  HA  LYS A 209     -16.149   0.986  17.108  1.00 83.12           H
ATOM   3085  CB  LYS A 209     -17.215   2.769  17.554  1.00 83.12           C
ATOM   3086 1HB  LYS A 209     -17.019   3.753  17.981  1.00 83.12           H
ATOM   3087 2HB  LYS A 209     -17.686   2.931  16.585  1.00 83.12           H
ATOM   3088  CG  LYS A 209     -18.168   1.993  18.467  1.00 83.12           C
ATOM   3089 1HG  LYS A 209     -18.288   0.977  18.092  1.00 83.12           H
ATOM   3090 2HG  LYS A 209     -17.738   1.916  19.465  1.00 83.12           H
ATOM   3091  CD  LYS A 209     -19.533   2.679  18.544  1.00 83.12           C
ATOM   3092 1HD  LYS A 209     -19.398   3.749  18.704  1.00 83.12           H
ATOM   3093 2HD  LYS A 209     -20.057   2.563  17.595  1.00 83.12           H
ATOM   3094  CE  LYS A 209     -20.379   2.091  19.675  1.00 83.12           C
ATOM   3095 1HE  LYS A 209     -20.728   1.096  19.396  1.00 83.12           H
ATOM   3096 2HE  LYS A 209     -19.770   1.975  20.571  1.00 83.12           H
ATOM   3097  NZ  LYS A 209     -21.537   2.966  19.965  1.00 83.12           N
ATOM   3098 1HZ  LYS A 209     -22.073   2.574  20.732  1.00 83.12           H
ATOM   3099 2HZ  LYS A 209     -21.207   3.890  20.221  1.00 83.12           H
ATOM   3100 3HZ  LYS A 209     -22.125   3.033  19.141  1.00 83.12           H
ATOM   3101  HN  LYS A 209     -15.543   2.522  19.358  1.00 83.12           H
ATOM   3102  N   LEU A 210     -14.326   3.675  16.605  1.00 89.26           N
ATOM   3103  CA  LEU A 210     -13.547   4.407  15.622  1.00 89.26           C
ATOM   3104  C   LEU A 210     -12.424   3.510  15.096  1.00 89.26           C
ATOM   3105  O   LEU A 210     -12.237   3.389  13.887  1.00 89.26           O
ATOM   3106  HA  LEU A 210     -14.212   4.650  14.793  1.00 89.26           H
ATOM   3107  CB  LEU A 210     -13.052   5.731  16.208  1.00 89.26           C
ATOM   3108 1HB  LEU A 210     -13.906   6.259  16.634  1.00 89.26           H
ATOM   3109 2HB  LEU A 210     -12.372   5.510  17.031  1.00 89.26           H
ATOM   3110  CG  LEU A 210     -12.341   6.672  15.234  1.00 89.26           C
ATOM   3111  HG  LEU A 210     -11.497   6.138  14.798  1.00 89.26           H
ATOM   3112  CD1 LEU A 210     -13.267   7.072  14.083  1.00 89.26           C
ATOM   3113 1HD1 LEU A 210     -13.579   6.179  13.542  1.00 89.26           H
ATOM   3114 2HD1 LEU A 210     -14.144   7.581  14.482  1.00 89.26           H
ATOM   3115 3HD1 LEU A 210     -12.736   7.741  13.406  1.00 89.26           H
ATOM   3116  CD2 LEU A 210     -11.775   7.892  15.964  1.00 89.26           C
ATOM   3117 1HD2 LEU A 210     -12.587   8.436  16.446  1.00 89.26           H
ATOM   3118 2HD2 LEU A 210     -11.060   7.564  16.719  1.00 89.26           H
ATOM   3119 3HD2 LEU A 210     -11.275   8.544  15.249  1.00 89.26           H
ATOM   3120  HN  LEU A 210     -14.301   4.052  17.531  1.00 89.26           H
ATOM   3121  N   LYS A 211     -11.707   2.905  16.031  1.00 93.69           N
ATOM   3122  CA  LYS A 211     -10.600   2.033  15.678  1.00 93.69           C
ATOM   3123  C   LYS A 211     -11.105   0.924  14.754  1.00 93.69           C
ATOM   3124  O   LYS A 211     -10.516   0.667  13.705  1.00 93.69           O
ATOM   3125  HA  LYS A 211      -9.873   2.634  15.130  1.00 93.69           H
ATOM   3126  CB  LYS A 211      -9.902   1.515  16.937  1.00 93.69           C
ATOM   3127 1HB  LYS A 211      -9.509   2.354  17.511  1.00 93.69           H
ATOM   3128 2HB  LYS A 211     -10.625   1.005  17.573  1.00 93.69           H
ATOM   3129  CG  LYS A 211      -8.764   0.557  16.579  1.00 93.69           C
ATOM   3130 1HG  LYS A 211      -9.177  -0.370  16.180  1.00 93.69           H
ATOM   3131 2HG  LYS A 211      -8.149   0.996  15.794  1.00 93.69           H
ATOM   3132  CD  LYS A 211      -7.899   0.252  17.803  1.00 93.69           C
ATOM   3133 1HD  LYS A 211      -7.510   1.181  18.219  1.00 93.69           H
ATOM   3134 2HD  LYS A 211      -8.509  -0.213  18.578  1.00 93.69           H
ATOM   3135  CE  LYS A 211      -6.738  -0.675  17.436  1.00 93.69           C
ATOM   3136 1HE  LYS A 211      -7.124  -1.645  17.124  1.00 93.69           H
ATOM   3137 2HE  LYS A 211      -6.189  -0.263  16.590  1.00 93.69           H
ATOM   3138  NZ  LYS A 211      -5.827  -0.845  18.590  1.00 93.69           N
ATOM   3139 1HZ  LYS A 211      -5.118  -1.534  18.362  1.00 93.69           H
ATOM   3140 2HZ  LYS A 211      -5.381   0.040  18.802  1.00 93.69           H
ATOM   3141 3HZ  LYS A 211      -6.356  -1.159  19.396  1.00 93.69           H
ATOM   3142  HN  LYS A 211     -11.871   3.003  17.013  1.00 93.69           H
ATOM   3143  N   SER A 212     -12.192   0.295  15.176  1.00 91.61           N
ATOM   3144  CA  SER A 212     -12.739  -0.832  14.440  1.00 91.61           C
ATOM   3145  C   SER A 212     -13.118  -0.397  13.023  1.00 91.61           C
ATOM   3146  O   SER A 212     -12.884  -1.128  12.062  1.00 91.61           O
ATOM   3147  HA  SER A 212     -11.940  -1.573  14.412  1.00 91.61           H
ATOM   3148  CB  SER A 212     -13.955  -1.421  15.158  1.00 91.61           C
ATOM   3149 1HB  SER A 212     -14.718  -0.651  15.269  1.00 91.61           H
ATOM   3150 2HB  SER A 212     -14.389  -2.213  14.546  1.00 91.61           H
ATOM   3151  OG  SER A 212     -13.617  -1.943  16.440  1.00 91.61           O
ATOM   3152  HG  SER A 212     -13.676  -1.222  17.129  1.00 91.61           H
ATOM   3153  HN  SER A 212     -12.696   0.543  16.004  1.00 91.61           H
ATOM   3154  N   ALA A 213     -13.697   0.792  12.938  1.00 94.80           N
ATOM   3155  CA  ALA A 213     -14.137   1.321  11.659  1.00 94.80           C
ATOM   3156  C   ALA A 213     -12.919   1.555  10.763  1.00 94.80           C
ATOM   3157  O   ALA A 213     -12.922   1.176   9.593  1.00 94.80           O
ATOM   3158  HA  ALA A 213     -14.781   0.574  11.194  1.00 94.80           H
ATOM   3159  CB  ALA A 213     -14.948   2.598  11.885  1.00 94.80           C
ATOM   3160 1HB  ALA A 213     -15.817   2.372  12.502  1.00 94.80           H
ATOM   3161 2HB  ALA A 213     -14.327   3.338  12.390  1.00 94.80           H
ATOM   3162 3HB  ALA A 213     -15.277   2.995  10.925  1.00 94.80           H
ATOM   3163  HN  ALA A 213     -13.867   1.388  13.723  1.00 94.80           H
ATOM   3164  N   VAL A 214     -11.906   2.178  11.347  1.00 93.32           N
ATOM   3165  CA  VAL A 214     -10.711   2.528  10.598  1.00 93.32           C
ATOM   3166  C   VAL A 214     -10.078   1.255  10.031  1.00 93.32           C
ATOM   3167  O   VAL A 214      -9.678   1.222   8.869  1.00 93.32           O
ATOM   3168  HA  VAL A 214     -11.017   3.166   9.769  1.00 93.32           H
ATOM   3169  CB  VAL A 214      -9.754   3.328  11.484  1.00 93.32           C
ATOM   3170  HB  VAL A 214      -9.617   2.776  12.414  1.00 93.32           H
ATOM   3171  CG1 VAL A 214      -8.384   3.474  10.819  1.00 93.32           C
ATOM   3172 1HG1 VAL A 214      -7.956   2.486  10.646  1.00 93.32           H
ATOM   3173 2HG1 VAL A 214      -8.495   3.993   9.867  1.00 93.32           H
ATOM   3174 3HG1 VAL A 214      -7.723   4.046  11.470  1.00 93.32           H
ATOM   3175  CG2 VAL A 214     -10.343   4.696  11.832  1.00 93.32           C
ATOM   3176 1HG2 VAL A 214     -10.523   5.258  10.915  1.00 93.32           H
ATOM   3177 2HG2 VAL A 214     -11.284   4.562  12.366  1.00 93.32           H
ATOM   3178 3HG2 VAL A 214      -9.643   5.244  12.462  1.00 93.32           H
ATOM   3179  HN  VAL A 214     -11.892   2.441  12.311  1.00 93.32           H
ATOM   3180  N   LEU A 215     -10.007   0.240  10.879  1.00 92.86           N
ATOM   3181  CA  LEU A 215      -9.357  -1.005  10.503  1.00 92.86           C
ATOM   3182  C   LEU A 215     -10.184  -1.701   9.421  1.00 92.86           C
ATOM   3183  O   LEU A 215      -9.633  -2.224   8.454  1.00 92.86           O
ATOM   3184  HA  LEU A 215      -8.384  -0.751  10.084  1.00 92.86           H
ATOM   3185  CB  LEU A 215      -9.107  -1.872  11.739  1.00 92.86           C
ATOM   3186 1HB  LEU A 215     -10.044  -1.968  12.287  1.00 92.86           H
ATOM   3187 2HB  LEU A 215      -8.829  -2.872  11.405  1.00 92.86           H
ATOM   3188  CG  LEU A 215      -8.033  -1.369  12.705  1.00 92.86           C
ATOM   3189  HG  LEU A 215      -8.339  -0.392  13.078  1.00 92.86           H
ATOM   3190  CD1 LEU A 215      -7.907  -2.296  13.915  1.00 92.86           C
ATOM   3191 1HD1 LEU A 215      -8.860  -2.337  14.443  1.00 92.86           H
ATOM   3192 2HD1 LEU A 215      -7.634  -3.297  13.580  1.00 92.86           H
ATOM   3193 3HD1 LEU A 215      -7.136  -1.916  14.586  1.00 92.86           H
ATOM   3194  CD2 LEU A 215      -6.695  -1.179  11.987  1.00 92.86           C
ATOM   3195 1HD2 LEU A 215      -6.370  -2.131  11.567  1.00 92.86           H
ATOM   3196 2HD2 LEU A 215      -6.813  -0.450  11.185  1.00 92.86           H
ATOM   3197 3HD2 LEU A 215      -5.949  -0.821  12.697  1.00 92.86           H
ATOM   3198  HN  LEU A 215     -10.384   0.257  11.805  1.00 92.86           H
ATOM   3199  N   THR A 216     -11.494  -1.684   9.619  1.00 92.62           N
ATOM   3200  CA  THR A 216     -12.400  -2.348   8.697  1.00 92.62           C
ATOM   3201  C   THR A 216     -12.272  -1.745   7.296  1.00 92.62           C
ATOM   3202  O   THR A 216     -12.212  -2.473   6.307  1.00 92.62           O
ATOM   3203  HA  THR A 216     -12.106  -3.395   8.622  1.00 92.62           H
ATOM   3204  CB  THR A 216     -13.814  -2.254   9.272  1.00 92.62           C
ATOM   3205  HB  THR A 216     -14.136  -1.215   9.344  1.00 92.62           H
ATOM   3206  OG1 THR A 216     -13.734  -2.960  10.508  1.00 92.62           O
ATOM   3207  HG1 THR A 216     -13.689  -2.313  11.269  1.00 92.62           H
ATOM   3208  CG2 THR A 216     -14.834  -3.049   8.454  1.00 92.62           C
ATOM   3209 1HG2 THR A 216     -14.547  -4.100   8.439  1.00 92.62           H
ATOM   3210 2HG2 THR A 216     -14.860  -2.664   7.434  1.00 92.62           H
ATOM   3211 3HG2 THR A 216     -15.820  -2.947   8.906  1.00 92.62           H
ATOM   3212  HN  THR A 216     -11.937  -1.228  10.391  1.00 92.62           H
ATOM   3213  N   LEU A 217     -12.233  -0.422   7.258  1.00 89.86           N
ATOM   3214  CA  LEU A 217     -12.095   0.287   5.997  1.00 89.86           C
ATOM   3215  C   LEU A 217     -10.794  -0.143   5.316  1.00 89.86           C
ATOM   3216  O   LEU A 217     -10.758  -0.330   4.100  1.00 89.86           O
ATOM   3217  HA  LEU A 217     -12.931  -0.009   5.363  1.00 89.86           H
ATOM   3218  CB  LEU A 217     -12.204   1.797   6.216  1.00 89.86           C
ATOM   3219 1HB  LEU A 217     -11.603   2.063   7.086  1.00 89.86           H
ATOM   3220 2HB  LEU A 217     -11.762   2.302   5.357  1.00 89.86           H
ATOM   3221  CG  LEU A 217     -13.618   2.344   6.421  1.00 89.86           C
ATOM   3222  HG  LEU A 217     -14.095   1.769   7.215  1.00 89.86           H
ATOM   3223  CD1 LEU A 217     -13.580   3.803   6.881  1.00 89.86           C
ATOM   3224 1HD1 LEU A 217     -13.038   3.873   7.824  1.00 89.86           H
ATOM   3225 2HD1 LEU A 217     -13.077   4.409   6.128  1.00 89.86           H
ATOM   3226 3HD1 LEU A 217     -14.598   4.167   7.020  1.00 89.86           H
ATOM   3227  CD2 LEU A 217     -14.465   2.163   5.160  1.00 89.86           C
ATOM   3228 1HD2 LEU A 217     -14.000   2.697   4.331  1.00 89.86           H
ATOM   3229 2HD2 LEU A 217     -14.532   1.103   4.917  1.00 89.86           H
ATOM   3230 3HD2 LEU A 217     -15.465   2.561   5.333  1.00 89.86           H
ATOM   3231  HN  LEU A 217     -12.295   0.163   8.067  1.00 89.86           H
ATOM   3232  N   LYS A 218      -9.757  -0.288   6.128  1.00 88.40           N
ATOM   3233  CA  LYS A 218      -8.443  -0.626   5.610  1.00 88.40           C
ATOM   3234  C   LYS A 218      -8.509  -1.985   4.911  1.00 88.40           C
ATOM   3235  O   LYS A 218      -7.951  -2.157   3.828  1.00 88.40           O
ATOM   3236  HA  LYS A 218      -8.178   0.130   4.872  1.00 88.40           H
ATOM   3237  CB  LYS A 218      -7.395  -0.558   6.723  1.00 88.40           C
ATOM   3238 1HB  LYS A 218      -7.504   0.376   7.275  1.00 88.40           H
ATOM   3239 2HB  LYS A 218      -7.560  -1.368   7.434  1.00 88.40           H
ATOM   3240  CG  LYS A 218      -5.979  -0.655   6.151  1.00 88.40           C
ATOM   3241 1HG  LYS A 218      -5.888  -1.560   5.550  1.00 88.40           H
ATOM   3242 2HG  LYS A 218      -5.793   0.189   5.486  1.00 88.40           H
ATOM   3243  CD  LYS A 218      -4.935  -0.671   7.269  1.00 88.40           C
ATOM   3244 1HD  LYS A 218      -4.983   0.264   7.829  1.00 88.40           H
ATOM   3245 2HD  LYS A 218      -5.161  -1.474   7.971  1.00 88.40           H
ATOM   3246  CE  LYS A 218      -3.527  -0.861   6.702  1.00 88.40           C
ATOM   3247 1HE  LYS A 218      -3.519  -1.703   6.010  1.00 88.40           H
ATOM   3248 2HE  LYS A 218      -3.235   0.022   6.134  1.00 88.40           H
ATOM   3249  NZ  LYS A 218      -2.557  -1.100   7.794  1.00 88.40           N
ATOM   3250 1HZ  LYS A 218      -1.700  -1.480   7.407  1.00 88.40           H
ATOM   3251 2HZ  LYS A 218      -2.356  -0.224   8.265  1.00 88.40           H
ATOM   3252 3HZ  LYS A 218      -2.950  -1.758   8.457  1.00 88.40           H
ATOM   3253  HN  LYS A 218      -9.805  -0.177   7.121  1.00 88.40           H
ATOM   3254  N   VAL A 219      -9.195  -2.915   5.558  1.00 92.32           N
ATOM   3255  CA  VAL A 219      -9.259  -4.279   5.061  1.00 92.32           C
ATOM   3256  C   VAL A 219     -10.096  -4.312   3.781  1.00 92.32           C
ATOM   3257  O   VAL A 219      -9.687  -4.903   2.783  1.00 92.32           O
ATOM   3258  HA  VAL A 219      -8.242  -4.591   4.824  1.00 92.32           H
ATOM   3259  CB  VAL A 219      -9.797  -5.208   6.152  1.00 92.32           C
ATOM   3260  HB  VAL A 219     -10.755  -4.811   6.488  1.00 92.32           H
ATOM   3261  CG1 VAL A 219     -10.038  -6.616   5.603  1.00 92.32           C
ATOM   3262 1HG1 VAL A 219     -10.766  -6.570   4.792  1.00 92.32           H
ATOM   3263 2HG1 VAL A 219      -9.101  -7.025   5.226  1.00 92.32           H
ATOM   3264 3HG1 VAL A 219     -10.420  -7.255   6.398  1.00 92.32           H
ATOM   3265  CG2 VAL A 219      -8.854  -5.244   7.356  1.00 92.32           C
ATOM   3266 1HG2 VAL A 219      -7.875  -5.605   7.041  1.00 92.32           H
ATOM   3267 2HG2 VAL A 219      -8.755  -4.240   7.770  1.00 92.32           H
ATOM   3268 3HG2 VAL A 219      -9.260  -5.911   8.116  1.00 92.32           H
ATOM   3269  HN  VAL A 219      -9.700  -2.750   6.405  1.00 92.32           H
ATOM   3270  N   ILE A 220     -11.253  -3.671   3.852  1.00 92.65           N
ATOM   3271  CA  ILE A 220     -12.215  -3.740   2.765  1.00 92.65           C
ATOM   3272  C   ILE A 220     -11.616  -3.089   1.517  1.00 92.65           C
ATOM   3273  O   ILE A 220     -11.513  -3.724   0.469  1.00 92.65           O
ATOM   3274  HA  ILE A 220     -12.392  -4.794   2.552  1.00 92.65           H
ATOM   3275  CB  ILE A 220     -13.553  -3.133   3.193  1.00 92.65           C
ATOM   3276  HB  ILE A 220     -13.357  -2.161   3.645  1.00 92.65           H
ATOM   3277  CG1 ILE A 220     -14.231  -3.998   4.258  1.00 92.65           C
ATOM   3278 1HG1 ILE A 220     -14.445  -4.985   3.847  1.00 92.65           H
ATOM   3279 2HG1 ILE A 220     -13.554  -4.143   5.099  1.00 92.65           H
ATOM   3280  CG2 ILE A 220     -14.459  -2.896   1.984  1.00 92.65           C
ATOM   3281 1HG2 ILE A 220     -13.970  -2.210   1.292  1.00 92.65           H
ATOM   3282 2HG2 ILE A 220     -14.651  -3.844   1.482  1.00 92.65           H
ATOM   3283 3HG2 ILE A 220     -15.403  -2.464   2.317  1.00 92.65           H
ATOM   3284  CD1 ILE A 220     -15.528  -3.350   4.745  1.00 92.65           C
ATOM   3285 1HD1 ILE A 220     -15.307  -2.374   5.177  1.00 92.65           H
ATOM   3286 2HD1 ILE A 220     -16.212  -3.229   3.905  1.00 92.65           H
ATOM   3287 3HD1 ILE A 220     -15.990  -3.985   5.501  1.00 92.65           H
ATOM   3288  HN  ILE A 220     -11.536  -3.112   4.632  1.00 92.65           H
ATOM   3289  N   LEU A 221     -11.235  -1.829   1.671  1.00 92.32           N
ATOM   3290  CA  LEU A 221     -10.804  -1.033   0.534  1.00 92.32           C
ATOM   3291  C   LEU A 221      -9.353  -1.379   0.196  1.00 92.32           C
ATOM   3292  O   LEU A 221      -8.915  -1.195  -0.939  1.00 92.32           O
ATOM   3293  HA  LEU A 221     -11.431  -1.308  -0.314  1.00 92.32           H
ATOM   3294  CB  LEU A 221     -11.035   0.455   0.804  1.00 92.32           C
ATOM   3295 1HB  LEU A 221     -10.438   0.744   1.669  1.00 92.32           H
ATOM   3296 2HB  LEU A 221     -10.657   1.021  -0.048  1.00 92.32           H
ATOM   3297  CG  LEU A 221     -12.484   0.875   1.056  1.00 92.32           C
ATOM   3298  HG  LEU A 221     -12.854   0.322   1.919  1.00 92.32           H
ATOM   3299  CD1 LEU A 221     -12.572   2.363   1.401  1.00 92.32           C
ATOM   3300 1HD1 LEU A 221     -11.989   2.563   2.299  1.00 92.32           H
ATOM   3301 2HD1 LEU A 221     -12.177   2.951   0.573  1.00 92.32           H
ATOM   3302 3HD1 LEU A 221     -13.614   2.634   1.575  1.00 92.32           H
ATOM   3303  CD2 LEU A 221     -13.376   0.507  -0.132  1.00 92.32           C
ATOM   3304 1HD2 LEU A 221     -13.016   1.015  -1.027  1.00 92.32           H
ATOM   3305 2HD2 LEU A 221     -13.346  -0.571  -0.289  1.00 92.32           H
ATOM   3306 3HD2 LEU A 221     -14.401   0.817   0.074  1.00 92.32           H
ATOM   3307  HN  LEU A 221     -11.219  -1.353   2.550  1.00 92.32           H
ATOM   3308  N   GLY A 222      -8.646  -1.874   1.202  1.00 91.78           N
ATOM   3309  CA  GLY A 222      -7.212  -2.072   1.082  1.00 91.78           C
ATOM   3310  C   GLY A 222      -6.898  -3.363   0.323  1.00 91.78           C
ATOM   3311  O   GLY A 222      -5.833  -3.489  -0.281  1.00 91.78           O
ATOM   3312 1HA  GLY A 222      -6.766  -1.223   0.564  1.00 91.78           H
ATOM   3313 2HA  GLY A 222      -6.763  -2.112   2.075  1.00 91.78           H
ATOM   3314  HN  GLY A 222      -9.037  -2.137   2.084  1.00 91.78           H
ATOM   3315  N   PHE A 223      -7.844  -4.289   0.377  1.00 91.50           N
ATOM   3316  CA  PHE A 223      -7.631  -5.611  -0.188  1.00 91.50           C
ATOM   3317  C   PHE A 223      -8.895  -6.121  -0.882  1.00 91.50           C
ATOM   3318  O   PHE A 223      -8.887  -6.372  -2.086  1.00 91.50           O
ATOM   3319  HA  PHE A 223      -6.826  -5.524  -0.918  1.00 91.50           H
ATOM   3320  CB  PHE A 223      -7.290  -6.544   0.976  1.00 91.50           C
ATOM   3321 1HB  PHE A 223      -6.436  -6.137   1.517  1.00 91.50           H
ATOM   3322 2HB  PHE A 223      -8.129  -6.562   1.671  1.00 91.50           H
ATOM   3323  CG  PHE A 223      -6.969  -7.978   0.549  1.00 91.50           C
ATOM   3324  CD1 PHE A 223      -7.860  -8.976   0.793  1.00 91.50           C
ATOM   3325  HD1 PHE A 223      -8.804  -8.754   1.292  1.00 91.50           H
ATOM   3326  CD2 PHE A 223      -5.792  -8.255  -0.073  1.00 91.50           C
ATOM   3327  HD2 PHE A 223      -5.077  -7.455  -0.269  1.00 91.50           H
ATOM   3328  CE1 PHE A 223      -7.562 -10.307   0.397  1.00 91.50           C
ATOM   3329  HE1 PHE A 223      -8.276 -11.106   0.592  1.00 91.50           H
ATOM   3330  CE2 PHE A 223      -5.494  -9.586  -0.469  1.00 91.50           C
ATOM   3331  HE2 PHE A 223      -4.550  -9.807  -0.968  1.00 91.50           H
ATOM   3332  CZ  PHE A 223      -6.385 -10.583  -0.226  1.00 91.50           C
ATOM   3333  HZ  PHE A 223      -6.156 -11.605  -0.530  1.00 91.50           H
ATOM   3334  HN  PHE A 223      -8.741  -4.148   0.796  1.00 91.50           H
ATOM   3335  N   PHE A 224      -9.950  -6.258  -0.093  1.00 86.14           N
ATOM   3336  CA  PHE A 224     -11.078  -7.084  -0.489  1.00 86.14           C
ATOM   3337  C   PHE A 224     -11.684  -6.590  -1.805  1.00 86.14           C
ATOM   3338  O   PHE A 224     -11.843  -7.364  -2.748  1.00 86.14           O
ATOM   3339  HA  PHE A 224     -10.705  -8.099  -0.622  1.00 86.14           H
ATOM   3340  CB  PHE A 224     -12.128  -6.968   0.617  1.00 86.14           C
ATOM   3341 1HB  PHE A 224     -11.650  -7.154   1.579  1.00 86.14           H
ATOM   3342 2HB  PHE A 224     -12.504  -5.945   0.642  1.00 86.14           H
ATOM   3343  CG  PHE A 224     -13.310  -7.927   0.457  1.00 86.14           C
ATOM   3344  CD1 PHE A 224     -14.488  -7.476  -0.051  1.00 86.14           C
ATOM   3345  HD1 PHE A 224     -14.590  -6.431  -0.344  1.00 86.14           H
ATOM   3346  CD2 PHE A 224     -13.182  -9.231   0.823  1.00 86.14           C
ATOM   3347  HD2 PHE A 224     -12.238  -9.592   1.231  1.00 86.14           H
ATOM   3348  CE1 PHE A 224     -15.584  -8.366  -0.199  1.00 86.14           C
ATOM   3349  HE1 PHE A 224     -16.528  -8.004  -0.606  1.00 86.14           H
ATOM   3350  CE2 PHE A 224     -14.278 -10.121   0.675  1.00 86.14           C
ATOM   3351  HE2 PHE A 224     -14.176 -11.165   0.968  1.00 86.14           H
ATOM   3352  CZ  PHE A 224     -15.456  -9.669   0.167  1.00 86.14           C
ATOM   3353  HZ  PHE A 224     -16.298 -10.353   0.053  1.00 86.14           H
ATOM   3354  HN  PHE A 224     -10.042  -5.818   0.800  1.00 86.14           H
ATOM   3355  N   LEU A 225     -12.007  -5.305  -1.825  1.00 93.67           N
ATOM   3356  CA  LEU A 225     -12.628  -4.708  -2.995  1.00 93.67           C
ATOM   3357  C   LEU A 225     -11.691  -4.857  -4.196  1.00 93.67           C
ATOM   3358  O   LEU A 225     -12.083  -5.394  -5.231  1.00 93.67           O
ATOM   3359  HA  LEU A 225     -13.542  -5.265  -3.200  1.00 93.67           H
ATOM   3360  CB  LEU A 225     -13.034  -3.262  -2.707  1.00 93.67           C
ATOM   3361 1HB  LEU A 225     -13.793  -3.267  -1.925  1.00 93.67           H
ATOM   3362 2HB  LEU A 225     -12.167  -2.735  -2.307  1.00 93.67           H
ATOM   3363  CG  LEU A 225     -13.574  -2.467  -3.897  1.00 93.67           C
ATOM   3364  HG  LEU A 225     -12.884  -2.591  -4.732  1.00 93.67           H
ATOM   3365  CD1 LEU A 225     -14.932  -3.009  -4.348  1.00 93.67           C
ATOM   3366 1HD1 LEU A 225     -14.826  -4.052  -4.644  1.00 93.67           H
ATOM   3367 2HD1 LEU A 225     -15.644  -2.934  -3.526  1.00 93.67           H
ATOM   3368 3HD1 LEU A 225     -15.293  -2.426  -5.195  1.00 93.67           H
ATOM   3369  CD2 LEU A 225     -13.631  -0.971  -3.577  1.00 93.67           C
ATOM   3370 1HD2 LEU A 225     -14.286  -0.808  -2.722  1.00 93.67           H
ATOM   3371 2HD2 LEU A 225     -12.629  -0.612  -3.342  1.00 93.67           H
ATOM   3372 3HD2 LEU A 225     -14.019  -0.430  -4.440  1.00 93.67           H
ATOM   3373  HN  LEU A 225     -11.851  -4.678  -1.063  1.00 93.67           H
ATOM   3374  N   PRO A 226     -10.442  -4.385  -4.082  1.00 94.16           N
ATOM   3375  CA  PRO A 226      -9.491  -4.491  -5.191  1.00 94.16           C
ATOM   3376  C   PRO A 226      -9.366  -5.915  -5.709  1.00 94.16           C
ATOM   3377  O   PRO A 226      -9.350  -6.140  -6.918  1.00 94.16           O
ATOM   3378  HA  PRO A 226      -9.842  -3.908  -6.042  1.00 94.16           H
ATOM   3379  CB  PRO A 226      -8.177  -3.988  -4.591  1.00 94.16           C
ATOM   3380 1HB  PRO A 226      -7.585  -4.805  -4.178  1.00 94.16           H
ATOM   3381 2HB  PRO A 226      -7.558  -3.493  -5.339  1.00 94.16           H
ATOM   3382  CG  PRO A 226      -8.632  -3.018  -3.506  1.00 94.16           C
ATOM   3383 1HG  PRO A 226      -7.853  -2.846  -2.764  1.00 94.16           H
ATOM   3384 2HG  PRO A 226      -8.886  -2.041  -3.918  1.00 94.16           H
ATOM   3385  CD  PRO A 226      -9.843  -3.719  -2.911  1.00 94.16           C
ATOM   3386 1HD  PRO A 226      -9.557  -4.439  -2.144  1.00 94.16           H
ATOM   3387 2HD  PRO A 226     -10.529  -3.014  -2.442  1.00 94.16           H
ATOM   3388  N   PHE A 227      -9.279  -6.847  -4.770  1.00 92.58           N
ATOM   3389  CA  PHE A 227      -9.043  -8.238  -5.117  1.00 92.58           C
ATOM   3390  C   PHE A 227     -10.193  -8.797  -5.957  1.00 92.58           C
ATOM   3391  O   PHE A 227      -9.964  -9.433  -6.984  1.00 92.58           O
ATOM   3392  HA  PHE A 227      -8.120  -8.275  -5.696  1.00 92.58           H
ATOM   3393  CB  PHE A 227      -8.960  -9.018  -3.803  1.00 92.58           C
ATOM   3394 1HB  PHE A 227      -8.107  -8.655  -3.230  1.00 92.58           H
ATOM   3395 2HB  PHE A 227      -9.852  -8.810  -3.212  1.00 92.58           H
ATOM   3396  CG  PHE A 227      -8.828 -10.531  -3.985  1.00 92.58           C
ATOM   3397  CD1 PHE A 227      -9.882 -11.344  -3.707  1.00 92.58           C
ATOM   3398  HD1 PHE A 227     -10.821 -10.918  -3.354  1.00 92.58           H
ATOM   3399  CD2 PHE A 227      -7.657 -11.064  -4.426  1.00 92.58           C
ATOM   3400  HD2 PHE A 227      -6.812 -10.412  -4.649  1.00 92.58           H
ATOM   3401  CE1 PHE A 227      -9.760 -12.749  -3.876  1.00 92.58           C
ATOM   3402  HE1 PHE A 227     -10.604 -13.400  -3.653  1.00 92.58           H
ATOM   3403  CE2 PHE A 227      -7.534 -12.468  -4.595  1.00 92.58           C
ATOM   3404  HE2 PHE A 227      -6.595 -12.895  -4.948  1.00 92.58           H
ATOM   3405  CZ  PHE A 227      -8.588 -13.281  -4.316  1.00 92.58           C
ATOM   3406  HZ  PHE A 227      -8.494 -14.359  -4.446  1.00 92.58           H
ATOM   3407  HN  PHE A 227      -9.367  -6.664  -3.791  1.00 92.58           H
ATOM   3408  N   VAL A 228     -11.405  -8.539  -5.488  1.00 94.87           N
ATOM   3409  CA  VAL A 228     -12.590  -9.052  -6.155  1.00 94.87           C
ATOM   3410  C   VAL A 228     -12.628  -8.529  -7.593  1.00 94.87           C
ATOM   3411  O   VAL A 228     -12.890  -9.286  -8.526  1.00 94.87           O
ATOM   3412  HA  VAL A 228     -12.509 -10.139  -6.179  1.00 94.87           H
ATOM   3413  CB  VAL A 228     -13.841  -8.687  -5.353  1.00 94.87           C
ATOM   3414  HB  VAL A 228     -13.813  -7.615  -5.158  1.00 94.87           H
ATOM   3415  CG1 VAL A 228     -15.111  -8.987  -6.152  1.00 94.87           C
ATOM   3416 1HG1 VAL A 228     -15.105  -8.407  -7.075  1.00 94.87           H
ATOM   3417 2HG1 VAL A 228     -15.147 -10.050  -6.392  1.00 94.87           H
ATOM   3418 3HG1 VAL A 228     -15.985  -8.719  -5.559  1.00 94.87           H
ATOM   3419  CG2 VAL A 228     -13.858  -9.410  -4.005  1.00 94.87           C
ATOM   3420 1HG2 VAL A 228     -13.850 -10.487  -4.170  1.00 94.87           H
ATOM   3421 2HG2 VAL A 228     -12.978  -9.124  -3.428  1.00 94.87           H
ATOM   3422 3HG2 VAL A 228     -14.757  -9.133  -3.455  1.00 94.87           H
ATOM   3423  HN  VAL A 228     -11.584  -7.991  -4.671  1.00 94.87           H
ATOM   3424  N   VAL A 229     -12.361  -7.238  -7.726  1.00 95.11           N
ATOM   3425  CA  VAL A 229     -12.432  -6.590  -9.024  1.00 95.11           C
ATOM   3426  C   VAL A 229     -11.360  -7.180  -9.943  1.00 95.11           C
ATOM   3427  O   VAL A 229     -11.636  -7.500 -11.099  1.00 95.11           O
ATOM   3428  HA  VAL A 229     -13.413  -6.805  -9.447  1.00 95.11           H
ATOM   3429  CB  VAL A 229     -12.309  -5.074  -8.860  1.00 95.11           C
ATOM   3430  HB  VAL A 229     -11.398  -4.870  -8.298  1.00 95.11           H
ATOM   3431  CG1 VAL A 229     -12.187  -4.383 -10.219  1.00 95.11           C
ATOM   3432 1HG1 VAL A 229     -11.300  -4.751 -10.736  1.00 95.11           H
ATOM   3433 2HG1 VAL A 229     -13.072  -4.599 -10.818  1.00 95.11           H
ATOM   3434 3HG1 VAL A 229     -12.101  -3.306 -10.073  1.00 95.11           H
ATOM   3435  CG2 VAL A 229     -13.488  -4.511  -8.063  1.00 95.11           C
ATOM   3436 1HG2 VAL A 229     -14.418  -4.732  -8.586  1.00 95.11           H
ATOM   3437 2HG2 VAL A 229     -13.510  -4.970  -7.074  1.00 95.11           H
ATOM   3438 3HG2 VAL A 229     -13.375  -3.432  -7.961  1.00 95.11           H
ATOM   3439  HN  VAL A 229     -12.102  -6.639  -6.968  1.00 95.11           H
ATOM   3440  N   MET A 230     -10.161  -7.307  -9.395  1.00 89.62           N
ATOM   3441  CA  MET A 230      -9.038  -7.820 -10.162  1.00 89.62           C
ATOM   3442  C   MET A 230      -9.305  -9.251 -10.634  1.00 89.62           C
ATOM   3443  O   MET A 230      -9.084  -9.574 -11.800  1.00 89.62           O
ATOM   3444  HA  MET A 230      -8.943  -7.158 -11.022  1.00 89.62           H
ATOM   3445  CB  MET A 230      -7.776  -7.794  -9.298  1.00 89.62           C
ATOM   3446 1HB  MET A 230      -8.002  -8.184  -8.305  1.00 89.62           H
ATOM   3447 2HB  MET A 230      -7.020  -8.449  -9.732  1.00 89.62           H
ATOM   3448  CG  MET A 230      -7.221  -6.373  -9.180  1.00 89.62           C
ATOM   3449 1HG  MET A 230      -6.987  -5.982 -10.170  1.00 89.62           H
ATOM   3450 2HG  MET A 230      -7.973  -5.715  -8.747  1.00 89.62           H
ATOM   3451  SD  MET A 230      -5.753  -6.373  -8.163  1.00 89.62           S
ATOM   3452  CE  MET A 230      -4.629  -7.245  -9.242  1.00 89.62           C
ATOM   3453 1HE  MET A 230      -5.024  -8.240  -9.450  1.00 89.62           H
ATOM   3454 2HE  MET A 230      -4.521  -6.694 -10.176  1.00 89.62           H
ATOM   3455 3HE  MET A 230      -3.657  -7.334  -8.757  1.00 89.62           H
ATOM   3456  HN  MET A 230      -9.951  -7.067  -8.447  1.00 89.62           H
ATOM   3457  N   ALA A 231      -9.776 -10.069  -9.705  1.00 94.31           N
ATOM   3458  CA  ALA A 231     -10.000 -11.476  -9.990  1.00 94.31           C
ATOM   3459  C   ALA A 231     -11.004 -11.605 -11.137  1.00 94.31           C
ATOM   3460  O   ALA A 231     -10.798 -12.392 -12.060  1.00 94.31           O
ATOM   3461  HA  ALA A 231      -9.049 -11.907 -10.300  1.00 94.31           H
ATOM   3462  CB  ALA A 231     -10.473 -12.185  -8.719  1.00 94.31           C
ATOM   3463 1HB  ALA A 231      -9.712 -12.088  -7.945  1.00 94.31           H
ATOM   3464 2HB  ALA A 231     -11.402 -11.732  -8.374  1.00 94.31           H
ATOM   3465 3HB  ALA A 231     -10.641 -13.241  -8.934  1.00 94.31           H
ATOM   3466  HN  ALA A 231     -10.003  -9.785  -8.773  1.00 94.31           H
ATOM   3467  N   CYS A 232     -12.068 -10.821 -11.042  1.00 92.93           N
ATOM   3468  CA  CYS A 232     -13.117 -10.859 -12.047  1.00 92.93           C
ATOM   3469  C   CYS A 232     -12.519 -10.416 -13.384  1.00 92.93           C
ATOM   3470  O   CYS A 232     -12.693 -11.088 -14.399  1.00 92.93           O
ATOM   3471  HA  CYS A 232     -13.462 -11.891 -12.100  1.00 92.93           H
ATOM   3472  CB  CYS A 232     -14.316  -9.998 -11.645  1.00 92.93           C
ATOM   3473 1HB  CYS A 232     -13.980  -8.998 -11.368  1.00 92.93           H
ATOM   3474 2HB  CYS A 232     -14.992  -9.883 -12.492  1.00 92.93           H
ATOM   3475  SG  CYS A 232     -15.199 -10.770 -10.241  1.00 92.93           S
ATOM   3476  HG  CYS A 232     -14.389 -10.304  -9.294  1.00 92.93           H
ATOM   3477  HN  CYS A 232     -12.218 -10.170 -10.298  1.00 92.93           H
ATOM   3478  N   CYS A 233     -11.826  -9.287 -13.341  1.00 92.71           N
ATOM   3479  CA  CYS A 233     -11.328  -8.668 -14.557  1.00 92.71           C
ATOM   3480  C   CYS A 233     -10.416  -9.671 -15.267  1.00 92.71           C
ATOM   3481  O   CYS A 233     -10.601  -9.954 -16.450  1.00 92.71           O
ATOM   3482  HA  CYS A 233     -12.199  -8.436 -15.169  1.00 92.71           H
ATOM   3483  CB  CYS A 233     -10.609  -7.349 -14.267  1.00 92.71           C
ATOM   3484 1HB  CYS A 233      -9.906  -7.482 -13.444  1.00 92.71           H
ATOM   3485 2HB  CYS A 233     -10.028  -7.043 -15.137  1.00 92.71           H
ATOM   3486  SG  CYS A 233     -11.828  -6.052 -13.843  1.00 92.71           S
ATOM   3487  HG  CYS A 233     -12.025  -6.450 -12.590  1.00 92.71           H
ATOM   3488  HN  CYS A 233     -11.605  -8.798 -12.497  1.00 92.71           H
ATOM   3489  N   TYR A 234      -9.451 -10.180 -14.516  1.00 86.87           N
ATOM   3490  CA  TYR A 234      -8.413 -11.016 -15.095  1.00 86.87           C
ATOM   3491  C   TYR A 234      -8.966 -12.390 -15.477  1.00 86.87           C
ATOM   3492  O   TYR A 234      -8.447 -13.042 -16.382  1.00 86.87           O
ATOM   3493  HA  TYR A 234      -8.043 -10.519 -15.992  1.00 86.87           H
ATOM   3494  CB  TYR A 234      -7.354 -11.190 -14.005  1.00 86.87           C
ATOM   3495 1HB  TYR A 234      -7.851 -11.423 -13.064  1.00 86.87           H
ATOM   3496 2HB  TYR A 234      -6.727 -12.046 -14.255  1.00 86.87           H
ATOM   3497  CG  TYR A 234      -6.461  -9.964 -13.803  1.00 86.87           C
ATOM   3498  CD1 TYR A 234      -5.925  -9.314 -14.896  1.00 86.87           C
ATOM   3499  HD1 TYR A 234      -6.138  -9.673 -15.903  1.00 86.87           H
ATOM   3500  CD2 TYR A 234      -6.192  -9.509 -12.529  1.00 86.87           C
ATOM   3501  HD2 TYR A 234      -6.615 -10.022 -11.666  1.00 86.87           H
ATOM   3502  CE1 TYR A 234      -5.084  -8.160 -14.706  1.00 86.87           C
ATOM   3503  HE1 TYR A 234      -4.654  -7.637 -15.561  1.00 86.87           H
ATOM   3504  CE2 TYR A 234      -5.351  -8.355 -12.339  1.00 86.87           C
ATOM   3505  HE2 TYR A 234      -5.130  -7.985 -11.338  1.00 86.87           H
ATOM   3506  CZ  TYR A 234      -4.839  -7.737 -13.437  1.00 86.87           C
ATOM   3507  OH  TYR A 234      -4.045  -6.648 -13.258  1.00 86.87           O
ATOM   3508  HH  TYR A 234      -4.041  -6.383 -12.294  1.00 86.87           H
ATOM   3509  HN  TYR A 234      -9.372 -10.030 -13.530  1.00 86.87           H
ATOM   3510  N   THR A 235     -10.011 -12.791 -14.768  1.00 89.70           N
ATOM   3511  CA  THR A 235     -10.708 -14.023 -15.093  1.00 89.70           C
ATOM   3512  C   THR A 235     -11.262 -13.962 -16.518  1.00 89.70           C
ATOM   3513  O   THR A 235     -11.094 -14.902 -17.294  1.00 89.70           O
ATOM   3514  HA  THR A 235      -9.990 -14.842 -15.064  1.00 89.70           H
ATOM   3515  CB  THR A 235     -11.786 -14.251 -14.031  1.00 89.70           C
ATOM   3516  HB  THR A 235     -12.515 -13.441 -14.037  1.00 89.70           H
ATOM   3517  OG1 THR A 235     -11.052 -14.409 -12.820  1.00 89.70           O
ATOM   3518  HG1 THR A 235     -11.220 -13.631 -12.214  1.00 89.70           H
ATOM   3519  CG2 THR A 235     -12.508 -15.588 -14.207  1.00 89.70           C
ATOM   3520 1HG2 THR A 235     -11.787 -16.403 -14.134  1.00 89.70           H
ATOM   3521 2HG2 THR A 235     -12.989 -15.616 -15.185  1.00 89.70           H
ATOM   3522 3HG2 THR A 235     -13.262 -15.699 -13.428  1.00 89.70           H
ATOM   3523  HN  THR A 235     -10.381 -12.290 -13.985  1.00 89.70           H
ATOM   3524  N   ILE A 236     -11.912 -12.847 -16.819  1.00 89.20           N
ATOM   3525  CA  ILE A 236     -12.506 -12.658 -18.132  1.00 89.20           C
ATOM   3526  C   ILE A 236     -11.395 -12.488 -19.170  1.00 89.20           C
ATOM   3527  O   ILE A 236     -11.496 -13.002 -20.283  1.00 89.20           O
ATOM   3528  HA  ILE A 236     -13.066 -13.563 -18.370  1.00 89.20           H
ATOM   3529  CB  ILE A 236     -13.506 -11.501 -18.105  1.00 89.20           C
ATOM   3530  HB  ILE A 236     -12.983 -10.605 -17.772  1.00 89.20           H
ATOM   3531  CG1 ILE A 236     -14.628 -11.768 -17.100  1.00 89.20           C
ATOM   3532 1HG1 ILE A 236     -15.298 -12.533 -17.493  1.00 89.20           H
ATOM   3533 2HG1 ILE A 236     -14.207 -12.160 -16.175  1.00 89.20           H
ATOM   3534  CG2 ILE A 236     -14.048 -11.213 -19.507  1.00 89.20           C
ATOM   3535 1HG2 ILE A 236     -13.224 -10.947 -20.168  1.00 89.20           H
ATOM   3536 2HG2 ILE A 236     -14.551 -12.100 -19.891  1.00 89.20           H
ATOM   3537 3HG2 ILE A 236     -14.757 -10.386 -19.459  1.00 89.20           H
ATOM   3538  CD1 ILE A 236     -15.419 -10.491 -16.808  1.00 89.20           C
ATOM   3539 1HD1 ILE A 236     -14.750  -9.737 -16.392  1.00 89.20           H
ATOM   3540 2HD1 ILE A 236     -15.859 -10.117 -17.732  1.00 89.20           H
ATOM   3541 3HD1 ILE A 236     -16.210 -10.710 -16.091  1.00 89.20           H
ATOM   3542  HN  ILE A 236     -12.035 -12.083 -16.186  1.00 89.20           H
ATOM   3543  N   ILE A 237     -10.360 -11.764 -18.769  1.00 87.70           N
ATOM   3544  CA  ILE A 237      -9.233 -11.517 -19.651  1.00 87.70           C
ATOM   3545  C   ILE A 237      -8.645 -12.854 -20.107  1.00 87.70           C
ATOM   3546  O   ILE A 237      -8.451 -13.076 -21.301  1.00 87.70           O
ATOM   3547  HA  ILE A 237      -9.612 -10.990 -20.527  1.00 87.70           H
ATOM   3548  CB  ILE A 237      -8.215 -10.597 -18.975  1.00 87.70           C
ATOM   3549  HB  ILE A 237      -8.088 -10.926 -17.944  1.00 87.70           H
ATOM   3550  CG1 ILE A 237      -8.725  -9.155 -18.929  1.00 87.70           C
ATOM   3551 1HG1 ILE A 237      -8.685  -8.719 -19.928  1.00 87.70           H
ATOM   3552 2HG1 ILE A 237      -9.769  -9.145 -18.619  1.00 87.70           H
ATOM   3553  CG2 ILE A 237      -6.847 -10.699 -19.654  1.00 87.70           C
ATOM   3554 1HG2 ILE A 237      -6.486 -11.726 -19.590  1.00 87.70           H
ATOM   3555 2HG2 ILE A 237      -6.938 -10.411 -20.701  1.00 87.70           H
ATOM   3556 3HG2 ILE A 237      -6.142 -10.035 -19.153  1.00 87.70           H
ATOM   3557  CD1 ILE A 237      -7.892  -8.309 -17.964  1.00 87.70           C
ATOM   3558 1HD1 ILE A 237      -7.954  -8.734 -16.962  1.00 87.70           H
ATOM   3559 2HD1 ILE A 237      -6.852  -8.302 -18.292  1.00 87.70           H
ATOM   3560 3HD1 ILE A 237      -8.276  -7.289 -17.951  1.00 87.70           H
ATOM   3561  HN  ILE A 237     -10.285 -11.351 -17.861  1.00 87.70           H
ATOM   3562  N   ILE A 238      -8.378 -13.710 -19.132  1.00 87.46           N
ATOM   3563  CA  ILE A 238      -7.751 -14.991 -19.411  1.00 87.46           C
ATOM   3564  C   ILE A 238      -8.611 -15.768 -20.409  1.00 87.46           C
ATOM   3565  O   ILE A 238      -8.094 -16.337 -21.369  1.00 87.46           O
ATOM   3566  HA  ILE A 238      -6.785 -14.788 -19.872  1.00 87.46           H
ATOM   3567  CB  ILE A 238      -7.481 -15.750 -18.110  1.00 87.46           C
ATOM   3568  HB  ILE A 238      -8.365 -15.668 -17.477  1.00 87.46           H
ATOM   3569  CG1 ILE A 238      -6.315 -15.124 -17.342  1.00 87.46           C
ATOM   3570 1HG1 ILE A 238      -5.374 -15.393 -17.821  1.00 87.46           H
ATOM   3571 2HG1 ILE A 238      -6.393 -14.037 -17.378  1.00 87.46           H
ATOM   3572  CG2 ILE A 238      -7.256 -17.239 -18.381  1.00 87.46           C
ATOM   3573 1HG2 ILE A 238      -8.143 -17.661 -18.853  1.00 87.46           H
ATOM   3574 2HG2 ILE A 238      -6.398 -17.362 -19.042  1.00 87.46           H
ATOM   3575 3HG2 ILE A 238      -7.066 -17.755 -17.439  1.00 87.46           H
ATOM   3576  CD1 ILE A 238      -6.304 -15.592 -15.885  1.00 87.46           C
ATOM   3577 1HD1 ILE A 238      -7.237 -15.300 -15.403  1.00 87.46           H
ATOM   3578 2HD1 ILE A 238      -6.202 -16.677 -15.853  1.00 87.46           H
ATOM   3579 3HD1 ILE A 238      -5.465 -15.132 -15.363  1.00 87.46           H
ATOM   3580  HN  ILE A 238      -8.583 -13.541 -18.168  1.00 87.46           H
ATOM   3581  N   HIS A 239      -9.911 -15.768 -20.148  1.00 81.85           N
ATOM   3582  CA  HIS A 239     -10.842 -16.505 -20.985  1.00 81.85           C
ATOM   3583  C   HIS A 239     -10.748 -16.000 -22.426  1.00 81.85           C
ATOM   3584  O   HIS A 239     -10.706 -16.794 -23.365  1.00 81.85           O
ATOM   3585  HA  HIS A 239     -10.531 -17.549 -20.954  1.00 81.85           H
ATOM   3586  CB  HIS A 239     -12.261 -16.424 -20.420  1.00 81.85           C
ATOM   3587 1HB  HIS A 239     -12.236 -16.687 -19.362  1.00 81.85           H
ATOM   3588 2HB  HIS A 239     -12.609 -15.393 -20.484  1.00 81.85           H
ATOM   3589  CG  HIS A 239     -13.254 -17.319 -21.122  1.00 81.85           C
ATOM   3590  ND1 HIS A 239     -13.272 -18.693 -20.957  1.00 81.85           N
ATOM   3591  HD1 HIS A 239     -12.653 -19.221 -20.375  1.00 81.85           H
ATOM   3592  CD2 HIS A 239     -14.262 -17.023 -21.992  1.00 81.85           C
ATOM   3593  HD2 HIS A 239     -14.528 -16.026 -22.343  1.00 81.85           H
ATOM   3594  CE1 HIS A 239     -14.251 -19.191 -21.699  1.00 81.85           C
ATOM   3595  HE1 HIS A 239     -14.519 -20.244 -21.783  1.00 81.85           H
ATOM   3596  NE2 HIS A 239     -14.862 -18.154 -22.340  1.00 81.85           N
ATOM   3597  HN  HIS A 239     -10.327 -15.277 -19.383  1.00 81.85           H
ATOM   3598  N   THR A 240     -10.718 -14.682 -22.556  1.00 84.53           N
ATOM   3599  CA  THR A 240     -10.678 -14.060 -23.869  1.00 84.53           C
ATOM   3600  C   THR A 240      -9.373 -14.412 -24.586  1.00 84.53           C
ATOM   3601  O   THR A 240      -9.373 -14.679 -25.787  1.00 84.53           O
ATOM   3602  HA  THR A 240     -11.492 -14.469 -24.468  1.00 84.53           H
ATOM   3603  CB  THR A 240     -10.885 -12.555 -23.686  1.00 84.53           C
ATOM   3604  HB  THR A 240     -10.010 -12.095 -23.227  1.00 84.53           H
ATOM   3605  OG1 THR A 240     -12.094 -12.459 -22.938  1.00 84.53           O
ATOM   3606  HG1 THR A 240     -11.887 -12.378 -21.963  1.00 84.53           H
ATOM   3607  CG2 THR A 240     -11.204 -11.843 -25.003  1.00 84.53           C
ATOM   3608 1HG2 THR A 240     -12.118 -12.258 -25.428  1.00 84.53           H
ATOM   3609 2HG2 THR A 240     -10.380 -11.987 -25.702  1.00 84.53           H
ATOM   3610 3HG2 THR A 240     -11.341 -10.778 -24.816  1.00 84.53           H
ATOM   3611  HN  THR A 240     -10.721 -14.043 -21.787  1.00 84.53           H
ATOM   3612  N   LEU A 241      -8.293 -14.400 -23.820  1.00 83.75           N
ATOM   3613  CA  LEU A 241      -6.972 -14.618 -24.385  1.00 83.75           C
ATOM   3614  C   LEU A 241      -6.869 -16.059 -24.890  1.00 83.75           C
ATOM   3615  O   LEU A 241      -6.248 -16.316 -25.920  1.00 83.75           O
ATOM   3616  HA  LEU A 241      -6.866 -13.946 -25.236  1.00 83.75           H
ATOM   3617  CB  LEU A 241      -5.888 -14.242 -23.373  1.00 83.75           C
ATOM   3618 1HB  LEU A 241      -6.146 -14.686 -22.412  1.00 83.75           H
ATOM   3619 2HB  LEU A 241      -4.949 -14.696 -23.691  1.00 83.75           H
ATOM   3620  CG  LEU A 241      -5.653 -12.745 -23.166  1.00 83.75           C
ATOM   3621  HG  LEU A 241      -6.600 -12.287 -22.881  1.00 83.75           H
ATOM   3622  CD1 LEU A 241      -4.669 -12.497 -22.022  1.00 83.75           C
ATOM   3623 1HD1 LEU A 241      -5.069 -12.918 -21.100  1.00 83.75           H
ATOM   3624 2HD1 LEU A 241      -3.715 -12.971 -22.254  1.00 83.75           H
ATOM   3625 3HD1 LEU A 241      -4.520 -11.424 -21.896  1.00 83.75           H
ATOM   3626  CD2 LEU A 241      -5.201 -12.076 -24.466  1.00 83.75           C
ATOM   3627 1HD2 LEU A 241      -4.271 -12.532 -24.805  1.00 83.75           H
ATOM   3628 2HD2 LEU A 241      -5.969 -12.207 -25.228  1.00 83.75           H
ATOM   3629 3HD2 LEU A 241      -5.042 -11.012 -24.291  1.00 83.75           H
ATOM   3630  HN  LEU A 241      -8.309 -14.246 -22.832  1.00 83.75           H
ATOM   3631  N   ILE A 242      -7.489 -16.960 -24.142  1.00 82.32           N
ATOM   3632  CA  ILE A 242      -7.457 -18.370 -24.489  1.00 82.32           C
ATOM   3633  C   ILE A 242      -8.126 -18.571 -25.851  1.00 82.32           C
ATOM   3634  O   ILE A 242      -7.646 -19.348 -26.674  1.00 82.32           O
ATOM   3635  HA  ILE A 242      -6.411 -18.663 -24.573  1.00 82.32           H
ATOM   3636  CB  ILE A 242      -8.075 -19.212 -23.371  1.00 82.32           C
ATOM   3637  HB  ILE A 242      -9.000 -18.730 -23.052  1.00 82.32           H
ATOM   3638  CG1 ILE A 242      -7.151 -19.267 -22.153  1.00 82.32           C
ATOM   3639 1HG1 ILE A 242      -6.280 -19.881 -22.380  1.00 82.32           H
ATOM   3640 2HG1 ILE A 242      -6.785 -18.267 -21.923  1.00 82.32           H
ATOM   3641  CG2 ILE A 242      -8.444 -20.608 -23.875  1.00 82.32           C
ATOM   3642 1HG2 ILE A 242      -9.166 -20.523 -24.687  1.00 82.32           H
ATOM   3643 2HG2 ILE A 242      -7.548 -21.112 -24.237  1.00 82.32           H
ATOM   3644 3HG2 ILE A 242      -8.881 -21.185 -23.060  1.00 82.32           H
ATOM   3645  CD1 ILE A 242      -7.882 -19.841 -20.936  1.00 82.32           C
ATOM   3646 1HD1 ILE A 242      -8.738 -19.211 -20.697  1.00 82.32           H
ATOM   3647 2HD1 ILE A 242      -8.225 -20.850 -21.161  1.00 82.32           H
ATOM   3648 3HD1 ILE A 242      -7.202 -19.869 -20.085  1.00 82.32           H
ATOM   3649  HN  ILE A 242      -8.004 -16.740 -23.313  1.00 82.32           H
ATOM   3650  N   GLN A 243      -9.225 -17.855 -26.046  1.00 77.43           N
ATOM   3651  CA  GLN A 243     -10.004 -17.998 -27.263  1.00 77.43           C
ATOM   3652  C   GLN A 243      -9.295 -17.311 -28.432  1.00 77.43           C
ATOM   3653  O   GLN A 243      -9.558 -17.623 -29.592  1.00 77.43           O
ATOM   3654  HA  GLN A 243     -10.063 -19.071 -27.445  1.00 77.43           H
ATOM   3655  CB  GLN A 243     -11.418 -17.443 -27.077  1.00 77.43           C
ATOM   3656 1HB  GLN A 243     -11.365 -16.420 -26.703  1.00 77.43           H
ATOM   3657 2HB  GLN A 243     -11.927 -17.403 -28.041  1.00 77.43           H
ATOM   3658  CG  GLN A 243     -12.223 -18.307 -26.104  1.00 77.43           C
ATOM   3659 1HG  GLN A 243     -12.241 -19.338 -26.457  1.00 77.43           H
ATOM   3660 2HG  GLN A 243     -11.736 -18.312 -25.129  1.00 77.43           H
ATOM   3661  CD  GLN A 243     -13.654 -17.785 -25.964  1.00 77.43           C
ATOM   3662  OE1 GLN A 243     -14.008 -16.727 -26.456  1.00 77.43           O
ATOM   3663  NE2 GLN A 243     -14.455 -18.585 -25.266  1.00 77.43           N
ATOM   3664 1HE2 GLN A 243     -14.102 -19.441 -24.888  1.00 77.43           H
ATOM   3665 2HE2 GLN A 243     -15.411 -18.331 -25.118  1.00 77.43           H
ATOM   3666  HN  GLN A 243      -9.582 -17.189 -25.391  1.00 77.43           H
ATOM   3667  N   ALA A 244      -8.408 -16.389 -28.085  1.00 78.24           N
ATOM   3668  CA  ALA A 244      -7.710 -15.606 -29.090  1.00 78.24           C
ATOM   3669  C   ALA A 244      -6.762 -16.517 -29.872  1.00 78.24           C
ATOM   3670  O   ALA A 244      -6.033 -17.313 -29.281  1.00 78.24           O
ATOM   3671  HA  ALA A 244      -8.457 -15.202 -29.773  1.00 78.24           H
ATOM   3672  CB  ALA A 244      -6.979 -14.444 -28.415  1.00 78.24           C
ATOM   3673 1HB  ALA A 244      -7.701 -13.811 -27.899  1.00 78.24           H
ATOM   3674 2HB  ALA A 244      -6.260 -14.836 -27.696  1.00 78.24           H
ATOM   3675 3HB  ALA A 244      -6.456 -13.857 -29.170  1.00 78.24           H
ATOM   3676  HN  ALA A 244      -8.166 -16.175 -27.139  1.00 78.24           H
ATOM   3677  N   LYS A 245      -6.801 -16.370 -31.188  1.00 67.25           N
ATOM   3678  CA  LYS A 245      -5.940 -17.156 -32.055  1.00 67.25           C
ATOM   3679  C   LYS A 245      -4.572 -16.479 -32.158  1.00 67.25           C
ATOM   3680  O   LYS A 245      -3.650 -17.024 -32.764  1.00 67.25           O
ATOM   3681  HA  LYS A 245      -5.809 -18.132 -31.587  1.00 67.25           H
ATOM   3682  CB  LYS A 245      -6.614 -17.390 -33.409  1.00 67.25           C
ATOM   3683 1HB  LYS A 245      -6.949 -16.439 -33.822  1.00 67.25           H
ATOM   3684 2HB  LYS A 245      -5.892 -17.806 -34.111  1.00 67.25           H
ATOM   3685  CG  LYS A 245      -7.805 -18.340 -33.271  1.00 67.25           C
ATOM   3686 1HG  LYS A 245      -7.507 -19.225 -32.709  1.00 67.25           H
ATOM   3687 2HG  LYS A 245      -8.599 -17.854 -32.703  1.00 67.25           H
ATOM   3688  CD  LYS A 245      -8.335 -18.757 -34.645  1.00 67.25           C
ATOM   3689 1HD  LYS A 245      -8.701 -17.880 -35.179  1.00 67.25           H
ATOM   3690 2HD  LYS A 245      -7.524 -19.178 -35.239  1.00 67.25           H
ATOM   3691  CE  LYS A 245      -9.461 -19.784 -34.509  1.00 67.25           C
ATOM   3692 1HE  LYS A 245      -9.121 -20.628 -33.909  1.00 67.25           H
ATOM   3693 2HE  LYS A 245     -10.306 -19.339 -33.984  1.00 67.25           H
ATOM   3694  NZ  LYS A 245      -9.893 -20.259 -35.843  1.00 67.25           N
ATOM   3695 1HZ  LYS A 245     -10.635 -20.941 -35.735  1.00 67.25           H
ATOM   3696 2HZ  LYS A 245     -10.233 -19.473 -36.387  1.00 67.25           H
ATOM   3697 3HZ  LYS A 245      -9.108 -20.686 -36.320  1.00 67.25           H
ATOM   3698  HN  LYS A 245      -7.405 -15.729 -31.661  1.00 67.25           H
ATOM   3699  N   LYS A 246      -4.483 -15.302 -31.557  1.00 61.22           N
ATOM   3700  CA  LYS A 246      -3.312 -14.460 -31.730  1.00 61.22           C
ATOM   3701  C   LYS A 246      -2.104 -15.133 -31.076  1.00 61.22           C
ATOM   3702  O   LYS A 246      -2.198 -15.633 -29.956  1.00 61.22           O
ATOM   3703  HA  LYS A 246      -3.124 -14.378 -32.801  1.00 61.22           H
ATOM   3704  CB  LYS A 246      -3.586 -13.047 -31.210  1.00 61.22           C
ATOM   3705 1HB  LYS A 246      -4.048 -13.102 -30.225  1.00 61.22           H
ATOM   3706 2HB  LYS A 246      -2.644 -12.511 -31.090  1.00 61.22           H
ATOM   3707  CG  LYS A 246      -4.499 -12.278 -32.166  1.00 61.22           C
ATOM   3708 1HG  LYS A 246      -4.123 -12.369 -33.186  1.00 61.22           H
ATOM   3709 2HG  LYS A 246      -5.497 -12.716 -32.154  1.00 61.22           H
ATOM   3710  CD  LYS A 246      -4.580 -10.800 -31.778  1.00 61.22           C
ATOM   3711 1HD  LYS A 246      -5.038 -10.704 -30.793  1.00 61.22           H
ATOM   3712 2HD  LYS A 246      -3.575 -10.384 -31.703  1.00 61.22           H
ATOM   3713  CE  LYS A 246      -5.391 -10.007 -32.804  1.00 61.22           C
ATOM   3714 1HE  LYS A 246      -4.966 -10.146 -33.798  1.00 61.22           H
ATOM   3715 2HE  LYS A 246      -6.413 -10.384 -32.839  1.00 61.22           H
ATOM   3716  NZ  LYS A 246      -5.399  -8.568 -32.458  1.00 61.22           N
ATOM   3717 1HZ  LYS A 246      -5.959  -8.061 -33.134  1.00 61.22           H
ATOM   3718 2HZ  LYS A 246      -5.793  -8.445 -31.532  1.00 61.22           H
ATOM   3719 3HZ  LYS A 246      -4.449  -8.212 -32.471  1.00 61.22           H
ATOM   3720  HN  LYS A 246      -5.192 -14.923 -30.962  1.00 61.22           H
ATOM   3721  N   SER A 247      -0.996 -15.124 -31.803  1.00 67.84           N
ATOM   3722  CA  SER A 247       0.216 -15.769 -31.328  1.00 67.84           C
ATOM   3723  C   SER A 247       0.699 -15.095 -30.042  1.00 67.84           C
ATOM   3724  O   SER A 247       1.185 -15.764 -29.132  1.00 67.84           O
ATOM   3725  HA  SER A 247      -0.065 -16.805 -31.136  1.00 67.84           H
ATOM   3726  CB  SER A 247       1.315 -15.729 -32.393  1.00 67.84           C
ATOM   3727 1HB  SER A 247       0.995 -16.300 -33.265  1.00 67.84           H
ATOM   3728 2HB  SER A 247       1.464 -14.701 -32.722  1.00 67.84           H
ATOM   3729  OG  SER A 247       2.547 -16.255 -31.908  1.00 67.84           O
ATOM   3730  HG  SER A 247       3.248 -16.194 -32.618  1.00 67.84           H
ATOM   3731  HN  SER A 247      -0.919 -14.687 -32.700  1.00 67.84           H
ATOM   3732  N   SER A 248       0.547 -13.779 -30.009  1.00 69.53           N
ATOM   3733  CA  SER A 248       1.076 -12.993 -28.908  1.00 69.53           C
ATOM   3734  C   SER A 248       0.300 -13.300 -27.625  1.00 69.53           C
ATOM   3735  O   SER A 248       0.625 -12.780 -26.559  1.00 69.53           O
ATOM   3736  HA  SER A 248       2.117 -13.300 -28.807  1.00 69.53           H
ATOM   3737  CB  SER A 248       1.014 -11.496 -29.220  1.00 69.53           C
ATOM   3738 1HB  SER A 248       1.428 -10.934 -28.383  1.00 69.53           H
ATOM   3739 2HB  SER A 248       1.638 -11.281 -30.087  1.00 69.53           H
ATOM   3740  OG  SER A 248      -0.318 -11.058 -29.474  1.00 69.53           O
ATOM   3741  HG  SER A 248      -0.325 -10.076 -29.659  1.00 69.53           H
ATOM   3742  HN  SER A 248       0.074 -13.253 -30.715  1.00 69.53           H
ATOM   3743  N   LYS A 249      -0.712 -14.143 -27.771  1.00 66.88           N
ATOM   3744  CA  LYS A 249      -1.648 -14.384 -26.686  1.00 66.88           C
ATOM   3745  C   LYS A 249      -0.894 -14.960 -25.486  1.00 66.88           C
ATOM   3746  O   LYS A 249      -1.222 -14.658 -24.340  1.00 66.88           O
ATOM   3747  HA  LYS A 249      -2.070 -13.420 -26.399  1.00 66.88           H
ATOM   3748  CB  LYS A 249      -2.807 -15.261 -27.164  1.00 66.88           C
ATOM   3749 1HB  LYS A 249      -3.652 -15.156 -26.483  1.00 66.88           H
ATOM   3750 2HB  LYS A 249      -3.145 -14.922 -28.144  1.00 66.88           H
ATOM   3751  CG  LYS A 249      -2.387 -16.730 -27.242  1.00 66.88           C
ATOM   3752 1HG  LYS A 249      -1.515 -16.828 -27.888  1.00 66.88           H
ATOM   3753 2HG  LYS A 249      -2.093 -17.081 -26.253  1.00 66.88           H
ATOM   3754  CD  LYS A 249      -3.527 -17.598 -27.779  1.00 66.88           C
ATOM   3755 1HD  LYS A 249      -4.437 -17.401 -27.212  1.00 66.88           H
ATOM   3756 2HD  LYS A 249      -3.734 -17.333 -28.816  1.00 66.88           H
ATOM   3757  CE  LYS A 249      -3.174 -19.084 -27.688  1.00 66.88           C
ATOM   3758 1HE  LYS A 249      -2.387 -19.321 -28.403  1.00 66.88           H
ATOM   3759 2HE  LYS A 249      -2.783 -19.310 -26.696  1.00 66.88           H
ATOM   3760  NZ  LYS A 249      -4.367 -19.917 -27.959  1.00 66.88           N
ATOM   3761 1HZ  LYS A 249      -4.103 -20.896 -27.954  1.00 66.88           H
ATOM   3762 2HZ  LYS A 249      -5.065 -19.752 -27.242  1.00 66.88           H
ATOM   3763 3HZ  LYS A 249      -4.750 -19.675 -28.866  1.00 66.88           H
ATOM   3764  HN  LYS A 249      -0.896 -14.656 -28.610  1.00 66.88           H
ATOM   3765  N   HIS A 250       0.101 -15.780 -25.792  1.00 71.63           N
ATOM   3766  CA  HIS A 250       0.823 -16.499 -24.756  1.00 71.63           C
ATOM   3767  C   HIS A 250       1.569 -15.503 -23.866  1.00 71.63           C
ATOM   3768  O   HIS A 250       1.611 -15.664 -22.647  1.00 71.63           O
ATOM   3769  HA  HIS A 250       0.075 -17.019 -24.157  1.00 71.63           H
ATOM   3770  CB  HIS A 250       1.746 -17.554 -25.369  1.00 71.63           C
ATOM   3771 1HB  HIS A 250       2.396 -17.073 -26.100  1.00 71.63           H
ATOM   3772 2HB  HIS A 250       2.389 -17.957 -24.587  1.00 71.63           H
ATOM   3773  CG  HIS A 250       1.016 -18.694 -26.038  1.00 71.63           C
ATOM   3774  ND1 HIS A 250       0.774 -18.732 -27.400  1.00 71.63           N
ATOM   3775  HD1 HIS A 250       1.047 -18.034 -28.062  1.00 71.63           H
ATOM   3776  CD2 HIS A 250       0.479 -19.836 -25.519  1.00 71.63           C
ATOM   3777  HD2 HIS A 250       0.492 -20.125 -24.469  1.00 71.63           H
ATOM   3778  CE1 HIS A 250       0.120 -19.850 -27.677  1.00 71.63           C
ATOM   3779  HE1 HIS A 250      -0.214 -20.169 -28.665  1.00 71.63           H
ATOM   3780  NE2 HIS A 250      -0.062 -20.532 -26.510  1.00 71.63           N
ATOM   3781  HN  HIS A 250       0.414 -15.956 -26.725  1.00 71.63           H
ATOM   3782  N   LYS A 251       2.141 -14.496 -24.509  1.00 70.98           N
ATOM   3783  CA  LYS A 251       2.913 -13.493 -23.795  1.00 70.98           C
ATOM   3784  C   LYS A 251       1.993 -12.736 -22.835  1.00 70.98           C
ATOM   3785  O   LYS A 251       2.331 -12.542 -21.669  1.00 70.98           O
ATOM   3786  HA  LYS A 251       3.667 -14.017 -23.209  1.00 70.98           H
ATOM   3787  CB  LYS A 251       3.655 -12.586 -24.780  1.00 70.98           C
ATOM   3788 1HB  LYS A 251       4.194 -13.195 -25.505  1.00 70.98           H
ATOM   3789 2HB  LYS A 251       2.937 -11.987 -25.339  1.00 70.98           H
ATOM   3790  CG  LYS A 251       4.634 -11.668 -24.047  1.00 70.98           C
ATOM   3791 1HG  LYS A 251       4.089 -11.028 -23.353  1.00 70.98           H
ATOM   3792 2HG  LYS A 251       5.326 -12.266 -23.454  1.00 70.98           H
ATOM   3793  CD  LYS A 251       5.419 -10.803 -25.036  1.00 70.98           C
ATOM   3794 1HD  LYS A 251       5.998 -11.442 -25.703  1.00 70.98           H
ATOM   3795 2HD  LYS A 251       4.727 -10.237 -25.659  1.00 70.98           H
ATOM   3796  CE  LYS A 251       6.356  -9.842 -24.301  1.00 70.98           C
ATOM   3797 1HE  LYS A 251       5.780  -9.206 -23.629  1.00 70.98           H
ATOM   3798 2HE  LYS A 251       7.055 -10.407 -23.684  1.00 70.98           H
ATOM   3799  NZ  LYS A 251       7.102  -9.006 -25.268  1.00 70.98           N
ATOM   3800 1HZ  LYS A 251       7.632  -8.301 -24.766  1.00 70.98           H
ATOM   3801 2HZ  LYS A 251       7.736  -9.590 -25.801  1.00 70.98           H
ATOM   3802 3HZ  LYS A 251       6.449  -8.553 -25.897  1.00 70.98           H
ATOM   3803  HN  LYS A 251       2.084 -14.359 -25.498  1.00 70.98           H
ATOM   3804  N   ALA A 252       0.848 -12.328 -23.362  1.00 81.46           N
ATOM   3805  CA  ALA A 252      -0.095 -11.540 -22.586  1.00 81.46           C
ATOM   3806  C   ALA A 252      -0.610 -12.378 -21.414  1.00 81.46           C
ATOM   3807  O   ALA A 252      -0.786 -11.865 -20.310  1.00 81.46           O
ATOM   3808  HA  ALA A 252       0.440 -10.674 -22.196  1.00 81.46           H
ATOM   3809  CB  ALA A 252      -1.225 -11.053 -23.496  1.00 81.46           C
ATOM   3810 1HB  ALA A 252      -0.809 -10.439 -24.295  1.00 81.46           H
ATOM   3811 2HB  ALA A 252      -1.739 -11.912 -23.928  1.00 81.46           H
ATOM   3812 3HB  ALA A 252      -1.931 -10.462 -22.913  1.00 81.46           H
ATOM   3813  HN  ALA A 252       0.561 -12.527 -24.299  1.00 81.46           H
ATOM   3814  N   LEU A 253      -0.837 -13.652 -21.694  1.00 79.00           N
ATOM   3815  CA  LEU A 253      -1.358 -14.559 -20.686  1.00 79.00           C
ATOM   3816  C   LEU A 253      -0.373 -14.636 -19.517  1.00 79.00           C
ATOM   3817  O   LEU A 253      -0.767 -14.506 -18.359  1.00 79.00           O
ATOM   3818  HA  LEU A 253      -2.295 -14.138 -20.320  1.00 79.00           H
ATOM   3819  CB  LEU A 253      -1.684 -15.919 -21.305  1.00 79.00           C
ATOM   3820 1HB  LEU A 253      -2.229 -15.752 -22.234  1.00 79.00           H
ATOM   3821 2HB  LEU A 253      -0.748 -16.410 -21.569  1.00 79.00           H
ATOM   3822  CG  LEU A 253      -2.501 -16.875 -20.433  1.00 79.00           C
ATOM   3823  HG  LEU A 253      -2.071 -16.876 -19.431  1.00 79.00           H
ATOM   3824  CD1 LEU A 253      -3.949 -16.397 -20.302  1.00 79.00           C
ATOM   3825 1HD1 LEU A 253      -3.965 -15.407 -19.846  1.00 79.00           H
ATOM   3826 2HD1 LEU A 253      -4.406 -16.349 -21.291  1.00 79.00           H
ATOM   3827 3HD1 LEU A 253      -4.506 -17.095 -19.677  1.00 79.00           H
ATOM   3828  CD2 LEU A 253      -2.416 -18.308 -20.962  1.00 79.00           C
ATOM   3829 1HD2 LEU A 253      -2.806 -18.344 -21.979  1.00 79.00           H
ATOM   3830 2HD2 LEU A 253      -1.376 -18.635 -20.960  1.00 79.00           H
ATOM   3831 3HD2 LEU A 253      -3.005 -18.967 -20.323  1.00 79.00           H
ATOM   3832  HN  LEU A 253      -0.671 -14.066 -22.590  1.00 79.00           H
ATOM   3833  N   LYS A 254       0.889 -14.847 -19.862  1.00 76.37           N
ATOM   3834  CA  LYS A 254       1.925 -14.994 -18.854  1.00 76.37           C
ATOM   3835  C   LYS A 254       1.927 -13.762 -17.947  1.00 76.37           C
ATOM   3836  O   LYS A 254       1.928 -13.888 -16.723  1.00 76.37           O
ATOM   3837  HA  LYS A 254       1.672 -15.866 -18.251  1.00 76.37           H
ATOM   3838  CB  LYS A 254       3.277 -15.275 -19.512  1.00 76.37           C
ATOM   3839 1HB  LYS A 254       3.181 -16.107 -20.209  1.00 76.37           H
ATOM   3840 2HB  LYS A 254       3.589 -14.408 -20.094  1.00 76.37           H
ATOM   3841  CG  LYS A 254       4.341 -15.602 -18.463  1.00 76.37           C
ATOM   3842 1HG  LYS A 254       4.513 -14.731 -17.830  1.00 76.37           H
ATOM   3843 2HG  LYS A 254       3.983 -16.401 -17.814  1.00 76.37           H
ATOM   3844  CD  LYS A 254       5.653 -16.025 -19.125  1.00 76.37           C
ATOM   3845 1HD  LYS A 254       5.478 -16.885 -19.771  1.00 76.37           H
ATOM   3846 2HD  LYS A 254       6.020 -15.219 -19.761  1.00 76.37           H
ATOM   3847  CE  LYS A 254       6.709 -16.376 -18.075  1.00 76.37           C
ATOM   3848 1HE  LYS A 254       6.948 -15.493 -17.482  1.00 76.37           H
ATOM   3849 2HE  LYS A 254       6.314 -17.124 -17.388  1.00 76.37           H
ATOM   3850  NZ  LYS A 254       7.935 -16.891 -18.725  1.00 76.37           N
ATOM   3851 1HZ  LYS A 254       8.631 -17.100 -18.018  1.00 76.37           H
ATOM   3852 2HZ  LYS A 254       7.715 -17.735 -19.242  1.00 76.37           H
ATOM   3853 3HZ  LYS A 254       8.300 -16.190 -19.362  1.00 76.37           H
ATOM   3854  HN  LYS A 254       1.206 -14.917 -20.807  1.00 76.37           H
ATOM   3855  N   VAL A 255       1.927 -12.599 -18.582  1.00 83.27           N
ATOM   3856  CA  VAL A 255       1.998 -11.346 -17.849  1.00 83.27           C
ATOM   3857  C   VAL A 255       0.807 -11.250 -16.894  1.00 83.27           C
ATOM   3858  O   VAL A 255       0.966 -10.877 -15.733  1.00 83.27           O
ATOM   3859  HA  VAL A 255       2.917 -11.360 -17.263  1.00 83.27           H
ATOM   3860  CB  VAL A 255       2.077 -10.172 -18.827  1.00 83.27           C
ATOM   3861  HB  VAL A 255       1.253 -10.269 -19.533  1.00 83.27           H
ATOM   3862  CG1 VAL A 255       1.914  -8.838 -18.095  1.00 83.27           C
ATOM   3863 1HG1 VAL A 255       0.946  -8.813 -17.596  1.00 83.27           H
ATOM   3864 2HG1 VAL A 255       2.708  -8.730 -17.355  1.00 83.27           H
ATOM   3865 3HG1 VAL A 255       1.974  -8.020 -18.813  1.00 83.27           H
ATOM   3866  CG2 VAL A 255       3.384 -10.206 -19.621  1.00 83.27           C
ATOM   3867 1HG2 VAL A 255       4.228 -10.146 -18.934  1.00 83.27           H
ATOM   3868 2HG2 VAL A 255       3.441 -11.136 -20.186  1.00 83.27           H
ATOM   3869 3HG2 VAL A 255       3.414  -9.361 -20.308  1.00 83.27           H
ATOM   3870  HN  VAL A 255       1.879 -12.505 -19.576  1.00 83.27           H
ATOM   3871  N   THR A 256      -0.360 -11.594 -17.418  1.00 82.07           N
ATOM   3872  CA  THR A 256      -1.592 -11.447 -16.662  1.00 82.07           C
ATOM   3873  C   THR A 256      -1.546 -12.301 -15.394  1.00 82.07           C
ATOM   3874  O   THR A 256      -1.878 -11.827 -14.309  1.00 82.07           O
ATOM   3875  HA  THR A 256      -1.679 -10.408 -16.345  1.00 82.07           H
ATOM   3876  CB  THR A 256      -2.759 -11.797 -17.588  1.00 82.07           C
ATOM   3877  HB  THR A 256      -2.718 -12.844 -17.887  1.00 82.07           H
ATOM   3878  OG1 THR A 256      -2.658 -10.850 -18.648  1.00 82.07           O
ATOM   3879  HG1 THR A 256      -2.210 -11.269 -19.439  1.00 82.07           H
ATOM   3880  CG2 THR A 256      -4.120 -11.501 -16.953  1.00 82.07           C
ATOM   3881 1HG2 THR A 256      -4.186 -10.439 -16.716  1.00 82.07           H
ATOM   3882 2HG2 THR A 256      -4.229 -12.085 -16.039  1.00 82.07           H
ATOM   3883 3HG2 THR A 256      -4.912 -11.767 -17.652  1.00 82.07           H
ATOM   3884  HN  THR A 256      -0.471 -11.967 -18.339  1.00 82.07           H
ATOM   3885  N   ILE A 257      -1.130 -13.547 -15.573  1.00 84.80           N
ATOM   3886  CA  ILE A 257      -1.061 -14.479 -14.460  1.00 84.80           C
ATOM   3887  C   ILE A 257      -0.067 -13.955 -13.422  1.00 84.80           C
ATOM   3888  O   ILE A 257      -0.364 -13.934 -12.229  1.00 84.80           O
ATOM   3889  HA  ILE A 257      -2.050 -14.517 -14.004  1.00 84.80           H
ATOM   3890  CB  ILE A 257      -0.740 -15.889 -14.962  1.00 84.80           C
ATOM   3891  HB  ILE A 257       0.133 -15.829 -15.613  1.00 84.80           H
ATOM   3892  CG1 ILE A 257      -1.891 -16.448 -15.800  1.00 84.80           C
ATOM   3893 1HG1 ILE A 257      -2.747 -16.653 -15.158  1.00 84.80           H
ATOM   3894 2HG1 ILE A 257      -2.211 -15.703 -16.529  1.00 84.80           H
ATOM   3895  CG2 ILE A 257      -0.374 -16.814 -13.800  1.00 84.80           C
ATOM   3896 1HG2 ILE A 257       0.500 -16.420 -13.283  1.00 84.80           H
ATOM   3897 2HG2 ILE A 257      -1.212 -16.873 -13.105  1.00 84.80           H
ATOM   3898 3HG2 ILE A 257      -0.150 -17.809 -14.185  1.00 84.80           H
ATOM   3899  CD1 ILE A 257      -1.471 -17.729 -16.524  1.00 84.80           C
ATOM   3900 1HD1 ILE A 257      -0.630 -17.514 -17.184  1.00 84.80           H
ATOM   3901 2HD1 ILE A 257      -1.175 -18.480 -15.791  1.00 84.80           H
ATOM   3902 3HD1 ILE A 257      -2.308 -18.105 -17.112  1.00 84.80           H
ATOM   3903  HN  ILE A 257      -0.844 -13.920 -16.455  1.00 84.80           H
ATOM   3904  N   THR A 258       1.093 -13.545 -13.914  1.00 87.03           N
ATOM   3905  CA  THR A 258       2.165 -13.106 -13.036  1.00 87.03           C
ATOM   3906  C   THR A 258       1.683 -11.968 -12.135  1.00 87.03           C
ATOM   3907  O   THR A 258       1.929 -11.979 -10.930  1.00 87.03           O
ATOM   3908  HA  THR A 258       2.437 -13.936 -12.385  1.00 87.03           H
ATOM   3909  CB  THR A 258       3.364 -12.726 -13.908  1.00 87.03           C
ATOM   3910  HB  THR A 258       3.121 -11.885 -14.557  1.00 87.03           H
ATOM   3911  OG1 THR A 258       3.707 -13.938 -14.574  1.00 87.03           O
ATOM   3912  HG1 THR A 258       3.191 -14.018 -15.426  1.00 87.03           H
ATOM   3913  CG2 THR A 258       4.606 -12.390 -13.080  1.00 87.03           C
ATOM   3914 1HG2 THR A 258       4.888 -13.256 -12.481  1.00 87.03           H
ATOM   3915 2HG2 THR A 258       4.388 -11.548 -12.423  1.00 87.03           H
ATOM   3916 3HG2 THR A 258       5.427 -12.128 -13.748  1.00 87.03           H
ATOM   3917  HN  THR A 258       1.305 -13.510 -14.890  1.00 87.03           H
ATOM   3918  N   VAL A 259       1.006 -11.012 -12.754  1.00 87.47           N
ATOM   3919  CA  VAL A 259       0.552  -9.832 -12.037  1.00 87.47           C
ATOM   3920  C   VAL A 259      -0.359 -10.260 -10.885  1.00 87.47           C
ATOM   3921  O   VAL A 259      -0.205  -9.789  -9.759  1.00 87.47           O
ATOM   3922  HA  VAL A 259       1.432  -9.339 -11.623  1.00 87.47           H
ATOM   3923  CB  VAL A 259      -0.125  -8.860 -13.005  1.00 87.47           C
ATOM   3924  HB  VAL A 259      -0.792  -9.435 -13.646  1.00 87.47           H
ATOM   3925  CG1 VAL A 259      -0.970  -7.833 -12.249  1.00 87.47           C
ATOM   3926 1HG1 VAL A 259      -1.740  -8.348 -11.675  1.00 87.47           H
ATOM   3927 2HG1 VAL A 259      -0.331  -7.264 -11.572  1.00 87.47           H
ATOM   3928 3HG1 VAL A 259      -1.440  -7.154 -12.960  1.00 87.47           H
ATOM   3929  CG2 VAL A 259       0.907  -8.169 -13.899  1.00 87.47           C
ATOM   3930 1HG2 VAL A 259       1.610  -7.613 -13.280  1.00 87.47           H
ATOM   3931 2HG2 VAL A 259       1.446  -8.919 -14.478  1.00 87.47           H
ATOM   3932 3HG2 VAL A 259       0.399  -7.484 -14.577  1.00 87.47           H
ATOM   3933  HN  VAL A 259       0.768 -11.034 -13.725  1.00 87.47           H
ATOM   3934  N   LEU A 260      -1.288 -11.149 -11.206  1.00 85.87           N
ATOM   3935  CA  LEU A 260      -2.287 -11.570 -10.239  1.00 85.87           C
ATOM   3936  C   LEU A 260      -1.601 -12.323  -9.098  1.00 85.87           C
ATOM   3937  O   LEU A 260      -1.879 -12.071  -7.926  1.00 85.87           O
ATOM   3938  HA  LEU A 260      -2.747 -10.669  -9.831  1.00 85.87           H
ATOM   3939  CB  LEU A 260      -3.394 -12.371 -10.926  1.00 85.87           C
ATOM   3940 1HB  LEU A 260      -3.794 -11.773 -11.745  1.00 85.87           H
ATOM   3941 2HB  LEU A 260      -2.949 -13.262 -11.370  1.00 85.87           H
ATOM   3942  CG  LEU A 260      -4.559 -12.808 -10.035  1.00 85.87           C
ATOM   3943  HG  LEU A 260      -4.151 -13.352  -9.183  1.00 85.87           H
ATOM   3944  CD1 LEU A 260      -5.309 -11.595  -9.480  1.00 85.87           C
ATOM   3945 1HD1 LEU A 260      -4.626 -10.985  -8.889  1.00 85.87           H
ATOM   3946 2HD1 LEU A 260      -5.704 -11.003 -10.306  1.00 85.87           H
ATOM   3947 3HD1 LEU A 260      -6.132 -11.934  -8.850  1.00 85.87           H
ATOM   3948  CD2 LEU A 260      -5.490 -13.766 -10.780  1.00 85.87           C
ATOM   3949 1HD2 LEU A 260      -5.893 -13.269 -11.663  1.00 85.87           H
ATOM   3950 2HD2 LEU A 260      -4.932 -14.652 -11.085  1.00 85.87           H
ATOM   3951 3HD2 LEU A 260      -6.309 -14.061 -10.124  1.00 85.87           H
ATOM   3952  HN  LEU A 260      -1.364 -11.577 -12.106  1.00 85.87           H
ATOM   3953  N   THR A 261      -0.716 -13.233  -9.480  1.00 89.15           N
ATOM   3954  CA  THR A 261      -0.060 -14.092  -8.509  1.00 89.15           C
ATOM   3955  C   THR A 261       0.759 -13.256  -7.524  1.00 89.15           C
ATOM   3956  O   THR A 261       0.720 -13.496  -6.318  1.00 89.15           O
ATOM   3957  HA  THR A 261      -0.828 -14.607  -7.931  1.00 89.15           H
ATOM   3958  CB  THR A 261       0.775 -15.119  -9.276  1.00 89.15           C
ATOM   3959  HB  THR A 261       1.585 -14.634  -9.821  1.00 89.15           H
ATOM   3960  OG1 THR A 261      -0.177 -15.812 -10.078  1.00 89.15           O
ATOM   3961  HG1 THR A 261      -0.281 -15.352 -10.960  1.00 89.15           H
ATOM   3962  CG2 THR A 261       1.353 -16.203  -8.363  1.00 89.15           C
ATOM   3963 1HG2 THR A 261       0.539 -16.734  -7.869  1.00 89.15           H
ATOM   3964 2HG2 THR A 261       1.994 -15.742  -7.612  1.00 89.15           H
ATOM   3965 3HG2 THR A 261       1.937 -16.906  -8.958  1.00 89.15           H
ATOM   3966  HN  THR A 261      -0.448 -13.387 -10.430  1.00 89.15           H
ATOM   3967  N   VAL A 262       1.482 -12.292  -8.074  1.00 91.62           N
ATOM   3968  CA  VAL A 262       2.383 -11.482  -7.272  1.00 91.62           C
ATOM   3969  C   VAL A 262       1.572 -10.688  -6.246  1.00 91.62           C
ATOM   3970  O   VAL A 262       1.973 -10.570  -5.089  1.00 91.62           O
ATOM   3971  HA  VAL A 262       3.051 -12.160  -6.742  1.00 91.62           H
ATOM   3972  CB  VAL A 262       3.234 -10.592  -8.180  1.00 91.62           C
ATOM   3973  HB  VAL A 262       2.561 -10.044  -8.839  1.00 91.62           H
ATOM   3974  CG1 VAL A 262       4.024  -9.569  -7.360  1.00 91.62           C
ATOM   3975 1HG1 VAL A 262       3.331  -8.938  -6.802  1.00 91.62           H
ATOM   3976 2HG1 VAL A 262       4.682 -10.090  -6.665  1.00 91.62           H
ATOM   3977 3HG1 VAL A 262       4.620  -8.949  -8.030  1.00 91.62           H
ATOM   3978  CG2 VAL A 262       4.168 -11.432  -9.053  1.00 91.62           C
ATOM   3979 1HG2 VAL A 262       4.831 -12.018  -8.417  1.00 91.62           H
ATOM   3980 2HG2 VAL A 262       3.576 -12.103  -9.676  1.00 91.62           H
ATOM   3981 3HG2 VAL A 262       4.761 -10.775  -9.688  1.00 91.62           H
ATOM   3982  HN  VAL A 262       1.459 -12.061  -9.047  1.00 91.62           H
ATOM   3983  N   PHE A 263       0.446 -10.163  -6.707  1.00 90.50           N
ATOM   3984  CA  PHE A 263      -0.423  -9.381  -5.845  1.00 90.50           C
ATOM   3985  C   PHE A 263      -0.911 -10.214  -4.657  1.00 90.50           C
ATOM   3986  O   PHE A 263      -0.801  -9.788  -3.509  1.00 90.50           O
ATOM   3987  HA  PHE A 263       0.159  -8.536  -5.479  1.00 90.50           H
ATOM   3988  CB  PHE A 263      -1.630  -8.962  -6.687  1.00 90.50           C
ATOM   3989 1HB  PHE A 263      -1.277  -8.405  -7.556  1.00 90.50           H
ATOM   3990 2HB  PHE A 263      -2.127  -9.857  -7.062  1.00 90.50           H
ATOM   3991  CG  PHE A 263      -2.650  -8.108  -5.932  1.00 90.50           C
ATOM   3992  CD1 PHE A 263      -3.756  -8.688  -5.394  1.00 90.50           C
ATOM   3993  HD1 PHE A 263      -3.916  -9.761  -5.501  1.00 90.50           H
ATOM   3994  CD2 PHE A 263      -2.451  -6.770  -5.798  1.00 90.50           C
ATOM   3995  HD2 PHE A 263      -1.564  -6.305  -6.230  1.00 90.50           H
ATOM   3996  CE1 PHE A 263      -4.703  -7.896  -4.692  1.00 90.50           C
ATOM   3997  HE1 PHE A 263      -5.590  -8.360  -4.261  1.00 90.50           H
ATOM   3998  CE2 PHE A 263      -3.397  -5.977  -5.097  1.00 90.50           C
ATOM   3999  HE2 PHE A 263      -3.238  -4.904  -4.990  1.00 90.50           H
ATOM   4000  CZ  PHE A 263      -4.504  -6.557  -4.559  1.00 90.50           C
ATOM   4001  HZ  PHE A 263      -5.231  -5.949  -4.021  1.00 90.50           H
ATOM   4002  HN  PHE A 263       0.126 -10.265  -7.649  1.00 90.50           H
ATOM   4003  N   VAL A 264      -1.439 -11.387  -4.975  1.00 91.27           N
ATOM   4004  CA  VAL A 264      -2.035 -12.239  -3.960  1.00 91.27           C
ATOM   4005  C   VAL A 264      -0.965 -12.635  -2.940  1.00 91.27           C
ATOM   4006  O   VAL A 264      -1.187 -12.540  -1.734  1.00 91.27           O
ATOM   4007  HA  VAL A 264      -2.805 -11.657  -3.453  1.00 91.27           H
ATOM   4008  CB  VAL A 264      -2.709 -13.444  -4.618  1.00 91.27           C
ATOM   4009  HB  VAL A 264      -1.971 -13.936  -5.252  1.00 91.27           H
ATOM   4010  CG1 VAL A 264      -3.172 -14.455  -3.567  1.00 91.27           C
ATOM   4011 1HG1 VAL A 264      -2.313 -14.804  -2.995  1.00 91.27           H
ATOM   4012 2HG1 VAL A 264      -3.887 -13.979  -2.896  1.00 91.27           H
ATOM   4013 3HG1 VAL A 264      -3.648 -15.302  -4.062  1.00 91.27           H
ATOM   4014  CG2 VAL A 264      -3.874 -13.004  -5.507  1.00 91.27           C
ATOM   4015 1HG2 VAL A 264      -4.613 -12.477  -4.903  1.00 91.27           H
ATOM   4016 2HG2 VAL A 264      -3.504 -12.340  -6.288  1.00 91.27           H
ATOM   4017 3HG2 VAL A 264      -4.335 -13.880  -5.962  1.00 91.27           H
ATOM   4018  HN  VAL A 264      -1.464 -11.756  -5.904  1.00 91.27           H
ATOM   4019  N   LEU A 265       0.172 -13.071  -3.462  1.00 89.93           N
ATOM   4020  CA  LEU A 265       1.213 -13.636  -2.621  1.00 89.93           C
ATOM   4021  C   LEU A 265       1.741 -12.556  -1.674  1.00 89.93           C
ATOM   4022  O   LEU A 265       2.166 -12.857  -0.560  1.00 89.93           O
ATOM   4023  HA  LEU A 265       0.758 -14.427  -2.024  1.00 89.93           H
ATOM   4024  CB  LEU A 265       2.301 -14.286  -3.479  1.00 89.93           C
ATOM   4025 1HB  LEU A 265       2.593 -13.580  -4.256  1.00 89.93           H
ATOM   4026 2HB  LEU A 265       3.178 -14.453  -2.854  1.00 89.93           H
ATOM   4027  CG  LEU A 265       1.926 -15.611  -4.147  1.00 89.93           C
ATOM   4028  HG  LEU A 265       1.054 -15.440  -4.779  1.00 89.93           H
ATOM   4029  CD1 LEU A 265       3.053 -16.105  -5.056  1.00 89.93           C
ATOM   4030 1HD1 LEU A 265       3.245 -15.364  -5.832  1.00 89.93           H
ATOM   4031 2HD1 LEU A 265       3.957 -16.255  -4.466  1.00 89.93           H
ATOM   4032 3HD1 LEU A 265       2.760 -17.048  -5.518  1.00 89.93           H
ATOM   4033  CD2 LEU A 265       1.530 -16.658  -3.104  1.00 89.93           C
ATOM   4034 1HD2 LEU A 265       2.367 -16.832  -2.428  1.00 89.93           H
ATOM   4035 2HD2 LEU A 265       0.672 -16.298  -2.536  1.00 89.93           H
ATOM   4036 3HD2 LEU A 265       1.268 -17.590  -3.606  1.00 89.93           H
ATOM   4037  HN  LEU A 265       0.386 -13.043  -4.439  1.00 89.93           H
ATOM   4038  N   SER A 266       1.696 -11.322  -2.153  1.00 91.67           N
ATOM   4039  CA  SER A 266       2.276 -10.212  -1.416  1.00 91.67           C
ATOM   4040  C   SER A 266       1.263  -9.665  -0.409  1.00 91.67           C
ATOM   4041  O   SER A 266       1.618  -9.352   0.726  1.00 91.67           O
ATOM   4042  HA  SER A 266       3.141 -10.629  -0.901  1.00 91.67           H
ATOM   4043  CB  SER A 266       2.735  -9.102  -2.364  1.00 91.67           C
ATOM   4044 1HB  SER A 266       3.130  -8.269  -1.782  1.00 91.67           H
ATOM   4045 2HB  SER A 266       3.551  -9.470  -2.986  1.00 91.67           H
ATOM   4046  OG  SER A 266       1.676  -8.639  -3.197  1.00 91.67           O
ATOM   4047  HG  SER A 266       1.743  -9.059  -4.102  1.00 91.67           H
ATOM   4048  HN  SER A 266       1.273 -11.075  -3.025  1.00 91.67           H
ATOM   4049  N   GLN A 267       0.021  -9.566  -0.861  1.00 89.20           N
ATOM   4050  CA  GLN A 267      -0.974  -8.783  -0.150  1.00 89.20           C
ATOM   4051  C   GLN A 267      -1.759  -9.674   0.816  1.00 89.20           C
ATOM   4052  O   GLN A 267      -2.160  -9.229   1.890  1.00 89.20           O
ATOM   4053  HA  GLN A 267      -0.410  -8.038   0.410  1.00 89.20           H
ATOM   4054  CB  GLN A 267      -1.913  -8.072  -1.126  1.00 89.20           C
ATOM   4055 1HB  GLN A 267      -2.411  -8.808  -1.759  1.00 89.20           H
ATOM   4056 2HB  GLN A 267      -2.693  -7.550  -0.572  1.00 89.20           H
ATOM   4057  CG  GLN A 267      -1.146  -7.077  -1.999  1.00 89.20           C
ATOM   4058 1HG  GLN A 267      -0.382  -7.604  -2.572  1.00 89.20           H
ATOM   4059 2HG  GLN A 267      -1.825  -6.620  -2.718  1.00 89.20           H
ATOM   4060  CD  GLN A 267      -0.491  -5.990  -1.144  1.00 89.20           C
ATOM   4061  OE1 GLN A 267      -1.023  -5.551  -0.138  1.00 89.20           O
ATOM   4062  NE2 GLN A 267       0.690  -5.582  -1.600  1.00 89.20           N
ATOM   4063 1HE2 GLN A 267       1.071  -5.984  -2.433  1.00 89.20           H
ATOM   4064 2HE2 GLN A 267       1.198  -4.874  -1.110  1.00 89.20           H
ATOM   4065  HN  GLN A 267      -0.307 -10.009  -1.696  1.00 89.20           H
ATOM   4066  N   PHE A 268      -1.955 -10.916   0.398  1.00 92.85           N
ATOM   4067  CA  PHE A 268      -2.884 -11.798   1.083  1.00 92.85           C
ATOM   4068  C   PHE A 268      -2.432 -12.061   2.521  1.00 92.85           C
ATOM   4069  O   PHE A 268      -3.194 -11.851   3.463  1.00 92.85           O
ATOM   4070  HA  PHE A 268      -3.854 -11.301   1.094  1.00 92.85           H
ATOM   4071  CB  PHE A 268      -2.895 -13.121   0.315  1.00 92.85           C
ATOM   4072 1HB  PHE A 268      -3.152 -12.923  -0.726  1.00 92.85           H
ATOM   4073 2HB  PHE A 268      -1.888 -13.540   0.320  1.00 92.85           H
ATOM   4074  CG  PHE A 268      -3.867 -14.160   0.877  1.00 92.85           C
ATOM   4075  CD1 PHE A 268      -3.400 -15.192   1.629  1.00 92.85           C
ATOM   4076  HD1 PHE A 268      -2.332 -15.279   1.832  1.00 92.85           H
ATOM   4077  CD2 PHE A 268      -5.199 -14.051   0.624  1.00 92.85           C
ATOM   4078  HD2 PHE A 268      -5.574 -13.224   0.021  1.00 92.85           H
ATOM   4079  CE1 PHE A 268      -4.302 -16.156   2.151  1.00 92.85           C
ATOM   4080  HE1 PHE A 268      -3.928 -16.983   2.754  1.00 92.85           H
ATOM   4081  CE2 PHE A 268      -6.102 -15.015   1.146  1.00 92.85           C
ATOM   4082  HE2 PHE A 268      -7.169 -14.928   0.943  1.00 92.85           H
ATOM   4083  CZ  PHE A 268      -5.634 -16.047   1.898  1.00 92.85           C
ATOM   4084  HZ  PHE A 268      -6.327 -16.787   2.299  1.00 92.85           H
ATOM   4085  HN  PHE A 268      -1.493 -11.320  -0.392  1.00 92.85           H
ATOM   4086  N   PRO A 269      -1.189 -12.522   2.715  1.00 95.51           N
ATOM   4087  CA  PRO A 269      -0.704 -12.838   4.061  1.00 95.51           C
ATOM   4088  C   PRO A 269      -0.886 -11.679   5.027  1.00 95.51           C
ATOM   4089  O   PRO A 269      -1.316 -11.875   6.163  1.00 95.51           O
ATOM   4090  HA  PRO A 269      -1.284 -13.658   4.485  1.00 95.51           H
ATOM   4091  CB  PRO A 269       0.774 -13.169   3.844  1.00 95.51           C
ATOM   4092 1HB  PRO A 269       1.405 -12.289   3.966  1.00 95.51           H
ATOM   4093 2HB  PRO A 269       1.128 -13.914   4.557  1.00 95.51           H
ATOM   4094  CG  PRO A 269       0.812 -13.696   2.414  1.00 95.51           C
ATOM   4095 1HG  PRO A 269       1.815 -13.643   1.990  1.00 95.51           H
ATOM   4096 2HG  PRO A 269       0.510 -14.742   2.359  1.00 95.51           H
ATOM   4097  CD  PRO A 269      -0.162 -12.781   1.690  1.00 95.51           C
ATOM   4098 1HD  PRO A 269       0.316 -11.859   1.361  1.00 95.51           H
ATOM   4099 2HD  PRO A 269      -0.578 -13.256   0.801  1.00 95.51           H
ATOM   4100  N   TYR A 270      -0.551 -10.491   4.546  1.00 93.39           N
ATOM   4101  CA  TYR A 270      -0.615  -9.302   5.378  1.00 93.39           C
ATOM   4102  C   TYR A 270      -2.051  -9.025   5.830  1.00 93.39           C
ATOM   4103  O   TYR A 270      -2.295  -8.762   7.006  1.00 93.39           O
ATOM   4104  HA  TYR A 270       0.008  -9.472   6.256  1.00 93.39           H
ATOM   4105  CB  TYR A 270      -0.138  -8.145   4.498  1.00 93.39           C
ATOM   4106 1HB  TYR A 270       0.907  -8.308   4.235  1.00 93.39           H
ATOM   4107 2HB  TYR A 270      -0.705  -8.152   3.567  1.00 93.39           H
ATOM   4108  CG  TYR A 270      -0.276  -6.768   5.151  1.00 93.39           C
ATOM   4109  CD1 TYR A 270      -1.010  -5.779   4.528  1.00 93.39           C
ATOM   4110  HD1 TYR A 270      -1.491  -5.979   3.570  1.00 93.39           H
ATOM   4111  CD2 TYR A 270       0.333  -6.516   6.363  1.00 93.39           C
ATOM   4112  HD2 TYR A 270       0.913  -7.297   6.855  1.00 93.39           H
ATOM   4113  CE1 TYR A 270      -1.139  -4.483   5.142  1.00 93.39           C
ATOM   4114  HE1 TYR A 270      -1.715  -3.693   4.661  1.00 93.39           H
ATOM   4115  CE2 TYR A 270       0.204  -5.220   6.978  1.00 93.39           C
ATOM   4116  HE2 TYR A 270       0.680  -5.007   7.935  1.00 93.39           H
ATOM   4117  CZ  TYR A 270      -0.526  -4.268   6.337  1.00 93.39           C
ATOM   4118  OH  TYR A 270      -0.649  -3.044   6.917  1.00 93.39           O
ATOM   4119  HH  TYR A 270      -0.194  -3.041   7.808  1.00 93.39           H
ATOM   4120  HN  TYR A 270      -0.241 -10.335   3.608  1.00 93.39           H
ATOM   4121  N   ASN A 271      -2.962  -9.095   4.871  1.00 92.11           N
ATOM   4122  CA  ASN A 271      -4.344  -8.724   5.124  1.00 92.11           C
ATOM   4123  C   ASN A 271      -5.005  -9.797   5.991  1.00 92.11           C
ATOM   4124  O   ASN A 271      -6.001  -9.531   6.662  1.00 92.11           O
ATOM   4125  HA  ASN A 271      -4.294  -7.756   5.623  1.00 92.11           H
ATOM   4126  CB  ASN A 271      -5.134  -8.619   3.818  1.00 92.11           C
ATOM   4127 1HB  ASN A 271      -4.885  -9.459   3.169  1.00 92.11           H
ATOM   4128 2HB  ASN A 271      -6.202  -8.685   4.028  1.00 92.11           H
ATOM   4129  CG  ASN A 271      -4.831  -7.304   3.097  1.00 92.11           C
ATOM   4130  OD1 ASN A 271      -5.363  -6.254   3.418  1.00 92.11           O
ATOM   4131  ND2 ASN A 271      -3.949  -7.420   2.109  1.00 92.11           N
ATOM   4132 1HD2 ASN A 271      -3.549  -8.312   1.897  1.00 92.11           H
ATOM   4133 2HD2 ASN A 271      -3.685  -6.615   1.577  1.00 92.11           H
ATOM   4134  HN  ASN A 271      -2.770  -9.397   3.937  1.00 92.11           H
ATOM   4135  N   CYS A 272      -4.424 -10.987   5.949  1.00 95.41           N
ATOM   4136  CA  CYS A 272      -4.843 -12.056   6.840  1.00 95.41           C
ATOM   4137  C   CYS A 272      -4.632 -11.590   8.282  1.00 95.41           C
ATOM   4138  O   CYS A 272      -5.521 -11.731   9.120  1.00 95.41           O
ATOM   4139  HA  CYS A 272      -5.900 -12.234   6.641  1.00 95.41           H
ATOM   4140  CB  CYS A 272      -4.098 -13.360   6.547  1.00 95.41           C
ATOM   4141 1HB  CYS A 272      -3.027 -13.172   6.488  1.00 95.41           H
ATOM   4142 2HB  CYS A 272      -4.253 -14.068   7.362  1.00 95.41           H
ATOM   4143  SG  CYS A 272      -4.694 -14.081   4.973  1.00 95.41           S
ATOM   4144  HG  CYS A 272      -4.054 -13.227   4.179  1.00 95.41           H
ATOM   4145  HN  CYS A 272      -3.682 -11.226   5.322  1.00 95.41           H
ATOM   4146  N   ILE A 273      -3.449 -11.044   8.526  1.00 94.26           N
ATOM   4147  CA  ILE A 273      -3.101 -10.580   9.858  1.00 94.26           C
ATOM   4148  C   ILE A 273      -3.956  -9.360  10.208  1.00 94.26           C
ATOM   4149  O   ILE A 273      -4.427  -9.231  11.337  1.00 94.26           O
ATOM   4150  HA  ILE A 273      -3.340 -11.381  10.557  1.00 94.26           H
ATOM   4151  CB  ILE A 273      -1.596 -10.325   9.960  1.00 94.26           C
ATOM   4152  HB  ILE A 273      -1.321  -9.590   9.203  1.00 94.26           H
ATOM   4153  CG1 ILE A 273      -0.803 -11.599   9.661  1.00 94.26           C
ATOM   4154 1HG1 ILE A 273      -1.009 -11.930   8.644  1.00 94.26           H
ATOM   4155 2HG1 ILE A 273       0.265 -11.389   9.717  1.00 94.26           H
ATOM   4156  CG2 ILE A 273      -1.231  -9.729  11.321  1.00 94.26           C
ATOM   4157 1HG2 ILE A 273      -1.755  -8.783  11.455  1.00 94.26           H
ATOM   4158 2HG2 ILE A 273      -1.523 -10.421  12.111  1.00 94.26           H
ATOM   4159 3HG2 ILE A 273      -0.156  -9.558  11.367  1.00 94.26           H
ATOM   4160  CD1 ILE A 273      -1.161 -12.712  10.648  1.00 94.26           C
ATOM   4161 1HD1 ILE A 273      -0.930 -12.386  11.663  1.00 94.26           H
ATOM   4162 2HD1 ILE A 273      -2.225 -12.937  10.572  1.00 94.26           H
ATOM   4163 3HD1 ILE A 273      -0.583 -13.606  10.413  1.00 94.26           H
ATOM   4164  HN  ILE A 273      -2.738 -10.919   7.835  1.00 94.26           H
ATOM   4165  N   LEU A 274      -4.130  -8.496   9.219  1.00 92.31           N
ATOM   4166  CA  LEU A 274      -4.922  -7.293   9.407  1.00 92.31           C
ATOM   4167  C   LEU A 274      -6.334  -7.681   9.851  1.00 92.31           C
ATOM   4168  O   LEU A 274      -6.930  -7.011  10.693  1.00 92.31           O
ATOM   4169  HA  LEU A 274      -4.456  -6.716  10.206  1.00 92.31           H
ATOM   4170  CB  LEU A 274      -4.890  -6.427   8.146  1.00 92.31           C
ATOM   4171 1HB  LEU A 274      -5.016  -7.077   7.280  1.00 92.31           H
ATOM   4172 2HB  LEU A 274      -5.749  -5.756   8.168  1.00 92.31           H
ATOM   4173  CG  LEU A 274      -3.627  -5.588   7.940  1.00 92.31           C
ATOM   4174  HG  LEU A 274      -2.780  -6.266   7.837  1.00 92.31           H
ATOM   4175  CD1 LEU A 274      -3.714  -4.775   6.647  1.00 92.31           C
ATOM   4176 1HD1 LEU A 274      -3.827  -5.450   5.799  1.00 92.31           H
ATOM   4177 2HD1 LEU A 274      -4.574  -4.106   6.696  1.00 92.31           H
ATOM   4178 3HD1 LEU A 274      -2.804  -4.188   6.525  1.00 92.31           H
ATOM   4179  CD2 LEU A 274      -3.353  -4.703   9.157  1.00 92.31           C
ATOM   4180 1HD2 LEU A 274      -4.196  -4.031   9.315  1.00 92.31           H
ATOM   4181 2HD2 LEU A 274      -3.216  -5.330  10.038  1.00 92.31           H
ATOM   4182 3HD2 LEU A 274      -2.450  -4.118   8.984  1.00 92.31           H
ATOM   4183  HN  LEU A 274      -3.742  -8.608   8.304  1.00 92.31           H
ATOM   4184  N   LEU A 275      -6.829  -8.761   9.263  1.00 93.61           N
ATOM   4185  CA  LEU A 275      -8.175  -9.222   9.557  1.00 93.61           C
ATOM   4186  C   LEU A 275      -8.261  -9.629  11.029  1.00 93.61           C
ATOM   4187  O   LEU A 275      -9.208  -9.263  11.723  1.00 93.61           O
ATOM   4188  HA  LEU A 275      -8.851  -8.383   9.390  1.00 93.61           H
ATOM   4189  CB  LEU A 275      -8.584 -10.332   8.587  1.00 93.61           C
ATOM   4190 1HB  LEU A 275      -8.458  -9.963   7.569  1.00 93.61           H
ATOM   4191 2HB  LEU A 275      -7.895 -11.167   8.710  1.00 93.61           H
ATOM   4192  CG  LEU A 275     -10.013 -10.859   8.735  1.00 93.61           C
ATOM   4193  HG  LEU A 275     -10.149 -11.192   9.764  1.00 93.61           H
ATOM   4194  CD1 LEU A 275     -11.036  -9.751   8.479  1.00 93.61           C
ATOM   4195 1HD1 LEU A 275     -10.885  -8.944   9.197  1.00 93.61           H
ATOM   4196 2HD1 LEU A 275     -10.909  -9.365   7.468  1.00 93.61           H
ATOM   4197 3HD1 LEU A 275     -12.043 -10.153   8.591  1.00 93.61           H
ATOM   4198  CD2 LEU A 275     -10.246 -12.073   7.833  1.00 93.61           C
ATOM   4199 1HD2 LEU A 275     -10.084 -11.790   6.793  1.00 93.61           H
ATOM   4200 2HD2 LEU A 275      -9.550 -12.867   8.106  1.00 93.61           H
ATOM   4201 3HD2 LEU A 275     -11.269 -12.428   7.958  1.00 93.61           H
ATOM   4202  HN  LEU A 275      -6.327  -9.316   8.600  1.00 93.61           H
ATOM   4203  N   VAL A 276      -7.259 -10.380  11.461  1.00 95.18           N
ATOM   4204  CA  VAL A 276      -7.203 -10.831  12.842  1.00 95.18           C
ATOM   4205  C   VAL A 276      -7.203  -9.615  13.771  1.00 95.18           C
ATOM   4206  O   VAL A 276      -7.948  -9.577  14.749  1.00 95.18           O
ATOM   4207  HA  VAL A 276      -8.101 -11.418  13.033  1.00 95.18           H
ATOM   4208  CB  VAL A 276      -5.989 -11.739  13.047  1.00 95.18           C
ATOM   4209  HB  VAL A 276      -5.105 -11.198  12.710  1.00 95.18           H
ATOM   4210  CG1 VAL A 276      -5.800 -12.075  14.527  1.00 95.18           C
ATOM   4211 1HG1 VAL A 276      -5.647 -11.155  15.092  1.00 95.18           H
ATOM   4212 2HG1 VAL A 276      -6.687 -12.587  14.900  1.00 95.18           H
ATOM   4213 3HG1 VAL A 276      -4.931 -12.722  14.645  1.00 95.18           H
ATOM   4214  CG2 VAL A 276      -6.110 -13.012  12.207  1.00 95.18           C
ATOM   4215 1HG2 VAL A 276      -7.007 -13.557  12.499  1.00 95.18           H
ATOM   4216 2HG2 VAL A 276      -6.173 -12.747  11.152  1.00 95.18           H
ATOM   4217 3HG2 VAL A 276      -5.234 -13.640  12.371  1.00 95.18           H
ATOM   4218  HN  VAL A 276      -6.497 -10.680  10.888  1.00 95.18           H
ATOM   4219  N   GLN A 277      -6.361  -8.651  13.432  1.00 92.23           N
ATOM   4220  CA  GLN A 277      -6.228  -7.453  14.243  1.00 92.23           C
ATOM   4221  C   GLN A 277      -7.553  -6.689  14.282  1.00 92.23           C
ATOM   4222  O   GLN A 277      -7.899  -6.091  15.300  1.00 92.23           O
ATOM   4223  HA  GLN A 277      -5.975  -7.806  15.243  1.00 92.23           H
ATOM   4224  CB  GLN A 277      -5.097  -6.562  13.725  1.00 92.23           C
ATOM   4225 1HB  GLN A 277      -5.195  -6.433  12.648  1.00 92.23           H
ATOM   4226 2HB  GLN A 277      -5.176  -5.571  14.173  1.00 92.23           H
ATOM   4227  CG  GLN A 277      -3.730  -7.167  14.051  1.00 92.23           C
ATOM   4228 1HG  GLN A 277      -3.643  -7.320  15.126  1.00 92.23           H
ATOM   4229 2HG  GLN A 277      -3.641  -8.147  13.581  1.00 92.23           H
ATOM   4230  CD  GLN A 277      -2.599  -6.258  13.566  1.00 92.23           C
ATOM   4231  OE1 GLN A 277      -2.764  -5.438  12.678  1.00 92.23           O
ATOM   4232  NE2 GLN A 277      -1.444  -6.448  14.197  1.00 92.23           N
ATOM   4233 1HE2 GLN A 277      -1.376  -7.138  14.918  1.00 92.23           H
ATOM   4234 2HE2 GLN A 277      -0.643  -5.902  13.951  1.00 92.23           H
ATOM   4235  HN  GLN A 277      -5.776  -8.678  12.621  1.00 92.23           H
ATOM   4236  N   THR A 278      -8.259  -6.734  13.162  1.00 92.82           N
ATOM   4237  CA  THR A 278      -9.518  -6.019  13.041  1.00 92.82           C
ATOM   4238  C   THR A 278     -10.569  -6.630  13.970  1.00 92.82           C
ATOM   4239  O   THR A 278     -11.294  -5.909  14.653  1.00 92.82           O
ATOM   4240  HA  THR A 278      -9.363  -4.991  13.368  1.00 92.82           H
ATOM   4241  CB  THR A 278      -9.929  -6.031  11.568  1.00 92.82           C
ATOM   4242  HB  THR A 278     -10.148  -7.045  11.233  1.00 92.82           H
ATOM   4243  OG1 THR A 278      -8.850  -5.382  10.901  1.00 92.82           O
ATOM   4244  HG1 THR A 278      -7.979  -5.767  11.206  1.00 92.82           H
ATOM   4245  CG2 THR A 278     -11.134  -5.130  11.289  1.00 92.82           C
ATOM   4246 1HG2 THR A 278     -10.891  -4.103  11.561  1.00 92.82           H
ATOM   4247 2HG2 THR A 278     -11.986  -5.470  11.878  1.00 92.82           H
ATOM   4248 3HG2 THR A 278     -11.384  -5.175  10.229  1.00 92.82           H
ATOM   4249  HN  THR A 278      -7.983  -7.245  12.348  1.00 92.82           H
ATOM   4250  N   ILE A 279     -10.618  -7.954  13.966  1.00 93.27           N
ATOM   4251  CA  ILE A 279     -11.573  -8.671  14.794  1.00 93.27           C
ATOM   4252  C   ILE A 279     -11.231  -8.448  16.268  1.00 93.27           C
ATOM   4253  O   ILE A 279     -12.119  -8.210  17.086  1.00 93.27           O
ATOM   4254  HA  ILE A 279     -12.558  -8.245  14.599  1.00 93.27           H
ATOM   4255  CB  ILE A 279     -11.630 -10.146  14.392  1.00 93.27           C
ATOM   4256  HB  ILE A 279     -10.617 -10.547  14.420  1.00 93.27           H
ATOM   4257  CG1 ILE A 279     -12.140 -10.305  12.958  1.00 93.27           C
ATOM   4258 1HG1 ILE A 279     -13.210 -10.099  12.925  1.00 93.27           H
ATOM   4259 2HG1 ILE A 279     -11.654  -9.573  12.313  1.00 93.27           H
ATOM   4260  CG2 ILE A 279     -12.463 -10.954  15.390  1.00 93.27           C
ATOM   4261 1HG2 ILE A 279     -12.016 -10.879  16.381  1.00 93.27           H
ATOM   4262 2HG2 ILE A 279     -13.479 -10.560  15.418  1.00 93.27           H
ATOM   4263 3HG2 ILE A 279     -12.487 -11.999  15.080  1.00 93.27           H
ATOM   4264  CD1 ILE A 279     -11.870 -11.716  12.433  1.00 93.27           C
ATOM   4265 1HD1 ILE A 279     -10.797 -11.909  12.446  1.00 93.27           H
ATOM   4266 2HD1 ILE A 279     -12.377 -12.443  13.067  1.00 93.27           H
ATOM   4267 3HD1 ILE A 279     -12.242 -11.801  11.412  1.00 93.27           H
ATOM   4268  HN  ILE A 279     -10.021  -8.534  13.411  1.00 93.27           H
ATOM   4269  N   ASP A 280      -9.942  -8.532  16.564  1.00 92.58           N
ATOM   4270  CA  ASP A 280      -9.478  -8.399  17.934  1.00 92.58           C
ATOM   4271  C   ASP A 280      -9.788  -6.988  18.438  1.00 92.58           C
ATOM   4272  O   ASP A 280     -10.096  -6.799  19.614  1.00 92.58           O
ATOM   4273  HA  ASP A 280     -10.012  -9.168  18.493  1.00 92.58           H
ATOM   4274  CB  ASP A 280      -7.966  -8.613  18.026  1.00 92.58           C
ATOM   4275 1HB  ASP A 280      -7.703  -9.572  17.580  1.00 92.58           H
ATOM   4276 2HB  ASP A 280      -7.450  -7.843  17.453  1.00 92.58           H
ATOM   4277  CG  ASP A 280      -7.495  -8.575  19.482  1.00 92.58           C
ATOM   4278  OD1 ASP A 280      -8.118  -9.287  20.299  1.00 92.58           O
ATOM   4279  OD2 ASP A 280      -6.523  -7.835  19.744  1.00 92.58           O
ATOM   4280  HN  ASP A 280      -9.223  -8.688  15.887  1.00 92.58           H
ATOM   4281  N   ALA A 281      -9.696  -6.034  17.524  1.00 91.95           N
ATOM   4282  CA  ALA A 281      -9.969  -4.647  17.859  1.00 91.95           C
ATOM   4283  C   ALA A 281     -11.403  -4.526  18.378  1.00 91.95           C
ATOM   4284  O   ALA A 281     -11.696  -3.667  19.208  1.00 91.95           O
ATOM   4285  HA  ALA A 281      -9.279  -4.355  18.651  1.00 91.95           H
ATOM   4286  CB  ALA A 281      -9.716  -3.766  16.634  1.00 91.95           C
ATOM   4287 1HB  ALA A 281      -8.676  -3.866  16.324  1.00 91.95           H
ATOM   4288 2HB  ALA A 281     -10.370  -4.078  15.820  1.00 91.95           H
ATOM   4289 3HB  ALA A 281      -9.921  -2.725  16.886  1.00 91.95           H
ATOM   4290  HN  ALA A 281      -9.440  -6.196  16.570  1.00 91.95           H
ATOM   4291  N   TYR A 282     -12.259  -5.398  17.867  1.00 80.24           N
ATOM   4292  CA  TYR A 282     -13.665  -5.372  18.236  1.00 80.24           C
ATOM   4293  C   TYR A 282     -13.944  -6.326  19.399  1.00 80.24           C
ATOM   4294  O   TYR A 282     -14.610  -5.955  20.365  1.00 80.24           O
ATOM   4295  HA  TYR A 282     -13.913  -4.356  18.542  1.00 80.24           H
ATOM   4296  CB  TYR A 282     -14.433  -5.852  17.003  1.00 80.24           C
ATOM   4297 1HB  TYR A 282     -14.139  -5.247  16.146  1.00 80.24           H
ATOM   4298 2HB  TYR A 282     -14.143  -6.879  16.783  1.00 80.24           H
ATOM   4299  CG  TYR A 282     -15.954  -5.788  17.155  1.00 80.24           C
ATOM   4300  CD1 TYR A 282     -16.671  -6.940  17.407  1.00 80.24           C
ATOM   4301  HD1 TYR A 282     -16.154  -7.895  17.498  1.00 80.24           H
ATOM   4302  CD2 TYR A 282     -16.610  -4.579  17.039  1.00 80.24           C
ATOM   4303  HD2 TYR A 282     -16.043  -3.669  16.840  1.00 80.24           H
ATOM   4304  CE1 TYR A 282     -18.103  -6.881  17.549  1.00 80.24           C
ATOM   4305  HE1 TYR A 282     -18.681  -7.783  17.749  1.00 80.24           H
ATOM   4306  CE2 TYR A 282     -18.041  -4.520  17.182  1.00 80.24           C
ATOM   4307  HE2 TYR A 282     -18.571  -3.571  17.093  1.00 80.24           H
ATOM   4308  CZ  TYR A 282     -18.717  -5.673  17.430  1.00 80.24           C
ATOM   4309  OH  TYR A 282     -20.069  -5.617  17.565  1.00 80.24           O
ATOM   4310  HH  TYR A 282     -20.385  -4.674  17.459  1.00 80.24           H
ATOM   4311  HN  TYR A 282     -12.007  -6.112  17.214  1.00 80.24           H
ATOM   4312  N   ALA A 283     -13.421  -7.536  19.269  1.00 90.33           N
ATOM   4313  CA  ALA A 283     -13.826  -8.625  20.142  1.00 90.33           C
ATOM   4314  C   ALA A 283     -12.855  -8.716  21.321  1.00 90.33           C
ATOM   4315  O   ALA A 283     -13.186  -9.288  22.359  1.00 90.33           O
ATOM   4316  HA  ALA A 283     -14.822  -8.394  20.519  1.00 90.33           H
ATOM   4317  CB  ALA A 283     -13.892  -9.926  19.339  1.00 90.33           C
ATOM   4318 1HB  ALA A 283     -14.617  -9.818  18.532  1.00 90.33           H
ATOM   4319 2HB  ALA A 283     -12.910 -10.144  18.919  1.00 90.33           H
ATOM   4320 3HB  ALA A 283     -14.196 -10.742  19.994  1.00 90.33           H
ATOM   4321  HN  ALA A 283     -12.733  -7.778  18.584  1.00 90.33           H
ATOM   4322  N   MET A 284     -11.677  -8.143  21.122  1.00 84.01           N
ATOM   4323  CA  MET A 284     -10.659  -8.146  22.158  1.00 84.01           C
ATOM   4324  C   MET A 284     -10.474  -9.549  22.741  1.00 84.01           C
ATOM   4325  O   MET A 284     -10.415  -9.716  23.959  1.00 84.01           O
ATOM   4326  HA  MET A 284      -9.740  -7.826  21.668  1.00 84.01           H
ATOM   4327  CB  MET A 284     -11.062  -7.179  23.273  1.00 84.01           C
ATOM   4328 1HB  MET A 284     -11.963  -7.543  23.767  1.00 84.01           H
ATOM   4329 2HB  MET A 284     -10.277  -7.141  24.028  1.00 84.01           H
ATOM   4330  CG  MET A 284     -11.310  -5.775  22.717  1.00 84.01           C
ATOM   4331 1HG  MET A 284     -10.396  -5.385  22.270  1.00 84.01           H
ATOM   4332 2HG  MET A 284     -12.060  -5.815  21.927  1.00 84.01           H
ATOM   4333  SD  MET A 284     -11.860  -4.690  24.024  1.00 84.01           S
ATOM   4334  CE  MET A 284     -12.265  -3.237  23.069  1.00 84.01           C
ATOM   4335 1HE  MET A 284     -11.376  -2.886  22.547  1.00 84.01           H
ATOM   4336 2HE  MET A 284     -13.040  -3.484  22.343  1.00 84.01           H
ATOM   4337 3HE  MET A 284     -12.628  -2.454  23.736  1.00 84.01           H
ATOM   4338  HN  MET A 284     -11.415  -7.685  20.273  1.00 84.01           H
ATOM   4339  N   PHE A 285     -10.388 -10.521  21.845  1.00 86.60           N
ATOM   4340  CA  PHE A 285     -10.398 -11.916  22.251  1.00 86.60           C
ATOM   4341  C   PHE A 285      -8.986 -12.400  22.585  1.00 86.60           C
ATOM   4342  O   PHE A 285      -8.815 -13.463  23.181  1.00 86.60           O
ATOM   4343  HA  PHE A 285     -11.026 -11.990  23.139  1.00 86.60           H
ATOM   4344  CB  PHE A 285     -10.934 -12.723  21.067  1.00 86.60           C
ATOM   4345 1HB  PHE A 285     -11.136 -13.742  21.396  1.00 86.60           H
ATOM   4346 2HB  PHE A 285     -11.886 -12.296  20.750  1.00 86.60           H
ATOM   4347  CG  PHE A 285      -9.988 -12.768  19.865  1.00 86.60           C
ATOM   4348  CD1 PHE A 285     -10.080 -11.823  18.891  1.00 86.60           C
ATOM   4349  HD1 PHE A 285     -10.828 -11.034  18.966  1.00 86.60           H
ATOM   4350  CD2 PHE A 285      -9.054 -13.752  19.772  1.00 86.60           C
ATOM   4351  HD2 PHE A 285      -8.980 -14.509  20.553  1.00 86.60           H
ATOM   4352  CE1 PHE A 285      -9.201 -11.865  17.776  1.00 86.60           C
ATOM   4353  HE1 PHE A 285      -9.275 -11.108  16.995  1.00 86.60           H
ATOM   4354  CE2 PHE A 285      -8.175 -13.794  18.657  1.00 86.60           C
ATOM   4355  HE2 PHE A 285      -7.427 -14.583  18.582  1.00 86.60           H
ATOM   4356  CZ  PHE A 285      -8.268 -12.850  17.683  1.00 86.60           C
ATOM   4357  HZ  PHE A 285      -7.593 -12.882  16.827  1.00 86.60           H
ATOM   4358  HN  PHE A 285     -10.312 -10.368  20.860  1.00 86.60           H
ATOM   4359  N   ILE A 286      -8.010 -11.598  22.188  1.00 88.15           N
ATOM   4360  CA  ILE A 286      -6.619 -11.920  22.458  1.00 88.15           C
ATOM   4361  C   ILE A 286      -6.242 -11.406  23.849  1.00 88.15           C
ATOM   4362  O   ILE A 286      -6.035 -10.208  24.037  1.00 88.15           O
ATOM   4363  HA  ILE A 286      -6.529 -13.006  22.455  1.00 88.15           H
ATOM   4364  CB  ILE A 286      -5.719 -11.388  21.341  1.00 88.15           C
ATOM   4365  HB  ILE A 286      -5.848 -10.307  21.284  1.00 88.15           H
ATOM   4366  CG1 ILE A 286      -6.129 -11.964  19.985  1.00 88.15           C
ATOM   4367 1HG1 ILE A 286      -5.985 -13.044  19.986  1.00 88.15           H
ATOM   4368 2HG1 ILE A 286      -7.191 -11.785  19.815  1.00 88.15           H
ATOM   4369  CG2 ILE A 286      -4.244 -11.650  21.653  1.00 88.15           C
ATOM   4370 1HG2 ILE A 286      -3.976 -11.153  22.585  1.00 88.15           H
ATOM   4371 2HG2 ILE A 286      -4.080 -12.723  21.754  1.00 88.15           H
ATOM   4372 3HG2 ILE A 286      -3.627 -11.262  20.843  1.00 88.15           H
ATOM   4373  CD1 ILE A 286      -5.313 -11.336  18.853  1.00 88.15           C
ATOM   4374 1HD1 ILE A 286      -5.479 -10.259  18.839  1.00 88.15           H
ATOM   4375 2HD1 ILE A 286      -4.254 -11.539  19.013  1.00 88.15           H
ATOM   4376 3HD1 ILE A 286      -5.625 -11.764  17.900  1.00 88.15           H
ATOM   4377  HN  ILE A 286      -8.157 -10.743  21.690  1.00 88.15           H
ATOM   4378  N   SER A 287      -6.165 -12.338  24.788  1.00 86.18           N
ATOM   4379  CA  SER A 287      -5.825 -11.993  26.158  1.00 86.18           C
ATOM   4380  C   SER A 287      -4.417 -12.492  26.489  1.00 86.18           C
ATOM   4381  O   SER A 287      -3.820 -12.067  27.477  1.00 86.18           O
ATOM   4382  HA  SER A 287      -5.864 -10.904  26.200  1.00 86.18           H
ATOM   4383  CB  SER A 287      -6.840 -12.578  27.142  1.00 86.18           C
ATOM   4384 1HB  SER A 287      -6.541 -12.331  28.160  1.00 86.18           H
ATOM   4385 2HB  SER A 287      -7.814 -12.117  26.975  1.00 86.18           H
ATOM   4386  OG  SER A 287      -6.957 -13.992  27.011  1.00 86.18           O
ATOM   4387  HG  SER A 287      -7.656 -14.337  27.637  1.00 86.18           H
ATOM   4388  HN  SER A 287      -6.330 -13.310  24.626  1.00 86.18           H
ATOM   4389  N   ASN A 288      -3.927 -13.388  25.644  1.00 86.63           N
ATOM   4390  CA  ASN A 288      -2.640 -14.017  25.884  1.00 86.63           C
ATOM   4391  C   ASN A 288      -1.536 -13.168  25.249  1.00 86.63           C
ATOM   4392  O   ASN A 288      -1.547 -12.931  24.042  1.00 86.63           O
ATOM   4393  HA  ASN A 288      -2.547 -14.077  26.968  1.00 86.63           H
ATOM   4394  CB  ASN A 288      -2.583 -15.411  25.257  1.00 86.63           C
ATOM   4395 1HB  ASN A 288      -3.459 -15.985  25.558  1.00 86.63           H
ATOM   4396 2HB  ASN A 288      -2.615 -15.327  24.171  1.00 86.63           H
ATOM   4397  CG  ASN A 288      -1.312 -16.151  25.680  1.00 86.63           C
ATOM   4398  OD1 ASN A 288      -0.274 -15.562  25.930  1.00 86.63           O
ATOM   4399  ND2 ASN A 288      -1.451 -17.472  25.745  1.00 86.63           N
ATOM   4400 1HD2 ASN A 288      -2.332 -17.893  25.526  1.00 86.63           H
ATOM   4401 2HD2 ASN A 288      -0.676 -18.044  26.012  1.00 86.63           H
ATOM   4402  HN  ASN A 288      -4.394 -13.683  24.810  1.00 86.63           H
ATOM   4403  N   CYS A 289      -0.610 -12.733  26.091  1.00 91.18           N
ATOM   4404  CA  CYS A 289       0.443 -11.836  25.646  1.00 91.18           C
ATOM   4405  C   CYS A 289       1.297 -12.572  24.613  1.00 91.18           C
ATOM   4406  O   CYS A 289       1.729 -11.981  23.624  1.00 91.18           O
ATOM   4407  HA  CYS A 289      -0.049 -10.973  25.198  1.00 91.18           H
ATOM   4408  CB  CYS A 289       1.282 -11.323  26.819  1.00 91.18           C
ATOM   4409 1HB  CYS A 289       0.637 -10.846  27.557  1.00 91.18           H
ATOM   4410 2HB  CYS A 289       1.773 -12.159  27.318  1.00 91.18           H
ATOM   4411  SG  CYS A 289       2.533 -10.130  26.219  1.00 91.18           S
ATOM   4412  HN  CYS A 289      -0.572 -12.983  27.058  1.00 91.18           H
ATOM   4413  N   ALA A 290       1.515 -13.852  24.876  1.00 93.49           N
ATOM   4414  CA  ALA A 290       2.372 -14.657  24.022  1.00 93.49           C
ATOM   4415  C   ALA A 290       1.793 -14.684  22.606  1.00 93.49           C
ATOM   4416  O   ALA A 290       2.532 -14.588  21.627  1.00 93.49           O
ATOM   4417  HA  ALA A 290       3.353 -14.183  23.995  1.00 93.49           H
ATOM   4418  CB  ALA A 290       2.518 -16.058  24.619  1.00 93.49           C
ATOM   4419 1HB  ALA A 290       2.960 -15.986  25.612  1.00 93.49           H
ATOM   4420 2HB  ALA A 290       1.536 -16.526  24.692  1.00 93.49           H
ATOM   4421 3HB  ALA A 290       3.160 -16.661  23.978  1.00 93.49           H
ATOM   4422  HN  ALA A 290       1.119 -14.338  25.655  1.00 93.49           H
ATOM   4423  N   VAL A 291       0.476 -14.815  22.542  1.00 93.78           N
ATOM   4424  CA  VAL A 291      -0.212 -14.850  21.263  1.00 93.78           C
ATOM   4425  C   VAL A 291      -0.084 -13.485  20.582  1.00 93.78           C
ATOM   4426  O   VAL A 291       0.174 -13.408  19.382  1.00 93.78           O
ATOM   4427  HA  VAL A 291       0.283 -15.598  20.644  1.00 93.78           H
ATOM   4428  CB  VAL A 291      -1.665 -15.285  21.461  1.00 93.78           C
ATOM   4429  HB  VAL A 291      -2.131 -14.588  22.157  1.00 93.78           H
ATOM   4430  CG1 VAL A 291      -2.440 -15.224  20.144  1.00 93.78           C
ATOM   4431 1HG1 VAL A 291      -2.430 -14.202  19.764  1.00 93.78           H
ATOM   4432 2HG1 VAL A 291      -1.973 -15.887  19.416  1.00 93.78           H
ATOM   4433 3HG1 VAL A 291      -3.470 -15.538  20.314  1.00 93.78           H
ATOM   4434  CG2 VAL A 291      -1.739 -16.684  22.077  1.00 93.78           C
ATOM   4435 1HG2 VAL A 291      -1.248 -17.398  21.416  1.00 93.78           H
ATOM   4436 2HG2 VAL A 291      -1.239 -16.682  23.045  1.00 93.78           H
ATOM   4437 3HG2 VAL A 291      -2.783 -16.969  22.207  1.00 93.78           H
ATOM   4438  HN  VAL A 291      -0.117 -14.896  23.343  1.00 93.78           H
ATOM   4439  N   SER A 292      -0.270 -12.443  21.379  1.00 93.99           N
ATOM   4440  CA  SER A 292      -0.213 -11.086  20.862  1.00 93.99           C
ATOM   4441  C   SER A 292       1.173 -10.807  20.277  1.00 93.99           C
ATOM   4442  O   SER A 292       1.291 -10.216  19.205  1.00 93.99           O
ATOM   4443  HA  SER A 292      -0.973 -11.042  20.082  1.00 93.99           H
ATOM   4444  CB  SER A 292      -0.543 -10.066  21.953  1.00 93.99           C
ATOM   4445 1HB  SER A 292      -1.482 -10.341  22.434  1.00 93.99           H
ATOM   4446 2HB  SER A 292       0.229 -10.095  22.722  1.00 93.99           H
ATOM   4447  OG  SER A 292      -0.647  -8.743  21.434  1.00 93.99           O
ATOM   4448  HG  SER A 292      -1.467  -8.661  20.868  1.00 93.99           H
ATOM   4449  HN  SER A 292      -0.457 -12.514  22.359  1.00 93.99           H
ATOM   4450  N   THR A 293       2.188 -11.247  21.007  1.00 90.51           N
ATOM   4451  CA  THR A 293       3.562 -11.019  20.593  1.00 90.51           C
ATOM   4452  C   THR A 293       3.823 -11.665  19.231  1.00 90.51           C
ATOM   4453  O   THR A 293       4.395 -11.037  18.341  1.00 90.51           O
ATOM   4454  HA  THR A 293       3.710  -9.946  20.471  1.00 90.51           H
ATOM   4455  CB  THR A 293       4.482 -11.539  21.699  1.00 90.51           C
ATOM   4456  HB  THR A 293       4.301 -12.597  21.890  1.00 90.51           H
ATOM   4457  OG1 THR A 293       4.234 -10.665  22.796  1.00 90.51           O
ATOM   4458  HG1 THR A 293       3.484 -11.020  23.355  1.00 90.51           H
ATOM   4459  CG2 THR A 293       5.962 -11.324  21.379  1.00 90.51           C
ATOM   4460 1HG2 THR A 293       6.157 -10.259  21.254  1.00 90.51           H
ATOM   4461 2HG2 THR A 293       6.215 -11.850  20.457  1.00 90.51           H
ATOM   4462 3HG2 THR A 293       6.571 -11.711  22.196  1.00 90.51           H
ATOM   4463  HN  THR A 293       2.083 -11.750  21.865  1.00 90.51           H
ATOM   4464  N   ASN A 294       3.392 -12.912  19.111  1.00 92.32           N
ATOM   4465  CA  ASN A 294       3.640 -13.677  17.901  1.00 92.32           C
ATOM   4466  C   ASN A 294       2.915 -13.016  16.727  1.00 92.32           C
ATOM   4467  O   ASN A 294       3.435 -12.978  15.613  1.00 92.32           O
ATOM   4468  HA  ASN A 294       4.723 -13.674  17.777  1.00 92.32           H
ATOM   4469  CB  ASN A 294       3.114 -15.108  18.036  1.00 92.32           C
ATOM   4470 1HB  ASN A 294       2.107 -15.091  18.451  1.00 92.32           H
ATOM   4471 2HB  ASN A 294       3.046 -15.568  17.050  1.00 92.32           H
ATOM   4472  CG  ASN A 294       4.028 -15.945  18.934  1.00 92.32           C
ATOM   4473  OD1 ASN A 294       5.187 -15.633  19.147  1.00 92.32           O
ATOM   4474  ND2 ASN A 294       3.441 -17.023  19.446  1.00 92.32           N
ATOM   4475 1HD2 ASN A 294       2.485 -17.223  19.231  1.00 92.32           H
ATOM   4476 2HD2 ASN A 294       3.957 -17.635  20.046  1.00 92.32           H
ATOM   4477  HN  ASN A 294       2.883 -13.399  19.822  1.00 92.32           H
ATOM   4478  N   ILE A 295       1.724 -12.511  17.018  1.00 92.99           N
ATOM   4479  CA  ILE A 295       0.916 -11.866  15.997  1.00 92.99           C
ATOM   4480  C   ILE A 295       1.644 -10.620  15.487  1.00 92.99           C
ATOM   4481  O   ILE A 295       1.658 -10.352  14.287  1.00 92.99           O
ATOM   4482  HA  ILE A 295       0.813 -12.568  15.170  1.00 92.99           H
ATOM   4483  CB  ILE A 295      -0.490 -11.582  16.528  1.00 92.99           C
ATOM   4484  HB  ILE A 295      -0.400 -11.171  17.533  1.00 92.99           H
ATOM   4485  CG1 ILE A 295      -1.306 -12.872  16.638  1.00 92.99           C
ATOM   4486 1HG1 ILE A 295      -1.535 -13.248  15.641  1.00 92.99           H
ATOM   4487 2HG1 ILE A 295      -0.714 -13.638  17.140  1.00 92.99           H
ATOM   4488  CG2 ILE A 295      -1.197 -10.529  15.672  1.00 92.99           C
ATOM   4489 1HG2 ILE A 295      -0.623  -9.602  15.689  1.00 92.99           H
ATOM   4490 2HG2 ILE A 295      -1.277 -10.888  14.646  1.00 92.99           H
ATOM   4491 3HG2 ILE A 295      -2.195 -10.346  16.071  1.00 92.99           H
ATOM   4492  CD1 ILE A 295      -2.605 -12.635  17.411  1.00 92.99           C
ATOM   4493 1HD1 ILE A 295      -2.370 -12.282  18.416  1.00 92.99           H
ATOM   4494 2HD1 ILE A 295      -3.204 -11.886  16.894  1.00 92.99           H
ATOM   4495 3HD1 ILE A 295      -3.165 -13.567  17.475  1.00 92.99           H
ATOM   4496  HN  ILE A 295       1.313 -12.537  17.928  1.00 92.99           H
ATOM   4497  N   ASP A 296       2.233  -9.893  16.425  1.00 94.01           N
ATOM   4498  CA  ASP A 296       2.904  -8.647  16.095  1.00 94.01           C
ATOM   4499  C   ASP A 296       4.119  -8.945  15.215  1.00 94.01           C
ATOM   4500  O   ASP A 296       4.427  -8.186  14.298  1.00 94.01           O
ATOM   4501  HA  ASP A 296       2.154  -8.045  15.581  1.00 94.01           H
ATOM   4502  CB  ASP A 296       3.396  -7.935  17.357  1.00 94.01           C
ATOM   4503 1HB  ASP A 296       3.911  -8.647  18.003  1.00 94.01           H
ATOM   4504 2HB  ASP A 296       4.121  -7.168  17.086  1.00 94.01           H
ATOM   4505  CG  ASP A 296       2.231  -7.298  18.117  1.00 94.01           C
ATOM   4506  OD1 ASP A 296       1.152  -7.172  17.500  1.00 94.01           O
ATOM   4507  OD2 ASP A 296       2.446  -6.953  19.299  1.00 94.01           O
ATOM   4508  HN  ASP A 296       2.255 -10.141  17.394  1.00 94.01           H
ATOM   4509  N   ILE A 297       4.778 -10.052  15.527  1.00 92.91           N
ATOM   4510  CA  ILE A 297       5.935 -10.475  14.757  1.00 92.91           C
ATOM   4511  C   ILE A 297       5.490 -10.857  13.343  1.00 92.91           C
ATOM   4512  O   ILE A 297       6.115 -10.457  12.363  1.00 92.91           O
ATOM   4513  HA  ILE A 297       6.611  -9.624  14.687  1.00 92.91           H
ATOM   4514  CB  ILE A 297       6.685 -11.591  15.487  1.00 92.91           C
ATOM   4515  HB  ILE A 297       5.961 -12.347  15.791  1.00 92.91           H
ATOM   4516  CG1 ILE A 297       7.349 -11.063  16.760  1.00 92.91           C
ATOM   4517 1HG1 ILE A 297       8.157 -10.380  16.497  1.00 92.91           H
ATOM   4518 2HG1 ILE A 297       6.626 -10.491  17.342  1.00 92.91           H
ATOM   4519  CG2 ILE A 297       7.690 -12.275  14.558  1.00 92.91           C
ATOM   4520 1HG2 ILE A 297       7.163 -12.708  13.708  1.00 92.91           H
ATOM   4521 2HG2 ILE A 297       8.414 -11.542  14.203  1.00 92.91           H
ATOM   4522 3HG2 ILE A 297       8.209 -13.064  15.103  1.00 92.91           H
ATOM   4523  CD1 ILE A 297       7.900 -12.211  17.608  1.00 92.91           C
ATOM   4524 1HD1 ILE A 297       7.086 -12.878  17.890  1.00 92.91           H
ATOM   4525 2HD1 ILE A 297       8.641 -12.765  17.032  1.00 92.91           H
ATOM   4526 3HD1 ILE A 297       8.367 -11.808  18.507  1.00 92.91           H
ATOM   4527  HN  ILE A 297       4.533 -10.653  16.288  1.00 92.91           H
ATOM   4528  N   CYS A 298       4.412 -11.626  13.284  1.00 95.17           N
ATOM   4529  CA  CYS A 298       3.871 -12.058  12.007  1.00 95.17           C
ATOM   4530  C   CYS A 298       3.508 -10.814  11.193  1.00 95.17           C
ATOM   4531  O   CYS A 298       3.718 -10.777   9.982  1.00 95.17           O
ATOM   4532  HA  CYS A 298       4.656 -12.629  11.511  1.00 95.17           H
ATOM   4533  CB  CYS A 298       2.672 -12.992  12.187  1.00 95.17           C
ATOM   4534 1HB  CYS A 298       1.979 -12.571  12.916  1.00 95.17           H
ATOM   4535 2HB  CYS A 298       2.129 -13.085  11.247  1.00 95.17           H
ATOM   4536  SG  CYS A 298       3.241 -14.639  12.746  1.00 95.17           S
ATOM   4537  HG  CYS A 298       3.432 -14.296  14.017  1.00 95.17           H
ATOM   4538  HN  CYS A 298       3.913 -11.952  14.087  1.00 95.17           H
ATOM   4539  N   PHE A 299       2.968  -9.826  11.892  1.00 95.06           N
ATOM   4540  CA  PHE A 299       2.568  -8.586  11.249  1.00 95.06           C
ATOM   4541  C   PHE A 299       3.762  -7.909  10.572  1.00 95.06           C
ATOM   4542  O   PHE A 299       3.667  -7.480   9.423  1.00 95.06           O
ATOM   4543  HA  PHE A 299       1.821  -8.839  10.496  1.00 95.06           H
ATOM   4544  CB  PHE A 299       2.030  -7.666  12.346  1.00 95.06           C
ATOM   4545 1HB  PHE A 299       1.176  -8.147  12.824  1.00 95.06           H
ATOM   4546 2HB  PHE A 299       2.796  -7.544  13.112  1.00 95.06           H
ATOM   4547  CG  PHE A 299       1.605  -6.284  11.847  1.00 95.06           C
ATOM   4548  CD1 PHE A 299       2.461  -5.232  11.944  1.00 95.06           C
ATOM   4549  HD1 PHE A 299       3.451  -5.374  12.378  1.00 95.06           H
ATOM   4550  CD2 PHE A 299       0.370  -6.107  11.305  1.00 95.06           C
ATOM   4551  HD2 PHE A 299      -0.317  -6.950  11.227  1.00 95.06           H
ATOM   4552  CE1 PHE A 299       2.066  -3.949  11.480  1.00 95.06           C
ATOM   4553  HE1 PHE A 299       2.753  -3.106  11.558  1.00 95.06           H
ATOM   4554  CE2 PHE A 299      -0.025  -4.824  10.841  1.00 95.06           C
ATOM   4555  HE2 PHE A 299      -1.015  -4.682  10.407  1.00 95.06           H
ATOM   4556  CZ  PHE A 299       0.831  -3.773  10.939  1.00 95.06           C
ATOM   4557  HZ  PHE A 299       0.528  -2.788  10.582  1.00 95.06           H
ATOM   4558  HN  PHE A 299       2.804  -9.862  12.878  1.00 95.06           H
ATOM   4559  N   GLN A 300       4.858  -7.835  11.313  1.00 91.25           N
ATOM   4560  CA  GLN A 300       6.049  -7.163  10.822  1.00 91.25           C
ATOM   4561  C   GLN A 300       6.519  -7.804   9.515  1.00 91.25           C
ATOM   4562  O   GLN A 300       6.831  -7.103   8.553  1.00 91.25           O
ATOM   4563  HA  GLN A 300       5.746  -6.132  10.641  1.00 91.25           H
ATOM   4564  CB  GLN A 300       7.161  -7.182  11.873  1.00 91.25           C
ATOM   4565 1HB  GLN A 300       7.286  -8.194  12.258  1.00 91.25           H
ATOM   4566 2HB  GLN A 300       8.107  -6.897  11.412  1.00 91.25           H
ATOM   4567  CG  GLN A 300       6.842  -6.228  13.026  1.00 91.25           C
ATOM   4568 1HG  GLN A 300       6.716  -5.216  12.642  1.00 91.25           H
ATOM   4569 2HG  GLN A 300       5.896  -6.513  13.488  1.00 91.25           H
ATOM   4570  CD  GLN A 300       7.954  -6.246  14.077  1.00 91.25           C
ATOM   4571  OE1 GLN A 300       9.112  -5.984  13.797  1.00 91.25           O
ATOM   4572  NE2 GLN A 300       7.539  -6.570  15.298  1.00 91.25           N
ATOM   4573 1HE2 GLN A 300       6.574  -6.775  15.461  1.00 91.25           H
ATOM   4574 2HE2 GLN A 300       8.192  -6.610  16.054  1.00 91.25           H
ATOM   4575  HN  GLN A 300       4.939  -8.223  12.231  1.00 91.25           H
ATOM   4576  N   VAL A 301       6.555  -9.128   9.522  1.00 95.52           N
ATOM   4577  CA  VAL A 301       7.087  -9.868   8.390  1.00 95.52           C
ATOM   4578  C   VAL A 301       6.189  -9.644   7.172  1.00 95.52           C
ATOM   4579  O   VAL A 301       6.670  -9.275   6.102  1.00 95.52           O
ATOM   4580  HA  VAL A 301       8.078  -9.470   8.173  1.00 95.52           H
ATOM   4581  CB  VAL A 301       7.240 -11.346   8.756  1.00 95.52           C
ATOM   4582  HB  VAL A 301       6.263 -11.718   9.063  1.00 95.52           H
ATOM   4583  CG1 VAL A 301       7.697 -12.166   7.548  1.00 95.52           C
ATOM   4584 1HG1 VAL A 301       6.960 -12.078   6.750  1.00 95.52           H
ATOM   4585 2HG1 VAL A 301       8.659 -11.791   7.197  1.00 95.52           H
ATOM   4586 3HG1 VAL A 301       7.798 -13.212   7.836  1.00 95.52           H
ATOM   4587  CG2 VAL A 301       8.202 -11.522   9.934  1.00 95.52           C
ATOM   4588 1HG2 VAL A 301       9.181 -11.126   9.666  1.00 95.52           H
ATOM   4589 2HG2 VAL A 301       7.817 -10.985  10.801  1.00 95.52           H
ATOM   4590 3HG2 VAL A 301       8.292 -12.582  10.173  1.00 95.52           H
ATOM   4591  HN  VAL A 301       6.230  -9.693  10.281  1.00 95.52           H
ATOM   4592  N   THR A 302       4.901  -9.877   7.376  1.00 94.64           N
ATOM   4593  CA  THR A 302       3.956  -9.875   6.272  1.00 94.64           C
ATOM   4594  C   THR A 302       3.819  -8.466   5.690  1.00 94.64           C
ATOM   4595  O   THR A 302       3.629  -8.304   4.486  1.00 94.64           O
ATOM   4596  HA  THR A 302       4.351 -10.511   5.480  1.00 94.64           H
ATOM   4597  CB  THR A 302       2.634 -10.453   6.780  1.00 94.64           C
ATOM   4598  HB  THR A 302       1.881 -10.452   5.992  1.00 94.64           H
ATOM   4599  OG1 THR A 302       2.327  -9.664   7.926  1.00 94.64           O
ATOM   4600  HG1 THR A 302       2.628 -10.134   8.756  1.00 94.64           H
ATOM   4601  CG2 THR A 302       2.790 -11.871   7.335  1.00 94.64           C
ATOM   4602 1HG2 THR A 302       3.493 -11.860   8.167  1.00 94.64           H
ATOM   4603 2HG2 THR A 302       3.165 -12.528   6.551  1.00 94.64           H
ATOM   4604 3HG2 THR A 302       1.822 -12.234   7.681  1.00 94.64           H
ATOM   4605  HN  THR A 302       4.502 -10.064   8.274  1.00 94.64           H
ATOM   4606  N   GLN A 303       3.921  -7.483   6.573  1.00 91.93           N
ATOM   4607  CA  GLN A 303       3.846  -6.093   6.157  1.00 91.93           C
ATOM   4608  C   GLN A 303       5.006  -5.757   5.218  1.00 91.93           C
ATOM   4609  O   GLN A 303       4.813  -5.094   4.200  1.00 91.93           O
ATOM   4610  HA  GLN A 303       2.900  -6.001   5.624  1.00 91.93           H
ATOM   4611  CB  GLN A 303       3.833  -5.158   7.368  1.00 91.93           C
ATOM   4612 1HB  GLN A 303       2.979  -5.393   8.004  1.00 91.93           H
ATOM   4613 2HB  GLN A 303       4.729  -5.320   7.967  1.00 91.93           H
ATOM   4614  CG  GLN A 303       3.763  -3.694   6.930  1.00 91.93           C
ATOM   4615 1HG  GLN A 303       4.680  -3.423   6.408  1.00 91.93           H
ATOM   4616 2HG  GLN A 303       2.943  -3.561   6.225  1.00 91.93           H
ATOM   4617  CD  GLN A 303       3.563  -2.771   8.133  1.00 91.93           C
ATOM   4618  OE1 GLN A 303       4.388  -2.687   9.028  1.00 91.93           O
ATOM   4619  NE2 GLN A 303       2.424  -2.084   8.105  1.00 91.93           N
ATOM   4620 1HE2 GLN A 303       1.790  -2.199   7.341  1.00 91.93           H
ATOM   4621 2HE2 GLN A 303       2.202  -1.453   8.848  1.00 91.93           H
ATOM   4622  HN  GLN A 303       4.052  -7.624   7.554  1.00 91.93           H
ATOM   4623  N   THR A 304       6.186  -6.230   5.593  1.00 93.16           N
ATOM   4624  CA  THR A 304       7.389  -5.926   4.837  1.00 93.16           C
ATOM   4625  C   THR A 304       7.292  -6.506   3.425  1.00 93.16           C
ATOM   4626  O   THR A 304       7.645  -5.842   2.452  1.00 93.16           O
ATOM   4627  HA  THR A 304       7.465  -4.844   4.734  1.00 93.16           H
ATOM   4628  CB  THR A 304       8.589  -6.450   5.629  1.00 93.16           C
ATOM   4629  HB  THR A 304       8.571  -7.538   5.688  1.00 93.16           H
ATOM   4630  OG1 THR A 304       8.509  -5.764   6.875  1.00 93.16           O
ATOM   4631  HG1 THR A 304       8.068  -6.346   7.558  1.00 93.16           H
ATOM   4632  CG2 THR A 304       9.924  -5.993   5.037  1.00 93.16           C
ATOM   4633 1HG2 THR A 304       9.970  -4.904   5.040  1.00 93.16           H
ATOM   4634 2HG2 THR A 304      10.012  -6.358   4.014  1.00 93.16           H
ATOM   4635 3HG2 THR A 304      10.743  -6.393   5.637  1.00 93.16           H
ATOM   4636  HN  THR A 304       6.326  -6.810   6.396  1.00 93.16           H
ATOM   4637  N   ILE A 305       6.812  -7.739   3.358  1.00 93.32           N
ATOM   4638  CA  ILE A 305       6.632  -8.403   2.078  1.00 93.32           C
ATOM   4639  C   ILE A 305       5.698  -7.568   1.201  1.00 93.32           C
ATOM   4640  O   ILE A 305       5.909  -7.454  -0.006  1.00 93.32           O
ATOM   4641  HA  ILE A 305       7.608  -8.451   1.595  1.00 93.32           H
ATOM   4642  CB  ILE A 305       6.159  -9.843   2.283  1.00 93.32           C
ATOM   4643  HB  ILE A 305       5.292  -9.827   2.944  1.00 93.32           H
ATOM   4644  CG1 ILE A 305       7.236 -10.682   2.973  1.00 93.32           C
ATOM   4645 1HG1 ILE A 305       8.047 -10.886   2.273  1.00 93.32           H
ATOM   4646 2HG1 ILE A 305       7.666 -10.119   3.802  1.00 93.32           H
ATOM   4647  CG2 ILE A 305       5.707 -10.466   0.961  1.00 93.32           C
ATOM   4648 1HG2 ILE A 305       4.884  -9.883   0.547  1.00 93.32           H
ATOM   4649 2HG2 ILE A 305       6.539 -10.469   0.258  1.00 93.32           H
ATOM   4650 3HG2 ILE A 305       5.375 -11.490   1.136  1.00 93.32           H
ATOM   4651  CD1 ILE A 305       6.658 -12.000   3.491  1.00 93.32           C
ATOM   4652 1HD1 ILE A 305       5.864 -11.792   4.209  1.00 93.32           H
ATOM   4653 2HD1 ILE A 305       6.252 -12.571   2.656  1.00 93.32           H
ATOM   4654 3HD1 ILE A 305       7.445 -12.577   3.977  1.00 93.32           H
ATOM   4655  HN  ILE A 305       6.548  -8.281   4.156  1.00 93.32           H
ATOM   4656  N   ALA A 306       4.684  -7.004   1.841  1.00 94.57           N
ATOM   4657  CA  ALA A 306       3.682  -6.232   1.125  1.00 94.57           C
ATOM   4658  C   ALA A 306       4.341  -4.996   0.511  1.00 94.57           C
ATOM   4659  O   ALA A 306       3.977  -4.575  -0.587  1.00 94.57           O
ATOM   4660  HA  ALA A 306       3.290  -6.860   0.325  1.00 94.57           H
ATOM   4661  CB  ALA A 306       2.539  -5.873   2.076  1.00 94.57           C
ATOM   4662 1HB  ALA A 306       2.087  -6.786   2.462  1.00 94.57           H
ATOM   4663 2HB  ALA A 306       2.928  -5.282   2.905  1.00 94.57           H
ATOM   4664 3HB  ALA A 306       1.788  -5.294   1.539  1.00 94.57           H
ATOM   4665  HN  ALA A 306       4.542  -7.067   2.829  1.00 94.57           H
ATOM   4666  N   PHE A 307       5.297  -4.447   1.245  1.00 93.05           N
ATOM   4667  CA  PHE A 307       5.955  -3.222   0.824  1.00 93.05           C
ATOM   4668  C   PHE A 307       6.837  -3.467  -0.402  1.00 93.05           C
ATOM   4669  O   PHE A 307       7.021  -2.573  -1.227  1.00 93.05           O
ATOM   4670  HA  PHE A 307       5.173  -2.506   0.569  1.00 93.05           H
ATOM   4671  CB  PHE A 307       6.835  -2.763   1.988  1.00 93.05           C
ATOM   4672 1HB  PHE A 307       7.442  -3.604   2.325  1.00 93.05           H
ATOM   4673 2HB  PHE A 307       7.523  -1.998   1.630  1.00 93.05           H
ATOM   4674  CG  PHE A 307       6.052  -2.208   3.179  1.00 93.05           C
ATOM   4675  CD1 PHE A 307       4.702  -2.067   3.099  1.00 93.05           C
ATOM   4676  HD1 PHE A 307       4.178  -2.349   2.186  1.00 93.05           H
ATOM   4677  CD2 PHE A 307       6.707  -1.856   4.318  1.00 93.05           C
ATOM   4678  HD2 PHE A 307       7.789  -1.970   4.383  1.00 93.05           H
ATOM   4679  CE1 PHE A 307       3.975  -1.551   4.205  1.00 93.05           C
ATOM   4680  HE1 PHE A 307       2.893  -1.438   4.141  1.00 93.05           H
ATOM   4681  CE2 PHE A 307       5.980  -1.341   5.424  1.00 93.05           C
ATOM   4682  HE2 PHE A 307       6.504  -1.059   6.337  1.00 93.05           H
ATOM   4683  CZ  PHE A 307       4.630  -1.199   5.344  1.00 93.05           C
ATOM   4684  HZ  PHE A 307       4.072  -0.804   6.193  1.00 93.05           H
ATOM   4685  HN  PHE A 307       5.623  -4.825   2.112  1.00 93.05           H
ATOM   4686  N   PHE A 308       7.359  -4.682  -0.482  1.00 88.25           N
ATOM   4687  CA  PHE A 308       8.185  -5.068  -1.614  1.00 88.25           C
ATOM   4688  C   PHE A 308       7.385  -5.024  -2.917  1.00 88.25           C
ATOM   4689  O   PHE A 308       7.962  -4.981  -4.003  1.00 88.25           O
ATOM   4690  HA  PHE A 308       9.009  -4.356  -1.671  1.00 88.25           H
ATOM   4691  CB  PHE A 308       8.647  -6.504  -1.361  1.00 88.25           C
ATOM   4692 1HB  PHE A 308       7.859  -7.041  -0.833  1.00 88.25           H
ATOM   4693 2HB  PHE A 308       8.787  -7.004  -2.319  1.00 88.25           H
ATOM   4694  CG  PHE A 308       9.943  -6.608  -0.554  1.00 88.25           C
ATOM   4695  CD1 PHE A 308      11.136  -6.327  -1.144  1.00 88.25           C
ATOM   4696  HD1 PHE A 308      11.169  -6.028  -2.191  1.00 88.25           H
ATOM   4697  CD2 PHE A 308       9.902  -6.981   0.753  1.00 88.25           C
ATOM   4698  HD2 PHE A 308       8.946  -7.207   1.226  1.00 88.25           H
ATOM   4699  CE1 PHE A 308      12.338  -6.424  -0.395  1.00 88.25           C
ATOM   4700  HE1 PHE A 308      13.294  -6.199  -0.868  1.00 88.25           H
ATOM   4701  CE2 PHE A 308      11.105  -7.078   1.502  1.00 88.25           C
ATOM   4702  HE2 PHE A 308      11.072  -7.377   2.550  1.00 88.25           H
ATOM   4703  CZ  PHE A 308      12.298  -6.797   0.912  1.00 88.25           C
ATOM   4704  HZ  PHE A 308      13.221  -6.871   1.487  1.00 88.25           H
ATOM   4705  HN  PHE A 308       7.227  -5.394   0.206  1.00 88.25           H
ATOM   4706  N   HIS A 309       6.069  -5.037  -2.767  1.00 83.13           N
ATOM   4707  CA  HIS A 309       5.183  -4.999  -3.918  1.00 83.13           C
ATOM   4708  C   HIS A 309       5.388  -3.688  -4.679  1.00 83.13           C
ATOM   4709  O   HIS A 309       5.327  -3.663  -5.908  1.00 83.13           O
ATOM   4710  HA  HIS A 309       5.470  -5.831  -4.561  1.00 83.13           H
ATOM   4711  CB  HIS A 309       3.730  -5.217  -3.493  1.00 83.13           C
ATOM   4712 1HB  HIS A 309       3.674  -6.109  -2.870  1.00 83.13           H
ATOM   4713 2HB  HIS A 309       3.412  -4.376  -2.876  1.00 83.13           H
ATOM   4714  CG  HIS A 309       2.768  -5.366  -4.648  1.00 83.13           C
ATOM   4715  ND1 HIS A 309       2.028  -4.309  -5.149  1.00 83.13           N
ATOM   4716  HD1 HIS A 309       2.050  -3.368  -4.812  1.00 83.13           H
ATOM   4717  CD2 HIS A 309       2.434  -6.458  -5.394  1.00 83.13           C
ATOM   4718  HD2 HIS A 309       2.835  -7.464  -5.267  1.00 83.13           H
ATOM   4719  CE1 HIS A 309       1.285  -4.757  -6.151  1.00 83.13           C
ATOM   4720  HE1 HIS A 309       0.594  -4.164  -6.750  1.00 83.13           H
ATOM   4721  NE2 HIS A 309       1.538  -6.089  -6.301  1.00 83.13           N
ATOM   4722  HN  HIS A 309       5.607  -5.073  -1.880  1.00 83.13           H
ATOM   4723  N   SER A 310       5.627  -2.630  -3.918  1.00 86.66           N
ATOM   4724  CA  SER A 310       5.805  -1.312  -4.504  1.00 86.66           C
ATOM   4725  C   SER A 310       7.096  -1.275  -5.325  1.00 86.66           C
ATOM   4726  O   SER A 310       7.235  -0.456  -6.232  1.00 86.66           O
ATOM   4727  HA  SER A 310       4.938  -1.162  -5.147  1.00 86.66           H
ATOM   4728  CB  SER A 310       5.832  -0.229  -3.424  1.00 86.66           C
ATOM   4729 1HB  SER A 310       6.596  -0.471  -2.686  1.00 86.66           H
ATOM   4730 2HB  SER A 310       6.113   0.724  -3.873  1.00 86.66           H
ATOM   4731  OG  SER A 310       4.571  -0.092  -2.773  1.00 86.66           O
ATOM   4732  HG  SER A 310       3.944   0.431  -3.350  1.00 86.66           H
ATOM   4733  HN  SER A 310       5.698  -2.663  -2.922  1.00 86.66           H
ATOM   4734  N   CYS A 311       8.007  -2.171  -4.977  1.00 89.06           N
ATOM   4735  CA  CYS A 311       9.259  -2.288  -5.706  1.00 89.06           C
ATOM   4736  C   CYS A 311       8.976  -2.990  -7.036  1.00 89.06           C
ATOM   4737  O   CYS A 311       9.654  -2.738  -8.031  1.00 89.06           O
ATOM   4738  HA  CYS A 311       9.619  -1.273  -5.873  1.00 89.06           H
ATOM   4739  CB  CYS A 311      10.323  -3.021  -4.888  1.00 89.06           C
ATOM   4740 1HB  CYS A 311       9.980  -4.028  -4.649  1.00 89.06           H
ATOM   4741 2HB  CYS A 311      11.236  -3.127  -5.475  1.00 89.06           H
ATOM   4742  SG  CYS A 311      10.675  -2.099  -3.347  1.00 89.06           S
ATOM   4743  HG  CYS A 311      11.493  -3.008  -2.824  1.00 89.06           H
ATOM   4744  HN  CYS A 311       7.901  -2.809  -4.214  1.00 89.06           H
ATOM   4745  N   LEU A 312       7.974  -3.857  -7.010  1.00 87.39           N
ATOM   4746  CA  LEU A 312       7.733  -4.755  -8.126  1.00 87.39           C
ATOM   4747  C   LEU A 312       6.790  -4.079  -9.124  1.00 87.39           C
ATOM   4748  O   LEU A 312       6.778  -4.426 -10.304  1.00 87.39           O
ATOM   4749  HA  LEU A 312       8.690  -4.929  -8.618  1.00 87.39           H
ATOM   4750  CB  LEU A 312       7.229  -6.110  -7.624  1.00 87.39           C
ATOM   4751 1HB  LEU A 312       6.340  -5.942  -7.016  1.00 87.39           H
ATOM   4752 2HB  LEU A 312       6.919  -6.701  -8.485  1.00 87.39           H
ATOM   4753  CG  LEU A 312       8.224  -6.934  -6.805  1.00 87.39           C
ATOM   4754  HG  LEU A 312       8.542  -6.336  -5.951  1.00 87.39           H
ATOM   4755  CD1 LEU A 312       7.565  -8.199  -6.252  1.00 87.39           C
ATOM   4756 1HD1 LEU A 312       6.729  -7.922  -5.610  1.00 87.39           H
ATOM   4757 2HD1 LEU A 312       7.201  -8.810  -7.078  1.00 87.39           H
ATOM   4758 3HD1 LEU A 312       8.294  -8.766  -5.675  1.00 87.39           H
ATOM   4759  CD2 LEU A 312       9.477  -7.252  -7.624  1.00 87.39           C
ATOM   4760 1HD2 LEU A 312       9.197  -7.821  -8.510  1.00 87.39           H
ATOM   4761 2HD2 LEU A 312       9.959  -6.322  -7.927  1.00 87.39           H
ATOM   4762 3HD2 LEU A 312      10.168  -7.839  -7.018  1.00 87.39           H
ATOM   4763  HN  LEU A 312       7.336  -3.950  -6.246  1.00 87.39           H
ATOM   4764  N   ASN A 313       6.023  -3.127  -8.613  1.00 86.19           N
ATOM   4765  CA  ASN A 313       5.002  -2.478  -9.417  1.00 86.19           C
ATOM   4766  C   ASN A 313       5.628  -1.973 -10.719  1.00 86.19           C
ATOM   4767  O   ASN A 313       5.115  -2.242 -11.804  1.00 86.19           O
ATOM   4768  HA  ASN A 313       4.243  -3.241  -9.588  1.00 86.19           H
ATOM   4769  CB  ASN A 313       4.404  -1.276  -8.683  1.00 86.19           C
ATOM   4770 1HB  ASN A 313       5.190  -0.749  -8.141  1.00 86.19           H
ATOM   4771 2HB  ASN A 313       3.988  -0.574  -9.405  1.00 86.19           H
ATOM   4772  CG  ASN A 313       3.313  -1.718  -7.706  1.00 86.19           C
ATOM   4773  OD1 ASN A 313       2.765  -2.804  -7.796  1.00 86.19           O
ATOM   4774  ND2 ASN A 313       3.028  -0.817  -6.769  1.00 86.19           N
ATOM   4775 1HD2 ASN A 313       3.515   0.056  -6.751  1.00 86.19           H
ATOM   4776 2HD2 ASN A 313       2.327  -1.013  -6.084  1.00 86.19           H
ATOM   4777  HN  ASN A 313       6.091  -2.800  -7.671  1.00 86.19           H
ATOM   4778  N   PRO A 314       6.743  -1.234 -10.635  1.00 86.55           N
ATOM   4779  CA  PRO A 314       7.387  -0.702 -11.839  1.00 86.55           C
ATOM   4780  C   PRO A 314       7.665  -1.783 -12.870  1.00 86.55           C
ATOM   4781  O   PRO A 314       7.404  -1.595 -14.057  1.00 86.55           O
ATOM   4782  HA  PRO A 314       6.723   0.004 -12.337  1.00 86.55           H
ATOM   4783  CB  PRO A 314       8.679  -0.075 -11.311  1.00 86.55           C
ATOM   4784 1HB  PRO A 314       9.509  -0.781 -11.339  1.00 86.55           H
ATOM   4785 2HB  PRO A 314       8.977   0.789 -11.904  1.00 86.55           H
ATOM   4786  CG  PRO A 314       8.323   0.319  -9.882  1.00 86.55           C
ATOM   4787 1HG  PRO A 314       9.211   0.451  -9.265  1.00 86.55           H
ATOM   4788 2HG  PRO A 314       7.781   1.264  -9.846  1.00 86.55           H
ATOM   4789  CD  PRO A 314       7.469  -0.847  -9.412  1.00 86.55           C
ATOM   4790 1HD  PRO A 314       8.078  -1.668  -9.032  1.00 86.55           H
ATOM   4791 2HD  PRO A 314       6.794  -0.556  -8.607  1.00 86.55           H
ATOM   4792  N   VAL A 315       8.193  -2.897 -12.386  1.00 85.39           N
ATOM   4793  CA  VAL A 315       8.649  -3.956 -13.270  1.00 85.39           C
ATOM   4794  C   VAL A 315       7.437  -4.649 -13.896  1.00 85.39           C
ATOM   4795  O   VAL A 315       7.430  -4.936 -15.092  1.00 85.39           O
ATOM   4796  HA  VAL A 315       9.236  -3.492 -14.063  1.00 85.39           H
ATOM   4797  CB  VAL A 315       9.560  -4.919 -12.507  1.00 85.39           C
ATOM   4798  HB  VAL A 315       8.974  -5.374 -11.709  1.00 85.39           H
ATOM   4799  CG1 VAL A 315      10.061  -6.040 -13.421  1.00 85.39           C
ATOM   4800 1HG1 VAL A 315       9.209  -6.599 -13.810  1.00 85.39           H
ATOM   4801 2HG1 VAL A 315      10.622  -5.610 -14.250  1.00 85.39           H
ATOM   4802 3HG1 VAL A 315      10.706  -6.710 -12.853  1.00 85.39           H
ATOM   4803  CG2 VAL A 315      10.731  -4.173 -11.864  1.00 85.39           C
ATOM   4804 1HG2 VAL A 315      11.316  -3.678 -12.639  1.00 85.39           H
ATOM   4805 2HG2 VAL A 315      10.348  -3.428 -11.166  1.00 85.39           H
ATOM   4806 3HG2 VAL A 315      11.363  -4.881 -11.328  1.00 85.39           H
ATOM   4807  HN  VAL A 315       8.311  -3.081 -11.410  1.00 85.39           H
ATOM   4808  N   LEU A 316       6.440  -4.897 -13.058  1.00 85.04           N
ATOM   4809  CA  LEU A 316       5.342  -5.770 -13.440  1.00 85.04           C
ATOM   4810  C   LEU A 316       4.521  -5.097 -14.541  1.00 85.04           C
ATOM   4811  O   LEU A 316       4.080  -5.755 -15.482  1.00 85.04           O
ATOM   4812  HA  LEU A 316       5.777  -6.684 -13.843  1.00 85.04           H
ATOM   4813  CB  LEU A 316       4.519  -6.162 -12.212  1.00 85.04           C
ATOM   4814 1HB  LEU A 316       4.244  -5.253 -11.677  1.00 85.04           H
ATOM   4815 2HB  LEU A 316       3.592  -6.624 -12.553  1.00 85.04           H
ATOM   4816  CG  LEU A 316       5.197  -7.115 -11.226  1.00 85.04           C
ATOM   4817  HG  LEU A 316       6.150  -6.677 -10.929  1.00 85.04           H
ATOM   4818  CD1 LEU A 316       4.360  -7.278  -9.956  1.00 85.04           C
ATOM   4819 1HD1 LEU A 316       4.235  -6.308  -9.475  1.00 85.04           H
ATOM   4820 2HD1 LEU A 316       3.381  -7.683 -10.215  1.00 85.04           H
ATOM   4821 3HD1 LEU A 316       4.865  -7.960  -9.272  1.00 85.04           H
ATOM   4822  CD2 LEU A 316       5.505  -8.460 -11.886  1.00 85.04           C
ATOM   4823 1HD2 LEU A 316       4.577  -8.917 -12.230  1.00 85.04           H
ATOM   4824 2HD2 LEU A 316       6.170  -8.304 -12.735  1.00 85.04           H
ATOM   4825 3HD2 LEU A 316       5.987  -9.118 -11.163  1.00 85.04           H
ATOM   4826  HN  LEU A 316       6.376  -4.515 -12.137  1.00 85.04           H
ATOM   4827  N   TYR A 317       4.341  -3.793 -14.389  1.00 82.19           N
ATOM   4828  CA  TYR A 317       3.338  -3.080 -15.161  1.00 82.19           C
ATOM   4829  C   TYR A 317       3.985  -2.273 -16.288  1.00 82.19           C
ATOM   4830  O   TYR A 317       3.374  -2.059 -17.334  1.00 82.19           O
ATOM   4831  HA  TYR A 317       2.661  -3.817 -15.595  1.00 82.19           H
ATOM   4832  CB  TYR A 317       2.659  -2.118 -14.185  1.00 82.19           C
ATOM   4833 1HB  TYR A 317       3.426  -1.568 -13.640  1.00 82.19           H
ATOM   4834 2HB  TYR A 317       2.085  -1.385 -14.753  1.00 82.19           H
ATOM   4835  CG  TYR A 317       1.731  -2.803 -13.179  1.00 82.19           C
ATOM   4836  CD1 TYR A 317       0.472  -3.210 -13.569  1.00 82.19           C
ATOM   4837  HD1 TYR A 317       0.138  -3.044 -14.593  1.00 82.19           H
ATOM   4838  CD2 TYR A 317       2.154  -3.013 -11.883  1.00 82.19           C
ATOM   4839  HD2 TYR A 317       3.149  -2.691 -11.575  1.00 82.19           H
ATOM   4840  CE1 TYR A 317      -0.401  -3.855 -12.623  1.00 82.19           C
ATOM   4841  HE1 TYR A 317      -1.398  -4.182 -12.917  1.00 82.19           H
ATOM   4842  CE2 TYR A 317       1.281  -3.658 -10.936  1.00 82.19           C
ATOM   4843  HE2 TYR A 317       1.603  -3.830  -9.909  1.00 82.19           H
ATOM   4844  CZ  TYR A 317       0.047  -4.047 -11.353  1.00 82.19           C
ATOM   4845  OH  TYR A 317      -0.778  -4.656 -10.459  1.00 82.19           O
ATOM   4846  HH  TYR A 317      -0.297  -4.800  -9.594  1.00 82.19           H
ATOM   4847  HN  TYR A 317       4.865  -3.227 -13.752  1.00 82.19           H
ATOM   4848  N   VAL A 318       5.214  -1.846 -16.036  1.00 79.29           N
ATOM   4849  CA  VAL A 318       5.817  -0.789 -16.831  1.00 79.29           C
ATOM   4850  C   VAL A 318       6.882  -1.392 -17.749  1.00 79.29           C
ATOM   4851  O   VAL A 318       6.775  -1.302 -18.972  1.00 79.29           O
ATOM   4852  HA  VAL A 318       5.031  -0.351 -17.446  1.00 79.29           H
ATOM   4853  CB  VAL A 318       6.368   0.306 -15.915  1.00 79.29           C
ATOM   4854  HB  VAL A 318       7.273  -0.077 -15.442  1.00 79.29           H
ATOM   4855  CG1 VAL A 318       6.747   1.552 -16.717  1.00 79.29           C
ATOM   4856 1HG1 VAL A 318       7.510   1.294 -17.451  1.00 79.29           H
ATOM   4857 2HG1 VAL A 318       5.865   1.937 -17.229  1.00 79.29           H
ATOM   4858 3HG1 VAL A 318       7.135   2.314 -16.041  1.00 79.29           H
ATOM   4859  CG2 VAL A 318       5.369   0.648 -14.808  1.00 79.29           C
ATOM   4860 1HG2 VAL A 318       4.439   1.001 -15.254  1.00 79.29           H
ATOM   4861 2HG2 VAL A 318       5.170  -0.241 -14.210  1.00 79.29           H
ATOM   4862 3HG2 VAL A 318       5.785   1.429 -14.171  1.00 79.29           H
ATOM   4863  HN  VAL A 318       5.794  -2.208 -15.307  1.00 79.29           H
ATOM   4864  N   PHE A 319       7.885  -1.992 -17.125  1.00 76.99           N
ATOM   4865  CA  PHE A 319       9.063  -2.432 -17.853  1.00 76.99           C
ATOM   4866  C   PHE A 319       8.738  -3.629 -18.750  1.00 76.99           C
ATOM   4867  O   PHE A 319       9.502  -3.954 -19.658  1.00 76.99           O
ATOM   4868  HA  PHE A 319       9.393  -1.597 -18.470  1.00 76.99           H
ATOM   4869  CB  PHE A 319      10.099  -2.858 -16.811  1.00 76.99           C
ATOM   4870 1HB  PHE A 319       9.679  -3.657 -16.201  1.00 76.99           H
ATOM   4871 2HB  PHE A 319      10.967  -3.272 -17.325  1.00 76.99           H
ATOM   4872  CG  PHE A 319      10.561  -1.724 -15.894  1.00 76.99           C
ATOM   4873  CD1 PHE A 319      10.514  -0.436 -16.328  1.00 76.99           C
ATOM   4874  HD1 PHE A 319      10.147  -0.212 -17.330  1.00 76.99           H
ATOM   4875  CD2 PHE A 319      11.019  -2.004 -14.644  1.00 76.99           C
ATOM   4876  HD2 PHE A 319      11.057  -3.036 -14.296  1.00 76.99           H
ATOM   4877  CE1 PHE A 319      10.943   0.616 -15.477  1.00 76.99           C
ATOM   4878  HE1 PHE A 319      10.906   1.649 -15.825  1.00 76.99           H
ATOM   4879  CE2 PHE A 319      11.448  -0.951 -13.793  1.00 76.99           C
ATOM   4880  HE2 PHE A 319      11.816  -1.176 -12.792  1.00 76.99           H
ATOM   4881  CZ  PHE A 319      11.401   0.336 -14.227  1.00 76.99           C
ATOM   4882  HZ  PHE A 319      11.730   1.144 -13.574  1.00 76.99           H
ATOM   4883  HN  PHE A 319       7.901  -2.178 -16.143  1.00 76.99           H
ATOM   4884  N   VAL A 320       7.604  -4.251 -18.465  1.00 75.90           N
ATOM   4885  CA  VAL A 320       7.123  -5.347 -19.289  1.00 75.90           C
ATOM   4886  C   VAL A 320       6.778  -4.818 -20.682  1.00 75.90           C
ATOM   4887  O   VAL A 320       6.823  -5.562 -21.661  1.00 75.90           O
ATOM   4888  HA  VAL A 320       7.934  -6.070 -19.379  1.00 75.90           H
ATOM   4889  CB  VAL A 320       5.944  -6.040 -18.603  1.00 75.90           C
ATOM   4890  HB  VAL A 320       5.160  -5.298 -18.453  1.00 75.90           H
ATOM   4891  CG1 VAL A 320       5.375  -7.154 -19.483  1.00 75.90           C
ATOM   4892 1HG1 VAL A 320       5.031  -6.731 -20.427  1.00 75.90           H
ATOM   4893 2HG1 VAL A 320       6.151  -7.895 -19.678  1.00 75.90           H
ATOM   4894 3HG1 VAL A 320       4.539  -7.630 -18.972  1.00 75.90           H
ATOM   4895  CG2 VAL A 320       6.349  -6.579 -17.229  1.00 75.90           C
ATOM   4896 1HG2 VAL A 320       7.158  -7.300 -17.346  1.00 75.90           H
ATOM   4897 2HG2 VAL A 320       6.685  -5.755 -16.600  1.00 75.90           H
ATOM   4898 3HG2 VAL A 320       5.492  -7.067 -16.764  1.00 75.90           H
ATOM   4899  HN  VAL A 320       7.018  -4.018 -17.688  1.00 75.90           H
ATOM   4900  N   GLY A 321       6.440  -3.538 -20.727  1.00 76.51           N
ATOM   4901  CA  GLY A 321       6.048  -2.911 -21.978  1.00 76.51           C
ATOM   4902  C   GLY A 321       7.248  -2.764 -22.917  1.00 76.51           C
ATOM   4903  O   GLY A 321       8.300  -2.271 -22.513  1.00 76.51           O
ATOM   4904 1HA  GLY A 321       5.275  -3.507 -22.462  1.00 76.51           H
ATOM   4905 2HA  GLY A 321       5.616  -1.930 -21.778  1.00 76.51           H
ATOM   4906  HN  GLY A 321       6.431  -2.933 -19.931  1.00 76.51           H
ATOM   4907  N   GLU A 322       7.050  -3.200 -24.152  1.00 64.56           N
ATOM   4908  CA  GLU A 322       8.070  -3.043 -25.174  1.00 64.56           C
ATOM   4909  C   GLU A 322       8.265  -1.562 -25.506  1.00 64.56           C
ATOM   4910  O   GLU A 322       9.395  -1.095 -25.635  1.00 64.56           O
ATOM   4911  HA  GLU A 322       8.983  -3.447 -24.737  1.00 64.56           H
ATOM   4912  CB  GLU A 322       7.717  -3.843 -26.429  1.00 64.56           C
ATOM   4913 1HB  GLU A 322       6.662  -3.707 -26.667  1.00 64.56           H
ATOM   4914 2HB  GLU A 322       8.383  -3.561 -27.245  1.00 64.56           H
ATOM   4915  CG  GLU A 322       7.928  -5.342 -26.201  1.00 64.56           C
ATOM   4916 1HG  GLU A 322       8.962  -5.527 -25.911  1.00 64.56           H
ATOM   4917 2HG  GLU A 322       7.300  -5.679 -25.376  1.00 64.56           H
ATOM   4918  CD  GLU A 322       7.595  -6.141 -27.463  1.00 64.56           C
ATOM   4919  OE1 GLU A 322       7.665  -7.386 -27.380  1.00 64.56           O
ATOM   4920  OE2 GLU A 322       7.279  -5.488 -28.481  1.00 64.56           O
ATOM   4921  HN  GLU A 322       6.212  -3.653 -24.457  1.00 64.56           H
ATOM   4922  N   ARG A 323       7.146  -0.864 -25.634  1.00 63.10           N
ATOM   4923  CA  ARG A 323       7.179   0.549 -25.968  1.00 63.10           C
ATOM   4924  C   ARG A 323       8.013   1.318 -24.941  1.00 63.10           C
ATOM   4925  O   ARG A 323       8.868   2.122 -25.307  1.00 63.10           O
ATOM   4926  HA  ARG A 323       7.637   0.592 -26.956  1.00 63.10           H
ATOM   4927  CB  ARG A 323       5.767   1.138 -26.012  1.00 63.10           C
ATOM   4928 1HB  ARG A 323       5.177   0.622 -26.769  1.00 63.10           H
ATOM   4929 2HB  ARG A 323       5.271   0.974 -25.055  1.00 63.10           H
ATOM   4930  CG  ARG A 323       5.807   2.636 -26.321  1.00 63.10           C
ATOM   4931 1HG  ARG A 323       6.358   3.158 -25.538  1.00 63.10           H
ATOM   4932 2HG  ARG A 323       6.344   2.804 -27.255  1.00 63.10           H
ATOM   4933  CD  ARG A 323       4.394   3.212 -26.429  1.00 63.10           C
ATOM   4934 1HD  ARG A 323       3.901   2.823 -27.320  1.00 63.10           H
ATOM   4935 2HD  ARG A 323       3.798   2.897 -25.572  1.00 63.10           H
ATOM   4936  NE  ARG A 323       4.452   4.689 -26.488  1.00 63.10           N
ATOM   4937  HE  ARG A 323       5.282   5.111 -26.853  1.00 63.10           H
ATOM   4938  CZ  ARG A 323       3.463   5.497 -26.082  1.00 63.10           C
ATOM   4939  NH1 ARG A 323       2.328   4.986 -25.585  1.00 63.10           N
ATOM   4940 1HH1 ARG A 323       2.215   3.995 -25.514  1.00 63.10           H
ATOM   4941 2HH1 ARG A 323       1.595   5.596 -25.285  1.00 63.10           H
ATOM   4942  NH2 ARG A 323       3.625   6.823 -26.182  1.00 63.10           N
ATOM   4943 1HH2 ARG A 323       2.896   7.440 -25.884  1.00 63.10           H
ATOM   4944 2HH2 ARG A 323       4.474   7.197 -26.555  1.00 63.10           H
ATOM   4945  HN  ARG A 323       6.230  -1.249 -25.514  1.00 63.10           H
ATOM   4946  N   PHE A 324       7.734   1.043 -23.675  1.00 74.25           N
ATOM   4947  CA  PHE A 324       8.384   1.762 -22.592  1.00 74.25           C
ATOM   4948  C   PHE A 324       9.871   1.408 -22.514  1.00 74.25           C
ATOM   4949  O   PHE A 324      10.708   2.278 -22.281  1.00 74.25           O
ATOM   4950  HA  PHE A 324       8.277   2.827 -22.801  1.00 74.25           H
ATOM   4951  CB  PHE A 324       7.700   1.330 -21.294  1.00 74.25           C
ATOM   4952 1HB  PHE A 324       6.621   1.417 -21.417  1.00 74.25           H
ATOM   4953 2HB  PHE A 324       7.917   0.277 -21.114  1.00 74.25           H
ATOM   4954  CG  PHE A 324       8.126   2.139 -20.067  1.00 74.25           C
ATOM   4955  CD1 PHE A 324       9.214   1.760 -19.346  1.00 74.25           C
ATOM   4956  HD1 PHE A 324       9.784   0.879 -19.642  1.00 74.25           H
ATOM   4957  CD2 PHE A 324       7.415   3.239 -19.698  1.00 74.25           C
ATOM   4958  HD2 PHE A 324       6.543   3.543 -20.276  1.00 74.25           H
ATOM   4959  CE1 PHE A 324       9.609   2.511 -18.207  1.00 74.25           C
ATOM   4960  HE1 PHE A 324      10.482   2.206 -17.629  1.00 74.25           H
ATOM   4961  CE2 PHE A 324       7.810   3.990 -18.560  1.00 74.25           C
ATOM   4962  HE2 PHE A 324       7.241   4.871 -18.264  1.00 74.25           H
ATOM   4963  CZ  PHE A 324       8.899   3.610 -17.838  1.00 74.25           C
ATOM   4964  HZ  PHE A 324       9.202   4.187 -16.965  1.00 74.25           H
ATOM   4965  HN  PHE A 324       7.079   0.346 -23.385  1.00 74.25           H
ATOM   4966  N   ARG A 325      10.153   0.129 -22.713  1.00 71.78           N
ATOM   4967  CA  ARG A 325      11.521  -0.355 -22.647  1.00 71.78           C
ATOM   4968  C   ARG A 325      12.387   0.359 -23.687  1.00 71.78           C
ATOM   4969  O   ARG A 325      13.544   0.681 -23.421  1.00 71.78           O
ATOM   4970  HA  ARG A 325      11.851  -0.121 -21.635  1.00 71.78           H
ATOM   4971  CB  ARG A 325      11.585  -1.864 -22.890  1.00 71.78           C
ATOM   4972 1HB  ARG A 325      10.905  -2.135 -23.699  1.00 71.78           H
ATOM   4973 2HB  ARG A 325      12.588  -2.143 -23.211  1.00 71.78           H
ATOM   4974  CG  ARG A 325      11.214  -2.639 -21.624  1.00 71.78           C
ATOM   4975 1HG  ARG A 325      11.789  -2.261 -20.780  1.00 71.78           H
ATOM   4976 2HG  ARG A 325      10.161  -2.478 -21.390  1.00 71.78           H
ATOM   4977  CD  ARG A 325      11.480  -4.136 -21.800  1.00 71.78           C
ATOM   4978 1HD  ARG A 325      12.433  -4.287 -22.306  1.00 71.78           H
ATOM   4979 2HD  ARG A 325      11.556  -4.617 -20.825  1.00 71.78           H
ATOM   4980  NE  ARG A 325      10.388  -4.755 -22.584  1.00 71.78           N
ATOM   4981  HE  ARG A 325       9.502  -4.292 -22.602  1.00 71.78           H
ATOM   4982  CZ  ARG A 325      10.513  -5.898 -23.273  1.00 71.78           C
ATOM   4983  NH1 ARG A 325      11.677  -6.561 -23.284  1.00 71.78           N
ATOM   4984 1HH1 ARG A 325      12.461  -6.204 -22.777  1.00 71.78           H
ATOM   4985 2HH1 ARG A 325      11.762  -7.414 -23.800  1.00 71.78           H
ATOM   4986  NH2 ARG A 325       9.456  -6.368 -23.949  1.00 71.78           N
ATOM   4987 1HH2 ARG A 325       9.532  -7.219 -24.468  1.00 71.78           H
ATOM   4988 2HH2 ARG A 325       8.590  -5.867 -23.935  1.00 71.78           H
ATOM   4989  HN  ARG A 325       9.467  -0.570 -22.916  1.00 71.78           H
ATOM   4990  N   ARG A 326      11.794   0.585 -24.850  1.00 66.26           N
ATOM   4991  CA  ARG A 326      12.473   1.315 -25.907  1.00 66.26           C
ATOM   4992  C   ARG A 326      12.724   2.761 -25.475  1.00 66.26           C
ATOM   4993  O   ARG A 326      13.829   3.278 -25.636  1.00 66.26           O
ATOM   4994  HA  ARG A 326      13.412   0.782 -26.056  1.00 66.26           H
ATOM   4995  CB  ARG A 326      11.649   1.311 -27.196  1.00 66.26           C
ATOM   4996 1HB  ARG A 326      10.606   1.531 -26.967  1.00 66.26           H
ATOM   4997 2HB  ARG A 326      12.002   2.099 -27.861  1.00 66.26           H
ATOM   4998  CG  ARG A 326      11.746  -0.042 -27.904  1.00 66.26           C
ATOM   4999 1HG  ARG A 326      12.793  -0.287 -28.086  1.00 66.26           H
ATOM   5000 2HG  ARG A 326      11.343  -0.823 -27.260  1.00 66.26           H
ATOM   5001  CD  ARG A 326      10.984  -0.023 -29.231  1.00 66.26           C
ATOM   5002 1HD  ARG A 326       9.943   0.252 -29.057  1.00 66.26           H
ATOM   5003 2HD  ARG A 326      11.407   0.733 -29.892  1.00 66.26           H
ATOM   5004  NE  ARG A 326      11.054  -1.354 -29.874  1.00 66.26           N
ATOM   5005  HE  ARG A 326      11.450  -2.107 -29.350  1.00 66.26           H
ATOM   5006  CZ  ARG A 326      10.621  -1.611 -31.116  1.00 66.26           C
ATOM   5007  NH1 ARG A 326      10.081  -0.639 -31.863  1.00 66.26           N
ATOM   5008 1HH1 ARG A 326      10.000   0.287 -31.496  1.00 66.26           H
ATOM   5009 2HH1 ARG A 326       9.760  -0.840 -32.789  1.00 66.26           H
ATOM   5010  NH2 ARG A 326      10.735  -2.856 -31.598  1.00 66.26           N
ATOM   5011 1HH2 ARG A 326      10.416  -3.066 -32.523  1.00 66.26           H
ATOM   5012 2HH2 ARG A 326      11.138  -3.576 -31.034  1.00 66.26           H
ATOM   5013  HN  ARG A 326      10.869   0.278 -25.075  1.00 66.26           H
ATOM   5014  N   ASP A 327      11.681   3.374 -24.936  1.00 76.17           N
ATOM   5015  CA  ASP A 327      11.744   4.779 -24.570  1.00 76.17           C
ATOM   5016  C   ASP A 327      12.710   4.953 -23.396  1.00 76.17           C
ATOM   5017  O   ASP A 327      13.372   5.983 -23.279  1.00 76.17           O
ATOM   5018  HA  ASP A 327      12.084   5.294 -25.469  1.00 76.17           H
ATOM   5019  CB  ASP A 327      10.372   5.298 -24.135  1.00 76.17           C
ATOM   5020 1HB  ASP A 327       9.948   4.629 -23.386  1.00 76.17           H
ATOM   5021 2HB  ASP A 327      10.481   6.275 -23.665  1.00 76.17           H
ATOM   5022  CG  ASP A 327       9.422   5.403 -25.329  1.00 76.17           C
ATOM   5023  OD1 ASP A 327       9.939   5.410 -26.467  1.00 76.17           O
ATOM   5024  OD2 ASP A 327       8.200   5.475 -25.077  1.00 76.17           O
ATOM   5025  HN  ASP A 327      10.806   2.928 -24.748  1.00 76.17           H
ATOM   5026  N   LEU A 328      12.759   3.930 -22.555  1.00 78.03           N
ATOM   5027  CA  LEU A 328      13.681   3.927 -21.433  1.00 78.03           C
ATOM   5028  C   LEU A 328      15.116   4.013 -21.957  1.00 78.03           C
ATOM   5029  O   LEU A 328      15.871   4.902 -21.566  1.00 78.03           O
ATOM   5030  HA  LEU A 328      13.476   4.819 -20.840  1.00 78.03           H
ATOM   5031  CB  LEU A 328      13.427   2.717 -20.532  1.00 78.03           C
ATOM   5032 1HB  LEU A 328      12.425   2.805 -20.113  1.00 78.03           H
ATOM   5033 2HB  LEU A 328      13.434   1.820 -21.152  1.00 78.03           H
ATOM   5034  CG  LEU A 328      14.415   2.516 -19.382  1.00 78.03           C
ATOM   5035  HG  LEU A 328      15.421   2.468 -19.801  1.00 78.03           H
ATOM   5036  CD1 LEU A 328      14.384   3.704 -18.419  1.00 78.03           C
ATOM   5037 1HD1 LEU A 328      14.652   4.615 -18.955  1.00 78.03           H
ATOM   5038 2HD1 LEU A 328      13.381   3.809 -18.004  1.00 78.03           H
ATOM   5039 3HD1 LEU A 328      15.096   3.536 -17.611  1.00 78.03           H
ATOM   5040  CD2 LEU A 328      14.160   1.189 -18.665  1.00 78.03           C
ATOM   5041 1HD2 LEU A 328      13.148   1.184 -18.260  1.00 78.03           H
ATOM   5042 2HD2 LEU A 328      14.274   0.367 -19.371  1.00 78.03           H
ATOM   5043 3HD2 LEU A 328      14.877   1.072 -17.852  1.00 78.03           H
ATOM   5044  HN  LEU A 328      12.184   3.115 -22.632  1.00 78.03           H
ATOM   5045  N   VAL A 329      15.449   3.077 -22.834  1.00 78.16           N
ATOM   5046  CA  VAL A 329      16.799   2.995 -23.365  1.00 78.16           C
ATOM   5047  C   VAL A 329      17.134   4.296 -24.097  1.00 78.16           C
ATOM   5048  O   VAL A 329      18.268   4.770 -24.039  1.00 78.16           O
ATOM   5049  HA  VAL A 329      17.478   2.883 -22.520  1.00 78.16           H
ATOM   5050  CB  VAL A 329      16.937   1.757 -24.252  1.00 78.16           C
ATOM   5051  HB  VAL A 329      16.171   1.811 -25.025  1.00 78.16           H
ATOM   5052  CG1 VAL A 329      18.301   1.729 -24.945  1.00 78.16           C
ATOM   5053 1HG1 VAL A 329      18.412   2.618 -25.566  1.00 78.16           H
ATOM   5054 2HG1 VAL A 329      19.090   1.710 -24.193  1.00 78.16           H
ATOM   5055 3HG1 VAL A 329      18.373   0.838 -25.569  1.00 78.16           H
ATOM   5056  CG2 VAL A 329      16.705   0.476 -23.448  1.00 78.16           C
ATOM   5057 1HG2 VAL A 329      17.438   0.414 -22.644  1.00 78.16           H
ATOM   5058 2HG2 VAL A 329      15.701   0.491 -23.023  1.00 78.16           H
ATOM   5059 3HG2 VAL A 329      16.809  -0.388 -24.103  1.00 78.16           H
ATOM   5060  HN  VAL A 329      14.816   2.385 -23.180  1.00 78.16           H
ATOM   5061  N   LYS A 330      16.128   4.836 -24.768  1.00 71.69           N
ATOM   5062  CA  LYS A 330      16.298   6.081 -25.497  1.00 71.69           C
ATOM   5063  C   LYS A 330      16.657   7.198 -24.515  1.00 71.69           C
[truncated: 117,162 more chars]
