# Supplementary material for: Noncanonical roles of chemokine regions in CCR9 activation revealed by structural modeling and mutational mapping
Source: Nat Commun. 2025 Aug 18;16:7695. doi: 10.1038/s41467-025-62321-9 (PMC12361432; doi:10.1038/s41467-025-62321-9)
Supplement: Supplementary file 5 — Supplementary Data 3 [file 41467_2025_62321_MOESM5_ESM.zip › CCR9_CCL25_19_rnk1.pdb]

ATOM      1  N   GLU A  20      -4.501  -4.665  58.847  1.00 51.06           N
ATOM      2  CA  GLU A  20      -4.663  -5.507  57.674  1.00 51.06           C
ATOM      3  C   GLU A  20      -5.319  -6.834  58.059  1.00 51.06           C
ATOM      4  O   GLU A  20      -4.633  -7.782  58.438  1.00 51.06           O
ATOM      5  HA  GLU A  20      -5.321  -4.950  57.006  1.00 51.06           H
ATOM      6  CB  GLU A  20      -3.321  -5.740  56.976  1.00 51.06           C
ATOM      7 1HB  GLU A  20      -2.527  -5.800  57.720  1.00 51.06           H
ATOM      8 2HB  GLU A  20      -3.386  -6.623  56.341  1.00 51.06           H
ATOM      9  CG  GLU A  20      -2.973  -4.570  56.054  1.00 51.06           C
ATOM     10 1HG  GLU A  20      -3.873  -4.221  55.547  1.00 51.06           H
ATOM     11 2HG  GLU A  20      -2.596  -3.736  56.645  1.00 51.06           H
ATOM     12  CD  GLU A  20      -1.925  -4.983  55.017  1.00 51.06           C
ATOM     13  OE1 GLU A  20      -2.006  -4.454  53.888  1.00 51.06           O
ATOM     14  OE2 GLU A  20      -1.068  -5.817  55.379  1.00 51.06           O
ATOM     15  HN  GLU A  20      -4.855  -5.054  59.698  1.00 51.06           H
ATOM     16  N   SER A  21      -6.639  -6.860  57.949  1.00 59.97           N
ATOM     17  CA  SER A  21      -7.396  -8.049  58.300  1.00 59.97           C
ATOM     18  C   SER A  21      -6.869  -9.255  57.519  1.00 59.97           C
ATOM     19  O   SER A  21      -6.562  -9.144  56.333  1.00 59.97           O
ATOM     20  HA  SER A  21      -7.237  -8.187  59.369  1.00 59.97           H
ATOM     21  CB  SER A  21      -8.889  -7.852  58.028  1.00 59.97           C
ATOM     22 1HB  SER A  21      -9.430  -8.757  58.304  1.00 59.97           H
ATOM     23 2HB  SER A  21      -9.269  -7.049  58.660  1.00 59.97           H
ATOM     24  OG  SER A  21      -9.146  -7.543  56.661  1.00 59.97           O
ATOM     25  HG  SER A  21      -9.718  -8.254  56.252  1.00 59.97           H
ATOM     26  HN  SER A  21      -7.188  -6.089  57.627  1.00 59.97           H
ATOM     27  N   THR A  22      -6.781 -10.378  58.215  1.00 61.79           N
ATOM     28  CA  THR A  22      -6.230 -11.585  57.622  1.00 61.79           C
ATOM     29  C   THR A  22      -6.918 -11.886  56.289  1.00 61.79           C
ATOM     30  O   THR A  22      -6.292 -12.408  55.368  1.00 61.79           O
ATOM     31  HA  THR A  22      -5.176 -11.412  57.407  1.00 61.79           H
ATOM     32  CB  THR A  22      -6.364 -12.717  58.643  1.00 61.79           C
ATOM     33  HB  THR A  22      -7.126 -13.432  58.334  1.00 61.79           H
ATOM     34  OG1 THR A  22      -6.614 -12.046  59.875  1.00 61.79           O
ATOM     35  HG1 THR A  22      -6.971 -12.692  60.550  1.00 61.79           H
ATOM     36  CG2 THR A  22      -5.042 -13.451  58.880  1.00 61.79           C
ATOM     37 1HG2 THR A  22      -4.298 -12.747  59.254  1.00 61.79           H
ATOM     38 2HG2 THR A  22      -4.694 -13.884  57.943  1.00 61.79           H
ATOM     39 3HG2 THR A  22      -5.193 -14.244  59.613  1.00 61.79           H
ATOM     40  HN  THR A  22      -7.077 -10.472  59.166  1.00 61.79           H
ATOM     41  N   SER A  23      -8.196 -11.543  56.228  1.00 64.24           N
ATOM     42  CA  SER A  23      -8.964 -11.730  55.009  1.00 64.24           C
ATOM     43  C   SER A  23      -8.380 -10.871  53.886  1.00 64.24           C
ATOM     44  O   SER A  23      -8.284 -11.317  52.744  1.00 64.24           O
ATOM     45  HA  SER A  23      -8.871 -12.789  54.769  1.00 64.24           H
ATOM     46  CB  SER A  23     -10.439 -11.385  55.228  1.00 64.24           C
ATOM     47 1HB  SER A  23     -11.006 -11.630  54.331  1.00 64.24           H
ATOM     48 2HB  SER A  23     -10.839 -11.998  56.036  1.00 64.24           H
ATOM     49  OG  SER A  23     -10.624 -10.007  55.544  1.00 64.24           O
ATOM     50  HG  SER A  23     -11.599  -9.802  55.621  1.00 64.24           H
ATOM     51  HN  SER A  23      -8.706 -11.146  56.992  1.00 64.24           H
ATOM     52  N   SER A  24      -8.004  -9.653  54.250  1.00 69.65           N
ATOM     53  CA  SER A  24      -7.471  -8.713  53.279  1.00 69.65           C
ATOM     54  C   SER A  24      -6.177  -9.262  52.674  1.00 69.65           C
ATOM     55  O   SER A  24      -5.904  -9.058  51.492  1.00 69.65           O
ATOM     56  HA  SER A  24      -8.241  -8.621  52.514  1.00 69.65           H
ATOM     57  CB  SER A  24      -7.220  -7.345  53.917  1.00 69.65           C
ATOM     58 1HB  SER A  24      -8.173  -6.894  54.192  1.00 69.65           H
ATOM     59 2HB  SER A  24      -6.650  -7.473  54.837  1.00 69.65           H
ATOM     60  OG  SER A  24      -6.516  -6.469  53.041  1.00 69.65           O
ATOM     61  HG  SER A  24      -6.330  -5.601  53.502  1.00 69.65           H
ATOM     62  HN  SER A  24      -8.058  -9.308  55.187  1.00 69.65           H
ATOM     63  N   MET A  25      -5.414  -9.947  53.513  1.00 65.98           N
ATOM     64  CA  MET A  25      -4.141 -10.502  53.084  1.00 65.98           C
ATOM     65  C   MET A  25      -4.347 -11.776  52.263  1.00 65.98           C
ATOM     66  O   MET A  25      -3.640 -12.008  51.283  1.00 65.98           O
ATOM     67  HA  MET A  25      -3.679  -9.733  52.465  1.00 65.98           H
ATOM     68  CB  MET A  25      -3.283 -10.818  54.311  1.00 65.98           C
ATOM     69 1HB  MET A  25      -3.539 -10.139  55.124  1.00 65.98           H
ATOM     70 2HB  MET A  25      -3.498 -11.828  54.659  1.00 65.98           H
ATOM     71  CG  MET A  25      -1.793 -10.693  53.984  1.00 65.98           C
ATOM     72 1HG  MET A  25      -1.486 -11.507  53.327  1.00 65.98           H
ATOM     73 2HG  MET A  25      -1.607  -9.763  53.448  1.00 65.98           H
ATOM     74  SD  MET A  25      -0.833 -10.731  55.489  1.00 65.98           S
ATOM     75  CE  MET A  25       0.762 -10.246  54.851  1.00 65.98           C
ATOM     76 1HE  MET A  25       1.087 -10.966  54.100  1.00 65.98           H
ATOM     77 2HE  MET A  25       0.687  -9.257  54.398  1.00 65.98           H
ATOM     78 3HE  MET A  25       1.486 -10.219  55.666  1.00 65.98           H
ATOM     79  HN  MET A  25      -5.652 -10.125  54.468  1.00 65.98           H
ATOM     80  N   GLU A  26      -5.318 -12.568  52.692  1.00 60.83           N
ATOM     81  CA  GLU A  26      -5.673 -13.777  51.968  1.00 60.83           C
ATOM     82  C   GLU A  26      -6.199 -13.426  50.574  1.00 60.83           C
ATOM     83  O   GLU A  26      -5.852 -14.082  49.593  1.00 60.83           O
ATOM     84  HA  GLU A  26      -4.747 -14.345  51.881  1.00 60.83           H
ATOM     85  CB  GLU A  26      -6.697 -14.603  52.748  1.00 60.83           C
ATOM     86 1HB  GLU A  26      -7.434 -13.941  53.203  1.00 60.83           H
ATOM     87 2HB  GLU A  26      -7.139 -15.354  52.094  1.00 60.83           H
ATOM     88  CG  GLU A  26      -6.028 -15.368  53.892  1.00 60.83           C
ATOM     89 1HG  GLU A  26      -5.253 -16.022  53.491  1.00 60.83           H
ATOM     90 2HG  GLU A  26      -5.536 -14.666  54.565  1.00 60.83           H
ATOM     91  CD  GLU A  26      -7.051 -16.198  54.669  1.00 60.83           C
ATOM     92  OE1 GLU A  26      -6.613 -17.163  55.333  1.00 60.83           O
ATOM     93  OE2 GLU A  26      -8.248 -15.849  54.583  1.00 60.83           O
ATOM     94  HN  GLU A  26      -5.858 -12.396  53.516  1.00 60.83           H
ATOM     95  N   ASP A  27      -7.027 -12.393  50.532  1.00 67.12           N
ATOM     96  CA  ASP A  27      -7.636 -11.972  49.282  1.00 67.12           C
ATOM     97  C   ASP A  27      -6.536 -11.619  48.278  1.00 67.12           C
ATOM     98  O   ASP A  27      -6.653 -11.921  47.092  1.00 67.12           O
ATOM     99  HA  ASP A  27      -8.239 -12.820  48.957  1.00 67.12           H
ATOM    100  CB  ASP A  27      -8.508 -10.732  49.483  1.00 67.12           C
ATOM    101 1HB  ASP A  27      -7.977 -10.005  50.099  1.00 67.12           H
ATOM    102 2HB  ASP A  27      -8.698 -10.256  48.521  1.00 67.12           H
ATOM    103  CG  ASP A  27      -9.837 -11.098  50.148  1.00 67.12           C
ATOM    104  OD1 ASP A  27     -10.201 -12.291  50.068  1.00 67.12           O
ATOM    105  OD2 ASP A  27     -10.457 -10.177  50.722  1.00 67.12           O
ATOM    106  HN  ASP A  27      -7.283 -11.848  51.331  1.00 67.12           H
ATOM    107  N   TYR A  28      -5.493 -10.982  48.791  1.00 66.84           N
ATOM    108  CA  TYR A  28      -4.391 -10.552  47.948  1.00 66.84           C
ATOM    109  C   TYR A  28      -3.540 -11.744  47.506  1.00 66.84           C
ATOM    110  O   TYR A  28      -3.039 -11.772  46.383  1.00 66.84           O
ATOM    111  HA  TYR A  28      -4.810 -10.068  47.067  1.00 66.84           H
ATOM    112  CB  TYR A  28      -3.536  -9.624  48.814  1.00 66.84           C
ATOM    113 1HB  TYR A  28      -4.157  -8.802  49.171  1.00 66.84           H
ATOM    114 2HB  TYR A  28      -3.197 -10.173  49.693  1.00 66.84           H
ATOM    115  CG  TYR A  28      -2.317  -9.046  48.091  1.00 66.84           C
ATOM    116  CD1 TYR A  28      -1.088  -9.660  48.212  1.00 66.84           C
ATOM    117  HD1 TYR A  28      -0.985 -10.557  48.822  1.00 66.84           H
ATOM    118  CD2 TYR A  28      -2.449  -7.910  47.318  1.00 66.84           C
ATOM    119  HD2 TYR A  28      -3.420  -7.425  47.223  1.00 66.84           H
ATOM    120  CE1 TYR A  28       0.059  -9.116  47.531  1.00 66.84           C
ATOM    121  HE1 TYR A  28       1.036  -9.592  47.618  1.00 66.84           H
ATOM    122  CE2 TYR A  28      -1.302  -7.366  46.638  1.00 66.84           C
ATOM    123  HE2 TYR A  28      -1.391  -6.470  46.024  1.00 66.84           H
ATOM    124  CZ  TYR A  28      -0.105  -7.996  46.778  1.00 66.84           C
ATOM    125  OH  TYR A  28       0.978  -7.482  46.135  1.00 66.84           O
ATOM    126  HH  TYR A  28       0.716  -6.663  45.625  1.00 66.84           H
ATOM    127  HN  TYR A  28      -5.395 -10.762  49.761  1.00 66.84           H
ATOM    128  N   VAL A  29      -3.403 -12.701  48.413  1.00 67.43           N
ATOM    129  CA  VAL A  29      -2.561 -13.858  48.159  1.00 67.43           C
ATOM    130  C   VAL A  29      -3.263 -14.785  47.164  1.00 67.43           C
ATOM    131  O   VAL A  29      -2.619 -15.367  46.292  1.00 67.43           O
ATOM    132  HA  VAL A  29      -1.635 -13.498  47.710  1.00 67.43           H
ATOM    133  CB  VAL A  29      -2.211 -14.550  49.477  1.00 67.43           C
ATOM    134  HB  VAL A  29      -3.140 -14.733  50.017  1.00 67.43           H
ATOM    135  CG1 VAL A  29      -1.539 -15.901  49.225  1.00 67.43           C
ATOM    136 1HG1 VAL A  29      -2.216 -16.544  48.662  1.00 67.43           H
ATOM    137 2HG1 VAL A  29      -0.622 -15.751  48.656  1.00 67.43           H
ATOM    138 3HG1 VAL A  29      -1.301 -16.372  50.179  1.00 67.43           H
ATOM    139  CG2 VAL A  29      -1.330 -13.654  50.350  1.00 67.43           C
ATOM    140 1HG2 VAL A  29      -0.405 -13.425  49.819  1.00 67.43           H
ATOM    141 2HG2 VAL A  29      -1.860 -12.728  50.571  1.00 67.43           H
ATOM    142 3HG2 VAL A  29      -1.096 -14.170  51.281  1.00 67.43           H
ATOM    143  HN  VAL A  29      -3.854 -12.694  49.305  1.00 67.43           H
ATOM    144  N   ASN A  30      -4.573 -14.894  47.329  1.00 61.83           N
ATOM    145  CA  ASN A  30      -5.351 -15.831  46.537  1.00 61.83           C
ATOM    146  C   ASN A  30      -5.708 -15.186  45.197  1.00 61.83           C
ATOM    147  O   ASN A  30      -6.243 -15.847  44.308  1.00 61.83           O
ATOM    148  HA  ASN A  30      -4.713 -16.707  46.421  1.00 61.83           H
ATOM    149  CB  ASN A  30      -6.655 -16.201  47.246  1.00 61.83           C
ATOM    150 1HB  ASN A  30      -7.174 -15.295  47.558  1.00 61.83           H
ATOM    151 2HB  ASN A  30      -7.315 -16.723  46.553  1.00 61.83           H
ATOM    152  CG  ASN A  30      -6.385 -17.086  48.465  1.00 61.83           C
ATOM    153  OD1 ASN A  30      -5.392 -17.790  48.545  1.00 61.83           O
ATOM    154  ND2 ASN A  30      -7.321 -17.010  49.407  1.00 61.83           N
ATOM    155 1HD2 ASN A  30      -8.112 -16.412  49.278  1.00 61.83           H
ATOM    156 2HD2 ASN A  30      -7.234 -17.552  50.243  1.00 61.83           H
ATOM    157  HN  ASN A  30      -5.100 -14.357  47.988  1.00 61.83           H
ATOM    158  N   PHE A  31      -5.399 -13.902  45.093  1.00 69.61           N
ATOM    159  CA  PHE A  31      -5.653 -13.167  43.866  1.00 69.61           C
ATOM    160  C   PHE A  31      -4.827 -13.730  42.708  1.00 69.61           C
ATOM    161  O   PHE A  31      -3.611 -13.877  42.823  1.00 69.61           O
ATOM    162  HA  PHE A  31      -6.714 -13.274  43.639  1.00 69.61           H
ATOM    163  CB  PHE A  31      -5.235 -11.717  44.118  1.00 69.61           C
ATOM    164 1HB  PHE A  31      -5.709 -11.366  45.035  1.00 69.61           H
ATOM    165 2HB  PHE A  31      -4.158 -11.684  44.283  1.00 69.61           H
ATOM    166  CG  PHE A  31      -5.591 -10.760  42.979  1.00 69.61           C
ATOM    167  CD1 PHE A  31      -4.635 -10.371  42.093  1.00 69.61           C
ATOM    168  HD1 PHE A  31      -3.615 -10.742  42.194  1.00 69.61           H
ATOM    169  CD2 PHE A  31      -6.864 -10.297  42.852  1.00 69.61           C
ATOM    170  HD2 PHE A  31      -7.630 -10.608  43.562  1.00 69.61           H
ATOM    171  CE1 PHE A  31      -4.965  -9.482  41.036  1.00 69.61           C
ATOM    172  HE1 PHE A  31      -4.199  -9.171  40.326  1.00 69.61           H
ATOM    173  CE2 PHE A  31      -7.194  -9.409  41.794  1.00 69.61           C
ATOM    174  HE2 PHE A  31      -8.214  -9.038  41.693  1.00 69.61           H
ATOM    175  CZ  PHE A  31      -6.238  -9.020  40.909  1.00 69.61           C
ATOM    176  HZ  PHE A  31      -6.492  -8.338  40.097  1.00 69.61           H
ATOM    177  HN  PHE A  31      -4.982 -13.366  45.828  1.00 69.61           H
ATOM    178  N   ASN A  32      -5.519 -14.030  41.619  1.00 62.18           N
ATOM    179  CA  ASN A  32      -4.863 -14.560  40.437  1.00 62.18           C
ATOM    180  C   ASN A  32      -4.233 -13.409  39.649  1.00 62.18           C
ATOM    181  O   ASN A  32      -4.905 -12.755  38.854  1.00 62.18           O
ATOM    182  HA  ASN A  32      -4.120 -15.263  40.813  1.00 62.18           H
ATOM    183  CB  ASN A  32      -5.864 -15.267  39.521  1.00 62.18           C
ATOM    184 1HB  ASN A  32      -6.474 -15.955  40.106  1.00 62.18           H
ATOM    185 2HB  ASN A  32      -6.542 -14.534  39.083  1.00 62.18           H
ATOM    186  CG  ASN A  32      -5.144 -16.033  38.409  1.00 62.18           C
ATOM    187  OD1 ASN A  32      -3.928 -16.038  38.310  1.00 62.18           O
ATOM    188  ND2 ASN A  32      -5.960 -16.677  37.580  1.00 62.18           N
ATOM    189 1HD2 ASN A  32      -6.950 -16.631  37.717  1.00 62.18           H
ATOM    190 2HD2 ASN A  32      -5.584 -17.207  36.820  1.00 62.18           H
ATOM    191  HN  ASN A  32      -6.510 -13.916  41.538  1.00 62.18           H
ATOM    192  N   PHE A  33      -2.949 -13.197  39.898  1.00 64.35           N
ATOM    193  CA  PHE A  33      -2.199 -12.196  39.160  1.00 64.35           C
ATOM    194  C   PHE A  33      -1.782 -12.725  37.786  1.00 64.35           C
ATOM    195  O   PHE A  33      -0.602 -12.696  37.437  1.00 64.35           O
ATOM    196  HA  PHE A  33      -2.851 -11.332  39.031  1.00 64.35           H
ATOM    197  CB  PHE A  33      -0.942 -11.885  39.976  1.00 64.35           C
ATOM    198 1HB  PHE A  33      -0.440 -12.821  40.220  1.00 64.35           H
ATOM    199 2HB  PHE A  33      -0.255 -11.306  39.360  1.00 64.35           H
ATOM    200  CG  PHE A  33      -1.216 -11.117  41.271  1.00 64.35           C
ATOM    201  CD1 PHE A  33      -1.342  -9.763  41.244  1.00 64.35           C
ATOM    202  HD1 PHE A  33      -1.249  -9.226  40.301  1.00 64.35           H
ATOM    203  CD2 PHE A  33      -1.332 -11.788  42.448  1.00 64.35           C
ATOM    204  HD2 PHE A  33      -1.230 -12.873  42.469  1.00 64.35           H
ATOM    205  CE1 PHE A  33      -1.596  -9.050  42.446  1.00 64.35           C
ATOM    206  HE1 PHE A  33      -1.697  -7.965  42.424  1.00 64.35           H
ATOM    207  CE2 PHE A  33      -1.586 -11.075  43.650  1.00 64.35           C
ATOM    208  HE2 PHE A  33      -1.679 -11.613  44.593  1.00 64.35           H
ATOM    209  CZ  PHE A  33      -1.712  -9.721  43.623  1.00 64.35           C
ATOM    210  HZ  PHE A  33      -1.907  -9.174  44.545  1.00 64.35           H
ATOM    211  HN  PHE A  33      -2.423 -13.695  40.588  1.00 64.35           H
ATOM    212  N   THR A  34      -2.773 -13.196  37.043  1.00 63.99           N
ATOM    213  CA  THR A  34      -2.592 -13.442  35.623  1.00 63.99           C
ATOM    214  C   THR A  34      -2.070 -12.183  34.926  1.00 63.99           C
ATOM    215  O   THR A  34      -2.654 -11.109  35.058  1.00 63.99           O
ATOM    216  HA  THR A  34      -1.831 -14.213  35.501  1.00 63.99           H
ATOM    217  CB  THR A  34      -3.922 -13.942  35.056  1.00 63.99           C
ATOM    218  HB  THR A  34      -4.659 -13.140  35.027  1.00 63.99           H
ATOM    219  OG1 THR A  34      -4.255 -15.054  35.882  1.00 63.99           O
ATOM    220  HG1 THR A  34      -3.465 -15.660  35.975  1.00 63.99           H
ATOM    221  CG2 THR A  34      -3.773 -14.547  33.659  1.00 63.99           C
ATOM    222 1HG2 THR A  34      -3.086 -15.393  33.701  1.00 63.99           H
ATOM    223 2HG2 THR A  34      -3.379 -13.794  32.976  1.00 63.99           H
ATOM    224 3HG2 THR A  34      -4.746 -14.886  33.304  1.00 63.99           H
ATOM    225  HN  THR A  34      -3.684 -13.409  37.396  1.00 63.99           H
ATOM    226  N   ASP A  35      -0.975 -12.358  34.200  1.00 68.47           N
ATOM    227  CA  ASP A  35      -0.303 -11.231  33.576  1.00 68.47           C
ATOM    228  C   ASP A  35      -1.003 -10.892  32.258  1.00 68.47           C
ATOM    229  O   ASP A  35      -0.647 -11.424  31.208  1.00 68.47           O
ATOM    230  HA  ASP A  35      -0.368 -10.421  34.302  1.00 68.47           H
ATOM    231  CB  ASP A  35       1.157 -11.564  33.264  1.00 68.47           C
ATOM    232 1HB  ASP A  35       1.580 -12.156  34.076  1.00 68.47           H
ATOM    233 2HB  ASP A  35       1.210 -12.175  32.363  1.00 68.47           H
ATOM    234  CG  ASP A  35       1.981 -10.289  33.072  1.00 68.47           C
ATOM    235  OD1 ASP A  35       1.383  -9.200  33.212  1.00 68.47           O
ATOM    236  OD2 ASP A  35       3.190 -10.432  32.790  1.00 68.47           O
ATOM    237  HN  ASP A  35      -0.549 -13.247  34.037  1.00 68.47           H
ATOM    238  N   PHE A  36      -1.985 -10.009  32.356  1.00 83.22           N
ATOM    239  CA  PHE A  36      -2.687  -9.536  31.175  1.00 83.22           C
ATOM    240  C   PHE A  36      -1.962  -8.344  30.547  1.00 83.22           C
ATOM    241  O   PHE A  36      -2.318  -7.902  29.456  1.00 83.22           O
ATOM    242  HA  PHE A  36      -2.713 -10.360  30.462  1.00 83.22           H
ATOM    243  CB  PHE A  36      -4.078  -9.090  31.631  1.00 83.22           C
ATOM    244 1HB  PHE A  36      -3.972  -8.402  32.469  1.00 83.22           H
ATOM    245 2HB  PHE A  36      -4.553  -8.535  30.822  1.00 83.22           H
ATOM    246  CG  PHE A  36      -4.996 -10.241  32.047  1.00 83.22           C
ATOM    247  CD1 PHE A  36      -5.047 -11.375  31.297  1.00 83.22           C
ATOM    248  HD1 PHE A  36      -4.435 -11.463  30.400  1.00 83.22           H
ATOM    249  CD2 PHE A  36      -5.760 -10.131  33.167  1.00 83.22           C
ATOM    250  HD2 PHE A  36      -5.719  -9.222  33.767  1.00 83.22           H
ATOM    251  CE1 PHE A  36      -5.899 -12.443  31.684  1.00 83.22           C
ATOM    252  HE1 PHE A  36      -5.940 -13.352  31.083  1.00 83.22           H
ATOM    253  CE2 PHE A  36      -6.612 -11.199  33.553  1.00 83.22           C
ATOM    254  HE2 PHE A  36      -7.224 -11.111  34.450  1.00 83.22           H
ATOM    255  CZ  PHE A  36      -6.663 -12.333  32.804  1.00 83.22           C
ATOM    256  HZ  PHE A  36      -7.317 -13.153  33.100  1.00 83.22           H
ATOM    257  HN  PHE A  36      -2.302  -9.619  33.221  1.00 83.22           H
ATOM    258  N   TYR A  37      -0.960  -7.857  31.264  1.00 86.61           N
ATOM    259  CA  TYR A  37      -0.123  -6.786  30.750  1.00 86.61           C
ATOM    260  C   TYR A  37       1.046  -7.345  29.937  1.00 86.61           C
ATOM    261  O   TYR A  37       1.966  -7.941  30.495  1.00 86.61           O
ATOM    262  HA  TYR A  37      -0.739  -6.159  30.105  1.00 86.61           H
ATOM    263  CB  TYR A  37       0.427  -6.056  31.977  1.00 86.61           C
ATOM    264 1HB  TYR A  37      -0.403  -5.792  32.633  1.00 86.61           H
ATOM    265 2HB  TYR A  37       1.070  -6.737  32.534  1.00 86.61           H
ATOM    266  CG  TYR A  37       1.218  -4.789  31.644  1.00 86.61           C
ATOM    267  CD1 TYR A  37       2.595  -4.836  31.563  1.00 86.61           C
ATOM    268  HD1 TYR A  37       3.119  -5.776  31.736  1.00 86.61           H
ATOM    269  CD2 TYR A  37       0.554  -3.599  31.425  1.00 86.61           C
ATOM    270  HD2 TYR A  37      -0.534  -3.562  31.489  1.00 86.61           H
ATOM    271  CE1 TYR A  37       3.339  -3.644  31.249  1.00 86.61           C
ATOM    272  HE1 TYR A  37       4.426  -3.667  31.182  1.00 86.61           H
ATOM    273  CE2 TYR A  37       1.298  -2.407  31.111  1.00 86.61           C
ATOM    274  HE2 TYR A  37       0.786  -1.460  30.936  1.00 86.61           H
ATOM    275  CZ  TYR A  37       2.654  -2.488  31.039  1.00 86.61           C
ATOM    276  OH  TYR A  37       3.356  -1.362  30.743  1.00 86.61           O
ATOM    277  HH  TYR A  37       4.313  -1.592  30.566  1.00 86.61           H
ATOM    278  HN  TYR A  37      -0.716  -8.183  32.178  1.00 86.61           H
ATOM    279  N   CYS A  38       0.971  -7.133  28.631  1.00 90.18           N
ATOM    280  CA  CYS A  38       1.952  -7.704  27.723  1.00 90.18           C
ATOM    281  C   CYS A  38       3.033  -6.653  27.460  1.00 90.18           C
ATOM    282  O   CYS A  38       2.766  -5.626  26.838  1.00 90.18           O
ATOM    283  HA  CYS A  38       2.373  -8.575  28.225  1.00 90.18           H
ATOM    284  CB  CYS A  38       1.304  -8.193  26.426  1.00 90.18           C
ATOM    285 1HB  CYS A  38       0.451  -8.831  26.655  1.00 90.18           H
ATOM    286 2HB  CYS A  38       0.924  -7.344  25.857  1.00 90.18           H
ATOM    287  SG  CYS A  38       2.526  -9.119  25.427  1.00 90.18           S
ATOM    288  HN  CYS A  38       0.260  -6.583  28.193  1.00 90.18           H
ATOM    289  N   GLU A  39       4.229  -6.947  27.948  1.00 82.02           N
ATOM    290  CA  GLU A  39       5.398  -6.164  27.584  1.00 82.02           C
ATOM    291  C   GLU A  39       5.973  -6.655  26.254  1.00 82.02           C
ATOM    292  O   GLU A  39       6.318  -7.828  26.119  1.00 82.02           O
ATOM    293  HA  GLU A  39       5.039  -5.140  27.476  1.00 82.02           H
ATOM    294  CB  GLU A  39       6.455  -6.211  28.689  1.00 82.02           C
ATOM    295 1HB  GLU A  39       6.717  -7.247  28.903  1.00 82.02           H
ATOM    296 2HB  GLU A  39       7.311  -5.599  28.405  1.00 82.02           H
ATOM    297  CG  GLU A  39       5.914  -5.616  29.991  1.00 82.02           C
ATOM    298 1HG  GLU A  39       5.500  -4.626  29.798  1.00 82.02           H
ATOM    299 2HG  GLU A  39       5.099  -6.235  30.367  1.00 82.02           H
ATOM    300  CD  GLU A  39       7.016  -5.516  31.048  1.00 82.02           C
ATOM    301  OE1 GLU A  39       6.709  -4.991  32.140  1.00 82.02           O
ATOM    302  OE2 GLU A  39       8.140  -5.968  30.740  1.00 82.02           O
ATOM    303  HN  GLU A  39       4.406  -7.702  28.579  1.00 82.02           H
ATOM    304  N   LYS A  40       6.059  -5.733  25.306  1.00 88.51           N
ATOM    305  CA  LYS A  40       6.406  -6.093  23.942  1.00 88.51           C
ATOM    306  C   LYS A  40       7.853  -5.681  23.664  1.00 88.51           C
ATOM    307  O   LYS A  40       8.198  -5.336  22.535  1.00 88.51           O
ATOM    308  HA  LYS A  40       6.335  -7.177  23.862  1.00 88.51           H
ATOM    309  CB  LYS A  40       5.398  -5.498  22.958  1.00 88.51           C
ATOM    310 1HB  LYS A  40       5.356  -4.416  23.082  1.00 88.51           H
ATOM    311 2HB  LYS A  40       5.725  -5.689  21.936  1.00 88.51           H
ATOM    312  CG  LYS A  40       4.005  -6.095  23.172  1.00 88.51           C
ATOM    313 1HG  LYS A  40       4.070  -7.183  23.184  1.00 88.51           H
ATOM    314 2HG  LYS A  40       3.620  -5.788  24.144  1.00 88.51           H
ATOM    315  CD  LYS A  40       3.042  -5.648  22.071  1.00 88.51           C
ATOM    316 1HD  LYS A  40       2.937  -4.563  22.093  1.00 88.51           H
ATOM    317 2HD  LYS A  40       3.452  -5.909  21.095  1.00 88.51           H
ATOM    318  CE  LYS A  40       1.669  -6.302  22.245  1.00 88.51           C
ATOM    319 1HE  LYS A  40       1.781  -7.384  22.311  1.00 88.51           H
ATOM    320 2HE  LYS A  40       1.218  -5.970  23.180  1.00 88.51           H
ATOM    321  NZ  LYS A  40       0.784  -5.957  21.110  1.00 88.51           N
ATOM    322 1HZ  LYS A  40      -0.102  -6.439  21.214  1.00 88.51           H
ATOM    323 2HZ  LYS A  40       0.625  -4.956  21.097  1.00 88.51           H
ATOM    324 3HZ  LYS A  40       1.222  -6.241  20.241  1.00 88.51           H
ATOM    325  HN  LYS A  40       5.895  -4.759  25.458  1.00 88.51           H
ATOM    326  N   ASN A  41       8.661  -5.730  24.713  1.00 83.34           N
ATOM    327  CA  ASN A  41      10.053  -5.325  24.606  1.00 83.34           C
ATOM    328  C   ASN A  41      10.745  -6.173  23.536  1.00 83.34           C
ATOM    329  O   ASN A  41      11.520  -5.655  22.734  1.00 83.34           O
ATOM    330  HA  ASN A  41      10.024  -4.267  24.345  1.00 83.34           H
ATOM    331  CB  ASN A  41      10.792  -5.538  25.929  1.00 83.34           C
ATOM    332 1HB  ASN A  41      10.609  -6.549  26.293  1.00 83.34           H
ATOM    333 2HB  ASN A  41      11.866  -5.446  25.768  1.00 83.34           H
ATOM    334  CG  ASN A  41      10.339  -4.521  26.979  1.00 83.34           C
ATOM    335  OD1 ASN A  41       9.904  -3.424  26.671  1.00 83.34           O
ATOM    336  ND2 ASN A  41      10.465  -4.947  28.233  1.00 83.34           N
ATOM    337 1HD2 ASN A  41      10.830  -5.859  28.417  1.00 83.34           H
ATOM    338 2HD2 ASN A  41      10.196  -4.354  28.991  1.00 83.34           H
ATOM    339  HN  ASN A  41       8.380  -6.038  25.622  1.00 83.34           H
ATOM    340  N   ASN A  42      10.439  -7.462  23.559  1.00 84.61           N
ATOM    341  CA  ASN A  42      11.061  -8.395  22.634  1.00 84.61           C
ATOM    342  C   ASN A  42      10.635  -8.050  21.206  1.00 84.61           C
ATOM    343  O   ASN A  42      11.426  -8.175  20.272  1.00 84.61           O
ATOM    344  HA  ASN A  42      12.133  -8.280  22.789  1.00 84.61           H
ATOM    345  CB  ASN A  42      10.622  -9.832  22.924  1.00 84.61           C
ATOM    346 1HB  ASN A  42       9.534  -9.891  22.922  1.00 84.61           H
ATOM    347 2HB  ASN A  42      10.980 -10.491  22.133  1.00 84.61           H
ATOM    348  CG  ASN A  42      11.162 -10.308  24.274  1.00 84.61           C
ATOM    349  OD1 ASN A  42      11.996  -9.672  24.898  1.00 84.61           O
ATOM    350  ND2 ASN A  42      10.641 -11.459  24.690  1.00 84.61           N
ATOM    351 1HD2 ASN A  42       9.959 -11.930  24.130  1.00 84.61           H
ATOM    352 2HD2 ASN A  42      10.930 -11.853  25.562  1.00 84.61           H
ATOM    353  HN  ASN A  42       9.782  -7.870  24.193  1.00 84.61           H
ATOM    354  N   VAL A  43       9.388  -7.622  21.081  1.00 92.16           N
ATOM    355  CA  VAL A  43       8.832  -7.305  19.776  1.00 92.16           C
ATOM    356  C   VAL A  43       9.547  -6.078  19.207  1.00 92.16           C
ATOM    357  O   VAL A  43       9.878  -6.041  18.023  1.00 92.16           O
ATOM    358  HA  VAL A  43       9.022  -8.156  19.122  1.00 92.16           H
ATOM    359  CB  VAL A  43       7.317  -7.118  19.883  1.00 92.16           C
ATOM    360  HB  VAL A  43       7.130  -6.263  20.533  1.00 92.16           H
ATOM    361  CG1 VAL A  43       6.705  -6.812  18.515  1.00 92.16           C
ATOM    362 1HG1 VAL A  43       7.142  -5.897  18.118  1.00 92.16           H
ATOM    363 2HG1 VAL A  43       6.907  -7.638  17.833  1.00 92.16           H
ATOM    364 3HG1 VAL A  43       5.627  -6.684  18.620  1.00 92.16           H
ATOM    365  CG2 VAL A  43       6.658  -8.344  20.518  1.00 92.16           C
ATOM    366 1HG2 VAL A  43       6.859  -9.223  19.906  1.00 92.16           H
ATOM    367 2HG2 VAL A  43       7.063  -8.498  21.518  1.00 92.16           H
ATOM    368 3HG2 VAL A  43       5.581  -8.185  20.582  1.00 92.16           H
ATOM    369  HN  VAL A  43       8.762  -7.491  21.850  1.00 92.16           H
ATOM    370  N   ARG A  44       9.764  -5.102  20.077  1.00 87.59           N
ATOM    371  CA  ARG A  44      10.425  -3.873  19.673  1.00 87.59           C
ATOM    372  C   ARG A  44      11.880  -4.154  19.291  1.00 87.59           C
ATOM    373  O   ARG A  44      12.410  -3.545  18.364  1.00 87.59           O
ATOM    374  HA  ARG A  44       9.856  -3.519  18.814  1.00 87.59           H
ATOM    375  CB  ARG A  44      10.392  -2.835  20.797  1.00 87.59           C
ATOM    376 1HB  ARG A  44      10.779  -3.276  21.716  1.00 87.59           H
ATOM    377 2HB  ARG A  44      11.044  -1.999  20.545  1.00 87.59           H
ATOM    378  CG  ARG A  44       8.968  -2.326  21.031  1.00 87.59           C
ATOM    379 1HG  ARG A  44       8.515  -2.051  20.078  1.00 87.59           H
ATOM    380 2HG  ARG A  44       8.358  -3.122  21.456  1.00 87.59           H
ATOM    381  CD  ARG A  44       8.965  -1.117  21.969  1.00 87.59           C
ATOM    382 1HD  ARG A  44       9.705  -0.388  21.639  1.00 87.59           H
ATOM    383 2HD  ARG A  44       7.994  -0.623  21.936  1.00 87.59           H
ATOM    384  NE  ARG A  44       9.264  -1.550  23.352  1.00 87.59           N
ATOM    385  HE  ARG A  44      10.223  -1.685  23.605  1.00 87.59           H
ATOM    386  CZ  ARG A  44       8.331  -1.773  24.288  1.00 87.59           C
ATOM    387  NH1 ARG A  44       7.032  -1.608  24.006  1.00 87.59           N
ATOM    388 1HH1 ARG A  44       6.752  -1.317  23.091  1.00 87.59           H
ATOM    389 2HH1 ARG A  44       6.342  -1.777  24.710  1.00 87.59           H
ATOM    390  NH2 ARG A  44       8.718  -2.163  25.511  1.00 87.59           N
ATOM    391 1HH2 ARG A  44       8.034  -2.334  26.220  1.00 87.59           H
ATOM    392 2HH2 ARG A  44       9.690  -2.284  25.713  1.00 87.59           H
ATOM    393  HN  ARG A  44       9.496  -5.142  21.040  1.00 87.59           H
ATOM    394  N   GLN A  45      12.484  -5.077  20.026  1.00 84.32           N
ATOM    395  CA  GLN A  45      13.873  -5.430  19.790  1.00 84.32           C
ATOM    396  C   GLN A  45      14.032  -6.066  18.408  1.00 84.32           C
ATOM    397  O   GLN A  45      14.966  -5.745  17.676  1.00 84.32           O
ATOM    398  HA  GLN A  45      14.422  -4.489  19.829  1.00 84.32           H
ATOM    399  CB  GLN A  45      14.396  -6.361  20.886  1.00 84.32           C
ATOM    400 1HB  GLN A  45      14.184  -5.932  21.865  1.00 84.32           H
ATOM    401 2HB  GLN A  45      13.873  -7.316  20.836  1.00 84.32           H
ATOM    402  CG  GLN A  45      15.901  -6.590  20.738  1.00 84.32           C
ATOM    403 1HG  GLN A  45      16.108  -7.068  19.781  1.00 84.32           H
ATOM    404 2HG  GLN A  45      16.420  -5.632  20.735  1.00 84.32           H
ATOM    405  CD  GLN A  45      16.437  -7.462  21.876  1.00 84.32           C
ATOM    406  OE1 GLN A  45      15.695  -8.041  22.651  1.00 84.32           O
ATOM    407  NE2 GLN A  45      17.765  -7.523  21.931  1.00 84.32           N
ATOM    408 1HE2 GLN A  45      18.317  -7.024  21.263  1.00 84.32           H
ATOM    409 2HE2 GLN A  45      18.211  -8.069  22.641  1.00 84.32           H
ATOM    410  HN  GLN A  45      12.041  -5.578  20.769  1.00 84.32           H
ATOM    411  N   PHE A  46      13.103  -6.958  18.092  1.00 93.93           N
ATOM    412  CA  PHE A  46      13.099  -7.606  16.791  1.00 93.93           C
ATOM    413  C   PHE A  46      12.934  -6.580  15.668  1.00 93.93           C
ATOM    414  O   PHE A  46      13.649  -6.628  14.668  1.00 93.93           O
ATOM    415  HA  PHE A  46      14.058  -8.112  16.680  1.00 93.93           H
ATOM    416  CB  PHE A  46      11.906  -8.563  16.772  1.00 93.93           C
ATOM    417 1HB  PHE A  46      12.035  -9.305  17.560  1.00 93.93           H
ATOM    418 2HB  PHE A  46      11.001  -8.003  17.006  1.00 93.93           H
ATOM    419  CG  PHE A  46      11.710  -9.286  15.438  1.00 93.93           C
ATOM    420  CD1 PHE A  46      10.791  -8.828  14.545  1.00 93.93           C
ATOM    421  HD1 PHE A  46      10.195  -7.946  14.780  1.00 93.93           H
ATOM    422  CD2 PHE A  46      12.454 -10.386  15.145  1.00 93.93           C
ATOM    423  HD2 PHE A  46      13.189 -10.752  15.860  1.00 93.93           H
ATOM    424  CE1 PHE A  46      10.609  -9.499  13.307  1.00 93.93           C
ATOM    425  HE1 PHE A  46       9.873  -9.132  12.592  1.00 93.93           H
ATOM    426  CE2 PHE A  46      12.271 -11.057  13.907  1.00 93.93           C
ATOM    427  HE2 PHE A  46      12.868 -11.938  13.672  1.00 93.93           H
ATOM    428  CZ  PHE A  46      11.353 -10.599  13.014  1.00 93.93           C
ATOM    429  HZ  PHE A  46      11.213 -11.114  12.063  1.00 93.93           H
ATOM    430  HN  PHE A  46      12.365  -7.237  18.706  1.00 93.93           H
ATOM    431  N   ALA A  47      11.987  -5.676  15.871  1.00 93.81           N
ATOM    432  CA  ALA A  47      11.680  -4.675  14.863  1.00 93.81           C
ATOM    433  C   ALA A  47      12.926  -3.827  14.597  1.00 93.81           C
ATOM    434  O   ALA A  47      13.202  -3.464  13.454  1.00 93.81           O
ATOM    435  HA  ALA A  47      11.405  -5.198  13.948  1.00 93.81           H
ATOM    436  CB  ALA A  47      10.490  -3.832  15.326  1.00 93.81           C
ATOM    437 1HB  ALA A  47       9.624  -4.477  15.473  1.00 93.81           H
ATOM    438 2HB  ALA A  47      10.738  -3.338  16.265  1.00 93.81           H
ATOM    439 3HB  ALA A  47      10.261  -3.081  14.570  1.00 93.81           H
ATOM    440  HN  ALA A  47      11.435  -5.620  16.703  1.00 93.81           H
ATOM    441  N   SER A  48      13.646  -3.536  15.671  1.00 92.02           N
ATOM    442  CA  SER A  48      14.765  -2.613  15.594  1.00 92.02           C
ATOM    443  C   SER A  48      15.880  -3.213  14.734  1.00 92.02           C
ATOM    444  O   SER A  48      16.710  -2.485  14.192  1.00 92.02           O
ATOM    445  HA  SER A  48      14.365  -1.712  15.128  1.00 92.02           H
ATOM    446  CB  SER A  48      15.296  -2.273  16.988  1.00 92.02           C
ATOM    447 1HB  SER A  48      15.964  -1.415  16.922  1.00 92.02           H
ATOM    448 2HB  SER A  48      14.465  -1.982  17.631  1.00 92.02           H
ATOM    449  OG  SER A  48      15.989  -3.370  17.578  1.00 92.02           O
ATOM    450  HG  SER A  48      15.501  -4.223  17.392  1.00 92.02           H
ATOM    451  HN  SER A  48      13.475  -3.918  16.579  1.00 92.02           H
ATOM    452  N   HIS A  49      15.861  -4.534  14.635  1.00 87.93           N
ATOM    453  CA  HIS A  49      16.891  -5.243  13.894  1.00 87.93           C
ATOM    454  C   HIS A  49      16.390  -5.547  12.481  1.00 87.93           C
ATOM    455  O   HIS A  49      17.147  -5.453  11.516  1.00 87.93           O
ATOM    456  HA  HIS A  49      17.748  -4.573  13.831  1.00 87.93           H
ATOM    457  CB  HIS A  49      17.335  -6.499  14.648  1.00 87.93           C
ATOM    458 1HB  HIS A  49      16.454  -7.091  14.898  1.00 87.93           H
ATOM    459 2HB  HIS A  49      17.952  -7.108  13.987  1.00 87.93           H
ATOM    460  CG  HIS A  49      18.108  -6.214  15.914  1.00 87.93           C
ATOM    461  ND1 HIS A  49      19.264  -5.453  15.931  1.00 87.93           N
ATOM    462  HD1 HIS A  49      19.695  -5.026  15.137  1.00 87.93           H
ATOM    463  CD2 HIS A  49      17.878  -6.594  17.204  1.00 87.93           C
ATOM    464  HD2 HIS A  49      17.044  -7.206  17.548  1.00 87.93           H
ATOM    465  CE1 HIS A  49      19.702  -5.387  17.180  1.00 87.93           C
ATOM    466  HE1 HIS A  49      20.593  -4.858  17.519  1.00 87.93           H
ATOM    467  NE2 HIS A  49      18.841  -6.095  17.967  1.00 87.93           N
ATOM    468  HN  HIS A  49      15.161  -5.116  15.049  1.00 87.93           H
ATOM    469  N   PHE A  50      15.116  -5.904  12.403  1.00 93.05           N
ATOM    470  CA  PHE A  50      14.576  -6.487  11.187  1.00 93.05           C
ATOM    471  C   PHE A  50      14.132  -5.399  10.207  1.00 93.05           C
ATOM    472  O   PHE A  50      14.442  -5.464   9.019  1.00 93.05           O
ATOM    473  HA  PHE A  50      15.369  -7.080  10.732  1.00 93.05           H
ATOM    474  CB  PHE A  50      13.358  -7.319  11.593  1.00 93.05           C
ATOM    475 1HB  PHE A  50      13.664  -8.053  12.338  1.00 93.05           H
ATOM    476 2HB  PHE A  50      12.627  -6.666  12.069  1.00 93.05           H
ATOM    477  CG  PHE A  50      12.686  -8.048  10.427  1.00 93.05           C
ATOM    478  CD1 PHE A  50      11.523  -7.571   9.907  1.00 93.05           C
ATOM    479  HD1 PHE A  50      11.070  -6.669  10.320  1.00 93.05           H
ATOM    480  CD2 PHE A  50      13.250  -9.172   9.911  1.00 93.05           C
ATOM    481  HD2 PHE A  50      14.182  -9.554  10.328  1.00 93.05           H
ATOM    482  CE1 PHE A  50      10.899  -8.247   8.825  1.00 93.05           C
ATOM    483  HE1 PHE A  50       9.967  -7.864   8.408  1.00 93.05           H
ATOM    484  CE2 PHE A  50      12.626  -9.848   8.830  1.00 93.05           C
ATOM    485  HE2 PHE A  50      13.079 -10.749   8.416  1.00 93.05           H
ATOM    486  CZ  PHE A  50      11.464  -9.371   8.309  1.00 93.05           C
ATOM    487  HZ  PHE A  50      10.985  -9.890   7.479  1.00 93.05           H
ATOM    488  HN  PHE A  50      14.460  -5.801  13.150  1.00 93.05           H
ATOM    489  N   LEU A  51      13.412  -4.423  10.743  1.00 94.00           N
ATOM    490  CA  LEU A  51      12.658  -3.504   9.907  1.00 94.00           C
ATOM    491  C   LEU A  51      13.624  -2.538   9.219  1.00 94.00           C
ATOM    492  O   LEU A  51      13.532  -2.317   8.012  1.00 94.00           O
ATOM    493  HA  LEU A  51      12.157  -4.096   9.141  1.00 94.00           H
ATOM    494  CB  LEU A  51      11.569  -2.807  10.725  1.00 94.00           C
ATOM    495 1HB  LEU A  51      12.042  -2.307  11.570  1.00 94.00           H
ATOM    496 2HB  LEU A  51      11.119  -2.031  10.106  1.00 94.00           H
ATOM    497  CG  LEU A  51      10.453  -3.707  11.260  1.00 94.00           C
ATOM    498  HG  LEU A  51      10.895  -4.430  11.944  1.00 94.00           H
ATOM    499  CD1 LEU A  51       9.431  -2.896  12.058  1.00 94.00           C
ATOM    500 1HD1 LEU A  51       9.927  -2.415  12.902  1.00 94.00           H
ATOM    501 2HD1 LEU A  51       8.988  -2.134  11.416  1.00 94.00           H
ATOM    502 3HD1 LEU A  51       8.648  -3.559  12.427  1.00 94.00           H
ATOM    503  CD2 LEU A  51       9.797  -4.499  10.127  1.00 94.00           C
ATOM    504 1HD2 LEU A  51       9.371  -3.808   9.399  1.00 94.00           H
ATOM    505 2HD2 LEU A  51      10.546  -5.123   9.639  1.00 94.00           H
ATOM    506 3HD2 LEU A  51       9.007  -5.130  10.535  1.00 94.00           H
ATOM    507  HN  LEU A  51      13.340  -4.256  11.726  1.00 94.00           H
ATOM    508  N   PRO A  52      14.563  -1.946   9.969  1.00 95.26           N
ATOM    509  CA  PRO A  52      15.349  -0.824   9.449  1.00 95.26           C
ATOM    510  C   PRO A  52      16.006  -1.148   8.117  1.00 95.26           C
ATOM    511  O   PRO A  52      15.896  -0.379   7.164  1.00 95.26           O
ATOM    512  HA  PRO A  52      14.698   0.026   9.246  1.00 95.26           H
ATOM    513  CB  PRO A  52      16.384  -0.568  10.546  1.00 95.26           C
ATOM    514 1HB  PRO A  52      17.305  -1.124  10.366  1.00 95.26           H
ATOM    515 2HB  PRO A  52      16.656   0.486  10.602  1.00 95.26           H
ATOM    516  CG  PRO A  52      15.680  -1.037  11.813  1.00 95.26           C
ATOM    517 1HG  PRO A  52      16.388  -1.250  12.614  1.00 95.26           H
ATOM    518 2HG  PRO A  52      14.998  -0.281  12.201  1.00 95.26           H
ATOM    519  CD  PRO A  52      14.947  -2.286  11.351  1.00 95.26           C
ATOM    520 1HD  PRO A  52      15.588  -3.167  11.384  1.00 95.26           H
ATOM    521 2HD  PRO A  52      14.082  -2.502  11.978  1.00 95.26           H
ATOM    522  N   PRO A  53      16.701  -2.290   8.020  1.00 95.87           N
ATOM    523  CA  PRO A  53      17.458  -2.611   6.808  1.00 95.87           C
ATOM    524  C   PRO A  53      16.552  -2.900   5.622  1.00 95.87           C
ATOM    525  O   PRO A  53      16.888  -2.573   4.485  1.00 95.87           O
ATOM    526  HA  PRO A  53      18.061  -1.756   6.503  1.00 95.87           H
ATOM    527  CB  PRO A  53      18.278  -3.840   7.207  1.00 95.87           C
ATOM    528 1HB  PRO A  53      18.432  -4.511   6.363  1.00 95.87           H
ATOM    529 2HB  PRO A  53      19.265  -3.561   7.576  1.00 95.87           H
ATOM    530  CG  PRO A  53      17.450  -4.486   8.281  1.00 95.87           C
ATOM    531 1HG  PRO A  53      16.689  -5.139   7.853  1.00 95.87           H
ATOM    532 2HG  PRO A  53      18.066  -5.102   8.937  1.00 95.87           H
ATOM    533  CD  PRO A  53      16.825  -3.350   9.037  1.00 95.87           C
ATOM    534 1HD  PRO A  53      15.854  -3.627   9.448  1.00 95.87           H
ATOM    535 2HD  PRO A  53      17.447  -3.033   9.874  1.00 95.87           H
ATOM    536  N   LEU A  54      15.415  -3.510   5.921  1.00 94.03           N
ATOM    537  CA  LEU A  54      14.492  -3.928   4.879  1.00 94.03           C
ATOM    538  C   LEU A  54      13.828  -2.693   4.267  1.00 94.03           C
ATOM    539  O   LEU A  54      13.653  -2.617   3.052  1.00 94.03           O
ATOM    540  HA  LEU A  54      15.077  -4.425   4.105  1.00 94.03           H
ATOM    541  CB  LEU A  54      13.498  -4.955   5.424  1.00 94.03           C
ATOM    542 1HB  LEU A  54      13.018  -4.534   6.308  1.00 94.03           H
ATOM    543 2HB  LEU A  54      12.717  -5.106   4.679  1.00 94.03           H
ATOM    544  CG  LEU A  54      14.080  -6.321   5.796  1.00 94.03           C
ATOM    545  HG  LEU A  54      14.821  -6.174   6.581  1.00 94.03           H
ATOM    546  CD1 LEU A  54      12.997  -7.242   6.363  1.00 94.03           C
ATOM    547 1HD1 LEU A  54      12.568  -6.790   7.257  1.00 94.03           H
ATOM    548 2HD1 LEU A  54      12.216  -7.386   5.617  1.00 94.03           H
ATOM    549 3HD1 LEU A  54      13.438  -8.205   6.619  1.00 94.03           H
ATOM    550  CD2 LEU A  54      14.802  -6.952   4.604  1.00 94.03           C
ATOM    551 1HD2 LEU A  54      14.100  -7.083   3.781  1.00 94.03           H
ATOM    552 2HD2 LEU A  54      15.616  -6.300   4.286  1.00 94.03           H
ATOM    553 3HD2 LEU A  54      15.206  -7.921   4.895  1.00 94.03           H
ATOM    554  HN  LEU A  54      15.121  -3.720   6.854  1.00 94.03           H
ATOM    555  N   TYR A  55      13.476  -1.758   5.137  1.00 94.26           N
ATOM    556  CA  TYR A  55      12.818  -0.538   4.699  1.00 94.26           C
ATOM    557  C   TYR A  55      13.758   0.315   3.845  1.00 94.26           C
ATOM    558  O   TYR A  55      13.333   0.918   2.861  1.00 94.26           O
ATOM    559  HA  TYR A  55      11.951  -0.820   4.101  1.00 94.26           H
ATOM    560  CB  TYR A  55      12.466   0.231   5.973  1.00 94.26           C
ATOM    561 1HB  TYR A  55      13.316   0.195   6.654  1.00 94.26           H
ATOM    562 2HB  TYR A  55      12.305   1.279   5.720  1.00 94.26           H
ATOM    563  CG  TYR A  55      11.227  -0.299   6.698  1.00 94.26           C
ATOM    564  CD1 TYR A  55      10.592  -1.435   6.239  1.00 94.26           C
ATOM    565  HD1 TYR A  55      10.974  -1.955   5.360  1.00 94.26           H
ATOM    566  CD2 TYR A  55      10.744   0.360   7.810  1.00 94.26           C
ATOM    567  HD2 TYR A  55      11.245   1.257   8.173  1.00 94.26           H
ATOM    568  CE1 TYR A  55       9.426  -1.934   6.921  1.00 94.26           C
ATOM    569  HE1 TYR A  55       8.916  -2.830   6.569  1.00 94.26           H
ATOM    570  CE2 TYR A  55       9.578  -0.139   8.492  1.00 94.26           C
ATOM    571  HE2 TYR A  55       9.186   0.371   9.372  1.00 94.26           H
ATOM    572  CZ  TYR A  55       8.977  -1.261   8.014  1.00 94.26           C
ATOM    573  OH  TYR A  55       7.875  -1.732   8.658  1.00 94.26           O
ATOM    574  HH  TYR A  55       7.491  -2.507   8.156  1.00 94.26           H
ATOM    575  HN  TYR A  55      13.633  -1.823   6.122  1.00 94.26           H
ATOM    576  N   TRP A  56      15.018   0.339   4.253  1.00 92.57           N
ATOM    577  CA  TRP A  56      16.032   1.068   3.509  1.00 92.57           C
ATOM    578  C   TRP A  56      16.165   0.418   2.130  1.00 92.57           C
ATOM    579  O   TRP A  56      16.261   1.112   1.120  1.00 92.57           O
ATOM    580  HA  TRP A  56      15.692   2.098   3.405  1.00 92.57           H
ATOM    581  CB  TRP A  56      17.353   1.110   4.280  1.00 92.57           C
ATOM    582 1HB  TRP A  56      17.509   0.147   4.766  1.00 92.57           H
ATOM    583 2HB  TRP A  56      18.171   1.245   3.572  1.00 92.57           H
ATOM    584  CG  TRP A  56      17.423   2.216   5.335  1.00 92.57           C
ATOM    585  CD1 TRP A  56      17.519   2.082   6.665  1.00 92.57           C
ATOM    586  HD1 TRP A  56      17.561   1.125   7.184  1.00 92.57           H
ATOM    587  CD2 TRP A  56      17.399   3.638   5.092  1.00 92.57           C
ATOM    588  NE1 TRP A  56      17.558   3.310   7.295  1.00 92.57           N
ATOM    589  HE1 TRP A  56      17.628   3.467   8.280  1.00 92.57           H
ATOM    590  CE2 TRP A  56      17.483   4.286   6.308  1.00 92.57           C
ATOM    591  CE3 TRP A  56      17.310   4.354   3.885  1.00 92.57           C
ATOM    592  HE3 TRP A  56      17.243   3.866   2.913  1.00 92.57           H
ATOM    593  CZ2 TRP A  56      17.485   5.680   6.435  1.00 92.57           C
ATOM    594  HZ2 TRP A  56      17.553   6.168   7.408  1.00 92.57           H
ATOM    595  CZ3 TRP A  56      17.313   5.746   4.030  1.00 92.57           C
ATOM    596  HZ3 TRP A  56      17.245   6.350   3.125  1.00 92.57           H
ATOM    597  CH2 TRP A  56      17.397   6.414   5.246  1.00 92.57           C
ATOM    598  HH2 TRP A  56      17.393   7.503   5.274  1.00 92.57           H
ATOM    599  HN  TRP A  56      15.349  -0.126   5.074  1.00 92.57           H
ATOM    600  N   LEU A  57      16.165  -0.907   2.133  1.00 93.71           N
ATOM    601  CA  LEU A  57      16.292  -1.658   0.896  1.00 93.71           C
ATOM    602  C   LEU A  57      15.110  -1.329  -0.019  1.00 93.71           C
ATOM    603  O   LEU A  57      15.299  -1.011  -1.192  1.00 93.71           O
ATOM    604  HA  LEU A  57      17.209  -1.329   0.407  1.00 93.71           H
ATOM    605  CB  LEU A  57      16.446  -3.152   1.189  1.00 93.71           C
ATOM    606 1HB  LEU A  57      17.317  -3.288   1.829  1.00 93.71           H
ATOM    607 2HB  LEU A  57      15.577  -3.481   1.759  1.00 93.71           H
ATOM    608  CG  LEU A  57      16.596  -4.063  -0.030  1.00 93.71           C
ATOM    609  HG  LEU A  57      15.759  -3.874  -0.703  1.00 93.71           H
ATOM    610  CD1 LEU A  57      17.877  -3.740  -0.802  1.00 93.71           C
ATOM    611 1HD1 LEU A  57      17.845  -2.704  -1.141  1.00 93.71           H
ATOM    612 2HD1 LEU A  57      18.739  -3.883  -0.151  1.00 93.71           H
ATOM    613 3HD1 LEU A  57      17.958  -4.402  -1.664  1.00 93.71           H
ATOM    614  CD2 LEU A  57      16.526  -5.537   0.374  1.00 93.71           C
ATOM    615 1HD2 LEU A  57      17.330  -5.759   1.077  1.00 93.71           H
ATOM    616 2HD2 LEU A  57      15.565  -5.739   0.846  1.00 93.71           H
ATOM    617 3HD2 LEU A  57      16.636  -6.162  -0.512  1.00 93.71           H
ATOM    618  HN  LEU A  57      16.081  -1.464   2.959  1.00 93.71           H
ATOM    619  N   VAL A  58      13.918  -1.418   0.553  1.00 95.44           N
ATOM    620  CA  VAL A  58      12.704  -1.176  -0.207  1.00 95.44           C
ATOM    621  C   VAL A  58      12.739   0.243  -0.779  1.00 95.44           C
ATOM    622  O   VAL A  58      12.419   0.453  -1.947  1.00 95.44           O
ATOM    623  HA  VAL A  58      12.686  -1.887  -1.034  1.00 95.44           H
ATOM    624  CB  VAL A  58      11.477  -1.437   0.669  1.00 95.44           C
ATOM    625  HB  VAL A  58      11.582  -0.845   1.578  1.00 95.44           H
ATOM    626  CG1 VAL A  58      10.195  -0.992  -0.037  1.00 95.44           C
ATOM    627 1HG1 VAL A  58      10.250   0.075  -0.251  1.00 95.44           H
ATOM    628 2HG1 VAL A  58      10.082  -1.545  -0.969  1.00 95.44           H
ATOM    629 3HG1 VAL A  58       9.338  -1.189   0.608  1.00 95.44           H
ATOM    630  CG2 VAL A  58      11.397  -2.910   1.074  1.00 95.44           C
ATOM    631 1HG2 VAL A  58      11.326  -3.530   0.180  1.00 95.44           H
ATOM    632 2HG2 VAL A  58      12.291  -3.182   1.635  1.00 95.44           H
ATOM    633 3HG2 VAL A  58      10.516  -3.068   1.696  1.00 95.44           H
ATOM    634  HN  VAL A  58      13.775  -1.650   1.515  1.00 95.44           H
ATOM    635  N   PHE A  59      13.132   1.179   0.072  1.00 95.95           N
ATOM    636  CA  PHE A  59      13.172   2.578  -0.320  1.00 95.95           C
ATOM    637  C   PHE A  59      14.085   2.781  -1.531  1.00 95.95           C
ATOM    638  O   PHE A  59      13.678   3.377  -2.527  1.00 95.95           O
ATOM    639  HA  PHE A  59      12.155   2.870  -0.581  1.00 95.95           H
ATOM    640  CB  PHE A  59      13.738   3.360   0.867  1.00 95.95           C
ATOM    641 1HB  PHE A  59      13.038   3.292   1.700  1.00 95.95           H
ATOM    642 2HB  PHE A  59      14.665   2.888   1.191  1.00 95.95           H
ATOM    643  CG  PHE A  59      14.011   4.835   0.567  1.00 95.95           C
ATOM    644  CD1 PHE A  59      15.291   5.284   0.475  1.00 95.95           C
ATOM    645  HD1 PHE A  59      16.122   4.594   0.613  1.00 95.95           H
ATOM    646  CD2 PHE A  59      12.973   5.697   0.394  1.00 95.95           C
ATOM    647  HD2 PHE A  59      11.947   5.337   0.469  1.00 95.95           H
ATOM    648  CE1 PHE A  59      15.544   6.654   0.196  1.00 95.95           C
ATOM    649  HE1 PHE A  59      16.570   7.014   0.122  1.00 95.95           H
ATOM    650  CE2 PHE A  59      13.226   7.066   0.116  1.00 95.95           C
ATOM    651  HE2 PHE A  59      12.395   7.757  -0.023  1.00 95.95           H
ATOM    652  CZ  PHE A  59      14.507   7.516   0.023  1.00 95.95           C
ATOM    653  HZ  PHE A  59      14.701   8.567  -0.190  1.00 95.95           H
ATOM    654  HN  PHE A  59      13.419   0.996   1.013  1.00 95.95           H
ATOM    655  N   ILE A  60      15.303   2.275  -1.405  1.00 94.07           N
ATOM    656  CA  ILE A  60      16.325   2.525  -2.408  1.00 94.07           C
ATOM    657  C   ILE A  60      15.859   1.967  -3.755  1.00 94.07           C
ATOM    658  O   ILE A  60      15.850   2.681  -4.756  1.00 94.07           O
ATOM    659  HA  ILE A  60      16.434   3.605  -2.501  1.00 94.07           H
ATOM    660  CB  ILE A  60      17.675   1.971  -1.947  1.00 94.07           C
ATOM    661  HB  ILE A  60      17.525   0.947  -1.605  1.00 94.07           H
ATOM    662  CG1 ILE A  60      18.218   2.769  -0.759  1.00 94.07           C
ATOM    663 1HG1 ILE A  60      18.554   3.748  -1.098  1.00 94.07           H
ATOM    664 2HG1 ILE A  60      17.420   2.938  -0.036  1.00 94.07           H
ATOM    665  CG2 ILE A  60      18.671   1.920  -3.107  1.00 94.07           C
ATOM    666 1HG2 ILE A  60      18.280   1.275  -3.894  1.00 94.07           H
ATOM    667 2HG2 ILE A  60      18.822   2.925  -3.501  1.00 94.07           H
ATOM    668 3HG2 ILE A  60      19.622   1.523  -2.751  1.00 94.07           H
ATOM    669  CD1 ILE A  60      19.376   2.030  -0.087  1.00 94.07           C
ATOM    670 1HD1 ILE A  60      19.030   1.061   0.272  1.00 94.07           H
ATOM    671 2HD1 ILE A  60      20.181   1.884  -0.807  1.00 94.07           H
ATOM    672 3HD1 ILE A  60      19.744   2.619   0.754  1.00 94.07           H
ATOM    673  HN  ILE A  60      15.595   1.704  -0.638  1.00 94.07           H
ATOM    674  N   VAL A  61      15.484   0.696  -3.735  1.00 94.78           N
ATOM    675  CA  VAL A  61      15.161  -0.007  -4.964  1.00 94.78           C
ATOM    676  C   VAL A  61      13.904   0.608  -5.584  1.00 94.78           C
ATOM    677  O   VAL A  61      13.850   0.833  -6.792  1.00 94.78           O
ATOM    678  HA  VAL A  61      15.995   0.132  -5.652  1.00 94.78           H
ATOM    679  CB  VAL A  61      15.020  -1.506  -4.688  1.00 94.78           C
ATOM    680  HB  VAL A  61      14.253  -1.635  -3.924  1.00 94.78           H
ATOM    681  CG1 VAL A  61      14.564  -2.254  -5.943  1.00 94.78           C
ATOM    682 1HG1 VAL A  61      13.599  -1.866  -6.267  1.00 94.78           H
ATOM    683 2HG1 VAL A  61      15.298  -2.113  -6.736  1.00 94.78           H
ATOM    684 3HG1 VAL A  61      14.472  -3.316  -5.718  1.00 94.78           H
ATOM    685  CG2 VAL A  61      16.326  -2.089  -4.145  1.00 94.78           C
ATOM    686 1HG2 VAL A  61      17.121  -1.942  -4.877  1.00 94.78           H
ATOM    687 2HG2 VAL A  61      16.590  -1.585  -3.216  1.00 94.78           H
ATOM    688 3HG2 VAL A  61      16.198  -3.155  -3.958  1.00 94.78           H
ATOM    689  HN  VAL A  61      15.400   0.151  -2.901  1.00 94.78           H
ATOM    690  N   GLY A  62      12.925   0.861  -4.728  1.00 96.15           N
ATOM    691  CA  GLY A  62      11.635   1.346  -5.189  1.00 96.15           C
ATOM    692  C   GLY A  62      11.751   2.765  -5.749  1.00 96.15           C
ATOM    693  O   GLY A  62      11.156   3.081  -6.778  1.00 96.15           O
ATOM    694 1HA  GLY A  62      11.245   0.679  -5.958  1.00 96.15           H
ATOM    695 2HA  GLY A  62      10.922   1.334  -4.365  1.00 96.15           H
ATOM    696  HN  GLY A  62      13.002   0.741  -3.738  1.00 96.15           H
ATOM    697  N   ALA A  63      12.522   3.583  -5.046  1.00 95.76           N
ATOM    698  CA  ALA A  63      12.686   4.974  -5.434  1.00 95.76           C
ATOM    699  C   ALA A  63      13.341   5.040  -6.815  1.00 95.76           C
ATOM    700  O   ALA A  63      12.916   5.815  -7.671  1.00 95.76           O
ATOM    701  HA  ALA A  63      11.694   5.422  -5.490  1.00 95.76           H
ATOM    702  CB  ALA A  63      13.500   5.709  -4.367  1.00 95.76           C
ATOM    703 1HB  ALA A  63      12.978   5.657  -3.412  1.00 95.76           H
ATOM    704 2HB  ALA A  63      14.480   5.240  -4.271  1.00 95.76           H
ATOM    705 3HB  ALA A  63      13.623   6.752  -4.658  1.00 95.76           H
ATOM    706  HN  ALA A  63      13.027   3.310  -4.228  1.00 95.76           H
ATOM    707  N   LEU A  64      14.365   4.217  -6.990  1.00 89.75           N
ATOM    708  CA  LEU A  64      15.085   4.176  -8.251  1.00 89.75           C
ATOM    709  C   LEU A  64      14.126   3.760  -9.368  1.00 89.75           C
ATOM    710  O   LEU A  64      14.085   4.391 -10.423  1.00 89.75           O
ATOM    711  HA  LEU A  64      15.439   5.185  -8.458  1.00 89.75           H
ATOM    712  CB  LEU A  64      16.319   3.278  -8.134  1.00 89.75           C
ATOM    713 1HB  LEU A  64      16.015   2.334  -7.682  1.00 89.75           H
ATOM    714 2HB  LEU A  64      16.675   3.051  -9.139  1.00 89.75           H
ATOM    715  CG  LEU A  64      17.487   3.846  -7.325  1.00 89.75           C
ATOM    716  HG  LEU A  64      17.110   4.150  -6.349  1.00 89.75           H
ATOM    717  CD1 LEU A  64      18.556   2.778  -7.084  1.00 89.75           C
ATOM    718 1HD1 LEU A  64      18.121   1.946  -6.531  1.00 89.75           H
ATOM    719 2HD1 LEU A  64      18.935   2.420  -8.041  1.00 89.75           H
ATOM    720 3HD1 LEU A  64      19.375   3.208  -6.507  1.00 89.75           H
ATOM    721  CD2 LEU A  64      18.064   5.093  -7.997  1.00 89.75           C
ATOM    722 1HD2 LEU A  64      18.421   4.837  -8.994  1.00 89.75           H
ATOM    723 2HD2 LEU A  64      17.289   5.856  -8.073  1.00 89.75           H
ATOM    724 3HD2 LEU A  64      18.892   5.476  -7.401  1.00 89.75           H
ATOM    725  HN  LEU A  64      14.702   3.588  -6.289  1.00 89.75           H
ATOM    726  N   GLY A  65      13.377   2.701  -9.097  1.00 93.77           N
ATOM    727  CA  GLY A  65      12.519   2.113 -10.112  1.00 93.77           C
ATOM    728  C   GLY A  65      11.437   3.099 -10.554  1.00 93.77           C
ATOM    729  O   GLY A  65      11.262   3.341 -11.748  1.00 93.77           O
ATOM    730 1HA  GLY A  65      13.118   1.815 -10.972  1.00 93.77           H
ATOM    731 2HA  GLY A  65      12.053   1.209  -9.719  1.00 93.77           H
ATOM    732  HN  GLY A  65      13.350   2.247  -8.207  1.00 93.77           H
ATOM    733  N   ASN A  66      10.738   3.644  -9.569  1.00 92.38           N
ATOM    734  CA  ASN A  66       9.576   4.471  -9.844  1.00 92.38           C
ATOM    735  C   ASN A  66      10.035   5.815 -10.413  1.00 92.38           C
ATOM    736  O   ASN A  66       9.376   6.383 -11.282  1.00 92.38           O
ATOM    737  HA  ASN A  66       8.979   3.900 -10.554  1.00 92.38           H
ATOM    738  CB  ASN A  66       8.781   4.746  -8.566  1.00 92.38           C
ATOM    739 1HB  ASN A  66       9.464   5.003  -7.756  1.00 92.38           H
ATOM    740 2HB  ASN A  66       8.128   5.606  -8.717  1.00 92.38           H
ATOM    741  CG  ASN A  66       7.945   3.528  -8.167  1.00 92.38           C
ATOM    742  OD1 ASN A  66       6.986   3.159  -8.825  1.00 92.38           O
ATOM    743  ND2 ASN A  66       8.362   2.926  -7.057  1.00 92.38           N
ATOM    744 1HD2 ASN A  66       9.157   3.280  -6.564  1.00 92.38           H
ATOM    745 2HD2 ASN A  66       7.880   2.119  -6.715  1.00 92.38           H
ATOM    746  HN  ASN A  66      10.955   3.527  -8.600  1.00 92.38           H
ATOM    747  N   SER A  67      11.163   6.285  -9.899  1.00 91.74           N
ATOM    748  CA  SER A  67      11.746   7.525 -10.383  1.00 91.74           C
ATOM    749  C   SER A  67      12.074   7.403 -11.872  1.00 91.74           C
ATOM    750  O   SER A  67      11.908   8.358 -12.629  1.00 91.74           O
ATOM    751  HA  SER A  67      10.982   8.286 -10.221  1.00 91.74           H
ATOM    752  CB  SER A  67      13.003   7.888  -9.590  1.00 91.74           C
ATOM    753 1HB  SER A  67      13.737   7.089  -9.688  1.00 91.74           H
ATOM    754 2HB  SER A  67      13.452   8.787 -10.014  1.00 91.74           H
ATOM    755  OG  SER A  67      12.720   8.106  -8.211  1.00 91.74           O
ATOM    756  HG  SER A  67      13.118   7.373  -7.660  1.00 91.74           H
ATOM    757  HN  SER A  67      11.674   5.835  -9.167  1.00 91.74           H
ATOM    758  N   LEU A  68      12.535   6.219 -12.248  1.00 86.61           N
ATOM    759  CA  LEU A  68      12.902   5.963 -13.631  1.00 86.61           C
ATOM    760  C   LEU A  68      11.648   6.027 -14.507  1.00 86.61           C
ATOM    761  O   LEU A  68      11.689   6.551 -15.618  1.00 86.61           O
ATOM    762  HA  LEU A  68      13.580   6.758 -13.941  1.00 86.61           H
ATOM    763  CB  LEU A  68      13.667   4.644 -13.748  1.00 86.61           C
ATOM    764 1HB  LEU A  68      14.382   4.587 -12.926  1.00 86.61           H
ATOM    765 2HB  LEU A  68      12.961   3.824 -13.613  1.00 86.61           H
ATOM    766  CG  LEU A  68      14.421   4.419 -15.060  1.00 86.61           C
ATOM    767  HG  LEU A  68      13.752   4.664 -15.884  1.00 86.61           H
ATOM    768  CD1 LEU A  68      15.628   5.354 -15.165  1.00 86.61           C
ATOM    769 1HD1 LEU A  68      15.291   6.389 -15.128  1.00 86.61           H
ATOM    770 2HD1 LEU A  68      16.308   5.164 -14.334  1.00 86.61           H
ATOM    771 3HD1 LEU A  68      16.147   5.173 -16.107  1.00 86.61           H
ATOM    772  CD2 LEU A  68      14.818   2.950 -15.220  1.00 86.61           C
ATOM    773 1HD2 LEU A  68      15.462   2.655 -14.391  1.00 86.61           H
ATOM    774 2HD2 LEU A  68      13.921   2.330 -15.222  1.00 86.61           H
ATOM    775 3HD2 LEU A  68      15.352   2.819 -16.160  1.00 86.61           H
ATOM    776  HN  LEU A  68      12.659   5.444 -11.629  1.00 86.61           H
ATOM    777  N   VAL A  69      10.564   5.485 -13.972  1.00 90.38           N
ATOM    778  CA  VAL A  69       9.303   5.468 -14.693  1.00 90.38           C
ATOM    779  C   VAL A  69       8.884   6.905 -15.013  1.00 90.38           C
ATOM    780  O   VAL A  69       8.588   7.228 -16.162  1.00 90.38           O
ATOM    781  HA  VAL A  69       9.466   4.934 -15.629  1.00 90.38           H
ATOM    782  CB  VAL A  69       8.250   4.704 -13.888  1.00 90.38           C
ATOM    783  HB  VAL A  69       8.223   5.127 -12.884  1.00 90.38           H
ATOM    784  CG1 VAL A  69       6.860   4.871 -14.505  1.00 90.38           C
ATOM    785 1HG1 VAL A  69       6.592   5.928 -14.516  1.00 90.38           H
ATOM    786 2HG1 VAL A  69       6.866   4.487 -15.525  1.00 90.38           H
ATOM    787 3HG1 VAL A  69       6.131   4.318 -13.913  1.00 90.38           H
ATOM    788  CG2 VAL A  69       8.621   3.224 -13.766  1.00 90.38           C
ATOM    789 1HG2 VAL A  69       8.688   2.783 -14.760  1.00 90.38           H
ATOM    790 2HG2 VAL A  69       9.582   3.132 -13.261  1.00 90.38           H
ATOM    791 3HG2 VAL A  69       7.856   2.705 -13.189  1.00 90.38           H
ATOM    792  HN  VAL A  69      10.538   5.064 -13.065  1.00 90.38           H
ATOM    793  N   ILE A  70       8.872   7.729 -13.975  1.00 90.39           N
ATOM    794  CA  ILE A  70       8.391   9.093 -14.109  1.00 90.39           C
ATOM    795  C   ILE A  70       9.245   9.832 -15.141  1.00 90.39           C
ATOM    796  O   ILE A  70       8.720  10.572 -15.971  1.00 90.39           O
ATOM    797  HA  ILE A  70       7.367   9.044 -14.479  1.00 90.39           H
ATOM    798  CB  ILE A  70       8.347   9.782 -12.743  1.00 90.39           C
ATOM    799  HB  ILE A  70       9.325   9.676 -12.275  1.00 90.39           H
ATOM    800  CG1 ILE A  70       7.330   9.105 -11.821  1.00 90.39           C
ATOM    801 1HG1 ILE A  70       6.319   9.339 -12.156  1.00 90.39           H
ATOM    802 2HG1 ILE A  70       7.443   8.023 -11.881  1.00 90.39           H
ATOM    803  CG2 ILE A  70       8.077  11.280 -12.893  1.00 90.39           C
ATOM    804 1HG2 ILE A  70       8.870  11.734 -13.487  1.00 90.39           H
ATOM    805 2HG2 ILE A  70       7.119  11.429 -13.391  1.00 90.39           H
ATOM    806 3HG2 ILE A  70       8.050  11.745 -11.907  1.00 90.39           H
ATOM    807  CD1 ILE A  70       7.512   9.564 -10.373  1.00 90.39           C
ATOM    808 1HD1 ILE A  70       8.516   9.306 -10.034  1.00 90.39           H
ATOM    809 2HD1 ILE A  70       7.374  10.643 -10.313  1.00 90.39           H
ATOM    810 3HD1 ILE A  70       6.777   9.068  -9.739  1.00 90.39           H
ATOM    811  HN  ILE A  70       9.183   7.478 -13.058  1.00 90.39           H
ATOM    812  N   LEU A  71      10.548   9.604 -15.057  1.00 84.76           N
ATOM    813  CA  LEU A  71      11.491  10.338 -15.883  1.00 84.76           C
ATOM    814  C   LEU A  71      11.253   9.990 -17.354  1.00 84.76           C
ATOM    815  O   LEU A  71      11.304  10.864 -18.218  1.00 84.76           O
ATOM    816  HA  LEU A  71      11.290  11.400 -15.743  1.00 84.76           H
ATOM    817  CB  LEU A  71      12.925  10.082 -15.415  1.00 84.76           C
ATOM    818 1HB  LEU A  71      12.970  10.248 -14.339  1.00 84.76           H
ATOM    819 2HB  LEU A  71      13.160   9.032 -15.586  1.00 84.76           H
ATOM    820  CG  LEU A  71      14.009  10.933 -16.080  1.00 84.76           C
ATOM    821  HG  LEU A  71      13.529  11.792 -16.549  1.00 84.76           H
ATOM    822  CD1 LEU A  71      14.993  11.477 -15.041  1.00 84.76           C
ATOM    823 1HD1 LEU A  71      14.456  12.094 -14.321  1.00 84.76           H
ATOM    824 2HD1 LEU A  71      15.470  10.645 -14.523  1.00 84.76           H
ATOM    825 3HD1 LEU A  71      15.753  12.078 -15.540  1.00 84.76           H
ATOM    826  CD2 LEU A  71      14.719  10.151 -17.187  1.00 84.76           C
ATOM    827 1HD2 LEU A  71      15.184   9.262 -16.762  1.00 84.76           H
ATOM    828 2HD2 LEU A  71      13.993   9.856 -17.945  1.00 84.76           H
ATOM    829 3HD2 LEU A  71      15.484  10.780 -17.642  1.00 84.76           H
ATOM    830  HN  LEU A  71      10.959   8.933 -14.440  1.00 84.76           H
ATOM    831  N   VAL A  72      10.998   8.712 -17.593  1.00 84.85           N
ATOM    832  CA  VAL A  72      10.809   8.227 -18.950  1.00 84.85           C
ATOM    833  C   VAL A  72       9.550   8.862 -19.543  1.00 84.85           C
ATOM    834  O   VAL A  72       9.551   9.293 -20.695  1.00 84.85           O
ATOM    835  HA  VAL A  72      11.672   8.546 -19.535  1.00 84.85           H
ATOM    836  CB  VAL A  72      10.769   6.698 -18.958  1.00 84.85           C
ATOM    837  HB  VAL A  72       9.999   6.379 -18.255  1.00 84.85           H
ATOM    838  CG1 VAL A  72      10.389   6.167 -20.342  1.00 84.85           C
ATOM    839 1HG1 VAL A  72       9.404   6.545 -20.618  1.00 84.85           H
ATOM    840 2HG1 VAL A  72      11.124   6.501 -21.074  1.00 84.85           H
ATOM    841 3HG1 VAL A  72      10.367   5.078 -20.320  1.00 84.85           H
ATOM    842  CG2 VAL A  72      12.103   6.111 -18.493  1.00 84.85           C
ATOM    843 1HG2 VAL A  72      12.898   6.443 -19.161  1.00 84.85           H
ATOM    844 2HG2 VAL A  72      12.315   6.450 -17.479  1.00 84.85           H
ATOM    845 3HG2 VAL A  72      12.047   5.023 -18.509  1.00 84.85           H
ATOM    846  HN  VAL A  72      10.920   8.015 -16.880  1.00 84.85           H
ATOM    847  N   TYR A  73       8.505   8.900 -18.729  1.00 85.30           N
ATOM    848  CA  TYR A  73       7.236   9.456 -19.166  1.00 85.30           C
ATOM    849  C   TYR A  73       7.355  10.959 -19.425  1.00 85.30           C
ATOM    850  O   TYR A  73       6.669  11.500 -20.290  1.00 85.30           O
ATOM    851  HA  TYR A  73       6.951   8.957 -20.092  1.00 85.30           H
ATOM    852  CB  TYR A  73       6.255   9.225 -18.014  1.00 85.30           C
ATOM    853 1HB  TYR A  73       6.813   9.187 -17.078  1.00 85.30           H
ATOM    854 2HB  TYR A  73       5.580  10.078 -17.948  1.00 85.30           H
ATOM    855  CG  TYR A  73       5.426   7.946 -18.149  1.00 85.30           C
ATOM    856  CD1 TYR A  73       4.534   7.810 -19.193  1.00 85.30           C
ATOM    857  HD1 TYR A  73       4.420   8.613 -19.921  1.00 85.30           H
ATOM    858  CD2 TYR A  73       5.571   6.930 -17.227  1.00 85.30           C
ATOM    859  HD2 TYR A  73       6.276   7.037 -16.403  1.00 85.30           H
ATOM    860  CE1 TYR A  73       3.753   6.606 -19.320  1.00 85.30           C
ATOM    861  HE1 TYR A  73       3.045   6.486 -20.140  1.00 85.30           H
ATOM    862  CE2 TYR A  73       4.790   5.726 -17.355  1.00 85.30           C
ATOM    863  HE2 TYR A  73       4.894   4.915 -16.634  1.00 85.30           H
ATOM    864  CZ  TYR A  73       3.920   5.624 -18.395  1.00 85.30           C
ATOM    865  OH  TYR A  73       3.183   4.487 -18.515  1.00 85.30           O
ATOM    866  HH  TYR A  73       2.737   4.462 -19.410  1.00 85.30           H
ATOM    867  HN  TYR A  73       8.516   8.560 -17.789  1.00 85.30           H
ATOM    868  N   TRP A  74       8.232  11.591 -18.658  1.00 73.35           N
ATOM    869  CA  TRP A  74       8.411  13.029 -18.756  1.00 73.35           C
ATOM    870  C   TRP A  74       9.056  13.335 -20.109  1.00 73.35           C
ATOM    871  O   TRP A  74       8.566  14.179 -20.858  1.00 73.35           O
ATOM    872  HA  TRP A  74       7.426  13.492 -18.699  1.00 73.35           H
ATOM    873  CB  TRP A  74       9.223  13.562 -17.573  1.00 73.35           C
ATOM    874 1HB  TRP A  74       8.795  13.176 -16.648  1.00 73.35           H
ATOM    875 2HB  TRP A  74      10.240  13.176 -17.640  1.00 73.35           H
ATOM    876  CG  TRP A  74       9.277  15.089 -17.494  1.00 73.35           C
ATOM    877  CD1 TRP A  74       9.084  15.975 -18.481  1.00 73.35           C
ATOM    878  HD1 TRP A  74       8.854  15.704 -19.511  1.00 73.35           H
ATOM    879  CD2 TRP A  74       9.551  15.880 -16.318  1.00 73.35           C
ATOM    880  NE1 TRP A  74       9.214  17.272 -18.029  1.00 73.35           N
ATOM    881  HE1 TRP A  74       9.115  18.102 -18.578  1.00 73.35           H
ATOM    882  CE2 TRP A  74       9.507  17.213 -16.672  1.00 73.35           C
ATOM    883  CE3 TRP A  74       9.828  15.481 -14.998  1.00 73.35           C
ATOM    884  HE3 TRP A  74       9.869  14.436 -14.693  1.00 73.35           H
ATOM    885  CZ2 TRP A  74       9.729  18.255 -15.764  1.00 73.35           C
ATOM    886  HZ2 TRP A  74       9.688  19.301 -16.069  1.00 73.35           H
ATOM    887  CZ3 TRP A  74      10.048  16.535 -14.103  1.00 73.35           C
ATOM    888  HZ3 TRP A  74      10.267  16.282 -13.066  1.00 73.35           H
ATOM    889  CH2 TRP A  74      10.007  17.882 -14.444  1.00 73.35           C
ATOM    890  HH2 TRP A  74      10.190  18.644 -13.687  1.00 73.35           H
ATOM    891  HN  TRP A  74       8.813  11.138 -17.982  1.00 73.35           H
ATOM    892  N   TYR A  75      10.146  12.632 -20.382  1.00 70.34           N
ATOM    893  CA  TYR A  75      11.021  13.004 -21.481  1.00 70.34           C
ATOM    894  C   TYR A  75      10.514  12.427 -22.804  1.00 70.34           C
ATOM    895  O   TYR A  75      10.564  13.094 -23.836  1.00 70.34           O
ATOM    896  HA  TYR A  75      11.032  14.092 -21.548  1.00 70.34           H
ATOM    897  CB  TYR A  75      12.385  12.391 -21.159  1.00 70.34           C
ATOM    898 1HB  TYR A  75      12.234  11.454 -20.623  1.00 70.34           H
ATOM    899 2HB  TYR A  75      12.891  12.145 -22.093  1.00 70.34           H
ATOM    900  CG  TYR A  75      13.294  13.297 -20.327  1.00 70.34           C
ATOM    901  CD1 TYR A  75      14.080  14.245 -20.949  1.00 70.34           C
ATOM    902  HD1 TYR A  75      14.054  14.348 -22.034  1.00 70.34           H
ATOM    903  CD2 TYR A  75      13.328  13.166 -18.953  1.00 70.34           C
ATOM    904  HD2 TYR A  75      12.707  12.418 -18.462  1.00 70.34           H
ATOM    905  CE1 TYR A  75      14.936  15.098 -20.166  1.00 70.34           C
ATOM    906  HE1 TYR A  75      15.562  15.851 -20.645  1.00 70.34           H
ATOM    907  CE2 TYR A  75      14.183  14.019 -18.170  1.00 70.34           C
ATOM    908  HE2 TYR A  75      14.219  13.927 -17.084  1.00 70.34           H
ATOM    909  CZ  TYR A  75      14.945  14.943 -18.815  1.00 70.34           C
ATOM    910  OH  TYR A  75      15.753  15.749 -18.074  1.00 70.34           O
ATOM    911  HH  TYR A  75      16.236  16.390 -18.671  1.00 70.34           H
ATOM    912  HN  TYR A  75      10.433  11.824 -19.868  1.00 70.34           H
ATOM    913  N   CYS A  76      10.038  11.193 -22.731  1.00 70.20           N
ATOM    914  CA  CYS A  76       9.818  10.403 -23.931  1.00 70.20           C
ATOM    915  C   CYS A  76       8.320  10.113 -24.046  1.00 70.20           C
ATOM    916  O   CYS A  76       7.688  10.476 -25.037  1.00 70.20           O
ATOM    917  HA  CYS A  76      10.161  11.008 -24.770  1.00 70.20           H
ATOM    918  CB  CYS A  76      10.649   9.119 -23.924  1.00 70.20           C
ATOM    919 1HB  CYS A  76      10.648   8.681 -22.925  1.00 70.20           H
ATOM    920 2HB  CYS A  76      10.205   8.384 -24.594  1.00 70.20           H
ATOM    921  SG  CYS A  76      12.366   9.482 -24.444  1.00 70.20           S
ATOM    922  HG  CYS A  76      12.915   9.305 -23.246  1.00 70.20           H
ATOM    923  HN  CYS A  76       9.805  10.733 -21.874  1.00 70.20           H
ATOM    924  N   THR A  77       7.795   9.460 -23.020  1.00 63.81           N
ATOM    925  CA  THR A  77       6.519   8.777 -23.141  1.00 63.81           C
ATOM    926  C   THR A  77       5.390   9.657 -22.601  1.00 63.81           C
ATOM    927  O   THR A  77       4.822   9.369 -21.548  1.00 63.81           O
ATOM    928  HA  THR A  77       6.316   8.611 -24.199  1.00 63.81           H
ATOM    929  CB  THR A  77       6.633   7.429 -22.425  1.00 63.81           C
ATOM    930  HB  THR A  77       6.483   7.545 -21.352  1.00 63.81           H
ATOM    931  OG1 THR A  77       7.911   6.935 -22.818  1.00 63.81           O
ATOM    932  HG1 THR A  77       7.939   6.810 -23.810  1.00 63.81           H
ATOM    933  CG2 THR A  77       5.649   6.392 -22.969  1.00 63.81           C
ATOM    934 1HG2 THR A  77       5.844   6.227 -24.029  1.00 63.81           H
ATOM    935 2HG2 THR A  77       4.630   6.755 -22.840  1.00 63.81           H
ATOM    936 3HG2 THR A  77       5.773   5.454 -22.427  1.00 63.81           H
ATOM    937  HN  THR A  77       8.227   9.393 -22.120  1.00 63.81           H
ATOM    938  N   ARG A  78       5.098  10.713 -23.346  1.00 58.16           N
ATOM    939  CA  ARG A  78       3.954  11.554 -23.037  1.00 58.16           C
ATOM    940  C   ARG A  78       2.706  10.695 -22.822  1.00 58.16           C
ATOM    941  O   ARG A  78       2.467   9.744 -23.565  1.00 58.16           O
ATOM    942  HA  ARG A  78       4.232  12.078 -22.123  1.00 58.16           H
ATOM    943  CB  ARG A  78       3.687  12.556 -24.162  1.00 58.16           C
ATOM    944 1HB  ARG A  78       3.671  12.037 -25.120  1.00 58.16           H
ATOM    945 2HB  ARG A  78       2.703  13.006 -24.027  1.00 58.16           H
ATOM    946  CG  ARG A  78       4.756  13.650 -24.187  1.00 58.16           C
ATOM    947 1HG  ARG A  78       4.906  14.040 -23.180  1.00 58.16           H
ATOM    948 2HG  ARG A  78       5.707  13.227 -24.510  1.00 58.16           H
ATOM    949  CD  ARG A  78       4.353  14.789 -25.126  1.00 58.16           C
ATOM    950 1HD  ARG A  78       4.186  14.401 -26.130  1.00 58.16           H
ATOM    951 2HD  ARG A  78       3.413  15.230 -24.794  1.00 58.16           H
ATOM    952  NE  ARG A  78       5.413  15.821 -25.153  1.00 58.16           N
ATOM    953  HE  ARG A  78       6.277  15.618 -24.692  1.00 58.16           H
ATOM    954  CZ  ARG A  78       5.288  17.011 -25.756  1.00 58.16           C
ATOM    955  NH1 ARG A  78       4.153  17.337 -26.389  1.00 58.16           N
ATOM    956 1HH1 ARG A  78       3.391  16.690 -26.414  1.00 58.16           H
ATOM    957 2HH1 ARG A  78       4.067  18.227 -26.837  1.00 58.16           H
ATOM    958  NH2 ARG A  78       6.315  17.871 -25.718  1.00 58.16           N
ATOM    959 1HH2 ARG A  78       6.238  18.763 -26.163  1.00 58.16           H
ATOM    960 2HH2 ARG A  78       7.159  17.620 -25.243  1.00 58.16           H
ATOM    961  HN  ARG A  78       5.626  10.996 -24.147  1.00 58.16           H
ATOM    962  N   VAL A  79       1.943  11.061 -21.803  1.00 74.56           N
ATOM    963  CA  VAL A  79       0.721  10.342 -21.487  1.00 74.56           C
ATOM    964  C   VAL A  79      -0.271  10.499 -22.641  1.00 74.56           C
ATOM    965  O   VAL A  79      -0.834  11.575 -22.838  1.00 74.56           O
ATOM    966  HA  VAL A  79       0.976   9.287 -21.385  1.00 74.56           H
ATOM    967  CB  VAL A  79       0.161  10.825 -20.147  1.00 74.56           C
ATOM    968  HB  VAL A  79      -0.079  11.883 -20.246  1.00 74.56           H
ATOM    969  CG1 VAL A  79      -1.129  10.082 -19.793  1.00 74.56           C
ATOM    970 1HG1 VAL A  79      -1.875  10.259 -20.567  1.00 74.56           H
ATOM    971 2HG1 VAL A  79      -0.925   9.013 -19.721  1.00 74.56           H
ATOM    972 3HG1 VAL A  79      -1.506  10.444 -18.836  1.00 74.56           H
ATOM    973  CG2 VAL A  79       1.200  10.680 -19.034  1.00 74.56           C
ATOM    974 1HG2 VAL A  79       1.485   9.633 -18.937  1.00 74.56           H
ATOM    975 2HG2 VAL A  79       2.080  11.275 -19.280  1.00 74.56           H
ATOM    976 3HG2 VAL A  79       0.776  11.031 -18.093  1.00 74.56           H
ATOM    977  HN  VAL A  79       2.148  11.831 -21.199  1.00 74.56           H
ATOM    978  N   LYS A  80      -0.455   9.411 -23.374  1.00 67.45           N
ATOM    979  CA  LYS A  80      -1.294   9.440 -24.560  1.00 67.45           C
ATOM    980  C   LYS A  80      -2.530   8.569 -24.326  1.00 67.45           C
ATOM    981  O   LYS A  80      -3.548   8.737 -24.995  1.00 67.45           O
ATOM    982  HA  LYS A  80      -1.620  10.470 -24.704  1.00 67.45           H
ATOM    983  CB  LYS A  80      -0.487   9.042 -25.797  1.00 67.45           C
ATOM    984 1HB  LYS A  80       0.035   8.104 -25.610  1.00 67.45           H
ATOM    985 2HB  LYS A  80      -1.162   8.869 -26.636  1.00 67.45           H
ATOM    986  CG  LYS A  80       0.524  10.130 -26.165  1.00 67.45           C
ATOM    987 1HG  LYS A  80       0.008  11.081 -26.300  1.00 67.45           H
ATOM    988 2HG  LYS A  80       1.232  10.265 -25.347  1.00 67.45           H
ATOM    989  CD  LYS A  80       1.279   9.767 -27.445  1.00 67.45           C
ATOM    990 1HD  LYS A  80       1.771   8.803 -27.320  1.00 67.45           H
ATOM    991 2HD  LYS A  80       0.574   9.660 -28.269  1.00 67.45           H
ATOM    992  CE  LYS A  80       2.318  10.836 -27.791  1.00 67.45           C
ATOM    993 1HE  LYS A  80       1.846  11.818 -27.804  1.00 67.45           H
ATOM    994 2HE  LYS A  80       3.090  10.863 -27.022  1.00 67.45           H
ATOM    995  NZ  LYS A  80       2.931  10.555 -29.108  1.00 67.45           N
ATOM    996 1HZ  LYS A  80       3.632  11.259 -29.312  1.00 67.45           H
ATOM    997 2HZ  LYS A  80       3.367   9.640 -29.090  1.00 67.45           H
ATOM    998 3HZ  LYS A  80       2.215  10.574 -29.826  1.00 67.45           H
ATOM    999  HN  LYS A  80      -0.043   8.523 -23.169  1.00 67.45           H
ATOM   1000  N   THR A  81      -2.401   7.656 -23.374  1.00 79.41           N
ATOM   1001  CA  THR A  81      -3.417   6.638 -23.169  1.00 79.41           C
ATOM   1002  C   THR A  81      -3.903   6.654 -21.719  1.00 79.41           C
ATOM   1003  O   THR A  81      -3.248   7.222 -20.847  1.00 79.41           O
ATOM   1004  HA  THR A  81      -4.275   6.879 -23.797  1.00 79.41           H
ATOM   1005  CB  THR A  81      -2.831   5.292 -23.599  1.00 79.41           C
ATOM   1006  HB  THR A  81      -3.610   4.534 -23.672  1.00 79.41           H
ATOM   1007  OG1 THR A  81      -1.810   5.035 -22.638  1.00 79.41           O
ATOM   1008  HG1 THR A  81      -0.946   5.435 -22.943  1.00 79.41           H
ATOM   1009  CG2 THR A  81      -2.078   5.379 -24.928  1.00 79.41           C
ATOM   1010 1HG2 THR A  81      -1.256   6.088 -24.835  1.00 79.41           H
ATOM   1011 2HG2 THR A  81      -2.760   5.713 -25.711  1.00 79.41           H
ATOM   1012 3HG2 THR A  81      -1.683   4.396 -25.187  1.00 79.41           H
ATOM   1013  HN  THR A  81      -1.621   7.606 -22.750  1.00 79.41           H
ATOM   1014  N   MET A  82      -5.049   6.023 -21.506  1.00 80.43           N
ATOM   1015  CA  MET A  82      -5.577   5.865 -20.161  1.00 80.43           C
ATOM   1016  C   MET A  82      -4.611   5.069 -19.282  1.00 80.43           C
ATOM   1017  O   MET A  82      -4.435   5.381 -18.106  1.00 80.43           O
ATOM   1018  HA  MET A  82      -5.687   6.876 -19.769  1.00 80.43           H
ATOM   1019  CB  MET A  82      -6.925   5.143 -20.223  1.00 80.43           C
ATOM   1020 1HB  MET A  82      -7.587   5.660 -20.917  1.00 80.43           H
ATOM   1021 2HB  MET A  82      -6.783   4.134 -20.611  1.00 80.43           H
ATOM   1022  CG  MET A  82      -7.576   5.077 -18.841  1.00 80.43           C
ATOM   1023 1HG  MET A  82      -6.967   4.470 -18.171  1.00 80.43           H
ATOM   1024 2HG  MET A  82      -7.628   6.076 -18.406  1.00 80.43           H
ATOM   1025  SD  MET A  82      -9.215   4.383 -18.970  1.00 80.43           S
ATOM   1026  CE  MET A  82      -9.773   4.589 -17.287  1.00 80.43           C
ATOM   1027 1HE  MET A  82      -9.112   4.041 -16.616  1.00 80.43           H
ATOM   1028 2HE  MET A  82      -9.759   5.647 -17.026  1.00 80.43           H
ATOM   1029 3HE  MET A  82     -10.788   4.204 -17.191  1.00 80.43           H
ATOM   1030  HN  MET A  82      -5.612   5.625 -22.230  1.00 80.43           H
ATOM   1031  N   THR A  83      -4.009   4.056 -19.888  1.00 83.44           N
ATOM   1032  CA  THR A  83      -3.059   3.217 -19.177  1.00 83.44           C
ATOM   1033  C   THR A  83      -1.879   4.054 -18.677  1.00 83.44           C
ATOM   1034  O   THR A  83      -1.459   3.917 -17.529  1.00 83.44           O
ATOM   1035  HA  THR A  83      -3.554   2.805 -18.298  1.00 83.44           H
ATOM   1036  CB  THR A  83      -2.643   2.078 -20.110  1.00 83.44           C
ATOM   1037  HB  THR A  83      -1.893   2.415 -20.825  1.00 83.44           H
ATOM   1038  OG1 THR A  83      -3.871   1.626 -20.674  1.00 83.44           O
ATOM   1039  HG1 THR A  83      -4.249   0.885 -20.120  1.00 83.44           H
ATOM   1040  CG2 THR A  83      -2.112   0.862 -19.349  1.00 83.44           C
ATOM   1041 1HG2 THR A  83      -2.887   0.484 -18.683  1.00 83.44           H
ATOM   1042 2HG2 THR A  83      -1.239   1.152 -18.764  1.00 83.44           H
ATOM   1043 3HG2 THR A  83      -1.831   0.083 -20.059  1.00 83.44           H
ATOM   1044  HN  THR A  83      -4.162   3.805 -20.844  1.00 83.44           H
ATOM   1045  N   ASP A  84      -1.379   4.903 -19.563  1.00 85.72           N
ATOM   1046  CA  ASP A  84      -0.229   5.730 -19.240  1.00 85.72           C
ATOM   1047  C   ASP A  84      -0.558   6.601 -18.026  1.00 85.72           C
ATOM   1048  O   ASP A  84       0.295   6.827 -17.170  1.00 85.72           O
ATOM   1049  HA  ASP A  84       0.582   5.029 -19.043  1.00 85.72           H
ATOM   1050  CB  ASP A  84       0.127   6.657 -20.404  1.00 85.72           C
ATOM   1051 1HB  ASP A  84      -0.713   7.318 -20.618  1.00 85.72           H
ATOM   1052 2HB  ASP A  84       0.968   7.291 -20.125  1.00 85.72           H
ATOM   1053  CG  ASP A  84       0.481   5.852 -21.657  1.00 85.72           C
ATOM   1054  OD1 ASP A  84       1.081   4.770 -21.485  1.00 85.72           O
ATOM   1055  OD2 ASP A  84       0.143   6.339 -22.758  1.00 85.72           O
ATOM   1056  HN  ASP A  84      -1.745   5.029 -20.485  1.00 85.72           H
ATOM   1057  N   MET A  85      -1.798   7.068 -17.991  1.00 88.14           N
ATOM   1058  CA  MET A  85      -2.232   7.961 -16.930  1.00 88.14           C
ATOM   1059  C   MET A  85      -2.157   7.270 -15.567  1.00 88.14           C
ATOM   1060  O   MET A  85      -1.622   7.829 -14.612  1.00 88.14           O
ATOM   1061  HA  MET A  85      -1.541   8.804 -16.955  1.00 88.14           H
ATOM   1062  CB  MET A  85      -3.670   8.410 -17.197  1.00 88.14           C
ATOM   1063 1HB  MET A  85      -3.760   8.762 -18.225  1.00 88.14           H
ATOM   1064 2HB  MET A  85      -4.346   7.562 -17.090  1.00 88.14           H
ATOM   1065  CG  MET A  85      -4.084   9.524 -16.233  1.00 88.14           C
ATOM   1066 1HG  MET A  85      -5.155   9.710 -16.317  1.00 88.14           H
ATOM   1067 2HG  MET A  85      -3.894   9.216 -15.205  1.00 88.14           H
ATOM   1068  SD  MET A  85      -3.176  11.017 -16.598  1.00 88.14           S
ATOM   1069  CE  MET A  85      -3.503  11.950 -15.112  1.00 88.14           C
ATOM   1070 1HE  MET A  85      -4.577  12.100 -15.006  1.00 88.14           H
ATOM   1071 2HE  MET A  85      -3.125  11.402 -14.249  1.00 88.14           H
ATOM   1072 3HE  MET A  85      -3.006  12.918 -15.174  1.00 88.14           H
ATOM   1073  HN  MET A  85      -2.498   6.846 -18.669  1.00 88.14           H
ATOM   1074  N   PHE A  86      -2.703   6.063 -15.521  1.00 91.87           N
ATOM   1075  CA  PHE A  86      -2.740   5.306 -14.281  1.00 91.87           C
ATOM   1076  C   PHE A  86      -1.333   4.884 -13.854  1.00 91.87           C
ATOM   1077  O   PHE A  86      -1.007   4.908 -12.668  1.00 91.87           O
ATOM   1078  HA  PHE A  86      -3.170   5.955 -13.518  1.00 91.87           H
ATOM   1079  CB  PHE A  86      -3.576   4.052 -14.548  1.00 91.87           C
ATOM   1080 1HB  PHE A  86      -3.212   3.571 -15.455  1.00 91.87           H
ATOM   1081 2HB  PHE A  86      -3.426   3.347 -13.730  1.00 91.87           H
ATOM   1082  CG  PHE A  86      -5.074   4.325 -14.698  1.00 91.87           C
ATOM   1083  CD1 PHE A  86      -5.692   5.206 -13.867  1.00 91.87           C
ATOM   1084  HD1 PHE A  86      -5.120   5.719 -13.094  1.00 91.87           H
ATOM   1085  CD2 PHE A  86      -5.788   3.685 -15.663  1.00 91.87           C
ATOM   1086  HD2 PHE A  86      -5.293   2.978 -16.329  1.00 91.87           H
ATOM   1087  CE1 PHE A  86      -7.083   5.459 -14.006  1.00 91.87           C
ATOM   1088  HE1 PHE A  86      -7.578   6.165 -13.340  1.00 91.87           H
ATOM   1089  CE2 PHE A  86      -7.179   3.937 -15.802  1.00 91.87           C
ATOM   1090  HE2 PHE A  86      -7.751   3.425 -16.576  1.00 91.87           H
ATOM   1091  CZ  PHE A  86      -7.797   4.819 -14.971  1.00 91.87           C
ATOM   1092  HZ  PHE A  86      -8.864   5.013 -15.078  1.00 91.87           H
ATOM   1093  HN  PHE A  86      -3.113   5.604 -16.309  1.00 91.87           H
ATOM   1094  N   LEU A  87      -0.537   4.506 -14.843  1.00 89.65           N
ATOM   1095  CA  LEU A  87       0.803   4.009 -14.578  1.00 89.65           C
ATOM   1096  C   LEU A  87       1.654   5.137 -13.992  1.00 89.65           C
ATOM   1097  O   LEU A  87       2.484   4.901 -13.115  1.00 89.65           O
ATOM   1098  HA  LEU A  87       0.716   3.218 -13.833  1.00 89.65           H
ATOM   1099  CB  LEU A  87       1.400   3.379 -15.838  1.00 89.65           C
ATOM   1100 1HB  LEU A  87       1.310   4.095 -16.656  1.00 89.65           H
ATOM   1101 2HB  LEU A  87       2.465   3.219 -15.671  1.00 89.65           H
ATOM   1102  CG  LEU A  87       0.777   2.056 -16.287  1.00 89.65           C
ATOM   1103  HG  LEU A  87      -0.290   2.216 -16.445  1.00 89.65           H
ATOM   1104  CD1 LEU A  87       1.367   1.596 -17.621  1.00 89.65           C
ATOM   1105 1HD1 LEU A  87       1.172   2.350 -18.384  1.00 89.65           H
ATOM   1106 2HD1 LEU A  87       2.443   1.458 -17.514  1.00 89.65           H
ATOM   1107 3HD1 LEU A  87       0.907   0.653 -17.917  1.00 89.65           H
ATOM   1108  CD2 LEU A  87       0.917   0.988 -15.200  1.00 89.65           C
ATOM   1109 1HD2 LEU A  87       1.973   0.823 -14.987  1.00 89.65           H
ATOM   1110 2HD2 LEU A  87       0.412   1.323 -14.294  1.00 89.65           H
ATOM   1111 3HD2 LEU A  87       0.466   0.057 -15.544  1.00 89.65           H
ATOM   1112  HN  LEU A  87      -0.793   4.536 -15.810  1.00 89.65           H
ATOM   1113  N   LEU A  88       1.419   6.338 -14.499  1.00 91.73           N
ATOM   1114  CA  LEU A  88       2.151   7.503 -14.033  1.00 91.73           C
ATOM   1115  C   LEU A  88       1.762   7.798 -12.583  1.00 91.73           C
ATOM   1116  O   LEU A  88       2.629   7.994 -11.732  1.00 91.73           O
ATOM   1117  HA  LEU A  88       3.212   7.256 -14.063  1.00 91.73           H
ATOM   1118  CB  LEU A  88       1.934   8.686 -14.980  1.00 91.73           C
ATOM   1119 1HB  LEU A  88       2.295   8.404 -15.969  1.00 91.73           H
ATOM   1120 2HB  LEU A  88       0.863   8.862 -15.069  1.00 91.73           H
ATOM   1121  CG  LEU A  88       2.608   9.999 -14.577  1.00 91.73           C
ATOM   1122  HG  LEU A  88       2.262  10.268 -13.579  1.00 91.73           H
ATOM   1123  CD1 LEU A  88       4.127   9.835 -14.500  1.00 91.73           C
ATOM   1124 1HD1 LEU A  88       4.373   9.075 -13.759  1.00 91.73           H
ATOM   1125 2HD1 LEU A  88       4.510   9.530 -15.474  1.00 91.73           H
ATOM   1126 3HD1 LEU A  88       4.581  10.783 -14.212  1.00 91.73           H
ATOM   1127  CD2 LEU A  88       2.201  11.135 -15.518  1.00 91.73           C
ATOM   1128 1HD2 LEU A  88       2.499  10.887 -16.537  1.00 91.73           H
ATOM   1129 2HD2 LEU A  88       1.120  11.270 -15.478  1.00 91.73           H
ATOM   1130 3HD2 LEU A  88       2.694  12.057 -15.209  1.00 91.73           H
ATOM   1131  HN  LEU A  88       0.744   6.520 -15.214  1.00 91.73           H
ATOM   1132  N   ASN A  89       0.459   7.820 -12.345  1.00 92.59           N
ATOM   1133  CA  ASN A  89      -0.056   8.155 -11.029  1.00 92.59           C
ATOM   1134  C   ASN A  89       0.369   7.078 -10.029  1.00 92.59           C
ATOM   1135  O   ASN A  89       0.622   7.374  -8.863  1.00 92.59           O
ATOM   1136  HA  ASN A  89       0.368   9.132 -10.795  1.00 92.59           H
ATOM   1137  CB  ASN A  89      -1.585   8.217 -11.035  1.00 92.59           C
ATOM   1138 1HB  ASN A  89      -1.983   7.412 -11.654  1.00 92.59           H
ATOM   1139 2HB  ASN A  89      -1.963   8.060 -10.025  1.00 92.59           H
ATOM   1140  CG  ASN A  89      -2.077   9.566 -11.565  1.00 92.59           C
ATOM   1141  OD1 ASN A  89      -2.264  10.520 -10.829  1.00 92.59           O
ATOM   1142  ND2 ASN A  89      -2.275   9.590 -12.880  1.00 92.59           N
ATOM   1143 1HD2 ASN A  89      -2.103   8.771 -13.428  1.00 92.59           H
ATOM   1144 2HD2 ASN A  89      -2.597  10.428 -13.322  1.00 92.59           H
ATOM   1145  HN  ASN A  89      -0.238   7.614 -13.032  1.00 92.59           H
ATOM   1146  N   LEU A  90       0.434   5.850 -10.524  1.00 93.88           N
ATOM   1147  CA  LEU A  90       0.854   4.732  -9.696  1.00 93.88           C
ATOM   1148  C   LEU A  90       2.293   4.959  -9.231  1.00 93.88           C
ATOM   1149  O   LEU A  90       2.606   4.777  -8.055  1.00 93.88           O
ATOM   1150  HA  LEU A  90       0.207   4.713  -8.819  1.00 93.88           H
ATOM   1151  CB  LEU A  90       0.649   3.410 -10.439  1.00 93.88           C
ATOM   1152 1HB  LEU A  90      -0.406   3.322 -10.699  1.00 93.88           H
ATOM   1153 2HB  LEU A  90       1.206   3.451 -11.374  1.00 93.88           H
ATOM   1154  CG  LEU A  90       1.066   2.145  -9.684  1.00 93.88           C
ATOM   1155  HG  LEU A  90       2.110   2.253  -9.390  1.00 93.88           H
ATOM   1156  CD1 LEU A  90       0.250   1.977  -8.402  1.00 93.88           C
ATOM   1157 1HD1 LEU A  90       0.409   2.839  -7.754  1.00 93.88           H
ATOM   1158 2HD1 LEU A  90      -0.808   1.902  -8.652  1.00 93.88           H
ATOM   1159 3HD1 LEU A  90       0.567   1.071  -7.885  1.00 93.88           H
ATOM   1160  CD2 LEU A  90       0.976   0.914 -10.587  1.00 93.88           C
ATOM   1161 1HD2 LEU A  90      -0.050   0.791 -10.933  1.00 93.88           H
ATOM   1162 2HD2 LEU A  90       1.636   1.043 -11.445  1.00 93.88           H
ATOM   1163 3HD2 LEU A  90       1.278   0.029 -10.026  1.00 93.88           H
ATOM   1164  HN  LEU A  90       0.207   5.615 -11.468  1.00 93.88           H
ATOM   1165  N   ALA A  91       3.132   5.354 -10.178  1.00 94.93           N
ATOM   1166  CA  ALA A  91       4.543   5.553  -9.892  1.00 94.93           C
ATOM   1167  C   ALA A  91       4.699   6.696  -8.887  1.00 94.93           C
ATOM   1168  O   ALA A  91       5.559   6.642  -8.009  1.00 94.93           O
ATOM   1169  HA  ALA A  91       4.925   4.634  -9.448  1.00 94.93           H
ATOM   1170  CB  ALA A  91       5.295   5.819 -11.198  1.00 94.93           C
ATOM   1171 1HB  ALA A  91       5.177   4.966 -11.866  1.00 94.93           H
ATOM   1172 2HB  ALA A  91       4.891   6.713 -11.674  1.00 94.93           H
ATOM   1173 3HB  ALA A  91       6.353   5.969 -10.983  1.00 94.93           H
ATOM   1174  HN  ALA A  91       2.862   5.536 -11.123  1.00 94.93           H
ATOM   1175  N   ILE A  92       3.853   7.703  -9.048  1.00 93.46           N
ATOM   1176  CA  ILE A  92       3.873   8.847  -8.152  1.00 93.46           C
ATOM   1177  C   ILE A  92       3.478   8.395  -6.745  1.00 93.46           C
ATOM   1178  O   ILE A  92       4.133   8.752  -5.767  1.00 93.46           O
ATOM   1179  HA  ILE A  92       4.896   9.220  -8.121  1.00 93.46           H
ATOM   1180  CB  ILE A  92       2.997   9.974  -8.704  1.00 93.46           C
ATOM   1181  HB  ILE A  92       2.029   9.553  -8.975  1.00 93.46           H
ATOM   1182  CG1 ILE A  92       3.604  10.567  -9.977  1.00 93.46           C
ATOM   1183 1HG1 ILE A  92       4.491  11.148  -9.724  1.00 93.46           H
ATOM   1184 2HG1 ILE A  92       3.928   9.763 -10.638  1.00 93.46           H
ATOM   1185  CG2 ILE A  92       2.743  11.043  -7.638  1.00 93.46           C
ATOM   1186 1HG2 ILE A  92       2.236  10.592  -6.785  1.00 93.46           H
ATOM   1187 2HG2 ILE A  92       3.694  11.465  -7.314  1.00 93.46           H
ATOM   1188 3HG2 ILE A  92       2.119  11.832  -8.057  1.00 93.46           H
ATOM   1189  CD1 ILE A  92       2.594  11.457 -10.703  1.00 93.46           C
ATOM   1190 1HD1 ILE A  92       1.719  10.867 -10.975  1.00 93.46           H
ATOM   1191 2HD1 ILE A  92       2.292  12.274 -10.047  1.00 93.46           H
ATOM   1192 3HD1 ILE A  92       3.051  11.866 -11.604  1.00 93.46           H
ATOM   1193  HN  ILE A  92       3.165   7.745  -9.772  1.00 93.46           H
ATOM   1194  N   ALA A  93       2.409   7.614  -6.687  1.00 95.43           N
ATOM   1195  CA  ALA A  93       1.862   7.188  -5.410  1.00 95.43           C
ATOM   1196  C   ALA A  93       2.898   6.332  -4.677  1.00 95.43           C
ATOM   1197  O   ALA A  93       3.107   6.498  -3.476  1.00 95.43           O
ATOM   1198  HA  ALA A  93       1.659   8.082  -4.820  1.00 95.43           H
ATOM   1199  CB  ALA A  93       0.547   6.441  -5.641  1.00 95.43           C
ATOM   1200 1HB  ALA A  93      -0.163   7.101  -6.138  1.00 95.43           H
ATOM   1201 2HB  ALA A  93       0.731   5.568  -6.267  1.00 95.43           H
ATOM   1202 3HB  ALA A  93       0.137   6.121  -4.683  1.00 95.43           H
ATOM   1203  HN  ALA A  93       1.919   7.275  -7.490  1.00 95.43           H
ATOM   1204  N   ASP A  94       3.518   5.436  -5.430  1.00 92.15           N
ATOM   1205  CA  ASP A  94       4.524   4.552  -4.867  1.00 92.15           C
ATOM   1206  C   ASP A  94       5.661   5.391  -4.278  1.00 92.15           C
ATOM   1207  O   ASP A  94       6.133   5.116  -3.176  1.00 92.15           O
ATOM   1208  HA  ASP A  94       4.001   3.969  -4.109  1.00 92.15           H
ATOM   1209  CB  ASP A  94       5.118   3.638  -5.940  1.00 92.15           C
ATOM   1210 1HB  ASP A  94       5.252   4.198  -6.866  1.00 92.15           H
ATOM   1211 2HB  ASP A  94       6.106   3.299  -5.628  1.00 92.15           H
ATOM   1212  CG  ASP A  94       4.214   2.431  -6.193  1.00 92.15           C
ATOM   1213  OD1 ASP A  94       3.540   2.014  -5.227  1.00 92.15           O
ATOM   1214  OD2 ASP A  94       4.218   1.951  -7.348  1.00 92.15           O
ATOM   1215  HN  ASP A  94       3.343   5.309  -6.407  1.00 92.15           H
ATOM   1216  N   LEU A  95       6.067   6.397  -5.039  1.00 91.92           N
ATOM   1217  CA  LEU A  95       7.204   7.215  -4.653  1.00 91.92           C
ATOM   1218  C   LEU A  95       6.881   7.948  -3.350  1.00 91.92           C
ATOM   1219  O   LEU A  95       7.717   8.019  -2.450  1.00 91.92           O
ATOM   1220  HA  LEU A  95       8.044   6.543  -4.473  1.00 91.92           H
ATOM   1221  CB  LEU A  95       7.607   8.146  -5.799  1.00 91.92           C
ATOM   1222 1HB  LEU A  95       7.687   7.554  -6.711  1.00 91.92           H
ATOM   1223 2HB  LEU A  95       6.804   8.865  -5.955  1.00 91.92           H
ATOM   1224  CG  LEU A  95       8.915   8.917  -5.608  1.00 91.92           C
ATOM   1225  HG  LEU A  95       8.876   9.422  -4.643  1.00 91.92           H
ATOM   1226  CD1 LEU A  95      10.112   7.965  -5.571  1.00 91.92           C
ATOM   1227 1HD1 LEU A  95       9.995   7.265  -4.743  1.00 91.92           H
ATOM   1228 2HD1 LEU A  95      10.166   7.412  -6.509  1.00 91.92           H
ATOM   1229 3HD1 LEU A  95      11.029   8.539  -5.434  1.00 91.92           H
ATOM   1230  CD2 LEU A  95       9.075   9.998  -6.679  1.00 91.92           C
ATOM   1231 1HD2 LEU A  95       9.084   9.534  -7.665  1.00 91.92           H
ATOM   1232 2HD2 LEU A  95       8.243  10.699  -6.614  1.00 91.92           H
ATOM   1233 3HD2 LEU A  95      10.013  10.530  -6.520  1.00 91.92           H
ATOM   1234  HN  LEU A  95       5.634   6.655  -5.903  1.00 91.92           H
ATOM   1235  N   LEU A  96       5.667   8.474  -3.290  1.00 90.81           N
ATOM   1236  CA  LEU A  96       5.240   9.239  -2.131  1.00 90.81           C
ATOM   1237  C   LEU A  96       5.240   8.333  -0.898  1.00 90.81           C
ATOM   1238  O   LEU A  96       5.602   8.765   0.195  1.00 90.81           O
ATOM   1239  HA  LEU A  96       5.971  10.033  -1.975  1.00 90.81           H
ATOM   1240  CB  LEU A  96       3.892   9.912  -2.399  1.00 90.81           C
ATOM   1241 1HB  LEU A  96       3.204   9.160  -2.786  1.00 90.81           H
ATOM   1242 2HB  LEU A  96       3.484  10.257  -1.449  1.00 90.81           H
ATOM   1243  CG  LEU A  96       3.913  11.092  -3.372  1.00 90.81           C
ATOM   1244  HG  LEU A  96       4.368  10.758  -4.305  1.00 90.81           H
ATOM   1245  CD1 LEU A  96       2.493  11.556  -3.703  1.00 90.81           C
ATOM   1246 1HD1 LEU A  96       1.940  10.735  -4.161  1.00 90.81           H
ATOM   1247 2HD1 LEU A  96       1.990  11.867  -2.788  1.00 90.81           H
ATOM   1248 3HD1 LEU A  96       2.537  12.396  -4.397  1.00 90.81           H
ATOM   1249  CD2 LEU A  96       4.777  12.233  -2.832  1.00 90.81           C
ATOM   1250 1HD2 LEU A  96       4.374  12.573  -1.878  1.00 90.81           H
ATOM   1251 2HD2 LEU A  96       5.798  11.879  -2.689  1.00 90.81           H
ATOM   1252 3HD2 LEU A  96       4.775  13.059  -3.543  1.00 90.81           H
ATOM   1253  HN  LEU A  96       4.982   8.385  -4.013  1.00 90.81           H
ATOM   1254  N   PHE A  97       4.829   7.092  -1.116  1.00 92.24           N
ATOM   1255  CA  PHE A  97       4.830   6.105  -0.049  1.00 92.24           C
ATOM   1256  C   PHE A  97       6.251   5.848   0.458  1.00 92.24           C
ATOM   1257  O   PHE A  97       6.491   5.842   1.665  1.00 92.24           O
ATOM   1258  HA  PHE A  97       4.224   6.506   0.763  1.00 92.24           H
ATOM   1259  CB  PHE A  97       4.269   4.810  -0.637  1.00 92.24           C
ATOM   1260 1HB  PHE A  97       3.189   4.909  -0.743  1.00 92.24           H
ATOM   1261 2HB  PHE A  97       4.676   4.671  -1.639  1.00 92.24           H
ATOM   1262  CG  PHE A  97       4.573   3.564   0.198  1.00 92.24           C
ATOM   1263  CD1 PHE A  97       5.499   2.666  -0.233  1.00 92.24           C
ATOM   1264  HD1 PHE A  97       6.025   2.834  -1.172  1.00 92.24           H
ATOM   1265  CD2 PHE A  97       3.916   3.355   1.370  1.00 92.24           C
ATOM   1266  HD2 PHE A  97       3.174   4.074   1.715  1.00 92.24           H
ATOM   1267  CE1 PHE A  97       5.781   1.510   0.542  1.00 92.24           C
ATOM   1268  HE1 PHE A  97       6.523   0.791   0.197  1.00 92.24           H
ATOM   1269  CE2 PHE A  97       4.198   2.199   2.145  1.00 92.24           C
ATOM   1270  HE2 PHE A  97       3.672   2.031   3.085  1.00 92.24           H
ATOM   1271  CZ  PHE A  97       5.125   1.301   1.715  1.00 92.24           C
ATOM   1272  HZ  PHE A  97       5.341   0.414   2.310  1.00 92.24           H
ATOM   1273  HN  PHE A  97       4.501   6.758  -1.999  1.00 92.24           H
ATOM   1274  N   LEU A  98       7.154   5.641  -0.488  1.00 94.41           N
ATOM   1275  CA  LEU A  98       8.495   5.189  -0.157  1.00 94.41           C
ATOM   1276  C   LEU A  98       9.192   6.253   0.693  1.00 94.41           C
ATOM   1277  O   LEU A  98       9.994   5.927   1.567  1.00 94.41           O
ATOM   1278  HA  LEU A  98       8.396   4.281   0.438  1.00 94.41           H
ATOM   1279  CB  LEU A  98       9.263   4.816  -1.426  1.00 94.41           C
ATOM   1280 1HB  LEU A  98       9.192   5.647  -2.128  1.00 94.41           H
ATOM   1281 2HB  LEU A  98      10.317   4.705  -1.170  1.00 94.41           H
ATOM   1282  CG  LEU A  98       8.803   3.543  -2.139  1.00 94.41           C
ATOM   1283  HG  LEU A  98       7.715   3.557  -2.196  1.00 94.41           H
ATOM   1284  CD1 LEU A  98       9.330   3.498  -3.575  1.00 94.41           C
ATOM   1285 1HD1 LEU A  98       8.957   4.361  -4.126  1.00 94.41           H
ATOM   1286 2HD1 LEU A  98      10.420   3.517  -3.563  1.00 94.41           H
ATOM   1287 3HD1 LEU A  98       8.988   2.582  -4.059  1.00 94.41           H
ATOM   1288  CD2 LEU A  98       9.198   2.296  -1.345  1.00 94.41           C
ATOM   1289 1HD2 LEU A  98      10.282   2.263  -1.235  1.00 94.41           H
ATOM   1290 2HD2 LEU A  98       8.734   2.332  -0.359  1.00 94.41           H
ATOM   1291 3HD2 LEU A  98       8.859   1.406  -1.874  1.00 94.41           H
ATOM   1292  HN  LEU A  98       6.983   5.777  -1.464  1.00 94.41           H
ATOM   1293  N   VAL A  99       8.860   7.503   0.409  1.00 91.71           N
ATOM   1294  CA  VAL A  99       9.490   8.619   1.092  1.00 91.71           C
ATOM   1295  C   VAL A  99       9.192   8.529   2.590  1.00 91.71           C
ATOM   1296  O   VAL A  99       9.883   9.142   3.403  1.00 91.71           O
ATOM   1297  HA  VAL A  99      10.567   8.531   0.943  1.00 91.71           H
ATOM   1298  CB  VAL A  99       9.033   9.940   0.471  1.00 91.71           C
ATOM   1299  HB  VAL A  99       7.943   9.932   0.431  1.00 91.71           H
ATOM   1300  CG1 VAL A  99       9.462  11.130   1.332  1.00 91.71           C
ATOM   1301 1HG1 VAL A  99       9.020  11.039   2.324  1.00 91.71           H
ATOM   1302 2HG1 VAL A  99      10.549  11.142   1.418  1.00 91.71           H
ATOM   1303 3HG1 VAL A  99       9.124  12.056   0.867  1.00 91.71           H
ATOM   1304  CG2 VAL A  99       9.554  10.083  -0.961  1.00 91.71           C
ATOM   1305 1HG2 VAL A  99      10.644  10.059  -0.954  1.00 91.71           H
ATOM   1306 2HG2 VAL A  99       9.177   9.261  -1.569  1.00 91.71           H
ATOM   1307 3HG2 VAL A  99       9.214  11.030  -1.379  1.00 91.71           H
ATOM   1308  HN  VAL A  99       8.175   7.758  -0.274  1.00 91.71           H
ATOM   1309  N   THR A 100       8.162   7.759   2.910  1.00 90.89           N
ATOM   1310  CA  THR A 100       7.746   7.603   4.294  1.00 90.89           C
ATOM   1311  C   THR A 100       8.632   6.580   5.006  1.00 90.89           C
ATOM   1312  O   THR A 100       8.792   6.632   6.224  1.00 90.89           O
ATOM   1313  HA  THR A 100       7.885   8.556   4.804  1.00 90.89           H
ATOM   1314  CB  THR A 100       6.262   7.232   4.302  1.00 90.89           C
ATOM   1315  HB  THR A 100       5.835   7.355   5.297  1.00 90.89           H
ATOM   1316  OG1 THR A 100       6.233   5.906   3.780  1.00 90.89           O
ATOM   1317  HG1 THR A 100       6.145   5.932   2.785  1.00 90.89           H
ATOM   1318  CG2 THR A 100       5.449   8.047   3.294  1.00 90.89           C
ATOM   1319 1HG2 THR A 100       5.833   7.870   2.289  1.00 90.89           H
ATOM   1320 2HG2 THR A 100       5.531   9.107   3.533  1.00 90.89           H
ATOM   1321 3HG2 THR A 100       4.403   7.743   3.341  1.00 90.89           H
ATOM   1322  HN  THR A 100       7.618   7.248   2.245  1.00 90.89           H
ATOM   1323  N   LEU A 101       9.186   5.672   4.215  1.00 93.06           N
ATOM   1324  CA  LEU A 101       9.824   4.489   4.766  1.00 93.06           C
ATOM   1325  C   LEU A 101      11.035   4.909   5.601  1.00 93.06           C
ATOM   1326  O   LEU A 101      11.280   4.352   6.670  1.00 93.06           O
ATOM   1327  HA  LEU A 101       9.102   4.004   5.423  1.00 93.06           H
ATOM   1328  CB  LEU A 101      10.161   3.494   3.653  1.00 93.06           C
ATOM   1329 1HB  LEU A 101      10.733   4.017   2.886  1.00 93.06           H
ATOM   1330 2HB  LEU A 101      10.812   2.724   4.066  1.00 93.06           H
ATOM   1331  CG  LEU A 101       8.969   2.810   2.981  1.00 93.06           C
ATOM   1332  HG  LEU A 101       8.378   3.573   2.474  1.00 93.06           H
ATOM   1333  CD1 LEU A 101       9.436   1.817   1.915  1.00 93.06           C
ATOM   1334 1HD1 LEU A 101      10.010   2.345   1.153  1.00 93.06           H
ATOM   1335 2HD1 LEU A 101      10.061   1.054   2.378  1.00 93.06           H
ATOM   1336 3HD1 LEU A 101       8.568   1.345   1.454  1.00 93.06           H
ATOM   1337  CD2 LEU A 101       8.059   2.150   4.020  1.00 93.06           C
ATOM   1338 1HD2 LEU A 101       8.624   1.402   4.575  1.00 93.06           H
ATOM   1339 2HD2 LEU A 101       7.685   2.908   4.708  1.00 93.06           H
ATOM   1340 3HD2 LEU A 101       7.220   1.671   3.515  1.00 93.06           H
ATOM   1341  HN  LEU A 101       9.203   5.736   3.217  1.00 93.06           H
ATOM   1342  N   PRO A 102      11.810   5.896   5.133  1.00 94.39           N
ATOM   1343  CA  PRO A 102      13.006   6.327   5.862  1.00 94.39           C
ATOM   1344  C   PRO A 102      12.705   6.671   7.311  1.00 94.39           C
ATOM   1345  O   PRO A 102      13.460   6.303   8.210  1.00 94.39           O
ATOM   1346  HA  PRO A 102      13.731   5.515   5.906  1.00 94.39           H
ATOM   1347  CB  PRO A 102      13.488   7.549   5.077  1.00 94.39           C
ATOM   1348 1HB  PRO A 102      13.071   8.473   5.478  1.00 94.39           H
ATOM   1349 2HB  PRO A 102      14.573   7.648   5.114  1.00 94.39           H
ATOM   1350  CG  PRO A 102      12.995   7.276   3.661  1.00 94.39           C
ATOM   1351 1HG  PRO A 102      12.944   8.189   3.067  1.00 94.39           H
ATOM   1352 2HG  PRO A 102      13.659   6.598   3.125  1.00 94.39           H
ATOM   1353  CD  PRO A 102      11.621   6.668   3.891  1.00 94.39           C
ATOM   1354 1HD  PRO A 102      10.854   7.433   4.008  1.00 94.39           H
ATOM   1355 2HD  PRO A 102      11.313   6.037   3.057  1.00 94.39           H
ATOM   1356  N   PHE A 103      11.598   7.374   7.502  1.00 92.81           N
ATOM   1357  CA  PHE A 103      11.221   7.831   8.829  1.00 92.81           C
ATOM   1358  C   PHE A 103      10.863   6.650   9.734  1.00 92.81           C
ATOM   1359  O   PHE A 103      11.232   6.629  10.907  1.00 92.81           O
ATOM   1360  HA  PHE A 103      12.079   8.359   9.245  1.00 92.81           H
ATOM   1361  CB  PHE A 103       9.989   8.722   8.662  1.00 92.81           C
ATOM   1362 1HB  PHE A 103       9.217   8.162   8.134  1.00 92.81           H
ATOM   1363 2HB  PHE A 103       9.590   8.962   9.647  1.00 92.81           H
ATOM   1364  CG  PHE A 103      10.260  10.024   7.906  1.00 92.81           C
ATOM   1365  CD1 PHE A 103      10.712  11.118   8.577  1.00 92.81           C
ATOM   1366  HD1 PHE A 103      10.880  11.067   9.652  1.00 92.81           H
ATOM   1367  CD2 PHE A 103      10.050  10.088   6.564  1.00 92.81           C
ATOM   1368  HD2 PHE A 103       9.689   9.212   6.026  1.00 92.81           H
ATOM   1369  CE1 PHE A 103      10.964  12.327   7.875  1.00 92.81           C
ATOM   1370  HE1 PHE A 103      11.325  13.204   8.413  1.00 92.81           H
ATOM   1371  CE2 PHE A 103      10.303  11.297   5.863  1.00 92.81           C
ATOM   1372  HE2 PHE A 103      10.134  11.348   4.787  1.00 92.81           H
ATOM   1373  CZ  PHE A 103      10.754  12.391   6.533  1.00 92.81           C
ATOM   1374  HZ  PHE A 103      10.947  13.319   5.995  1.00 92.81           H
ATOM   1375  HN  PHE A 103      10.966   7.631   6.771  1.00 92.81           H
ATOM   1376  N   TRP A 104      10.149   5.697   9.154  1.00 87.54           N
ATOM   1377  CA  TRP A 104       9.703   4.535   9.904  1.00 87.54           C
ATOM   1378  C   TRP A 104      10.933   3.689  10.241  1.00 87.54           C
ATOM   1379  O   TRP A 104      10.972   3.028  11.277  1.00 87.54           O
ATOM   1380  HA  TRP A 104       9.233   4.890  10.821  1.00 87.54           H
ATOM   1381  CB  TRP A 104       8.637   3.758   9.130  1.00 87.54           C
ATOM   1382 1HB  TRP A 104       9.019   3.533   8.133  1.00 87.54           H
ATOM   1383 2HB  TRP A 104       8.464   2.804   9.627  1.00 87.54           H
ATOM   1384  CG  TRP A 104       7.304   4.496   8.995  1.00 87.54           C
ATOM   1385  CD1 TRP A 104       6.729   4.964   7.879  1.00 87.54           C
ATOM   1386  HD1 TRP A 104       7.161   4.873   6.882  1.00 87.54           H
ATOM   1387  CD2 TRP A 104       6.396   4.833  10.065  1.00 87.54           C
ATOM   1388  NE1 TRP A 104       5.523   5.577   8.150  1.00 87.54           N
ATOM   1389  HE1 TRP A 104       4.911   6.001   7.482  1.00 87.54           H
ATOM   1390  CE2 TRP A 104       5.314   5.494   9.521  1.00 87.54           C
ATOM   1391  CE3 TRP A 104       6.487   4.588  11.446  1.00 87.54           C
ATOM   1392  HE3 TRP A 104       7.331   4.068  11.900  1.00 87.54           H
ATOM   1393  CZ2 TRP A 104       4.240   5.965  10.286  1.00 87.54           C
ATOM   1394  HZ2 TRP A 104       3.395   6.484   9.833  1.00 87.54           H
ATOM   1395  CZ3 TRP A 104       5.405   5.064  12.197  1.00 87.54           C
ATOM   1396  HZ3 TRP A 104       5.425   4.900  13.274  1.00 87.54           H
ATOM   1397  CH2 TRP A 104       4.308   5.731  11.665  1.00 87.54           C
ATOM   1398  HH2 TRP A 104       3.505   6.072  12.318  1.00 87.54           H
ATOM   1399  HN  TRP A 104       9.876   5.709   8.193  1.00 87.54           H
ATOM   1400  N   ALA A 105      11.908   3.738   9.345  1.00 94.44           N
ATOM   1401  CA  ALA A 105      13.143   2.998   9.542  1.00 94.44           C
ATOM   1402  C   ALA A 105      13.853   3.520  10.792  1.00 94.44           C
ATOM   1403  O   ALA A 105      14.300   2.738  11.629  1.00 94.44           O
ATOM   1404  HA  ALA A 105      12.881   1.950   9.694  1.00 94.44           H
ATOM   1405  CB  ALA A 105      14.012   3.111   8.288  1.00 94.44           C
ATOM   1406 1HB  ALA A 105      13.474   2.700   7.434  1.00 94.44           H
ATOM   1407 2HB  ALA A 105      14.244   4.160   8.100  1.00 94.44           H
ATOM   1408 3HB  ALA A 105      14.938   2.556   8.436  1.00 94.44           H
ATOM   1409  HN  ALA A 105      11.865   4.270   8.499  1.00 94.44           H
ATOM   1410  N   ILE A 106      13.933   4.840  10.880  1.00 91.12           N
ATOM   1411  CA  ILE A 106      14.602   5.476  12.002  1.00 91.12           C
ATOM   1412  C   ILE A 106      13.820   5.191  13.285  1.00 91.12           C
ATOM   1413  O   ILE A 106      14.408   4.873  14.318  1.00 91.12           O
ATOM   1414  HA  ILE A 106      15.590   5.024  12.092  1.00 91.12           H
ATOM   1415  CB  ILE A 106      14.810   6.967  11.727  1.00 91.12           C
ATOM   1416  HB  ILE A 106      13.859   7.390  11.403  1.00 91.12           H
ATOM   1417  CG1 ILE A 106      15.811   7.180  10.589  1.00 91.12           C
ATOM   1418 1HG1 ILE A 106      16.821   6.987  10.949  1.00 91.12           H
ATOM   1419 2HG1 ILE A 106      15.615   6.466   9.789  1.00 91.12           H
ATOM   1420  CG2 ILE A 106      15.223   7.707  13.001  1.00 91.12           C
ATOM   1421 1HG2 ILE A 106      14.444   7.596  13.754  1.00 91.12           H
ATOM   1422 2HG2 ILE A 106      16.156   7.288  13.378  1.00 91.12           H
ATOM   1423 3HG2 ILE A 106      15.364   8.765  12.777  1.00 91.12           H
ATOM   1424  CD1 ILE A 106      15.722   8.606  10.042  1.00 91.12           C
ATOM   1425 1HD1 ILE A 106      14.717   8.787   9.661  1.00 91.12           H
ATOM   1426 2HD1 ILE A 106      15.943   9.316  10.839  1.00 91.12           H
ATOM   1427 3HD1 ILE A 106      16.444   8.731   9.234  1.00 91.12           H
ATOM   1428  HN  ILE A 106      13.552   5.470  10.203  1.00 91.12           H
ATOM   1429  N   ALA A 107      12.505   5.315  13.179  1.00 92.33           N
ATOM   1430  CA  ALA A 107      11.641   5.150  14.336  1.00 92.33           C
ATOM   1431  C   ALA A 107      11.786   3.726  14.876  1.00 92.33           C
ATOM   1432  O   ALA A 107      11.779   3.514  16.087  1.00 92.33           O
ATOM   1433  HA  ALA A 107      11.971   5.854  15.099  1.00 92.33           H
ATOM   1434  CB  ALA A 107      10.199   5.483  13.948  1.00 92.33           C
ATOM   1435 1HB  ALA A 107      10.146   6.514  13.599  1.00 92.33           H
ATOM   1436 2HB  ALA A 107       9.873   4.813  13.153  1.00 92.33           H
ATOM   1437 3HB  ALA A 107       9.552   5.359  14.816  1.00 92.33           H
ATOM   1438  HN  ALA A 107      12.030   5.524  12.324  1.00 92.33           H
ATOM   1439  N   ALA A 108      11.913   2.786  13.950  1.00 92.08           N
ATOM   1440  CA  ALA A 108      12.007   1.383  14.316  1.00 92.08           C
ATOM   1441  C   ALA A 108      13.380   1.113  14.935  1.00 92.08           C
ATOM   1442  O   ALA A 108      13.520   0.233  15.783  1.00 92.08           O
ATOM   1443  HA  ALA A 108      11.236   1.182  15.060  1.00 92.08           H
ATOM   1444  CB  ALA A 108      11.742   0.515  13.084  1.00 92.08           C
ATOM   1445 1HB  ALA A 108      10.743   0.725  12.700  1.00 92.08           H
ATOM   1446 2HB  ALA A 108      12.481   0.740  12.315  1.00 92.08           H
ATOM   1447 3HB  ALA A 108      11.812  -0.537  13.359  1.00 92.08           H
ATOM   1448  HN  ALA A 108      11.952   2.970  12.968  1.00 92.08           H
ATOM   1449  N   ALA A 109      14.358   1.885  14.486  1.00 90.59           N
ATOM   1450  CA  ALA A 109      15.734   1.665  14.899  1.00 90.59           C
ATOM   1451  C   ALA A 109      15.884   2.032  16.377  1.00 90.59           C
ATOM   1452  O   ALA A 109      16.653   1.403  17.101  1.00 90.59           O
ATOM   1453  HA  ALA A 109      15.953   0.605  14.772  1.00 90.59           H
ATOM   1454  CB  ALA A 109      16.672   2.474  14.000  1.00 90.59           C
ATOM   1455 1HB  ALA A 109      16.548   2.154  12.965  1.00 90.59           H
ATOM   1456 2HB  ALA A 109      16.433   3.534  14.084  1.00 90.59           H
ATOM   1457 3HB  ALA A 109      17.704   2.308  14.310  1.00 90.59           H
ATOM   1458  HN  ALA A 109      14.223   2.648  13.854  1.00 90.59           H
ATOM   1459  N   ASP A 110      15.136   3.049  16.780  1.00 81.36           N
ATOM   1460  CA  ASP A 110      15.291   3.611  18.111  1.00 81.36           C
ATOM   1461  C   ASP A 110      13.941   4.139  18.598  1.00 81.36           C
ATOM   1462  O   ASP A 110      13.165   3.404  19.207  1.00 81.36           O
ATOM   1463  HA  ASP A 110      15.665   2.792  18.726  1.00 81.36           H
ATOM   1464  CB  ASP A 110      16.281   4.778  18.104  1.00 81.36           C
ATOM   1465 1HB  ASP A 110      17.204   4.474  17.610  1.00 81.36           H
ATOM   1466 2HB  ASP A 110      15.868   5.605  17.526  1.00 81.36           H
ATOM   1467  CG  ASP A 110      16.587   5.246  19.528  1.00 81.36           C
ATOM   1468  OD1 ASP A 110      16.165   4.532  20.463  1.00 81.36           O
ATOM   1469  OD2 ASP A 110      17.237   6.306  19.649  1.00 81.36           O
ATOM   1470  HN  ASP A 110      14.435   3.486  16.216  1.00 81.36           H
ATOM   1471  N   GLN A 111      13.700   5.410  18.311  1.00 83.91           N
ATOM   1472  CA  GLN A 111      12.455   6.045  18.709  1.00 83.91           C
ATOM   1473  C   GLN A 111      12.078   7.145  17.715  1.00 83.91           C
ATOM   1474  O   GLN A 111      12.871   7.496  16.842  1.00 83.91           O
ATOM   1475  HA  GLN A 111      11.706   5.253  18.685  1.00 83.91           H
ATOM   1476  CB  GLN A 111      12.553   6.600  20.131  1.00 83.91           C
ATOM   1477 1HB  GLN A 111      11.617   7.090  20.399  1.00 83.91           H
ATOM   1478 2HB  GLN A 111      12.697   5.782  20.836  1.00 83.91           H
ATOM   1479  CG  GLN A 111      13.709   7.595  20.253  1.00 83.91           C
ATOM   1480 1HG  GLN A 111      14.649   7.097  20.016  1.00 83.91           H
ATOM   1481 2HG  GLN A 111      13.581   8.397  19.525  1.00 83.91           H
ATOM   1482  CD  GLN A 111      13.778   8.185  21.663  1.00 83.91           C
ATOM   1483  OE1 GLN A 111      12.821   8.168  22.418  1.00 83.91           O
ATOM   1484  NE2 GLN A 111      14.962   8.707  21.973  1.00 83.91           N
ATOM   1485 1HE2 GLN A 111      15.707   8.688  21.306  1.00 83.91           H
ATOM   1486 2HE2 GLN A 111      15.106   9.117  22.873  1.00 83.91           H
ATOM   1487  HN  GLN A 111      14.337   6.002  17.817  1.00 83.91           H
ATOM   1488  N   TRP A 112      10.868   7.659  17.880  1.00 89.39           N
ATOM   1489  CA  TRP A 112      10.401   8.756  17.049  1.00 89.39           C
ATOM   1490  C   TRP A 112      11.126  10.028  17.493  1.00 89.39           C
ATOM   1491  O   TRP A 112      10.883  10.536  18.587  1.00 89.39           O
ATOM   1492  HA  TRP A 112      10.656   8.523  16.016  1.00 89.39           H
ATOM   1493  CB  TRP A 112       8.878   8.882  17.114  1.00 89.39           C
ATOM   1494 1HB  TRP A 112       8.434   7.907  16.916  1.00 89.39           H
ATOM   1495 2HB  TRP A 112       8.590   9.163  18.127  1.00 89.39           H
ATOM   1496  CG  TRP A 112       8.295   9.901  16.133  1.00 89.39           C
ATOM   1497  CD1 TRP A 112       7.945  11.172  16.373  1.00 89.39           C
ATOM   1498  HD1 TRP A 112       8.036  11.660  17.344  1.00 89.39           H
ATOM   1499  CD2 TRP A 112       8.008   9.682  14.735  1.00 89.39           C
ATOM   1500  NE1 TRP A 112       7.455  11.785  15.239  1.00 89.39           N
ATOM   1501  HE1 TRP A 112       7.131  12.729  15.168  1.00 89.39           H
ATOM   1502  CE2 TRP A 112       7.495  10.850  14.211  1.00 89.39           C
ATOM   1503  CE3 TRP A 112       8.177   8.534  13.941  1.00 89.39           C
ATOM   1504  HE3 TRP A 112       8.581   7.600  14.331  1.00 89.39           H
ATOM   1505  CZ2 TRP A 112       7.108  10.984  12.872  1.00 89.39           C
ATOM   1506  HZ2 TRP A 112       6.705  11.919  12.481  1.00 89.39           H
ATOM   1507  CZ3 TRP A 112       7.786   8.685  12.605  1.00 89.39           C
ATOM   1508  HZ3 TRP A 112       7.896   7.824  11.945  1.00 89.39           H
ATOM   1509  CH2 TRP A 112       7.267   9.854  12.062  1.00 89.39           C
ATOM   1510  HH2 TRP A 112       6.985   9.890  11.009  1.00 89.39           H
ATOM   1511  HN  TRP A 112      10.214   7.340  18.566  1.00 89.39           H
ATOM   1512  N   LYS A 113      12.002  10.506  16.622  1.00 81.67           N
ATOM   1513  CA  LYS A 113      12.888  11.602  16.976  1.00 81.67           C
ATOM   1514  C   LYS A 113      12.340  12.905  16.392  1.00 81.67           C
ATOM   1515  O   LYS A 113      12.979  13.951  16.491  1.00 81.67           O
ATOM   1516  HA  LYS A 113      12.888  11.684  18.063  1.00 81.67           H
ATOM   1517  CB  LYS A 113      14.324  11.291  16.547  1.00 81.67           C
ATOM   1518 1HB  LYS A 113      14.365  11.169  15.464  1.00 81.67           H
ATOM   1519 2HB  LYS A 113      14.972  12.130  16.798  1.00 81.67           H
ATOM   1520  CG  LYS A 113      14.837  10.021  17.228  1.00 81.67           C
ATOM   1521 1HG  LYS A 113      14.701  10.102  18.306  1.00 81.67           H
ATOM   1522 2HG  LYS A 113      14.251   9.164  16.897  1.00 81.67           H
ATOM   1523  CD  LYS A 113      16.316   9.788  16.911  1.00 81.67           C
ATOM   1524 1HD  LYS A 113      16.448   9.683  15.835  1.00 81.67           H
ATOM   1525 2HD  LYS A 113      16.899  10.655  17.222  1.00 81.67           H
ATOM   1526  CE  LYS A 113      16.837   8.536  17.619  1.00 81.67           C
ATOM   1527 1HE  LYS A 113      16.662   8.618  18.692  1.00 81.67           H
ATOM   1528 2HE  LYS A 113      16.289   7.660  17.273  1.00 81.67           H
ATOM   1529  NZ  LYS A 113      18.283   8.358  17.359  1.00 81.67           N
ATOM   1530 1HZ  LYS A 113      18.620   7.546  17.863  1.00 81.67           H
ATOM   1531 2HZ  LYS A 113      18.434   8.225  16.365  1.00 81.67           H
ATOM   1532 3HZ  LYS A 113      18.787   9.182  17.669  1.00 81.67           H
ATOM   1533  HN  LYS A 113      12.112  10.158  15.691  1.00 81.67           H
ATOM   1534  N   PHE A 114      11.162  12.799  15.795  1.00 87.61           N
ATOM   1535  CA  PHE A 114      10.602  13.908  15.041  1.00 87.61           C
ATOM   1536  C   PHE A 114       9.439  14.553  15.798  1.00 87.61           C
ATOM   1537  O   PHE A 114       8.951  14.000  16.782  1.00 87.61           O
ATOM   1538  HA  PHE A 114      11.397  14.641  14.906  1.00 87.61           H
ATOM   1539  CB  PHE A 114      10.081  13.334  13.722  1.00 87.61           C
ATOM   1540 1HB  PHE A 114       9.231  12.684  13.930  1.00 87.61           H
ATOM   1541 2HB  PHE A 114       9.712  14.152  13.103  1.00 87.61           H
ATOM   1542  CG  PHE A 114      11.126  12.545  12.930  1.00 87.61           C
ATOM   1543  CD1 PHE A 114      12.067  13.204  12.202  1.00 87.61           C
ATOM   1544  HD1 PHE A 114      12.077  14.294  12.183  1.00 87.61           H
ATOM   1545  CD2 PHE A 114      11.114  11.186  12.955  1.00 87.61           C
ATOM   1546  HD2 PHE A 114      10.359  10.658  13.538  1.00 87.61           H
ATOM   1547  CE1 PHE A 114      13.037  12.472  11.468  1.00 87.61           C
ATOM   1548  HE1 PHE A 114      13.791  12.999  10.884  1.00 87.61           H
ATOM   1549  CE2 PHE A 114      12.084  10.453  12.220  1.00 87.61           C
ATOM   1550  HE2 PHE A 114      12.074   9.364  12.240  1.00 87.61           H
ATOM   1551  CZ  PHE A 114      13.025  11.112  11.492  1.00 87.61           C
ATOM   1552  HZ  PHE A 114      13.769  10.550  10.929  1.00 87.61           H
ATOM   1553  HN  PHE A 114      10.594  11.976  15.820  1.00 87.61           H
ATOM   1554  N   GLN A 115       9.030  15.715  15.309  1.00 80.50           N
ATOM   1555  CA  GLN A 115       7.961  16.462  15.951  1.00 80.50           C
ATOM   1556  C   GLN A 115       6.612  15.792  15.685  1.00 80.50           C
ATOM   1557  O   GLN A 115       6.498  14.946  14.800  1.00 80.50           O
ATOM   1558  HA  GLN A 115       8.186  16.430  17.017  1.00 80.50           H
ATOM   1559  CB  GLN A 115       7.953  17.918  15.484  1.00 80.50           C
ATOM   1560 1HB  GLN A 115       7.894  17.954  14.396  1.00 80.50           H
ATOM   1561 2HB  GLN A 115       7.066  18.422  15.867  1.00 80.50           H
ATOM   1562  CG  GLN A 115       9.209  18.654  15.956  1.00 80.50           C
ATOM   1563 1HG  GLN A 115       9.301  18.564  17.039  1.00 80.50           H
ATOM   1564 2HG  GLN A 115      10.093  18.187  15.522  1.00 80.50           H
ATOM   1565  CD  GLN A 115       9.159  20.131  15.563  1.00 80.50           C
ATOM   1566  OE1 GLN A 115       8.284  20.580  14.842  1.00 80.50           O
ATOM   1567  NE2 GLN A 115      10.146  20.861  16.077  1.00 80.50           N
ATOM   1568 1HE2 GLN A 115      10.833  20.431  16.662  1.00 80.50           H
ATOM   1569 2HE2 GLN A 115      10.200  21.839  15.877  1.00 80.50           H
ATOM   1570  HN  GLN A 115       9.414  16.145  14.492  1.00 80.50           H
ATOM   1571  N   THR A 116       5.622  16.197  16.468  1.00 87.54           N
ATOM   1572  CA  THR A 116       4.286  15.643  16.332  1.00 87.54           C
ATOM   1573  C   THR A 116       3.750  15.882  14.919  1.00 87.54           C
ATOM   1574  O   THR A 116       3.092  15.016  14.345  1.00 87.54           O
ATOM   1575  HA  THR A 116       4.346  14.563  16.472  1.00 87.54           H
ATOM   1576  CB  THR A 116       3.407  16.252  17.426  1.00 87.54           C
ATOM   1577  HB  THR A 116       3.174  17.293  17.204  1.00 87.54           H
ATOM   1578  OG1 THR A 116       4.143  16.029  18.626  1.00 87.54           O
ATOM   1579  HG1 THR A 116       3.791  16.614  19.357  1.00 87.54           H
ATOM   1580  CG2 THR A 116       2.108  15.472  17.636  1.00 87.54           C
ATOM   1581 1HG2 THR A 116       2.342  14.447  17.925  1.00 87.54           H
ATOM   1582 2HG2 THR A 116       1.534  15.466  16.709  1.00 87.54           H
ATOM   1583 3HG2 THR A 116       1.522  15.947  18.423  1.00 87.54           H
ATOM   1584  HN  THR A 116       5.721  16.889  17.182  1.00 87.54           H
ATOM   1585  N   PHE A 117       4.052  17.063  14.398  1.00 90.80           N
ATOM   1586  CA  PHE A 117       3.603  17.430  13.066  1.00 90.80           C
ATOM   1587  C   PHE A 117       4.052  16.396  12.032  1.00 90.80           C
ATOM   1588  O   PHE A 117       3.259  15.963  11.197  1.00 90.80           O
ATOM   1589  HA  PHE A 117       2.514  17.468  13.091  1.00 90.80           H
ATOM   1590  CB  PHE A 117       4.245  18.779  12.734  1.00 90.80           C
ATOM   1591 1HB  PHE A 117       3.917  19.516  13.466  1.00 90.80           H
ATOM   1592 2HB  PHE A 117       5.327  18.689  12.834  1.00 90.80           H
ATOM   1593  CG  PHE A 117       3.918  19.294  11.331  1.00 90.80           C
ATOM   1594  CD1 PHE A 117       4.860  19.243  10.351  1.00 90.80           C
ATOM   1595  HD1 PHE A 117       5.847  18.835  10.565  1.00 90.80           H
ATOM   1596  CD2 PHE A 117       2.686  19.804  11.064  1.00 90.80           C
ATOM   1597  HD2 PHE A 117       1.931  19.845  11.849  1.00 90.80           H
ATOM   1598  CE1 PHE A 117       4.557  19.722   9.049  1.00 90.80           C
ATOM   1599  HE1 PHE A 117       5.311  19.681   8.264  1.00 90.80           H
ATOM   1600  CE2 PHE A 117       2.383  20.283   9.762  1.00 90.80           C
ATOM   1601  HE2 PHE A 117       1.395  20.691   9.547  1.00 90.80           H
ATOM   1602  CZ  PHE A 117       3.324  20.232   8.782  1.00 90.80           C
ATOM   1603  HZ  PHE A 117       3.091  20.599   7.782  1.00 90.80           H
ATOM   1604  HN  PHE A 117       4.592  17.760  14.869  1.00 90.80           H
ATOM   1605  N   MET A 118       5.322  16.030  12.120  1.00 88.29           N
ATOM   1606  CA  MET A 118       5.889  15.062  11.197  1.00 88.29           C
ATOM   1607  C   MET A 118       5.222  13.694  11.359  1.00 88.29           C
ATOM   1608  O   MET A 118       5.081  12.949  10.391  1.00 88.29           O
ATOM   1609  HA  MET A 118       5.688  15.455  10.200  1.00 88.29           H
ATOM   1610  CB  MET A 118       7.392  14.932  11.452  1.00 88.29           C
ATOM   1611 1HB  MET A 118       7.572  14.791  12.517  1.00 88.29           H
ATOM   1612 2HB  MET A 118       7.775  14.047  10.943  1.00 88.29           H
ATOM   1613  CG  MET A 118       8.141  16.172  10.961  1.00 88.29           C
ATOM   1614 1HG  MET A 118       7.830  17.045  11.535  1.00 88.29           H
ATOM   1615 2HG  MET A 118       9.211  16.049  11.124  1.00 88.29           H
ATOM   1616  SD  MET A 118       7.814  16.437   9.226  1.00 88.29           S
ATOM   1617  CE  MET A 118       8.595  14.986   8.540  1.00 88.29           C
ATOM   1618 1HE  MET A 118       9.655  14.988   8.796  1.00 88.29           H
ATOM   1619 2HE  MET A 118       8.124  14.092   8.948  1.00 88.29           H
ATOM   1620 3HE  MET A 118       8.484  14.992   7.455  1.00 88.29           H
ATOM   1621  HN  MET A 118       5.959  16.383  12.806  1.00 88.29           H
ATOM   1622  N   CYS A 119       4.830  13.406  12.592  1.00 92.79           N
ATOM   1623  CA  CYS A 119       4.114  12.175  12.880  1.00 92.79           C
ATOM   1624  C   CYS A 119       2.810  12.180  12.080  1.00 92.79           C
ATOM   1625  O   CYS A 119       2.493  11.207  11.396  1.00 92.79           O
ATOM   1626  HA  CYS A 119       4.759  11.356  12.564  1.00 92.79           H
ATOM   1627  CB  CYS A 119       3.862  12.005  14.380  1.00 92.79           C
ATOM   1628 1HB  CYS A 119       4.811  11.893  14.905  1.00 92.79           H
ATOM   1629 2HB  CYS A 119       3.379  12.896  14.779  1.00 92.79           H
ATOM   1630  SG  CYS A 119       2.809  10.538  14.675  1.00 92.79           S
ATOM   1631  HN  CYS A 119       4.994  13.994  13.383  1.00 92.79           H
ATOM   1632  N   LYS A 120       2.088  13.285  12.192  1.00 91.33           N
ATOM   1633  CA  LYS A 120       0.815  13.421  11.504  1.00 91.33           C
ATOM   1634  C   LYS A 120       1.033  13.255   9.999  1.00 91.33           C
ATOM   1635  O   LYS A 120       0.323  12.492   9.346  1.00 91.33           O
ATOM   1636  HA  LYS A 120       0.169  12.614  11.850  1.00 91.33           H
ATOM   1637  CB  LYS A 120       0.138  14.738  11.886  1.00 91.33           C
ATOM   1638 1HB  LYS A 120       0.849  15.559  11.789  1.00 91.33           H
ATOM   1639 2HB  LYS A 120      -0.681  14.944  11.196  1.00 91.33           H
ATOM   1640  CG  LYS A 120      -0.396  14.685  13.319  1.00 91.33           C
ATOM   1641 1HG  LYS A 120      -1.152  13.904  13.400  1.00 91.33           H
ATOM   1642 2HG  LYS A 120       0.411  14.420  14.002  1.00 91.33           H
ATOM   1643  CD  LYS A 120      -0.999  16.031  13.729  1.00 91.33           C
ATOM   1644 1HD  LYS A 120      -0.233  16.805  13.683  1.00 91.33           H
ATOM   1645 2HD  LYS A 120      -1.781  16.313  13.025  1.00 91.33           H
ATOM   1646  CE  LYS A 120      -1.578  15.963  15.144  1.00 91.33           C
ATOM   1647 1HE  LYS A 120      -0.907  15.399  15.792  1.00 91.33           H
ATOM   1648 2HE  LYS A 120      -1.655  16.967  15.560  1.00 91.33           H
ATOM   1649  NZ  LYS A 120      -2.913  15.324  15.126  1.00 91.33           N
ATOM   1650 1HZ  LYS A 120      -3.401  15.537  15.989  1.00 91.33           H
ATOM   1651 2HZ  LYS A 120      -3.447  15.677  14.340  1.00 91.33           H
ATOM   1652 3HZ  LYS A 120      -2.806  14.319  15.038  1.00 91.33           H
ATOM   1653  HN  LYS A 120       2.359  14.077  12.738  1.00 91.33           H
ATOM   1654  N   VAL A 121       2.018  13.982   9.492  1.00 93.14           N
ATOM   1655  CA  VAL A 121       2.254  14.028   8.059  1.00 93.14           C
ATOM   1656  C   VAL A 121       2.603  12.625   7.559  1.00 93.14           C
ATOM   1657  O   VAL A 121       1.980  12.121   6.627  1.00 93.14           O
ATOM   1658  HA  VAL A 121       1.327  14.349   7.583  1.00 93.14           H
ATOM   1659  CB  VAL A 121       3.334  15.063   7.739  1.00 93.14           C
ATOM   1660  HB  VAL A 121       4.199  14.849   8.367  1.00 93.14           H
ATOM   1661  CG1 VAL A 121       3.777  14.960   6.278  1.00 93.14           C
ATOM   1662 1HG1 VAL A 121       4.179  13.965   6.090  1.00 93.14           H
ATOM   1663 2HG1 VAL A 121       2.921  15.135   5.626  1.00 93.14           H
ATOM   1664 3HG1 VAL A 121       4.545  15.707   6.078  1.00 93.14           H
ATOM   1665  CG2 VAL A 121       2.853  16.477   8.068  1.00 93.14           C
ATOM   1666 1HG2 VAL A 121       1.965  16.706   7.479  1.00 93.14           H
ATOM   1667 2HG2 VAL A 121       2.611  16.541   9.129  1.00 93.14           H
ATOM   1668 3HG2 VAL A 121       3.640  17.193   7.832  1.00 93.14           H
ATOM   1669  HN  VAL A 121       2.647  14.532  10.042  1.00 93.14           H
ATOM   1670  N   VAL A 122       3.600  12.033   8.202  1.00 92.00           N
ATOM   1671  CA  VAL A 122       4.162  10.782   7.722  1.00 92.00           C
ATOM   1672  C   VAL A 122       3.084   9.697   7.760  1.00 92.00           C
ATOM   1673  O   VAL A 122       2.947   8.921   6.815  1.00 92.00           O
ATOM   1674  HA  VAL A 122       4.470  10.935   6.688  1.00 92.00           H
ATOM   1675  CB  VAL A 122       5.404  10.420   8.539  1.00 92.00           C
ATOM   1676  HB  VAL A 122       5.135  10.459   9.594  1.00 92.00           H
ATOM   1677  CG1 VAL A 122       5.870   8.997   8.225  1.00 92.00           C
ATOM   1678 1HG1 VAL A 122       5.074   8.292   8.468  1.00 92.00           H
ATOM   1679 2HG1 VAL A 122       6.113   8.919   7.166  1.00 92.00           H
ATOM   1680 3HG1 VAL A 122       6.754   8.765   8.819  1.00 92.00           H
ATOM   1681  CG2 VAL A 122       6.529  11.430   8.302  1.00 92.00           C
ATOM   1682 1HG2 VAL A 122       6.795  11.436   7.245  1.00 92.00           H
ATOM   1683 2HG2 VAL A 122       6.194  12.423   8.599  1.00 92.00           H
ATOM   1684 3HG2 VAL A 122       7.400  11.148   8.894  1.00 92.00           H
ATOM   1685  HN  VAL A 122       4.021  12.394   9.034  1.00 92.00           H
ATOM   1686  N   ASN A 123       2.348   9.677   8.861  1.00 90.52           N
ATOM   1687  CA  ASN A 123       1.340   8.651   9.068  1.00 90.52           C
ATOM   1688  C   ASN A 123       0.210   8.840   8.054  1.00 90.52           C
ATOM   1689  O   ASN A 123      -0.322   7.865   7.524  1.00 90.52           O
ATOM   1690  HA  ASN A 123       1.863   7.704   8.938  1.00 90.52           H
ATOM   1691  CB  ASN A 123       0.736   8.747  10.471  1.00 90.52           C
ATOM   1692 1HB  ASN A 123       1.466   9.179  11.156  1.00 90.52           H
ATOM   1693 2HB  ASN A 123      -0.123   9.418  10.456  1.00 90.52           H
ATOM   1694  CG  ASN A 123       0.306   7.370  10.978  1.00 90.52           C
ATOM   1695  OD1 ASN A 123       0.674   6.338  10.440  1.00 90.52           O
ATOM   1696  ND2 ASN A 123      -0.492   7.410  12.042  1.00 90.52           N
ATOM   1697 1HD2 ASN A 123      -0.757   8.290  12.435  1.00 90.52           H
ATOM   1698 2HD2 ASN A 123      -0.828   6.560  12.448  1.00 90.52           H
ATOM   1699  HN  ASN A 123       2.431  10.343   9.602  1.00 90.52           H
ATOM   1700  N   SER A 124      -0.122  10.099   7.814  1.00 92.28           N
ATOM   1701  CA  SER A 124      -1.182  10.428   6.875  1.00 92.28           C
ATOM   1702  C   SER A 124      -0.748  10.074   5.451  1.00 92.28           C
ATOM   1703  O   SER A 124      -1.522   9.498   4.688  1.00 92.28           O
ATOM   1704  HA  SER A 124      -2.034   9.820   7.178  1.00 92.28           H
ATOM   1705  CB  SER A 124      -1.556  11.909   6.963  1.00 92.28           C
ATOM   1706 1HB  SER A 124      -0.703  12.517   6.663  1.00 92.28           H
ATOM   1707 2HB  SER A 124      -2.362  12.122   6.261  1.00 92.28           H
ATOM   1708  OG  SER A 124      -1.962  12.280   8.278  1.00 92.28           O
ATOM   1709  HG  SER A 124      -1.302  12.919   8.672  1.00 92.28           H
ATOM   1710  HN  SER A 124       0.317  10.886   8.247  1.00 92.28           H
ATOM   1711  N   MET A 125       0.488  10.434   5.137  1.00 86.93           N
ATOM   1712  CA  MET A 125       1.029  10.172   3.814  1.00 86.93           C
ATOM   1713  C   MET A 125       0.981   8.679   3.487  1.00 86.93           C
ATOM   1714  O   MET A 125       0.559   8.291   2.399  1.00 86.93           O
ATOM   1715  HA  MET A 125       0.393  10.724   3.122  1.00 86.93           H
ATOM   1716  CB  MET A 125       2.477  10.662   3.749  1.00 86.93           C
ATOM   1717 1HB  MET A 125       2.994  10.404   4.673  1.00 86.93           H
ATOM   1718 2HB  MET A 125       3.001  10.155   2.939  1.00 86.93           H
ATOM   1719  CG  MET A 125       2.535  12.176   3.533  1.00 86.93           C
ATOM   1720 1HG  MET A 125       1.952  12.448   2.653  1.00 86.93           H
ATOM   1721 2HG  MET A 125       2.088  12.691   4.383  1.00 86.93           H
ATOM   1722  SD  MET A 125       4.229  12.699   3.326  1.00 86.93           S
ATOM   1723  CE  MET A 125       4.558  12.047   1.698  1.00 86.93           C
ATOM   1724 1HE  MET A 125       4.427  10.965   1.706  1.00 86.93           H
ATOM   1725 2HE  MET A 125       3.867  12.492   0.982  1.00 86.93           H
ATOM   1726 3HE  MET A 125       5.582  12.287   1.411  1.00 86.93           H
ATOM   1727  HN  MET A 125       1.113  10.895   5.766  1.00 86.93           H
ATOM   1728  N   TYR A 126       1.419   7.880   4.450  1.00 89.25           N
ATOM   1729  CA  TYR A 126       1.418   6.437   4.283  1.00 89.25           C
ATOM   1730  C   TYR A 126       0.013   5.923   3.959  1.00 89.25           C
ATOM   1731  O   TYR A 126      -0.166   5.143   3.025  1.00 89.25           O
ATOM   1732  HA  TYR A 126       2.085   6.193   3.456  1.00 89.25           H
ATOM   1733  CB  TYR A 126       1.863   5.857   5.627  1.00 89.25           C
ATOM   1734 1HB  TYR A 126       2.913   6.102   5.787  1.00 89.25           H
ATOM   1735 2HB  TYR A 126       1.298   6.339   6.424  1.00 89.25           H
ATOM   1736  CG  TYR A 126       1.686   4.341   5.740  1.00 89.25           C
ATOM   1737  CD1 TYR A 126       0.598   3.822   6.411  1.00 89.25           C
ATOM   1738  HD1 TYR A 126      -0.136   4.491   6.860  1.00 89.25           H
ATOM   1739  CD2 TYR A 126       2.615   3.494   5.171  1.00 89.25           C
ATOM   1740  HD2 TYR A 126       3.475   3.904   4.641  1.00 89.25           H
ATOM   1741  CE1 TYR A 126       0.431   2.395   6.517  1.00 89.25           C
ATOM   1742  HE1 TYR A 126      -0.424   1.972   7.044  1.00 89.25           H
ATOM   1743  CE2 TYR A 126       2.448   2.067   5.277  1.00 89.25           C
ATOM   1744  HE2 TYR A 126       3.174   1.387   4.833  1.00 89.25           H
ATOM   1745  CZ  TYR A 126       1.364   1.589   5.945  1.00 89.25           C
ATOM   1746  OH  TYR A 126       1.207   0.241   6.045  1.00 89.25           O
ATOM   1747  HH  TYR A 126       0.497   0.029   6.718  1.00 89.25           H
ATOM   1748  HN  TYR A 126       1.769   8.204   5.329  1.00 89.25           H
ATOM   1749  N   LYS A 127      -0.946   6.381   4.750  1.00 87.30           N
ATOM   1750  CA  LYS A 127      -2.302   5.867   4.656  1.00 87.30           C
ATOM   1751  C   LYS A 127      -2.897   6.254   3.300  1.00 87.30           C
ATOM   1752  O   LYS A 127      -3.511   5.426   2.629  1.00 87.30           O
ATOM   1753  HA  LYS A 127      -2.244   4.780   4.710  1.00 87.30           H
ATOM   1754  CB  LYS A 127      -3.137   6.336   5.850  1.00 87.30           C
ATOM   1755 1HB  LYS A 127      -2.594   6.144   6.776  1.00 87.30           H
ATOM   1756 2HB  LYS A 127      -3.291   7.413   5.790  1.00 87.30           H
ATOM   1757  CG  LYS A 127      -4.489   5.622   5.887  1.00 87.30           C
ATOM   1758 1HG  LYS A 127      -5.129   6.088   6.637  1.00 87.30           H
ATOM   1759 2HG  LYS A 127      -4.990   5.734   4.926  1.00 87.30           H
ATOM   1760  CD  LYS A 127      -4.316   4.136   6.209  1.00 87.30           C
ATOM   1761 1HD  LYS A 127      -3.887   3.622   5.349  1.00 87.30           H
ATOM   1762 2HD  LYS A 127      -3.614   4.018   7.034  1.00 87.30           H
ATOM   1763  CE  LYS A 127      -5.656   3.495   6.576  1.00 87.30           C
ATOM   1764 1HE  LYS A 127      -6.460   3.972   6.015  1.00 87.30           H
ATOM   1765 2HE  LYS A 127      -5.652   2.442   6.294  1.00 87.30           H
ATOM   1766  NZ  LYS A 127      -5.912   3.625   8.028  1.00 87.30           N
ATOM   1767 1HZ  LYS A 127      -6.754   3.115   8.270  1.00 87.30           H
ATOM   1768 2HZ  LYS A 127      -5.127   3.244   8.545  1.00 87.30           H
ATOM   1769 3HZ  LYS A 127      -6.029   4.604   8.265  1.00 87.30           H
ATOM   1770  HN  LYS A 127      -0.810   7.089   5.443  1.00 87.30           H
ATOM   1771  N   MET A 128      -2.693   7.512   2.938  1.00 87.74           N
ATOM   1772  CA  MET A 128      -3.256   8.036   1.705  1.00 87.74           C
ATOM   1773  C   MET A 128      -2.709   7.284   0.490  1.00 87.74           C
ATOM   1774  O   MET A 128      -3.468   6.894  -0.396  1.00 87.74           O
ATOM   1775  HA  MET A 128      -4.332   7.880   1.784  1.00 87.74           H
ATOM   1776  CB  MET A 128      -2.917   9.523   1.580  1.00 87.74           C
ATOM   1777 1HB  MET A 128      -3.260  10.053   2.468  1.00 87.74           H
ATOM   1778 2HB  MET A 128      -1.835   9.650   1.531  1.00 87.74           H
ATOM   1779  CG  MET A 128      -3.564  10.130   0.334  1.00 87.74           C
ATOM   1780 1HG  MET A 128      -3.206   9.617  -0.558  1.00 87.74           H
ATOM   1781 2HG  MET A 128      -4.644   9.990   0.371  1.00 87.74           H
ATOM   1782  SD  MET A 128      -3.179  11.870   0.232  1.00 87.74           S
ATOM   1783  CE  MET A 128      -1.446  11.780  -0.189  1.00 87.74           C
ATOM   1784 1HE  MET A 128      -0.908  11.252   0.598  1.00 87.74           H
ATOM   1785 2HE  MET A 128      -1.329  11.244  -1.131  1.00 87.74           H
ATOM   1786 3HE  MET A 128      -1.044  12.787  -0.292  1.00 87.74           H
ATOM   1787  HN  MET A 128      -2.156   8.167   3.470  1.00 87.74           H
ATOM   1788  N   ASN A 129      -1.397   7.103   0.487  1.00 85.56           N
ATOM   1789  CA  ASN A 129      -0.723   6.530  -0.665  1.00 85.56           C
ATOM   1790  C   ASN A 129      -1.015   5.029  -0.728  1.00 85.56           C
ATOM   1791  O   ASN A 129      -1.067   4.448  -1.810  1.00 85.56           O
ATOM   1792  HA  ASN A 129      -1.120   7.068  -1.526  1.00 85.56           H
ATOM   1793  CB  ASN A 129       0.793   6.713  -0.564  1.00 85.56           C
ATOM   1794 1HB  ASN A 129       1.144   6.341   0.398  1.00 85.56           H
ATOM   1795 2HB  ASN A 129       1.287   6.120  -1.334  1.00 85.56           H
ATOM   1796  CG  ASN A 129       1.180   8.185  -0.721  1.00 85.56           C
ATOM   1797  OD1 ASN A 129       0.708   8.887  -1.600  1.00 85.56           O
ATOM   1798  ND2 ASN A 129       2.062   8.611   0.179  1.00 85.56           N
ATOM   1799 1HD2 ASN A 129       2.409   7.983   0.875  1.00 85.56           H
ATOM   1800 2HD2 ASN A 129       2.377   9.560   0.159  1.00 85.56           H
ATOM   1801  HN  ASN A 129      -0.798   7.340   1.252  1.00 85.56           H
ATOM   1802  N   PHE A 130      -1.198   4.445   0.447  1.00 88.62           N
ATOM   1803  CA  PHE A 130      -1.571   3.044   0.537  1.00 88.62           C
ATOM   1804  C   PHE A 130      -2.831   2.759  -0.284  1.00 88.62           C
ATOM   1805  O   PHE A 130      -2.839   1.861  -1.123  1.00 88.62           O
ATOM   1806  HA  PHE A 130      -0.741   2.462   0.138  1.00 88.62           H
ATOM   1807  CB  PHE A 130      -1.860   2.751   2.010  1.00 88.62           C
ATOM   1808 1HB  PHE A 130      -0.937   2.860   2.580  1.00 88.62           H
ATOM   1809 2HB  PHE A 130      -2.558   3.497   2.389  1.00 88.62           H
ATOM   1810  CG  PHE A 130      -2.438   1.357   2.266  1.00 88.62           C
ATOM   1811  CD1 PHE A 130      -3.777   1.197   2.435  1.00 88.62           C
ATOM   1812  HD1 PHE A 130      -4.440   2.062   2.389  1.00 88.62           H
ATOM   1813  CD2 PHE A 130      -1.611   0.279   2.324  1.00 88.62           C
ATOM   1814  HD2 PHE A 130      -0.537   0.407   2.189  1.00 88.62           H
ATOM   1815  CE1 PHE A 130      -4.313  -0.096   2.673  1.00 88.62           C
ATOM   1816  HE1 PHE A 130      -5.387  -0.225   2.809  1.00 88.62           H
ATOM   1817  CE2 PHE A 130      -2.147  -1.015   2.562  1.00 88.62           C
ATOM   1818  HE2 PHE A 130      -1.485  -1.879   2.608  1.00 88.62           H
ATOM   1819  CZ  PHE A 130      -3.487  -1.175   2.731  1.00 88.62           C
ATOM   1820  HZ  PHE A 130      -3.898  -2.168   2.913  1.00 88.62           H
ATOM   1821  HN  PHE A 130      -1.095   4.912   1.326  1.00 88.62           H
ATOM   1822  N   TYR A 131      -3.865   3.542  -0.012  1.00 93.07           N
ATOM   1823  CA  TYR A 131      -5.130   3.379  -0.708  1.00 93.07           C
ATOM   1824  C   TYR A 131      -4.992   3.735  -2.189  1.00 93.07           C
ATOM   1825  O   TYR A 131      -5.539   3.048  -3.050  1.00 93.07           O
ATOM   1826  HA  TYR A 131      -5.431   2.335  -0.619  1.00 93.07           H
ATOM   1827  CB  TYR A 131      -6.103   4.359  -0.049  1.00 93.07           C
ATOM   1828 1HB  TYR A 131      -5.591   5.306   0.118  1.00 93.07           H
ATOM   1829 2HB  TYR A 131      -6.925   4.557  -0.737  1.00 93.07           H
ATOM   1830  CG  TYR A 131      -6.678   3.865   1.281  1.00 93.07           C
ATOM   1831  CD1 TYR A 131      -7.338   2.655   1.340  1.00 93.07           C
ATOM   1832  HD1 TYR A 131      -7.450   2.050   0.440  1.00 93.07           H
ATOM   1833  CD2 TYR A 131      -6.537   4.631   2.420  1.00 93.07           C
ATOM   1834  HD2 TYR A 131      -6.016   5.587   2.373  1.00 93.07           H
ATOM   1835  CE1 TYR A 131      -7.880   2.191   2.591  1.00 93.07           C
ATOM   1836  HE1 TYR A 131      -8.403   1.237   2.652  1.00 93.07           H
ATOM   1837  CE2 TYR A 131      -7.078   4.167   3.671  1.00 93.07           C
ATOM   1838  HE2 TYR A 131      -6.974   4.762   4.578  1.00 93.07           H
ATOM   1839  CZ  TYR A 131      -7.723   2.970   3.695  1.00 93.07           C
ATOM   1840  OH  TYR A 131      -8.234   2.531   4.876  1.00 93.07           O
ATOM   1841  HH  TYR A 131      -8.426   3.309   5.475  1.00 93.07           H
ATOM   1842  HN  TYR A 131      -3.848   4.275   0.668  1.00 93.07           H
ATOM   1843  N   SER A 132      -4.257   4.809  -2.440  1.00 92.80           N
ATOM   1844  CA  SER A 132      -4.111   5.315  -3.794  1.00 92.80           C
ATOM   1845  C   SER A 132      -3.512   4.234  -4.696  1.00 92.80           C
ATOM   1846  O   SER A 132      -3.994   4.009  -5.805  1.00 92.80           O
ATOM   1847  HA  SER A 132      -5.121   5.567  -4.118  1.00 92.80           H
ATOM   1848  CB  SER A 132      -3.239   6.572  -3.821  1.00 92.80           C
ATOM   1849 1HB  SER A 132      -2.246   6.332  -3.442  1.00 92.80           H
ATOM   1850 2HB  SER A 132      -3.116   6.906  -4.852  1.00 92.80           H
ATOM   1851  OG  SER A 132      -3.800   7.628  -3.045  1.00 92.80           O
ATOM   1852  HG  SER A 132      -3.444   7.592  -2.112  1.00 92.80           H
ATOM   1853  HN  SER A 132      -3.768   5.328  -1.740  1.00 92.80           H
ATOM   1854  N   CYS A 133      -2.470   3.594  -4.186  1.00 92.46           N
ATOM   1855  CA  CYS A 133      -1.756   2.593  -4.959  1.00 92.46           C
ATOM   1856  C   CYS A 133      -2.737   1.475  -5.322  1.00 92.46           C
ATOM   1857  O   CYS A 133      -2.852   1.100  -6.487  1.00 92.46           O
ATOM   1858  HA  CYS A 133      -1.390   3.092  -5.856  1.00 92.46           H
ATOM   1859  CB  CYS A 133      -0.537   2.059  -4.205  1.00 92.46           C
ATOM   1860 1HB  CYS A 133      -0.825   1.757  -3.198  1.00 92.46           H
ATOM   1861 2HB  CYS A 133      -0.149   1.171  -4.705  1.00 92.46           H
ATOM   1862  SG  CYS A 133       0.761   3.346  -4.122  1.00 92.46           S
ATOM   1863  HG  CYS A 133       0.241   4.003  -3.089  1.00 92.46           H
ATOM   1864  HN  CYS A 133      -2.114   3.750  -3.265  1.00 92.46           H
ATOM   1865  N   VAL A 134      -3.418   0.976  -4.301  1.00 90.80           N
ATOM   1866  CA  VAL A 134      -4.231  -0.218  -4.457  1.00 90.80           C
ATOM   1867  C   VAL A 134      -5.408   0.089  -5.385  1.00 90.80           C
ATOM   1868  O   VAL A 134      -5.788  -0.743  -6.207  1.00 90.80           O
ATOM   1869  HA  VAL A 134      -3.608  -0.982  -4.922  1.00 90.80           H
ATOM   1870  CB  VAL A 134      -4.670  -0.735  -3.086  1.00 90.80           C
ATOM   1871  HB  VAL A 134      -5.244   0.053  -2.598  1.00 90.80           H
ATOM   1872  CG1 VAL A 134      -5.578  -1.959  -3.226  1.00 90.80           C
ATOM   1873 1HG1 VAL A 134      -6.466  -1.689  -3.799  1.00 90.80           H
ATOM   1874 2HG1 VAL A 134      -5.040  -2.753  -3.743  1.00 90.80           H
ATOM   1875 3HG1 VAL A 134      -5.876  -2.306  -2.236  1.00 90.80           H
ATOM   1876  CG2 VAL A 134      -3.460  -1.049  -2.204  1.00 90.80           C
ATOM   1877 1HG2 VAL A 134      -2.848  -1.812  -2.685  1.00 90.80           H
ATOM   1878 2HG2 VAL A 134      -2.868  -0.144  -2.064  1.00 90.80           H
ATOM   1879 3HG2 VAL A 134      -3.800  -1.414  -1.236  1.00 90.80           H
ATOM   1880  HN  VAL A 134      -3.420   1.372  -3.383  1.00 90.80           H
ATOM   1881  N   LEU A 135      -5.951   1.286  -5.223  1.00 94.09           N
ATOM   1882  CA  LEU A 135      -7.092   1.705  -6.020  1.00 94.09           C
ATOM   1883  C   LEU A 135      -6.653   1.885  -7.475  1.00 94.09           C
ATOM   1884  O   LEU A 135      -7.422   1.618  -8.396  1.00 94.09           O
ATOM   1885  HA  LEU A 135      -7.831   0.905  -5.979  1.00 94.09           H
ATOM   1886  CB  LEU A 135      -7.740   2.951  -5.414  1.00 94.09           C
ATOM   1887 1HB  LEU A 135      -6.966   3.704  -5.266  1.00 94.09           H
ATOM   1888 2HB  LEU A 135      -8.445   3.358  -6.139  1.00 94.09           H
ATOM   1889  CG  LEU A 135      -8.475   2.748  -4.088  1.00 94.09           C
ATOM   1890  HG  LEU A 135      -7.779   2.306  -3.376  1.00 94.09           H
ATOM   1891  CD1 LEU A 135      -8.931   4.086  -3.503  1.00 94.09           C
ATOM   1892 1HD1 LEU A 135      -8.063   4.721  -3.327  1.00 94.09           H
ATOM   1893 2HD1 LEU A 135      -9.605   4.579  -4.204  1.00 94.09           H
ATOM   1894 3HD1 LEU A 135      -9.451   3.913  -2.561  1.00 94.09           H
ATOM   1895  CD2 LEU A 135      -9.638   1.767  -4.251  1.00 94.09           C
ATOM   1896 1HD2 LEU A 135     -10.343   2.158  -4.985  1.00 94.09           H
ATOM   1897 2HD2 LEU A 135      -9.257   0.804  -4.590  1.00 94.09           H
ATOM   1898 3HD2 LEU A 135     -10.144   1.641  -3.293  1.00 94.09           H
ATOM   1899  HN  LEU A 135      -5.626   1.963  -4.562  1.00 94.09           H
ATOM   1900  N   LEU A 136      -5.418   2.337  -7.635  1.00 94.27           N
ATOM   1901  CA  LEU A 136      -4.861   2.540  -8.962  1.00 94.27           C
ATOM   1902  C   LEU A 136      -4.651   1.183  -9.635  1.00 94.27           C
ATOM   1903  O   LEU A 136      -4.956   1.017 -10.815  1.00 94.27           O
ATOM   1904  HA  LEU A 136      -5.594   3.103  -9.540  1.00 94.27           H
ATOM   1905  CB  LEU A 136      -3.593   3.393  -8.886  1.00 94.27           C
ATOM   1906 1HB  LEU A 136      -2.982   3.028  -8.060  1.00 94.27           H
ATOM   1907 2HB  LEU A 136      -3.019   3.237  -9.800  1.00 94.27           H
ATOM   1908  CG  LEU A 136      -3.806   4.897  -8.701  1.00 94.27           C
ATOM   1909  HG  LEU A 136      -4.504   5.044  -7.877  1.00 94.27           H
ATOM   1910  CD1 LEU A 136      -2.498   5.592  -8.316  1.00 94.27           C
ATOM   1911 1HD1 LEU A 136      -2.126   5.173  -7.380  1.00 94.27           H
ATOM   1912 2HD1 LEU A 136      -1.759   5.437  -9.102  1.00 94.27           H
ATOM   1913 3HD1 LEU A 136      -2.678   6.659  -8.190  1.00 94.27           H
ATOM   1914  CD2 LEU A 136      -4.440   5.518  -9.947  1.00 94.27           C
ATOM   1915 1HD2 LEU A 136      -3.786   5.361 -10.805  1.00 94.27           H
ATOM   1916 2HD2 LEU A 136      -5.405   5.049 -10.136  1.00 94.27           H
ATOM   1917 3HD2 LEU A 136      -4.580   6.587  -9.788  1.00 94.27           H
ATOM   1918  HN  LEU A 136      -4.802   2.562  -6.880  1.00 94.27           H
ATOM   1919  N   ILE A 137      -4.130   0.246  -8.856  1.00 91.94           N
ATOM   1920  CA  ILE A 137      -3.895  -1.098  -9.356  1.00 91.94           C
ATOM   1921  C   ILE A 137      -5.219  -1.699  -9.834  1.00 91.94           C
ATOM   1922  O   ILE A 137      -5.268  -2.353 -10.874  1.00 91.94           O
ATOM   1923  HA  ILE A 137      -3.225  -1.015 -10.212  1.00 91.94           H
ATOM   1924  CB  ILE A 137      -3.181  -1.945  -8.301  1.00 91.94           C
ATOM   1925  HB  ILE A 137      -3.677  -1.788  -7.344  1.00 91.94           H
ATOM   1926  CG1 ILE A 137      -1.726  -1.501  -8.134  1.00 91.94           C
ATOM   1927 1HG1 ILE A 137      -1.149  -1.796  -9.011  1.00 91.94           H
ATOM   1928 2HG1 ILE A 137      -1.679  -0.413  -8.074  1.00 91.94           H
ATOM   1929  CG2 ILE A 137      -3.291  -3.436  -8.628  1.00 91.94           C
ATOM   1930 1HG2 ILE A 137      -4.341  -3.725  -8.656  1.00 91.94           H
ATOM   1931 2HG2 ILE A 137      -2.835  -3.629  -9.599  1.00 91.94           H
ATOM   1932 3HG2 ILE A 137      -2.774  -4.015  -7.863  1.00 91.94           H
ATOM   1933  CD1 ILE A 137      -1.106  -2.115  -6.878  1.00 91.94           C
ATOM   1934 1HD1 ILE A 137      -1.671  -1.797  -6.001  1.00 91.94           H
ATOM   1935 2HD1 ILE A 137      -1.133  -3.202  -6.953  1.00 91.94           H
ATOM   1936 3HD1 ILE A 137      -0.072  -1.782  -6.783  1.00 91.94           H
ATOM   1937  HN  ILE A 137      -3.872   0.393  -7.901  1.00 91.94           H
ATOM   1938  N   MET A 138      -6.259  -1.455  -9.051  1.00 91.62           N
ATOM   1939  CA  MET A 138      -7.587  -1.930  -9.401  1.00 91.62           C
ATOM   1940  C   MET A 138      -8.047  -1.338 -10.735  1.00 91.62           C
ATOM   1941  O   MET A 138      -8.578  -2.051 -11.584  1.00 91.62           O
ATOM   1942  HA  MET A 138      -7.498  -3.012  -9.488  1.00 91.62           H
ATOM   1943  CB  MET A 138      -8.576  -1.539  -8.301  1.00 91.62           C
ATOM   1944 1HB  MET A 138      -8.242  -1.946  -7.346  1.00 91.62           H
ATOM   1945 2HB  MET A 138      -8.598  -0.454  -8.195  1.00 91.62           H
ATOM   1946  CG  MET A 138      -9.981  -2.055  -8.618  1.00 91.62           C
ATOM   1947 1HG  MET A 138     -10.295  -1.700  -9.600  1.00 91.62           H
ATOM   1948 2HG  MET A 138      -9.977  -3.144  -8.659  1.00 91.62           H
ATOM   1949  SD  MET A 138     -11.132  -1.496  -7.373  1.00 91.62           S
ATOM   1950  CE  MET A 138     -11.208   0.241  -7.777  1.00 91.62           C
ATOM   1951 1HE  MET A 138     -10.213   0.678  -7.689  1.00 91.62           H
ATOM   1952 2HE  MET A 138     -11.568   0.360  -8.799  1.00 91.62           H
ATOM   1953 3HE  MET A 138     -11.888   0.744  -7.091  1.00 91.62           H
ATOM   1954  HN  MET A 138      -6.206  -0.944  -8.193  1.00 91.62           H
ATOM   1955  N   CYS A 139      -7.827  -0.039 -10.877  1.00 94.07           N
ATOM   1956  CA  CYS A 139      -8.276   0.671 -12.062  1.00 94.07           C
ATOM   1957  C   CYS A 139      -7.490   0.145 -13.264  1.00 94.07           C
ATOM   1958  O   CYS A 139      -8.026   0.046 -14.367  1.00 94.07           O
ATOM   1959  HA  CYS A 139      -9.339   0.457 -12.171  1.00 94.07           H
ATOM   1960  CB  CYS A 139      -8.130   2.186 -11.903  1.00 94.07           C
ATOM   1961 1HB  CYS A 139      -7.137   2.426 -11.521  1.00 94.07           H
ATOM   1962 2HB  CYS A 139      -8.223   2.672 -12.874  1.00 94.07           H
ATOM   1963  SG  CYS A 139      -9.410   2.822 -10.761  1.00 94.07           S
ATOM   1964  HG  CYS A 139      -8.825   2.394  -9.645  1.00 94.07           H
ATOM   1965  HN  CYS A 139      -7.352   0.525 -10.201  1.00 94.07           H
ATOM   1966  N   ILE A 140      -6.230  -0.180 -13.011  1.00 91.07           N
ATOM   1967  CA  ILE A 140      -5.375  -0.729 -14.050  1.00 91.07           C
ATOM   1968  C   ILE A 140      -5.981  -2.035 -14.566  1.00 91.07           C
ATOM   1969  O   ILE A 140      -5.985  -2.290 -15.769  1.00 91.07           O
ATOM   1970  HA  ILE A 140      -5.355  -0.010 -14.870  1.00 91.07           H
ATOM   1971  CB  ILE A 140      -3.940  -0.875 -13.541  1.00 91.07           C
ATOM   1972  HB  ILE A 140      -3.974  -1.325 -12.549  1.00 91.07           H
ATOM   1973  CG1 ILE A 140      -3.268   0.492 -13.395  1.00 91.07           C
ATOM   1974 1HG1 ILE A 140      -3.015   0.884 -14.380  1.00 91.07           H
ATOM   1975 2HG1 ILE A 140      -3.965   1.197 -12.941  1.00 91.07           H
ATOM   1976  CG2 ILE A 140      -3.134  -1.817 -14.437  1.00 91.07           C
ATOM   1977 1HG2 ILE A 140      -3.603  -2.801 -14.446  1.00 91.07           H
ATOM   1978 2HG2 ILE A 140      -3.106  -1.418 -15.451  1.00 91.07           H
ATOM   1979 3HG2 ILE A 140      -2.117  -1.903 -14.053  1.00 91.07           H
ATOM   1980  CD1 ILE A 140      -2.004   0.393 -12.539  1.00 91.07           C
ATOM   1981 1HD1 ILE A 140      -2.264   0.024 -11.547  1.00 91.07           H
ATOM   1982 2HD1 ILE A 140      -1.300  -0.294 -13.009  1.00 91.07           H
ATOM   1983 3HD1 ILE A 140      -1.546   1.378 -12.451  1.00 91.07           H
ATOM   1984  HN  ILE A 140      -5.794  -0.074 -12.117  1.00 91.07           H
ATOM   1985  N   SER A 141      -6.479  -2.830 -13.629  1.00 89.69           N
ATOM   1986  CA  SER A 141      -7.040  -4.126 -13.968  1.00 89.69           C
ATOM   1987  C   SER A 141      -8.250  -3.948 -14.887  1.00 89.69           C
ATOM   1988  O   SER A 141      -8.428  -4.706 -15.840  1.00 89.69           O
ATOM   1989  HA  SER A 141      -6.242  -4.660 -14.485  1.00 89.69           H
ATOM   1990  CB  SER A 141      -7.438  -4.900 -12.710  1.00 89.69           C
ATOM   1991 1HB  SER A 141      -7.500  -5.963 -12.943  1.00 89.69           H
ATOM   1992 2HB  SER A 141      -6.663  -4.785 -11.953  1.00 89.69           H
ATOM   1993  OG  SER A 141      -8.686  -4.457 -12.183  1.00 89.69           O
ATOM   1994  HG  SER A 141      -8.548  -3.649 -11.611  1.00 89.69           H
ATOM   1995  HN  SER A 141      -6.503  -2.600 -12.656  1.00 89.69           H
ATOM   1996  N   VAL A 142      -9.052  -2.942 -14.569  1.00 90.94           N
ATOM   1997  CA  VAL A 142     -10.250  -2.667 -15.344  1.00 90.94           C
ATOM   1998  C   VAL A 142      -9.850  -2.179 -16.738  1.00 90.94           C
ATOM   1999  O   VAL A 142     -10.462  -2.564 -17.733  1.00 90.94           O
ATOM   2000  HA  VAL A 142     -10.800  -3.603 -15.444  1.00 90.94           H
ATOM   2001  CB  VAL A 142     -11.140  -1.672 -14.595  1.00 90.94           C
ATOM   2002  HB  VAL A 142     -10.566  -0.758 -14.444  1.00 90.94           H
ATOM   2003  CG1 VAL A 142     -12.380  -1.318 -15.418  1.00 90.94           C
ATOM   2004 1HG1 VAL A 142     -12.073  -0.870 -16.363  1.00 90.94           H
ATOM   2005 2HG1 VAL A 142     -12.955  -2.223 -15.615  1.00 90.94           H
ATOM   2006 3HG1 VAL A 142     -12.994  -0.610 -14.863  1.00 90.94           H
ATOM   2007  CG2 VAL A 142     -11.531  -2.215 -13.219  1.00 90.94           C
ATOM   2008 1HG2 VAL A 142     -12.078  -3.150 -13.340  1.00 90.94           H
ATOM   2009 2HG2 VAL A 142     -10.632  -2.393 -12.629  1.00 90.94           H
ATOM   2010 3HG2 VAL A 142     -12.163  -1.488 -12.709  1.00 90.94           H
ATOM   2011  HN  VAL A 142      -8.894  -2.323 -13.800  1.00 90.94           H
ATOM   2012  N   ASP A 143      -8.826  -1.340 -16.765  1.00 86.40           N
ATOM   2013  CA  ASP A 143      -8.357  -0.771 -18.017  1.00 86.40           C
ATOM   2014  C   ASP A 143      -7.890  -1.899 -18.941  1.00 86.40           C
ATOM   2015  O   ASP A 143      -8.188  -1.891 -20.135  1.00 86.40           O
ATOM   2016  HA  ASP A 143      -9.210  -0.227 -18.422  1.00 86.40           H
ATOM   2017  CB  ASP A 143      -7.173   0.170 -17.786  1.00 86.40           C
ATOM   2018 1HB  ASP A 143      -7.467   0.968 -17.104  1.00 86.40           H
ATOM   2019 2HB  ASP A 143      -6.359  -0.374 -17.308  1.00 86.40           H
ATOM   2020  CG  ASP A 143      -6.686   0.773 -19.105  1.00 86.40           C
ATOM   2021  OD1 ASP A 143      -7.528   1.392 -19.791  1.00 86.40           O
ATOM   2022  OD2 ASP A 143      -5.483   0.600 -19.398  1.00 86.40           O
ATOM   2023  HN  ASP A 143      -8.320  -1.048 -15.953  1.00 86.40           H
ATOM   2024  N   ARG A 144      -7.168  -2.841 -18.354  1.00 75.65           N
ATOM   2025  CA  ARG A 144      -6.639  -3.961 -19.113  1.00 75.65           C
ATOM   2026  C   ARG A 144      -7.783  -4.801 -19.686  1.00 75.65           C
ATOM   2027  O   ARG A 144      -7.724  -5.236 -20.835  1.00 75.65           O
ATOM   2028  HA  ARG A 144      -6.051  -3.505 -19.910  1.00 75.65           H
ATOM   2029  CB  ARG A 144      -5.752  -4.850 -18.240  1.00 75.65           C
ATOM   2030 1HB  ARG A 144      -6.276  -5.097 -17.316  1.00 75.65           H
ATOM   2031 2HB  ARG A 144      -5.552  -5.789 -18.755  1.00 75.65           H
ATOM   2032  CG  ARG A 144      -4.431  -4.151 -17.911  1.00 75.65           C
ATOM   2033 1HG  ARG A 144      -4.632  -3.181 -17.455  1.00 75.65           H
ATOM   2034 2HG  ARG A 144      -3.877  -4.738 -17.179  1.00 75.65           H
ATOM   2035  CD  ARG A 144      -3.582  -3.963 -19.170  1.00 75.65           C
ATOM   2036 1HD  ARG A 144      -3.363  -4.931 -19.619  1.00 75.65           H
ATOM   2037 2HD  ARG A 144      -4.138  -3.387 -19.911  1.00 75.65           H
ATOM   2038  NE  ARG A 144      -2.321  -3.266 -18.831  1.00 75.65           N
ATOM   2039  HE  ARG A 144      -2.183  -2.981 -17.883  1.00 75.65           H
ATOM   2040  CZ  ARG A 144      -1.353  -2.993 -19.716  1.00 75.65           C
ATOM   2041  NH1 ARG A 144      -1.484  -3.352 -21.001  1.00 75.65           N
ATOM   2042 1HH1 ARG A 144      -2.309  -3.827 -21.305  1.00 75.65           H
ATOM   2043 2HH1 ARG A 144      -0.756  -3.144 -21.655  1.00 75.65           H
ATOM   2044  NH2 ARG A 144      -0.251  -2.356 -19.297  1.00 75.65           N
ATOM   2045 1HH2 ARG A 144       0.482  -2.145 -19.945  1.00 75.65           H
ATOM   2046 2HH2 ARG A 144      -0.161  -2.092 -18.337  1.00 75.65           H
ATOM   2047  HN  ARG A 144      -6.943  -2.848 -17.380  1.00 75.65           H
ATOM   2048  N   TYR A 145      -8.798  -5.004 -18.858  1.00 87.42           N
ATOM   2049  CA  TYR A 145      -9.977  -5.737 -19.285  1.00 87.42           C
ATOM   2050  C   TYR A 145     -10.596  -5.101 -20.532  1.00 87.42           C
ATOM   2051  O   TYR A 145     -10.845  -5.786 -21.524  1.00 87.42           O
ATOM   2052  HA  TYR A 145      -9.673  -6.757 -19.519  1.00 87.42           H
ATOM   2053  CB  TYR A 145     -10.976  -5.640 -18.130  1.00 87.42           C
ATOM   2054 1HB  TYR A 145     -10.651  -6.301 -17.326  1.00 87.42           H
ATOM   2055 2HB  TYR A 145     -10.960  -4.625 -17.733  1.00 87.42           H
ATOM   2056  CG  TYR A 145     -12.412  -5.999 -18.517  1.00 87.42           C
ATOM   2057  CD1 TYR A 145     -13.364  -5.006 -18.628  1.00 87.42           C
ATOM   2058  HD1 TYR A 145     -13.094  -3.967 -18.441  1.00 87.42           H
ATOM   2059  CD2 TYR A 145     -12.754  -7.314 -18.754  1.00 87.42           C
ATOM   2060  HD2 TYR A 145     -12.002  -8.098 -18.666  1.00 87.42           H
ATOM   2061  CE1 TYR A 145     -14.716  -5.344 -18.992  1.00 87.42           C
ATOM   2062  HE1 TYR A 145     -15.478  -4.570 -19.083  1.00 87.42           H
ATOM   2063  CE2 TYR A 145     -14.106  -7.652 -19.118  1.00 87.42           C
ATOM   2064  HE2 TYR A 145     -14.390  -8.687 -19.308  1.00 87.42           H
ATOM   2065  CZ  TYR A 145     -15.020  -6.650 -19.219  1.00 87.42           C
ATOM   2066  OH  TYR A 145     -16.297  -6.968 -19.563  1.00 87.42           O
ATOM   2067  HH  TYR A 145     -16.376  -7.955 -19.706  1.00 87.42           H
ATOM   2068  HN  TYR A 145      -8.822  -4.677 -17.913  1.00 87.42           H
ATOM   2069  N   ILE A 146     -10.826  -3.800 -20.442  1.00 84.31           N
ATOM   2070  CA  ILE A 146     -11.481  -3.079 -21.520  1.00 84.31           C
ATOM   2071  C   ILE A 146     -10.618  -3.161 -22.781  1.00 84.31           C
ATOM   2072  O   ILE A 146     -11.137  -3.334 -23.883  1.00 84.31           O
ATOM   2073  HA  ILE A 146     -12.430  -3.578 -21.718  1.00 84.31           H
ATOM   2074  CB  ILE A 146     -11.805  -1.647 -21.089  1.00 84.31           C
ATOM   2075  HB  ILE A 146     -10.892  -1.192 -20.703  1.00 84.31           H
ATOM   2076  CG1 ILE A 146     -12.830  -1.635 -19.954  1.00 84.31           C
ATOM   2077 1HG1 ILE A 146     -13.810  -1.916 -20.341  1.00 84.31           H
ATOM   2078 2HG1 ILE A 146     -12.558  -2.379 -19.205  1.00 84.31           H
ATOM   2079  CG2 ILE A 146     -12.260  -0.804 -22.282  1.00 84.31           C
ATOM   2080 1HG2 ILE A 146     -11.466  -0.774 -23.029  1.00 84.31           H
ATOM   2081 2HG2 ILE A 146     -13.154  -1.248 -22.720  1.00 84.31           H
ATOM   2082 3HG2 ILE A 146     -12.483   0.209 -21.947  1.00 84.31           H
ATOM   2083  CD1 ILE A 146     -12.911  -0.253 -19.302  1.00 84.31           C
ATOM   2084 1HD1 ILE A 146     -11.936   0.014 -18.895  1.00 84.31           H
ATOM   2085 2HD1 ILE A 146     -13.207   0.484 -20.049  1.00 84.31           H
ATOM   2086 3HD1 ILE A 146     -13.647  -0.272 -18.499  1.00 84.31           H
ATOM   2087  HN  ILE A 146     -10.574  -3.241 -19.652  1.00 84.31           H
ATOM   2088  N   ALA A 147      -9.315  -3.034 -22.577  1.00 82.79           N
ATOM   2089  CA  ALA A 147      -8.387  -2.964 -23.692  1.00 82.79           C
ATOM   2090  C   ALA A 147      -8.411  -4.290 -24.455  1.00 82.79           C
ATOM   2091  O   ALA A 147      -8.196  -4.317 -25.666  1.00 82.79           O
ATOM   2092  HA  ALA A 147      -8.723  -2.167 -24.355  1.00 82.79           H
ATOM   2093  CB  ALA A 147      -6.990  -2.616 -23.173  1.00 82.79           C
ATOM   2094 1HB  ALA A 147      -7.021  -1.652 -22.665  1.00 82.79           H
ATOM   2095 2HB  ALA A 147      -6.661  -3.384 -22.474  1.00 82.79           H
ATOM   2096 3HB  ALA A 147      -6.294  -2.563 -24.010  1.00 82.79           H
ATOM   2097  HN  ALA A 147      -8.894  -2.979 -21.672  1.00 82.79           H
ATOM   2098  N   ILE A 148      -8.675  -5.357 -23.715  1.00 79.20           N
ATOM   2099  CA  ILE A 148      -8.564  -6.696 -24.267  1.00 79.20           C
ATOM   2100  C   ILE A 148      -9.942  -7.164 -24.740  1.00 79.20           C
ATOM   2101  O   ILE A 148     -10.093  -7.615 -25.874  1.00 79.20           O
ATOM   2102  HA  ILE A 148      -7.903  -6.639 -25.132  1.00 79.20           H
ATOM   2103  CB  ILE A 148      -7.907  -7.639 -23.257  1.00 79.20           C
ATOM   2104  HB  ILE A 148      -8.426  -7.534 -22.304  1.00 79.20           H
ATOM   2105  CG1 ILE A 148      -6.445  -7.256 -23.019  1.00 79.20           C
ATOM   2106 1HG1 ILE A 148      -5.866  -7.435 -23.926  1.00 79.20           H
ATOM   2107 2HG1 ILE A 148      -6.375  -6.190 -22.802  1.00 79.20           H
ATOM   2108  CG2 ILE A 148      -8.053  -9.098 -23.693  1.00 79.20           C
ATOM   2109 1HG2 ILE A 148      -9.111  -9.350 -23.770  1.00 79.20           H
ATOM   2110 2HG2 ILE A 148      -7.576  -9.237 -24.663  1.00 79.20           H
ATOM   2111 3HG2 ILE A 148      -7.578  -9.747 -22.958  1.00 79.20           H
ATOM   2112  CD1 ILE A 148      -5.849  -8.058 -21.861  1.00 79.20           C
ATOM   2113 1HD1 ILE A 148      -6.415  -7.857 -20.951  1.00 79.20           H
ATOM   2114 2HD1 ILE A 148      -5.898  -9.122 -22.092  1.00 79.20           H
ATOM   2115 3HD1 ILE A 148      -4.809  -7.766 -21.713  1.00 79.20           H
ATOM   2116  HN  ILE A 148      -8.959  -5.316 -22.757  1.00 79.20           H
ATOM   2117  N   ALA A 149     -10.912  -7.041 -23.846  1.00 78.82           N
ATOM   2118  CA  ALA A 149     -12.218  -7.636 -24.072  1.00 78.82           C
ATOM   2119  C   ALA A 149     -13.026  -6.740 -25.012  1.00 78.82           C
ATOM   2120  O   ALA A 149     -13.872  -7.225 -25.763  1.00 78.82           O
ATOM   2121  HA  ALA A 149     -12.063  -8.604 -24.549  1.00 78.82           H
ATOM   2122  CB  ALA A 149     -12.919  -7.855 -22.730  1.00 78.82           C
ATOM   2123 1HB  ALA A 149     -12.318  -8.522 -22.111  1.00 78.82           H
ATOM   2124 2HB  ALA A 149     -13.039  -6.898 -22.222  1.00 78.82           H
ATOM   2125 3HB  ALA A 149     -13.898  -8.302 -22.900  1.00 78.82           H
ATOM   2126  HN  ALA A 149     -10.817  -6.547 -22.982  1.00 78.82           H
ATOM   2127  N   GLN A 150     -12.737  -5.449 -24.941  1.00 69.95           N
ATOM   2128  CA  GLN A 150     -13.508  -4.468 -25.685  1.00 69.95           C
ATOM   2129  C   GLN A 150     -12.584  -3.626 -26.568  1.00 69.95           C
ATOM   2130  O   GLN A 150     -12.770  -2.416 -26.691  1.00 69.95           O
ATOM   2131  HA  GLN A 150     -14.189  -5.047 -26.309  1.00 69.95           H
ATOM   2132  CB  GLN A 150     -14.323  -3.581 -24.742  1.00 69.95           C
ATOM   2133 1HB  GLN A 150     -13.651  -3.016 -24.096  1.00 69.95           H
ATOM   2134 2HB  GLN A 150     -14.893  -2.854 -25.322  1.00 69.95           H
ATOM   2135  CG  GLN A 150     -15.276  -4.419 -23.888  1.00 69.95           C
ATOM   2136 1HG  GLN A 150     -15.855  -5.084 -24.529  1.00 69.95           H
ATOM   2137 2HG  GLN A 150     -14.702  -5.050 -23.209  1.00 69.95           H
ATOM   2138  CD  GLN A 150     -16.222  -3.525 -23.084  1.00 69.95           C
ATOM   2139  OE1 GLN A 150     -16.165  -2.308 -23.140  1.00 69.95           O
ATOM   2140  NE2 GLN A 150     -17.094  -4.195 -22.335  1.00 69.95           N
ATOM   2141 1HE2 GLN A 150     -17.088  -5.195 -22.334  1.00 69.95           H
ATOM   2142 2HE2 GLN A 150     -17.755  -3.699 -21.772  1.00 69.95           H
ATOM   2143  HN  GLN A 150     -11.994  -5.072 -24.388  1.00 69.95           H
ATOM   2144  N   ALA A 151     -11.609  -4.299 -27.160  1.00 69.76           N
ATOM   2145  CA  ALA A 151     -10.516  -3.607 -27.821  1.00 69.76           C
ATOM   2146  C   ALA A 151     -11.086  -2.609 -28.831  1.00 69.76           C
ATOM   2147  O   ALA A 151     -10.652  -1.460 -28.887  1.00 69.76           O
ATOM   2148  HA  ALA A 151      -9.959  -3.061 -27.059  1.00 69.76           H
ATOM   2149  CB  ALA A 151      -9.584  -4.630 -28.474  1.00 69.76           C
ATOM   2150 1HB  ALA A 151      -9.183  -5.295 -27.710  1.00 69.76           H
ATOM   2151 2HB  ALA A 151     -10.141  -5.212 -29.208  1.00 69.76           H
ATOM   2152 3HB  ALA A 151      -8.764  -4.110 -28.970  1.00 69.76           H
ATOM   2153  HN  ALA A 151     -11.557  -5.297 -27.191  1.00 69.76           H
ATOM   2154  N   MET A 152     -12.051  -3.086 -29.604  1.00 60.08           N
ATOM   2155  CA  MET A 152     -12.618  -2.283 -30.674  1.00 60.08           C
ATOM   2156  C   MET A 152     -13.226  -0.990 -30.127  1.00 60.08           C
ATOM   2157  O   MET A 152     -12.917   0.099 -30.609  1.00 60.08           O
ATOM   2158  HA  MET A 152     -11.785  -2.048 -31.337  1.00 60.08           H
ATOM   2159  CB  MET A 152     -13.697  -3.088 -31.400  1.00 60.08           C
ATOM   2160 1HB  MET A 152     -14.298  -3.636 -30.674  1.00 60.08           H
ATOM   2161 2HB  MET A 152     -14.371  -2.410 -31.924  1.00 60.08           H
ATOM   2162  CG  MET A 152     -13.074  -4.067 -32.397  1.00 60.08           C
ATOM   2163 1HG  MET A 152     -12.223  -3.600 -32.893  1.00 60.08           H
ATOM   2164 2HG  MET A 152     -12.696  -4.943 -31.871  1.00 60.08           H
ATOM   2165  SD  MET A 152     -14.288  -4.561 -33.609  1.00 60.08           S
ATOM   2166  CE  MET A 152     -15.037  -5.937 -32.753  1.00 60.08           C
ATOM   2167 1HE  MET A 152     -14.279  -6.695 -32.551  1.00 60.08           H
ATOM   2168 2HE  MET A 152     -15.465  -5.591 -31.812  1.00 60.08           H
ATOM   2169 3HE  MET A 152     -15.823  -6.367 -33.374  1.00 60.08           H
ATOM   2170  HN  MET A 152     -12.445  -4.000 -29.509  1.00 60.08           H
ATOM   2171  N   ARG A 153     -14.080  -1.153 -29.127  1.00 58.48           N
ATOM   2172  CA  ARG A 153     -14.778  -0.018 -28.547  1.00 58.48           C
ATOM   2173  C   ARG A 153     -13.783   0.927 -27.869  1.00 58.48           C
ATOM   2174  O   ARG A 153     -14.006   2.135 -27.818  1.00 58.48           O
ATOM   2175  HA  ARG A 153     -15.269   0.469 -29.390  1.00 58.48           H
ATOM   2176  CB  ARG A 153     -15.816  -0.476 -27.520  1.00 58.48           C
ATOM   2177 1HB  ARG A 153     -15.374  -1.218 -26.857  1.00 58.48           H
ATOM   2178 2HB  ARG A 153     -16.116   0.368 -26.899  1.00 58.48           H
ATOM   2179  CG  ARG A 153     -17.045  -1.070 -28.211  1.00 58.48           C
ATOM   2180 1HG  ARG A 153     -17.417  -0.372 -28.962  1.00 58.48           H
ATOM   2181 2HG  ARG A 153     -16.766  -1.984 -28.736  1.00 58.48           H
ATOM   2182  CD  ARG A 153     -18.151  -1.374 -27.198  1.00 58.48           C
ATOM   2183 1HD  ARG A 153     -17.811  -2.134 -26.495  1.00 58.48           H
ATOM   2184 2HD  ARG A 153     -18.378  -0.480 -26.617  1.00 58.48           H
ATOM   2185  NE  ARG A 153     -19.366  -1.843 -27.900  1.00 58.48           N
ATOM   2186  HE  ARG A 153     -19.346  -1.878 -28.900  1.00 58.48           H
ATOM   2187  CZ  ARG A 153     -20.492  -2.222 -27.281  1.00 58.48           C
ATOM   2188  NH1 ARG A 153     -20.575  -2.195 -25.944  1.00 58.48           N
ATOM   2189 1HH1 ARG A 153     -19.794  -1.890 -25.401  1.00 58.48           H
ATOM   2190 2HH1 ARG A 153     -21.419  -2.480 -25.490  1.00 58.48           H
ATOM   2191  NH2 ARG A 153     -21.534  -2.630 -28.019  1.00 58.48           N
ATOM   2192 1HH2 ARG A 153     -22.381  -2.916 -27.573  1.00 58.48           H
ATOM   2193 2HH2 ARG A 153     -21.463  -2.647 -29.017  1.00 58.48           H
ATOM   2194  HN  ARG A 153     -14.298  -2.038 -28.716  1.00 58.48           H
ATOM   2195  N   ALA A 154     -12.707   0.340 -27.366  1.00 63.70           N
ATOM   2196  CA  ALA A 154     -11.733   1.095 -26.596  1.00 63.70           C
ATOM   2197  C   ALA A 154     -11.015   2.082 -27.519  1.00 63.70           C
ATOM   2198  O   ALA A 154     -10.630   3.169 -27.092  1.00 63.70           O
ATOM   2199  HA  ALA A 154     -12.274   1.653 -25.832  1.00 63.70           H
ATOM   2200  CB  ALA A 154     -10.766   0.129 -25.909  1.00 63.70           C
ATOM   2201 1HB  ALA A 154     -11.322  -0.530 -25.243  1.00 63.70           H
ATOM   2202 2HB  ALA A 154     -10.250  -0.466 -26.663  1.00 63.70           H
ATOM   2203 3HB  ALA A 154     -10.035   0.697 -25.332  1.00 63.70           H
ATOM   2204  HN  ALA A 154     -12.497  -0.632 -27.477  1.00 63.70           H
ATOM   2205  N   HIS A 155     -10.857   1.667 -28.768  1.00 58.34           N
ATOM   2206  CA  HIS A 155     -10.058   2.428 -29.713  1.00 58.34           C
ATOM   2207  C   HIS A 155     -10.806   3.702 -30.110  1.00 58.34           C
ATOM   2208  O   HIS A 155     -10.200   4.761 -30.261  1.00 58.34           O
ATOM   2209  HA  HIS A 155      -9.139   2.703 -29.195  1.00 58.34           H
ATOM   2210  CB  HIS A 155      -9.674   1.566 -30.917  1.00 58.34           C
ATOM   2211 1HB  HIS A 155      -9.585   0.528 -30.595  1.00 58.34           H
ATOM   2212 2HB  HIS A 155     -10.481   1.603 -31.650  1.00 58.34           H
ATOM   2213  CG  HIS A 155      -8.386   1.983 -31.586  1.00 58.34           C
ATOM   2214  ND1 HIS A 155      -8.240   3.193 -32.242  1.00 58.34           N
ATOM   2215  HD1 HIS A 155      -8.946   3.894 -32.340  1.00 58.34           H
ATOM   2216  CD2 HIS A 155      -7.188   1.340 -31.693  1.00 58.34           C
ATOM   2217  HD2 HIS A 155      -6.954   0.356 -31.285  1.00 58.34           H
ATOM   2218  CE1 HIS A 155      -7.006   3.263 -32.719  1.00 58.34           C
ATOM   2219  HE1 HIS A 155      -6.584   4.094 -33.285  1.00 58.34           H
ATOM   2220  NE2 HIS A 155      -6.356   2.114 -32.378  1.00 58.34           N
ATOM   2221  HN  HIS A 155     -11.263   0.831 -29.135  1.00 58.34           H
ATOM   2222  N   THR A 156     -12.114   3.556 -30.269  1.00 65.43           N
ATOM   2223  CA  THR A 156     -12.927   4.636 -30.803  1.00 65.43           C
ATOM   2224  C   THR A 156     -12.975   5.805 -29.817  1.00 65.43           C
ATOM   2225  O   THR A 156     -13.028   6.964 -30.226  1.00 65.43           O
ATOM   2226  HA  THR A 156     -12.455   5.004 -31.713  1.00 65.43           H
ATOM   2227  CB  THR A 156     -14.307   4.066 -31.137  1.00 65.43           C
ATOM   2228  HB  THR A 156     -14.975   4.136 -30.279  1.00 65.43           H
ATOM   2229  OG1 THR A 156     -14.036   2.746 -31.600  1.00 65.43           O
ATOM   2230  HG1 THR A 156     -14.857   2.181 -31.524  1.00 65.43           H
ATOM   2231  CG2 THR A 156     -14.950   4.758 -32.341  1.00 65.43           C
ATOM   2232 1HG2 THR A 156     -14.313   4.631 -33.216  1.00 65.43           H
ATOM   2233 2HG2 THR A 156     -15.068   5.821 -32.129  1.00 65.43           H
ATOM   2234 3HG2 THR A 156     -15.927   4.316 -32.535  1.00 65.43           H
ATOM   2235  HN  THR A 156     -12.616   2.722 -30.040  1.00 65.43           H
ATOM   2236  N   TRP A 157     -12.954   5.461 -28.538  1.00 60.42           N
ATOM   2237  CA  TRP A 157     -13.246   6.431 -27.497  1.00 60.42           C
ATOM   2238  C   TRP A 157     -11.930   6.789 -26.802  1.00 60.42           C
ATOM   2239  O   TRP A 157     -11.915   7.086 -25.608  1.00 60.42           O
ATOM   2240  HA  TRP A 157     -13.667   7.316 -27.975  1.00 60.42           H
ATOM   2241  CB  TRP A 157     -14.306   5.898 -26.532  1.00 60.42           C
ATOM   2242 1HB  TRP A 157     -14.013   4.903 -26.199  1.00 60.42           H
ATOM   2243 2HB  TRP A 157     -14.331   6.535 -25.647  1.00 60.42           H
ATOM   2244  CG  TRP A 157     -15.713   5.827 -27.130  1.00 60.42           C
ATOM   2245  CD1 TRP A 157     -16.121   5.126 -28.197  1.00 60.42           C
ATOM   2246  HD1 TRP A 157     -15.471   4.491 -28.799  1.00 60.42           H
ATOM   2247  CD2 TRP A 157     -16.887   6.513 -26.649  1.00 60.42           C
ATOM   2248  NE1 TRP A 157     -17.467   5.310 -28.438  1.00 60.42           N
ATOM   2249  HE1 TRP A 157     -17.999   4.894 -29.175  1.00 60.42           H
ATOM   2250  CE2 TRP A 157     -17.948   6.180 -27.466  1.00 60.42           C
ATOM   2251  CE3 TRP A 157     -17.049   7.386 -25.558  1.00 60.42           C
ATOM   2252  HE3 TRP A 157     -16.227   7.664 -24.898  1.00 60.42           H
ATOM   2253  CZ2 TRP A 157     -19.244   6.675 -27.280  1.00 60.42           C
ATOM   2254  HZ2 TRP A 157     -20.066   6.396 -27.940  1.00 60.42           H
ATOM   2255  CZ3 TRP A 157     -18.350   7.872 -25.386  1.00 60.42           C
ATOM   2256  HZ3 TRP A 157     -18.531   8.553 -24.555  1.00 60.42           H
ATOM   2257  CH2 TRP A 157     -19.429   7.546 -26.200  1.00 60.42           C
ATOM   2258  HH2 TRP A 157     -20.414   7.968 -25.999  1.00 60.42           H
ATOM   2259  HN  TRP A 157     -12.743   4.540 -28.210  1.00 60.42           H
ATOM   2260  N   ARG A 158     -10.858   6.749 -27.579  1.00 61.51           N
ATOM   2261  CA  ARG A 158      -9.523   6.870 -27.018  1.00 61.51           C
ATOM   2262  C   ARG A 158      -9.400   8.166 -26.215  1.00 61.51           C
ATOM   2263  O   ARG A 158      -8.883   8.161 -25.098  1.00 61.51           O
ATOM   2264  HA  ARG A 158      -9.411   5.997 -26.375  1.00 61.51           H
ATOM   2265  CB  ARG A 158      -8.460   6.857 -28.119  1.00 61.51           C
ATOM   2266 1HB  ARG A 158      -8.604   5.986 -28.758  1.00 61.51           H
ATOM   2267 2HB  ARG A 158      -8.575   7.738 -28.750  1.00 61.51           H
ATOM   2268  CG  ARG A 158      -7.052   6.831 -27.521  1.00 61.51           C
ATOM   2269 1HG  ARG A 158      -6.878   7.744 -26.951  1.00 61.51           H
ATOM   2270 2HG  ARG A 158      -6.964   5.998 -26.823  1.00 61.51           H
ATOM   2271  CD  ARG A 158      -5.993   6.699 -28.617  1.00 61.51           C
ATOM   2272 1HD  ARG A 158      -6.122   5.754 -29.146  1.00 61.51           H
ATOM   2273 2HD  ARG A 158      -6.116   7.495 -29.351  1.00 61.51           H
ATOM   2274  NE  ARG A 158      -4.639   6.764 -28.024  1.00 61.51           N
ATOM   2275  HE  ARG A 158      -4.565   6.948 -27.043  1.00 61.51           H
ATOM   2276  CZ  ARG A 158      -3.505   6.593 -28.718  1.00 61.51           C
ATOM   2277  NH1 ARG A 158      -3.544   6.344 -30.034  1.00 61.51           N
ATOM   2278 1HH1 ARG A 158      -4.424   6.285 -30.505  1.00 61.51           H
ATOM   2279 2HH1 ARG A 158      -2.694   6.218 -30.544  1.00 61.51           H
ATOM   2280  NH2 ARG A 158      -2.332   6.674 -28.075  1.00 61.51           N
ATOM   2281 1HH2 ARG A 158      -1.477   6.549 -28.579  1.00 61.51           H
ATOM   2282 2HH2 ARG A 158      -2.311   6.860 -27.093  1.00 61.51           H
ATOM   2283  HN  ARG A 158     -10.890   6.637 -28.572  1.00 61.51           H
ATOM   2284  N   GLU A 159      -9.883   9.244 -26.813  1.00 67.26           N
ATOM   2285  CA  GLU A 159      -9.742  10.560 -26.214  1.00 67.26           C
ATOM   2286  C   GLU A 159     -10.603  10.664 -24.953  1.00 67.26           C
ATOM   2287  O   GLU A 159     -10.141  11.146 -23.920  1.00 67.26           O
ATOM   2288  HA  GLU A 159      -8.688  10.646 -25.950  1.00 67.26           H
ATOM   2289  CB  GLU A 159     -10.100  11.660 -27.215  1.00 67.26           C
ATOM   2290 1HB  GLU A 159     -11.044  11.418 -27.704  1.00 67.26           H
ATOM   2291 2HB  GLU A 159     -10.112  12.626 -26.711  1.00 67.26           H
ATOM   2292  CG  GLU A 159      -9.046  11.762 -28.319  1.00 67.26           C
ATOM   2293 1HG  GLU A 159      -8.051  11.793 -27.874  1.00 67.26           H
ATOM   2294 2HG  GLU A 159      -9.086  10.873 -28.948  1.00 67.26           H
ATOM   2295  CD  GLU A 159      -9.267  13.011 -29.174  1.00 67.26           C
ATOM   2296  OE1 GLU A 159      -8.298  13.410 -29.856  1.00 67.26           O
ATOM   2297  OE2 GLU A 159     -10.399  13.538 -29.128  1.00 67.26           O
ATOM   2298  HN  GLU A 159     -10.364   9.229 -27.690  1.00 67.26           H
ATOM   2299  N   LYS A 160     -11.839  10.204 -25.080  1.00 71.50           N
ATOM   2300  CA  LYS A 160     -12.775  10.259 -23.969  1.00 71.50           C
ATOM   2301  C   LYS A 160     -12.209   9.463 -22.792  1.00 71.50           C
ATOM   2302  O   LYS A 160     -12.328   9.881 -21.641  1.00 71.50           O
ATOM   2303  HA  LYS A 160     -12.865  11.303 -23.669  1.00 71.50           H
ATOM   2304  CB  LYS A 160     -14.163   9.795 -24.415  1.00 71.50           C
ATOM   2305 1HB  LYS A 160     -14.087   8.821 -24.899  1.00 71.50           H
ATOM   2306 2HB  LYS A 160     -14.805   9.669 -23.544  1.00 71.50           H
ATOM   2307  CG  LYS A 160     -14.794  10.802 -25.380  1.00 71.50           C
ATOM   2308 1HG  LYS A 160     -14.714  11.807 -24.965  1.00 71.50           H
ATOM   2309 2HG  LYS A 160     -14.245  10.801 -26.322  1.00 71.50           H
ATOM   2310  CD  LYS A 160     -16.263  10.465 -25.639  1.00 71.50           C
ATOM   2311 1HD  LYS A 160     -16.347   9.442 -26.005  1.00 71.50           H
ATOM   2312 2HD  LYS A 160     -16.822  10.516 -24.705  1.00 71.50           H
ATOM   2313  CE  LYS A 160     -16.875  11.428 -26.659  1.00 71.50           C
ATOM   2314 1HE  LYS A 160     -16.870  12.442 -26.259  1.00 71.50           H
ATOM   2315 2HE  LYS A 160     -16.269  11.441 -27.565  1.00 71.50           H
ATOM   2316  NZ  LYS A 160     -18.260  11.025 -26.987  1.00 71.50           N
ATOM   2317 1HZ  LYS A 160     -18.670  11.706 -27.618  1.00 71.50           H
ATOM   2318 2HZ  LYS A 160     -18.251  10.114 -27.432  1.00 71.50           H
ATOM   2319 3HZ  LYS A 160     -18.809  10.980 -26.136  1.00 71.50           H
ATOM   2320  HN  LYS A 160     -12.202   9.801 -25.919  1.00 71.50           H
ATOM   2321  N   ARG A 161     -11.606   8.329 -23.120  1.00 70.24           N
ATOM   2322  CA  ARG A 161     -11.042   7.460 -22.102  1.00 70.24           C
ATOM   2323  C   ARG A 161      -9.940   8.189 -21.332  1.00 70.24           C
ATOM   2324  O   ARG A 161      -9.767   7.972 -20.133  1.00 70.24           O
ATOM   2325  HA  ARG A 161     -11.880   7.215 -21.449  1.00 70.24           H
ATOM   2326  CB  ARG A 161     -10.464   6.187 -22.723  1.00 70.24           C
ATOM   2327 1HB  ARG A 161      -9.814   6.448 -23.558  1.00 70.24           H
ATOM   2328 2HB  ARG A 161      -9.848   5.667 -21.990  1.00 70.24           H
ATOM   2329  CG  ARG A 161     -11.579   5.259 -23.210  1.00 70.24           C
ATOM   2330 1HG  ARG A 161     -12.295   5.091 -22.405  1.00 70.24           H
ATOM   2331 2HG  ARG A 161     -12.123   5.734 -24.026  1.00 70.24           H
ATOM   2332  CD  ARG A 161     -11.011   3.919 -23.681  1.00 70.24           C
ATOM   2333 1HD  ARG A 161     -11.765   3.374 -24.249  1.00 70.24           H
ATOM   2334 2HD  ARG A 161     -10.167   4.087 -24.350  1.00 70.24           H
ATOM   2335  NE  ARG A 161     -10.578   3.115 -22.516  1.00 70.24           N
ATOM   2336  HE  ARG A 161     -11.028   3.281 -21.639  1.00 70.24           H
ATOM   2337  CZ  ARG A 161      -9.622   2.177 -22.564  1.00 70.24           C
ATOM   2338  NH1 ARG A 161      -8.986   1.912 -23.713  1.00 70.24           N
ATOM   2339 1HH1 ARG A 161      -9.224   2.415 -24.544  1.00 70.24           H
ATOM   2340 2HH1 ARG A 161      -8.273   1.211 -23.740  1.00 70.24           H
ATOM   2341  NH2 ARG A 161      -9.311   1.509 -21.445  1.00 70.24           N
ATOM   2342 1HH2 ARG A 161      -8.600   0.806 -21.463  1.00 70.24           H
ATOM   2343 2HH2 ARG A 161      -9.790   1.713 -20.591  1.00 70.24           H
ATOM   2344  HN  ARG A 161     -11.500   8.004 -24.060  1.00 70.24           H
ATOM   2345  N   LEU A 162      -9.222   9.039 -22.052  1.00 82.18           N
ATOM   2346  CA  LEU A 162      -8.139   9.799 -21.452  1.00 82.18           C
ATOM   2347  C   LEU A 162      -8.719  10.809 -20.460  1.00 82.18           C
ATOM   2348  O   LEU A 162      -8.158  11.022 -19.386  1.00 82.18           O
ATOM   2349  HA  LEU A 162      -7.512   9.097 -20.902  1.00 82.18           H
ATOM   2350  CB  LEU A 162      -7.265  10.434 -22.536  1.00 82.18           C
ATOM   2351 1HB  LEU A 162      -6.917   9.645 -23.202  1.00 82.18           H
ATOM   2352 2HB  LEU A 162      -7.888  11.102 -23.131  1.00 82.18           H
ATOM   2353  CG  LEU A 162      -6.049  11.220 -22.042  1.00 82.18           C
ATOM   2354  HG  LEU A 162      -6.391  11.959 -21.318  1.00 82.18           H
ATOM   2355  CD1 LEU A 162      -5.060  10.303 -21.319  1.00 82.18           C
ATOM   2356 1HD1 LEU A 162      -5.551   9.843 -20.461  1.00 82.18           H
ATOM   2357 2HD1 LEU A 162      -4.720   9.525 -22.003  1.00 82.18           H
ATOM   2358 3HD1 LEU A 162      -4.205  10.887 -20.979  1.00 82.18           H
ATOM   2359  CD2 LEU A 162      -5.387  11.985 -23.190  1.00 82.18           C
ATOM   2360 1HD2 LEU A 162      -5.061  11.280 -23.956  1.00 82.18           H
ATOM   2361 2HD2 LEU A 162      -6.104  12.684 -23.621  1.00 82.18           H
ATOM   2362 3HD2 LEU A 162      -4.526  12.534 -22.812  1.00 82.18           H
ATOM   2363  HN  LEU A 162      -9.370   9.210 -23.026  1.00 82.18           H
ATOM   2364  N   LEU A 163      -9.835  11.404 -20.855  1.00 83.78           N
ATOM   2365  CA  LEU A 163     -10.501  12.382 -20.011  1.00 83.78           C
ATOM   2366  C   LEU A 163     -10.980  11.700 -18.728  1.00 83.78           C
ATOM   2367  O   LEU A 163     -10.729  12.192 -17.629  1.00 83.78           O
ATOM   2368  HA  LEU A 163      -9.763  13.140 -19.745  1.00 83.78           H
ATOM   2369  CB  LEU A 163     -11.615  13.088 -20.786  1.00 83.78           C
ATOM   2370 1HB  LEU A 163     -11.190  13.499 -21.702  1.00 83.78           H
ATOM   2371 2HB  LEU A 163     -12.352  12.342 -21.083  1.00 83.78           H
ATOM   2372  CG  LEU A 163     -12.340  14.213 -20.044  1.00 83.78           C
ATOM   2373  HG  LEU A 163     -12.690  13.821 -19.088  1.00 83.78           H
ATOM   2374  CD1 LEU A 163     -11.387  15.369 -19.736  1.00 83.78           C
ATOM   2375 1HD1 LEU A 163     -10.568  15.010 -19.112  1.00 83.78           H
ATOM   2376 2HD1 LEU A 163     -10.985  15.767 -20.668  1.00 83.78           H
ATOM   2377 3HD1 LEU A 163     -11.927  16.155 -19.208  1.00 83.78           H
ATOM   2378  CD2 LEU A 163     -13.573  14.678 -20.821  1.00 83.78           C
ATOM   2379 1HD2 LEU A 163     -13.267  15.045 -21.801  1.00 83.78           H
ATOM   2380 2HD2 LEU A 163     -14.261  13.841 -20.945  1.00 83.78           H
ATOM   2381 3HD2 LEU A 163     -14.069  15.477 -20.271  1.00 83.78           H
ATOM   2382  HN  LEU A 163     -10.282  11.228 -21.732  1.00 83.78           H
ATOM   2383  N   TYR A 164     -11.662  10.579 -18.911  1.00 77.89           N
ATOM   2384  CA  TYR A 164     -12.186   9.829 -17.782  1.00 77.89           C
ATOM   2385  C   TYR A 164     -11.057   9.378 -16.852  1.00 77.89           C
ATOM   2386  O   TYR A 164     -11.225   9.353 -15.634  1.00 77.89           O
ATOM   2387  HA  TYR A 164     -12.863  10.481 -17.230  1.00 77.89           H
ATOM   2388  CB  TYR A 164     -12.866   8.594 -18.376  1.00 77.89           C
ATOM   2389 1HB  TYR A 164     -12.207   8.153 -19.124  1.00 77.89           H
ATOM   2390 2HB  TYR A 164     -12.997   7.851 -17.589  1.00 77.89           H
ATOM   2391  CG  TYR A 164     -14.224   8.880 -19.019  1.00 77.89           C
ATOM   2392  CD1 TYR A 164     -15.200   9.542 -18.303  1.00 77.89           C
ATOM   2393  HD1 TYR A 164     -15.004   9.862 -17.280  1.00 77.89           H
ATOM   2394  CD2 TYR A 164     -14.473   8.475 -20.315  1.00 77.89           C
ATOM   2395  HD2 TYR A 164     -13.701   7.952 -20.880  1.00 77.89           H
ATOM   2396  CE1 TYR A 164     -16.479   9.811 -18.908  1.00 77.89           C
ATOM   2397  HE1 TYR A 164     -17.259  10.334 -18.354  1.00 77.89           H
ATOM   2398  CE2 TYR A 164     -15.751   8.744 -20.920  1.00 77.89           C
ATOM   2399  HE2 TYR A 164     -15.961   8.430 -21.942  1.00 77.89           H
ATOM   2400  CZ  TYR A 164     -16.691   9.399 -20.187  1.00 77.89           C
ATOM   2401  OH  TYR A 164     -17.899   9.654 -20.759  1.00 77.89           O
ATOM   2402  HH  TYR A 164     -18.482  10.152 -20.118  1.00 77.89           H
ATOM   2403  HN  TYR A 164     -11.857  10.183 -19.808  1.00 77.89           H
ATOM   2404  N   SER A 165      -9.933   9.033 -17.462  1.00 88.34           N
ATOM   2405  CA  SER A 165      -8.787   8.557 -16.706  1.00 88.34           C
ATOM   2406  C   SER A 165      -8.297   9.651 -15.755  1.00 88.34           C
ATOM   2407  O   SER A 165      -7.856   9.360 -14.644  1.00 88.34           O
ATOM   2408  HA  SER A 165      -9.149   7.696 -16.145  1.00 88.34           H
ATOM   2409  CB  SER A 165      -7.656   8.118 -17.639  1.00 88.34           C
ATOM   2410 1HB  SER A 165      -6.914   7.559 -17.070  1.00 88.34           H
ATOM   2411 2HB  SER A 165      -8.052   7.442 -18.397  1.00 88.34           H
ATOM   2412  OG  SER A 165      -7.028   9.228 -18.275  1.00 88.34           O
ATOM   2413  HG  SER A 165      -7.715   9.905 -18.539  1.00 88.34           H
ATOM   2414  HN  SER A 165      -9.798   9.075 -18.452  1.00 88.34           H
ATOM   2415  N   LYS A 166      -8.389  10.885 -16.226  1.00 85.32           N
ATOM   2416  CA  LYS A 166      -7.980  12.025 -15.424  1.00 85.32           C
ATOM   2417  C   LYS A 166      -8.917  12.160 -14.222  1.00 85.32           C
ATOM   2418  O   LYS A 166      -8.463  12.320 -13.090  1.00 85.32           O
ATOM   2419  HA  LYS A 166      -6.974  11.822 -15.056  1.00 85.32           H
ATOM   2420  CB  LYS A 166      -7.900  13.287 -16.286  1.00 85.32           C
ATOM   2421 1HB  LYS A 166      -8.817  13.396 -16.864  1.00 85.32           H
ATOM   2422 2HB  LYS A 166      -7.821  14.165 -15.645  1.00 85.32           H
ATOM   2423  CG  LYS A 166      -6.699  13.229 -17.232  1.00 85.32           C
ATOM   2424 1HG  LYS A 166      -5.782  13.112 -16.654  1.00 85.32           H
ATOM   2425 2HG  LYS A 166      -6.782  12.355 -17.878  1.00 85.32           H
ATOM   2426  CD  LYS A 166      -6.612  14.495 -18.086  1.00 85.32           C
ATOM   2427 1HD  LYS A 166      -7.515  14.594 -18.689  1.00 85.32           H
ATOM   2428 2HD  LYS A 166      -6.563  15.371 -17.440  1.00 85.32           H
ATOM   2429  CE  LYS A 166      -5.385  14.458 -18.999  1.00 85.32           C
ATOM   2430 1HE  LYS A 166      -4.487  14.288 -18.405  1.00 85.32           H
ATOM   2431 2HE  LYS A 166      -5.468  13.624 -19.696  1.00 85.32           H
ATOM   2432  NZ  LYS A 166      -5.258  15.727 -19.749  1.00 85.32           N
ATOM   2433 1HZ  LYS A 166      -4.446  15.682 -20.355  1.00 85.32           H
ATOM   2434 2HZ  LYS A 166      -6.090  15.874 -20.309  1.00 85.32           H
ATOM   2435 3HZ  LYS A 166      -5.150  16.496 -19.096  1.00 85.32           H
ATOM   2436  HN  LYS A 166      -8.736  11.112 -17.137  1.00 85.32           H
ATOM   2437  N   MET A 167     -10.209  12.092 -14.509  1.00 86.30           N
ATOM   2438  CA  MET A 167     -11.215  12.248 -13.472  1.00 86.30           C
ATOM   2439  C   MET A 167     -11.096  11.142 -12.422  1.00 86.30           C
ATOM   2440  O   MET A 167     -11.167  11.409 -11.223  1.00 86.30           O
ATOM   2441  HA  MET A 167     -11.017  13.216 -13.014  1.00 86.30           H
ATOM   2442  CB  MET A 167     -12.609  12.205 -14.103  1.00 86.30           C
ATOM   2443 1HB  MET A 167     -12.710  11.305 -14.709  1.00 86.30           H
ATOM   2444 2HB  MET A 167     -13.365  12.149 -13.320  1.00 86.30           H
ATOM   2445  CG  MET A 167     -12.856  13.441 -14.970  1.00 86.30           C
ATOM   2446 1HG  MET A 167     -12.534  14.338 -14.440  1.00 86.30           H
ATOM   2447 2HG  MET A 167     -12.263  13.380 -15.883  1.00 86.30           H
ATOM   2448  SD  MET A 167     -14.590  13.565 -15.377  1.00 86.30           S
ATOM   2449  CE  MET A 167     -14.768  12.122 -16.413  1.00 86.30           C
ATOM   2450 1HE  MET A 167     -14.104  12.208 -17.273  1.00 86.30           H
ATOM   2451 2HE  MET A 167     -14.510  11.230 -15.842  1.00 86.30           H
ATOM   2452 3HE  MET A 167     -15.800  12.047 -16.757  1.00 86.30           H
ATOM   2453  HN  MET A 167     -10.570  11.933 -15.428  1.00 86.30           H
ATOM   2454  N   VAL A 168     -10.918   9.923 -12.910  1.00 93.61           N
ATOM   2455  CA  VAL A 168     -10.842   8.768 -12.031  1.00 93.61           C
ATOM   2456  C   VAL A 168      -9.648   8.928 -11.088  1.00 93.61           C
ATOM   2457  O   VAL A 168      -9.752   8.648  -9.895  1.00 93.61           O
ATOM   2458  HA  VAL A 168     -11.756   8.746 -11.438  1.00 93.61           H
ATOM   2459  CB  VAL A 168     -10.782   7.483 -12.859  1.00 93.61           C
ATOM   2460  HB  VAL A 168      -9.984   7.594 -13.593  1.00 93.61           H
ATOM   2461  CG1 VAL A 168     -10.446   6.278 -11.977  1.00 93.61           C
ATOM   2462 1HG1 VAL A 168      -9.476   6.434 -11.503  1.00 93.61           H
ATOM   2463 2HG1 VAL A 168     -11.211   6.165 -11.210  1.00 93.61           H
ATOM   2464 3HG1 VAL A 168     -10.410   5.378 -12.591  1.00 93.61           H
ATOM   2465  CG2 VAL A 168     -12.091   7.258 -13.618  1.00 93.61           C
ATOM   2466 1HG2 VAL A 168     -12.914   7.178 -12.907  1.00 93.61           H
ATOM   2467 2HG2 VAL A 168     -12.271   8.098 -14.289  1.00 93.61           H
ATOM   2468 3HG2 VAL A 168     -12.022   6.338 -14.198  1.00 93.61           H
ATOM   2469  HN  VAL A 168     -10.826   9.718 -13.884  1.00 93.61           H
ATOM   2470  N   CYS A 169      -8.540   9.379 -11.659  1.00 94.70           N
ATOM   2471  CA  CYS A 169      -7.326   9.575 -10.885  1.00 94.70           C
ATOM   2472  C   CYS A 169      -7.619  10.591  -9.780  1.00 94.70           C
ATOM   2473  O   CYS A 169      -7.277  10.368  -8.620  1.00 94.70           O
ATOM   2474  HA  CYS A 169      -7.065   8.605 -10.460  1.00 94.70           H
ATOM   2475  CB  CYS A 169      -6.157  10.014 -11.769  1.00 94.70           C
ATOM   2476 1HB  CYS A 169      -6.466  10.837 -12.413  1.00 94.70           H
ATOM   2477 2HB  CYS A 169      -5.340  10.383 -11.149  1.00 94.70           H
ATOM   2478  SG  CYS A 169      -5.580   8.607 -12.788  1.00 94.70           S
ATOM   2479  HG  CYS A 169      -6.562   8.671 -13.682  1.00 94.70           H
ATOM   2480  HN  CYS A 169      -8.464   9.608 -12.629  1.00 94.70           H
ATOM   2481  N   PHE A 170      -8.249  11.686 -10.180  1.00 93.70           N
ATOM   2482  CA  PHE A 170      -8.562  12.753  -9.244  1.00 93.70           C
ATOM   2483  C   PHE A 170      -9.445  12.241  -8.104  1.00 93.70           C
ATOM   2484  O   PHE A 170      -9.190  12.533  -6.937  1.00 93.70           O
ATOM   2485  HA  PHE A 170      -7.618  13.113  -8.836  1.00 93.70           H
ATOM   2486  CB  PHE A 170      -9.328  13.823 -10.025  1.00 93.70           C
ATOM   2487 1HB  PHE A 170      -8.723  14.142 -10.873  1.00 93.70           H
ATOM   2488 2HB  PHE A 170     -10.237  13.380 -10.432  1.00 93.70           H
ATOM   2489  CG  PHE A 170      -9.704  15.051  -9.194  1.00 93.70           C
ATOM   2490  CD1 PHE A 170     -10.978  15.202  -8.742  1.00 93.70           C
ATOM   2491  HD1 PHE A 170     -11.731  14.448  -8.973  1.00 93.70           H
ATOM   2492  CD2 PHE A 170      -8.765  15.991  -8.906  1.00 93.70           C
ATOM   2493  HD2 PHE A 170      -7.744  15.870  -9.268  1.00 93.70           H
ATOM   2494  CE1 PHE A 170     -11.327  16.342  -7.970  1.00 93.70           C
ATOM   2495  HE1 PHE A 170     -12.349  16.463  -7.609  1.00 93.70           H
ATOM   2496  CE2 PHE A 170      -9.114  17.131  -8.134  1.00 93.70           C
ATOM   2497  HE2 PHE A 170      -8.361  17.884  -7.904  1.00 93.70           H
ATOM   2498  CZ  PHE A 170     -10.388  17.282  -7.683  1.00 93.70           C
ATOM   2499  HZ  PHE A 170     -10.656  18.157  -7.090  1.00 93.70           H
ATOM   2500  HN  PHE A 170      -8.543  11.850 -11.121  1.00 93.70           H
ATOM   2501  N   THR A 171     -10.465  11.484  -8.483  1.00 93.58           N
ATOM   2502  CA  THR A 171     -11.400  10.946  -7.509  1.00 93.58           C
ATOM   2503  C   THR A 171     -10.665  10.068  -6.493  1.00 93.58           C
ATOM   2504  O   THR A 171     -10.981  10.090  -5.305  1.00 93.58           O
ATOM   2505  HA  THR A 171     -11.836  11.777  -6.955  1.00 93.58           H
ATOM   2506  CB  THR A 171     -12.500  10.204  -8.269  1.00 93.58           C
ATOM   2507  HB  THR A 171     -12.107   9.306  -8.745  1.00 93.58           H
ATOM   2508  OG1 THR A 171     -13.034  11.186  -9.154  1.00 93.58           O
ATOM   2509  HG1 THR A 171     -12.567  11.139 -10.037  1.00 93.58           H
ATOM   2510  CG2 THR A 171     -13.682   9.830  -7.372  1.00 93.58           C
ATOM   2511 1HG2 THR A 171     -14.118  10.735  -6.949  1.00 93.58           H
ATOM   2512 2HG2 THR A 171     -13.336   9.182  -6.567  1.00 93.58           H
ATOM   2513 3HG2 THR A 171     -14.434   9.306  -7.962  1.00 93.58           H
ATOM   2514  HN  THR A 171     -10.657  11.239  -9.433  1.00 93.58           H
ATOM   2515  N   ILE A 172      -9.698   9.317  -6.999  1.00 94.54           N
ATOM   2516  CA  ILE A 172      -8.943   8.403  -6.159  1.00 94.54           C
ATOM   2517  C   ILE A 172      -8.168   9.204  -5.110  1.00 94.54           C
ATOM   2518  O   ILE A 172      -8.170   8.855  -3.931  1.00 94.54           O
ATOM   2519  HA  ILE A 172      -9.660   7.764  -5.644  1.00 94.54           H
ATOM   2520  CB  ILE A 172      -8.059   7.494  -7.015  1.00 94.54           C
ATOM   2521  HB  ILE A 172      -7.582   8.104  -7.782  1.00 94.54           H
ATOM   2522  CG1 ILE A 172      -8.897   6.436  -7.735  1.00 94.54           C
ATOM   2523 1HG1 ILE A 172      -9.282   5.717  -7.012  1.00 94.54           H
ATOM   2524 2HG1 ILE A 172      -9.760   6.908  -8.205  1.00 94.54           H
ATOM   2525  CG2 ILE A 172      -6.943   6.867  -6.177  1.00 94.54           C
ATOM   2526 1HG2 ILE A 172      -6.323   7.656  -5.750  1.00 94.54           H
ATOM   2527 2HG2 ILE A 172      -7.380   6.274  -5.374  1.00 94.54           H
ATOM   2528 3HG2 ILE A 172      -6.330   6.226  -6.810  1.00 94.54           H
ATOM   2529  CD1 ILE A 172      -8.068   5.708  -8.795  1.00 94.54           C
ATOM   2530 1HD1 ILE A 172      -7.705   6.427  -9.530  1.00 94.54           H
ATOM   2531 2HD1 ILE A 172      -7.219   5.217  -8.318  1.00 94.54           H
ATOM   2532 3HD1 ILE A 172      -8.687   4.961  -9.292  1.00 94.54           H
ATOM   2533  HN  ILE A 172      -9.428   9.325  -7.962  1.00 94.54           H
ATOM   2534  N   TRP A 173      -7.523  10.263  -5.578  1.00 93.25           N
ATOM   2535  CA  TRP A 173      -6.666  11.058  -4.716  1.00 93.25           C
ATOM   2536  C   TRP A 173      -7.538  11.677  -3.622  1.00 93.25           C
ATOM   2537  O   TRP A 173      -7.167  11.671  -2.450  1.00 93.25           O
ATOM   2538  HA  TRP A 173      -5.928  10.390  -4.271  1.00 93.25           H
ATOM   2539  CB  TRP A 173      -5.891  12.101  -5.525  1.00 93.25           C
ATOM   2540 1HB  TRP A 173      -6.571  12.573  -6.235  1.00 93.25           H
ATOM   2541 2HB  TRP A 173      -5.542  12.883  -4.850  1.00 93.25           H
ATOM   2542  CG  TRP A 173      -4.693  11.533  -6.288  1.00 93.25           C
ATOM   2543  CD1 TRP A 173      -4.545  11.404  -7.613  1.00 93.25           C
ATOM   2544  HD1 TRP A 173      -5.295  11.701  -8.346  1.00 93.25           H
ATOM   2545  CD2 TRP A 173      -3.473  11.020  -5.713  1.00 93.25           C
ATOM   2546  NE1 TRP A 173      -3.324  10.847  -7.933  1.00 93.25           N
ATOM   2547  HE1 TRP A 173      -2.985  10.652  -8.854  1.00 93.25           H
ATOM   2548  CE2 TRP A 173      -2.651  10.606  -6.741  1.00 93.25           C
ATOM   2549  CE3 TRP A 173      -3.077  10.910  -4.368  1.00 93.25           C
ATOM   2550  HE3 TRP A 173      -3.707  11.230  -3.539  1.00 93.25           H
ATOM   2551  CZ2 TRP A 173      -1.382  10.054  -6.533  1.00 93.25           C
ATOM   2552  HZ2 TRP A 173      -0.751   9.734  -7.362  1.00 93.25           H
ATOM   2553  CZ3 TRP A 173      -1.805  10.356  -4.177  1.00 93.25           C
ATOM   2554  HZ3 TRP A 173      -1.449  10.247  -3.153  1.00 93.25           H
ATOM   2555  CH2 TRP A 173      -0.966   9.934  -5.201  1.00 93.25           C
ATOM   2556  HH2 TRP A 173       0.012   9.511  -4.969  1.00 93.25           H
ATOM   2557  HN  TRP A 173      -7.580  10.579  -6.525  1.00 93.25           H
ATOM   2558  N   VAL A 174      -8.681  12.197  -4.045  1.00 95.96           N
ATOM   2559  CA  VAL A 174      -9.593  12.851  -3.121  1.00 95.96           C
ATOM   2560  C   VAL A 174     -10.065  11.839  -2.076  1.00 95.96           C
ATOM   2561  O   VAL A 174     -10.099  12.141  -0.884  1.00 95.96           O
ATOM   2562  HA  VAL A 174      -9.039  13.643  -2.618  1.00 95.96           H
ATOM   2563  CB  VAL A 174     -10.746  13.496  -3.893  1.00 95.96           C
ATOM   2564  HB  VAL A 174     -11.197  12.730  -4.524  1.00 95.96           H
ATOM   2565  CG1 VAL A 174     -11.824  14.012  -2.937  1.00 95.96           C
ATOM   2566 1HG1 VAL A 174     -12.217  13.182  -2.351  1.00 95.96           H
ATOM   2567 2HG1 VAL A 174     -11.391  14.757  -2.269  1.00 95.96           H
ATOM   2568 3HG1 VAL A 174     -12.632  14.466  -3.512  1.00 95.96           H
ATOM   2569  CG2 VAL A 174     -10.238  14.616  -4.803  1.00 95.96           C
ATOM   2570 1HG2 VAL A 174      -9.750  15.381  -4.200  1.00 95.96           H
ATOM   2571 2HG2 VAL A 174      -9.525  14.207  -5.519  1.00 95.96           H
ATOM   2572 3HG2 VAL A 174     -11.078  15.057  -5.340  1.00 95.96           H
ATOM   2573  HN  VAL A 174      -8.986  12.178  -4.997  1.00 95.96           H
ATOM   2574  N   LEU A 175     -10.419  10.657  -2.560  1.00 91.24           N
ATOM   2575  CA  LEU A 175     -10.952   9.621  -1.692  1.00 91.24           C
ATOM   2576  C   LEU A 175      -9.893   9.233  -0.658  1.00 91.24           C
ATOM   2577  O   LEU A 175     -10.191   9.122   0.530  1.00 91.24           O
ATOM   2578  HA  LEU A 175     -11.809  10.045  -1.166  1.00 91.24           H
ATOM   2579  CB  LEU A 175     -11.467   8.441  -2.519  1.00 91.24           C
ATOM   2580 1HB  LEU A 175     -12.239   8.807  -3.196  1.00 91.24           H
ATOM   2581 2HB  LEU A 175     -10.649   8.073  -3.138  1.00 91.24           H
ATOM   2582  CG  LEU A 175     -12.039   7.265  -1.725  1.00 91.24           C
ATOM   2583  HG  LEU A 175     -11.281   6.931  -1.016  1.00 91.24           H
ATOM   2584  CD1 LEU A 175     -13.261   7.695  -0.911  1.00 91.24           C
ATOM   2585 1HD1 LEU A 175     -12.974   8.481  -0.213  1.00 91.24           H
ATOM   2586 2HD1 LEU A 175     -14.032   8.070  -1.584  1.00 91.24           H
ATOM   2587 3HD1 LEU A 175     -13.647   6.840  -0.357  1.00 91.24           H
ATOM   2588  CD2 LEU A 175     -12.350   6.082  -2.645  1.00 91.24           C
ATOM   2589 1HD2 LEU A 175     -13.081   6.387  -3.394  1.00 91.24           H
ATOM   2590 2HD2 LEU A 175     -11.435   5.758  -3.141  1.00 91.24           H
ATOM   2591 3HD2 LEU A 175     -12.755   5.260  -2.055  1.00 91.24           H
ATOM   2592  HN  LEU A 175     -10.346  10.404  -3.525  1.00 91.24           H
ATOM   2593  N   ALA A 176      -8.678   9.037  -1.149  1.00 95.79           N
ATOM   2594  CA  ALA A 176      -7.594   8.572  -0.299  1.00 95.79           C
ATOM   2595  C   ALA A 176      -7.289   9.636   0.757  1.00 95.79           C
ATOM   2596  O   ALA A 176      -6.972   9.308   1.900  1.00 95.79           O
ATOM   2597  HA  ALA A 176      -7.930   7.663   0.199  1.00 95.79           H
ATOM   2598  CB  ALA A 176      -6.375   8.241  -1.162  1.00 95.79           C
ATOM   2599 1HB  ALA A 176      -6.638   7.460  -1.876  1.00 95.79           H
ATOM   2600 2HB  ALA A 176      -6.058   9.133  -1.701  1.00 95.79           H
ATOM   2601 3HB  ALA A 176      -5.563   7.892  -0.525  1.00 95.79           H
ATOM   2602  HN  ALA A 176      -8.430   9.190  -2.105  1.00 95.79           H
ATOM   2603  N   ALA A 177      -7.394  10.888   0.338  1.00 95.60           N
ATOM   2604  CA  ALA A 177      -7.118  12.002   1.230  1.00 95.60           C
ATOM   2605  C   ALA A 177      -8.124  11.989   2.381  1.00 95.60           C
ATOM   2606  O   ALA A 177      -7.756  12.205   3.535  1.00 95.60           O
ATOM   2607  HA  ALA A 177      -6.115  11.863   1.633  1.00 95.60           H
ATOM   2608  CB  ALA A 177      -7.153  13.311   0.438  1.00 95.60           C
ATOM   2609 1HB  ALA A 177      -6.400  13.280  -0.349  1.00 95.60           H
ATOM   2610 2HB  ALA A 177      -8.139  13.439  -0.008  1.00 95.60           H
ATOM   2611 3HB  ALA A 177      -6.946  14.146   1.107  1.00 95.60           H
ATOM   2612  HN  ALA A 177      -7.662  11.147  -0.590  1.00 95.60           H
ATOM   2613  N   ALA A 178      -9.376  11.734   2.028  1.00 95.72           N
ATOM   2614  CA  ALA A 178     -10.444  11.725   3.013  1.00 95.72           C
ATOM   2615  C   ALA A 178     -10.228  10.562   3.983  1.00 95.72           C
ATOM   2616  O   ALA A 178     -10.520  10.678   5.173  1.00 95.72           O
ATOM   2617  HA  ALA A 178     -10.393  12.663   3.567  1.00 95.72           H
ATOM   2618  CB  ALA A 178     -11.795  11.646   2.300  1.00 95.72           C
ATOM   2619 1HB  ALA A 178     -11.912  12.510   1.646  1.00 95.72           H
ATOM   2620 2HB  ALA A 178     -11.840  10.732   1.707  1.00 95.72           H
ATOM   2621 3HB  ALA A 178     -12.597  11.639   3.039  1.00 95.72           H
ATOM   2622  HN  ALA A 178      -9.663  11.537   1.091  1.00 95.72           H
ATOM   2623  N   LEU A 179      -9.718   9.467   3.439  1.00 93.00           N
ATOM   2624  CA  LEU A 179      -9.586   8.241   4.208  1.00 93.00           C
ATOM   2625  C   LEU A 179      -8.405   8.372   5.171  1.00 93.00           C
ATOM   2626  O   LEU A 179      -8.224   7.536   6.056  1.00 93.00           O
ATOM   2627  HA  LEU A 179     -10.498   8.123   4.794  1.00 93.00           H
ATOM   2628  CB  LEU A 179      -9.488   7.032   3.276  1.00 93.00           C
ATOM   2629 1HB  LEU A 179      -8.711   7.230   2.537  1.00 93.00           H
ATOM   2630 2HB  LEU A 179      -9.160   6.172   3.861  1.00 93.00           H
ATOM   2631  CG  LEU A 179     -10.771   6.649   2.536  1.00 93.00           C
ATOM   2632  HG  LEU A 179     -11.168   7.544   2.056  1.00 93.00           H
ATOM   2633  CD1 LEU A 179     -10.483   5.633   1.429  1.00 93.00           C
ATOM   2634 1HD1 LEU A 179      -9.782   6.063   0.714  1.00 93.00           H
ATOM   2635 2HD1 LEU A 179     -10.051   4.733   1.866  1.00 93.00           H
ATOM   2636 3HD1 LEU A 179     -11.413   5.378   0.919  1.00 93.00           H
ATOM   2637  CD2 LEU A 179     -11.838   6.148   3.511  1.00 93.00           C
ATOM   2638 1HD2 LEU A 179     -11.465   5.271   4.039  1.00 93.00           H
ATOM   2639 2HD2 LEU A 179     -12.070   6.933   4.230  1.00 93.00           H
ATOM   2640 3HD2 LEU A 179     -12.740   5.883   2.959  1.00 93.00           H
ATOM   2641  HN  LEU A 179      -9.398   9.409   2.493  1.00 93.00           H
ATOM   2642  N   CYS A 180      -7.631   9.428   4.968  1.00 91.62           N
ATOM   2643  CA  CYS A 180      -6.456   9.664   5.789  1.00 91.62           C
ATOM   2644  C   CYS A 180      -6.808  10.720   6.839  1.00 91.62           C
ATOM   2645  O   CYS A 180      -5.951  11.136   7.618  1.00 91.62           O
ATOM   2646  HA  CYS A 180      -6.209   8.715   6.263  1.00 91.62           H
ATOM   2647  CB  CYS A 180      -5.250  10.080   4.944  1.00 91.62           C
ATOM   2648 1HB  CYS A 180      -4.328   9.901   5.499  1.00 91.62           H
ATOM   2649 2HB  CYS A 180      -5.201   9.471   4.041  1.00 91.62           H
ATOM   2650  SG  CYS A 180      -5.377  11.850   4.498  1.00 91.62           S
ATOM   2651  HG  CYS A 180      -4.123  11.977   4.074  1.00 91.62           H
ATOM   2652  HN  CYS A 180      -7.796  10.114   4.258  1.00 91.62           H
ATOM   2653  N   ILE A 181      -8.070  11.124   6.826  1.00 91.54           N
ATOM   2654  CA  ILE A 181      -8.544  12.128   7.763  1.00 91.54           C
ATOM   2655  C   ILE A 181      -8.294  11.644   9.192  1.00 91.54           C
ATOM   2656  O   ILE A 181      -7.772  12.388  10.021  1.00 91.54           O
ATOM   2657  HA  ILE A 181      -7.958  13.032   7.597  1.00 91.54           H
ATOM   2658  CB  ILE A 181     -10.006  12.478   7.479  1.00 91.54           C
ATOM   2659  HB  ILE A 181     -10.559  11.549   7.341  1.00 91.54           H
ATOM   2660  CG1 ILE A 181     -10.136  13.278   6.181  1.00 91.54           C
ATOM   2661 1HG1 ILE A 181      -9.657  14.249   6.298  1.00 91.54           H
ATOM   2662 2HG1 ILE A 181      -9.614  12.760   5.376  1.00 91.54           H
ATOM   2663  CG2 ILE A 181     -10.636  13.208   8.667  1.00 91.54           C
ATOM   2664 1HG2 ILE A 181     -10.595  12.569   9.549  1.00 91.54           H
ATOM   2665 2HG2 ILE A 181     -10.087  14.129   8.860  1.00 91.54           H
ATOM   2666 3HG2 ILE A 181     -11.675  13.445   8.438  1.00 91.54           H
ATOM   2667  CD1 ILE A 181     -11.606  13.471   5.801  1.00 91.54           C
ATOM   2668 1HD1 ILE A 181     -12.076  12.497   5.660  1.00 91.54           H
ATOM   2669 2HD1 ILE A 181     -12.119  14.011   6.597  1.00 91.54           H
ATOM   2670 3HD1 ILE A 181     -11.669  14.042   4.874  1.00 91.54           H
ATOM   2671  HN  ILE A 181      -8.761  10.778   6.191  1.00 91.54           H
ATOM   2672  N   PRO A 182      -8.660  10.394   9.506  1.00 92.66           N
ATOM   2673  CA  PRO A 182      -8.487   9.875  10.865  1.00 92.66           C
ATOM   2674  C   PRO A 182      -7.063  10.044  11.369  1.00 92.66           C
ATOM   2675  O   PRO A 182      -6.849  10.452  12.510  1.00 92.66           O
ATOM   2676  HA  PRO A 182      -9.105  10.440  11.563  1.00 92.66           H
ATOM   2677  CB  PRO A 182      -8.875   8.400  10.742  1.00 92.66           C
ATOM   2678 1HB  PRO A 182      -8.008   7.773  10.534  1.00 92.66           H
ATOM   2679 2HB  PRO A 182      -9.324   8.025  11.662  1.00 92.66           H
ATOM   2680  CG  PRO A 182      -9.868   8.391   9.586  1.00 92.66           C
ATOM   2681 1HG  PRO A 182      -9.968   7.398   9.147  1.00 92.66           H
ATOM   2682 2HG  PRO A 182     -10.866   8.687   9.908  1.00 92.66           H
ATOM   2683  CD  PRO A 182      -9.263   9.388   8.612  1.00 92.66           C
ATOM   2684 1HD  PRO A 182      -8.514   8.924   7.970  1.00 92.66           H
ATOM   2685 2HD  PRO A 182     -10.017   9.821   7.955  1.00 92.66           H
ATOM   2686  N   GLU A 183      -6.118   9.722  10.498  1.00 89.58           N
ATOM   2687  CA  GLU A 183      -4.713   9.774  10.864  1.00 89.58           C
ATOM   2688  C   GLU A 183      -4.312  11.206  11.226  1.00 89.58           C
ATOM   2689  O   GLU A 183      -3.529  11.420  12.151  1.00 89.58           O
ATOM   2690  HA  GLU A 183      -4.618   9.131  11.738  1.00 89.58           H
ATOM   2691  CB  GLU A 183      -3.833   9.226   9.739  1.00 89.58           C
ATOM   2692 1HB  GLU A 183      -4.215   9.564   8.776  1.00 89.58           H
ATOM   2693 2HB  GLU A 183      -2.795   9.509   9.914  1.00 89.58           H
ATOM   2694  CG  GLU A 183      -3.864   7.697   9.714  1.00 89.58           C
ATOM   2695 1HG  GLU A 183      -3.039   7.322   9.108  1.00 89.58           H
ATOM   2696 2HG  GLU A 183      -3.720   7.310  10.723  1.00 89.58           H
ATOM   2697  CD  GLU A 183      -5.191   7.184   9.151  1.00 89.58           C
ATOM   2698  OE1 GLU A 183      -5.392   5.952   9.204  1.00 89.58           O
ATOM   2699  OE2 GLU A 183      -5.975   8.037   8.680  1.00 89.58           O
ATOM   2700  HN  GLU A 183      -6.300   9.431   9.558  1.00 89.58           H
ATOM   2701  N   ILE A 184      -4.866  12.149  10.479  1.00 90.94           N
ATOM   2702  CA  ILE A 184      -4.537  13.550  10.677  1.00 90.94           C
ATOM   2703  C   ILE A 184      -4.938  13.968  12.093  1.00 90.94           C
ATOM   2704  O   ILE A 184      -4.206  14.700  12.759  1.00 90.94           O
ATOM   2705  HA  ILE A 184      -3.456  13.649  10.580  1.00 90.94           H
ATOM   2706  CB  ILE A 184      -5.170  14.409   9.581  1.00 90.94           C
ATOM   2707  HB  ILE A 184      -6.234  14.175   9.534  1.00 90.94           H
ATOM   2708  CG1 ILE A 184      -4.574  14.077   8.211  1.00 90.94           C
ATOM   2709 1HG1 ILE A 184      -3.537  14.410   8.172  1.00 90.94           H
ATOM   2710 2HG1 ILE A 184      -4.569  12.997   8.065  1.00 90.94           H
ATOM   2711  CG2 ILE A 184      -5.050  15.898   9.912  1.00 90.94           C
ATOM   2712 1HG2 ILE A 184      -5.559  16.103  10.854  1.00 90.94           H
ATOM   2713 2HG2 ILE A 184      -3.997  16.166  10.002  1.00 90.94           H
ATOM   2714 3HG2 ILE A 184      -5.508  16.486   9.117  1.00 90.94           H
ATOM   2715  CD1 ILE A 184      -5.373  14.745   7.089  1.00 90.94           C
ATOM   2716 1HD1 ILE A 184      -6.403  14.391   7.117  1.00 90.94           H
ATOM   2717 2HD1 ILE A 184      -5.355  15.826   7.225  1.00 90.94           H
ATOM   2718 3HD1 ILE A 184      -4.928  14.492   6.127  1.00 90.94           H
ATOM   2719  HN  ILE A 184      -5.527  11.969   9.750  1.00 90.94           H
ATOM   2720  N   LEU A 185      -6.098  13.485  12.513  1.00 91.00           N
ATOM   2721  CA  LEU A 185      -6.720  13.982  13.728  1.00 91.00           C
ATOM   2722  C   LEU A 185      -6.020  13.366  14.942  1.00 91.00           C
ATOM   2723  O   LEU A 185      -5.636  14.078  15.869  1.00 91.00           O
ATOM   2724  HA  LEU A 185      -6.570  15.061  13.754  1.00 91.00           H
ATOM   2725  CB  LEU A 185      -8.229  13.735  13.698  1.00 91.00           C
ATOM   2726 1HB  LEU A 185      -8.400  12.676  13.504  1.00 91.00           H
ATOM   2727 2HB  LEU A 185      -8.632  13.946  14.688  1.00 91.00           H
ATOM   2728  CG  LEU A 185      -9.021  14.547  12.671  1.00 91.00           C
ATOM   2729  HG  LEU A 185      -8.639  14.308  11.678  1.00 91.00           H
ATOM   2730  CD1 LEU A 185     -10.502  14.161  12.691  1.00 91.00           C
ATOM   2731 1HD1 LEU A 185     -10.604  13.103  12.453  1.00 91.00           H
ATOM   2732 2HD1 LEU A 185     -10.914  14.353  13.681  1.00 91.00           H
ATOM   2733 3HD1 LEU A 185     -11.041  14.754  11.952  1.00 91.00           H
ATOM   2734  CD2 LEU A 185      -8.817  16.048  12.884  1.00 91.00           C
ATOM   2735 1HD2 LEU A 185      -9.155  16.323  13.883  1.00 91.00           H
ATOM   2736 2HD2 LEU A 185      -7.759  16.289  12.780  1.00 91.00           H
ATOM   2737 3HD2 LEU A 185      -9.391  16.602  12.141  1.00 91.00           H
ATOM   2738  HN  LEU A 185      -6.610  12.769  12.039  1.00 91.00           H
ATOM   2739  N   TYR A 186      -5.876  12.050  14.898  1.00 91.08           N
ATOM   2740  CA  TYR A 186      -5.654  11.280  16.110  1.00 91.08           C
ATOM   2741  C   TYR A 186      -4.210  10.780  16.184  1.00 91.08           C
ATOM   2742  O   TYR A 186      -3.829  10.113  17.145  1.00 91.08           O
ATOM   2743  HA  TYR A 186      -5.850  11.930  16.962  1.00 91.08           H
ATOM   2744  CB  TYR A 186      -6.594  10.076  16.023  1.00 91.08           C
ATOM   2745 1HB  TYR A 186      -6.292   9.452  15.182  1.00 91.08           H
ATOM   2746 2HB  TYR A 186      -6.480   9.474  16.924  1.00 91.08           H
ATOM   2747  CG  TYR A 186      -8.069  10.449  15.859  1.00 91.08           C
ATOM   2748  CD1 TYR A 186      -8.648  11.365  16.712  1.00 91.08           C
ATOM   2749  HD1 TYR A 186      -8.055  11.824  17.503  1.00 91.08           H
ATOM   2750  CD2 TYR A 186      -8.819   9.868  14.857  1.00 91.08           C
ATOM   2751  HD2 TYR A 186      -8.362   9.144  14.183  1.00 91.08           H
ATOM   2752  CE1 TYR A 186     -10.036  11.716  16.557  1.00 91.08           C
ATOM   2753  HE1 TYR A 186     -10.506  12.438  17.225  1.00 91.08           H
ATOM   2754  CE2 TYR A 186     -10.207  10.218  14.702  1.00 91.08           C
ATOM   2755  HE2 TYR A 186     -10.812   9.767  13.915  1.00 91.08           H
ATOM   2756  CZ  TYR A 186     -10.747  11.125  15.560  1.00 91.08           C
ATOM   2757  OH  TYR A 186     -12.058  11.457  15.414  1.00 91.08           O
ATOM   2758  HH  TYR A 186     -12.462  10.930  14.665  1.00 91.08           H
ATOM   2759  HN  TYR A 186      -5.910  11.512  14.055  1.00 91.08           H
ATOM   2760  N   SER A 187      -3.445  11.121  15.157  1.00 91.83           N
ATOM   2761  CA  SER A 187      -2.010  10.897  15.185  1.00 91.83           C
ATOM   2762  C   SER A 187      -1.349  11.857  16.176  1.00 91.83           C
ATOM   2763  O   SER A 187      -1.508  13.072  16.068  1.00 91.83           O
ATOM   2764  HA  SER A 187      -1.886   9.864  15.512  1.00 91.83           H
ATOM   2765  CB  SER A 187      -1.399  11.066  13.793  1.00 91.83           C
ATOM   2766 1HB  SER A 187      -1.590  12.078  13.434  1.00 91.83           H
ATOM   2767 2HB  SER A 187      -0.317  10.949  13.855  1.00 91.83           H
ATOM   2768  OG  SER A 187      -1.924  10.126  12.860  1.00 91.83           O
ATOM   2769  HG  SER A 187      -2.363  10.605  12.101  1.00 91.83           H
ATOM   2770  HN  SER A 187      -3.791  11.543  14.319  1.00 91.83           H
ATOM   2771  N   GLN A 188      -0.622  11.276  17.118  1.00 85.44           N
ATOM   2772  CA  GLN A 188       0.165  12.066  18.050  1.00 85.44           C
ATOM   2773  C   GLN A 188       1.375  11.266  18.535  1.00 85.44           C
ATOM   2774  O   GLN A 188       1.462  10.062  18.300  1.00 85.44           O
ATOM   2775  HA  GLN A 188       0.498  12.935  17.484  1.00 85.44           H
ATOM   2776  CB  GLN A 188      -0.690  12.535  19.229  1.00 85.44           C
ATOM   2777 1HB  GLN A 188      -0.095  13.169  19.886  1.00 85.44           H
ATOM   2778 2HB  GLN A 188      -1.518  13.142  18.864  1.00 85.44           H
ATOM   2779  CG  GLN A 188      -1.235  11.343  20.020  1.00 85.44           C
ATOM   2780 1HG  GLN A 188      -1.775  10.674  19.349  1.00 85.44           H
ATOM   2781 2HG  GLN A 188      -0.407  10.773  20.441  1.00 85.44           H
ATOM   2782  CD  GLN A 188      -2.164  11.808  21.142  1.00 85.44           C
ATOM   2783  OE1 GLN A 188      -2.485  12.978  21.273  1.00 85.44           O
ATOM   2784  NE2 GLN A 188      -2.578  10.830  21.942  1.00 85.44           N
ATOM   2785 1HE2 GLN A 188      -2.278   9.890  21.779  1.00 85.44           H
ATOM   2786 2HE2 GLN A 188      -3.190  11.034  22.707  1.00 85.44           H
ATOM   2787  HN  GLN A 188      -0.565  10.287  17.250  1.00 85.44           H
ATOM   2788  N   ILE A 189       2.280  11.968  19.202  1.00 89.18           N
ATOM   2789  CA  ILE A 189       3.411  11.316  19.840  1.00 89.18           C
ATOM   2790  C   ILE A 189       3.006  10.861  21.244  1.00 89.18           C
ATOM   2791  O   ILE A 189       2.499  11.655  22.036  1.00 89.18           O
ATOM   2792  HA  ILE A 189       3.656  10.434  19.249  1.00 89.18           H
ATOM   2793  CB  ILE A 189       4.637  12.230  19.820  1.00 89.18           C
ATOM   2794  HB  ILE A 189       4.372  13.169  20.306  1.00 89.18           H
ATOM   2795  CG1 ILE A 189       5.048  12.565  18.385  1.00 89.18           C
ATOM   2796 1HG1 ILE A 189       5.373  11.658  17.875  1.00 89.18           H
ATOM   2797 2HG1 ILE A 189       4.187  12.948  17.836  1.00 89.18           H
ATOM   2798  CG2 ILE A 189       5.790  11.619  20.619  1.00 89.18           C
ATOM   2799 1HG2 ILE A 189       5.479  11.474  21.653  1.00 89.18           H
ATOM   2800 2HG2 ILE A 189       6.064  10.658  20.184  1.00 89.18           H
ATOM   2801 3HG2 ILE A 189       6.649  12.289  20.588  1.00 89.18           H
ATOM   2802  CD1 ILE A 189       6.175  13.600  18.364  1.00 89.18           C
ATOM   2803 1HD1 ILE A 189       5.838  14.514  18.853  1.00 89.18           H
ATOM   2804 2HD1 ILE A 189       7.042  13.203  18.892  1.00 89.18           H
ATOM   2805 3HD1 ILE A 189       6.448  13.819  17.332  1.00 89.18           H
ATOM   2806  HN  ILE A 189       2.249  12.962  19.310  1.00 89.18           H
ATOM   2807  N   LYS A 190       3.245   9.585  21.510  1.00 83.76           N
ATOM   2808  CA  LYS A 190       3.032   9.046  22.842  1.00 83.76           C
ATOM   2809  C   LYS A 190       4.378   8.645  23.447  1.00 83.76           C
ATOM   2810  O   LYS A 190       5.160   7.936  22.816  1.00 83.76           O
ATOM   2811  HA  LYS A 190       2.602   9.840  23.451  1.00 83.76           H
ATOM   2812  CB  LYS A 190       2.012   7.905  22.801  1.00 83.76           C
ATOM   2813 1HB  LYS A 190       1.111   8.236  22.286  1.00 83.76           H
ATOM   2814 2HB  LYS A 190       2.418   7.071  22.228  1.00 83.76           H
ATOM   2815  CG  LYS A 190       1.657   7.436  24.213  1.00 83.76           C
ATOM   2816 1HG  LYS A 190       2.562   7.123  24.734  1.00 83.76           H
ATOM   2817 2HG  LYS A 190       1.234   8.266  24.780  1.00 83.76           H
ATOM   2818  CD  LYS A 190       0.659   6.278  24.171  1.00 83.76           C
ATOM   2819 1HD  LYS A 190      -0.267   6.607  23.699  1.00 83.76           H
ATOM   2820 2HD  LYS A 190       1.059   5.470  23.558  1.00 83.76           H
ATOM   2821  CE  LYS A 190       0.363   5.758  25.579  1.00 83.76           C
ATOM   2822 1HE  LYS A 190       1.294   5.643  26.134  1.00 83.76           H
ATOM   2823 2HE  LYS A 190      -0.244   6.483  26.121  1.00 83.76           H
ATOM   2824  NZ  LYS A 190      -0.346   4.460  25.514  1.00 83.76           N
ATOM   2825 1HZ  LYS A 190      -0.529   4.127  26.455  1.00 83.76           H
ATOM   2826 2HZ  LYS A 190      -1.224   4.579  25.021  1.00 83.76           H
ATOM   2827 3HZ  LYS A 190       0.229   3.785  25.023  1.00 83.76           H
ATOM   2828  HN  LYS A 190       3.578   8.927  20.835  1.00 83.76           H
ATOM   2829  N   GLU A 191       4.608   9.117  24.664  1.00 75.56           N
ATOM   2830  CA  GLU A 191       5.766   8.685  25.428  1.00 75.56           C
ATOM   2831  C   GLU A 191       5.388   7.527  26.354  1.00 75.56           C
ATOM   2832  O   GLU A 191       4.486   7.656  27.180  1.00 75.56           O
ATOM   2833  HA  GLU A 191       6.491   8.346  24.688  1.00 75.56           H
ATOM   2834  CB  GLU A 191       6.364   9.848  26.221  1.00 75.56           C
ATOM   2835 1HB  GLU A 191       5.568  10.402  26.718  1.00 75.56           H
ATOM   2836 2HB  GLU A 191       7.122   9.472  26.910  1.00 75.56           H
ATOM   2837  CG  GLU A 191       7.077  10.835  25.294  1.00 75.56           C
ATOM   2838 1HG  GLU A 191       7.781  10.299  24.658  1.00 75.56           H
ATOM   2839 2HG  GLU A 191       6.350  11.310  24.636  1.00 75.56           H
ATOM   2840  CD  GLU A 191       7.820  11.904  26.098  1.00 75.56           C
ATOM   2841  OE1 GLU A 191       8.442  12.772  25.449  1.00 75.56           O
ATOM   2842  OE2 GLU A 191       7.749  11.828  27.344  1.00 75.56           O
ATOM   2843  HN  GLU A 191       4.021   9.782  25.126  1.00 75.56           H
ATOM   2844  N   GLU A 192       6.098   6.420  26.184  1.00 72.70           N
ATOM   2845  CA  GLU A 192       5.858   5.245  27.004  1.00 72.70           C
ATOM   2846  C   GLU A 192       7.183   4.578  27.377  1.00 72.70           C
ATOM   2847  O   GLU A 192       7.989   4.259  26.505  1.00 72.70           O
ATOM   2848  HA  GLU A 192       5.363   5.614  27.902  1.00 72.70           H
ATOM   2849  CB  GLU A 192       4.931   4.259  26.290  1.00 72.70           C
ATOM   2850 1HB  GLU A 192       4.014   4.768  25.990  1.00 72.70           H
ATOM   2851 2HB  GLU A 192       5.458   3.796  25.456  1.00 72.70           H
ATOM   2852  CG  GLU A 192       4.518   3.120  27.224  1.00 72.70           C
ATOM   2853 1HG  GLU A 192       5.338   2.408  27.320  1.00 72.70           H
ATOM   2854 2HG  GLU A 192       4.320   3.515  28.220  1.00 72.70           H
ATOM   2855  CD  GLU A 192       3.273   2.403  26.697  1.00 72.70           C
ATOM   2856  OE1 GLU A 192       2.503   1.904  27.547  1.00 72.70           O
ATOM   2857  OE2 GLU A 192       3.119   2.370  25.457  1.00 72.70           O
ATOM   2858  HN  GLU A 192       6.823   6.320  25.504  1.00 72.70           H
ATOM   2859  N   SER A 193       7.368   4.388  28.675  1.00 73.21           N
ATOM   2860  CA  SER A 193       8.571   3.742  29.173  1.00 73.21           C
ATOM   2861  C   SER A 193       9.809   4.502  28.694  1.00 73.21           C
ATOM   2862  O   SER A 193      10.860   3.903  28.470  1.00 73.21           O
ATOM   2863  HA  SER A 193       8.492   3.785  30.260  1.00 73.21           H
ATOM   2864  CB  SER A 193       8.637   2.281  28.724  1.00 73.21           C
ATOM   2865 1HB  SER A 193       8.770   2.240  27.643  1.00 73.21           H
ATOM   2866 2HB  SER A 193       9.510   1.804  29.171  1.00 73.21           H
ATOM   2867  OG  SER A 193       7.464   1.557  29.086  1.00 73.21           O
ATOM   2868  HG  SER A 193       7.476   0.652  28.662  1.00 73.21           H
ATOM   2869  HN  SER A 193       6.715   4.666  29.380  1.00 73.21           H
ATOM   2870  N   GLY A 194       9.644   5.808  28.551  1.00 81.11           N
ATOM   2871  CA  GLY A 194      10.754   6.666  28.171  1.00 81.11           C
ATOM   2872  C   GLY A 194      11.039   6.563  26.671  1.00 81.11           C
ATOM   2873  O   GLY A 194      12.040   7.089  26.188  1.00 81.11           O
ATOM   2874 1HA  GLY A 194      10.526   7.699  28.432  1.00 81.11           H
ATOM   2875 2HA  GLY A 194      11.645   6.385  28.734  1.00 81.11           H
ATOM   2876  HN  GLY A 194       8.774   6.281  28.689  1.00 81.11           H
ATOM   2877  N   ILE A 195      10.140   5.881  25.976  1.00 79.37           N
ATOM   2878  CA  ILE A 195      10.247   5.757  24.533  1.00 79.37           C
ATOM   2879  C   ILE A 195       9.156   6.601  23.870  1.00 79.37           C
ATOM   2880  O   ILE A 195       7.978   6.462  24.193  1.00 79.37           O
ATOM   2881  HA  ILE A 195      11.218   6.158  24.241  1.00 79.37           H
ATOM   2882  CB  ILE A 195      10.222   4.285  24.118  1.00 79.37           C
ATOM   2883  HB  ILE A 195       9.287   3.847  24.467  1.00 79.37           H
ATOM   2884  CG1 ILE A 195      11.360   3.508  24.783  1.00 79.37           C
ATOM   2885 1HG1 ILE A 195      12.319   3.912  24.458  1.00 79.37           H
ATOM   2886 2HG1 ILE A 195      11.310   3.638  25.865  1.00 79.37           H
ATOM   2887  CG2 ILE A 195      10.247   4.144  22.594  1.00 79.37           C
ATOM   2888 1HG2 ILE A 195       9.375   4.641  22.170  1.00 79.37           H
ATOM   2889 2HG2 ILE A 195      11.154   4.602  22.201  1.00 79.37           H
ATOM   2890 3HG2 ILE A 195      10.228   3.087  22.327  1.00 79.37           H
ATOM   2891  CD1 ILE A 195      11.283   2.020  24.439  1.00 79.37           C
ATOM   2892 1HD1 ILE A 195      10.333   1.615  24.787  1.00 79.37           H
ATOM   2893 2HD1 ILE A 195      11.358   1.892  23.359  1.00 79.37           H
ATOM   2894 3HD1 ILE A 195      12.104   1.491  24.925  1.00 79.37           H
ATOM   2895  HN  ILE A 195       9.352   5.419  26.383  1.00 79.37           H
ATOM   2896  N   ALA A 196       9.588   7.458  22.956  1.00 90.11           N
ATOM   2897  CA  ALA A 196       8.656   8.258  22.181  1.00 90.11           C
ATOM   2898  C   ALA A 196       8.138   7.432  21.003  1.00 90.11           C
ATOM   2899  O   ALA A 196       8.922   6.856  20.251  1.00 90.11           O
ATOM   2900  HA  ALA A 196       7.819   8.515  22.831  1.00 90.11           H
ATOM   2901  CB  ALA A 196       9.344   9.549  21.730  1.00 90.11           C
ATOM   2902 1HB  ALA A 196       9.667  10.113  22.605  1.00 90.11           H
ATOM   2903 2HB  ALA A 196      10.210   9.304  21.116  1.00 90.11           H
ATOM   2904 3HB  ALA A 196       8.644  10.149  21.149  1.00 90.11           H
ATOM   2905  HN  ALA A 196      10.554   7.608  22.743  1.00 90.11           H
ATOM   2906  N   ILE A 197       6.819   7.400  20.879  1.00 85.80           N
ATOM   2907  CA  ILE A 197       6.182   6.574  19.866  1.00 85.80           C
ATOM   2908  C   ILE A 197       5.158   7.414  19.100  1.00 85.80           C
ATOM   2909  O   ILE A 197       4.321   8.083  19.705  1.00 85.80           O
ATOM   2910  HA  ILE A 197       6.958   6.256  19.170  1.00 85.80           H
ATOM   2911  CB  ILE A 197       5.594   5.311  20.497  1.00 85.80           C
ATOM   2912  HB  ILE A 197       4.825   5.611  21.209  1.00 85.80           H
ATOM   2913  CG1 ILE A 197       6.660   4.542  21.281  1.00 85.80           C
ATOM   2914 1HG1 ILE A 197       7.461   4.237  20.608  1.00 85.80           H
ATOM   2915 2HG1 ILE A 197       7.105   5.194  22.033  1.00 85.80           H
ATOM   2916  CG2 ILE A 197       4.916   4.435  19.442  1.00 85.80           C
ATOM   2917 1HG2 ILE A 197       4.111   4.996  18.967  1.00 85.80           H
ATOM   2918 2HG2 ILE A 197       5.647   4.142  18.689  1.00 85.80           H
ATOM   2919 3HG2 ILE A 197       4.506   3.544  19.917  1.00 85.80           H
ATOM   2920  CD1 ILE A 197       6.059   3.309  21.959  1.00 85.80           C
ATOM   2921 1HD1 ILE A 197       5.274   3.620  22.649  1.00 85.80           H
ATOM   2922 2HD1 ILE A 197       5.637   2.648  21.202  1.00 85.80           H
ATOM   2923 3HD1 ILE A 197       6.838   2.781  22.509  1.00 85.80           H
ATOM   2924  HN  ILE A 197       6.190   7.924  21.453  1.00 85.80           H
ATOM   2925  N   CYS A 198       5.256   7.351  17.781  1.00 91.58           N
ATOM   2926  CA  CYS A 198       4.259   7.971  16.925  1.00 91.58           C
ATOM   2927  C   CYS A 198       3.119   6.973  16.713  1.00 91.58           C
ATOM   2928  O   CYS A 198       3.265   6.010  15.963  1.00 91.58           O
ATOM   2929  HA  CYS A 198       3.905   8.858  17.450  1.00 91.58           H
ATOM   2930  CB  CYS A 198       4.863   8.438  15.599  1.00 91.58           C
ATOM   2931 1HB  CYS A 198       5.555   9.262  15.775  1.00 91.58           H
ATOM   2932 2HB  CYS A 198       5.438   7.629  15.148  1.00 91.58           H
ATOM   2933  SG  CYS A 198       3.534   8.971  14.459  1.00 91.58           S
ATOM   2934  HN  CYS A 198       5.999   6.887  17.297  1.00 91.58           H
ATOM   2935  N   THR A 199       2.010   7.238  17.388  1.00 89.79           N
ATOM   2936  CA  THR A 199       0.864   6.348  17.324  1.00 89.79           C
ATOM   2937  C   THR A 199      -0.426   7.151  17.143  1.00 89.79           C
ATOM   2938  O   THR A 199      -0.431   8.369  17.312  1.00 89.79           O
ATOM   2939  HA  THR A 199       0.971   5.713  16.444  1.00 89.79           H
ATOM   2940  CB  THR A 199       0.868   5.479  18.583  1.00 89.79           C
ATOM   2941  HB  THR A 199       1.866   5.089  18.784  1.00 89.79           H
ATOM   2942  OG1 THR A 199      -0.137   4.500  18.333  1.00 89.79           O
ATOM   2943  HG1 THR A 199      -0.053   3.750  18.989  1.00 89.79           H
ATOM   2944  CG2 THR A 199       0.358   6.231  19.814  1.00 89.79           C
ATOM   2945 1HG2 THR A 199      -0.665   6.563  19.639  1.00 89.79           H
ATOM   2946 2HG2 THR A 199       0.994   7.097  20.001  1.00 89.79           H
ATOM   2947 3HG2 THR A 199       0.382   5.569  20.680  1.00 89.79           H
ATOM   2948  HN  THR A 199       1.888   8.042  17.970  1.00 89.79           H
ATOM   2949  N   MET A 200      -1.488   6.435  16.803  1.00 88.61           N
ATOM   2950  CA  MET A 200      -2.825   6.998  16.881  1.00 88.61           C
ATOM   2951  C   MET A 200      -3.424   6.796  18.275  1.00 88.61           C
ATOM   2952  O   MET A 200      -3.304   5.719  18.856  1.00 88.61           O
ATOM   2953  HA  MET A 200      -2.708   8.063  16.680  1.00 88.61           H
ATOM   2954  CB  MET A 200      -3.722   6.329  15.838  1.00 88.61           C
ATOM   2955 1HB  MET A 200      -3.684   5.247  15.960  1.00 88.61           H
ATOM   2956 2HB  MET A 200      -4.758   6.631  15.996  1.00 88.61           H
ATOM   2957  CG  MET A 200      -3.287   6.703  14.420  1.00 88.61           C
ATOM   2958 1HG  MET A 200      -3.252   7.788  14.315  1.00 88.61           H
ATOM   2959 2HG  MET A 200      -2.280   6.332  14.230  1.00 88.61           H
ATOM   2960  SD  MET A 200      -4.425   6.013  13.230  1.00 88.61           S
ATOM   2961  CE  MET A 200      -5.881   6.978  13.598  1.00 88.61           C
ATOM   2962 1HE  MET A 200      -6.172   6.815  14.635  1.00 88.61           H
ATOM   2963 2HE  MET A 200      -5.665   8.035  13.443  1.00 88.61           H
ATOM   2964 3HE  MET A 200      -6.695   6.673  12.939  1.00 88.61           H
ATOM   2965  HN  MET A 200      -1.445   5.490  16.479  1.00 88.61           H
ATOM   2966  N   VAL A 201      -4.057   7.850  18.770  1.00 91.13           N
ATOM   2967  CA  VAL A 201      -4.799   7.759  20.016  1.00 91.13           C
ATOM   2968  C   VAL A 201      -6.252   8.171  19.769  1.00 91.13           C
ATOM   2969  O   VAL A 201      -6.521   9.303  19.371  1.00 91.13           O
ATOM   2970  HA  VAL A 201      -4.780   6.717  20.336  1.00 91.13           H
ATOM   2971  CB  VAL A 201      -4.115   8.599  21.096  1.00 91.13           C
ATOM   2972  HB  VAL A 201      -4.128   9.639  20.770  1.00 91.13           H
ATOM   2973  CG1 VAL A 201      -4.874   8.513  22.421  1.00 91.13           C
ATOM   2974 1HG1 VAL A 201      -5.890   8.883  22.282  1.00 91.13           H
ATOM   2975 2HG1 VAL A 201      -4.907   7.476  22.754  1.00 91.13           H
ATOM   2976 3HG1 VAL A 201      -4.366   9.119  23.171  1.00 91.13           H
ATOM   2977  CG2 VAL A 201      -2.654   8.180  21.272  1.00 91.13           C
ATOM   2978 1HG2 VAL A 201      -2.610   7.131  21.566  1.00 91.13           H
ATOM   2979 2HG2 VAL A 201      -2.120   8.318  20.332  1.00 91.13           H
ATOM   2980 3HG2 VAL A 201      -2.191   8.793  22.046  1.00 91.13           H
ATOM   2981  HN  VAL A 201      -4.067   8.751  18.337  1.00 91.13           H
ATOM   2982  N   TYR A 202      -7.151   7.229  20.016  1.00 91.02           N
ATOM   2983  CA  TYR A 202      -8.561   7.452  19.747  1.00 91.02           C
ATOM   2984  C   TYR A 202      -9.270   8.027  20.974  1.00 91.02           C
ATOM   2985  O   TYR A 202      -8.930   7.689  22.107  1.00 91.02           O
ATOM   2986  HA  TYR A 202      -8.638   8.164  18.925  1.00 91.02           H
ATOM   2987  CB  TYR A 202      -9.152   6.076  19.429  1.00 91.02           C
ATOM   2988 1HB  TYR A 202      -8.966   5.409  20.271  1.00 91.02           H
ATOM   2989 2HB  TYR A 202     -10.233   6.171  19.330  1.00 91.02           H
ATOM   2990  CG  TYR A 202      -8.591   5.437  18.157  1.00 91.02           C
ATOM   2991  CD1 TYR A 202      -9.174   5.706  16.935  1.00 91.02           C
ATOM   2992  HD1 TYR A 202     -10.033   6.374  16.877  1.00 91.02           H
ATOM   2993  CD2 TYR A 202      -7.503   4.591  18.232  1.00 91.02           C
ATOM   2994  HD2 TYR A 202      -7.043   4.379  19.197  1.00 91.02           H
ATOM   2995  CE1 TYR A 202      -8.646   5.104  15.738  1.00 91.02           C
ATOM   2996  HE1 TYR A 202      -9.097   5.308  14.767  1.00 91.02           H
ATOM   2997  CE2 TYR A 202      -6.976   3.989  17.035  1.00 91.02           C
ATOM   2998  HE2 TYR A 202      -6.117   3.319  17.079  1.00 91.02           H
ATOM   2999  CZ  TYR A 202      -7.574   4.276  15.847  1.00 91.02           C
ATOM   3000  OH  TYR A 202      -7.075   3.707  14.716  1.00 91.02           O
ATOM   3001  HH  TYR A 202      -7.616   3.992  13.924  1.00 91.02           H
ATOM   3002  HN  TYR A 202      -6.929   6.330  20.393  1.00 91.02           H
ATOM   3003  N   PRO A 203     -10.264   8.903  20.774  1.00 85.64           N
ATOM   3004  CA  PRO A 203     -10.958   9.528  21.903  1.00 85.64           C
ATOM   3005  C   PRO A 203     -11.803   8.535  22.683  1.00 85.64           C
ATOM   3006  O   PRO A 203     -12.294   7.557  22.122  1.00 85.64           O
ATOM   3007  HA  PRO A 203     -10.235   9.913  22.622  1.00 85.64           H
ATOM   3008  CB  PRO A 203     -11.816  10.611  21.246  1.00 85.64           C
ATOM   3009 1HB  PRO A 203     -12.748  10.768  21.788  1.00 85.64           H
ATOM   3010 2HB  PRO A 203     -11.300  11.570  21.217  1.00 85.64           H
ATOM   3011  CG  PRO A 203     -12.066  10.077  19.864  1.00 85.64           C
ATOM   3012 1HG  PRO A 203     -12.919   9.399  19.851  1.00 85.64           H
ATOM   3013 2HG  PRO A 203     -12.289  10.883  19.165  1.00 85.64           H
ATOM   3014  CD  PRO A 203     -10.802   9.363  19.481  1.00 85.64           C
ATOM   3015 1HD  PRO A 203     -11.001   8.529  18.808  1.00 85.64           H
ATOM   3016 2HD  PRO A 203     -10.105  10.027  18.970  1.00 85.64           H
ATOM   3017  N   SER A 204     -11.951   8.814  23.970  1.00 77.40           N
ATOM   3018  CA  SER A 204     -12.368   7.792  24.915  1.00 77.40           C
ATOM   3019  C   SER A 204     -13.762   7.279  24.549  1.00 77.40           C
ATOM   3020  O   SER A 204     -14.034   6.084  24.651  1.00 77.40           O
ATOM   3021  HA  SER A 204     -11.630   6.995  24.822  1.00 77.40           H
ATOM   3022  CB  SER A 204     -12.359   8.330  26.347  1.00 77.40           C
ATOM   3023 1HB  SER A 204     -12.802   7.590  27.014  1.00 77.40           H
ATOM   3024 2HB  SER A 204     -11.329   8.476  26.673  1.00 77.40           H
ATOM   3025  OG  SER A 204     -13.072   9.558  26.460  1.00 77.40           O
ATOM   3026  HG  SER A 204     -14.055   9.381  26.496  1.00 77.40           H
ATOM   3027  HN  SER A 204     -11.791   9.718  24.368  1.00 77.40           H
ATOM   3028  N   ASP A 205     -14.608   8.208  24.129  1.00 70.39           N
ATOM   3029  CA  ASP A 205     -16.044   7.993  24.188  1.00 70.39           C
ATOM   3030  C   ASP A 205     -16.424   6.852  23.242  1.00 70.39           C
ATOM   3031  O   ASP A 205     -17.199   5.970  23.608  1.00 70.39           O
ATOM   3032  HA  ASP A 205     -16.257   7.758  25.231  1.00 70.39           H
ATOM   3033  CB  ASP A 205     -16.807   9.245  23.749  1.00 70.39           C
ATOM   3034 1HB  ASP A 205     -16.483   9.541  22.751  1.00 70.39           H
ATOM   3035 2HB  ASP A 205     -17.872   9.023  23.686  1.00 70.39           H
ATOM   3036  CG  ASP A 205     -16.578  10.398  24.728  1.00 70.39           C
ATOM   3037  OD1 ASP A 205     -16.006  10.123  25.805  1.00 70.39           O
ATOM   3038  OD2 ASP A 205     -16.979  11.529  24.377  1.00 70.39           O
ATOM   3039  HN  ASP A 205     -14.328   9.092  23.756  1.00 70.39           H
ATOM   3040  N   GLU A 206     -15.860   6.907  22.044  1.00 74.18           N
ATOM   3041  CA  GLU A 206     -16.178   5.924  21.022  1.00 74.18           C
ATOM   3042  C   GLU A 206     -14.895   5.306  20.463  1.00 74.18           C
ATOM   3043  O   GLU A 206     -14.851   4.903  19.301  1.00 74.18           O
ATOM   3044  HA  GLU A 206     -16.767   5.159  21.529  1.00 74.18           H
ATOM   3045  CB  GLU A 206     -17.019   6.547  19.906  1.00 74.18           C
ATOM   3046 1HB  GLU A 206     -16.518   7.435  19.521  1.00 74.18           H
ATOM   3047 2HB  GLU A 206     -17.222   5.799  19.138  1.00 74.18           H
ATOM   3048  CG  GLU A 206     -18.381   7.002  20.434  1.00 74.18           C
ATOM   3049 1HG  GLU A 206     -18.640   6.429  21.325  1.00 74.18           H
ATOM   3050 2HG  GLU A 206     -18.327   8.049  20.733  1.00 74.18           H
ATOM   3051  CD  GLU A 206     -19.468   6.825  19.373  1.00 74.18           C
ATOM   3052  OE1 GLU A 206     -20.509   6.226  19.721  1.00 74.18           O
ATOM   3053  OE2 GLU A 206     -19.234   7.291  18.237  1.00 74.18           O
ATOM   3054  HN  GLU A 206     -15.199   7.604  21.769  1.00 74.18           H
ATOM   3055  N   SER A 207     -13.882   5.252  21.315  1.00 86.69           N
ATOM   3056  CA  SER A 207     -12.557   4.846  20.877  1.00 86.69           C
ATOM   3057  C   SER A 207     -12.637   3.509  20.138  1.00 86.69           C
ATOM   3058  O   SER A 207     -12.059   3.354  19.063  1.00 86.69           O
ATOM   3059  HA  SER A 207     -12.221   5.635  20.205  1.00 86.69           H
ATOM   3060  CB  SER A 207     -11.594   4.741  22.061  1.00 86.69           C
ATOM   3061 1HB  SER A 207     -10.644   4.329  21.721  1.00 86.69           H
ATOM   3062 2HB  SER A 207     -11.388   5.738  22.451  1.00 86.69           H
ATOM   3063  OG  SER A 207     -12.118   3.923  23.105  1.00 86.69           O
ATOM   3064  HG  SER A 207     -11.579   4.045  23.938  1.00 86.69           H
ATOM   3065  HN  SER A 207     -13.955   5.479  22.286  1.00 86.69           H
ATOM   3066  N   THR A 208     -13.358   2.576  20.743  1.00 87.26           N
ATOM   3067  CA  THR A 208     -13.426   1.224  20.217  1.00 87.26           C
ATOM   3068  C   THR A 208     -14.082   1.222  18.834  1.00 87.26           C
ATOM   3069  O   THR A 208     -13.594   0.569  17.913  1.00 87.26           O
ATOM   3070  HA  THR A 208     -12.409   0.853  20.089  1.00 87.26           H
ATOM   3071  CB  THR A 208     -14.161   0.355  21.239  1.00 87.26           C
ATOM   3072  HB  THR A 208     -15.218   0.618  21.286  1.00 87.26           H
ATOM   3073  OG1 THR A 208     -13.426   0.542  22.446  1.00 87.26           O
ATOM   3074  HG1 THR A 208     -12.475   0.266  22.314  1.00 87.26           H
ATOM   3075  CG2 THR A 208     -14.021  -1.140  20.946  1.00 87.26           C
ATOM   3076 1HG2 THR A 208     -12.966  -1.417  20.966  1.00 87.26           H
ATOM   3077 2HG2 THR A 208     -14.435  -1.358  19.962  1.00 87.26           H
ATOM   3078 3HG2 THR A 208     -14.561  -1.711  21.702  1.00 87.26           H
ATOM   3079  HN  THR A 208     -13.888   2.733  21.576  1.00 87.26           H
ATOM   3080  N   LYS A 209     -15.178   1.959  18.734  1.00 82.88           N
ATOM   3081  CA  LYS A 209     -15.936   2.008  17.495  1.00 82.88           C
ATOM   3082  C   LYS A 209     -15.053   2.580  16.384  1.00 82.88           C
ATOM   3083  O   LYS A 209     -15.008   2.039  15.281  1.00 82.88           O
ATOM   3084  HA  LYS A 209     -16.200   0.984  17.233  1.00 82.88           H
ATOM   3085  CB  LYS A 209     -17.244   2.776  17.697  1.00 82.88           C
ATOM   3086 1HB  LYS A 209     -17.033   3.757  18.122  1.00 82.88           H
ATOM   3087 2HB  LYS A 209     -17.724   2.944  16.733  1.00 82.88           H
ATOM   3088  CG  LYS A 209     -18.194   2.007  18.618  1.00 82.88           C
ATOM   3089 1HG  LYS A 209     -18.329   0.993  18.243  1.00 82.88           H
ATOM   3090 2HG  LYS A 209     -17.753   1.923  19.612  1.00 82.88           H
ATOM   3091  CD  LYS A 209     -19.551   2.707  18.713  1.00 82.88           C
ATOM   3092 1HD  LYS A 209     -19.403   3.777  18.862  1.00 82.88           H
ATOM   3093 2HD  LYS A 209     -20.092   2.588  17.775  1.00 82.88           H
ATOM   3094  CE  LYS A 209     -20.382   2.137  19.864  1.00 82.88           C
ATOM   3095 1HE  LYS A 209     -20.762   1.152  19.593  1.00 82.88           H
ATOM   3096 2HE  LYS A 209     -19.753   2.005  20.744  1.00 82.88           H
ATOM   3097  NZ  LYS A 209     -21.511   3.039  20.185  1.00 82.88           N
ATOM   3098 1HZ  LYS A 209     -22.008   2.683  20.994  1.00 82.88           H
ATOM   3099 2HZ  LYS A 209     -21.154   3.967  20.389  1.00 82.88           H
ATOM   3100 3HZ  LYS A 209     -22.142   3.086  19.393  1.00 82.88           H
ATOM   3101  HN  LYS A 209     -15.548   2.515  19.478  1.00 82.88           H
ATOM   3102  N   LEU A 210     -14.371   3.668  16.714  1.00 89.00           N
ATOM   3103  CA  LEU A 210     -13.606   4.402  15.721  1.00 89.00           C
ATOM   3104  C   LEU A 210     -12.491   3.506  15.177  1.00 89.00           C
ATOM   3105  O   LEU A 210     -12.320   3.389  13.965  1.00 89.00           O
ATOM   3106  HA  LEU A 210     -14.283   4.646  14.902  1.00 89.00           H
ATOM   3107  CB  LEU A 210     -13.103   5.725  16.303  1.00 89.00           C
ATOM   3108 1HB  LEU A 210     -13.947   6.241  16.761  1.00 89.00           H
ATOM   3109 2HB  LEU A 210     -12.394   5.502  17.100  1.00 89.00           H
ATOM   3110  CG  LEU A 210     -12.433   6.680  15.313  1.00 89.00           C
ATOM   3111  HG  LEU A 210     -11.607   6.153  14.836  1.00 89.00           H
ATOM   3112  CD1 LEU A 210     -13.404   7.094  14.207  1.00 89.00           C
ATOM   3113 1HD1 LEU A 210     -13.738   6.208  13.666  1.00 89.00           H
ATOM   3114 2HD1 LEU A 210     -14.266   7.596  14.648  1.00 89.00           H
ATOM   3115 3HD1 LEU A 210     -12.902   7.773  13.517  1.00 89.00           H
ATOM   3116  CD2 LEU A 210     -11.839   7.891  16.037  1.00 89.00           C
ATOM   3117 1HD2 LEU A 210     -12.632   8.427  16.559  1.00 89.00           H
ATOM   3118 2HD2 LEU A 210     -11.094   7.553  16.758  1.00 89.00           H
ATOM   3119 3HD2 LEU A 210     -11.369   8.553  15.311  1.00 89.00           H
ATOM   3120  HN  LEU A 210     -14.337   4.046  17.639  1.00 89.00           H
ATOM   3121  N   LYS A 211     -11.763   2.896  16.101  1.00 93.55           N
ATOM   3122  CA  LYS A 211     -10.665   2.019  15.730  1.00 93.55           C
ATOM   3123  C   LYS A 211     -11.187   0.920  14.802  1.00 93.55           C
ATOM   3124  O   LYS A 211     -10.611   0.669  13.745  1.00 93.55           O
ATOM   3125  HA  LYS A 211      -9.940   2.619  15.180  1.00 93.55           H
ATOM   3126  CB  LYS A 211      -9.959   1.486  16.978  1.00 93.55           C
ATOM   3127 1HB  LYS A 211      -9.553   2.318  17.554  1.00 93.55           H
ATOM   3128 2HB  LYS A 211     -10.680   0.978  17.619  1.00 93.55           H
ATOM   3129  CG  LYS A 211      -8.833   0.521  16.601  1.00 93.55           C
ATOM   3130 1HG  LYS A 211      -9.258  -0.400  16.203  1.00 93.55           H
ATOM   3131 2HG  LYS A 211      -8.224   0.959  15.811  1.00 93.55           H
ATOM   3132  CD  LYS A 211      -7.955   0.203  17.813  1.00 93.55           C
ATOM   3133 1HD  LYS A 211      -7.550   1.127  18.226  1.00 93.55           H
ATOM   3134 2HD  LYS A 211      -8.561  -0.256  18.595  1.00 93.55           H
ATOM   3135  CE  LYS A 211      -6.810  -0.736  17.429  1.00 93.55           C
ATOM   3136 1HE  LYS A 211      -7.211  -1.700  17.118  1.00 93.55           H
ATOM   3137 2HE  LYS A 211      -6.267  -0.327  16.578  1.00 93.55           H
ATOM   3138  NZ  LYS A 211      -5.887  -0.921  18.571  1.00 93.55           N
ATOM   3139 1HZ  LYS A 211      -5.210  -1.641  18.345  1.00 93.55           H
ATOM   3140 2HZ  LYS A 211      -5.404  -0.050  18.761  1.00 93.55           H
ATOM   3141 3HZ  LYS A 211      -6.415  -1.200  19.391  1.00 93.55           H
ATOM   3142  HN  LYS A 211     -11.912   2.992  17.085  1.00 93.55           H
ATOM   3143  N   SER A 212     -12.273   0.293  15.232  1.00 91.47           N
ATOM   3144  CA  SER A 212     -12.826  -0.833  14.500  1.00 91.47           C
ATOM   3145  C   SER A 212     -13.226  -0.395  13.090  1.00 91.47           C
ATOM   3146  O   SER A 212     -13.003  -1.122  12.123  1.00 91.47           O
ATOM   3147  HA  SER A 212     -12.026  -1.572  14.459  1.00 91.47           H
ATOM   3148  CB  SER A 212     -14.031  -1.428  15.232  1.00 91.47           C
ATOM   3149 1HB  SER A 212     -14.817  -0.677  15.306  1.00 91.47           H
ATOM   3150 2HB  SER A 212     -14.435  -2.257  14.651  1.00 91.47           H
ATOM   3151  OG  SER A 212     -13.689  -1.886  16.537  1.00 91.47           O
ATOM   3152  HG  SER A 212     -13.929  -1.193  17.217  1.00 91.47           H
ATOM   3153  HN  SER A 212     -12.770   0.543  16.063  1.00 91.47           H
ATOM   3154  N   ALA A 213     -13.809   0.792  13.016  1.00 94.66           N
ATOM   3155  CA  ALA A 213     -14.271   1.322  11.745  1.00 94.66           C
ATOM   3156  C   ALA A 213     -13.068   1.566  10.831  1.00 94.66           C
ATOM   3157  O   ALA A 213     -13.088   1.192   9.660  1.00 94.66           O
ATOM   3158  HA  ALA A 213     -14.917   0.572  11.288  1.00 94.66           H
ATOM   3159  CB  ALA A 213     -15.087   2.594  11.987  1.00 94.66           C
ATOM   3160 1HB  ALA A 213     -15.945   2.360  12.617  1.00 94.66           H
ATOM   3161 2HB  ALA A 213     -14.462   3.336  12.484  1.00 94.66           H
ATOM   3162 3HB  ALA A 213     -15.433   2.991  11.033  1.00 94.66           H
ATOM   3163  HN  ALA A 213     -13.967   1.387  13.804  1.00 94.66           H
ATOM   3164  N   VAL A 214     -12.049   2.192  11.403  1.00 93.14           N
ATOM   3165  CA  VAL A 214     -10.867   2.551  10.637  1.00 93.14           C
ATOM   3166  C   VAL A 214     -10.236   1.284  10.057  1.00 93.14           C
ATOM   3167  O   VAL A 214      -9.852   1.256   8.889  1.00 93.14           O
ATOM   3168  HA  VAL A 214     -11.189   3.190   9.815  1.00 93.14           H
ATOM   3169  CB  VAL A 214      -9.902   3.353  11.512  1.00 93.14           C
ATOM   3170  HB  VAL A 214      -9.753   2.802  12.440  1.00 93.14           H
ATOM   3171  CG1 VAL A 214      -8.540   3.503  10.830  1.00 93.14           C
ATOM   3172 1HG1 VAL A 214      -8.113   2.516  10.652  1.00 93.14           H
ATOM   3173 2HG1 VAL A 214      -8.665   4.022   9.879  1.00 93.14           H
ATOM   3174 3HG1 VAL A 214      -7.873   4.077  11.473  1.00 93.14           H
ATOM   3175  CG2 VAL A 214     -10.490   4.720  11.866  1.00 93.14           C
ATOM   3176 1HG2 VAL A 214     -10.682   5.282  10.952  1.00 93.14           H
ATOM   3177 2HG2 VAL A 214     -11.424   4.583  12.412  1.00 93.14           H
ATOM   3178 3HG2 VAL A 214      -9.783   5.270  12.488  1.00 93.14           H
ATOM   3179  HN  VAL A 214     -12.023   2.453  12.368  1.00 93.14           H
ATOM   3180  N   LEU A 215     -10.149   0.265  10.900  1.00 92.70           N
ATOM   3181  CA  LEU A 215      -9.495  -0.973  10.513  1.00 92.70           C
ATOM   3182  C   LEU A 215     -10.328  -1.670   9.435  1.00 92.70           C
ATOM   3183  O   LEU A 215      -9.783  -2.189   8.463  1.00 92.70           O
ATOM   3184  HA  LEU A 215      -8.527  -0.711  10.086  1.00 92.70           H
ATOM   3185  CB  LEU A 215      -9.227  -1.844  11.742  1.00 92.70           C
ATOM   3186 1HB  LEU A 215     -10.158  -1.949  12.299  1.00 92.70           H
ATOM   3187 2HB  LEU A 215      -8.945  -2.841  11.402  1.00 92.70           H
ATOM   3188  CG  LEU A 215      -8.146  -1.339  12.700  1.00 92.70           C
ATOM   3189  HG  LEU A 215      -8.453  -0.364  13.077  1.00 92.70           H
ATOM   3190  CD1 LEU A 215      -8.005  -2.267  13.907  1.00 92.70           C
ATOM   3191 1HD1 LEU A 215      -8.954  -2.313  14.443  1.00 92.70           H
ATOM   3192 2HD1 LEU A 215      -7.732  -3.266  13.568  1.00 92.70           H
ATOM   3193 3HD1 LEU A 215      -7.231  -1.885  14.572  1.00 92.70           H
ATOM   3194  CD2 LEU A 215      -6.815  -1.142  11.970  1.00 92.70           C
ATOM   3195 1HD2 LEU A 215      -6.490  -2.091  11.546  1.00 92.70           H
ATOM   3196 2HD2 LEU A 215      -6.944  -0.412  11.171  1.00 92.70           H
ATOM   3197 3HD2 LEU A 215      -6.065  -0.782  12.674  1.00 92.70           H
ATOM   3198  HN  LEU A 215     -10.515   0.277  11.831  1.00 92.70           H
ATOM   3199  N   THR A 216     -11.636  -1.658   9.645  1.00 92.51           N
ATOM   3200  CA  THR A 216     -12.547  -2.324   8.728  1.00 92.51           C
ATOM   3201  C   THR A 216     -12.436  -1.713   7.330  1.00 92.51           C
ATOM   3202  O   THR A 216     -12.364  -2.435   6.337  1.00 92.51           O
ATOM   3203  HA  THR A 216     -12.248  -3.369   8.645  1.00 92.51           H
ATOM   3204  CB  THR A 216     -13.956  -2.241   9.318  1.00 92.51           C
ATOM   3205  HB  THR A 216     -14.285  -1.205   9.396  1.00 92.51           H
ATOM   3206  OG1 THR A 216     -13.858  -2.950  10.551  1.00 92.51           O
ATOM   3207  HG1 THR A 216     -13.784  -2.304  11.311  1.00 92.51           H
ATOM   3208  CG2 THR A 216     -14.978  -3.042   8.508  1.00 92.51           C
ATOM   3209 1HG2 THR A 216     -14.683  -4.091   8.488  1.00 92.51           H
ATOM   3210 2HG2 THR A 216     -15.017  -2.655   7.490  1.00 92.51           H
ATOM   3211 3HG2 THR A 216     -15.961  -2.949   8.970  1.00 92.51           H
ATOM   3212  HN  THR A 216     -12.075  -1.206  10.422  1.00 92.51           H
ATOM   3213  N   LEU A 217     -12.427  -0.389   7.296  1.00 89.75           N
ATOM   3214  CA  LEU A 217     -12.306   0.327   6.038  1.00 89.75           C
ATOM   3215  C   LEU A 217     -11.012  -0.094   5.338  1.00 89.75           C
ATOM   3216  O   LEU A 217     -10.994  -0.287   4.124  1.00 89.75           O
ATOM   3217  HA  LEU A 217     -13.149   0.033   5.412  1.00 89.75           H
ATOM   3218  CB  LEU A 217     -12.418   1.836   6.267  1.00 89.75           C
ATOM   3219 1HB  LEU A 217     -11.853   2.090   7.163  1.00 89.75           H
ATOM   3220 2HB  LEU A 217     -11.939   2.347   5.432  1.00 89.75           H
ATOM   3221  CG  LEU A 217     -13.837   2.388   6.419  1.00 89.75           C
ATOM   3222  HG  LEU A 217     -14.375   1.757   7.126  1.00 89.75           H
ATOM   3223  CD1 LEU A 217     -13.816   3.803   7.001  1.00 89.75           C
ATOM   3224 1HD1 LEU A 217     -13.341   3.784   7.982  1.00 89.75           H
ATOM   3225 2HD1 LEU A 217     -13.254   4.460   6.338  1.00 89.75           H
ATOM   3226 3HD1 LEU A 217     -14.837   4.171   7.099  1.00 89.75           H
ATOM   3227  CD2 LEU A 217     -14.595   2.326   5.091  1.00 89.75           C
ATOM   3228 1HD2 LEU A 217     -14.067   2.919   4.344  1.00 89.75           H
ATOM   3229 2HD2 LEU A 217     -14.657   1.291   4.756  1.00 89.75           H
ATOM   3230 3HD2 LEU A 217     -15.600   2.724   5.228  1.00 89.75           H
ATOM   3231  HN  LEU A 217     -12.500   0.192   8.107  1.00 89.75           H
ATOM   3232  N   LYS A 218      -9.962  -0.225   6.135  1.00 88.34           N
ATOM   3233  CA  LYS A 218      -8.651  -0.547   5.598  1.00 88.34           C
ATOM   3234  C   LYS A 218      -8.712  -1.904   4.894  1.00 88.34           C
ATOM   3235  O   LYS A 218      -8.175  -2.064   3.799  1.00 88.34           O
ATOM   3236  HA  LYS A 218      -8.404   0.215   4.859  1.00 88.34           H
ATOM   3237  CB  LYS A 218      -7.589  -0.472   6.697  1.00 88.34           C
ATOM   3238 1HB  LYS A 218      -7.706   0.454   7.260  1.00 88.34           H
ATOM   3239 2HB  LYS A 218      -7.730  -1.293   7.401  1.00 88.34           H
ATOM   3240  CG  LYS A 218      -6.180  -0.540   6.104  1.00 88.34           C
ATOM   3241 1HG  LYS A 218      -6.083  -1.435   5.490  1.00 88.34           H
ATOM   3242 2HG  LYS A 218      -6.017   0.315   5.448  1.00 88.34           H
ATOM   3243  CD  LYS A 218      -5.120  -0.553   7.207  1.00 88.34           C
ATOM   3244 1HD  LYS A 218      -5.188   0.365   7.792  1.00 88.34           H
ATOM   3245 2HD  LYS A 218      -5.311  -1.381   7.890  1.00 88.34           H
ATOM   3246  CE  LYS A 218      -3.715  -0.686   6.617  1.00 88.34           C
ATOM   3247 1HE  LYS A 218      -3.687  -1.518   5.914  1.00 88.34           H
ATOM   3248 2HE  LYS A 218      -3.464   0.214   6.055  1.00 88.34           H
ATOM   3249  NZ  LYS A 218      -2.720  -0.901   7.690  1.00 88.34           N
ATOM   3250 1HZ  LYS A 218      -1.842  -1.204   7.282  1.00 88.34           H
ATOM   3251 2HZ  LYS A 218      -2.576  -0.034   8.197  1.00 88.34           H
ATOM   3252 3HZ  LYS A 218      -3.059  -1.612   8.328  1.00 88.34           H
ATOM   3253  HN  LYS A 218      -9.997  -0.115   7.129  1.00 88.34           H
ATOM   3254  N   VAL A 219      -9.373  -2.846   5.550  1.00 92.27           N
ATOM   3255  CA  VAL A 219      -9.425  -4.210   5.051  1.00 92.27           C
ATOM   3256  C   VAL A 219     -10.272  -4.249   3.777  1.00 92.27           C
ATOM   3257  O   VAL A 219      -9.864  -4.834   2.774  1.00 92.27           O
ATOM   3258  HA  VAL A 219      -8.406  -4.509   4.804  1.00 92.27           H
ATOM   3259  CB  VAL A 219      -9.944  -5.148   6.142  1.00 92.27           C
ATOM   3260  HB  VAL A 219     -10.905  -4.764   6.485  1.00 92.27           H
ATOM   3261  CG1 VAL A 219     -10.171  -6.557   5.592  1.00 92.27           C
ATOM   3262 1HG1 VAL A 219     -10.904  -6.519   4.786  1.00 92.27           H
ATOM   3263 2HG1 VAL A 219      -9.230  -6.953   5.209  1.00 92.27           H
ATOM   3264 3HG1 VAL A 219     -10.539  -7.203   6.389  1.00 92.27           H
ATOM   3265  CG2 VAL A 219      -8.993  -5.173   7.341  1.00 92.27           C
ATOM   3266 1HG2 VAL A 219      -8.012  -5.521   7.018  1.00 92.27           H
ATOM   3267 2HG2 VAL A 219      -8.904  -4.169   7.756  1.00 92.27           H
ATOM   3268 3HG2 VAL A 219      -9.386  -5.847   8.102  1.00 92.27           H
ATOM   3269  HN  VAL A 219      -9.865  -2.691   6.407  1.00 92.27           H
ATOM   3270  N   ILE A 220     -11.434  -3.619   3.857  1.00 92.61           N
ATOM   3271  CA  ILE A 220     -12.405  -3.698   2.778  1.00 92.61           C
ATOM   3272  C   ILE A 220     -11.822  -3.040   1.526  1.00 92.61           C
ATOM   3273  O   ILE A 220     -11.712  -3.678   0.480  1.00 92.61           O
ATOM   3274  HA  ILE A 220     -12.573  -4.754   2.567  1.00 92.61           H
ATOM   3275  CB  ILE A 220     -13.744  -3.104   3.218  1.00 92.61           C
ATOM   3276  HB  ILE A 220     -13.555  -2.129   3.667  1.00 92.61           H
ATOM   3277  CG1 ILE A 220     -14.404  -3.974   4.291  1.00 92.61           C
ATOM   3278 1HG1 ILE A 220     -14.619  -4.961   3.882  1.00 92.61           H
ATOM   3279 2HG1 ILE A 220     -13.714  -4.117   5.123  1.00 92.61           H
ATOM   3280  CG2 ILE A 220     -14.665  -2.879   2.017  1.00 92.61           C
ATOM   3281 1HG2 ILE A 220     -14.190  -2.189   1.320  1.00 92.61           H
ATOM   3282 2HG2 ILE A 220     -14.851  -3.830   1.519  1.00 92.61           H
ATOM   3283 3HG2 ILE A 220     -15.610  -2.457   2.359  1.00 92.61           H
ATOM   3284  CD1 ILE A 220     -15.697  -3.333   4.798  1.00 92.61           C
ATOM   3285 1HD1 ILE A 220     -15.474  -2.357   5.228  1.00 92.61           H
ATOM   3286 2HD1 ILE A 220     -16.393  -3.214   3.968  1.00 92.61           H
ATOM   3287 3HD1 ILE A 220     -16.145  -3.972   5.559  1.00 92.61           H
ATOM   3288  HN  ILE A 220     -11.716  -3.063   4.639  1.00 92.61           H
ATOM   3289  N   LEU A 221     -11.465  -1.773   1.673  1.00 92.18           N
ATOM   3290  CA  LEU A 221     -11.062  -0.971   0.530  1.00 92.18           C
ATOM   3291  C   LEU A 221      -9.604  -1.280   0.185  1.00 92.18           C
ATOM   3292  O   LEU A 221      -9.183  -1.105  -0.957  1.00 92.18           O
ATOM   3293  HA  LEU A 221     -11.687  -1.266  -0.313  1.00 92.18           H
ATOM   3294  CB  LEU A 221     -11.330   0.512   0.795  1.00 92.18           C
ATOM   3295 1HB  LEU A 221     -10.741   0.819   1.658  1.00 92.18           H
ATOM   3296 2HB  LEU A 221     -10.967   1.084  -0.059  1.00 92.18           H
ATOM   3297  CG  LEU A 221     -12.790   0.895   1.047  1.00 92.18           C
ATOM   3298  HG  LEU A 221     -13.143   0.341   1.916  1.00 92.18           H
ATOM   3299  CD1 LEU A 221     -12.917   2.384   1.377  1.00 92.18           C
ATOM   3300 1HD1 LEU A 221     -12.337   2.608   2.272  1.00 92.18           H
ATOM   3301 2HD1 LEU A 221     -12.540   2.975   0.542  1.00 92.18           H
ATOM   3302 3HD1 LEU A 221     -13.965   2.629   1.551  1.00 92.18           H
ATOM   3303  CD2 LEU A 221     -13.674   0.493  -0.135  1.00 92.18           C
ATOM   3304 1HD2 LEU A 221     -13.330   1.001  -1.036  1.00 92.18           H
ATOM   3305 2HD2 LEU A 221     -13.616  -0.586  -0.282  1.00 92.18           H
ATOM   3306 3HD2 LEU A 221     -14.707   0.777   0.070  1.00 92.18           H
ATOM   3307  HN  LEU A 221     -11.449  -1.295   2.551  1.00 92.18           H
ATOM   3308  N   GLY A 222      -8.874  -1.735   1.193  1.00 91.75           N
ATOM   3309  CA  GLY A 222      -7.437  -1.900   1.061  1.00 91.75           C
ATOM   3310  C   GLY A 222      -7.099  -3.191   0.312  1.00 91.75           C
ATOM   3311  O   GLY A 222      -6.035  -3.301  -0.294  1.00 91.75           O
ATOM   3312 1HA  GLY A 222      -7.016  -1.046   0.529  1.00 91.75           H
ATOM   3313 2HA  GLY A 222      -6.977  -1.918   2.049  1.00 91.75           H
ATOM   3314  HN  GLY A 222      -9.248  -1.987   2.085  1.00 91.75           H
ATOM   3315  N   PHE A 223      -8.026  -4.135   0.379  1.00 91.35           N
ATOM   3316  CA  PHE A 223      -7.790  -5.456  -0.178  1.00 91.35           C
ATOM   3317  C   PHE A 223      -9.040  -5.986  -0.883  1.00 91.35           C
ATOM   3318  O   PHE A 223      -9.018  -6.241  -2.086  1.00 91.35           O
ATOM   3319  HA  PHE A 223      -6.980  -5.362  -0.901  1.00 91.35           H
ATOM   3320  CB  PHE A 223      -7.449  -6.381   0.992  1.00 91.35           C
ATOM   3321 1HB  PHE A 223      -6.600  -5.965   1.535  1.00 91.35           H
ATOM   3322 2HB  PHE A 223      -8.291  -6.399   1.684  1.00 91.35           H
ATOM   3323  CG  PHE A 223      -7.117  -7.815   0.576  1.00 91.35           C
ATOM   3324  CD1 PHE A 223      -8.001  -8.818   0.829  1.00 91.35           C
ATOM   3325  HD1 PHE A 223      -8.945  -8.600   1.328  1.00 91.35           H
ATOM   3326  CD2 PHE A 223      -5.939  -8.087  -0.046  1.00 91.35           C
ATOM   3327  HD2 PHE A 223      -5.231  -7.284  -0.249  1.00 91.35           H
ATOM   3328  CE1 PHE A 223      -7.693 -10.149   0.443  1.00 91.35           C
ATOM   3329  HE1 PHE A 223      -8.401 -10.953   0.645  1.00 91.35           H
ATOM   3330  CE2 PHE A 223      -5.631  -9.419  -0.433  1.00 91.35           C
ATOM   3331  HE2 PHE A 223      -4.687  -9.637  -0.932  1.00 91.35           H
ATOM   3332  CZ  PHE A 223      -6.515 -10.422  -0.180  1.00 91.35           C
ATOM   3333  HZ  PHE A 223      -6.279 -11.443  -0.477  1.00 91.35           H
ATOM   3334  HN  PHE A 223      -8.923  -4.010   0.803  1.00 91.35           H
ATOM   3335  N   PHE A 224     -10.102  -6.135  -0.104  1.00 86.30           N
ATOM   3336  CA  PHE A 224     -11.209  -6.987  -0.502  1.00 86.30           C
ATOM   3337  C   PHE A 224     -11.828  -6.503  -1.815  1.00 86.30           C
ATOM   3338  O   PHE A 224     -11.990  -7.282  -2.754  1.00 86.30           O
ATOM   3339  HA  PHE A 224     -10.810  -7.992  -0.639  1.00 86.30           H
ATOM   3340  CB  PHE A 224     -12.261  -6.902   0.606  1.00 86.30           C
ATOM   3341 1HB  PHE A 224     -11.764  -6.990   1.572  1.00 86.30           H
ATOM   3342 2HB  PHE A 224     -12.726  -5.916   0.576  1.00 86.30           H
ATOM   3343  CG  PHE A 224     -13.353  -7.969   0.511  1.00 86.30           C
ATOM   3344  CD1 PHE A 224     -14.560  -7.659  -0.033  1.00 86.30           C
ATOM   3345  HD1 PHE A 224     -14.750  -6.651  -0.401  1.00 86.30           H
ATOM   3346  CD2 PHE A 224     -13.116  -9.227   0.970  1.00 86.30           C
ATOM   3347  HD2 PHE A 224     -12.149  -9.475   1.406  1.00 86.30           H
ATOM   3348  CE1 PHE A 224     -15.574  -8.650  -0.121  1.00 86.30           C
ATOM   3349  HE1 PHE A 224     -16.542  -8.402  -0.557  1.00 86.30           H
ATOM   3350  CE2 PHE A 224     -14.130 -10.217   0.882  1.00 86.30           C
ATOM   3351  HE2 PHE A 224     -13.940 -11.225   1.250  1.00 86.30           H
ATOM   3352  CZ  PHE A 224     -15.337  -9.908   0.338  1.00 86.30           C
ATOM   3353  HZ  PHE A 224     -16.115 -10.668   0.270  1.00 86.30           H
ATOM   3354  HN  PHE A 224     -10.212  -5.686   0.783  1.00 86.30           H
ATOM   3355  N   LEU A 225     -12.159  -5.220  -1.839  1.00 93.49           N
ATOM   3356  CA  LEU A 225     -12.775  -4.628  -3.014  1.00 93.49           C
ATOM   3357  C   LEU A 225     -11.832  -4.780  -4.210  1.00 93.49           C
ATOM   3358  O   LEU A 225     -12.216  -5.326  -5.243  1.00 93.49           O
ATOM   3359  HA  LEU A 225     -13.687  -5.187  -3.222  1.00 93.49           H
ATOM   3360  CB  LEU A 225     -13.184  -3.181  -2.733  1.00 93.49           C
ATOM   3361 1HB  LEU A 225     -13.944  -3.184  -1.952  1.00 93.49           H
ATOM   3362 2HB  LEU A 225     -12.319  -2.651  -2.334  1.00 93.49           H
ATOM   3363  CG  LEU A 225     -13.724  -2.392  -3.928  1.00 93.49           C
ATOM   3364  HG  LEU A 225     -13.035  -2.523  -4.763  1.00 93.49           H
ATOM   3365  CD1 LEU A 225     -15.083  -2.935  -4.374  1.00 93.49           C
ATOM   3366 1HD1 LEU A 225     -14.979  -3.981  -4.663  1.00 93.49           H
ATOM   3367 2HD1 LEU A 225     -15.794  -2.854  -3.552  1.00 93.49           H
ATOM   3368 3HD1 LEU A 225     -15.444  -2.356  -5.224  1.00 93.49           H
ATOM   3369  CD2 LEU A 225     -13.778  -0.895  -3.617  1.00 93.49           C
ATOM   3370 1HD2 LEU A 225     -14.432  -0.725  -2.762  1.00 93.49           H
ATOM   3371 2HD2 LEU A 225     -12.775  -0.536  -3.385  1.00 93.49           H
ATOM   3372 3HD2 LEU A 225     -14.165  -0.358  -4.483  1.00 93.49           H
ATOM   3373  HN  LEU A 225     -12.012  -4.591  -1.076  1.00 93.49           H
ATOM   3374  N   PRO A 226     -10.586  -4.301  -4.093  1.00 94.01           N
ATOM   3375  CA  PRO A 226      -9.629  -4.410  -5.197  1.00 94.01           C
ATOM   3376  C   PRO A 226      -9.494  -5.836  -5.705  1.00 94.01           C
ATOM   3377  O   PRO A 226      -9.472  -6.069  -6.912  1.00 94.01           O
ATOM   3378  HA  PRO A 226      -9.979  -3.834  -6.054  1.00 94.01           H
ATOM   3379  CB  PRO A 226      -8.320  -3.895  -4.595  1.00 94.01           C
ATOM   3380 1HB  PRO A 226      -7.726  -4.706  -4.174  1.00 94.01           H
ATOM   3381 2HB  PRO A 226      -7.700  -3.403  -5.344  1.00 94.01           H
ATOM   3382  CG  PRO A 226      -8.786  -2.921  -3.519  1.00 94.01           C
ATOM   3383 1HG  PRO A 226      -8.010  -2.739  -2.775  1.00 94.01           H
ATOM   3384 2HG  PRO A 226      -9.043  -1.948  -3.938  1.00 94.01           H
ATOM   3385  CD  PRO A 226      -9.995  -3.624  -2.924  1.00 94.01           C
ATOM   3386 1HD  PRO A 226      -9.709  -4.337  -2.152  1.00 94.01           H
ATOM   3387 2HD  PRO A 226     -10.687  -2.919  -2.463  1.00 94.01           H
ATOM   3388  N   PHE A 227      -9.407  -6.761  -4.760  1.00 92.52           N
ATOM   3389  CA  PHE A 227      -9.160  -8.153  -5.096  1.00 92.52           C
ATOM   3390  C   PHE A 227     -10.301  -8.724  -5.940  1.00 92.52           C
ATOM   3391  O   PHE A 227     -10.062  -9.371  -6.958  1.00 92.52           O
ATOM   3392  HA  PHE A 227      -8.234  -8.188  -5.669  1.00 92.52           H
ATOM   3393  CB  PHE A 227      -9.082  -8.924  -3.776  1.00 92.52           C
ATOM   3394 1HB  PHE A 227      -8.240  -8.547  -3.196  1.00 92.52           H
ATOM   3395 2HB  PHE A 227      -9.983  -8.724  -3.197  1.00 92.52           H
ATOM   3396  CG  PHE A 227      -8.928 -10.436  -3.948  1.00 92.52           C
ATOM   3397  CD1 PHE A 227      -9.981 -11.260  -3.695  1.00 92.52           C
ATOM   3398  HD1 PHE A 227     -10.933 -10.842  -3.369  1.00 92.52           H
ATOM   3399  CD2 PHE A 227      -7.739 -10.958  -4.354  1.00 92.52           C
ATOM   3400  HD2 PHE A 227      -6.896 -10.298  -4.557  1.00 92.52           H
ATOM   3401  CE1 PHE A 227      -9.838 -12.664  -3.854  1.00 92.52           C
ATOM   3402  HE1 PHE A 227     -10.681 -13.324  -3.651  1.00 92.52           H
ATOM   3403  CE2 PHE A 227      -7.597 -12.361  -4.513  1.00 92.52           C
ATOM   3404  HE2 PHE A 227      -6.644 -12.779  -4.838  1.00 92.52           H
ATOM   3405  CZ  PHE A 227      -8.649 -13.185  -4.260  1.00 92.52           C
ATOM   3406  HZ  PHE A 227      -8.540 -14.262  -4.382  1.00 92.52           H
ATOM   3407  HN  PHE A 227      -9.502  -6.572  -3.782  1.00 92.52           H
ATOM   3408  N   VAL A 228     -11.519  -8.464  -5.485  1.00 94.86           N
ATOM   3409  CA  VAL A 228     -12.696  -8.987  -6.157  1.00 94.86           C
ATOM   3410  C   VAL A 228     -12.722  -8.480  -7.600  1.00 94.86           C
ATOM   3411  O   VAL A 228     -12.976  -9.247  -8.527  1.00 94.86           O
ATOM   3412  HA  VAL A 228     -12.612 -10.074  -6.168  1.00 94.86           H
ATOM   3413  CB  VAL A 228     -13.955  -8.617  -5.370  1.00 94.86           C
ATOM   3414  HB  VAL A 228     -13.930  -7.543  -5.183  1.00 94.86           H
ATOM   3415  CG1 VAL A 228     -15.217  -8.924  -6.179  1.00 94.86           C
ATOM   3416 1HG1 VAL A 228     -15.203  -8.350  -7.106  1.00 94.86           H
ATOM   3417 2HG1 VAL A 228     -15.250  -9.988  -6.411  1.00 94.86           H
ATOM   3418 3HG1 VAL A 228     -16.097  -8.651  -5.596  1.00 94.86           H
ATOM   3419  CG2 VAL A 228     -13.985  -9.329  -4.016  1.00 94.86           C
ATOM   3420 1HG2 VAL A 228     -13.975 -10.408  -4.173  1.00 94.86           H
ATOM   3421 2HG2 VAL A 228     -13.111  -9.039  -3.433  1.00 94.86           H
ATOM   3422 3HG2 VAL A 228     -14.890  -9.049  -3.478  1.00 94.86           H
ATOM   3423  HN  VAL A 228     -11.706  -7.908  -4.675  1.00 94.86           H
ATOM   3424  N   VAL A 229     -12.456  -7.190  -7.745  1.00 95.07           N
ATOM   3425  CA  VAL A 229     -12.511  -6.557  -9.052  1.00 95.07           C
ATOM   3426  C   VAL A 229     -11.429  -7.157  -9.951  1.00 95.07           C
ATOM   3427  O   VAL A 229     -11.692  -7.495 -11.104  1.00 95.07           O
ATOM   3428  HA  VAL A 229     -13.488  -6.777  -9.483  1.00 95.07           H
ATOM   3429  CB  VAL A 229     -12.390  -5.039  -8.903  1.00 95.07           C
ATOM   3430  HB  VAL A 229     -11.482  -4.828  -8.339  1.00 95.07           H
ATOM   3431  CG1 VAL A 229     -12.262  -4.363 -10.269  1.00 95.07           C
ATOM   3432 1HG1 VAL A 229     -11.372  -4.736 -10.777  1.00 95.07           H
ATOM   3433 2HG1 VAL A 229     -13.144  -4.586 -10.870  1.00 95.07           H
ATOM   3434 3HG1 VAL A 229     -12.177  -3.284 -10.135  1.00 95.07           H
ATOM   3435  CG2 VAL A 229     -13.574  -4.468  -8.118  1.00 95.07           C
ATOM   3436 1HG2 VAL A 229     -14.501  -4.695  -8.644  1.00 95.07           H
ATOM   3437 2HG2 VAL A 229     -13.601  -4.916  -7.125  1.00 95.07           H
ATOM   3438 3HG2 VAL A 229     -13.463  -3.388  -8.028  1.00 95.07           H
ATOM   3439  HN  VAL A 229     -12.208  -6.582  -6.991  1.00 95.07           H
ATOM   3440  N   MET A 230     -10.235  -7.273  -9.389  1.00 89.56           N
ATOM   3441  CA  MET A 230      -9.104  -7.796 -10.136  1.00 89.56           C
ATOM   3442  C   MET A 230      -9.365  -9.232 -10.593  1.00 89.56           C
ATOM   3443  O   MET A 230      -9.125  -9.573 -11.750  1.00 89.56           O
ATOM   3444  HA  MET A 230      -8.999  -7.145 -11.003  1.00 89.56           H
ATOM   3445  CB  MET A 230      -7.851  -7.759  -9.258  1.00 89.56           C
ATOM   3446 1HB  MET A 230      -8.090  -8.132  -8.262  1.00 89.56           H
ATOM   3447 2HB  MET A 230      -7.092  -8.423  -9.673  1.00 89.56           H
ATOM   3448  CG  MET A 230      -7.293  -6.338  -9.157  1.00 89.56           C
ATOM   3449 1HG  MET A 230      -7.050  -5.963 -10.151  1.00 89.56           H
ATOM   3450 2HG  MET A 230      -8.048  -5.671  -8.741  1.00 89.56           H
ATOM   3451  SD  MET A 230      -5.835  -6.326  -8.127  1.00 89.56           S
ATOM   3452  CE  MET A 230      -4.709  -7.231  -9.175  1.00 89.56           C
ATOM   3453 1HE  MET A 230      -5.109  -8.227  -9.364  1.00 89.56           H
ATOM   3454 2HE  MET A 230      -4.587  -6.703 -10.120  1.00 89.56           H
ATOM   3455 3HE  MET A 230      -3.741  -7.317  -8.680  1.00 89.56           H
ATOM   3456  HN  MET A 230     -10.035  -7.017  -8.443  1.00 89.56           H
ATOM   3457  N   ALA A 231      -9.854 -10.037  -9.660  1.00 94.30           N
ATOM   3458  CA  ALA A 231     -10.070 -11.448  -9.928  1.00 94.30           C
ATOM   3459  C   ALA A 231     -11.053 -11.597 -11.091  1.00 94.30           C
ATOM   3460  O   ALA A 231     -10.835 -12.406 -11.992  1.00 94.30           O
ATOM   3461  HA  ALA A 231      -9.113 -11.883 -10.214  1.00 94.30           H
ATOM   3462  CB  ALA A 231     -10.564 -12.139  -8.655  1.00 94.30           C
ATOM   3463 1HB  ALA A 231      -9.818 -12.029  -7.869  1.00 94.30           H
ATOM   3464 2HB  ALA A 231     -11.501 -11.683  -8.334  1.00 94.30           H
ATOM   3465 3HB  ALA A 231     -10.727 -13.198  -8.857  1.00 94.30           H
ATOM   3466  HN  ALA A 231     -10.099  -9.739  -8.738  1.00 94.30           H
ATOM   3467  N   CYS A 232     -12.113 -10.805 -11.034  1.00 93.11           N
ATOM   3468  CA  CYS A 232     -13.138 -10.851 -12.063  1.00 93.11           C
ATOM   3469  C   CYS A 232     -12.505 -10.433 -13.391  1.00 93.11           C
ATOM   3470  O   CYS A 232     -12.661 -11.118 -14.400  1.00 93.11           O
ATOM   3471  HA  CYS A 232     -13.490 -11.882 -12.109  1.00 93.11           H
ATOM   3472  CB  CYS A 232     -14.340  -9.975 -11.703  1.00 93.11           C
ATOM   3473 1HB  CYS A 232     -14.005  -8.970 -11.447  1.00 93.11           H
ATOM   3474 2HB  CYS A 232     -15.002  -9.881 -12.564  1.00 93.11           H
ATOM   3475  SG  CYS A 232     -15.249 -10.708 -10.294  1.00 93.11           S
ATOM   3476  HG  CYS A 232     -14.457 -10.216  -9.346  1.00 93.11           H
ATOM   3477  HN  CYS A 232     -12.277 -10.142 -10.303  1.00 93.11           H
ATOM   3478  N   CYS A 233     -11.802  -9.310 -13.347  1.00 92.89           N
ATOM   3479  CA  CYS A 233     -11.271  -8.712 -14.560  1.00 92.89           C
ATOM   3480  C   CYS A 233     -10.345  -9.729 -15.231  1.00 92.89           C
ATOM   3481  O   CYS A 233     -10.506 -10.036 -16.411  1.00 92.89           O
ATOM   3482  HA  CYS A 233     -12.125  -8.487 -15.198  1.00 92.89           H
ATOM   3483  CB  CYS A 233     -10.554  -7.391 -14.273  1.00 92.89           C
ATOM   3484 1HB  CYS A 233      -9.871  -7.514 -13.433  1.00 92.89           H
ATOM   3485 2HB  CYS A 233      -9.952  -7.100 -15.133  1.00 92.89           H
ATOM   3486  SG  CYS A 233     -11.779  -6.084 -13.897  1.00 92.89           S
ATOM   3487  HG  CYS A 233     -12.011  -6.468 -12.645  1.00 92.89           H
ATOM   3488  HN  CYS A 233     -11.596  -8.812 -12.505  1.00 92.89           H
ATOM   3489  N   TYR A 234      -9.396 -10.224 -14.449  1.00 87.00           N
ATOM   3490  CA  TYR A 234      -8.347 -11.071 -14.990  1.00 87.00           C
ATOM   3491  C   TYR A 234      -8.896 -12.448 -15.371  1.00 87.00           C
ATOM   3492  O   TYR A 234      -8.364 -13.108 -16.262  1.00 87.00           O
ATOM   3493  HA  TYR A 234      -7.950 -10.587 -15.883  1.00 87.00           H
ATOM   3494  CB  TYR A 234      -7.319 -11.237 -13.869  1.00 87.00           C
ATOM   3495 1HB  TYR A 234      -7.845 -11.431 -12.934  1.00 87.00           H
ATOM   3496 2HB  TYR A 234      -6.707 -12.114 -14.079  1.00 87.00           H
ATOM   3497  CG  TYR A 234      -6.403 -10.027 -13.681  1.00 87.00           C
ATOM   3498  CD1 TYR A 234      -5.695  -9.523 -14.754  1.00 87.00           C
ATOM   3499  HD1 TYR A 234      -5.790  -9.988 -15.735  1.00 87.00           H
ATOM   3500  CD2 TYR A 234      -6.284  -9.438 -12.438  1.00 87.00           C
ATOM   3501  HD2 TYR A 234      -6.842  -9.836 -11.591  1.00 87.00           H
ATOM   3502  CE1 TYR A 234      -4.833  -8.384 -14.577  1.00 87.00           C
ATOM   3503  HE1 TYR A 234      -4.269  -7.976 -15.415  1.00 87.00           H
ATOM   3504  CE2 TYR A 234      -5.421  -8.299 -12.261  1.00 87.00           C
ATOM   3505  HE2 TYR A 234      -5.318  -7.824 -11.285  1.00 87.00           H
ATOM   3506  CZ  TYR A 234      -4.738  -7.828 -13.339  1.00 87.00           C
ATOM   3507  OH  TYR A 234      -3.924  -6.752 -13.172  1.00 87.00           O
ATOM   3508  HH  TYR A 234      -3.993  -6.413 -12.233  1.00 87.00           H
ATOM   3509  HN  TYR A 234      -9.337 -10.054 -13.466  1.00 87.00           H
ATOM   3510  N   THR A 235      -9.954 -12.840 -14.676  1.00 89.92           N
ATOM   3511  CA  THR A 235     -10.650 -14.072 -15.005  1.00 89.92           C
ATOM   3512  C   THR A 235     -11.171 -14.023 -16.443  1.00 89.92           C
ATOM   3513  O   THR A 235     -10.998 -14.974 -17.203  1.00 89.92           O
ATOM   3514  HA  THR A 235      -9.937 -14.895 -14.952  1.00 89.92           H
ATOM   3515  CB  THR A 235     -11.753 -14.285 -13.966  1.00 89.92           C
ATOM   3516  HB  THR A 235     -12.485 -13.478 -14.006  1.00 89.92           H
ATOM   3517  OG1 THR A 235     -11.049 -14.416 -12.734  1.00 89.92           O
ATOM   3518  HG1 THR A 235     -11.260 -13.643 -12.136  1.00 89.92           H
ATOM   3519  CG2 THR A 235     -12.464 -15.629 -14.133  1.00 89.92           C
ATOM   3520 1HG2 THR A 235     -11.742 -16.438 -14.026  1.00 89.92           H
ATOM   3521 2HG2 THR A 235     -12.921 -15.678 -15.122  1.00 89.92           H
ATOM   3522 3HG2 THR A 235     -13.237 -15.728 -13.371  1.00 89.92           H
ATOM   3523  HN  THR A 235     -10.335 -12.333 -13.903  1.00 89.92           H
ATOM   3524  N   ILE A 236     -11.800 -12.904 -16.772  1.00 89.59           N
ATOM   3525  CA  ILE A 236     -12.363 -12.725 -18.100  1.00 89.59           C
ATOM   3526  C   ILE A 236     -11.227 -12.585 -19.116  1.00 89.59           C
ATOM   3527  O   ILE A 236     -11.309 -13.119 -20.221  1.00 89.59           O
ATOM   3528  HA  ILE A 236     -12.930 -13.624 -18.338  1.00 89.59           H
ATOM   3529  CB  ILE A 236     -13.345 -11.552 -18.112  1.00 89.59           C
ATOM   3530  HB  ILE A 236     -12.820 -10.663 -17.765  1.00 89.59           H
ATOM   3531  CG1 ILE A 236     -14.504 -11.799 -17.143  1.00 89.59           C
ATOM   3532 1HG1 ILE A 236     -15.179 -12.546 -17.561  1.00 89.59           H
ATOM   3533 2HG1 ILE A 236     -14.120 -12.203 -16.207  1.00 89.59           H
ATOM   3534  CG2 ILE A 236     -13.837 -11.263 -19.531  1.00 89.59           C
ATOM   3535 1HG2 ILE A 236     -12.986 -11.012 -20.166  1.00 89.59           H
ATOM   3536 2HG2 ILE A 236     -14.339 -12.144 -19.929  1.00 89.59           H
ATOM   3537 3HG2 ILE A 236     -14.534 -10.425 -19.511  1.00 89.59           H
ATOM   3538  CD1 ILE A 236     -15.274 -10.505 -16.869  1.00 89.59           C
ATOM   3539 1HD1 ILE A 236     -14.602  -9.768 -16.430  1.00 89.59           H
ATOM   3540 2HD1 ILE A 236     -15.677 -10.117 -17.805  1.00 89.59           H
ATOM   3541 3HD1 ILE A 236     -16.092 -10.709 -16.178  1.00 89.59           H
ATOM   3542  HN  ILE A 236     -11.927 -12.130 -16.152  1.00 89.59           H
ATOM   3543  N   ILE A 237     -10.193 -11.865 -18.705  1.00 87.94           N
ATOM   3544  CA  ILE A 237      -9.043 -11.649 -19.565  1.00 87.94           C
ATOM   3545  C   ILE A 237      -8.459 -13.002 -19.979  1.00 87.94           C
ATOM   3546  O   ILE A 237      -8.242 -13.252 -21.164  1.00 87.94           O
ATOM   3547  HA  ILE A 237      -9.396 -11.137 -20.461  1.00 87.94           H
ATOM   3548  CB  ILE A 237      -8.030 -10.726 -18.885  1.00 87.94           C
ATOM   3549  HB  ILE A 237      -7.920 -11.045 -17.848  1.00 87.94           H
ATOM   3550  CG1 ILE A 237      -8.535  -9.281 -18.862  1.00 87.94           C
ATOM   3551 1HG1 ILE A 237      -8.470  -8.854 -19.862  1.00 87.94           H
ATOM   3552 2HG1 ILE A 237      -9.587  -9.264 -18.575  1.00 87.94           H
ATOM   3553  CG2 ILE A 237      -6.654 -10.841 -19.542  1.00 87.94           C
ATOM   3554 1HG2 ILE A 237      -6.298 -11.869 -19.462  1.00 87.94           H
ATOM   3555 2HG2 ILE A 237      -6.729 -10.563 -20.593  1.00 87.94           H
ATOM   3556 3HG2 ILE A 237      -5.954 -10.174 -19.039  1.00 87.94           H
ATOM   3557  CD1 ILE A 237      -7.721  -8.432 -17.884  1.00 87.94           C
ATOM   3558 1HD1 ILE A 237      -7.808  -8.848 -16.881  1.00 87.94           H
ATOM   3559 2HD1 ILE A 237      -6.674  -8.431 -18.188  1.00 87.94           H
ATOM   3560 3HD1 ILE A 237      -8.100  -7.410 -17.887  1.00 87.94           H
ATOM   3561  HN  ILE A 237     -10.134 -11.435 -17.804  1.00 87.94           H
ATOM   3562  N   ILE A 238      -8.222 -13.839 -18.980  1.00 87.69           N
ATOM   3563  CA  ILE A 238      -7.600 -15.130 -19.217  1.00 87.69           C
ATOM   3564  C   ILE A 238      -8.448 -15.925 -20.213  1.00 87.69           C
ATOM   3565  O   ILE A 238      -7.917 -16.519 -21.150  1.00 87.69           O
ATOM   3566  HA  ILE A 238      -6.624 -14.945 -19.666  1.00 87.69           H
ATOM   3567  CB  ILE A 238      -7.359 -15.860 -17.894  1.00 87.69           C
ATOM   3568  HB  ILE A 238      -8.256 -15.764 -17.283  1.00 87.69           H
ATOM   3569  CG1 ILE A 238      -6.211 -15.216 -17.115  1.00 87.69           C
ATOM   3570 1HG1 ILE A 238      -5.259 -15.491 -17.569  1.00 87.69           H
ATOM   3571 2HG1 ILE A 238      -6.290 -14.131 -17.173  1.00 87.69           H
ATOM   3572  CG2 ILE A 238      -7.128 -17.354 -18.127  1.00 87.69           C
ATOM   3573 1HG2 ILE A 238      -8.004 -17.787 -18.610  1.00 87.69           H
ATOM   3574 2HG2 ILE A 238      -6.255 -17.492 -18.766  1.00 87.69           H
ATOM   3575 3HG2 ILE A 238      -6.959 -17.849 -17.170  1.00 87.69           H
ATOM   3576  CD1 ILE A 238      -6.228 -15.657 -15.649  1.00 87.69           C
ATOM   3577 1HD1 ILE A 238      -7.172 -15.359 -15.192  1.00 87.69           H
ATOM   3578 2HD1 ILE A 238      -6.124 -16.740 -15.594  1.00 87.69           H
ATOM   3579 3HD1 ILE A 238      -5.402 -15.185 -15.118  1.00 87.69           H
ATOM   3580  HN  ILE A 238      -8.448 -13.647 -18.025  1.00 87.69           H
ATOM   3581  N   HIS A 239      -9.751 -15.910 -19.975  1.00 82.24           N
ATOM   3582  CA  HIS A 239     -10.674 -16.652 -20.817  1.00 82.24           C
ATOM   3583  C   HIS A 239     -10.542 -16.176 -22.266  1.00 82.24           C
ATOM   3584  O   HIS A 239     -10.484 -16.988 -23.187  1.00 82.24           O
ATOM   3585  HA  HIS A 239     -10.377 -17.699 -20.760  1.00 82.24           H
ATOM   3586  CB  HIS A 239     -12.104 -16.542 -20.285  1.00 82.24           C
ATOM   3587 1HB  HIS A 239     -12.104 -16.785 -19.222  1.00 82.24           H
ATOM   3588 2HB  HIS A 239     -12.436 -15.508 -20.376  1.00 82.24           H
ATOM   3589  CG  HIS A 239     -13.093 -17.439 -20.991  1.00 82.24           C
ATOM   3590  ND1 HIS A 239     -13.111 -18.813 -20.825  1.00 82.24           N
ATOM   3591  HD1 HIS A 239     -12.494 -19.339 -20.240  1.00 82.24           H
ATOM   3592  CD2 HIS A 239     -14.097 -17.144 -21.866  1.00 82.24           C
ATOM   3593  HD2 HIS A 239     -14.362 -16.147 -22.219  1.00 82.24           H
ATOM   3594  CE1 HIS A 239     -14.085 -19.311 -21.571  1.00 82.24           C
ATOM   3595  HE1 HIS A 239     -14.353 -20.365 -21.656  1.00 82.24           H
ATOM   3596  NE2 HIS A 239     -14.694 -18.275 -22.216  1.00 82.24           N
ATOM   3597  HN  HIS A 239     -10.177 -15.405 -19.225  1.00 82.24           H
ATOM   3598  N   THR A 240     -10.500 -14.861 -22.421  1.00 84.89           N
ATOM   3599  CA  THR A 240     -10.427 -14.265 -23.744  1.00 84.89           C
ATOM   3600  C   THR A 240      -9.116 -14.652 -24.432  1.00 84.89           C
ATOM   3601  O   THR A 240      -9.101 -14.948 -25.626  1.00 84.89           O
ATOM   3602  HA  THR A 240     -11.237 -14.673 -24.349  1.00 84.89           H
ATOM   3603  CB  THR A 240     -10.612 -12.754 -23.594  1.00 84.89           C
ATOM   3604  HB  THR A 240      -9.743 -12.301 -23.117  1.00 84.89           H
ATOM   3605  OG1 THR A 240     -11.841 -12.623 -22.884  1.00 84.89           O
ATOM   3606  HG1 THR A 240     -11.661 -12.500 -21.908  1.00 84.89           H
ATOM   3607  CG2 THR A 240     -10.878 -12.061 -24.931  1.00 84.89           C
ATOM   3608 1HG2 THR A 240     -11.786 -12.467 -25.377  1.00 84.89           H
ATOM   3609 2HG2 THR A 240     -10.037 -12.231 -25.603  1.00 84.89           H
ATOM   3610 3HG2 THR A 240     -11.002 -10.990 -24.767  1.00 84.89           H
ATOM   3611  HN  THR A 240     -10.514 -14.207 -21.664  1.00 84.89           H
ATOM   3612  N   LEU A 241      -8.047 -14.636 -23.649  1.00 83.94           N
ATOM   3613  CA  LEU A 241      -6.721 -14.883 -24.188  1.00 83.94           C
ATOM   3614  C   LEU A 241      -6.624 -16.340 -24.646  1.00 83.94           C
ATOM   3615  O   LEU A 241      -5.990 -16.636 -25.657  1.00 83.94           O
ATOM   3616  HA  LEU A 241      -6.597 -14.239 -25.059  1.00 83.94           H
ATOM   3617  CB  LEU A 241      -5.647 -14.485 -23.173  1.00 83.94           C
ATOM   3618 1HB  LEU A 241      -5.914 -14.911 -22.206  1.00 83.94           H
ATOM   3619 2HB  LEU A 241      -4.704 -14.942 -23.474  1.00 83.94           H
ATOM   3620  CG  LEU A 241      -5.419 -12.983 -22.993  1.00 83.94           C
ATOM   3621  HG  LEU A 241      -6.372 -12.522 -22.730  1.00 83.94           H
ATOM   3622  CD1 LEU A 241      -4.452 -12.710 -21.840  1.00 83.94           C
ATOM   3623 1HD1 LEU A 241      -4.865 -13.115 -20.915  1.00 83.94           H
ATOM   3624 2HD1 LEU A 241      -3.494 -13.187 -22.048  1.00 83.94           H
ATOM   3625 3HD1 LEU A 241      -4.307 -11.635 -21.733  1.00 83.94           H
ATOM   3626  CD2 LEU A 241      -4.951 -12.339 -24.299  1.00 83.94           C
ATOM   3627 1HD2 LEU A 241      -4.015 -12.799 -24.616  1.00 83.94           H
ATOM   3628 2HD2 LEU A 241      -5.707 -12.487 -25.069  1.00 83.94           H
ATOM   3629 3HD2 LEU A 241      -4.796 -11.271 -24.142  1.00 83.94           H
ATOM   3630  HN  LEU A 241      -8.077 -14.459 -22.665  1.00 83.94           H
ATOM   3631  N   ILE A 242      -7.263 -17.212 -23.879  1.00 82.49           N
ATOM   3632  CA  ILE A 242      -7.245 -18.632 -24.185  1.00 82.49           C
ATOM   3633  C   ILE A 242      -7.904 -18.864 -25.546  1.00 82.49           C
ATOM   3634  O   ILE A 242      -7.425 -19.671 -26.341  1.00 82.49           O
ATOM   3635  HA  ILE A 242      -6.201 -18.939 -24.249  1.00 82.49           H
ATOM   3636  CB  ILE A 242      -7.884 -19.433 -23.048  1.00 82.49           C
ATOM   3637  HB  ILE A 242      -8.807 -18.933 -22.755  1.00 82.49           H
ATOM   3638  CG1 ILE A 242      -6.974 -19.461 -21.818  1.00 82.49           C
ATOM   3639 1HG1 ILE A 242      -6.104 -20.086 -22.019  1.00 82.49           H
ATOM   3640 2HG1 ILE A 242      -6.604 -18.456 -21.613  1.00 82.49           H
ATOM   3641  CG2 ILE A 242      -8.261 -20.841 -23.514  1.00 82.49           C
ATOM   3642 1HG2 ILE A 242      -8.973 -20.773 -24.337  1.00 82.49           H
ATOM   3643 2HG2 ILE A 242      -7.366 -21.364 -23.851  1.00 82.49           H
ATOM   3644 3HG2 ILE A 242      -8.713 -21.388 -22.687  1.00 82.49           H
ATOM   3645  CD1 ILE A 242      -7.722 -19.995 -20.595  1.00 82.49           C
ATOM   3646 1HD1 ILE A 242      -8.577 -19.354 -20.383  1.00 82.49           H
ATOM   3647 2HD1 ILE A 242      -8.069 -21.009 -20.796  1.00 82.49           H
ATOM   3648 3HD1 ILE A 242      -7.052 -20.004 -19.735  1.00 82.49           H
ATOM   3649  HN  ILE A 242      -7.785 -16.962 -23.063  1.00 82.49           H
ATOM   3650  N   GLN A 243      -8.991 -18.142 -25.773  1.00 77.79           N
ATOM   3651  CA  GLN A 243      -9.760 -18.311 -26.994  1.00 77.79           C
ATOM   3652  C   GLN A 243      -9.025 -17.677 -28.177  1.00 77.79           C
ATOM   3653  O   GLN A 243      -9.290 -18.014 -29.330  1.00 77.79           O
ATOM   3654  HA  GLN A 243      -9.838 -19.388 -27.141  1.00 77.79           H
ATOM   3655  CB  GLN A 243     -11.165 -17.723 -26.843  1.00 77.79           C
ATOM   3656 1HB  GLN A 243     -11.096 -16.694 -26.489  1.00 77.79           H
ATOM   3657 2HB  GLN A 243     -11.657 -17.693 -27.815  1.00 77.79           H
ATOM   3658  CG  GLN A 243     -12.003 -18.549 -25.866  1.00 77.79           C
ATOM   3659 1HG  GLN A 243     -12.033 -19.588 -26.195  1.00 77.79           H
ATOM   3660 2HG  GLN A 243     -11.535 -18.539 -24.881  1.00 77.79           H
ATOM   3661  CD  GLN A 243     -13.428 -18.000 -25.765  1.00 77.79           C
ATOM   3662  OE1 GLN A 243     -13.758 -16.957 -26.305  1.00 77.79           O
ATOM   3663  NE2 GLN A 243     -14.250 -18.757 -25.045  1.00 77.79           N
ATOM   3664 1HE2 GLN A 243     -13.915 -19.602 -24.628  1.00 77.79           H
ATOM   3665 2HE2 GLN A 243     -15.203 -18.482 -24.921  1.00 77.79           H
ATOM   3666  HN  GLN A 243      -9.347 -17.453 -25.141  1.00 77.79           H
ATOM   3667  N   ALA A 244      -8.115 -16.771 -27.850  1.00 78.39           N
ATOM   3668  CA  ALA A 244      -7.375 -16.051 -28.872  1.00 78.39           C
ATOM   3669  C   ALA A 244      -6.465 -17.027 -29.620  1.00 78.39           C
ATOM   3670  O   ALA A 244      -5.770 -17.831 -29.000  1.00 78.39           O
ATOM   3671  HA  ALA A 244      -8.098 -15.633 -29.573  1.00 78.39           H
ATOM   3672  CB  ALA A 244      -6.596 -14.904 -28.226  1.00 78.39           C
ATOM   3673 1HB  ALA A 244      -7.291 -14.224 -27.734  1.00 78.39           H
ATOM   3674 2HB  ALA A 244      -5.900 -15.307 -27.490  1.00 78.39           H
ATOM   3675 3HB  ALA A 244      -6.041 -14.364 -28.993  1.00 78.39           H
ATOM   3676  HN  ALA A 244      -7.882 -16.527 -26.909  1.00 78.39           H
ATOM   3677  N   LYS A 245      -6.497 -16.924 -30.940  1.00 68.01           N
ATOM   3678  CA  LYS A 245      -5.689 -17.793 -31.779  1.00 68.01           C
ATOM   3679  C   LYS A 245      -4.304 -17.171 -31.965  1.00 68.01           C
ATOM   3680  O   LYS A 245      -3.458 -17.728 -32.663  1.00 68.01           O
ATOM   3681  HA  LYS A 245      -5.573 -18.740 -31.252  1.00 68.01           H
ATOM   3682  CB  LYS A 245      -6.412 -18.092 -33.094  1.00 68.01           C
ATOM   3683 1HB  LYS A 245      -6.724 -17.159 -33.562  1.00 68.01           H
ATOM   3684 2HB  LYS A 245      -5.727 -18.582 -33.786  1.00 68.01           H
ATOM   3685  CG  LYS A 245      -7.632 -18.984 -32.858  1.00 68.01           C
ATOM   3686 1HG  LYS A 245      -7.351 -19.836 -32.240  1.00 68.01           H
ATOM   3687 2HG  LYS A 245      -8.392 -18.429 -32.309  1.00 68.01           H
ATOM   3688  CD  LYS A 245      -8.213 -19.479 -34.184  1.00 68.01           C
ATOM   3689 1HD  LYS A 245      -8.560 -18.630 -34.773  1.00 68.01           H
ATOM   3690 2HD  LYS A 245      -7.434 -19.973 -34.765  1.00 68.01           H
ATOM   3691  CE  LYS A 245      -9.372 -20.450 -33.947  1.00 68.01           C
ATOM   3692 1HE  LYS A 245      -9.050 -21.255 -33.287  1.00 68.01           H
ATOM   3693 2HE  LYS A 245     -10.190 -19.933 -33.444  1.00 68.01           H
ATOM   3694  NZ  LYS A 245      -9.848 -21.012 -35.230  1.00 68.01           N
ATOM   3695 1HZ  LYS A 245     -10.619 -21.648 -35.055  1.00 68.01           H
ATOM   3696 2HZ  LYS A 245     -10.161 -20.260 -35.834  1.00 68.01           H
ATOM   3697 3HZ  LYS A 245      -9.091 -21.515 -35.680  1.00 68.01           H
ATOM   3698  HN  LYS A 245      -7.061 -16.264 -31.436  1.00 68.01           H
ATOM   3699  N   LYS A 246      -4.116 -16.023 -31.331  1.00 61.43           N
ATOM   3700  CA  LYS A 246      -2.902 -15.249 -31.527  1.00 61.43           C
ATOM   3701  C   LYS A 246      -1.754 -15.906 -30.758  1.00 61.43           C
ATOM   3702  O   LYS A 246      -1.943 -16.382 -29.640  1.00 61.43           O
ATOM   3703  HA  LYS A 246      -2.665 -15.277 -32.591  1.00 61.43           H
ATOM   3704  CB  LYS A 246      -3.134 -13.784 -31.153  1.00 61.43           C
ATOM   3705 1HB  LYS A 246      -3.594 -13.725 -30.167  1.00 61.43           H
ATOM   3706 2HB  LYS A 246      -2.177 -13.265 -31.089  1.00 61.43           H
ATOM   3707  CG  LYS A 246      -4.029 -13.090 -32.182  1.00 61.43           C
ATOM   3708 1HG  LYS A 246      -3.668 -13.307 -33.187  1.00 61.43           H
ATOM   3709 2HG  LYS A 246      -5.042 -13.487 -32.114  1.00 61.43           H
ATOM   3710  CD  LYS A 246      -4.052 -11.577 -31.957  1.00 61.43           C
ATOM   3711 1HD  LYS A 246      -4.498 -11.357 -30.987  1.00 61.43           H
ATOM   3712 2HD  LYS A 246      -3.031 -11.194 -31.932  1.00 61.43           H
ATOM   3713  CE  LYS A 246      -4.841 -10.871 -33.061  1.00 61.43           C
ATOM   3714 1HE  LYS A 246      -4.457 -11.166 -34.037  1.00 61.43           H
ATOM   3715 2HE  LYS A 246      -5.886 -11.179 -33.023  1.00 61.43           H
ATOM   3716  NZ  LYS A 246      -4.745  -9.402 -32.908  1.00 61.43           N
ATOM   3717 1HZ  LYS A 246      -5.297  -8.950 -33.628  1.00 61.43           H
ATOM   3718 2HZ  LYS A 246      -5.097  -9.133 -31.995  1.00 61.43           H
ATOM   3719 3HZ  LYS A 246      -3.776  -9.115 -32.995  1.00 61.43           H
ATOM   3720  HN  LYS A 246      -4.774 -15.622 -30.693  1.00 61.43           H
ATOM   3721  N   SER A 247      -0.588 -15.911 -31.389  1.00 68.18           N
ATOM   3722  CA  SER A 247       0.583 -16.530 -30.792  1.00 68.18           C
ATOM   3723  C   SER A 247       1.015 -15.746 -29.552  1.00 68.18           C
ATOM   3724  O   SER A 247       1.483 -16.330 -28.575  1.00 68.18           O
ATOM   3725  HA  SER A 247       0.268 -17.537 -30.518  1.00 68.18           H
ATOM   3726  CB  SER A 247       1.734 -16.613 -31.796  1.00 68.18           C
ATOM   3727 1HB  SER A 247       2.538 -17.219 -31.377  1.00 68.18           H
ATOM   3728 2HB  SER A 247       1.392 -17.118 -32.700  1.00 68.18           H
ATOM   3729  OG  SER A 247       2.240 -15.325 -32.136  1.00 68.18           O
ATOM   3730  HG  SER A 247       2.979 -15.412 -32.803  1.00 68.18           H
ATOM   3731  HN  SER A 247      -0.438 -15.502 -32.289  1.00 68.18           H
ATOM   3732  N   SER A 248       0.844 -14.434 -29.631  1.00 70.33           N
ATOM   3733  CA  SER A 248       1.314 -13.553 -28.575  1.00 70.33           C
ATOM   3734  C   SER A 248       0.515 -13.799 -27.294  1.00 70.33           C
ATOM   3735  O   SER A 248       0.840 -13.252 -26.241  1.00 70.33           O
ATOM   3736  HA  SER A 248       2.363 -13.813 -28.428  1.00 70.33           H
ATOM   3737  CB  SER A 248       1.207 -12.086 -28.995  1.00 70.33           C
ATOM   3738 1HB  SER A 248       1.515 -11.449 -28.166  1.00 70.33           H
ATOM   3739 2HB  SER A 248       1.895 -11.893 -29.818  1.00 70.33           H
ATOM   3740  OG  SER A 248      -0.117 -11.739 -29.392  1.00 70.33           O
ATOM   3741  HG  SER A 248      -0.150 -10.780 -29.672  1.00 70.33           H
ATOM   3742  HN  SER A 248       0.395 -13.974 -30.397  1.00 70.33           H
ATOM   3743  N   LYS A 249      -0.515 -14.623 -27.426  1.00 67.79           N
ATOM   3744  CA  LYS A 249      -1.446 -14.836 -26.331  1.00 67.79           C
ATOM   3745  C   LYS A 249      -0.689 -15.394 -25.124  1.00 67.79           C
ATOM   3746  O   LYS A 249      -1.009 -15.068 -23.982  1.00 67.79           O
ATOM   3747  HA  LYS A 249      -1.861 -13.865 -26.061  1.00 67.79           H
ATOM   3748  CB  LYS A 249      -2.613 -15.716 -26.785  1.00 67.79           C
ATOM   3749 1HB  LYS A 249      -3.440 -15.623 -26.081  1.00 67.79           H
ATOM   3750 2HB  LYS A 249      -2.979 -15.371 -27.752  1.00 67.79           H
ATOM   3751  CG  LYS A 249      -2.187 -17.182 -26.889  1.00 67.79           C
ATOM   3752 1HG  LYS A 249      -1.315 -17.266 -27.537  1.00 67.79           H
ATOM   3753 2HG  LYS A 249      -1.890 -17.548 -25.906  1.00 67.79           H
ATOM   3754  CD  LYS A 249      -3.323 -18.046 -27.439  1.00 67.79           C
ATOM   3755 1HD  LYS A 249      -4.223 -17.893 -26.842  1.00 67.79           H
ATOM   3756 2HD  LYS A 249      -3.560 -17.736 -28.457  1.00 67.79           H
ATOM   3757  CE  LYS A 249      -2.941 -19.527 -27.427  1.00 67.79           C
ATOM   3758 1HE  LYS A 249      -2.129 -19.705 -28.132  1.00 67.79           H
ATOM   3759 2HE  LYS A 249      -2.573 -19.806 -26.440  1.00 67.79           H
ATOM   3760  NZ  LYS A 249      -4.107 -20.366 -27.783  1.00 67.79           N
ATOM   3761 1HZ  LYS A 249      -3.822 -21.338 -27.832  1.00 67.79           H
ATOM   3762 2HZ  LYS A 249      -4.828 -20.260 -27.078  1.00 67.79           H
ATOM   3763 3HZ  LYS A 249      -4.471 -20.075 -28.684  1.00 67.79           H
ATOM   3764  HN  LYS A 249      -0.716 -15.138 -28.259  1.00 67.79           H
ATOM   3765  N   HIS A 250       0.300 -16.225 -25.418  1.00 72.51           N
ATOM   3766  CA  HIS A 250       1.015 -16.936 -24.373  1.00 72.51           C
ATOM   3767  C   HIS A 250       1.782 -15.937 -23.504  1.00 72.51           C
ATOM   3768  O   HIS A 250       1.829 -16.078 -22.283  1.00 72.51           O
ATOM   3769  HA  HIS A 250       0.263 -17.433 -23.761  1.00 72.51           H
ATOM   3770  CB  HIS A 250       1.918 -18.017 -24.971  1.00 72.51           C
ATOM   3771 1HB  HIS A 250       2.528 -17.572 -25.757  1.00 72.51           H
ATOM   3772 2HB  HIS A 250       2.602 -18.372 -24.200  1.00 72.51           H
ATOM   3773  CG  HIS A 250       1.169 -19.196 -25.542  1.00 72.51           C
ATOM   3774  ND1 HIS A 250       0.550 -20.147 -24.749  1.00 72.51           N
ATOM   3775  HD1 HIS A 250       0.533 -20.153 -23.749  1.00 72.51           H
ATOM   3776  CD2 HIS A 250       0.945 -19.569 -26.835  1.00 72.51           C
ATOM   3777  HD2 HIS A 250       1.295 -19.039 -27.721  1.00 72.51           H
ATOM   3778  CE1 HIS A 250      -0.017 -21.046 -25.540  1.00 72.51           C
ATOM   3779  HE1 HIS A 250      -0.582 -21.920 -25.214  1.00 72.51           H
ATOM   3780  NE2 HIS A 250       0.229 -20.687 -26.832  1.00 72.51           N
ATOM   3781  HN  HIS A 250       0.612 -16.415 -26.349  1.00 72.51           H
ATOM   3782  N   LYS A 251       2.364 -14.949 -24.168  1.00 71.72           N
ATOM   3783  CA  LYS A 251       3.133 -13.931 -23.473  1.00 71.72           C
ATOM   3784  C   LYS A 251       2.205 -13.137 -22.552  1.00 71.72           C
ATOM   3785  O   LYS A 251       2.524 -12.915 -21.385  1.00 71.72           O
ATOM   3786  HA  LYS A 251       3.874 -14.443 -22.859  1.00 71.72           H
ATOM   3787  CB  LYS A 251       3.898 -13.061 -24.473  1.00 71.72           C
ATOM   3788 1HB  LYS A 251       4.482 -13.695 -25.141  1.00 71.72           H
ATOM   3789 2HB  LYS A 251       3.193 -12.509 -25.094  1.00 71.72           H
ATOM   3790  CG  LYS A 251       4.825 -12.081 -23.751  1.00 71.72           C
ATOM   3791 1HG  LYS A 251       4.238 -11.434 -23.099  1.00 71.72           H
ATOM   3792 2HG  LYS A 251       5.517 -12.632 -23.114  1.00 71.72           H
ATOM   3793  CD  LYS A 251       5.610 -11.231 -24.751  1.00 71.72           C
ATOM   3794 1HD  LYS A 251       6.256 -11.872 -25.351  1.00 71.72           H
ATOM   3795 2HD  LYS A 251       4.921 -10.741 -25.438  1.00 71.72           H
ATOM   3796  CE  LYS A 251       6.456 -10.179 -24.031  1.00 71.72           C
ATOM   3797 1HE  LYS A 251       5.826  -9.595 -23.360  1.00 71.72           H
ATOM   3798 2HE  LYS A 251       7.210 -10.669 -23.415  1.00 71.72           H
ATOM   3799  NZ  LYS A 251       7.112  -9.283 -25.009  1.00 71.72           N
ATOM   3800 1HZ  LYS A 251       7.589  -8.536 -24.517  1.00 71.72           H
ATOM   3801 2HZ  LYS A 251       7.784  -9.811 -25.554  1.00 71.72           H
ATOM   3802 3HZ  LYS A 251       6.412  -8.887 -25.628  1.00 71.72           H
ATOM   3803  HN  LYS A 251       2.317 -14.839 -25.161  1.00 71.72           H
ATOM   3804  N   ALA A 252       1.074 -12.731 -23.111  1.00 82.27           N
ATOM   3805  CA  ALA A 252       0.128 -11.909 -22.375  1.00 82.27           C
ATOM   3806  C   ALA A 252      -0.420 -12.707 -21.190  1.00 82.27           C
ATOM   3807  O   ALA A 252      -0.597 -12.165 -20.101  1.00 82.27           O
ATOM   3808  HA  ALA A 252       0.667 -11.040 -21.999  1.00 82.27           H
ATOM   3809  CB  ALA A 252      -0.978 -11.434 -23.319  1.00 82.27           C
ATOM   3810 1HB  ALA A 252      -0.539 -10.848 -24.127  1.00 82.27           H
ATOM   3811 2HB  ALA A 252      -1.495 -12.297 -23.737  1.00 82.27           H
ATOM   3812 3HB  ALA A 252      -1.687 -10.817 -22.767  1.00 82.27           H
ATOM   3813  HN  ALA A 252       0.801 -12.954 -24.047  1.00 82.27           H
ATOM   3814  N   LEU A 253      -0.674 -13.983 -21.444  1.00 79.79           N
ATOM   3815  CA  LEU A 253      -1.222 -14.854 -20.418  1.00 79.79           C
ATOM   3816  C   LEU A 253      -0.253 -14.916 -19.236  1.00 79.79           C
ATOM   3817  O   LEU A 253      -0.662 -14.761 -18.086  1.00 79.79           O
ATOM   3818  HA  LEU A 253      -2.157 -14.410 -20.077  1.00 79.79           H
ATOM   3819  CB  LEU A 253      -1.562 -16.225 -21.007  1.00 79.79           C
ATOM   3820 1HB  LEU A 253      -2.063 -16.075 -21.963  1.00 79.79           H
ATOM   3821 2HB  LEU A 253      -0.629 -16.751 -21.214  1.00 79.79           H
ATOM   3822  CG  LEU A 253      -2.441 -17.128 -20.139  1.00 79.79           C
ATOM   3823  HG  LEU A 253      -2.108 -17.038 -19.105  1.00 79.79           H
ATOM   3824  CD1 LEU A 253      -3.902 -16.678 -20.184  1.00 79.79           C
ATOM   3825 1HD1 LEU A 253      -3.979 -15.655 -19.814  1.00 79.79           H
ATOM   3826 2HD1 LEU A 253      -4.264 -16.721 -21.212  1.00 79.79           H
ATOM   3827 3HD1 LEU A 253      -4.505 -17.337 -19.559  1.00 79.79           H
ATOM   3828  CD2 LEU A 253      -2.281 -18.597 -20.538  1.00 79.79           C
ATOM   3829 1HD2 LEU A 253      -2.572 -18.723 -21.581  1.00 79.79           H
ATOM   3830 2HD2 LEU A 253      -1.241 -18.896 -20.412  1.00 79.79           H
ATOM   3831 3HD2 LEU A 253      -2.917 -19.216 -19.906  1.00 79.79           H
ATOM   3832  HN  LEU A 253      -0.512 -14.420 -22.328  1.00 79.79           H
ATOM   3833  N   LYS A 254       1.012 -15.142 -19.559  1.00 77.07           N
ATOM   3834  CA  LYS A 254       2.034 -15.274 -18.535  1.00 77.07           C
ATOM   3835  C   LYS A 254       2.049 -14.013 -17.669  1.00 77.07           C
ATOM   3836  O   LYS A 254       2.063 -14.097 -16.442  1.00 77.07           O
ATOM   3837  HA  LYS A 254       1.758 -16.121 -17.906  1.00 77.07           H
ATOM   3838  CB  LYS A 254       3.387 -15.603 -19.168  1.00 77.07           C
ATOM   3839 1HB  LYS A 254       3.282 -16.454 -19.840  1.00 77.07           H
ATOM   3840 2HB  LYS A 254       3.724 -14.760 -19.772  1.00 77.07           H
ATOM   3841  CG  LYS A 254       4.432 -15.918 -18.095  1.00 77.07           C
ATOM   3842 1HG  LYS A 254       4.620 -15.030 -17.493  1.00 77.07           H
ATOM   3843 2HG  LYS A 254       4.047 -16.685 -17.422  1.00 77.07           H
ATOM   3844  CD  LYS A 254       5.740 -16.398 -18.728  1.00 77.07           C
ATOM   3845 1HD  LYS A 254       5.548 -17.273 -19.349  1.00 77.07           H
ATOM   3846 2HD  LYS A 254       6.136 -15.622 -19.384  1.00 77.07           H
ATOM   3847  CE  LYS A 254       6.774 -16.744 -17.655  1.00 77.07           C
ATOM   3848 1HE  LYS A 254       7.034 -15.848 -17.091  1.00 77.07           H
ATOM   3849 2HE  LYS A 254       6.348 -17.454 -16.947  1.00 77.07           H
ATOM   3850  NZ  LYS A 254       7.989 -17.319 -18.273  1.00 77.07           N
ATOM   3851 1HZ  LYS A 254       8.670 -17.525 -17.550  1.00 77.07           H
ATOM   3852 2HZ  LYS A 254       7.748 -18.173 -18.763  1.00 77.07           H
ATOM   3853 3HZ  LYS A 254       8.383 -16.653 -18.928  1.00 77.07           H
ATOM   3854  HN  LYS A 254       1.341 -15.234 -20.499  1.00 77.07           H
ATOM   3855  N   VAL A 255       2.047 -12.872 -18.343  1.00 83.74           N
ATOM   3856  CA  VAL A 255       2.109 -11.595 -17.652  1.00 83.74           C
ATOM   3857  C   VAL A 255       0.909 -11.470 -16.711  1.00 83.74           C
ATOM   3858  O   VAL A 255       1.063 -11.097 -15.549  1.00 83.74           O
ATOM   3859  HA  VAL A 255       3.023 -11.586 -17.058  1.00 83.74           H
ATOM   3860  CB  VAL A 255       2.193 -10.454 -18.668  1.00 83.74           C
ATOM   3861  HB  VAL A 255       1.384 -10.585 -19.387  1.00 83.74           H
ATOM   3862  CG1 VAL A 255       2.000  -9.098 -17.987  1.00 83.74           C
ATOM   3863 1HG1 VAL A 255       1.021  -9.068 -17.508  1.00 83.74           H
ATOM   3864 2HG1 VAL A 255       2.777  -8.955 -17.236  1.00 83.74           H
ATOM   3865 3HG1 VAL A 255       2.064  -8.304 -18.732  1.00 83.74           H
ATOM   3866  CG2 VAL A 255       3.516 -10.499 -19.435  1.00 83.74           C
ATOM   3867 1HG2 VAL A 255       4.345 -10.405 -18.735  1.00 83.74           H
ATOM   3868 2HG2 VAL A 255       3.596 -11.447 -19.967  1.00 83.74           H
ATOM   3869 3HG2 VAL A 255       3.549  -9.677 -20.151  1.00 83.74           H
ATOM   3870  HN  VAL A 255       2.003 -12.811 -19.340  1.00 83.74           H
ATOM   3871  N   THR A 256      -0.260 -11.789 -17.248  1.00 82.68           N
ATOM   3872  CA  THR A 256      -1.496 -11.621 -16.504  1.00 82.68           C
ATOM   3873  C   THR A 256      -1.463 -12.452 -15.220  1.00 82.68           C
ATOM   3874  O   THR A 256      -1.798 -11.954 -14.146  1.00 82.68           O
ATOM   3875  HA  THR A 256      -1.579 -10.575 -16.207  1.00 82.68           H
ATOM   3876  CB  THR A 256      -2.659 -11.982 -17.431  1.00 82.68           C
ATOM   3877  HB  THR A 256      -2.616 -13.033 -17.717  1.00 82.68           H
ATOM   3878  OG1 THR A 256      -2.552 -11.048 -18.502  1.00 82.68           O
ATOM   3879  HG1 THR A 256      -2.039 -11.452 -19.259  1.00 82.68           H
ATOM   3880  CG2 THR A 256      -4.022 -11.678 -16.806  1.00 82.68           C
ATOM   3881 1HG2 THR A 256      -4.090 -10.613 -16.582  1.00 82.68           H
ATOM   3882 2HG2 THR A 256      -4.136 -12.251 -15.886  1.00 82.68           H
ATOM   3883 3HG2 THR A 256      -4.811 -11.953 -17.506  1.00 82.68           H
ATOM   3884  HN  THR A 256      -0.369 -12.155 -18.172  1.00 82.68           H
ATOM   3885  N   ILE A 257      -1.055 -13.703 -15.373  1.00 85.25           N
ATOM   3886  CA  ILE A 257      -1.001 -14.616 -14.244  1.00 85.25           C
ATOM   3887  C   ILE A 257      -0.010 -14.081 -13.208  1.00 85.25           C
ATOM   3888  O   ILE A 257      -0.307 -14.055 -12.015  1.00 85.25           O
ATOM   3889  HA  ILE A 257      -1.994 -14.637 -13.793  1.00 85.25           H
ATOM   3890  CB  ILE A 257      -0.689 -16.037 -14.718  1.00 85.25           C
ATOM   3891  HB  ILE A 257       0.182 -15.995 -15.371  1.00 85.25           H
ATOM   3892  CG1 ILE A 257      -1.845 -16.606 -15.542  1.00 85.25           C
ATOM   3893 1HG1 ILE A 257      -2.702 -16.791 -14.895  1.00 85.25           H
ATOM   3894 2HG1 ILE A 257      -2.161 -15.875 -16.286  1.00 85.25           H
ATOM   3895  CG2 ILE A 257      -0.327 -16.941 -13.538  1.00 85.25           C
ATOM   3896 1HG2 ILE A 257       0.551 -16.541 -13.030  1.00 85.25           H
ATOM   3897 2HG2 ILE A 257      -1.163 -16.981 -12.841  1.00 85.25           H
ATOM   3898 3HG2 ILE A 257      -0.109 -17.945 -13.903  1.00 85.25           H
ATOM   3899  CD1 ILE A 257      -1.435 -17.905 -16.238  1.00 85.25           C
ATOM   3900 1HD1 ILE A 257      -0.593 -17.711 -16.904  1.00 85.25           H
ATOM   3901 2HD1 ILE A 257      -1.143 -18.642 -15.490  1.00 85.25           H
ATOM   3902 3HD1 ILE A 257      -2.275 -18.288 -16.818  1.00 85.25           H
ATOM   3903  HN  ILE A 257      -0.766 -14.094 -16.247  1.00 85.25           H
ATOM   3904  N   THR A 258       1.148 -13.668 -13.702  1.00 87.26           N
ATOM   3905  CA  THR A 258       2.214 -13.211 -12.828  1.00 87.26           C
ATOM   3906  C   THR A 258       1.730 -12.049 -11.959  1.00 87.26           C
ATOM   3907  O   THR A 258       1.953 -12.038 -10.749  1.00 87.26           O
ATOM   3908  HA  THR A 258       2.479 -14.026 -12.154  1.00 87.26           H
ATOM   3909  CB  THR A 258       3.421 -12.857 -13.699  1.00 87.26           C
ATOM   3910  HB  THR A 258       3.192 -12.022 -14.361  1.00 87.26           H
ATOM   3911  OG1 THR A 258       3.753 -14.082 -14.347  1.00 87.26           O
ATOM   3912  HG1 THR A 258       3.269 -14.149 -15.220  1.00 87.26           H
ATOM   3913  CG2 THR A 258       4.664 -12.525 -12.871  1.00 87.26           C
ATOM   3914 1HG2 THR A 258       4.933 -13.385 -12.259  1.00 87.26           H
ATOM   3915 2HG2 THR A 258       4.454 -11.672 -12.226  1.00 87.26           H
ATOM   3916 3HG2 THR A 258       5.491 -12.281 -13.539  1.00 87.26           H
ATOM   3917  HN  THR A 258       1.362 -13.643 -14.679  1.00 87.26           H
ATOM   3918  N   VAL A 259       1.077 -11.097 -12.610  1.00 87.67           N
ATOM   3919  CA  VAL A 259       0.610  -9.905 -11.923  1.00 87.67           C
ATOM   3920  C   VAL A 259      -0.321 -10.313 -10.779  1.00 87.67           C
ATOM   3921  O   VAL A 259      -0.183  -9.827  -9.658  1.00 87.67           O
ATOM   3922  HA  VAL A 259       1.483  -9.405 -11.503  1.00 87.67           H
ATOM   3923  CB  VAL A 259      -0.050  -8.951 -12.920  1.00 87.67           C
ATOM   3924  HB  VAL A 259      -0.725  -9.534 -13.546  1.00 87.67           H
ATOM   3925  CG1 VAL A 259      -0.880  -7.889 -12.195  1.00 87.67           C
ATOM   3926 1HG1 VAL A 259      -1.660  -8.376 -11.609  1.00 87.67           H
ATOM   3927 2HG1 VAL A 259      -0.234  -7.312 -11.534  1.00 87.67           H
ATOM   3928 3HG1 VAL A 259      -1.338  -7.224 -12.928  1.00 87.67           H
ATOM   3929  CG2 VAL A 259       0.994  -8.302 -13.831  1.00 87.67           C
ATOM   3930 1HG2 VAL A 259       1.705  -7.739 -13.226  1.00 87.67           H
ATOM   3931 2HG2 VAL A 259       1.523  -9.077 -14.386  1.00 87.67           H
ATOM   3932 3HG2 VAL A 259       0.498  -7.629 -14.530  1.00 87.67           H
ATOM   3933  HN  VAL A 259       0.867 -11.131 -13.587  1.00 87.67           H
ATOM   3934  N   LEU A 260      -1.250 -11.201 -11.103  1.00 86.18           N
ATOM   3935  CA  LEU A 260      -2.259 -11.613 -10.142  1.00 86.18           C
ATOM   3936  C   LEU A 260      -1.581 -12.336  -8.976  1.00 86.18           C
ATOM   3937  O   LEU A 260      -1.874 -12.059  -7.814  1.00 86.18           O
ATOM   3938  HA  LEU A 260      -2.733 -10.710  -9.759  1.00 86.18           H
ATOM   3939  CB  LEU A 260      -3.347 -12.440 -10.829  1.00 86.18           C
ATOM   3940 1HB  LEU A 260      -3.738 -11.865 -11.668  1.00 86.18           H
ATOM   3941 2HB  LEU A 260      -2.887 -13.337 -11.244  1.00 86.18           H
ATOM   3942  CG  LEU A 260      -4.523 -12.866  -9.948  1.00 86.18           C
ATOM   3943  HG  LEU A 260      -4.125 -13.386  -9.076  1.00 86.18           H
ATOM   3944  CD1 LEU A 260      -5.294 -11.648  -9.436  1.00 86.18           C
ATOM   3945 1HD1 LEU A 260      -4.627 -11.017  -8.848  1.00 86.18           H
ATOM   3946 2HD1 LEU A 260      -5.679 -11.080 -10.282  1.00 86.18           H
ATOM   3947 3HD1 LEU A 260      -6.124 -11.979  -8.812  1.00 86.18           H
ATOM   3948  CD2 LEU A 260      -5.432 -13.851 -10.685  1.00 86.18           C
ATOM   3949 1HD2 LEU A 260      -5.824 -13.380 -11.586  1.00 86.18           H
ATOM   3950 2HD2 LEU A 260      -4.861 -14.739 -10.958  1.00 86.18           H
ATOM   3951 3HD2 LEU A 260      -6.260 -14.138 -10.036  1.00 86.18           H
ATOM   3952  HN  LEU A 260      -1.319 -11.635 -12.001  1.00 86.18           H
ATOM   3953  N   THR A 261      -0.687 -13.249  -9.327  1.00 89.13           N
ATOM   3954  CA  THR A 261      -0.042 -14.087  -8.331  1.00 89.13           C
ATOM   3955  C   THR A 261       0.773 -13.230  -7.360  1.00 89.13           C
ATOM   3956  O   THR A 261       0.730 -13.447  -6.150  1.00 89.13           O
ATOM   3957  HA  THR A 261      -0.817 -14.584  -7.746  1.00 89.13           H
ATOM   3958  CB  THR A 261       0.795 -15.136  -9.065  1.00 89.13           C
ATOM   3959  HB  THR A 261       1.599 -14.666  -9.631  1.00 89.13           H
ATOM   3960  OG1 THR A 261      -0.157 -15.863  -9.837  1.00 89.13           O
ATOM   3961  HG1 THR A 261      -0.278 -15.428 -10.729  1.00 89.13           H
ATOM   3962  CG2 THR A 261       1.384 -16.184  -8.118  1.00 89.13           C
ATOM   3963 1HG2 THR A 261       0.576 -16.701  -7.601  1.00 89.13           H
ATOM   3964 2HG2 THR A 261       2.027 -15.692  -7.387  1.00 89.13           H
ATOM   3965 3HG2 THR A 261       1.969 -16.904  -8.691  1.00 89.13           H
ATOM   3966  HN  THR A 261      -0.402 -13.419 -10.271  1.00 89.13           H
ATOM   3967  N   VAL A 262       1.496 -12.276  -7.926  1.00 91.66           N
ATOM   3968  CA  VAL A 262       2.383 -11.440  -7.136  1.00 91.66           C
ATOM   3969  C   VAL A 262       1.557 -10.629  -6.136  1.00 91.66           C
ATOM   3970  O   VAL A 262       1.938 -10.494  -4.975  1.00 91.66           O
ATOM   3971  HA  VAL A 262       3.052 -12.100  -6.584  1.00 91.66           H
ATOM   3972  CB  VAL A 262       3.236 -10.564  -8.057  1.00 91.66           C
ATOM   3973  HB  VAL A 262       2.565 -10.051  -8.746  1.00 91.66           H
ATOM   3974  CG1 VAL A 262       3.991  -9.501  -7.257  1.00 91.66           C
ATOM   3975 1HG1 VAL A 262       3.278  -8.866  -6.732  1.00 91.66           H
ATOM   3976 2HG1 VAL A 262       4.646  -9.988  -6.533  1.00 91.66           H
ATOM   3977 3HG1 VAL A 262       4.589  -8.893  -7.936  1.00 91.66           H
ATOM   3978  CG2 VAL A 262       4.200 -11.416  -8.885  1.00 91.66           C
ATOM   3979 1HG2 VAL A 262       4.861 -11.969  -8.218  1.00 91.66           H
ATOM   3980 2HG2 VAL A 262       3.632 -12.117  -9.496  1.00 91.66           H
ATOM   3981 3HG2 VAL A 262       4.794 -10.769  -9.530  1.00 91.66           H
ATOM   3982  HN  VAL A 262       1.482 -12.071  -8.905  1.00 91.66           H
ATOM   3983  N   PHE A 263       0.440 -10.110  -6.624  1.00 90.57           N
ATOM   3984  CA  PHE A 263      -0.445  -9.316  -5.788  1.00 90.57           C
ATOM   3985  C   PHE A 263      -0.952 -10.132  -4.598  1.00 90.57           C
ATOM   3986  O   PHE A 263      -0.859  -9.691  -3.453  1.00 90.57           O
ATOM   3987  HA  PHE A 263       0.131  -8.465  -5.424  1.00 90.57           H
ATOM   3988  CB  PHE A 263      -1.637  -8.909  -6.657  1.00 90.57           C
ATOM   3989 1HB  PHE A 263      -1.270  -8.361  -7.525  1.00 90.57           H
ATOM   3990 2HB  PHE A 263      -2.124  -9.809  -7.032  1.00 90.57           H
ATOM   3991  CG  PHE A 263      -2.673  -8.051  -5.929  1.00 90.57           C
ATOM   3992  CD1 PHE A 263      -3.781  -8.630  -5.394  1.00 90.57           C
ATOM   3993  HD1 PHE A 263      -3.930  -9.706  -5.483  1.00 90.57           H
ATOM   3994  CD2 PHE A 263      -2.487  -6.708  -5.818  1.00 90.57           C
ATOM   3995  HD2 PHE A 263      -1.599  -6.244  -6.248  1.00 90.57           H
ATOM   3996  CE1 PHE A 263      -4.743  -7.833  -4.718  1.00 90.57           C
ATOM   3997  HE1 PHE A 263      -5.630  -8.297  -4.289  1.00 90.57           H
ATOM   3998  CE2 PHE A 263      -3.448  -5.911  -5.143  1.00 90.57           C
ATOM   3999  HE2 PHE A 263      -3.299  -4.835  -5.054  1.00 90.57           H
ATOM   4000  CZ  PHE A 263      -4.556  -6.490  -4.607  1.00 90.57           C
ATOM   4001  HZ  PHE A 263      -5.294  -5.879  -4.089  1.00 90.57           H
ATOM   4002  HN  PHE A 263       0.137 -10.223  -7.571  1.00 90.57           H
ATOM   4003  N   VAL A 264      -1.477 -11.309  -4.908  1.00 91.30           N
ATOM   4004  CA  VAL A 264      -2.097 -12.143  -3.893  1.00 91.30           C
ATOM   4005  C   VAL A 264      -1.049 -12.528  -2.846  1.00 91.30           C
ATOM   4006  O   VAL A 264      -1.296 -12.418  -1.646  1.00 91.30           O
ATOM   4007  HA  VAL A 264      -2.874 -11.551  -3.410  1.00 91.30           H
ATOM   4008  CB  VAL A 264      -2.762 -13.356  -4.547  1.00 91.30           C
ATOM   4009  HB  VAL A 264      -2.014 -13.857  -5.162  1.00 91.30           H
ATOM   4010  CG1 VAL A 264      -3.246 -14.352  -3.491  1.00 91.30           C
ATOM   4011 1HG1 VAL A 264      -2.397 -14.695  -2.899  1.00 91.30           H
ATOM   4012 2HG1 VAL A 264      -3.971 -13.865  -2.838  1.00 91.30           H
ATOM   4013 3HG1 VAL A 264      -3.714 -15.204  -3.982  1.00 91.30           H
ATOM   4014  CG2 VAL A 264      -3.910 -12.925  -5.461  1.00 91.30           C
ATOM   4015 1HG2 VAL A 264      -4.658 -12.389  -4.877  1.00 91.30           H
ATOM   4016 2HG2 VAL A 264      -3.526 -12.273  -6.245  1.00 91.30           H
ATOM   4017 3HG2 VAL A 264      -4.365 -13.806  -5.913  1.00 91.30           H
ATOM   4018  HN  VAL A 264      -1.484 -11.692  -5.832  1.00 91.30           H
ATOM   4019  N   LEU A 265       0.098 -12.971  -3.338  1.00 89.87           N
ATOM   4020  CA  LEU A 265       1.123 -13.521  -2.468  1.00 89.87           C
ATOM   4021  C   LEU A 265       1.641 -12.422  -1.538  1.00 89.87           C
ATOM   4022  O   LEU A 265       2.051 -12.698  -0.412  1.00 89.87           O
ATOM   4023  HA  LEU A 265       0.655 -14.295  -1.860  1.00 89.87           H
ATOM   4024  CB  LEU A 265       2.221 -14.196  -3.293  1.00 89.87           C
ATOM   4025 1HB  LEU A 265       2.521 -13.514  -4.088  1.00 89.87           H
ATOM   4026 2HB  LEU A 265       3.091 -14.343  -2.653  1.00 89.87           H
ATOM   4027  CG  LEU A 265       1.854 -15.541  -3.924  1.00 89.87           C
ATOM   4028  HG  LEU A 265       0.995 -15.389  -4.577  1.00 89.87           H
ATOM   4029  CD1 LEU A 265       2.997 -16.068  -4.795  1.00 89.87           C
ATOM   4030 1HD1 LEU A 265       3.206 -15.353  -5.591  1.00 89.87           H
ATOM   4031 2HD1 LEU A 265       3.889 -16.200  -4.182  1.00 89.87           H
ATOM   4032 3HD1 LEU A 265       2.710 -17.025  -5.231  1.00 89.87           H
ATOM   4033  CD2 LEU A 265       1.435 -16.552  -2.855  1.00 89.87           C
ATOM   4034 1HD2 LEU A 265       2.259 -16.706  -2.158  1.00 89.87           H
ATOM   4035 2HD2 LEU A 265       0.568 -16.172  -2.315  1.00 89.87           H
ATOM   4036 3HD2 LEU A 265       1.180 -17.499  -3.330  1.00 89.87           H
ATOM   4037  HN  LEU A 265       0.331 -12.958  -4.311  1.00 89.87           H
ATOM   4038  N   SER A 266       1.605 -11.198  -2.045  1.00 91.68           N
ATOM   4039  CA  SER A 266       2.170 -10.072  -1.320  1.00 91.68           C
ATOM   4040  C   SER A 266       1.139  -9.512  -0.338  1.00 91.68           C
ATOM   4041  O   SER A 266       1.475  -9.178   0.797  1.00 91.68           O
ATOM   4042  HA  SER A 266       3.029 -10.475  -0.784  1.00 91.68           H
ATOM   4043  CB  SER A 266       2.637  -8.977  -2.281  1.00 91.68           C
ATOM   4044 1HB  SER A 266       3.027  -8.135  -1.710  1.00 91.68           H
ATOM   4045 2HB  SER A 266       3.457  -9.355  -2.891  1.00 91.68           H
ATOM   4046  OG  SER A 266       1.584  -8.526  -3.130  1.00 91.68           O
ATOM   4047  HG  SER A 266       1.712  -8.886  -4.054  1.00 91.68           H
ATOM   4048  HN  SER A 266       1.201 -10.971  -2.931  1.00 91.68           H
ATOM   4049  N   GLN A 267      -0.096  -9.426  -0.811  1.00 89.13           N
ATOM   4050  CA  GLN A 267      -1.106  -8.636  -0.128  1.00 89.13           C
ATOM   4051  C   GLN A 267      -1.901  -9.514   0.841  1.00 89.13           C
ATOM   4052  O   GLN A 267      -2.293  -9.061   1.915  1.00 89.13           O
ATOM   4053  HA  GLN A 267      -0.554  -7.878   0.428  1.00 89.13           H
ATOM   4054  CB  GLN A 267      -2.034  -7.946  -1.130  1.00 89.13           C
ATOM   4055 1HB  GLN A 267      -2.526  -8.695  -1.751  1.00 89.13           H
ATOM   4056 2HB  GLN A 267      -2.818  -7.409  -0.596  1.00 89.13           H
ATOM   4057  CG  GLN A 267      -1.255  -6.973  -2.017  1.00 89.13           C
ATOM   4058 1HG  GLN A 267      -0.494  -7.516  -2.579  1.00 89.13           H
ATOM   4059 2HG  GLN A 267      -1.928  -6.522  -2.747  1.00 89.13           H
ATOM   4060  CD  GLN A 267      -0.593  -5.877  -1.180  1.00 89.13           C
ATOM   4061  OE1 GLN A 267      -1.123  -5.418  -0.181  1.00 89.13           O
ATOM   4062  NE2 GLN A 267       0.591  -5.483  -1.641  1.00 89.13           N
ATOM   4063 1HE2 GLN A 267       0.969  -5.901  -2.468  1.00 89.13           H
ATOM   4064 2HE2 GLN A 267       1.102  -4.771  -1.162  1.00 89.13           H
ATOM   4065  HN  GLN A 267      -0.409  -9.884  -1.643  1.00 89.13           H
ATOM   4066  N   PHE A 268      -2.117 -10.753   0.425  1.00 92.86           N
ATOM   4067  CA  PHE A 268      -3.050 -11.624   1.120  1.00 92.86           C
ATOM   4068  C   PHE A 268      -2.594 -11.881   2.557  1.00 92.86           C
ATOM   4069  O   PHE A 268      -3.351 -11.661   3.501  1.00 92.86           O
ATOM   4070  HA  PHE A 268      -4.016 -11.119   1.132  1.00 92.86           H
ATOM   4071  CB  PHE A 268      -3.073 -12.952   0.360  1.00 92.86           C
ATOM   4072 1HB  PHE A 268      -3.339 -12.759  -0.680  1.00 92.86           H
ATOM   4073 2HB  PHE A 268      -2.069 -13.375   0.358  1.00 92.86           H
ATOM   4074  CG  PHE A 268      -4.045 -13.983   0.938  1.00 92.86           C
ATOM   4075  CD1 PHE A 268      -3.576 -15.004   1.703  1.00 92.86           C
ATOM   4076  HD1 PHE A 268      -2.508 -15.089   1.905  1.00 92.86           H
ATOM   4077  CD2 PHE A 268      -5.377 -13.877   0.686  1.00 92.86           C
ATOM   4078  HD2 PHE A 268      -5.753 -13.059   0.072  1.00 92.86           H
ATOM   4079  CE1 PHE A 268      -4.478 -15.961   2.240  1.00 92.86           C
ATOM   4080  HE1 PHE A 268      -4.102 -16.780   2.853  1.00 92.86           H
ATOM   4081  CE2 PHE A 268      -6.279 -14.834   1.222  1.00 92.86           C
ATOM   4082  HE2 PHE A 268      -7.347 -14.750   1.020  1.00 92.86           H
ATOM   4083  CZ  PHE A 268      -5.810 -15.856   1.988  1.00 92.86           C
ATOM   4084  HZ  PHE A 268      -6.502 -16.590   2.400  1.00 92.86           H
ATOM   4085  HN  PHE A 268      -1.667 -11.163  -0.369  1.00 92.86           H
ATOM   4086  N   PRO A 269      -1.353 -12.349   2.750  1.00 95.53           N
ATOM   4087  CA  PRO A 269      -0.864 -12.660   4.095  1.00 95.53           C
ATOM   4088  C   PRO A 269      -1.035 -11.494   5.055  1.00 95.53           C
ATOM   4089  O   PRO A 269      -1.468 -11.680   6.191  1.00 95.53           O
ATOM   4090  HA  PRO A 269      -1.447 -13.473   4.527  1.00 95.53           H
ATOM   4091  CB  PRO A 269       0.611 -13.002   3.874  1.00 95.53           C
ATOM   4092 1HB  PRO A 269       1.248 -12.125   3.989  1.00 95.53           H
ATOM   4093 2HB  PRO A 269       0.963 -13.745   4.591  1.00 95.53           H
ATOM   4094  CG  PRO A 269       0.640 -13.537   2.448  1.00 95.53           C
ATOM   4095 1HG  PRO A 269       1.642 -13.494   2.019  1.00 95.53           H
ATOM   4096 2HG  PRO A 269       0.332 -14.582   2.401  1.00 95.53           H
ATOM   4097  CD  PRO A 269      -0.331 -12.621   1.722  1.00 95.53           C
ATOM   4098 1HD  PRO A 269       0.152 -11.704   1.385  1.00 95.53           H
ATOM   4099 2HD  PRO A 269      -0.754 -13.098   0.838  1.00 95.53           H
ATOM   4100  N   TYR A 270      -0.687 -10.312   4.568  1.00 93.32           N
ATOM   4101  CA  TYR A 270      -0.737  -9.118   5.394  1.00 93.32           C
ATOM   4102  C   TYR A 270      -2.169  -8.820   5.841  1.00 93.32           C
ATOM   4103  O   TYR A 270      -2.411  -8.533   7.013  1.00 93.32           O
ATOM   4104  HA  TYR A 270      -0.118  -9.293   6.275  1.00 93.32           H
ATOM   4105  CB  TYR A 270      -0.242  -7.972   4.510  1.00 93.32           C
ATOM   4106 1HB  TYR A 270       0.802  -8.150   4.253  1.00 93.32           H
ATOM   4107 2HB  TYR A 270      -0.805  -7.978   3.576  1.00 93.32           H
ATOM   4108  CG  TYR A 270      -0.366  -6.590   5.155  1.00 93.32           C
ATOM   4109  CD1 TYR A 270      -1.065  -5.589   4.512  1.00 93.32           C
ATOM   4110  HD1 TYR A 270      -1.529  -5.783   3.545  1.00 93.32           H
ATOM   4111  CD2 TYR A 270       0.223  -6.345   6.379  1.00 93.32           C
ATOM   4112  HD2 TYR A 270       0.775  -7.136   6.886  1.00 93.32           H
ATOM   4113  CE1 TYR A 270      -1.181  -4.288   5.119  1.00 93.32           C
ATOM   4114  HE1 TYR A 270      -1.731  -3.489   4.623  1.00 93.32           H
ATOM   4115  CE2 TYR A 270       0.106  -5.045   6.986  1.00 93.32           C
ATOM   4116  HE2 TYR A 270       0.566  -4.838   7.952  1.00 93.32           H
ATOM   4117  CZ  TYR A 270      -0.590  -4.080   6.326  1.00 93.32           C
ATOM   4118  OH  TYR A 270      -0.700  -2.852   6.900  1.00 93.32           O
ATOM   4119  HH  TYR A 270      -0.446  -2.902   7.866  1.00 93.32           H
ATOM   4120  HN  TYR A 270      -0.377 -10.164   3.629  1.00 93.32           H
ATOM   4121  N   ASN A 271      -3.082  -8.898   4.884  1.00 92.08           N
ATOM   4122  CA  ASN A 271      -4.465  -8.530   5.137  1.00 92.08           C
ATOM   4123  C   ASN A 271      -5.122  -9.603   6.007  1.00 92.08           C
ATOM   4124  O   ASN A 271      -6.116  -9.337   6.682  1.00 92.08           O
ATOM   4125  HA  ASN A 271      -4.417  -7.561   5.634  1.00 92.08           H
ATOM   4126  CB  ASN A 271      -5.256  -8.430   3.831  1.00 92.08           C
ATOM   4127 1HB  ASN A 271      -5.001  -9.268   3.183  1.00 92.08           H
ATOM   4128 2HB  ASN A 271      -6.323  -8.503   4.042  1.00 92.08           H
ATOM   4129  CG  ASN A 271      -4.962  -7.113   3.111  1.00 92.08           C
ATOM   4130  OD1 ASN A 271      -5.512  -6.069   3.421  1.00 92.08           O
ATOM   4131  ND2 ASN A 271      -4.064  -7.219   2.135  1.00 92.08           N
ATOM   4132 1HD2 ASN A 271      -3.650  -8.106   1.931  1.00 92.08           H
ATOM   4133 2HD2 ASN A 271      -3.805  -6.412   1.605  1.00 92.08           H
ATOM   4134  HN  ASN A 271      -2.890  -9.205   3.952  1.00 92.08           H
ATOM   4135  N   CYS A 272      -4.541 -10.793   5.964  1.00 95.38           N
ATOM   4136  CA  CYS A 272      -4.957 -11.861   6.857  1.00 95.38           C
ATOM   4137  C   CYS A 272      -4.733 -11.398   8.298  1.00 95.38           C
ATOM   4138  O   CYS A 272      -5.616 -11.540   9.143  1.00 95.38           O
ATOM   4139  HA  CYS A 272      -6.016 -12.035   6.666  1.00 95.38           H
ATOM   4140  CB  CYS A 272      -4.219 -13.168   6.556  1.00 95.38           C
ATOM   4141 1HB  CYS A 272      -3.148 -12.981   6.478  1.00 95.38           H
ATOM   4142 2HB  CYS A 272      -4.361 -13.872   7.376  1.00 95.38           H
ATOM   4143  SG  CYS A 272      -4.842 -13.893   4.996  1.00 95.38           S
ATOM   4144  HG  CYS A 272      -4.235 -13.028   4.188  1.00 95.38           H
ATOM   4145  HN  CYS A 272      -3.801 -11.031   5.335  1.00 95.38           H
ATOM   4146  N   ILE A 273      -3.549 -10.854   8.533  1.00 94.24           N
ATOM   4147  CA  ILE A 273      -3.190 -10.389   9.862  1.00 94.24           C
ATOM   4148  C   ILE A 273      -4.050  -9.176  10.223  1.00 94.24           C
ATOM   4149  O   ILE A 273      -4.510  -9.053  11.357  1.00 94.24           O
ATOM   4150  HA  ILE A 273      -3.416 -11.193  10.562  1.00 94.24           H
ATOM   4151  CB  ILE A 273      -1.686 -10.123   9.949  1.00 94.24           C
ATOM   4152  HB  ILE A 273      -1.425  -9.383   9.192  1.00 94.24           H
ATOM   4153  CG1 ILE A 273      -0.886 -11.390   9.637  1.00 94.24           C
ATOM   4154 1HG1 ILE A 273      -1.117 -11.730   8.628  1.00 94.24           H
ATOM   4155 2HG1 ILE A 273       0.180 -11.166   9.662  1.00 94.24           H
ATOM   4156  CG2 ILE A 273      -1.311  -9.529  11.309  1.00 94.24           C
ATOM   4157 1HG2 ILE A 273      -1.841  -8.587  11.452  1.00 94.24           H
ATOM   4158 2HG2 ILE A 273      -1.589 -10.226  12.099  1.00 94.24           H
ATOM   4159 3HG2 ILE A 273      -0.237  -9.350  11.343  1.00 94.24           H
ATOM   4160  CD1 ILE A 273      -1.204 -12.499  10.641  1.00 94.24           C
ATOM   4161 1HD1 ILE A 273      -0.949 -12.164  11.647  1.00 94.24           H
ATOM   4162 2HD1 ILE A 273      -2.266 -12.737  10.596  1.00 94.24           H
ATOM   4163 3HD1 ILE A 273      -0.622 -13.388  10.396  1.00 94.24           H
ATOM   4164  HN  ILE A 273      -2.842 -10.729   7.837  1.00 94.24           H
ATOM   4165  N   LEU A 274      -4.242  -8.312   9.237  1.00 92.18           N
ATOM   4166  CA  LEU A 274      -5.043  -7.116   9.436  1.00 92.18           C
ATOM   4167  C   LEU A 274      -6.452  -7.517   9.876  1.00 92.18           C
ATOM   4168  O   LEU A 274      -7.053  -6.857  10.722  1.00 92.18           O
ATOM   4169  HA  LEU A 274      -4.580  -6.543  10.239  1.00 92.18           H
ATOM   4170  CB  LEU A 274      -5.017  -6.240   8.182  1.00 92.18           C
ATOM   4171 1HB  LEU A 274      -5.189  -6.877   7.314  1.00 92.18           H
ATOM   4172 2HB  LEU A 274      -5.851  -5.540   8.234  1.00 92.18           H
ATOM   4173  CG  LEU A 274      -3.732  -5.442   7.947  1.00 92.18           C
ATOM   4174  HG  LEU A 274      -2.909  -6.147   7.828  1.00 92.18           H
ATOM   4175  CD1 LEU A 274      -3.821  -4.628   6.655  1.00 92.18           C
ATOM   4176 1HD1 LEU A 274      -3.973  -5.301   5.811  1.00 92.18           H
ATOM   4177 2HD1 LEU A 274      -4.657  -3.932   6.720  1.00 92.18           H
ATOM   4178 3HD1 LEU A 274      -2.895  -4.070   6.513  1.00 92.18           H
ATOM   4179  CD2 LEU A 274      -3.404  -4.564   9.157  1.00 92.18           C
ATOM   4180 1HD2 LEU A 274      -4.222  -3.866   9.332  1.00 92.18           H
ATOM   4181 2HD2 LEU A 274      -3.269  -5.193  10.036  1.00 92.18           H
ATOM   4182 3HD2 LEU A 274      -2.487  -4.008   8.963  1.00 92.18           H
ATOM   4183  HN  LEU A 274      -3.863  -8.419   8.318  1.00 92.18           H
ATOM   4184  N   LEU A 275      -6.937  -8.598   9.283  1.00 93.62           N
ATOM   4185  CA  LEU A 275      -8.276  -9.078   9.581  1.00 93.62           C
ATOM   4186  C   LEU A 275      -8.347  -9.497  11.051  1.00 93.62           C
ATOM   4187  O   LEU A 275      -9.291  -9.144  11.756  1.00 93.62           O
ATOM   4188  HA  LEU A 275      -8.963  -8.246   9.426  1.00 93.62           H
ATOM   4189  CB  LEU A 275      -8.678 -10.185   8.605  1.00 93.62           C
ATOM   4190 1HB  LEU A 275      -8.566  -9.805   7.590  1.00 93.62           H
ATOM   4191 2HB  LEU A 275      -7.976 -11.012   8.716  1.00 93.62           H
ATOM   4192  CG  LEU A 275     -10.098 -10.734   8.761  1.00 93.62           C
ATOM   4193  HG  LEU A 275     -10.220 -11.076   9.789  1.00 93.62           H
ATOM   4194  CD1 LEU A 275     -11.138  -9.638   8.522  1.00 93.62           C
ATOM   4195 1HD1 LEU A 275     -10.993  -8.835   9.244  1.00 93.62           H
ATOM   4196 2HD1 LEU A 275     -11.025  -9.244   7.512  1.00 93.62           H
ATOM   4197 3HD1 LEU A 275     -12.139 -10.056   8.639  1.00 93.62           H
ATOM   4198  CD2 LEU A 275     -10.320 -11.945   7.853  1.00 93.62           C
ATOM   4199 1HD2 LEU A 275     -10.171 -11.651   6.813  1.00 93.62           H
ATOM   4200 2HD2 LEU A 275      -9.611 -12.730   8.114  1.00 93.62           H
ATOM   4201 3HD2 LEU A 275     -11.337 -12.315   7.983  1.00 93.62           H
ATOM   4202  HN  LEU A 275      -6.433  -9.142   8.612  1.00 93.62           H
ATOM   4203  N   VAL A 276      -7.337 -10.245  11.469  1.00 95.09           N
ATOM   4204  CA  VAL A 276      -7.267 -10.706  12.846  1.00 95.09           C
ATOM   4205  C   VAL A 276      -7.266  -9.498  13.784  1.00 95.09           C
ATOM   4206  O   VAL A 276      -7.997  -9.475  14.773  1.00 95.09           O
ATOM   4207  HA  VAL A 276      -8.160 -11.300  13.040  1.00 95.09           H
ATOM   4208  CB  VAL A 276      -6.046 -11.609  13.034  1.00 95.09           C
ATOM   4209  HB  VAL A 276      -5.168 -11.061  12.692  1.00 95.09           H
ATOM   4210  CG1 VAL A 276      -5.841 -11.954  14.510  1.00 95.09           C
ATOM   4211 1HG1 VAL A 276      -5.688 -11.037  15.079  1.00 95.09           H
ATOM   4212 2HG1 VAL A 276      -6.722 -12.473  14.888  1.00 95.09           H
ATOM   4213 3HG1 VAL A 276      -4.967 -12.597  14.615  1.00 95.09           H
ATOM   4214  CG2 VAL A 276      -6.167 -12.878  12.186  1.00 95.09           C
ATOM   4215 1HG2 VAL A 276      -7.059 -13.429  12.483  1.00 95.09           H
ATOM   4216 2HG2 VAL A 276      -6.242 -12.606  11.133  1.00 95.09           H
ATOM   4217 3HG2 VAL A 276      -5.287 -13.502  12.339  1.00 95.09           H
ATOM   4218  HN  VAL A 276      -6.577 -10.536  10.887  1.00 95.09           H
ATOM   4219  N   GLN A 277      -6.437  -8.522  13.441  1.00 92.10           N
ATOM   4220  CA  GLN A 277      -6.306  -7.329  14.259  1.00 92.10           C
ATOM   4221  C   GLN A 277      -7.638  -6.579  14.322  1.00 92.10           C
ATOM   4222  O   GLN A 277      -7.975  -5.991  15.348  1.00 92.10           O
ATOM   4223  HA  GLN A 277      -6.036  -7.687  15.252  1.00 92.10           H
ATOM   4224  CB  GLN A 277      -5.191  -6.423  13.732  1.00 92.10           C
ATOM   4225 1HB  GLN A 277      -5.300  -6.295  12.655  1.00 92.10           H
ATOM   4226 2HB  GLN A 277      -5.279  -5.434  14.181  1.00 92.10           H
ATOM   4227  CG  GLN A 277      -3.814  -7.010  14.045  1.00 92.10           C
ATOM   4228 1HG  GLN A 277      -3.704  -7.138  15.122  1.00 92.10           H
ATOM   4229 2HG  GLN A 277      -3.726  -8.000  13.596  1.00 92.10           H
ATOM   4230  CD  GLN A 277      -2.699  -6.105  13.517  1.00 92.10           C
ATOM   4231  OE1 GLN A 277      -2.893  -5.291  12.629  1.00 92.10           O
ATOM   4232  NE2 GLN A 277      -1.524  -6.291  14.112  1.00 92.10           N
ATOM   4233 1HE2 GLN A 277      -1.432  -6.976  14.835  1.00 92.10           H
ATOM   4234 2HE2 GLN A 277      -0.732  -5.746  13.836  1.00 92.10           H
ATOM   4235  HN  GLN A 277      -5.864  -8.538  12.622  1.00 92.10           H
ATOM   4236  N   THR A 278      -8.359  -6.625  13.212  1.00 92.69           N
ATOM   4237  CA  THR A 278      -9.628  -5.922  13.114  1.00 92.69           C
ATOM   4238  C   THR A 278     -10.660  -6.554  14.050  1.00 92.69           C
ATOM   4239  O   THR A 278     -11.377  -5.846  14.757  1.00 92.69           O
ATOM   4240  HA  THR A 278      -9.479  -4.896  13.448  1.00 92.69           H
ATOM   4241  CB  THR A 278     -10.058  -5.925  11.645  1.00 92.69           C
ATOM   4242  HB  THR A 278     -10.273  -6.938  11.305  1.00 92.69           H
ATOM   4243  OG1 THR A 278      -8.992  -5.263  10.971  1.00 92.69           O
ATOM   4244  HG1 THR A 278      -8.113  -5.621  11.285  1.00 92.69           H
ATOM   4245  CG2 THR A 278     -11.273  -5.031  11.390  1.00 92.69           C
ATOM   4246 1HG2 THR A 278     -11.034  -4.005  11.668  1.00 92.69           H
ATOM   4247 2HG2 THR A 278     -12.115  -5.383  11.986  1.00 92.69           H
ATOM   4248 3HG2 THR A 278     -11.536  -5.069  10.333  1.00 92.69           H
ATOM   4249  HN  THR A 278      -8.091  -7.128  12.390  1.00 92.69           H
ATOM   4250  N   ILE A 279     -10.703  -7.878  14.025  1.00 93.22           N
ATOM   4251  CA  ILE A 279     -11.645  -8.611  14.853  1.00 93.22           C
ATOM   4252  C   ILE A 279     -11.291  -8.405  16.327  1.00 93.22           C
ATOM   4253  O   ILE A 279     -12.171  -8.177  17.155  1.00 93.22           O
ATOM   4254  HA  ILE A 279     -12.635  -8.191  14.674  1.00 93.22           H
ATOM   4255  CB  ILE A 279     -11.696 -10.082  14.433  1.00 93.22           C
ATOM   4256  HB  ILE A 279     -10.680 -10.477  14.450  1.00 93.22           H
ATOM   4257  CG1 ILE A 279     -12.212 -10.225  13.000  1.00 93.22           C
ATOM   4258 1HG1 ILE A 279     -13.283 -10.028  12.974  1.00 93.22           H
ATOM   4259 2HG1 ILE A 279     -11.735  -9.481  12.362  1.00 93.22           H
ATOM   4260  CG2 ILE A 279     -12.518 -10.907  15.424  1.00 93.22           C
ATOM   4261 1HG2 ILE A 279     -12.067 -10.842  16.414  1.00 93.22           H
ATOM   4262 2HG2 ILE A 279     -13.536 -10.520  15.463  1.00 93.22           H
ATOM   4263 3HG2 ILE A 279     -12.538 -11.948  15.102  1.00 93.22           H
ATOM   4264  CD1 ILE A 279     -11.933 -11.627  12.455  1.00 93.22           C
ATOM   4265 1HD1 ILE A 279     -10.858 -11.812  12.459  1.00 93.22           H
ATOM   4266 2HD1 ILE A 279     -12.431 -12.367  13.081  1.00 93.22           H
ATOM   4267 3HD1 ILE A 279     -12.310 -11.702  11.435  1.00 93.22           H
ATOM   4268  HN  ILE A 279     -10.111  -8.446  13.454  1.00 93.22           H
ATOM   4269  N   ASP A 280      -9.999  -8.491  16.610  1.00 92.54           N
ATOM   4270  CA  ASP A 280      -9.523  -8.373  17.977  1.00 92.54           C
ATOM   4271  C   ASP A 280      -9.815  -6.963  18.494  1.00 92.54           C
ATOM   4272  O   ASP A 280     -10.084  -6.776  19.680  1.00 92.54           O
ATOM   4273  HA  ASP A 280     -10.059  -9.141  18.535  1.00 92.54           H
ATOM   4274  CB  ASP A 280      -8.012  -8.602  18.056  1.00 92.54           C
ATOM   4275 1HB  ASP A 280      -7.760  -9.553  17.587  1.00 92.54           H
ATOM   4276 2HB  ASP A 280      -7.493  -7.823  17.497  1.00 92.54           H
ATOM   4277  CG  ASP A 280      -7.532  -8.600  19.509  1.00 92.54           C
ATOM   4278  OD1 ASP A 280      -8.143  -9.341  20.309  1.00 92.54           O
ATOM   4279  OD2 ASP A 280      -6.566  -7.857  19.787  1.00 92.54           O
ATOM   4280  HN  ASP A 280      -9.286  -8.639  15.925  1.00 92.54           H
ATOM   4281  N   ALA A 281      -9.752  -6.007  17.579  1.00 92.00           N
ATOM   4282  CA  ALA A 281     -10.019  -4.621  17.925  1.00 92.00           C
ATOM   4283  C   ALA A 281     -11.441  -4.502  18.476  1.00 92.00           C
ATOM   4284  O   ALA A 281     -11.718  -3.639  19.307  1.00 92.00           O
ATOM   4285  HA  ALA A 281      -9.312  -4.331  18.702  1.00 92.00           H
ATOM   4286  CB  ALA A 281      -9.794  -3.736  16.697  1.00 92.00           C
ATOM   4287 1HB  ALA A 281      -8.761  -3.834  16.363  1.00 92.00           H
ATOM   4288 2HB  ALA A 281     -10.466  -4.046  15.897  1.00 92.00           H
ATOM   4289 3HB  ALA A 281      -9.994  -2.696  16.957  1.00 92.00           H
ATOM   4290  HN  ALA A 281      -9.524  -6.166  16.619  1.00 92.00           H
ATOM   4291  N   TYR A 282     -12.305  -5.382  17.991  1.00 80.76           N
ATOM   4292  CA  TYR A 282     -13.700  -5.362  18.396  1.00 80.76           C
ATOM   4293  C   TYR A 282     -13.954  -6.344  19.541  1.00 80.76           C
ATOM   4294  O   TYR A 282     -14.592  -5.996  20.533  1.00 80.76           O
ATOM   4295  HA  TYR A 282     -13.938  -4.353  18.733  1.00 80.76           H
ATOM   4296  CB  TYR A 282     -14.501  -5.808  17.170  1.00 80.76           C
ATOM   4297 1HB  TYR A 282     -14.217  -5.189  16.319  1.00 80.76           H
ATOM   4298 2HB  TYR A 282     -14.228  -6.834  16.924  1.00 80.76           H
ATOM   4299  CG  TYR A 282     -16.018  -5.730  17.356  1.00 80.76           C
ATOM   4300  CD1 TYR A 282     -16.742  -6.878  17.605  1.00 80.76           C
ATOM   4301  HD1 TYR A 282     -16.234  -7.840  17.669  1.00 80.76           H
ATOM   4302  CD2 TYR A 282     -16.661  -4.512  17.275  1.00 80.76           C
ATOM   4303  HD2 TYR A 282     -16.089  -3.605  17.078  1.00 80.76           H
ATOM   4304  CE1 TYR A 282     -18.170  -6.805  17.779  1.00 80.76           C
ATOM   4305  HE1 TYR A 282     -18.754  -7.704  17.976  1.00 80.76           H
ATOM   4306  CE2 TYR A 282     -18.089  -4.439  17.449  1.00 80.76           C
ATOM   4307  HE2 TYR A 282     -18.610  -3.483  17.388  1.00 80.76           H
ATOM   4308  CZ  TYR A 282     -18.772  -5.589  17.693  1.00 80.76           C
ATOM   4309  OH  TYR A 282     -20.121  -5.520  17.858  1.00 80.76           O
ATOM   4310  HH  TYR A 282     -20.426  -4.570  17.783  1.00 80.76           H
ATOM   4311  HN  TYR A 282     -12.065  -6.098  17.335  1.00 80.76           H
ATOM   4312  N   ALA A 283     -13.441  -7.553  19.365  1.00 90.41           N
ATOM   4313  CA  ALA A 283     -13.820  -8.660  20.227  1.00 90.41           C
ATOM   4314  C   ALA A 283     -12.835  -8.751  21.395  1.00 90.41           C
ATOM   4315  O   ALA A 283     -13.154  -9.320  22.438  1.00 90.41           O
ATOM   4316  HA  ALA A 283     -14.815  -8.450  20.618  1.00 90.41           H
ATOM   4317  CB  ALA A 283     -13.873  -9.951  19.408  1.00 90.41           C
ATOM   4318 1HB  ALA A 283     -14.608  -9.844  18.610  1.00 90.41           H
ATOM   4319 2HB  ALA A 283     -12.892 -10.147  18.975  1.00 90.41           H
ATOM   4320 3HB  ALA A 283     -14.157 -10.780  20.055  1.00 90.41           H
ATOM   4321  HN  ALA A 283     -12.779  -7.782  18.651  1.00 90.41           H
ATOM   4322  N   MET A 284     -11.659  -8.180  21.182  1.00 84.09           N
ATOM   4323  CA  MET A 284     -10.627  -8.187  22.205  1.00 84.09           C
ATOM   4324  C   MET A 284     -10.433  -9.592  22.779  1.00 84.09           C
ATOM   4325  O   MET A 284     -10.348  -9.764  23.994  1.00 84.09           O
ATOM   4326  HA  MET A 284      -9.715  -7.863  21.704  1.00 84.09           H
ATOM   4327  CB  MET A 284     -11.016  -7.225  23.329  1.00 84.09           C
ATOM   4328 1HB  MET A 284     -11.923  -7.581  23.819  1.00 84.09           H
ATOM   4329 2HB  MET A 284     -10.232  -7.207  24.085  1.00 84.09           H
ATOM   4330  CG  MET A 284     -11.243  -5.812  22.788  1.00 84.09           C
ATOM   4331 1HG  MET A 284     -10.314  -5.418  22.375  1.00 84.09           H
ATOM   4332 2HG  MET A 284     -11.968  -5.837  21.974  1.00 84.09           H
ATOM   4333  SD  MET A 284     -11.830  -4.745  24.093  1.00 84.09           S
ATOM   4334  CE  MET A 284     -12.114  -3.247  23.165  1.00 84.09           C
ATOM   4335 1HE  MET A 284     -11.179  -2.918  22.710  1.00 84.09           H
ATOM   4336 2HE  MET A 284     -12.850  -3.438  22.384  1.00 84.09           H
ATOM   4337 3HE  MET A 284     -12.486  -2.471  23.833  1.00 84.09           H
ATOM   4338  HN  MET A 284     -11.406  -7.721  20.330  1.00 84.09           H
ATOM   4339  N   PHE A 285     -10.369 -10.561  21.878  1.00 86.40           N
ATOM   4340  CA  PHE A 285     -10.374 -11.958  22.279  1.00 86.40           C
ATOM   4341  C   PHE A 285      -8.958 -12.443  22.595  1.00 86.40           C
ATOM   4342  O   PHE A 285      -8.781 -13.500  23.198  1.00 86.40           O
ATOM   4343  HA  PHE A 285     -10.992 -12.034  23.174  1.00 86.40           H
ATOM   4344  CB  PHE A 285     -10.924 -12.760  21.098  1.00 86.40           C
ATOM   4345 1HB  PHE A 285     -11.131 -13.778  21.428  1.00 86.40           H
ATOM   4346 2HB  PHE A 285     -11.874 -12.326  20.787  1.00 86.40           H
ATOM   4347  CG  PHE A 285      -9.985 -12.812  19.891  1.00 86.40           C
ATOM   4348  CD1 PHE A 285     -10.068 -11.860  18.923  1.00 86.40           C
ATOM   4349  HD1 PHE A 285     -10.804 -11.060  19.007  1.00 86.40           H
ATOM   4350  CD2 PHE A 285      -9.067 -13.810  19.785  1.00 86.40           C
ATOM   4351  HD2 PHE A 285      -9.001 -14.573  20.561  1.00 86.40           H
ATOM   4352  CE1 PHE A 285      -9.197 -11.909  17.803  1.00 86.40           C
ATOM   4353  HE1 PHE A 285      -9.264 -11.146  17.027  1.00 86.40           H
ATOM   4354  CE2 PHE A 285      -8.196 -13.859  18.665  1.00 86.40           C
ATOM   4355  HE2 PHE A 285      -7.461 -14.659  18.581  1.00 86.40           H
ATOM   4356  CZ  PHE A 285      -8.279 -12.907  17.697  1.00 86.40           C
ATOM   4357  HZ  PHE A 285      -7.610 -12.944  16.837  1.00 86.40           H
ATOM   4358  HN  PHE A 285     -10.314 -10.405  20.891  1.00 86.40           H
ATOM   4359  N   ILE A 286      -7.986 -11.647  22.175  1.00 88.12           N
ATOM   4360  CA  ILE A 286      -6.592 -11.970  22.427  1.00 88.12           C
ATOM   4361  C   ILE A 286      -6.203 -11.479  23.822  1.00 88.12           C
ATOM   4362  O   ILE A 286      -6.010 -10.283  24.032  1.00 88.12           O
ATOM   4363  HA  ILE A 286      -6.500 -13.056  22.404  1.00 88.12           H
ATOM   4364  CB  ILE A 286      -5.704 -11.417  21.310  1.00 88.12           C
ATOM   4365  HB  ILE A 286      -5.830 -10.334  21.278  1.00 88.12           H
ATOM   4366  CG1 ILE A 286      -6.133 -11.962  19.947  1.00 88.12           C
ATOM   4367 1HG1 ILE A 286      -6.007 -13.045  19.929  1.00 88.12           H
ATOM   4368 2HG1 ILE A 286      -7.193 -11.762  19.788  1.00 88.12           H
ATOM   4369  CG2 ILE A 286      -4.227 -11.691  21.599  1.00 88.12           C
ATOM   4370 1HG2 ILE A 286      -3.945 -11.215  22.538  1.00 88.12           H
ATOM   4371 2HG2 ILE A 286      -4.065 -12.766  21.674  1.00 88.12           H
ATOM   4372 3HG2 ILE A 286      -3.618 -11.287  20.790  1.00 88.12           H
ATOM   4373  CD1 ILE A 286      -5.314 -11.329  18.820  1.00 88.12           C
ATOM   4374 1HD1 ILE A 286      -5.462 -10.249  18.827  1.00 88.12           H
ATOM   4375 2HD1 ILE A 286      -4.258 -11.552  18.970  1.00 88.12           H
ATOM   4376 3HD1 ILE A 286      -5.639 -11.734  17.862  1.00 88.12           H
ATOM   4377  HN  ILE A 286      -8.139 -10.796  21.672  1.00 88.12           H
ATOM   4378  N   SER A 287      -6.100 -12.429  24.741  1.00 86.19           N
ATOM   4379  CA  SER A 287      -5.746 -12.107  26.113  1.00 86.19           C
ATOM   4380  C   SER A 287      -4.331 -12.603  26.418  1.00 86.19           C
ATOM   4381  O   SER A 287      -3.727 -12.197  27.410  1.00 86.19           O
ATOM   4382  HA  SER A 287      -5.791 -11.020  26.176  1.00 86.19           H
ATOM   4383  CB  SER A 287      -6.746 -12.716  27.098  1.00 86.19           C
ATOM   4384 1HB  SER A 287      -6.440 -12.481  28.117  1.00 86.19           H
ATOM   4385 2HB  SER A 287      -7.725 -12.263  26.947  1.00 86.19           H
ATOM   4386  OG  SER A 287      -6.850 -14.129  26.947  1.00 86.19           O
ATOM   4387  HG  SER A 287      -7.538 -14.491  27.577  1.00 86.19           H
ATOM   4388  HN  SER A 287      -6.253 -13.400  24.561  1.00 86.19           H
ATOM   4389  N   ASN A 288      -3.843 -13.475  25.547  1.00 86.68           N
ATOM   4390  CA  ASN A 288      -2.558 -14.115  25.769  1.00 86.68           C
ATOM   4391  C   ASN A 288      -1.453 -13.265  25.139  1.00 86.68           C
ATOM   4392  O   ASN A 288      -1.490 -12.983  23.942  1.00 86.68           O
ATOM   4393  HA  ASN A 288      -2.459 -14.191  26.852  1.00 86.68           H
ATOM   4394  CB  ASN A 288      -2.515 -15.502  25.124  1.00 86.68           C
ATOM   4395 1HB  ASN A 288      -3.393 -16.074  25.423  1.00 86.68           H
ATOM   4396 2HB  ASN A 288      -2.554 -15.403  24.039  1.00 86.68           H
ATOM   4397  CG  ASN A 288      -1.246 -16.255  25.528  1.00 86.68           C
ATOM   4398  OD1 ASN A 288      -0.138 -15.753  25.432  1.00 86.68           O
ATOM   4399  ND2 ASN A 288      -1.469 -17.485  25.982  1.00 86.68           N
ATOM   4400 1HD2 ASN A 288      -2.403 -17.837  26.035  1.00 86.68           H
ATOM   4401 2HD2 ASN A 288      -0.702 -18.058  26.272  1.00 86.68           H
ATOM   4402  HN  ASN A 288      -4.309 -13.743  24.704  1.00 86.68           H
ATOM   4403  N   CYS A 289      -0.497 -12.881  25.972  1.00 91.12           N
ATOM   4404  CA  CYS A 289       0.554 -11.977  25.538  1.00 91.12           C
ATOM   4405  C   CYS A 289       1.394 -12.690  24.476  1.00 91.12           C
ATOM   4406  O   CYS A 289       1.828 -12.073  23.505  1.00 91.12           O
ATOM   4407  HA  CYS A 289       0.061 -11.101  25.118  1.00 91.12           H
ATOM   4408  CB  CYS A 289       1.409 -11.499  26.714  1.00 91.12           C
ATOM   4409 1HB  CYS A 289       0.776 -11.026  27.465  1.00 91.12           H
ATOM   4410 2HB  CYS A 289       1.892 -12.350  27.193  1.00 91.12           H
ATOM   4411  SG  CYS A 289       2.673 -10.313  26.127  1.00 91.12           S
ATOM   4412  HN  CYS A 289      -0.434 -13.177  26.925  1.00 91.12           H
ATOM   4413  N   ALA A 290       1.597 -13.981  24.696  1.00 93.44           N
ATOM   4414  CA  ALA A 290       2.435 -14.769  23.809  1.00 93.44           C
ATOM   4415  C   ALA A 290       1.830 -14.762  22.403  1.00 93.44           C
ATOM   4416  O   ALA A 290       2.552 -14.649  21.414  1.00 93.44           O
ATOM   4417  HA  ALA A 290       3.417 -14.298  23.775  1.00 93.44           H
ATOM   4418  CB  ALA A 290       2.586 -16.184  24.371  1.00 93.44           C
ATOM   4419 1HB  ALA A 290       3.047 -16.135  25.358  1.00 93.44           H
ATOM   4420 2HB  ALA A 290       1.604 -16.649  24.452  1.00 93.44           H
ATOM   4421 3HB  ALA A 290       3.215 -16.774  23.705  1.00 93.44           H
ATOM   4422  HN  ALA A 290       1.201 -14.487  25.463  1.00 93.44           H
ATOM   4423  N   VAL A 291       0.512 -14.883  22.361  1.00 93.73           N
ATOM   4424  CA  VAL A 291      -0.200 -14.879  21.094  1.00 93.73           C
ATOM   4425  C   VAL A 291      -0.064 -13.501  20.442  1.00 93.73           C
ATOM   4426  O   VAL A 291       0.174 -13.399  19.240  1.00 93.73           O
ATOM   4427  HA  VAL A 291       0.273 -15.619  20.448  1.00 93.73           H
ATOM   4428  CB  VAL A 291      -1.655 -15.297  21.309  1.00 93.73           C
ATOM   4429  HB  VAL A 291      -2.099 -14.609  22.028  1.00 93.73           H
ATOM   4430  CG1 VAL A 291      -2.453 -15.196  20.007  1.00 93.73           C
ATOM   4431 1HG1 VAL A 291      -2.435 -14.167  19.649  1.00 93.73           H
ATOM   4432 2HG1 VAL A 291      -2.009 -15.851  19.257  1.00 93.73           H
ATOM   4433 3HG1 VAL A 291      -3.484 -15.500  20.189  1.00 93.73           H
ATOM   4434  CG2 VAL A 291      -1.739 -16.708  21.896  1.00 93.73           C
ATOM   4435 1HG2 VAL A 291      -1.270 -17.414  21.211  1.00 93.73           H
ATOM   4436 2HG2 VAL A 291      -1.222 -16.734  22.855  1.00 93.73           H
ATOM   4437 3HG2 VAL A 291      -2.785 -16.980  22.039  1.00 93.73           H
ATOM   4438  HN  VAL A 291      -0.067 -14.983  23.170  1.00 93.73           H
ATOM   4439  N   SER A 292      -0.221 -12.474  21.266  1.00 93.95           N
ATOM   4440  CA  SER A 292      -0.153 -11.107  20.778  1.00 93.95           C
ATOM   4441  C   SER A 292       1.231 -10.831  20.186  1.00 93.95           C
ATOM   4442  O   SER A 292       1.345 -10.207  19.132  1.00 93.95           O
ATOM   4443  HA  SER A 292      -0.920 -11.037  20.007  1.00 93.95           H
ATOM   4444  CB  SER A 292      -0.461 -10.108  21.896  1.00 93.95           C
ATOM   4445 1HB  SER A 292      -1.398 -10.384  22.380  1.00 93.95           H
ATOM   4446 2HB  SER A 292       0.319 -10.162  22.656  1.00 93.95           H
ATOM   4447  OG  SER A 292      -0.555  -8.773  21.407  1.00 93.95           O
ATOM   4448  HG  SER A 292      -1.375  -8.672  20.844  1.00 93.95           H
ATOM   4449  HN  SER A 292      -0.391 -12.565  22.247  1.00 93.95           H
ATOM   4450  N   THR A 293       2.247 -11.309  20.890  1.00 90.53           N
ATOM   4451  CA  THR A 293       3.619 -11.088  20.467  1.00 90.53           C
ATOM   4452  C   THR A 293       3.860 -11.708  19.090  1.00 90.53           C
ATOM   4453  O   THR A 293       4.435 -11.071  18.210  1.00 90.53           O
ATOM   4454  HA  THR A 293       3.779 -10.014  20.367  1.00 90.53           H
ATOM   4455  CB  THR A 293       4.543 -11.642  21.554  1.00 90.53           C
ATOM   4456  HB  THR A 293       4.378 -12.710  21.697  1.00 90.53           H
ATOM   4457  OG1 THR A 293       4.278 -10.820  22.687  1.00 90.53           O
ATOM   4458  HG1 THR A 293       3.538 -11.216  23.231  1.00 90.53           H
ATOM   4459  CG2 THR A 293       6.021 -11.391  21.249  1.00 90.53           C
ATOM   4460 1HG2 THR A 293       6.200 -10.318  21.172  1.00 90.53           H
ATOM   4461 2HG2 THR A 293       6.285 -11.872  20.307  1.00 90.53           H
ATOM   4462 3HG2 THR A 293       6.633 -11.804  22.051  1.00 90.53           H
ATOM   4463  HN  THR A 293       2.144 -11.837  21.733  1.00 90.53           H
ATOM   4464  N   ASN A 294       3.407 -12.945  18.946  1.00 92.37           N
ATOM   4465  CA  ASN A 294       3.626 -13.684  17.715  1.00 92.37           C
ATOM   4466  C   ASN A 294       2.892 -12.986  16.568  1.00 92.37           C
ATOM   4467  O   ASN A 294       3.392 -12.934  15.446  1.00 92.37           O
ATOM   4468  HA  ASN A 294       4.707 -13.692  17.574  1.00 92.37           H
ATOM   4469  CB  ASN A 294       3.084 -15.111  17.824  1.00 92.37           C
ATOM   4470 1HB  ASN A 294       2.082 -15.091  18.253  1.00 92.37           H
ATOM   4471 2HB  ASN A 294       2.997 -15.548  16.830  1.00 92.37           H
ATOM   4472  CG  ASN A 294       3.998 -15.980  18.690  1.00 92.37           C
ATOM   4473  OD1 ASN A 294       5.164 -15.686  18.897  1.00 92.37           O
ATOM   4474  ND2 ASN A 294       3.406 -17.064  19.184  1.00 92.37           N
ATOM   4475 1HD2 ASN A 294       2.445 -17.247  18.976  1.00 92.37           H
ATOM   4476 2HD2 ASN A 294       3.921 -17.695  19.763  1.00 92.37           H
ATOM   4477  HN  ASN A 294       2.899 -13.440  19.652  1.00 92.37           H
ATOM   4478  N   ILE A 295       1.716 -12.467  16.891  1.00 92.95           N
ATOM   4479  CA  ILE A 295       0.905 -11.779  15.900  1.00 92.95           C
ATOM   4480  C   ILE A 295       1.653 -10.539  15.407  1.00 92.95           C
ATOM   4481  O   ILE A 295       1.672 -10.257  14.210  1.00 92.95           O
ATOM   4482  HA  ILE A 295       0.771 -12.459  15.059  1.00 92.95           H
ATOM   4483  CB  ILE A 295      -0.485 -11.476  16.463  1.00 92.95           C
ATOM   4484  HB  ILE A 295      -0.366 -11.083  17.473  1.00 92.95           H
ATOM   4485  CG1 ILE A 295      -1.324 -12.751  16.570  1.00 92.95           C
ATOM   4486 1HG1 ILE A 295      -1.578 -13.107  15.572  1.00 92.95           H
ATOM   4487 2HG1 ILE A 295      -0.739 -13.536  17.049  1.00 92.95           H
ATOM   4488  CG2 ILE A 295      -1.186 -10.395  15.638  1.00 92.95           C
ATOM   4489 1HG2 ILE A 295      -0.594  -9.480  15.658  1.00 92.95           H
ATOM   4490 2HG2 ILE A 295      -1.293 -10.736  14.608  1.00 92.95           H
ATOM   4491 3HG2 ILE A 295      -2.172 -10.199  16.060  1.00 92.95           H
ATOM   4492  CD1 ILE A 295      -2.604 -12.500  17.369  1.00 92.95           C
ATOM   4493 1HD1 ILE A 295      -2.345 -12.166  18.374  1.00 92.95           H
ATOM   4494 2HD1 ILE A 295      -3.197 -11.731  16.873  1.00 92.95           H
ATOM   4495 3HD1 ILE A 295      -3.181 -13.422  17.430  1.00 92.95           H
ATOM   4496  HN  ILE A 295       1.318 -12.510  17.807  1.00 92.95           H
ATOM   4497  N   ASP A 296       2.251  -9.831  16.354  1.00 94.05           N
ATOM   4498  CA  ASP A 296       2.940  -8.591  16.040  1.00 94.05           C
ATOM   4499  C   ASP A 296       4.135  -8.893  15.133  1.00 94.05           C
ATOM   4500  O   ASP A 296       4.423  -8.135  14.208  1.00 94.05           O
ATOM   4501  HA  ASP A 296       2.194  -7.965  15.552  1.00 94.05           H
ATOM   4502  CB  ASP A 296       3.468  -7.918  17.309  1.00 94.05           C
ATOM   4503 1HB  ASP A 296       3.990  -8.651  17.924  1.00 94.05           H
ATOM   4504 2HB  ASP A 296       4.194  -7.150  17.042  1.00 94.05           H
ATOM   4505  CG  ASP A 296       2.326  -7.291  18.112  1.00 94.05           C
ATOM   4506  OD1 ASP A 296       1.265  -7.051  17.497  1.00 94.05           O
ATOM   4507  OD2 ASP A 296       2.541  -7.067  19.323  1.00 94.05           O
ATOM   4508  HN  ASP A 296       2.269 -10.092  17.320  1.00 94.05           H
ATOM   4509  N   ILE A 297       4.797 -10.001  15.429  1.00 92.96           N
ATOM   4510  CA  ILE A 297       5.939 -10.425  14.636  1.00 92.96           C
ATOM   4511  C   ILE A 297       5.469 -10.781  13.224  1.00 92.96           C
ATOM   4512  O   ILE A 297       6.085 -10.373  12.240  1.00 92.96           O
ATOM   4513  HA  ILE A 297       6.623  -9.579  14.570  1.00 92.96           H
ATOM   4514  CB  ILE A 297       6.688 -11.559  15.339  1.00 92.96           C
ATOM   4515  HB  ILE A 297       5.962 -12.319  15.630  1.00 92.96           H
ATOM   4516  CG1 ILE A 297       7.359 -11.061  16.620  1.00 92.96           C
ATOM   4517 1HG1 ILE A 297       8.169 -10.376  16.368  1.00 92.96           H
ATOM   4518 2HG1 ILE A 297       6.641 -10.499  17.217  1.00 92.96           H
ATOM   4519  CG2 ILE A 297       7.686 -12.227  14.391  1.00 92.96           C
ATOM   4520 1HG2 ILE A 297       7.153 -12.639  13.534  1.00 92.96           H
ATOM   4521 2HG2 ILE A 297       8.411 -11.489  14.048  1.00 92.96           H
ATOM   4522 3HG2 ILE A 297       8.204 -13.029  14.916  1.00 92.96           H
ATOM   4523  CD1 ILE A 297       7.909 -12.229  17.441  1.00 92.96           C
ATOM   4524 1HD1 ILE A 297       7.093 -12.899  17.712  1.00 92.96           H
ATOM   4525 2HD1 ILE A 297       8.645 -12.774  16.850  1.00 92.96           H
ATOM   4526 3HD1 ILE A 297       8.381 -11.847  18.346  1.00 92.96           H
ATOM   4527  HN  ILE A 297       4.566 -10.603  16.193  1.00 92.96           H
ATOM   4528  N   CYS A 298       4.383 -11.538  13.169  1.00 95.17           N
ATOM   4529  CA  CYS A 298       3.824 -11.953  11.894  1.00 95.17           C
ATOM   4530  C   CYS A 298       3.463 -10.698  11.096  1.00 95.17           C
ATOM   4531  O   CYS A 298       3.662 -10.650   9.883  1.00 95.17           O
ATOM   4532  HA  CYS A 298       4.598 -12.526  11.384  1.00 95.17           H
ATOM   4533  CB  CYS A 298       2.619 -12.877  12.079  1.00 95.17           C
ATOM   4534 1HB  CYS A 298       1.944 -12.464  12.828  1.00 95.17           H
ATOM   4535 2HB  CYS A 298       2.057 -12.946  11.147  1.00 95.17           H
ATOM   4536  SG  CYS A 298       3.180 -14.541  12.593  1.00 95.17           S
ATOM   4537  HG  CYS A 298       3.410 -14.224  13.864  1.00 95.17           H
ATOM   4538  HN  CYS A 298       3.889 -11.866  13.974  1.00 95.17           H
ATOM   4539  N   PHE A 299       2.940  -9.712  11.810  1.00 94.97           N
ATOM   4540  CA  PHE A 299       2.547  -8.461  11.184  1.00 94.97           C
ATOM   4541  C   PHE A 299       3.744  -7.786  10.510  1.00 94.97           C
ATOM   4542  O   PHE A 299       3.646  -7.336   9.370  1.00 94.97           O
ATOM   4543  HA  PHE A 299       1.795  -8.698  10.431  1.00 94.97           H
ATOM   4544  CB  PHE A 299       2.021  -7.550  12.295  1.00 94.97           C
ATOM   4545 1HB  PHE A 299       1.162  -8.027  12.766  1.00 94.97           H
ATOM   4546 2HB  PHE A 299       2.789  -7.449  13.062  1.00 94.97           H
ATOM   4547  CG  PHE A 299       1.613  -6.155  11.815  1.00 94.97           C
ATOM   4548  CD1 PHE A 299       2.471  -5.110  11.957  1.00 94.97           C
ATOM   4549  HD1 PHE A 299       3.450  -5.265  12.412  1.00 94.97           H
ATOM   4550  CD2 PHE A 299       0.393  -5.962  11.248  1.00 94.97           C
ATOM   4551  HD2 PHE A 299      -0.295  -6.800  11.135  1.00 94.97           H
ATOM   4552  CE1 PHE A 299       2.093  -3.816  11.512  1.00 94.97           C
ATOM   4553  HE1 PHE A 299       2.780  -2.977  11.625  1.00 94.97           H
ATOM   4554  CE2 PHE A 299       0.014  -4.667  10.803  1.00 94.97           C
ATOM   4555  HE2 PHE A 299      -0.964  -4.512  10.348  1.00 94.97           H
ATOM   4556  CZ  PHE A 299       0.872  -3.622  10.944  1.00 94.97           C
ATOM   4557  HZ  PHE A 299       0.581  -2.628  10.602  1.00 94.97           H
ATOM   4558  HN  PHE A 299       2.784  -9.758  12.797  1.00 94.97           H
ATOM   4559  N   GLN A 300       4.845  -7.736  11.245  1.00 91.26           N
ATOM   4560  CA  GLN A 300       6.042  -7.074  10.755  1.00 91.26           C
ATOM   4561  C   GLN A 300       6.499  -7.708   9.440  1.00 91.26           C
ATOM   4562  O   GLN A 300       6.811  -7.002   8.482  1.00 91.26           O
ATOM   4563  HA  GLN A 300       5.750  -6.037  10.585  1.00 91.26           H
ATOM   4564  CB  GLN A 300       7.158  -7.115  11.800  1.00 91.26           C
ATOM   4565 1HB  GLN A 300       7.284  -8.135  12.164  1.00 91.26           H
ATOM   4566 2HB  GLN A 300       8.103  -6.822  11.341  1.00 91.26           H
ATOM   4567  CG  GLN A 300       6.845  -6.184  12.974  1.00 91.26           C
ATOM   4568 1HG  GLN A 300       6.740  -5.161  12.613  1.00 91.26           H
ATOM   4569 2HG  GLN A 300       5.891  -6.465  13.421  1.00 91.26           H
ATOM   4570  CD  GLN A 300       7.948  -6.246  14.032  1.00 91.26           C
ATOM   4571  OE1 GLN A 300       9.129  -6.140  13.743  1.00 91.26           O
ATOM   4572  NE2 GLN A 300       7.499  -6.425  15.272  1.00 91.26           N
ATOM   4573 1HE2 GLN A 300       6.517  -6.505  15.441  1.00 91.26           H
ATOM   4574 2HE2 GLN A 300       8.144  -6.479  16.034  1.00 91.26           H
ATOM   4575  HN  GLN A 300       4.928  -8.137  12.157  1.00 91.26           H
ATOM   4576  N   VAL A 301       6.524  -9.032   9.436  1.00 95.58           N
ATOM   4577  CA  VAL A 301       7.054  -9.767   8.300  1.00 95.58           C
ATOM   4578  C   VAL A 301       6.153  -9.538   7.085  1.00 95.58           C
ATOM   4579  O   VAL A 301       6.630  -9.165   6.015  1.00 95.58           O
ATOM   4580  HA  VAL A 301       8.044  -9.368   8.082  1.00 95.58           H
ATOM   4581  CB  VAL A 301       7.208 -11.246   8.659  1.00 95.58           C
ATOM   4582  HB  VAL A 301       6.234 -11.618   8.977  1.00 95.58           H
ATOM   4583  CG1 VAL A 301       7.648 -12.063   7.443  1.00 95.58           C
ATOM   4584 1HG1 VAL A 301       6.901 -11.971   6.654  1.00 95.58           H
ATOM   4585 2HG1 VAL A 301       8.606 -11.690   7.082  1.00 95.58           H
ATOM   4586 3HG1 VAL A 301       7.750 -13.111   7.726  1.00 95.58           H
ATOM   4587  CG2 VAL A 301       8.183 -11.429   9.824  1.00 95.58           C
ATOM   4588 1HG2 VAL A 301       9.160 -11.033   9.546  1.00 95.58           H
ATOM   4589 2HG2 VAL A 301       7.810 -10.894  10.698  1.00 95.58           H
ATOM   4590 3HG2 VAL A 301       8.274 -12.489  10.059  1.00 95.58           H
ATOM   4591  HN  VAL A 301       6.192  -9.600  10.189  1.00 95.58           H
ATOM   4592  N   THR A 302       4.865  -9.772   7.291  1.00 94.64           N
ATOM   4593  CA  THR A 302       3.917  -9.762   6.189  1.00 94.64           C
ATOM   4594  C   THR A 302       3.785  -8.352   5.611  1.00 94.64           C
ATOM   4595  O   THR A 302       3.592  -8.186   4.408  1.00 94.64           O
ATOM   4596  HA  THR A 302       4.307 -10.398   5.395  1.00 94.64           H
ATOM   4597  CB  THR A 302       2.593 -10.336   6.700  1.00 94.64           C
ATOM   4598  HB  THR A 302       1.838 -10.328   5.914  1.00 94.64           H
ATOM   4599  OG1 THR A 302       2.294  -9.549   7.849  1.00 94.64           O
ATOM   4600  HG1 THR A 302       2.567 -10.036   8.678  1.00 94.64           H
ATOM   4601  CG2 THR A 302       2.744 -11.756   7.250  1.00 94.64           C
ATOM   4602 1HG2 THR A 302       3.450 -11.751   8.080  1.00 94.64           H
ATOM   4603 2HG2 THR A 302       3.113 -12.413   6.462  1.00 94.64           H
ATOM   4604 3HG2 THR A 302       1.775 -12.115   7.598  1.00 94.64           H
ATOM   4605  HN  THR A 302       4.468  -9.965   8.188  1.00 94.64           H
ATOM   4606  N   GLN A 303       3.895  -7.372   6.496  1.00 91.78           N
ATOM   4607  CA  GLN A 303       3.829  -5.980   6.084  1.00 91.78           C
ATOM   4608  C   GLN A 303       4.997  -5.646   5.154  1.00 91.78           C
ATOM   4609  O   GLN A 303       4.816  -4.971   4.141  1.00 91.78           O
ATOM   4610  HA  GLN A 303       2.887  -5.883   5.544  1.00 91.78           H
ATOM   4611  CB  GLN A 303       3.810  -5.049   7.297  1.00 91.78           C
ATOM   4612 1HB  GLN A 303       2.934  -5.262   7.910  1.00 91.78           H
ATOM   4613 2HB  GLN A 303       4.686  -5.236   7.917  1.00 91.78           H
ATOM   4614  CG  GLN A 303       3.790  -3.582   6.862  1.00 91.78           C
ATOM   4615 1HG  GLN A 303       4.746  -3.320   6.408  1.00 91.78           H
ATOM   4616 2HG  GLN A 303       3.024  -3.435   6.100  1.00 91.78           H
ATOM   4617  CD  GLN A 303       3.515  -2.661   8.053  1.00 91.78           C
ATOM   4618  OE1 GLN A 303       4.364  -2.426   8.897  1.00 91.78           O
ATOM   4619  NE2 GLN A 303       2.286  -2.154   8.072  1.00 91.78           N
ATOM   4620 1HE2 GLN A 303       1.637  -2.387   7.348  1.00 91.78           H
ATOM   4621 2HE2 GLN A 303       2.010  -1.540   8.812  1.00 91.78           H
ATOM   4622  HN  GLN A 303       4.027  -7.516   7.477  1.00 91.78           H
ATOM   4623  N   THR A 304       6.170  -6.133   5.531  1.00 93.21           N
ATOM   4624  CA  THR A 304       7.377  -5.847   4.775  1.00 93.21           C
ATOM   4625  C   THR A 304       7.271  -6.421   3.361  1.00 93.21           C
ATOM   4626  O   THR A 304       7.633  -5.760   2.390  1.00 93.21           O
ATOM   4627  HA  THR A 304       7.471  -4.765   4.674  1.00 93.21           H
ATOM   4628  CB  THR A 304       8.569  -6.391   5.564  1.00 93.21           C
ATOM   4629  HB  THR A 304       8.529  -7.479   5.629  1.00 93.21           H
ATOM   4630  OG1 THR A 304       8.509  -5.698   6.808  1.00 93.21           O
ATOM   4631  HG1 THR A 304       8.074  -6.275   7.500  1.00 93.21           H
ATOM   4632  CG2 THR A 304       9.912  -5.965   4.966  1.00 93.21           C
ATOM   4633 1HG2 THR A 304       9.980  -4.878   4.963  1.00 93.21           H
ATOM   4634 2HG2 THR A 304       9.988  -6.337   3.944  1.00 93.21           H
ATOM   4635 3HG2 THR A 304      10.724  -6.379   5.564  1.00 93.21           H
ATOM   4636  HN  THR A 304       6.302  -6.713   6.335  1.00 93.21           H
ATOM   4637  N   ILE A 305       6.773  -7.647   3.291  1.00 93.43           N
ATOM   4638  CA  ILE A 305       6.586  -8.307   2.010  1.00 93.43           C
ATOM   4639  C   ILE A 305       5.656  -7.463   1.137  1.00 93.43           C
ATOM   4640  O   ILE A 305       5.872  -7.339  -0.067  1.00 93.43           O
ATOM   4641  HA  ILE A 305       7.561  -8.361   1.525  1.00 93.43           H
ATOM   4642  CB  ILE A 305       6.102  -9.744   2.213  1.00 93.43           C
ATOM   4643  HB  ILE A 305       5.232  -9.722   2.870  1.00 93.43           H
ATOM   4644  CG1 ILE A 305       7.171 -10.590   2.908  1.00 93.43           C
ATOM   4645 1HG1 ILE A 305       7.979 -10.806   2.209  1.00 93.43           H
ATOM   4646 2HG1 ILE A 305       7.606 -10.027   3.734  1.00 93.43           H
ATOM   4647  CG2 ILE A 305       5.652 -10.364   0.889  1.00 93.43           C
ATOM   4648 1HG2 ILE A 305       4.835  -9.775   0.472  1.00 93.43           H
ATOM   4649 2HG2 ILE A 305       6.488 -10.372   0.189  1.00 93.43           H
ATOM   4650 3HG2 ILE A 305       5.313 -11.385   1.062  1.00 93.43           H
ATOM   4651  CD1 ILE A 305       6.579 -11.900   3.432  1.00 93.43           C
ATOM   4652 1HD1 ILE A 305       5.788 -11.680   4.148  1.00 93.43           H
ATOM   4653 2HD1 ILE A 305       6.168 -12.471   2.600  1.00 93.43           H
ATOM   4654 3HD1 ILE A 305       7.361 -12.482   3.921  1.00 93.43           H
ATOM   4655  HN  ILE A 305       6.499  -8.186   4.088  1.00 93.43           H
ATOM   4656  N   ALA A 306       4.641  -6.903   1.779  1.00 94.62           N
ATOM   4657  CA  ALA A 306       3.647  -6.117   1.067  1.00 94.62           C
ATOM   4658  C   ALA A 306       4.320  -4.889   0.450  1.00 94.62           C
ATOM   4659  O   ALA A 306       3.964  -4.468  -0.649  1.00 94.62           O
ATOM   4660  HA  ALA A 306       3.243  -6.739   0.268  1.00 94.62           H
ATOM   4661  CB  ALA A 306       2.512  -5.742   2.022  1.00 94.62           C
ATOM   4662 1HB  ALA A 306       2.048  -6.650   2.409  1.00 94.62           H
ATOM   4663 2HB  ALA A 306       2.912  -5.157   2.850  1.00 94.62           H
ATOM   4664 3HB  ALA A 306       1.767  -5.153   1.487  1.00 94.62           H
ATOM   4665  HN  ALA A 306       4.492  -6.979   2.765  1.00 94.62           H
ATOM   4666  N   PHE A 307       5.281  -4.349   1.185  1.00 93.07           N
ATOM   4667  CA  PHE A 307       5.952  -3.132   0.762  1.00 93.07           C
ATOM   4668  C   PHE A 307       6.833  -3.389  -0.462  1.00 93.07           C
ATOM   4669  O   PHE A 307       7.002  -2.509  -1.305  1.00 93.07           O
ATOM   4670  HA  PHE A 307       5.178  -2.409   0.506  1.00 93.07           H
ATOM   4671  CB  PHE A 307       6.836  -2.681   1.927  1.00 93.07           C
ATOM   4672 1HB  PHE A 307       7.436  -3.527   2.263  1.00 93.07           H
ATOM   4673 2HB  PHE A 307       7.530  -1.920   1.569  1.00 93.07           H
ATOM   4674  CG  PHE A 307       6.058  -2.121   3.119  1.00 93.07           C
ATOM   4675  CD1 PHE A 307       4.709  -1.968   3.038  1.00 93.07           C
ATOM   4676  HD1 PHE A 307       4.182  -2.244   2.125  1.00 93.07           H
ATOM   4677  CD2 PHE A 307       6.715  -1.776   4.258  1.00 93.07           C
ATOM   4678  HD2 PHE A 307       7.796  -1.898   4.323  1.00 93.07           H
ATOM   4679  CE1 PHE A 307       3.986  -1.448   4.145  1.00 93.07           C
ATOM   4680  HE1 PHE A 307       2.905  -1.325   4.080  1.00 93.07           H
ATOM   4681  CE2 PHE A 307       5.992  -1.256   5.365  1.00 93.07           C
ATOM   4682  HE2 PHE A 307       6.519  -0.979   6.278  1.00 93.07           H
ATOM   4683  CZ  PHE A 307       4.643  -1.103   5.284  1.00 93.07           C
ATOM   4684  HZ  PHE A 307       4.089  -0.704   6.134  1.00 93.07           H
ATOM   4685  HN  PHE A 307       5.601  -4.729   2.053  1.00 93.07           H
ATOM   4686  N   PHE A 308       7.372  -4.598  -0.521  1.00 88.60           N
ATOM   4687  CA  PHE A 308       8.206  -4.992  -1.643  1.00 88.60           C
ATOM   4688  C   PHE A 308       7.415  -4.957  -2.953  1.00 88.60           C
ATOM   4689  O   PHE A 308       8.000  -4.931  -4.035  1.00 88.60           O
ATOM   4690  HA  PHE A 308       9.029  -4.280  -1.700  1.00 88.60           H
ATOM   4691  CB  PHE A 308       8.666  -6.426  -1.377  1.00 88.60           C
ATOM   4692 1HB  PHE A 308       7.888  -6.949  -0.821  1.00 88.60           H
ATOM   4693 2HB  PHE A 308       8.780  -6.943  -2.330  1.00 88.60           H
ATOM   4694  CG  PHE A 308       9.981  -6.524  -0.600  1.00 88.60           C
ATOM   4695  CD1 PHE A 308      11.160  -6.262  -1.224  1.00 88.60           C
ATOM   4696  HD1 PHE A 308      11.169  -5.983  -2.278  1.00 88.60           H
ATOM   4697  CD2 PHE A 308       9.969  -6.872   0.715  1.00 88.60           C
ATOM   4698  HD2 PHE A 308       9.024  -7.082   1.215  1.00 88.60           H
ATOM   4699  CE1 PHE A 308      12.380  -6.353  -0.503  1.00 88.60           C
ATOM   4700  HE1 PHE A 308      13.326  -6.144  -1.004  1.00 88.60           H
ATOM   4701  CE2 PHE A 308      11.189  -6.962   1.436  1.00 88.60           C
ATOM   4702  HE2 PHE A 308      11.180  -7.242   2.489  1.00 88.60           H
ATOM   4703  CZ  PHE A 308      12.369  -6.701   0.811  1.00 88.60           C
ATOM   4704  HZ  PHE A 308      13.306  -6.770   1.365  1.00 88.60           H
ATOM   4705  HN  PHE A 308       7.246  -5.301   0.179  1.00 88.60           H
ATOM   4706  N   HIS A 309       6.098  -4.959  -2.812  1.00 83.74           N
ATOM   4707  CA  HIS A 309       5.221  -4.914  -3.969  1.00 83.74           C
ATOM   4708  C   HIS A 309       5.451  -3.611  -4.737  1.00 83.74           C
ATOM   4709  O   HIS A 309       5.381  -3.589  -5.965  1.00 83.74           O
ATOM   4710  HA  HIS A 309       5.499  -5.754  -4.605  1.00 83.74           H
ATOM   4711  CB  HIS A 309       3.761  -5.108  -3.553  1.00 83.74           C
ATOM   4712 1HB  HIS A 309       3.695  -5.969  -2.890  1.00 83.74           H
ATOM   4713 2HB  HIS A 309       3.439  -4.238  -2.980  1.00 83.74           H
ATOM   4714  CG  HIS A 309       2.814  -5.308  -4.712  1.00 83.74           C
ATOM   4715  ND1 HIS A 309       2.905  -6.384  -5.577  1.00 83.74           N
ATOM   4716  HD1 HIS A 309       3.584  -7.117  -5.530  1.00 83.74           H
ATOM   4717  CD2 HIS A 309       1.756  -4.560  -5.138  1.00 83.74           C
ATOM   4718  HD2 HIS A 309       1.403  -3.637  -4.679  1.00 83.74           H
ATOM   4719  CE1 HIS A 309       1.941  -6.278  -6.480  1.00 83.74           C
ATOM   4720  HE1 HIS A 309       1.749  -6.973  -7.298  1.00 83.74           H
ATOM   4721  NE2 HIS A 309       1.230  -5.147  -6.206  1.00 83.74           N
ATOM   4722  HN  HIS A 309       5.630  -4.990  -1.928  1.00 83.74           H
ATOM   4723  N   SER A 310       5.721  -2.556  -3.982  1.00 86.99           N
ATOM   4724  CA  SER A 310       5.918  -1.243  -4.573  1.00 86.99           C
ATOM   4725  C   SER A 310       7.173  -1.246  -5.448  1.00 86.99           C
ATOM   4726  O   SER A 310       7.276  -0.467  -6.393  1.00 86.99           O
ATOM   4727  HA  SER A 310       5.030  -1.063  -5.179  1.00 86.99           H
ATOM   4728  CB  SER A 310       6.025  -0.164  -3.494  1.00 86.99           C
ATOM   4729 1HB  SER A 310       5.963   0.820  -3.958  1.00 86.99           H
ATOM   4730 2HB  SER A 310       5.180  -0.249  -2.811  1.00 86.99           H
ATOM   4731  OG  SER A 310       7.241  -0.265  -2.757  1.00 86.99           O
ATOM   4732  HG  SER A 310       7.167  -0.988  -2.071  1.00 86.99           H
ATOM   4733  HN  SER A 310       5.805  -2.588  -2.986  1.00 86.99           H
ATOM   4734  N   CYS A 311       8.096  -2.132  -5.100  1.00 89.19           N
ATOM   4735  CA  CYS A 311       9.333  -2.256  -5.851  1.00 89.19           C
ATOM   4736  C   CYS A 311       9.031  -2.994  -7.157  1.00 89.19           C
ATOM   4737  O   CYS A 311       9.716  -2.795  -8.159  1.00 89.19           O
ATOM   4738  HA  CYS A 311       9.682  -1.243  -6.050  1.00 89.19           H
ATOM   4739  CB  CYS A 311      10.420  -2.960  -5.036  1.00 89.19           C
ATOM   4740 1HB  CYS A 311      10.099  -3.970  -4.781  1.00 89.19           H
ATOM   4741 2HB  CYS A 311      11.328  -3.056  -5.632  1.00 89.19           H
ATOM   4742  SG  CYS A 311      10.772  -2.013  -3.511  1.00 89.19           S
ATOM   4743  HG  CYS A 311      11.674  -2.861  -3.025  1.00 89.19           H
ATOM   4744  HN  CYS A 311       8.008  -2.755  -4.324  1.00 89.19           H
ATOM   4745  N   LEU A 312       8.005  -3.830  -7.103  1.00 87.57           N
ATOM   4746  CA  LEU A 312       7.725  -4.742  -8.199  1.00 87.57           C
ATOM   4747  C   LEU A 312       6.789  -4.060  -9.199  1.00 87.57           C
ATOM   4748  O   LEU A 312       6.768  -4.415 -10.376  1.00 87.57           O
ATOM   4749  HA  LEU A 312       8.670  -4.952  -8.699  1.00 87.57           H
ATOM   4750  CB  LEU A 312       7.190  -6.072  -7.665  1.00 87.57           C
ATOM   4751 1HB  LEU A 312       6.308  -5.869  -7.058  1.00 87.57           H
ATOM   4752 2HB  LEU A 312       6.862  -6.676  -8.511  1.00 87.57           H
ATOM   4753  CG  LEU A 312       8.168  -6.902  -6.831  1.00 87.57           C
ATOM   4754  HG  LEU A 312       8.492  -6.298  -5.983  1.00 87.57           H
ATOM   4755  CD1 LEU A 312       7.485  -8.148  -6.263  1.00 87.57           C
ATOM   4756 1HD1 LEU A 312       6.652  -7.849  -5.628  1.00 87.57           H
ATOM   4757 2HD1 LEU A 312       7.114  -8.764  -7.083  1.00 87.57           H
ATOM   4758 3HD1 LEU A 312       8.203  -8.720  -5.675  1.00 87.57           H
ATOM   4759  CD2 LEU A 312       9.419  -7.252  -7.640  1.00 87.57           C
ATOM   4760 1HD2 LEU A 312       9.133  -7.829  -8.520  1.00 87.57           H
ATOM   4761 2HD2 LEU A 312       9.917  -6.335  -7.953  1.00 87.57           H
ATOM   4762 3HD2 LEU A 312      10.097  -7.842  -7.024  1.00 87.57           H
ATOM   4763  HN  LEU A 312       7.372  -3.889  -6.331  1.00 87.57           H
ATOM   4764  N   ASN A 313       6.037  -3.094  -8.693  1.00 86.39           N
ATOM   4765  CA  ASN A 313       5.023  -2.434  -9.498  1.00 86.39           C
ATOM   4766  C   ASN A 313       5.655  -1.940 -10.801  1.00 86.39           C
ATOM   4767  O   ASN A 313       5.139  -2.207 -11.885  1.00 86.39           O
ATOM   4768  HA  ASN A 313       4.256  -3.190  -9.667  1.00 86.39           H
ATOM   4769  CB  ASN A 313       4.440  -1.224  -8.767  1.00 86.39           C
ATOM   4770 1HB  ASN A 313       5.239  -0.676  -8.267  1.00 86.39           H
ATOM   4771 2HB  ASN A 313       3.988  -0.542  -9.487  1.00 86.39           H
ATOM   4772  CG  ASN A 313       3.391  -1.657  -7.740  1.00 86.39           C
ATOM   4773  OD1 ASN A 313       2.873  -2.761  -7.771  1.00 86.39           O
ATOM   4774  ND2 ASN A 313       3.110  -0.728  -6.830  1.00 86.39           N
ATOM   4775 1HD2 ASN A 313       3.572   0.158  -6.861  1.00 86.39           H
ATOM   4776 2HD2 ASN A 313       2.436  -0.916  -6.116  1.00 86.39           H
ATOM   4777  HN  ASN A 313       6.112  -2.761  -7.753  1.00 86.39           H
ATOM   4778  N   PRO A 314       6.778  -1.215 -10.720  1.00 86.94           N
ATOM   4779  CA  PRO A 314       7.430  -0.696 -11.925  1.00 86.94           C
ATOM   4780  C   PRO A 314       7.697  -1.785 -12.951  1.00 86.94           C
ATOM   4781  O   PRO A 314       7.452  -1.595 -14.141  1.00 86.94           O
ATOM   4782  HA  PRO A 314       6.776   0.015 -12.428  1.00 86.94           H
ATOM   4783  CB  PRO A 314       8.729  -0.082 -11.399  1.00 86.94           C
ATOM   4784 1HB  PRO A 314       9.550  -0.798 -11.422  1.00 86.94           H
ATOM   4785 2HB  PRO A 314       9.038   0.776 -11.996  1.00 86.94           H
ATOM   4786  CG  PRO A 314       8.376   0.323  -9.972  1.00 86.94           C
ATOM   4787 1HG  PRO A 314       9.265   0.448  -9.355  1.00 86.94           H
ATOM   4788 2HG  PRO A 314       7.845   1.275  -9.942  1.00 86.94           H
ATOM   4789  CD  PRO A 314       7.507  -0.831  -9.497  1.00 86.94           C
ATOM   4790 1HD  PRO A 314       8.106  -1.656  -9.112  1.00 86.94           H
ATOM   4791 2HD  PRO A 314       6.835  -0.527  -8.695  1.00 86.94           H
ATOM   4792  N   VAL A 315       8.196  -2.909 -12.458  1.00 85.60           N
ATOM   4793  CA  VAL A 315       8.634  -3.982 -13.334  1.00 85.60           C
ATOM   4794  C   VAL A 315       7.411  -4.655 -13.960  1.00 85.60           C
ATOM   4795  O   VAL A 315       7.396  -4.932 -15.158  1.00 85.60           O
ATOM   4796  HA  VAL A 315       9.233  -3.534 -14.128  1.00 85.60           H
ATOM   4797  CB  VAL A 315       9.525  -4.958 -12.563  1.00 85.60           C
ATOM   4798  HB  VAL A 315       8.929  -5.393 -11.760  1.00 85.60           H
ATOM   4799  CG1 VAL A 315      10.000  -6.098 -13.466  1.00 85.60           C
ATOM   4800 1HG1 VAL A 315       9.137  -6.641 -13.850  1.00 85.60           H
ATOM   4801 2HG1 VAL A 315      10.571  -5.687 -14.299  1.00 85.60           H
ATOM   4802 3HG1 VAL A 315      10.631  -6.777 -12.892  1.00 85.60           H
ATOM   4803  CG2 VAL A 315      10.711  -4.231 -11.926  1.00 85.60           C
ATOM   4804 1HG2 VAL A 315      11.307  -3.756 -12.706  1.00 85.60           H
ATOM   4805 2HG2 VAL A 315      10.345  -3.472 -11.236  1.00 85.60           H
ATOM   4806 3HG2 VAL A 315      11.328  -4.949 -11.384  1.00 85.60           H
ATOM   4807  HN  VAL A 315       8.303  -3.092 -11.480  1.00 85.60           H
ATOM   4808  N   LEU A 316       6.416  -4.898 -13.120  1.00 85.26           N
ATOM   4809  CA  LEU A 316       5.308  -5.758 -13.502  1.00 85.26           C
ATOM   4810  C   LEU A 316       4.494  -5.075 -14.603  1.00 85.26           C
ATOM   4811  O   LEU A 316       4.072  -5.723 -15.560  1.00 85.26           O
ATOM   4812  HA  LEU A 316       5.732  -6.677 -13.906  1.00 85.26           H
ATOM   4813  CB  LEU A 316       4.481  -6.143 -12.274  1.00 85.26           C
ATOM   4814 1HB  LEU A 316       4.215  -5.231 -11.739  1.00 85.26           H
ATOM   4815 2HB  LEU A 316       3.550  -6.596 -12.615  1.00 85.26           H
ATOM   4816  CG  LEU A 316       5.150  -7.102 -11.288  1.00 85.26           C
ATOM   4817  HG  LEU A 316       6.102  -6.668 -10.983  1.00 85.26           H
ATOM   4818  CD1 LEU A 316       4.304  -7.269 -10.024  1.00 85.26           C
ATOM   4819 1HD1 LEU A 316       4.179  -6.300  -9.540  1.00 85.26           H
ATOM   4820 2HD1 LEU A 316       3.326  -7.669 -10.292  1.00 85.26           H
ATOM   4821 3HD1 LEU A 316       4.803  -7.955  -9.340  1.00 85.26           H
ATOM   4822  CD2 LEU A 316       5.458  -8.445 -11.953  1.00 85.26           C
ATOM   4823 1HD2 LEU A 316       4.531  -8.897 -12.305  1.00 85.26           H
ATOM   4824 2HD2 LEU A 316       6.129  -8.288 -12.797  1.00 85.26           H
ATOM   4825 3HD2 LEU A 316       5.934  -9.108 -11.230  1.00 85.26           H
ATOM   4826  HN  LEU A 316       6.358  -4.520 -12.196  1.00 85.26           H
ATOM   4827  N   TYR A 317       4.297  -3.777 -14.430  1.00 82.61           N
ATOM   4828  CA  TYR A 317       3.298  -3.061 -15.205  1.00 82.61           C
ATOM   4829  C   TYR A 317       3.952  -2.236 -16.315  1.00 82.61           C
ATOM   4830  O   TYR A 317       3.358  -2.032 -17.373  1.00 82.61           O
ATOM   4831  HA  TYR A 317       2.631  -3.797 -15.654  1.00 82.61           H
ATOM   4832  CB  TYR A 317       2.602  -2.115 -14.225  1.00 82.61           C
ATOM   4833 1HB  TYR A 317       3.360  -1.553 -13.679  1.00 82.61           H
ATOM   4834 2HB  TYR A 317       2.014  -1.391 -14.789  1.00 82.61           H
ATOM   4835  CG  TYR A 317       1.689  -2.820 -13.220  1.00 82.61           C
ATOM   4836  CD1 TYR A 317       0.424  -3.220 -13.601  1.00 82.61           C
ATOM   4837  HD1 TYR A 317       0.076  -3.034 -14.617  1.00 82.61           H
ATOM   4838  CD2 TYR A 317       2.130  -3.056 -11.934  1.00 82.61           C
ATOM   4839  HD2 TYR A 317       3.129  -2.740 -11.634  1.00 82.61           H
ATOM   4840  CE1 TYR A 317      -0.436  -3.884 -12.655  1.00 82.61           C
ATOM   4841  HE1 TYR A 317      -1.437  -4.205 -12.943  1.00 82.61           H
ATOM   4842  CE2 TYR A 317       1.270  -3.720 -10.989  1.00 82.61           C
ATOM   4843  HE2 TYR A 317       1.605  -3.912  -9.970  1.00 82.61           H
ATOM   4844  CZ  TYR A 317       0.030  -4.101 -11.396  1.00 82.61           C
ATOM   4845  OH  TYR A 317      -0.782  -4.728 -10.503  1.00 82.61           O
ATOM   4846  HH  TYR A 317      -0.307  -4.845  -9.632  1.00 82.61           H
ATOM   4847  HN  TYR A 317       4.806  -3.216 -13.776  1.00 82.61           H
ATOM   4848  N   VAL A 318       5.166  -1.785 -16.036  1.00 79.69           N
ATOM   4849  CA  VAL A 318       5.771  -0.727 -16.828  1.00 79.69           C
ATOM   4850  C   VAL A 318       6.797  -1.337 -17.786  1.00 79.69           C
ATOM   4851  O   VAL A 318       6.669  -1.207 -19.002  1.00 79.69           O
ATOM   4852  HA  VAL A 318       4.979  -0.260 -17.413  1.00 79.69           H
ATOM   4853  CB  VAL A 318       6.371   0.337 -15.907  1.00 79.69           C
ATOM   4854  HB  VAL A 318       7.264  -0.084 -15.444  1.00 79.69           H
ATOM   4855  CG1 VAL A 318       6.794   1.574 -16.703  1.00 79.69           C
ATOM   4856 1HG1 VAL A 318       7.542   1.291 -17.444  1.00 79.69           H
ATOM   4857 2HG1 VAL A 318       5.925   1.997 -17.206  1.00 79.69           H
ATOM   4858 3HG1 VAL A 318       7.218   2.315 -16.024  1.00 79.69           H
ATOM   4859  CG2 VAL A 318       5.394   0.711 -14.791  1.00 79.69           C
ATOM   4860 1HG2 VAL A 318       4.476   1.104 -15.228  1.00 79.69           H
ATOM   4861 2HG2 VAL A 318       5.164  -0.174 -14.198  1.00 79.69           H
ATOM   4862 3HG2 VAL A 318       5.846   1.469 -14.151  1.00 79.69           H
ATOM   4863  HN  VAL A 318       5.732  -2.128 -15.287  1.00 79.69           H
ATOM   4864  N   PHE A 319       7.791  -1.988 -17.201  1.00 77.19           N
ATOM   4865  CA  PHE A 319       8.938  -2.446 -17.966  1.00 77.19           C
ATOM   4866  C   PHE A 319       8.560  -3.619 -18.873  1.00 77.19           C
ATOM   4867  O   PHE A 319       9.298  -3.958 -19.796  1.00 77.19           O
ATOM   4868  HA  PHE A 319       9.274  -1.609 -18.578  1.00 77.19           H
ATOM   4869  CB  PHE A 319       9.990  -2.916 -16.958  1.00 77.19           C
ATOM   4870 1HB  PHE A 319       9.567  -3.719 -16.355  1.00 77.19           H
ATOM   4871 2HB  PHE A 319      10.836  -3.337 -17.501  1.00 77.19           H
ATOM   4872  CG  PHE A 319      10.497  -1.812 -16.028  1.00 77.19           C
ATOM   4873  CD1 PHE A 319      10.428  -0.510 -16.417  1.00 77.19           C
ATOM   4874  HD1 PHE A 319      10.012  -0.254 -17.391  1.00 77.19           H
ATOM   4875  CD2 PHE A 319      11.016  -2.132 -14.813  1.00 77.19           C
ATOM   4876  HD2 PHE A 319      11.071  -3.175 -14.501  1.00 77.19           H
ATOM   4877  CE1 PHE A 319      10.899   0.514 -15.554  1.00 77.19           C
ATOM   4878  HE1 PHE A 319      10.844   1.557 -15.865  1.00 77.19           H
ATOM   4879  CE2 PHE A 319      11.487  -1.107 -13.949  1.00 77.19           C
ATOM   4880  HE2 PHE A 319      11.903  -1.364 -12.975  1.00 77.19           H
ATOM   4881  CZ  PHE A 319      11.418   0.194 -14.338  1.00 77.19           C
ATOM   4882  HZ  PHE A 319      11.780   0.980 -13.676  1.00 77.19           H
ATOM   4883  HN  PHE A 319       7.821  -2.203 -16.224  1.00 77.19           H
ATOM   4884  N   VAL A 320       7.409  -4.205 -18.579  1.00 76.11           N
ATOM   4885  CA  VAL A 320       6.866  -5.255 -19.424  1.00 76.11           C
ATOM   4886  C   VAL A 320       6.537  -4.675 -20.802  1.00 76.11           C
ATOM   4887  O   VAL A 320       6.540  -5.396 -21.799  1.00 76.11           O
ATOM   4888  HA  VAL A 320       7.637  -6.017 -19.539  1.00 76.11           H
ATOM   4889  CB  VAL A 320       5.658  -5.902 -18.745  1.00 76.11           C
ATOM   4890  HB  VAL A 320       4.928  -5.118 -18.540  1.00 76.11           H
ATOM   4891  CG1 VAL A 320       4.997  -6.930 -19.665  1.00 76.11           C
ATOM   4892 1HG1 VAL A 320       4.662  -6.439 -20.578  1.00 76.11           H
ATOM   4893 2HG1 VAL A 320       5.716  -7.710 -19.914  1.00 76.11           H
ATOM   4894 3HG1 VAL A 320       4.141  -7.375 -19.157  1.00 76.11           H
ATOM   4895  CG2 VAL A 320       6.054  -6.535 -17.409  1.00 76.11           C
ATOM   4896 1HG2 VAL A 320       6.810  -7.301 -17.581  1.00 76.11           H
ATOM   4897 2HG2 VAL A 320       6.457  -5.768 -16.749  1.00 76.11           H
ATOM   4898 3HG2 VAL A 320       5.176  -6.988 -16.947  1.00 76.11           H
ATOM   4899  HN  VAL A 320       6.851  -3.975 -17.781  1.00 76.11           H
ATOM   4900  N   GLY A 321       6.263  -3.379 -20.813  1.00 76.54           N
ATOM   4901  CA  GLY A 321       5.876  -2.707 -22.042  1.00 76.54           C
ATOM   4902  C   GLY A 321       7.058  -2.612 -23.010  1.00 76.54           C
ATOM   4903  O   GLY A 321       8.131  -2.137 -22.640  1.00 76.54           O
ATOM   4904 1HA  GLY A 321       5.057  -3.248 -22.515  1.00 76.54           H
ATOM   4905 2HA  GLY A 321       5.508  -1.707 -21.813  1.00 76.54           H
ATOM   4906  HN  GLY A 321       6.301  -2.792 -20.004  1.00 76.54           H
ATOM   4907  N   GLU A 322       6.820  -3.070 -24.230  1.00 64.99           N
ATOM   4908  CA  GLU A 322       7.835  -2.997 -25.267  1.00 64.99           C
ATOM   4909  C   GLU A 322       8.098  -1.539 -25.649  1.00 64.99           C
ATOM   4910  O   GLU A 322       9.237  -1.161 -25.922  1.00 64.99           O
ATOM   4911  HA  GLU A 322       8.732  -3.432 -24.827  1.00 64.99           H
ATOM   4912  CB  GLU A 322       7.427  -3.819 -26.491  1.00 64.99           C
ATOM   4913 1HB  GLU A 322       6.409  -3.563 -26.784  1.00 64.99           H
ATOM   4914 2HB  GLU A 322       8.155  -3.674 -27.290  1.00 64.99           H
ATOM   4915  CG  GLU A 322       7.431  -5.316 -26.172  1.00 64.99           C
ATOM   4916 1HG  GLU A 322       8.408  -5.606 -25.785  1.00 64.99           H
ATOM   4917 2HG  GLU A 322       6.702  -5.526 -25.390  1.00 64.99           H
ATOM   4918  CD  GLU A 322       7.104  -6.143 -27.417  1.00 64.99           C
ATOM   4919  OE1 GLU A 322       7.208  -7.384 -27.317  1.00 64.99           O
ATOM   4920  OE2 GLU A 322       6.757  -5.514 -28.441  1.00 64.99           O
ATOM   4921  HN  GLU A 322       5.955  -3.485 -24.513  1.00 64.99           H
ATOM   4922  N   ARG A 323       7.027  -0.759 -25.657  1.00 63.24           N
ATOM   4923  CA  ARG A 323       7.126   0.645 -26.016  1.00 63.24           C
ATOM   4924  C   ARG A 323       7.973   1.397 -24.988  1.00 63.24           C
ATOM   4925  O   ARG A 323       8.881   2.142 -25.352  1.00 63.24           O
ATOM   4926  HA  ARG A 323       7.603   0.649 -26.996  1.00 63.24           H
ATOM   4927  CB  ARG A 323       5.741   1.291 -26.098  1.00 63.24           C
ATOM   4928 1HB  ARG A 323       5.126   0.753 -26.818  1.00 63.24           H
ATOM   4929 2HB  ARG A 323       5.242   1.214 -25.132  1.00 63.24           H
ATOM   4930  CG  ARG A 323       5.846   2.762 -26.507  1.00 63.24           C
ATOM   4931 1HG  ARG A 323       6.415   3.312 -25.757  1.00 63.24           H
ATOM   4932 2HG  ARG A 323       6.394   2.844 -27.446  1.00 63.24           H
ATOM   4933  CD  ARG A 323       4.459   3.388 -26.664  1.00 63.24           C
ATOM   4934 1HD  ARG A 323       3.934   2.924 -27.499  1.00 63.24           H
ATOM   4935 2HD  ARG A 323       3.864   3.201 -25.770  1.00 63.24           H
ATOM   4936  NE  ARG A 323       4.584   4.845 -26.892  1.00 63.24           N
ATOM   4937  HE  ARG A 323       5.463   5.195 -27.215  1.00 63.24           H
ATOM   4938  CZ  ARG A 323       3.592   5.724 -26.694  1.00 63.24           C
ATOM   4939  NH1 ARG A 323       2.392   5.310 -26.263  1.00 63.24           N
ATOM   4940 1HH1 ARG A 323       2.232   4.339 -26.087  1.00 63.24           H
ATOM   4941 2HH1 ARG A 323       1.657   5.973 -26.118  1.00 63.24           H
ATOM   4942  NH2 ARG A 323       3.817   7.023 -26.934  1.00 63.24           N
ATOM   4943 1HH2 ARG A 323       3.088   7.691 -26.791  1.00 63.24           H
ATOM   4944 2HH2 ARG A 323       4.715   7.323 -27.256  1.00 63.24           H
ATOM   4945  HN  ARG A 323       6.106  -1.072 -25.425  1.00 63.24           H
ATOM   4946  N   PHE A 324       7.645   1.177 -23.723  1.00 74.51           N
ATOM   4947  CA  PHE A 324       8.310   1.885 -22.643  1.00 74.51           C
ATOM   4948  C   PHE A 324       9.782   1.481 -22.547  1.00 74.51           C
ATOM   4949  O   PHE A 324      10.646   2.324 -22.309  1.00 74.51           O
ATOM   4950  HA  PHE A 324       8.240   2.950 -22.864  1.00 74.51           H
ATOM   4951  CB  PHE A 324       7.600   1.491 -21.346  1.00 74.51           C
ATOM   4952 1HB  PHE A 324       6.528   1.644 -21.470  1.00 74.51           H
ATOM   4953 2HB  PHE A 324       7.752   0.426 -21.169  1.00 74.51           H
ATOM   4954  CG  PHE A 324       8.073   2.270 -20.117  1.00 74.51           C
ATOM   4955  CD1 PHE A 324       9.129   1.817 -19.389  1.00 74.51           C
ATOM   4956  HD1 PHE A 324       9.638   0.899 -19.682  1.00 74.51           H
ATOM   4957  CD2 PHE A 324       7.437   3.415 -19.751  1.00 74.51           C
ATOM   4958  HD2 PHE A 324       6.591   3.779 -20.334  1.00 74.51           H
ATOM   4959  CE1 PHE A 324       9.567   2.539 -18.248  1.00 74.51           C
ATOM   4960  HE1 PHE A 324      10.413   2.176 -17.665  1.00 74.51           H
ATOM   4961  CE2 PHE A 324       7.876   4.138 -18.611  1.00 74.51           C
ATOM   4962  HE2 PHE A 324       7.366   5.056 -18.318  1.00 74.51           H
ATOM   4963  CZ  PHE A 324       8.932   3.685 -17.883  1.00 74.51           C
ATOM   4964  HZ  PHE A 324       9.268   4.240 -17.007  1.00 74.51           H
ATOM   4965  HN  PHE A 324       6.940   0.529 -23.433  1.00 74.51           H
ATOM   4966  N   ARG A 325      10.023   0.193 -22.738  1.00 71.95           N
ATOM   4967  CA  ARG A 325      11.373  -0.337 -22.652  1.00 71.95           C
ATOM   4968  C   ARG A 325      12.277   0.341 -23.684  1.00 71.95           C
ATOM   4969  O   ARG A 325      13.430   0.654 -23.393  1.00 71.95           O
ATOM   4970  HA  ARG A 325      11.698  -0.110 -21.636  1.00 71.95           H
ATOM   4971  CB  ARG A 325      11.388  -1.849 -22.887  1.00 71.95           C
ATOM   4972 1HB  ARG A 325      10.716  -2.099 -23.708  1.00 71.95           H
ATOM   4973 2HB  ARG A 325      12.388  -2.165 -23.185  1.00 71.95           H
ATOM   4974  CG  ARG A 325      10.964  -2.604 -21.626  1.00 71.95           C
ATOM   4975 1HG  ARG A 325      11.526  -2.233 -20.769  1.00 71.95           H
ATOM   4976 2HG  ARG A 325       9.910  -2.415 -21.421  1.00 71.95           H
ATOM   4977  CD  ARG A 325      11.196  -4.108 -21.783  1.00 71.95           C
ATOM   4978 1HD  ARG A 325      12.174  -4.289 -22.228  1.00 71.95           H
ATOM   4979 2HD  ARG A 325      11.198  -4.589 -20.804  1.00 71.95           H
ATOM   4980  NE  ARG A 325      10.138  -4.698 -22.633  1.00 71.95           N
ATOM   4981  HE  ARG A 325       9.273  -4.203 -22.715  1.00 71.95           H
ATOM   4982  CZ  ARG A 325      10.266  -5.854 -23.298  1.00 71.95           C
ATOM   4983  NH1 ARG A 325      11.402  -6.559 -23.224  1.00 71.95           N
ATOM   4984 1HH1 ARG A 325      12.163  -6.224 -22.668  1.00 71.95           H
ATOM   4985 2HH1 ARG A 325      11.490  -7.421 -23.724  1.00 71.95           H
ATOM   4986  NH2 ARG A 325       9.240  -6.293 -24.040  1.00 71.95           N
ATOM   4987 1HH2 ARG A 325       9.319  -7.154 -24.543  1.00 71.95           H
ATOM   4988 2HH2 ARG A 325       8.395  -5.761 -24.090  1.00 71.95           H
ATOM   4989  HN  ARG A 325       9.317  -0.483 -22.949  1.00 71.95           H
ATOM   4990  N   ARG A 326      11.719   0.548 -24.867  1.00 66.17           N
ATOM   4991  CA  ARG A 326      12.444   1.225 -25.929  1.00 66.17           C
ATOM   4992  C   ARG A 326      12.687   2.688 -25.555  1.00 66.17           C
ATOM   4993  O   ARG A 326      13.791   3.202 -25.732  1.00 66.17           O
ATOM   4994  HA  ARG A 326      13.384   0.680 -26.015  1.00 66.17           H
ATOM   4995  CB  ARG A 326      11.672   1.164 -27.248  1.00 66.17           C
ATOM   4996 1HB  ARG A 326      10.602   1.239 -27.052  1.00 66.17           H
ATOM   4997 2HB  ARG A 326      11.942   2.017 -27.871  1.00 66.17           H
ATOM   4998  CG  ARG A 326      11.968  -0.136 -27.998  1.00 66.17           C
ATOM   4999 1HG  ARG A 326      13.046  -0.264 -28.100  1.00 66.17           H
ATOM   5000 2HG  ARG A 326      11.601  -0.985 -27.421  1.00 66.17           H
ATOM   5001  CD  ARG A 326      11.316  -0.133 -29.382  1.00 66.17           C
ATOM   5002 1HD  ARG A 326      11.403   0.856 -29.831  1.00 66.17           H
ATOM   5003 2HD  ARG A 326      11.836  -0.829 -30.040  1.00 66.17           H
ATOM   5004  NE  ARG A 326       9.890  -0.513 -29.270  1.00 66.17           N
ATOM   5005  HE  ARG A 326       9.544  -0.774 -28.369  1.00 66.17           H
ATOM   5006  CZ  ARG A 326       9.034  -0.529 -30.301  1.00 66.17           C
ATOM   5007  NH1 ARG A 326       9.444  -0.188 -31.531  1.00 66.17           N
ATOM   5008 1HH1 ARG A 326      10.394   0.081 -31.684  1.00 66.17           H
ATOM   5009 2HH1 ARG A 326       8.798  -0.202 -32.294  1.00 66.17           H
ATOM   5010  NH2 ARG A 326       7.762  -0.891 -30.084  1.00 66.17           N
ATOM   5011 1HH2 ARG A 326       7.111  -0.908 -30.842  1.00 66.17           H
ATOM   5012 2HH2 ARG A 326       7.465  -1.144 -29.163  1.00 66.17           H
ATOM   5013  HN  ARG A 326      10.790   0.262 -25.105  1.00 66.17           H
ATOM   5014  N   ASP A 327      11.639   3.318 -25.045  1.00 75.82           N
ATOM   5015  CA  ASP A 327      11.708   4.728 -24.699  1.00 75.82           C
ATOM   5016  C   ASP A 327      12.654   4.910 -23.510  1.00 75.82           C
ATOM   5017  O   ASP A 327      13.330   5.932 -23.402  1.00 75.82           O
ATOM   5018  HA  ASP A 327      12.068   5.226 -25.599  1.00 75.82           H
ATOM   5019  CB  ASP A 327      10.333   5.264 -24.296  1.00 75.82           C
ATOM   5020 1HB  ASP A 327       9.900   4.624 -23.528  1.00 75.82           H
ATOM   5021 2HB  ASP A 327      10.440   6.257 -23.860  1.00 75.82           H
ATOM   5022  CG  ASP A 327       9.395   5.329 -25.503  1.00 75.82           C
ATOM   5023  OD1 ASP A 327       9.925   5.329 -26.635  1.00 75.82           O
ATOM   5024  OD2 ASP A 327       8.168   5.377 -25.266  1.00 75.82           O
ATOM   5025  HN  ASP A 327      10.756   2.883 -24.869  1.00 75.82           H
ATOM   5026  N   LEU A 328      12.671   3.904 -22.649  1.00 77.51           N
ATOM   5027  CA  LEU A 328      13.573   3.910 -21.509  1.00 77.51           C
ATOM   5028  C   LEU A 328      15.018   3.970 -22.008  1.00 77.51           C
ATOM   5029  O   LEU A 328      15.772   4.865 -21.632  1.00 77.51           O
ATOM   5030  HA  LEU A 328      13.368   4.814 -20.935  1.00 77.51           H
ATOM   5031  CB  LEU A 328      13.287   2.718 -20.594  1.00 77.51           C
ATOM   5032 1HB  LEU A 328      12.300   2.852 -20.152  1.00 77.51           H
ATOM   5033 2HB  LEU A 328      13.242   1.817 -21.207  1.00 77.51           H
ATOM   5034  CG  LEU A 328      14.293   2.483 -19.465  1.00 77.51           C
ATOM   5035  HG  LEU A 328      15.283   2.368 -19.908  1.00 77.51           H
ATOM   5036  CD1 LEU A 328      14.355   3.689 -18.526  1.00 77.51           C
ATOM   5037 1HD1 LEU A 328      14.660   4.571 -19.088  1.00 77.51           H
ATOM   5038 2HD1 LEU A 328      13.372   3.859 -18.088  1.00 77.51           H
ATOM   5039 3HD1 LEU A 328      15.077   3.495 -17.733  1.00 77.51           H
ATOM   5040  CD2 LEU A 328      13.981   1.187 -18.714  1.00 77.51           C
ATOM   5041 1HD2 LEU A 328      12.981   1.247 -18.284  1.00 77.51           H
ATOM   5042 2HD2 LEU A 328      14.029   0.345 -19.406  1.00 77.51           H
ATOM   5043 3HD2 LEU A 328      14.711   1.044 -17.917  1.00 77.51           H
ATOM   5044  HN  LEU A 328      12.085   3.097 -22.719  1.00 77.51           H
ATOM   5045  N   VAL A 329      15.361   3.004 -22.849  1.00 77.57           N
ATOM   5046  CA  VAL A 329      16.727   2.876 -23.325  1.00 77.57           C
ATOM   5047  C   VAL A 329      17.119   4.146 -24.084  1.00 77.57           C
ATOM   5048  O   VAL A 329      18.268   4.580 -24.023  1.00 77.57           O
ATOM   5049  HA  VAL A 329      17.372   2.777 -22.452  1.00 77.57           H
ATOM   5050  CB  VAL A 329      16.872   1.607 -24.167  1.00 77.57           C
ATOM   5051  HB  VAL A 329      16.148   1.660 -24.980  1.00 77.57           H
ATOM   5052  CG1 VAL A 329      18.268   1.516 -24.786  1.00 77.57           C
ATOM   5053 1HG1 VAL A 329      18.439   2.381 -25.426  1.00 77.57           H
ATOM   5054 2HG1 VAL A 329      19.016   1.496 -23.993  1.00 77.57           H
ATOM   5055 3HG1 VAL A 329      18.344   0.604 -25.379  1.00 77.57           H
ATOM   5056  CG2 VAL A 329      16.556   0.360 -23.338  1.00 77.57           C
ATOM   5057 1HG2 VAL A 329      17.245   0.301 -22.495  1.00 77.57           H
ATOM   5058 2HG2 VAL A 329      15.533   0.420 -22.968  1.00 77.57           H
ATOM   5059 3HG2 VAL A 329      16.667  -0.527 -23.961  1.00 77.57           H
ATOM   5060  HN  VAL A 329      14.724   2.318 -23.202  1.00 77.57           H
ATOM   5061  N   LYS A 330      16.141   4.704 -24.783  1.00 71.36           N
ATOM   5062  CA  LYS A 330      16.359   5.936 -25.522  1.00 71.36           C
ATOM   5063  C   LYS A 330      16.741   7.050 -24.545  1.00 71.36           C
[truncated: 117,162 more chars]
