# Supplementary material for: Noncanonical roles of chemokine regions in CCR9 activation revealed by structural modeling and mutational mapping
Source: Nat Commun. 2025 Aug 18;16:7695. doi: 10.1038/s41467-025-62321-9 (PMC12361432; doi:10.1038/s41467-025-62321-9)
Supplement: Supplementary file 5 — Supplementary Data 3 [file 41467_2025_62321_MOESM5_ESM.zip › CCR9_CCL25_19_rnk2.pdb]

ATOM      1  N   GLU A  20      -6.766  -3.452  58.118  1.00 51.25           N
ATOM      2  CA  GLU A  20      -6.687  -4.571  57.194  1.00 51.25           C
ATOM      3  C   GLU A  20      -7.322  -5.817  57.814  1.00 51.25           C
ATOM      4  O   GLU A  20      -6.634  -6.623  58.440  1.00 51.25           O
ATOM      5  HA  GLU A  20      -7.257  -4.263  56.317  1.00 51.25           H
ATOM      6  CB  GLU A  20      -5.239  -4.840  56.782  1.00 51.25           C
ATOM      7 1HB  GLU A  20      -4.578  -4.679  57.634  1.00 51.25           H
ATOM      8 2HB  GLU A  20      -5.158  -5.841  56.358  1.00 51.25           H
ATOM      9  CG  GLU A  20      -4.791  -3.871  55.687  1.00 51.25           C
ATOM     10 1HG  GLU A  20      -5.612  -3.699  54.990  1.00 51.25           H
ATOM     11 2HG  GLU A  20      -4.541  -2.907  56.129  1.00 51.25           H
ATOM     12  CD  GLU A  20      -3.579  -4.420  54.930  1.00 51.25           C
ATOM     13  OE1 GLU A  20      -3.417  -4.024  53.756  1.00 51.25           O
ATOM     14  OE2 GLU A  20      -2.844  -5.223  55.544  1.00 51.25           O
ATOM     15  HN  GLU A  20      -7.231  -3.649  58.981  1.00 51.25           H
ATOM     16  N   SER A  21      -8.627  -5.937  57.619  1.00 60.23           N
ATOM     17  CA  SER A  21      -9.329  -7.157  57.979  1.00 60.23           C
ATOM     18  C   SER A  21      -8.658  -8.361  57.314  1.00 60.23           C
ATOM     19  O   SER A  21      -8.192  -8.269  56.180  1.00 60.23           O
ATOM     20  HA  SER A  21      -9.250  -7.226  59.064  1.00 60.23           H
ATOM     21  CB  SER A  21     -10.803  -7.083  57.578  1.00 60.23           C
ATOM     22 1HB  SER A  21     -11.305  -8.006  57.870  1.00 60.23           H
ATOM     23 2HB  SER A  21     -11.287  -6.272  58.123  1.00 60.23           H
ATOM     24  OG  SER A  21     -10.967  -6.878  56.178  1.00 60.23           O
ATOM     25  HG  SER A  21     -11.463  -7.647  55.775  1.00 60.23           H
ATOM     26  HN  SER A  21      -9.202  -5.220  57.225  1.00 60.23           H
ATOM     27  N   THR A  22      -8.631  -9.463  58.049  1.00 61.61           N
ATOM     28  CA  THR A  22      -8.040 -10.689  57.539  1.00 61.61           C
ATOM     29  C   THR A  22      -8.616 -11.025  56.161  1.00 61.61           C
ATOM     30  O   THR A  22      -7.916 -11.567  55.307  1.00 61.61           O
ATOM     31  HA  THR A  22      -6.971 -10.526  57.407  1.00 61.61           H
ATOM     32  CB  THR A  22      -8.266 -11.790  58.576  1.00 61.61           C
ATOM     33  HB  THR A  22      -8.145 -12.777  58.129  1.00 61.61           H
ATOM     34  OG1 THR A  22      -9.558 -11.509  59.106  1.00 61.61           O
ATOM     35  HG1 THR A  22      -9.909 -12.308  59.594  1.00 61.61           H
ATOM     36  CG2 THR A  22      -7.333 -11.659  59.782  1.00 61.61           C
ATOM     37 1HG2 THR A  22      -7.502 -10.699  60.269  1.00 61.61           H
ATOM     38 2HG2 THR A  22      -6.297 -11.719  59.448  1.00 61.61           H
ATOM     39 3HG2 THR A  22      -7.534 -12.465  60.487  1.00 61.61           H
ATOM     40  HN  THR A  22      -9.002  -9.527  58.976  1.00 61.61           H
ATOM     41  N   SER A  23      -9.886 -10.689  55.988  1.00 64.48           N
ATOM     42  CA  SER A  23     -10.555 -10.919  54.719  1.00 64.48           C
ATOM     43  C   SER A  23      -9.870 -10.113  53.613  1.00 64.48           C
ATOM     44  O   SER A  23      -9.697 -10.604  52.499  1.00 64.48           O
ATOM     45  HA  SER A  23     -10.456 -11.988  54.530  1.00 64.48           H
ATOM     46  CB  SER A  23     -12.037 -10.551  54.803  1.00 64.48           C
ATOM     47 1HB  SER A  23     -12.553 -10.919  53.915  1.00 64.48           H
ATOM     48 2HB  SER A  23     -12.487 -11.050  55.661  1.00 64.48           H
ATOM     49  OG  SER A  23     -12.233  -9.144  54.916  1.00 64.48           O
ATOM     50  HG  SER A  23     -13.208  -8.929  54.864  1.00 64.48           H
ATOM     51  HN  SER A  23     -10.455 -10.268  56.695  1.00 64.48           H
ATOM     52  N   SER A  24      -9.499  -8.890  53.960  1.00 69.65           N
ATOM     53  CA  SER A  24      -8.870  -7.998  53.000  1.00 69.65           C
ATOM     54  C   SER A  24      -7.534  -8.585  52.538  1.00 69.65           C
ATOM     55  O   SER A  24      -7.170  -8.464  51.370  1.00 69.65           O
ATOM     56  HA  SER A  24      -9.568  -7.933  52.166  1.00 69.65           H
ATOM     57  CB  SER A  24      -8.659  -6.605  53.598  1.00 69.65           C
ATOM     58 1HB  SER A  24      -9.627  -6.137  53.776  1.00 69.65           H
ATOM     59 2HB  SER A  24      -8.167  -6.697  54.566  1.00 69.65           H
ATOM     60  OG  SER A  24      -7.878  -5.771  52.746  1.00 69.65           O
ATOM     61  HG  SER A  24      -7.716  -4.889  53.188  1.00 69.65           H
ATOM     62  HN  SER A  24      -9.621  -8.506  54.876  1.00 69.65           H
ATOM     63  N   MET A  25      -6.841  -9.208  53.480  1.00 65.85           N
ATOM     64  CA  MET A  25      -5.555  -9.817  53.183  1.00 65.85           C
ATOM     65  C   MET A  25      -5.729 -11.075  52.330  1.00 65.85           C
ATOM     66  O   MET A  25      -4.969 -11.301  51.389  1.00 65.85           O
ATOM     67  HA  MET A  25      -4.996  -9.065  52.625  1.00 65.85           H
ATOM     68  CB  MET A  25      -4.848 -10.179  54.490  1.00 65.85           C
ATOM     69 1HB  MET A  25      -4.955  -9.363  55.204  1.00 65.85           H
ATOM     70 2HB  MET A  25      -5.322 -11.055  54.933  1.00 65.85           H
ATOM     71  CG  MET A  25      -3.364 -10.463  54.250  1.00 65.85           C
ATOM     72 1HG  MET A  25      -2.963 -11.064  55.066  1.00 65.85           H
ATOM     73 2HG  MET A  25      -3.239 -11.043  53.336  1.00 65.85           H
ATOM     74  SD  MET A  25      -2.461  -8.928  54.124  1.00 65.85           S
ATOM     75  CE  MET A  25      -0.813  -9.507  54.491  1.00 65.85           C
ATOM     76 1HE  MET A  25      -0.797  -9.950  55.487  1.00 65.85           H
ATOM     77 2HE  MET A  25      -0.518 -10.255  53.755  1.00 65.85           H
ATOM     78 3HE  MET A  25      -0.117  -8.668  54.455  1.00 65.85           H
ATOM     79  HN  MET A  25      -7.143  -9.299  54.429  1.00 65.85           H
ATOM     80  N   GLU A  26      -6.733 -11.860  52.688  1.00 60.97           N
ATOM     81  CA  GLU A  26      -7.027 -13.081  51.957  1.00 60.97           C
ATOM     82  C   GLU A  26      -7.430 -12.754  50.518  1.00 60.97           C
ATOM     83  O   GLU A  26      -7.006 -13.430  49.582  1.00 60.97           O
ATOM     84  HA  GLU A  26      -6.098 -13.651  51.961  1.00 60.97           H
ATOM     85  CB  GLU A  26      -8.116 -13.893  52.660  1.00 60.97           C
ATOM     86 1HB  GLU A  26      -8.909 -13.227  53.001  1.00 60.97           H
ATOM     87 2HB  GLU A  26      -8.472 -14.682  51.997  1.00 60.97           H
ATOM     88  CG  GLU A  26      -7.563 -14.592  53.904  1.00 60.97           C
ATOM     89 1HG  GLU A  26      -6.760 -15.272  53.616  1.00 60.97           H
ATOM     90 2HG  GLU A  26      -7.129 -13.854  54.578  1.00 60.97           H
ATOM     91  CD  GLU A  26      -8.661 -15.371  54.630  1.00 60.97           C
ATOM     92  OE1 GLU A  26      -8.294 -16.214  55.476  1.00 60.97           O
ATOM     93  OE2 GLU A  26      -9.843 -15.106  54.322  1.00 60.97           O
ATOM     94  HN  GLU A  26      -7.340 -11.675  53.461  1.00 60.97           H
ATOM     95  N   ASP A  27      -8.244 -11.717  50.386  1.00 67.31           N
ATOM     96  CA  ASP A  27      -8.745 -11.320  49.082  1.00 67.31           C
ATOM     97  C   ASP A  27      -7.564 -11.010  48.159  1.00 67.31           C
ATOM     98  O   ASP A  27      -7.588 -11.354  46.978  1.00 67.31           O
ATOM     99  HA  ASP A  27      -9.337 -12.166  48.732  1.00 67.31           H
ATOM    100  CB  ASP A  27      -9.608 -10.060  49.183  1.00 67.31           C
ATOM    101 1HB  ASP A  27      -9.114  -9.327  49.821  1.00 67.31           H
ATOM    102 2HB  ASP A  27      -9.713  -9.606  48.198  1.00 67.31           H
ATOM    103  CG  ASP A  27     -10.991 -10.388  49.749  1.00 67.31           C
ATOM    104  OD1 ASP A  27     -11.371 -11.576  49.668  1.00 67.31           O
ATOM    105  OD2 ASP A  27     -11.638  -9.443  50.250  1.00 67.31           O
ATOM    106  HN  ASP A  27      -8.560 -11.154  51.150  1.00 67.31           H
ATOM    107  N   TYR A  28      -6.559 -10.365  48.733  1.00 66.82           N
ATOM    108  CA  TYR A  28      -5.392  -9.965  47.966  1.00 66.82           C
ATOM    109  C   TYR A  28      -4.526 -11.175  47.614  1.00 66.82           C
ATOM    110  O   TYR A  28      -3.972 -11.249  46.518  1.00 66.82           O
ATOM    111  HA  TYR A  28      -5.739  -9.495  47.046  1.00 66.82           H
ATOM    112  CB  TYR A  28      -4.593  -9.027  48.874  1.00 66.82           C
ATOM    113 1HB  TYR A  28      -5.229  -8.193  49.169  1.00 66.82           H
ATOM    114 2HB  TYR A  28      -4.325  -9.562  49.785  1.00 66.82           H
ATOM    115  CG  TYR A  28      -3.319  -8.475  48.231  1.00 66.82           C
ATOM    116  CD1 TYR A  28      -2.101  -9.070  48.490  1.00 66.82           C
ATOM    117  HD1 TYR A  28      -2.047  -9.934  49.153  1.00 66.82           H
ATOM    118  CD2 TYR A  28      -3.388  -7.382  47.391  1.00 66.82           C
ATOM    119  HD2 TYR A  28      -4.350  -6.912  47.186  1.00 66.82           H
ATOM    120  CE1 TYR A  28      -0.902  -8.551  47.885  1.00 66.82           C
ATOM    121  HE1 TYR A  28       0.066  -9.011  48.082  1.00 66.82           H
ATOM    122  CE2 TYR A  28      -2.189  -6.863  46.786  1.00 66.82           C
ATOM    123  HE2 TYR A  28      -2.229  -6.000  46.120  1.00 66.82           H
ATOM    124  CZ  TYR A  28      -1.005  -7.473  47.062  1.00 66.82           C
ATOM    125  OH  TYR A  28       0.127  -6.982  46.491  1.00 66.82           O
ATOM    126  HH  TYR A  28      -0.055  -6.085  46.087  1.00 66.82           H
ATOM    127  HN  TYR A  28      -6.534 -10.117  49.701  1.00 66.82           H
ATOM    128  N   VAL A  29      -4.435 -12.095  48.564  1.00 67.34           N
ATOM    129  CA  VAL A  29      -3.584 -13.260  48.398  1.00 67.34           C
ATOM    130  C   VAL A  29      -4.215 -14.206  47.374  1.00 67.34           C
ATOM    131  O   VAL A  29      -3.510 -14.821  46.575  1.00 67.34           O
ATOM    132  HA  VAL A  29      -2.625 -12.915  48.012  1.00 67.34           H
ATOM    133  CB  VAL A  29      -3.337 -13.925  49.754  1.00 67.34           C
ATOM    134  HB  VAL A  29      -4.306 -14.095  50.225  1.00 67.34           H
ATOM    135  CG1 VAL A  29      -2.653 -15.283  49.582  1.00 67.34           C
ATOM    136 1HG1 VAL A  29      -3.287 -15.936  48.983  1.00 67.34           H
ATOM    137 2HG1 VAL A  29      -1.695 -15.146  49.081  1.00 67.34           H
ATOM    138 3HG1 VAL A  29      -2.490 -15.734  50.561  1.00 67.34           H
ATOM    139  CG2 VAL A  29      -2.522 -13.012  50.672  1.00 67.34           C
ATOM    140 1HG2 VAL A  29      -1.559 -12.797  50.209  1.00 67.34           H
ATOM    141 2HG2 VAL A  29      -3.065 -12.081  50.833  1.00 67.34           H
ATOM    142 3HG2 VAL A  29      -2.362 -13.509  51.629  1.00 67.34           H
ATOM    143  HN  VAL A  29      -4.929 -12.052  49.432  1.00 67.34           H
ATOM    144  N   ASN A  30      -5.536 -14.293  47.432  1.00 61.69           N
ATOM    145  CA  ASN A  30      -6.260 -15.245  46.606  1.00 61.69           C
ATOM    146  C   ASN A  30      -6.510 -14.630  45.228  1.00 61.69           C
ATOM    147  O   ASN A  30      -6.982 -15.310  44.318  1.00 61.69           O
ATOM    148  HA  ASN A  30      -5.622 -16.127  46.560  1.00 61.69           H
ATOM    149  CB  ASN A  30      -7.616 -15.589  47.224  1.00 61.69           C
ATOM    150 1HB  ASN A  30      -8.157 -14.672  47.459  1.00 61.69           H
ATOM    151 2HB  ASN A  30      -8.220 -16.138  46.501  1.00 61.69           H
ATOM    152  CG  ASN A  30      -7.445 -16.426  48.493  1.00 61.69           C
ATOM    153  OD1 ASN A  30      -6.469 -17.137  48.672  1.00 61.69           O
ATOM    154  ND2 ASN A  30      -8.444 -16.301  49.362  1.00 61.69           N
ATOM    155 1HD2 ASN A  30      -9.215 -15.700  49.155  1.00 61.69           H
ATOM    156 2HD2 ASN A  30      -8.423 -16.809  50.224  1.00 61.69           H
ATOM    157  HN  ASN A  30      -6.108 -13.729  48.027  1.00 61.69           H
ATOM    158  N   PHE A  31      -6.183 -13.351  45.117  1.00 69.37           N
ATOM    159  CA  PHE A  31      -6.353 -12.641  43.861  1.00 69.37           C
ATOM    160  C   PHE A  31      -5.461 -13.236  42.769  1.00 69.37           C
ATOM    161  O   PHE A  31      -4.251 -13.361  42.951  1.00 69.37           O
ATOM    162  HA  PHE A  31      -7.399 -12.745  43.570  1.00 69.37           H
ATOM    163  CB  PHE A  31      -5.938 -11.189  44.108  1.00 69.37           C
ATOM    164 1HB  PHE A  31      -6.473 -10.812  44.979  1.00 69.37           H
ATOM    165 2HB  PHE A  31      -4.875 -11.162  44.350  1.00 69.37           H
ATOM    166  CG  PHE A  31      -6.199 -10.257  42.923  1.00 69.37           C
ATOM    167  CD1 PHE A  31      -5.183  -9.921  42.084  1.00 69.37           C
ATOM    168  HD1 PHE A  31      -4.182 -10.316  42.256  1.00 69.37           H
ATOM    169  CD2 PHE A  31      -7.449  -9.764  42.708  1.00 69.37           C
ATOM    170  HD2 PHE A  31      -8.263 -10.033  43.381  1.00 69.37           H
ATOM    171  CE1 PHE A  31      -5.426  -9.056  40.985  1.00 69.37           C
ATOM    172  HE1 PHE A  31      -4.611  -8.787  40.313  1.00 69.37           H
ATOM    173  CE2 PHE A  31      -7.692  -8.899  41.609  1.00 69.37           C
ATOM    174  HE2 PHE A  31      -8.693  -8.504  41.437  1.00 69.37           H
ATOM    175  CZ  PHE A  31      -6.675  -8.563  40.770  1.00 69.37           C
ATOM    176  HZ  PHE A  31      -6.861  -7.899  39.926  1.00 69.37           H
ATOM    177  HN  PHE A  31      -5.808 -12.803  45.865  1.00 69.37           H
ATOM    178  N   ASN A  32      -6.094 -13.586  41.659  1.00 62.40           N
ATOM    179  CA  ASN A  32      -5.371 -14.156  40.534  1.00 62.40           C
ATOM    180  C   ASN A  32      -4.727 -13.029  39.724  1.00 62.40           C
ATOM    181  O   ASN A  32      -5.386 -12.400  38.897  1.00 62.40           O
ATOM    182  HA  ASN A  32      -4.633 -14.825  40.977  1.00 62.40           H
ATOM    183  CB  ASN A  32      -6.313 -14.926  39.607  1.00 62.40           C
ATOM    184 1HB  ASN A  32      -6.933 -15.604  40.194  1.00 62.40           H
ATOM    185 2HB  ASN A  32      -6.987 -14.230  39.108  1.00 62.40           H
ATOM    186  CG  ASN A  32      -5.526 -15.721  38.563  1.00 62.40           C
ATOM    187  OD1 ASN A  32      -4.307 -15.698  38.517  1.00 62.40           O
ATOM    188  ND2 ASN A  32      -6.289 -16.424  37.731  1.00 62.40           N
ATOM    189 1HD2 ASN A  32      -7.284 -16.399  37.823  1.00 62.40           H
ATOM    190 2HD2 ASN A  32      -5.867 -16.977  37.012  1.00 62.40           H
ATOM    191  HN  ASN A  32      -7.079 -13.487  41.521  1.00 62.40           H
ATOM    192  N   PHE A  33      -3.448 -12.808  39.989  1.00 64.16           N
ATOM    193  CA  PHE A  33      -2.683 -11.835  39.228  1.00 64.16           C
ATOM    194  C   PHE A  33      -2.235 -12.418  37.887  1.00 64.16           C
ATOM    195  O   PHE A  33      -1.040 -12.484  37.603  1.00 64.16           O
ATOM    196  HA  PHE A  33      -3.334 -10.979  39.051  1.00 64.16           H
ATOM    197  CB  PHE A  33      -1.446 -11.489  40.059  1.00 64.16           C
ATOM    198 1HB  PHE A  33      -0.933 -12.412  40.330  1.00 64.16           H
ATOM    199 2HB  PHE A  33      -0.757 -10.911  39.444  1.00 64.16           H
ATOM    200  CG  PHE A  33      -1.753 -10.701  41.334  1.00 64.16           C
ATOM    201  CD1 PHE A  33      -1.918  -9.352  41.276  1.00 64.16           C
ATOM    202  HD1 PHE A  33      -1.832  -8.833  40.322  1.00 64.16           H
ATOM    203  CD2 PHE A  33      -1.862 -11.349  42.525  1.00 64.16           C
ATOM    204  HD2 PHE A  33      -1.729 -12.429  42.571  1.00 64.16           H
ATOM    205  CE1 PHE A  33      -2.204  -8.620  42.459  1.00 64.16           C
ATOM    206  HE1 PHE A  33      -2.336  -7.539  42.413  1.00 64.16           H
ATOM    207  CE2 PHE A  33      -2.147 -10.617  43.708  1.00 64.16           C
ATOM    208  HE2 PHE A  33      -2.234 -11.136  44.662  1.00 64.16           H
ATOM    209  CZ  PHE A  33      -2.312  -9.268  43.650  1.00 64.16           C
ATOM    210  HZ  PHE A  33      -2.531  -8.706  44.558  1.00 64.16           H
ATOM    211  HN  PHE A  33      -2.937 -13.279  40.707  1.00 64.16           H
ATOM    212  N   THR A  34      -3.217 -12.826  37.097  1.00 63.74           N
ATOM    213  CA  THR A  34      -2.980 -13.105  35.691  1.00 63.74           C
ATOM    214  C   THR A  34      -2.368 -11.884  35.001  1.00 63.74           C
ATOM    215  O   THR A  34      -2.880 -10.773  35.128  1.00 63.74           O
ATOM    216  HA  THR A  34      -2.252 -13.912  35.618  1.00 63.74           H
ATOM    217  CB  THR A  34      -4.304 -13.554  35.068  1.00 63.74           C
ATOM    218  HB  THR A  34      -4.990 -12.713  34.964  1.00 63.74           H
ATOM    219  OG1 THR A  34      -4.748 -14.608  35.918  1.00 63.74           O
ATOM    220  HG1 THR A  34      -4.016 -15.278  36.043  1.00 63.74           H
ATOM    221  CG2 THR A  34      -4.113 -14.228  33.708  1.00 63.74           C
ATOM    222 1HG2 THR A  34      -3.481 -15.109  33.825  1.00 63.74           H
ATOM    223 2HG2 THR A  34      -3.638 -13.529  33.020  1.00 63.74           H
ATOM    224 3HG2 THR A  34      -5.083 -14.527  33.311  1.00 63.74           H
ATOM    225  HN  THR A  34      -4.159 -12.967  37.403  1.00 63.74           H
ATOM    226  N   ASP A  35      -1.281 -12.132  34.285  1.00 68.09           N
ATOM    227  CA  ASP A  35      -0.552 -11.057  33.635  1.00 68.09           C
ATOM    228  C   ASP A  35      -1.222 -10.727  32.300  1.00 68.09           C
ATOM    229  O   ASP A  35      -0.838 -11.259  31.259  1.00 68.09           O
ATOM    230  HA  ASP A  35      -0.585 -10.223  34.336  1.00 68.09           H
ATOM    231  CB  ASP A  35       0.895 -11.466  33.349  1.00 68.09           C
ATOM    232 1HB  ASP A  35       1.288 -12.038  34.190  1.00 68.09           H
ATOM    233 2HB  ASP A  35       0.926 -12.120  32.477  1.00 68.09           H
ATOM    234  CG  ASP A  35       1.774 -10.239  33.103  1.00 68.09           C
ATOM    235  OD1 ASP A  35       1.238  -9.119  33.249  1.00 68.09           O
ATOM    236  OD2 ASP A  35       2.962 -10.448  32.775  1.00 68.09           O
ATOM    237  HN  ASP A  35      -0.898 -13.046  34.147  1.00 68.09           H
ATOM    238  N   PHE A  36      -2.213  -9.850  32.373  1.00 82.97           N
ATOM    239  CA  PHE A  36      -2.891  -9.385  31.174  1.00 82.97           C
ATOM    240  C   PHE A  36      -2.129  -8.226  30.529  1.00 82.97           C
ATOM    241  O   PHE A  36      -2.457  -7.804  29.420  1.00 82.97           O
ATOM    242  HA  PHE A  36      -2.930 -10.224  30.479  1.00 82.97           H
ATOM    243  CB  PHE A  36      -4.274  -8.894  31.605  1.00 82.97           C
ATOM    244 1HB  PHE A  36      -4.159  -8.195  32.433  1.00 82.97           H
ATOM    245 2HB  PHE A  36      -4.725  -8.340  30.781  1.00 82.97           H
ATOM    246  CG  PHE A  36      -5.228 -10.013  32.029  1.00 82.97           C
ATOM    247  CD1 PHE A  36      -5.318 -11.148  31.286  1.00 82.97           C
ATOM    248  HD1 PHE A  36      -4.711 -11.261  30.387  1.00 82.97           H
ATOM    249  CD2 PHE A  36      -5.985  -9.873  33.150  1.00 82.97           C
ATOM    250  HD2 PHE A  36      -5.913  -8.963  33.746  1.00 82.97           H
ATOM    251  CE1 PHE A  36      -6.203 -12.187  31.680  1.00 82.97           C
ATOM    252  HE1 PHE A  36      -6.275 -13.096  31.084  1.00 82.97           H
ATOM    253  CE2 PHE A  36      -6.870 -10.911  33.544  1.00 82.97           C
ATOM    254  HE2 PHE A  36      -7.477 -10.798  34.442  1.00 82.97           H
ATOM    255  CZ  PHE A  36      -6.960 -12.046  32.801  1.00 82.97           C
ATOM    256  HZ  PHE A  36      -7.639 -12.843  33.103  1.00 82.97           H
ATOM    257  HN  PHE A  36      -2.553  -9.460  33.228  1.00 82.97           H
ATOM    258  N   TYR A  37      -1.128  -7.744  31.249  1.00 86.47           N
ATOM    259  CA  TYR A  37      -0.272  -6.690  30.731  1.00 86.47           C
ATOM    260  C   TYR A  37       0.897  -7.274  29.936  1.00 86.47           C
ATOM    261  O   TYR A  37       1.820  -7.846  30.514  1.00 86.47           O
ATOM    262  HA  TYR A  37      -0.873  -6.063  30.071  1.00 86.47           H
ATOM    263  CB  TYR A  37       0.276  -5.951  31.954  1.00 86.47           C
ATOM    264 1HB  TYR A  37      -0.556  -5.681  32.605  1.00 86.47           H
ATOM    265 2HB  TYR A  37       0.915  -6.630  32.519  1.00 86.47           H
ATOM    266  CG  TYR A  37       1.070  -4.689  31.614  1.00 86.47           C
ATOM    267  CD1 TYR A  37       2.448  -4.732  31.566  1.00 86.47           C
ATOM    268  HD1 TYR A  37       2.971  -5.667  31.770  1.00 86.47           H
ATOM    269  CD2 TYR A  37       0.407  -3.506  31.356  1.00 86.47           C
ATOM    270  HD2 TYR A  37      -0.681  -3.471  31.394  1.00 86.47           H
ATOM    271  CE1 TYR A  37       3.196  -3.544  31.246  1.00 86.47           C
ATOM    272  HE1 TYR A  37       4.285  -3.565  31.205  1.00 86.47           H
ATOM    273  CE2 TYR A  37       1.155  -2.317  31.036  1.00 86.47           C
ATOM    274  HE2 TYR A  37       0.644  -1.376  30.830  1.00 86.47           H
ATOM    275  CZ  TYR A  37       2.512  -2.395  30.997  1.00 86.47           C
ATOM    276  OH  TYR A  37       3.218  -1.272  30.695  1.00 86.47           O
ATOM    277  HH  TYR A  37       4.181  -1.501  30.556  1.00 86.47           H
ATOM    278  HN  TYR A  37      -0.898  -8.060  32.170  1.00 86.47           H
ATOM    279  N   CYS A  38       0.821  -7.109  28.624  1.00 89.99           N
ATOM    280  CA  CYS A  38       1.802  -7.709  27.736  1.00 89.99           C
ATOM    281  C   CYS A  38       2.899  -6.678  27.465  1.00 89.99           C
ATOM    282  O   CYS A  38       2.648  -5.649  26.840  1.00 89.99           O
ATOM    283  HA  CYS A  38       2.206  -8.577  28.257  1.00 89.99           H
ATOM    284  CB  CYS A  38       1.160  -8.213  26.441  1.00 89.99           C
ATOM    285 1HB  CYS A  38       0.316  -8.862  26.673  1.00 89.99           H
ATOM    286 2HB  CYS A  38       0.767  -7.372  25.869  1.00 89.99           H
ATOM    287  SG  CYS A  38       2.394  -9.124  25.444  1.00 89.99           S
ATOM    288  HN  CYS A  38       0.106  -6.579  28.168  1.00 89.99           H
ATOM    289  N   GLU A  39       4.092  -6.990  27.950  1.00 81.94           N
ATOM    290  CA  GLU A  39       5.271  -6.220  27.589  1.00 81.94           C
ATOM    291  C   GLU A  39       5.859  -6.735  26.274  1.00 81.94           C
ATOM    292  O   GLU A  39       6.195  -7.913  26.159  1.00 81.94           O
ATOM    293  HA  GLU A  39       4.920  -5.196  27.462  1.00 81.94           H
ATOM    294  CB  GLU A  39       6.314  -6.257  28.708  1.00 81.94           C
ATOM    295 1HB  GLU A  39       6.571  -7.292  28.936  1.00 81.94           H
ATOM    296 2HB  GLU A  39       7.175  -5.651  28.428  1.00 81.94           H
ATOM    297  CG  GLU A  39       5.758  -5.647  29.996  1.00 81.94           C
ATOM    298 1HG  GLU A  39       5.359  -4.654  29.790  1.00 81.94           H
ATOM    299 2HG  GLU A  39       4.929  -6.254  30.362  1.00 81.94           H
ATOM    300  CD  GLU A  39       6.842  -5.554  31.071  1.00 81.94           C
ATOM    301  OE1 GLU A  39       6.552  -4.936  32.118  1.00 81.94           O
ATOM    302  OE2 GLU A  39       7.937  -6.103  30.822  1.00 81.94           O
ATOM    303  HN  GLU A  39       4.260  -7.751  28.576  1.00 81.94           H
ATOM    304  N   LYS A  40       5.966  -5.827  25.315  1.00 88.47           N
ATOM    305  CA  LYS A  40       6.317  -6.210  23.958  1.00 88.47           C
ATOM    306  C   LYS A  40       7.769  -5.814  23.681  1.00 88.47           C
ATOM    307  O   LYS A  40       8.118  -5.469  22.553  1.00 88.47           O
ATOM    308  HA  LYS A  40       6.237  -7.295  23.893  1.00 88.47           H
ATOM    309  CB  LYS A  40       5.318  -5.622  22.959  1.00 88.47           C
ATOM    310 1HB  LYS A  40       5.273  -4.539  23.079  1.00 88.47           H
ATOM    311 2HB  LYS A  40       5.658  -5.816  21.942  1.00 88.47           H
ATOM    312  CG  LYS A  40       3.925  -6.221  23.161  1.00 88.47           C
ATOM    313 1HG  LYS A  40       3.988  -7.309  23.149  1.00 88.47           H
ATOM    314 2HG  LYS A  40       3.540  -5.934  24.139  1.00 88.47           H
ATOM    315  CD  LYS A  40       2.962  -5.748  22.069  1.00 88.47           C
ATOM    316 1HD  LYS A  40       2.847  -4.666  22.125  1.00 88.47           H
ATOM    317 2HD  LYS A  40       3.380  -5.975  21.088  1.00 88.47           H
ATOM    318  CE  LYS A  40       1.595  -6.420  22.216  1.00 88.47           C
ATOM    319 1HE  LYS A  40       1.719  -7.502  22.263  1.00 88.47           H
ATOM    320 2HE  LYS A  40       1.130  -6.111  23.151  1.00 88.47           H
ATOM    321  NZ  LYS A  40       0.719  -6.065  21.077  1.00 88.47           N
ATOM    322 1HZ  LYS A  40      -0.162  -6.560  21.162  1.00 88.47           H
ATOM    323 2HZ  LYS A  40       0.546  -5.066  21.083  1.00 88.47           H
ATOM    324 3HZ  LYS A  40       1.171  -6.325  20.208  1.00 88.47           H
ATOM    325  HN  LYS A  40       5.817  -4.848  25.453  1.00 88.47           H
ATOM    326  N   ASN A  41       8.576  -5.877  24.729  1.00 83.27           N
ATOM    327  CA  ASN A  41       9.971  -5.483  24.625  1.00 83.27           C
ATOM    328  C   ASN A  41      10.655  -6.326  23.546  1.00 83.27           C
ATOM    329  O   ASN A  41      11.430  -5.805  22.745  1.00 83.27           O
ATOM    330  HA  ASN A  41       9.951  -4.422  24.374  1.00 83.27           H
ATOM    331  CB  ASN A  41      10.709  -5.714  25.945  1.00 83.27           C
ATOM    332 1HB  ASN A  41      10.525  -6.729  26.296  1.00 83.27           H
ATOM    333 2HB  ASN A  41      11.784  -5.622  25.785  1.00 83.27           H
ATOM    334  CG  ASN A  41      10.259  -4.710  27.008  1.00 83.27           C
ATOM    335  OD1 ASN A  41       9.878  -3.588  26.718  1.00 83.27           O
ATOM    336  ND2 ASN A  41      10.322  -5.175  28.252  1.00 83.27           N
ATOM    337 1HD2 ASN A  41      10.644  -6.106  28.422  1.00 83.27           H
ATOM    338 2HD2 ASN A  41      10.049  -4.593  29.018  1.00 83.27           H
ATOM    339  HN  ASN A  41       8.292  -6.189  25.636  1.00 83.27           H
ATOM    340  N   ASN A  42      10.344  -7.613  23.561  1.00 84.52           N
ATOM    341  CA  ASN A  42      10.968  -8.545  22.637  1.00 84.52           C
ATOM    342  C   ASN A  42      10.554  -8.192  21.207  1.00 84.52           C
ATOM    343  O   ASN A  42      11.348  -8.324  20.277  1.00 84.52           O
ATOM    344  HA  ASN A  42      12.040  -8.435  22.800  1.00 84.52           H
ATOM    345  CB  ASN A  42      10.522  -9.981  22.918  1.00 84.52           C
ATOM    346 1HB  ASN A  42       9.434 -10.037  22.903  1.00 84.52           H
ATOM    347 2HB  ASN A  42      10.886 -10.639  22.128  1.00 84.52           H
ATOM    348  CG  ASN A  42      11.045 -10.463  24.272  1.00 84.52           C
ATOM    349  OD1 ASN A  42      11.859  -9.822  24.916  1.00 84.52           O
ATOM    350  ND2 ASN A  42      10.534 -11.626  24.667  1.00 84.52           N
ATOM    351 1HD2 ASN A  42       9.870 -12.101  24.091  1.00 84.52           H
ATOM    352 2HD2 ASN A  42      10.814 -12.024  25.540  1.00 84.52           H
ATOM    353  HN  ASN A  42       9.680  -8.021  24.188  1.00 84.52           H
ATOM    354  N   VAL A  43       9.312  -7.750  21.076  1.00 92.09           N
ATOM    355  CA  VAL A  43       8.768  -7.421  19.770  1.00 92.09           C
ATOM    356  C   VAL A  43       9.501  -6.200  19.210  1.00 92.09           C
ATOM    357  O   VAL A  43       9.840  -6.164  18.028  1.00 92.09           O
ATOM    358  HA  VAL A  43       8.952  -8.272  19.113  1.00 92.09           H
ATOM    359  CB  VAL A  43       7.255  -7.217  19.869  1.00 92.09           C
ATOM    360  HB  VAL A  43       7.074  -6.360  20.517  1.00 92.09           H
ATOM    361  CG1 VAL A  43       6.653  -6.904  18.498  1.00 92.09           C
ATOM    362 1HG1 VAL A  43       7.103  -5.993  18.102  1.00 92.09           H
ATOM    363 2HG1 VAL A  43       6.850  -7.732  17.817  1.00 92.09           H
ATOM    364 3HG1 VAL A  43       5.577  -6.763  18.597  1.00 92.09           H
ATOM    365  CG2 VAL A  43       6.578  -8.435  20.500  1.00 92.09           C
ATOM    366 1HG2 VAL A  43       6.772  -9.316  19.888  1.00 92.09           H
ATOM    367 2HG2 VAL A  43       6.975  -8.594  21.502  1.00 92.09           H
ATOM    368 3HG2 VAL A  43       5.503  -8.264  20.558  1.00 92.09           H
ATOM    369  HN  VAL A  43       8.683  -7.617  21.842  1.00 92.09           H
ATOM    370  N   ARG A  44       9.723  -5.231  20.085  1.00 87.47           N
ATOM    371  CA  ARG A  44      10.397  -4.006  19.689  1.00 87.47           C
ATOM    372  C   ARG A  44      11.851  -4.297  19.315  1.00 87.47           C
ATOM    373  O   ARG A  44      12.391  -3.691  18.391  1.00 87.47           O
ATOM    374  HA  ARG A  44       9.835  -3.644  18.828  1.00 87.47           H
ATOM    375  CB  ARG A  44      10.364  -2.971  20.816  1.00 87.47           C
ATOM    376 1HB  ARG A  44      10.741  -3.418  21.736  1.00 87.47           H
ATOM    377 2HB  ARG A  44      11.026  -2.140  20.571  1.00 87.47           H
ATOM    378  CG  ARG A  44       8.944  -2.449  21.041  1.00 87.47           C
ATOM    379 1HG  ARG A  44       8.500  -2.169  20.086  1.00 87.47           H
ATOM    380 2HG  ARG A  44       8.323  -3.242  21.460  1.00 87.47           H
ATOM    381  CD  ARG A  44       8.945  -1.244  21.983  1.00 87.47           C
ATOM    382 1HD  ARG A  44       9.694  -0.521  21.660  1.00 87.47           H
ATOM    383 2HD  ARG A  44       7.978  -0.741  21.944  1.00 87.47           H
ATOM    384  NE  ARG A  44       9.230  -1.683  23.367  1.00 87.47           N
ATOM    385  HE  ARG A  44      10.187  -1.788  23.638  1.00 87.47           H
ATOM    386  CZ  ARG A  44       8.287  -1.950  24.280  1.00 87.47           C
ATOM    387  NH1 ARG A  44       6.988  -1.828  23.972  1.00 87.47           N
ATOM    388 1HH1 ARG A  44       6.717  -1.535  23.055  1.00 87.47           H
ATOM    389 2HH1 ARG A  44       6.290  -2.029  24.660  1.00 87.47           H
ATOM    390  NH2 ARG A  44       8.661  -2.342  25.506  1.00 87.47           N
ATOM    391 1HH2 ARG A  44       7.969  -2.545  26.199  1.00 87.47           H
ATOM    392 2HH2 ARG A  44       9.632  -2.431  25.727  1.00 87.47           H
ATOM    393  HN  ARG A  44       9.452  -5.272  21.047  1.00 87.47           H
ATOM    394  N   GLN A  45      12.444  -5.224  20.053  1.00 84.29           N
ATOM    395  CA  GLN A  45      13.830  -5.592  19.820  1.00 84.29           C
ATOM    396  C   GLN A  45      13.988  -6.215  18.431  1.00 84.29           C
ATOM    397  O   GLN A  45      14.925  -5.891  17.704  1.00 84.29           O
ATOM    398  HA  GLN A  45      14.391  -4.659  19.872  1.00 84.29           H
ATOM    399  CB  GLN A  45      14.336  -6.543  20.907  1.00 84.29           C
ATOM    400 1HB  GLN A  45      14.126  -6.121  21.890  1.00 84.29           H
ATOM    401 2HB  GLN A  45      13.799  -7.490  20.846  1.00 84.29           H
ATOM    402  CG  GLN A  45      15.838  -6.791  20.763  1.00 84.29           C
ATOM    403 1HG  GLN A  45      16.043  -7.256  19.799  1.00 84.29           H
ATOM    404 2HG  GLN A  45      16.371  -5.840  20.778  1.00 84.29           H
ATOM    405  CD  GLN A  45      16.356  -7.690  21.889  1.00 84.29           C
ATOM    406  OE1 GLN A  45      15.601  -8.266  22.655  1.00 84.29           O
ATOM    407  NE2 GLN A  45      17.682  -7.776  21.945  1.00 84.29           N
ATOM    408 1HE2 GLN A  45      18.244  -7.277  21.286  1.00 84.29           H
ATOM    409 2HE2 GLN A  45      18.116  -8.341  22.647  1.00 84.29           H
ATOM    410  HN  GLN A  45      11.995  -5.719  20.797  1.00 84.29           H
ATOM    411  N   PHE A  46      13.055  -7.098  18.105  1.00 93.82           N
ATOM    412  CA  PHE A  46      13.049  -7.732  16.797  1.00 93.82           C
ATOM    413  C   PHE A  46      12.898  -6.692  15.685  1.00 93.82           C
ATOM    414  O   PHE A  46      13.618  -6.735  14.688  1.00 93.82           O
ATOM    415  HA  PHE A  46      14.003  -8.247  16.683  1.00 93.82           H
ATOM    416  CB  PHE A  46      11.846  -8.676  16.763  1.00 93.82           C
ATOM    417 1HB  PHE A  46      11.958  -9.420  17.552  1.00 93.82           H
ATOM    418 2HB  PHE A  46      10.944  -8.107  16.987  1.00 93.82           H
ATOM    419  CG  PHE A  46      11.658  -9.396  15.426  1.00 93.82           C
ATOM    420  CD1 PHE A  46      10.756  -8.928  14.522  1.00 93.82           C
ATOM    421  HD1 PHE A  46      10.167  -8.040  14.750  1.00 93.82           H
ATOM    422  CD2 PHE A  46      12.393 -10.505  15.142  1.00 93.82           C
ATOM    423  HD2 PHE A  46      13.116 -10.880  15.866  1.00 93.82           H
ATOM    424  CE1 PHE A  46      10.582  -9.597  13.282  1.00 93.82           C
ATOM    425  HE1 PHE A  46       9.859  -9.222  12.557  1.00 93.82           H
ATOM    426  CE2 PHE A  46      12.219 -11.173  13.901  1.00 93.82           C
ATOM    427  HE2 PHE A  46      12.808 -12.062  13.673  1.00 93.82           H
ATOM    428  CZ  PHE A  46      11.317 -10.705  12.997  1.00 93.82           C
ATOM    429  HZ  PHE A  46      11.183 -11.218  12.045  1.00 93.82           H
ATOM    430  HN  PHE A  46      12.315  -7.381  18.715  1.00 93.82           H
ATOM    431  N   ALA A  47      11.958  -5.782  15.893  1.00 93.80           N
ATOM    432  CA  ALA A  47      11.663  -4.769  14.894  1.00 93.80           C
ATOM    433  C   ALA A  47      12.919  -3.936  14.632  1.00 93.80           C
ATOM    434  O   ALA A  47      13.201  -3.574  13.490  1.00 93.80           O
ATOM    435  HA  ALA A  47      11.379  -5.282  13.975  1.00 93.80           H
ATOM    436  CB  ALA A  47      10.484  -3.915  15.366  1.00 93.80           C
ATOM    437 1HB  ALA A  47       9.610  -4.549  15.509  1.00 93.80           H
ATOM    438 2HB  ALA A  47      10.741  -3.431  16.308  1.00 93.80           H
ATOM    439 3HB  ALA A  47      10.263  -3.155  14.616  1.00 93.80           H
ATOM    440  HN  ALA A  47      11.403  -5.731  16.723  1.00 93.80           H
ATOM    441  N   SER A  48      13.640  -3.657  15.707  1.00 92.01           N
ATOM    442  CA  SER A  48      14.765  -2.740  15.637  1.00 92.01           C
ATOM    443  C   SER A  48      15.872  -3.335  14.764  1.00 92.01           C
ATOM    444  O   SER A  48      16.690  -2.604  14.209  1.00 92.01           O
ATOM    445  HA  SER A  48      14.368  -1.831  15.184  1.00 92.01           H
ATOM    446  CB  SER A  48      15.304  -2.421  17.033  1.00 92.01           C
ATOM    447 1HB  SER A  48      15.993  -1.578  16.972  1.00 92.01           H
ATOM    448 2HB  SER A  48      14.481  -2.113  17.678  1.00 92.01           H
ATOM    449  OG  SER A  48      15.971  -3.537  17.616  1.00 92.01           O
ATOM    450  HG  SER A  48      15.467  -4.378  17.418  1.00 92.01           H
ATOM    451  HN  SER A  48      13.467  -4.044  16.613  1.00 92.01           H
ATOM    452  N   HIS A  49      15.860  -4.657  14.670  1.00 87.79           N
ATOM    453  CA  HIS A  49      16.888  -5.363  13.923  1.00 87.79           C
ATOM    454  C   HIS A  49      16.385  -5.652  12.508  1.00 87.79           C
ATOM    455  O   HIS A  49      17.143  -5.555  11.544  1.00 87.79           O
ATOM    456  HA  HIS A  49      17.747  -4.695  13.865  1.00 87.79           H
ATOM    457  CB  HIS A  49      17.328  -6.626  14.666  1.00 87.79           C
ATOM    458 1HB  HIS A  49      16.445  -7.210  14.924  1.00 87.79           H
ATOM    459 2HB  HIS A  49      17.931  -7.238  13.995  1.00 87.79           H
ATOM    460  CG  HIS A  49      18.119  -6.355  15.924  1.00 87.79           C
ATOM    461  ND1 HIS A  49      19.305  -5.641  15.924  1.00 87.79           N
ATOM    462  HD1 HIS A  49      19.749  -5.244  15.121  1.00 87.79           H
ATOM    463  CD2 HIS A  49      17.881  -6.707  17.220  1.00 87.79           C
ATOM    464  HD2 HIS A  49      17.025  -7.280  17.577  1.00 87.79           H
ATOM    465  CE1 HIS A  49      19.752  -5.575  17.170  1.00 87.79           C
ATOM    466  HE1 HIS A  49      20.666  -5.078  17.497  1.00 87.79           H
ATOM    467  NE2 HIS A  49      18.869  -6.237  17.971  1.00 87.79           N
ATOM    468  HN  HIS A  49      15.168  -5.242  15.092  1.00 87.79           H
ATOM    469  N   PHE A  50      15.110  -6.003  12.427  1.00 92.95           N
ATOM    470  CA  PHE A  50      14.567  -6.572  11.205  1.00 92.95           C
ATOM    471  C   PHE A  50      14.122  -5.473  10.238  1.00 92.95           C
ATOM    472  O   PHE A  50      14.422  -5.531   9.047  1.00 92.95           O
ATOM    473  HA  PHE A  50      15.358  -7.162  10.743  1.00 92.95           H
ATOM    474  CB  PHE A  50      13.348  -7.407  11.604  1.00 92.95           C
ATOM    475 1HB  PHE A  50      13.652  -8.141  12.350  1.00 92.95           H
ATOM    476 2HB  PHE A  50      12.614  -6.756  12.078  1.00 92.95           H
ATOM    477  CG  PHE A  50      12.683  -8.136  10.435  1.00 92.95           C
ATOM    478  CD1 PHE A  50      11.522  -7.660   9.909  1.00 92.95           C
ATOM    479  HD1 PHE A  50      11.066  -6.760  10.322  1.00 92.95           H
ATOM    480  CD2 PHE A  50      13.252  -9.259   9.921  1.00 92.95           C
ATOM    481  HD2 PHE A  50      14.183  -9.640  10.342  1.00 92.95           H
ATOM    482  CE1 PHE A  50      10.905  -8.336   8.824  1.00 92.95           C
ATOM    483  HE1 PHE A  50       9.974  -7.955   8.403  1.00 92.95           H
ATOM    484  CE2 PHE A  50      12.635  -9.935   8.835  1.00 92.95           C
ATOM    485  HE2 PHE A  50      13.091 -10.835   8.423  1.00 92.95           H
ATOM    486  CZ  PHE A  50      11.474  -9.459   8.310  1.00 92.95           C
ATOM    487  HZ  PHE A  50      11.000  -9.978   7.477  1.00 92.95           H
ATOM    488  HN  PHE A  50      14.454  -5.904  13.175  1.00 92.95           H
ATOM    489  N   LEU A  51      13.414  -4.497  10.788  1.00 93.92           N
ATOM    490  CA  LEU A  51      12.657  -3.568   9.966  1.00 93.92           C
ATOM    491  C   LEU A  51      13.623  -2.604   9.273  1.00 93.92           C
ATOM    492  O   LEU A  51      13.525  -2.381   8.068  1.00 93.92           O
ATOM    493  HA  LEU A  51      12.144  -4.151   9.201  1.00 93.92           H
ATOM    494  CB  LEU A  51      11.582  -2.868  10.800  1.00 93.92           C
ATOM    495 1HB  LEU A  51      12.066  -2.383  11.647  1.00 93.92           H
ATOM    496 2HB  LEU A  51      11.136  -2.080  10.194  1.00 93.92           H
ATOM    497  CG  LEU A  51      10.459  -3.761  11.332  1.00 93.92           C
ATOM    498  HG  LEU A  51      10.898  -4.494  12.009  1.00 93.92           H
ATOM    499  CD1 LEU A  51       9.447  -2.947  12.140  1.00 93.92           C
ATOM    500 1HD1 LEU A  51       9.951  -2.477  12.985  1.00 93.92           H
ATOM    501 2HD1 LEU A  51       9.010  -2.177  11.504  1.00 93.92           H
ATOM    502 3HD1 LEU A  51       8.660  -3.606  12.506  1.00 93.92           H
ATOM    503  CD2 LEU A  51       9.792  -4.539  10.195  1.00 93.92           C
ATOM    504 1HD2 LEU A  51       9.370  -3.839   9.475  1.00 93.92           H
ATOM    505 2HD2 LEU A  51      10.534  -5.167   9.701  1.00 93.92           H
ATOM    506 3HD2 LEU A  51       8.998  -5.166  10.601  1.00 93.92           H
ATOM    507  HN  LEU A  51      13.352  -4.337  11.773  1.00 93.92           H
ATOM    508  N   PRO A  52      14.568  -2.017  10.019  1.00 95.23           N
ATOM    509  CA  PRO A  52      15.354  -0.896   9.497  1.00 95.23           C
ATOM    510  C   PRO A  52      16.002  -1.220   8.160  1.00 95.23           C
ATOM    511  O   PRO A  52      15.884  -0.451   7.207  1.00 95.23           O
ATOM    512  HA  PRO A  52      14.705  -0.043   9.299  1.00 95.23           H
ATOM    513  CB  PRO A  52      16.397  -0.645  10.587  1.00 95.23           C
ATOM    514 1HB  PRO A  52      17.315  -1.204  10.401  1.00 95.23           H
ATOM    515 2HB  PRO A  52      16.673   0.408  10.644  1.00 95.23           H
ATOM    516  CG  PRO A  52      15.700  -1.115  11.858  1.00 95.23           C
ATOM    517 1HG  PRO A  52      16.412  -1.332  12.654  1.00 95.23           H
ATOM    518 2HG  PRO A  52      15.022  -0.357  12.251  1.00 95.23           H
ATOM    519  CD  PRO A  52      14.960  -2.360  11.398  1.00 95.23           C
ATOM    520 1HD  PRO A  52      15.598  -3.243  11.425  1.00 95.23           H
ATOM    521 2HD  PRO A  52      14.098  -2.575  12.030  1.00 95.23           H
ATOM    522  N   PRO A  53      16.698  -2.360   8.058  1.00 95.81           N
ATOM    523  CA  PRO A  53      17.451  -2.678   6.842  1.00 95.81           C
ATOM    524  C   PRO A  53      16.542  -2.964   5.659  1.00 95.81           C
ATOM    525  O   PRO A  53      16.878  -2.641   4.521  1.00 95.81           O
ATOM    526  HA  PRO A  53      18.053  -1.821   6.537  1.00 95.81           H
ATOM    527  CB  PRO A  53      18.274  -3.906   7.237  1.00 95.81           C
ATOM    528 1HB  PRO A  53      18.427  -4.575   6.390  1.00 95.81           H
ATOM    529 2HB  PRO A  53      19.262  -3.627   7.603  1.00 95.81           H
ATOM    530  CG  PRO A  53      17.450  -4.556   8.312  1.00 95.81           C
ATOM    531 1HG  PRO A  53      16.689  -5.209   7.885  1.00 95.81           H
ATOM    532 2HG  PRO A  53      18.069  -5.172   8.964  1.00 95.81           H
ATOM    533  CD  PRO A  53      16.826  -3.422   9.072  1.00 95.81           C
ATOM    534 1HD  PRO A  53      15.857  -3.702   9.486  1.00 95.81           H
ATOM    535 2HD  PRO A  53      17.451  -3.107   9.907  1.00 95.81           H
ATOM    536  N   LEU A  54      15.403  -3.570   5.962  1.00 93.98           N
ATOM    537  CA  LEU A  54      14.474  -3.981   4.922  1.00 93.98           C
ATOM    538  C   LEU A  54      13.812  -2.742   4.317  1.00 93.98           C
ATOM    539  O   LEU A  54      13.624  -2.664   3.104  1.00 93.98           O
ATOM    540  HA  LEU A  54      15.054  -4.477   4.144  1.00 93.98           H
ATOM    541  CB  LEU A  54      13.478  -5.006   5.468  1.00 93.98           C
ATOM    542 1HB  LEU A  54      13.005  -4.586   6.356  1.00 93.98           H
ATOM    543 2HB  LEU A  54      12.693  -5.151   4.727  1.00 93.98           H
ATOM    544  CG  LEU A  54      14.056  -6.375   5.832  1.00 93.98           C
ATOM    545  HG  LEU A  54      14.806  -6.233   6.611  1.00 93.98           H
ATOM    546  CD1 LEU A  54      12.975  -7.292   6.407  1.00 93.98           C
ATOM    547 1HD1 LEU A  54      12.555  -6.839   7.306  1.00 93.98           H
ATOM    548 2HD1 LEU A  54      12.186  -7.431   5.668  1.00 93.98           H
ATOM    549 3HD1 LEU A  54      13.413  -8.258   6.657  1.00 93.98           H
ATOM    550  CD2 LEU A  54      14.765  -7.007   4.632  1.00 93.98           C
ATOM    551 1HD2 LEU A  54      14.054  -7.134   3.816  1.00 93.98           H
ATOM    552 2HD2 LEU A  54      15.579  -6.359   4.309  1.00 93.98           H
ATOM    553 3HD2 LEU A  54      15.167  -7.979   4.919  1.00 93.98           H
ATOM    554  HN  LEU A  54      15.112  -3.779   6.895  1.00 93.98           H
ATOM    555  N   TYR A  55      13.475  -1.804   5.190  1.00 94.21           N
ATOM    556  CA  TYR A  55      12.824  -0.579   4.759  1.00 94.21           C
ATOM    557  C   TYR A  55      13.764   0.269   3.900  1.00 94.21           C
ATOM    558  O   TYR A  55      13.336   0.878   2.921  1.00 94.21           O
ATOM    559  HA  TYR A  55      11.951  -0.853   4.167  1.00 94.21           H
ATOM    560  CB  TYR A  55      12.486   0.192   6.037  1.00 94.21           C
ATOM    561 1HB  TYR A  55      13.346   0.160   6.706  1.00 94.21           H
ATOM    562 2HB  TYR A  55      12.318   1.239   5.784  1.00 94.21           H
ATOM    563  CG  TYR A  55      11.260  -0.342   6.780  1.00 94.21           C
ATOM    564  CD1 TYR A  55      10.579  -1.438   6.290  1.00 94.21           C
ATOM    565  HD1 TYR A  55      10.916  -1.924   5.374  1.00 94.21           H
ATOM    566  CD2 TYR A  55      10.834   0.273   7.940  1.00 94.21           C
ATOM    567  HD2 TYR A  55      11.371   1.139   8.326  1.00 94.21           H
ATOM    568  CE1 TYR A  55       9.425  -1.940   6.989  1.00 94.21           C
ATOM    569  HE1 TYR A  55       8.879  -2.805   6.613  1.00 94.21           H
ATOM    570  CE2 TYR A  55       9.679  -0.229   8.639  1.00 94.21           C
ATOM    571  HE2 TYR A  55       9.332   0.247   9.556  1.00 94.21           H
ATOM    572  CZ  TYR A  55       9.032  -1.311   8.129  1.00 94.21           C
ATOM    573  OH  TYR A  55       7.942  -1.786   8.789  1.00 94.21           O
ATOM    574  HH  TYR A  55       7.513  -2.517   8.259  1.00 94.21           H
ATOM    575  HN  TYR A  55      13.641  -1.870   6.174  1.00 94.21           H
ATOM    576  N   TRP A  56      15.028   0.282   4.298  1.00 92.51           N
ATOM    577  CA  TRP A  56      16.042   1.000   3.545  1.00 92.51           C
ATOM    578  C   TRP A  56      16.158   0.348   2.166  1.00 92.51           C
ATOM    579  O   TRP A  56      16.255   1.040   1.154  1.00 92.51           O
ATOM    580  HA  TRP A  56      15.711   2.033   3.442  1.00 92.51           H
ATOM    581  CB  TRP A  56      17.370   1.031   4.305  1.00 92.51           C
ATOM    582 1HB  TRP A  56      17.520   0.067   4.792  1.00 92.51           H
ATOM    583 2HB  TRP A  56      18.183   1.158   3.591  1.00 92.51           H
ATOM    584  CG  TRP A  56      17.458   2.137   5.358  1.00 92.51           C
ATOM    585  CD1 TRP A  56      17.573   2.005   6.687  1.00 92.51           C
ATOM    586  HD1 TRP A  56      17.620   1.047   7.206  1.00 92.51           H
ATOM    587  CD2 TRP A  56      17.434   3.560   5.115  1.00 92.51           C
ATOM    588  NE1 TRP A  56      17.625   3.232   7.315  1.00 92.51           N
ATOM    589  HE1 TRP A  56      17.709   3.391   8.299  1.00 92.51           H
ATOM    590  CE2 TRP A  56      17.537   4.208   6.329  1.00 92.51           C
ATOM    591  CE3 TRP A  56      17.329   4.275   3.909  1.00 92.51           C
ATOM    592  HE3 TRP A  56      17.246   3.786   2.938  1.00 92.51           H
ATOM    593  CZ2 TRP A  56      17.545   5.602   6.455  1.00 92.51           C
ATOM    594  HZ2 TRP A  56      17.628   6.090   7.426  1.00 92.51           H
ATOM    595  CZ3 TRP A  56      17.338   5.667   4.052  1.00 92.51           C
ATOM    596  HZ3 TRP A  56      17.258   6.270   3.148  1.00 92.51           H
ATOM    597  CH2 TRP A  56      17.441   6.335   5.267  1.00 92.51           C
ATOM    598  HH2 TRP A  56      17.441   7.425   5.294  1.00 92.51           H
ATOM    599  HN  TRP A  56      15.361  -0.186   5.116  1.00 92.51           H
ATOM    600  N   LEU A  57      16.144  -0.977   2.170  1.00 93.62           N
ATOM    601  CA  LEU A  57      16.257  -1.731   0.933  1.00 93.62           C
ATOM    602  C   LEU A  57      15.070  -1.398   0.028  1.00 93.62           C
ATOM    603  O   LEU A  57      15.250  -1.088  -1.149  1.00 93.62           O
ATOM    604  HA  LEU A  57      17.172  -1.407   0.436  1.00 93.62           H
ATOM    605  CB  LEU A  57      16.406  -3.225   1.228  1.00 93.62           C
ATOM    606 1HB  LEU A  57      17.284  -3.365   1.858  1.00 93.62           H
ATOM    607 2HB  LEU A  57      15.542  -3.548   1.808  1.00 93.62           H
ATOM    608  CG  LEU A  57      16.538  -4.139   0.008  1.00 93.62           C
ATOM    609  HG  LEU A  57      15.687  -3.956  -0.649  1.00 93.62           H
ATOM    610  CD1 LEU A  57      17.803  -3.813  -0.788  1.00 93.62           C
ATOM    611 1HD1 LEU A  57      17.760  -2.778  -1.130  1.00 93.62           H
ATOM    612 2HD1 LEU A  57      18.677  -3.950  -0.153  1.00 93.62           H
ATOM    613 3HD1 LEU A  57      17.871  -4.477  -1.650  1.00 93.62           H
ATOM    614  CD2 LEU A  57      16.483  -5.612   0.418  1.00 93.62           C
ATOM    615 1HD2 LEU A  57      17.300  -5.828   1.106  1.00 93.62           H
ATOM    616 2HD2 LEU A  57      15.531  -5.818   0.908  1.00 93.62           H
ATOM    617 3HD2 LEU A  57      16.578  -6.240  -0.468  1.00 93.62           H
ATOM    618  HN  LEU A  57      16.057  -1.533   2.997  1.00 93.62           H
ATOM    619  N   VAL A  58      13.883  -1.473   0.611  1.00 95.30           N
ATOM    620  CA  VAL A  58      12.663  -1.228  -0.140  1.00 95.30           C
ATOM    621  C   VAL A  58      12.701   0.188  -0.718  1.00 95.30           C
ATOM    622  O   VAL A  58      12.376   0.395  -1.886  1.00 95.30           O
ATOM    623  HA  VAL A  58      12.635  -1.942  -0.964  1.00 95.30           H
ATOM    624  CB  VAL A  58      11.442  -1.480   0.747  1.00 95.30           C
ATOM    625  HB  VAL A  58      11.565  -0.896   1.659  1.00 95.30           H
ATOM    626  CG1 VAL A  58      10.158  -1.013   0.059  1.00 95.30           C
ATOM    627 1HG1 VAL A  58      10.225   0.055  -0.149  1.00 95.30           H
ATOM    628 2HG1 VAL A  58      10.029  -1.557  -0.877  1.00 95.30           H
ATOM    629 3HG1 VAL A  58       9.306  -1.203   0.711  1.00 95.30           H
ATOM    630  CG2 VAL A  58      11.347  -2.955   1.143  1.00 95.30           C
ATOM    631 1HG2 VAL A  58      11.258  -3.567   0.245  1.00 95.30           H
ATOM    632 2HG2 VAL A  58      12.244  -3.242   1.692  1.00 95.30           H
ATOM    633 3HG2 VAL A  58      10.471  -3.105   1.773  1.00 95.30           H
ATOM    634  HN  VAL A  58      13.747  -1.697   1.576  1.00 95.30           H
ATOM    635  N   PHE A  59      13.100   1.127   0.128  1.00 95.88           N
ATOM    636  CA  PHE A  59      13.142   2.524  -0.271  1.00 95.88           C
ATOM    637  C   PHE A  59      14.042   2.719  -1.492  1.00 95.88           C
ATOM    638  O   PHE A  59      13.629   3.323  -2.481  1.00 95.88           O
ATOM    639  HA  PHE A  59      12.123   2.819  -0.521  1.00 95.88           H
ATOM    640  CB  PHE A  59      13.724   3.307   0.907  1.00 95.88           C
ATOM    641 1HB  PHE A  59      13.035   3.243   1.750  1.00 95.88           H
ATOM    642 2HB  PHE A  59      14.655   2.835   1.220  1.00 95.88           H
ATOM    643  CG  PHE A  59      13.995   4.782   0.601  1.00 95.88           C
ATOM    644  CD1 PHE A  59      15.275   5.227   0.483  1.00 95.88           C
ATOM    645  HD1 PHE A  59      16.107   4.534   0.607  1.00 95.88           H
ATOM    646  CD2 PHE A  59      12.957   5.646   0.446  1.00 95.88           C
ATOM    647  HD2 PHE A  59      11.932   5.289   0.540  1.00 95.88           H
ATOM    648  CE1 PHE A  59      15.527   6.595   0.198  1.00 95.88           C
ATOM    649  HE1 PHE A  59      16.552   6.952   0.104  1.00 95.88           H
ATOM    650  CE2 PHE A  59      13.209   7.015   0.161  1.00 95.88           C
ATOM    651  HE2 PHE A  59      12.377   7.708   0.037  1.00 95.88           H
ATOM    652  CZ  PHE A  59      14.489   7.460   0.044  1.00 95.88           C
ATOM    653  HZ  PHE A  59      14.682   8.510  -0.175  1.00 95.88           H
ATOM    654  HN  PHE A  59      13.390   0.947   1.067  1.00 95.88           H
ATOM    655  N   ILE A  60      15.254   2.196  -1.384  1.00 93.93           N
ATOM    656  CA  ILE A  60      16.269   2.443  -2.394  1.00 93.93           C
ATOM    657  C   ILE A  60      15.789   1.890  -3.738  1.00 93.93           C
ATOM    658  O   ILE A  60      15.783   2.603  -4.740  1.00 93.93           O
ATOM    659  HA  ILE A  60      16.383   3.523  -2.486  1.00 93.93           H
ATOM    660  CB  ILE A  60      17.620   1.881  -1.945  1.00 93.93           C
ATOM    661  HB  ILE A  60      17.467   0.859  -1.600  1.00 93.93           H
ATOM    662  CG1 ILE A  60      18.179   2.678  -0.765  1.00 93.93           C
ATOM    663 1HG1 ILE A  60      18.517   3.655  -1.109  1.00 93.93           H
ATOM    664 2HG1 ILE A  60      17.391   2.851  -0.032  1.00 93.93           H
ATOM    665  CG2 ILE A  60      18.604   1.821  -3.115  1.00 93.93           C
ATOM    666 1HG2 ILE A  60      18.201   1.178  -3.897  1.00 93.93           H
ATOM    667 2HG2 ILE A  60      18.757   2.825  -3.513  1.00 93.93           H
ATOM    668 3HG2 ILE A  60      19.556   1.419  -2.768  1.00 93.93           H
ATOM    669  CD1 ILE A  60      19.342   1.934  -0.104  1.00 93.93           C
ATOM    670 1HD1 ILE A  60      18.995   0.967   0.260  1.00 93.93           H
ATOM    671 2HD1 ILE A  60      20.138   1.784  -0.833  1.00 93.93           H
ATOM    672 3HD1 ILE A  60      19.721   2.522   0.732  1.00 93.93           H
ATOM    673  HN  ILE A  60      15.547   1.615  -0.624  1.00 93.93           H
ATOM    674  N   VAL A  61      15.398   0.624  -3.715  1.00 94.56           N
ATOM    675  CA  VAL A  61      15.056  -0.075  -4.942  1.00 94.56           C
ATOM    676  C   VAL A  61      13.805   0.558  -5.553  1.00 94.56           C
ATOM    677  O   VAL A  61      13.750   0.794  -6.759  1.00 94.56           O
ATOM    678  HA  VAL A  61      15.888   0.051  -5.635  1.00 94.56           H
ATOM    679  CB  VAL A  61      14.894  -1.571  -4.663  1.00 94.56           C
ATOM    680  HB  VAL A  61      14.131  -1.688  -3.894  1.00 94.56           H
ATOM    681  CG1 VAL A  61      14.417  -2.313  -5.914  1.00 94.56           C
ATOM    682 1HG1 VAL A  61      13.456  -1.910  -6.231  1.00 94.56           H
ATOM    683 2HG1 VAL A  61      15.147  -2.183  -6.713  1.00 94.56           H
ATOM    684 3HG1 VAL A  61      14.310  -3.374  -5.688  1.00 94.56           H
ATOM    685  CG2 VAL A  61      16.195  -2.174  -4.130  1.00 94.56           C
ATOM    686 1HG2 VAL A  61      16.986  -2.040  -4.868  1.00 94.56           H
ATOM    687 2HG2 VAL A  61      16.474  -1.674  -3.203  1.00 94.56           H
ATOM    688 3HG2 VAL A  61      16.052  -3.238  -3.941  1.00 94.56           H
ATOM    689  HN  VAL A  61      15.314   0.080  -2.881  1.00 94.56           H
ATOM    690  N   GLY A  62      12.830   0.816  -4.693  1.00 95.94           N
ATOM    691  CA  GLY A  62      11.545   1.317  -5.147  1.00 95.94           C
ATOM    692  C   GLY A  62      11.675   2.737  -5.704  1.00 95.94           C
ATOM    693  O   GLY A  62      11.080   3.062  -6.731  1.00 95.94           O
ATOM    694 1HA  GLY A  62      11.143   0.657  -5.916  1.00 95.94           H
ATOM    695 2HA  GLY A  62      10.835   1.312  -4.320  1.00 95.94           H
ATOM    696  HN  GLY A  62      12.909   0.688  -3.705  1.00 95.94           H
ATOM    697  N   ALA A  63      12.458   3.544  -5.003  1.00 95.61           N
ATOM    698  CA  ALA A  63      12.637   4.933  -5.387  1.00 95.61           C
ATOM    699  C   ALA A  63      13.274   4.995  -6.777  1.00 95.61           C
ATOM    700  O   ALA A  63      12.849   5.779  -7.624  1.00 95.61           O
ATOM    701  HA  ALA A  63      11.650   5.396  -5.429  1.00 95.61           H
ATOM    702  CB  ALA A  63      13.475   5.652  -4.329  1.00 95.61           C
ATOM    703 1HB  ALA A  63      12.964   5.605  -3.367  1.00 95.61           H
ATOM    704 2HB  ALA A  63      14.449   5.170  -4.247  1.00 95.61           H
ATOM    705 3HB  ALA A  63      13.609   6.695  -4.618  1.00 95.61           H
ATOM    706  HN  ALA A  63      12.963   3.262  -4.187  1.00 95.61           H
ATOM    707  N   LEU A  64      14.284   4.159  -6.967  1.00 89.83           N
ATOM    708  CA  LEU A  64      14.991   4.115  -8.236  1.00 89.83           C
ATOM    709  C   LEU A  64      14.014   3.718  -9.345  1.00 89.83           C
ATOM    710  O   LEU A  64      13.950   4.373 -10.385  1.00 89.83           O
ATOM    711  HA  LEU A  64      15.355   5.122  -8.442  1.00 89.83           H
ATOM    712  CB  LEU A  64      16.214   3.202  -8.137  1.00 89.83           C
ATOM    713 1HB  LEU A  64      15.902   2.258  -7.690  1.00 89.83           H
ATOM    714 2HB  LEU A  64      16.557   2.977  -9.147  1.00 89.83           H
ATOM    715  CG  LEU A  64      17.397   3.749  -7.336  1.00 89.83           C
ATOM    716  HG  LEU A  64      17.032   4.056  -6.356  1.00 89.83           H
ATOM    717  CD1 LEU A  64      18.451   2.664  -7.106  1.00 89.83           C
ATOM    718 1HD1 LEU A  64      18.007   1.837  -6.553  1.00 89.83           H
ATOM    719 2HD1 LEU A  64      18.817   2.304  -8.067  1.00 89.83           H
ATOM    720 3HD1 LEU A  64      19.281   3.080  -6.534  1.00 89.83           H
ATOM    721  CD2 LEU A  64      17.987   4.989  -8.008  1.00 89.83           C
ATOM    722 1HD2 LEU A  64      18.333   4.731  -9.009  1.00 89.83           H
ATOM    723 2HD2 LEU A  64      17.224   5.764  -8.077  1.00 89.83           H
ATOM    724 3HD2 LEU A  64      18.827   5.358  -7.418  1.00 89.83           H
ATOM    725  HN  LEU A  64      14.620   3.520  -6.275  1.00 89.83           H
ATOM    726  N   GLY A  65      13.278   2.647  -9.086  1.00 93.60           N
ATOM    727  CA  GLY A  65      12.411   2.073 -10.100  1.00 93.60           C
ATOM    728  C   GLY A  65      11.334   3.071 -10.530  1.00 93.60           C
ATOM    729  O   GLY A  65      11.166   3.335 -11.720  1.00 93.60           O
ATOM    730 1HA  GLY A  65      13.003   1.776 -10.966  1.00 93.60           H
ATOM    731 2HA  GLY A  65      11.940   1.169  -9.712  1.00 93.60           H
ATOM    732  HN  GLY A  65      13.269   2.175  -8.205  1.00 93.60           H
ATOM    733  N   ASN A  66      10.631   3.598  -9.538  1.00 91.98           N
ATOM    734  CA  ASN A  66       9.475   4.437  -9.804  1.00 91.98           C
ATOM    735  C   ASN A  66       9.942   5.778 -10.374  1.00 91.98           C
ATOM    736  O   ASN A  66       9.265   6.370 -11.213  1.00 91.98           O
ATOM    737  HA  ASN A  66       8.868   3.872 -10.511  1.00 91.98           H
ATOM    738  CB  ASN A  66       8.691   4.716  -8.520  1.00 91.98           C
ATOM    739 1HB  ASN A  66       9.381   4.971  -7.716  1.00 91.98           H
ATOM    740 2HB  ASN A  66       8.041   5.579  -8.667  1.00 91.98           H
ATOM    741  CG  ASN A  66       7.852   3.503  -8.114  1.00 91.98           C
ATOM    742  OD1 ASN A  66       6.904   3.121  -8.779  1.00 91.98           O
ATOM    743  ND2 ASN A  66       8.254   2.920  -6.988  1.00 91.98           N
ATOM    744 1HD2 ASN A  66       9.041   3.284  -6.489  1.00 91.98           H
ATOM    745 2HD2 ASN A  66       7.769   2.118  -6.639  1.00 91.98           H
ATOM    746  HN  ASN A  66      10.841   3.462  -8.570  1.00 91.98           H
ATOM    747  N   SER A  67      11.097   6.217  -9.895  1.00 91.70           N
ATOM    748  CA  SER A  67      11.677   7.463 -10.368  1.00 91.70           C
ATOM    749  C   SER A  67      11.971   7.368 -11.867  1.00 91.70           C
ATOM    750  O   SER A  67      11.778   8.334 -12.603  1.00 91.70           O
ATOM    751  HA  SER A  67      10.922   8.225 -10.174  1.00 91.70           H
ATOM    752  CB  SER A  67      12.954   7.803  -9.597  1.00 91.70           C
ATOM    753 1HB  SER A  67      13.674   6.994  -9.714  1.00 91.70           H
ATOM    754 2HB  SER A  67      13.408   8.698 -10.024  1.00 91.70           H
ATOM    755  OG  SER A  67      12.700   8.016  -8.211  1.00 91.70           O
ATOM    756  HG  SER A  67      13.102   7.276  -7.672  1.00 91.70           H
ATOM    757  HN  SER A  67      11.632   5.739  -9.199  1.00 91.70           H
ATOM    758  N   LEU A  68      12.433   6.195 -12.273  1.00 86.51           N
ATOM    759  CA  LEU A  68      12.731   5.953 -13.675  1.00 86.51           C
ATOM    760  C   LEU A  68      11.441   6.052 -14.491  1.00 86.51           C
ATOM    761  O   LEU A  68      11.434   6.626 -15.579  1.00 86.51           O
ATOM    762  HA  LEU A  68      13.410   6.739 -14.004  1.00 86.51           H
ATOM    763  CB  LEU A  68      13.465   4.621 -13.844  1.00 86.51           C
ATOM    764 1HB  LEU A  68      12.967   3.873 -13.227  1.00 86.51           H
ATOM    765 2HB  LEU A  68      13.360   4.300 -14.880  1.00 86.51           H
ATOM    766  CG  LEU A  68      14.953   4.625 -13.489  1.00 86.51           C
ATOM    767  HG  LEU A  68      15.066   5.059 -12.495  1.00 86.51           H
ATOM    768  CD1 LEU A  68      15.506   3.200 -13.425  1.00 86.51           C
ATOM    769 1HD1 LEU A  68      14.967   2.634 -12.666  1.00 86.51           H
ATOM    770 2HD1 LEU A  68      15.380   2.718 -14.395  1.00 86.51           H
ATOM    771 3HD1 LEU A  68      16.566   3.232 -13.171  1.00 86.51           H
ATOM    772  CD2 LEU A  68      15.746   5.505 -14.457  1.00 86.51           C
ATOM    773 1HD2 LEU A  68      15.630   5.124 -15.472  1.00 86.51           H
ATOM    774 2HD2 LEU A  68      15.372   6.528 -14.408  1.00 86.51           H
ATOM    775 3HD2 LEU A  68      16.800   5.490 -14.182  1.00 86.51           H
ATOM    776  HN  LEU A  68      12.602   5.419 -11.665  1.00 86.51           H
ATOM    777  N   VAL A  69      10.381   5.484 -13.934  1.00 90.23           N
ATOM    778  CA  VAL A  69       9.098   5.467 -14.615  1.00 90.23           C
ATOM    779  C   VAL A  69       8.662   6.903 -14.911  1.00 90.23           C
ATOM    780  O   VAL A  69       8.332   7.234 -16.049  1.00 90.23           O
ATOM    781  HA  VAL A  69       9.234   4.940 -15.560  1.00 90.23           H
ATOM    782  CB  VAL A  69       8.074   4.691 -13.783  1.00 90.23           C
ATOM    783  HB  VAL A  69       8.062   5.122 -12.782  1.00 90.23           H
ATOM    784  CG1 VAL A  69       6.669   4.831 -14.372  1.00 90.23           C
ATOM    785 1HG1 VAL A  69       6.384   5.883 -14.386  1.00 90.23           H
ATOM    786 2HG1 VAL A  69       6.661   4.440 -15.390  1.00 90.23           H
ATOM    787 3HG1 VAL A  69       5.962   4.271 -13.762  1.00 90.23           H
ATOM    788  CG2 VAL A  69       8.472   3.219 -13.657  1.00 90.23           C
ATOM    789 1HG2 VAL A  69       8.527   2.772 -14.650  1.00 90.23           H
ATOM    790 2HG2 VAL A  69       9.445   3.146 -13.172  1.00 90.23           H
ATOM    791 3HG2 VAL A  69       7.728   2.692 -13.061  1.00 90.23           H
ATOM    792  HN  VAL A  69      10.390   5.043 -13.037  1.00 90.23           H
ATOM    793  N   ILE A  70       8.676   7.719 -13.867  1.00 90.35           N
ATOM    794  CA  ILE A  70       8.194   9.085 -13.978  1.00 90.35           C
ATOM    795  C   ILE A  70       9.023   9.829 -15.027  1.00 90.35           C
ATOM    796  O   ILE A  70       8.476  10.566 -15.847  1.00 90.35           O
ATOM    797  HA  ILE A  70       7.161   9.040 -14.322  1.00 90.35           H
ATOM    798  CB  ILE A  70       8.186   9.764 -12.607  1.00 90.35           C
ATOM    799  HB  ILE A  70       9.176   9.652 -12.164  1.00 90.35           H
ATOM    800  CG1 ILE A  70       7.190   9.083 -11.665  1.00 90.35           C
ATOM    801 1HG1 ILE A  70       6.172   9.337 -11.961  1.00 90.35           H
ATOM    802 2HG1 ILE A  70       7.286   8.001 -11.749  1.00 90.35           H
ATOM    803  CG2 ILE A  70       7.916  11.264 -12.739  1.00 90.35           C
ATOM    804 1HG2 ILE A  70       8.695  11.720 -13.350  1.00 90.35           H
ATOM    805 2HG2 ILE A  70       6.946  11.418 -13.212  1.00 90.35           H
ATOM    806 3HG2 ILE A  70       7.915  11.721 -11.750  1.00 90.35           H
ATOM    807  CD1 ILE A  70       7.427   9.511 -10.215  1.00 90.35           C
ATOM    808 1HD1 ILE A  70       8.438   9.234  -9.915  1.00 90.35           H
ATOM    809 2HD1 ILE A  70       7.307  10.591 -10.130  1.00 90.35           H
ATOM    810 3HD1 ILE A  70       6.707   9.013  -9.567  1.00 90.35           H
ATOM    811  HN  ILE A  70       9.007   7.460 -12.960  1.00 90.35           H
ATOM    812  N   LEU A  71      10.328   9.611 -14.968  1.00 84.56           N
ATOM    813  CA  LEU A  71      11.251  10.358 -15.807  1.00 84.56           C
ATOM    814  C   LEU A  71      10.987  10.018 -17.275  1.00 84.56           C
ATOM    815  O   LEU A  71      11.021  10.897 -18.135  1.00 84.56           O
ATOM    816  HA  LEU A  71      11.045  11.417 -15.655  1.00 84.56           H
ATOM    817  CB  LEU A  71      12.695  10.109 -15.368  1.00 84.56           C
ATOM    818 1HB  LEU A  71      12.776  10.341 -14.306  1.00 84.56           H
ATOM    819 2HB  LEU A  71      12.909   9.046 -15.478  1.00 84.56           H
ATOM    820  CG  LEU A  71      13.769  10.898 -16.118  1.00 84.56           C
ATOM    821  HG  LEU A  71      13.306  11.791 -16.538  1.00 84.56           H
ATOM    822  CD1 LEU A  71      14.871  11.367 -15.165  1.00 84.56           C
ATOM    823 1HD1 LEU A  71      14.439  12.008 -14.397  1.00 84.56           H
ATOM    824 2HD1 LEU A  71      15.338  10.501 -14.696  1.00 84.56           H
ATOM    825 3HD1 LEU A  71      15.622  11.925 -15.725  1.00 84.56           H
ATOM    826  CD2 LEU A  71      14.330  10.087 -17.288  1.00 84.56           C
ATOM    827 1HD2 LEU A  71      14.773   9.165 -16.911  1.00 84.56           H
ATOM    828 2HD2 LEU A  71      13.524   9.846 -17.982  1.00 84.56           H
ATOM    829 3HD2 LEU A  71      15.091  10.671 -17.804  1.00 84.56           H
ATOM    830  HN  LEU A  71      10.756   8.940 -14.363  1.00 84.56           H
ATOM    831  N   VAL A  72      10.730   8.741 -17.517  1.00 84.54           N
ATOM    832  CA  VAL A  72      10.532   8.262 -18.874  1.00 84.54           C
ATOM    833  C   VAL A  72       9.278   8.911 -19.463  1.00 84.54           C
ATOM    834  O   VAL A  72       9.289   9.368 -20.604  1.00 84.54           O
ATOM    835  HA  VAL A  72      11.396   8.572 -19.462  1.00 84.54           H
ATOM    836  CB  VAL A  72      10.476   6.733 -18.886  1.00 84.54           C
ATOM    837  HB  VAL A  72       9.714   6.420 -18.172  1.00 84.54           H
ATOM    838  CG1 VAL A  72      10.069   6.210 -20.266  1.00 84.54           C
ATOM    839 1HG1 VAL A  72       9.084   6.598 -20.526  1.00 84.54           H
ATOM    840 2HG1 VAL A  72      10.797   6.538 -21.008  1.00 84.54           H
ATOM    841 3HG1 VAL A  72      10.036   5.121 -20.246  1.00 84.54           H
ATOM    842  CG2 VAL A  72      11.811   6.131 -18.443  1.00 84.54           C
ATOM    843 1HG2 VAL A  72      12.599   6.457 -19.122  1.00 84.54           H
ATOM    844 2HG2 VAL A  72      12.042   6.464 -17.432  1.00 84.54           H
ATOM    845 3HG2 VAL A  72      11.743   5.043 -18.461  1.00 84.54           H
ATOM    846  HN  VAL A  72      10.656   8.041 -16.807  1.00 84.54           H
ATOM    847  N   TYR A  73       8.227   8.931 -18.656  1.00 85.10           N
ATOM    848  CA  TYR A  73       6.958   9.486 -19.094  1.00 85.10           C
ATOM    849  C   TYR A  73       7.061  11.000 -19.292  1.00 85.10           C
ATOM    850  O   TYR A  73       6.398  11.562 -20.163  1.00 85.10           O
ATOM    851  HA  TYR A  73       6.697   9.020 -20.044  1.00 85.10           H
ATOM    852  CB  TYR A  73       5.961   9.197 -17.970  1.00 85.10           C
ATOM    853 1HB  TYR A  73       6.495   9.176 -17.021  1.00 85.10           H
ATOM    854 2HB  TYR A  73       5.244  10.017 -17.914  1.00 85.10           H
ATOM    855  CG  TYR A  73       5.197   7.882 -18.139  1.00 85.10           C
ATOM    856  CD1 TYR A  73       4.364   7.702 -19.225  1.00 85.10           C
ATOM    857  HD1 TYR A  73       4.251   8.497 -19.962  1.00 85.10           H
ATOM    858  CD2 TYR A  73       5.340   6.877 -17.205  1.00 85.10           C
ATOM    859  HD2 TYR A  73       5.998   7.019 -16.347  1.00 85.10           H
ATOM    860  CE1 TYR A  73       3.645   6.465 -19.383  1.00 85.10           C
ATOM    861  HE1 TYR A  73       2.985   6.309 -20.236  1.00 85.10           H
ATOM    862  CE2 TYR A  73       4.621   5.639 -17.363  1.00 85.10           C
ATOM    863  HE2 TYR A  73       4.725   4.837 -16.633  1.00 85.10           H
ATOM    864  CZ  TYR A  73       3.809   5.494 -18.445  1.00 85.10           C
ATOM    865  OH  TYR A  73       3.131   4.325 -18.595  1.00 85.10           O
ATOM    866  HH  TYR A  73       2.685   4.301 -19.490  1.00 85.10           H
ATOM    867  HN  TYR A  73       8.233   8.577 -17.721  1.00 85.10           H
ATOM    868  N   TRP A  74       7.897  11.617 -18.470  1.00 73.72           N
ATOM    869  CA  TRP A  74       8.026  13.064 -18.481  1.00 73.72           C
ATOM    870  C   TRP A  74       8.635  13.474 -19.823  1.00 73.72           C
ATOM    871  O   TRP A  74       8.098  14.338 -20.514  1.00 73.72           O
ATOM    872  HA  TRP A  74       7.027  13.488 -18.379  1.00 73.72           H
ATOM    873  CB  TRP A  74       8.840  13.551 -17.280  1.00 73.72           C
ATOM    874 1HB  TRP A  74       8.397  13.151 -16.368  1.00 73.72           H
ATOM    875 2HB  TRP A  74       9.849  13.144 -17.350  1.00 73.72           H
ATOM    876  CG  TRP A  74       8.926  15.074 -17.163  1.00 73.72           C
ATOM    877  CD1 TRP A  74       9.792  15.900 -17.766  1.00 73.72           C
ATOM    878  HD1 TRP A  74      10.578  15.574 -18.447  1.00 73.72           H
ATOM    879  CD2 TRP A  74       8.075  15.924 -16.366  1.00 73.72           C
ATOM    880  NE1 TRP A  74       9.562  17.215 -17.417  1.00 73.72           N
ATOM    881  HE1 TRP A  74      10.076  18.011 -17.738  1.00 73.72           H
ATOM    882  CE2 TRP A  74       8.485  17.230 -16.539  1.00 73.72           C
ATOM    883  CE3 TRP A  74       6.994  15.600 -15.527  1.00 73.72           C
ATOM    884  HE3 TRP A  74       6.652  14.577 -15.374  1.00 73.72           H
ATOM    885  CZ2 TRP A  74       7.870  18.317 -15.905  1.00 73.72           C
ATOM    886  HZ2 TRP A  74       8.213  19.340 -16.058  1.00 73.72           H
ATOM    887  CZ3 TRP A  74       6.391  16.697 -14.901  1.00 73.72           C
ATOM    888  HZ3 TRP A  74       5.548  16.502 -14.238  1.00 73.72           H
ATOM    889  CH2 TRP A  74       6.792  18.018 -15.064  1.00 73.72           C
ATOM    890  HH2 TRP A  74       6.268  18.818 -14.540  1.00 73.72           H
ATOM    891  HN  TRP A  74       8.478  11.145 -17.807  1.00 73.72           H
ATOM    892  N   TYR A  75       9.749  12.836 -20.151  1.00 70.34           N
ATOM    893  CA  TYR A  75      10.619  13.339 -21.200  1.00 70.34           C
ATOM    894  C   TYR A  75      10.261  12.720 -22.553  1.00 70.34           C
ATOM    895  O   TYR A  75      10.455  13.344 -23.595  1.00 70.34           O
ATOM    896  HA  TYR A  75      10.487  14.420 -21.256  1.00 70.34           H
ATOM    897  CB  TYR A  75      12.036  12.910 -20.814  1.00 70.34           C
ATOM    898 1HB  TYR A  75      11.999  11.902 -20.399  1.00 70.34           H
ATOM    899 2HB  TYR A  75      12.647  12.861 -21.715  1.00 70.34           H
ATOM    900  CG  TYR A  75      12.714  13.837 -19.805  1.00 70.34           C
ATOM    901  CD1 TYR A  75      13.263  15.032 -20.225  1.00 70.34           C
ATOM    902  HD1 TYR A  75      13.212  15.314 -21.277  1.00 70.34           H
ATOM    903  CD2 TYR A  75      12.778  13.480 -18.473  1.00 70.34           C
ATOM    904  HD2 TYR A  75      12.345  12.536 -18.141  1.00 70.34           H
ATOM    905  CE1 TYR A  75      13.901  15.905 -19.275  1.00 70.34           C
ATOM    906  HE1 TYR A  75      14.338  16.852 -19.594  1.00 70.34           H
ATOM    907  CE2 TYR A  75      13.417  14.353 -17.523  1.00 70.34           C
ATOM    908  HE2 TYR A  75      13.474  14.083 -16.469  1.00 70.34           H
ATOM    909  CZ  TYR A  75      13.947  15.523 -17.971  1.00 70.34           C
ATOM    910  OH  TYR A  75      14.550  16.348 -17.073  1.00 70.34           O
ATOM    911  HH  TYR A  75      14.495  15.953 -16.156  1.00 70.34           H
ATOM    912  HN  TYR A  75      10.058  11.991 -19.714  1.00 70.34           H
ATOM    913  N   CYS A  76       9.745  11.501 -22.492  1.00 69.64           N
ATOM    914  CA  CYS A  76       9.714  10.643 -23.664  1.00 69.64           C
ATOM    915  C   CYS A  76       8.262  10.233 -23.921  1.00 69.64           C
ATOM    916  O   CYS A  76       7.667  10.635 -24.920  1.00 69.64           O
ATOM    917  HA  CYS A  76      10.102  11.233 -24.494  1.00 69.64           H
ATOM    918  CB  CYS A  76      10.629   9.428 -23.500  1.00 69.64           C
ATOM    919 1HB  CYS A  76      11.569   9.730 -23.038  1.00 69.64           H
ATOM    920 2HB  CYS A  76      10.166   8.700 -22.834  1.00 69.64           H
ATOM    921  SG  CYS A  76      10.953   8.664 -25.131  1.00 69.64           S
ATOM    922  HG  CYS A  76       9.719   8.207 -25.318  1.00 69.64           H
ATOM    923  HN  CYS A  76       9.354  11.100 -21.664  1.00 69.64           H
ATOM    924  N   THR A  77       7.734   9.439 -23.001  1.00 64.09           N
ATOM    925  CA  THR A  77       6.518   8.690 -23.268  1.00 64.09           C
ATOM    926  C   THR A  77       5.330   9.641 -23.433  1.00 64.09           C
ATOM    927  O   THR A  77       4.506   9.461 -24.327  1.00 64.09           O
ATOM    928  HA  THR A  77       6.639   8.164 -24.215  1.00 64.09           H
ATOM    929  CB  THR A  77       6.331   7.674 -22.140  1.00 64.09           C
ATOM    930  HB  THR A  77       6.099   8.174 -21.200  1.00 64.09           H
ATOM    931  OG1 THR A  77       7.538   6.916 -22.152  1.00 64.09           O
ATOM    932  HG1 THR A  77       7.531   6.274 -22.918  1.00 64.09           H
ATOM    933  CG2 THR A  77       5.242   6.645 -22.453  1.00 64.09           C
ATOM    934 1HG2 THR A  77       5.509   6.098 -23.357  1.00 64.09           H
ATOM    935 2HG2 THR A  77       4.292   7.157 -22.605  1.00 64.09           H
ATOM    936 3HG2 THR A  77       5.151   5.948 -21.620  1.00 64.09           H
ATOM    937  HN  THR A  77       8.121   9.304 -22.089  1.00 64.09           H
ATOM    938  N   ARG A  78       5.282  10.632 -22.555  1.00 59.78           N
ATOM    939  CA  ARG A  78       4.074  11.422 -22.384  1.00 59.78           C
ATOM    940  C   ARG A  78       2.862  10.505 -22.201  1.00 59.78           C
ATOM    941  O   ARG A  78       2.860   9.371 -22.677  1.00 59.78           O
ATOM    942  HA  ARG A  78       4.254  12.017 -21.489  1.00 59.78           H
ATOM    943  CB  ARG A  78       3.837  12.334 -23.589  1.00 59.78           C
ATOM    944 1HB  ARG A  78       3.713  11.731 -24.488  1.00 59.78           H
ATOM    945 2HB  ARG A  78       2.911  12.893 -23.450  1.00 59.78           H
ATOM    946  CG  ARG A  78       5.003  13.307 -23.777  1.00 59.78           C
ATOM    947 1HG  ARG A  78       5.203  13.826 -22.840  1.00 59.78           H
ATOM    948 2HG  ARG A  78       5.906  12.753 -24.034  1.00 59.78           H
ATOM    949  CD  ARG A  78       4.694  14.326 -24.876  1.00 59.78           C
ATOM    950 1HD  ARG A  78       4.515  13.813 -25.820  1.00 59.78           H
ATOM    951 2HD  ARG A  78       3.783  14.872 -24.632  1.00 59.78           H
ATOM    952  NE  ARG A  78       5.824  15.271 -25.021  1.00 59.78           N
ATOM    953  HE  ARG A  78       6.666  15.076 -24.519  1.00 59.78           H
ATOM    954  CZ  ARG A  78       5.789  16.373 -25.784  1.00 59.78           C
ATOM    955  NH1 ARG A  78       4.686  16.684 -26.479  1.00 59.78           N
ATOM    956 1HH1 ARG A  78       3.881  16.092 -26.431  1.00 59.78           H
ATOM    957 2HH1 ARG A  78       4.668  17.507 -27.046  1.00 59.78           H
ATOM    958  NH2 ARG A  78       6.873  17.158 -25.841  1.00 59.78           N
ATOM    959 1HH2 ARG A  78       6.863  17.983 -26.406  1.00 59.78           H
ATOM    960 2HH2 ARG A  78       7.692  16.919 -25.319  1.00 59.78           H
ATOM    961  HN  ARG A  78       6.047  10.898 -21.968  1.00 59.78           H
ATOM    962  N   VAL A  79       1.861  11.031 -21.511  1.00 74.85           N
ATOM    963  CA  VAL A  79       0.640  10.281 -21.274  1.00 74.85           C
ATOM    964  C   VAL A  79      -0.270  10.397 -22.499  1.00 74.85           C
ATOM    965  O   VAL A  79      -0.860  11.449 -22.741  1.00 74.85           O
ATOM    966  HA  VAL A  79       0.916   9.235 -21.141  1.00 74.85           H
ATOM    967  CB  VAL A  79      -0.029  10.763 -19.985  1.00 74.85           C
ATOM    968  HB  VAL A  79      -0.309  11.807 -20.123  1.00 74.85           H
ATOM    969  CG1 VAL A  79      -1.304   9.968 -19.699  1.00 74.85           C
ATOM    970 1HG1 VAL A  79      -2.005  10.095 -20.524  1.00 74.85           H
ATOM    971 2HG1 VAL A  79      -1.057   8.911 -19.591  1.00 74.85           H
ATOM    972 3HG1 VAL A  79      -1.759  10.330 -18.777  1.00 74.85           H
ATOM    973  CG2 VAL A  79       0.941  10.689 -18.804  1.00 74.85           C
ATOM    974 1HG2 VAL A  79       1.266   9.657 -18.665  1.00 74.85           H
ATOM    975 2HG2 VAL A  79       1.807  11.319 -19.005  1.00 74.85           H
ATOM    976 3HG2 VAL A  79       0.440  11.037 -17.901  1.00 74.85           H
ATOM    977  HN  VAL A  79       1.875  11.951 -21.118  1.00 74.85           H
ATOM    978  N   LYS A  80      -0.356   9.301 -23.239  1.00 67.29           N
ATOM    979  CA  LYS A  80      -1.105   9.295 -24.484  1.00 67.29           C
ATOM    980  C   LYS A  80      -2.366   8.446 -24.311  1.00 67.29           C
ATOM    981  O   LYS A  80      -3.338   8.616 -25.045  1.00 67.29           O
ATOM    982  HA  LYS A  80      -1.406  10.323 -24.689  1.00 67.29           H
ATOM    983  CB  LYS A  80      -0.214   8.845 -25.643  1.00 67.29           C
ATOM    984 1HB  LYS A  80       0.250   7.889 -25.400  1.00 67.29           H
ATOM    985 2HB  LYS A  80      -0.822   8.686 -26.534  1.00 67.29           H
ATOM    986  CG  LYS A  80       0.870   9.884 -25.937  1.00 67.29           C
ATOM    987 1HG  LYS A  80       0.409  10.856 -26.113  1.00 67.29           H
ATOM    988 2HG  LYS A  80       1.520   9.992 -25.069  1.00 67.29           H
ATOM    989  CD  LYS A  80       1.702   9.479 -27.156  1.00 67.29           C
ATOM    990 1HD  LYS A  80       2.144   8.497 -26.989  1.00 67.29           H
ATOM    991 2HD  LYS A  80       1.055   9.393 -28.029  1.00 67.29           H
ATOM    992  CE  LYS A  80       2.806  10.501 -27.430  1.00 67.29           C
ATOM    993 1HE  LYS A  80       2.368  11.488 -27.579  1.00 67.29           H
ATOM    994 2HE  LYS A  80       3.466  10.573 -26.565  1.00 67.29           H
ATOM    995  NZ  LYS A  80       3.587  10.113 -28.626  1.00 67.29           N
ATOM    996 1HZ  LYS A  80       4.313  10.800 -28.794  1.00 67.29           H
ATOM    997 2HZ  LYS A  80       4.011   9.204 -28.472  1.00 67.29           H
ATOM    998 3HZ  LYS A  80       2.972  10.067 -29.431  1.00 67.29           H
ATOM    999  HN  LYS A  80       0.074   8.430 -23.000  1.00 67.29           H
ATOM   1000  N   THR A  81      -2.309   7.550 -23.337  1.00 79.17           N
ATOM   1001  CA  THR A  81      -3.363   6.565 -23.163  1.00 79.17           C
ATOM   1002  C   THR A  81      -3.872   6.579 -21.720  1.00 79.17           C
ATOM   1003  O   THR A  81      -3.228   7.142 -20.836  1.00 79.17           O
ATOM   1004  HA  THR A  81      -4.202   6.844 -23.800  1.00 79.17           H
ATOM   1005  CB  THR A  81      -2.817   5.205 -23.602  1.00 79.17           C
ATOM   1006  HB  THR A  81      -3.623   4.479 -23.708  1.00 79.17           H
ATOM   1007  OG1 THR A  81      -1.832   4.893 -22.621  1.00 79.17           O
ATOM   1008  HG1 THR A  81      -1.572   3.930 -22.693  1.00 79.17           H
ATOM   1009  CG2 THR A  81      -2.028   5.286 -24.911  1.00 79.17           C
ATOM   1010 1HG2 THR A  81      -1.183   5.962 -24.784  1.00 79.17           H
ATOM   1011 2HG2 THR A  81      -2.677   5.660 -25.703  1.00 79.17           H
ATOM   1012 3HG2 THR A  81      -1.664   4.294 -25.177  1.00 79.17           H
ATOM   1013  HN  THR A  81      -1.561   7.490 -22.676  1.00 79.17           H
ATOM   1014  N   MET A  82      -5.022   5.951 -21.526  1.00 80.07           N
ATOM   1015  CA  MET A  82      -5.569   5.786 -20.190  1.00 80.07           C
ATOM   1016  C   MET A  82      -4.613   4.989 -19.301  1.00 80.07           C
ATOM   1017  O   MET A  82      -4.438   5.310 -18.126  1.00 80.07           O
ATOM   1018  HA  MET A  82      -5.687   6.795 -19.795  1.00 80.07           H
ATOM   1019  CB  MET A  82      -6.913   5.060 -20.274  1.00 80.07           C
ATOM   1020 1HB  MET A  82      -7.559   5.566 -20.991  1.00 80.07           H
ATOM   1021 2HB  MET A  82      -6.760   4.046 -20.643  1.00 80.07           H
ATOM   1022  CG  MET A  82      -7.597   5.013 -18.906  1.00 80.07           C
ATOM   1023 1HG  MET A  82      -7.013   4.403 -18.218  1.00 80.07           H
ATOM   1024 2HG  MET A  82      -7.646   6.016 -18.480  1.00 80.07           H
ATOM   1025  SD  MET A  82      -9.243   4.341 -19.070  1.00 80.07           S
ATOM   1026  CE  MET A  82      -9.839   4.571 -17.403  1.00 80.07           C
ATOM   1027 1HE  MET A  82      -9.202   4.021 -16.710  1.00 80.07           H
ATOM   1028 2HE  MET A  82      -9.817   5.632 -17.153  1.00 80.07           H
ATOM   1029 3HE  MET A  82     -10.862   4.202 -17.328  1.00 80.07           H
ATOM   1030  HN  MET A  82      -5.577   5.560 -22.261  1.00 80.07           H
ATOM   1031  N   THR A  83      -4.019   3.964 -19.895  1.00 82.92           N
ATOM   1032  CA  THR A  83      -3.061   3.137 -19.181  1.00 82.92           C
ATOM   1033  C   THR A  83      -1.895   3.988 -18.675  1.00 82.92           C
ATOM   1034  O   THR A  83      -1.480   3.859 -17.524  1.00 82.92           O
ATOM   1035  HA  THR A  83      -3.555   2.718 -18.304  1.00 82.92           H
ATOM   1036  CB  THR A  83      -2.627   2.004 -20.112  1.00 82.92           C
ATOM   1037  HB  THR A  83      -1.882   2.352 -20.828  1.00 82.92           H
ATOM   1038  OG1 THR A  83      -3.847   1.531 -20.676  1.00 82.92           O
ATOM   1039  HG1 THR A  83      -4.296   0.903 -20.041  1.00 82.92           H
ATOM   1040  CG2 THR A  83      -2.076   0.797 -19.350  1.00 82.92           C
ATOM   1041 1HG2 THR A  83      -2.845   0.407 -18.683  1.00 82.92           H
ATOM   1042 2HG2 THR A  83      -1.208   1.102 -18.765  1.00 82.92           H
ATOM   1043 3HG2 THR A  83      -1.783   0.023 -20.059  1.00 82.92           H
ATOM   1044  HN  THR A  83      -4.183   3.696 -20.844  1.00 82.92           H
ATOM   1045  N   ASP A  84      -1.398   4.840 -19.560  1.00 85.32           N
ATOM   1046  CA  ASP A  84      -0.256   5.678 -19.233  1.00 85.32           C
ATOM   1047  C   ASP A  84      -0.596   6.544 -18.018  1.00 85.32           C
ATOM   1048  O   ASP A  84       0.253   6.773 -17.158  1.00 85.32           O
ATOM   1049  HA  ASP A  84       0.561   4.984 -19.035  1.00 85.32           H
ATOM   1050  CB  ASP A  84       0.093   6.610 -20.395  1.00 85.32           C
ATOM   1051 1HB  ASP A  84      -0.764   7.241 -20.630  1.00 85.32           H
ATOM   1052 2HB  ASP A  84       0.907   7.273 -20.101  1.00 85.32           H
ATOM   1053  CG  ASP A  84       0.501   5.812 -21.635  1.00 85.32           C
ATOM   1054  OD1 ASP A  84       1.045   4.703 -21.442  1.00 85.32           O
ATOM   1055  OD2 ASP A  84       0.258   6.328 -22.747  1.00 85.32           O
ATOM   1056  HN  ASP A  84      -1.761   4.962 -20.483  1.00 85.32           H
ATOM   1057  N   MET A  85      -1.839   7.001 -17.986  1.00 87.89           N
ATOM   1058  CA  MET A  85      -2.280   7.896 -16.930  1.00 87.89           C
ATOM   1059  C   MET A  85      -2.199   7.214 -15.563  1.00 87.89           C
ATOM   1060  O   MET A  85      -1.653   7.777 -14.615  1.00 87.89           O
ATOM   1061  HA  MET A  85      -1.598   8.745 -16.961  1.00 87.89           H
ATOM   1062  CB  MET A  85      -3.722   8.331 -17.198  1.00 87.89           C
ATOM   1063 1HB  MET A  85      -3.814   8.683 -18.226  1.00 87.89           H
ATOM   1064 2HB  MET A  85      -4.390   7.475 -17.093  1.00 87.89           H
ATOM   1065  CG  MET A  85      -4.149   9.439 -16.233  1.00 87.89           C
ATOM   1066 1HG  MET A  85      -5.219   9.624 -16.329  1.00 87.89           H
ATOM   1067 2HG  MET A  85      -3.971   9.125 -15.205  1.00 87.89           H
ATOM   1068  SD  MET A  85      -3.239  10.935 -16.580  1.00 87.89           S
ATOM   1069  CE  MET A  85      -3.710  11.919 -15.167  1.00 87.89           C
ATOM   1070 1HE  MET A  85      -4.792  12.050 -15.160  1.00 87.89           H
ATOM   1071 2HE  MET A  85      -3.400  11.413 -14.253  1.00 87.89           H
ATOM   1072 3HE  MET A  85      -3.226  12.894 -15.226  1.00 87.89           H
ATOM   1073  HN  MET A  85      -2.538   6.769 -18.663  1.00 87.89           H
ATOM   1074  N   PHE A  86      -2.750   6.010 -15.504  1.00 91.59           N
ATOM   1075  CA  PHE A  86      -2.790   5.266 -14.256  1.00 91.59           C
ATOM   1076  C   PHE A  86      -1.385   4.842 -13.825  1.00 91.59           C
ATOM   1077  O   PHE A  86      -1.060   4.874 -12.639  1.00 91.59           O
ATOM   1078  HA  PHE A  86      -3.217   5.925 -13.500  1.00 91.59           H
ATOM   1079  CB  PHE A  86      -3.633   4.014 -14.510  1.00 91.59           C
ATOM   1080 1HB  PHE A  86      -3.264   3.515 -15.406  1.00 91.59           H
ATOM   1081 2HB  PHE A  86      -3.495   3.322 -13.679  1.00 91.59           H
ATOM   1082  CG  PHE A  86      -5.128   4.294 -14.678  1.00 91.59           C
ATOM   1083  CD1 PHE A  86      -5.756   5.163 -13.841  1.00 91.59           C
ATOM   1084  HD1 PHE A  86      -5.194   5.661 -13.051  1.00 91.59           H
ATOM   1085  CD2 PHE A  86      -5.829   3.674 -15.665  1.00 91.59           C
ATOM   1086  HD2 PHE A  86      -5.326   2.977 -16.335  1.00 91.59           H
ATOM   1087  CE1 PHE A  86      -7.143   5.423 -13.998  1.00 91.59           C
ATOM   1088  HE1 PHE A  86      -7.646   6.119 -13.327  1.00 91.59           H
ATOM   1089  CE2 PHE A  86      -7.216   3.933 -15.821  1.00 91.59           C
ATOM   1090  HE2 PHE A  86      -7.778   3.436 -16.612  1.00 91.59           H
ATOM   1091  CZ  PHE A  86      -7.844   4.802 -14.984  1.00 91.59           C
ATOM   1092  HZ  PHE A  86      -8.909   5.002 -15.105  1.00 91.59           H
ATOM   1093  HN  PHE A  86      -3.162   5.545 -16.287  1.00 91.59           H
ATOM   1094  N   LEU A  87      -0.590   4.453 -14.811  1.00 89.22           N
ATOM   1095  CA  LEU A  87       0.745   3.948 -14.541  1.00 89.22           C
ATOM   1096  C   LEU A  87       1.604   5.074 -13.960  1.00 89.22           C
ATOM   1097  O   LEU A  87       2.437   4.837 -13.087  1.00 89.22           O
ATOM   1098  HA  LEU A  87       0.652   3.163 -13.791  1.00 89.22           H
ATOM   1099  CB  LEU A  87       1.340   3.307 -15.796  1.00 89.22           C
ATOM   1100 1HB  LEU A  87       1.250   4.015 -16.620  1.00 89.22           H
ATOM   1101 2HB  LEU A  87       2.405   3.147 -15.629  1.00 89.22           H
ATOM   1102  CG  LEU A  87       0.715   1.980 -16.231  1.00 89.22           C
ATOM   1103  HG  LEU A  87      -0.351   2.139 -16.388  1.00 89.22           H
ATOM   1104  CD1 LEU A  87       1.302   1.508 -17.563  1.00 89.22           C
ATOM   1105 1HD1 LEU A  87       1.105   2.256 -18.332  1.00 89.22           H
ATOM   1106 2HD1 LEU A  87       2.378   1.370 -17.458  1.00 89.22           H
ATOM   1107 3HD1 LEU A  87       0.841   0.563 -17.849  1.00 89.22           H
ATOM   1108  CD2 LEU A  87       0.858   0.921 -15.136  1.00 89.22           C
ATOM   1109 1HD2 LEU A  87       1.915   0.758 -14.924  1.00 89.22           H
ATOM   1110 2HD2 LEU A  87       0.355   1.264 -14.231  1.00 89.22           H
ATOM   1111 3HD2 LEU A  87       0.406  -0.012 -15.471  1.00 89.22           H
ATOM   1112  HN  LEU A  87      -0.844   4.479 -15.778  1.00 89.22           H
ATOM   1113  N   LEU A  88       1.371   6.275 -14.468  1.00 91.58           N
ATOM   1114  CA  LEU A  88       2.104   7.440 -14.003  1.00 91.58           C
ATOM   1115  C   LEU A  88       1.716   7.736 -12.553  1.00 91.58           C
ATOM   1116  O   LEU A  88       2.583   7.926 -11.701  1.00 91.58           O
ATOM   1117  HA  LEU A  88       3.165   7.191 -14.033  1.00 91.58           H
ATOM   1118  CB  LEU A  88       1.889   8.622 -14.950  1.00 91.58           C
ATOM   1119 1HB  LEU A  88       2.262   8.344 -15.936  1.00 91.58           H
ATOM   1120 2HB  LEU A  88       0.817   8.792 -15.051  1.00 91.58           H
ATOM   1121  CG  LEU A  88       2.550   9.939 -14.539  1.00 91.58           C
ATOM   1122  HG  LEU A  88       2.189  10.207 -13.546  1.00 91.58           H
ATOM   1123  CD1 LEU A  88       4.069   9.784 -14.442  1.00 91.58           C
ATOM   1124 1HD1 LEU A  88       4.310   9.026 -13.698  1.00 91.58           H
ATOM   1125 2HD1 LEU A  88       4.466   9.482 -15.411  1.00 91.58           H
ATOM   1126 3HD1 LEU A  88       4.513  10.736 -14.149  1.00 91.58           H
ATOM   1127  CD2 LEU A  88       2.149  11.073 -15.486  1.00 91.58           C
ATOM   1128 1HD2 LEU A  88       2.461  10.826 -16.501  1.00 91.58           H
ATOM   1129 2HD2 LEU A  88       1.067  11.201 -15.461  1.00 91.58           H
ATOM   1130 3HD2 LEU A  88       2.632  11.997 -15.171  1.00 91.58           H
ATOM   1131  HN  LEU A  88       0.697   6.458 -15.184  1.00 91.58           H
ATOM   1132  N   ASN A  89       0.412   7.766 -12.317  1.00 92.54           N
ATOM   1133  CA  ASN A  89      -0.103   8.115 -11.004  1.00 92.54           C
ATOM   1134  C   ASN A  89       0.313   7.042  -9.996  1.00 92.54           C
ATOM   1135  O   ASN A  89       0.565   7.344  -8.831  1.00 92.54           O
ATOM   1136  HA  ASN A  89       0.329   9.090 -10.777  1.00 92.54           H
ATOM   1137  CB  ASN A  89      -1.631   8.188 -11.014  1.00 92.54           C
ATOM   1138 1HB  ASN A  89      -2.034   7.373 -11.615  1.00 92.54           H
ATOM   1139 2HB  ASN A  89      -2.011   8.054 -10.001  1.00 92.54           H
ATOM   1140  CG  ASN A  89      -2.112   9.529 -11.572  1.00 92.54           C
ATOM   1141  OD1 ASN A  89      -2.271  10.506 -10.860  1.00 92.54           O
ATOM   1142  ND2 ASN A  89      -2.336   9.519 -12.883  1.00 92.54           N
ATOM   1143 1HD2 ASN A  89      -2.186   8.683 -13.410  1.00 92.54           H
ATOM   1144 2HD2 ASN A  89      -2.653  10.349 -13.342  1.00 92.54           H
ATOM   1145  HN  ASN A  89      -0.285   7.557 -13.003  1.00 92.54           H
ATOM   1146  N   LEU A  90       0.371   5.810 -10.481  1.00 93.62           N
ATOM   1147  CA  LEU A  90       0.784   4.695  -9.646  1.00 93.62           C
ATOM   1148  C   LEU A  90       2.222   4.921  -9.176  1.00 93.62           C
ATOM   1149  O   LEU A  90       2.529   4.745  -7.997  1.00 93.62           O
ATOM   1150  HA  LEU A  90       0.133   4.683  -8.772  1.00 93.62           H
ATOM   1151  CB  LEU A  90       0.579   3.370 -10.382  1.00 93.62           C
ATOM   1152 1HB  LEU A  90      -0.476   3.281 -10.643  1.00 93.62           H
ATOM   1153 2HB  LEU A  90       1.137   3.406 -11.317  1.00 93.62           H
ATOM   1154  CG  LEU A  90       0.994   2.109  -9.621  1.00 93.62           C
ATOM   1155  HG  LEU A  90       2.041   2.212  -9.334  1.00 93.62           H
ATOM   1156  CD1 LEU A  90       0.186   1.955  -8.331  1.00 93.62           C
ATOM   1157 1HD1 LEU A  90       0.354   2.821  -7.691  1.00 93.62           H
ATOM   1158 2HD1 LEU A  90      -0.875   1.884  -8.573  1.00 93.62           H
ATOM   1159 3HD1 LEU A  90       0.501   1.051  -7.810  1.00 93.62           H
ATOM   1160  CD2 LEU A  90       0.891   0.871 -10.513  1.00 93.62           C
ATOM   1161 1HD2 LEU A  90      -0.139   0.751 -10.851  1.00 93.62           H
ATOM   1162 2HD2 LEU A  90       1.545   0.989 -11.377  1.00 93.62           H
ATOM   1163 3HD2 LEU A  90       1.192  -0.011  -9.948  1.00 93.62           H
ATOM   1164  HN  LEU A  90       0.143   5.569 -11.425  1.00 93.62           H
ATOM   1165  N   ALA A  91       3.067   5.308 -10.121  1.00 94.70           N
ATOM   1166  CA  ALA A  91       4.478   5.495  -9.833  1.00 94.70           C
ATOM   1167  C   ALA A  91       4.643   6.639  -8.831  1.00 94.70           C
ATOM   1168  O   ALA A  91       5.506   6.584  -7.956  1.00 94.70           O
ATOM   1169  HA  ALA A  91       4.850   4.574  -9.384  1.00 94.70           H
ATOM   1170  CB  ALA A  91       5.237   5.749 -11.137  1.00 94.70           C
ATOM   1171 1HB  ALA A  91       5.112   4.894 -11.802  1.00 94.70           H
ATOM   1172 2HB  ALA A  91       4.842   6.644 -11.618  1.00 94.70           H
ATOM   1173 3HB  ALA A  91       6.296   5.889 -10.921  1.00 94.70           H
ATOM   1174  HN  ALA A  91       2.800   5.492 -11.067  1.00 94.70           H
ATOM   1175  N   ILE A  92       3.802   7.650  -8.992  1.00 93.40           N
ATOM   1176  CA  ILE A  92       3.830   8.797  -8.101  1.00 93.40           C
ATOM   1177  C   ILE A  92       3.428   8.353  -6.693  1.00 93.40           C
ATOM   1178  O   ILE A  92       4.079   8.717  -5.714  1.00 93.40           O
ATOM   1179  HA  ILE A  92       4.858   9.160  -8.068  1.00 93.40           H
ATOM   1180  CB  ILE A  92       2.967   9.931  -8.658  1.00 93.40           C
ATOM   1181  HB  ILE A  92       1.993   9.520  -8.922  1.00 93.40           H
ATOM   1182  CG1 ILE A  92       3.577  10.506  -9.938  1.00 93.40           C
ATOM   1183 1HG1 ILE A  92       4.470  11.081  -9.693  1.00 93.40           H
ATOM   1184 2HG1 ILE A  92       3.892   9.693 -10.592  1.00 93.40           H
ATOM   1185  CG2 ILE A  92       2.731  11.011  -7.601  1.00 93.40           C
ATOM   1186 1HG2 ILE A  92       2.221  10.573  -6.742  1.00 93.40           H
ATOM   1187 2HG2 ILE A  92       3.688  11.424  -7.283  1.00 93.40           H
ATOM   1188 3HG2 ILE A  92       2.114  11.804  -8.023  1.00 93.40           H
ATOM   1189  CD1 ILE A  92       2.574  11.398 -10.671  1.00 93.40           C
ATOM   1190 1HD1 ILE A  92       1.693  10.813 -10.936  1.00 93.40           H
ATOM   1191 2HD1 ILE A  92       2.280  12.223 -10.023  1.00 93.40           H
ATOM   1192 3HD1 ILE A  92       3.033  11.793 -11.577  1.00 93.40           H
ATOM   1193  HN  ILE A  92       3.111   7.693  -9.714  1.00 93.40           H
ATOM   1194  N   ALA A  93       2.358   7.574  -6.635  1.00 95.24           N
ATOM   1195  CA  ALA A  93       1.807   7.153  -5.359  1.00 95.24           C
ATOM   1196  C   ALA A  93       2.837   6.294  -4.622  1.00 95.24           C
ATOM   1197  O   ALA A  93       3.051   6.467  -3.423  1.00 95.24           O
ATOM   1198  HA  ALA A  93       1.607   8.049  -4.771  1.00 95.24           H
ATOM   1199  CB  ALA A  93       0.489   6.411  -5.591  1.00 95.24           C
ATOM   1200 1HB  ALA A  93      -0.217   7.074  -6.091  1.00 95.24           H
ATOM   1201 2HB  ALA A  93       0.670   5.536  -6.215  1.00 95.24           H
ATOM   1202 3HB  ALA A  93       0.076   6.095  -4.633  1.00 95.24           H
ATOM   1203  HN  ALA A  93       1.871   7.233  -7.439  1.00 95.24           H
ATOM   1204  N   ASP A  94       3.448   5.387  -5.370  1.00 91.78           N
ATOM   1205  CA  ASP A  94       4.445   4.496  -4.801  1.00 91.78           C
ATOM   1206  C   ASP A  94       5.589   5.327  -4.215  1.00 91.78           C
ATOM   1207  O   ASP A  94       6.057   5.053  -3.111  1.00 91.78           O
ATOM   1208  HA  ASP A  94       3.916   3.921  -4.042  1.00 91.78           H
ATOM   1209  CB  ASP A  94       5.032   3.572  -5.870  1.00 91.78           C
ATOM   1210 1HB  ASP A  94       5.155   4.122  -6.803  1.00 91.78           H
ATOM   1211 2HB  ASP A  94       6.024   3.239  -5.563  1.00 91.78           H
ATOM   1212  CG  ASP A  94       4.130   2.359  -6.102  1.00 91.78           C
ATOM   1213  OD1 ASP A  94       3.485   1.935  -5.118  1.00 91.78           O
ATOM   1214  OD2 ASP A  94       4.104   1.883  -7.257  1.00 91.78           O
ATOM   1215  HN  ASP A  94       3.271   5.256  -6.345  1.00 91.78           H
ATOM   1216  N   LEU A  95       6.005   6.325  -4.979  1.00 91.74           N
ATOM   1217  CA  LEU A  95       7.149   7.135  -4.595  1.00 91.74           C
ATOM   1218  C   LEU A  95       6.835   7.866  -3.289  1.00 91.74           C
ATOM   1219  O   LEU A  95       7.675   7.931  -2.392  1.00 91.74           O
ATOM   1220  HA  LEU A  95       7.985   6.458  -4.420  1.00 91.74           H
ATOM   1221  CB  LEU A  95       7.554   8.067  -5.739  1.00 91.74           C
ATOM   1222 1HB  LEU A  95       7.635   7.476  -6.652  1.00 91.74           H
ATOM   1223 2HB  LEU A  95       6.751   8.787  -5.896  1.00 91.74           H
ATOM   1224  CG  LEU A  95       8.861   8.838  -5.546  1.00 91.74           C
ATOM   1225  HG  LEU A  95       8.821   9.342  -4.581  1.00 91.74           H
ATOM   1226  CD1 LEU A  95      10.058   7.885  -5.510  1.00 91.74           C
ATOM   1227 1HD1 LEU A  95       9.940   7.185  -4.683  1.00 91.74           H
ATOM   1228 2HD1 LEU A  95      10.113   7.334  -6.448  1.00 91.74           H
ATOM   1229 3HD1 LEU A  95      10.975   8.459  -5.371  1.00 91.74           H
ATOM   1230  CD2 LEU A  95       9.023   9.920  -6.615  1.00 91.74           C
ATOM   1231 1HD2 LEU A  95       9.032   9.458  -7.602  1.00 91.74           H
ATOM   1232 2HD2 LEU A  95       8.191  10.622  -6.550  1.00 91.74           H
ATOM   1233 3HD2 LEU A  95       9.960  10.453  -6.454  1.00 91.74           H
ATOM   1234  HN  LEU A  95       5.576   6.583  -5.845  1.00 91.74           H
ATOM   1235  N   LEU A  96       5.623   8.398  -3.222  1.00 90.76           N
ATOM   1236  CA  LEU A  96       5.206   9.166  -2.060  1.00 90.76           C
ATOM   1237  C   LEU A  96       5.205   8.259  -0.828  1.00 90.76           C
ATOM   1238  O   LEU A  96       5.575   8.688   0.263  1.00 90.76           O
ATOM   1239  HA  LEU A  96       5.943   9.954  -1.908  1.00 90.76           H
ATOM   1240  CB  LEU A  96       3.862   9.847  -2.324  1.00 90.76           C
ATOM   1241 1HB  LEU A  96       3.166   9.100  -2.705  1.00 90.76           H
ATOM   1242 2HB  LEU A  96       3.462  10.198  -1.372  1.00 90.76           H
ATOM   1243  CG  LEU A  96       3.887  11.026  -3.299  1.00 90.76           C
ATOM   1244  HG  LEU A  96       4.347  10.690  -4.228  1.00 90.76           H
ATOM   1245  CD1 LEU A  96       2.468  11.487  -3.639  1.00 90.76           C
ATOM   1246 1HD1 LEU A  96       1.919  10.664  -4.098  1.00 90.76           H
ATOM   1247 2HD1 LEU A  96       1.959  11.799  -2.727  1.00 90.76           H
ATOM   1248 3HD1 LEU A  96       2.515  12.325  -4.334  1.00 90.76           H
ATOM   1249  CD2 LEU A  96       4.747  12.169  -2.757  1.00 90.76           C
ATOM   1250 1HD2 LEU A  96       4.338  12.511  -1.806  1.00 90.76           H
ATOM   1251 2HD2 LEU A  96       5.767  11.817  -2.607  1.00 90.76           H
ATOM   1252 3HD2 LEU A  96       4.747  12.993  -3.470  1.00 90.76           H
ATOM   1253  HN  LEU A  96       4.934   8.312  -3.941  1.00 90.76           H
ATOM   1254  N   PHE A  97       4.785   7.021  -1.045  1.00 91.96           N
ATOM   1255  CA  PHE A  97       4.783   6.034   0.021  1.00 91.96           C
ATOM   1256  C   PHE A  97       6.202   5.778   0.534  1.00 91.96           C
ATOM   1257  O   PHE A  97       6.439   5.774   1.741  1.00 91.96           O
ATOM   1258  HA  PHE A  97       4.173   6.434   0.831  1.00 91.96           H
ATOM   1259  CB  PHE A  97       4.226   4.737  -0.570  1.00 91.96           C
ATOM   1260 1HB  PHE A  97       3.145   4.833  -0.675  1.00 91.96           H
ATOM   1261 2HB  PHE A  97       4.633   4.603  -1.572  1.00 91.96           H
ATOM   1262  CG  PHE A  97       4.534   3.491   0.262  1.00 91.96           C
ATOM   1263  CD1 PHE A  97       5.469   2.602  -0.166  1.00 91.96           C
ATOM   1264  HD1 PHE A  97       5.999   2.777  -1.103  1.00 91.96           H
ATOM   1265  CD2 PHE A  97       3.873   3.272   1.430  1.00 91.96           C
ATOM   1266  HD2 PHE A  97       3.123   3.985   1.774  1.00 91.96           H
ATOM   1267  CE1 PHE A  97       5.755   1.445   0.606  1.00 91.96           C
ATOM   1268  HE1 PHE A  97       6.505   0.732   0.262  1.00 91.96           H
ATOM   1269  CE2 PHE A  97       4.159   2.115   2.202  1.00 91.96           C
ATOM   1270  HE2 PHE A  97       3.629   1.940   3.139  1.00 91.96           H
ATOM   1271  CZ  PHE A  97       5.094   1.226   1.774  1.00 91.96           C
ATOM   1272  HZ  PHE A  97       5.314   0.338   2.367  1.00 91.96           H
ATOM   1273  HN  PHE A  97       4.451   6.690  -1.928  1.00 91.96           H
ATOM   1274  N   LEU A  98       7.109   5.570  -0.409  1.00 94.23           N
ATOM   1275  CA  LEU A  98       8.449   5.120  -0.073  1.00 94.23           C
ATOM   1276  C   LEU A  98       9.145   6.190   0.770  1.00 94.23           C
ATOM   1277  O   LEU A  98       9.953   5.870   1.641  1.00 94.23           O
ATOM   1278  HA  LEU A  98       8.349   4.217   0.529  1.00 94.23           H
ATOM   1279  CB  LEU A  98       9.219   4.737  -1.338  1.00 94.23           C
ATOM   1280 1HB  LEU A  98       9.160   5.567  -2.041  1.00 94.23           H
ATOM   1281 2HB  LEU A  98      10.270   4.615  -1.077  1.00 94.23           H
ATOM   1282  CG  LEU A  98       8.749   3.467  -2.051  1.00 94.23           C
ATOM   1283  HG  LEU A  98       7.661   3.489  -2.105  1.00 94.23           H
ATOM   1284  CD1 LEU A  98       9.272   3.420  -3.488  1.00 94.23           C
ATOM   1285 1HD1 LEU A  98       8.903   4.286  -4.038  1.00 94.23           H
ATOM   1286 2HD1 LEU A  98      10.361   3.432  -3.479  1.00 94.23           H
ATOM   1287 3HD1 LEU A  98       8.923   2.507  -3.972  1.00 94.23           H
ATOM   1288  CD2 LEU A  98       9.138   2.217  -1.259  1.00 94.23           C
ATOM   1289 1HD2 LEU A  98      10.222   2.177  -1.152  1.00 94.23           H
ATOM   1290 2HD2 LEU A  98       8.676   2.255  -0.272  1.00 94.23           H
ATOM   1291 3HD2 LEU A  98       8.791   1.329  -1.788  1.00 94.23           H
ATOM   1292  HN  LEU A  98       6.941   5.703  -1.386  1.00 94.23           H
ATOM   1293  N   VAL A  99       8.806   7.438   0.483  1.00 91.56           N
ATOM   1294  CA  VAL A  99       9.434   8.559   1.160  1.00 91.56           C
ATOM   1295  C   VAL A  99       9.157   8.463   2.662  1.00 91.56           C
ATOM   1296  O   VAL A  99       9.863   9.066   3.467  1.00 91.56           O
ATOM   1297  HA  VAL A  99      10.509   8.482   0.996  1.00 91.56           H
ATOM   1298  CB  VAL A  99       8.954   9.876   0.547  1.00 91.56           C
ATOM   1299  HB  VAL A  99       7.865   9.855   0.517  1.00 91.56           H
ATOM   1300  CG1 VAL A  99       9.378  11.068   1.408  1.00 91.56           C
ATOM   1301 1HG1 VAL A  99       8.946  10.969   2.404  1.00 91.56           H
ATOM   1302 2HG1 VAL A  99      10.465  11.093   1.484  1.00 91.56           H
ATOM   1303 3HG1 VAL A  99       9.024  11.991   0.949  1.00 91.56           H
ATOM   1304  CG2 VAL A  99       9.461  10.029  -0.889  1.00 91.56           C
ATOM   1305 1HG2 VAL A  99      10.551  10.018  -0.893  1.00 91.56           H
ATOM   1306 2HG2 VAL A  99       9.087   9.205  -1.496  1.00 91.56           H
ATOM   1307 3HG2 VAL A  99       9.105  10.974  -1.301  1.00 91.56           H
ATOM   1308  HN  VAL A  99       8.117   7.687  -0.198  1.00 91.56           H
ATOM   1309  N   THR A 100       8.126   7.699   2.993  1.00 90.93           N
ATOM   1310  CA  THR A 100       7.725   7.544   4.381  1.00 90.93           C
ATOM   1311  C   THR A 100       8.627   6.530   5.087  1.00 90.93           C
ATOM   1312  O   THR A 100       8.806   6.593   6.302  1.00 90.93           O
ATOM   1313  HA  THR A 100       7.861   8.500   4.887  1.00 90.93           H
ATOM   1314  CB  THR A 100       6.244   7.160   4.404  1.00 90.93           C
ATOM   1315  HB  THR A 100       5.830   7.266   5.407  1.00 90.93           H
ATOM   1316  OG1 THR A 100       6.218   5.841   3.865  1.00 90.93           O
ATOM   1317  HG1 THR A 100       6.129   5.881   2.870  1.00 90.93           H
ATOM   1318  CG2 THR A 100       5.410   7.982   3.420  1.00 90.93           C
ATOM   1319 1HG2 THR A 100       5.782   7.822   2.407  1.00 90.93           H
ATOM   1320 2HG2 THR A 100       5.487   9.039   3.673  1.00 90.93           H
ATOM   1321 3HG2 THR A 100       4.367   7.669   3.477  1.00 90.93           H
ATOM   1322  HN  THR A 100       7.571   7.192   2.333  1.00 90.93           H
ATOM   1323  N   LEU A 101       9.171   5.617   4.295  1.00 92.88           N
ATOM   1324  CA  LEU A 101       9.822   4.441   4.845  1.00 92.88           C
ATOM   1325  C   LEU A 101      11.038   4.874   5.666  1.00 92.88           C
ATOM   1326  O   LEU A 101      11.300   4.321   6.734  1.00 92.88           O
ATOM   1327  HA  LEU A 101       9.110   3.956   5.513  1.00 92.88           H
ATOM   1328  CB  LEU A 101      10.154   3.443   3.734  1.00 92.88           C
ATOM   1329 1HB  LEU A 101      10.730   3.961   2.967  1.00 92.88           H
ATOM   1330 2HB  LEU A 101      10.799   2.669   4.149  1.00 92.88           H
ATOM   1331  CG  LEU A 101       8.958   2.764   3.063  1.00 92.88           C
ATOM   1332  HG  LEU A 101       8.372   3.530   2.554  1.00 92.88           H
ATOM   1333  CD1 LEU A 101       9.419   1.767   1.999  1.00 92.88           C
ATOM   1334 1HD1 LEU A 101       9.997   2.290   1.237  1.00 92.88           H
ATOM   1335 2HD1 LEU A 101      10.040   1.001   2.463  1.00 92.88           H
ATOM   1336 3HD1 LEU A 101       8.549   1.299   1.537  1.00 92.88           H
ATOM   1337  CD2 LEU A 101       8.043   2.112   4.102  1.00 92.88           C
ATOM   1338 1HD2 LEU A 101       8.603   1.361   4.659  1.00 92.88           H
ATOM   1339 2HD2 LEU A 101       7.673   2.873   4.789  1.00 92.88           H
ATOM   1340 3HD2 LEU A 101       7.201   1.638   3.597  1.00 92.88           H
ATOM   1341  HN  LEU A 101       9.171   5.672   3.296  1.00 92.88           H
ATOM   1342  N   PRO A 102      11.801   5.866   5.186  1.00 94.43           N
ATOM   1343  CA  PRO A 102      13.005   6.304   5.896  1.00 94.43           C
ATOM   1344  C   PRO A 102      12.724   6.645   7.351  1.00 94.43           C
ATOM   1345  O   PRO A 102      13.491   6.276   8.238  1.00 94.43           O
ATOM   1346  HA  PRO A 102      13.735   5.496   5.929  1.00 94.43           H
ATOM   1347  CB  PRO A 102      13.467   7.529   5.105  1.00 94.43           C
ATOM   1348 1HB  PRO A 102      13.051   8.450   5.512  1.00 94.43           H
ATOM   1349 2HB  PRO A 102      14.552   7.634   5.125  1.00 94.43           H
ATOM   1350  CG  PRO A 102      12.954   7.253   3.696  1.00 94.43           C
ATOM   1351 1HG  PRO A 102      12.889   8.166   3.104  1.00 94.43           H
ATOM   1352 2HG  PRO A 102      13.614   6.579   3.150  1.00 94.43           H
ATOM   1353  CD  PRO A 102      11.588   6.636   3.947  1.00 94.43           C
ATOM   1354 1HD  PRO A 102      10.818   7.397   4.076  1.00 94.43           H
ATOM   1355 2HD  PRO A 102      11.271   6.004   3.118  1.00 94.43           H
ATOM   1356  N   PHE A 103      11.620   7.348   7.558  1.00 92.90           N
ATOM   1357  CA  PHE A 103      11.262   7.804   8.890  1.00 92.90           C
ATOM   1358  C   PHE A 103      10.939   6.622   9.806  1.00 92.90           C
ATOM   1359  O   PHE A 103      11.323   6.614  10.975  1.00 92.90           O
ATOM   1360  HA  PHE A 103      12.120   8.346   9.288  1.00 92.90           H
ATOM   1361  CB  PHE A 103      10.013   8.676   8.744  1.00 92.90           C
ATOM   1362 1HB  PHE A 103       9.242   8.105   8.228  1.00 92.90           H
ATOM   1363 2HB  PHE A 103       9.627   8.909   9.736  1.00 92.90           H
ATOM   1364  CG  PHE A 103      10.253   9.984   7.987  1.00 92.90           C
ATOM   1365  CD1 PHE A 103      10.673  11.090   8.656  1.00 92.90           C
ATOM   1366  HD1 PHE A 103      10.840  11.046   9.732  1.00 92.90           H
ATOM   1367  CD2 PHE A 103      10.045  10.039   6.644  1.00 92.90           C
ATOM   1368  HD2 PHE A 103       9.708   9.152   6.107  1.00 92.90           H
ATOM   1369  CE1 PHE A 103      10.895  12.304   7.953  1.00 92.90           C
ATOM   1370  HE1 PHE A 103      11.232  13.191   8.489  1.00 92.90           H
ATOM   1371  CE2 PHE A 103      10.267  11.253   5.940  1.00 92.90           C
ATOM   1372  HE2 PHE A 103      10.101  11.297   4.864  1.00 92.90           H
ATOM   1373  CZ  PHE A 103      10.688  12.359   6.610  1.00 92.90           C
ATOM   1374  HZ  PHE A 103      10.858  13.291   6.070  1.00 92.90           H
ATOM   1375  HN  PHE A 103      10.977   7.605   6.836  1.00 92.90           H
ATOM   1376  N   TRP A 104      10.237   5.651   9.241  1.00 87.56           N
ATOM   1377  CA  TRP A 104       9.798   4.499  10.011  1.00 87.56           C
ATOM   1378  C   TRP A 104      11.026   3.640  10.319  1.00 87.56           C
ATOM   1379  O   TRP A 104      11.073   2.966  11.347  1.00 87.56           O
ATOM   1380  HA  TRP A 104       9.357   4.866  10.938  1.00 87.56           H
ATOM   1381  CB  TRP A 104       8.701   3.730   9.270  1.00 87.56           C
ATOM   1382 1HB  TRP A 104       9.054   3.492   8.267  1.00 87.56           H
ATOM   1383 2HB  TRP A 104       8.528   2.783   9.781  1.00 87.56           H
ATOM   1384  CG  TRP A 104       7.375   4.486   9.164  1.00 87.56           C
ATOM   1385  CD1 TRP A 104       6.781   4.958   8.059  1.00 87.56           C
ATOM   1386  HD1 TRP A 104       7.188   4.858   7.053  1.00 87.56           H
ATOM   1387  CD2 TRP A 104       6.497   4.838  10.253  1.00 87.56           C
ATOM   1388  NE1 TRP A 104       5.589   5.587   8.356  1.00 87.56           N
ATOM   1389  HE1 TRP A 104       4.968   6.018   7.701  1.00 87.56           H
ATOM   1390  CE2 TRP A 104       5.411   5.512   9.732  1.00 87.56           C
ATOM   1391  CE3 TRP A 104       6.616   4.596  11.633  1.00 87.56           C
ATOM   1392  HE3 TRP A 104       7.463   4.067  12.068  1.00 87.56           H
ATOM   1393  CZ2 TRP A 104       4.361   5.999  10.520  1.00 87.56           C
ATOM   1394  HZ2 TRP A 104       3.513   6.528  10.084  1.00 87.56           H
ATOM   1395  CZ3 TRP A 104       5.558   5.089  12.407  1.00 87.56           C
ATOM   1396  HZ3 TRP A 104       5.601   4.929  13.484  1.00 87.56           H
ATOM   1397  CH2 TRP A 104       4.458   5.769  11.898  1.00 87.56           C
ATOM   1398  HH2 TRP A 104       3.675   6.123  12.568  1.00 87.56           H
ATOM   1399  HN  TRP A 104       9.968   5.642   8.278  1.00 87.56           H
ATOM   1400  N   ALA A 105      11.989   3.694   9.411  1.00 94.49           N
ATOM   1401  CA  ALA A 105      13.227   2.954   9.589  1.00 94.49           C
ATOM   1402  C   ALA A 105      13.954   3.476  10.829  1.00 94.49           C
ATOM   1403  O   ALA A 105      14.426   2.693  11.652  1.00 94.49           O
ATOM   1404  HA  ALA A 105      12.968   1.907   9.743  1.00 94.49           H
ATOM   1405  CB  ALA A 105      14.077   3.070   8.322  1.00 94.49           C
ATOM   1406 1HB  ALA A 105      13.527   2.659   7.476  1.00 94.49           H
ATOM   1407 2HB  ALA A 105      14.305   4.119   8.132  1.00 94.49           H
ATOM   1408 3HB  ALA A 105      15.006   2.515   8.456  1.00 94.49           H
ATOM   1409  HN  ALA A 105      11.933   4.228   8.568  1.00 94.49           H
ATOM   1410  N   ILE A 106      14.023   4.796  10.924  1.00 91.28           N
ATOM   1411  CA  ILE A 106      14.700   5.432  12.042  1.00 91.28           C
ATOM   1412  C   ILE A 106      13.933   5.137  13.332  1.00 91.28           C
ATOM   1413  O   ILE A 106      14.534   4.807  14.354  1.00 91.28           O
ATOM   1414  HA  ILE A 106      15.691   4.986  12.119  1.00 91.28           H
ATOM   1415  CB  ILE A 106      14.895   6.925  11.770  1.00 91.28           C
ATOM   1416  HB  ILE A 106      13.939   7.343  11.458  1.00 91.28           H
ATOM   1417  CG1 ILE A 106      15.882   7.149  10.623  1.00 91.28           C
ATOM   1418 1HG1 ILE A 106      16.898   6.956  10.969  1.00 91.28           H
ATOM   1419 2HG1 ILE A 106      15.680   6.440   9.820  1.00 91.28           H
ATOM   1420  CG2 ILE A 106      15.318   7.662  13.042  1.00 91.28           C
ATOM   1421 1HG2 ILE A 106      14.547   7.544  13.804  1.00 91.28           H
ATOM   1422 2HG2 ILE A 106      16.257   7.248  13.408  1.00 91.28           H
ATOM   1423 3HG2 ILE A 106      15.450   8.722  12.821  1.00 91.28           H
ATOM   1424  CD1 ILE A 106      15.783   8.578  10.086  1.00 91.28           C
ATOM   1425 1HD1 ILE A 106      14.773   8.759   9.718  1.00 91.28           H
ATOM   1426 2HD1 ILE A 106      16.011   9.283  10.885  1.00 91.28           H
ATOM   1427 3HD1 ILE A 106      16.496   8.710   9.271  1.00 91.28           H
ATOM   1428  HN  ILE A 106      13.626   5.426  10.257  1.00 91.28           H
ATOM   1429  N   ALA A 107      12.617   5.265  13.244  1.00 92.45           N
ATOM   1430  CA  ALA A 107      11.769   5.102  14.412  1.00 92.45           C
ATOM   1431  C   ALA A 107      11.915   3.677  14.948  1.00 92.45           C
ATOM   1432  O   ALA A 107      11.927   3.464  16.160  1.00 92.45           O
ATOM   1433  HA  ALA A 107      12.113   5.804  15.172  1.00 92.45           H
ATOM   1434  CB  ALA A 107      10.323   5.442  14.045  1.00 92.45           C
ATOM   1435 1HB  ALA A 107      10.269   6.474  13.698  1.00 92.45           H
ATOM   1436 2HB  ALA A 107       9.983   4.775  13.253  1.00 92.45           H
ATOM   1437 3HB  ALA A 107       9.687   5.320  14.922  1.00 92.45           H
ATOM   1438  HN  ALA A 107      12.132   5.475  12.395  1.00 92.45           H
ATOM   1439  N   ALA A 108      12.021   2.738  14.020  1.00 92.07           N
ATOM   1440  CA  ALA A 108      12.103   1.333  14.383  1.00 92.07           C
ATOM   1441  C   ALA A 108      13.476   1.048  14.996  1.00 92.07           C
ATOM   1442  O   ALA A 108      13.611   0.166  15.842  1.00 92.07           O
ATOM   1443  HA  ALA A 108      11.334   1.138  15.130  1.00 92.07           H
ATOM   1444  CB  ALA A 108      11.824   0.470  13.151  1.00 92.07           C
ATOM   1445 1HB  ALA A 108      10.826   0.690  12.772  1.00 92.07           H
ATOM   1446 2HB  ALA A 108      12.562   0.689  12.379  1.00 92.07           H
ATOM   1447 3HB  ALA A 108      11.886  -0.583  13.423  1.00 92.07           H
ATOM   1448  HN  ALA A 108      12.052   2.923  13.038  1.00 92.07           H
ATOM   1449  N   ALA A 109      14.460   1.812  14.544  1.00 90.55           N
ATOM   1450  CA  ALA A 109      15.835   1.579  14.952  1.00 90.55           C
ATOM   1451  C   ALA A 109      15.998   1.969  16.423  1.00 90.55           C
ATOM   1452  O   ALA A 109      16.770   1.347  17.151  1.00 90.55           O
ATOM   1453  HA  ALA A 109      16.038   0.514  14.843  1.00 90.55           H
ATOM   1454  CB  ALA A 109      16.779   2.359  14.034  1.00 90.55           C
ATOM   1455 1HB  ALA A 109      16.644   2.024  13.006  1.00 90.55           H
ATOM   1456 2HB  ALA A 109      16.555   3.423  14.102  1.00 90.55           H
ATOM   1457 3HB  ALA A 109      17.810   2.184  14.341  1.00 90.55           H
ATOM   1458  HN  ALA A 109      14.330   2.576  13.912  1.00 90.55           H
ATOM   1459  N   ASP A 110      15.259   2.996  16.816  1.00 81.53           N
ATOM   1460  CA  ASP A 110      15.439   3.589  18.130  1.00 81.53           C
ATOM   1461  C   ASP A 110      14.093   4.107  18.640  1.00 81.53           C
ATOM   1462  O   ASP A 110      13.340   3.370  19.275  1.00 81.53           O
ATOM   1463  HA  ASP A 110      15.841   2.789  18.752  1.00 81.53           H
ATOM   1464  CB  ASP A 110      16.410   4.770  18.074  1.00 81.53           C
ATOM   1465 1HB  ASP A 110      17.318   4.475  17.549  1.00 81.53           H
ATOM   1466 2HB  ASP A 110      15.964   5.585  17.503  1.00 81.53           H
ATOM   1467  CG  ASP A 110      16.762   5.258  19.480  1.00 81.53           C
ATOM   1468  OD1 ASP A 110      16.326   4.586  20.440  1.00 81.53           O
ATOM   1469  OD2 ASP A 110      17.460   6.292  19.564  1.00 81.53           O
ATOM   1470  HN  ASP A 110      14.550   3.422  16.254  1.00 81.53           H
ATOM   1471  N   GLN A 111      13.831   5.371  18.343  1.00 84.21           N
ATOM   1472  CA  GLN A 111      12.583   5.993  18.754  1.00 84.21           C
ATOM   1473  C   GLN A 111      12.192   7.097  17.770  1.00 84.21           C
ATOM   1474  O   GLN A 111      12.975   7.459  16.893  1.00 84.21           O
ATOM   1475  HA  GLN A 111      11.841   5.196  18.730  1.00 84.21           H
ATOM   1476  CB  GLN A 111      12.686   6.540  20.179  1.00 84.21           C
ATOM   1477 1HB  GLN A 111      11.753   7.031  20.452  1.00 84.21           H
ATOM   1478 2HB  GLN A 111      12.829   5.716  20.879  1.00 84.21           H
ATOM   1479  CG  GLN A 111      13.846   7.530  20.304  1.00 84.21           C
ATOM   1480 1HG  GLN A 111      14.782   7.033  20.049  1.00 84.21           H
ATOM   1481 2HG  GLN A 111      13.712   8.344  19.591  1.00 84.21           H
ATOM   1482  CD  GLN A 111      13.933   8.096  21.723  1.00 84.21           C
ATOM   1483  OE1 GLN A 111      12.976   8.093  22.480  1.00 84.21           O
ATOM   1484  NE2 GLN A 111      15.130   8.582  22.039  1.00 84.21           N
ATOM   1485 1HE2 GLN A 111      15.873   8.554  21.370  1.00 84.21           H
ATOM   1486 2HE2 GLN A 111      15.287   8.974  22.945  1.00 84.21           H
ATOM   1487  HN  GLN A 111      14.452   5.966  17.833  1.00 84.21           H
ATOM   1488  N   TRP A 112      10.980   7.602  17.948  1.00 89.59           N
ATOM   1489  CA  TRP A 112      10.500   8.703  17.130  1.00 89.59           C
ATOM   1490  C   TRP A 112      11.227   9.974  17.574  1.00 89.59           C
ATOM   1491  O   TRP A 112      11.012  10.461  18.683  1.00 89.59           O
ATOM   1492  HA  TRP A 112      10.743   8.478  16.092  1.00 89.59           H
ATOM   1493  CB  TRP A 112       8.977   8.825  17.214  1.00 89.59           C
ATOM   1494 1HB  TRP A 112       8.533   7.850  17.013  1.00 89.59           H
ATOM   1495 2HB  TRP A 112       8.700   9.098  18.232  1.00 89.59           H
ATOM   1496  CG  TRP A 112       8.381   9.850  16.247  1.00 89.59           C
ATOM   1497  CD1 TRP A 112       8.039  11.121  16.499  1.00 89.59           C
ATOM   1498  HD1 TRP A 112       8.148  11.604  17.470  1.00 89.59           H
ATOM   1499  CD2 TRP A 112       8.069   9.638  14.854  1.00 89.59           C
ATOM   1500  NE1 TRP A 112       7.531  11.741  15.376  1.00 89.59           N
ATOM   1501  HE1 TRP A 112       7.208  12.685  15.315  1.00 89.59           H
ATOM   1502  CE2 TRP A 112       7.550  10.810  14.343  1.00 89.59           C
ATOM   1503  CE3 TRP A 112       8.220   8.493  14.052  1.00 89.59           C
ATOM   1504  HE3 TRP A 112       8.628   7.556  14.431  1.00 89.59           H
ATOM   1505  CZ2 TRP A 112       7.140  10.951  13.012  1.00 89.59           C
ATOM   1506  HZ2 TRP A 112       6.733  11.888  12.633  1.00 89.59           H
ATOM   1507  CZ3 TRP A 112       7.806   8.650  12.724  1.00 89.59           C
ATOM   1508  HZ3 TRP A 112       7.902   7.792  12.058  1.00 89.59           H
ATOM   1509  CH2 TRP A 112       7.281   9.824  12.195  1.00 89.59           C
ATOM   1510  HH2 TRP A 112       6.981   9.866  11.147  1.00 89.59           H
ATOM   1511  HN  TRP A 112      10.332   7.271  18.634  1.00 89.59           H
ATOM   1512  N   LYS A 113      12.073  10.474  16.686  1.00 81.92           N
ATOM   1513  CA  LYS A 113      12.967  11.565  17.035  1.00 81.92           C
ATOM   1514  C   LYS A 113      12.412  12.874  16.469  1.00 81.92           C
ATOM   1515  O   LYS A 113      13.065  13.914  16.546  1.00 81.92           O
ATOM   1516  HA  LYS A 113      12.983  11.639  18.123  1.00 81.92           H
ATOM   1517  CB  LYS A 113      14.394  11.255  16.581  1.00 81.92           C
ATOM   1518 1HB  LYS A 113      14.418  11.132  15.499  1.00 81.92           H
ATOM   1519 2HB  LYS A 113      15.047  12.095  16.821  1.00 81.92           H
ATOM   1520  CG  LYS A 113      14.920   9.986  17.255  1.00 81.92           C
ATOM   1521 1HG  LYS A 113      14.810  10.072  18.336  1.00 81.92           H
ATOM   1522 2HG  LYS A 113      14.324   9.129  16.941  1.00 81.92           H
ATOM   1523  CD  LYS A 113      16.390   9.747  16.904  1.00 81.92           C
ATOM   1524 1HD  LYS A 113      16.496   9.632  15.825  1.00 81.92           H
ATOM   1525 2HD  LYS A 113      16.982  10.616  17.192  1.00 81.92           H
ATOM   1526  CE  LYS A 113      16.927   8.501  17.610  1.00 81.92           C
ATOM   1527 1HE  LYS A 113      16.778   8.592  18.686  1.00 81.92           H
ATOM   1528 2HE  LYS A 113      16.370   7.622  17.285  1.00 81.92           H
ATOM   1529  NZ  LYS A 113      18.366   8.318  17.317  1.00 81.92           N
ATOM   1530 1HZ  LYS A 113      18.714   7.508  17.819  1.00 81.92           H
ATOM   1531 2HZ  LYS A 113      18.493   8.179  16.321  1.00 81.92           H
ATOM   1532 3HZ  LYS A 113      18.878   9.143  17.611  1.00 81.92           H
ATOM   1533  HN  LYS A 113      12.153  10.147  15.744  1.00 81.92           H
ATOM   1534  N   PHE A 114      11.213  12.780  15.913  1.00 87.93           N
ATOM   1535  CA  PHE A 114      10.646  13.890  15.166  1.00 87.93           C
ATOM   1536  C   PHE A 114       9.495  14.539  15.938  1.00 87.93           C
ATOM   1537  O   PHE A 114       9.015  13.985  16.926  1.00 87.93           O
ATOM   1538  HA  PHE A 114      11.441  14.621  15.020  1.00 87.93           H
ATOM   1539  CB  PHE A 114      10.105  13.317  13.855  1.00 87.93           C
ATOM   1540 1HB  PHE A 114       9.257  12.668  14.076  1.00 87.93           H
ATOM   1541 2HB  PHE A 114       9.728  14.135  13.240  1.00 87.93           H
ATOM   1542  CG  PHE A 114      11.137  12.526  13.048  1.00 87.93           C
ATOM   1543  CD1 PHE A 114      12.070  13.183  12.308  1.00 87.93           C
ATOM   1544  HD1 PHE A 114      12.082  14.273  12.290  1.00 87.93           H
ATOM   1545  CD2 PHE A 114      11.122  11.167  13.072  1.00 87.93           C
ATOM   1546  HD2 PHE A 114      10.375  10.640  13.665  1.00 87.93           H
ATOM   1547  CE1 PHE A 114      13.028  12.450  11.560  1.00 87.93           C
ATOM   1548  HE1 PHE A 114      13.776  12.976  10.967  1.00 87.93           H
ATOM   1549  CE2 PHE A 114      12.080  10.433  12.323  1.00 87.93           C
ATOM   1550  HE2 PHE A 114      12.068   9.343  12.342  1.00 87.93           H
ATOM   1551  CZ  PHE A 114      13.013  11.090  11.583  1.00 87.93           C
ATOM   1552  HZ  PHE A 114      13.749  10.527  11.009  1.00 87.93           H
ATOM   1553  HN  PHE A 114      10.634  11.967  15.966  1.00 87.93           H
ATOM   1554  N   GLN A 115       9.086  15.704  15.459  1.00 80.90           N
ATOM   1555  CA  GLN A 115       8.019  16.447  16.107  1.00 80.90           C
ATOM   1556  C   GLN A 115       6.667  15.785  15.831  1.00 80.90           C
ATOM   1557  O   GLN A 115       6.552  14.951  14.935  1.00 80.90           O
ATOM   1558  HA  GLN A 115       8.242  16.403  17.173  1.00 80.90           H
ATOM   1559  CB  GLN A 115       8.016  17.909  15.656  1.00 80.90           C
ATOM   1560 1HB  GLN A 115       7.953  17.958  14.569  1.00 80.90           H
ATOM   1561 2HB  GLN A 115       7.133  18.413  16.049  1.00 80.90           H
ATOM   1562  CG  GLN A 115       9.277  18.633  16.132  1.00 80.90           C
ATOM   1563 1HG  GLN A 115       9.380  18.520  17.211  1.00 80.90           H
ATOM   1564 2HG  GLN A 115      10.156  18.175  15.678  1.00 80.90           H
ATOM   1565  CD  GLN A 115       9.225  20.119  15.772  1.00 80.90           C
ATOM   1566  OE1 GLN A 115       8.333  20.587  15.085  1.00 80.90           O
ATOM   1567  NE2 GLN A 115      10.230  20.832  16.273  1.00 80.90           N
ATOM   1568 1HE2 GLN A 115      10.931  20.386  16.830  1.00 80.90           H
ATOM   1569 2HE2 GLN A 115      10.284  21.814  16.093  1.00 80.90           H
ATOM   1570  HN  GLN A 115       9.469  16.140  14.644  1.00 80.90           H
ATOM   1571  N   THR A 116       5.678  16.183  16.618  1.00 87.83           N
ATOM   1572  CA  THR A 116       4.340  15.635  16.473  1.00 87.83           C
ATOM   1573  C   THR A 116       3.811  15.888  15.060  1.00 87.83           C
ATOM   1574  O   THR A 116       3.150  15.029  14.478  1.00 87.83           O
ATOM   1575  HA  THR A 116       4.395  14.554  16.605  1.00 87.83           H
ATOM   1576  CB  THR A 116       3.460  16.239  17.569  1.00 87.83           C
ATOM   1577  HB  THR A 116       3.225  17.281  17.349  1.00 87.83           H
ATOM   1578  OG1 THR A 116       4.197  16.016  18.768  1.00 87.83           O
ATOM   1579  HG1 THR A 116       3.843  16.598  19.500  1.00 87.83           H
ATOM   1580  CG2 THR A 116       2.163  15.456  17.777  1.00 87.83           C
ATOM   1581 1HG2 THR A 116       2.399  14.431  18.063  1.00 87.83           H
ATOM   1582 2HG2 THR A 116       1.589  15.451  16.850  1.00 87.83           H
ATOM   1583 3HG2 THR A 116       1.576  15.927  18.565  1.00 87.83           H
ATOM   1584  HN  THR A 116       5.779  16.864  17.343  1.00 87.83           H
ATOM   1585  N   PHE A 117       4.121  17.071  14.549  1.00 91.09           N
ATOM   1586  CA  PHE A 117       3.672  17.454  13.221  1.00 91.09           C
ATOM   1587  C   PHE A 117       4.103  16.421  12.178  1.00 91.09           C
ATOM   1588  O   PHE A 117       3.303  16.008  11.341  1.00 91.09           O
ATOM   1589  HA  PHE A 117       2.584  17.505  13.250  1.00 91.09           H
ATOM   1590  CB  PHE A 117       4.331  18.796  12.896  1.00 91.09           C
ATOM   1591 1HB  PHE A 117       4.021  19.530  13.640  1.00 91.09           H
ATOM   1592 2HB  PHE A 117       5.412  18.689  12.984  1.00 91.09           H
ATOM   1593  CG  PHE A 117       3.997  19.331  11.502  1.00 91.09           C
ATOM   1594  CD1 PHE A 117       4.932  19.284  10.515  1.00 91.09           C
ATOM   1595  HD1 PHE A 117       5.917  18.865  10.717  1.00 91.09           H
ATOM   1596  CD2 PHE A 117       2.767  19.853  11.250  1.00 91.09           C
ATOM   1597  HD2 PHE A 117       2.019  19.891  12.042  1.00 91.09           H
ATOM   1598  CE1 PHE A 117       4.622  19.781   9.221  1.00 91.09           C
ATOM   1599  HE1 PHE A 117       5.371  19.743   8.430  1.00 91.09           H
ATOM   1600  CE2 PHE A 117       2.458  20.350   9.957  1.00 91.09           C
ATOM   1601  HE2 PHE A 117       1.472  20.769   9.755  1.00 91.09           H
ATOM   1602  CZ  PHE A 117       3.392  20.303   8.969  1.00 91.09           C
ATOM   1603  HZ  PHE A 117       3.155  20.684   7.976  1.00 91.09           H
ATOM   1604  HN  PHE A 117       4.667  17.760  15.026  1.00 91.09           H
ATOM   1605  N   MET A 118       5.368  16.034  12.263  1.00 88.48           N
ATOM   1606  CA  MET A 118       5.920  15.070  11.326  1.00 88.48           C
ATOM   1607  C   MET A 118       5.239  13.708  11.477  1.00 88.48           C
ATOM   1608  O   MET A 118       5.085  12.976  10.500  1.00 88.48           O
ATOM   1609  HA  MET A 118       5.720  15.476  10.335  1.00 88.48           H
ATOM   1610  CB  MET A 118       7.422  14.920  11.574  1.00 88.48           C
ATOM   1611 1HB  MET A 118       7.604  14.753  12.636  1.00 88.48           H
ATOM   1612 2HB  MET A 118       7.796  14.043  11.045  1.00 88.48           H
ATOM   1613  CG  MET A 118       8.182  16.164  11.110  1.00 88.48           C
ATOM   1614 1HG  MET A 118       7.880  17.027  11.704  1.00 88.48           H
ATOM   1615 2HG  MET A 118       9.251  16.028  11.268  1.00 88.48           H
ATOM   1616  SD  MET A 118       7.855  16.470   9.382  1.00 88.48           S
ATOM   1617  CE  MET A 118       8.632  15.034   8.661  1.00 88.48           C
ATOM   1618 1HE  MET A 118       9.692  15.027   8.917  1.00 88.48           H
ATOM   1619 2HE  MET A 118       8.159  14.132   9.048  1.00 88.48           H
ATOM   1620 3HE  MET A 118       8.521  15.066   7.577  1.00 88.48           H
ATOM   1621  HN  MET A 118       6.010  16.368  12.953  1.00 88.48           H
ATOM   1622  N   CYS A 119       4.849  13.410  12.707  1.00 93.19           N
ATOM   1623  CA  CYS A 119       4.130  12.179  12.987  1.00 93.19           C
ATOM   1624  C   CYS A 119       2.817  12.199  12.201  1.00 93.19           C
ATOM   1625  O   CYS A 119       2.473  11.225  11.534  1.00 93.19           O
ATOM   1626  HA  CYS A 119       4.768  11.361  12.652  1.00 93.19           H
ATOM   1627  CB  CYS A 119       3.895  11.989  14.487  1.00 93.19           C
ATOM   1628 1HB  CYS A 119       4.849  11.884  15.002  1.00 93.19           H
ATOM   1629 2HB  CYS A 119       3.404  12.870  14.900  1.00 93.19           H
ATOM   1630  SG  CYS A 119       2.862  10.506  14.776  1.00 93.19           S
ATOM   1631  HN  CYS A 119       5.016  13.992  13.503  1.00 93.19           H
ATOM   1632  N   LYS A 120       2.120  13.321  12.307  1.00 91.46           N
ATOM   1633  CA  LYS A 120       0.846  13.477  11.624  1.00 91.46           C
ATOM   1634  C   LYS A 120       1.056  13.307  10.118  1.00 91.46           C
ATOM   1635  O   LYS A 120       0.325  12.563   9.466  1.00 91.46           O
ATOM   1636  HA  LYS A 120       0.189  12.681  11.973  1.00 91.46           H
ATOM   1637  CB  LYS A 120       0.192  14.806  12.008  1.00 91.46           C
ATOM   1638 1HB  LYS A 120       0.913  15.616  11.897  1.00 91.46           H
ATOM   1639 2HB  LYS A 120      -0.633  15.019  11.328  1.00 91.46           H
ATOM   1640  CG  LYS A 120      -0.324  14.767  13.448  1.00 91.46           C
ATOM   1641 1HG  LYS A 120      -1.072  13.981  13.549  1.00 91.46           H
ATOM   1642 2HG  LYS A 120       0.494  14.518  14.124  1.00 91.46           H
ATOM   1643  CD  LYS A 120      -0.932  16.113  13.849  1.00 91.46           C
ATOM   1644 1HD  LYS A 120      -0.172  16.892  13.785  1.00 91.46           H
ATOM   1645 2HD  LYS A 120      -1.723  16.381  13.149  1.00 91.46           H
ATOM   1646  CE  LYS A 120      -1.497  16.058  15.269  1.00 91.46           C
ATOM   1647 1HE  LYS A 120      -0.806  15.523  15.921  1.00 91.46           H
ATOM   1648 2HE  LYS A 120      -1.594  17.068  15.668  1.00 91.46           H
ATOM   1649  NZ  LYS A 120      -2.816  15.386  15.277  1.00 91.46           N
ATOM   1650 1HZ  LYS A 120      -3.298  15.598  16.143  1.00 91.46           H
ATOM   1651 2HZ  LYS A 120      -3.368  15.717  14.493  1.00 91.46           H
ATOM   1652 3HZ  LYS A 120      -2.685  14.384  15.199  1.00 91.46           H
ATOM   1653  HN  LYS A 120       2.410  14.112  12.845  1.00 91.46           H
ATOM   1654  N   VAL A 121       2.057  14.009   9.609  1.00 93.26           N
ATOM   1655  CA  VAL A 121       2.293  14.046   8.176  1.00 93.26           C
ATOM   1656  C   VAL A 121       2.625  12.637   7.681  1.00 93.26           C
ATOM   1657  O   VAL A 121       2.041  12.164   6.707  1.00 93.26           O
ATOM   1658  HA  VAL A 121       1.370  14.377   7.699  1.00 93.26           H
ATOM   1659  CB  VAL A 121       3.386  15.066   7.851  1.00 93.26           C
ATOM   1660  HB  VAL A 121       4.253  14.838   8.472  1.00 93.26           H
ATOM   1661  CG1 VAL A 121       3.816  14.962   6.387  1.00 93.26           C
ATOM   1662 1HG1 VAL A 121       4.203  13.962   6.192  1.00 93.26           H
ATOM   1663 2HG1 VAL A 121       2.959  15.152   5.742  1.00 93.26           H
ATOM   1664 3HG1 VAL A 121       4.594  15.698   6.183  1.00 93.26           H
ATOM   1665  CG2 VAL A 121       2.929  16.487   8.189  1.00 93.26           C
ATOM   1666 1HG2 VAL A 121       2.040  16.730   7.606  1.00 93.26           H
ATOM   1667 2HG2 VAL A 121       2.695  16.551   9.252  1.00 93.26           H
ATOM   1668 3HG2 VAL A 121       3.725  17.192   7.949  1.00 93.26           H
ATOM   1669  HN  VAL A 121       2.700  14.545  10.157  1.00 93.26           H
ATOM   1670  N   VAL A 122       3.561  12.006   8.375  1.00 92.17           N
ATOM   1671  CA  VAL A 122       4.113  10.745   7.911  1.00 92.17           C
ATOM   1672  C   VAL A 122       3.011   9.683   7.899  1.00 92.17           C
ATOM   1673  O   VAL A 122       2.877   8.934   6.933  1.00 92.17           O
ATOM   1674  HA  VAL A 122       4.466  10.895   6.890  1.00 92.17           H
ATOM   1675  CB  VAL A 122       5.314  10.351   8.773  1.00 92.17           C
ATOM   1676  HB  VAL A 122       5.002  10.383   9.817  1.00 92.17           H
ATOM   1677  CG1 VAL A 122       5.767   8.923   8.462  1.00 92.17           C
ATOM   1678 1HG1 VAL A 122       4.950   8.230   8.663  1.00 92.17           H
ATOM   1679 2HG1 VAL A 122       6.053   8.853   7.413  1.00 92.17           H
ATOM   1680 3HG1 VAL A 122       6.622   8.668   9.089  1.00 92.17           H
ATOM   1681  CG2 VAL A 122       6.465  11.342   8.597  1.00 92.17           C
ATOM   1682 1HG2 VAL A 122       6.776  11.357   7.552  1.00 92.17           H
ATOM   1683 2HG2 VAL A 122       6.135  12.339   8.891  1.00 92.17           H
ATOM   1684 3HG2 VAL A 122       7.306  11.039   9.221  1.00 92.17           H
ATOM   1685  HN  VAL A 122       3.940  12.342   9.237  1.00 92.17           H
ATOM   1686  N   ASN A 123       2.251   9.654   8.984  1.00 91.28           N
ATOM   1687  CA  ASN A 123       1.164   8.698   9.110  1.00 91.28           C
ATOM   1688  C   ASN A 123       0.129   8.962   8.014  1.00 91.28           C
ATOM   1689  O   ASN A 123      -0.374   8.027   7.393  1.00 91.28           O
ATOM   1690  HA  ASN A 123       1.632   7.718   9.014  1.00 91.28           H
ATOM   1691  CB  ASN A 123       0.465   8.834  10.464  1.00 91.28           C
ATOM   1692 1HB  ASN A 123       0.557   9.859  10.823  1.00 91.28           H
ATOM   1693 2HB  ASN A 123      -0.600   8.632  10.349  1.00 91.28           H
ATOM   1694  CG  ASN A 123       1.065   7.872  11.491  1.00 91.28           C
ATOM   1695  OD1 ASN A 123       1.786   6.944  11.163  1.00 91.28           O
ATOM   1696  ND2 ASN A 123       0.729   8.144  12.748  1.00 91.28           N
ATOM   1697 1HD2 ASN A 123       0.133   8.921  12.950  1.00 91.28           H
ATOM   1698 2HD2 ASN A 123       1.072   7.571  13.493  1.00 91.28           H
ATOM   1699  HN  ASN A 123       2.367  10.267   9.765  1.00 91.28           H
ATOM   1700  N   SER A 124      -0.158  10.239   7.811  1.00 92.54           N
ATOM   1701  CA  SER A 124      -1.181  10.634   6.857  1.00 92.54           C
ATOM   1702  C   SER A 124      -0.752  10.248   5.440  1.00 92.54           C
ATOM   1703  O   SER A 124      -1.542   9.693   4.678  1.00 92.54           O
ATOM   1704  HA  SER A 124      -2.076  10.084   7.149  1.00 92.54           H
ATOM   1705  CB  SER A 124      -1.458  12.136   6.937  1.00 92.54           C
ATOM   1706 1HB  SER A 124      -0.560  12.686   6.657  1.00 92.54           H
ATOM   1707 2HB  SER A 124      -2.232  12.401   6.217  1.00 92.54           H
ATOM   1708  OG  SER A 124      -1.870  12.534   8.242  1.00 92.54           O
ATOM   1709  HG  SER A 124      -1.162  13.100   8.666  1.00 92.54           H
ATOM   1710  HN  SER A 124       0.293  10.996   8.284  1.00 92.54           H
ATOM   1711  N   MET A 125       0.499  10.557   5.130  1.00 87.05           N
ATOM   1712  CA  MET A 125       1.041  10.255   3.816  1.00 87.05           C
ATOM   1713  C   MET A 125       0.977   8.754   3.529  1.00 87.05           C
ATOM   1714  O   MET A 125       0.545   8.341   2.454  1.00 87.05           O
ATOM   1715  HA  MET A 125       0.411  10.794   3.108  1.00 87.05           H
ATOM   1716  CB  MET A 125       2.494  10.729   3.742  1.00 87.05           C
ATOM   1717 1HB  MET A 125       3.018  10.451   4.657  1.00 87.05           H
ATOM   1718 2HB  MET A 125       3.002  10.227   2.919  1.00 87.05           H
ATOM   1719  CG  MET A 125       2.567  12.244   3.546  1.00 87.05           C
ATOM   1720 1HG  MET A 125       1.984  12.535   2.672  1.00 87.05           H
ATOM   1721 2HG  MET A 125       2.128  12.752   4.405  1.00 87.05           H
ATOM   1722  SD  MET A 125       4.266  12.752   3.341  1.00 87.05           S
ATOM   1723  CE  MET A 125       4.588  12.107   1.708  1.00 87.05           C
ATOM   1724 1HE  MET A 125       4.445  11.026   1.710  1.00 87.05           H
ATOM   1725 2HE  MET A 125       3.900  12.563   0.996  1.00 87.05           H
ATOM   1726 3HE  MET A 125       5.614  12.338   1.422  1.00 87.05           H
ATOM   1727  HN  MET A 125       1.136  11.005   5.758  1.00 87.05           H
ATOM   1728  N   TYR A 126       1.415   7.977   4.509  1.00 89.58           N
ATOM   1729  CA  TYR A 126       1.449   6.532   4.361  1.00 89.58           C
ATOM   1730  C   TYR A 126       0.067   5.986   3.997  1.00 89.58           C
ATOM   1731  O   TYR A 126      -0.065   5.191   3.067  1.00 89.58           O
ATOM   1732  HA  TYR A 126       2.149   6.292   3.561  1.00 89.58           H
ATOM   1733  CB  TYR A 126       1.860   5.977   5.727  1.00 89.58           C
ATOM   1734 1HB  TYR A 126       2.900   6.242   5.917  1.00 89.58           H
ATOM   1735 2HB  TYR A 126       1.261   6.461   6.499  1.00 89.58           H
ATOM   1736  CG  TYR A 126       1.703   4.461   5.855  1.00 89.58           C
ATOM   1737  CD1 TYR A 126       0.594   3.932   6.484  1.00 89.58           C
ATOM   1738  HD1 TYR A 126      -0.170   4.596   6.890  1.00 89.58           H
ATOM   1739  CD2 TYR A 126       2.670   3.621   5.341  1.00 89.58           C
ATOM   1740  HD2 TYR A 126       3.546   4.039   4.844  1.00 89.58           H
ATOM   1741  CE1 TYR A 126       0.447   2.505   6.605  1.00 89.58           C
ATOM   1742  HE1 TYR A 126      -0.424   2.075   7.100  1.00 89.58           H
ATOM   1743  CE2 TYR A 126       2.523   2.194   5.462  1.00 89.58           C
ATOM   1744  HE2 TYR A 126       3.280   1.520   5.061  1.00 89.58           H
ATOM   1745  CZ  TYR A 126       1.419   1.706   6.088  1.00 89.58           C
ATOM   1746  OH  TYR A 126       1.279   0.358   6.202  1.00 89.58           O
ATOM   1747  HH  TYR A 126       0.562   0.144   6.865  1.00 89.58           H
ATOM   1748  HN  TYR A 126       1.742   8.319   5.390  1.00 89.58           H
ATOM   1749  N   LYS A 127      -0.928   6.434   4.748  1.00 87.70           N
ATOM   1750  CA  LYS A 127      -2.266   5.879   4.628  1.00 87.70           C
ATOM   1751  C   LYS A 127      -2.874   6.311   3.293  1.00 87.70           C
ATOM   1752  O   LYS A 127      -3.496   5.507   2.600  1.00 87.70           O
ATOM   1753  HA  LYS A 127      -2.170   4.793   4.628  1.00 87.70           H
ATOM   1754  CB  LYS A 127      -3.115   6.259   5.843  1.00 87.70           C
ATOM   1755 1HB  LYS A 127      -2.568   6.033   6.759  1.00 87.70           H
ATOM   1756 2HB  LYS A 127      -3.300   7.333   5.840  1.00 87.70           H
ATOM   1757  CG  LYS A 127      -4.446   5.506   5.838  1.00 87.70           C
ATOM   1758 1HG  LYS A 127      -5.053   5.837   4.995  1.00 87.70           H
ATOM   1759 2HG  LYS A 127      -4.265   4.440   5.701  1.00 87.70           H
ATOM   1760  CD  LYS A 127      -5.210   5.735   7.144  1.00 87.70           C
ATOM   1761 1HD  LYS A 127      -4.634   5.339   7.981  1.00 87.70           H
ATOM   1762 2HD  LYS A 127      -5.330   6.804   7.317  1.00 87.70           H
ATOM   1763  CE  LYS A 127      -6.584   5.062   7.101  1.00 87.70           C
ATOM   1764 1HE  LYS A 127      -7.121   5.375   6.205  1.00 87.70           H
ATOM   1765 2HE  LYS A 127      -6.464   3.980   7.038  1.00 87.70           H
ATOM   1766  NZ  LYS A 127      -7.370   5.411   8.305  1.00 87.70           N
ATOM   1767 1HZ  LYS A 127      -8.312   5.049   8.210  1.00 87.70           H
ATOM   1768 2HZ  LYS A 127      -6.932   5.004   9.124  1.00 87.70           H
ATOM   1769 3HZ  LYS A 127      -7.404   6.420   8.406  1.00 87.70           H
ATOM   1770  HN  LYS A 127      -0.832   7.161   5.428  1.00 87.70           H
ATOM   1771  N   MET A 128      -2.675   7.581   2.971  1.00 87.86           N
ATOM   1772  CA  MET A 128      -3.217   8.136   1.743  1.00 87.86           C
ATOM   1773  C   MET A 128      -2.687   7.383   0.521  1.00 87.86           C
ATOM   1774  O   MET A 128      -3.451   7.038  -0.379  1.00 87.86           O
ATOM   1775  HA  MET A 128      -4.297   8.011   1.815  1.00 87.86           H
ATOM   1776  CB  MET A 128      -2.834   9.614   1.638  1.00 87.86           C
ATOM   1777 1HB  MET A 128      -3.168  10.144   2.529  1.00 87.86           H
ATOM   1778 2HB  MET A 128      -1.749   9.710   1.597  1.00 87.86           H
ATOM   1779  CG  MET A 128      -3.455  10.254   0.394  1.00 87.86           C
ATOM   1780 1HG  MET A 128      -3.113   9.735  -0.501  1.00 87.86           H
ATOM   1781 2HG  MET A 128      -4.540  10.153   0.427  1.00 87.86           H
ATOM   1782  SD  MET A 128      -3.006  11.979   0.307  1.00 87.86           S
ATOM   1783  CE  MET A 128      -1.284  11.830  -0.136  1.00 87.86           C
ATOM   1784 1HE  MET A 128      -0.756  11.274   0.639  1.00 87.86           H
ATOM   1785 2HE  MET A 128      -1.197  11.301  -1.085  1.00 87.86           H
ATOM   1786 3HE  MET A 128      -0.846  12.823  -0.232  1.00 87.86           H
ATOM   1787  HN  MET A 128      -2.155   8.225   3.533  1.00 87.86           H
ATOM   1788  N   ASN A 129      -1.383   7.151   0.528  1.00 85.68           N
ATOM   1789  CA  ASN A 129      -0.723   6.550  -0.619  1.00 85.68           C
ATOM   1790  C   ASN A 129      -1.045   5.054  -0.660  1.00 85.68           C
ATOM   1791  O   ASN A 129      -1.085   4.454  -1.733  1.00 85.68           O
ATOM   1792  HA  ASN A 129      -1.112   7.084  -1.485  1.00 85.68           H
ATOM   1793  CB  ASN A 129       0.796   6.704  -0.524  1.00 85.68           C
ATOM   1794 1HB  ASN A 129       1.140   6.359   0.451  1.00 85.68           H
ATOM   1795 2HB  ASN A 129       1.277   6.075  -1.273  1.00 85.68           H
ATOM   1796  CG  ASN A 129       1.213   8.162  -0.731  1.00 85.68           C
ATOM   1797  OD1 ASN A 129       0.847   8.808  -1.699  1.00 85.68           O
ATOM   1798  ND2 ASN A 129       1.998   8.641   0.230  1.00 85.68           N
ATOM   1799 1HD2 ASN A 129       2.262   8.058   0.998  1.00 85.68           H
ATOM   1800 2HD2 ASN A 129       2.323   9.586   0.185  1.00 85.68           H
ATOM   1801  HN  ASN A 129      -0.781   7.366   1.297  1.00 85.68           H
ATOM   1802  N   PHE A 130      -1.265   4.496   0.521  1.00 89.07           N
ATOM   1803  CA  PHE A 130      -1.671   3.105   0.627  1.00 89.07           C
ATOM   1804  C   PHE A 130      -2.929   2.836  -0.200  1.00 89.07           C
ATOM   1805  O   PHE A 130      -2.955   1.916  -1.016  1.00 89.07           O
ATOM   1806  HA  PHE A 130      -0.850   2.498   0.245  1.00 89.07           H
ATOM   1807  CB  PHE A 130      -1.979   2.840   2.102  1.00 89.07           C
ATOM   1808 1HB  PHE A 130      -1.058   2.935   2.678  1.00 89.07           H
ATOM   1809 2HB  PHE A 130      -2.662   3.609   2.464  1.00 89.07           H
ATOM   1810  CG  PHE A 130      -2.593   1.465   2.373  1.00 89.07           C
ATOM   1811  CD1 PHE A 130      -3.938   1.340   2.529  1.00 89.07           C
ATOM   1812  HD1 PHE A 130      -4.579   2.219   2.462  1.00 89.07           H
ATOM   1813  CD2 PHE A 130      -1.794   0.368   2.457  1.00 89.07           C
ATOM   1814  HD2 PHE A 130      -0.715   0.468   2.331  1.00 89.07           H
ATOM   1815  CE1 PHE A 130      -4.508   0.064   2.780  1.00 89.07           C
ATOM   1816  HE1 PHE A 130      -5.586  -0.037   2.906  1.00 89.07           H
ATOM   1817  CE2 PHE A 130      -2.363  -0.908   2.708  1.00 89.07           C
ATOM   1818  HE2 PHE A 130      -1.723  -1.788   2.775  1.00 89.07           H
ATOM   1819  CZ  PHE A 130      -3.709  -1.033   2.864  1.00 89.07           C
ATOM   1820  HZ  PHE A 130      -4.146  -2.013   3.057  1.00 89.07           H
ATOM   1821  HN  PHE A 130      -1.170   4.976   1.393  1.00 89.07           H
ATOM   1822  N   TYR A 131      -3.942   3.656   0.038  1.00 93.19           N
ATOM   1823  CA  TYR A 131      -5.215   3.492  -0.643  1.00 93.19           C
ATOM   1824  C   TYR A 131      -5.089   3.833  -2.130  1.00 93.19           C
ATOM   1825  O   TYR A 131      -5.630   3.128  -2.980  1.00 93.19           O
ATOM   1826  HA  TYR A 131      -5.519   2.450  -0.542  1.00 93.19           H
ATOM   1827  CB  TYR A 131      -6.177   4.483   0.015  1.00 93.19           C
ATOM   1828 1HB  TYR A 131      -5.658   5.428   0.171  1.00 93.19           H
ATOM   1829 2HB  TYR A 131      -7.002   4.681  -0.669  1.00 93.19           H
ATOM   1830  CG  TYR A 131      -6.746   4.003   1.352  1.00 93.19           C
ATOM   1831  CD1 TYR A 131      -7.420   2.801   1.423  1.00 93.19           C
ATOM   1832  HD1 TYR A 131      -7.547   2.193   0.527  1.00 93.19           H
ATOM   1833  CD2 TYR A 131      -6.585   4.772   2.486  1.00 93.19           C
ATOM   1834  HD2 TYR A 131      -6.052   5.722   2.430  1.00 93.19           H
ATOM   1835  CE1 TYR A 131      -7.955   2.349   2.681  1.00 93.19           C
ATOM   1836  HE1 TYR A 131      -8.489   1.402   2.752  1.00 93.19           H
ATOM   1837  CE2 TYR A 131      -7.120   4.321   3.744  1.00 93.19           C
ATOM   1838  HE2 TYR A 131      -7.000   4.918   4.648  1.00 93.19           H
ATOM   1839  CZ  TYR A 131      -7.779   3.131   3.780  1.00 93.19           C
ATOM   1840  OH  TYR A 131      -8.284   2.705   4.968  1.00 93.19           O
ATOM   1841  HH  TYR A 131      -8.379   3.477   5.597  1.00 93.19           H
ATOM   1842  HN  TYR A 131      -3.903   4.420   0.683  1.00 93.19           H
ATOM   1843  N   SER A 132      -4.371   4.914  -2.397  1.00 92.90           N
ATOM   1844  CA  SER A 132      -4.258   5.420  -3.754  1.00 92.90           C
ATOM   1845  C   SER A 132      -3.597   4.372  -4.651  1.00 92.90           C
ATOM   1846  O   SER A 132      -4.027   4.158  -5.784  1.00 92.90           O
ATOM   1847  HA  SER A 132      -5.282   5.610  -4.078  1.00 92.90           H
ATOM   1848  CB  SER A 132      -3.463   6.727  -3.790  1.00 92.90           C
ATOM   1849 1HB  SER A 132      -3.462   7.123  -4.806  1.00 92.90           H
ATOM   1850 2HB  SER A 132      -3.956   7.469  -3.161  1.00 92.90           H
ATOM   1851  OG  SER A 132      -2.120   6.548  -3.350  1.00 92.90           O
ATOM   1852  HG  SER A 132      -1.601   7.392  -3.482  1.00 92.90           H
ATOM   1853  HN  SER A 132      -3.873   5.439  -1.707  1.00 92.90           H
ATOM   1854  N   CYS A 133      -2.562   3.746  -4.111  1.00 92.27           N
ATOM   1855  CA  CYS A 133      -1.820   2.744  -4.858  1.00 92.27           C
ATOM   1856  C   CYS A 133      -2.784   1.620  -5.243  1.00 92.27           C
ATOM   1857  O   CYS A 133      -2.883   1.256  -6.414  1.00 92.27           O
ATOM   1858  HA  CYS A 133      -1.431   3.241  -5.747  1.00 92.27           H
ATOM   1859  CB  CYS A 133      -0.621   2.221  -4.066  1.00 92.27           C
ATOM   1860 1HB  CYS A 133      -0.933   1.944  -3.059  1.00 92.27           H
ATOM   1861 2HB  CYS A 133      -0.228   1.320  -4.537  1.00 92.27           H
ATOM   1862  SG  CYS A 133       0.683   3.502  -3.985  1.00 92.27           S
ATOM   1863  HG  CYS A 133       0.147   4.183  -2.976  1.00 92.27           H
ATOM   1864  HN  CYS A 133      -2.230   3.913  -3.183  1.00 92.27           H
ATOM   1865  N   VAL A 134      -3.471   1.102  -4.236  1.00 90.40           N
ATOM   1866  CA  VAL A 134      -4.258  -0.107  -4.410  1.00 90.40           C
ATOM   1867  C   VAL A 134      -5.433   0.185  -5.346  1.00 90.40           C
ATOM   1868  O   VAL A 134      -5.789  -0.647  -6.178  1.00 90.40           O
ATOM   1869  HA  VAL A 134      -3.615  -0.854  -4.876  1.00 90.40           H
ATOM   1870  CB  VAL A 134      -4.700  -0.645  -3.047  1.00 90.40           C
ATOM   1871  HB  VAL A 134      -5.285   0.131  -2.554  1.00 90.40           H
ATOM   1872  CG1 VAL A 134      -5.592  -1.877  -3.208  1.00 90.40           C
ATOM   1873 1HG1 VAL A 134      -6.480  -1.610  -3.782  1.00 90.40           H
ATOM   1874 2HG1 VAL A 134      -5.042  -2.659  -3.731  1.00 90.40           H
ATOM   1875 3HG1 VAL A 134      -5.892  -2.239  -2.224  1.00 90.40           H
ATOM   1876  CG2 VAL A 134      -3.490  -0.955  -2.163  1.00 90.40           C
ATOM   1877 1HG2 VAL A 134      -2.867  -1.705  -2.649  1.00 90.40           H
ATOM   1878 2HG2 VAL A 134      -2.910  -0.045  -2.008  1.00 90.40           H
ATOM   1879 3HG2 VAL A 134      -3.833  -1.336  -1.200  1.00 90.40           H
ATOM   1880  HN  VAL A 134      -3.495   1.493  -3.316  1.00 90.40           H
ATOM   1881  N   LEU A 135      -6.001   1.370  -5.179  1.00 94.00           N
ATOM   1882  CA  LEU A 135      -7.140   1.775  -5.986  1.00 94.00           C
ATOM   1883  C   LEU A 135      -6.697   1.933  -7.442  1.00 94.00           C
ATOM   1884  O   LEU A 135      -7.463   1.647  -8.361  1.00 94.00           O
ATOM   1885  HA  LEU A 135      -7.877   0.974  -5.934  1.00 94.00           H
ATOM   1886  CB  LEU A 135      -7.792   3.030  -5.402  1.00 94.00           C
ATOM   1887 1HB  LEU A 135      -7.017   3.783  -5.256  1.00 94.00           H
ATOM   1888 2HB  LEU A 135      -8.490   3.428  -6.137  1.00 94.00           H
ATOM   1889  CG  LEU A 135      -8.538   2.844  -4.079  1.00 94.00           C
ATOM   1890  HG  LEU A 135      -7.850   2.405  -3.357  1.00 94.00           H
ATOM   1891  CD1 LEU A 135      -8.991   4.190  -3.511  1.00 94.00           C
ATOM   1892 1HD1 LEU A 135      -8.120   4.822  -3.335  1.00 94.00           H
ATOM   1893 2HD1 LEU A 135      -9.656   4.680  -4.222  1.00 94.00           H
ATOM   1894 3HD1 LEU A 135      -9.519   4.029  -2.571  1.00 94.00           H
ATOM   1895  CD2 LEU A 135      -9.706   1.868  -4.241  1.00 94.00           C
ATOM   1896 1HD2 LEU A 135     -10.403   2.256  -4.984  1.00 94.00           H
ATOM   1897 2HD2 LEU A 135      -9.327   0.900  -4.568  1.00 94.00           H
ATOM   1898 3HD2 LEU A 135     -10.219   1.754  -3.286  1.00 94.00           H
ATOM   1899  HN  LEU A 135      -5.696   2.047  -4.509  1.00 94.00           H
ATOM   1900  N   LEU A 136      -5.464   2.387  -7.606  1.00 94.08           N
ATOM   1901  CA  LEU A 136      -4.908   2.579  -8.935  1.00 94.08           C
ATOM   1902  C   LEU A 136      -4.685   1.215  -9.592  1.00 94.08           C
ATOM   1903  O   LEU A 136      -4.984   1.034 -10.771  1.00 94.08           O
ATOM   1904  HA  LEU A 136      -5.644   3.129  -9.521  1.00 94.08           H
ATOM   1905  CB  LEU A 136      -3.646   3.442  -8.868  1.00 94.08           C
ATOM   1906 1HB  LEU A 136      -3.029   3.086  -8.043  1.00 94.08           H
ATOM   1907 2HB  LEU A 136      -3.075   3.287  -9.783  1.00 94.08           H
ATOM   1908  CG  LEU A 136      -3.870   4.945  -8.689  1.00 94.08           C
ATOM   1909  HG  LEU A 136      -4.577   5.090  -7.872  1.00 94.08           H
ATOM   1910  CD1 LEU A 136      -2.571   5.650  -8.293  1.00 94.08           C
ATOM   1911 1HD1 LEU A 136      -2.205   5.236  -7.353  1.00 94.08           H
ATOM   1912 2HD1 LEU A 136      -1.824   5.498  -9.072  1.00 94.08           H
ATOM   1913 3HD1 LEU A 136      -2.759   6.717  -8.172  1.00 94.08           H
ATOM   1914  CD2 LEU A 136      -4.497   5.559  -9.942  1.00 94.08           C
ATOM   1915 1HD2 LEU A 136      -3.834   5.404 -10.793  1.00 94.08           H
ATOM   1916 2HD2 LEU A 136      -5.458   5.083 -10.138  1.00 94.08           H
ATOM   1917 3HD2 LEU A 136      -4.646   6.628  -9.788  1.00 94.08           H
ATOM   1918  HN  LEU A 136      -4.849   2.622  -6.853  1.00 94.08           H
ATOM   1919  N   ILE A 137      -4.164   0.290  -8.800  1.00 91.54           N
ATOM   1920  CA  ILE A 137      -3.919  -1.058  -9.283  1.00 91.54           C
ATOM   1921  C   ILE A 137      -5.236  -1.670  -9.763  1.00 91.54           C
ATOM   1922  O   ILE A 137      -5.276  -2.335 -10.797  1.00 91.54           O
ATOM   1923  HA  ILE A 137      -3.243  -0.982 -10.135  1.00 91.54           H
ATOM   1924  CB  ILE A 137      -3.208  -1.890  -8.214  1.00 91.54           C
ATOM   1925  HB  ILE A 137      -3.719  -1.734  -7.264  1.00 91.54           H
ATOM   1926  CG1 ILE A 137      -1.761  -1.426  -8.030  1.00 91.54           C
ATOM   1927 1HG1 ILE A 137      -1.170  -1.716  -8.898  1.00 91.54           H
ATOM   1928 2HG1 ILE A 137      -1.729  -0.338  -7.972  1.00 91.54           H
ATOM   1929  CG2 ILE A 137      -3.294  -3.383  -8.534  1.00 91.54           C
ATOM   1930 1HG2 ILE A 137      -4.340  -3.687  -8.574  1.00 91.54           H
ATOM   1931 2HG2 ILE A 137      -2.823  -3.576  -9.498  1.00 91.54           H
ATOM   1932 3HG2 ILE A 137      -2.780  -3.951  -7.758  1.00 91.54           H
ATOM   1933  CD1 ILE A 137      -1.149  -2.027  -6.764  1.00 91.54           C
ATOM   1934 1HD1 ILE A 137      -1.729  -1.715  -5.896  1.00 91.54           H
ATOM   1935 2HD1 ILE A 137      -1.160  -3.115  -6.836  1.00 91.54           H
ATOM   1936 3HD1 ILE A 137      -0.121  -1.681  -6.658  1.00 91.54           H
ATOM   1937  HN  ILE A 137      -3.910   0.450  -7.845  1.00 91.54           H
ATOM   1938  N   MET A 138      -6.283  -1.423  -8.989  1.00 91.28           N
ATOM   1939  CA  MET A 138      -7.607  -1.905  -9.344  1.00 91.28           C
ATOM   1940  C   MET A 138      -8.061  -1.322 -10.684  1.00 91.28           C
ATOM   1941  O   MET A 138      -8.574  -2.044 -11.537  1.00 91.28           O
ATOM   1942  HA  MET A 138      -7.513  -2.988  -9.425  1.00 91.28           H
ATOM   1943  CB  MET A 138      -8.604  -1.512  -8.252  1.00 91.28           C
ATOM   1944 1HB  MET A 138      -8.267  -1.901  -7.291  1.00 91.28           H
ATOM   1945 2HB  MET A 138      -8.641  -0.427  -8.162  1.00 91.28           H
ATOM   1946  CG  MET A 138     -10.001  -2.052  -8.565  1.00 91.28           C
ATOM   1947 1HG  MET A 138     -10.321  -1.706  -9.548  1.00 91.28           H
ATOM   1948 2HG  MET A 138      -9.980  -3.141  -8.602  1.00 91.28           H
ATOM   1949  SD  MET A 138     -11.159  -1.506  -7.321  1.00 91.28           S
ATOM   1950  CE  MET A 138     -11.247   0.231  -7.721  1.00 91.28           C
ATOM   1951 1HE  MET A 138     -10.256   0.676  -7.629  1.00 91.28           H
ATOM   1952 2HE  MET A 138     -11.606   0.351  -8.743  1.00 91.28           H
ATOM   1953 3HE  MET A 138     -11.933   0.728  -7.035  1.00 91.28           H
ATOM   1954  HN  MET A 138      -6.237  -0.906  -8.134  1.00 91.28           H
ATOM   1955  N   CYS A 139      -7.856  -0.021 -10.827  1.00 93.87           N
ATOM   1956  CA  CYS A 139      -8.300   0.680 -12.019  1.00 93.87           C
ATOM   1957  C   CYS A 139      -7.518   0.135 -13.216  1.00 93.87           C
ATOM   1958  O   CYS A 139      -8.059   0.017 -14.314  1.00 93.87           O
ATOM   1959  HA  CYS A 139      -9.365   0.473 -12.126  1.00 93.87           H
ATOM   1960  CB  CYS A 139      -8.142   2.195 -11.877  1.00 93.87           C
ATOM   1961 1HB  CYS A 139      -7.146   2.432 -11.500  1.00 93.87           H
ATOM   1962 2HB  CYS A 139      -8.235   2.673 -12.852  1.00 93.87           H
ATOM   1963  SG  CYS A 139      -9.413   2.852 -10.735  1.00 93.87           S
ATOM   1964  HG  CYS A 139      -8.822   2.440  -9.617  1.00 93.87           H
ATOM   1965  HN  CYS A 139      -7.397   0.551 -10.147  1.00 93.87           H
ATOM   1966  N   ILE A 140      -6.256  -0.182 -12.963  1.00 90.63           N
ATOM   1967  CA  ILE A 140      -5.401  -0.735 -14.000  1.00 90.63           C
ATOM   1968  C   ILE A 140      -6.007  -2.045 -14.510  1.00 90.63           C
ATOM   1969  O   ILE A 140      -6.022  -2.298 -15.713  1.00 90.63           O
ATOM   1970  HA  ILE A 140      -5.382  -0.021 -14.823  1.00 90.63           H
ATOM   1971  CB  ILE A 140      -3.966  -0.878 -13.490  1.00 90.63           C
ATOM   1972  HB  ILE A 140      -3.999  -1.322 -12.495  1.00 90.63           H
ATOM   1973  CG1 ILE A 140      -3.293   0.489 -13.354  1.00 90.63           C
ATOM   1974 1HG1 ILE A 140      -3.034   0.871 -14.341  1.00 90.63           H
ATOM   1975 2HG1 ILE A 140      -3.992   1.199 -12.911  1.00 90.63           H
ATOM   1976  CG2 ILE A 140      -3.160  -1.827 -14.380  1.00 90.63           C
ATOM   1977 1HG2 ILE A 140      -3.630  -2.810 -14.382  1.00 90.63           H
ATOM   1978 2HG2 ILE A 140      -3.133  -1.435 -15.397  1.00 90.63           H
ATOM   1979 3HG2 ILE A 140      -2.144  -1.911 -13.996  1.00 90.63           H
ATOM   1980  CD1 ILE A 140      -2.034   0.397 -12.490  1.00 90.63           C
ATOM   1981 1HD1 ILE A 140      -2.301   0.038 -11.496  1.00 90.63           H
ATOM   1982 2HD1 ILE A 140      -1.328  -0.295 -12.949  1.00 90.63           H
ATOM   1983 3HD1 ILE A 140      -1.576   1.383 -12.409  1.00 90.63           H
ATOM   1984  HN  ILE A 140      -5.819  -0.068 -12.071  1.00 90.63           H
ATOM   1985  N   SER A 141      -6.491  -2.842 -13.568  1.00 89.18           N
ATOM   1986  CA  SER A 141      -7.048  -4.141 -13.902  1.00 89.18           C
ATOM   1987  C   SER A 141      -8.258  -3.970 -14.823  1.00 89.18           C
ATOM   1988  O   SER A 141      -8.434  -4.734 -15.771  1.00 89.18           O
ATOM   1989  HA  SER A 141      -6.249  -4.675 -14.416  1.00 89.18           H
ATOM   1990  CB  SER A 141      -7.446  -4.910 -12.641  1.00 89.18           C
ATOM   1991 1HB  SER A 141      -7.505  -5.975 -12.869  1.00 89.18           H
ATOM   1992 2HB  SER A 141      -6.672  -4.789 -11.883  1.00 89.18           H
ATOM   1993  OG  SER A 141      -8.695  -4.468 -12.117  1.00 89.18           O
ATOM   1994  HG  SER A 141      -8.561  -3.652 -11.554  1.00 89.18           H
ATOM   1995  HN  SER A 141      -6.505  -2.613 -12.595  1.00 89.18           H
ATOM   1996  N   VAL A 142      -9.061  -2.964 -14.512  1.00 90.49           N
ATOM   1997  CA  VAL A 142     -10.257  -2.692 -15.291  1.00 90.49           C
ATOM   1998  C   VAL A 142      -9.854  -2.222 -16.690  1.00 90.49           C
ATOM   1999  O   VAL A 142     -10.436  -2.651 -17.685  1.00 90.49           O
ATOM   2000  HA  VAL A 142     -10.811  -3.627 -15.381  1.00 90.49           H
ATOM   2001  CB  VAL A 142     -11.144  -1.686 -14.554  1.00 90.49           C
ATOM   2002  HB  VAL A 142     -10.566  -0.773 -14.410  1.00 90.49           H
ATOM   2003  CG1 VAL A 142     -12.380  -1.334 -15.385  1.00 90.49           C
ATOM   2004 1HG1 VAL A 142     -12.068  -0.896 -16.333  1.00 90.49           H
ATOM   2005 2HG1 VAL A 142     -12.960  -2.237 -15.574  1.00 90.49           H
ATOM   2006 3HG1 VAL A 142     -12.993  -0.617 -14.838  1.00 90.49           H
ATOM   2007  CG2 VAL A 142     -11.542  -2.213 -13.174  1.00 90.49           C
ATOM   2008 1HG2 VAL A 142     -12.093  -3.147 -13.287  1.00 90.49           H
ATOM   2009 2HG2 VAL A 142     -10.646  -2.389 -12.580  1.00 90.49           H
ATOM   2010 3HG2 VAL A 142     -12.172  -1.478 -12.673  1.00 90.49           H
ATOM   2011  HN  VAL A 142      -8.906  -2.341 -13.744  1.00 90.49           H
ATOM   2012  N   ASP A 143      -8.860  -1.346 -16.721  1.00 85.77           N
ATOM   2013  CA  ASP A 143      -8.396  -0.785 -17.978  1.00 85.77           C
ATOM   2014  C   ASP A 143      -7.916  -1.916 -18.890  1.00 85.77           C
ATOM   2015  O   ASP A 143      -8.217  -1.927 -20.083  1.00 85.77           O
ATOM   2016  HA  ASP A 143      -9.255  -0.254 -18.389  1.00 85.77           H
ATOM   2017  CB  ASP A 143      -7.224   0.172 -17.755  1.00 85.77           C
ATOM   2018 1HB  ASP A 143      -7.533   0.985 -17.099  1.00 85.77           H
ATOM   2019 2HB  ASP A 143      -6.412  -0.352 -17.252  1.00 85.77           H
ATOM   2020  CG  ASP A 143      -6.723   0.745 -19.083  1.00 85.77           C
ATOM   2021  OD1 ASP A 143      -7.547   1.383 -19.773  1.00 85.77           O
ATOM   2022  OD2 ASP A 143      -5.527   0.531 -19.378  1.00 85.77           O
ATOM   2023  HN  ASP A 143      -8.376  -1.020 -15.909  1.00 85.77           H
ATOM   2024  N   ARG A 144      -7.178  -2.841 -18.294  1.00 75.00           N
ATOM   2025  CA  ARG A 144      -6.641  -3.965 -19.041  1.00 75.00           C
ATOM   2026  C   ARG A 144      -7.778  -4.804 -19.628  1.00 75.00           C
ATOM   2027  O   ARG A 144      -7.704  -5.238 -20.777  1.00 75.00           O
ATOM   2028  HA  ARG A 144      -6.038  -3.514 -19.829  1.00 75.00           H
ATOM   2029  CB  ARG A 144      -5.770  -4.853 -18.150  1.00 75.00           C
ATOM   2030 1HB  ARG A 144      -6.325  -5.132 -17.254  1.00 75.00           H
ATOM   2031 2HB  ARG A 144      -5.527  -5.776 -18.675  1.00 75.00           H
ATOM   2032  CG  ARG A 144      -4.480  -4.132 -17.752  1.00 75.00           C
ATOM   2033 1HG  ARG A 144      -4.722  -3.179 -17.280  1.00 75.00           H
ATOM   2034 2HG  ARG A 144      -3.941  -4.725 -17.013  1.00 75.00           H
ATOM   2035  CD  ARG A 144      -3.587  -3.892 -18.971  1.00 75.00           C
ATOM   2036 1HD  ARG A 144      -3.302  -4.845 -19.416  1.00 75.00           H
ATOM   2037 2HD  ARG A 144      -4.138  -3.337 -19.731  1.00 75.00           H
ATOM   2038  NE  ARG A 144      -2.378  -3.138 -18.572  1.00 75.00           N
ATOM   2039  HE  ARG A 144      -2.400  -2.640 -17.706  1.00 75.00           H
ATOM   2040  CZ  ARG A 144      -1.254  -3.081 -19.300  1.00 75.00           C
ATOM   2041  NH1 ARG A 144      -1.168  -3.730 -20.470  1.00 75.00           N
ATOM   2042 1HH1 ARG A 144      -1.946  -4.261 -20.805  1.00 75.00           H
ATOM   2043 2HH1 ARG A 144      -0.326  -3.682 -21.007  1.00 75.00           H
ATOM   2044  NH2 ARG A 144      -0.218  -2.366 -18.841  1.00 75.00           N
ATOM   2045 1HH2 ARG A 144       0.628  -2.314 -19.372  1.00 75.00           H
ATOM   2046 2HH2 ARG A 144      -0.291  -1.886 -17.967  1.00 75.00           H
ATOM   2047  HN  ARG A 144      -6.946  -2.830 -17.321  1.00 75.00           H
ATOM   2048  N   TYR A 145      -8.802  -5.008 -18.813  1.00 86.79           N
ATOM   2049  CA  TYR A 145      -9.969  -5.756 -19.250  1.00 86.79           C
ATOM   2050  C   TYR A 145     -10.577  -5.137 -20.510  1.00 86.79           C
ATOM   2051  O   TYR A 145     -10.789  -5.828 -21.505  1.00 86.79           O
ATOM   2052  HA  TYR A 145      -9.652  -6.775 -19.471  1.00 86.79           H
ATOM   2053  CB  TYR A 145     -10.983  -5.659 -18.109  1.00 86.79           C
ATOM   2054 1HB  TYR A 145     -10.654  -6.297 -17.288  1.00 86.79           H
ATOM   2055 2HB  TYR A 145     -10.995  -4.636 -17.732  1.00 86.79           H
ATOM   2056  CG  TYR A 145     -12.406  -6.057 -18.506  1.00 86.79           C
ATOM   2057  CD1 TYR A 145     -13.376  -5.088 -18.661  1.00 86.79           C
ATOM   2058  HD1 TYR A 145     -13.128  -4.038 -18.502  1.00 86.79           H
ATOM   2059  CD2 TYR A 145     -12.720  -7.386 -18.707  1.00 86.79           C
ATOM   2060  HD2 TYR A 145     -11.954  -8.152 -18.584  1.00 86.79           H
ATOM   2061  CE1 TYR A 145     -14.715  -5.462 -19.035  1.00 86.79           C
ATOM   2062  HE1 TYR A 145     -15.491  -4.707 -19.162  1.00 86.79           H
ATOM   2063  CE2 TYR A 145     -14.059  -7.760 -19.081  1.00 86.79           C
ATOM   2064  HE2 TYR A 145     -14.321  -8.806 -19.244  1.00 86.79           H
ATOM   2065  CZ  TYR A 145     -14.991  -6.780 -19.226  1.00 86.79           C
ATOM   2066  OH  TYR A 145     -16.256  -7.134 -19.579  1.00 86.79           O
ATOM   2067  HH  TYR A 145     -16.313  -8.125 -19.698  1.00 86.79           H
ATOM   2068  HN  TYR A 145      -8.843  -4.673 -17.872  1.00 86.79           H
ATOM   2069  N   ILE A 146     -10.839  -3.841 -20.427  1.00 83.58           N
ATOM   2070  CA  ILE A 146     -11.535  -3.148 -21.498  1.00 83.58           C
ATOM   2071  C   ILE A 146     -10.664  -3.157 -22.756  1.00 83.58           C
ATOM   2072  O   ILE A 146     -11.177  -3.252 -23.870  1.00 83.58           O
ATOM   2073  HA  ILE A 146     -12.449  -3.704 -21.707  1.00 83.58           H
ATOM   2074  CB  ILE A 146     -11.951  -1.746 -21.048  1.00 83.58           C
ATOM   2075  HB  ILE A 146     -11.048  -1.175 -20.833  1.00 83.58           H
ATOM   2076  CG1 ILE A 146     -12.767  -1.805 -19.755  1.00 83.58           C
ATOM   2077 1HG1 ILE A 146     -13.769  -2.176 -19.970  1.00 83.58           H
ATOM   2078 2HG1 ILE A 146     -12.308  -2.511 -19.063  1.00 83.58           H
ATOM   2079  CG2 ILE A 146     -12.697  -1.011 -22.163  1.00 83.58           C
ATOM   2080 1HG2 ILE A 146     -12.049  -0.920 -23.035  1.00 83.58           H
ATOM   2081 2HG2 ILE A 146     -13.592  -1.572 -22.433  1.00 83.58           H
ATOM   2082 3HG2 ILE A 146     -12.981  -0.017 -21.817  1.00 83.58           H
ATOM   2083  CD1 ILE A 146     -12.858  -0.425 -19.101  1.00 83.58           C
ATOM   2084 1HD1 ILE A 146     -11.855  -0.068 -18.865  1.00 83.58           H
ATOM   2085 2HD1 ILE A 146     -13.340   0.271 -19.787  1.00 83.58           H
ATOM   2086 3HD1 ILE A 146     -13.443  -0.496 -18.184  1.00 83.58           H
ATOM   2087  HN  ILE A 146     -10.586  -3.268 -19.648  1.00 83.58           H
ATOM   2088  N   ALA A 147      -9.361  -3.057 -22.536  1.00 82.07           N
ATOM   2089  CA  ALA A 147      -8.421  -2.966 -23.639  1.00 82.07           C
ATOM   2090  C   ALA A 147      -8.441  -4.276 -24.430  1.00 82.07           C
ATOM   2091  O   ALA A 147      -8.239  -4.276 -25.643  1.00 82.07           O
ATOM   2092  HA  ALA A 147      -8.748  -2.154 -24.289  1.00 82.07           H
ATOM   2093  CB  ALA A 147      -7.029  -2.634 -23.098  1.00 82.07           C
ATOM   2094 1HB  ALA A 147      -7.063  -1.681 -22.570  1.00 82.07           H
ATOM   2095 2HB  ALA A 147      -6.709  -3.418 -22.412  1.00 82.07           H
ATOM   2096 3HB  ALA A 147      -6.324  -2.566 -23.926  1.00 82.07           H
ATOM   2097  HN  ALA A 147      -8.948  -3.038 -21.625  1.00 82.07           H
ATOM   2098  N   ILE A 148      -8.686  -5.361 -23.710  1.00 78.56           N
ATOM   2099  CA  ILE A 148      -8.578  -6.687 -24.295  1.00 78.56           C
ATOM   2100  C   ILE A 148      -9.956  -7.139 -24.782  1.00 78.56           C
ATOM   2101  O   ILE A 148     -10.104  -7.566 -25.926  1.00 78.56           O
ATOM   2102  HA  ILE A 148      -7.915  -6.611 -25.156  1.00 78.56           H
ATOM   2103  CB  ILE A 148      -7.927  -7.656 -23.306  1.00 78.56           C
ATOM   2104  HB  ILE A 148      -8.452  -7.578 -22.355  1.00 78.56           H
ATOM   2105  CG1 ILE A 148      -6.467  -7.279 -23.049  1.00 78.56           C
ATOM   2106 1HG1 ILE A 148      -5.881  -7.439 -23.954  1.00 78.56           H
ATOM   2107 2HG1 ILE A 148      -6.399  -6.217 -22.809  1.00 78.56           H
ATOM   2108  CG2 ILE A 148      -8.069  -9.103 -23.783  1.00 78.56           C
ATOM   2109 1HG2 ILE A 148      -9.126  -9.354 -23.873  1.00 78.56           H
ATOM   2110 2HG2 ILE A 148      -7.585  -9.215 -24.753  1.00 78.56           H
ATOM   2111 3HG2 ILE A 148      -7.598  -9.771 -23.062  1.00 78.56           H
ATOM   2112  CD1 ILE A 148      -5.881  -8.105 -21.902  1.00 78.56           C
ATOM   2113 1HD1 ILE A 148      -6.454  -7.923 -20.993  1.00 78.56           H
ATOM   2114 2HD1 ILE A 148      -5.928  -9.164 -22.156  1.00 78.56           H
ATOM   2115 3HD1 ILE A 148      -4.842  -7.816 -21.741  1.00 78.56           H
ATOM   2116  HN  ILE A 148      -8.955  -5.344 -22.747  1.00 78.56           H
ATOM   2117  N   ALA A 149     -10.929  -7.030 -23.890  1.00 77.76           N
ATOM   2118  CA  ALA A 149     -12.241  -7.604 -24.139  1.00 77.76           C
ATOM   2119  C   ALA A 149     -13.008  -6.709 -25.113  1.00 77.76           C
ATOM   2120  O   ALA A 149     -13.819  -7.194 -25.901  1.00 77.76           O
ATOM   2121  HA  ALA A 149     -12.093  -8.582 -24.597  1.00 77.76           H
ATOM   2122  CB  ALA A 149     -12.978  -7.788 -22.811  1.00 77.76           C
ATOM   2123 1HB  ALA A 149     -12.405  -8.455 -22.166  1.00 77.76           H
ATOM   2124 2HB  ALA A 149     -13.092  -6.821 -22.322  1.00 77.76           H
ATOM   2125 3HB  ALA A 149     -13.961  -8.219 -22.998  1.00 77.76           H
ATOM   2126  HN  ALA A 149     -10.833  -6.560 -23.012  1.00 77.76           H
ATOM   2127  N   GLN A 150     -12.726  -5.417 -25.027  1.00 68.60           N
ATOM   2128  CA  GLN A 150     -13.464  -4.437 -25.806  1.00 68.60           C
ATOM   2129  C   GLN A 150     -12.508  -3.637 -26.694  1.00 68.60           C
ATOM   2130  O   GLN A 150     -12.650  -2.423 -26.829  1.00 68.60           O
ATOM   2131  HA  GLN A 150     -14.148  -5.015 -26.426  1.00 68.60           H
ATOM   2132  CB  GLN A 150     -14.272  -3.509 -24.896  1.00 68.60           C
ATOM   2133 1HB  GLN A 150     -13.597  -2.938 -24.260  1.00 68.60           H
ATOM   2134 2HB  GLN A 150     -14.824  -2.790 -25.502  1.00 68.60           H
ATOM   2135  CG  GLN A 150     -15.247  -4.307 -24.028  1.00 68.60           C
ATOM   2136 1HG  GLN A 150     -15.829  -4.982 -24.654  1.00 68.60           H
ATOM   2137 2HG  GLN A 150     -14.690  -4.925 -23.324  1.00 68.60           H
ATOM   2138  CD  GLN A 150     -16.188  -3.375 -23.262  1.00 68.60           C
ATOM   2139  OE1 GLN A 150     -16.123  -2.161 -23.368  1.00 68.60           O
ATOM   2140  NE2 GLN A 150     -17.064  -4.008 -22.487  1.00 68.60           N
ATOM   2141 1HE2 GLN A 150     -17.064  -5.007 -22.445  1.00 68.60           H
ATOM   2142 2HE2 GLN A 150     -17.722  -3.484 -21.946  1.00 68.60           H
ATOM   2143  HN  GLN A 150     -12.011  -5.039 -24.440  1.00 68.60           H
ATOM   2144  N   ALA A 151     -11.556  -4.350 -27.277  1.00 68.21           N
ATOM   2145  CA  ALA A 151     -10.437  -3.704 -27.940  1.00 68.21           C
ATOM   2146  C   ALA A 151     -10.968  -2.704 -28.969  1.00 68.21           C
ATOM   2147  O   ALA A 151     -10.475  -1.581 -29.060  1.00 68.21           O
ATOM   2148  HA  ALA A 151      -9.867  -3.165 -27.183  1.00 68.21           H
ATOM   2149  CB  ALA A 151      -9.535  -4.767 -28.572  1.00 68.21           C
ATOM   2150 1HB  ALA A 151      -9.160  -5.434 -27.795  1.00 68.21           H
ATOM   2151 2HB  ALA A 151     -10.106  -5.342 -29.300  1.00 68.21           H
ATOM   2152 3HB  ALA A 151      -8.695  -4.281 -29.070  1.00 68.21           H
ATOM   2153  HN  ALA A 151     -11.541  -5.350 -27.300  1.00 68.21           H
ATOM   2154  N   MET A 152     -11.966  -3.149 -29.719  1.00 58.89           N
ATOM   2155  CA  MET A 152     -12.497  -2.349 -30.809  1.00 58.89           C
ATOM   2156  C   MET A 152     -13.086  -1.036 -30.290  1.00 58.89           C
ATOM   2157  O   MET A 152     -12.747   0.039 -30.784  1.00 58.89           O
ATOM   2158  HA  MET A 152     -11.648  -2.142 -31.461  1.00 58.89           H
ATOM   2159  CB  MET A 152     -13.582  -3.140 -31.542  1.00 58.89           C
ATOM   2160 1HB  MET A 152     -14.214  -3.654 -30.818  1.00 58.89           H
ATOM   2161 2HB  MET A 152     -14.224  -2.456 -32.098  1.00 58.89           H
ATOM   2162  CG  MET A 152     -12.963  -4.160 -32.501  1.00 58.89           C
ATOM   2163 1HG  MET A 152     -11.906  -3.939 -32.647  1.00 58.89           H
ATOM   2164 2HG  MET A 152     -13.024  -5.159 -32.070  1.00 58.89           H
ATOM   2165  SD  MET A 152     -13.816  -4.119 -34.068  1.00 58.89           S
ATOM   2166  CE  MET A 152     -15.146  -5.261 -33.728  1.00 58.89           C
ATOM   2167 1HE  MET A 152     -14.731  -6.237 -33.474  1.00 58.89           H
ATOM   2168 2HE  MET A 152     -15.738  -4.890 -32.891  1.00 58.89           H
ATOM   2169 3HE  MET A 152     -15.780  -5.354 -34.609  1.00 58.89           H
ATOM   2170  HN  MET A 152     -12.409  -4.036 -29.591  1.00 58.89           H
ATOM   2171  N   ARG A 153     -13.957  -1.165 -29.300  1.00 57.86           N
ATOM   2172  CA  ARG A 153     -14.605  -0.003 -28.717  1.00 57.86           C
ATOM   2173  C   ARG A 153     -13.573   0.888 -28.023  1.00 57.86           C
ATOM   2174  O   ARG A 153     -13.792   2.088 -27.861  1.00 57.86           O
ATOM   2175  HA  ARG A 153     -15.065   0.512 -29.560  1.00 57.86           H
ATOM   2176  CB  ARG A 153     -15.673  -0.419 -27.703  1.00 57.86           C
ATOM   2177 1HB  ARG A 153     -15.272  -1.189 -27.043  1.00 57.86           H
ATOM   2178 2HB  ARG A 153     -15.936   0.433 -27.076  1.00 57.86           H
ATOM   2179  CG  ARG A 153     -16.924  -0.945 -28.409  1.00 57.86           C
ATOM   2180 1HG  ARG A 153     -17.254  -0.225 -29.157  1.00 57.86           H
ATOM   2181 2HG  ARG A 153     -16.686  -1.868 -28.938  1.00 57.86           H
ATOM   2182  CD  ARG A 153     -18.052  -1.201 -27.407  1.00 57.86           C
ATOM   2183 1HD  ARG A 153     -17.759  -1.984 -26.709  1.00 57.86           H
ATOM   2184 2HD  ARG A 153     -18.237  -0.302 -26.818  1.00 57.86           H
ATOM   2185  NE  ARG A 153     -19.285  -1.598 -28.124  1.00 57.86           N
ATOM   2186  HE  ARG A 153     -19.259  -1.622 -29.123  1.00 57.86           H
ATOM   2187  CZ  ARG A 153     -20.433  -1.926 -27.517  1.00 57.86           C
ATOM   2188  NH1 ARG A 153     -20.525  -1.911 -26.180  1.00 57.86           N
ATOM   2189 1HH1 ARG A 153     -19.733  -1.653 -25.628  1.00 57.86           H
ATOM   2190 2HH1 ARG A 153     -21.386  -2.158 -25.735  1.00 57.86           H
ATOM   2191  NH2 ARG A 153     -21.489  -2.271 -28.267  1.00 57.86           N
ATOM   2192 1HH2 ARG A 153     -22.353  -2.519 -27.830  1.00 57.86           H
ATOM   2193 2HH2 ARG A 153     -21.412  -2.280 -29.264  1.00 57.86           H
ATOM   2194  HN  ARG A 153     -14.221  -2.042 -28.899  1.00 57.86           H
ATOM   2195  N   ALA A 154     -12.469   0.267 -27.633  1.00 62.36           N
ATOM   2196  CA  ALA A 154     -11.449   0.964 -26.868  1.00 62.36           C
ATOM   2197  C   ALA A 154     -10.764   1.999 -27.762  1.00 62.36           C
ATOM   2198  O   ALA A 154     -10.366   3.064 -27.293  1.00 62.36           O
ATOM   2199  HA  ALA A 154     -11.946   1.479 -26.045  1.00 62.36           H
ATOM   2200  CB  ALA A 154     -10.462  -0.051 -26.289  1.00 62.36           C
ATOM   2201 1HB  ALA A 154     -10.993  -0.745 -25.639  1.00 62.36           H
ATOM   2202 2HB  ALA A 154      -9.991  -0.604 -27.103  1.00 62.36           H
ATOM   2203 3HB  ALA A 154      -9.697   0.472 -25.715  1.00 62.36           H
ATOM   2204  HN  ALA A 154     -12.267  -0.692 -27.831  1.00 62.36           H
ATOM   2205  N   HIS A 155     -10.649   1.650 -29.035  1.00 57.16           N
ATOM   2206  CA  HIS A 155      -9.850   2.439 -29.958  1.00 57.16           C
ATOM   2207  C   HIS A 155     -10.589   3.734 -30.300  1.00 57.16           C
ATOM   2208  O   HIS A 155      -9.986   4.805 -30.338  1.00 57.16           O
ATOM   2209  HA  HIS A 155      -8.924   2.685 -29.438  1.00 57.16           H
ATOM   2210  CB  HIS A 155      -9.484   1.619 -31.197  1.00 57.16           C
ATOM   2211 1HB  HIS A 155      -9.275   0.593 -30.893  1.00 57.16           H
ATOM   2212 2HB  HIS A 155     -10.346   1.585 -31.864  1.00 57.16           H
ATOM   2213  CG  HIS A 155      -8.296   2.155 -31.959  1.00 57.16           C
ATOM   2214  ND1 HIS A 155      -8.189   3.480 -32.346  1.00 57.16           N
ATOM   2215  HD1 HIS A 155      -8.863   4.197 -32.168  1.00 57.16           H
ATOM   2216  CD2 HIS A 155      -7.166   1.533 -32.402  1.00 57.16           C
ATOM   2217  HD2 HIS A 155      -6.925   0.478 -32.266  1.00 57.16           H
ATOM   2218  CE1 HIS A 155      -7.043   3.636 -32.992  1.00 57.16           C
ATOM   2219  HE1 HIS A 155      -6.670   4.566 -33.421  1.00 57.16           H
ATOM   2220  NE2 HIS A 155      -6.410   2.428 -33.025  1.00 57.16           N
ATOM   2221  HN  HIS A 155     -11.089   0.847 -29.437  1.00 57.16           H
ATOM   2222  N   THR A 156     -11.884   3.592 -30.540  1.00 64.46           N
ATOM   2223  CA  THR A 156     -12.680   4.705 -31.028  1.00 64.46           C
ATOM   2224  C   THR A 156     -12.805   5.785 -29.951  1.00 64.46           C
ATOM   2225  O   THR A 156     -12.883   6.972 -30.263  1.00 64.46           O
ATOM   2226  HA  THR A 156     -12.160   5.156 -31.873  1.00 64.46           H
ATOM   2227  CB  THR A 156     -14.029   4.153 -31.494  1.00 64.46           C
ATOM   2228  HB  THR A 156     -14.832   4.861 -31.288  1.00 64.46           H
ATOM   2229  OG1 THR A 156     -14.135   2.894 -30.836  1.00 64.46           O
ATOM   2230  HG1 THR A 156     -15.082   2.573 -30.861  1.00 64.46           H
ATOM   2231  CG2 THR A 156     -14.033   3.797 -32.982  1.00 64.46           C
ATOM   2232 1HG2 THR A 156     -13.275   3.039 -33.177  1.00 64.46           H
ATOM   2233 2HG2 THR A 156     -13.815   4.689 -33.570  1.00 64.46           H
ATOM   2234 3HG2 THR A 156     -15.014   3.410 -33.261  1.00 64.46           H
ATOM   2235  HN  THR A 156     -12.388   2.739 -30.407  1.00 64.46           H
ATOM   2236  N   TRP A 157     -12.821   5.333 -28.705  1.00 60.14           N
ATOM   2237  CA  TRP A 157     -13.139   6.214 -27.594  1.00 60.14           C
ATOM   2238  C   TRP A 157     -11.833   6.559 -26.876  1.00 60.14           C
ATOM   2239  O   TRP A 157     -11.834   6.835 -25.677  1.00 60.14           O
ATOM   2240  HA  TRP A 157     -13.589   7.119 -28.004  1.00 60.14           H
ATOM   2241  CB  TRP A 157     -14.179   5.578 -26.671  1.00 60.14           C
ATOM   2242 1HB  TRP A 157     -13.822   4.597 -26.359  1.00 60.14           H
ATOM   2243 2HB  TRP A 157     -14.270   6.185 -25.770  1.00 60.14           H
ATOM   2244  CG  TRP A 157     -15.563   5.423 -27.305  1.00 60.14           C
ATOM   2245  CD1 TRP A 157     -15.942   4.557 -28.255  1.00 60.14           C
ATOM   2246  HD1 TRP A 157     -15.281   3.822 -28.715  1.00 60.14           H
ATOM   2247  CD2 TRP A 157     -16.743   6.194 -26.995  1.00 60.14           C
ATOM   2248  NE1 TRP A 157     -17.275   4.713 -28.579  1.00 60.14           N
ATOM   2249  HE1 TRP A 157     -17.785   4.184 -29.257  1.00 60.14           H
ATOM   2250  CE2 TRP A 157     -17.777   5.740 -27.788  1.00 60.14           C
ATOM   2251  CE3 TRP A 157     -16.930   7.240 -26.074  1.00 60.14           C
ATOM   2252  HE3 TRP A 157     -16.129   7.616 -25.437  1.00 60.14           H
ATOM   2253  CZ2 TRP A 157     -19.070   6.274 -27.741  1.00 60.14           C
ATOM   2254  HZ2 TRP A 157     -19.870   5.898 -28.378  1.00 60.14           H
ATOM   2255  CZ3 TRP A 157     -18.228   7.763 -26.040  1.00 60.14           C
ATOM   2256  HZ3 TRP A 157     -18.427   8.577 -25.343  1.00 60.14           H
ATOM   2257  CH2 TRP A 157     -19.280   7.317 -26.831  1.00 60.14           C
ATOM   2258  HH2 TRP A 157     -20.264   7.778 -26.744  1.00 60.14           H
ATOM   2259  HN  TRP A 157     -12.622   4.387 -28.451  1.00 60.14           H
ATOM   2260  N   ARG A 158     -10.750   6.531 -27.639  1.00 61.03           N
ATOM   2261  CA  ARG A 158      -9.422   6.647 -27.058  1.00 61.03           C
ATOM   2262  C   ARG A 158      -9.293   7.961 -26.286  1.00 61.03           C
ATOM   2263  O   ARG A 158      -8.755   7.985 -25.180  1.00 61.03           O
ATOM   2264  HA  ARG A 158      -9.334   5.789 -26.391  1.00 61.03           H
ATOM   2265  CB  ARG A 158      -8.342   6.591 -28.140  1.00 61.03           C
ATOM   2266 1HB  ARG A 158      -8.500   5.717 -28.772  1.00 61.03           H
ATOM   2267 2HB  ARG A 158      -8.420   7.467 -28.783  1.00 61.03           H
ATOM   2268  CG  ARG A 158      -6.945   6.531 -27.517  1.00 61.03           C
ATOM   2269 1HG  ARG A 158      -6.745   7.454 -26.974  1.00 61.03           H
ATOM   2270 2HG  ARG A 158      -6.902   5.719 -26.792  1.00 61.03           H
ATOM   2271  CD  ARG A 158      -5.875   6.321 -28.590  1.00 61.03           C
ATOM   2272 1HD  ARG A 158      -6.037   5.369 -29.096  1.00 61.03           H
ATOM   2273 2HD  ARG A 158      -5.950   7.102 -29.348  1.00 61.03           H
ATOM   2274  NE  ARG A 158      -4.530   6.343 -27.974  1.00 61.03           N
ATOM   2275  HE  ARG A 158      -4.458   6.616 -27.015  1.00 61.03           H
ATOM   2276  CZ  ARG A 158      -3.402   6.021 -28.622  1.00 61.03           C
ATOM   2277  NH1 ARG A 158      -3.439   5.649 -29.909  1.00 61.03           N
ATOM   2278 1HH1 ARG A 158      -4.313   5.610 -30.393  1.00 61.03           H
ATOM   2279 2HH1 ARG A 158      -2.592   5.410 -30.384  1.00 61.03           H
ATOM   2280  NH2 ARG A 158      -2.236   6.077 -27.963  1.00 61.03           N
ATOM   2281 1HH2 ARG A 158      -1.385   5.840 -28.432  1.00 61.03           H
ATOM   2282 2HH2 ARG A 158      -2.217   6.356 -27.003  1.00 61.03           H
ATOM   2283  HN  ARG A 158     -10.769   6.432 -28.633  1.00 61.03           H
ATOM   2284  N   GLU A 159      -9.797   9.022 -26.898  1.00 66.75           N
ATOM   2285  CA  GLU A 159      -9.649  10.353 -26.334  1.00 66.75           C
ATOM   2286  C   GLU A 159     -10.511  10.496 -25.078  1.00 66.75           C
ATOM   2287  O   GLU A 159     -10.042  10.983 -24.050  1.00 66.75           O
ATOM   2288  HA  GLU A 159      -8.594  10.439 -26.070  1.00 66.75           H
ATOM   2289  CB  GLU A 159      -9.998  11.428 -27.364  1.00 66.75           C
ATOM   2290 1HB  GLU A 159     -10.938  11.175 -27.855  1.00 66.75           H
ATOM   2291 2HB  GLU A 159     -10.012  12.406 -26.884  1.00 66.75           H
ATOM   2292  CG  GLU A 159      -8.934  11.502 -28.462  1.00 66.75           C
ATOM   2293 1HG  GLU A 159      -7.942  11.519 -28.010  1.00 66.75           H
ATOM   2294 2HG  GLU A 159      -8.986  10.609 -29.084  1.00 66.75           H
ATOM   2295  CD  GLU A 159      -9.127  12.747 -29.329  1.00 66.75           C
ATOM   2296  OE1 GLU A 159      -8.142  13.133 -29.996  1.00 66.75           O
ATOM   2297  OE2 GLU A 159     -10.255  13.286 -29.306  1.00 66.75           O
ATOM   2298  HN  GLU A 159     -10.298   8.984 -27.763  1.00 66.75           H
ATOM   2299  N   LYS A 160     -11.757  10.063 -25.203  1.00 70.67           N
ATOM   2300  CA  LYS A 160     -12.698  10.165 -24.100  1.00 70.67           C
ATOM   2301  C   LYS A 160     -12.156   9.387 -22.899  1.00 70.67           C
ATOM   2302  O   LYS A 160     -12.322   9.809 -21.756  1.00 70.67           O
ATOM   2303  HA  LYS A 160     -12.769  11.217 -23.826  1.00 70.67           H
ATOM   2304  CB  LYS A 160     -14.093   9.718 -24.543  1.00 70.67           C
ATOM   2305 1HB  LYS A 160     -14.031   8.739 -25.020  1.00 70.67           H
ATOM   2306 2HB  LYS A 160     -14.737   9.606 -23.671  1.00 70.67           H
ATOM   2307  CG  LYS A 160     -14.709  10.727 -25.514  1.00 70.67           C
ATOM   2308 1HG  LYS A 160     -14.556  11.738 -25.138  1.00 70.67           H
ATOM   2309 2HG  LYS A 160     -14.204  10.665 -26.478  1.00 70.67           H
ATOM   2310  CD  LYS A 160     -16.205  10.466 -25.699  1.00 70.67           C
ATOM   2311 1HD  LYS A 160     -16.362   9.435 -26.015  1.00 70.67           H
ATOM   2312 2HD  LYS A 160     -16.720  10.589 -24.746  1.00 70.67           H
ATOM   2313  CE  LYS A 160     -16.804  11.420 -26.735  1.00 70.67           C
ATOM   2314 1HE  LYS A 160     -16.681  12.451 -26.403  1.00 70.67           H
ATOM   2315 2HE  LYS A 160     -16.268  11.323 -27.679  1.00 70.67           H
ATOM   2316  NZ  LYS A 160     -18.240  11.126 -26.941  1.00 70.67           N
ATOM   2317 1HZ  LYS A 160     -18.654  11.851 -27.517  1.00 70.67           H
ATOM   2318 2HZ  LYS A 160     -18.339  10.229 -27.403  1.00 70.67           H
ATOM   2319 3HZ  LYS A 160     -18.711  11.097 -26.043  1.00 70.67           H
ATOM   2320  HN  LYS A 160     -12.125   9.650 -26.036  1.00 70.67           H
ATOM   2321  N   ARG A 161     -11.518   8.265 -23.200  1.00 69.74           N
ATOM   2322  CA  ARG A 161     -10.957   7.421 -22.159  1.00 69.74           C
ATOM   2323  C   ARG A 161      -9.887   8.185 -21.376  1.00 69.74           C
ATOM   2324  O   ARG A 161      -9.766   8.022 -20.163  1.00 69.74           O
ATOM   2325  HA  ARG A 161     -11.803   7.166 -21.521  1.00 69.74           H
ATOM   2326  CB  ARG A 161     -10.338   6.154 -22.752  1.00 69.74           C
ATOM   2327 1HB  ARG A 161      -9.791   6.403 -23.661  1.00 69.74           H
ATOM   2328 2HB  ARG A 161      -9.616   5.735 -22.051  1.00 69.74           H
ATOM   2329  CG  ARG A 161     -11.414   5.113 -23.066  1.00 69.74           C
ATOM   2330 1HG  ARG A 161     -11.883   4.778 -22.141  1.00 69.74           H
ATOM   2331 2HG  ARG A 161     -12.197   5.566 -23.674  1.00 69.74           H
ATOM   2332  CD  ARG A 161     -10.818   3.913 -23.806  1.00 69.74           C
ATOM   2333 1HD  ARG A 161     -10.626   4.176 -24.846  1.00 69.74           H
ATOM   2334 2HD  ARG A 161      -9.860   3.643 -23.363  1.00 69.74           H
ATOM   2335  NE  ARG A 161     -11.748   2.764 -23.738  1.00 69.74           N
ATOM   2336  HE  ARG A 161     -12.730   2.953 -23.770  1.00 69.74           H
ATOM   2337  CZ  ARG A 161     -11.357   1.486 -23.637  1.00 69.74           C
ATOM   2338  NH1 ARG A 161     -10.055   1.175 -23.591  1.00 69.74           N
ATOM   2339 1HH1 ARG A 161      -9.366   1.899 -23.631  1.00 69.74           H
ATOM   2340 2HH1 ARG A 161      -9.771   0.219 -23.516  1.00 69.74           H
ATOM   2341  NH2 ARG A 161     -12.288   0.524 -23.584  1.00 69.74           N
ATOM   2342 1HH2 ARG A 161     -12.013  -0.434 -23.509  1.00 69.74           H
ATOM   2343 2HH2 ARG A 161     -13.258   0.765 -23.619  1.00 69.74           H
ATOM   2344  HN  ARG A 161     -11.384   7.931 -24.133  1.00 69.74           H
ATOM   2345  N   LEU A 162      -9.138   9.002 -22.102  1.00 81.82           N
ATOM   2346  CA  LEU A 162      -8.061   9.766 -21.497  1.00 81.82           C
ATOM   2347  C   LEU A 162      -8.652  10.789 -20.524  1.00 81.82           C
ATOM   2348  O   LEU A 162      -8.090  11.033 -19.457  1.00 81.82           O
ATOM   2349  HA  LEU A 162      -7.443   9.069 -20.931  1.00 81.82           H
ATOM   2350  CB  LEU A 162      -7.172  10.387 -22.576  1.00 81.82           C
ATOM   2351 1HB  LEU A 162      -6.822   9.590 -23.233  1.00 81.82           H
ATOM   2352 2HB  LEU A 162      -7.783  11.055 -23.183  1.00 81.82           H
ATOM   2353  CG  LEU A 162      -5.956  11.169 -22.076  1.00 81.82           C
ATOM   2354  HG  LEU A 162      -6.301  11.918 -21.363  1.00 81.82           H
ATOM   2355  CD1 LEU A 162      -4.983  10.252 -21.331  1.00 81.82           C
ATOM   2356 1HD1 LEU A 162      -5.488   9.805 -20.475  1.00 81.82           H
ATOM   2357 2HD1 LEU A 162      -4.640   9.464 -22.002  1.00 81.82           H
ATOM   2358 3HD1 LEU A 162      -4.128  10.833 -20.986  1.00 81.82           H
ATOM   2359  CD2 LEU A 162      -5.274  11.916 -23.223  1.00 81.82           C
ATOM   2360 1HD2 LEU A 162      -4.944  11.202 -23.977  1.00 81.82           H
ATOM   2361 2HD2 LEU A 162      -5.980  12.617 -23.670  1.00 81.82           H
ATOM   2362 3HD2 LEU A 162      -4.413  12.463 -22.840  1.00 81.82           H
ATOM   2363  HN  LEU A 162      -9.257   9.145 -23.085  1.00 81.82           H
ATOM   2364  N   LEU A 163      -9.778  11.360 -20.927  1.00 83.39           N
ATOM   2365  CA  LEU A 163     -10.451  12.349 -20.103  1.00 83.39           C
ATOM   2366  C   LEU A 163     -10.939  11.686 -18.814  1.00 83.39           C
ATOM   2367  O   LEU A 163     -10.680  12.184 -17.719  1.00 83.39           O
ATOM   2368  HA  LEU A 163      -9.718  13.112 -19.843  1.00 83.39           H
ATOM   2369  CB  LEU A 163     -11.562  13.041 -20.897  1.00 83.39           C
ATOM   2370 1HB  LEU A 163     -11.132  13.435 -21.818  1.00 83.39           H
ATOM   2371 2HB  LEU A 163     -12.297  12.289 -21.185  1.00 83.39           H
ATOM   2372  CG  LEU A 163     -12.291  14.178 -20.180  1.00 83.39           C
ATOM   2373  HG  LEU A 163     -12.661  13.800 -19.227  1.00 83.39           H
ATOM   2374  CD1 LEU A 163     -11.334  15.331 -19.866  1.00 83.39           C
ATOM   2375 1HD1 LEU A 163     -10.530  14.971 -19.225  1.00 83.39           H
ATOM   2376 2HD1 LEU A 163     -10.913  15.716 -20.795  1.00 83.39           H
ATOM   2377 3HD1 LEU A 163     -11.878  16.126 -19.356  1.00 83.39           H
ATOM   2378  CD2 LEU A 163     -13.506  14.645 -20.984  1.00 83.39           C
ATOM   2379 1HD2 LEU A 163     -13.180  15.000 -21.961  1.00 83.39           H
ATOM   2380 2HD2 LEU A 163     -14.198  13.812 -21.112  1.00 83.39           H
ATOM   2381 3HD2 LEU A 163     -14.005  15.454 -20.451  1.00 83.39           H
ATOM   2382  HN  LEU A 163     -10.227  11.157 -21.797  1.00 83.39           H
ATOM   2383  N   TYR A 164     -11.637  10.573 -18.985  1.00 77.54           N
ATOM   2384  CA  TYR A 164     -12.184   9.850 -17.850  1.00 77.54           C
ATOM   2385  C   TYR A 164     -11.071   9.382 -16.910  1.00 77.54           C
ATOM   2386  O   TYR A 164     -11.247   9.365 -15.693  1.00 77.54           O
ATOM   2387  HA  TYR A 164     -12.846  10.525 -17.308  1.00 77.54           H
ATOM   2388  CB  TYR A 164     -12.892   8.625 -18.431  1.00 77.54           C
ATOM   2389 1HB  TYR A 164     -12.244   8.161 -19.174  1.00 77.54           H
ATOM   2390 2HB  TYR A 164     -13.042   7.894 -17.638  1.00 77.54           H
ATOM   2391  CG  TYR A 164     -14.243   8.937 -19.079  1.00 77.54           C
ATOM   2392  CD1 TYR A 164     -15.206   9.626 -18.370  1.00 77.54           C
ATOM   2393  HD1 TYR A 164     -15.004   9.948 -17.348  1.00 77.54           H
ATOM   2394  CD2 TYR A 164     -14.499   8.529 -20.373  1.00 77.54           C
ATOM   2395  HD2 TYR A 164     -13.738   7.985 -20.933  1.00 77.54           H
ATOM   2396  CE1 TYR A 164     -16.477   9.920 -18.979  1.00 77.54           C
ATOM   2397  HE1 TYR A 164     -17.246  10.463 -18.430  1.00 77.54           H
ATOM   2398  CE2 TYR A 164     -15.770   8.823 -20.982  1.00 77.54           C
ATOM   2399  HE2 TYR A 164     -15.985   8.506 -22.003  1.00 77.54           H
ATOM   2400  CZ  TYR A 164     -16.696   9.504 -20.255  1.00 77.54           C
ATOM   2401  OH  TYR A 164     -17.897   9.781 -20.831  1.00 77.54           O
ATOM   2402  HH  TYR A 164     -18.474  10.288 -20.191  1.00 77.54           H
ATOM   2403  HN  TYR A 164     -11.829  10.166 -19.878  1.00 77.54           H
ATOM   2404  N   SER A 165      -9.949   9.013 -17.511  1.00 88.16           N
ATOM   2405  CA  SER A 165      -8.815   8.526 -16.744  1.00 88.16           C
ATOM   2406  C   SER A 165      -8.307   9.623 -15.806  1.00 88.16           C
ATOM   2407  O   SER A 165      -7.871   9.338 -14.692  1.00 88.16           O
ATOM   2408  HA  SER A 165      -9.195   7.679 -16.173  1.00 88.16           H
ATOM   2409  CB  SER A 165      -7.688   8.054 -17.666  1.00 88.16           C
ATOM   2410 1HB  SER A 165      -6.965   7.478 -17.089  1.00 88.16           H
ATOM   2411 2HB  SER A 165      -8.097   7.385 -18.424  1.00 88.16           H
ATOM   2412  OG  SER A 165      -7.027   9.144 -18.303  1.00 88.16           O
ATOM   2413  HG  SER A 165      -7.694   9.840 -18.571  1.00 88.16           H
ATOM   2414  HN  SER A 165      -9.808   9.044 -18.500  1.00 88.16           H
ATOM   2415  N   LYS A 166      -8.382  10.854 -16.290  1.00 85.27           N
ATOM   2416  CA  LYS A 166      -7.969  11.997 -15.495  1.00 85.27           C
ATOM   2417  C   LYS A 166      -8.910  12.149 -14.299  1.00 85.27           C
ATOM   2418  O   LYS A 166      -8.459  12.309 -13.166  1.00 85.27           O
ATOM   2419  HA  LYS A 166      -6.966  11.790 -15.121  1.00 85.27           H
ATOM   2420  CB  LYS A 166      -7.877  13.251 -16.368  1.00 85.27           C
ATOM   2421 1HB  LYS A 166      -8.788  13.357 -16.957  1.00 85.27           H
ATOM   2422 2HB  LYS A 166      -7.803  14.135 -15.734  1.00 85.27           H
ATOM   2423  CG  LYS A 166      -6.665  13.183 -17.300  1.00 85.27           C
ATOM   2424 1HG  LYS A 166      -5.754  13.083 -16.710  1.00 85.27           H
ATOM   2425 2HG  LYS A 166      -6.736  12.296 -17.930  1.00 85.27           H
ATOM   2426  CD  LYS A 166      -6.577  14.433 -18.177  1.00 85.27           C
ATOM   2427 1HD  LYS A 166      -7.477  14.518 -18.787  1.00 85.27           H
ATOM   2428 2HD  LYS A 166      -6.534  15.321 -17.547  1.00 85.27           H
ATOM   2429  CE  LYS A 166      -5.344  14.382 -19.082  1.00 85.27           C
ATOM   2430 1HE  LYS A 166      -4.450  14.226 -18.479  1.00 85.27           H
ATOM   2431 2HE  LYS A 166      -5.421  13.535 -19.764  1.00 85.27           H
ATOM   2432  NZ  LYS A 166      -5.216  15.638 -19.854  1.00 85.27           N
ATOM   2433 1HZ  LYS A 166      -4.403  15.583 -20.457  1.00 85.27           H
ATOM   2434 2HZ  LYS A 166      -6.047  15.774 -20.418  1.00 85.27           H
ATOM   2435 3HZ  LYS A 166      -5.110  16.418 -19.215  1.00 85.27           H
ATOM   2436  HN  LYS A 166      -8.717  11.074 -17.206  1.00 85.27           H
ATOM   2437  N   MET A 167     -10.201  12.092 -14.592  1.00 86.11           N
ATOM   2438  CA  MET A 167     -11.211  12.265 -13.561  1.00 86.11           C
ATOM   2439  C   MET A 167     -11.090  11.180 -12.489  1.00 86.11           C
ATOM   2440  O   MET A 167     -11.147  11.473 -11.295  1.00 86.11           O
ATOM   2441  HA  MET A 167     -11.017  13.243 -13.121  1.00 86.11           H
ATOM   2442  CB  MET A 167     -12.602  12.205 -14.194  1.00 86.11           C
ATOM   2443 1HB  MET A 167     -12.712  11.276 -14.753  1.00 86.11           H
ATOM   2444 2HB  MET A 167     -13.362  12.197 -13.412  1.00 86.11           H
ATOM   2445  CG  MET A 167     -12.833  13.397 -15.124  1.00 86.11           C
ATOM   2446 1HG  MET A 167     -12.756  14.328 -14.563  1.00 86.11           H
ATOM   2447 2HG  MET A 167     -12.061  13.424 -15.893  1.00 86.11           H
ATOM   2448  SD  MET A 167     -14.444  13.277 -15.883  1.00 86.11           S
ATOM   2449  CE  MET A 167     -15.478  13.645 -14.476  1.00 86.11           C
ATOM   2450 1HE  MET A 167     -15.302  12.909 -13.692  1.00 86.11           H
ATOM   2451 2HE  MET A 167     -15.239  14.640 -14.100  1.00 86.11           H
ATOM   2452 3HE  MET A 167     -16.526  13.612 -14.776  1.00 86.11           H
ATOM   2453  HN  MET A 167     -10.560  11.933 -15.512  1.00 86.11           H
ATOM   2454  N   VAL A 168     -10.926   9.950 -12.953  1.00 93.49           N
ATOM   2455  CA  VAL A 168     -10.853   8.813 -12.050  1.00 93.49           C
ATOM   2456  C   VAL A 168      -9.656   8.989 -11.113  1.00 93.49           C
ATOM   2457  O   VAL A 168      -9.761   8.738  -9.914  1.00 93.49           O
ATOM   2458  HA  VAL A 168     -11.766   8.806 -11.455  1.00 93.49           H
ATOM   2459  CB  VAL A 168     -10.798   7.511 -12.852  1.00 93.49           C
ATOM   2460  HB  VAL A 168      -9.997   7.602 -13.586  1.00 93.49           H
ATOM   2461  CG1 VAL A 168     -10.472   6.322 -11.946  1.00 93.49           C
ATOM   2462 1HG1 VAL A 168      -9.503   6.482 -11.472  1.00 93.49           H
ATOM   2463 2HG1 VAL A 168     -11.241   6.229 -11.179  1.00 93.49           H
ATOM   2464 3HG1 VAL A 168     -10.440   5.410 -12.541  1.00 93.49           H
ATOM   2465  CG2 VAL A 168     -12.107   7.280 -13.611  1.00 93.49           C
ATOM   2466 1HG2 VAL A 168     -12.932   7.219 -12.902  1.00 93.49           H
ATOM   2467 2HG2 VAL A 168     -12.279   8.107 -14.299  1.00 93.49           H
ATOM   2468 3HG2 VAL A 168     -12.041   6.348 -14.172  1.00 93.49           H
ATOM   2469  HN  VAL A 168     -10.845   9.724 -13.924  1.00 93.49           H
ATOM   2470  N   CYS A 169      -8.546   9.417 -11.697  1.00 94.74           N
ATOM   2471  CA  CYS A 169      -7.326   9.614 -10.931  1.00 94.74           C
ATOM   2472  C   CYS A 169      -7.607  10.644  -9.836  1.00 94.74           C
ATOM   2473  O   CYS A 169      -7.257  10.434  -8.676  1.00 94.74           O
ATOM   2474  HA  CYS A 169      -7.071   8.647 -10.497  1.00 94.74           H
ATOM   2475  CB  CYS A 169      -6.159  10.035 -11.826  1.00 94.74           C
ATOM   2476 1HB  CYS A 169      -6.467  10.851 -12.480  1.00 94.74           H
ATOM   2477 2HB  CYS A 169      -5.338  10.409 -11.215  1.00 94.74           H
ATOM   2478  SG  CYS A 169      -5.593   8.612 -12.828  1.00 94.74           S
ATOM   2479  HG  CYS A 169      -6.585   8.663 -13.714  1.00 94.74           H
ATOM   2480  HN  CYS A 169      -8.472   9.629 -12.671  1.00 94.74           H
ATOM   2481  N   PHE A 170      -8.236  11.737 -10.244  1.00 93.69           N
ATOM   2482  CA  PHE A 170      -8.537  12.816  -9.319  1.00 93.69           C
ATOM   2483  C   PHE A 170      -9.418  12.324  -8.169  1.00 93.69           C
ATOM   2484  O   PHE A 170      -9.158  12.631  -7.007  1.00 93.69           O
ATOM   2485  HA  PHE A 170      -7.588  13.174  -8.919  1.00 93.69           H
ATOM   2486  CB  PHE A 170      -9.298  13.883 -10.108  1.00 93.69           C
ATOM   2487 1HB  PHE A 170      -8.693  14.190 -10.961  1.00 93.69           H
ATOM   2488 2HB  PHE A 170     -10.212  13.442 -10.507  1.00 93.69           H
ATOM   2489  CG  PHE A 170      -9.663  15.122  -9.288  1.00 93.69           C
ATOM   2490  CD1 PHE A 170     -10.933  15.284  -8.829  1.00 93.69           C
ATOM   2491  HD1 PHE A 170     -11.691  14.531  -9.045  1.00 93.69           H
ATOM   2492  CD2 PHE A 170      -8.718  16.062  -9.018  1.00 93.69           C
ATOM   2493  HD2 PHE A 170      -7.700  15.932  -9.386  1.00 93.69           H
ATOM   2494  CE1 PHE A 170     -11.272  16.434  -8.068  1.00 93.69           C
ATOM   2495  HE1 PHE A 170     -12.290  16.564  -7.700  1.00 93.69           H
ATOM   2496  CE2 PHE A 170      -9.056  17.212  -8.256  1.00 93.69           C
ATOM   2497  HE2 PHE A 170      -8.299  17.965  -8.040  1.00 93.69           H
ATOM   2498  CZ  PHE A 170     -10.326  17.373  -7.798  1.00 93.69           C
ATOM   2499  HZ  PHE A 170     -10.586  18.256  -7.213  1.00 93.69           H
ATOM   2500  HN  PHE A 170      -8.538  11.891 -11.185  1.00 93.69           H
ATOM   2501  N   THR A 171     -10.443  11.567  -8.534  1.00 93.56           N
ATOM   2502  CA  THR A 171     -11.383  11.056  -7.551  1.00 93.56           C
ATOM   2503  C   THR A 171     -10.660  10.180  -6.527  1.00 93.56           C
ATOM   2504  O   THR A 171     -10.974  10.220  -5.338  1.00 93.56           O
ATOM   2505  HA  THR A 171     -11.806  11.901  -7.007  1.00 93.56           H
ATOM   2506  CB  THR A 171     -12.498  10.322  -8.300  1.00 93.56           C
ATOM   2507  HB  THR A 171     -12.119   9.415  -8.771  1.00 93.56           H
ATOM   2508  OG1 THR A 171     -13.023  11.304  -9.189  1.00 93.56           O
ATOM   2509  HG1 THR A 171     -12.560  11.247 -10.074  1.00 93.56           H
ATOM   2510  CG2 THR A 171     -13.679   9.971  -7.393  1.00 93.56           C
ATOM   2511 1HG2 THR A 171     -14.101  10.885  -6.975  1.00 93.56           H
ATOM   2512 2HG2 THR A 171     -13.337   9.326  -6.584  1.00 93.56           H
ATOM   2513 3HG2 THR A 171     -14.441   9.452  -7.974  1.00 93.56           H
ATOM   2514  HN  THR A 171     -10.635  11.304  -9.479  1.00 93.56           H
ATOM   2515  N   ILE A 172      -9.706   9.407  -7.025  1.00 94.53           N
ATOM   2516  CA  ILE A 172      -8.964   8.492  -6.175  1.00 94.53           C
ATOM   2517  C   ILE A 172      -8.177   9.292  -5.135  1.00 94.53           C
ATOM   2518  O   ILE A 172      -8.178   8.952  -3.953  1.00 94.53           O
ATOM   2519  HA  ILE A 172      -9.690   7.869  -5.653  1.00 94.53           H
ATOM   2520  CB  ILE A 172      -8.094   7.561  -7.021  1.00 94.53           C
ATOM   2521  HB  ILE A 172      -7.602   8.157  -7.790  1.00 94.53           H
ATOM   2522  CG1 ILE A 172      -8.949   6.514  -7.740  1.00 94.53           C
ATOM   2523 1HG1 ILE A 172      -9.343   5.802  -7.015  1.00 94.53           H
ATOM   2524 2HG1 ILE A 172      -9.805   6.999  -8.209  1.00 94.53           H
ATOM   2525  CG2 ILE A 172      -6.993   6.918  -6.175  1.00 94.53           C
ATOM   2526 1HG2 ILE A 172      -6.360   7.697  -5.750  1.00 94.53           H
ATOM   2527 2HG2 ILE A 172      -7.445   6.339  -5.370  1.00 94.53           H
ATOM   2528 3HG2 ILE A 172      -6.390   6.261  -6.801  1.00 94.53           H
ATOM   2529  CD1 ILE A 172      -8.132   5.773  -8.800  1.00 94.53           C
ATOM   2530 1HD1 ILE A 172      -7.760   6.486  -9.536  1.00 94.53           H
ATOM   2531 2HD1 ILE A 172      -7.290   5.270  -8.324  1.00 94.53           H
ATOM   2532 3HD1 ILE A 172      -8.763   5.035  -9.295  1.00 94.53           H
ATOM   2533  HN  ILE A 172      -9.438   9.401  -7.988  1.00 94.53           H
ATOM   2534  N   TRP A 173      -7.523  10.341  -5.614  1.00 93.25           N
ATOM   2535  CA  TRP A 173      -6.649  11.130  -4.762  1.00 93.25           C
ATOM   2536  C   TRP A 173      -7.507  11.777  -3.673  1.00 93.25           C
ATOM   2537  O   TRP A 173      -7.129  11.784  -2.503  1.00 93.25           O
ATOM   2538  HA  TRP A 173      -5.923  10.453  -4.312  1.00 93.25           H
ATOM   2539  CB  TRP A 173      -5.858  12.150  -5.584  1.00 93.25           C
ATOM   2540 1HB  TRP A 173      -6.523  12.603  -6.319  1.00 93.25           H
ATOM   2541 2HB  TRP A 173      -5.520  12.949  -4.924  1.00 93.25           H
ATOM   2542  CG  TRP A 173      -4.646  11.560  -6.308  1.00 93.25           C
ATOM   2543  CD1 TRP A 173      -4.488  11.360  -7.624  1.00 93.25           C
ATOM   2544  HD1 TRP A 173      -5.239  11.604  -8.376  1.00 93.25           H
ATOM   2545  CD2 TRP A 173      -3.421  11.100  -5.700  1.00 93.25           C
ATOM   2546  NE1 TRP A 173      -3.256  10.806  -7.907  1.00 93.25           N
ATOM   2547  HE1 TRP A 173      -2.909  10.566  -8.813  1.00 93.25           H
ATOM   2548  CE2 TRP A 173      -2.587  10.643  -6.699  1.00 93.25           C
ATOM   2549  CE3 TRP A 173      -3.031  11.070  -4.349  1.00 93.25           C
ATOM   2550  HE3 TRP A 173      -3.671  11.425  -3.542  1.00 93.25           H
ATOM   2551  CZ2 TRP A 173      -1.310  10.123  -6.455  1.00 93.25           C
ATOM   2552  HZ2 TRP A 173      -0.670   9.769  -7.262  1.00 93.25           H
ATOM   2553  CZ3 TRP A 173      -1.752  10.548  -4.121  1.00 93.25           C
ATOM   2554  HZ3 TRP A 173      -1.400  10.502  -3.091  1.00 93.25           H
ATOM   2555  CH2 TRP A 173      -0.900  10.084  -5.116  1.00 93.25           C
ATOM   2556  HH2 TRP A 173       0.083   9.691  -4.856  1.00 93.25           H
ATOM   2557  HN  TRP A 173      -7.584  10.653  -6.562  1.00 93.25           H
ATOM   2558  N   VAL A 174      -8.647  12.303  -4.097  1.00 95.97           N
ATOM   2559  CA  VAL A 174      -9.548  12.976  -3.177  1.00 95.97           C
ATOM   2560  C   VAL A 174     -10.024  11.981  -2.116  1.00 95.97           C
ATOM   2561  O   VAL A 174     -10.056  12.302  -0.929  1.00 95.97           O
ATOM   2562  HA  VAL A 174      -8.985  13.770  -2.686  1.00 95.97           H
ATOM   2563  CB  VAL A 174     -10.700  13.621  -3.951  1.00 95.97           C
ATOM   2564  HB  VAL A 174     -11.157  12.852  -4.574  1.00 95.97           H
ATOM   2565  CG1 VAL A 174     -11.772  14.152  -2.997  1.00 95.97           C
ATOM   2566 1HG1 VAL A 174     -12.168  13.329  -2.402  1.00 95.97           H
ATOM   2567 2HG1 VAL A 174     -11.333  14.899  -2.336  1.00 95.97           H
ATOM   2568 3HG1 VAL A 174     -12.579  14.605  -3.573  1.00 95.97           H
ATOM   2569  CG2 VAL A 174     -10.188  14.730  -4.872  1.00 95.97           C
ATOM   2570 1HG2 VAL A 174      -9.694  15.498  -4.277  1.00 95.97           H
ATOM   2571 2HG2 VAL A 174      -9.479  14.311  -5.586  1.00 95.97           H
ATOM   2572 3HG2 VAL A 174     -11.027  15.172  -5.410  1.00 95.97           H
ATOM   2573  HN  VAL A 174      -8.956  12.275  -5.047  1.00 95.97           H
ATOM   2574  N   LEU A 175     -10.382  10.794  -2.583  1.00 91.26           N
ATOM   2575  CA  LEU A 175     -10.921   9.774  -1.699  1.00 91.26           C
ATOM   2576  C   LEU A 175      -9.859   9.385  -0.668  1.00 91.26           C
ATOM   2577  O   LEU A 175     -10.152   9.286   0.522  1.00 91.26           O
ATOM   2578  HA  LEU A 175     -11.769  10.213  -1.173  1.00 91.26           H
ATOM   2579  CB  LEU A 175     -11.454   8.590  -2.509  1.00 91.26           C
ATOM   2580 1HB  LEU A 175     -12.217   8.959  -3.194  1.00 91.26           H
ATOM   2581 2HB  LEU A 175     -10.641   8.198  -3.120  1.00 91.26           H
ATOM   2582  CG  LEU A 175     -12.049   7.437  -1.699  1.00 91.26           C
ATOM   2583  HG  LEU A 175     -11.300   7.102  -0.981  1.00 91.26           H
ATOM   2584  CD1 LEU A 175     -13.268   7.901  -0.899  1.00 91.26           C
ATOM   2585 1HD1 LEU A 175     -12.971   8.693  -0.212  1.00 91.26           H
ATOM   2586 2HD1 LEU A 175     -14.029   8.277  -1.582  1.00 91.26           H
ATOM   2587 3HD1 LEU A 175     -13.671   7.061  -0.332  1.00 91.26           H
ATOM   2588  CD2 LEU A 175     -12.375   6.245  -2.601  1.00 91.26           C
ATOM   2589 1HD2 LEU A 175     -13.097   6.549  -3.358  1.00 91.26           H
ATOM   2590 2HD2 LEU A 175     -11.463   5.897  -3.087  1.00 91.26           H
ATOM   2591 3HD2 LEU A 175     -12.796   5.439  -2.000  1.00 91.26           H
ATOM   2592  HN  LEU A 175     -10.308  10.525  -3.543  1.00 91.26           H
ATOM   2593  N   ALA A 176      -8.648   9.177  -1.163  1.00 95.85           N
ATOM   2594  CA  ALA A 176      -7.562   8.716  -0.315  1.00 95.85           C
ATOM   2595  C   ALA A 176      -7.257   9.781   0.740  1.00 95.85           C
ATOM   2596  O   ALA A 176      -6.946   9.456   1.884  1.00 95.85           O
ATOM   2597  HA  ALA A 176      -7.895   7.806   0.185  1.00 95.85           H
ATOM   2598  CB  ALA A 176      -6.344   8.385  -1.179  1.00 95.85           C
ATOM   2599 1HB  ALA A 176      -6.605   7.603  -1.892  1.00 95.85           H
ATOM   2600 2HB  ALA A 176      -6.029   9.278  -1.720  1.00 95.85           H
ATOM   2601 3HB  ALA A 176      -5.530   8.039  -0.543  1.00 95.85           H
ATOM   2602  HN  ALA A 176      -8.404   9.317  -2.123  1.00 95.85           H
ATOM   2603  N   ALA A 177      -7.356  11.033   0.316  1.00 95.63           N
ATOM   2604  CA  ALA A 177      -7.064  12.148   1.201  1.00 95.63           C
ATOM   2605  C   ALA A 177      -8.065  12.151   2.358  1.00 95.63           C
ATOM   2606  O   ALA A 177      -7.686  12.349   3.511  1.00 95.63           O
ATOM   2607  HA  ALA A 177      -6.060  12.000   1.600  1.00 95.63           H
ATOM   2608  CB  ALA A 177      -7.090  13.453   0.403  1.00 95.63           C
ATOM   2609 1HB  ALA A 177      -6.341  13.411  -0.387  1.00 95.63           H
ATOM   2610 2HB  ALA A 177      -8.077  13.589  -0.039  1.00 95.63           H
ATOM   2611 3HB  ALA A 177      -6.870  14.289   1.067  1.00 95.63           H
ATOM   2612  HN  ALA A 177      -7.630  11.289  -0.611  1.00 95.63           H
ATOM   2613  N   ALA A 178      -9.324  11.930   2.009  1.00 95.70           N
ATOM   2614  CA  ALA A 178     -10.387  11.934   3.000  1.00 95.70           C
ATOM   2615  C   ALA A 178     -10.165  10.784   3.985  1.00 95.70           C
ATOM   2616  O   ALA A 178     -10.436  10.921   5.176  1.00 95.70           O
ATOM   2617  HA  ALA A 178     -10.333  12.879   3.541  1.00 95.70           H
ATOM   2618  CB  ALA A 178     -11.742  11.846   2.296  1.00 95.70           C
ATOM   2619 1HB  ALA A 178     -11.862  12.701   1.631  1.00 95.70           H
ATOM   2620 2HB  ALA A 178     -11.791  10.924   1.716  1.00 95.70           H
ATOM   2621 3HB  ALA A 178     -12.539  11.849   3.040  1.00 95.70           H
ATOM   2622  HN  ALA A 178      -9.621  11.750   1.072  1.00 95.70           H
ATOM   2623  N   LEU A 179      -9.674   9.676   3.450  1.00 93.08           N
ATOM   2624  CA  LEU A 179      -9.543   8.460   4.235  1.00 93.08           C
ATOM   2625  C   LEU A 179      -8.361   8.603   5.195  1.00 93.08           C
ATOM   2626  O   LEU A 179      -8.177   7.776   6.087  1.00 93.08           O
ATOM   2627  HA  LEU A 179     -10.454   8.351   4.823  1.00 93.08           H
ATOM   2628  CB  LEU A 179      -9.446   7.239   3.318  1.00 93.08           C
ATOM   2629 1HB  LEU A 179      -8.679   7.431   2.568  1.00 93.08           H
ATOM   2630 2HB  LEU A 179      -9.106   6.390   3.912  1.00 93.08           H
ATOM   2631  CG  LEU A 179     -10.735   6.837   2.598  1.00 93.08           C
ATOM   2632  HG  LEU A 179     -11.147   7.724   2.115  1.00 93.08           H
ATOM   2633  CD1 LEU A 179     -10.451   5.814   1.497  1.00 93.08           C
ATOM   2634 1HD1 LEU A 179      -9.763   6.244   0.769  1.00 93.08           H
ATOM   2635 2HD1 LEU A 179     -10.004   4.922   1.936  1.00 93.08           H
ATOM   2636 3HD1 LEU A 179     -11.384   5.546   1.001  1.00 93.08           H
ATOM   2637  CD2 LEU A 179     -11.785   6.335   3.591  1.00 93.08           C
ATOM   2638 1HD2 LEU A 179     -11.396   5.466   4.122  1.00 93.08           H
ATOM   2639 2HD2 LEU A 179     -12.016   7.125   4.306  1.00 93.08           H
ATOM   2640 3HD2 LEU A 179     -12.691   6.056   3.052  1.00 93.08           H
ATOM   2641  HN  LEU A 179      -9.369   9.601   2.500  1.00 93.08           H
ATOM   2642  N   CYS A 180      -7.589   9.659   4.981  1.00 91.63           N
ATOM   2643  CA  CYS A 180      -6.401   9.894   5.784  1.00 91.63           C
ATOM   2644  C   CYS A 180      -6.749  10.916   6.868  1.00 91.63           C
ATOM   2645  O   CYS A 180      -5.891  11.299   7.662  1.00 91.63           O
ATOM   2646  HA  CYS A 180      -6.130   8.936   6.228  1.00 91.63           H
ATOM   2647  CB  CYS A 180      -5.220  10.350   4.926  1.00 91.63           C
ATOM   2648 1HB  CYS A 180      -4.285  10.178   5.459  1.00 91.63           H
ATOM   2649 2HB  CYS A 180      -5.177   9.763   4.009  1.00 91.63           H
ATOM   2650  SG  CYS A 180      -5.389  12.127   4.522  1.00 91.63           S
ATOM   2651  HG  CYS A 180      -6.716  12.163   4.608  1.00 91.63           H
ATOM   2652  HN  CYS A 180      -7.765  10.346   4.275  1.00 91.63           H
ATOM   2653  N   ILE A 181      -8.008  11.329   6.866  1.00 91.56           N
ATOM   2654  CA  ILE A 181      -8.472  12.318   7.824  1.00 91.56           C
ATOM   2655  C   ILE A 181      -8.201  11.814   9.243  1.00 91.56           C
ATOM   2656  O   ILE A 181      -7.682  12.552  10.078  1.00 91.56           O
ATOM   2657  HA  ILE A 181      -7.892  13.226   7.663  1.00 91.56           H
ATOM   2658  CB  ILE A 181      -9.940  12.666   7.565  1.00 91.56           C
ATOM   2659  HB  ILE A 181     -10.492  11.737   7.427  1.00 91.56           H
ATOM   2660  CG1 ILE A 181     -10.091  13.477   6.276  1.00 91.56           C
ATOM   2661 1HG1 ILE A 181      -9.619  14.452   6.397  1.00 91.56           H
ATOM   2662 2HG1 ILE A 181      -9.574  12.971   5.461  1.00 91.56           H
ATOM   2663  CG2 ILE A 181     -10.554  13.383   8.769  1.00 91.56           C
ATOM   2664 1HG2 ILE A 181     -10.498  12.737   9.644  1.00 91.56           H
ATOM   2665 2HG2 ILE A 181     -10.004  14.305   8.962  1.00 91.56           H
ATOM   2666 3HG2 ILE A 181     -11.597  13.619   8.558  1.00 91.56           H
ATOM   2667  CD1 ILE A 181     -11.567  13.661   5.914  1.00 91.56           C
ATOM   2668 1HD1 ILE A 181     -12.030  12.685   5.770  1.00 91.56           H
ATOM   2669 2HD1 ILE A 181     -12.075  14.189   6.721  1.00 91.56           H
ATOM   2670 3HD1 ILE A 181     -11.646  14.241   4.995  1.00 91.56           H
ATOM   2671  HN  ILE A 181      -8.703  11.000   6.227  1.00 91.56           H
ATOM   2672  N   PRO A 182      -8.547  10.554   9.540  1.00 92.77           N
ATOM   2673  CA  PRO A 182      -8.370  10.023  10.894  1.00 92.77           C
ATOM   2674  C   PRO A 182      -6.952  10.211  11.407  1.00 92.77           C
ATOM   2675  O   PRO A 182      -6.751  10.582  12.562  1.00 92.77           O
ATOM   2676  HA  PRO A 182      -9.002  10.568  11.595  1.00 92.77           H
ATOM   2677  CB  PRO A 182      -8.731   8.543  10.752  1.00 92.77           C
ATOM   2678 1HB  PRO A 182      -7.852   7.934  10.540  1.00 92.77           H
ATOM   2679 2HB  PRO A 182      -9.178   8.149  11.665  1.00 92.77           H
ATOM   2680  CG  PRO A 182      -9.718   8.530   9.591  1.00 92.77           C
ATOM   2681 1HG  PRO A 182      -9.799   7.541   9.139  1.00 92.77           H
ATOM   2682 2HG  PRO A 182     -10.724   8.804   9.911  1.00 92.77           H
ATOM   2683  CD  PRO A 182      -9.127   9.549   8.631  1.00 92.77           C
ATOM   2684 1HD  PRO A 182      -8.367   9.106   7.987  1.00 92.77           H
ATOM   2685 2HD  PRO A 182      -9.886   9.976   7.975  1.00 92.77           H
ATOM   2686  N   GLU A 183      -5.998   9.947  10.526  1.00 89.57           N
ATOM   2687  CA  GLU A 183      -4.596  10.015  10.900  1.00 89.57           C
ATOM   2688  C   GLU A 183      -4.219  11.445  11.291  1.00 89.57           C
ATOM   2689  O   GLU A 183      -3.451  11.654  12.229  1.00 89.57           O
ATOM   2690  HA  GLU A 183      -4.493   9.356  11.762  1.00 89.57           H
ATOM   2691  CB  GLU A 183      -3.702   9.502   9.769  1.00 89.57           C
ATOM   2692 1HB  GLU A 183      -4.110   9.816   8.808  1.00 89.57           H
ATOM   2693 2HB  GLU A 183      -2.677   9.835   9.931  1.00 89.57           H
ATOM   2694  CG  GLU A 183      -3.661   7.973   9.752  1.00 89.57           C
ATOM   2695 1HG  GLU A 183      -2.940   7.633   9.009  1.00 89.57           H
ATOM   2696 2HG  GLU A 183      -3.320   7.604  10.719  1.00 89.57           H
ATOM   2697  CD  GLU A 183      -5.040   7.391   9.436  1.00 89.57           C
ATOM   2698  OE1 GLU A 183      -5.244   6.203   9.766  1.00 89.57           O
ATOM   2699  OE2 GLU A 183      -5.860   8.148   8.871  1.00 89.57           O
ATOM   2700  HN  GLU A 183      -6.171   9.692   9.575  1.00 89.57           H
ATOM   2701  N   ILE A 184      -4.776  12.393  10.553  1.00 91.06           N
ATOM   2702  CA  ILE A 184      -4.465  13.795  10.775  1.00 91.06           C
ATOM   2703  C   ILE A 184      -4.872  14.184  12.197  1.00 91.06           C
ATOM   2704  O   ILE A 184      -4.159  14.927  12.870  1.00 91.06           O
ATOM   2705  HA  ILE A 184      -3.385  13.909  10.682  1.00 91.06           H
ATOM   2706  CB  ILE A 184      -5.107  14.664   9.691  1.00 91.06           C
ATOM   2707  HB  ILE A 184      -6.174  14.444   9.664  1.00 91.06           H
ATOM   2708  CG1 ILE A 184      -4.540  14.328   8.311  1.00 91.06           C
ATOM   2709 1HG1 ILE A 184      -3.489  14.615   8.265  1.00 91.06           H
ATOM   2710 2HG1 ILE A 184      -4.583  13.251   8.149  1.00 91.06           H
ATOM   2711  CG2 ILE A 184      -4.961  16.151  10.024  1.00 91.06           C
ATOM   2712 1HG2 ILE A 184      -5.450  16.360  10.975  1.00 91.06           H
ATOM   2713 2HG2 ILE A 184      -3.904  16.405  10.096  1.00 91.06           H
ATOM   2714 3HG2 ILE A 184      -5.426  16.746   9.238  1.00 91.06           H
ATOM   2715  CD1 ILE A 184      -5.319  15.047   7.208  1.00 91.06           C
ATOM   2716 1HD1 ILE A 184      -6.364  14.738   7.241  1.00 91.06           H
ATOM   2717 2HD1 ILE A 184      -5.253  16.124   7.360  1.00 91.06           H
ATOM   2718 3HD1 ILE A 184      -4.896  14.790   6.237  1.00 91.06           H
ATOM   2719  HN  ILE A 184      -5.428  12.217   9.815  1.00 91.06           H
ATOM   2720  N   LEU A 185      -6.018  13.665  12.613  1.00 91.20           N
ATOM   2721  CA  LEU A 185      -6.645  14.123  13.842  1.00 91.20           C
ATOM   2722  C   LEU A 185      -5.933  13.490  15.039  1.00 91.20           C
ATOM   2723  O   LEU A 185      -5.567  14.183  15.986  1.00 91.20           O
ATOM   2724  HA  LEU A 185      -6.512  15.204  13.893  1.00 91.20           H
ATOM   2725  CB  LEU A 185      -8.150  13.853  13.808  1.00 91.20           C
ATOM   2726 1HB  LEU A 185      -8.305  12.792  13.614  1.00 91.20           H
ATOM   2727 2HB  LEU A 185      -8.558  14.059  14.798  1.00 91.20           H
ATOM   2728  CG  LEU A 185      -8.952  14.654  12.780  1.00 91.20           C
ATOM   2729  HG  LEU A 185      -8.567  14.418  11.788  1.00 91.20           H
ATOM   2730  CD1 LEU A 185     -10.428  14.249  12.799  1.00 91.20           C
ATOM   2731 1HD1 LEU A 185     -10.516  13.188  12.563  1.00 91.20           H
ATOM   2732 2HD1 LEU A 185     -10.843  14.436  13.789  1.00 91.20           H
ATOM   2733 3HD1 LEU A 185     -10.975  14.833  12.059  1.00 91.20           H
ATOM   2734  CD2 LEU A 185      -8.768  16.158  12.991  1.00 91.20           C
ATOM   2735 1HD2 LEU A 185      -9.111  16.429  13.990  1.00 91.20           H
ATOM   2736 2HD2 LEU A 185      -7.713  16.413  12.887  1.00 91.20           H
ATOM   2737 3HD2 LEU A 185      -9.349  16.703  12.247  1.00 91.20           H
ATOM   2738  HN  LEU A 185      -6.515  12.946  12.128  1.00 91.20           H
ATOM   2739  N   TYR A 186      -5.759  12.179  14.957  1.00 91.29           N
ATOM   2740  CA  TYR A 186      -5.528  11.379  16.148  1.00 91.29           C
ATOM   2741  C   TYR A 186      -4.078  10.893  16.210  1.00 91.29           C
ATOM   2742  O   TYR A 186      -3.692  10.198  17.148  1.00 91.29           O
ATOM   2743  HA  TYR A 186      -5.731  12.004  17.018  1.00 91.29           H
ATOM   2744  CB  TYR A 186      -6.455  10.168  16.029  1.00 91.29           C
ATOM   2745 1HB  TYR A 186      -6.152   9.574  15.167  1.00 91.29           H
ATOM   2746 2HB  TYR A 186      -6.328   9.538  16.910  1.00 91.29           H
ATOM   2747  CG  TYR A 186      -7.935  10.528  15.887  1.00 91.29           C
ATOM   2748  CD1 TYR A 186      -8.511  11.435  16.754  1.00 91.29           C
ATOM   2749  HD1 TYR A 186      -7.911  11.894  17.539  1.00 91.29           H
ATOM   2750  CD2 TYR A 186      -8.694   9.947  14.892  1.00 91.29           C
ATOM   2751  HD2 TYR A 186      -8.239   9.231  14.207  1.00 91.29           H
ATOM   2752  CE1 TYR A 186      -9.904  11.774  16.620  1.00 91.29           C
ATOM   2753  HE1 TYR A 186     -10.371  12.489  17.297  1.00 91.29           H
ATOM   2754  CE2 TYR A 186     -10.087  10.286  14.758  1.00 91.29           C
ATOM   2755  HE2 TYR A 186     -10.698   9.834  13.976  1.00 91.29           H
ATOM   2756  CZ  TYR A 186     -10.623  11.183  15.628  1.00 91.29           C
ATOM   2757  OH  TYR A 186     -11.939  11.504  15.502  1.00 91.29           O
ATOM   2758  HH  TYR A 186     -12.348  10.980  14.754  1.00 91.29           H
ATOM   2759  HN  TYR A 186      -5.774  11.665  14.100  1.00 91.29           H
ATOM   2760  N   SER A 187      -3.315  11.278  15.197  1.00 92.02           N
ATOM   2761  CA  SER A 187      -1.883  11.035  15.205  1.00 92.02           C
ATOM   2762  C   SER A 187      -1.215  11.877  16.293  1.00 92.02           C
ATOM   2763  O   SER A 187      -1.348  13.100  16.305  1.00 92.02           O
ATOM   2764  HA  SER A 187      -1.772   9.972  15.421  1.00 92.02           H
ATOM   2765  CB  SER A 187      -1.265  11.343  13.840  1.00 92.02           C
ATOM   2766 1HB  SER A 187      -1.483  12.376  13.568  1.00 92.02           H
ATOM   2767 2HB  SER A 187      -0.180  11.253  13.904  1.00 92.02           H
ATOM   2768  OG  SER A 187      -1.753  10.472  12.823  1.00 92.02           O
ATOM   2769  HG  SER A 187      -2.263  10.995  12.141  1.00 92.02           H
ATOM   2770  HN  SER A 187      -3.660  11.747  14.384  1.00 92.02           H
ATOM   2771  N   GLN A 188      -0.511  11.190  17.181  1.00 85.55           N
ATOM   2772  CA  GLN A 188       0.155  11.857  18.286  1.00 85.55           C
ATOM   2773  C   GLN A 188       1.481  11.163  18.604  1.00 85.55           C
ATOM   2774  O   GLN A 188       1.722  10.043  18.157  1.00 85.55           O
ATOM   2775  HA  GLN A 188       0.343  12.874  17.940  1.00 85.55           H
ATOM   2776  CB  GLN A 188      -0.748  11.907  19.521  1.00 85.55           C
ATOM   2777 1HB  GLN A 188      -0.983  10.893  19.844  1.00 85.55           H
ATOM   2778 2HB  GLN A 188      -0.219  12.389  20.343  1.00 85.55           H
ATOM   2779  CG  GLN A 188      -2.042  12.667  19.223  1.00 85.55           C
ATOM   2780 1HG  GLN A 188      -1.807  13.631  18.772  1.00 85.55           H
ATOM   2781 2HG  GLN A 188      -2.635  12.111  18.497  1.00 85.55           H
ATOM   2782  CD  GLN A 188      -2.858  12.880  20.500  1.00 85.55           C
ATOM   2783  OE1 GLN A 188      -2.407  12.630  21.605  1.00 85.55           O
ATOM   2784  NE2 GLN A 188      -4.081  13.356  20.287  1.00 85.55           N
ATOM   2785 1HE2 GLN A 188      -4.391  13.541  19.354  1.00 85.55           H
ATOM   2786 2HE2 GLN A 188      -4.692  13.529  21.059  1.00 85.55           H
ATOM   2787  HN  GLN A 188      -0.393  10.197  17.153  1.00 85.55           H
ATOM   2788  N   ILE A 189       2.306  11.857  19.374  1.00 89.45           N
ATOM   2789  CA  ILE A 189       3.466  11.230  19.985  1.00 89.45           C
ATOM   2790  C   ILE A 189       3.095  10.735  21.384  1.00 89.45           C
ATOM   2791  O   ILE A 189       2.643  11.513  22.222  1.00 89.45           O
ATOM   2792  HA  ILE A 189       3.731  10.368  19.373  1.00 89.45           H
ATOM   2793  CB  ILE A 189       4.662  12.183  19.966  1.00 89.45           C
ATOM   2794  HB  ILE A 189       4.371  13.106  20.468  1.00 89.45           H
ATOM   2795  CG1 ILE A 189       5.048  12.551  18.532  1.00 89.45           C
ATOM   2796 1HG1 ILE A 189       5.390  11.661  18.004  1.00 89.45           H
ATOM   2797 2HG1 ILE A 189       4.171  12.921  17.999  1.00 89.45           H
ATOM   2798  CG2 ILE A 189       5.842  11.597  20.745  1.00 89.45           C
ATOM   2799 1HG2 ILE A 189       5.546  11.428  21.780  1.00 89.45           H
ATOM   2800 2HG2 ILE A 189       6.141  10.652  20.293  1.00 89.45           H
ATOM   2801 3HG2 ILE A 189       6.679  12.295  20.715  1.00 89.45           H
ATOM   2802  CD1 ILE A 189       6.147  13.615  18.516  1.00 89.45           C
ATOM   2803 1HD1 ILE A 189       5.793  14.512  19.024  1.00 89.45           H
ATOM   2804 2HD1 ILE A 189       7.030  13.232  19.028  1.00 89.45           H
ATOM   2805 3HD1 ILE A 189       6.402  13.858  17.484  1.00 89.45           H
ATOM   2806  HN  ILE A 189       2.192  12.828  19.583  1.00 89.45           H
ATOM   2807  N   LYS A 190       3.300   9.443  21.594  1.00 84.05           N
ATOM   2808  CA  LYS A 190       3.084   8.854  22.904  1.00 84.05           C
ATOM   2809  C   LYS A 190       4.431   8.439  23.500  1.00 84.05           C
ATOM   2810  O   LYS A 190       5.239   7.798  22.830  1.00 84.05           O
ATOM   2811  HA  LYS A 190       2.648   9.623  23.541  1.00 84.05           H
ATOM   2812  CB  LYS A 190       2.072   7.710  22.817  1.00 84.05           C
ATOM   2813 1HB  LYS A 190       1.157   8.064  22.342  1.00 84.05           H
ATOM   2814 2HB  LYS A 190       2.470   6.914  22.188  1.00 84.05           H
ATOM   2815  CG  LYS A 190       1.749   7.157  24.207  1.00 84.05           C
ATOM   2816 1HG  LYS A 190       2.666   6.816  24.688  1.00 84.05           H
ATOM   2817 2HG  LYS A 190       1.337   7.949  24.831  1.00 84.05           H
ATOM   2818  CD  LYS A 190       0.752   5.999  24.118  1.00 84.05           C
ATOM   2819 1HD  LYS A 190      -0.202   6.365  23.740  1.00 84.05           H
ATOM   2820 2HD  LYS A 190       1.114   5.257  23.407  1.00 84.05           H
ATOM   2821  CE  LYS A 190       0.548   5.345  25.486  1.00 84.05           C
ATOM   2822 1HE  LYS A 190       1.509   5.231  25.988  1.00 84.05           H
ATOM   2823 2HE  LYS A 190      -0.066   5.989  26.116  1.00 84.05           H
ATOM   2824  NZ  LYS A 190      -0.100   4.023  25.337  1.00 84.05           N
ATOM   2825 1HZ  LYS A 190      -0.021   3.508  26.207  1.00 84.05           H
ATOM   2826 2HZ  LYS A 190      -1.079   4.151  25.108  1.00 84.05           H
ATOM   2827 3HZ  LYS A 190       0.356   3.505  24.595  1.00 84.05           H
ATOM   2828  HN  LYS A 190       3.608   8.804  20.889  1.00 84.05           H
ATOM   2829  N   GLU A 191       4.630   8.821  24.753  1.00 76.03           N
ATOM   2830  CA  GLU A 191       5.772   8.337  25.511  1.00 76.03           C
ATOM   2831  C   GLU A 191       5.380   7.109  26.335  1.00 76.03           C
ATOM   2832  O   GLU A 191       4.436   7.161  27.122  1.00 76.03           O
ATOM   2833  HA  GLU A 191       6.517   8.059  24.765  1.00 76.03           H
ATOM   2834  CB  GLU A 191       6.344   9.438  26.405  1.00 76.03           C
ATOM   2835 1HB  GLU A 191       5.531   9.959  26.911  1.00 76.03           H
ATOM   2836 2HB  GLU A 191       7.075   9.012  27.092  1.00 76.03           H
ATOM   2837  CG  GLU A 191       7.090  10.485  25.576  1.00 76.03           C
ATOM   2838 1HG  GLU A 191       7.796   9.991  24.909  1.00 76.03           H
ATOM   2839 2HG  GLU A 191       6.384  11.028  24.947  1.00 76.03           H
ATOM   2840  CD  GLU A 191       7.837  11.469  26.479  1.00 76.03           C
ATOM   2841  OE1 GLU A 191       8.528  12.345  25.915  1.00 76.03           O
ATOM   2842  OE2 GLU A 191       7.699  11.324  27.713  1.00 76.03           O
ATOM   2843  HN  GLU A 191       4.029   9.447  25.249  1.00 76.03           H
ATOM   2844  N   GLU A 192       6.125   6.033  26.127  1.00 73.11           N
ATOM   2845  CA  GLU A 192       5.890   4.805  26.867  1.00 73.11           C
ATOM   2846  C   GLU A 192       7.220   4.156  27.255  1.00 73.11           C
ATOM   2847  O   GLU A 192       8.058   3.889  26.396  1.00 73.11           O
ATOM   2848  HA  GLU A 192       5.350   5.107  27.765  1.00 73.11           H
ATOM   2849  CB  GLU A 192       5.022   3.837  26.061  1.00 73.11           C
ATOM   2850 1HB  GLU A 192       4.103   4.336  25.753  1.00 73.11           H
ATOM   2851 2HB  GLU A 192       5.596   3.438  25.225  1.00 73.11           H
ATOM   2852  CG  GLU A 192       4.607   2.635  26.911  1.00 73.11           C
ATOM   2853 1HG  GLU A 192       5.428   1.919  26.960  1.00 73.11           H
ATOM   2854 2HG  GLU A 192       4.405   2.959  27.932  1.00 73.11           H
ATOM   2855  CD  GLU A 192       3.365   1.955  26.331  1.00 73.11           C
ATOM   2856  OE1 GLU A 192       2.448   1.670  27.131  1.00 73.11           O
ATOM   2857  OE2 GLU A 192       3.360   1.737  25.100  1.00 73.11           O
ATOM   2858  HN  GLU A 192       6.877   5.992  25.469  1.00 73.11           H
ATOM   2859  N   SER A 193       7.372   3.922  28.551  1.00 73.66           N
ATOM   2860  CA  SER A 193       8.571   3.278  29.059  1.00 73.66           C
ATOM   2861  C   SER A 193       9.810   4.069  28.634  1.00 73.66           C
ATOM   2862  O   SER A 193      10.870   3.491  28.402  1.00 73.66           O
ATOM   2863  HA  SER A 193       8.465   3.287  30.144  1.00 73.66           H
ATOM   2864  CB  SER A 193       8.671   1.832  28.569  1.00 73.66           C
ATOM   2865 1HB  SER A 193       8.817   1.825  27.489  1.00 73.66           H
ATOM   2866 2HB  SER A 193       9.546   1.358  29.013  1.00 73.66           H
ATOM   2867  OG  SER A 193       7.507   1.077  28.894  1.00 73.66           O
ATOM   2868  HG  SER A 193       7.507   0.214  28.388  1.00 73.66           H
ATOM   2869  HN  SER A 193       6.694   4.163  29.246  1.00 73.66           H
ATOM   2870  N   GLY A 194       9.634   5.380  28.545  1.00 81.51           N
ATOM   2871  CA  GLY A 194      10.741   6.263  28.219  1.00 81.51           C
ATOM   2872  C   GLY A 194      11.042   6.234  26.720  1.00 81.51           C
ATOM   2873  O   GLY A 194      12.048   6.786  26.275  1.00 81.51           O
ATOM   2874 1HA  GLY A 194      10.501   7.281  28.527  1.00 81.51           H
ATOM   2875 2HA  GLY A 194      11.627   5.962  28.778  1.00 81.51           H
ATOM   2876  HN  GLY A 194       8.757   5.837  28.690  1.00 81.51           H
ATOM   2877  N   ILE A 195      10.153   5.586  25.982  1.00 79.67           N
ATOM   2878  CA  ILE A 195      10.283   5.524  24.536  1.00 79.67           C
ATOM   2879  C   ILE A 195       9.197   6.388  23.893  1.00 79.67           C
ATOM   2880  O   ILE A 195       8.016   6.238  24.200  1.00 79.67           O
ATOM   2881  HA  ILE A 195      11.256   5.942  24.277  1.00 79.67           H
ATOM   2882  CB  ILE A 195      10.275   4.070  24.059  1.00 79.67           C
ATOM   2883  HB  ILE A 195       9.333   3.615  24.367  1.00 79.67           H
ATOM   2884  CG1 ILE A 195      11.399   3.270  24.720  1.00 79.67           C
ATOM   2885 1HG1 ILE A 195      12.364   3.684  24.428  1.00 79.67           H
ATOM   2886 2HG1 ILE A 195      11.327   3.361  25.803  1.00 79.67           H
ATOM   2887  CG2 ILE A 195      10.336   3.993  22.533  1.00 79.67           C
ATOM   2888 1HG2 ILE A 195       9.473   4.505  22.108  1.00 79.67           H
ATOM   2889 2HG2 ILE A 195      11.251   4.471  22.181  1.00 79.67           H
ATOM   2890 3HG2 ILE A 195      10.328   2.949  22.221  1.00 79.67           H
ATOM   2891  CD1 ILE A 195      11.330   1.795  24.320  1.00 79.67           C
ATOM   2892 1HD1 ILE A 195      10.373   1.378  24.635  1.00 79.67           H
ATOM   2893 2HD1 ILE A 195      11.427   1.706  23.238  1.00 79.67           H
ATOM   2894 3HD1 ILE A 195      12.141   1.249  24.803  1.00 79.67           H
ATOM   2895  HN  ILE A 195       9.357   5.111  26.355  1.00 79.67           H
ATOM   2896  N   ALA A 196       9.636   7.275  23.011  1.00 90.32           N
ATOM   2897  CA  ALA A 196       8.709   8.099  22.254  1.00 90.32           C
ATOM   2898  C   ALA A 196       8.185   7.301  21.058  1.00 90.32           C
ATOM   2899  O   ALA A 196       8.966   6.747  20.286  1.00 90.32           O
ATOM   2900  HA  ALA A 196       7.874   8.347  22.908  1.00 90.32           H
ATOM   2901  CB  ALA A 196       9.406   9.394  21.831  1.00 90.32           C
ATOM   2902 1HB  ALA A 196       9.733   9.937  22.717  1.00 90.32           H
ATOM   2903 2HB  ALA A 196      10.270   9.156  21.211  1.00 90.32           H
ATOM   2904 3HB  ALA A 196       8.710  10.011  21.262  1.00 90.32           H
ATOM   2905  HN  ALA A 196      10.603   7.434  22.812  1.00 90.32           H
ATOM   2906  N   ILE A 197       6.866   7.268  20.942  1.00 86.07           N
ATOM   2907  CA  ILE A 197       6.225   6.466  19.914  1.00 86.07           C
ATOM   2908  C   ILE A 197       5.220   7.331  19.150  1.00 86.07           C
ATOM   2909  O   ILE A 197       4.381   7.995  19.756  1.00 86.07           O
ATOM   2910  HA  ILE A 197       7.001   6.143  19.220  1.00 86.07           H
ATOM   2911  CB  ILE A 197       5.611   5.204  20.524  1.00 86.07           C
ATOM   2912  HB  ILE A 197       4.827   5.507  21.219  1.00 86.07           H
ATOM   2913  CG1 ILE A 197       6.651   4.423  21.330  1.00 86.07           C
ATOM   2914 1HG1 ILE A 197       7.461   4.104  20.673  1.00 86.07           H
ATOM   2915 2HG1 ILE A 197       7.092   5.071  22.087  1.00 86.07           H
ATOM   2916  CG2 ILE A 197       4.952   4.339  19.448  1.00 86.07           C
ATOM   2917 1HG2 ILE A 197       4.163   4.909  18.957  1.00 86.07           H
ATOM   2918 2HG2 ILE A 197       5.699   4.043  18.712  1.00 86.07           H
ATOM   2919 3HG2 ILE A 197       4.524   3.449  19.909  1.00 86.07           H
ATOM   2920  CD1 ILE A 197       6.021   3.201  22.001  1.00 86.07           C
ATOM   2921 1HD1 ILE A 197       5.228   3.525  22.675  1.00 86.07           H
ATOM   2922 2HD1 ILE A 197       5.603   2.543  21.238  1.00 86.07           H
ATOM   2923 3HD1 ILE A 197       6.782   2.664  22.567  1.00 86.07           H
ATOM   2924  HN  ILE A 197       6.239   7.776  21.533  1.00 86.07           H
ATOM   2925  N   CYS A 198       5.338   7.294  17.831  1.00 91.85           N
ATOM   2926  CA  CYS A 198       4.354   7.932  16.973  1.00 91.85           C
ATOM   2927  C   CYS A 198       3.210   6.944  16.737  1.00 91.85           C
ATOM   2928  O   CYS A 198       3.366   5.973  15.998  1.00 91.85           O
ATOM   2929  HA  CYS A 198       3.999   8.814  17.506  1.00 91.85           H
ATOM   2930  CB  CYS A 198       4.974   8.411  15.660  1.00 91.85           C
ATOM   2931 1HB  CYS A 198       5.674   9.224  15.854  1.00 91.85           H
ATOM   2932 2HB  CYS A 198       5.544   7.603  15.201  1.00 91.85           H
ATOM   2933  SG  CYS A 198       3.661   8.977  14.517  1.00 91.85           S
ATOM   2934  HN  CYS A 198       6.087   6.839  17.349  1.00 91.85           H
ATOM   2935  N   THR A 199       2.085   7.225  17.379  1.00 90.05           N
ATOM   2936  CA  THR A 199       0.924   6.359  17.270  1.00 90.05           C
ATOM   2937  C   THR A 199      -0.351   7.191  17.120  1.00 90.05           C
ATOM   2938  O   THR A 199      -0.331   8.405  17.321  1.00 90.05           O
ATOM   2939  HA  THR A 199       1.025   5.762  16.363  1.00 90.05           H
ATOM   2940  CB  THR A 199       0.906   5.435  18.489  1.00 90.05           C
ATOM   2941  HB  THR A 199       1.899   5.030  18.685  1.00 90.05           H
ATOM   2942  OG1 THR A 199      -0.101   4.475  18.183  1.00 90.05           O
ATOM   2943  HG1 THR A 199      -0.025   3.691  18.799  1.00 90.05           H
ATOM   2944  CG2 THR A 199       0.384   6.135  19.746  1.00 90.05           C
ATOM   2945 1HG2 THR A 199      -0.635   6.481  19.572  1.00 90.05           H
ATOM   2946 2HG2 THR A 199       1.023   6.987  19.979  1.00 90.05           H
ATOM   2947 3HG2 THR A 199       0.393   5.435  20.581  1.00 90.05           H
ATOM   2948  HN  THR A 199       1.961   8.026  17.965  1.00 90.05           H
ATOM   2949  N   MET A 200      -1.429   6.507  16.767  1.00 88.78           N
ATOM   2950  CA  MET A 200      -2.751   7.103  16.841  1.00 88.78           C
ATOM   2951  C   MET A 200      -3.371   6.894  18.224  1.00 88.78           C
ATOM   2952  O   MET A 200      -3.290   5.803  18.786  1.00 88.78           O
ATOM   2953  HA  MET A 200      -2.604   8.168  16.659  1.00 88.78           H
ATOM   2954  CB  MET A 200      -3.655   6.476  15.777  1.00 88.78           C
ATOM   2955 1HB  MET A 200      -3.627   5.390  15.865  1.00 88.78           H
ATOM   2956 2HB  MET A 200      -4.687   6.783  15.944  1.00 88.78           H
ATOM   2957  CG  MET A 200      -3.215   6.891  14.371  1.00 88.78           C
ATOM   2958 1HG  MET A 200      -2.773   7.887  14.398  1.00 88.78           H
ATOM   2959 2HG  MET A 200      -2.445   6.210  14.007  1.00 88.78           H
ATOM   2960  SD  MET A 200      -4.615   6.875  13.264  1.00 88.78           S
ATOM   2961  CE  MET A 200      -5.066   5.150  13.358  1.00 88.78           C
ATOM   2962 1HE  MET A 200      -4.229   4.537  13.023  1.00 88.78           H
ATOM   2963 2HE  MET A 200      -5.313   4.895  14.389  1.00 88.78           H
ATOM   2964 3HE  MET A 200      -5.930   4.965  12.721  1.00 88.78           H
ATOM   2965  HN  MET A 200      -1.408   5.563  16.436  1.00 88.78           H
ATOM   2966  N   VAL A 201      -3.976   7.957  18.733  1.00 91.32           N
ATOM   2967  CA  VAL A 201      -4.709   7.872  19.985  1.00 91.32           C
ATOM   2968  C   VAL A 201      -6.166   8.275  19.745  1.00 91.32           C
ATOM   2969  O   VAL A 201      -6.444   9.408  19.356  1.00 91.32           O
ATOM   2970  HA  VAL A 201      -4.682   6.833  20.313  1.00 91.32           H
ATOM   2971  CB  VAL A 201      -4.021   8.725  21.053  1.00 91.32           C
ATOM   2972  HB  VAL A 201      -4.067   9.765  20.733  1.00 91.32           H
ATOM   2973  CG1 VAL A 201      -4.748   8.613  22.395  1.00 91.32           C
ATOM   2974 1HG1 VAL A 201      -5.776   8.958  22.282  1.00 91.32           H
ATOM   2975 2HG1 VAL A 201      -4.747   7.574  22.723  1.00 91.32           H
ATOM   2976 3HG1 VAL A 201      -4.238   9.228  23.136  1.00 91.32           H
ATOM   2977  CG2 VAL A 201      -2.547   8.341  21.194  1.00 91.32           C
ATOM   2978 1HG2 VAL A 201      -2.470   7.292  21.481  1.00 91.32           H
ATOM   2979 2HG2 VAL A 201      -2.038   8.496  20.243  1.00 91.32           H
ATOM   2980 3HG2 VAL A 201      -2.082   8.962  21.960  1.00 91.32           H
ATOM   2981  HN  VAL A 201      -3.970   8.861  18.307  1.00 91.32           H
ATOM   2982  N   TYR A 202      -7.057   7.325  19.988  1.00 91.33           N
ATOM   2983  CA  TYR A 202      -8.469   7.537  19.720  1.00 91.33           C
ATOM   2984  C   TYR A 202      -9.180   8.112  20.946  1.00 91.33           C
ATOM   2985  O   TYR A 202      -8.831   7.787  22.080  1.00 91.33           O
ATOM   2986  HA  TYR A 202      -8.552   8.246  18.896  1.00 91.33           H
ATOM   2987  CB  TYR A 202      -9.051   6.157  19.408  1.00 91.33           C
ATOM   2988 1HB  TYR A 202      -8.845   5.490  20.245  1.00 91.33           H
ATOM   2989 2HB  TYR A 202     -10.134   6.241  19.327  1.00 91.33           H
ATOM   2990  CG  TYR A 202      -8.505   5.527  18.125  1.00 91.33           C
ATOM   2991  CD1 TYR A 202      -9.091   5.816  16.910  1.00 91.33           C
ATOM   2992  HD1 TYR A 202      -9.944   6.494  16.864  1.00 91.33           H
ATOM   2993  CD2 TYR A 202      -7.425   4.669  18.184  1.00 91.33           C
ATOM   2994  HD2 TYR A 202      -6.962   4.440  19.143  1.00 91.33           H
ATOM   2995  CE1 TYR A 202      -8.577   5.223  15.703  1.00 91.33           C
ATOM   2996  HE1 TYR A 202      -9.031   5.443  14.737  1.00 91.33           H
ATOM   2997  CE2 TYR A 202      -6.911   4.076  16.976  1.00 91.33           C
ATOM   2998  HE2 TYR A 202      -6.059   3.396  17.008  1.00 91.33           H
ATOM   2999  CZ  TYR A 202      -7.513   4.382  15.796  1.00 91.33           C
ATOM   3000  OH  TYR A 202      -7.027   3.822  14.655  1.00 91.33           O
ATOM   3001  HH  TYR A 202      -6.484   3.012  14.877  1.00 91.33           H
ATOM   3002  HN  TYR A 202      -6.828   6.426  20.361  1.00 91.33           H
ATOM   3003  N   PRO A 203     -10.186   8.974  20.744  1.00 85.98           N
ATOM   3004  CA  PRO A 203     -10.883   9.598  21.871  1.00 85.98           C
ATOM   3005  C   PRO A 203     -11.713   8.599  22.661  1.00 85.98           C
ATOM   3006  O   PRO A 203     -12.191   7.610  22.108  1.00 85.98           O
ATOM   3007  HA  PRO A 203     -10.163   9.996  22.586  1.00 85.98           H
ATOM   3008  CB  PRO A 203     -11.757  10.666  21.210  1.00 85.98           C
ATOM   3009 1HB  PRO A 203     -12.689  10.815  21.755  1.00 85.98           H
ATOM   3010 2HB  PRO A 203     -11.253  11.632  21.174  1.00 85.98           H
ATOM   3011  CG  PRO A 203     -12.005  10.121  19.833  1.00 85.98           C
ATOM   3012 1HG  PRO A 203     -12.850   9.432  19.827  1.00 85.98           H
ATOM   3013 2HG  PRO A 203     -12.240  10.919  19.129  1.00 85.98           H
ATOM   3014  CD  PRO A 203     -10.734   9.420  19.450  1.00 85.98           C
ATOM   3015 1HD  PRO A 203     -10.924   8.579  18.783  1.00 85.98           H
ATOM   3016 2HD  PRO A 203     -10.047  10.089  18.932  1.00 85.98           H
ATOM   3017  N   SER A 204     -11.864   8.888  23.945  1.00 77.22           N
ATOM   3018  CA  SER A 204     -12.225   7.859  24.906  1.00 77.22           C
ATOM   3019  C   SER A 204     -13.600   7.282  24.564  1.00 77.22           C
ATOM   3020  O   SER A 204     -13.802   6.070  24.625  1.00 77.22           O
ATOM   3021  HA  SER A 204     -11.455   7.093  24.811  1.00 77.22           H
ATOM   3022  CB  SER A 204     -12.221   8.412  26.332  1.00 77.22           C
ATOM   3023 1HB  SER A 204     -12.611   7.657  27.015  1.00 77.22           H
ATOM   3024 2HB  SER A 204     -11.195   8.618  26.638  1.00 77.22           H
ATOM   3025  OG  SER A 204     -12.998   9.601  26.446  1.00 77.22           O
ATOM   3026  HG  SER A 204     -13.964   9.369  26.558  1.00 77.22           H
ATOM   3027  HN  SER A 204     -11.745   9.803  24.330  1.00 77.22           H
ATOM   3028  N   ASP A 205     -14.511   8.178  24.211  1.00 70.61           N
ATOM   3029  CA  ASP A 205     -15.929   7.878  24.301  1.00 70.61           C
ATOM   3030  C   ASP A 205     -16.266   6.733  23.344  1.00 70.61           C
ATOM   3031  O   ASP A 205     -16.926   5.769  23.731  1.00 70.61           O
ATOM   3032  HA  ASP A 205     -16.100   7.612  25.345  1.00 70.61           H
ATOM   3033  CB  ASP A 205     -16.775   9.090  23.905  1.00 70.61           C
ATOM   3034 1HB  ASP A 205     -16.453   9.460  22.932  1.00 70.61           H
ATOM   3035 2HB  ASP A 205     -17.819   8.792  23.804  1.00 70.61           H
ATOM   3036  CG  ASP A 205     -16.656  10.205  24.946  1.00 70.61           C
ATOM   3037  OD1 ASP A 205     -16.174   9.896  26.057  1.00 70.61           O
ATOM   3038  OD2 ASP A 205     -17.049  11.342  24.607  1.00 70.61           O
ATOM   3039  HN  ASP A 205     -14.293   9.092  23.869  1.00 70.61           H
ATOM   3040  N   GLU A 206     -15.799   6.877  22.113  1.00 74.50           N
ATOM   3041  CA  GLU A 206     -16.152   5.936  21.063  1.00 74.50           C
ATOM   3042  C   GLU A 206     -14.891   5.317  20.458  1.00 74.50           C
ATOM   3043  O   GLU A 206     -14.885   4.928  19.291  1.00 74.50           O
ATOM   3044  HA  GLU A 206     -16.744   5.163  21.554  1.00 74.50           H
ATOM   3045  CB  GLU A 206     -17.004   6.611  19.986  1.00 74.50           C
ATOM   3046 1HB  GLU A 206     -16.558   7.567  19.711  1.00 74.50           H
ATOM   3047 2HB  GLU A 206     -17.130   5.935  19.140  1.00 74.50           H
ATOM   3048  CG  GLU A 206     -18.410   6.914  20.508  1.00 74.50           C
ATOM   3049 1HG  GLU A 206     -18.363   7.154  21.570  1.00 74.50           H
ATOM   3050 2HG  GLU A 206     -18.809   7.791  20.000  1.00 74.50           H
ATOM   3051  CD  GLU A 206     -19.344   5.722  20.290  1.00 74.50           C
ATOM   3052  OE1 GLU A 206     -20.159   5.465  21.203  1.00 74.50           O
ATOM   3053  OE2 GLU A 206     -19.222   5.094  19.216  1.00 74.50           O
ATOM   3054  HN  GLU A 206     -15.190   7.617  21.828  1.00 74.50           H
ATOM   3055  N   SER A 207     -13.853   5.246  21.278  1.00 86.91           N
ATOM   3056  CA  SER A 207     -12.530   4.903  20.783  1.00 86.91           C
ATOM   3057  C   SER A 207     -12.574   3.552  20.067  1.00 86.91           C
ATOM   3058  O   SER A 207     -11.998   3.397  18.991  1.00 86.91           O
ATOM   3059  HA  SER A 207     -12.268   5.698  20.085  1.00 86.91           H
ATOM   3060  CB  SER A 207     -11.508   4.868  21.921  1.00 86.91           C
ATOM   3061 1HB  SER A 207     -10.554   4.503  21.541  1.00 86.91           H
ATOM   3062 2HB  SER A 207     -11.339   5.881  22.288  1.00 86.91           H
ATOM   3063  OG  SER A 207     -11.937   4.040  22.999  1.00 86.91           O
ATOM   3064  HG  SER A 207     -11.397   4.236  23.817  1.00 86.91           H
ATOM   3065  HN  SER A 207     -13.905   5.418  22.262  1.00 86.91           H
ATOM   3066  N   THR A 208     -13.262   2.608  20.693  1.00 87.31           N
ATOM   3067  CA  THR A 208     -13.293   1.246  20.189  1.00 87.31           C
ATOM   3068  C   THR A 208     -13.947   1.204  18.807  1.00 87.31           C
ATOM   3069  O   THR A 208     -13.426   0.573  17.888  1.00 87.31           O
ATOM   3070  HA  THR A 208     -12.266   0.901  20.067  1.00 87.31           H
ATOM   3071  CB  THR A 208     -14.005   0.375  21.225  1.00 87.31           C
ATOM   3072  HB  THR A 208     -15.066   0.620  21.277  1.00 87.31           H
ATOM   3073  OG1 THR A 208     -13.266   0.587  22.425  1.00 87.31           O
ATOM   3074  HG1 THR A 208     -12.311   0.320  22.290  1.00 87.31           H
ATOM   3075  CG2 THR A 208     -13.840  -1.121  20.946  1.00 87.31           C
ATOM   3076 1HG2 THR A 208     -12.781  -1.378  20.962  1.00 87.31           H
ATOM   3077 2HG2 THR A 208     -14.257  -1.355  19.967  1.00 87.31           H
ATOM   3078 3HG2 THR A 208     -14.365  -1.693  21.711  1.00 87.31           H
ATOM   3079  HN  THR A 208     -13.790   2.762  21.528  1.00 87.31           H
ATOM   3080  N   LYS A 209     -15.080   1.883  18.703  1.00 82.87           N
ATOM   3081  CA  LYS A 209     -15.839   1.887  17.464  1.00 82.87           C
ATOM   3082  C   LYS A 209     -14.998   2.527  16.357  1.00 82.87           C
ATOM   3083  O   LYS A 209     -14.958   2.025  15.235  1.00 82.87           O
ATOM   3084  HA  LYS A 209     -16.031   0.848  17.195  1.00 82.87           H
ATOM   3085  CB  LYS A 209     -17.198   2.559  17.670  1.00 82.87           C
ATOM   3086 1HB  LYS A 209     -17.056   3.557  18.086  1.00 82.87           H
ATOM   3087 2HB  LYS A 209     -17.696   2.684  16.708  1.00 82.87           H
ATOM   3088  CG  LYS A 209     -18.083   1.732  18.605  1.00 82.87           C
ATOM   3089 1HG  LYS A 209     -18.101   0.695  18.271  1.00 82.87           H
ATOM   3090 2HG  LYS A 209     -17.660   1.736  19.609  1.00 82.87           H
ATOM   3091  CD  LYS A 209     -19.508   2.287  18.644  1.00 82.87           C
ATOM   3092 1HD  LYS A 209     -19.479   3.376  18.628  1.00 82.87           H
ATOM   3093 2HD  LYS A 209     -20.050   1.970  17.753  1.00 82.87           H
ATOM   3094  CE  LYS A 209     -20.249   1.809  19.894  1.00 82.87           C
ATOM   3095 1HE  LYS A 209     -20.705   0.837  19.705  1.00 82.87           H
ATOM   3096 2HE  LYS A 209     -19.542   1.674  20.713  1.00 82.87           H
ATOM   3097  NZ  LYS A 209     -21.290   2.785  20.285  1.00 82.87           N
ATOM   3098 1HZ  LYS A 209     -21.951   2.341  20.912  1.00 82.87           H
ATOM   3099 2HZ  LYS A 209     -20.856   3.573  20.754  1.00 82.87           H
ATOM   3100 3HZ  LYS A 209     -21.776   3.111  19.457  1.00 82.87           H
ATOM   3101  HN  LYS A 209     -15.479   2.423  19.444  1.00 82.87           H
ATOM   3102  N   LEU A 210     -14.347   3.625  16.713  1.00 89.17           N
ATOM   3103  CA  LEU A 210     -13.603   4.402  15.737  1.00 89.17           C
ATOM   3104  C   LEU A 210     -12.467   3.548  15.170  1.00 89.17           C
ATOM   3105  O   LEU A 210     -12.303   3.454  13.955  1.00 89.17           O
ATOM   3106  HA  LEU A 210     -14.287   4.649  14.925  1.00 89.17           H
ATOM   3107  CB  LEU A 210     -13.132   5.723  16.350  1.00 89.17           C
ATOM   3108 1HB  LEU A 210     -13.995   6.225  16.788  1.00 89.17           H
ATOM   3109 2HB  LEU A 210     -12.446   5.497  17.166  1.00 89.17           H
ATOM   3110  CG  LEU A 210     -12.441   6.697  15.394  1.00 89.17           C
ATOM   3111  HG  LEU A 210     -11.582   6.191  14.953  1.00 89.17           H
ATOM   3112  CD1 LEU A 210     -13.372   7.093  14.246  1.00 89.17           C
ATOM   3113 1HD1 LEU A 210     -13.660   6.201  13.689  1.00 89.17           H
ATOM   3114 2HD1 LEU A 210     -14.263   7.572  14.650  1.00 89.17           H
ATOM   3115 3HD1 LEU A 210     -12.855   7.786  13.582  1.00 89.17           H
ATOM   3116  CD2 LEU A 210     -11.908   7.918  16.147  1.00 89.17           C
ATOM   3117 1HD2 LEU A 210     -12.736   8.434  16.634  1.00 89.17           H
ATOM   3118 2HD2 LEU A 210     -11.188   7.596  16.899  1.00 89.17           H
ATOM   3119 3HD2 LEU A 210     -11.422   8.594  15.444  1.00 89.17           H
ATOM   3120  HN  LEU A 210     -14.323   3.983  17.646  1.00 89.17           H
ATOM   3121  N   LYS A 211     -11.711   2.947  16.078  1.00 93.57           N
ATOM   3122  CA  LYS A 211     -10.592   2.109  15.684  1.00 93.57           C
ATOM   3123  C   LYS A 211     -11.092   1.001  14.754  1.00 93.57           C
ATOM   3124  O   LYS A 211     -10.514   0.769  13.694  1.00 93.57           O
ATOM   3125  HA  LYS A 211      -9.893   2.736  15.129  1.00 93.57           H
ATOM   3126  CB  LYS A 211      -9.852   1.589  16.918  1.00 93.57           C
ATOM   3127 1HB  LYS A 211      -9.457   2.428  17.490  1.00 93.57           H
ATOM   3128 2HB  LYS A 211     -10.548   1.060  17.568  1.00 93.57           H
ATOM   3129  CG  LYS A 211      -8.708   0.654  16.518  1.00 93.57           C
ATOM   3130 1HG  LYS A 211      -9.116  -0.267  16.101  1.00 93.57           H
ATOM   3131 2HG  LYS A 211      -8.109   1.120  15.735  1.00 93.57           H
ATOM   3132  CD  LYS A 211      -7.821   0.327  17.720  1.00 93.57           C
ATOM   3133 1HD  LYS A 211      -7.427   1.249  18.148  1.00 93.57           H
ATOM   3134 2HD  LYS A 211      -8.417  -0.155  18.496  1.00 93.57           H
ATOM   3135  CE  LYS A 211      -6.664  -0.589  17.315  1.00 93.57           C
ATOM   3136 1HE  LYS A 211      -7.055  -1.540  16.954  1.00 93.57           H
ATOM   3137 2HE  LYS A 211      -6.108  -0.139  16.493  1.00 93.57           H
ATOM   3138  NZ  LYS A 211      -5.761  -0.821  18.464  1.00 93.57           N
ATOM   3139 1HZ  LYS A 211      -5.062  -1.511  18.211  1.00 93.57           H
ATOM   3140 2HZ  LYS A 211      -5.303   0.048  18.716  1.00 93.57           H
ATOM   3141 3HZ  LYS A 211      -6.299  -1.160  19.254  1.00 93.57           H
ATOM   3142  HN  LYS A 211     -11.854   3.026  17.064  1.00 93.57           H
ATOM   3143  N   SER A 212     -12.160   0.348  15.186  1.00 91.55           N
ATOM   3144  CA  SER A 212     -12.686  -0.792  14.455  1.00 91.55           C
ATOM   3145  C   SER A 212     -13.103  -0.364  13.047  1.00 91.55           C
ATOM   3146  O   SER A 212     -12.865  -1.086  12.079  1.00 91.55           O
ATOM   3147  HA  SER A 212     -11.867  -1.510  14.411  1.00 91.55           H
ATOM   3148  CB  SER A 212     -13.872  -1.420  15.192  1.00 91.55           C
ATOM   3149 1HB  SER A 212     -14.675  -0.688  15.274  1.00 91.55           H
ATOM   3150 2HB  SER A 212     -14.260  -2.255  14.609  1.00 91.55           H
ATOM   3151  OG  SER A 212     -13.511  -1.876  16.493  1.00 91.55           O
ATOM   3152  HG  SER A 212     -13.750  -1.186  17.176  1.00 91.55           H
ATOM   3153  HN  SER A 212     -12.663   0.586  16.017  1.00 91.55           H
ATOM   3154  N   ALA A 213     -13.717   0.807  12.976  1.00 94.72           N
ATOM   3155  CA  ALA A 213     -14.188   1.330  11.705  1.00 94.72           C
ATOM   3156  C   ALA A 213     -12.988   1.611  10.798  1.00 94.72           C
ATOM   3157  O   ALA A 213     -13.003   1.266   9.617  1.00 94.72           O
ATOM   3158  HA  ALA A 213     -14.811   0.565  11.242  1.00 94.72           H
ATOM   3159  CB  ALA A 213     -15.038   2.578  11.949  1.00 94.72           C
ATOM   3160 1HB  ALA A 213     -15.893   2.319  12.574  1.00 94.72           H
ATOM   3161 2HB  ALA A 213     -14.436   3.335  12.453  1.00 94.72           H
ATOM   3162 3HB  ALA A 213     -15.391   2.970  10.995  1.00 94.72           H
ATOM   3163  HN  ALA A 213     -13.894   1.395  13.766  1.00 94.72           H
ATOM   3164  N   VAL A 214     -11.976   2.234  11.384  1.00 93.20           N
ATOM   3165  CA  VAL A 214     -10.794   2.615  10.630  1.00 93.20           C
ATOM   3166  C   VAL A 214     -10.145   1.361  10.041  1.00 93.20           C
ATOM   3167  O   VAL A 214      -9.755   1.350   8.874  1.00 93.20           O
ATOM   3168  HA  VAL A 214     -11.118   3.259   9.813  1.00 93.20           H
ATOM   3169  CB  VAL A 214      -9.843   3.418  11.520  1.00 93.20           C
ATOM   3170  HB  VAL A 214      -9.728   2.880  12.460  1.00 93.20           H
ATOM   3171  CG1 VAL A 214      -8.460   3.539  10.875  1.00 93.20           C
ATOM   3172 1HG1 VAL A 214      -8.041   2.543  10.726  1.00 93.20           H
ATOM   3173 2HG1 VAL A 214      -8.550   4.044   9.914  1.00 93.20           H
ATOM   3174 3HG1 VAL A 214      -7.804   4.114  11.528  1.00 93.20           H
ATOM   3175  CG2 VAL A 214     -10.422   4.799  11.835  1.00 93.20           C
ATOM   3176 1HG2 VAL A 214     -10.580   5.348  10.907  1.00 93.20           H
ATOM   3177 2HG2 VAL A 214     -11.373   4.683  12.355  1.00 93.20           H
ATOM   3178 3HG2 VAL A 214      -9.726   5.349  12.469  1.00 93.20           H
ATOM   3179  HN  VAL A 214     -11.956   2.478  12.354  1.00 93.20           H
ATOM   3180  N   LEU A 215     -10.048   0.336  10.874  1.00 92.73           N
ATOM   3181  CA  LEU A 215      -9.380  -0.892  10.476  1.00 92.73           C
ATOM   3182  C   LEU A 215     -10.211  -1.595   9.402  1.00 92.73           C
ATOM   3183  O   LEU A 215      -9.665  -2.108   8.426  1.00 92.73           O
ATOM   3184  HA  LEU A 215      -8.419  -0.615  10.043  1.00 92.73           H
ATOM   3185  CB  LEU A 215      -9.090  -1.765  11.699  1.00 92.73           C
ATOM   3186 1HB  LEU A 215     -10.016  -1.884  12.263  1.00 92.73           H
ATOM   3187 2HB  LEU A 215      -8.799  -2.756  11.352  1.00 92.73           H
ATOM   3188  CG  LEU A 215      -8.009  -1.249  12.650  1.00 92.73           C
ATOM   3189  HG  LEU A 215      -8.325  -0.278  13.033  1.00 92.73           H
ATOM   3190  CD1 LEU A 215      -7.849  -2.179  13.855  1.00 92.73           C
ATOM   3191 1HD1 LEU A 215      -8.793  -2.236  14.397  1.00 92.73           H
ATOM   3192 2HD1 LEU A 215      -7.567  -3.174  13.511  1.00 92.73           H
ATOM   3193 3HD1 LEU A 215      -7.074  -1.789  14.515  1.00 92.73           H
ATOM   3194  CD2 LEU A 215      -6.686  -1.035  11.912  1.00 92.73           C
ATOM   3195 1HD2 LEU A 215      -6.352  -1.980  11.483  1.00 92.73           H
ATOM   3196 2HD2 LEU A 215      -6.828  -0.305  11.116  1.00 92.73           H
ATOM   3197 3HD2 LEU A 215      -5.934  -0.668  12.611  1.00 92.73           H
ATOM   3198  HN  LEU A 215     -10.416   0.334  11.804  1.00 92.73           H
ATOM   3199  N   THR A 216     -11.519  -1.596   9.617  1.00 92.51           N
ATOM   3200  CA  THR A 216     -12.427  -2.269   8.703  1.00 92.51           C
ATOM   3201  C   THR A 216     -12.318  -1.665   7.302  1.00 92.51           C
ATOM   3202  O   THR A 216     -12.242  -2.393   6.313  1.00 92.51           O
ATOM   3203  HA  THR A 216     -12.125  -3.313   8.626  1.00 92.51           H
ATOM   3204  CB  THR A 216     -13.837  -2.187   9.292  1.00 92.51           C
ATOM   3205  HB  THR A 216     -14.168  -1.151   9.366  1.00 92.51           H
ATOM   3206  OG1 THR A 216     -13.739  -2.890  10.527  1.00 92.51           O
ATOM   3207  HG1 THR A 216     -13.693  -2.242  11.288  1.00 92.51           H
ATOM   3208  CG2 THR A 216     -14.856  -2.992   8.484  1.00 92.51           C
ATOM   3209 1HG2 THR A 216     -14.560  -4.041   8.468  1.00 92.51           H
ATOM   3210 2HG2 THR A 216     -14.896  -2.609   7.465  1.00 92.51           H
ATOM   3211 3HG2 THR A 216     -15.840  -2.899   8.945  1.00 92.51           H
ATOM   3212  HN  THR A 216     -11.958  -1.149  10.396  1.00 92.51           H
ATOM   3213  N   LEU A 217     -12.313  -0.341   7.261  1.00 89.80           N
ATOM   3214  CA  LEU A 217     -12.200   0.368   5.998  1.00 89.80           C
ATOM   3215  C   LEU A 217     -10.902  -0.043   5.301  1.00 89.80           C
ATOM   3216  O   LEU A 217     -10.878  -0.231   4.086  1.00 89.80           O
ATOM   3217  HA  LEU A 217     -13.039   0.061   5.374  1.00 89.80           H
ATOM   3218  CB  LEU A 217     -12.329   1.877   6.217  1.00 89.80           C
ATOM   3219 1HB  LEU A 217     -11.734   2.149   7.089  1.00 89.80           H
ATOM   3220 2HB  LEU A 217     -11.889   2.388   5.360  1.00 89.80           H
ATOM   3221  CG  LEU A 217     -13.750   2.407   6.419  1.00 89.80           C
ATOM   3222  HG  LEU A 217     -14.229   1.813   7.197  1.00 89.80           H
ATOM   3223  CD1 LEU A 217     -13.730   3.858   6.905  1.00 89.80           C
ATOM   3224 1HD1 LEU A 217     -13.198   3.915   7.854  1.00 89.80           H
ATOM   3225 2HD1 LEU A 217     -13.226   4.481   6.167  1.00 89.80           H
ATOM   3226 3HD1 LEU A 217     -14.753   4.209   7.040  1.00 89.80           H
ATOM   3227  CD2 LEU A 217     -14.582   2.240   5.146  1.00 89.80           C
ATOM   3228 1HD2 LEU A 217     -14.115   2.794   4.331  1.00 89.80           H
ATOM   3229 2HD2 LEU A 217     -14.637   1.184   4.883  1.00 89.80           H
ATOM   3230 3HD2 LEU A 217     -15.588   2.625   5.316  1.00 89.80           H
ATOM   3231  HN  LEU A 217     -12.385   0.244   8.069  1.00 89.80           H
ATOM   3232  N   LYS A 218      -9.853  -0.171   6.101  1.00 88.26           N
ATOM   3233  CA  LYS A 218      -8.539  -0.485   5.567  1.00 88.26           C
ATOM   3234  C   LYS A 218      -8.587  -1.847   4.872  1.00 88.26           C
ATOM   3235  O   LYS A 218      -8.053  -2.008   3.776  1.00 88.26           O
ATOM   3236  HA  LYS A 218      -8.298   0.274   4.823  1.00 88.26           H
ATOM   3237  CB  LYS A 218      -7.478  -0.392   6.666  1.00 88.26           C
ATOM   3238 1HB  LYS A 218      -7.594   0.545   7.211  1.00 88.26           H
ATOM   3239 2HB  LYS A 218      -7.623  -1.199   7.385  1.00 88.26           H
ATOM   3240  CG  LYS A 218      -6.069  -0.474   6.076  1.00 88.26           C
ATOM   3241 1HG  LYS A 218      -5.962  -1.397   5.506  1.00 88.26           H
ATOM   3242 2HG  LYS A 218      -5.913   0.350   5.380  1.00 88.26           H
ATOM   3243  CD  LYS A 218      -5.009  -0.424   7.179  1.00 88.26           C
ATOM   3244 1HD  LYS A 218      -5.085   0.519   7.719  1.00 88.26           H
ATOM   3245 2HD  LYS A 218      -5.192  -1.220   7.901  1.00 88.26           H
ATOM   3246  CE  LYS A 218      -3.603  -0.572   6.595  1.00 88.26           C
ATOM   3247 1HE  LYS A 218      -3.555  -1.461   5.967  1.00 88.26           H
ATOM   3248 2HE  LYS A 218      -3.377   0.282   5.956  1.00 88.26           H
ATOM   3249  NZ  LYS A 218      -2.599  -0.667   7.678  1.00 88.26           N
ATOM   3250 1HZ  LYS A 218      -1.702  -0.932   7.286  1.00 88.26           H
ATOM   3251 2HZ  LYS A 218      -2.514   0.231   8.140  1.00 88.26           H
ATOM   3252 3HZ  LYS A 218      -2.893  -1.367   8.351  1.00 88.26           H
ATOM   3253  HN  LYS A 218      -9.891  -0.064   7.094  1.00 88.26           H
ATOM   3254  N   VAL A 219      -9.232  -2.793   5.539  1.00 92.20           N
ATOM   3255  CA  VAL A 219      -9.255  -4.164   5.059  1.00 92.20           C
ATOM   3256  C   VAL A 219     -10.122  -4.245   3.801  1.00 92.20           C
ATOM   3257  O   VAL A 219      -9.735  -4.869   2.814  1.00 92.20           O
ATOM   3258  HA  VAL A 219      -8.233  -4.438   4.798  1.00 92.20           H
ATOM   3259  CB  VAL A 219      -9.728  -5.101   6.172  1.00 92.20           C
ATOM   3260  HB  VAL A 219     -10.708  -4.759   6.504  1.00 92.20           H
ATOM   3261  CG1 VAL A 219      -9.879  -6.533   5.656  1.00 92.20           C
ATOM   3262 1HG1 VAL A 219     -10.611  -6.553   4.848  1.00 92.20           H
ATOM   3263 2HG1 VAL A 219      -8.918  -6.889   5.284  1.00 92.20           H
ATOM   3264 3HG1 VAL A 219     -10.216  -7.178   6.468  1.00 92.20           H
ATOM   3265  CG2 VAL A 219      -8.780  -5.048   7.372  1.00 92.20           C
ATOM   3266 1HG2 VAL A 219      -7.781  -5.352   7.060  1.00 92.20           H
ATOM   3267 2HG2 VAL A 219      -8.745  -4.031   7.763  1.00 92.20           H
ATOM   3268 3HG2 VAL A 219      -9.140  -5.723   8.149  1.00 92.20           H
ATOM   3269  HN  VAL A 219      -9.732  -2.635   6.391  1.00 92.20           H
ATOM   3270  N   ILE A 220     -11.280  -3.605   3.877  1.00 92.54           N
ATOM   3271  CA  ILE A 220     -12.259  -3.698   2.807  1.00 92.54           C
ATOM   3272  C   ILE A 220     -11.684  -3.063   1.539  1.00 92.54           C
ATOM   3273  O   ILE A 220     -11.577  -3.720   0.505  1.00 92.54           O
ATOM   3274  HA  ILE A 220     -12.432  -4.757   2.615  1.00 92.54           H
ATOM   3275  CB  ILE A 220     -13.593  -3.094   3.248  1.00 92.54           C
ATOM   3276  HB  ILE A 220     -13.397  -2.116   3.687  1.00 92.54           H
ATOM   3277  CG1 ILE A 220     -14.253  -3.951   4.330  1.00 92.54           C
ATOM   3278 1HG1 ILE A 220     -14.474  -4.941   3.930  1.00 92.54           H
ATOM   3279 2HG1 ILE A 220     -13.561  -4.090   5.161  1.00 92.54           H
ATOM   3280  CG2 ILE A 220     -14.518  -2.873   2.048  1.00 92.54           C
ATOM   3281 1HG2 ILE A 220     -14.042  -2.192   1.343  1.00 92.54           H
ATOM   3282 2HG2 ILE A 220     -14.711  -3.827   1.558  1.00 92.54           H
ATOM   3283 3HG2 ILE A 220     -15.459  -2.443   2.390  1.00 92.54           H
ATOM   3284  CD1 ILE A 220     -15.542  -3.300   4.835  1.00 92.54           C
ATOM   3285 1HD1 ILE A 220     -15.314  -2.321   5.255  1.00 92.54           H
ATOM   3286 2HD1 ILE A 220     -16.240  -3.186   4.006  1.00 92.54           H
ATOM   3287 3HD1 ILE A 220     -15.991  -3.930   5.603  1.00 92.54           H
ATOM   3288  HN  ILE A 220     -11.552  -3.031   4.650  1.00 92.54           H
ATOM   3289  N   LEU A 221     -11.331  -1.792   1.661  1.00 92.20           N
ATOM   3290  CA  LEU A 221     -10.931  -1.012   0.502  1.00 92.20           C
ATOM   3291  C   LEU A 221      -9.484  -1.354   0.137  1.00 92.20           C
ATOM   3292  O   LEU A 221      -9.073  -1.184  -1.009  1.00 92.20           O
ATOM   3293  HA  LEU A 221     -11.574  -1.306  -0.328  1.00 92.20           H
ATOM   3294  CB  LEU A 221     -11.167   0.479   0.751  1.00 92.20           C
ATOM   3295 1HB  LEU A 221     -10.564   0.783   1.607  1.00 92.20           H
ATOM   3296 2HB  LEU A 221     -10.799   1.034  -0.112  1.00 92.20           H
ATOM   3297  CG  LEU A 221     -12.616   0.894   1.010  1.00 92.20           C
ATOM   3298  HG  LEU A 221     -12.978   0.349   1.882  1.00 92.20           H
ATOM   3299  CD1 LEU A 221     -12.708   2.386   1.339  1.00 92.20           C
ATOM   3300 1HD1 LEU A 221     -12.120   2.597   2.232  1.00 92.20           H
ATOM   3301 2HD1 LEU A 221     -12.322   2.967   0.502  1.00 92.20           H
ATOM   3302 3HD1 LEU A 221     -13.749   2.654   1.519  1.00 92.20           H
ATOM   3303  CD2 LEU A 221     -13.515   0.511  -0.168  1.00 92.20           C
ATOM   3304 1HD2 LEU A 221     -13.164   1.010  -1.071  1.00 92.20           H
ATOM   3305 2HD2 LEU A 221     -13.482  -0.569  -0.313  1.00 92.20           H
ATOM   3306 3HD2 LEU A 221     -14.539   0.818   0.042  1.00 92.20           H
ATOM   3307  HN  LEU A 221     -11.315  -1.296   2.529  1.00 92.20           H
ATOM   3308  N   GLY A 222      -8.753  -1.829   1.135  1.00 91.60           N
ATOM   3309  CA  GLY A 222      -7.320  -2.017   0.988  1.00 91.60           C
ATOM   3310  C   GLY A 222      -7.011  -3.323   0.252  1.00 91.60           C
ATOM   3311  O   GLY A 222      -5.946  -3.466  -0.346  1.00 91.60           O
ATOM   3312 1HA  GLY A 222      -6.893  -1.177   0.440  1.00 91.60           H
ATOM   3313 2HA  GLY A 222      -6.848  -2.029   1.971  1.00 91.60           H
ATOM   3314  HN  GLY A 222      -9.123  -2.082   2.029  1.00 91.60           H
ATOM   3315  N   PHE A 223      -7.963  -4.242   0.321  1.00 91.07           N
ATOM   3316  CA  PHE A 223      -7.750  -5.580  -0.205  1.00 91.07           C
ATOM   3317  C   PHE A 223      -9.002  -6.095  -0.918  1.00 91.07           C
ATOM   3318  O   PHE A 223      -8.987  -6.309  -2.129  1.00 91.07           O
ATOM   3319  HA  PHE A 223      -6.927  -5.520  -0.918  1.00 91.07           H
ATOM   3320  CB  PHE A 223      -7.448  -6.488   0.989  1.00 91.07           C
ATOM   3321 1HB  PHE A 223      -6.629  -6.054   1.564  1.00 91.07           H
ATOM   3322 2HB  PHE A 223      -8.319  -6.511   1.644  1.00 91.07           H
ATOM   3323  CG  PHE A 223      -7.079  -7.921   0.604  1.00 91.07           C
ATOM   3324  CD1 PHE A 223      -7.953  -8.936   0.841  1.00 91.07           C
ATOM   3325  HD1 PHE A 223      -8.916  -8.727   1.306  1.00 91.07           H
ATOM   3326  CD2 PHE A 223      -5.876  -8.181   0.024  1.00 91.07           C
ATOM   3327  HD2 PHE A 223      -5.176  -7.368  -0.167  1.00 91.07           H
ATOM   3328  CE1 PHE A 223      -7.610 -10.267   0.484  1.00 91.07           C
ATOM   3329  HE1 PHE A 223      -8.310 -11.080   0.674  1.00 91.07           H
ATOM   3330  CE2 PHE A 223      -5.534  -9.512  -0.334  1.00 91.07           C
ATOM   3331  HE2 PHE A 223      -4.570  -9.721  -0.799  1.00 91.07           H
ATOM   3332  CZ  PHE A 223      -6.408 -10.527  -0.097  1.00 91.07           C
ATOM   3333  HZ  PHE A 223      -6.145 -11.548  -0.371  1.00 91.07           H
ATOM   3334  HN  PHE A 223      -8.864  -4.086   0.725  1.00 91.07           H
ATOM   3335  N   PHE A 224     -10.056  -6.278  -0.136  1.00 85.99           N
ATOM   3336  CA  PHE A 224     -11.185  -7.079  -0.578  1.00 85.99           C
ATOM   3337  C   PHE A 224     -11.768  -6.533  -1.883  1.00 85.99           C
ATOM   3338  O   PHE A 224     -11.944  -7.276  -2.847  1.00 85.99           O
ATOM   3339  HA  PHE A 224     -10.818  -8.092  -0.742  1.00 85.99           H
ATOM   3340  CB  PHE A 224     -12.249  -6.994   0.518  1.00 85.99           C
ATOM   3341 1HB  PHE A 224     -12.261  -5.982   0.921  1.00 85.99           H
ATOM   3342 2HB  PHE A 224     -13.229  -7.171   0.073  1.00 85.99           H
ATOM   3343  CG  PHE A 224     -12.041  -7.983   1.666  1.00 85.99           C
ATOM   3344  CD1 PHE A 224     -12.133  -9.320   1.437  1.00 85.99           C
ATOM   3345  HD1 PHE A 224     -12.355  -9.688   0.436  1.00 85.99           H
ATOM   3346  CD2 PHE A 224     -11.763  -7.525   2.916  1.00 85.99           C
ATOM   3347  HD2 PHE A 224     -11.689  -6.453   3.100  1.00 85.99           H
ATOM   3348  CE1 PHE A 224     -11.939 -10.238   2.504  1.00 85.99           C
ATOM   3349  HE1 PHE A 224     -12.013 -11.310   2.320  1.00 85.99           H
ATOM   3350  CE2 PHE A 224     -11.569  -8.442   3.982  1.00 85.99           C
ATOM   3351  HE2 PHE A 224     -11.347  -8.075   4.984  1.00 85.99           H
ATOM   3352  CZ  PHE A 224     -11.662  -9.780   3.754  1.00 85.99           C
ATOM   3353  HZ  PHE A 224     -11.513 -10.484   4.572  1.00 85.99           H
ATOM   3354  HN  PHE A 224     -10.145  -5.892   0.782  1.00 85.99           H
ATOM   3355  N   LEU A 225     -12.050  -5.238  -1.871  1.00 93.55           N
ATOM   3356  CA  LEU A 225     -12.657  -4.594  -3.023  1.00 93.55           C
ATOM   3357  C   LEU A 225     -11.730  -4.742  -4.232  1.00 93.55           C
ATOM   3358  O   LEU A 225     -12.136  -5.260  -5.271  1.00 93.55           O
ATOM   3359  HA  LEU A 225     -13.589  -5.118  -3.237  1.00 93.55           H
ATOM   3360  CB  LEU A 225     -13.017  -3.143  -2.698  1.00 93.55           C
ATOM   3361 1HB  LEU A 225     -13.763  -3.144  -1.903  1.00 93.55           H
ATOM   3362 2HB  LEU A 225     -12.130  -2.649  -2.303  1.00 93.55           H
ATOM   3363  CG  LEU A 225     -13.556  -2.309  -3.862  1.00 93.55           C
ATOM   3364  HG  LEU A 225     -12.881  -2.430  -4.710  1.00 93.55           H
ATOM   3365  CD1 LEU A 225     -14.932  -2.809  -4.305  1.00 93.55           C
ATOM   3366 1HD1 LEU A 225     -14.855  -3.848  -4.626  1.00 93.55           H
ATOM   3367 2HD1 LEU A 225     -15.630  -2.738  -3.472  1.00 93.55           H
ATOM   3368 3HD1 LEU A 225     -15.291  -2.199  -5.134  1.00 93.55           H
ATOM   3369  CD2 LEU A 225     -13.574  -0.821  -3.508  1.00 93.55           C
ATOM   3370 1HD2 LEU A 225     -14.213  -0.662  -2.639  1.00 93.55           H
ATOM   3371 2HD2 LEU A 225     -12.561  -0.490  -3.279  1.00 93.55           H
ATOM   3372 3HD2 LEU A 225     -13.960  -0.251  -4.353  1.00 93.55           H
ATOM   3373  HN  LEU A 225     -11.871  -4.634  -1.095  1.00 93.55           H
ATOM   3374  N   PRO A 226     -10.473  -4.291  -4.119  1.00 93.87           N
ATOM   3375  CA  PRO A 226      -9.522  -4.426  -5.225  1.00 93.87           C
ATOM   3376  C   PRO A 226      -9.420  -5.857  -5.727  1.00 93.87           C
ATOM   3377  O   PRO A 226      -9.430  -6.097  -6.934  1.00 93.87           O
ATOM   3378  HA  PRO A 226      -9.860  -3.846  -6.083  1.00 93.87           H
ATOM   3379  CB  PRO A 226      -8.200  -3.939  -4.627  1.00 93.87           C
ATOM   3380 1HB  PRO A 226      -7.624  -4.762  -4.204  1.00 93.87           H
ATOM   3381 2HB  PRO A 226      -7.571  -3.463  -5.379  1.00 93.87           H
ATOM   3382  CG  PRO A 226      -8.641  -2.950  -3.554  1.00 93.87           C
ATOM   3383 1HG  PRO A 226      -7.860  -2.784  -2.812  1.00 93.87           H
ATOM   3384 2HG  PRO A 226      -8.877  -1.973  -3.976  1.00 93.87           H
ATOM   3385  CD  PRO A 226      -9.865  -3.624  -2.954  1.00 93.87           C
ATOM   3386 1HD  PRO A 226      -9.593  -4.341  -2.179  1.00 93.87           H
ATOM   3387 2HD  PRO A 226     -10.539  -2.902  -2.494  1.00 93.87           H
ATOM   3388  N   PHE A 227      -9.324  -6.778  -4.780  1.00 92.25           N
ATOM   3389  CA  PHE A 227      -9.078  -8.171  -5.112  1.00 92.25           C
ATOM   3390  C   PHE A 227     -10.218  -8.743  -5.956  1.00 92.25           C
ATOM   3391  O   PHE A 227      -9.978  -9.390  -6.974  1.00 92.25           O
ATOM   3392  HA  PHE A 227      -8.151  -8.207  -5.684  1.00 92.25           H
ATOM   3393  CB  PHE A 227      -9.002  -8.939  -3.791  1.00 92.25           C
ATOM   3394 1HB  PHE A 227      -8.164  -8.556  -3.208  1.00 92.25           H
ATOM   3395 2HB  PHE A 227      -9.906  -8.742  -3.215  1.00 92.25           H
ATOM   3396  CG  PHE A 227      -8.840 -10.451  -3.958  1.00 92.25           C
ATOM   3397  CD1 PHE A 227      -9.885 -11.280  -3.694  1.00 92.25           C
ATOM   3398  HD1 PHE A 227     -10.838 -10.867  -3.363  1.00 92.25           H
ATOM   3399  CD2 PHE A 227      -7.651 -10.966  -4.372  1.00 92.25           C
ATOM   3400  HD2 PHE A 227      -6.813 -10.301  -4.583  1.00 92.25           H
ATOM   3401  CE1 PHE A 227      -9.735 -12.683  -3.850  1.00 92.25           C
ATOM   3402  HE1 PHE A 227     -10.573 -13.348  -3.638  1.00 92.25           H
ATOM   3403  CE2 PHE A 227      -7.501 -12.369  -4.527  1.00 92.25           C
ATOM   3404  HE2 PHE A 227      -6.548 -12.782  -4.859  1.00 92.25           H
ATOM   3405  CZ  PHE A 227      -8.546 -13.198  -4.263  1.00 92.25           C
ATOM   3406  HZ  PHE A 227      -8.431 -14.276  -4.383  1.00 92.25           H
ATOM   3407  HN  PHE A 227      -9.412  -6.585  -3.802  1.00 92.25           H
ATOM   3408  N   VAL A 228     -11.436  -8.484  -5.501  1.00 94.70           N
ATOM   3409  CA  VAL A 228     -12.613  -9.011  -6.171  1.00 94.70           C
ATOM   3410  C   VAL A 228     -12.641  -8.507  -7.615  1.00 94.70           C
ATOM   3411  O   VAL A 228     -12.898  -9.275  -8.540  1.00 94.70           O
ATOM   3412  HA  VAL A 228     -12.526 -10.098  -6.181  1.00 94.70           H
ATOM   3413  CB  VAL A 228     -13.872  -8.643  -5.384  1.00 94.70           C
ATOM   3414  HB  VAL A 228     -13.850  -7.569  -5.200  1.00 94.70           H
ATOM   3415  CG1 VAL A 228     -15.134  -8.956  -6.191  1.00 94.70           C
ATOM   3416 1HG1 VAL A 228     -15.122  -8.385  -7.119  1.00 94.70           H
ATOM   3417 2HG1 VAL A 228     -15.164 -10.022  -6.419  1.00 94.70           H
ATOM   3418 3HG1 VAL A 228     -16.014  -8.685  -5.608  1.00 94.70           H
ATOM   3419  CG2 VAL A 228     -13.898  -9.352  -4.028  1.00 94.70           C
ATOM   3420 1HG2 VAL A 228     -13.885 -10.431  -4.182  1.00 94.70           H
ATOM   3421 2HG2 VAL A 228     -13.024  -9.058  -3.447  1.00 94.70           H
ATOM   3422 3HG2 VAL A 228     -14.803  -9.073  -3.489  1.00 94.70           H
ATOM   3423  HN  VAL A 228     -11.624  -7.927  -4.693  1.00 94.70           H
ATOM   3424  N   VAL A 229     -12.374  -7.217  -7.763  1.00 94.91           N
ATOM   3425  CA  VAL A 229     -12.429  -6.587  -9.071  1.00 94.91           C
ATOM   3426  C   VAL A 229     -11.349  -7.192  -9.970  1.00 94.91           C
ATOM   3427  O   VAL A 229     -11.614  -7.532 -11.122  1.00 94.91           O
ATOM   3428  HA  VAL A 229     -13.406  -6.806  -9.501  1.00 94.91           H
ATOM   3429  CB  VAL A 229     -12.305  -5.069  -8.926  1.00 94.91           C
ATOM   3430  HB  VAL A 229     -11.401  -4.860  -8.354  1.00 94.91           H
ATOM   3431  CG1 VAL A 229     -12.163  -4.397 -10.293  1.00 94.91           C
ATOM   3432 1HG1 VAL A 229     -11.270  -4.775 -10.792  1.00 94.91           H
ATOM   3433 2HG1 VAL A 229     -13.040  -4.620 -10.900  1.00 94.91           H
ATOM   3434 3HG1 VAL A 229     -12.076  -3.319 -10.161  1.00 94.91           H
ATOM   3435  CG2 VAL A 229     -13.493  -4.493  -8.153  1.00 94.91           C
ATOM   3436 1HG2 VAL A 229     -14.417  -4.719  -8.686  1.00 94.91           H
ATOM   3437 2HG2 VAL A 229     -13.530  -4.937  -7.158  1.00 94.91           H
ATOM   3438 3HG2 VAL A 229     -13.380  -3.413  -8.064  1.00 94.91           H
ATOM   3439  HN  VAL A 229     -12.124  -6.608  -7.010  1.00 94.91           H
ATOM   3440  N   MET A 230     -10.154  -7.308  -9.409  1.00 89.29           N
ATOM   3441  CA  MET A 230      -9.022  -7.824 -10.160  1.00 89.29           C
ATOM   3442  C   MET A 230      -9.275  -9.262 -10.614  1.00 89.29           C
ATOM   3443  O   MET A 230      -9.040  -9.602 -11.773  1.00 89.29           O
ATOM   3444  HA  MET A 230      -8.925  -7.173 -11.029  1.00 89.29           H
ATOM   3445  CB  MET A 230      -7.766  -7.777  -9.287  1.00 89.29           C
ATOM   3446 1HB  MET A 230      -7.996  -8.162  -8.293  1.00 89.29           H
ATOM   3447 2HB  MET A 230      -7.000  -8.426  -9.710  1.00 89.29           H
ATOM   3448  CG  MET A 230      -7.228  -6.349  -9.175  1.00 89.29           C
ATOM   3449 1HG  MET A 230      -6.977  -5.968 -10.165  1.00 89.29           H
ATOM   3450 2HG  MET A 230      -7.997  -5.693  -8.767  1.00 89.29           H
ATOM   3451  SD  MET A 230      -5.784  -6.321  -8.127  1.00 89.29           S
ATOM   3452  CE  MET A 230      -4.626  -7.191  -9.172  1.00 89.29           C
ATOM   3453 1HE  MET A 230      -5.005  -8.192  -9.378  1.00 89.29           H
ATOM   3454 2HE  MET A 230      -4.504  -6.649 -10.109  1.00 89.29           H
ATOM   3455 3HE  MET A 230      -3.664  -7.263  -8.666  1.00 89.29           H
ATOM   3456  HN  MET A 230      -9.954  -7.057  -8.462  1.00 89.29           H
ATOM   3457  N   ALA A 231      -9.751 -10.070  -9.678  1.00 93.98           N
ATOM   3458  CA  ALA A 231      -9.966 -11.482  -9.946  1.00 93.98           C
ATOM   3459  C   ALA A 231     -10.950 -11.631 -11.108  1.00 93.98           C
ATOM   3460  O   ALA A 231     -10.728 -12.433 -12.014  1.00 93.98           O
ATOM   3461  HA  ALA A 231      -9.008 -11.915 -10.233  1.00 93.98           H
ATOM   3462  CB  ALA A 231     -10.459 -12.174  -8.673  1.00 93.98           C
ATOM   3463 1HB  ALA A 231      -9.711 -12.063  -7.887  1.00 93.98           H
ATOM   3464 2HB  ALA A 231     -11.395 -11.718  -8.351  1.00 93.98           H
ATOM   3465 3HB  ALA A 231     -10.620 -13.233  -8.875  1.00 93.98           H
ATOM   3466  HN  ALA A 231      -9.987  -9.775  -8.752  1.00 93.98           H
ATOM   3467  N   CYS A 232     -12.016 -10.847 -11.044  1.00 92.85           N
ATOM   3468  CA  CYS A 232     -13.044 -10.897 -12.070  1.00 92.85           C
ATOM   3469  C   CYS A 232     -12.417 -10.473 -13.400  1.00 92.85           C
ATOM   3470  O   CYS A 232     -12.567 -11.161 -14.408  1.00 92.85           O
ATOM   3471  HA  CYS A 232     -13.389 -11.930 -12.117  1.00 92.85           H
ATOM   3472  CB  CYS A 232     -14.250 -10.029 -11.705  1.00 92.85           C
ATOM   3473 1HB  CYS A 232     -13.919  -9.025 -11.441  1.00 92.85           H
ATOM   3474 2HB  CYS A 232     -14.912  -9.932 -12.565  1.00 92.85           H
ATOM   3475  SG  CYS A 232     -15.156 -10.776 -10.301  1.00 92.85           S
ATOM   3476  HG  CYS A 232     -14.366 -10.287  -9.349  1.00 92.85           H
ATOM   3477  HN  CYS A 232     -12.182 -10.188 -10.311  1.00 92.85           H
ATOM   3478  N   CYS A 233     -11.729  -9.341 -13.358  1.00 92.54           N
ATOM   3479  CA  CYS A 233     -11.211  -8.736 -14.573  1.00 92.54           C
ATOM   3480  C   CYS A 233     -10.286  -9.745 -15.256  1.00 92.54           C
ATOM   3481  O   CYS A 233     -10.454 -10.046 -16.437  1.00 92.54           O
ATOM   3482  HA  CYS A 233     -12.072  -8.512 -15.203  1.00 92.54           H
ATOM   3483  CB  CYS A 233     -10.500  -7.412 -14.286  1.00 92.54           C
ATOM   3484 1HB  CYS A 233      -9.809  -7.534 -13.452  1.00 92.54           H
ATOM   3485 2HB  CYS A 233      -9.906  -7.114 -15.151  1.00 92.54           H
ATOM   3486  SG  CYS A 233     -11.728  -6.113 -13.895  1.00 92.54           S
ATOM   3487  HG  CYS A 233     -11.944  -6.499 -12.641  1.00 92.54           H
ATOM   3488  HN  CYS A 233     -11.524  -8.842 -12.516  1.00 92.54           H
ATOM   3489  N   TYR A 234      -9.329 -10.239 -14.484  1.00 86.55           N
ATOM   3490  CA  TYR A 234      -8.276 -11.073 -15.039  1.00 86.55           C
ATOM   3491  C   TYR A 234      -8.814 -12.452 -15.423  1.00 86.55           C
ATOM   3492  O   TYR A 234      -8.287 -13.098 -16.327  1.00 86.55           O
ATOM   3493  HA  TYR A 234      -7.891 -10.579 -15.932  1.00 86.55           H
ATOM   3494  CB  TYR A 234      -7.237 -11.235 -13.927  1.00 86.55           C
ATOM   3495 1HB  TYR A 234      -7.752 -11.452 -12.992  1.00 86.55           H
ATOM   3496 2HB  TYR A 234      -6.610 -12.098 -14.153  1.00 86.55           H
ATOM   3497  CG  TYR A 234      -6.342 -10.010 -13.728  1.00 86.55           C
ATOM   3498  CD1 TYR A 234      -5.679  -9.458 -14.805  1.00 86.55           C
ATOM   3499  HD1 TYR A 234      -5.793  -9.894 -15.797  1.00 86.55           H
ATOM   3500  CD2 TYR A 234      -6.198  -9.459 -12.471  1.00 86.55           C
ATOM   3501  HD2 TYR A 234      -6.721  -9.895 -11.621  1.00 86.55           H
ATOM   3502  CE1 TYR A 234      -4.837  -8.305 -14.617  1.00 86.55           C
ATOM   3503  HE1 TYR A 234      -4.308  -7.858 -15.459  1.00 86.55           H
ATOM   3504  CE2 TYR A 234      -5.356  -8.306 -12.284  1.00 86.55           C
ATOM   3505  HE2 TYR A 234      -5.233  -7.860 -11.296  1.00 86.55           H
ATOM   3506  CZ  TYR A 234      -4.717  -7.786 -13.366  1.00 86.55           C
ATOM   3507  OH  TYR A 234      -3.921  -6.697 -13.189  1.00 86.55           O
ATOM   3508  HH  TYR A 234      -3.963  -6.395 -12.236  1.00 86.55           H
ATOM   3509  HN  TYR A 234      -9.266 -10.078 -13.500  1.00 86.55           H
ATOM   3510  N   THR A 235      -9.858 -12.863 -14.717  1.00 89.58           N
ATOM   3511  CA  THR A 235     -10.540 -14.103 -15.043  1.00 89.58           C
ATOM   3512  C   THR A 235     -11.076 -14.057 -16.475  1.00 89.58           C
ATOM   3513  O   THR A 235     -10.887 -14.998 -17.244  1.00 89.58           O
ATOM   3514  HA  THR A 235      -9.816 -14.916 -14.999  1.00 89.58           H
ATOM   3515  CB  THR A 235     -11.630 -14.333 -13.993  1.00 89.58           C
ATOM   3516  HB  THR A 235     -12.372 -13.535 -14.022  1.00 89.58           H
ATOM   3517  OG1 THR A 235     -10.912 -14.461 -12.769  1.00 89.58           O
ATOM   3518  HG1 THR A 235     -11.118 -13.689 -12.169  1.00 89.58           H
ATOM   3519  CG2 THR A 235     -12.328 -15.684 -14.160  1.00 89.58           C
ATOM   3520 1HG2 THR A 235     -11.595 -16.486 -14.064  1.00 89.58           H
ATOM   3521 2HG2 THR A 235     -12.793 -15.734 -15.144  1.00 89.58           H
ATOM   3522 3HG2 THR A 235     -13.091 -15.796 -13.390  1.00 89.58           H
ATOM   3523  HN  THR A 235     -10.236 -12.364 -13.937  1.00 89.58           H
ATOM   3524  N   ILE A 236     -11.735 -12.952 -16.791  1.00 89.18           N
ATOM   3525  CA  ILE A 236     -12.318 -12.779 -18.111  1.00 89.18           C
ATOM   3526  C   ILE A 236     -11.197 -12.615 -19.140  1.00 89.18           C
ATOM   3527  O   ILE A 236     -11.287 -13.140 -20.249  1.00 89.18           O
ATOM   3528  HA  ILE A 236     -12.872 -13.688 -18.345  1.00 89.18           H
ATOM   3529  CB  ILE A 236     -13.322 -11.625 -18.107  1.00 89.18           C
ATOM   3530  HB  ILE A 236     -12.804 -10.723 -17.779  1.00 89.18           H
ATOM   3531  CG1 ILE A 236     -14.452 -11.885 -17.108  1.00 89.18           C
ATOM   3532 1HG1 ILE A 236     -15.121 -12.650 -17.502  1.00 89.18           H
ATOM   3533 2HG1 ILE A 236     -14.037 -12.272 -16.178  1.00 89.18           H
ATOM   3534  CG2 ILE A 236     -13.853 -11.355 -19.516  1.00 89.18           C
ATOM   3535 1HG2 ILE A 236     -13.023 -11.093 -20.173  1.00 89.18           H
ATOM   3536 2HG2 ILE A 236     -14.349 -12.248 -19.895  1.00 89.18           H
ATOM   3537 3HG2 ILE A 236     -14.565 -10.530 -19.484  1.00 89.18           H
ATOM   3538  CD1 ILE A 236     -15.241 -10.604 -16.828  1.00 89.18           C
ATOM   3539 1HD1 ILE A 236     -14.573  -9.850 -16.411  1.00 89.18           H
ATOM   3540 2HD1 ILE A 236     -15.674 -10.233 -17.757  1.00 89.18           H
ATOM   3541 3HD1 ILE A 236     -16.038 -10.818 -16.115  1.00 89.18           H
ATOM   3542  HN  ILE A 236     -11.874 -12.185 -16.164  1.00 89.18           H
ATOM   3543  N   ILE A 237     -10.168 -11.886 -18.736  1.00 87.54           N
ATOM   3544  CA  ILE A 237      -9.030 -11.649 -19.609  1.00 87.54           C
ATOM   3545  C   ILE A 237      -8.439 -12.991 -20.045  1.00 87.54           C
ATOM   3546  O   ILE A 237      -8.239 -13.228 -21.235  1.00 87.54           O
ATOM   3547  HA  ILE A 237      -9.400 -11.131 -20.494  1.00 87.54           H
ATOM   3548  CB  ILE A 237      -8.019 -10.722 -18.931  1.00 87.54           C
ATOM   3549  HB  ILE A 237      -7.897 -11.047 -17.898  1.00 87.54           H
ATOM   3550  CG1 ILE A 237      -8.535  -9.282 -18.894  1.00 87.54           C
ATOM   3551 1HG1 ILE A 237      -8.485  -8.848 -19.893  1.00 87.54           H
ATOM   3552 2HG1 ILE A 237      -9.583  -9.274 -18.596  1.00 87.54           H
ATOM   3553  CG2 ILE A 237      -6.648 -10.823 -19.602  1.00 87.54           C
ATOM   3554 1HG2 ILE A 237      -6.284 -11.847 -19.532  1.00 87.54           H
ATOM   3555 2HG2 ILE A 237      -6.734 -10.538 -20.651  1.00 87.54           H
ATOM   3556 3HG2 ILE A 237      -5.948 -10.154 -19.101  1.00 87.54           H
ATOM   3557  CD1 ILE A 237      -7.716  -8.431 -17.921  1.00 87.54           C
ATOM   3558 1HD1 ILE A 237      -7.788  -8.854 -16.919  1.00 87.54           H
ATOM   3559 2HD1 ILE A 237      -6.673  -8.421 -18.237  1.00 87.54           H
ATOM   3560 3HD1 ILE A 237      -8.103  -7.412 -17.914  1.00 87.54           H
ATOM   3561  HN  ILE A 237     -10.103 -11.462 -17.833  1.00 87.54           H
ATOM   3562  N   ILE A 238      -8.174 -13.833 -19.057  1.00 87.25           N
ATOM   3563  CA  ILE A 238      -7.539 -15.114 -19.315  1.00 87.25           C
ATOM   3564  C   ILE A 238      -8.391 -15.910 -20.306  1.00 87.25           C
ATOM   3565  O   ILE A 238      -7.866 -16.492 -21.254  1.00 87.25           O
ATOM   3566  HA  ILE A 238      -6.572 -14.912 -19.777  1.00 87.25           H
ATOM   3567  CB  ILE A 238      -7.269 -15.853 -18.003  1.00 87.25           C
ATOM   3568  HB  ILE A 238      -8.157 -15.772 -17.377  1.00 87.25           H
ATOM   3569  CG1 ILE A 238      -6.115 -15.204 -17.236  1.00 87.25           C
ATOM   3570 1HG1 ILE A 238      -5.167 -15.466 -17.708  1.00 87.25           H
ATOM   3571 2HG1 ILE A 238      -6.206 -14.119 -17.284  1.00 87.25           H
ATOM   3572  CG2 ILE A 238      -7.025 -17.343 -18.253  1.00 87.25           C
ATOM   3573 1HG2 ILE A 238      -7.905 -17.780 -18.726  1.00 87.25           H
ATOM   3574 2HG2 ILE A 238      -6.162 -17.465 -18.907  1.00 87.25           H
ATOM   3575 3HG2 ILE A 238      -6.836 -17.844 -17.304  1.00 87.25           H
ATOM   3576  CD1 ILE A 238      -6.105 -15.656 -15.774  1.00 87.25           C
ATOM   3577 1HD1 ILE A 238      -7.044 -15.371 -15.300  1.00 87.25           H
ATOM   3578 2HD1 ILE A 238      -5.990 -16.739 -15.730  1.00 87.25           H
ATOM   3579 3HD1 ILE A 238      -5.275 -15.181 -15.252  1.00 87.25           H
ATOM   3580  HN  ILE A 238      -8.386 -13.653 -18.096  1.00 87.25           H
ATOM   3581  N   HIS A 239      -9.691 -15.911 -20.051  1.00 81.86           N
ATOM   3582  CA  HIS A 239     -10.616 -16.659 -20.885  1.00 81.86           C
ATOM   3583  C   HIS A 239     -10.513 -16.170 -22.332  1.00 81.86           C
ATOM   3584  O   HIS A 239     -10.465 -16.974 -23.261  1.00 81.86           O
ATOM   3585  HA  HIS A 239     -10.305 -17.702 -20.841  1.00 81.86           H
ATOM   3586  CB  HIS A 239     -12.040 -16.573 -20.330  1.00 81.86           C
ATOM   3587 1HB  HIS A 239     -12.021 -16.828 -19.271  1.00 81.86           H
ATOM   3588 2HB  HIS A 239     -12.385 -15.542 -20.404  1.00 81.86           H
ATOM   3589  CG  HIS A 239     -13.028 -17.472 -21.034  1.00 81.86           C
ATOM   3590  ND1 HIS A 239     -13.050 -18.844 -20.858  1.00 81.86           N
ATOM   3591  HD1 HIS A 239     -12.435 -19.369 -20.269  1.00 81.86           H
ATOM   3592  CD2 HIS A 239     -14.029 -17.180 -21.913  1.00 81.86           C
ATOM   3593  HD2 HIS A 239     -14.291 -16.185 -22.273  1.00 81.86           H
ATOM   3594  CE1 HIS A 239     -14.023 -19.346 -21.604  1.00 81.86           C
ATOM   3595  HE1 HIS A 239     -14.293 -20.399 -21.682  1.00 81.86           H
ATOM   3596  NE2 HIS A 239     -14.629 -18.313 -22.258  1.00 81.86           N
ATOM   3597  HN  HIS A 239     -10.113 -15.415 -19.293  1.00 81.86           H
ATOM   3598  N   THR A 240     -10.483 -14.853 -22.476  1.00 84.46           N
ATOM   3599  CA  THR A 240     -10.439 -14.246 -23.796  1.00 84.46           C
ATOM   3600  C   THR A 240      -9.134 -14.610 -24.508  1.00 84.46           C
ATOM   3601  O   THR A 240      -9.133 -14.886 -25.706  1.00 84.46           O
ATOM   3602  HA  THR A 240     -11.254 -14.659 -24.391  1.00 84.46           H
ATOM   3603  CB  THR A 240     -10.640 -12.739 -23.630  1.00 84.46           C
ATOM   3604  HB  THR A 240      -9.771 -12.279 -23.160  1.00 84.46           H
ATOM   3605  OG1 THR A 240     -11.861 -12.629 -22.903  1.00 84.46           O
ATOM   3606  HG1 THR A 240     -11.670 -12.524 -21.927  1.00 84.46           H
ATOM   3607  CG2 THR A 240     -10.933 -12.037 -24.958  1.00 84.46           C
ATOM   3608 1HG2 THR A 240     -11.842 -12.451 -25.395  1.00 84.46           H
ATOM   3609 2HG2 THR A 240     -10.099 -12.191 -25.642  1.00 84.46           H
ATOM   3610 3HG2 THR A 240     -11.068 -10.970 -24.783  1.00 84.46           H
ATOM   3611  HN  THR A 240     -10.487 -14.206 -21.714  1.00 84.46           H
ATOM   3612  N   LEU A 241      -8.055 -14.599 -23.739  1.00 83.49           N
ATOM   3613  CA  LEU A 241      -6.734 -14.820 -24.301  1.00 83.49           C
ATOM   3614  C   LEU A 241      -6.626 -16.266 -24.788  1.00 83.49           C
ATOM   3615  O   LEU A 241      -5.996 -16.536 -25.809  1.00 83.49           O
ATOM   3616  HA  LEU A 241      -6.629 -14.157 -25.160  1.00 83.49           H
ATOM   3617  CB  LEU A 241      -5.651 -14.428 -23.294  1.00 83.49           C
ATOM   3618 1HB  LEU A 241      -5.905 -14.867 -22.328  1.00 83.49           H
ATOM   3619 2HB  LEU A 241      -4.709 -14.877 -23.610  1.00 83.49           H
ATOM   3620  CG  LEU A 241      -5.428 -12.927 -23.098  1.00 83.49           C
ATOM   3621  HG  LEU A 241      -6.380 -12.474 -22.820  1.00 83.49           H
ATOM   3622  CD1 LEU A 241      -4.450 -12.663 -21.951  1.00 83.49           C
ATOM   3623 1HD1 LEU A 241      -4.852 -13.080 -21.027  1.00 83.49           H
ATOM   3624 2HD1 LEU A 241      -3.492 -13.133 -22.174  1.00 83.49           H
ATOM   3625 3HD1 LEU A 241      -4.310 -11.589 -21.833  1.00 83.49           H
ATOM   3626  CD2 LEU A 241      -4.975 -12.266 -24.401  1.00 83.49           C
ATOM   3627 1HD2 LEU A 241      -4.040 -12.717 -24.732  1.00 83.49           H
ATOM   3628 2HD2 LEU A 241      -5.738 -12.409 -25.165  1.00 83.49           H
ATOM   3629 3HD2 LEU A 241      -4.824 -11.199 -24.233  1.00 83.49           H
ATOM   3630  HN  LEU A 241      -8.074 -14.443 -22.751  1.00 83.49           H
ATOM   3631  N   ILE A 242      -7.252 -17.159 -24.035  1.00 82.17           N
ATOM   3632  CA  ILE A 242      -7.219 -18.573 -24.366  1.00 82.17           C
ATOM   3633  C   ILE A 242      -7.895 -18.791 -25.721  1.00 82.17           C
ATOM   3634  O   ILE A 242      -7.424 -19.586 -26.533  1.00 82.17           O
ATOM   3635  HA  ILE A 242      -6.172 -18.864 -24.452  1.00 82.17           H
ATOM   3636  CB  ILE A 242      -7.827 -19.403 -23.234  1.00 82.17           C
ATOM   3637  HB  ILE A 242      -8.755 -18.924 -22.920  1.00 82.17           H
ATOM   3638  CG1 ILE A 242      -6.901 -19.434 -22.017  1.00 82.17           C
ATOM   3639 1HG1 ILE A 242      -6.024 -20.042 -22.239  1.00 82.17           H
ATOM   3640 2HG1 ILE A 242      -6.544 -18.427 -21.802  1.00 82.17           H
ATOM   3641  CG2 ILE A 242      -8.186 -20.810 -23.717  1.00 82.17           C
ATOM   3642 1HG2 ILE A 242      -8.910 -20.741 -24.529  1.00 82.17           H
ATOM   3643 2HG2 ILE A 242      -7.286 -21.312 -24.074  1.00 82.17           H
ATOM   3644 3HG2 ILE A 242      -8.617 -21.378 -22.893  1.00 82.17           H
ATOM   3645  CD1 ILE A 242      -7.623 -19.997 -20.792  1.00 82.17           C
ATOM   3646 1HD1 ILE A 242      -8.486 -19.373 -20.559  1.00 82.17           H
ATOM   3647 2HD1 ILE A 242      -7.957 -21.013 -21.003  1.00 82.17           H
ATOM   3648 3HD1 ILE A 242      -6.942 -20.008 -19.941  1.00 82.17           H
ATOM   3649  HN  ILE A 242      -7.774 -16.929 -23.213  1.00 82.17           H
ATOM   3650  N   GLN A 243      -8.988 -18.071 -25.924  1.00 77.51           N
ATOM   3651  CA  GLN A 243      -9.774 -18.228 -27.136  1.00 77.51           C
ATOM   3652  C   GLN A 243      -9.073 -17.549 -28.314  1.00 77.51           C
ATOM   3653  O   GLN A 243      -9.348 -17.865 -29.471  1.00 77.51           O
ATOM   3654  HA  GLN A 243      -9.829 -19.303 -27.308  1.00 77.51           H
ATOM   3655  CB  GLN A 243     -11.189 -17.677 -26.948  1.00 77.51           C
ATOM   3656 1HB  GLN A 243     -11.138 -16.650 -26.587  1.00 77.51           H
ATOM   3657 2HB  GLN A 243     -11.704 -17.653 -27.908  1.00 77.51           H
ATOM   3658  CG  GLN A 243     -11.983 -18.533 -25.958  1.00 77.51           C
ATOM   3659 1HG  GLN A 243     -11.968 -19.574 -26.279  1.00 77.51           H
ATOM   3660 2HG  GLN A 243     -11.509 -18.494 -24.977  1.00 77.51           H
ATOM   3661  CD  GLN A 243     -13.430 -18.046 -25.851  1.00 77.51           C
ATOM   3662  OE1 GLN A 243     -13.806 -17.015 -26.383  1.00 77.51           O
ATOM   3663  NE2 GLN A 243     -14.217 -18.844 -25.135  1.00 77.51           N
ATOM   3664 1HE2 GLN A 243     -13.844 -19.677 -24.725  1.00 77.51           H
ATOM   3665 2HE2 GLN A 243     -15.181 -18.612 -25.007  1.00 77.51           H
ATOM   3666  HN  GLN A 243      -9.338 -17.392 -25.279  1.00 77.51           H
ATOM   3667  N   ALA A 244      -8.182 -16.627 -27.980  1.00 78.12           N
ATOM   3668  CA  ALA A 244      -7.491 -15.851 -28.995  1.00 78.12           C
ATOM   3669  C   ALA A 244      -6.576 -16.775 -29.802  1.00 78.12           C
ATOM   3670  O   ALA A 244      -5.880 -17.615 -29.234  1.00 78.12           O
ATOM   3671  HA  ALA A 244      -8.244 -15.429 -29.660  1.00 78.12           H
ATOM   3672  CB  ALA A 244      -6.724 -14.707 -28.330  1.00 78.12           C
ATOM   3673 1HB  ALA A 244      -7.423 -14.064 -27.795  1.00 78.12           H
ATOM   3674 2HB  ALA A 244      -5.997 -15.116 -27.629  1.00 78.12           H
ATOM   3675 3HB  ALA A 244      -6.206 -14.125 -29.092  1.00 78.12           H
ATOM   3676  HN  ALA A 244      -7.931 -16.408 -27.037  1.00 78.12           H
ATOM   3677  N   LYS A 245      -6.607 -16.588 -31.113  1.00 67.35           N
ATOM   3678  CA  LYS A 245      -5.778 -17.383 -32.003  1.00 67.35           C
ATOM   3679  C   LYS A 245      -4.406 -16.719 -32.144  1.00 67.35           C
ATOM   3680  O   LYS A 245      -3.519 -17.254 -32.806  1.00 67.35           O
ATOM   3681  HA  LYS A 245      -5.642 -18.359 -31.537  1.00 67.35           H
ATOM   3682  CB  LYS A 245      -6.490 -17.613 -33.337  1.00 67.35           C
ATOM   3683 1HB  LYS A 245      -6.837 -16.661 -33.737  1.00 67.35           H
ATOM   3684 2HB  LYS A 245      -5.788 -18.026 -34.062  1.00 67.35           H
ATOM   3685  CG  LYS A 245      -7.676 -18.565 -33.168  1.00 67.35           C
ATOM   3686 1HG  LYS A 245      -7.364 -19.445 -32.606  1.00 67.35           H
ATOM   3687 2HG  LYS A 245      -8.459 -18.076 -32.588  1.00 67.35           H
ATOM   3688  CD  LYS A 245      -8.234 -18.992 -34.527  1.00 67.35           C
ATOM   3689 1HD  LYS A 245      -8.612 -18.120 -35.060  1.00 67.35           H
ATOM   3690 2HD  LYS A 245      -7.434 -19.415 -35.136  1.00 67.35           H
ATOM   3691  CE  LYS A 245      -9.354 -20.021 -34.362  1.00 67.35           C
ATOM   3692 1HE  LYS A 245      -9.003 -20.854 -33.751  1.00 67.35           H
ATOM   3693 2HE  LYS A 245     -10.194 -19.571 -33.834  1.00 67.35           H
ATOM   3694  NZ  LYS A 245      -9.799 -20.520 -35.682  1.00 67.35           N
ATOM   3695 1HZ  LYS A 245     -10.541 -21.199 -35.554  1.00 67.35           H
ATOM   3696 2HZ  LYS A 245     -10.142 -19.745 -36.238  1.00 67.35           H
ATOM   3697 3HZ  LYS A 245      -9.018 -20.959 -36.158  1.00 67.35           H
ATOM   3698  HN  LYS A 245      -7.184 -15.909 -31.568  1.00 67.35           H
ATOM   3699  N   LYS A 246      -4.277 -15.562 -31.511  1.00 60.92           N
ATOM   3700  CA  LYS A 246      -3.089 -14.743 -31.685  1.00 60.92           C
ATOM   3701  C   LYS A 246      -1.890 -15.449 -31.051  1.00 60.92           C
ATOM   3702  O   LYS A 246      -2.008 -16.041 -29.979  1.00 60.92           O
ATOM   3703  HA  LYS A 246      -2.910 -14.652 -32.756  1.00 60.92           H
ATOM   3704  CB  LYS A 246      -3.328 -13.332 -31.145  1.00 60.92           C
ATOM   3705 1HB  LYS A 246      -3.730 -13.389 -30.133  1.00 60.92           H
ATOM   3706 2HB  LYS A 246      -2.380 -12.797 -31.081  1.00 60.92           H
ATOM   3707  CG  LYS A 246      -4.297 -12.558 -32.041  1.00 60.92           C
ATOM   3708 1HG  LYS A 246      -3.983 -12.643 -33.081  1.00 60.92           H
ATOM   3709 2HG  LYS A 246      -5.292 -12.998 -31.972  1.00 60.92           H
ATOM   3710  CD  LYS A 246      -4.357 -11.083 -31.639  1.00 60.92           C
ATOM   3711 1HD  LYS A 246      -4.750 -10.994 -30.627  1.00 60.92           H
ATOM   3712 2HD  LYS A 246      -3.350 -10.664 -31.628  1.00 60.92           H
ATOM   3713  CE  LYS A 246      -5.236 -10.286 -32.606  1.00 60.92           C
ATOM   3714 1HE  LYS A 246      -4.901 -10.450 -33.630  1.00 60.92           H
ATOM   3715 2HE  LYS A 246      -6.265 -10.641 -32.547  1.00 60.92           H
ATOM   3716  NZ  LYS A 246      -5.183  -8.843 -32.285  1.00 60.92           N
ATOM   3717 1HZ  LYS A 246      -5.792  -8.334 -32.915  1.00 60.92           H
ATOM   3718 2HZ  LYS A 246      -5.489  -8.698 -31.329  1.00 60.92           H
ATOM   3719 3HZ  LYS A 246      -4.231  -8.508 -32.390  1.00 60.92           H
ATOM   3720  HN  LYS A 246      -4.963 -15.185 -30.889  1.00 60.92           H
ATOM   3721  N   SER A 247      -0.761 -15.365 -31.740  1.00 67.26           N
ATOM   3722  CA  SER A 247       0.446 -16.033 -31.285  1.00 67.26           C
ATOM   3723  C   SER A 247       0.944 -15.388 -29.990  1.00 67.26           C
ATOM   3724  O   SER A 247       1.450 -16.076 -29.105  1.00 67.26           O
ATOM   3725  HA  SER A 247       0.154 -17.068 -31.109  1.00 67.26           H
ATOM   3726  CB  SER A 247       1.538 -15.987 -32.355  1.00 67.26           C
ATOM   3727 1HB  SER A 247       2.341 -16.672 -32.084  1.00 67.26           H
ATOM   3728 2HB  SER A 247       1.131 -16.334 -33.305  1.00 67.26           H
ATOM   3729  OG  SER A 247       2.070 -14.675 -32.519  1.00 67.26           O
ATOM   3730  HG  SER A 247       2.771 -14.677 -33.233  1.00 67.26           H
ATOM   3731  HN  SER A 247      -0.664 -14.852 -32.594  1.00 67.26           H
ATOM   3732  N   SER A 248       0.784 -14.075 -29.921  1.00 69.69           N
ATOM   3733  CA  SER A 248       1.324 -13.313 -28.807  1.00 69.69           C
ATOM   3734  C   SER A 248       0.532 -13.616 -27.534  1.00 69.69           C
ATOM   3735  O   SER A 248       0.867 -13.122 -26.458  1.00 69.69           O
ATOM   3736  HA  SER A 248       2.357 -13.645 -28.704  1.00 69.69           H
ATOM   3737  CB  SER A 248       1.298 -11.812 -29.104  1.00 69.69           C
ATOM   3738 1HB  SER A 248       1.682 -11.266 -28.242  1.00 69.69           H
ATOM   3739 2HB  SER A 248       1.964 -11.596 -29.939  1.00 69.69           H
ATOM   3740  OG  SER A 248      -0.014 -11.350 -29.411  1.00 69.69           O
ATOM   3741  HG  SER A 248       0.006 -10.371 -29.613  1.00 69.69           H
ATOM   3742  HN  SER A 248       0.297 -13.534 -30.607  1.00 69.69           H
ATOM   3743  N   LYS A 249      -0.504 -14.426 -27.697  1.00 67.43           N
ATOM   3744  CA  LYS A 249      -1.442 -14.669 -26.615  1.00 67.43           C
ATOM   3745  C   LYS A 249      -0.688 -15.241 -25.412  1.00 67.43           C
ATOM   3746  O   LYS A 249      -1.016 -14.933 -24.267  1.00 67.43           O
ATOM   3747  HA  LYS A 249      -1.869 -13.708 -26.330  1.00 67.43           H
ATOM   3748  CB  LYS A 249      -2.595 -15.553 -27.094  1.00 67.43           C
ATOM   3749 1HB  LYS A 249      -3.417 -15.505 -26.379  1.00 67.43           H
ATOM   3750 2HB  LYS A 249      -2.977 -15.176 -28.043  1.00 67.43           H
ATOM   3751  CG  LYS A 249      -2.141 -17.005 -27.261  1.00 67.43           C
ATOM   3752 1HG  LYS A 249      -1.280 -17.046 -27.927  1.00 67.43           H
ATOM   3753 2HG  LYS A 249      -1.819 -17.401 -26.298  1.00 67.43           H
ATOM   3754  CD  LYS A 249      -3.270 -17.871 -27.823  1.00 67.43           C
ATOM   3755 1HD  LYS A 249      -4.158 -17.769 -27.198  1.00 67.43           H
ATOM   3756 2HD  LYS A 249      -3.540 -17.521 -28.819  1.00 67.43           H
ATOM   3757  CE  LYS A 249      -2.852 -19.341 -27.888  1.00 67.43           C
ATOM   3758 1HE  LYS A 249      -2.044 -19.464 -28.608  1.00 67.43           H
ATOM   3759 2HE  LYS A 249      -2.467 -19.659 -26.919  1.00 67.43           H
ATOM   3760  NZ  LYS A 249      -4.002 -20.190 -28.275  1.00 67.43           N
ATOM   3761 1HZ  LYS A 249      -3.694 -21.151 -28.374  1.00 67.43           H
ATOM   3762 2HZ  LYS A 249      -4.717 -20.137 -27.558  1.00 67.43           H
ATOM   3763 3HZ  LYS A 249      -4.381 -19.863 -29.156  1.00 67.43           H
ATOM   3764  HN  LYS A 249      -0.706 -14.910 -28.549  1.00 67.43           H
ATOM   3765  N   HIS A 250       0.307 -16.062 -25.713  1.00 71.86           N
ATOM   3766  CA  HIS A 250       1.025 -16.780 -24.673  1.00 71.86           C
ATOM   3767  C   HIS A 250       1.791 -15.785 -23.799  1.00 71.86           C
ATOM   3768  O   HIS A 250       1.857 -15.945 -22.581  1.00 71.86           O
ATOM   3769  HA  HIS A 250       0.275 -17.283 -24.064  1.00 71.86           H
ATOM   3770  CB  HIS A 250       1.930 -17.854 -25.281  1.00 71.86           C
ATOM   3771 1HB  HIS A 250       2.584 -17.389 -26.018  1.00 71.86           H
ATOM   3772 2HB  HIS A 250       2.569 -18.261 -24.497  1.00 71.86           H
ATOM   3773  CG  HIS A 250       1.180 -18.988 -25.938  1.00 71.86           C
ATOM   3774  ND1 HIS A 250       0.923 -19.027 -27.298  1.00 71.86           N
ATOM   3775  HD1 HIS A 250       1.196 -18.335 -27.965  1.00 71.86           H
ATOM   3776  CD2 HIS A 250       0.636 -20.122 -25.410  1.00 71.86           C
ATOM   3777  HD2 HIS A 250       0.657 -20.409 -24.359  1.00 71.86           H
ATOM   3778  CE1 HIS A 250       0.253 -20.139 -27.564  1.00 71.86           C
ATOM   3779  HE1 HIS A 250      -0.096 -20.457 -28.547  1.00 71.86           H
ATOM   3780  NE2 HIS A 250       0.076 -20.816 -26.393  1.00 71.86           N
ATOM   3781  HN  HIS A 250       0.622 -16.241 -26.645  1.00 71.86           H
ATOM   3782  N   LYS A 251       2.352 -14.779 -24.455  1.00 70.88           N
ATOM   3783  CA  LYS A 251       3.121 -13.765 -23.754  1.00 70.88           C
ATOM   3784  C   LYS A 251       2.198 -12.995 -22.807  1.00 70.88           C
ATOM   3785  O   LYS A 251       2.527 -12.798 -21.638  1.00 70.88           O
ATOM   3786  HA  LYS A 251       3.875 -14.280 -23.159  1.00 70.88           H
ATOM   3787  CB  LYS A 251       3.863 -12.871 -24.750  1.00 70.88           C
ATOM   3788 1HB  LYS A 251       4.421 -13.489 -25.454  1.00 70.88           H
ATOM   3789 2HB  LYS A 251       3.144 -12.295 -25.333  1.00 70.88           H
ATOM   3790  CG  LYS A 251       4.820 -11.921 -24.027  1.00 70.88           C
ATOM   3791 1HG  LYS A 251       4.260 -11.293 -23.335  1.00 70.88           H
ATOM   3792 2HG  LYS A 251       5.530 -12.497 -23.433  1.00 70.88           H
ATOM   3793  CD  LYS A 251       5.577 -11.042 -25.024  1.00 70.88           C
ATOM   3794 1HD  LYS A 251       6.189 -11.668 -25.674  1.00 70.88           H
ATOM   3795 2HD  LYS A 251       4.867 -10.517 -25.664  1.00 70.88           H
ATOM   3796  CE  LYS A 251       6.465 -10.029 -24.299  1.00 70.88           C
ATOM   3797 1HE  LYS A 251       5.865  -9.446 -23.600  1.00 70.88           H
ATOM   3798 2HE  LYS A 251       7.219 -10.553 -23.711  1.00 70.88           H
ATOM   3799  NZ  LYS A 251       7.123  -9.127 -25.270  1.00 70.88           N
ATOM   3800 1HZ  LYS A 251       7.697  -8.456 -24.773  1.00 70.88           H
ATOM   3801 2HZ  LYS A 251       7.705  -9.672 -25.896  1.00 70.88           H
ATOM   3802 3HZ  LYS A 251       6.417  -8.635 -25.807  1.00 70.88           H
ATOM   3803  HN  LYS A 251       2.288 -14.652 -25.445  1.00 70.88           H
ATOM   3804  N   ALA A 252       1.061 -12.582 -23.346  1.00 81.57           N
ATOM   3805  CA  ALA A 252       0.115 -11.787 -22.581  1.00 81.57           C
ATOM   3806  C   ALA A 252      -0.410 -12.617 -21.408  1.00 81.57           C
ATOM   3807  O   ALA A 252      -0.595 -12.097 -20.309  1.00 81.57           O
ATOM   3808  HA  ALA A 252       0.649 -10.920 -22.192  1.00 81.57           H
ATOM   3809  CB  ALA A 252      -1.007 -11.303 -23.501  1.00 81.57           C
ATOM   3810 1HB  ALA A 252      -0.584 -10.694 -24.301  1.00 81.57           H
ATOM   3811 2HB  ALA A 252      -1.520 -12.163 -23.932  1.00 81.57           H
ATOM   3812 3HB  ALA A 252      -1.716 -10.707 -22.927  1.00 81.57           H
ATOM   3813  HN  ALA A 252       0.783 -12.781 -24.286  1.00 81.57           H
ATOM   3814  N   LEU A 253      -0.636 -13.894 -21.682  1.00 79.18           N
ATOM   3815  CA  LEU A 253      -1.172 -14.792 -20.673  1.00 79.18           C
ATOM   3816  C   LEU A 253      -0.203 -14.860 -19.491  1.00 79.18           C
ATOM   3817  O   LEU A 253      -0.612 -14.719 -18.340  1.00 79.18           O
ATOM   3818  HA  LEU A 253      -2.113 -14.367 -20.324  1.00 79.18           H
ATOM   3819  CB  LEU A 253      -1.491 -16.157 -21.286  1.00 79.18           C
ATOM   3820 1HB  LEU A 253      -2.022 -15.996 -22.225  1.00 79.18           H
ATOM   3821 2HB  LEU A 253      -0.551 -16.651 -21.532  1.00 79.18           H
ATOM   3822  CG  LEU A 253      -2.322 -17.104 -20.419  1.00 79.18           C
ATOM   3823  HG  LEU A 253      -1.925 -17.074 -19.404  1.00 79.18           H
ATOM   3824  CD1 LEU A 253      -3.780 -16.646 -20.347  1.00 79.18           C
ATOM   3825 1HD1 LEU A 253      -3.826 -15.646 -19.916  1.00 79.18           H
ATOM   3826 2HD1 LEU A 253      -4.205 -16.628 -21.351  1.00 79.18           H
ATOM   3827 3HD1 LEU A 253      -4.348 -17.337 -19.724  1.00 79.18           H
ATOM   3828  CD2 LEU A 253      -2.198 -18.548 -20.910  1.00 79.18           C
ATOM   3829 1HD2 LEU A 253      -2.554 -18.614 -21.938  1.00 79.18           H
ATOM   3830 2HD2 LEU A 253      -1.154 -18.859 -20.866  1.00 79.18           H
ATOM   3831 3HD2 LEU A 253      -2.798 -19.200 -20.276  1.00 79.18           H
ATOM   3832  HN  LEU A 253      -0.460 -14.314 -22.572  1.00 79.18           H
ATOM   3833  N   LYS A 254       1.063 -15.077 -19.816  1.00 76.29           N
ATOM   3834  CA  LYS A 254       2.089 -15.195 -18.794  1.00 76.29           C
ATOM   3835  C   LYS A 254       2.074 -13.942 -17.916  1.00 76.29           C
ATOM   3836  O   LYS A 254       2.055 -14.039 -16.690  1.00 76.29           O
ATOM   3837  HA  LYS A 254       1.835 -16.054 -18.174  1.00 76.29           H
ATOM   3838  CB  LYS A 254       3.450 -15.483 -19.431  1.00 76.29           C
ATOM   3839 1HB  LYS A 254       3.579 -14.862 -20.318  1.00 76.29           H
ATOM   3840 2HB  LYS A 254       4.245 -15.214 -18.736  1.00 76.29           H
ATOM   3841  CG  LYS A 254       3.575 -16.959 -19.813  1.00 76.29           C
ATOM   3842 1HG  LYS A 254       3.407 -17.581 -18.934  1.00 76.29           H
ATOM   3843 2HG  LYS A 254       2.804 -17.218 -20.538  1.00 76.29           H
ATOM   3844  CD  LYS A 254       4.956 -17.259 -20.399  1.00 76.29           C
ATOM   3845 1HD  LYS A 254       5.114 -16.656 -21.294  1.00 76.29           H
ATOM   3846 2HD  LYS A 254       5.728 -16.975 -19.684  1.00 76.29           H
ATOM   3847  CE  LYS A 254       5.095 -18.742 -20.746  1.00 76.29           C
ATOM   3848 1HE  LYS A 254       4.829 -19.350 -19.881  1.00 76.29           H
ATOM   3849 2HE  LYS A 254       4.399 -19.002 -21.543  1.00 76.29           H
ATOM   3850  NZ  LYS A 254       6.480 -19.049 -21.169  1.00 76.29           N
ATOM   3851 1HZ  LYS A 254       6.551 -20.032 -21.404  1.00 76.29           H
ATOM   3852 2HZ  LYS A 254       6.717 -18.489 -21.980  1.00 76.29           H
ATOM   3853 3HZ  LYS A 254       7.119 -18.835 -20.411  1.00 76.29           H
ATOM   3854  HN  LYS A 254       1.390 -15.172 -20.756  1.00 76.29           H
ATOM   3855  N   VAL A 255       2.082 -12.794 -18.578  1.00 82.94           N
ATOM   3856  CA  VAL A 255       2.145 -11.525 -17.874  1.00 82.94           C
ATOM   3857  C   VAL A 255       0.951 -11.415 -16.923  1.00 82.94           C
ATOM   3858  O   VAL A 255       1.110 -11.041 -15.762  1.00 82.94           O
ATOM   3859  HA  VAL A 255       3.063 -11.519 -17.286  1.00 82.94           H
ATOM   3860  CB  VAL A 255       2.217 -10.373 -18.878  1.00 82.94           C
ATOM   3861  HB  VAL A 255       1.391 -10.487 -19.579  1.00 82.94           H
ATOM   3862  CG1 VAL A 255       2.055  -9.023 -18.176  1.00 82.94           C
ATOM   3863 1HG1 VAL A 255       1.088  -8.988 -17.674  1.00 82.94           H
ATOM   3864 2HG1 VAL A 255       2.850  -8.897 -17.441  1.00 82.94           H
ATOM   3865 3HG1 VAL A 255       2.111  -8.221 -18.912  1.00 82.94           H
ATOM   3866  CG2 VAL A 255       3.522 -10.422 -19.675  1.00 82.94           C
ATOM   3867 1HG2 VAL A 255       4.368 -10.345 -18.993  1.00 82.94           H
ATOM   3868 2HG2 VAL A 255       3.579 -11.365 -20.220  1.00 82.94           H
ATOM   3869 3HG2 VAL A 255       3.548  -9.592 -20.381  1.00 82.94           H
ATOM   3870  HN  VAL A 255       2.047 -12.723 -19.575  1.00 82.94           H
ATOM   3871  N   THR A 256      -0.218 -11.747 -17.451  1.00 81.72           N
ATOM   3872  CA  THR A 256      -1.451 -11.586 -16.700  1.00 81.72           C
ATOM   3873  C   THR A 256      -1.411 -12.425 -15.421  1.00 81.72           C
ATOM   3874  O   THR A 256      -1.751 -11.939 -14.344  1.00 81.72           O
ATOM   3875  HA  THR A 256      -1.534 -10.543 -16.395  1.00 81.72           H
ATOM   3876  CB  THR A 256      -2.618 -11.942 -17.623  1.00 81.72           C
ATOM   3877  HB  THR A 256      -2.584 -12.995 -17.905  1.00 81.72           H
ATOM   3878  OG1 THR A 256      -2.505 -11.014 -18.699  1.00 81.72           O
ATOM   3879  HG1 THR A 256      -2.016 -11.434 -19.463  1.00 81.72           H
ATOM   3880  CG2 THR A 256      -3.978 -11.625 -16.999  1.00 81.72           C
ATOM   3881 1HG2 THR A 256      -4.037 -10.558 -16.779  1.00 81.72           H
ATOM   3882 2HG2 THR A 256      -4.095 -12.193 -16.076  1.00 81.72           H
ATOM   3883 3HG2 THR A 256      -4.770 -11.896 -17.696  1.00 81.72           H
ATOM   3884  HN  THR A 256      -0.330 -12.120 -18.372  1.00 81.72           H
ATOM   3885  N   ILE A 257      -0.992 -13.672 -15.583  1.00 84.49           N
ATOM   3886  CA  ILE A 257      -0.943 -14.596 -14.463  1.00 84.49           C
ATOM   3887  C   ILE A 257       0.040 -14.070 -13.415  1.00 84.49           C
ATOM   3888  O   ILE A 257      -0.267 -14.053 -12.224  1.00 84.49           O
ATOM   3889  HA  ILE A 257      -1.939 -14.624 -14.019  1.00 84.49           H
ATOM   3890  CB  ILE A 257      -0.625 -16.011 -14.949  1.00 84.49           C
ATOM   3891  HB  ILE A 257       0.248 -15.960 -15.601  1.00 84.49           H
ATOM   3892  CG1 ILE A 257      -1.777 -16.578 -15.781  1.00 84.49           C
ATOM   3893 1HG1 ILE A 257      -2.634 -16.773 -15.136  1.00 84.49           H
ATOM   3894 2HG1 ILE A 257      -2.095 -15.840 -16.518  1.00 84.49           H
ATOM   3895  CG2 ILE A 257      -0.261 -16.925 -13.777  1.00 84.49           C
ATOM   3896 1HG2 ILE A 257       0.615 -16.527 -13.264  1.00 84.49           H
ATOM   3897 2HG2 ILE A 257      -1.098 -16.975 -13.082  1.00 84.49           H
ATOM   3898 3HG2 ILE A 257      -0.039 -17.925 -14.151  1.00 84.49           H
ATOM   3899  CD1 ILE A 257      -1.360 -17.868 -16.489  1.00 84.49           C
ATOM   3900 1HD1 ILE A 257      -0.519 -17.663 -17.151  1.00 84.49           H
ATOM   3901 2HD1 ILE A 257      -1.066 -18.611 -15.747  1.00 84.49           H
ATOM   3902 3HD1 ILE A 257      -2.198 -18.249 -17.073  1.00 84.49           H
ATOM   3903  HN  ILE A 257      -0.689 -14.051 -16.457  1.00 84.49           H
ATOM   3904  N   THR A 258       1.202 -13.654 -13.896  1.00 86.54           N
ATOM   3905  CA  THR A 258       2.262 -13.207 -13.010  1.00 86.54           C
ATOM   3906  C   THR A 258       1.773 -12.053 -12.132  1.00 86.54           C
ATOM   3907  O   THR A 258       1.998 -12.049 -10.923  1.00 86.54           O
ATOM   3908  HA  THR A 258       2.522 -14.028 -12.342  1.00 86.54           H
ATOM   3909  CB  THR A 258       3.476 -12.845 -13.869  1.00 86.54           C
ATOM   3910  HB  THR A 258       3.248 -12.011 -14.532  1.00 86.54           H
ATOM   3911  OG1 THR A 258       3.822 -14.067 -14.514  1.00 86.54           O
ATOM   3912  HG1 THR A 258       3.326 -14.150 -15.378  1.00 86.54           H
ATOM   3913  CG2 THR A 258       4.708 -12.505 -13.028  1.00 86.54           C
ATOM   3914 1HG2 THR A 258       4.976 -13.364 -12.413  1.00 86.54           H
ATOM   3915 2HG2 THR A 258       4.486 -11.653 -12.385  1.00 86.54           H
ATOM   3916 3HG2 THR A 258       5.540 -12.256 -13.687  1.00 86.54           H
ATOM   3917  HN  THR A 258       1.423 -13.620 -14.871  1.00 86.54           H
ATOM   3918  N   VAL A 259       1.112 -11.101 -12.776  1.00 87.00           N
ATOM   3919  CA  VAL A 259       0.646  -9.913 -12.082  1.00 87.00           C
ATOM   3920  C   VAL A 259      -0.285 -10.327 -10.941  1.00 87.00           C
ATOM   3921  O   VAL A 259      -0.152  -9.841  -9.819  1.00 87.00           O
ATOM   3922  HA  VAL A 259       1.519  -9.416 -11.659  1.00 87.00           H
ATOM   3923  CB  VAL A 259      -0.013  -8.953 -13.073  1.00 87.00           C
ATOM   3924  HB  VAL A 259      -0.692  -9.531 -13.700  1.00 87.00           H
ATOM   3925  CG1 VAL A 259      -0.838  -7.891 -12.343  1.00 87.00           C
ATOM   3926 1HG1 VAL A 259      -1.617  -8.377 -11.756  1.00 87.00           H
ATOM   3927 2HG1 VAL A 259      -0.188  -7.319 -11.681  1.00 87.00           H
ATOM   3928 3HG1 VAL A 259      -1.295  -7.222 -13.071  1.00 87.00           H
ATOM   3929  CG2 VAL A 259       1.031  -8.304 -13.985  1.00 87.00           C
ATOM   3930 1HG2 VAL A 259       1.745  -7.746 -13.380  1.00 87.00           H
ATOM   3931 2HG2 VAL A 259       1.556  -9.078 -14.545  1.00 87.00           H
ATOM   3932 3HG2 VAL A 259       0.535  -7.626 -14.680  1.00 87.00           H
ATOM   3933  HN  VAL A 259       0.896 -11.133 -13.752  1.00 87.00           H
ATOM   3934  N   LEU A 260      -1.208 -11.220 -11.267  1.00 85.36           N
ATOM   3935  CA  LEU A 260      -2.217 -11.639 -10.309  1.00 85.36           C
ATOM   3936  C   LEU A 260      -1.539 -12.375  -9.151  1.00 85.36           C
ATOM   3937  O   LEU A 260      -1.832 -12.110  -7.986  1.00 85.36           O
ATOM   3938  HA  LEU A 260      -2.688 -10.738  -9.916  1.00 85.36           H
ATOM   3939  CB  LEU A 260      -3.309 -12.456 -11.002  1.00 85.36           C
ATOM   3940 1HB  LEU A 260      -3.711 -11.864 -11.824  1.00 85.36           H
ATOM   3941 2HB  LEU A 260      -2.848 -13.341 -11.442  1.00 85.36           H
ATOM   3942  CG  LEU A 260      -4.473 -12.907 -10.118  1.00 85.36           C
ATOM   3943  HG  LEU A 260      -4.064 -13.452  -9.267  1.00 85.36           H
ATOM   3944  CD1 LEU A 260      -5.235 -11.703  -9.559  1.00 85.36           C
ATOM   3945 1HD1 LEU A 260      -4.560 -11.091  -8.962  1.00 85.36           H
ATOM   3946 2HD1 LEU A 260      -5.631 -11.110 -10.383  1.00 85.36           H
ATOM   3947 3HD1 LEU A 260      -6.057 -12.052  -8.934  1.00 85.36           H
ATOM   3948  CD2 LEU A 260      -5.393 -13.869 -10.871  1.00 85.36           C
ATOM   3949 1HD2 LEU A 260      -5.797 -13.370 -11.753  1.00 85.36           H
ATOM   3950 2HD2 LEU A 260      -4.827 -14.748 -11.179  1.00 85.36           H
ATOM   3951 3HD2 LEU A 260      -6.212 -14.174 -10.220  1.00 85.36           H
ATOM   3952  HN  LEU A 260      -1.273 -11.654 -12.166  1.00 85.36           H
ATOM   3953  N   THR A 261      -0.646 -13.285  -9.512  1.00 88.61           N
ATOM   3954  CA  THR A 261      -0.005 -14.137  -8.525  1.00 88.61           C
ATOM   3955  C   THR A 261       0.811 -13.294  -7.543  1.00 88.61           C
ATOM   3956  O   THR A 261       0.765 -13.523  -6.336  1.00 88.61           O
ATOM   3957  HA  THR A 261      -0.781 -14.639  -7.948  1.00 88.61           H
ATOM   3958  CB  THR A 261       0.831 -15.179  -9.272  1.00 88.61           C
ATOM   3959  HB  THR A 261       1.635 -14.703  -9.833  1.00 88.61           H
ATOM   3960  OG1 THR A 261      -0.123 -15.895 -10.051  1.00 88.61           O
ATOM   3961  HG1 THR A 261      -0.241 -15.452 -10.940  1.00 88.61           H
ATOM   3962  CG2 THR A 261       1.418 -16.237  -8.337  1.00 88.61           C
ATOM   3963 1HG2 THR A 261       0.610 -16.760  -7.825  1.00 88.61           H
ATOM   3964 2HG2 THR A 261       2.062 -15.755  -7.601  1.00 88.61           H
ATOM   3965 3HG2 THR A 261       2.002 -16.952  -8.917  1.00 88.61           H
ATOM   3966  HN  THR A 261      -0.361 -13.444 -10.457  1.00 88.61           H
ATOM   3967  N   VAL A 262       1.539 -12.336  -8.098  1.00 91.13           N
ATOM   3968  CA  VAL A 262       2.431 -11.515  -7.297  1.00 91.13           C
ATOM   3969  C   VAL A 262       1.609 -10.716  -6.283  1.00 91.13           C
ATOM   3970  O   VAL A 262       1.992 -10.602  -5.120  1.00 91.13           O
ATOM   3971  HA  VAL A 262       3.099 -12.185  -6.756  1.00 91.13           H
ATOM   3972  CB  VAL A 262       3.284 -10.628  -8.206  1.00 91.13           C
ATOM   3973  HB  VAL A 262       2.612 -10.093  -8.878  1.00 91.13           H
ATOM   3974  CG1 VAL A 262       4.058  -9.590  -7.390  1.00 91.13           C
ATOM   3975 1HG1 VAL A 262       3.355  -8.959  -6.846  1.00 91.13           H
ATOM   3976 2HG1 VAL A 262       4.713 -10.099  -6.684  1.00 91.13           H
ATOM   3977 3HG1 VAL A 262       4.655  -8.973  -8.061  1.00 91.13           H
ATOM   3978  CG2 VAL A 262       4.231 -11.471  -9.062  1.00 91.13           C
ATOM   3979 1HG2 VAL A 262       4.893 -12.045  -8.413  1.00 91.13           H
ATOM   3980 2HG2 VAL A 262       3.651 -12.152  -9.683  1.00 91.13           H
ATOM   3981 3HG2 VAL A 262       4.826 -10.815  -9.698  1.00 91.13           H
ATOM   3982  HN  VAL A 262       1.526 -12.118  -9.074  1.00 91.13           H
ATOM   3983  N   PHE A 263       0.493 -10.184  -6.761  1.00 89.82           N
ATOM   3984  CA  PHE A 263      -0.384  -9.396  -5.912  1.00 89.82           C
ATOM   3985  C   PHE A 263      -0.883 -10.220  -4.724  1.00 89.82           C
ATOM   3986  O   PHE A 263      -0.787  -9.785  -3.578  1.00 89.82           O
ATOM   3987  HA  PHE A 263       0.197  -8.549  -5.546  1.00 89.82           H
ATOM   3988  CB  PHE A 263      -1.581  -8.981  -6.769  1.00 89.82           C
ATOM   3989 1HB  PHE A 263      -1.220  -8.428  -7.637  1.00 89.82           H
ATOM   3990 2HB  PHE A 263      -2.074  -9.877  -7.146  1.00 89.82           H
ATOM   3991  CG  PHE A 263      -2.610  -8.124  -6.028  1.00 89.82           C
ATOM   3992  CD1 PHE A 263      -3.713  -8.705  -5.484  1.00 89.82           C
ATOM   3993  HD1 PHE A 263      -3.864  -9.780  -5.576  1.00 89.82           H
ATOM   3994  CD2 PHE A 263      -2.421  -6.782  -5.914  1.00 89.82           C
ATOM   3995  HD2 PHE A 263      -1.537  -6.317  -6.350  1.00 89.82           H
ATOM   3996  CE1 PHE A 263      -4.667  -7.910  -4.796  1.00 89.82           C
ATOM   3997  HE1 PHE A 263      -5.551  -8.375  -4.360  1.00 89.82           H
ATOM   3998  CE2 PHE A 263      -3.376  -5.987  -5.226  1.00 89.82           C
ATOM   3999  HE2 PHE A 263      -3.225  -4.912  -5.134  1.00 89.82           H
ATOM   4000  CZ  PHE A 263      -4.479  -6.568  -4.682  1.00 89.82           C
ATOM   4001  HZ  PHE A 263      -5.211  -5.958  -4.154  1.00 89.82           H
ATOM   4002  HN  PHE A 263       0.187 -10.285  -7.708  1.00 89.82           H
ATOM   4003  N   VAL A 264      -1.406 -11.396  -5.039  1.00 90.70           N
ATOM   4004  CA  VAL A 264      -2.012 -12.241  -4.025  1.00 90.70           C
ATOM   4005  C   VAL A 264      -0.955 -12.627  -2.989  1.00 90.70           C
ATOM   4006  O   VAL A 264      -1.189 -12.517  -1.786  1.00 90.70           O
ATOM   4007  HA  VAL A 264      -2.789 -11.657  -3.532  1.00 90.70           H
ATOM   4008  CB  VAL A 264      -2.676 -13.453  -4.682  1.00 90.70           C
ATOM   4009  HB  VAL A 264      -1.928 -13.951  -5.300  1.00 90.70           H
ATOM   4010  CG1 VAL A 264      -3.156 -14.454  -3.628  1.00 90.70           C
ATOM   4011 1HG1 VAL A 264      -2.305 -14.797  -3.039  1.00 90.70           H
ATOM   4012 2HG1 VAL A 264      -3.880 -13.972  -2.972  1.00 90.70           H
ATOM   4013 3HG1 VAL A 264      -3.623 -15.306  -4.122  1.00 90.70           H
ATOM   4014  CG2 VAL A 264      -3.827 -13.022  -5.592  1.00 90.70           C
ATOM   4015 1HG2 VAL A 264      -4.575 -12.490  -5.005  1.00 90.70           H
ATOM   4016 2HG2 VAL A 264      -3.445 -12.366  -6.374  1.00 90.70           H
ATOM   4017 3HG2 VAL A 264      -4.281 -13.903  -6.046  1.00 90.70           H
ATOM   4018  HN  VAL A 264      -1.418 -11.773  -5.965  1.00 90.70           H
ATOM   4019  N   LEU A 265       0.187 -13.072  -3.493  1.00 89.66           N
ATOM   4020  CA  LEU A 265       1.219 -13.626  -2.634  1.00 89.66           C
ATOM   4021  C   LEU A 265       1.739 -12.533  -1.698  1.00 89.66           C
ATOM   4022  O   LEU A 265       2.152 -12.817  -0.575  1.00 89.66           O
ATOM   4023  HA  LEU A 265       0.757 -14.407  -2.030  1.00 89.66           H
ATOM   4024  CB  LEU A 265       2.314 -14.291  -3.472  1.00 89.66           C
ATOM   4025 1HB  LEU A 265       2.617 -13.596  -4.254  1.00 89.66           H
ATOM   4026 2HB  LEU A 265       3.183 -14.453  -2.834  1.00 89.66           H
ATOM   4027  CG  LEU A 265       1.941 -15.622  -4.127  1.00 89.66           C
ATOM   4028  HG  LEU A 265       1.085 -15.454  -4.780  1.00 89.66           H
ATOM   4029  CD1 LEU A 265       3.083 -16.140  -5.004  1.00 89.66           C
ATOM   4030 1HD1 LEU A 265       3.298 -15.413  -5.787  1.00 89.66           H
ATOM   4031 2HD1 LEU A 265       3.973 -16.288  -4.392  1.00 89.66           H
ATOM   4032 3HD1 LEU A 265       2.792 -17.087  -5.458  1.00 89.66           H
ATOM   4033  CD2 LEU A 265       1.514 -16.650  -3.077  1.00 89.66           C
ATOM   4034 1HD2 LEU A 265       2.335 -16.821  -2.381  1.00 89.66           H
ATOM   4035 2HD2 LEU A 265       0.648 -16.274  -2.533  1.00 89.66           H
ATOM   4036 3HD2 LEU A 265       1.255 -17.587  -3.570  1.00 89.66           H
ATOM   4037  HN  LEU A 265       0.411 -13.058  -4.468  1.00 89.66           H
ATOM   4038  N   SER A 266       1.702 -11.306  -2.196  1.00 91.35           N
ATOM   4039  CA  SER A 266       2.273 -10.186  -1.468  1.00 91.35           C
ATOM   4040  C   SER A 266       1.254  -9.637  -0.468  1.00 91.35           C
ATOM   4041  O   SER A 266       1.602  -9.319   0.668  1.00 91.35           O
ATOM   4042  HA  SER A 266       3.140 -10.592  -0.947  1.00 91.35           H
ATOM   4043  CB  SER A 266       2.726  -9.081  -2.424  1.00 91.35           C
ATOM   4044 1HB  SER A 266       3.120  -8.243  -1.849  1.00 91.35           H
ATOM   4045 2HB  SER A 266       3.541  -9.451  -3.047  1.00 91.35           H
ATOM   4046  OG  SER A 266       1.663  -8.626  -3.257  1.00 91.35           O
ATOM   4047  HG  SER A 266       1.776  -8.985  -4.183  1.00 91.35           H
ATOM   4048  HN  SER A 266       1.292 -11.072  -3.078  1.00 91.35           H
ATOM   4049  N   GLN A 267       0.014  -9.542  -0.927  1.00 88.72           N
ATOM   4050  CA  GLN A 267      -0.985  -8.754  -0.226  1.00 88.72           C
ATOM   4051  C   GLN A 267      -1.771  -9.635   0.747  1.00 88.72           C
ATOM   4052  O   GLN A 267      -2.159  -9.184   1.823  1.00 88.72           O
ATOM   4053  HA  GLN A 267      -0.424  -8.001   0.327  1.00 88.72           H
ATOM   4054  CB  GLN A 267      -1.923  -8.055  -1.213  1.00 88.72           C
ATOM   4055 1HB  GLN A 267      -2.419  -8.799  -1.837  1.00 88.72           H
ATOM   4056 2HB  GLN A 267      -2.703  -7.526  -0.666  1.00 88.72           H
ATOM   4057  CG  GLN A 267      -1.154  -7.070  -2.097  1.00 88.72           C
ATOM   4058 1HG  GLN A 267      -0.399  -7.606  -2.672  1.00 88.72           H
ATOM   4059 2HG  GLN A 267      -1.835  -6.612  -2.813  1.00 88.72           H
ATOM   4060  CD  GLN A 267      -0.486  -5.983  -1.253  1.00 88.72           C
ATOM   4061  OE1 GLN A 267      -1.021  -5.513  -0.263  1.00 88.72           O
ATOM   4062  NE2 GLN A 267       0.711  -5.613  -1.698  1.00 88.72           N
ATOM   4063 1HE2 GLN A 267       1.094  -6.039  -2.518  1.00 88.72           H
ATOM   4064 2HE2 GLN A 267       1.229  -4.907  -1.214  1.00 88.72           H
ATOM   4065  HN  GLN A 267      -0.310  -9.992  -1.759  1.00 88.72           H
ATOM   4066  N   PHE A 268      -1.981 -10.876   0.333  1.00 92.58           N
ATOM   4067  CA  PHE A 268      -2.909 -11.750   1.030  1.00 92.58           C
ATOM   4068  C   PHE A 268      -2.451 -12.000   2.469  1.00 92.58           C
ATOM   4069  O   PHE A 268      -3.209 -11.778   3.412  1.00 92.58           O
ATOM   4070  HA  PHE A 268      -3.878 -11.251   1.041  1.00 92.58           H
ATOM   4071  CB  PHE A 268      -2.925 -13.080   0.274  1.00 92.58           C
ATOM   4072 1HB  PHE A 268      -3.182 -12.891  -0.768  1.00 92.58           H
ATOM   4073 2HB  PHE A 268      -1.920 -13.503   0.283  1.00 92.58           H
ATOM   4074  CG  PHE A 268      -3.901 -14.110   0.847  1.00 92.58           C
ATOM   4075  CD1 PHE A 268      -3.438 -15.134   1.613  1.00 92.58           C
ATOM   4076  HD1 PHE A 268      -2.371 -15.221   1.819  1.00 92.58           H
ATOM   4077  CD2 PHE A 268      -5.232 -14.001   0.590  1.00 92.58           C
ATOM   4078  HD2 PHE A 268      -5.603 -13.180  -0.024  1.00 92.58           H
ATOM   4079  CE1 PHE A 268      -4.344 -16.089   2.144  1.00 92.58           C
ATOM   4080  HE1 PHE A 268      -3.973 -16.910   2.758  1.00 92.58           H
ATOM   4081  CE2 PHE A 268      -6.138 -14.957   1.121  1.00 92.58           C
ATOM   4082  HE2 PHE A 268      -7.205 -14.869   0.915  1.00 92.58           H
ATOM   4083  CZ  PHE A 268      -5.675 -15.981   1.887  1.00 92.58           C
ATOM   4084  HZ  PHE A 268      -6.371 -16.714   2.295  1.00 92.58           H
ATOM   4085  HN  PHE A 268      -1.531 -11.285  -0.461  1.00 92.58           H
ATOM   4086  N   PRO A 269      -1.210 -12.465   2.662  1.00 95.41           N
ATOM   4087  CA  PRO A 269      -0.722 -12.779   4.008  1.00 95.41           C
ATOM   4088  C   PRO A 269      -0.900 -11.617   4.971  1.00 95.41           C
ATOM   4089  O   PRO A 269      -1.334 -11.808   6.106  1.00 95.41           O
ATOM   4090  HA  PRO A 269      -1.304 -13.595   4.436  1.00 95.41           H
ATOM   4091  CB  PRO A 269       0.754 -13.115   3.789  1.00 95.41           C
ATOM   4092 1HB  PRO A 269       1.388 -12.236   3.908  1.00 95.41           H
ATOM   4093 2HB  PRO A 269       1.106 -13.859   4.503  1.00 95.41           H
ATOM   4094  CG  PRO A 269       0.788 -13.645   2.361  1.00 95.41           C
ATOM   4095 1HG  PRO A 269       1.790 -13.597   1.935  1.00 95.41           H
ATOM   4096 2HG  PRO A 269       0.483 -14.690   2.309  1.00 95.41           H
ATOM   4097  CD  PRO A 269      -0.185 -12.730   1.636  1.00 95.41           C
ATOM   4098 1HD  PRO A 269       0.296 -11.810   1.303  1.00 95.41           H
ATOM   4099 2HD  PRO A 269      -0.604 -13.205   0.749  1.00 95.41           H
ATOM   4100  N   TYR A 270      -0.556 -10.432   4.489  1.00 93.23           N
ATOM   4101  CA  TYR A 270      -0.612  -9.241   5.319  1.00 93.23           C
ATOM   4102  C   TYR A 270      -2.047  -8.946   5.759  1.00 93.23           C
ATOM   4103  O   TYR A 270      -2.297  -8.669   6.931  1.00 93.23           O
ATOM   4104  HA  TYR A 270       0.002  -9.417   6.202  1.00 93.23           H
ATOM   4105  CB  TYR A 270      -0.114  -8.091   4.441  1.00 93.23           C
ATOM   4106 1HB  TYR A 270       0.933  -8.265   4.191  1.00 93.23           H
ATOM   4107 2HB  TYR A 270      -0.670  -8.095   3.504  1.00 93.23           H
ATOM   4108  CG  TYR A 270      -0.245  -6.711   5.089  1.00 93.23           C
ATOM   4109  CD1 TYR A 270      -0.953  -5.713   4.449  1.00 93.23           C
ATOM   4110  HD1 TYR A 270      -1.417  -5.908   3.483  1.00 93.23           H
ATOM   4111  CD2 TYR A 270       0.343  -6.464   6.312  1.00 93.23           C
ATOM   4112  HD2 TYR A 270       0.901  -7.252   6.818  1.00 93.23           H
ATOM   4113  CE1 TYR A 270      -1.077  -4.415   5.059  1.00 93.23           C
ATOM   4114  HE1 TYR A 270      -1.632  -3.618   4.565  1.00 93.23           H
ATOM   4115  CE2 TYR A 270       0.219  -5.166   6.922  1.00 93.23           C
ATOM   4116  HE2 TYR A 270       0.678  -4.957   7.888  1.00 93.23           H
ATOM   4117  CZ  TYR A 270      -0.485  -4.205   6.265  1.00 93.23           C
ATOM   4118  OH  TYR A 270      -0.602  -2.979   6.841  1.00 93.23           O
ATOM   4119  HH  TYR A 270      -0.370  -3.033   7.812  1.00 93.23           H
ATOM   4120  HN  TYR A 270      -0.244 -10.279   3.551  1.00 93.23           H
ATOM   4121  N   ASN A 271      -2.954  -9.016   4.795  1.00 91.88           N
ATOM   4122  CA  ASN A 271      -4.336  -8.640   5.039  1.00 91.88           C
ATOM   4123  C   ASN A 271      -5.006  -9.711   5.902  1.00 91.88           C
ATOM   4124  O   ASN A 271      -6.010  -9.444   6.561  1.00 91.88           O
ATOM   4125  HA  ASN A 271      -4.286  -7.673   5.538  1.00 91.88           H
ATOM   4126  CB  ASN A 271      -5.117  -8.533   3.728  1.00 91.88           C
ATOM   4127 1HB  ASN A 271      -4.875  -9.380   3.085  1.00 91.88           H
ATOM   4128 2HB  ASN A 271      -6.187  -8.583   3.932  1.00 91.88           H
ATOM   4129  CG  ASN A 271      -4.793  -7.226   3.001  1.00 91.88           C
ATOM   4130  OD1 ASN A 271      -5.290  -6.162   3.332  1.00 91.88           O
ATOM   4131  ND2 ASN A 271      -3.933  -7.365   1.996  1.00 91.88           N
ATOM   4132 1HD2 ASN A 271      -3.561  -8.267   1.777  1.00 91.88           H
ATOM   4133 2HD2 ASN A 271      -3.658  -6.567   1.460  1.00 91.88           H
ATOM   4134  HN  ASN A 271      -2.757  -9.321   3.863  1.00 91.88           H
ATOM   4135  N   CYS A 272      -4.424 -10.901   5.871  1.00 95.28           N
ATOM   4136  CA  CYS A 272      -4.846 -11.964   6.766  1.00 95.28           C
ATOM   4137  C   CYS A 272      -4.628 -11.495   8.206  1.00 95.28           C
ATOM   4138  O   CYS A 272      -5.517 -11.623   9.045  1.00 95.28           O
ATOM   4139  HA  CYS A 272      -5.904 -12.136   6.571  1.00 95.28           H
ATOM   4140  CB  CYS A 272      -4.110 -13.274   6.475  1.00 95.28           C
ATOM   4141 1HB  CYS A 272      -3.039 -13.089   6.396  1.00 95.28           H
ATOM   4142 2HB  CYS A 272      -4.254 -13.972   7.299  1.00 95.28           H
ATOM   4143  SG  CYS A 272      -4.733 -14.009   4.919  1.00 95.28           S
ATOM   4144  HG  CYS A 272      -4.121 -13.153   4.106  1.00 95.28           H
ATOM   4145  HN  CYS A 272      -3.678 -11.142   5.249  1.00 95.28           H
ATOM   4146  N   ILE A 273      -3.439 -10.962   8.447  1.00 94.13           N
ATOM   4147  CA  ILE A 273      -3.083 -10.497   9.777  1.00 94.13           C
ATOM   4148  C   ILE A 273      -3.931  -9.273  10.128  1.00 94.13           C
ATOM   4149  O   ILE A 273      -4.400  -9.141  11.258  1.00 94.13           O
ATOM   4150  HA  ILE A 273      -3.324 -11.296  10.478  1.00 94.13           H
ATOM   4151  CB  ILE A 273      -1.577 -10.250   9.873  1.00 94.13           C
ATOM   4152  HB  ILE A 273      -1.301  -9.520   9.112  1.00 94.13           H
ATOM   4153  CG1 ILE A 273      -0.791 -11.529   9.577  1.00 94.13           C
ATOM   4154 1HG1 ILE A 273      -1.006 -11.865   8.562  1.00 94.13           H
ATOM   4155 2HG1 ILE A 273       0.278 -11.323   9.625  1.00 94.13           H
ATOM   4156  CG2 ILE A 273      -1.204  -9.650  11.230  1.00 94.13           C
ATOM   4157 1HG2 ILE A 273      -1.723  -8.701  11.362  1.00 94.13           H
ATOM   4158 2HG2 ILE A 273      -1.497 -10.338  12.024  1.00 94.13           H
ATOM   4159 3HG2 ILE A 273      -0.128  -9.484  11.271  1.00 94.13           H
ATOM   4160  CD1 ILE A 273      -1.148 -12.635  10.572  1.00 94.13           C
ATOM   4161 1HD1 ILE A 273      -0.910 -12.304  11.583  1.00 94.13           H
ATOM   4162 2HD1 ILE A 273      -2.214 -12.855  10.504  1.00 94.13           H
ATOM   4163 3HD1 ILE A 273      -0.576 -13.532  10.339  1.00 94.13           H
ATOM   4164  HN  ILE A 273      -2.728 -10.845   7.754  1.00 94.13           H
ATOM   4165  N   LEU A 274      -4.101  -8.407   9.140  1.00 92.12           N
ATOM   4166  CA  LEU A 274      -4.893  -7.203   9.327  1.00 92.12           C
ATOM   4167  C   LEU A 274      -6.304  -7.591   9.775  1.00 92.12           C
ATOM   4168  O   LEU A 274      -6.888  -6.933  10.635  1.00 92.12           O
ATOM   4169  HA  LEU A 274      -4.425  -6.625  10.123  1.00 92.12           H
ATOM   4170  CB  LEU A 274      -4.864  -6.341   8.064  1.00 92.12           C
ATOM   4171 1HB  LEU A 274      -4.975  -6.995   7.199  1.00 92.12           H
ATOM   4172 2HB  LEU A 274      -5.733  -5.682   8.078  1.00 92.12           H
ATOM   4173  CG  LEU A 274      -3.612  -5.485   7.864  1.00 92.12           C
ATOM   4174  HG  LEU A 274      -2.751  -6.149   7.801  1.00 92.12           H
ATOM   4175  CD1 LEU A 274      -3.683  -4.709   6.548  1.00 92.12           C
ATOM   4176 1HD1 LEU A 274      -3.763  -5.409   5.717  1.00 92.12           H
ATOM   4177 2HD1 LEU A 274      -4.555  -4.055   6.557  1.00 92.12           H
ATOM   4178 3HD1 LEU A 274      -2.780  -4.108   6.431  1.00 92.12           H
ATOM   4179  CD2 LEU A 274      -3.383  -4.561   9.062  1.00 92.12           C
ATOM   4180 1HD2 LEU A 274      -4.242  -3.901   9.182  1.00 92.12           H
ATOM   4181 2HD2 LEU A 274      -3.257  -5.160   9.964  1.00 92.12           H
ATOM   4182 3HD2 LEU A 274      -2.487  -3.964   8.895  1.00 92.12           H
ATOM   4183  HN  LEU A 274      -3.710  -8.518   8.226  1.00 92.12           H
ATOM   4184  N   LEU A 275      -6.810  -8.656   9.172  1.00 93.53           N
ATOM   4185  CA  LEU A 275      -8.158  -9.113   9.466  1.00 93.53           C
ATOM   4186  C   LEU A 275      -8.243  -9.523  10.938  1.00 93.53           C
ATOM   4187  O   LEU A 275      -9.184  -9.151  11.636  1.00 93.53           O
ATOM   4188  HA  LEU A 275      -8.831  -8.271   9.303  1.00 93.53           H
ATOM   4189  CB  LEU A 275      -8.573 -10.219   8.494  1.00 93.53           C
ATOM   4190 1HB  LEU A 275      -8.453  -9.846   7.477  1.00 93.53           H
ATOM   4191 2HB  LEU A 275      -7.883 -11.055   8.610  1.00 93.53           H
ATOM   4192  CG  LEU A 275     -10.001 -10.747   8.649  1.00 93.53           C
ATOM   4193  HG  LEU A 275     -10.129 -11.088   9.676  1.00 93.53           H
ATOM   4194  CD1 LEU A 275     -11.025  -9.636   8.410  1.00 93.53           C
ATOM   4195 1HD1 LEU A 275     -10.868  -8.835   9.133  1.00 93.53           H
ATOM   4196 2HD1 LEU A 275     -10.905  -9.242   7.401  1.00 93.53           H
ATOM   4197 3HD1 LEU A 275     -12.031 -10.038   8.526  1.00 93.53           H
ATOM   4198  CD2 LEU A 275     -10.241 -11.953   7.738  1.00 93.53           C
ATOM   4199 1HD2 LEU A 275     -10.087 -11.661   6.700  1.00 93.53           H
ATOM   4200 2HD2 LEU A 275      -9.543 -12.749   7.999  1.00 93.53           H
ATOM   4201 3HD2 LEU A 275     -11.263 -12.308   7.868  1.00 93.53           H
ATOM   4202  HN  LEU A 275      -6.317  -9.203   8.495  1.00 93.53           H
ATOM   4203  N   VAL A 276      -7.247 -10.286  11.365  1.00 95.02           N
ATOM   4204  CA  VAL A 276      -7.196 -10.748  12.741  1.00 95.02           C
ATOM   4205  C   VAL A 276      -7.181  -9.540  13.680  1.00 95.02           C
ATOM   4206  O   VAL A 276      -7.921  -9.504  14.662  1.00 95.02           O
ATOM   4207  HA  VAL A 276      -8.100 -11.327  12.928  1.00 95.02           H
ATOM   4208  CB  VAL A 276      -5.993 -11.673  12.938  1.00 95.02           C
ATOM   4209  HB  VAL A 276      -5.103 -11.141  12.600  1.00 95.02           H
ATOM   4210  CG1 VAL A 276      -5.802 -12.016  14.417  1.00 95.02           C
ATOM   4211 1HG1 VAL A 276      -5.635 -11.100  14.984  1.00 95.02           H
ATOM   4212 2HG1 VAL A 276      -6.693 -12.518  14.791  1.00 95.02           H
ATOM   4213 3HG1 VAL A 276      -4.940 -12.674  14.528  1.00 95.02           H
ATOM   4214  CG2 VAL A 276      -6.132 -12.941  12.094  1.00 95.02           C
ATOM   4215 1HG2 VAL A 276      -7.035 -13.476  12.388  1.00 95.02           H
ATOM   4216 2HG2 VAL A 276      -6.196 -12.671  11.040  1.00 95.02           H
ATOM   4217 3HG2 VAL A 276      -5.264 -13.580  12.253  1.00 95.02           H
ATOM   4218  HN  VAL A 276      -6.486 -10.586  10.789  1.00 95.02           H
ATOM   4219  N   GLN A 277      -6.331  -8.581  13.345  1.00 92.08           N
ATOM   4220  CA  GLN A 277      -6.187  -7.389  14.165  1.00 92.08           C
ATOM   4221  C   GLN A 277      -7.505  -6.614  14.211  1.00 92.08           C
ATOM   4222  O   GLN A 277      -7.844  -6.019  15.233  1.00 92.08           O
ATOM   4223  HA  GLN A 277      -5.935  -7.752  15.161  1.00 92.08           H
ATOM   4224  CB  GLN A 277      -5.048  -6.505  13.651  1.00 92.08           C
ATOM   4225 1HB  GLN A 277      -5.147  -6.368  12.574  1.00 92.08           H
ATOM   4226 2HB  GLN A 277      -5.117  -5.517  14.106  1.00 92.08           H
ATOM   4227  CG  GLN A 277      -3.686  -7.126  13.969  1.00 92.08           C
ATOM   4228 1HG  GLN A 277      -3.593  -7.277  15.044  1.00 92.08           H
ATOM   4229 2HG  GLN A 277      -3.612  -8.108  13.501  1.00 92.08           H
ATOM   4230  CD  GLN A 277      -2.548  -6.231  13.474  1.00 92.08           C
ATOM   4231  OE1 GLN A 277      -2.710  -5.410  12.587  1.00 92.08           O
ATOM   4232  NE2 GLN A 277      -1.390  -6.436  14.096  1.00 92.08           N
ATOM   4233 1HE2 GLN A 277      -1.324  -7.126  14.816  1.00 92.08           H
ATOM   4234 2HE2 GLN A 277      -0.585  -5.899  13.843  1.00 92.08           H
ATOM   4235  HN  GLN A 277      -5.748  -8.608  12.533  1.00 92.08           H
ATOM   4236  N   THR A 278      -8.213  -6.646  13.091  1.00 92.65           N
ATOM   4237  CA  THR A 278      -9.464  -5.916  12.976  1.00 92.65           C
ATOM   4238  C   THR A 278     -10.523  -6.523  13.898  1.00 92.65           C
ATOM   4239  O   THR A 278     -11.235  -5.800  14.592  1.00 92.65           O
ATOM   4240  HA  THR A 278      -9.296  -4.892  13.312  1.00 92.65           H
ATOM   4241  CB  THR A 278      -9.873  -5.909  11.502  1.00 92.65           C
ATOM   4242  HB  THR A 278     -10.090  -6.919  11.154  1.00 92.65           H
ATOM   4243  OG1 THR A 278      -8.793  -5.251  10.844  1.00 92.65           O
ATOM   4244  HG1 THR A 278      -7.923  -5.648  11.135  1.00 92.65           H
ATOM   4245  CG2 THR A 278     -11.079  -5.007  11.233  1.00 92.65           C
ATOM   4246 1HG2 THR A 278     -10.837  -3.983  11.518  1.00 92.65           H
ATOM   4247 2HG2 THR A 278     -11.931  -5.355  11.816  1.00 92.65           H
ATOM   4248 3HG2 THR A 278     -11.327  -5.039  10.172  1.00 92.65           H
ATOM   4249  HN  THR A 278      -7.945  -7.157  12.275  1.00 92.65           H
ATOM   4250  N   ILE A 279     -10.592  -7.846  13.875  1.00 93.12           N
ATOM   4251  CA  ILE A 279     -11.558  -8.559  14.695  1.00 93.12           C
ATOM   4252  C   ILE A 279     -11.210  -8.362  16.172  1.00 93.12           C
ATOM   4253  O   ILE A 279     -12.092  -8.117  16.993  1.00 93.12           O
ATOM   4254  HA  ILE A 279     -12.536  -8.115  14.508  1.00 93.12           H
ATOM   4255  CB  ILE A 279     -11.639 -10.027  14.272  1.00 93.12           C
ATOM   4256  HB  ILE A 279     -10.632 -10.444  14.289  1.00 93.12           H
ATOM   4257  CG1 ILE A 279     -12.158 -10.157  12.838  1.00 93.12           C
ATOM   4258 1HG1 ILE A 279     -13.224  -9.932  12.811  1.00 93.12           H
ATOM   4259 2HG1 ILE A 279     -11.661  -9.425  12.201  1.00 93.12           H
ATOM   4260  CG2 ILE A 279     -12.480 -10.836  15.261  1.00 93.12           C
ATOM   4261 1HG2 ILE A 279     -12.028 -10.782  16.251  1.00 93.12           H
ATOM   4262 2HG2 ILE A 279     -13.490 -10.427  15.299  1.00 93.12           H
ATOM   4263 3HG2 ILE A 279     -12.522 -11.876  14.937  1.00 93.12           H
ATOM   4264  CD1 ILE A 279     -11.914 -11.565  12.293  1.00 93.12           C
ATOM   4265 1HD1 ILE A 279     -10.845 -11.777  12.298  1.00 93.12           H
ATOM   4266 2HD1 ILE A 279     -12.432 -12.292  12.919  1.00 93.12           H
ATOM   4267 3HD1 ILE A 279     -12.292 -11.630  11.272  1.00 93.12           H
ATOM   4268  HN  ILE A 279     -10.005  -8.427  13.312  1.00 93.12           H
ATOM   4269  N   ASP A 280      -9.923  -8.477  16.464  1.00 92.34           N
ATOM   4270  CA  ASP A 280      -9.456  -8.375  17.836  1.00 92.34           C
ATOM   4271  C   ASP A 280      -9.725  -6.962  18.358  1.00 92.34           C
ATOM   4272  O   ASP A 280     -10.004  -6.777  19.542  1.00 92.34           O
ATOM   4273  HA  ASP A 280     -10.011  -9.135  18.386  1.00 92.34           H
ATOM   4274  CB  ASP A 280      -7.950  -8.633  17.926  1.00 92.34           C
ATOM   4275 1HB  ASP A 280      -7.713  -9.591  17.462  1.00 92.34           H
ATOM   4276 2HB  ASP A 280      -7.413  -7.867  17.367  1.00 92.34           H
ATOM   4277  CG  ASP A 280      -7.480  -8.634  19.382  1.00 92.34           C
ATOM   4278  OD1 ASP A 280      -8.104  -9.368  20.179  1.00 92.34           O
ATOM   4279  OD2 ASP A 280      -6.507  -7.902  19.664  1.00 92.34           O
ATOM   4280  HN  ASP A 280      -9.207  -8.637  15.785  1.00 92.34           H
ATOM   4281  N   ALA A 281      -9.633  -6.002  17.450  1.00 91.72           N
ATOM   4282  CA  ALA A 281      -9.876  -4.614  17.801  1.00 91.72           C
ATOM   4283  C   ALA A 281     -11.302  -4.470  18.336  1.00 91.72           C
ATOM   4284  O   ALA A 281     -11.571  -3.608  19.172  1.00 91.72           O
ATOM   4285  HA  ALA A 281      -9.173  -4.342  18.588  1.00 91.72           H
ATOM   4286  CB  ALA A 281      -9.619  -3.726  16.582  1.00 91.72           C
ATOM   4287 1HB  ALA A 281      -8.584  -3.843  16.259  1.00 91.72           H
ATOM   4288 2HB  ALA A 281     -10.287  -4.018  15.772  1.00 91.72           H
ATOM   4289 3HB  ALA A 281      -9.801  -2.684  16.846  1.00 91.72           H
ATOM   4290  HN  ALA A 281      -9.398  -6.161  16.491  1.00 91.72           H
ATOM   4291  N   TYR A 282     -12.179  -5.326  17.832  1.00 80.33           N
ATOM   4292  CA  TYR A 282     -13.579  -5.277  18.217  1.00 80.33           C
ATOM   4293  C   TYR A 282     -13.867  -6.249  19.363  1.00 80.33           C
ATOM   4294  O   TYR A 282     -14.506  -5.881  20.348  1.00 80.33           O
ATOM   4295  HA  TYR A 282     -13.802  -4.263  18.546  1.00 80.33           H
ATOM   4296  CB  TYR A 282     -14.371  -5.714  16.983  1.00 80.33           C
ATOM   4297 1HB  TYR A 282     -14.069  -5.101  16.134  1.00 80.33           H
ATOM   4298 2HB  TYR A 282     -14.109  -6.744  16.742  1.00 80.33           H
ATOM   4299  CG  TYR A 282     -15.889  -5.616  17.151  1.00 80.33           C
ATOM   4300  CD1 TYR A 282     -16.632  -6.753  17.391  1.00 80.33           C
ATOM   4301  HD1 TYR A 282     -16.137  -7.722  17.461  1.00 80.33           H
ATOM   4302  CD2 TYR A 282     -16.514  -4.389  17.061  1.00 80.33           C
ATOM   4303  HD2 TYR A 282     -15.927  -3.490  16.872  1.00 80.33           H
ATOM   4304  CE1 TYR A 282     -18.060  -6.661  17.548  1.00 80.33           C
ATOM   4305  HE1 TYR A 282     -18.659  -7.551  17.738  1.00 80.33           H
ATOM   4306  CE2 TYR A 282     -17.942  -4.296  17.219  1.00 80.33           C
ATOM   4307  HE2 TYR A 282     -18.449  -3.333  17.151  1.00 80.33           H
ATOM   4308  CZ  TYR A 282     -18.645  -5.436  17.455  1.00 80.33           C
ATOM   4309  OH  TYR A 282     -19.994  -5.349  17.604  1.00 80.33           O
ATOM   4310  HH  TYR A 282     -20.375  -6.252  17.801  1.00 80.33           H
ATOM   4311  HN  TYR A 282     -11.946  -6.042  17.174  1.00 80.33           H
ATOM   4312  N   ALA A 283     -13.381  -7.471  19.197  1.00 90.06           N
ATOM   4313  CA  ALA A 283     -13.794  -8.564  20.061  1.00 90.06           C
ATOM   4314  C   ALA A 283     -12.819  -8.678  21.234  1.00 90.06           C
ATOM   4315  O   ALA A 283     -13.154  -9.248  22.271  1.00 90.06           O
ATOM   4316  HA  ALA A 283     -14.786  -8.326  20.445  1.00 90.06           H
ATOM   4317  CB  ALA A 283     -13.878  -9.855  19.245  1.00 90.06           C
ATOM   4318 1HB  ALA A 283     -14.606  -9.732  18.442  1.00 90.06           H
ATOM   4319 2HB  ALA A 283     -12.901 -10.079  18.817  1.00 90.06           H
ATOM   4320 3HB  ALA A 283     -14.188 -10.675  19.893  1.00 90.06           H
ATOM   4321  HN  ALA A 283     -12.719  -7.718  18.490  1.00 90.06           H
ATOM   4322  N   MET A 284     -11.631  -8.127  21.030  1.00 83.64           N
ATOM   4323  CA  MET A 284     -10.605  -8.159  22.059  1.00 83.64           C
ATOM   4324  C   MET A 284     -10.440  -9.571  22.625  1.00 83.64           C
ATOM   4325  O   MET A 284     -10.375  -9.753  23.839  1.00 83.64           O
ATOM   4326  HA  MET A 284      -9.685  -7.848  21.565  1.00 83.64           H
ATOM   4327  CB  MET A 284     -10.983  -7.197  23.187  1.00 83.64           C
ATOM   4328 1HB  MET A 284     -11.897  -7.541  23.672  1.00 83.64           H
ATOM   4329 2HB  MET A 284     -10.201  -7.196  23.946  1.00 83.64           H
ATOM   4330  CG  MET A 284     -11.186  -5.778  22.653  1.00 83.64           C
ATOM   4331 1HG  MET A 284     -10.250  -5.398  22.244  1.00 83.64           H
ATOM   4332 2HG  MET A 284     -11.909  -5.787  21.838  1.00 83.64           H
ATOM   4333  SD  MET A 284     -11.757  -4.709  23.963  1.00 83.64           S
ATOM   4334  CE  MET A 284     -12.058  -3.214  23.034  1.00 83.64           C
ATOM   4335 1HE  MET A 284     -11.130  -2.884  22.566  1.00 83.64           H
ATOM   4336 2HE  MET A 284     -12.804  -3.409  22.264  1.00 83.64           H
ATOM   4337 3HE  MET A 284     -12.423  -2.436  23.705  1.00 83.64           H
ATOM   4338  HN  MET A 284     -11.366  -7.666  20.183  1.00 83.64           H
ATOM   4339  N   PHE A 285     -10.378 -10.534  21.717  1.00 86.07           N
ATOM   4340  CA  PHE A 285     -10.399 -11.933  22.109  1.00 86.07           C
ATOM   4341  C   PHE A 285      -8.988 -12.435  22.426  1.00 86.07           C
ATOM   4342  O   PHE A 285      -8.823 -13.503  23.013  1.00 86.07           O
ATOM   4343  HA  PHE A 285     -11.019 -12.010  23.001  1.00 86.07           H
ATOM   4344  CB  PHE A 285     -10.952 -12.722  20.920  1.00 86.07           C
ATOM   4345 1HB  PHE A 285     -11.155 -13.745  21.238  1.00 86.07           H
ATOM   4346 2HB  PHE A 285     -11.905 -12.286  20.620  1.00 86.07           H
ATOM   4347  CG  PHE A 285     -10.019 -12.757  19.708  1.00 86.07           C
ATOM   4348  CD1 PHE A 285     -10.113 -11.796  18.750  1.00 86.07           C
ATOM   4349  HD1 PHE A 285     -10.853 -11.002  18.845  1.00 86.07           H
ATOM   4350  CD2 PHE A 285      -9.096 -13.748  19.588  1.00 86.07           C
ATOM   4351  HD2 PHE A 285      -9.020 -14.518  20.356  1.00 86.07           H
ATOM   4352  CE1 PHE A 285      -9.248 -11.828  17.624  1.00 86.07           C
ATOM   4353  HE1 PHE A 285      -9.323 -11.058  16.856  1.00 86.07           H
ATOM   4354  CE2 PHE A 285      -8.230 -13.780  18.463  1.00 86.07           C
ATOM   4355  HE2 PHE A 285      -7.490 -14.575  18.367  1.00 86.07           H
ATOM   4356  CZ  PHE A 285      -8.324 -12.820  17.505  1.00 86.07           C
ATOM   4357  HZ  PHE A 285      -7.660 -12.844  16.641  1.00 86.07           H
ATOM   4358  HN  PHE A 285     -10.314 -10.372  20.733  1.00 86.07           H
ATOM   4359  N   ILE A 286      -8.008 -11.640  22.025  1.00 87.87           N
ATOM   4360  CA  ILE A 286      -6.618 -11.971  22.292  1.00 87.87           C
ATOM   4361  C   ILE A 286      -6.236 -11.465  23.684  1.00 87.87           C
ATOM   4362  O   ILE A 286      -6.004 -10.272  23.872  1.00 87.87           O
ATOM   4363  HA  ILE A 286      -6.535 -13.058  22.285  1.00 87.87           H
ATOM   4364  CB  ILE A 286      -5.717 -11.441  21.176  1.00 87.87           C
ATOM   4365  HB  ILE A 286      -5.831 -10.358  21.130  1.00 87.87           H
ATOM   4366  CG1 ILE A 286      -6.142 -11.998  19.816  1.00 87.87           C
ATOM   4367 1HG1 ILE A 286      -6.022 -13.082  19.809  1.00 87.87           H
ATOM   4368 2HG1 ILE A 286      -7.200 -11.794  19.650  1.00 87.87           H
ATOM   4369  CG2 ILE A 286      -4.244 -11.728  21.477  1.00 87.87           C
ATOM   4370 1HG2 ILE A 286      -3.964 -11.243  22.413  1.00 87.87           H
ATOM   4371 2HG2 ILE A 286      -4.094 -12.804  21.566  1.00 87.87           H
ATOM   4372 3HG2 ILE A 286      -3.626 -11.340  20.668  1.00 87.87           H
ATOM   4373  CD1 ILE A 286      -5.315 -11.381  18.687  1.00 87.87           C
ATOM   4374 1HD1 ILE A 286      -5.457 -10.300  18.682  1.00 87.87           H
ATOM   4375 2HD1 ILE A 286      -4.260 -11.608  18.843  1.00 87.87           H
ATOM   4376 3HD1 ILE A 286      -5.638 -11.794  17.731  1.00 87.87           H
ATOM   4377  HN  ILE A 286      -8.150 -10.784  21.527  1.00 87.87           H
ATOM   4378  N   SER A 287      -6.183 -12.397  24.624  1.00 85.81           N
ATOM   4379  CA  SER A 287      -5.835 -12.059  25.994  1.00 85.81           C
ATOM   4380  C   SER A 287      -4.435 -12.583  26.322  1.00 85.81           C
ATOM   4381  O   SER A 287      -3.841 -12.189  27.324  1.00 85.81           O
ATOM   4382  HA  SER A 287      -5.856 -10.971  26.037  1.00 85.81           H
ATOM   4383  CB  SER A 287      -6.859 -12.628  26.979  1.00 85.81           C
ATOM   4384 1HB  SER A 287      -6.555 -12.386  27.997  1.00 85.81           H
ATOM   4385 2HB  SER A 287      -7.825 -12.152  26.812  1.00 85.81           H
ATOM   4386  OG  SER A 287      -6.997 -14.040  26.849  1.00 85.81           O
ATOM   4387  HG  SER A 287      -7.702 -14.374  27.475  1.00 85.81           H
ATOM   4388  HN  SER A 287      -6.373 -13.365  24.463  1.00 85.81           H
ATOM   4389  N   ASN A 288      -3.950 -13.463  25.459  1.00 86.36           N
ATOM   4390  CA  ASN A 288      -2.673 -14.115  25.693  1.00 86.36           C
ATOM   4391  C   ASN A 288      -1.554 -13.273  25.075  1.00 86.36           C
ATOM   4392  O   ASN A 288      -1.563 -13.009  23.874  1.00 86.36           O
ATOM   4393  HA  ASN A 288      -2.585 -14.193  26.777  1.00 86.36           H
ATOM   4394  CB  ASN A 288      -2.634 -15.500  25.045  1.00 86.36           C
ATOM   4395 1HB  ASN A 288      -3.521 -16.065  25.332  1.00 86.36           H
ATOM   4396 2HB  ASN A 288      -2.658 -15.399  23.960  1.00 86.36           H
ATOM   4397  CG  ASN A 288      -1.377 -16.266  25.463  1.00 86.36           C
ATOM   4398  OD1 ASN A 288      -0.301 -15.712  25.609  1.00 86.36           O
ATOM   4399  ND2 ASN A 288      -1.574 -17.569  25.647  1.00 86.36           N
ATOM   4400 1HD2 ASN A 288      -2.484 -17.961  25.511  1.00 86.36           H
ATOM   4401 2HD2 ASN A 288      -0.813 -18.156  25.922  1.00 86.36           H
ATOM   4402  HN  ASN A 288      -4.413 -13.732  24.614  1.00 86.36           H
ATOM   4403  N   CYS A 289      -0.619 -12.874  25.925  1.00 90.95           N
ATOM   4404  CA  CYS A 289       0.449 -11.985  25.499  1.00 90.95           C
ATOM   4405  C   CYS A 289       1.300 -12.720  24.461  1.00 90.95           C
ATOM   4406  O   CYS A 289       1.757 -12.119  23.490  1.00 90.95           O
ATOM   4407  HA  CYS A 289      -0.029 -11.110  25.058  1.00 90.95           H
ATOM   4408  CB  CYS A 289       1.286 -11.499  26.683  1.00 90.95           C
ATOM   4409 1HB  CYS A 289       0.643 -11.026  27.425  1.00 90.95           H
ATOM   4410 2HB  CYS A 289       1.765 -12.348  27.173  1.00 90.95           H
ATOM   4411  SG  CYS A 289       2.555 -10.313  26.108  1.00 90.95           S
ATOM   4412  HN  CYS A 289      -0.584 -13.147  26.886  1.00 90.95           H
ATOM   4413  N   ALA A 290       1.487 -14.009  24.702  1.00 93.27           N
ATOM   4414  CA  ALA A 290       2.334 -14.816  23.840  1.00 93.27           C
ATOM   4415  C   ALA A 290       1.760 -14.815  22.422  1.00 93.27           C
ATOM   4416  O   ALA A 290       2.501 -14.701  21.448  1.00 93.27           O
ATOM   4417  HA  ALA A 290       3.323 -14.357  23.822  1.00 93.27           H
ATOM   4418  CB  ALA A 290       2.456 -16.227  24.419  1.00 93.27           C
ATOM   4419 1HB  ALA A 290       2.896 -16.174  25.415  1.00 93.27           H
ATOM   4420 2HB  ALA A 290       1.466 -16.680  24.483  1.00 93.27           H
ATOM   4421 3HB  ALA A 290       3.091 -16.832  23.772  1.00 93.27           H
ATOM   4422  HN  ALA A 290       1.073 -14.501  25.468  1.00 93.27           H
ATOM   4423  N   VAL A 291       0.443 -14.945  22.351  1.00 93.64           N
ATOM   4424  CA  VAL A 291      -0.240 -14.956  21.069  1.00 93.64           C
ATOM   4425  C   VAL A 291      -0.102 -13.582  20.410  1.00 93.64           C
ATOM   4426  O   VAL A 291       0.160 -13.488  19.212  1.00 93.64           O
ATOM   4427  HA  VAL A 291       0.252 -15.698  20.441  1.00 93.64           H
ATOM   4428  CB  VAL A 291      -1.697 -15.385  21.256  1.00 93.64           C
ATOM   4429  HB  VAL A 291      -2.163 -14.692  21.957  1.00 93.64           H
ATOM   4430  CG1 VAL A 291      -2.466 -15.305  19.936  1.00 93.64           C
ATOM   4431 1HG1 VAL A 291      -2.448 -14.279  19.567  1.00 93.64           H
ATOM   4432 2HG1 VAL A 291      -1.999 -15.963  19.203  1.00 93.64           H
ATOM   4433 3HG1 VAL A 291      -3.498 -15.615  20.097  1.00 93.64           H
ATOM   4434  CG2 VAL A 291      -1.782 -16.790  21.856  1.00 93.64           C
ATOM   4435 1HG2 VAL A 291      -1.292 -17.499  21.190  1.00 93.64           H
ATOM   4436 2HG2 VAL A 291      -1.287 -16.801  22.827  1.00 93.64           H
ATOM   4437 3HG2 VAL A 291      -2.829 -17.070  21.978  1.00 93.64           H
ATOM   4438  HN  VAL A 291      -0.153 -15.040  23.149  1.00 93.64           H
ATOM   4439  N   SER A 292      -0.283 -12.551  21.222  1.00 93.81           N
ATOM   4440  CA  SER A 292      -0.209 -11.187  20.727  1.00 93.81           C
ATOM   4441  C   SER A 292       1.182 -10.913  20.151  1.00 93.81           C
ATOM   4442  O   SER A 292       1.309 -10.304  19.090  1.00 93.81           O
ATOM   4443  HA  SER A 292      -0.966 -11.122  19.945  1.00 93.81           H
ATOM   4444  CB  SER A 292      -0.532 -10.181  21.833  1.00 93.81           C
ATOM   4445 1HB  SER A 292      -1.480 -10.448  22.300  1.00 93.81           H
ATOM   4446 2HB  SER A 292       0.232 -10.237  22.609  1.00 93.81           H
ATOM   4447  OG  SER A 292      -0.607  -8.847  21.337  1.00 93.81           O
ATOM   4448  HG  SER A 292      -1.418  -8.741  20.761  1.00 93.81           H
ATOM   4449  HN  SER A 292      -0.476 -12.636  22.199  1.00 93.81           H
ATOM   4450  N   THR A 293       2.189 -11.378  20.875  1.00 90.34           N
ATOM   4451  CA  THR A 293       3.567 -11.153  20.473  1.00 90.34           C
ATOM   4452  C   THR A 293       3.831 -11.782  19.103  1.00 90.34           C
ATOM   4453  O   THR A 293       4.415 -11.146  18.227  1.00 90.34           O
ATOM   4454  HA  THR A 293       3.723 -10.080  20.367  1.00 90.34           H
ATOM   4455  CB  THR A 293       4.477 -11.696  21.576  1.00 90.34           C
ATOM   4456  HB  THR A 293       4.306 -12.761  21.732  1.00 90.34           H
ATOM   4457  OG1 THR A 293       4.202 -10.858  22.696  1.00 90.34           O
ATOM   4458  HG1 THR A 293       3.452 -11.243  23.235  1.00 90.34           H
ATOM   4459  CG2 THR A 293       5.959 -11.454  21.285  1.00 90.34           C
ATOM   4460 1HG2 THR A 293       6.142 -10.383  21.196  1.00 90.34           H
ATOM   4461 2HG2 THR A 293       6.231 -11.948  20.352  1.00 90.34           H
ATOM   4462 3HG2 THR A 293       6.560 -11.858  22.099  1.00 90.34           H
ATOM   4463  HN  THR A 293       2.076 -11.898  21.722  1.00 90.34           H
ATOM   4464  N   ASN A 294       3.389 -13.023  18.961  1.00 92.25           N
ATOM   4465  CA  ASN A 294       3.628 -13.767  17.737  1.00 92.25           C
ATOM   4466  C   ASN A 294       2.909 -13.077  16.576  1.00 92.25           C
ATOM   4467  O   ASN A 294       3.432 -13.017  15.465  1.00 92.25           O
ATOM   4468  HA  ASN A 294       4.711 -13.773  17.612  1.00 92.25           H
ATOM   4469  CB  ASN A 294       3.088 -15.195  17.846  1.00 92.25           C
ATOM   4470 1HB  ASN A 294       2.077 -15.175  18.254  1.00 92.25           H
ATOM   4471 2HB  ASN A 294       3.022 -15.639  16.853  1.00 92.25           H
ATOM   4472  CG  ASN A 294       3.986 -16.054  18.737  1.00 92.25           C
ATOM   4473  OD1 ASN A 294       5.142 -15.747  18.978  1.00 92.25           O
ATOM   4474  ND2 ASN A 294       3.392 -17.146  19.212  1.00 92.25           N
ATOM   4475 1HD2 ASN A 294       2.440 -17.340  18.975  1.00 92.25           H
ATOM   4476 2HD2 ASN A 294       3.898 -17.773  19.805  1.00 92.25           H
ATOM   4477  HN  ASN A 294       2.876 -13.517  19.664  1.00 92.25           H
ATOM   4478  N   ILE A 295       1.720 -12.573  16.875  1.00 92.83           N
ATOM   4479  CA  ILE A 295       0.918 -11.901  15.867  1.00 92.83           C
ATOM   4480  C   ILE A 295       1.660 -10.656  15.377  1.00 92.83           C
ATOM   4481  O   ILE A 295       1.688 -10.377  14.180  1.00 92.83           O
ATOM   4482  HA  ILE A 295       0.805 -12.588  15.028  1.00 92.83           H
ATOM   4483  CB  ILE A 295      -0.485 -11.610  16.405  1.00 92.83           C
ATOM   4484  HB  ILE A 295      -0.387 -11.215  17.416  1.00 92.83           H
ATOM   4485  CG1 ILE A 295      -1.314 -12.892  16.499  1.00 92.83           C
ATOM   4486 1HG1 ILE A 295      -1.543 -13.256  15.497  1.00 92.83           H
ATOM   4487 2HG1 ILE A 295      -0.732 -13.670  16.994  1.00 92.83           H
ATOM   4488  CG2 ILE A 295      -1.182 -10.537  15.566  1.00 92.83           C
ATOM   4489 1HG2 ILE A 295      -0.598  -9.617  15.595  1.00 92.83           H
ATOM   4490 2HG2 ILE A 295      -1.267 -10.880  14.535  1.00 92.83           H
ATOM   4491 3HG2 ILE A 295      -2.176 -10.349  15.970  1.00 92.83           H
ATOM   4492  CD1 ILE A 295      -2.613 -12.650  17.269  1.00 92.83           C
ATOM   4493 1HD1 ILE A 295      -2.380 -12.311  18.278  1.00 92.83           H
ATOM   4494 2HD1 ILE A 295      -3.203 -11.890  16.757  1.00 92.83           H
ATOM   4495 3HD1 ILE A 295      -3.183 -13.578  17.321  1.00 92.83           H
ATOM   4496  HN  ILE A 295       1.305 -12.618  17.784  1.00 92.83           H
ATOM   4497  N   ASP A 296       2.242  -9.941  16.329  1.00 93.90           N
ATOM   4498  CA  ASP A 296       2.924  -8.696  16.018  1.00 93.90           C
ATOM   4499  C   ASP A 296       4.130  -8.990  15.123  1.00 93.90           C
ATOM   4500  O   ASP A 296       4.424  -8.229  14.203  1.00 93.90           O
ATOM   4501  HA  ASP A 296       2.177  -8.077  15.521  1.00 93.90           H
ATOM   4502  CB  ASP A 296       3.434  -8.015  17.290  1.00 93.90           C
ATOM   4503 1HB  ASP A 296       3.958  -8.742  17.910  1.00 93.90           H
ATOM   4504 2HB  ASP A 296       4.154  -7.240  17.028  1.00 93.90           H
ATOM   4505  CG  ASP A 296       2.279  -7.399  18.082  1.00 93.90           C
ATOM   4506  OD1 ASP A 296       1.206  -7.213  17.469  1.00 93.90           O
ATOM   4507  OD2 ASP A 296       2.496  -7.128  19.283  1.00 93.90           O
ATOM   4508  HN  ASP A 296       2.253 -10.199  17.295  1.00 93.90           H
ATOM   4509  N   ILE A 297       4.795 -10.096  15.424  1.00 92.81           N
ATOM   4510  CA  ILE A 297       5.950 -10.509  14.647  1.00 92.81           C
ATOM   4511  C   ILE A 297       5.502 -10.876  13.231  1.00 92.81           C
ATOM   4512  O   ILE A 297       6.129 -10.471  12.253  1.00 92.81           O
ATOM   4513  HA  ILE A 297       6.625  -9.656  14.585  1.00 92.81           H
ATOM   4514  CB  ILE A 297       6.704 -11.632  15.363  1.00 92.81           C
ATOM   4515  HB  ILE A 297       5.983 -12.395  15.656  1.00 92.81           H
ATOM   4516  CG1 ILE A 297       7.363 -11.118  16.645  1.00 92.81           C
ATOM   4517 1HG1 ILE A 297       8.167 -10.427  16.393  1.00 92.81           H
ATOM   4518 2HG1 ILE A 297       6.636 -10.560  17.234  1.00 92.81           H
ATOM   4519  CG2 ILE A 297       7.714 -12.299  14.427  1.00 92.81           C
ATOM   4520 1HG2 ILE A 297       7.190 -12.722  13.570  1.00 92.81           H
ATOM   4521 2HG2 ILE A 297       8.435 -11.558  14.083  1.00 92.81           H
ATOM   4522 3HG2 ILE A 297       8.235 -13.093  14.961  1.00 92.81           H
ATOM   4523  CD1 ILE A 297       7.921 -12.275  17.476  1.00 92.81           C
ATOM   4524 1HD1 ILE A 297       7.110 -12.952  17.747  1.00 92.81           H
ATOM   4525 2HD1 ILE A 297       8.666 -12.816  16.892  1.00 92.81           H
ATOM   4526 3HD1 ILE A 297       8.384 -11.882  18.381  1.00 92.81           H
ATOM   4527  HN  ILE A 297       4.556 -10.703  16.182  1.00 92.81           H
ATOM   4528  N   CYS A 298       4.421 -11.639  13.165  1.00 95.07           N
ATOM   4529  CA  CYS A 298       3.878 -12.059  11.885  1.00 95.07           C
ATOM   4530  C   CYS A 298       3.520 -10.807  11.081  1.00 95.07           C
ATOM   4531  O   CYS A 298       3.729 -10.763   9.869  1.00 95.07           O
ATOM   4532  HA  CYS A 298       4.660 -12.630  11.385  1.00 95.07           H
ATOM   4533  CB  CYS A 298       2.675 -12.989  12.058  1.00 95.07           C
ATOM   4534 1HB  CYS A 298       1.988 -12.574  12.796  1.00 95.07           H
ATOM   4535 2HB  CYS A 298       2.126 -13.066  11.120  1.00 95.07           H
ATOM   4536  SG  CYS A 298       3.237 -14.647  12.592  1.00 95.07           S
ATOM   4537  HG  CYS A 298       3.450 -14.319  13.863  1.00 95.07           H
ATOM   4538  HN  CYS A 298       3.920 -11.968  13.966  1.00 95.07           H
ATOM   4539  N   PHE A 299       2.987  -9.821  11.787  1.00 94.95           N
ATOM   4540  CA  PHE A 299       2.594  -8.574  11.153  1.00 94.95           C
ATOM   4541  C   PHE A 299       3.793  -7.895  10.489  1.00 94.95           C
ATOM   4542  O   PHE A 299       3.703  -7.447   9.347  1.00 94.95           O
ATOM   4543  HA  PHE A 299       1.850  -8.818  10.395  1.00 94.95           H
ATOM   4544  CB  PHE A 299       2.053  -7.663  12.257  1.00 94.95           C
ATOM   4545 1HB  PHE A 299       1.191  -8.143  12.721  1.00 94.95           H
ATOM   4546 2HB  PHE A 299       2.813  -7.556  13.030  1.00 94.95           H
ATOM   4547  CG  PHE A 299       1.642  -6.272  11.769  1.00 94.95           C
ATOM   4548  CD1 PHE A 299       2.496  -5.222  11.911  1.00 94.95           C
ATOM   4549  HD1 PHE A 299       3.472  -5.372  12.372  1.00 94.95           H
ATOM   4550  CD2 PHE A 299       0.424  -6.085  11.194  1.00 94.95           C
ATOM   4551  HD2 PHE A 299      -0.260  -6.926  11.080  1.00 94.95           H
ATOM   4552  CE1 PHE A 299       2.115  -3.931  11.459  1.00 94.95           C
ATOM   4553  HE1 PHE A 299       2.799  -3.090  11.573  1.00 94.95           H
ATOM   4554  CE2 PHE A 299       0.043  -4.794  10.741  1.00 94.95           C
ATOM   4555  HE2 PHE A 299      -0.933  -4.644  10.280  1.00 94.95           H
ATOM   4556  CZ  PHE A 299       0.897  -3.744  10.883  1.00 94.95           C
ATOM   4557  HZ  PHE A 299       0.604  -2.754  10.536  1.00 94.95           H
ATOM   4558  HN  PHE A 299       2.824  -9.864  12.773  1.00 94.95           H
ATOM   4559  N   GLN A 300       4.888  -7.839  11.232  1.00 91.11           N
ATOM   4560  CA  GLN A 300       6.089  -7.180  10.748  1.00 91.11           C
ATOM   4561  C   GLN A 300       6.545  -7.809   9.430  1.00 91.11           C
ATOM   4562  O   GLN A 300       6.852  -7.100   8.473  1.00 91.11           O
ATOM   4563  HA  GLN A 300       5.803  -6.141  10.583  1.00 91.11           H
ATOM   4564  CB  GLN A 300       7.203  -7.232  11.795  1.00 91.11           C
ATOM   4565 1HB  GLN A 300       7.326  -8.256  12.150  1.00 91.11           H
ATOM   4566 2HB  GLN A 300       8.149  -6.938  11.340  1.00 91.11           H
ATOM   4567  CG  GLN A 300       6.890  -6.311  12.976  1.00 91.11           C
ATOM   4568 1HG  GLN A 300       6.769  -5.287  12.620  1.00 91.11           H
ATOM   4569 2HG  GLN A 300       5.944  -6.605  13.430  1.00 91.11           H
ATOM   4570  CD  GLN A 300       8.004  -6.364  14.023  1.00 91.11           C
ATOM   4571  OE1 GLN A 300       9.183  -6.292  13.717  1.00 91.11           O
ATOM   4572  NE2 GLN A 300       7.566  -6.494  15.272  1.00 91.11           N
ATOM   4573 1HE2 GLN A 300       6.585  -6.548  15.455  1.00 91.11           H
ATOM   4574 2HE2 GLN A 300       8.219  -6.538  16.029  1.00 91.11           H
ATOM   4575  HN  GLN A 300       4.963  -8.234  12.148  1.00 91.11           H
ATOM   4576  N   VAL A 301       6.575  -9.134   9.423  1.00 95.44           N
ATOM   4577  CA  VAL A 301       7.109  -9.864   8.286  1.00 95.44           C
ATOM   4578  C   VAL A 301       6.209  -9.635   7.070  1.00 95.44           C
ATOM   4579  O   VAL A 301       6.687  -9.253   6.003  1.00 95.44           O
ATOM   4580  HA  VAL A 301       8.099  -9.460   8.071  1.00 95.44           H
ATOM   4581  CB  VAL A 301       7.268 -11.344   8.642  1.00 95.44           C
ATOM   4582  HB  VAL A 301       6.292 -11.722   8.946  1.00 95.44           H
ATOM   4583  CG1 VAL A 301       7.727 -12.153   7.428  1.00 95.44           C
ATOM   4584 1HG1 VAL A 301       6.990 -12.063   6.630  1.00 95.44           H
ATOM   4585 2HG1 VAL A 301       8.688 -11.773   7.079  1.00 95.44           H
ATOM   4586 3HG1 VAL A 301       7.832 -13.201   7.708  1.00 95.44           H
ATOM   4587  CG2 VAL A 301       8.230 -11.524   9.817  1.00 95.44           C
ATOM   4588 1HG2 VAL A 301       9.208 -11.122   9.552  1.00 95.44           H
ATOM   4589 2HG2 VAL A 301       7.843 -10.995  10.688  1.00 95.44           H
ATOM   4590 3HG2 VAL A 301       8.325 -12.585  10.050  1.00 95.44           H
ATOM   4591  HN  VAL A 301       6.243  -9.705  10.174  1.00 95.44           H
ATOM   4592  N   THR A 302       4.923  -9.879   7.271  1.00 94.50           N
ATOM   4593  CA  THR A 302       3.978  -9.875   6.167  1.00 94.50           C
ATOM   4594  C   THR A 302       3.841  -8.465   5.588  1.00 94.50           C
ATOM   4595  O   THR A 302       3.659  -8.300   4.383  1.00 94.50           O
ATOM   4596  HA  THR A 302       4.374 -10.509   5.374  1.00 94.50           H
ATOM   4597  CB  THR A 302       2.656 -10.455   6.673  1.00 94.50           C
ATOM   4598  HB  THR A 302       1.907 -10.464   5.882  1.00 94.50           H
ATOM   4599  OG1 THR A 302       2.340  -9.657   7.811  1.00 94.50           O
ATOM   4600  HG1 THR A 302       1.397  -9.828   8.097  1.00 94.50           H
ATOM   4601  CG2 THR A 302       2.816 -11.867   7.241  1.00 94.50           C
ATOM   4602 1HG2 THR A 302       3.515 -11.846   8.077  1.00 94.50           H
ATOM   4603 2HG2 THR A 302       3.198 -12.530   6.464  1.00 94.50           H
ATOM   4604 3HG2 THR A 302       1.848 -12.231   7.586  1.00 94.50           H
ATOM   4605  HN  THR A 302       4.524 -10.076   8.167  1.00 94.50           H
ATOM   4606  N   GLN A 303       3.933  -7.484   6.474  1.00 91.75           N
ATOM   4607  CA  GLN A 303       3.848  -6.093   6.062  1.00 91.75           C
ATOM   4608  C   GLN A 303       5.015  -5.742   5.137  1.00 91.75           C
ATOM   4609  O   GLN A 303       4.829  -5.066   4.126  1.00 91.75           O
ATOM   4610  HA  GLN A 303       2.907  -6.009   5.519  1.00 91.75           H
ATOM   4611  CB  GLN A 303       3.812  -5.163   7.276  1.00 91.75           C
ATOM   4612 1HB  GLN A 303       2.943  -5.397   7.892  1.00 91.75           H
ATOM   4613 2HB  GLN A 303       4.694  -5.330   7.894  1.00 91.75           H
ATOM   4614  CG  GLN A 303       3.756  -3.697   6.842  1.00 91.75           C
ATOM   4615 1HG  GLN A 303       4.697  -3.418   6.370  1.00 91.75           H
ATOM   4616 2HG  GLN A 303       2.973  -3.565   6.096  1.00 91.75           H
ATOM   4617  CD  GLN A 303       3.488  -2.781   8.038  1.00 91.75           C
ATOM   4618  OE1 GLN A 303       4.268  -2.691   8.971  1.00 91.75           O
ATOM   4619  NE2 GLN A 303       2.343  -2.109   7.959  1.00 91.75           N
ATOM   4620 1HE2 GLN A 303       1.747  -2.228   7.165  1.00 91.75           H
ATOM   4621 2HE2 GLN A 303       2.079  -1.483   8.693  1.00 91.75           H
ATOM   4622  HN  GLN A 303       4.063  -7.627   7.455  1.00 91.75           H
ATOM   4623  N   THR A 304       6.193  -6.216   5.516  1.00 93.11           N
ATOM   4624  CA  THR A 304       7.399  -5.911   4.766  1.00 93.11           C
ATOM   4625  C   THR A 304       7.303  -6.477   3.348  1.00 93.11           C
ATOM   4626  O   THR A 304       7.666  -5.807   2.383  1.00 93.11           O
ATOM   4627  HA  THR A 304       7.481  -4.828   4.673  1.00 93.11           H
ATOM   4628  CB  THR A 304       8.595  -6.448   5.555  1.00 93.11           C
ATOM   4629  HB  THR A 304       8.569  -7.536   5.608  1.00 93.11           H
ATOM   4630  OG1 THR A 304       8.519  -5.769   6.806  1.00 93.11           O
ATOM   4631  HG1 THR A 304       8.090  -6.359   7.490  1.00 93.11           H
ATOM   4632  CG2 THR A 304       9.934  -5.997   4.968  1.00 93.11           C
ATOM   4633 1HG2 THR A 304       9.987  -4.909   4.977  1.00 93.11           H
ATOM   4634 2HG2 THR A 304      10.020  -6.356   3.942  1.00 93.11           H
ATOM   4635 3HG2 THR A 304      10.749  -6.406   5.565  1.00 93.11           H
ATOM   4636  HN  THR A 304       6.330  -6.798   6.318  1.00 93.11           H
ATOM   4637  N   ILE A 305       6.813  -7.705   3.268  1.00 93.22           N
ATOM   4638  CA  ILE A 305       6.630  -8.355   1.981  1.00 93.22           C
ATOM   4639  C   ILE A 305       5.696  -7.507   1.114  1.00 93.22           C
ATOM   4640  O   ILE A 305       5.913  -7.372  -0.089  1.00 93.22           O
ATOM   4641  HA  ILE A 305       7.605  -8.400   1.496  1.00 93.22           H
ATOM   4642  CB  ILE A 305       6.152  -9.796   2.172  1.00 93.22           C
ATOM   4643  HB  ILE A 305       5.281  -9.783   2.827  1.00 93.22           H
ATOM   4644  CG1 ILE A 305       7.224 -10.642   2.862  1.00 93.22           C
ATOM   4645 1HG1 ILE A 305       8.035 -10.848   2.163  1.00 93.22           H
ATOM   4646 2HG1 ILE A 305       7.654 -10.084   3.693  1.00 93.22           H
ATOM   4647  CG2 ILE A 305       5.708 -10.407   0.841  1.00 93.22           C
ATOM   4648 1HG2 ILE A 305       4.889  -9.819   0.427  1.00 93.22           H
ATOM   4649 2HG2 ILE A 305       6.545 -10.406   0.143  1.00 93.22           H
ATOM   4650 3HG2 ILE A 305       5.373 -11.431   1.006  1.00 93.22           H
ATOM   4651  CD1 ILE A 305       6.638 -11.959   3.374  1.00 93.22           C
ATOM   4652 1HD1 ILE A 305       5.844 -11.749   4.090  1.00 93.22           H
ATOM   4653 2HD1 ILE A 305       6.231 -12.526   2.536  1.00 93.22           H
ATOM   4654 3HD1 ILE A 305       7.421 -12.541   3.859  1.00 93.22           H
ATOM   4655  HN  ILE A 305       6.543  -8.253   4.060  1.00 93.22           H
ATOM   4656  N   ALA A 306       4.678  -6.959   1.760  1.00 94.56           N
ATOM   4657  CA  ALA A 306       3.678  -6.176   1.053  1.00 94.56           C
ATOM   4658  C   ALA A 306       4.341  -4.935   0.452  1.00 94.56           C
ATOM   4659  O   ALA A 306       3.996  -4.516  -0.652  1.00 94.56           O
ATOM   4660  HA  ALA A 306       3.283  -6.793   0.246  1.00 94.56           H
ATOM   4661  CB  ALA A 306       2.536  -5.823   2.008  1.00 94.56           C
ATOM   4662 1HB  ALA A 306       2.081  -6.739   2.384  1.00 94.56           H
ATOM   4663 2HB  ALA A 306       2.928  -5.243   2.844  1.00 94.56           H
ATOM   4664 3HB  ALA A 306       1.787  -5.236   1.477  1.00 94.56           H
ATOM   4665  HN  ALA A 306       4.530  -7.042   2.745  1.00 94.56           H
ATOM   4666  N   PHE A 307       5.279  -4.380   1.205  1.00 93.01           N
ATOM   4667  CA  PHE A 307       5.942  -3.155   0.794  1.00 93.01           C
ATOM   4668  C   PHE A 307       6.831  -3.396  -0.428  1.00 93.01           C
ATOM   4669  O   PHE A 307       7.006  -2.505  -1.257  1.00 93.01           O
ATOM   4670  HA  PHE A 307       5.164  -2.436   0.539  1.00 93.01           H
ATOM   4671  CB  PHE A 307       6.817  -2.705   1.966  1.00 93.01           C
ATOM   4672 1HB  PHE A 307       7.423  -3.548   2.298  1.00 93.01           H
ATOM   4673 2HB  PHE A 307       7.506  -1.935   1.617  1.00 93.01           H
ATOM   4674  CG  PHE A 307       6.029  -2.161   3.158  1.00 93.01           C
ATOM   4675  CD1 PHE A 307       4.682  -1.997   3.066  1.00 93.01           C
ATOM   4676  HD1 PHE A 307       4.164  -2.254   2.142  1.00 93.01           H
ATOM   4677  CD2 PHE A 307       6.675  -1.840   4.312  1.00 93.01           C
ATOM   4678  HD2 PHE A 307       7.754  -1.971   4.386  1.00 93.01           H
ATOM   4679  CE1 PHE A 307       3.950  -1.492   4.173  1.00 93.01           C
ATOM   4680  HE1 PHE A 307       2.870  -1.361   4.098  1.00 93.01           H
ATOM   4681  CE2 PHE A 307       5.943  -1.335   5.419  1.00 93.01           C
ATOM   4682  HE2 PHE A 307       6.460  -1.078   6.343  1.00 93.01           H
ATOM   4683  CZ  PHE A 307       4.596  -1.172   5.326  1.00 93.01           C
ATOM   4684  HZ  PHE A 307       4.034  -0.784   6.176  1.00 93.01           H
ATOM   4685  HN  PHE A 307       5.586  -4.754   2.081  1.00 93.01           H
ATOM   4686  N   PHE A 308       7.368  -4.605  -0.500  1.00 88.35           N
ATOM   4687  CA  PHE A 308       8.198  -4.989  -1.629  1.00 88.35           C
ATOM   4688  C   PHE A 308       7.399  -4.958  -2.933  1.00 88.35           C
ATOM   4689  O   PHE A 308       7.976  -4.904  -4.018  1.00 88.35           O
ATOM   4690  HA  PHE A 308       9.015  -4.270  -1.689  1.00 88.35           H
ATOM   4691  CB  PHE A 308       8.673  -6.420  -1.369  1.00 88.35           C
ATOM   4692 1HB  PHE A 308       7.903  -6.950  -0.808  1.00 88.35           H
ATOM   4693 2HB  PHE A 308       8.783  -6.934  -2.324  1.00 88.35           H
ATOM   4694  CG  PHE A 308       9.994  -6.508  -0.604  1.00 88.35           C
ATOM   4695  CD1 PHE A 308      11.166  -6.234  -1.237  1.00 88.35           C
ATOM   4696  HD1 PHE A 308      11.164  -5.951  -2.290  1.00 88.35           H
ATOM   4697  CD2 PHE A 308       9.997  -6.860   0.710  1.00 88.35           C
ATOM   4698  HD2 PHE A 308       9.058  -7.080   1.217  1.00 88.35           H
ATOM   4699  CE1 PHE A 308      12.393  -6.315  -0.526  1.00 88.35           C
ATOM   4700  HE1 PHE A 308      13.333  -6.096  -1.034  1.00 88.35           H
ATOM   4701  CE2 PHE A 308      11.224  -6.942   1.420  1.00 88.35           C
ATOM   4702  HE2 PHE A 308      11.226  -7.224   2.473  1.00 88.35           H
ATOM   4703  CZ  PHE A 308      12.396  -6.668   0.787  1.00 88.35           C
ATOM   4704  HZ  PHE A 308      13.338  -6.730   1.333  1.00 88.35           H
ATOM   4705  HN  PHE A 308       7.244  -5.314   0.194  1.00 88.35           H
ATOM   4706  N   HIS A 309       6.083  -4.993  -2.784  1.00 82.92           N
ATOM   4707  CA  HIS A 309       5.198  -4.961  -3.936  1.00 82.92           C
ATOM   4708  C   HIS A 309       5.391  -3.646  -4.695  1.00 82.92           C
ATOM   4709  O   HIS A 309       5.330  -3.619  -5.923  1.00 82.92           O
ATOM   4710  HA  HIS A 309       5.493  -5.789  -4.581  1.00 82.92           H
ATOM   4711  CB  HIS A 309       3.746  -5.194  -3.513  1.00 82.92           C
ATOM   4712 1HB  HIS A 309       3.704  -6.066  -2.860  1.00 82.92           H
ATOM   4713 2HB  HIS A 309       3.408  -4.340  -2.927  1.00 82.92           H
ATOM   4714  CG  HIS A 309       2.796  -5.402  -4.668  1.00 82.92           C
ATOM   4715  ND1 HIS A 309       2.880  -6.488  -5.522  1.00 82.92           N
ATOM   4716  HD1 HIS A 309       3.554  -7.224  -5.467  1.00 82.92           H
ATOM   4717  CD2 HIS A 309       1.741  -4.653  -5.101  1.00 82.92           C
ATOM   4718  HD2 HIS A 309       1.393  -3.722  -4.651  1.00 82.92           H
ATOM   4719  CE1 HIS A 309       1.914  -6.386  -6.424  1.00 82.92           C
ATOM   4720  HE1 HIS A 309       1.718  -7.088  -7.234  1.00 82.92           H
ATOM   4721  NE2 HIS A 309       1.210  -5.248  -6.161  1.00 82.92           N
ATOM   4722  HN  HIS A 309       5.621  -5.043  -1.898  1.00 82.92           H
ATOM   4723  N   SER A 310       5.619  -2.588  -3.931  1.00 86.42           N
ATOM   4724  CA  SER A 310       5.788  -1.267  -4.514  1.00 86.42           C
ATOM   4725  C   SER A 310       7.065  -1.226  -5.356  1.00 86.42           C
ATOM   4726  O   SER A 310       7.185  -0.411  -6.269  1.00 86.42           O
ATOM   4727  HA  SER A 310       4.911  -1.115  -5.142  1.00 86.42           H
ATOM   4728  CB  SER A 310       5.832  -0.189  -3.430  1.00 86.42           C
ATOM   4729 1HB  SER A 310       6.717  -0.334  -2.809  1.00 86.42           H
ATOM   4730 2HB  SER A 310       5.929   0.791  -3.897  1.00 86.42           H
ATOM   4731  OG  SER A 310       4.668  -0.209  -2.608  1.00 86.42           O
ATOM   4732  HG  SER A 310       3.896   0.195  -3.099  1.00 86.42           H
ATOM   4733  HN  SER A 310       5.689  -2.622  -2.934  1.00 86.42           H
ATOM   4734  N   CYS A 311       7.987  -2.116  -5.018  1.00 88.71           N
ATOM   4735  CA  CYS A 311       9.235  -2.217  -5.756  1.00 88.71           C
ATOM   4736  C   CYS A 311       8.956  -2.943  -7.074  1.00 88.71           C
ATOM   4737  O   CYS A 311       9.640  -2.714  -8.070  1.00 88.71           O
ATOM   4738  HA  CYS A 311       9.574  -1.198  -5.940  1.00 88.71           H
ATOM   4739  CB  CYS A 311      10.321  -2.918  -4.937  1.00 88.71           C
ATOM   4740 1HB  CYS A 311      10.016  -3.940  -4.713  1.00 88.71           H
ATOM   4741 2HB  CYS A 311      11.242  -2.980  -5.517  1.00 88.71           H
ATOM   4742  SG  CYS A 311      10.623  -2.000  -3.383  1.00 88.71           S
ATOM   4743  HG  CYS A 311      11.478  -2.878  -2.867  1.00 88.71           H
ATOM   4744  HN  CYS A 311       7.893  -2.758  -4.257  1.00 88.71           H
ATOM   4745  N   LEU A 312       7.950  -3.805  -7.036  1.00 86.98           N
ATOM   4746  CA  LEU A 312       7.700  -4.713  -8.142  1.00 86.98           C
ATOM   4747  C   LEU A 312       6.763  -4.041  -9.147  1.00 86.98           C
ATOM   4748  O   LEU A 312       6.772  -4.377 -10.331  1.00 86.98           O
ATOM   4749  HA  LEU A 312       8.656  -4.900  -8.633  1.00 86.98           H
ATOM   4750  CB  LEU A 312       7.186  -6.058  -7.626  1.00 86.98           C
ATOM   4751 1HB  LEU A 312       6.295  -5.877  -7.023  1.00 86.98           H
ATOM   4752 2HB  LEU A 312       6.875  -6.658  -8.481  1.00 86.98           H
ATOM   4753  CG  LEU A 312       8.172  -6.879  -6.793  1.00 86.98           C
ATOM   4754  HG  LEU A 312       8.482  -6.277  -5.939  1.00 86.98           H
ATOM   4755  CD1 LEU A 312       7.506  -8.141  -6.240  1.00 86.98           C
ATOM   4756 1HD1 LEU A 312       6.664  -7.859  -5.607  1.00 86.98           H
ATOM   4757 2HD1 LEU A 312       7.150  -8.756  -7.066  1.00 86.98           H
ATOM   4758 3HD1 LEU A 312       8.230  -8.706  -5.652  1.00 86.98           H
ATOM   4759  CD2 LEU A 312       9.433  -7.202  -7.598  1.00 86.98           C
ATOM   4760 1HD2 LEU A 312       9.161  -7.776  -8.484  1.00 86.98           H
ATOM   4761 2HD2 LEU A 312       9.918  -6.275  -7.901  1.00 86.98           H
ATOM   4762 3HD2 LEU A 312      10.117  -7.786  -6.983  1.00 86.98           H
ATOM   4763  HN  LEU A 312       7.313  -3.887  -6.270  1.00 86.98           H
ATOM   4764  N   ASN A 313       5.977  -3.103  -8.639  1.00 85.82           N
ATOM   4765  CA  ASN A 313       4.963  -2.454  -9.454  1.00 85.82           C
ATOM   4766  C   ASN A 313       5.605  -1.938 -10.743  1.00 85.82           C
ATOM   4767  O   ASN A 313       5.108  -2.202 -11.837  1.00 85.82           O
ATOM   4768  HA  ASN A 313       4.211  -3.221  -9.640  1.00 85.82           H
ATOM   4769  CB  ASN A 313       4.349  -1.260  -8.721  1.00 85.82           C
ATOM   4770 1HB  ASN A 313       5.134  -0.694  -8.220  1.00 85.82           H
ATOM   4771 2HB  ASN A 313       3.881  -0.588  -9.440  1.00 85.82           H
ATOM   4772  CG  ASN A 313       3.311  -1.721  -7.695  1.00 85.82           C
ATOM   4773  OD1 ASN A 313       2.815  -2.835  -7.733  1.00 85.82           O
ATOM   4774  ND2 ASN A 313       3.012  -0.804  -6.780  1.00 85.82           N
ATOM   4775 1HD2 ASN A 313       3.455   0.092  -6.805  1.00 85.82           H
ATOM   4776 2HD2 ASN A 313       2.343  -1.011  -6.065  1.00 85.82           H
ATOM   4777  HN  ASN A 313       6.024  -2.787  -7.692  1.00 85.82           H
ATOM   4778  N   PRO A 314       6.717  -1.197 -10.640  1.00 86.15           N
ATOM   4779  CA  PRO A 314       7.376  -0.655 -11.831  1.00 86.15           C
ATOM   4780  C   PRO A 314       7.671  -1.729 -12.866  1.00 86.15           C
ATOM   4781  O   PRO A 314       7.441  -1.528 -14.057  1.00 86.15           O
ATOM   4782  HA  PRO A 314       6.717   0.052 -12.335  1.00 86.15           H
ATOM   4783  CB  PRO A 314       8.659  -0.028 -11.282  1.00 86.15           C
ATOM   4784 1HB  PRO A 314       9.490  -0.732 -11.303  1.00 86.15           H
ATOM   4785 2HB  PRO A 314       8.962   0.841 -11.866  1.00 86.15           H
ATOM   4786  CG  PRO A 314       8.282   0.355  -9.856  1.00 86.15           C
ATOM   4787 1HG  PRO A 314       9.161   0.486  -9.226  1.00 86.15           H
ATOM   4788 2HG  PRO A 314       7.737   1.299  -9.821  1.00 86.15           H
ATOM   4789  CD  PRO A 314       7.425  -0.816  -9.404  1.00 86.15           C
ATOM   4790 1HD  PRO A 314       8.031  -1.637  -9.021  1.00 86.15           H
ATOM   4791 2HD  PRO A 314       6.738  -0.532  -8.607  1.00 86.15           H
ATOM   4792  N   VAL A 315       8.177  -2.852 -12.379  1.00 84.89           N
ATOM   4793  CA  VAL A 315       8.634  -3.912 -13.261  1.00 84.89           C
ATOM   4794  C   VAL A 315       7.422  -4.596 -13.899  1.00 84.89           C
ATOM   4795  O   VAL A 315       7.416  -4.861 -15.100  1.00 84.89           O
ATOM   4796  HA  VAL A 315       9.230  -3.451 -14.048  1.00 84.89           H
ATOM   4797  CB  VAL A 315       9.532  -4.883 -12.492  1.00 84.89           C
ATOM   4798  HB  VAL A 315       8.936  -5.333 -11.698  1.00 84.89           H
ATOM   4799  CG1 VAL A 315      10.028  -6.008 -13.402  1.00 84.89           C
ATOM   4800 1HG1 VAL A 315       9.175  -6.560 -13.797  1.00 84.89           H
ATOM   4801 2HG1 VAL A 315      10.599  -5.583 -14.228  1.00 84.89           H
ATOM   4802 3HG1 VAL A 315      10.664  -6.684 -12.831  1.00 84.89           H
ATOM   4803  CG2 VAL A 315      10.704  -4.147 -11.841  1.00 84.89           C
ATOM   4804 1HG2 VAL A 315      11.299  -3.657 -12.613  1.00 84.89           H
ATOM   4805 2HG2 VAL A 315      10.323  -3.399 -11.147  1.00 84.89           H
ATOM   4806 3HG2 VAL A 315      11.327  -4.860 -11.302  1.00 84.89           H
ATOM   4807  HN  VAL A 315       8.278  -3.043 -11.402  1.00 84.89           H
ATOM   4808  N   LEU A 316       6.427  -4.862 -13.066  1.00 84.50           N
ATOM   4809  CA  LEU A 316       5.334  -5.734 -13.461  1.00 84.50           C
ATOM   4810  C   LEU A 316       4.521  -5.059 -14.567  1.00 84.50           C
ATOM   4811  O   LEU A 316       4.120  -5.708 -15.532  1.00 84.50           O
ATOM   4812  HA  LEU A 316       5.774  -6.647 -13.863  1.00 84.50           H
ATOM   4813  CB  LEU A 316       4.500  -6.133 -12.241  1.00 84.50           C
ATOM   4814 1HB  LEU A 316       4.220  -5.227 -11.705  1.00 84.50           H
ATOM   4815 2HB  LEU A 316       3.577  -6.594 -12.593  1.00 84.50           H
ATOM   4816  CG  LEU A 316       5.171  -7.090 -11.254  1.00 84.50           C
ATOM   4817  HG  LEU A 316       6.118  -6.650 -10.942  1.00 84.50           H
ATOM   4818  CD1 LEU A 316       4.319  -7.265  -9.995  1.00 84.50           C
ATOM   4819 1HD1 LEU A 316       4.184  -6.299  -9.510  1.00 84.50           H
ATOM   4820 2HD1 LEU A 316       3.345  -7.673 -10.269  1.00 84.50           H
ATOM   4821 3HD1 LEU A 316       4.819  -7.950  -9.310  1.00 84.50           H
ATOM   4822  CD2 LEU A 316       5.493  -8.429 -11.920  1.00 84.50           C
ATOM   4823 1HD2 LEU A 316       4.571  -8.887 -12.278  1.00 84.50           H
ATOM   4824 2HD2 LEU A 316       6.167  -8.264 -12.760  1.00 84.50           H
ATOM   4825 3HD2 LEU A 316       5.969  -9.090 -11.195  1.00 84.50           H
ATOM   4826  HN  LEU A 316       6.360  -4.493 -12.139  1.00 84.50           H
ATOM   4827  N   TYR A 317       4.303  -3.764 -14.390  1.00 81.56           N
ATOM   4828  CA  TYR A 317       3.303  -3.060 -15.174  1.00 81.56           C
ATOM   4829  C   TYR A 317       3.957  -2.236 -16.285  1.00 81.56           C
ATOM   4830  O   TYR A 317       3.349  -2.001 -17.328  1.00 81.56           O
ATOM   4831  HA  TYR A 317       2.643  -3.803 -15.623  1.00 81.56           H
ATOM   4832  CB  TYR A 317       2.595  -2.113 -14.203  1.00 81.56           C
ATOM   4833 1HB  TYR A 317       3.346  -1.551 -13.648  1.00 81.56           H
ATOM   4834 2HB  TYR A 317       2.014  -1.389 -14.775  1.00 81.56           H
ATOM   4835  CG  TYR A 317       1.669  -2.818 -13.210  1.00 81.56           C
ATOM   4836  CD1 TYR A 317       0.422  -3.248 -13.616  1.00 81.56           C
ATOM   4837  HD1 TYR A 317       0.097  -3.086 -14.644  1.00 81.56           H
ATOM   4838  CD2 TYR A 317       2.080  -3.023 -11.909  1.00 81.56           C
ATOM   4839  HD2 TYR A 317       3.065  -2.683 -11.589  1.00 81.56           H
ATOM   4840  CE1 TYR A 317      -0.450  -3.912 -12.682  1.00 81.56           C
ATOM   4841  HE1 TYR A 317      -1.437  -4.257 -12.989  1.00 81.56           H
ATOM   4842  CE2 TYR A 317       1.208  -3.687 -10.975  1.00 81.56           C
ATOM   4843  HE2 TYR A 317       1.521  -3.855  -9.944  1.00 81.56           H
ATOM   4844  CZ  TYR A 317      -0.014  -4.098 -11.407  1.00 81.56           C
ATOM   4845  OH  TYR A 317      -0.837  -4.725 -10.524  1.00 81.56           O
ATOM   4846  HH  TYR A 317      -0.370  -4.849  -9.649  1.00 81.56           H
ATOM   4847  HN  TYR A 317       4.794  -3.199 -13.727  1.00 81.56           H
ATOM   4848  N   VAL A 318       5.188  -1.822 -16.024  1.00 78.52           N
ATOM   4849  CA  VAL A 318       5.794  -0.746 -16.791  1.00 78.52           C
ATOM   4850  C   VAL A 318       6.867  -1.326 -17.714  1.00 78.52           C
ATOM   4851  O   VAL A 318       6.758  -1.230 -18.935  1.00 78.52           O
ATOM   4852  HA  VAL A 318       5.012  -0.296 -17.402  1.00 78.52           H
ATOM   4853  CB  VAL A 318       6.335   0.329 -15.846  1.00 78.52           C
ATOM   4854  HB  VAL A 318       7.219  -0.074 -15.351  1.00 78.52           H
ATOM   4855  CG1 VAL A 318       6.760   1.577 -16.623  1.00 78.52           C
ATOM   4856 1HG1 VAL A 318       7.541   1.313 -17.336  1.00 78.52           H
ATOM   4857 2HG1 VAL A 318       5.901   1.982 -17.158  1.00 78.52           H
ATOM   4858 3HG1 VAL A 318       7.141   2.325 -15.928  1.00 78.52           H
ATOM   4859  CG2 VAL A 318       5.309   0.677 -14.766  1.00 78.52           C
ATOM   4860 1HG2 VAL A 318       4.400   1.051 -15.237  1.00 78.52           H
ATOM   4861 2HG2 VAL A 318       5.077  -0.214 -14.184  1.00 78.52           H
ATOM   4862 3HG2 VAL A 318       5.720   1.444 -14.109  1.00 78.52           H
ATOM   4863  HN  VAL A 318       5.767  -2.206 -15.305  1.00 78.52           H
ATOM   4864  N   PHE A 319       7.880  -1.916 -17.095  1.00 76.24           N
ATOM   4865  CA  PHE A 319       9.063  -2.334 -17.827  1.00 76.24           C
ATOM   4866  C   PHE A 319       8.752  -3.523 -18.738  1.00 76.24           C
ATOM   4867  O   PHE A 319       9.507  -3.813 -19.665  1.00 76.24           O
ATOM   4868  HA  PHE A 319       9.384  -1.488 -18.434  1.00 76.24           H
ATOM   4869  CB  PHE A 319      10.103  -2.760 -16.789  1.00 76.24           C
ATOM   4870 1HB  PHE A 319       9.684  -3.557 -16.175  1.00 76.24           H
ATOM   4871 2HB  PHE A 319      10.967  -3.178 -17.306  1.00 76.24           H
ATOM   4872  CG  PHE A 319      10.573  -1.626 -15.876  1.00 76.24           C
ATOM   4873  CD1 PHE A 319      10.657  -0.357 -16.358  1.00 76.24           C
ATOM   4874  HD1 PHE A 319      10.390  -0.148 -17.394  1.00 76.24           H
ATOM   4875  CD2 PHE A 319      10.906  -1.887 -14.584  1.00 76.24           C
ATOM   4876  HD2 PHE A 319      10.839  -2.904 -14.198  1.00 76.24           H
ATOM   4877  CE1 PHE A 319      11.093   0.696 -15.510  1.00 76.24           C
ATOM   4878  HE1 PHE A 319      11.161   1.714 -15.896  1.00 76.24           H
ATOM   4879  CE2 PHE A 319      11.342  -0.834 -13.737  1.00 76.24           C
ATOM   4880  HE2 PHE A 319      11.609  -1.043 -12.701  1.00 76.24           H
ATOM   4881  CZ  PHE A 319      11.426   0.436 -14.218  1.00 76.24           C
ATOM   4882  HZ  PHE A 319      11.760   1.244 -13.567  1.00 76.24           H
ATOM   4883  HN  PHE A 319       7.900  -2.108 -16.114  1.00 76.24           H
ATOM   4884  N   VAL A 320       7.640  -4.179 -18.443  1.00 75.00           N
ATOM   4885  CA  VAL A 320       7.180  -5.282 -19.269  1.00 75.00           C
ATOM   4886  C   VAL A 320       6.744  -4.745 -20.634  1.00 75.00           C
ATOM   4887  O   VAL A 320       6.735  -5.479 -21.620  1.00 75.00           O
ATOM   4888  HA  VAL A 320       8.021  -5.960 -19.412  1.00 75.00           H
ATOM   4889  CB  VAL A 320       6.070  -6.050 -18.547  1.00 75.00           C
ATOM   4890  HB  VAL A 320       5.259  -5.352 -18.341  1.00 75.00           H
ATOM   4891  CG1 VAL A 320       5.514  -7.169 -19.430  1.00 75.00           C
ATOM   4892 1HG1 VAL A 320       5.104  -6.740 -20.345  1.00 75.00           H
ATOM   4893 2HG1 VAL A 320       6.314  -7.865 -19.682  1.00 75.00           H
ATOM   4894 3HG1 VAL A 320       4.727  -7.698 -18.893  1.00 75.00           H
ATOM   4895  CG2 VAL A 320       6.567  -6.602 -17.210  1.00 75.00           C
ATOM   4896 1HG2 VAL A 320       7.403  -7.279 -17.384  1.00 75.00           H
ATOM   4897 2HG2 VAL A 320       6.893  -5.778 -16.575  1.00 75.00           H
ATOM   4898 3HG2 VAL A 320       5.759  -7.143 -16.718  1.00 75.00           H
ATOM   4899  HN  VAL A 320       7.058  -3.968 -17.658  1.00 75.00           H
ATOM   4900  N   GLY A 321       6.394  -3.467 -20.647  1.00 75.58           N
ATOM   4901  CA  GLY A 321       5.897  -2.839 -21.859  1.00 75.58           C
ATOM   4902  C   GLY A 321       7.030  -2.609 -22.861  1.00 75.58           C
ATOM   4903  O   GLY A 321       8.041  -1.992 -22.530  1.00 75.58           O
ATOM   4904 1HA  GLY A 321       5.130  -3.468 -22.310  1.00 75.58           H
ATOM   4905 2HA  GLY A 321       5.426  -1.887 -21.613  1.00 75.58           H
ATOM   4906  HN  GLY A 321       6.445  -2.865 -19.849  1.00 75.58           H
ATOM   4907  N   GLU A 322       6.823  -3.119 -24.067  1.00 63.74           N
ATOM   4908  CA  GLU A 322       7.783  -2.918 -25.139  1.00 63.74           C
ATOM   4909  C   GLU A 322       7.918  -1.427 -25.458  1.00 63.74           C
ATOM   4910  O   GLU A 322       9.024  -0.931 -25.664  1.00 63.74           O
ATOM   4911  HA  GLU A 322       8.729  -3.301 -24.757  1.00 63.74           H
ATOM   4912  CB  GLU A 322       7.387  -3.712 -26.386  1.00 63.74           C
ATOM   4913 1HB  GLU A 322       6.333  -3.544 -26.608  1.00 63.74           H
ATOM   4914 2HB  GLU A 322       8.049  -3.452 -27.212  1.00 63.74           H
ATOM   4915  CG  GLU A 322       7.555  -5.215 -26.155  1.00 63.74           C
ATOM   4916 1HG  GLU A 322       8.592  -5.433 -25.896  1.00 63.74           H
ATOM   4917 2HG  GLU A 322       6.943  -5.527 -25.308  1.00 63.74           H
ATOM   4918  CD  GLU A 322       7.156  -6.009 -27.400  1.00 63.74           C
ATOM   4919  OE1 GLU A 322       7.216  -7.255 -27.322  1.00 63.74           O
ATOM   4920  OE2 GLU A 322       6.800  -5.352 -28.402  1.00 63.74           O
ATOM   4921  HN  GLU A 322       6.019  -3.659 -24.315  1.00 63.74           H
ATOM   4922  N   ARG A 323       6.776  -0.756 -25.489  1.00 62.15           N
ATOM   4923  CA  ARG A 323       6.752   0.664 -25.796  1.00 62.15           C
ATOM   4924  C   ARG A 323       7.628   1.436 -24.808  1.00 62.15           C
ATOM   4925  O   ARG A 323       8.431   2.277 -25.210  1.00 62.15           O
ATOM   4926  HA  ARG A 323       7.146   0.737 -26.809  1.00 62.15           H
ATOM   4927  CB  ARG A 323       5.325   1.215 -25.740  1.00 62.15           C
ATOM   4928 1HB  ARG A 323       4.703   0.697 -26.469  1.00 62.15           H
ATOM   4929 2HB  ARG A 323       4.895   1.021 -24.757  1.00 62.15           H
ATOM   4930  CG  ARG A 323       5.307   2.719 -26.022  1.00 62.15           C
ATOM   4931 1HG  ARG A 323       5.902   3.241 -25.272  1.00 62.15           H
ATOM   4932 2HG  ARG A 323       5.769   2.917 -26.989  1.00 62.15           H
ATOM   4933  CD  ARG A 323       3.876   3.261 -26.013  1.00 62.15           C
ATOM   4934 1HD  ARG A 323       3.334   2.894 -26.885  1.00 62.15           H
ATOM   4935 2HD  ARG A 323       3.346   2.898 -25.133  1.00 62.15           H
ATOM   4936  NE  ARG A 323       3.895   4.741 -26.016  1.00 62.15           N
ATOM   4937  HE  ARG A 323       4.684   5.198 -26.426  1.00 62.15           H
ATOM   4938  CZ  ARG A 323       2.922   5.506 -25.504  1.00 62.15           C
ATOM   4939  NH1 ARG A 323       1.842   4.946 -24.942  1.00 62.15           N
ATOM   4940 1HH1 ARG A 323       1.758   3.951 -24.903  1.00 62.15           H
ATOM   4941 2HH1 ARG A 323       1.120   5.524 -24.562  1.00 62.15           H
ATOM   4942  NH2 ARG A 323       3.045   6.839 -25.562  1.00 62.15           N
ATOM   4943 1HH2 ARG A 323       2.327   7.424 -25.184  1.00 62.15           H
ATOM   4944 2HH2 ARG A 323       3.854   7.249 -25.983  1.00 62.15           H
ATOM   4945  HN  ARG A 323       5.882  -1.165 -25.309  1.00 62.15           H
ATOM   4946  N   PHE A 324       7.445   1.123 -23.533  1.00 73.16           N
ATOM   4947  CA  PHE A 324       8.150   1.832 -22.479  1.00 73.16           C
ATOM   4948  C   PHE A 324       9.647   1.514 -22.510  1.00 73.16           C
ATOM   4949  O   PHE A 324      10.478   2.404 -22.335  1.00 73.16           O
ATOM   4950  HA  PHE A 324       8.004   2.899 -22.653  1.00 73.16           H
ATOM   4951  CB  PHE A 324       7.566   1.353 -21.149  1.00 73.16           C
ATOM   4952 1HB  PHE A 324       6.481   1.445 -21.186  1.00 73.16           H
ATOM   4953 2HB  PHE A 324       7.792   0.294 -21.025  1.00 73.16           H
ATOM   4954  CG  PHE A 324       8.087   2.116 -19.930  1.00 73.16           C
ATOM   4955  CD1 PHE A 324       9.215   1.698 -19.296  1.00 73.16           C
ATOM   4956  HD1 PHE A 324       9.749   0.819 -19.657  1.00 73.16           H
ATOM   4957  CD2 PHE A 324       7.421   3.213 -19.479  1.00 73.16           C
ATOM   4958  HD2 PHE A 324       6.517   3.549 -19.987  1.00 73.16           H
ATOM   4959  CE1 PHE A 324       9.698   2.406 -18.164  1.00 73.16           C
ATOM   4960  HE1 PHE A 324      10.603   2.071 -17.657  1.00 73.16           H
ATOM   4961  CE2 PHE A 324       7.904   3.922 -18.347  1.00 73.16           C
ATOM   4962  HE2 PHE A 324       7.371   4.801 -17.986  1.00 73.16           H
ATOM   4963  CZ  PHE A 324       9.033   3.503 -17.714  1.00 73.16           C
ATOM   4964  HZ  PHE A 324       9.403   4.047 -16.845  1.00 73.16           H
ATOM   4965  HN  PHE A 324       6.829   0.401 -23.218  1.00 73.16           H
ATOM   4966  N   ARG A 325       9.944   0.242 -22.734  1.00 71.02           N
ATOM   4967  CA  ARG A 325      11.326  -0.201 -22.811  1.00 71.02           C
ATOM   4968  C   ARG A 325      12.077   0.587 -23.886  1.00 71.02           C
ATOM   4969  O   ARG A 325      13.233   0.959 -23.694  1.00 71.02           O
ATOM   4970  HA  ARG A 325      11.737  -0.004 -21.821  1.00 71.02           H
ATOM   4971  CB  ARG A 325      11.408  -1.694 -23.131  1.00 71.02           C
ATOM   4972 1HB  ARG A 325      10.699  -1.940 -23.922  1.00 71.02           H
ATOM   4973 2HB  ARG A 325      12.402  -1.935 -23.509  1.00 71.02           H
ATOM   4974  CG  ARG A 325      11.110  -2.539 -21.891  1.00 71.02           C
ATOM   4975 1HG  ARG A 325      11.798  -2.270 -21.090  1.00 71.02           H
ATOM   4976 2HG  ARG A 325      10.103  -2.323 -21.533  1.00 71.02           H
ATOM   4977  CD  ARG A 325      11.237  -4.032 -22.201  1.00 71.02           C
ATOM   4978 1HD  ARG A 325      11.021  -4.617 -21.306  1.00 71.02           H
ATOM   4979 2HD  ARG A 325      10.504  -4.319 -22.954  1.00 71.02           H
ATOM   4980  NE  ARG A 325      12.603  -4.334 -22.684  1.00 71.02           N
ATOM   4981  HE  ARG A 325      13.327  -3.673 -22.486  1.00 71.02           H
ATOM   4982  CZ  ARG A 325      12.930  -5.437 -23.370  1.00 71.02           C
ATOM   4983  NH1 ARG A 325      12.000  -6.357 -23.663  1.00 71.02           N
ATOM   4984 1HH1 ARG A 325      11.054  -6.222 -23.369  1.00 71.02           H
ATOM   4985 2HH1 ARG A 325      12.253  -7.178 -24.176  1.00 71.02           H
ATOM   4986  NH2 ARG A 325      14.201  -5.608 -23.759  1.00 71.02           N
ATOM   4987 1HH2 ARG A 325      14.462  -6.426 -24.272  1.00 71.02           H
ATOM   4988 2HH2 ARG A 325      14.889  -4.917 -23.536  1.00 71.02           H
ATOM   4989  HN  ARG A 325       9.262  -0.478 -22.861  1.00 71.02           H
ATOM   4990  N   ARG A 326      11.388   0.818 -24.994  1.00 65.46           N
ATOM   4991  CA  ARG A 326      11.975   1.557 -26.099  1.00 65.46           C
ATOM   4992  C   ARG A 326      12.210   3.014 -25.698  1.00 65.46           C
ATOM   4993  O   ARG A 326      13.264   3.579 -25.988  1.00 65.46           O
ATOM   4994  HA  ARG A 326      12.918   1.049 -26.304  1.00 65.46           H
ATOM   4995  CB  ARG A 326      11.070   1.514 -27.332  1.00 65.46           C
ATOM   4996 1HB  ARG A 326      10.661   0.511 -27.453  1.00 65.46           H
ATOM   4997 2HB  ARG A 326      10.225   2.188 -27.192  1.00 65.46           H
ATOM   4998  CG  ARG A 326      11.842   1.911 -28.593  1.00 65.46           C
ATOM   4999 1HG  ARG A 326      12.209   2.932 -28.492  1.00 65.46           H
ATOM   5000 2HG  ARG A 326      12.715   1.268 -28.706  1.00 65.46           H
ATOM   5001  CD  ARG A 326      10.956   1.801 -29.835  1.00 65.46           C
ATOM   5002 1HD  ARG A 326      10.407   0.860 -29.818  1.00 65.46           H
ATOM   5003 2HD  ARG A 326      10.217   2.602 -29.836  1.00 65.46           H
ATOM   5004  NE  ARG A 326      11.787   1.879 -31.058  1.00 65.46           N
ATOM   5005  HE  ARG A 326      12.774   1.998 -30.947  1.00 65.46           H
ATOM   5006  CZ  ARG A 326      11.300   1.800 -32.303  1.00 65.46           C
ATOM   5007  NH1 ARG A 326       9.986   1.641 -32.511  1.00 65.46           N
ATOM   5008 1HH1 ARG A 326       9.360   1.580 -31.733  1.00 65.46           H
ATOM   5009 2HH1 ARG A 326       9.630   1.583 -33.444  1.00 65.46           H
ATOM   5010  NH2 ARG A 326      12.147   1.883 -33.339  1.00 65.46           N
ATOM   5011 1HH2 ARG A 326      11.799   1.826 -34.275  1.00 65.46           H
ATOM   5012 2HH2 ARG A 326      13.126   2.002 -33.175  1.00 65.46           H
ATOM   5013  HN  ARG A 326      10.448   0.511 -25.143  1.00 65.46           H
ATOM   5014  N   ASP A 327      11.211   3.581 -25.038  1.00 75.51           N
ATOM   5015  CA  ASP A 327      11.261   4.986 -24.667  1.00 75.51           C
ATOM   5016  C   ASP A 327      12.271   5.174 -23.534  1.00 75.51           C
ATOM   5017  O   ASP A 327      12.900   6.226 -23.426  1.00 75.51           O
ATOM   5018  HA  ASP A 327      11.552   5.512 -25.577  1.00 75.51           H
ATOM   5019  CB  ASP A 327       9.898   5.473 -24.172  1.00 75.51           C
ATOM   5020 1HB  ASP A 327       9.512   4.784 -23.421  1.00 75.51           H
ATOM   5021 2HB  ASP A 327      10.008   6.443 -23.688  1.00 75.51           H
ATOM   5022  CG  ASP A 327       8.902   5.584 -25.329  1.00 75.51           C
ATOM   5023  OD1 ASP A 327       9.378   5.672 -26.481  1.00 75.51           O
ATOM   5024  OD2 ASP A 327       7.687   5.580 -25.034  1.00 75.51           O
ATOM   5025  HN  ASP A 327      10.381   3.099 -24.757  1.00 75.51           H
ATOM   5026  N   LEU A 328      12.395   4.139 -22.716  1.00 76.99           N
ATOM   5027  CA  LEU A 328      13.363   4.152 -21.633  1.00 76.99           C
ATOM   5028  C   LEU A 328      14.767   4.339 -22.212  1.00 76.99           C
ATOM   5029  O   LEU A 328      15.489   5.253 -21.817  1.00 76.99           O
ATOM   5030  HA  LEU A 328      13.134   5.010 -21.000  1.00 76.99           H
ATOM   5031  CB  LEU A 328      13.217   2.899 -20.767  1.00 76.99           C
ATOM   5032 1HB  LEU A 328      12.233   2.918 -20.299  1.00 76.99           H
ATOM   5033 2HB  LEU A 328      13.243   2.026 -21.420  1.00 76.99           H
ATOM   5034  CG  LEU A 328      14.269   2.714 -19.672  1.00 76.99           C
ATOM   5035  HG  LEU A 328      15.254   2.730 -20.138  1.00 76.99           H
ATOM   5036  CD1 LEU A 328      14.225   3.868 -18.669  1.00 76.99           C
ATOM   5037 1HD1 LEU A 328      14.421   4.807 -19.187  1.00 76.99           H
ATOM   5038 2HD1 LEU A 328      13.240   3.909 -18.204  1.00 76.99           H
ATOM   5039 3HD1 LEU A 328      14.982   3.711 -17.901  1.00 76.99           H
ATOM   5040  CD2 LEU A 328      14.114   1.354 -18.988  1.00 76.99           C
ATOM   5041 1HD2 LEU A 328      13.124   1.284 -18.537  1.00 76.99           H
ATOM   5042 2HD2 LEU A 328      14.234   0.561 -19.726  1.00 76.99           H
ATOM   5043 3HD2 LEU A 328      14.874   1.248 -18.214  1.00 76.99           H
ATOM   5044  HN  LEU A 328      11.849   3.304 -22.785  1.00 76.99           H
ATOM   5045  N   VAL A 329      15.112   3.458 -23.139  1.00 77.63           N
ATOM   5046  CA  VAL A 329      16.437   3.478 -23.735  1.00 77.63           C
ATOM   5047  C   VAL A 329      16.652   4.815 -24.446  1.00 77.63           C
ATOM   5048  O   VAL A 329      17.756   5.357 -24.437  1.00 77.63           O
ATOM   5049  HA  VAL A 329      17.163   3.390 -22.926  1.00 77.63           H
ATOM   5050  CB  VAL A 329      16.613   2.273 -24.661  1.00 77.63           C
ATOM   5051  HB  VAL A 329      15.818   2.304 -25.406  1.00 77.63           H
ATOM   5052  CG1 VAL A 329      17.952   2.339 -25.399  1.00 77.63           C
ATOM   5053 1HG1 VAL A 329      17.992   3.249 -25.998  1.00 77.63           H
ATOM   5054 2HG1 VAL A 329      18.766   2.345 -24.674  1.00 77.63           H
ATOM   5055 3HG1 VAL A 329      18.051   1.471 -26.050  1.00 77.63           H
ATOM   5056  CG2 VAL A 329      16.479   0.961 -23.886  1.00 77.63           C
ATOM   5057 1HG2 VAL A 329      17.242   0.918 -23.109  1.00 77.63           H
ATOM   5058 2HG2 VAL A 329      15.491   0.909 -23.428  1.00 77.63           H
ATOM   5059 3HG2 VAL A 329      16.608   0.121 -24.568  1.00 77.63           H
ATOM   5060  HN  VAL A 329      14.505   2.741 -23.483  1.00 77.63           H
ATOM   5061  N   LYS A 330      15.579   5.309 -25.045  1.00 71.18           N
ATOM   5062  CA  LYS A 330      15.633   6.579 -25.750  1.00 71.18           C
ATOM   5063  C   LYS A 330      15.979   7.693 -24.759  1.00 71.18           C
[truncated: 117,162 more chars]
