# Supplementary material for: Noncanonical roles of chemokine regions in CCR9 activation revealed by structural modeling and mutational mapping
Source: Nat Commun. 2025 Aug 18;16:7695. doi: 10.1038/s41467-025-62321-9 (PMC12361432; doi:10.1038/s41467-025-62321-9)
Supplement: Supplementary file 5 — Supplementary Data 3 [file 41467_2025_62321_MOESM5_ESM.zip › CCR9_CCL25_19_rnk3.pdb]

ATOM      1  N   GLU A  20      -6.545  -2.848  57.948  1.00 51.06           N
ATOM      2  CA  GLU A  20      -6.398  -3.987  57.058  1.00 51.06           C
ATOM      3  C   GLU A  20      -6.914  -5.259  57.734  1.00 51.06           C
ATOM      4  O   GLU A  20      -6.155  -5.967  58.395  1.00 51.06           O
ATOM      5  HA  GLU A  20      -7.011  -3.756  56.188  1.00 51.06           H
ATOM      6  CB  GLU A  20      -4.942  -4.153  56.616  1.00 51.06           C
ATOM      7 1HB  GLU A  20      -4.278  -3.938  57.453  1.00 51.06           H
ATOM      8 2HB  GLU A  20      -4.797  -5.148  56.195  1.00 51.06           H
ATOM      9  CG  GLU A  20      -4.590  -3.160  55.507  1.00 51.06           C
ATOM     10 1HG  GLU A  20      -5.442  -3.041  54.837  1.00 51.06           H
ATOM     11 2HG  GLU A  20      -4.386  -2.182  55.941  1.00 51.06           H
ATOM     12  CD  GLU A  20      -3.372  -3.636  54.712  1.00 51.06           C
ATOM     13  OE1 GLU A  20      -3.175  -3.099  53.601  1.00 51.06           O
ATOM     14  OE2 GLU A  20      -2.666  -4.526  55.234  1.00 51.06           O
ATOM     15  HN  GLU A  20      -6.969  -3.053  58.831  1.00 51.06           H
ATOM     16  N   SER A  21      -8.201  -5.511  57.546  1.00 59.76           N
ATOM     17  CA  SER A  21      -8.793  -6.759  57.997  1.00 59.76           C
ATOM     18  C   SER A  21      -8.057  -7.944  57.371  1.00 59.76           C
ATOM     19  O   SER A  21      -7.603  -7.865  56.230  1.00 59.76           O
ATOM     20  HA  SER A  21      -8.671  -6.761  59.080  1.00 59.76           H
ATOM     21  CB  SER A  21     -10.283  -6.817  57.653  1.00 59.76           C
ATOM     22 1HB  SER A  21     -10.703  -7.753  58.021  1.00 59.76           H
ATOM     23 2HB  SER A  21     -10.805  -6.010  58.166  1.00 59.76           H
ATOM     24  OG  SER A  21     -10.511  -6.714  56.250  1.00 59.76           O
ATOM     25  HG  SER A  21     -10.888  -7.572  55.901  1.00 59.76           H
ATOM     26  HN  SER A  21      -8.833  -4.881  57.095  1.00 59.76           H
ATOM     27  N   THR A  22      -7.961  -9.016  58.144  1.00 60.85           N
ATOM     28  CA  THR A  22      -7.318 -10.228  57.666  1.00 60.85           C
ATOM     29  C   THR A  22      -7.906 -10.648  56.318  1.00 60.85           C
ATOM     30  O   THR A  22      -7.198 -11.188  55.469  1.00 60.85           O
ATOM     31  HA  THR A  22      -6.261 -10.015  57.502  1.00 60.85           H
ATOM     32  CB  THR A  22      -7.460 -11.298  58.751  1.00 60.85           C
ATOM     33  HB  THR A  22      -7.296 -12.294  58.339  1.00 60.85           H
ATOM     34  OG1 THR A  22      -8.754 -11.065  59.300  1.00 60.85           O
ATOM     35  HG1 THR A  22      -9.055 -11.865  59.819  1.00 60.85           H
ATOM     36  CG2 THR A  22      -6.509 -11.069  59.928  1.00 60.85           C
ATOM     37 1HG2 THR A  22      -6.720 -10.101  60.382  1.00 60.85           H
ATOM     38 2HG2 THR A  22      -5.479 -11.088  59.571  1.00 60.85           H
ATOM     39 3HG2 THR A  22      -6.652 -11.856  60.668  1.00 60.85           H
ATOM     40  HN  THR A  22      -8.312  -9.064  59.079  1.00 60.85           H
ATOM     41  N   SER A  23      -9.195 -10.385  56.162  1.00 64.06           N
ATOM     42  CA  SER A  23      -9.878 -10.698  54.919  1.00 64.06           C
ATOM     43  C   SER A  23      -9.240  -9.925  53.763  1.00 64.06           C
ATOM     44  O   SER A  23      -9.074 -10.463  52.669  1.00 64.06           O
ATOM     45  HA  SER A  23      -9.748 -11.771  54.780  1.00 64.06           H
ATOM     46  CB  SER A  23     -11.370 -10.374  55.014  1.00 64.06           C
ATOM     47 1HB  SER A  23     -11.877 -10.732  54.117  1.00 64.06           H
ATOM     48 2HB  SER A  23     -11.804 -10.908  55.859  1.00 64.06           H
ATOM     49  OG  SER A  23     -11.605  -8.976  55.165  1.00 64.06           O
ATOM     50  HG  SER A  23     -12.583  -8.783  55.086  1.00 64.06           H
ATOM     51  HN  SER A  23      -9.769  -9.966  56.866  1.00 64.06           H
ATOM     52  N   SER A  24      -8.899  -8.676  54.044  1.00 68.86           N
ATOM     53  CA  SER A  24      -8.355  -7.800  53.020  1.00 68.86           C
ATOM     54  C   SER A  24      -6.995  -8.322  52.553  1.00 68.86           C
ATOM     55  O   SER A  24      -6.634  -8.168  51.388  1.00 68.86           O
ATOM     56  HA  SER A  24      -9.077  -7.828  52.204  1.00 68.86           H
ATOM     57  CB  SER A  24      -8.225  -6.365  53.536  1.00 68.86           C
ATOM     58 1HB  SER A  24      -8.202  -5.677  52.691  1.00 68.86           H
ATOM     59 2HB  SER A  24      -9.103  -6.112  54.129  1.00 68.86           H
ATOM     60  OG  SER A  24      -7.051  -6.186  54.324  1.00 68.86           O
ATOM     61  HG  SER A  24      -7.108  -6.743  55.153  1.00 68.86           H
ATOM     62  HN  SER A  24      -8.989  -8.262  54.950  1.00 68.86           H
ATOM     63  N   MET A  25      -6.278  -8.929  53.487  1.00 65.32           N
ATOM     64  CA  MET A  25      -4.968  -9.480  53.184  1.00 65.32           C
ATOM     65  C   MET A  25      -5.091 -10.776  52.380  1.00 65.32           C
ATOM     66  O   MET A  25      -4.330 -11.002  51.440  1.00 65.32           O
ATOM     67  HA  MET A  25      -4.461  -8.721  52.589  1.00 65.32           H
ATOM     68  CB  MET A  25      -4.217  -9.759  54.488  1.00 65.32           C
ATOM     69 1HB  MET A  25      -4.280  -8.888  55.141  1.00 65.32           H
ATOM     70 2HB  MET A  25      -4.690 -10.588  55.015  1.00 65.32           H
ATOM     71  CG  MET A  25      -2.749 -10.092  54.215  1.00 65.32           C
ATOM     72 1HG  MET A  25      -2.272 -10.446  55.129  1.00 65.32           H
ATOM     73 2HG  MET A  25      -2.680 -10.900  53.486  1.00 65.32           H
ATOM     74  SD  MET A  25      -1.898  -8.647  53.604  1.00 65.32           S
ATOM     75  CE  MET A  25      -0.211  -9.225  53.678  1.00 65.32           C
ATOM     76 1HE  MET A  25       0.039  -9.485  54.707  1.00 65.32           H
ATOM     77 2HE  MET A  25      -0.101 -10.105  53.045  1.00 65.32           H
ATOM     78 3HE  MET A  25       0.458  -8.439  53.329  1.00 65.32           H
ATOM     79  HN  MET A  25      -6.577  -9.046  54.434  1.00 65.32           H
ATOM     80  N   GLU A  26      -6.055 -11.593  52.777  1.00 60.36           N
ATOM     81  CA  GLU A  26      -6.312 -12.842  52.081  1.00 60.36           C
ATOM     82  C   GLU A  26      -6.756 -12.567  50.643  1.00 60.36           C
ATOM     83  O   GLU A  26      -6.325 -13.249  49.715  1.00 60.36           O
ATOM     84  HA  GLU A  26      -5.361 -13.374  52.079  1.00 60.36           H
ATOM     85  CB  GLU A  26      -7.354 -13.680  52.826  1.00 60.36           C
ATOM     86 1HB  GLU A  26      -8.165 -13.038  53.168  1.00 60.36           H
ATOM     87 2HB  GLU A  26      -7.691 -14.498  52.189  1.00 60.36           H
ATOM     88  CG  GLU A  26      -6.747 -14.327  54.072  1.00 60.36           C
ATOM     89 1HG  GLU A  26      -5.899 -14.950  53.787  1.00 60.36           H
ATOM     90 2HG  GLU A  26      -6.365 -13.554  54.738  1.00 60.36           H
ATOM     91  CD  GLU A  26      -7.785 -15.176  54.810  1.00 60.36           C
ATOM     92  OE1 GLU A  26      -7.353 -16.016  55.629  1.00 60.36           O
ATOM     93  OE2 GLU A  26      -8.987 -14.965  54.538  1.00 60.36           O
ATOM     94  HN  GLU A  26      -6.653 -11.413  53.558  1.00 60.36           H
ATOM     95  N   ASP A  27      -7.613 -11.565  50.504  1.00 66.72           N
ATOM     96  CA  ASP A  27      -8.161 -11.226  49.202  1.00 66.72           C
ATOM     97  C   ASP A  27      -7.018 -10.886  48.244  1.00 66.72           C
ATOM     98  O   ASP A  27      -7.055 -11.253  47.071  1.00 66.72           O
ATOM     99  HA  ASP A  27      -8.720 -12.107  48.887  1.00 66.72           H
ATOM    100  CB  ASP A  27      -9.081 -10.006  49.292  1.00 66.72           C
ATOM    101 1HB  ASP A  27      -8.603  -9.230  49.891  1.00 66.72           H
ATOM    102 2HB  ASP A  27      -9.237  -9.590  48.297  1.00 66.72           H
ATOM    103  CG  ASP A  27     -10.428 -10.380  49.913  1.00 66.72           C
ATOM    104  OD1 ASP A  27     -10.760 -11.584  49.866  1.00 66.72           O
ATOM    105  OD2 ASP A  27     -11.096  -9.453  50.420  1.00 66.72           O
ATOM    106  HN  ASP A  27      -7.932 -10.993  51.259  1.00 66.72           H
ATOM    107  N   TYR A  28      -6.027 -10.187  48.781  1.00 66.22           N
ATOM    108  CA  TYR A  28      -4.893  -9.761  47.979  1.00 66.22           C
ATOM    109  C   TYR A  28      -3.990 -10.946  47.632  1.00 66.22           C
ATOM    110  O   TYR A  28      -3.477 -11.034  46.518  1.00 66.22           O
ATOM    111  HA  TYR A  28      -5.277  -9.324  47.058  1.00 66.22           H
ATOM    112  CB  TYR A  28      -4.109  -8.776  48.849  1.00 66.22           C
ATOM    113 1HB  TYR A  28      -4.759  -7.941  49.111  1.00 66.22           H
ATOM    114 2HB  TYR A  28      -3.832  -9.270  49.781  1.00 66.22           H
ATOM    115  CG  TYR A  28      -2.844  -8.229  48.184  1.00 66.22           C
ATOM    116  CD1 TYR A  28      -1.614  -8.780  48.482  1.00 66.22           C
ATOM    117  HD1 TYR A  28      -1.544  -9.605  49.191  1.00 66.22           H
ATOM    118  CD2 TYR A  28      -2.933  -7.184  47.286  1.00 66.22           C
ATOM    119  HD2 TYR A  28      -3.904  -6.749  47.051  1.00 66.22           H
ATOM    120  CE1 TYR A  28      -0.424  -8.265  47.856  1.00 66.22           C
ATOM    121  HE1 TYR A  28       0.553  -8.691  48.083  1.00 66.22           H
ATOM    122  CE2 TYR A  28      -1.743  -6.670  46.661  1.00 66.22           C
ATOM    123  HE2 TYR A  28      -1.799  -5.845  45.950  1.00 66.22           H
ATOM    124  CZ  TYR A  28      -0.547  -7.235  46.977  1.00 66.22           C
ATOM    125  OH  TYR A  28       0.577  -6.749  46.385  1.00 66.22           O
ATOM    126  HH  TYR A  28       0.346  -5.976  45.795  1.00 66.22           H
ATOM    127  HN  TYR A  28      -5.992  -9.914  49.742  1.00 66.22           H
ATOM    128  N   VAL A  29      -3.825 -11.829  48.607  1.00 67.20           N
ATOM    129  CA  VAL A  29      -2.925 -12.959  48.448  1.00 67.20           C
ATOM    130  C   VAL A  29      -3.536 -13.957  47.462  1.00 67.20           C
ATOM    131  O   VAL A  29      -2.825 -14.548  46.652  1.00 67.20           O
ATOM    132  HA  VAL A  29      -1.992 -12.580  48.031  1.00 67.20           H
ATOM    133  CB  VAL A  29      -2.618 -13.578  49.813  1.00 67.20           C
ATOM    134  HB  VAL A  29      -3.566 -13.788  50.307  1.00 67.20           H
ATOM    135  CG1 VAL A  29      -1.866 -14.901  49.657  1.00 67.20           C
ATOM    136 1HG1 VAL A  29      -2.475 -15.601  49.085  1.00 67.20           H
ATOM    137 2HG1 VAL A  29      -0.926 -14.726  49.133  1.00 67.20           H
ATOM    138 3HG1 VAL A  29      -1.660 -15.320  50.642  1.00 67.20           H
ATOM    139  CG2 VAL A  29      -1.835 -12.603  50.694  1.00 67.20           C
ATOM    140 1HG2 VAL A  29      -0.894 -12.347  50.206  1.00 67.20           H
ATOM    141 2HG2 VAL A  29      -2.423 -11.697  50.845  1.00 67.20           H
ATOM    142 3HG2 VAL A  29      -1.629 -13.068  51.658  1.00 67.20           H
ATOM    143  HN  VAL A  29      -4.291 -11.780  49.490  1.00 67.20           H
ATOM    144  N   ASN A  30      -4.848 -14.113  47.565  1.00 61.27           N
ATOM    145  CA  ASN A  30      -5.544 -15.124  46.786  1.00 61.27           C
ATOM    146  C   ASN A  30      -5.881 -14.555  45.406  1.00 61.27           C
ATOM    147  O   ASN A  30      -6.376 -15.274  44.539  1.00 61.27           O
ATOM    148  HA  ASN A  30      -4.857 -15.968  46.733  1.00 61.27           H
ATOM    149  CB  ASN A  30      -6.855 -15.533  47.461  1.00 61.27           C
ATOM    150 1HB  ASN A  30      -7.440 -14.644  47.697  1.00 61.27           H
ATOM    151 2HB  ASN A  30      -7.450 -16.134  46.774  1.00 61.27           H
ATOM    152  CG  ASN A  30      -6.587 -16.328  48.741  1.00 61.27           C
ATOM    153  OD1 ASN A  30      -5.565 -16.975  48.899  1.00 61.27           O
ATOM    154  ND2 ASN A  30      -7.560 -16.242  49.644  1.00 61.27           N
ATOM    155 1HD2 ASN A  30      -8.374 -15.693  49.452  1.00 61.27           H
ATOM    156 2HD2 ASN A  30      -7.478 -16.727  50.515  1.00 61.27           H
ATOM    157  HN  ASN A  30      -5.431 -13.566  48.165  1.00 61.27           H
ATOM    158  N   PHE A  31      -5.598 -13.271  45.246  1.00 68.29           N
ATOM    159  CA  PHE A  31      -5.854 -12.601  43.982  1.00 68.29           C
ATOM    160  C   PHE A  31      -4.985 -13.184  42.866  1.00 68.29           C
ATOM    161  O   PHE A  31      -3.765 -13.261  43.000  1.00 68.29           O
ATOM    162  HA  PHE A  31      -6.905 -12.756  43.740  1.00 68.29           H
ATOM    163  CB  PHE A  31      -5.492 -11.127  44.176  1.00 68.29           C
ATOM    164 1HB  PHE A  31      -6.003 -10.751  45.062  1.00 68.29           H
ATOM    165 2HB  PHE A  31      -4.422 -11.048  44.368  1.00 68.29           H
ATOM    166  CG  PHE A  31      -5.848 -10.237  42.984  1.00 68.29           C
ATOM    167  CD1 PHE A  31      -4.888  -9.884  42.088  1.00 68.29           C
ATOM    168  HD1 PHE A  31      -3.865 -10.235  42.219  1.00 68.29           H
ATOM    169  CD2 PHE A  31      -7.125  -9.798  42.820  1.00 68.29           C
ATOM    170  HD2 PHE A  31      -7.895 -10.080  43.538  1.00 68.29           H
ATOM    171  CE1 PHE A  31      -5.219  -9.057  40.981  1.00 68.29           C
ATOM    172  HE1 PHE A  31      -4.449  -8.775  40.263  1.00 68.29           H
ATOM    173  CE2 PHE A  31      -7.456  -8.972  41.714  1.00 68.29           C
ATOM    174  HE2 PHE A  31      -8.479  -8.620  41.583  1.00 68.29           H
ATOM    175  CZ  PHE A  31      -6.496  -8.619  40.817  1.00 68.29           C
ATOM    176  HZ  PHE A  31      -6.749  -7.985  39.968  1.00 68.29           H
ATOM    177  HN  PHE A  31      -5.202 -12.692  45.958  1.00 68.29           H
ATOM    178  N   ASN A  32      -5.648 -13.581  41.789  1.00 61.28           N
ATOM    179  CA  ASN A  32      -4.950 -14.144  40.646  1.00 61.28           C
ATOM    180  C   ASN A  32      -4.385 -13.009  39.789  1.00 61.28           C
ATOM    181  O   ASN A  32      -5.102 -12.420  38.981  1.00 61.28           O
ATOM    182  HA  ASN A  32      -4.169 -14.775  41.070  1.00 61.28           H
ATOM    183  CB  ASN A  32      -5.898 -14.968  39.773  1.00 61.28           C
ATOM    184 1HB  ASN A  32      -6.464 -15.660  40.397  1.00 61.28           H
ATOM    185 2HB  ASN A  32      -6.622 -14.309  39.293  1.00 61.28           H
ATOM    186  CG  ASN A  32      -5.125 -15.748  38.708  1.00 61.28           C
ATOM    187  OD1 ASN A  32      -3.911 -15.675  38.607  1.00 61.28           O
ATOM    188  ND2 ASN A  32      -5.893 -16.497  37.921  1.00 61.28           N
ATOM    189 1HD2 ASN A  32      -6.884 -16.512  38.058  1.00 61.28           H
ATOM    190 2HD2 ASN A  32      -5.480 -17.044  37.194  1.00 61.28           H
ATOM    191  HN  ASN A  32      -6.641 -13.522  41.691  1.00 61.28           H
ATOM    192  N   PHE A  33      -3.105 -12.736  39.995  1.00 63.49           N
ATOM    193  CA  PHE A  33      -2.406 -11.762  39.175  1.00 63.49           C
ATOM    194  C   PHE A  33      -1.994 -12.370  37.832  1.00 63.49           C
ATOM    195  O   PHE A  33      -0.806 -12.463  37.528  1.00 63.49           O
ATOM    196  HA  PHE A  33      -3.093 -10.933  39.001  1.00 63.49           H
ATOM    197  CB  PHE A  33      -1.148 -11.350  39.942  1.00 63.49           C
ATOM    198 1HB  PHE A  33      -0.594 -12.247  40.219  1.00 63.49           H
ATOM    199 2HB  PHE A  33      -0.505 -10.770  39.281  1.00 63.49           H
ATOM    200  CG  PHE A  33      -1.429 -10.532  41.204  1.00 63.49           C
ATOM    201  CD1 PHE A  33      -1.642  -9.192  41.112  1.00 63.49           C
ATOM    202  HD1 PHE A  33      -1.614  -8.701  40.139  1.00 63.49           H
ATOM    203  CD2 PHE A  33      -1.464 -11.144  42.418  1.00 63.49           C
ATOM    204  HD2 PHE A  33      -1.293 -12.218  42.492  1.00 63.49           H
ATOM    205  CE1 PHE A  33      -1.903  -8.432  42.283  1.00 63.49           C
ATOM    206  HE1 PHE A  33      -2.074  -7.358  42.209  1.00 63.49           H
ATOM    207  CE2 PHE A  33      -1.725 -10.385  43.589  1.00 63.49           C
ATOM    208  HE2 PHE A  33      -1.753 -10.875  44.562  1.00 63.49           H
ATOM    209  CZ  PHE A  33      -1.939  -9.045  43.497  1.00 63.49           C
ATOM    210  HZ  PHE A  33      -2.139  -8.462  44.396  1.00 63.49           H
ATOM    211  HN  PHE A  33      -2.549 -13.167  40.706  1.00 63.49           H
ATOM    212  N   THR A  34      -2.999 -12.767  37.066  1.00 63.14           N
ATOM    213  CA  THR A  34      -2.795 -13.061  35.658  1.00 63.14           C
ATOM    214  C   THR A  34      -2.176 -11.857  34.945  1.00 63.14           C
ATOM    215  O   THR A  34      -2.649 -10.732  35.095  1.00 63.14           O
ATOM    216  HA  THR A  34      -2.082 -13.882  35.578  1.00 63.14           H
ATOM    217  CB  THR A  34      -4.139 -13.492  35.065  1.00 63.14           C
ATOM    218  HB  THR A  34      -4.812 -12.641  34.969  1.00 63.14           H
ATOM    219  OG1 THR A  34      -4.582 -14.533  35.932  1.00 63.14           O
ATOM    220  HG1 THR A  34      -3.861 -15.216  36.043  1.00 63.14           H
ATOM    221  CG2 THR A  34      -3.986 -14.179  33.706  1.00 63.14           C
ATOM    222 1HG2 THR A  34      -3.367 -15.069  33.817  1.00 63.14           H
ATOM    223 2HG2 THR A  34      -3.514 -13.492  33.004  1.00 63.14           H
ATOM    224 3HG2 THR A  34      -4.969 -14.464  33.331  1.00 63.14           H
ATOM    225  HN  THR A  34      -3.937 -12.888  37.391  1.00 63.14           H
ATOM    226  N   ASP A  35      -1.126 -12.135  34.186  1.00 67.47           N
ATOM    227  CA  ASP A  35      -0.386 -11.079  33.517  1.00 67.47           C
ATOM    228  C   ASP A  35      -1.101 -10.707  32.216  1.00 67.47           C
ATOM    229  O   ASP A  35      -0.726 -11.174  31.142  1.00 67.47           O
ATOM    230  HA  ASP A  35      -0.358 -10.254  34.228  1.00 67.47           H
ATOM    231  CB  ASP A  35       1.030 -11.537  33.163  1.00 67.47           C
ATOM    232 1HB  ASP A  35       1.426 -12.160  33.965  1.00 67.47           H
ATOM    233 2HB  ASP A  35       1.003 -12.154  32.265  1.00 67.47           H
ATOM    234  CG  ASP A  35       1.954 -10.339  32.937  1.00 67.47           C
ATOM    235  OD1 ASP A  35       1.482  -9.206  33.175  1.00 67.47           O
ATOM    236  OD2 ASP A  35       3.111 -10.583  32.533  1.00 67.47           O
ATOM    237  HN  ASP A  35      -0.780 -13.060  34.026  1.00 67.47           H
ATOM    238  N   PHE A  36      -2.118  -9.870  32.356  1.00 82.30           N
ATOM    239  CA  PHE A  36      -2.850  -9.381  31.200  1.00 82.30           C
ATOM    240  C   PHE A  36      -2.124  -8.201  30.550  1.00 82.30           C
ATOM    241  O   PHE A  36      -2.481  -7.775  29.453  1.00 82.30           O
ATOM    242  HA  PHE A  36      -2.914 -10.203  30.486  1.00 82.30           H
ATOM    243  CB  PHE A  36      -4.216  -8.910  31.701  1.00 82.30           C
ATOM    244 1HB  PHE A  36      -4.070  -8.237  32.546  1.00 82.30           H
ATOM    245 2HB  PHE A  36      -4.702  -8.333  30.914  1.00 82.30           H
ATOM    246  CG  PHE A  36      -5.148 -10.046  32.128  1.00 82.30           C
ATOM    247  CD1 PHE A  36      -5.229 -11.178  31.378  1.00 82.30           C
ATOM    248  HD1 PHE A  36      -4.630 -11.275  30.473  1.00 82.30           H
ATOM    249  CD2 PHE A  36      -5.895  -9.925  33.258  1.00 82.30           C
ATOM    250  HD2 PHE A  36      -5.831  -9.018  33.859  1.00 82.30           H
ATOM    251  CE1 PHE A  36      -6.093 -12.232  31.775  1.00 82.30           C
ATOM    252  HE1 PHE A  36      -6.158 -13.139  31.174  1.00 82.30           H
ATOM    253  CE2 PHE A  36      -6.759 -10.979  33.655  1.00 82.30           C
ATOM    254  HE2 PHE A  36      -7.358 -10.881  34.560  1.00 82.30           H
ATOM    255  CZ  PHE A  36      -6.840 -12.111  32.905  1.00 82.30           C
ATOM    256  HZ  PHE A  36      -7.504 -12.920  33.209  1.00 82.30           H
ATOM    257  HN  PHE A  36      -2.443  -9.527  33.237  1.00 82.30           H
ATOM    258  N   TYR A  37      -1.117  -7.706  31.256  1.00 86.05           N
ATOM    259  CA  TYR A  37      -0.278  -6.648  30.721  1.00 86.05           C
ATOM    260  C   TYR A  37       0.894  -7.226  29.924  1.00 86.05           C
ATOM    261  O   TYR A  37       1.818  -7.797  30.500  1.00 86.05           O
ATOM    262  HA  TYR A  37      -0.890  -6.035  30.059  1.00 86.05           H
ATOM    263  CB  TYR A  37       0.269  -5.891  31.933  1.00 86.05           C
ATOM    264 1HB  TYR A  37      -0.559  -5.639  32.595  1.00 86.05           H
ATOM    265 2HB  TYR A  37       0.934  -6.550  32.491  1.00 86.05           H
ATOM    266  CG  TYR A  37       1.026  -4.610  31.577  1.00 86.05           C
ATOM    267  CD1 TYR A  37       2.396  -4.641  31.409  1.00 86.05           C
ATOM    268  HD1 TYR A  37       2.938  -5.579  31.531  1.00 86.05           H
ATOM    269  CD2 TYR A  37       0.340  -3.422  31.423  1.00 86.05           C
ATOM    270  HD2 TYR A  37      -0.742  -3.397  31.555  1.00 86.05           H
ATOM    271  CE1 TYR A  37       3.108  -3.436  31.074  1.00 86.05           C
ATOM    272  HE1 TYR A  37       4.190  -3.447  30.939  1.00 86.05           H
ATOM    273  CE2 TYR A  37       1.052  -2.217  31.087  1.00 86.05           C
ATOM    274  HE2 TYR A  37       0.522  -1.273  30.963  1.00 86.05           H
ATOM    275  CZ  TYR A  37       2.401  -2.283  30.929  1.00 86.05           C
ATOM    276  OH  TYR A  37       3.074  -1.145  30.613  1.00 86.05           O
ATOM    277  HH  TYR A  37       4.039  -1.352  30.448  1.00 86.05           H
ATOM    278  HN  TYR A  37      -0.872  -8.016  32.174  1.00 86.05           H
ATOM    279  N   CYS A  38       0.816  -7.058  28.612  1.00 89.63           N
ATOM    280  CA  CYS A  38       1.798  -7.653  27.722  1.00 89.63           C
ATOM    281  C   CYS A  38       2.887  -6.615  27.445  1.00 89.63           C
ATOM    282  O   CYS A  38       2.632  -5.600  26.799  1.00 89.63           O
ATOM    283  HA  CYS A  38       2.210  -8.517  28.244  1.00 89.63           H
ATOM    284  CB  CYS A  38       1.154  -8.164  26.431  1.00 89.63           C
ATOM    285 1HB  CYS A  38       0.311  -8.813  26.668  1.00 89.63           H
ATOM    286 2HB  CYS A  38       0.760  -7.327  25.855  1.00 89.63           H
ATOM    287  SG  CYS A  38       2.388  -9.080  25.437  1.00 89.63           S
ATOM    288  HN  CYS A  38       0.100  -6.527  28.158  1.00 89.63           H
ATOM    289  N   GLU A  39       4.078  -6.905  27.947  1.00 81.63           N
ATOM    290  CA  GLU A  39       5.252  -6.128  27.588  1.00 81.63           C
ATOM    291  C   GLU A  39       5.858  -6.653  26.285  1.00 81.63           C
ATOM    292  O   GLU A  39       6.205  -7.829  26.188  1.00 81.63           O
ATOM    293  HA  GLU A  39       4.891  -5.109  27.444  1.00 81.63           H
ATOM    294  CB  GLU A  39       6.284  -6.139  28.717  1.00 81.63           C
ATOM    295 1HB  GLU A  39       6.554  -7.168  28.957  1.00 81.63           H
ATOM    296 2HB  GLU A  39       7.139  -5.523  28.439  1.00 81.63           H
ATOM    297  CG  GLU A  39       5.707  -5.526  29.994  1.00 81.63           C
ATOM    298 1HG  GLU A  39       5.265  -4.555  29.768  1.00 81.63           H
ATOM    299 2HG  GLU A  39       4.907  -6.159  30.377  1.00 81.63           H
ATOM    300  CD  GLU A  39       6.791  -5.362  31.062  1.00 81.63           C
ATOM    301  OE1 GLU A  39       6.491  -4.698  32.077  1.00 81.63           O
ATOM    302  OE2 GLU A  39       7.894  -5.906  30.839  1.00 81.63           O
ATOM    303  HN  GLU A  39       4.247  -7.655  28.587  1.00 81.63           H
ATOM    304  N   LYS A  40       5.966  -5.756  25.316  1.00 88.05           N
ATOM    305  CA  LYS A  40       6.337  -6.151  23.968  1.00 88.05           C
ATOM    306  C   LYS A  40       7.785  -5.736  23.699  1.00 88.05           C
ATOM    307  O   LYS A  40       8.140  -5.405  22.569  1.00 88.05           O
ATOM    308  HA  LYS A  40       6.275  -7.238  23.917  1.00 88.05           H
ATOM    309  CB  LYS A  40       5.338  -5.593  22.952  1.00 88.05           C
ATOM    310 1HB  LYS A  40       5.280  -4.509  23.050  1.00 88.05           H
ATOM    311 2HB  LYS A  40       5.687  -5.803  21.941  1.00 88.05           H
ATOM    312  CG  LYS A  40       3.950  -6.204  23.155  1.00 88.05           C
ATOM    313 1HG  LYS A  40       4.022  -7.292  23.138  1.00 88.05           H
ATOM    314 2HG  LYS A  40       3.566  -5.925  24.136  1.00 88.05           H
ATOM    315  CD  LYS A  40       2.980  -5.734  22.069  1.00 88.05           C
ATOM    316 1HD  LYS A  40       2.864  -4.652  22.124  1.00 88.05           H
ATOM    317 2HD  LYS A  40       3.392  -5.962  21.086  1.00 88.05           H
ATOM    318  CE  LYS A  40       1.615  -6.408  22.225  1.00 88.05           C
ATOM    319 1HE  LYS A  40       1.738  -7.491  22.248  1.00 88.05           H
ATOM    320 2HE  LYS A  40       1.166  -6.117  23.174  1.00 88.05           H
ATOM    321  NZ  LYS A  40       0.720  -6.028  21.109  1.00 88.05           N
ATOM    322 1HZ  LYS A  40      -0.155  -6.535  21.190  1.00 88.05           H
ATOM    323 2HZ  LYS A  40       0.537  -5.031  21.147  1.00 88.05           H
ATOM    324 3HZ  LYS A  40       1.163  -6.258  20.227  1.00 88.05           H
ATOM    325  HN  LYS A  40       5.805  -4.777  25.440  1.00 88.05           H
ATOM    326  N   ASN A  41       8.581  -5.765  24.757  1.00 82.85           N
ATOM    327  CA  ASN A  41       9.970  -5.348  24.661  1.00 82.85           C
ATOM    328  C   ASN A  41      10.678  -6.187  23.596  1.00 82.85           C
ATOM    329  O   ASN A  41      11.449  -5.660  22.796  1.00 82.85           O
ATOM    330  HA  ASN A  41       9.933  -4.290  24.401  1.00 82.85           H
ATOM    331  CB  ASN A  41      10.701  -5.554  25.989  1.00 82.85           C
ATOM    332 1HB  ASN A  41      10.520  -6.565  26.354  1.00 82.85           H
ATOM    333 2HB  ASN A  41      11.776  -5.459  25.835  1.00 82.85           H
ATOM    334  CG  ASN A  41      10.237  -4.538  27.034  1.00 82.85           C
ATOM    335  OD1 ASN A  41       9.840  -3.427  26.724  1.00 82.85           O
ATOM    336  ND2 ASN A  41      10.310  -4.978  28.287  1.00 82.85           N
ATOM    337 1HD2 ASN A  41      10.646  -5.902  28.474  1.00 82.85           H
ATOM    338 2HD2 ASN A  41      10.029  -4.386  29.043  1.00 82.85           H
ATOM    339  HN  ASN A  41       8.293  -6.067  25.666  1.00 82.85           H
ATOM    340  N   ASN A  42      10.390  -7.480  23.620  1.00 83.93           N
ATOM    341  CA  ASN A  42      11.028  -8.406  22.700  1.00 83.93           C
ATOM    342  C   ASN A  42      10.608  -8.068  21.268  1.00 83.93           C
ATOM    343  O   ASN A  42      11.405  -8.186  20.339  1.00 83.93           O
ATOM    344  HA  ASN A  42      12.099  -8.278  22.861  1.00 83.93           H
ATOM    345  CB  ASN A  42      10.606  -9.848  22.988  1.00 83.93           C
ATOM    346 1HB  ASN A  42       9.519  -9.923  22.975  1.00 83.93           H
ATOM    347 2HB  ASN A  42      10.980 -10.505  22.202  1.00 83.93           H
ATOM    348  CG  ASN A  42      11.138 -10.314  24.345  1.00 83.93           C
ATOM    349  OD1 ASN A  42      11.967  -9.673  24.969  1.00 83.93           O
ATOM    350  ND2 ASN A  42      10.615 -11.463  24.765  1.00 83.93           N
ATOM    351 1HD2 ASN A  42       9.938 -11.939  24.204  1.00 83.93           H
ATOM    352 2HD2 ASN A  42      10.900 -11.850  25.642  1.00 83.93           H
ATOM    353  HN  ASN A  42       9.735  -7.896  24.251  1.00 83.93           H
ATOM    354  N   VAL A  43       9.356  -7.654  21.135  1.00 91.44           N
ATOM    355  CA  VAL A  43       8.804  -7.347  19.827  1.00 91.44           C
ATOM    356  C   VAL A  43       9.508  -6.114  19.257  1.00 91.44           C
ATOM    357  O   VAL A  43       9.846  -6.078  18.075  1.00 91.44           O
ATOM    358  HA  VAL A  43       9.007  -8.198  19.176  1.00 91.44           H
ATOM    359  CB  VAL A  43       7.287  -7.178  19.925  1.00 91.44           C
ATOM    360  HB  VAL A  43       7.087  -6.314  20.560  1.00 91.44           H
ATOM    361  CG1 VAL A  43       6.676  -6.902  18.550  1.00 91.44           C
ATOM    362 1HG1 VAL A  43       7.104  -5.988  18.139  1.00 91.44           H
ATOM    363 2HG1 VAL A  43       6.891  -7.736  17.883  1.00 91.44           H
ATOM    364 3HG1 VAL A  43       5.597  -6.786  18.649  1.00 91.44           H
ATOM    365  CG2 VAL A  43       6.640  -8.401  20.578  1.00 91.44           C
ATOM    366 1HG2 VAL A  43       6.854  -9.287  19.981  1.00 91.44           H
ATOM    367 2HG2 VAL A  43       7.043  -8.533  21.582  1.00 91.44           H
ATOM    368 3HG2 VAL A  43       5.561  -8.254  20.635  1.00 91.44           H
ATOM    369  HN  VAL A  43       8.725  -7.528  21.900  1.00 91.44           H
ATOM    370  N   ARG A  44       9.708  -5.133  20.125  1.00 86.89           N
ATOM    371  CA  ARG A  44      10.363  -3.900  19.723  1.00 86.89           C
ATOM    372  C   ARG A  44      11.821  -4.172  19.346  1.00 86.89           C
ATOM    373  O   ARG A  44      12.347  -3.567  18.413  1.00 86.89           O
ATOM    374  HA  ARG A  44       9.794  -3.550  18.862  1.00 86.89           H
ATOM    375  CB  ARG A  44      10.319  -2.861  20.846  1.00 86.89           C
ATOM    376 1HB  ARG A  44      10.703  -3.300  21.767  1.00 86.89           H
ATOM    377 2HB  ARG A  44      10.970  -2.023  20.596  1.00 86.89           H
ATOM    378  CG  ARG A  44       8.893  -2.356  21.070  1.00 86.89           C
ATOM    379 1HG  ARG A  44       8.443  -2.090  20.113  1.00 86.89           H
ATOM    380 2HG  ARG A  44       8.284  -3.153  21.497  1.00 86.89           H
ATOM    381  CD  ARG A  44       8.881  -1.143  22.001  1.00 86.89           C
ATOM    382 1HD  ARG A  44       9.619  -0.412  21.670  1.00 86.89           H
ATOM    383 2HD  ARG A  44       7.908  -0.653  21.961  1.00 86.89           H
ATOM    384  NE  ARG A  44       9.176  -1.566  23.388  1.00 86.89           N
ATOM    385  HE  ARG A  44      10.135  -1.671  23.652  1.00 86.89           H
ATOM    386  CZ  ARG A  44       8.239  -1.817  24.313  1.00 86.89           C
ATOM    387  NH1 ARG A  44       6.939  -1.692  24.015  1.00 86.89           N
ATOM    388 1HH1 ARG A  44       6.661  -1.410  23.097  1.00 86.89           H
ATOM    389 2HH1 ARG A  44       6.246  -1.882  24.711  1.00 86.89           H
ATOM    390  NH2 ARG A  44       8.623  -2.195  25.540  1.00 86.89           N
ATOM    391 1HH2 ARG A  44       7.936  -2.386  26.242  1.00 86.89           H
ATOM    392 2HH2 ARG A  44       9.595  -2.286  25.754  1.00 86.89           H
ATOM    393  HN  ARG A  44       9.432  -5.171  21.085  1.00 86.89           H
ATOM    394  N   GLN A  45      12.432  -5.082  20.090  1.00 83.61           N
ATOM    395  CA  GLN A  45      13.827  -5.420  19.865  1.00 83.61           C
ATOM    396  C   GLN A  45      14.001  -6.063  18.488  1.00 83.61           C
ATOM    397  O   GLN A  45      14.953  -5.757  17.771  1.00 83.61           O
ATOM    398  HA  GLN A  45      14.364  -4.472  19.901  1.00 83.61           H
ATOM    399  CB  GLN A  45      14.354  -6.337  20.970  1.00 83.61           C
ATOM    400 1HB  GLN A  45      14.117  -5.912  21.945  1.00 83.61           H
ATOM    401 2HB  GLN A  45      13.854  -7.304  20.914  1.00 83.61           H
ATOM    402  CG  GLN A  45      15.867  -6.531  20.846  1.00 83.61           C
ATOM    403 1HG  GLN A  45      16.101  -6.993  19.887  1.00 83.61           H
ATOM    404 2HG  GLN A  45      16.364  -5.561  20.862  1.00 83.61           H
ATOM    405  CD  GLN A  45      16.402  -7.404  21.982  1.00 83.61           C
ATOM    406  OE1 GLN A  45      15.660  -8.014  22.734  1.00 83.61           O
ATOM    407  NE2 GLN A  45      17.730  -7.430  22.065  1.00 83.61           N
ATOM    408 1HE2 GLN A  45      18.281  -6.907  21.416  1.00 83.61           H
ATOM    409 2HE2 GLN A  45      18.176  -7.973  22.776  1.00 83.61           H
ATOM    410  HN  GLN A  45      11.990  -5.583  20.835  1.00 83.61           H
ATOM    411  N   PHE A  46      13.067  -6.944  18.159  1.00 93.05           N
ATOM    412  CA  PHE A  46      13.075  -7.593  16.859  1.00 93.05           C
ATOM    413  C   PHE A  46      12.917  -6.568  15.734  1.00 93.05           C
ATOM    414  O   PHE A  46      13.639  -6.616  14.739  1.00 93.05           O
ATOM    415  HA  PHE A  46      14.035  -8.098  16.755  1.00 93.05           H
ATOM    416  CB  PHE A  46      11.884  -8.552  16.831  1.00 93.05           C
ATOM    417 1HB  PHE A  46      12.013  -9.299  17.614  1.00 93.05           H
ATOM    418 2HB  PHE A  46      10.977  -7.996  17.067  1.00 93.05           H
ATOM    419  CG  PHE A  46      11.691  -9.266  15.491  1.00 93.05           C
ATOM    420  CD1 PHE A  46      10.765  -8.812  14.605  1.00 93.05           C
ATOM    421  HD1 PHE A  46      10.159  -7.939  14.849  1.00 93.05           H
ATOM    422  CD2 PHE A  46      12.447 -10.355  15.187  1.00 93.05           C
ATOM    423  HD2 PHE A  46      13.189 -10.719  15.897  1.00 93.05           H
ATOM    424  CE1 PHE A  46      10.587  -9.475  13.362  1.00 93.05           C
ATOM    425  HE1 PHE A  46       9.844  -9.111  12.652  1.00 93.05           H
ATOM    426  CE2 PHE A  46      12.269 -11.018  13.944  1.00 93.05           C
ATOM    427  HE2 PHE A  46      12.874 -11.891  13.700  1.00 93.05           H
ATOM    428  CZ  PHE A  46      11.342 -10.564  13.058  1.00 93.05           C
ATOM    429  HZ  PHE A  46      11.205 -11.073  12.103  1.00 93.05           H
ATOM    430  HN  PHE A  46      12.317  -7.214  18.762  1.00 93.05           H
ATOM    431  N   ALA A  47      11.967  -5.665  15.928  1.00 93.11           N
ATOM    432  CA  ALA A  47      11.659  -4.673  14.913  1.00 93.11           C
ATOM    433  C   ALA A  47      12.899  -3.816  14.651  1.00 93.11           C
ATOM    434  O   ALA A  47      13.176  -3.451  13.509  1.00 93.11           O
ATOM    435  HA  ALA A  47      11.395  -5.204  13.998  1.00 93.11           H
ATOM    436  CB  ALA A  47      10.458  -3.838  15.362  1.00 93.11           C
ATOM    437 1HB  ALA A  47       9.596  -4.489  15.506  1.00 93.11           H
ATOM    438 2HB  ALA A  47      10.695  -3.336  16.301  1.00 93.11           H
ATOM    439 3HB  ALA A  47      10.227  -3.093  14.601  1.00 93.11           H
ATOM    440  HN  ALA A  47      11.413  -5.606  16.759  1.00 93.11           H
ATOM    441  N   SER A  48      13.613  -3.520  15.727  1.00 91.33           N
ATOM    442  CA  SER A  48      14.728  -2.591  15.653  1.00 91.33           C
ATOM    443  C   SER A  48      15.842  -3.178  14.785  1.00 91.33           C
ATOM    444  O   SER A  48      16.668  -2.442  14.247  1.00 91.33           O
ATOM    445  HA  SER A  48      14.322  -1.688  15.196  1.00 91.33           H
ATOM    446  CB  SER A  48      15.261  -2.259  17.048  1.00 91.33           C
ATOM    447 1HB  SER A  48      15.950  -1.417  16.982  1.00 91.33           H
ATOM    448 2HB  SER A  48      14.436  -1.947  17.688  1.00 91.33           H
ATOM    449  OG  SER A  48      15.927  -3.370  17.643  1.00 91.33           O
ATOM    450  HG  SER A  48      15.385  -4.201  17.518  1.00 91.33           H
ATOM    451  HN  SER A  48      13.440  -3.902  16.635  1.00 91.33           H
ATOM    452  N   HIS A  49      15.828  -4.499  14.674  1.00 87.17           N
ATOM    453  CA  HIS A  49      16.858  -5.197  13.924  1.00 87.17           C
ATOM    454  C   HIS A  49      16.348  -5.503  12.514  1.00 87.17           C
ATOM    455  O   HIS A  49      17.097  -5.406  11.544  1.00 87.17           O
ATOM    456  HA  HIS A  49      17.709  -4.519  13.854  1.00 87.17           H
ATOM    457  CB  HIS A  49      17.320  -6.449  14.671  1.00 87.17           C
ATOM    458 1HB  HIS A  49      16.447  -7.051  14.925  1.00 87.17           H
ATOM    459 2HB  HIS A  49      17.939  -7.051  14.005  1.00 87.17           H
ATOM    460  CG  HIS A  49      18.098  -6.160  15.932  1.00 87.17           C
ATOM    461  ND1 HIS A  49      17.488  -5.927  17.153  1.00 87.17           N
ATOM    462  HD1 HIS A  49      16.503  -5.926  17.324  1.00 87.17           H
ATOM    463  CD2 HIS A  49      19.442  -6.068  16.150  1.00 87.17           C
ATOM    464  HD2 HIS A  49      20.219  -6.198  15.397  1.00 87.17           H
ATOM    465  CE1 HIS A  49      18.432  -5.706  18.056  1.00 87.17           C
ATOM    466  HE1 HIS A  49      18.270  -5.491  19.113  1.00 87.17           H
ATOM    467  NE2 HIS A  49      19.642  -5.793  17.433  1.00 87.17           N
ATOM    468  HN  HIS A  49      15.132  -5.087  15.085  1.00 87.17           H
ATOM    469  N   PHE A  50      15.075  -5.865  12.446  1.00 92.28           N
ATOM    470  CA  PHE A  50      14.525  -6.442  11.231  1.00 92.28           C
ATOM    471  C   PHE A  50      14.084  -5.349  10.255  1.00 92.28           C
ATOM    472  O   PHE A  50      14.381  -5.419   9.064  1.00 92.28           O
ATOM    473  HA  PHE A  50      15.313  -7.040  10.772  1.00 92.28           H
ATOM    474  CB  PHE A  50      13.303  -7.267  11.640  1.00 92.28           C
ATOM    475 1HB  PHE A  50      13.608  -8.004  12.383  1.00 92.28           H
ATOM    476 2HB  PHE A  50      12.579  -6.610  12.122  1.00 92.28           H
ATOM    477  CG  PHE A  50      12.621  -7.988  10.476  1.00 92.28           C
ATOM    478  CD1 PHE A  50      11.459  -7.502   9.962  1.00 92.28           C
ATOM    479  HD1 PHE A  50      11.015  -6.599  10.380  1.00 92.28           H
ATOM    480  CD2 PHE A  50      13.176  -9.115   9.955  1.00 92.28           C
ATOM    481  HD2 PHE A  50      14.107  -9.505  10.367  1.00 92.28           H
ATOM    482  CE1 PHE A  50      10.826  -8.171   8.882  1.00 92.28           C
ATOM    483  HE1 PHE A  50       9.895  -7.782   8.470  1.00 92.28           H
ATOM    484  CE2 PHE A  50      12.543  -9.785   8.875  1.00 92.28           C
ATOM    485  HE2 PHE A  50      12.987 -10.688   8.457  1.00 92.28           H
ATOM    486  CZ  PHE A  50      11.381  -9.299   8.361  1.00 92.28           C
ATOM    487  HZ  PHE A  50      10.895  -9.812   7.532  1.00 92.28           H
ATOM    488  HN  PHE A  50      14.425  -5.770  13.200  1.00 92.28           H
ATOM    489  N   LEU A  51      13.383  -4.364  10.797  1.00 93.35           N
ATOM    490  CA  LEU A  51      12.639  -3.431   9.969  1.00 93.35           C
ATOM    491  C   LEU A  51      13.616  -2.477   9.279  1.00 93.35           C
ATOM    492  O   LEU A  51      13.520  -2.248   8.075  1.00 93.35           O
ATOM    493  HA  LEU A  51      12.125  -4.012   9.203  1.00 93.35           H
ATOM    494  CB  LEU A  51      11.564  -2.720  10.795  1.00 93.35           C
ATOM    495 1HB  LEU A  51      12.050  -2.221  11.633  1.00 93.35           H
ATOM    496 2HB  LEU A  51      11.115  -1.942  10.177  1.00 93.35           H
ATOM    497  CG  LEU A  51      10.445  -3.607  11.343  1.00 93.35           C
ATOM    498  HG  LEU A  51      10.888  -4.339  12.018  1.00 93.35           H
ATOM    499  CD1 LEU A  51       9.445  -2.785  12.160  1.00 93.35           C
ATOM    500 1HD1 LEU A  51       9.961  -2.314  12.998  1.00 93.35           H
ATOM    501 2HD1 LEU A  51       9.004  -2.016  11.527  1.00 93.35           H
ATOM    502 3HD1 LEU A  51       8.660  -3.440  12.538  1.00 93.35           H
ATOM    503  CD2 LEU A  51       9.761  -4.386  10.218  1.00 93.35           C
ATOM    504 1HD2 LEU A  51       9.333  -3.687   9.500  1.00 93.35           H
ATOM    505 2HD2 LEU A  51      10.494  -5.019   9.717  1.00 93.35           H
ATOM    506 3HD2 LEU A  51       8.969  -5.008  10.636  1.00 93.35           H
ATOM    507  HN  LEU A  51      13.318  -4.200  11.782  1.00 93.35           H
ATOM    508  N   PRO A  52      14.569  -1.904  10.027  1.00 94.79           N
ATOM    509  CA  PRO A  52      15.377  -0.800   9.504  1.00 94.79           C
ATOM    510  C   PRO A  52      16.023  -1.139   8.171  1.00 94.79           C
ATOM    511  O   PRO A  52      15.920  -0.373   7.214  1.00 94.79           O
ATOM    512  HA  PRO A  52      14.743   0.064   9.302  1.00 94.79           H
ATOM    513  CB  PRO A  52      16.421  -0.564  10.597  1.00 94.79           C
ATOM    514 1HB  PRO A  52      17.328  -1.139  10.416  1.00 94.79           H
ATOM    515 2HB  PRO A  52      16.714   0.484  10.653  1.00 94.79           H
ATOM    516  CG  PRO A  52      15.710  -1.018  11.867  1.00 94.79           C
ATOM    517 1HG  PRO A  52      16.416  -1.245  12.666  1.00 94.79           H
ATOM    518 2HG  PRO A  52      15.045  -0.247  12.256  1.00 94.79           H
ATOM    519  CD  PRO A  52      14.950  -2.251  11.408  1.00 94.79           C
ATOM    520 1HD  PRO A  52      15.572  -3.145  11.440  1.00 94.79           H
ATOM    521 2HD  PRO A  52      14.081  -2.448  12.037  1.00 94.79           H
ATOM    522  N   PRO A  53      16.703  -2.289   8.076  1.00 95.47           N
ATOM    523  CA  PRO A  53      17.456  -2.623   6.864  1.00 95.47           C
ATOM    524  C   PRO A  53      16.546  -2.901   5.678  1.00 95.47           C
ATOM    525  O   PRO A  53      16.887  -2.581   4.541  1.00 95.47           O
ATOM    526  HA  PRO A  53      18.071  -1.777   6.557  1.00 95.47           H
ATOM    527  CB  PRO A  53      18.259  -3.862   7.266  1.00 95.47           C
ATOM    528 1HB  PRO A  53      18.404  -4.537   6.423  1.00 95.47           H
ATOM    529 2HB  PRO A  53      19.249  -3.596   7.635  1.00 95.47           H
ATOM    530  CG  PRO A  53      17.422  -4.495   8.341  1.00 95.47           C
ATOM    531 1HG  PRO A  53      16.653  -5.138   7.914  1.00 95.47           H
ATOM    532 2HG  PRO A  53      18.029  -5.118   8.997  1.00 95.47           H
ATOM    533  CD  PRO A  53      16.812  -3.349   9.094  1.00 95.47           C
ATOM    534 1HD  PRO A  53      15.838  -3.613   9.506  1.00 95.47           H
ATOM    535 2HD  PRO A  53      17.439  -3.040   9.931  1.00 95.47           H
ATOM    536  N   LEU A  54      15.401  -3.496   5.979  1.00 93.54           N
ATOM    537  CA  LEU A  54      14.474  -3.906   4.937  1.00 93.54           C
ATOM    538  C   LEU A  54      13.820  -2.665   4.325  1.00 93.54           C
ATOM    539  O   LEU A  54      13.635  -2.591   3.112  1.00 93.54           O
ATOM    540  HA  LEU A  54      15.054  -4.408   4.163  1.00 93.54           H
ATOM    541  CB  LEU A  54      13.471  -4.924   5.482  1.00 93.54           C
ATOM    542 1HB  LEU A  54      12.996  -4.499   6.366  1.00 93.54           H
ATOM    543 2HB  LEU A  54      12.688  -5.067   4.738  1.00 93.54           H
ATOM    544  CG  LEU A  54      14.041  -6.295   5.853  1.00 93.54           C
ATOM    545  HG  LEU A  54      14.790  -6.154   6.632  1.00 93.54           H
ATOM    546  CD1 LEU A  54      12.953  -7.203   6.431  1.00 93.54           C
ATOM    547 1HD1 LEU A  54      12.535  -6.744   7.327  1.00 93.54           H
ATOM    548 2HD1 LEU A  54      12.164  -7.340   5.692  1.00 93.54           H
ATOM    549 3HD1 LEU A  54      13.385  -8.170   6.686  1.00 93.54           H
ATOM    550  CD2 LEU A  54      14.747  -6.937   4.657  1.00 93.54           C
ATOM    551 1HD2 LEU A  54      14.036  -7.063   3.840  1.00 93.54           H
ATOM    552 2HD2 LEU A  54      15.565  -6.295   4.331  1.00 93.54           H
ATOM    553 3HD2 LEU A  54      15.142  -7.910   4.948  1.00 93.54           H
ATOM    554  HN  LEU A  54      15.103  -3.698   6.912  1.00 93.54           H
ATOM    555  N   TYR A  55      13.489  -1.721   5.194  1.00 93.69           N
ATOM    556  CA  TYR A  55      12.844  -0.495   4.756  1.00 93.69           C
ATOM    557  C   TYR A  55      13.791   0.345   3.896  1.00 93.69           C
ATOM    558  O   TYR A  55      13.368   0.951   2.912  1.00 93.69           O
ATOM    559  HA  TYR A  55      11.971  -0.766   4.163  1.00 93.69           H
ATOM    560  CB  TYR A  55      12.507   0.282   6.031  1.00 93.69           C
ATOM    561 1HB  TYR A  55      13.365   0.247   6.703  1.00 93.69           H
ATOM    562 2HB  TYR A  55      12.347   1.329   5.774  1.00 93.69           H
ATOM    563  CG  TYR A  55      11.275  -0.241   6.771  1.00 93.69           C
ATOM    564  CD1 TYR A  55      10.596  -1.341   6.289  1.00 93.69           C
ATOM    565  HD1 TYR A  55      10.937  -1.837   5.380  1.00 93.69           H
ATOM    566  CD2 TYR A  55      10.843   0.387   7.921  1.00 93.69           C
ATOM    567  HD2 TYR A  55      11.379   1.256   8.302  1.00 93.69           H
ATOM    568  CE1 TYR A  55       9.436  -1.834   6.986  1.00 93.69           C
ATOM    569  HE1 TYR A  55       8.890  -2.702   6.616  1.00 93.69           H
ATOM    570  CE2 TYR A  55       9.683  -0.105   8.619  1.00 93.69           C
ATOM    571  HE2 TYR A  55       9.331   0.381   9.528  1.00 93.69           H
ATOM    572  CZ  TYR A  55       9.037  -1.192   8.116  1.00 93.69           C
ATOM    573  OH  TYR A  55       7.942  -1.657   8.775  1.00 93.69           O
ATOM    574  HH  TYR A  55       7.510  -2.388   8.246  1.00 93.69           H
ATOM    575  HN  TYR A  55      13.653  -1.784   6.178  1.00 93.69           H
ATOM    576  N   TRP A  56      15.053   0.355   4.299  1.00 92.07           N
ATOM    577  CA  TRP A  56      16.073   1.067   3.547  1.00 92.07           C
ATOM    578  C   TRP A  56      16.192   0.409   2.171  1.00 92.07           C
ATOM    579  O   TRP A  56      16.298   1.097   1.157  1.00 92.07           O
ATOM    580  HA  TRP A  56      15.745   2.101   3.439  1.00 92.07           H
ATOM    581  CB  TRP A  56      17.397   1.097   4.312  1.00 92.07           C
ATOM    582 1HB  TRP A  56      17.548   0.131   4.794  1.00 92.07           H
ATOM    583 2HB  TRP A  56      18.213   1.230   3.602  1.00 92.07           H
ATOM    584  CG  TRP A  56      17.479   2.198   5.372  1.00 92.07           C
ATOM    585  CD1 TRP A  56      17.593   2.058   6.700  1.00 92.07           C
ATOM    586  HD1 TRP A  56      17.645   1.098   7.213  1.00 92.07           H
ATOM    587  CD2 TRP A  56      17.447   3.621   5.137  1.00 92.07           C
ATOM    588  NE1 TRP A  56      17.638   3.282   7.335  1.00 92.07           N
ATOM    589  HE1 TRP A  56      17.721   3.436   8.320  1.00 92.07           H
ATOM    590  CE2 TRP A  56      17.546   4.263   6.354  1.00 92.07           C
ATOM    591  CE3 TRP A  56      17.339   4.343   3.935  1.00 92.07           C
ATOM    592  HE3 TRP A  56      17.260   3.860   2.961  1.00 92.07           H
ATOM    593  CZ2 TRP A  56      17.546   5.657   6.489  1.00 92.07           C
ATOM    594  HZ2 TRP A  56      17.626   6.140   7.463  1.00 92.07           H
ATOM    595  CZ3 TRP A  56      17.341   5.735   4.086  1.00 92.07           C
ATOM    596  HZ3 TRP A  56      17.259   6.342   3.185  1.00 92.07           H
ATOM    597  CH2 TRP A  56      17.439   6.396   5.305  1.00 92.07           C
ATOM    598  HH2 TRP A  56      17.433   7.486   5.338  1.00 92.07           H
ATOM    599  HN  TRP A  56      15.382  -0.112   5.120  1.00 92.07           H
ATOM    600  N   LEU A  57      16.171  -0.916   2.180  1.00 93.24           N
ATOM    601  CA  LEU A  57      16.282  -1.675   0.946  1.00 93.24           C
ATOM    602  C   LEU A  57      15.101  -1.335   0.035  1.00 93.24           C
ATOM    603  O   LEU A  57      15.289  -1.025  -1.140  1.00 93.24           O
ATOM    604  HA  LEU A  57      17.202  -1.361   0.452  1.00 93.24           H
ATOM    605  CB  LEU A  57      16.418  -3.169   1.247  1.00 93.24           C
ATOM    606 1HB  LEU A  57      17.283  -3.313   1.894  1.00 93.24           H
ATOM    607 2HB  LEU A  57      15.541  -3.487   1.811  1.00 93.24           H
ATOM    608  CG  LEU A  57      16.567  -4.087   0.031  1.00 93.24           C
ATOM    609  HG  LEU A  57      15.733  -3.896  -0.645  1.00 93.24           H
ATOM    610  CD1 LEU A  57      17.852  -3.774  -0.737  1.00 93.24           C
ATOM    611 1HD1 LEU A  57      17.828  -2.740  -1.081  1.00 93.24           H
ATOM    612 2HD1 LEU A  57      18.711  -3.919  -0.082  1.00 93.24           H
ATOM    613 3HD1 LEU A  57      17.933  -4.441  -1.596  1.00 93.24           H
ATOM    614  CD2 LEU A  57      16.488  -5.558   0.442  1.00 93.24           C
ATOM    615 1HD2 LEU A  57      17.287  -5.781   1.149  1.00 93.24           H
ATOM    616 2HD2 LEU A  57      15.524  -5.753   0.911  1.00 93.24           H
ATOM    617 3HD2 LEU A  57      16.597  -6.188  -0.440  1.00 93.24           H
ATOM    618  HN  LEU A  57      16.080  -1.468   3.009  1.00 93.24           H
ATOM    619  N   VAL A  58      13.911  -1.405   0.612  1.00 94.98           N
ATOM    620  CA  VAL A  58      12.696  -1.157  -0.145  1.00 94.98           C
ATOM    621  C   VAL A  58      12.743   0.258  -0.727  1.00 94.98           C
ATOM    622  O   VAL A  58      12.419   0.463  -1.896  1.00 94.98           O
ATOM    623  HA  VAL A  58      12.668  -1.873  -0.967  1.00 94.98           H
ATOM    624  CB  VAL A  58      11.470  -1.400   0.737  1.00 94.98           C
ATOM    625  HB  VAL A  58      11.589  -0.810   1.646  1.00 94.98           H
ATOM    626  CG1 VAL A  58      10.191  -0.934   0.038  1.00 94.98           C
ATOM    627 1HG1 VAL A  58      10.261   0.132  -0.176  1.00 94.98           H
ATOM    628 2HG1 VAL A  58      10.065  -1.485  -0.894  1.00 94.98           H
ATOM    629 3HG1 VAL A  58       9.335  -1.119   0.687  1.00 94.98           H
ATOM    630  CG2 VAL A  58      11.369  -2.872   1.142  1.00 94.98           C
ATOM    631 1HG2 VAL A  58      11.284  -3.490   0.248  1.00 94.98           H
ATOM    632 2HG2 VAL A  58      12.262  -3.158   1.698  1.00 94.98           H
ATOM    633 3HG2 VAL A  58      10.489  -3.017   1.769  1.00 94.98           H
ATOM    634  HN  VAL A  58      13.769  -1.626   1.577  1.00 94.98           H
ATOM    635  N   PHE A  59      13.149   1.196   0.115  1.00 95.59           N
ATOM    636  CA  PHE A  59      13.195   2.592  -0.286  1.00 95.59           C
ATOM    637  C   PHE A  59      14.102   2.783  -1.504  1.00 95.59           C
ATOM    638  O   PHE A  59      13.697   3.388  -2.495  1.00 95.59           O
ATOM    639  HA  PHE A  59      12.178   2.889  -0.542  1.00 95.59           H
ATOM    640  CB  PHE A  59      13.774   3.377   0.893  1.00 95.59           C
ATOM    641 1HB  PHE A  59      13.075   3.325   1.729  1.00 95.59           H
ATOM    642 2HB  PHE A  59      14.696   2.897   1.219  1.00 95.59           H
ATOM    643  CG  PHE A  59      14.064   4.847   0.580  1.00 95.59           C
ATOM    644  CD1 PHE A  59      15.349   5.278   0.475  1.00 95.59           C
ATOM    645  HD1 PHE A  59      16.173   4.578   0.614  1.00 95.59           H
ATOM    646  CD2 PHE A  59      13.036   5.721   0.407  1.00 95.59           C
ATOM    647  HD2 PHE A  59      12.006   5.375   0.491  1.00 95.59           H
ATOM    648  CE1 PHE A  59      15.618   6.642   0.185  1.00 95.59           C
ATOM    649  HE1 PHE A  59      16.648   6.988   0.101  1.00 95.59           H
ATOM    650  CE2 PHE A  59      13.306   7.084   0.117  1.00 95.59           C
ATOM    651  HE2 PHE A  59      12.482   7.785  -0.022  1.00 95.59           H
ATOM    652  CZ  PHE A  59      14.591   7.516   0.012  1.00 95.59           C
ATOM    653  HZ  PHE A  59      14.798   8.563  -0.212  1.00 95.59           H
ATOM    654  HN  PHE A  59      13.441   1.017   1.054  1.00 95.59           H
ATOM    655  N   ILE A  60      15.311   2.255  -1.389  1.00 93.63           N
ATOM    656  CA  ILE A  60      16.331   2.494  -2.397  1.00 93.63           C
ATOM    657  C   ILE A  60      15.856   1.935  -3.740  1.00 93.63           C
ATOM    658  O   ILE A  60      15.852   2.644  -4.745  1.00 93.63           O
ATOM    659  HA  ILE A  60      16.447   3.573  -2.494  1.00 93.63           H
ATOM    660  CB  ILE A  60      17.679   1.933  -1.939  1.00 93.63           C
ATOM    661  HB  ILE A  60      17.524   0.911  -1.595  1.00 93.63           H
ATOM    662  CG1 ILE A  60      18.230   2.730  -0.755  1.00 93.63           C
ATOM    663 1HG1 ILE A  60      18.572   3.707  -1.097  1.00 93.63           H
ATOM    664 2HG1 ILE A  60      17.436   2.906  -0.029  1.00 93.63           H
ATOM    665  CG2 ILE A  60      18.671   1.874  -3.102  1.00 93.63           C
ATOM    666 1HG2 ILE A  60      18.273   1.230  -3.887  1.00 93.63           H
ATOM    667 2HG2 ILE A  60      18.827   2.877  -3.499  1.00 93.63           H
ATOM    668 3HG2 ILE A  60      19.621   1.471  -2.749  1.00 93.63           H
ATOM    669  CD1 ILE A  60      19.386   1.985  -0.084  1.00 93.63           C
ATOM    670 1HD1 ILE A  60      19.035   1.019   0.278  1.00 93.63           H
ATOM    671 2HD1 ILE A  60      20.188   1.832  -0.807  1.00 93.63           H
ATOM    672 3HD1 ILE A  60      19.760   2.573   0.754  1.00 93.63           H
ATOM    673  HN  ILE A  60      15.598   1.674  -0.628  1.00 93.63           H
ATOM    674  N   VAL A  61      15.467   0.668  -3.713  1.00 94.31           N
ATOM    675  CA  VAL A  61      15.129  -0.037  -4.937  1.00 94.31           C
ATOM    676  C   VAL A  61      13.875   0.590  -5.552  1.00 94.31           C
ATOM    677  O   VAL A  61      13.819   0.817  -6.759  1.00 94.31           O
ATOM    678  HA  VAL A  61      15.960   0.090  -5.631  1.00 94.31           H
ATOM    679  CB  VAL A  61      14.971  -1.532  -4.654  1.00 94.31           C
ATOM    680  HB  VAL A  61      14.203  -1.649  -3.890  1.00 94.31           H
ATOM    681  CG1 VAL A  61      14.508  -2.281  -5.905  1.00 94.31           C
ATOM    682 1HG1 VAL A  61      13.546  -1.884  -6.231  1.00 94.31           H
ATOM    683 2HG1 VAL A  61      15.243  -2.151  -6.699  1.00 94.31           H
ATOM    684 3HG1 VAL A  61      14.404  -3.342  -5.675  1.00 94.31           H
ATOM    685  CG2 VAL A  61      16.272  -2.126  -4.109  1.00 94.31           C
ATOM    686 1HG2 VAL A  61      17.068  -1.991  -4.841  1.00 94.31           H
ATOM    687 2HG2 VAL A  61      16.541  -1.621  -3.181  1.00 94.31           H
ATOM    688 3HG2 VAL A  61      16.132  -3.190  -3.916  1.00 94.31           H
ATOM    689  HN  VAL A  61      15.383   0.127  -2.876  1.00 94.31           H
ATOM    690  N   GLY A  62      12.902   0.853  -4.692  1.00 95.74           N
ATOM    691  CA  GLY A  62      11.615   1.350  -5.148  1.00 95.74           C
ATOM    692  C   GLY A  62      11.744   2.766  -5.715  1.00 95.74           C
ATOM    693  O   GLY A  62      11.146   3.084  -6.742  1.00 95.74           O
ATOM    694 1HA  GLY A  62      11.213   0.684  -5.912  1.00 95.74           H
ATOM    695 2HA  GLY A  62      10.906   1.349  -4.320  1.00 95.74           H
ATOM    696  HN  GLY A  62      12.981   0.732  -3.703  1.00 95.74           H
ATOM    697  N   ALA A  63      12.527   3.578  -5.021  1.00 95.40           N
ATOM    698  CA  ALA A  63      12.703   4.965  -5.414  1.00 95.40           C
ATOM    699  C   ALA A  63      13.338   5.020  -6.805  1.00 95.40           C
ATOM    700  O   ALA A  63      12.911   5.800  -7.655  1.00 95.40           O
ATOM    701  HA  ALA A  63      11.716   5.426  -5.456  1.00 95.40           H
ATOM    702  CB  ALA A  63      13.542   5.692  -4.361  1.00 95.40           C
ATOM    703 1HB  ALA A  63      13.033   5.650  -3.398  1.00 95.40           H
ATOM    704 2HB  ALA A  63      14.517   5.212  -4.278  1.00 95.40           H
ATOM    705 3HB  ALA A  63      13.674   6.733  -4.656  1.00 95.40           H
ATOM    706  HN  ALA A  63      13.035   3.302  -4.205  1.00 95.40           H
ATOM    707  N   LEU A  64      14.347   4.182  -6.993  1.00 89.56           N
ATOM    708  CA  LEU A  64      15.054   4.136  -8.262  1.00 89.56           C
ATOM    709  C   LEU A  64      14.081   3.726  -9.369  1.00 89.56           C
ATOM    710  O   LEU A  64      14.019   4.370 -10.415  1.00 89.56           O
ATOM    711  HA  LEU A  64      15.413   5.144  -8.473  1.00 89.56           H
ATOM    712  CB  LEU A  64      16.283   3.231  -8.157  1.00 89.56           C
ATOM    713 1HB  LEU A  64      15.978   2.288  -7.703  1.00 89.56           H
ATOM    714 2HB  LEU A  64      16.629   3.003  -9.165  1.00 89.56           H
ATOM    715  CG  LEU A  64      17.462   3.790  -7.358  1.00 89.56           C
ATOM    716  HG  LEU A  64      17.093   4.111  -6.384  1.00 89.56           H
ATOM    717  CD1 LEU A  64      18.517   2.711  -7.109  1.00 89.56           C
ATOM    718 1HD1 LEU A  64      18.072   1.890  -6.546  1.00 89.56           H
ATOM    719 2HD1 LEU A  64      18.888   2.337  -8.064  1.00 89.56           H
ATOM    720 3HD1 LEU A  64      19.344   3.135  -6.540  1.00 89.56           H
ATOM    721  CD2 LEU A  64      18.054   5.023  -8.045  1.00 89.56           C
ATOM    722 1HD2 LEU A  64      18.404   4.751  -9.041  1.00 89.56           H
ATOM    723 2HD2 LEU A  64      17.290   5.795  -8.127  1.00 89.56           H
ATOM    724 3HD2 LEU A  64      18.891   5.400  -7.457  1.00 89.56           H
ATOM    725  HN  LEU A  64      14.681   3.545  -6.299  1.00 89.56           H
ATOM    726  N   GLY A  65      13.345   2.658  -9.100  1.00 93.40           N
ATOM    727  CA  GLY A  65      12.480   2.072 -10.110  1.00 93.40           C
ATOM    728  C   GLY A  65      11.398   3.061 -10.546  1.00 93.40           C
ATOM    729  O   GLY A  65      11.223   3.310 -11.738  1.00 93.40           O
ATOM    730 1HA  GLY A  65      13.074   1.773 -10.974  1.00 93.40           H
ATOM    731 2HA  GLY A  65      12.015   1.169  -9.715  1.00 93.40           H
ATOM    732  HN  GLY A  65      13.333   2.195  -8.214  1.00 93.40           H
ATOM    733  N   ASN A  66      10.699   3.599  -9.557  1.00 91.86           N
ATOM    734  CA  ASN A  66       9.541   4.434  -9.826  1.00 91.86           C
ATOM    735  C   ASN A  66      10.007   5.771 -10.408  1.00 91.86           C
ATOM    736  O   ASN A  66       9.329   6.354 -11.252  1.00 91.86           O
ATOM    737  HA  ASN A  66       8.933   3.864 -10.528  1.00 91.86           H
ATOM    738  CB  ASN A  66       8.760   4.724  -8.543  1.00 91.86           C
ATOM    739 1HB  ASN A  66       9.453   4.984  -7.742  1.00 91.86           H
ATOM    740 2HB  ASN A  66       8.110   5.585  -8.694  1.00 91.86           H
ATOM    741  CG  ASN A  66       7.922   3.513  -8.126  1.00 91.86           C
ATOM    742  OD1 ASN A  66       6.970   3.129  -8.785  1.00 91.86           O
ATOM    743  ND2 ASN A  66       8.328   2.936  -6.999  1.00 91.86           N
ATOM    744 1HD2 ASN A  66       9.118   3.302  -6.506  1.00 91.86           H
ATOM    745 2HD2 ASN A  66       7.844   2.137  -6.643  1.00 91.86           H
ATOM    746  HN  ASN A  66      10.912   3.471  -8.588  1.00 91.86           H
ATOM    747  N   SER A  67      11.160   6.217  -9.933  1.00 91.58           N
ATOM    748  CA  SER A  67      11.736   7.461 -10.413  1.00 91.58           C
ATOM    749  C   SER A  67      12.040   7.354 -11.909  1.00 91.58           C
ATOM    750  O   SER A  67      11.860   8.317 -12.653  1.00 91.58           O
ATOM    751  HA  SER A  67      10.976   8.221 -10.231  1.00 91.58           H
ATOM    752  CB  SER A  67      13.007   7.816  -9.638  1.00 91.58           C
ATOM    753 1HB  SER A  67      13.732   7.009  -9.741  1.00 91.58           H
ATOM    754 2HB  SER A  67      13.459   8.708 -10.071  1.00 91.58           H
ATOM    755  OG  SER A  67      12.743   8.042  -8.256  1.00 91.58           O
ATOM    756  HG  SER A  67      13.159   7.318  -7.705  1.00 91.58           H
ATOM    757  HN  SER A  67      11.697   5.745  -9.234  1.00 91.58           H
ATOM    758  N   LEU A  68      12.496   6.174 -12.304  1.00 86.49           N
ATOM    759  CA  LEU A  68      12.793   5.918 -13.703  1.00 86.49           C
ATOM    760  C   LEU A  68      11.504   6.016 -14.521  1.00 86.49           C
ATOM    761  O   LEU A  68      11.498   6.582 -15.613  1.00 86.49           O
ATOM    762  HA  LEU A  68      13.476   6.698 -14.041  1.00 86.49           H
ATOM    763  CB  LEU A  68      13.520   4.581 -13.860  1.00 86.49           C
ATOM    764 1HB  LEU A  68      13.046   3.852 -13.203  1.00 86.49           H
ATOM    765 2HB  LEU A  68      13.376   4.229 -14.882  1.00 86.49           H
ATOM    766  CG  LEU A  68      15.021   4.594 -13.561  1.00 86.49           C
ATOM    767  HG  LEU A  68      15.175   5.098 -12.607  1.00 86.49           H
ATOM    768  CD1 LEU A  68      15.563   3.171 -13.413  1.00 86.49           C
ATOM    769 1HD1 LEU A  68      15.048   2.670 -12.594  1.00 86.49           H
ATOM    770 2HD1 LEU A  68      15.396   2.620 -14.339  1.00 86.49           H
ATOM    771 3HD1 LEU A  68      16.631   3.210 -13.201  1.00 86.49           H
ATOM    772  CD2 LEU A  68      15.784   5.391 -14.622  1.00 86.49           C
ATOM    773 1HD2 LEU A  68      15.626   4.937 -15.600  1.00 86.49           H
ATOM    774 2HD2 LEU A  68      15.421   6.419 -14.635  1.00 86.49           H
ATOM    775 3HD2 LEU A  68      16.848   5.384 -14.385  1.00 86.49           H
ATOM    776  HN  LEU A  68      12.662   5.404 -11.689  1.00 86.49           H
ATOM    777  N   VAL A  69      10.441   5.457 -13.960  1.00 90.26           N
ATOM    778  CA  VAL A  69       9.157   5.441 -14.640  1.00 90.26           C
ATOM    779  C   VAL A  69       8.725   6.878 -14.937  1.00 90.26           C
ATOM    780  O   VAL A  69       8.390   7.207 -16.074  1.00 90.26           O
ATOM    781  HA  VAL A  69       9.291   4.913 -15.584  1.00 90.26           H
ATOM    782  CB  VAL A  69       8.133   4.669 -13.806  1.00 90.26           C
ATOM    783  HB  VAL A  69       8.123   5.100 -12.805  1.00 90.26           H
ATOM    784  CG1 VAL A  69       6.728   4.812 -14.394  1.00 90.26           C
ATOM    785 1HG1 VAL A  69       6.445   5.865 -14.408  1.00 90.26           H
ATOM    786 2HG1 VAL A  69       6.718   4.420 -15.411  1.00 90.26           H
ATOM    787 3HG1 VAL A  69       6.019   4.254 -13.782  1.00 90.26           H
ATOM    788  CG2 VAL A  69       8.527   3.196 -13.680  1.00 90.26           C
ATOM    789 1HG2 VAL A  69       8.580   2.748 -14.672  1.00 90.26           H
ATOM    790 2HG2 VAL A  69       9.501   3.120 -13.196  1.00 90.26           H
ATOM    791 3HG2 VAL A  69       7.782   2.670 -13.083  1.00 90.26           H
ATOM    792  HN  VAL A  69      10.448   5.021 -13.060  1.00 90.26           H
ATOM    793  N   ILE A  70       8.746   7.696 -13.895  1.00 90.40           N
ATOM    794  CA  ILE A  70       8.266   9.063 -14.007  1.00 90.40           C
ATOM    795  C   ILE A  70       9.095   9.806 -15.057  1.00 90.40           C
ATOM    796  O   ILE A  70       8.548  10.541 -15.878  1.00 90.40           O
ATOM    797  HA  ILE A  70       7.233   9.020 -14.350  1.00 90.40           H
ATOM    798  CB  ILE A  70       8.260   9.742 -12.636  1.00 90.40           C
ATOM    799  HB  ILE A  70       9.249   9.626 -12.192  1.00 90.40           H
ATOM    800  CG1 ILE A  70       7.260   9.068 -11.694  1.00 90.40           C
ATOM    801 1HG1 ILE A  70       6.244   9.323 -11.995  1.00 90.40           H
ATOM    802 2HG1 ILE A  70       7.354   7.985 -11.774  1.00 90.40           H
ATOM    803  CG2 ILE A  70       7.999  11.244 -12.769  1.00 90.40           C
ATOM    804 1HG2 ILE A  70       8.780  11.696 -13.379  1.00 90.40           H
ATOM    805 2HG2 ILE A  70       7.030  11.404 -13.243  1.00 90.40           H
ATOM    806 3HG2 ILE A  70       7.999  11.702 -11.780  1.00 90.40           H
ATOM    807  CD1 ILE A  70       7.493   9.501 -10.246  1.00 90.40           C
ATOM    808 1HD1 ILE A  70       8.502   9.223  -9.941  1.00 90.40           H
ATOM    809 2HD1 ILE A  70       7.375  10.581 -10.166  1.00 90.40           H
ATOM    810 3HD1 ILE A  70       6.769   9.007  -9.598  1.00 90.40           H
ATOM    811  HN  ILE A  70       9.083   7.439 -12.989  1.00 90.40           H
ATOM    812  N   LEU A  71      10.400   9.589 -14.997  1.00 84.65           N
ATOM    813  CA  LEU A  71      11.323  10.335 -15.835  1.00 84.65           C
ATOM    814  C   LEU A  71      11.058   9.997 -17.304  1.00 84.65           C
ATOM    815  O   LEU A  71      11.082  10.878 -18.162  1.00 84.65           O
ATOM    816  HA  LEU A  71      11.119  11.395 -15.683  1.00 84.65           H
ATOM    817  CB  LEU A  71      12.767  10.084 -15.398  1.00 84.65           C
ATOM    818 1HB  LEU A  71      12.842  10.286 -14.329  1.00 84.65           H
ATOM    819 2HB  LEU A  71      12.991   9.027 -15.539  1.00 84.65           H
ATOM    820  CG  LEU A  71      13.839  10.904 -16.120  1.00 84.65           C
ATOM    821  HG  LEU A  71      13.341  11.684 -16.696  1.00 84.65           H
ATOM    822  CD1 LEU A  71      14.763  11.601 -15.119  1.00 84.65           C
ATOM    823 1HD1 LEU A  71      14.177  12.270 -14.488  1.00 84.65           H
ATOM    824 2HD1 LEU A  71      15.255  10.854 -14.497  1.00 84.65           H
ATOM    825 3HD1 LEU A  71      15.515  12.177 -15.659  1.00 84.65           H
ATOM    826  CD2 LEU A  71      14.617  10.037 -17.111  1.00 84.65           C
ATOM    827 1HD2 LEU A  71      15.103   9.221 -16.576  1.00 84.65           H
ATOM    828 2HD2 LEU A  71      13.931   9.628 -17.853  1.00 84.65           H
ATOM    829 3HD2 LEU A  71      15.372  10.644 -17.610  1.00 84.65           H
ATOM    830  HN  LEU A  71      10.828   8.918 -14.390  1.00 84.65           H
ATOM    831  N   VAL A  72      10.811   8.718 -17.548  1.00 84.85           N
ATOM    832  CA  VAL A  72      10.610   8.241 -18.906  1.00 84.85           C
ATOM    833  C   VAL A  72       9.345   8.879 -19.485  1.00 84.85           C
ATOM    834  O   VAL A  72       9.340   9.329 -20.629  1.00 84.85           O
ATOM    835  HA  VAL A  72      11.467   8.563 -19.498  1.00 84.85           H
ATOM    836  CB  VAL A  72      10.570   6.712 -18.923  1.00 84.85           C
ATOM    837  HB  VAL A  72       9.810   6.389 -18.211  1.00 84.85           H
ATOM    838  CG1 VAL A  72      10.172   6.189 -20.305  1.00 84.85           C
ATOM    839 1HG1 VAL A  72       9.184   6.567 -20.566  1.00 84.85           H
ATOM    840 2HG1 VAL A  72      10.898   6.528 -21.044  1.00 84.85           H
ATOM    841 3HG1 VAL A  72      10.152   5.099 -20.289  1.00 84.85           H
ATOM    842  CG2 VAL A  72      11.911   6.123 -18.479  1.00 84.85           C
ATOM    843 1HG2 VAL A  72      12.697   6.460 -19.155  1.00 84.85           H
ATOM    844 2HG2 VAL A  72      12.136   6.456 -17.465  1.00 84.85           H
ATOM    845 3HG2 VAL A  72      11.854   5.035 -18.500  1.00 84.85           H
ATOM    846  HN  VAL A  72      10.747   8.016 -16.840  1.00 84.85           H
ATOM    847  N   TYR A  73       8.303   8.897 -18.667  1.00 85.27           N
ATOM    848  CA  TYR A  73       7.028   9.449 -19.091  1.00 85.27           C
ATOM    849  C   TYR A  73       7.125  10.963 -19.292  1.00 85.27           C
ATOM    850  O   TYR A  73       6.453  11.523 -20.157  1.00 85.27           O
ATOM    851  HA  TYR A  73       6.758   8.982 -20.038  1.00 85.27           H
ATOM    852  CB  TYR A  73       6.044   9.159 -17.956  1.00 85.27           C
ATOM    853 1HB  TYR A  73       6.589   9.142 -17.012  1.00 85.27           H
ATOM    854 2HB  TYR A  73       5.325   9.977 -17.895  1.00 85.27           H
ATOM    855  CG  TYR A  73       5.283   7.841 -18.114  1.00 85.27           C
ATOM    856  CD1 TYR A  73       4.445   7.653 -19.194  1.00 85.27           C
ATOM    857  HD1 TYR A  73       4.326   8.443 -19.935  1.00 85.27           H
ATOM    858  CD2 TYR A  73       5.435   6.841 -17.176  1.00 85.27           C
ATOM    859  HD2 TYR A  73       6.096   6.989 -16.322  1.00 85.27           H
ATOM    860  CE1 TYR A  73       3.729   6.412 -19.343  1.00 85.27           C
ATOM    861  HE1 TYR A  73       3.065   6.251 -20.191  1.00 85.27           H
ATOM    862  CE2 TYR A  73       4.719   5.600 -17.324  1.00 85.27           C
ATOM    863  HE2 TYR A  73       4.829   4.802 -16.590  1.00 85.27           H
ATOM    864  CZ  TYR A  73       3.901   5.447 -18.400  1.00 85.27           C
ATOM    865  OH  TYR A  73       3.225   4.276 -18.540  1.00 85.27           O
ATOM    866  HH  TYR A  73       2.762   4.252 -19.426  1.00 85.27           H
ATOM    867  HN  TYR A  73       8.320   8.545 -17.731  1.00 85.27           H
ATOM    868  N   TRP A  74       7.967  11.583 -18.478  1.00 73.87           N
ATOM    869  CA  TRP A  74       8.092  13.030 -18.491  1.00 73.87           C
ATOM    870  C   TRP A  74       8.710  13.439 -19.829  1.00 73.87           C
ATOM    871  O   TRP A  74       8.177  14.302 -20.525  1.00 73.87           O
ATOM    872  HA  TRP A  74       7.091  13.452 -18.398  1.00 73.87           H
ATOM    873  CB  TRP A  74       8.897  13.522 -17.286  1.00 73.87           C
ATOM    874 1HB  TRP A  74       8.463  13.104 -16.377  1.00 73.87           H
ATOM    875 2HB  TRP A  74       9.914  13.137 -17.360  1.00 73.87           H
ATOM    876  CG  TRP A  74       8.952  15.045 -17.154  1.00 73.87           C
ATOM    877  CD1 TRP A  74       9.862  15.886 -17.665  1.00 73.87           C
ATOM    878  HD1 TRP A  74      10.715  15.573 -18.267  1.00 73.87           H
ATOM    879  CD2 TRP A  74       8.016  15.881 -16.441  1.00 73.87           C
ATOM    880  NE1 TRP A  74       9.582  17.196 -17.335  1.00 73.87           N
ATOM    881  HE1 TRP A  74      10.115  18.000 -17.600  1.00 73.87           H
ATOM    882  CE2 TRP A  74       8.424  17.193 -16.567  1.00 73.87           C
ATOM    883  CE3 TRP A  74       6.862  15.539 -15.713  1.00 73.87           C
ATOM    884  HE3 TRP A  74       6.519  14.511 -15.599  1.00 73.87           H
ATOM    885  CZ2 TRP A  74       7.737  18.268 -15.991  1.00 73.87           C
ATOM    886  HZ2 TRP A  74       8.080  19.297 -16.105  1.00 73.87           H
ATOM    887  CZ3 TRP A  74       6.186  16.625 -15.144  1.00 73.87           C
ATOM    888  HZ3 TRP A  74       5.285  16.416 -14.569  1.00 73.87           H
ATOM    889  CH2 TRP A  74       6.584  17.952 -15.262  1.00 73.87           C
ATOM    890  HH2 TRP A  74       6.002  18.742 -14.788  1.00 73.87           H
ATOM    891  HN  TRP A  74       8.556  11.114 -17.819  1.00 73.87           H
ATOM    892  N   TYR A  75       9.826  12.801 -20.150  1.00 70.67           N
ATOM    893  CA  TYR A  75      10.691  13.292 -21.208  1.00 70.67           C
ATOM    894  C   TYR A  75      10.323  12.663 -22.554  1.00 70.67           C
ATOM    895  O   TYR A  75      10.475  13.293 -23.599  1.00 70.67           O
ATOM    896  HA  TYR A  75      10.564  14.372 -21.273  1.00 70.67           H
ATOM    897  CB  TYR A  75      12.109  12.860 -20.828  1.00 70.67           C
ATOM    898 1HB  TYR A  75      12.071  11.856 -20.404  1.00 70.67           H
ATOM    899 2HB  TYR A  75      12.715  12.801 -21.732  1.00 70.67           H
ATOM    900  CG  TYR A  75      12.797  13.793 -19.830  1.00 70.67           C
ATOM    901  CD1 TYR A  75      13.352  14.980 -20.265  1.00 70.67           C
ATOM    902  HD1 TYR A  75      13.299  15.252 -21.319  1.00 70.67           H
ATOM    903  CD2 TYR A  75      12.864  13.448 -18.496  1.00 70.67           C
ATOM    904  HD2 TYR A  75      12.426  12.511 -18.152  1.00 70.67           H
ATOM    905  CE1 TYR A  75      13.999  15.859 -19.326  1.00 70.67           C
ATOM    906  HE1 TYR A  75      14.441  16.799 -19.656  1.00 70.67           H
ATOM    907  CE2 TYR A  75      13.512  14.327 -17.556  1.00 70.67           C
ATOM    908  HE2 TYR A  75      13.572  14.067 -16.500  1.00 70.67           H
ATOM    909  CZ  TYR A  75      14.048  15.489 -18.018  1.00 70.67           C
ATOM    910  OH  TYR A  75      14.659  16.319 -17.131  1.00 70.67           O
ATOM    911  HH  TYR A  75      14.973  17.146 -17.597  1.00 70.67           H
ATOM    912  HN  TYR A  75      10.140  11.964 -19.701  1.00 70.67           H
ATOM    913  N   CYS A  76       9.846  11.429 -22.483  1.00 70.52           N
ATOM    914  CA  CYS A  76       9.841  10.561 -23.649  1.00 70.52           C
ATOM    915  C   CYS A  76       8.392  10.175 -23.954  1.00 70.52           C
ATOM    916  O   CYS A  76       7.836  10.592 -24.969  1.00 70.52           O
ATOM    917  HA  CYS A  76      10.269  11.136 -24.469  1.00 70.52           H
ATOM    918  CB  CYS A  76      10.728   9.332 -23.442  1.00 70.52           C
ATOM    919 1HB  CYS A  76      11.237   9.398 -22.481  1.00 70.52           H
ATOM    920 2HB  CYS A  76      10.114   8.431 -23.416  1.00 70.52           H
ATOM    921  SG  CYS A  76      11.956   9.212 -24.793  1.00 70.52           S
ATOM    922  HG  CYS A  76      12.686   8.252 -24.232  1.00 70.52           H
ATOM    923  HN  CYS A  76       9.469  11.022 -21.652  1.00 70.52           H
ATOM    924  N   THR A  77       7.823   9.384 -23.057  1.00 64.86           N
ATOM    925  CA  THR A  77       6.595   8.669 -23.362  1.00 64.86           C
ATOM    926  C   THR A  77       5.419   9.643 -23.453  1.00 64.86           C
ATOM    927  O   THR A  77       4.593   9.542 -24.359  1.00 64.86           O
ATOM    928  HA  THR A  77       6.702   8.204 -24.342  1.00 64.86           H
ATOM    929  CB  THR A  77       6.404   7.583 -22.301  1.00 64.86           C
ATOM    930  HB  THR A  77       6.168   8.023 -21.332  1.00 64.86           H
ATOM    931  OG1 THR A  77       7.612   6.828 -22.355  1.00 64.86           O
ATOM    932  HG1 THR A  77       7.653   6.311 -23.210  1.00 64.86           H
ATOM    933  CG2 THR A  77       5.318   6.576 -22.682  1.00 64.86           C
ATOM    934 1HG2 THR A  77       5.588   6.086 -23.618  1.00 64.86           H
ATOM    935 2HG2 THR A  77       4.367   7.095 -22.805  1.00 64.86           H
ATOM    936 3HG2 THR A  77       5.223   5.828 -21.895  1.00 64.86           H
ATOM    937  HN  THR A  77       8.185   9.228 -22.138  1.00 64.86           H
ATOM    938  N   ARG A  78       5.380  10.564 -22.501  1.00 60.33           N
ATOM    939  CA  ARG A  78       4.195  11.379 -22.297  1.00 60.33           C
ATOM    940  C   ARG A  78       2.956  10.491 -22.162  1.00 60.33           C
ATOM    941  O   ARG A  78       2.928   9.376 -22.680  1.00 60.33           O
ATOM    942  HA  ARG A  78       4.388  11.926 -21.374  1.00 60.33           H
ATOM    943  CB  ARG A  78       3.990  12.354 -23.458  1.00 60.33           C
ATOM    944 1HB  ARG A  78       3.855  11.798 -24.385  1.00 60.33           H
ATOM    945 2HB  ARG A  78       3.079  12.931 -23.297  1.00 60.33           H
ATOM    946  CG  ARG A  78       5.183  13.302 -23.595  1.00 60.33           C
ATOM    947 1HG  ARG A  78       5.396  13.766 -22.632  1.00 60.33           H
ATOM    948 2HG  ARG A  78       6.071  12.737 -23.878  1.00 60.33           H
ATOM    949  CD  ARG A  78       4.906  14.385 -24.639  1.00 60.33           C
ATOM    950 1HD  ARG A  78       4.742  13.928 -25.615  1.00 60.33           H
ATOM    951 2HD  ARG A  78       3.995  14.925 -24.383  1.00 60.33           H
ATOM    952  NE  ARG A  78       6.047  15.325 -24.708  1.00 60.33           N
ATOM    953  HE  ARG A  78       6.875  15.096 -24.197  1.00 60.33           H
ATOM    954  CZ  ARG A  78       6.040  16.465 -25.413  1.00 60.33           C
ATOM    955  NH1 ARG A  78       4.957  16.823 -26.117  1.00 60.33           N
ATOM    956 1HH1 ARG A  78       4.146  16.237 -26.119  1.00 60.33           H
ATOM    957 2HH1 ARG A  78       4.960  17.675 -26.640  1.00 60.33           H
ATOM    958  NH2 ARG A  78       7.132  17.242 -25.403  1.00 60.33           N
ATOM    959 1HH2 ARG A  78       7.143  18.095 -25.924  1.00 60.33           H
ATOM    960 2HH2 ARG A  78       7.936  16.968 -24.876  1.00 60.33           H
ATOM    961  HN  ARG A  78       6.138  10.756 -21.878  1.00 60.33           H
ATOM    962  N   VAL A  79       1.962  11.018 -21.462  1.00 75.42           N
ATOM    963  CA  VAL A  79       0.724  10.287 -21.252  1.00 75.42           C
ATOM    964  C   VAL A  79      -0.168  10.437 -22.486  1.00 75.42           C
ATOM    965  O   VAL A  79      -0.704  11.514 -22.741  1.00 75.42           O
ATOM    966  HA  VAL A  79       0.981   9.235 -21.131  1.00 75.42           H
ATOM    967  CB  VAL A  79       0.048  10.762 -19.965  1.00 75.42           C
ATOM    968  HB  VAL A  79      -0.200  11.816 -20.085  1.00 75.42           H
ATOM    969  CG1 VAL A  79      -1.254   9.998 -19.715  1.00 75.42           C
ATOM    970 1HG1 VAL A  79      -1.937  10.162 -20.549  1.00 75.42           H
ATOM    971 2HG1 VAL A  79      -1.039   8.933 -19.625  1.00 75.42           H
ATOM    972 3HG1 VAL A  79      -1.714  10.355 -18.794  1.00 75.42           H
ATOM    973  CG2 VAL A  79       0.995  10.636 -18.769  1.00 75.42           C
ATOM    974 1HG2 VAL A  79       1.288   9.593 -18.646  1.00 75.42           H
ATOM    975 2HG2 VAL A  79       1.882  11.245 -18.943  1.00 75.42           H
ATOM    976 3HG2 VAL A  79       0.489  10.980 -17.867  1.00 75.42           H
ATOM    977  HN  VAL A  79       1.993  11.926 -21.044  1.00 75.42           H
ATOM    978  N   LYS A  80      -0.298   9.341 -23.220  1.00 67.71           N
ATOM    979  CA  LYS A  80      -1.058   9.356 -24.458  1.00 67.71           C
ATOM    980  C   LYS A  80      -2.308   8.490 -24.294  1.00 67.71           C
ATOM    981  O   LYS A  80      -3.280   8.651 -25.031  1.00 67.71           O
ATOM    982  HA  LYS A  80      -1.371  10.384 -24.637  1.00 67.71           H
ATOM    983  CB  LYS A  80      -0.172   8.941 -25.635  1.00 67.71           C
ATOM    984 1HB  LYS A  80       0.283   7.972 -25.429  1.00 67.71           H
ATOM    985 2HB  LYS A  80      -0.783   8.822 -26.530  1.00 67.71           H
ATOM    986  CG  LYS A  80       0.921   9.980 -25.891  1.00 67.71           C
ATOM    987 1HG  LYS A  80       0.470  10.966 -26.010  1.00 67.71           H
ATOM    988 2HG  LYS A  80       1.585  10.036 -25.028  1.00 67.71           H
ATOM    989  CD  LYS A  80       1.729   9.629 -27.142  1.00 67.71           C
ATOM    990 1HD  LYS A  80       2.163   8.635 -27.031  1.00 67.71           H
ATOM    991 2HD  LYS A  80       1.069   9.594 -28.008  1.00 67.71           H
ATOM    992  CE  LYS A  80       2.841  10.652 -27.382  1.00 67.71           C
ATOM    993 1HE  LYS A  80       2.413  11.652 -27.455  1.00 67.71           H
ATOM    994 2HE  LYS A  80       3.525  10.660 -26.533  1.00 67.71           H
ATOM    995  NZ  LYS A  80       3.582  10.331 -28.622  1.00 67.71           N
ATOM    996 1HZ  LYS A  80       4.318  11.015 -28.762  1.00 67.71           H
ATOM    997 2HZ  LYS A  80       3.991   9.407 -28.541  1.00 67.71           H
ATOM    998 3HZ  LYS A  80       2.946  10.352 -29.411  1.00 67.71           H
ATOM    999  HN  LYS A  80       0.103   8.457 -22.980  1.00 67.71           H
ATOM   1000  N   THR A  81      -2.243   7.589 -23.324  1.00 79.29           N
ATOM   1001  CA  THR A  81      -3.289   6.596 -23.154  1.00 79.29           C
ATOM   1002  C   THR A  81      -3.797   6.598 -21.710  1.00 79.29           C
ATOM   1003  O   THR A  81      -3.148   7.147 -20.821  1.00 79.29           O
ATOM   1004  HA  THR A  81      -4.131   6.870 -23.789  1.00 79.29           H
ATOM   1005  CB  THR A  81      -2.733   5.242 -23.600  1.00 79.29           C
ATOM   1006  HB  THR A  81      -3.534   4.515 -23.727  1.00 79.29           H
ATOM   1007  OG1 THR A  81      -1.763   4.921 -22.606  1.00 79.29           O
ATOM   1008  HG1 THR A  81      -1.537   3.947 -22.650  1.00 79.29           H
ATOM   1009  CG2 THR A  81      -1.922   5.340 -24.894  1.00 79.29           C
ATOM   1010 1HG2 THR A  81      -1.080   6.016 -24.745  1.00 79.29           H
ATOM   1011 2HG2 THR A  81      -2.558   5.721 -25.693  1.00 79.29           H
ATOM   1012 3HG2 THR A  81      -1.550   4.352 -25.165  1.00 79.29           H
ATOM   1013  HN  THR A  81      -1.494   7.533 -22.664  1.00 79.29           H
ATOM   1014  N   MET A  82      -4.953   5.979 -21.522  1.00 79.94           N
ATOM   1015  CA  MET A  82      -5.504   5.811 -20.188  1.00 79.94           C
ATOM   1016  C   MET A  82      -4.552   5.008 -19.299  1.00 79.94           C
ATOM   1017  O   MET A  82      -4.389   5.318 -18.120  1.00 79.94           O
ATOM   1018  HA  MET A  82      -5.621   6.819 -19.790  1.00 79.94           H
ATOM   1019  CB  MET A  82      -6.849   5.088 -20.279  1.00 79.94           C
ATOM   1020 1HB  MET A  82      -7.517   5.637 -20.943  1.00 79.94           H
ATOM   1021 2HB  MET A  82      -6.707   4.100 -20.716  1.00 79.94           H
ATOM   1022  CG  MET A  82      -7.493   4.953 -18.897  1.00 79.94           C
ATOM   1023 1HG  MET A  82      -6.902   4.281 -18.276  1.00 79.94           H
ATOM   1024 2HG  MET A  82      -7.506   5.921 -18.397  1.00 79.94           H
ATOM   1025  SD  MET A  82      -9.157   4.328 -19.058  1.00 79.94           S
ATOM   1026  CE  MET A  82      -9.632   4.267 -17.338  1.00 79.94           C
ATOM   1027 1HE  MET A  82      -8.959   3.600 -16.799  1.00 79.94           H
ATOM   1028 2HE  MET A  82      -9.574   5.267 -16.909  1.00 79.94           H
ATOM   1029 3HE  MET A  82     -10.654   3.895 -17.256  1.00 79.94           H
ATOM   1030  HN  MET A  82      -5.509   5.596 -22.260  1.00 79.94           H
ATOM   1031  N   THR A  83      -3.948   3.992 -19.899  1.00 82.98           N
ATOM   1032  CA  THR A  83      -3.001   3.156 -19.181  1.00 82.98           C
ATOM   1033  C   THR A  83      -1.831   3.997 -18.665  1.00 82.98           C
ATOM   1034  O   THR A  83      -1.419   3.854 -17.515  1.00 82.98           O
ATOM   1035  HA  THR A  83      -3.503   2.738 -18.309  1.00 82.98           H
ATOM   1036  CB  THR A  83      -2.570   2.023 -20.114  1.00 82.98           C
ATOM   1037  HB  THR A  83      -1.820   2.369 -20.826  1.00 82.98           H
ATOM   1038  OG1 THR A  83      -3.791   1.558 -20.684  1.00 82.98           O
ATOM   1039  HG1 THR A  83      -4.213   0.882 -20.081  1.00 82.98           H
ATOM   1040  CG2 THR A  83      -2.029   0.811 -19.353  1.00 82.98           C
ATOM   1041 1HG2 THR A  83      -2.802   0.424 -18.690  1.00 82.98           H
ATOM   1042 2HG2 THR A  83      -1.161   1.110 -18.764  1.00 82.98           H
ATOM   1043 3HG2 THR A  83      -1.737   0.037 -20.062  1.00 82.98           H
ATOM   1044  HN  THR A  83      -4.097   3.739 -20.854  1.00 82.98           H
ATOM   1045  N   ASP A  84      -1.329   4.854 -19.542  1.00 85.32           N
ATOM   1046  CA  ASP A  84      -0.188   5.688 -19.203  1.00 85.32           C
ATOM   1047  C   ASP A  84      -0.535   6.550 -17.987  1.00 85.32           C
ATOM   1048  O   ASP A  84       0.308   6.775 -17.120  1.00 85.32           O
ATOM   1049  HA  ASP A  84       0.626   4.992 -19.001  1.00 85.32           H
ATOM   1050  CB  ASP A  84       0.172   6.624 -20.358  1.00 85.32           C
ATOM   1051 1HB  ASP A  84      -0.674   7.273 -20.583  1.00 85.32           H
ATOM   1052 2HB  ASP A  84       0.999   7.270 -20.063  1.00 85.32           H
ATOM   1053  CG  ASP A  84       0.559   5.830 -21.607  1.00 85.32           C
ATOM   1054  OD1 ASP A  84       1.074   4.705 -21.427  1.00 85.32           O
ATOM   1055  OD2 ASP A  84       0.331   6.365 -22.713  1.00 85.32           O
ATOM   1056  HN  ASP A  84      -1.687   4.984 -20.466  1.00 85.32           H
ATOM   1057  N   MET A  85      -1.778   7.009 -17.962  1.00 87.76           N
ATOM   1058  CA  MET A  85      -2.229   7.891 -16.899  1.00 87.76           C
ATOM   1059  C   MET A  85      -2.148   7.197 -15.538  1.00 87.76           C
ATOM   1060  O   MET A  85      -1.611   7.756 -14.583  1.00 87.76           O
ATOM   1061  HA  MET A  85      -1.551   8.745 -16.920  1.00 87.76           H
ATOM   1062  CB  MET A  85      -3.673   8.320 -17.169  1.00 87.76           C
ATOM   1063 1HB  MET A  85      -3.765   8.671 -18.197  1.00 87.76           H
ATOM   1064 2HB  MET A  85      -4.336   7.461 -17.065  1.00 87.76           H
ATOM   1065  CG  MET A  85      -4.106   9.425 -16.205  1.00 87.76           C
ATOM   1066 1HG  MET A  85      -5.180   9.593 -16.289  1.00 87.76           H
ATOM   1067 2HG  MET A  85      -3.911   9.120 -15.177  1.00 87.76           H
ATOM   1068  SD  MET A  85      -3.224  10.934 -16.569  1.00 87.76           S
ATOM   1069  CE  MET A  85      -3.678  11.910 -15.146  1.00 87.76           C
ATOM   1070 1HE  MET A  85      -4.762  12.027 -15.116  1.00 87.76           H
ATOM   1071 2HE  MET A  85      -3.342  11.408 -14.238  1.00 87.76           H
ATOM   1072 3HE  MET A  85      -3.209  12.892 -15.213  1.00 87.76           H
ATOM   1073  HN  MET A  85      -2.470   6.787 -18.649  1.00 87.76           H
ATOM   1074  N   PHE A  86      -2.689   5.988 -15.493  1.00 91.42           N
ATOM   1075  CA  PHE A  86      -2.730   5.233 -14.253  1.00 91.42           C
ATOM   1076  C   PHE A  86      -1.324   4.809 -13.822  1.00 91.42           C
ATOM   1077  O   PHE A  86      -1.002   4.831 -12.635  1.00 91.42           O
ATOM   1078  HA  PHE A  86      -3.161   5.883 -13.492  1.00 91.42           H
ATOM   1079  CB  PHE A  86      -3.567   3.980 -14.520  1.00 91.42           C
ATOM   1080 1HB  PHE A  86      -3.196   3.493 -15.421  1.00 91.42           H
ATOM   1081 2HB  PHE A  86      -3.426   3.279 -13.697  1.00 91.42           H
ATOM   1082  CG  PHE A  86      -5.063   4.256 -14.685  1.00 91.42           C
ATOM   1083  CD1 PHE A  86      -5.689   5.134 -13.856  1.00 91.42           C
ATOM   1084  HD1 PHE A  86      -5.124   5.641 -13.074  1.00 91.42           H
ATOM   1085  CD2 PHE A  86      -5.768   3.622 -15.661  1.00 91.42           C
ATOM   1086  HD2 PHE A  86      -5.266   2.918 -16.325  1.00 91.42           H
ATOM   1087  CE1 PHE A  86      -7.077   5.389 -14.009  1.00 91.42           C
ATOM   1088  HE1 PHE A  86      -7.578   6.093 -13.344  1.00 91.42           H
ATOM   1089  CE2 PHE A  86      -7.156   3.878 -15.814  1.00 91.42           C
ATOM   1090  HE2 PHE A  86      -7.721   3.370 -16.596  1.00 91.42           H
ATOM   1091  CZ  PHE A  86      -7.781   4.756 -14.985  1.00 91.42           C
ATOM   1092  HZ  PHE A  86      -8.847   4.952 -15.103  1.00 91.42           H
ATOM   1093  HN  PHE A  86      -3.093   5.527 -16.283  1.00 91.42           H
ATOM   1094  N   LEU A  87      -0.525   4.435 -14.810  1.00 89.18           N
ATOM   1095  CA  LEU A  87       0.812   3.933 -14.542  1.00 89.18           C
ATOM   1096  C   LEU A  87       1.667   5.058 -13.955  1.00 89.18           C
ATOM   1097  O   LEU A  87       2.501   4.819 -13.083  1.00 89.18           O
ATOM   1098  HA  LEU A  87       0.721   3.143 -13.796  1.00 89.18           H
ATOM   1099  CB  LEU A  87       1.409   3.299 -15.800  1.00 89.18           C
ATOM   1100 1HB  LEU A  87       1.322   4.013 -16.619  1.00 89.18           H
ATOM   1101 2HB  LEU A  87       2.474   3.137 -15.631  1.00 89.18           H
ATOM   1102  CG  LEU A  87       0.785   1.976 -16.246  1.00 89.18           C
ATOM   1103  HG  LEU A  87      -0.280   2.138 -16.409  1.00 89.18           H
ATOM   1104  CD1 LEU A  87       1.380   1.509 -17.576  1.00 89.18           C
ATOM   1105 1HD1 LEU A  87       1.190   2.260 -18.342  1.00 89.18           H
ATOM   1106 2HD1 LEU A  87       2.455   1.368 -17.464  1.00 89.18           H
ATOM   1107 3HD1 LEU A  87       0.918   0.566 -17.869  1.00 89.18           H
ATOM   1108  CD2 LEU A  87       0.918   0.912 -15.154  1.00 89.18           C
ATOM   1109 1HD2 LEU A  87       1.972   0.745 -14.936  1.00 89.18           H
ATOM   1110 2HD2 LEU A  87       0.409   1.252 -14.252  1.00 89.18           H
ATOM   1111 3HD2 LEU A  87       0.466  -0.019 -15.497  1.00 89.18           H
ATOM   1112  HN  LEU A  87      -0.776   4.470 -15.777  1.00 89.18           H
ATOM   1113  N   LEU A  88       1.430   6.261 -14.457  1.00 91.47           N
ATOM   1114  CA  LEU A  88       2.160   7.426 -13.986  1.00 91.47           C
ATOM   1115  C   LEU A  88       1.772   7.713 -12.534  1.00 91.47           C
ATOM   1116  O   LEU A  88       2.639   7.900 -11.682  1.00 91.47           O
ATOM   1117  HA  LEU A  88       3.222   7.180 -14.018  1.00 91.47           H
ATOM   1118  CB  LEU A  88       1.941   8.612 -14.927  1.00 91.47           C
ATOM   1119 1HB  LEU A  88       2.305   8.337 -15.917  1.00 91.47           H
ATOM   1120 2HB  LEU A  88       0.869   8.785 -15.019  1.00 91.47           H
ATOM   1121  CG  LEU A  88       2.608   9.926 -14.516  1.00 91.47           C
ATOM   1122  HG  LEU A  88       2.256  10.190 -13.519  1.00 91.47           H
ATOM   1123  CD1 LEU A  88       4.127   9.767 -14.432  1.00 91.47           C
ATOM   1124 1HD1 LEU A  88       4.373   9.005 -13.693  1.00 91.47           H
ATOM   1125 2HD1 LEU A  88       4.516   9.468 -15.406  1.00 91.47           H
ATOM   1126 3HD1 LEU A  88       4.576  10.716 -14.138  1.00 91.47           H
ATOM   1127  CD2 LEU A  88       2.201  11.064 -15.454  1.00 91.47           C
ATOM   1128 1HD2 LEU A  88       2.505  10.822 -16.472  1.00 91.47           H
ATOM   1129 2HD2 LEU A  88       1.120  11.195 -15.419  1.00 91.47           H
ATOM   1130 3HD2 LEU A  88       2.689  11.987 -15.139  1.00 91.47           H
ATOM   1131  HN  LEU A  88       0.755   6.446 -15.171  1.00 91.47           H
ATOM   1132  N   ASN A  89       0.469   7.738 -12.297  1.00 92.31           N
ATOM   1133  CA  ASN A  89      -0.047   8.084 -10.984  1.00 92.31           C
ATOM   1134  C   ASN A  89       0.373   7.012  -9.977  1.00 92.31           C
ATOM   1135  O   ASN A  89       0.624   7.314  -8.811  1.00 92.31           O
ATOM   1136  HA  ASN A  89       0.382   9.060 -10.756  1.00 92.31           H
ATOM   1137  CB  ASN A  89      -1.575   8.152 -10.992  1.00 92.31           C
ATOM   1138 1HB  ASN A  89      -1.976   7.341 -11.599  1.00 92.31           H
ATOM   1139 2HB  ASN A  89      -1.955   8.011  -9.980  1.00 92.31           H
ATOM   1140  CG  ASN A  89      -2.061   9.495 -11.541  1.00 92.31           C
ATOM   1141  OD1 ASN A  89      -2.234  10.464 -10.821  1.00 92.31           O
ATOM   1142  ND2 ASN A  89      -2.271   9.498 -12.855  1.00 92.31           N
ATOM   1143 1HD2 ASN A  89      -2.109   8.669 -13.389  1.00 92.31           H
ATOM   1144 2HD2 ASN A  89      -2.590  10.331 -13.308  1.00 92.31           H
ATOM   1145  HN  ASN A  89      -0.228   7.527 -12.983  1.00 92.31           H
ATOM   1146  N   LEU A  90       0.437   5.781 -10.463  1.00 93.35           N
ATOM   1147  CA  LEU A  90       0.857   4.667  -9.630  1.00 93.35           C
ATOM   1148  C   LEU A  90       2.295   4.899  -9.162  1.00 93.35           C
ATOM   1149  O   LEU A  90       2.606   4.717  -7.987  1.00 93.35           O
ATOM   1150  HA  LEU A  90       0.208   4.652  -8.754  1.00 93.35           H
ATOM   1151  CB  LEU A  90       0.656   3.341 -10.366  1.00 93.35           C
ATOM   1152 1HB  LEU A  90      -0.398   3.252 -10.631  1.00 93.35           H
ATOM   1153 2HB  LEU A  90       1.217   3.378 -11.300  1.00 93.35           H
ATOM   1154  CG  LEU A  90       1.070   2.081  -9.604  1.00 93.35           C
ATOM   1155  HG  LEU A  90       2.115   2.187  -9.311  1.00 93.35           H
ATOM   1156  CD1 LEU A  90       0.255   1.925  -8.319  1.00 93.35           C
ATOM   1157 1HD1 LEU A  90       0.418   2.791  -7.677  1.00 93.35           H
ATOM   1158 2HD1 LEU A  90      -0.804   1.851  -8.567  1.00 93.35           H
ATOM   1159 3HD1 LEU A  90       0.569   1.021  -7.796  1.00 93.35           H
ATOM   1160  CD2 LEU A  90       0.975   0.843 -10.497  1.00 93.35           C
ATOM   1161 1HD2 LEU A  90      -0.053   0.722 -10.841  1.00 93.35           H
ATOM   1162 2HD2 LEU A  90       1.634   0.964 -11.357  1.00 93.35           H
ATOM   1163 3HD2 LEU A  90       1.275  -0.038  -9.931  1.00 93.35           H
ATOM   1164  HN  LEU A  90       0.209   5.540 -11.407  1.00 93.35           H
ATOM   1165  N   ALA A  91       3.134   5.298 -10.108  1.00 94.53           N
ATOM   1166  CA  ALA A  91       4.543   5.500  -9.821  1.00 94.53           C
ATOM   1167  C   ALA A  91       4.696   6.649  -8.821  1.00 94.53           C
ATOM   1168  O   ALA A  91       5.562   6.605  -7.948  1.00 94.53           O
ATOM   1169  HA  ALA A  91       4.925   4.584  -9.370  1.00 94.53           H
ATOM   1170  CB  ALA A  91       5.298   5.759 -11.126  1.00 94.53           C
ATOM   1171 1HB  ALA A  91       5.182   4.902 -11.789  1.00 94.53           H
ATOM   1172 2HB  ALA A  91       4.895   6.650 -11.609  1.00 94.53           H
ATOM   1173 3HB  ALA A  91       6.356   5.911 -10.910  1.00 94.53           H
ATOM   1174  HN  ALA A  91       2.864   5.482 -11.053  1.00 94.53           H
ATOM   1175  N   ILE A  92       3.842   7.648  -8.981  1.00 93.15           N
ATOM   1176  CA  ILE A  92       3.857   8.796  -8.090  1.00 93.15           C
ATOM   1177  C   ILE A  92       3.464   8.346  -6.681  1.00 93.15           C
ATOM   1178  O   ILE A  92       4.119   8.709  -5.705  1.00 93.15           O
ATOM   1179  HA  ILE A  92       4.879   9.173  -8.060  1.00 93.15           H
ATOM   1180  CB  ILE A  92       2.976   9.917  -8.645  1.00 93.15           C
ATOM   1181  HB  ILE A  92       2.009   9.491  -8.913  1.00 93.15           H
ATOM   1182  CG1 ILE A  92       3.579  10.506  -9.922  1.00 93.15           C
ATOM   1183 1HG1 ILE A  92       4.462  11.095  -9.673  1.00 93.15           H
ATOM   1184 2HG1 ILE A  92       3.908   9.701 -10.579  1.00 93.15           H
ATOM   1185  CG2 ILE A  92       2.720  10.989  -7.584  1.00 93.15           C
ATOM   1186 1HG2 ILE A  92       2.215  10.540  -6.729  1.00 93.15           H
ATOM   1187 2HG2 ILE A  92       3.669  11.417  -7.263  1.00 93.15           H
ATOM   1188 3HG2 ILE A  92       2.092  11.774  -8.006  1.00 93.15           H
ATOM   1189  CD1 ILE A  92       2.563  11.386 -10.653  1.00 93.15           C
ATOM   1190 1HD1 ILE A  92       1.692  10.788 -10.922  1.00 93.15           H
ATOM   1191 2HD1 ILE A  92       2.255  12.204 -10.002  1.00 93.15           H
ATOM   1192 3HD1 ILE A  92       3.018  11.792 -11.557  1.00 93.15           H
ATOM   1193  HN  ILE A  92       3.151   7.683  -9.703  1.00 93.15           H
ATOM   1194  N   ALA A  93       2.397   7.563  -6.620  1.00 94.99           N
ATOM   1195  CA  ALA A  93       1.855   7.135  -5.342  1.00 94.99           C
ATOM   1196  C   ALA A  93       2.903   6.299  -4.603  1.00 94.99           C
ATOM   1197  O   ALA A  93       3.121   6.486  -3.408  1.00 94.99           O
ATOM   1198  HA  ALA A  93       1.638   8.028  -4.757  1.00 94.99           H
ATOM   1199  CB  ALA A  93       0.552   6.366  -5.571  1.00 94.99           C
ATOM   1200 1HB  ALA A  93      -0.168   7.013  -6.071  1.00 94.99           H
ATOM   1201 2HB  ALA A  93       0.750   5.493  -6.193  1.00 94.99           H
ATOM   1202 3HB  ALA A  93       0.147   6.045  -4.612  1.00 94.99           H
ATOM   1203  HN  ALA A  93       1.906   7.224  -7.422  1.00 94.99           H
ATOM   1204  N   ASP A  94       3.524   5.395  -5.347  1.00 91.52           N
ATOM   1205  CA  ASP A  94       4.539   4.526  -4.777  1.00 91.52           C
ATOM   1206  C   ASP A  94       5.666   5.380  -4.194  1.00 91.52           C
ATOM   1207  O   ASP A  94       6.131   5.128  -3.083  1.00 91.52           O
ATOM   1208  HA  ASP A  94       4.022   3.942  -4.015  1.00 91.52           H
ATOM   1209  CB  ASP A  94       5.143   3.610  -5.844  1.00 91.52           C
ATOM   1210 1HB  ASP A  94       5.250   4.158  -6.780  1.00 91.52           H
ATOM   1211 2HB  ASP A  94       6.142   3.300  -5.539  1.00 91.52           H
ATOM   1212  CG  ASP A  94       4.266   2.376  -6.067  1.00 91.52           C
ATOM   1213  OD1 ASP A  94       3.610   1.961  -5.087  1.00 91.52           O
ATOM   1214  OD2 ASP A  94       4.272   1.875  -7.212  1.00 91.52           O
ATOM   1215  HN  ASP A  94       3.343   5.252  -6.320  1.00 91.52           H
ATOM   1216  N   LEU A  95       6.074   6.374  -4.970  1.00 91.47           N
ATOM   1217  CA  LEU A  95       7.217   7.191  -4.600  1.00 91.47           C
ATOM   1218  C   LEU A  95       6.906   7.937  -3.300  1.00 91.47           C
ATOM   1219  O   LEU A  95       7.751   8.019  -2.410  1.00 91.47           O
ATOM   1220  HA  LEU A  95       8.056   6.519  -4.420  1.00 91.47           H
ATOM   1221  CB  LEU A  95       7.614   8.111  -5.756  1.00 91.47           C
ATOM   1222 1HB  LEU A  95       7.682   7.512  -6.664  1.00 91.47           H
ATOM   1223 2HB  LEU A  95       6.814   8.835  -5.910  1.00 91.47           H
ATOM   1224  CG  LEU A  95       8.929   8.875  -5.584  1.00 91.47           C
ATOM   1225  HG  LEU A  95       8.903   9.386  -4.621  1.00 91.47           H
ATOM   1226  CD1 LEU A  95      10.121   7.917  -5.556  1.00 91.47           C
ATOM   1227 1HD1 LEU A  95      10.009   7.222  -4.724  1.00 91.47           H
ATOM   1228 2HD1 LEU A  95      10.161   7.360  -6.492  1.00 91.47           H
ATOM   1229 3HD1 LEU A  95      11.042   8.486  -5.433  1.00 91.47           H
ATOM   1230  CD2 LEU A  95       9.083   9.951  -6.661  1.00 91.47           C
ATOM   1231 1HD2 LEU A  95       9.077   9.483  -7.645  1.00 91.47           H
ATOM   1232 2HD2 LEU A  95       8.256  10.657  -6.590  1.00 91.47           H
ATOM   1233 3HD2 LEU A  95      10.025  10.479  -6.515  1.00 91.47           H
ATOM   1234  HN  LEU A  95       5.640   6.622  -5.836  1.00 91.47           H
ATOM   1235  N   LEU A  96       5.690   8.460  -3.232  1.00 90.39           N
ATOM   1236  CA  LEU A  96       5.274   9.237  -2.077  1.00 90.39           C
ATOM   1237  C   LEU A  96       5.299   8.347  -0.833  1.00 90.39           C
ATOM   1238  O   LEU A  96       5.696   8.790   0.243  1.00 90.39           O
ATOM   1239  HA  LEU A  96       6.001  10.038  -1.943  1.00 90.39           H
ATOM   1240  CB  LEU A  96       3.917   9.895  -2.335  1.00 90.39           C
ATOM   1241 1HB  LEU A  96       3.232   9.135  -2.712  1.00 90.39           H
ATOM   1242 2HB  LEU A  96       3.516  10.241  -1.383  1.00 90.39           H
ATOM   1243  CG  LEU A  96       3.917  11.071  -3.314  1.00 90.39           C
ATOM   1244  HG  LEU A  96       4.377  10.741  -4.245  1.00 90.39           H
ATOM   1245  CD1 LEU A  96       2.489  11.509  -3.646  1.00 90.39           C
ATOM   1246 1HD1 LEU A  96       1.950  10.677  -4.100  1.00 90.39           H
ATOM   1247 2HD1 LEU A  96       1.981  11.815  -2.732  1.00 90.39           H
ATOM   1248 3HD1 LEU A  96       2.518  12.346  -4.343  1.00 90.39           H
ATOM   1249  CD2 LEU A  96       4.762  12.230  -2.779  1.00 90.39           C
ATOM   1250 1HD2 LEU A  96       4.353  12.568  -1.827  1.00 90.39           H
ATOM   1251 2HD2 LEU A  96       5.789  11.894  -2.635  1.00 90.39           H
ATOM   1252 3HD2 LEU A  96       4.744  13.052  -3.494  1.00 90.39           H
ATOM   1253  HN  LEU A  96       4.998   8.361  -3.947  1.00 90.39           H
ATOM   1254  N   PHE A  97       4.870   7.108  -1.023  1.00 91.55           N
ATOM   1255  CA  PHE A  97       4.885   6.137   0.058  1.00 91.55           C
ATOM   1256  C   PHE A  97       6.313   5.884   0.548  1.00 91.55           C
ATOM   1257  O   PHE A  97       6.570   5.889   1.750  1.00 91.55           O
ATOM   1258  HA  PHE A  97       4.292   6.551   0.873  1.00 91.55           H
ATOM   1259  CB  PHE A  97       4.312   4.834  -0.503  1.00 91.55           C
ATOM   1260 1HB  PHE A  97       3.227   4.920  -0.558  1.00 91.55           H
ATOM   1261 2HB  PHE A  97       4.674   4.699  -1.522  1.00 91.55           H
ATOM   1262  CG  PHE A  97       4.670   3.593   0.318  1.00 91.55           C
ATOM   1263  CD1 PHE A  97       5.531   2.669  -0.186  1.00 91.55           C
ATOM   1264  HD1 PHE A  97       5.967   2.813  -1.174  1.00 91.55           H
ATOM   1265  CD2 PHE A  97       4.126   3.414   1.552  1.00 91.55           C
ATOM   1266  HD2 PHE A  97       3.435   4.154   1.956  1.00 91.55           H
ATOM   1267  CE1 PHE A  97       5.862   1.517   0.576  1.00 91.55           C
ATOM   1268  HE1 PHE A  97       6.552   0.777   0.172  1.00 91.55           H
ATOM   1269  CE2 PHE A  97       4.457   2.262   2.314  1.00 91.55           C
ATOM   1270  HE2 PHE A  97       4.021   2.119   3.302  1.00 91.55           H
ATOM   1271  CZ  PHE A  97       5.318   1.338   1.810  1.00 91.55           C
ATOM   1272  HZ  PHE A  97       5.573   0.455   2.395  1.00 91.55           H
ATOM   1273  HN  PHE A  97       4.517   6.765  -1.893  1.00 91.55           H
ATOM   1274  N   LEU A  98       7.203   5.669  -0.410  1.00 93.90           N
ATOM   1275  CA  LEU A  98       8.550   5.224  -0.093  1.00 93.90           C
ATOM   1276  C   LEU A  98       9.253   6.296   0.740  1.00 93.90           C
ATOM   1277  O   LEU A  98      10.070   5.980   1.604  1.00 93.90           O
ATOM   1278  HA  LEU A  98       8.462   4.320   0.510  1.00 93.90           H
ATOM   1279  CB  LEU A  98       9.303   4.845  -1.370  1.00 93.90           C
ATOM   1280 1HB  LEU A  98       9.229   5.676  -2.072  1.00 93.90           H
ATOM   1281 2HB  LEU A  98      10.358   4.728  -1.125  1.00 93.90           H
ATOM   1282  CG  LEU A  98       8.828   3.573  -2.076  1.00 93.90           C
ATOM   1283  HG  LEU A  98       7.739   3.586  -2.108  1.00 93.90           H
ATOM   1284  CD1 LEU A  98       9.323   3.533  -3.524  1.00 93.90           C
ATOM   1285 1HD1 LEU A  98       8.936   4.397  -4.064  1.00 93.90           H
ATOM   1286 2HD1 LEU A  98      10.412   3.554  -3.536  1.00 93.90           H
ATOM   1287 3HD1 LEU A  98       8.971   2.619  -4.002  1.00 93.90           H
ATOM   1288  CD2 LEU A  98       9.242   2.325  -1.294  1.00 93.90           C
ATOM   1289 1HD2 LEU A  98      10.328   2.293  -1.209  1.00 93.90           H
ATOM   1290 2HD2 LEU A  98       8.801   2.357  -0.298  1.00 93.90           H
ATOM   1291 3HD2 LEU A  98       8.893   1.435  -1.818  1.00 93.90           H
ATOM   1292  HN  LEU A  98       7.017   5.793  -1.385  1.00 93.90           H
ATOM   1293  N   VAL A  99       8.912   7.544   0.452  1.00 91.21           N
ATOM   1294  CA  VAL A  99       9.543   8.667   1.124  1.00 91.21           C
ATOM   1295  C   VAL A  99       9.265   8.579   2.626  1.00 91.21           C
ATOM   1296  O   VAL A  99       9.978   9.179   3.428  1.00 91.21           O
ATOM   1297  HA  VAL A  99      10.618   8.586   0.960  1.00 91.21           H
ATOM   1298  CB  VAL A  99       9.067   9.982   0.504  1.00 91.21           C
ATOM   1299  HB  VAL A  99       7.977   9.970   0.487  1.00 91.21           H
ATOM   1300  CG1 VAL A  99       9.510  11.178   1.348  1.00 91.21           C
ATOM   1301 1HG1 VAL A  99       9.090  11.092   2.350  1.00 91.21           H
ATOM   1302 2HG1 VAL A  99      10.598  11.195   1.411  1.00 91.21           H
ATOM   1303 3HG1 VAL A  99       9.159  12.100   0.885  1.00 91.21           H
ATOM   1304  CG2 VAL A  99       9.558  10.117  -0.939  1.00 91.21           C
ATOM   1305 1HG2 VAL A  99      10.648  10.097  -0.956  1.00 91.21           H
ATOM   1306 2HG2 VAL A  99       9.171   9.290  -1.534  1.00 91.21           H
ATOM   1307 3HG2 VAL A  99       9.206  11.061  -1.356  1.00 91.21           H
ATOM   1308  HN  VAL A  99       8.219   7.791  -0.225  1.00 91.21           H
ATOM   1309  N   THR A 100       8.228   7.826   2.960  1.00 90.42           N
ATOM   1310  CA  THR A 100       7.820   7.688   4.348  1.00 90.42           C
ATOM   1311  C   THR A 100       8.695   6.654   5.060  1.00 90.42           C
ATOM   1312  O   THR A 100       8.865   6.712   6.277  1.00 90.42           O
ATOM   1313  HA  THR A 100       7.980   8.642   4.850  1.00 90.42           H
ATOM   1314  CB  THR A 100       6.330   7.341   4.371  1.00 90.42           C
ATOM   1315  HB  THR A 100       5.917   7.467   5.372  1.00 90.42           H
ATOM   1316  OG1 THR A 100       6.273   6.019   3.843  1.00 90.42           O
ATOM   1317  HG1 THR A 100       6.201   6.051   2.847  1.00 90.42           H
ATOM   1318  CG2 THR A 100       5.520   8.175   3.376  1.00 90.42           C
ATOM   1319 1HG2 THR A 100       5.890   7.997   2.367  1.00 90.42           H
ATOM   1320 2HG2 THR A 100       5.622   9.232   3.620  1.00 90.42           H
ATOM   1321 3HG2 THR A 100       4.469   7.889   3.434  1.00 90.42           H
ATOM   1322  HN  THR A 100       7.671   7.318   2.304  1.00 90.42           H
ATOM   1323  N   LEU A 101       9.228   5.732   4.271  1.00 92.43           N
ATOM   1324  CA  LEU A 101       9.872   4.554   4.826  1.00 92.43           C
ATOM   1325  C   LEU A 101      11.088   4.982   5.649  1.00 92.43           C
ATOM   1326  O   LEU A 101      11.343   4.430   6.719  1.00 92.43           O
ATOM   1327  HA  LEU A 101       9.155   4.073   5.492  1.00 92.43           H
ATOM   1328  CB  LEU A 101      10.202   3.552   3.717  1.00 92.43           C
ATOM   1329 1HB  LEU A 101      10.768   4.070   2.943  1.00 92.43           H
ATOM   1330 2HB  LEU A 101      10.856   2.785   4.131  1.00 92.43           H
ATOM   1331  CG  LEU A 101       9.006   2.861   3.059  1.00 92.43           C
ATOM   1332  HG  LEU A 101       8.400   3.623   2.567  1.00 92.43           H
ATOM   1333  CD1 LEU A 101       9.465   1.881   1.978  1.00 92.43           C
ATOM   1334 1HD1 LEU A 101      10.023   2.420   1.212  1.00 92.43           H
ATOM   1335 2HD1 LEU A 101      10.105   1.121   2.425  1.00 92.43           H
ATOM   1336 3HD1 LEU A 101       8.595   1.404   1.526  1.00 92.43           H
ATOM   1337  CD2 LEU A 101       8.119   2.185   4.106  1.00 92.43           C
ATOM   1338 1HD2 LEU A 101       8.700   1.438   4.647  1.00 92.43           H
ATOM   1339 2HD2 LEU A 101       7.748   2.934   4.807  1.00 92.43           H
ATOM   1340 3HD2 LEU A 101       7.276   1.702   3.611  1.00 92.43           H
ATOM   1341  HN  LEU A 101       9.224   5.781   3.272  1.00 92.43           H
ATOM   1342  N   PRO A 102      11.856   5.970   5.170  1.00 93.98           N
ATOM   1343  CA  PRO A 102      13.055   6.410   5.888  1.00 93.98           C
ATOM   1344  C   PRO A 102      12.762   6.760   7.338  1.00 93.98           C
ATOM   1345  O   PRO A 102      13.523   6.396   8.234  1.00 93.98           O
ATOM   1346  HA  PRO A 102      13.783   5.600   5.932  1.00 93.98           H
ATOM   1347  CB  PRO A 102      13.526   7.629   5.094  1.00 93.98           C
ATOM   1348 1HB  PRO A 102      13.109   8.554   5.492  1.00 93.98           H
ATOM   1349 2HB  PRO A 102      14.611   7.732   5.123  1.00 93.98           H
ATOM   1350  CG  PRO A 102      13.025   7.346   3.682  1.00 93.98           C
ATOM   1351 1HG  PRO A 102      12.967   8.255   3.084  1.00 93.98           H
ATOM   1352 2HG  PRO A 102      13.688   6.668   3.146  1.00 93.98           H
ATOM   1353  CD  PRO A 102      11.655   6.734   3.925  1.00 93.98           C
ATOM   1354 1HD  PRO A 102      10.886   7.496   4.043  1.00 93.98           H
ATOM   1355 2HD  PRO A 102      11.344   6.097   3.097  1.00 93.98           H
ATOM   1356  N   PHE A 103      11.657   7.464   7.532  1.00 92.32           N
ATOM   1357  CA  PHE A 103      11.286   7.924   8.859  1.00 92.32           C
ATOM   1358  C   PHE A 103      10.956   6.744   9.776  1.00 92.32           C
ATOM   1359  O   PHE A 103      11.339   6.736  10.945  1.00 92.32           O
ATOM   1360  HA  PHE A 103      12.139   8.468   9.263  1.00 92.32           H
ATOM   1361  CB  PHE A 103      10.037   8.794   8.699  1.00 92.32           C
ATOM   1362 1HB  PHE A 103       9.274   8.222   8.171  1.00 92.32           H
ATOM   1363 2HB  PHE A 103       9.638   9.024   9.686  1.00 92.32           H
ATOM   1364  CG  PHE A 103      10.284  10.103   7.946  1.00 92.32           C
ATOM   1365  CD1 PHE A 103      10.682  11.213   8.625  1.00 92.32           C
ATOM   1366  HD1 PHE A 103      10.825  11.169   9.704  1.00 92.32           H
ATOM   1367  CD2 PHE A 103      10.105  10.157   6.599  1.00 92.32           C
ATOM   1368  HD2 PHE A 103       9.786   9.268   6.055  1.00 92.32           H
ATOM   1369  CE1 PHE A 103      10.910  12.428   7.926  1.00 92.32           C
ATOM   1370  HE1 PHE A 103      11.229  13.317   8.470  1.00 92.32           H
ATOM   1371  CE2 PHE A 103      10.334  11.372   5.901  1.00 92.32           C
ATOM   1372  HE2 PHE A 103      10.190  11.416   4.821  1.00 92.32           H
ATOM   1373  CZ  PHE A 103      10.731  12.482   6.579  1.00 92.32           C
ATOM   1374  HZ  PHE A 103      10.907  13.415   6.043  1.00 92.32           H
ATOM   1375  HN  PHE A 103      11.021   7.719   6.803  1.00 92.32           H
ATOM   1376  N   TRP A 104      10.249   5.776   9.211  1.00 86.79           N
ATOM   1377  CA  TRP A 104       9.815   4.621   9.979  1.00 86.79           C
ATOM   1378  C   TRP A 104      11.049   3.775  10.298  1.00 86.79           C
ATOM   1379  O   TRP A 104      11.102   3.114  11.334  1.00 86.79           O
ATOM   1380  HA  TRP A 104       9.364   4.985  10.902  1.00 86.79           H
ATOM   1381  CB  TRP A 104       8.733   3.841   9.230  1.00 86.79           C
ATOM   1382 1HB  TRP A 104       9.098   3.600   8.232  1.00 86.79           H
ATOM   1383 2HB  TRP A 104       8.561   2.895   9.743  1.00 86.79           H
ATOM   1384  CG  TRP A 104       7.402   4.586   9.105  1.00 86.79           C
ATOM   1385  CD1 TRP A 104       6.806   5.029   7.990  1.00 86.79           C
ATOM   1386  HD1 TRP A 104       7.214   4.907   6.987  1.00 86.79           H
ATOM   1387  CD2 TRP A 104       6.522   4.960  10.186  1.00 86.79           C
ATOM   1388  NE1 TRP A 104       5.611   5.658   8.271  1.00 86.79           N
ATOM   1389  HE1 TRP A 104       4.987   6.070   7.606  1.00 86.79           H
ATOM   1390  CE2 TRP A 104       5.432   5.615   9.649  1.00 86.79           C
ATOM   1391  CE3 TRP A 104       6.642   4.751  11.571  1.00 86.79           C
ATOM   1392  HE3 TRP A 104       7.492   4.237  12.019  1.00 86.79           H
ATOM   1393  CZ2 TRP A 104       4.379   6.115  10.425  1.00 86.79           C
ATOM   1394  HZ2 TRP A 104       3.529   6.629   9.977  1.00 86.79           H
ATOM   1395  CZ3 TRP A 104       5.582   5.257  12.333  1.00 86.79           C
ATOM   1396  HZ3 TRP A 104       5.625   5.122  13.414  1.00 86.79           H
ATOM   1397  CH2 TRP A 104       4.478   5.919  11.808  1.00 86.79           C
ATOM   1398  HH2 TRP A 104       3.692   6.283  12.469  1.00 86.79           H
ATOM   1399  HN  TRP A 104       9.974   5.773   8.250  1.00 86.79           H
ATOM   1400  N   ALA A 105      12.012   3.823   9.389  1.00 93.98           N
ATOM   1401  CA  ALA A 105      13.248   3.081   9.568  1.00 93.98           C
ATOM   1402  C   ALA A 105      13.980   3.608  10.803  1.00 93.98           C
ATOM   1403  O   ALA A 105      14.452   2.828  11.629  1.00 93.98           O
ATOM   1404  HA  ALA A 105      12.987   2.035   9.729  1.00 93.98           H
ATOM   1405  CB  ALA A 105      14.096   3.187   8.298  1.00 93.98           C
ATOM   1406 1HB  ALA A 105      13.542   2.772   7.456  1.00 93.98           H
ATOM   1407 2HB  ALA A 105      14.326   4.234   8.102  1.00 93.98           H
ATOM   1408 3HB  ALA A 105      15.023   2.630   8.433  1.00 93.98           H
ATOM   1409  HN  ALA A 105      11.957   4.355   8.544  1.00 93.98           H
ATOM   1410  N   ILE A 106      14.051   4.928  10.891  1.00 90.58           N
ATOM   1411  CA  ILE A 106      14.735   5.569  12.002  1.00 90.58           C
ATOM   1412  C   ILE A 106      13.971   5.287  13.297  1.00 90.58           C
ATOM   1413  O   ILE A 106      14.574   4.964  14.319  1.00 90.58           O
ATOM   1414  HA  ILE A 106      15.725   5.118  12.079  1.00 90.58           H
ATOM   1415  CB  ILE A 106      14.938   7.059  11.719  1.00 90.58           C
ATOM   1416  HB  ILE A 106      13.982   7.480  11.407  1.00 90.58           H
ATOM   1417  CG1 ILE A 106      15.922   7.269  10.567  1.00 90.58           C
ATOM   1418 1HG1 ILE A 106      16.937   7.070  10.910  1.00 90.58           H
ATOM   1419 2HG1 ILE A 106      15.711   6.558   9.768  1.00 90.58           H
ATOM   1420  CG2 ILE A 106      15.368   7.803  12.984  1.00 90.58           C
ATOM   1421 1HG2 ILE A 106      14.599   7.694  13.749  1.00 90.58           H
ATOM   1422 2HG2 ILE A 106      16.306   7.386  13.350  1.00 90.58           H
ATOM   1423 3HG2 ILE A 106      15.505   8.860  12.755  1.00 90.58           H
ATOM   1424  CD1 ILE A 106      15.833   8.697  10.023  1.00 90.58           C
ATOM   1425 1HD1 ILE A 106      14.823   8.884   9.659  1.00 90.58           H
ATOM   1426 2HD1 ILE A 106      16.069   9.404  10.819  1.00 90.58           H
ATOM   1427 3HD1 ILE A 106      16.543   8.819   9.205  1.00 90.58           H
ATOM   1428  HN  ILE A 106      13.653   5.555  10.222  1.00 90.58           H
ATOM   1429  N   ALA A 107      12.656   5.418  13.211  1.00 91.84           N
ATOM   1430  CA  ALA A 107      11.810   5.267  14.383  1.00 91.84           C
ATOM   1431  C   ALA A 107      11.964   3.849  14.937  1.00 91.84           C
ATOM   1432  O   ALA A 107      11.998   3.654  16.151  1.00 91.84           O
ATOM   1433  HA  ALA A 107      12.152   5.980  15.133  1.00 91.84           H
ATOM   1434  CB  ALA A 107      10.362   5.595  14.014  1.00 91.84           C
ATOM   1435 1HB  ALA A 107      10.303   6.622  13.653  1.00 91.84           H
ATOM   1436 2HB  ALA A 107      10.024   4.916  13.232  1.00 91.84           H
ATOM   1437 3HB  ALA A 107       9.728   5.482  14.893  1.00 91.84           H
ATOM   1438  HN  ALA A 107      12.169   5.624  12.362  1.00 91.84           H
ATOM   1439  N   ALA A 108      12.051   2.896  14.021  1.00 91.36           N
ATOM   1440  CA  ALA A 108      12.132   1.497  14.403  1.00 91.36           C
ATOM   1441  C   ALA A 108      13.511   1.215  15.003  1.00 91.36           C
ATOM   1442  O   ALA A 108      13.654   0.338  15.854  1.00 91.36           O
ATOM   1443  HA  ALA A 108      11.371   1.315  15.161  1.00 91.36           H
ATOM   1444  CB  ALA A 108      11.836   0.618  13.186  1.00 91.36           C
ATOM   1445 1HB  ALA A 108      10.834   0.836  12.816  1.00 91.36           H
ATOM   1446 2HB  ALA A 108      12.565   0.823  12.403  1.00 91.36           H
ATOM   1447 3HB  ALA A 108      11.897  -0.432  13.473  1.00 91.36           H
ATOM   1448  HN  ALA A 108      12.067   3.067  13.036  1.00 91.36           H
ATOM   1449  N   ALA A 109      14.491   1.976  14.537  1.00 89.80           N
ATOM   1450  CA  ALA A 109      15.870   1.745  14.932  1.00 89.80           C
ATOM   1451  C   ALA A 109      16.053   2.156  16.394  1.00 89.80           C
ATOM   1452  O   ALA A 109      16.831   1.543  17.122  1.00 89.80           O
ATOM   1453  HA  ALA A 109      16.068   0.677  14.836  1.00 89.80           H
ATOM   1454  CB  ALA A 109      16.805   2.506  13.990  1.00 89.80           C
ATOM   1455 1HB  ALA A 109      16.656   2.156  12.969  1.00 89.80           H
ATOM   1456 2HB  ALA A 109      16.585   3.573  14.045  1.00 89.80           H
ATOM   1457 3HB  ALA A 109      17.839   2.333  14.287  1.00 89.80           H
ATOM   1458  HN  ALA A 109      14.355   2.736  13.902  1.00 89.80           H
ATOM   1459  N   ASP A 110      15.323   3.192  16.780  1.00 80.65           N
ATOM   1460  CA  ASP A 110      15.527   3.809  18.080  1.00 80.65           C
ATOM   1461  C   ASP A 110      14.188   4.327  18.609  1.00 80.65           C
ATOM   1462  O   ASP A 110      13.468   3.607  19.298  1.00 80.65           O
ATOM   1463  HA  ASP A 110      15.946   3.022  18.707  1.00 80.65           H
ATOM   1464  CB  ASP A 110      16.488   4.995  17.982  1.00 80.65           C
ATOM   1465 1HB  ASP A 110      17.390   4.694  17.449  1.00 80.65           H
ATOM   1466 2HB  ASP A 110      16.027   5.795  17.403  1.00 80.65           H
ATOM   1467  CG  ASP A 110      16.860   5.515  19.373  1.00 80.65           C
ATOM   1468  OD1 ASP A 110      16.456   4.853  20.353  1.00 80.65           O
ATOM   1469  OD2 ASP A 110      17.541   6.562  19.423  1.00 80.65           O
ATOM   1470  HN  ASP A 110      14.605   3.609  16.223  1.00 80.65           H
ATOM   1471  N   GLN A 111      13.895   5.573  18.266  1.00 83.08           N
ATOM   1472  CA  GLN A 111      12.652   6.194  18.691  1.00 83.08           C
ATOM   1473  C   GLN A 111      12.236   7.282  17.700  1.00 83.08           C
ATOM   1474  O   GLN A 111      13.004   7.641  16.808  1.00 83.08           O
ATOM   1475  HA  GLN A 111      11.914   5.392  18.692  1.00 83.08           H
ATOM   1476  CB  GLN A 111      12.778   6.761  20.107  1.00 83.08           C
ATOM   1477 1HB  GLN A 111      11.850   7.259  20.387  1.00 83.08           H
ATOM   1478 2HB  GLN A 111      12.930   5.947  20.816  1.00 83.08           H
ATOM   1479  CG  GLN A 111      13.943   7.749  20.200  1.00 83.08           C
ATOM   1480 1HG  GLN A 111      14.875   7.243  19.949  1.00 83.08           H
ATOM   1481 2HG  GLN A 111      13.807   8.547  19.470  1.00 83.08           H
ATOM   1482  CD  GLN A 111      14.043   8.347  21.604  1.00 83.08           C
ATOM   1483  OE1 GLN A 111      13.072   8.444  22.337  1.00 83.08           O
ATOM   1484  NE2 GLN A 111      15.269   8.742  21.938  1.00 83.08           N
ATOM   1485 1HE2 GLN A 111      16.022   8.634  21.290  1.00 83.08           H
ATOM   1486 2HE2 GLN A 111      15.436   9.147  22.837  1.00 83.08           H
ATOM   1487  HN  GLN A 111      14.489   6.154  17.709  1.00 83.08           H
ATOM   1488  N   TRP A 112      11.022   7.778  17.889  1.00 88.76           N
ATOM   1489  CA  TRP A 112      10.528   8.879  17.079  1.00 88.76           C
ATOM   1490  C   TRP A 112      11.250  10.153  17.523  1.00 88.76           C
ATOM   1491  O   TRP A 112      11.042  10.632  18.637  1.00 88.76           O
ATOM   1492  HA  TRP A 112      10.765   8.659  16.038  1.00 88.76           H
ATOM   1493  CB  TRP A 112       9.005   8.990  17.175  1.00 88.76           C
ATOM   1494 1HB  TRP A 112       8.566   8.012  16.975  1.00 88.76           H
ATOM   1495 2HB  TRP A 112       8.734   9.258  18.197  1.00 88.76           H
ATOM   1496  CG  TRP A 112       8.394  10.013  16.216  1.00 88.76           C
ATOM   1497  CD1 TRP A 112       8.043  11.280  16.475  1.00 88.76           C
ATOM   1498  HD1 TRP A 112       8.155  11.761  17.447  1.00 88.76           H
ATOM   1499  CD2 TRP A 112       8.075   9.803  14.824  1.00 88.76           C
ATOM   1500  NE1 TRP A 112       7.523  11.900  15.357  1.00 88.76           N
ATOM   1501  HE1 TRP A 112       7.192  12.842  15.302  1.00 88.76           H
ATOM   1502  CE2 TRP A 112       7.543  10.973  14.321  1.00 88.76           C
ATOM   1503  CE3 TRP A 112       8.230   8.663  14.017  1.00 88.76           C
ATOM   1504  HE3 TRP A 112       8.648   7.727  14.390  1.00 88.76           H
ATOM   1505  CZ2 TRP A 112       7.123  11.116  12.993  1.00 88.76           C
ATOM   1506  HZ2 TRP A 112       6.706  12.051  12.620  1.00 88.76           H
ATOM   1507  CZ3 TRP A 112       7.806   8.821  12.692  1.00 88.76           C
ATOM   1508  HZ3 TRP A 112       7.904   7.967  12.023  1.00 88.76           H
ATOM   1509  CH2 TRP A 112       7.268   9.992  12.171  1.00 88.76           C
ATOM   1510  HH2 TRP A 112       6.961  10.035  11.126  1.00 88.76           H
ATOM   1511  HN  TRP A 112      10.381   7.440  18.579  1.00 88.76           H
ATOM   1512  N   LYS A 113      12.082  10.665  16.629  1.00 80.61           N
ATOM   1513  CA  LYS A 113      12.964  11.768  16.973  1.00 80.61           C
ATOM   1514  C   LYS A 113      12.380  13.071  16.424  1.00 80.61           C
ATOM   1515  O   LYS A 113      13.007  14.125  16.518  1.00 80.61           O
ATOM   1516  HA  LYS A 113      12.995  11.835  18.060  1.00 80.61           H
ATOM   1517  CB  LYS A 113      14.389  11.484  16.495  1.00 80.61           C
ATOM   1518 1HB  LYS A 113      14.398  11.368  15.411  1.00 80.61           H
ATOM   1519 2HB  LYS A 113      15.031  12.333  16.729  1.00 80.61           H
ATOM   1520  CG  LYS A 113      14.946  10.220  17.153  1.00 80.61           C
ATOM   1521 1HG  LYS A 113      14.839  10.292  18.235  1.00 80.61           H
ATOM   1522 2HG  LYS A 113      14.368   9.353  16.832  1.00 80.61           H
ATOM   1523  CD  LYS A 113      16.419  10.018  16.793  1.00 80.61           C
ATOM   1524 1HD  LYS A 113      16.523   9.912  15.713  1.00 80.61           H
ATOM   1525 2HD  LYS A 113      16.992  10.899  17.083  1.00 80.61           H
ATOM   1526  CE  LYS A 113      16.989   8.781  17.490  1.00 80.61           C
ATOM   1527 1HE  LYS A 113      16.851   8.867  18.568  1.00 80.61           H
ATOM   1528 2HE  LYS A 113      16.446   7.893  17.168  1.00 80.61           H
ATOM   1529  NZ  LYS A 113      18.429   8.629  17.180  1.00 80.61           N
ATOM   1530 1HZ  LYS A 113      18.796   7.820  17.669  1.00 80.61           H
ATOM   1531 2HZ  LYS A 113      18.548   8.503  16.181  1.00 80.61           H
ATOM   1532 3HZ  LYS A 113      18.928   9.459  17.478  1.00 80.61           H
ATOM   1533  HN  LYS A 113      12.161  10.339  15.687  1.00 80.61           H
ATOM   1534  N   PHE A 114      11.185  12.957  15.863  1.00 86.84           N
ATOM   1535  CA  PHE A 114      10.591  14.066  15.135  1.00 86.84           C
ATOM   1536  C   PHE A 114       9.421  14.670  15.914  1.00 86.84           C
ATOM   1537  O   PHE A 114       8.952  14.085  16.890  1.00 86.84           O
ATOM   1538  HA  PHE A 114      11.367  14.820  15.005  1.00 86.84           H
ATOM   1539  CB  PHE A 114      10.070  13.503  13.811  1.00 86.84           C
ATOM   1540 1HB  PHE A 114       9.240  12.827  14.016  1.00 86.84           H
ATOM   1541 2HB  PHE A 114       9.673  14.322  13.211  1.00 86.84           H
ATOM   1542  CG  PHE A 114      11.126  12.756  12.994  1.00 86.84           C
ATOM   1543  CD1 PHE A 114      12.046  13.453  12.273  1.00 86.84           C
ATOM   1544  HD1 PHE A 114      12.030  14.543  12.277  1.00 86.84           H
ATOM   1545  CD2 PHE A 114      11.146  11.397  12.988  1.00 86.84           C
ATOM   1546  HD2 PHE A 114      10.409  10.839  13.566  1.00 86.84           H
ATOM   1547  CE1 PHE A 114      13.026  12.760  11.514  1.00 86.84           C
ATOM   1548  HE1 PHE A 114      13.763  13.318  10.936  1.00 86.84           H
ATOM   1549  CE2 PHE A 114      12.126  10.704  12.230  1.00 86.84           C
ATOM   1550  HE2 PHE A 114      12.142   9.614  12.225  1.00 86.84           H
ATOM   1551  CZ  PHE A 114      13.046  11.400  11.509  1.00 86.84           C
ATOM   1552  HZ  PHE A 114      13.798  10.868  10.927  1.00 86.84           H
ATOM   1553  HN  PHE A 114      10.626  12.129  15.900  1.00 86.84           H
ATOM   1554  N   GLN A 115       8.982  15.832  15.454  1.00 79.93           N
ATOM   1555  CA  GLN A 115       7.900  16.540  16.117  1.00 79.93           C
ATOM   1556  C   GLN A 115       6.562  15.858  15.825  1.00 79.93           C
ATOM   1557  O   GLN A 115       6.470  15.023  14.927  1.00 79.93           O
ATOM   1558  HA  GLN A 115       8.123  16.477  17.183  1.00 79.93           H
ATOM   1559  CB  GLN A 115       7.869  18.011  15.698  1.00 79.93           C
ATOM   1560 1HB  GLN A 115       7.813  18.082  14.612  1.00 79.93           H
ATOM   1561 2HB  GLN A 115       6.973  18.487  16.096  1.00 79.93           H
ATOM   1562  CG  GLN A 115       9.111  18.751  16.200  1.00 79.93           C
ATOM   1563 1HG  GLN A 115       9.217  18.603  17.274  1.00 79.93           H
ATOM   1564 2HG  GLN A 115      10.002  18.333  15.731  1.00 79.93           H
ATOM   1565  CD  GLN A 115       9.020  20.246  15.891  1.00 79.93           C
ATOM   1566  OE1 GLN A 115       8.129  20.711  15.199  1.00 79.93           O
ATOM   1567  NE2 GLN A 115       9.989  20.972  16.442  1.00 79.93           N
ATOM   1568 1HE2 GLN A 115      10.690  20.529  17.000  1.00 79.93           H
ATOM   1569 2HE2 GLN A 115      10.015  21.961  16.299  1.00 79.93           H
ATOM   1570  HN  GLN A 115       9.353  16.289  14.645  1.00 79.93           H
ATOM   1571  N   THR A 116       5.559  16.238  16.602  1.00 87.13           N
ATOM   1572  CA  THR A 116       4.233  15.664  16.447  1.00 87.13           C
ATOM   1573  C   THR A 116       3.714  15.895  15.026  1.00 87.13           C
ATOM   1574  O   THR A 116       3.080  15.018  14.442  1.00 87.13           O
ATOM   1575  HA  THR A 116       4.307  14.585  16.588  1.00 87.13           H
ATOM   1576  CB  THR A 116       3.330  16.259  17.529  1.00 87.13           C
ATOM   1577  HB  THR A 116       3.072  17.292  17.295  1.00 87.13           H
ATOM   1578  OG1 THR A 116       4.061  16.066  18.736  1.00 87.13           O
ATOM   1579  HG1 THR A 116       3.690  16.651  19.458  1.00 87.13           H
ATOM   1580  CG2 THR A 116       2.049  15.448  17.734  1.00 87.13           C
ATOM   1581 1HG2 THR A 116       2.306  14.433  18.034  1.00 87.13           H
ATOM   1582 2HG2 THR A 116       1.483  15.420  16.803  1.00 87.13           H
ATOM   1583 3HG2 THR A 116       1.445  15.915  18.512  1.00 87.13           H
ATOM   1584  HN  THR A 116       5.640  16.925  17.324  1.00 87.13           H
ATOM   1585  N   PHE A 117       4.002  17.082  14.511  1.00 90.25           N
ATOM   1586  CA  PHE A 117       3.540  17.454  13.185  1.00 90.25           C
ATOM   1587  C   PHE A 117       3.992  16.432  12.140  1.00 90.25           C
ATOM   1588  O   PHE A 117       3.198  15.998  11.307  1.00 90.25           O
ATOM   1589  HA  PHE A 117       2.451  17.481  13.218  1.00 90.25           H
ATOM   1590  CB  PHE A 117       4.167  18.811  12.858  1.00 90.25           C
ATOM   1591 1HB  PHE A 117       3.848  19.537  13.606  1.00 90.25           H
ATOM   1592 2HB  PHE A 117       5.251  18.728  12.936  1.00 90.25           H
ATOM   1593  CG  PHE A 117       3.809  19.342  11.468  1.00 90.25           C
ATOM   1594  CD1 PHE A 117       4.735  19.316  10.472  1.00 90.25           C
ATOM   1595  HD1 PHE A 117       5.730  18.916  10.663  1.00 90.25           H
ATOM   1596  CD2 PHE A 117       2.567  19.841  11.230  1.00 90.25           C
ATOM   1597  HD2 PHE A 117       1.826  19.863  12.028  1.00 90.25           H
ATOM   1598  CE1 PHE A 117       4.403  19.809   9.182  1.00 90.25           C
ATOM   1599  HE1 PHE A 117       5.144  19.788   8.383  1.00 90.25           H
ATOM   1600  CE2 PHE A 117       2.235  20.335   9.940  1.00 90.25           C
ATOM   1601  HE2 PHE A 117       1.240  20.734   9.749  1.00 90.25           H
ATOM   1602  CZ  PHE A 117       3.161  20.308   8.943  1.00 90.25           C
ATOM   1603  HZ  PHE A 117       2.906  20.687   7.953  1.00 90.25           H
ATOM   1604  HN  PHE A 117       4.540  17.780  14.983  1.00 90.25           H
ATOM   1605  N   MET A 118       5.266  16.076  12.219  1.00 87.87           N
ATOM   1606  CA  MET A 118       5.836  15.122  11.283  1.00 87.87           C
ATOM   1607  C   MET A 118       5.184  13.746  11.437  1.00 87.87           C
ATOM   1608  O   MET A 118       5.044  13.009  10.463  1.00 87.87           O
ATOM   1609  HA  MET A 118       5.624  15.522  10.291  1.00 87.87           H
ATOM   1610  CB  MET A 118       7.341  15.005  11.526  1.00 87.87           C
ATOM   1611 1HB  MET A 118       7.530  14.847  12.588  1.00 87.87           H
ATOM   1612 2HB  MET A 118       7.732  14.133  11.000  1.00 87.87           H
ATOM   1613  CG  MET A 118       8.073  16.262  11.054  1.00 87.87           C
ATOM   1614 1HG  MET A 118       7.763  17.120  11.651  1.00 87.87           H
ATOM   1615 2HG  MET A 118       9.147  16.145  11.199  1.00 87.87           H
ATOM   1616  SD  MET A 118       7.721  16.562   9.330  1.00 87.87           S
ATOM   1617  CE  MET A 118       8.510  15.137   8.600  1.00 87.87           C
ATOM   1618 1HE  MET A 118       9.572  15.145   8.843  1.00 87.87           H
ATOM   1619 2HE  MET A 118       8.054  14.228   8.993  1.00 87.87           H
ATOM   1620 3HE  MET A 118       8.384  15.167   7.517  1.00 87.87           H
ATOM   1621  HN  MET A 118       5.903  16.428  12.904  1.00 87.87           H
ATOM   1622  N   CYS A 119       4.803  13.443  12.669  1.00 92.58           N
ATOM   1623  CA  CYS A 119       4.110  12.198  12.952  1.00 92.58           C
ATOM   1624  C   CYS A 119       2.799  12.188  12.163  1.00 92.58           C
ATOM   1625  O   CYS A 119       2.482  11.207  11.492  1.00 92.58           O
ATOM   1626  HA  CYS A 119       4.766  11.392  12.624  1.00 92.58           H
ATOM   1627  CB  CYS A 119       3.874  12.010  14.452  1.00 92.58           C
ATOM   1628 1HB  CYS A 119       4.828  11.914  14.970  1.00 92.58           H
ATOM   1629 2HB  CYS A 119       3.376  12.888  14.863  1.00 92.58           H
ATOM   1630  SG  CYS A 119       2.852  10.520  14.744  1.00 92.58           S
ATOM   1631  HN  CYS A 119       4.961  14.029  13.464  1.00 92.58           H
ATOM   1632  N   LYS A 120       2.073  13.291  12.270  1.00 91.02           N
ATOM   1633  CA  LYS A 120       0.795  13.414  11.589  1.00 91.02           C
ATOM   1634  C   LYS A 120       1.006  13.247  10.083  1.00 91.02           C
ATOM   1635  O   LYS A 120       0.288  12.490   9.431  1.00 91.02           O
ATOM   1636  HA  LYS A 120       0.158  12.602  11.940  1.00 91.02           H
ATOM   1637  CB  LYS A 120       0.108  14.727  11.972  1.00 91.02           C
ATOM   1638 1HB  LYS A 120       0.809  15.554  11.863  1.00 91.02           H
ATOM   1639 2HB  LYS A 120      -0.720  14.920  11.291  1.00 91.02           H
ATOM   1640  CG  LYS A 120      -0.409  14.675  13.411  1.00 91.02           C
ATOM   1641 1HG  LYS A 120      -1.162  13.893  13.503  1.00 91.02           H
ATOM   1642 2HG  LYS A 120       0.407  14.413  14.085  1.00 91.02           H
ATOM   1643  CD  LYS A 120      -1.009  16.020  13.826  1.00 91.02           C
ATOM   1644 1HD  LYS A 120      -0.249  16.798  13.758  1.00 91.02           H
ATOM   1645 2HD  LYS A 120      -1.808  16.294  13.137  1.00 91.02           H
ATOM   1646  CE  LYS A 120      -1.557  15.958  15.253  1.00 91.02           C
ATOM   1647 1HE  LYS A 120      -0.901  15.350  15.875  1.00 91.02           H
ATOM   1648 2HE  LYS A 120      -1.571  16.958  15.687  1.00 91.02           H
ATOM   1649  NZ  LYS A 120      -2.924  15.390  15.259  1.00 91.02           N
ATOM   1650 1HZ  LYS A 120      -3.365  15.580  16.152  1.00 91.02           H
ATOM   1651 2HZ  LYS A 120      -3.469  15.812  14.516  1.00 91.02           H
ATOM   1652 3HZ  LYS A 120      -2.874  14.388  15.114  1.00 91.02           H
ATOM   1653  HN  LYS A 120       2.343  14.089  12.808  1.00 91.02           H
ATOM   1654  N   VAL A 121       1.995  13.967   9.573  1.00 92.74           N
ATOM   1655  CA  VAL A 121       2.232  14.005   8.140  1.00 92.74           C
ATOM   1656  C   VAL A 121       2.582  12.599   7.648  1.00 92.74           C
ATOM   1657  O   VAL A 121       1.996  12.112   6.682  1.00 92.74           O
ATOM   1658  HA  VAL A 121       1.306  14.324   7.662  1.00 92.74           H
ATOM   1659  CB  VAL A 121       3.312  15.038   7.815  1.00 92.74           C
ATOM   1660  HB  VAL A 121       4.178  14.827   8.443  1.00 92.74           H
ATOM   1661  CG1 VAL A 121       3.754  14.929   6.354  1.00 92.74           C
ATOM   1662 1HG1 VAL A 121       4.156  13.933   6.170  1.00 92.74           H
ATOM   1663 2HG1 VAL A 121       2.898  15.102   5.702  1.00 92.74           H
ATOM   1664 3HG1 VAL A 121       4.522  15.675   6.150  1.00 92.74           H
ATOM   1665  CG2 VAL A 121       2.832  16.454   8.139  1.00 92.74           C
ATOM   1666 1HG2 VAL A 121       1.944  16.680   7.548  1.00 92.74           H
ATOM   1667 2HG2 VAL A 121       2.590  16.523   9.199  1.00 92.74           H
ATOM   1668 3HG2 VAL A 121       3.619  17.169   7.898  1.00 92.74           H
ATOM   1669  HN  VAL A 121       2.627  14.516  10.120  1.00 92.74           H
ATOM   1670  N   VAL A 122       3.535  11.987   8.334  1.00 91.65           N
ATOM   1671  CA  VAL A 122       4.106  10.734   7.869  1.00 91.65           C
ATOM   1672  C   VAL A 122       3.023   9.653   7.871  1.00 91.65           C
ATOM   1673  O   VAL A 122       2.897   8.893   6.912  1.00 91.65           O
ATOM   1674  HA  VAL A 122       4.445  10.888   6.845  1.00 91.65           H
ATOM   1675  CB  VAL A 122       5.321  10.364   8.721  1.00 91.65           C
ATOM   1676  HB  VAL A 122       5.017  10.389   9.767  1.00 91.65           H
ATOM   1677  CG1 VAL A 122       5.801   8.946   8.405  1.00 91.65           C
ATOM   1678 1HG1 VAL A 122       5.000   8.237   8.613  1.00 91.65           H
ATOM   1679 2HG1 VAL A 122       6.079   8.882   7.353  1.00 91.65           H
ATOM   1680 3HG1 VAL A 122       6.666   8.709   9.025  1.00 91.65           H
ATOM   1681  CG2 VAL A 122       6.451  11.379   8.535  1.00 91.65           C
ATOM   1682 1HG2 VAL A 122       6.751  11.400   7.487  1.00 91.65           H
ATOM   1683 2HG2 VAL A 122       6.103  12.368   8.833  1.00 91.65           H
ATOM   1684 3HG2 VAL A 122       7.302  11.092   9.152  1.00 91.65           H
ATOM   1685  HN  VAL A 122       3.916  12.331   9.192  1.00 91.65           H
ATOM   1686  N   ASN A 123       2.268   9.619   8.959  1.00 90.69           N
ATOM   1687  CA  ASN A 123       1.199   8.645   9.099  1.00 90.69           C
ATOM   1688  C   ASN A 123       0.159   8.876   8.000  1.00 90.69           C
ATOM   1689  O   ASN A 123      -0.317   7.925   7.382  1.00 90.69           O
ATOM   1690  HA  ASN A 123       1.684   7.673   9.015  1.00 90.69           H
ATOM   1691  CB  ASN A 123       0.497   8.786  10.451  1.00 90.69           C
ATOM   1692 1HB  ASN A 123       0.686   9.778  10.861  1.00 90.69           H
ATOM   1693 2HB  ASN A 123      -0.581   8.697  10.317  1.00 90.69           H
ATOM   1694  CG  ASN A 123       0.984   7.721  11.435  1.00 90.69           C
ATOM   1695  OD1 ASN A 123       1.628   6.751  11.071  1.00 90.69           O
ATOM   1696  ND2 ASN A 123       0.641   7.954  12.699  1.00 90.69           N
ATOM   1697 1HD2 ASN A 123       0.112   8.770  12.930  1.00 90.69           H
ATOM   1698 2HD2 ASN A 123       0.914   7.314  13.417  1.00 90.69           H
ATOM   1699  HN  ASN A 123       2.377  10.240   9.735  1.00 90.69           H
ATOM   1700  N   SER A 124      -0.164  10.144   7.791  1.00 91.96           N
ATOM   1701  CA  SER A 124      -1.200  10.505   6.839  1.00 91.96           C
ATOM   1702  C   SER A 124      -0.764  10.126   5.422  1.00 91.96           C
ATOM   1703  O   SER A 124      -1.539   9.544   4.665  1.00 91.96           O
ATOM   1704  HA  SER A 124      -2.078   9.932   7.136  1.00 91.96           H
ATOM   1705  CB  SER A 124      -1.519  12.000   6.914  1.00 91.96           C
ATOM   1706 1HB  SER A 124      -0.638  12.574   6.626  1.00 91.96           H
ATOM   1707 2HB  SER A 124      -2.304  12.239   6.196  1.00 91.96           H
ATOM   1708  OG  SER A 124      -1.935  12.392   8.219  1.00 91.96           O
ATOM   1709  HG  SER A 124      -1.248  12.991   8.631  1.00 91.96           H
ATOM   1710  HN  SER A 124       0.269  10.915   8.259  1.00 91.96           H
ATOM   1711  N   MET A 125       0.476  10.471   5.107  1.00 86.41           N
ATOM   1712  CA  MET A 125       1.020  10.186   3.790  1.00 86.41           C
ATOM   1713  C   MET A 125       0.995   8.684   3.499  1.00 86.41           C
ATOM   1714  O   MET A 125       0.579   8.264   2.421  1.00 86.41           O
ATOM   1715  HA  MET A 125       0.373  10.710   3.086  1.00 86.41           H
ATOM   1716  CB  MET A 125       2.459  10.699   3.710  1.00 86.41           C
ATOM   1717 1HB  MET A 125       2.993  10.438   4.624  1.00 86.41           H
ATOM   1718 2HB  MET A 125       2.978  10.208   2.887  1.00 86.41           H
ATOM   1719  CG  MET A 125       2.491  12.215   3.509  1.00 86.41           C
ATOM   1720 1HG  MET A 125       1.883  12.489   2.647  1.00 86.41           H
ATOM   1721 2HG  MET A 125       2.059  12.714   4.376  1.00 86.41           H
ATOM   1722  SD  MET A 125       4.173  12.763   3.266  1.00 86.41           S
ATOM   1723  CE  MET A 125       4.465  12.147   1.616  1.00 86.41           C
ATOM   1724 1HE  MET A 125       4.346  11.063   1.607  1.00 86.41           H
ATOM   1725 2HE  MET A 125       3.748  12.597   0.929  1.00 86.41           H
ATOM   1726 3HE  MET A 125       5.477  12.404   1.306  1.00 86.41           H
ATOM   1727  HN  MET A 125       1.103  10.936   5.732  1.00 86.41           H
ATOM   1728  N   TYR A 126       1.446   7.917   4.480  1.00 88.52           N
ATOM   1729  CA  TYR A 126       1.505   6.472   4.334  1.00 88.52           C
ATOM   1730  C   TYR A 126       0.137   5.904   3.953  1.00 88.52           C
ATOM   1731  O   TYR A 126       0.026   5.126   3.006  1.00 88.52           O
ATOM   1732  HA  TYR A 126       2.219   6.244   3.542  1.00 88.52           H
ATOM   1733  CB  TYR A 126       1.908   5.926   5.705  1.00 88.52           C
ATOM   1734 1HB  TYR A 126       2.951   6.178   5.893  1.00 88.52           H
ATOM   1735 2HB  TYR A 126       1.316   6.425   6.472  1.00 88.52           H
ATOM   1736  CG  TYR A 126       1.730   4.413   5.848  1.00 88.52           C
ATOM   1737  CD1 TYR A 126       0.623   3.907   6.498  1.00 88.52           C
ATOM   1738  HD1 TYR A 126      -0.125   4.585   6.910  1.00 88.52           H
ATOM   1739  CD2 TYR A 126       2.677   3.554   5.327  1.00 88.52           C
ATOM   1740  HD2 TYR A 126       3.551   3.954   4.813  1.00 88.52           H
ATOM   1741  CE1 TYR A 126       0.456   2.483   6.633  1.00 88.52           C
ATOM   1742  HE1 TYR A 126      -0.414   2.070   7.144  1.00 88.52           H
ATOM   1743  CE2 TYR A 126       2.509   2.131   5.461  1.00 88.52           C
ATOM   1744  HE2 TYR A 126       3.249   1.441   5.055  1.00 88.52           H
ATOM   1745  CZ  TYR A 126       1.407   1.665   6.108  1.00 88.52           C
ATOM   1746  OH  TYR A 126       1.249   0.320   6.235  1.00 88.52           O
ATOM   1747  HH  TYR A 126       0.483   0.122   6.847  1.00 88.52           H
ATOM   1748  HN  TYR A 126       1.767   8.266   5.361  1.00 88.52           H
ATOM   1749  N   LYS A 127      -0.870   6.314   4.709  1.00 86.70           N
ATOM   1750  CA  LYS A 127      -2.191   5.722   4.581  1.00 86.70           C
ATOM   1751  C   LYS A 127      -2.818   6.165   3.258  1.00 86.70           C
ATOM   1752  O   LYS A 127      -3.427   5.360   2.555  1.00 86.70           O
ATOM   1753  HA  LYS A 127      -2.064   4.640   4.558  1.00 86.70           H
ATOM   1754  CB  LYS A 127      -3.046   6.051   5.807  1.00 86.70           C
ATOM   1755 1HB  LYS A 127      -2.492   5.818   6.716  1.00 86.70           H
ATOM   1756 2HB  LYS A 127      -3.260   7.120   5.830  1.00 86.70           H
ATOM   1757  CG  LYS A 127      -4.358   5.264   5.787  1.00 86.70           C
ATOM   1758 1HG  LYS A 127      -5.154   5.886   5.377  1.00 86.70           H
ATOM   1759 2HG  LYS A 127      -4.258   4.400   5.130  1.00 86.70           H
ATOM   1760  CD  LYS A 127      -4.740   4.799   7.194  1.00 86.70           C
ATOM   1761 1HD  LYS A 127      -4.095   3.975   7.496  1.00 86.70           H
ATOM   1762 2HD  LYS A 127      -4.577   5.609   7.905  1.00 86.70           H
ATOM   1763  CE  LYS A 127      -6.203   4.355   7.246  1.00 86.70           C
ATOM   1764 1HE  LYS A 127      -6.826   5.068   6.706  1.00 86.70           H
ATOM   1765 2HE  LYS A 127      -6.315   3.392   6.747  1.00 86.70           H
ATOM   1766  NZ  LYS A 127      -6.663   4.249   8.649  1.00 86.70           N
ATOM   1767 1HZ  LYS A 127      -7.189   3.390   8.769  1.00 86.70           H
ATOM   1768 2HZ  LYS A 127      -5.860   4.243   9.268  1.00 86.70           H
ATOM   1769 3HZ  LYS A 127      -7.255   5.042   8.871  1.00 86.70           H
ATOM   1770  HN  LYS A 127      -0.795   7.035   5.398  1.00 86.70           H
ATOM   1771  N   MET A 128      -2.646   7.444   2.957  1.00 87.00           N
ATOM   1772  CA  MET A 128      -3.192   8.005   1.733  1.00 87.00           C
ATOM   1773  C   MET A 128      -2.665   7.261   0.505  1.00 87.00           C
ATOM   1774  O   MET A 128      -3.432   6.915  -0.392  1.00 87.00           O
ATOM   1775  HA  MET A 128      -4.272   7.877   1.808  1.00 87.00           H
ATOM   1776  CB  MET A 128      -2.813   9.484   1.636  1.00 87.00           C
ATOM   1777 1HB  MET A 128      -3.162  10.013   2.523  1.00 87.00           H
ATOM   1778 2HB  MET A 128      -1.728   9.584   1.612  1.00 87.00           H
ATOM   1779  CG  MET A 128      -3.417  10.124   0.384  1.00 87.00           C
ATOM   1780 1HG  MET A 128      -3.061   9.605  -0.507  1.00 87.00           H
ATOM   1781 2HG  MET A 128      -4.502  10.021   0.400  1.00 87.00           H
ATOM   1782  SD  MET A 128      -2.969  11.850   0.303  1.00 87.00           S
ATOM   1783  CE  MET A 128      -1.236  11.702  -0.097  1.00 87.00           C
ATOM   1784 1HE  MET A 128      -0.727  11.149   0.692  1.00 87.00           H
ATOM   1785 2HE  MET A 128      -1.125  11.171  -1.042  1.00 87.00           H
ATOM   1786 3HE  MET A 128      -0.797  12.696  -0.185  1.00 87.00           H
ATOM   1787  HN  MET A 128      -2.145   8.091   3.532  1.00 87.00           H
ATOM   1788  N   ASN A 129      -1.360   7.035   0.505  1.00 84.46           N
ATOM   1789  CA  ASN A 129      -0.701   6.452  -0.652  1.00 84.46           C
ATOM   1790  C   ASN A 129      -1.008   4.955  -0.708  1.00 84.46           C
ATOM   1791  O   ASN A 129      -1.073   4.370  -1.788  1.00 84.46           O
ATOM   1792  HA  ASN A 129      -1.100   6.992  -1.511  1.00 84.46           H
ATOM   1793  CB  ASN A 129       0.817   6.621  -0.564  1.00 84.46           C
ATOM   1794 1HB  ASN A 129       1.173   6.249   0.397  1.00 84.46           H
ATOM   1795 2HB  ASN A 129       1.298   6.020  -1.336  1.00 84.46           H
ATOM   1796  CG  ASN A 129       1.216   8.088  -0.730  1.00 84.46           C
ATOM   1797  OD1 ASN A 129       0.780   8.779  -1.636  1.00 84.46           O
ATOM   1798  ND2 ASN A 129       2.068   8.525   0.194  1.00 84.46           N
ATOM   1799 1HD2 ASN A 129       2.387   7.906   0.912  1.00 84.46           H
ATOM   1800 2HD2 ASN A 129       2.389   9.472   0.171  1.00 84.46           H
ATOM   1801  HN  ASN A 129      -0.756   7.243   1.274  1.00 84.46           H
ATOM   1802  N   PHE A 130      -1.190   4.376   0.471  1.00 87.31           N
ATOM   1803  CA  PHE A 130      -1.582   2.980   0.566  1.00 87.31           C
ATOM   1804  C   PHE A 130      -2.841   2.707  -0.258  1.00 87.31           C
ATOM   1805  O   PHE A 130      -2.855   1.806  -1.096  1.00 87.31           O
ATOM   1806  HA  PHE A 130      -0.757   2.385   0.175  1.00 87.31           H
ATOM   1807  CB  PHE A 130      -1.881   2.700   2.041  1.00 87.31           C
ATOM   1808 1HB  PHE A 130      -0.956   2.786   2.611  1.00 87.31           H
ATOM   1809 2HB  PHE A 130      -2.559   3.467   2.415  1.00 87.31           H
ATOM   1810  CG  PHE A 130      -2.497   1.324   2.300  1.00 87.31           C
ATOM   1811  CD1 PHE A 130      -3.840   1.203   2.480  1.00 87.31           C
ATOM   1812  HD1 PHE A 130      -4.477   2.087   2.440  1.00 87.31           H
ATOM   1813  CD2 PHE A 130      -1.703   0.221   2.349  1.00 87.31           C
ATOM   1814  HD2 PHE A 130      -0.627   0.318   2.205  1.00 87.31           H
ATOM   1815  CE1 PHE A 130      -4.412  -0.074   2.720  1.00 87.31           C
ATOM   1816  HE1 PHE A 130      -5.488  -0.171   2.865  1.00 87.31           H
ATOM   1817  CE2 PHE A 130      -2.275  -1.056   2.590  1.00 87.31           C
ATOM   1818  HE2 PHE A 130      -1.638  -1.940   2.630  1.00 87.31           H
ATOM   1819  CZ  PHE A 130      -3.617  -1.177   2.770  1.00 87.31           C
ATOM   1820  HZ  PHE A 130      -4.057  -2.157   2.955  1.00 87.31           H
ATOM   1821  HN  PHE A 130      -1.073   4.844   1.347  1.00 87.31           H
ATOM   1822  N   TYR A 131      -3.868   3.500   0.007  1.00 92.44           N
ATOM   1823  CA  TYR A 131      -5.135   3.343  -0.687  1.00 92.44           C
ATOM   1824  C   TYR A 131      -4.992   3.682  -2.172  1.00 92.44           C
ATOM   1825  O   TYR A 131      -5.542   2.989  -3.026  1.00 92.44           O
ATOM   1826  HA  TYR A 131      -5.446   2.303  -0.587  1.00 92.44           H
ATOM   1827  CB  TYR A 131      -6.097   4.340  -0.039  1.00 92.44           C
ATOM   1828 1HB  TYR A 131      -5.572   5.280   0.128  1.00 92.44           H
ATOM   1829 2HB  TYR A 131      -6.911   4.548  -0.734  1.00 92.44           H
ATOM   1830  CG  TYR A 131      -6.689   3.861   1.288  1.00 92.44           C
ATOM   1831  CD1 TYR A 131      -7.411   2.685   1.337  1.00 92.44           C
ATOM   1832  HD1 TYR A 131      -7.559   2.098   0.431  1.00 92.44           H
ATOM   1833  CD2 TYR A 131      -6.502   4.604   2.436  1.00 92.44           C
ATOM   1834  HD2 TYR A 131      -5.932   5.532   2.397  1.00 92.44           H
ATOM   1835  CE1 TYR A 131      -7.968   2.234   2.586  1.00 92.44           C
ATOM   1836  HE1 TYR A 131      -8.540   1.308   2.639  1.00 92.44           H
ATOM   1837  CE2 TYR A 131      -7.059   4.153   3.685  1.00 92.44           C
ATOM   1838  HE2 TYR A 131      -6.919   4.730   4.599  1.00 92.44           H
ATOM   1839  CZ  TYR A 131      -7.765   2.990   3.698  1.00 92.44           C
ATOM   1840  OH  TYR A 131      -8.291   2.564   4.878  1.00 92.44           O
ATOM   1841  HH  TYR A 131      -8.381   3.333   5.510  1.00 92.44           H
ATOM   1842  HN  TYR A 131      -3.844   4.238   0.682  1.00 92.44           H
ATOM   1843  N   SER A 132      -4.250   4.748  -2.434  1.00 92.19           N
ATOM   1844  CA  SER A 132      -4.105   5.243  -3.792  1.00 92.19           C
ATOM   1845  C   SER A 132      -3.502   4.156  -4.684  1.00 92.19           C
ATOM   1846  O   SER A 132      -3.972   3.932  -5.799  1.00 92.19           O
ATOM   1847  HA  SER A 132      -5.116   5.490  -4.119  1.00 92.19           H
ATOM   1848  CB  SER A 132      -3.237   6.503  -3.830  1.00 92.19           C
ATOM   1849 1HB  SER A 132      -2.247   6.273  -3.435  1.00 92.19           H
ATOM   1850 2HB  SER A 132      -3.102   6.819  -4.864  1.00 92.19           H
ATOM   1851  OG  SER A 132      -3.811   7.569  -3.079  1.00 92.19           O
ATOM   1852  HG  SER A 132      -3.459   7.556  -2.143  1.00 92.19           H
ATOM   1853  HN  SER A 132      -3.754   5.269  -1.739  1.00 92.19           H
ATOM   1854  N   CYS A 133      -2.471   3.511  -4.160  1.00 91.74           N
ATOM   1855  CA  CYS A 133      -1.753   2.503  -4.923  1.00 91.74           C
ATOM   1856  C   CYS A 133      -2.738   1.395  -5.301  1.00 91.74           C
ATOM   1857  O   CYS A 133      -2.848   1.029  -6.470  1.00 91.74           O
ATOM   1858  HA  CYS A 133      -1.368   2.999  -5.813  1.00 91.74           H
ATOM   1859  CB  CYS A 133      -0.551   1.958  -4.149  1.00 91.74           C
ATOM   1860 1HB  CYS A 133      -0.855   1.672  -3.142  1.00 91.74           H
ATOM   1861 2HB  CYS A 133      -0.172   1.059  -4.635  1.00 91.74           H
ATOM   1862  SG  CYS A 133       0.767   3.225  -4.066  1.00 91.74           S
ATOM   1863  HG  CYS A 133       0.244   3.904  -3.049  1.00 91.74           H
ATOM   1864  HN  CYS A 133      -2.125   3.666  -3.235  1.00 91.74           H
ATOM   1865  N   VAL A 134      -3.430   0.891  -4.289  1.00 89.98           N
ATOM   1866  CA  VAL A 134      -4.251  -0.295  -4.461  1.00 89.98           C
ATOM   1867  C   VAL A 134      -5.418   0.028  -5.396  1.00 89.98           C
ATOM   1868  O   VAL A 134      -5.795  -0.793  -6.231  1.00 89.98           O
ATOM   1869  HA  VAL A 134      -3.629  -1.060  -4.927  1.00 89.98           H
ATOM   1870  CB  VAL A 134      -4.705  -0.819  -3.097  1.00 89.98           C
ATOM   1871  HB  VAL A 134      -5.322  -0.051  -2.632  1.00 89.98           H
ATOM   1872  CG1 VAL A 134      -5.560  -2.079  -3.251  1.00 89.98           C
ATOM   1873 1HG1 VAL A 134      -6.442  -1.849  -3.849  1.00 89.98           H
ATOM   1874 2HG1 VAL A 134      -4.977  -2.855  -3.747  1.00 89.98           H
ATOM   1875 3HG1 VAL A 134      -5.870  -2.430  -2.267  1.00 89.98           H
ATOM   1876  CG2 VAL A 134      -3.507  -1.078  -2.182  1.00 89.98           C
ATOM   1877 1HG2 VAL A 134      -2.853  -1.820  -2.641  1.00 89.98           H
ATOM   1878 2HG2 VAL A 134      -2.956  -0.149  -2.034  1.00 89.98           H
ATOM   1879 3HG2 VAL A 134      -3.858  -1.450  -1.220  1.00 89.98           H
ATOM   1880  HN  VAL A 134      -3.436   1.279  -3.368  1.00 89.98           H
ATOM   1881  N   LEU A 135      -5.956   1.226  -5.226  1.00 93.54           N
ATOM   1882  CA  LEU A 135      -7.093   1.656  -6.023  1.00 93.54           C
ATOM   1883  C   LEU A 135      -6.650   1.839  -7.476  1.00 93.54           C
ATOM   1884  O   LEU A 135      -7.420   1.581  -8.401  1.00 93.54           O
ATOM   1885  HA  LEU A 135      -7.837   0.861  -5.987  1.00 93.54           H
ATOM   1886  CB  LEU A 135      -7.733   2.905  -5.414  1.00 93.54           C
ATOM   1887 1HB  LEU A 135      -6.955   3.653  -5.266  1.00 93.54           H
ATOM   1888 2HB  LEU A 135      -8.438   3.316  -6.136  1.00 93.54           H
ATOM   1889  CG  LEU A 135      -8.466   2.702  -4.086  1.00 93.54           C
ATOM   1890  HG  LEU A 135      -7.771   2.253  -3.377  1.00 93.54           H
ATOM   1891  CD1 LEU A 135      -8.911   4.042  -3.496  1.00 93.54           C
ATOM   1892 1HD1 LEU A 135      -8.038   4.670  -3.320  1.00 93.54           H
ATOM   1893 2HD1 LEU A 135      -9.584   4.541  -4.193  1.00 93.54           H
ATOM   1894 3HD1 LEU A 135      -9.430   3.869  -2.552  1.00 93.54           H
ATOM   1895  CD2 LEU A 135      -9.636   1.730  -4.248  1.00 93.54           C
ATOM   1896 1HD2 LEU A 135     -10.341   2.128  -4.979  1.00 93.54           H
ATOM   1897 2HD2 LEU A 135      -9.262   0.765  -4.592  1.00 93.54           H
ATOM   1898 3HD2 LEU A 135     -10.140   1.604  -3.290  1.00 93.54           H
ATOM   1899  HN  LEU A 135      -5.630   1.896  -4.559  1.00 93.54           H
ATOM   1900  N   LEU A 136      -5.412   2.283  -7.633  1.00 93.79           N
ATOM   1901  CA  LEU A 136      -4.853   2.491  -8.958  1.00 93.79           C
ATOM   1902  C   LEU A 136      -4.643   1.135  -9.637  1.00 93.79           C
ATOM   1903  O   LEU A 136      -4.939   0.977 -10.820  1.00 93.79           O
ATOM   1904  HA  LEU A 136      -5.584   3.056  -9.536  1.00 93.79           H
ATOM   1905  CB  LEU A 136      -3.584   3.341  -8.878  1.00 93.79           C
ATOM   1906 1HB  LEU A 136      -2.971   2.966  -8.058  1.00 93.79           H
ATOM   1907 2HB  LEU A 136      -3.014   3.195  -9.795  1.00 93.79           H
ATOM   1908  CG  LEU A 136      -3.795   4.843  -8.675  1.00 93.79           C
ATOM   1909  HG  LEU A 136      -4.498   4.981  -7.854  1.00 93.79           H
ATOM   1910  CD1 LEU A 136      -2.489   5.530  -8.272  1.00 93.79           C
ATOM   1911 1HD1 LEU A 136      -2.124   5.100  -7.340  1.00 93.79           H
ATOM   1912 2HD1 LEU A 136      -1.745   5.385  -9.055  1.00 93.79           H
ATOM   1913 3HD1 LEU A 136      -2.667   6.597  -8.134  1.00 93.79           H
ATOM   1914  CD2 LEU A 136      -4.419   5.482  -9.917  1.00 93.79           C
ATOM   1915 1HD2 LEU A 136      -3.760   5.334 -10.772  1.00 93.79           H
ATOM   1916 2HD2 LEU A 136      -5.385   5.017 -10.118  1.00 93.79           H
ATOM   1917 3HD2 LEU A 136      -4.558   6.549  -9.746  1.00 93.79           H
ATOM   1918  HN  LEU A 136      -4.795   2.499  -6.876  1.00 93.79           H
ATOM   1919  N   ILE A 137      -4.134   0.192  -8.858  1.00 91.24           N
ATOM   1920  CA  ILE A 137      -3.905  -1.151  -9.361  1.00 91.24           C
ATOM   1921  C   ILE A 137      -5.231  -1.744  -9.843  1.00 91.24           C
ATOM   1922  O   ILE A 137      -5.284  -2.391 -10.887  1.00 91.24           O
ATOM   1923  HA  ILE A 137      -3.233  -1.070 -10.216  1.00 91.24           H
ATOM   1924  CB  ILE A 137      -3.197  -2.005  -8.308  1.00 91.24           C
ATOM   1925  HB  ILE A 137      -3.699  -1.855  -7.352  1.00 91.24           H
ATOM   1926  CG1 ILE A 137      -1.744  -1.561  -8.129  1.00 91.24           C
ATOM   1927 1HG1 ILE A 137      -1.160  -1.857  -9.001  1.00 91.24           H
ATOM   1928 2HG1 ILE A 137      -1.697  -0.474  -8.068  1.00 91.24           H
ATOM   1929  CG2 ILE A 137      -3.305  -3.494  -8.645  1.00 91.24           C
ATOM   1930 1HG2 ILE A 137      -4.355  -3.783  -8.681  1.00 91.24           H
ATOM   1931 2HG2 ILE A 137      -2.843  -3.681  -9.615  1.00 91.24           H
ATOM   1932 3HG2 ILE A 137      -2.793  -4.077  -7.880  1.00 91.24           H
ATOM   1933  CD1 ILE A 137      -1.134  -2.176  -6.867  1.00 91.24           C
ATOM   1934 1HD1 ILE A 137      -1.706  -1.858  -5.996  1.00 91.24           H
ATOM   1935 2HD1 ILE A 137      -1.161  -3.263  -6.943  1.00 91.24           H
ATOM   1936 3HD1 ILE A 137      -0.101  -1.844  -6.764  1.00 91.24           H
ATOM   1937  HN  ILE A 137      -3.880   0.334  -7.901  1.00 91.24           H
ATOM   1938  N   MET A 138      -6.271  -1.501  -9.058  1.00 90.95           N
ATOM   1939  CA  MET A 138      -7.602  -1.959  -9.416  1.00 90.95           C
ATOM   1940  C   MET A 138      -8.052  -1.353 -10.746  1.00 90.95           C
ATOM   1941  O   MET A 138      -8.589  -2.055 -11.602  1.00 90.95           O
ATOM   1942  HA  MET A 138      -7.524  -3.042  -9.510  1.00 90.95           H
ATOM   1943  CB  MET A 138      -8.591  -1.567  -8.316  1.00 90.95           C
ATOM   1944 1HB  MET A 138      -8.255  -1.969  -7.360  1.00 90.95           H
ATOM   1945 2HB  MET A 138      -8.615  -0.482  -8.214  1.00 90.95           H
ATOM   1946  CG  MET A 138      -9.995  -2.087  -8.629  1.00 90.95           C
ATOM   1947 1HG  MET A 138     -10.311  -1.736  -9.612  1.00 90.95           H
ATOM   1948 2HG  MET A 138      -9.989  -3.176  -8.667  1.00 90.95           H
ATOM   1949  SD  MET A 138     -11.145  -1.527  -7.384  1.00 90.95           S
ATOM   1950  CE  MET A 138     -11.223   0.209  -7.792  1.00 90.95           C
ATOM   1951 1HE  MET A 138     -10.229   0.647  -7.705  1.00 90.95           H
ATOM   1952 2HE  MET A 138     -11.584   0.326  -8.813  1.00 90.95           H
ATOM   1953 3HE  MET A 138     -11.903   0.713  -7.105  1.00 90.95           H
ATOM   1954  HN  MET A 138      -6.214  -1.001  -8.193  1.00 90.95           H
ATOM   1955  N   CYS A 139      -7.816  -0.056 -10.879  1.00 93.59           N
ATOM   1956  CA  CYS A 139      -8.255   0.667 -12.060  1.00 93.59           C
ATOM   1957  C   CYS A 139      -7.483   0.130 -13.267  1.00 93.59           C
ATOM   1958  O   CYS A 139      -8.026   0.043 -14.367  1.00 93.59           O
ATOM   1959  HA  CYS A 139      -9.322   0.475 -12.166  1.00 93.59           H
ATOM   1960  CB  CYS A 139      -8.077   2.178 -11.896  1.00 93.59           C
ATOM   1961 1HB  CYS A 139      -7.075   2.397 -11.527  1.00 93.59           H
ATOM   1962 2HB  CYS A 139      -8.176   2.671 -12.863  1.00 93.59           H
ATOM   1963  SG  CYS A 139      -9.329   2.833 -10.732  1.00 93.59           S
ATOM   1964  HG  CYS A 139      -8.733   2.394  -9.627  1.00 93.59           H
ATOM   1965  HN  CYS A 139      -7.335   0.497 -10.199  1.00 93.59           H
ATOM   1966  N   ILE A 140      -6.228  -0.217 -13.020  1.00 90.46           N
ATOM   1967  CA  ILE A 140      -5.386  -0.772 -14.066  1.00 90.46           C
ATOM   1968  C   ILE A 140      -6.016  -2.064 -14.590  1.00 90.46           C
ATOM   1969  O   ILE A 140      -6.031  -2.307 -15.796  1.00 90.46           O
ATOM   1970  HA  ILE A 140      -5.355  -0.048 -14.880  1.00 90.46           H
ATOM   1971  CB  ILE A 140      -3.952  -0.948 -13.562  1.00 90.46           C
ATOM   1972  HB  ILE A 140      -3.991  -1.409 -12.575  1.00 90.46           H
ATOM   1973  CG1 ILE A 140      -3.257   0.405 -13.401  1.00 90.46           C
ATOM   1974 1HG1 ILE A 140      -2.996   0.803 -14.382  1.00 90.46           H
ATOM   1975 2HG1 ILE A 140      -3.942   1.117 -12.940  1.00 90.46           H
ATOM   1976  CG2 ILE A 140      -3.163  -1.893 -14.471  1.00 90.46           C
ATOM   1977 1HG2 ILE A 140      -3.649  -2.869 -14.490  1.00 90.46           H
ATOM   1978 2HG2 ILE A 140      -3.131  -1.483 -15.480  1.00 90.46           H
ATOM   1979 3HG2 ILE A 140      -2.148  -2.000 -14.089  1.00 90.46           H
ATOM   1980  CD1 ILE A 140      -1.996   0.276 -12.545  1.00 90.46           C
ATOM   1981 1HD1 ILE A 140      -2.264  -0.099 -11.557  1.00 90.46           H
ATOM   1982 2HD1 ILE A 140      -1.303  -0.418 -13.021  1.00 90.46           H
ATOM   1983 3HD1 ILE A 140      -1.522   1.253 -12.447  1.00 90.46           H
ATOM   1984  HN  ILE A 140      -5.787  -0.124 -12.127  1.00 90.46           H
ATOM   1985  N   SER A 141      -6.521  -2.859 -13.658  1.00 89.11           N
ATOM   1986  CA  SER A 141      -7.110  -4.141 -14.007  1.00 89.11           C
ATOM   1987  C   SER A 141      -8.325  -3.930 -14.912  1.00 89.11           C
ATOM   1988  O   SER A 141      -8.528  -4.676 -15.868  1.00 89.11           O
ATOM   1989  HA  SER A 141      -6.327  -4.683 -14.537  1.00 89.11           H
ATOM   1990  CB  SER A 141      -7.510  -4.922 -12.753  1.00 89.11           C
ATOM   1991 1HB  SER A 141      -7.598  -5.981 -12.999  1.00 89.11           H
ATOM   1992 2HB  SER A 141      -6.724  -4.832 -12.004  1.00 89.11           H
ATOM   1993  OG  SER A 141      -8.742  -4.459 -12.207  1.00 89.11           O
ATOM   1994  HG  SER A 141      -8.579  -3.666 -11.620  1.00 89.11           H
ATOM   1995  HN  SER A 141      -6.533  -2.640 -12.682  1.00 89.11           H
ATOM   1996  N   VAL A 142      -9.102  -2.910 -14.577  1.00 90.48           N
ATOM   1997  CA  VAL A 142     -10.299  -2.599 -15.341  1.00 90.48           C
ATOM   1998  C   VAL A 142      -9.897  -2.113 -16.735  1.00 90.48           C
ATOM   1999  O   VAL A 142     -10.521  -2.483 -17.729  1.00 90.48           O
ATOM   2000  HA  VAL A 142     -10.873  -3.520 -15.442  1.00 90.48           H
ATOM   2001  CB  VAL A 142     -11.157  -1.586 -14.580  1.00 90.48           C
ATOM   2002  HB  VAL A 142     -10.559  -0.688 -14.428  1.00 90.48           H
ATOM   2003  CG1 VAL A 142     -12.394  -1.196 -15.391  1.00 90.48           C
ATOM   2004 1HG1 VAL A 142     -12.083  -0.751 -16.336  1.00 90.48           H
ATOM   2005 2HG1 VAL A 142     -12.994  -2.085 -15.588  1.00 90.48           H
ATOM   2006 3HG1 VAL A 142     -12.986  -0.476 -14.827  1.00 90.48           H
ATOM   2007  CG2 VAL A 142     -11.551  -2.126 -13.204  1.00 90.48           C
ATOM   2008 1HG2 VAL A 142     -12.122  -3.047 -13.325  1.00 90.48           H
ATOM   2009 2HG2 VAL A 142     -10.652  -2.330 -12.622  1.00 90.48           H
ATOM   2010 3HG2 VAL A 142     -12.160  -1.387 -12.684  1.00 90.48           H
ATOM   2011  HN  VAL A 142      -8.926  -2.304 -13.802  1.00 90.48           H
ATOM   2012  N   ASP A 143      -8.856  -1.293 -16.764  1.00 85.91           N
ATOM   2013  CA  ASP A 143      -8.381  -0.731 -18.017  1.00 85.91           C
ATOM   2014  C   ASP A 143      -7.962  -1.866 -18.953  1.00 85.91           C
ATOM   2015  O   ASP A 143      -8.273  -1.841 -20.143  1.00 85.91           O
ATOM   2016  HA  ASP A 143      -9.220  -0.156 -18.409  1.00 85.91           H
ATOM   2017  CB  ASP A 143      -7.165   0.169 -17.790  1.00 85.91           C
ATOM   2018 1HB  ASP A 143      -7.433   0.986 -17.120  1.00 85.91           H
ATOM   2019 2HB  ASP A 143      -6.374  -0.399 -17.301  1.00 85.91           H
ATOM   2020  CG  ASP A 143      -6.649   0.736 -19.114  1.00 85.91           C
ATOM   2021  OD1 ASP A 143      -7.453   1.409 -19.795  1.00 85.91           O
ATOM   2022  OD2 ASP A 143      -5.462   0.484 -19.416  1.00 85.91           O
ATOM   2023  HN  ASP A 143      -8.343  -1.013 -15.953  1.00 85.91           H
ATOM   2024  N   ARG A 144      -7.262  -2.834 -18.381  1.00 75.15           N
ATOM   2025  CA  ARG A 144      -6.774  -3.963 -19.155  1.00 75.15           C
ATOM   2026  C   ARG A 144      -7.947  -4.760 -19.728  1.00 75.15           C
ATOM   2027  O   ARG A 144      -7.911  -5.181 -20.884  1.00 75.15           O
ATOM   2028  HA  ARG A 144      -6.176  -3.518 -19.950  1.00 75.15           H
ATOM   2029  CB  ARG A 144      -5.909  -4.888 -18.296  1.00 75.15           C
ATOM   2030 1HB  ARG A 144      -6.438  -5.133 -17.374  1.00 75.15           H
ATOM   2031 2HB  ARG A 144      -5.738  -5.826 -18.824  1.00 75.15           H
ATOM   2032  CG  ARG A 144      -4.568  -4.232 -17.962  1.00 75.15           C
ATOM   2033 1HG  ARG A 144      -4.740  -3.268 -17.483  1.00 75.15           H
ATOM   2034 2HG  ARG A 144      -4.024  -4.850 -17.248  1.00 75.15           H
ATOM   2035  CD  ARG A 144      -3.724  -4.037 -19.223  1.00 75.15           C
ATOM   2036 1HD  ARG A 144      -3.542  -4.999 -19.701  1.00 75.15           H
ATOM   2037 2HD  ARG A 144      -4.266  -3.422 -19.942  1.00 75.15           H
ATOM   2038  NE  ARG A 144      -2.438  -3.393 -18.877  1.00 75.15           N
ATOM   2039  HE  ARG A 144      -2.282  -3.141 -17.922  1.00 75.15           H
ATOM   2040  CZ  ARG A 144      -1.468  -3.127 -19.763  1.00 75.15           C
ATOM   2041  NH1 ARG A 144      -1.623  -3.444 -21.056  1.00 75.15           N
ATOM   2042 1HH1 ARG A 144      -2.467  -3.882 -21.366  1.00 75.15           H
ATOM   2043 2HH1 ARG A 144      -0.894  -3.242 -21.711  1.00 75.15           H
ATOM   2044  NH2 ARG A 144      -0.341  -2.540 -19.337  1.00 75.15           N
ATOM   2045 1HH2 ARG A 144       0.392  -2.335 -19.985  1.00 75.15           H
ATOM   2046 2HH2 ARG A 144      -0.234  -2.307 -18.370  1.00 75.15           H
ATOM   2047  HN  ARG A 144      -7.028  -2.856 -17.409  1.00 75.15           H
ATOM   2048  N   TYR A 145      -8.960  -4.944 -18.895  1.00 87.10           N
ATOM   2049  CA  TYR A 145     -10.162  -5.640 -19.319  1.00 87.10           C
ATOM   2050  C   TYR A 145     -10.774  -4.975 -20.554  1.00 87.10           C
ATOM   2051  O   TYR A 145     -11.049  -5.642 -21.551  1.00 87.10           O
ATOM   2052  HA  TYR A 145      -9.887  -6.666 -19.567  1.00 87.10           H
ATOM   2053  CB  TYR A 145     -11.148  -5.530 -18.154  1.00 87.10           C
ATOM   2054 1HB  TYR A 145     -10.830  -6.202 -17.358  1.00 87.10           H
ATOM   2055 2HB  TYR A 145     -11.108  -4.517 -17.752  1.00 87.10           H
ATOM   2056  CG  TYR A 145     -12.595  -5.856 -18.530  1.00 87.10           C
ATOM   2057  CD1 TYR A 145     -13.526  -4.843 -18.636  1.00 87.10           C
ATOM   2058  HD1 TYR A 145     -13.230  -3.810 -18.451  1.00 87.10           H
ATOM   2059  CD2 TYR A 145     -12.969  -7.164 -18.764  1.00 87.10           C
ATOM   2060  HD2 TYR A 145     -12.233  -7.964 -18.680  1.00 87.10           H
ATOM   2061  CE1 TYR A 145     -14.887  -5.150 -18.989  1.00 87.10           C
ATOM   2062  HE1 TYR A 145     -15.633  -4.360 -19.076  1.00 87.10           H
ATOM   2063  CE2 TYR A 145     -14.330  -7.471 -19.117  1.00 87.10           C
ATOM   2064  HE2 TYR A 145     -14.639  -8.500 -19.304  1.00 87.10           H
ATOM   2065  CZ  TYR A 145     -15.222  -6.449 -19.213  1.00 87.10           C
ATOM   2066  OH  TYR A 145     -16.508  -6.740 -19.547  1.00 87.10           O
ATOM   2067  HH  TYR A 145     -16.609  -7.723 -19.699  1.00 87.10           H
ATOM   2068  HN  TYR A 145      -8.968  -4.627 -17.946  1.00 87.10           H
ATOM   2069  N   ILE A 146     -10.970  -3.669 -20.448  1.00 84.17           N
ATOM   2070  CA  ILE A 146     -11.618  -2.920 -21.511  1.00 84.17           C
ATOM   2071  C   ILE A 146     -10.772  -3.012 -22.782  1.00 84.17           C
ATOM   2072  O   ILE A 146     -11.309  -3.140 -23.881  1.00 84.17           O
ATOM   2073  HA  ILE A 146     -12.581  -3.393 -21.702  1.00 84.17           H
ATOM   2074  CB  ILE A 146     -11.899  -1.485 -21.061  1.00 84.17           C
ATOM   2075  HB  ILE A 146     -10.970  -1.058 -20.683  1.00 84.17           H
ATOM   2076  CG1 ILE A 146     -12.908  -1.459 -19.911  1.00 84.17           C
ATOM   2077 1HG1 ILE A 146     -13.900  -1.710 -20.288  1.00 84.17           H
ATOM   2078 2HG1 ILE A 146     -12.645  -2.217 -19.174  1.00 84.17           H
ATOM   2079  CG2 ILE A 146     -12.349  -0.619 -22.239  1.00 84.17           C
ATOM   2080 1HG2 ILE A 146     -11.566  -0.601 -22.997  1.00 84.17           H
ATOM   2081 2HG2 ILE A 146     -13.260  -1.036 -22.669  1.00 84.17           H
ATOM   2082 3HG2 ILE A 146     -12.542   0.395 -21.891  1.00 84.17           H
ATOM   2083  CD1 ILE A 146     -12.944  -0.082 -19.245  1.00 84.17           C
ATOM   2084 1HD1 ILE A 146     -11.957   0.155 -18.848  1.00 84.17           H
ATOM   2085 2HD1 ILE A 146     -13.231   0.670 -19.979  1.00 84.17           H
ATOM   2086 3HD1 ILE A 146     -13.669  -0.091 -18.431  1.00 84.17           H
ATOM   2087  HN  ILE A 146     -10.694  -3.125 -19.655  1.00 84.17           H
ATOM   2088  N   ALA A 147      -9.463  -2.942 -22.590  1.00 82.69           N
ATOM   2089  CA  ALA A 147      -8.544  -2.879 -23.714  1.00 82.69           C
ATOM   2090  C   ALA A 147      -8.610  -4.192 -24.496  1.00 82.69           C
ATOM   2091  O   ALA A 147      -8.411  -4.207 -25.709  1.00 82.69           O
ATOM   2092  HA  ALA A 147      -8.867  -2.064 -24.361  1.00 82.69           H
ATOM   2093  CB  ALA A 147      -7.134  -2.574 -23.204  1.00 82.69           C
ATOM   2094 1HB  ALA A 147      -7.136  -1.617 -22.682  1.00 82.69           H
ATOM   2095 2HB  ALA A 147      -6.817  -3.361 -22.519  1.00 82.69           H
ATOM   2096 3HB  ALA A 147      -6.445  -2.526 -24.047  1.00 82.69           H
ATOM   2097  HN  ALA A 147      -9.030  -2.929 -21.689  1.00 82.69           H
ATOM   2098  N   ILE A 148      -8.890  -5.264 -23.768  1.00 79.06           N
ATOM   2099  CA  ILE A 148      -8.791  -6.599 -24.333  1.00 79.06           C
ATOM   2100  C   ILE A 148     -10.181  -7.067 -24.768  1.00 79.06           C
ATOM   2101  O   ILE A 148     -10.369  -7.490 -25.908  1.00 79.06           O
ATOM   2102  HA  ILE A 148      -8.156  -6.533 -25.217  1.00 79.06           H
ATOM   2103  CB  ILE A 148      -8.103  -7.547 -23.350  1.00 79.06           C
ATOM   2104  HB  ILE A 148      -8.599  -7.457 -22.383  1.00 79.06           H
ATOM   2105  CG1 ILE A 148      -6.638  -7.155 -23.144  1.00 79.06           C
ATOM   2106 1HG1 ILE A 148      -6.082  -7.316 -24.068  1.00 79.06           H
ATOM   2107 2HG1 ILE A 148      -6.571  -6.092 -22.913  1.00 79.06           H
ATOM   2108  CG2 ILE A 148      -8.249  -9.003 -23.798  1.00 79.06           C
ATOM   2109 1HG2 ILE A 148      -9.307  -9.262 -23.851  1.00 79.06           H
ATOM   2110 2HG2 ILE A 148      -7.795  -9.128 -24.781  1.00 79.06           H
ATOM   2111 3HG2 ILE A 148      -7.751  -9.655 -23.082  1.00 79.06           H
ATOM   2112  CD1 ILE A 148      -6.006  -7.970 -22.013  1.00 79.06           C
ATOM   2113 1HD1 ILE A 148      -6.550  -7.787 -21.087  1.00 79.06           H
ATOM   2114 2HD1 ILE A 148      -6.053  -9.030 -22.259  1.00 79.06           H
ATOM   2115 3HD1 ILE A 148      -4.965  -7.671 -21.889  1.00 79.06           H
ATOM   2116  HN  ILE A 148      -9.179  -5.230 -22.811  1.00 79.06           H
ATOM   2117  N   ALA A 149     -11.120  -6.976 -23.838  1.00 78.92           N
ATOM   2118  CA  ALA A 149     -12.430  -7.574 -24.035  1.00 78.92           C
ATOM   2119  C   ALA A 149     -13.255  -6.687 -24.970  1.00 78.92           C
ATOM   2120  O   ALA A 149     -14.088  -7.183 -25.726  1.00 78.92           O
ATOM   2121  HA  ALA A 149     -12.283  -8.546 -24.505  1.00 78.92           H
ATOM   2122  CB  ALA A 149     -13.106  -7.779 -22.678  1.00 78.92           C
ATOM   2123 1HB  ALA A 149     -12.495  -8.439 -22.063  1.00 78.92           H
ATOM   2124 2HB  ALA A 149     -13.218  -6.817 -22.178  1.00 78.92           H
ATOM   2125 3HB  ALA A 149     -14.089  -8.228 -22.826  1.00 78.92           H
ATOM   2126  HN  ALA A 149     -10.997  -6.506 -22.964  1.00 78.92           H
ATOM   2127  N   GLN A 150     -12.994  -5.391 -24.887  1.00 69.97           N
ATOM   2128  CA  GLN A 150     -13.769  -4.422 -25.643  1.00 69.97           C
ATOM   2129  C   GLN A 150     -12.860  -3.643 -26.597  1.00 69.97           C
ATOM   2130  O   GLN A 150     -13.039  -2.441 -26.788  1.00 69.97           O
ATOM   2131  HA  GLN A 150     -14.488  -5.009 -26.214  1.00 69.97           H
ATOM   2132  CB  GLN A 150     -14.523  -3.474 -24.709  1.00 69.97           C
ATOM   2133 1HB  GLN A 150     -13.812  -2.897 -24.118  1.00 69.97           H
ATOM   2134 2HB  GLN A 150     -15.102  -2.762 -25.297  1.00 69.97           H
ATOM   2135  CG  GLN A 150     -15.456  -4.251 -23.777  1.00 69.97           C
ATOM   2136 1HG  GLN A 150     -16.067  -4.940 -24.360  1.00 69.97           H
ATOM   2137 2HG  GLN A 150     -14.867  -4.854 -23.086  1.00 69.97           H
ATOM   2138  CD  GLN A 150     -16.361  -3.300 -22.990  1.00 69.97           C
ATOM   2139  OE1 GLN A 150     -16.290  -2.089 -23.115  1.00 69.97           O
ATOM   2140  NE2 GLN A 150     -17.212  -3.916 -22.174  1.00 69.97           N
ATOM   2141 1HE2 GLN A 150     -17.218  -4.914 -22.118  1.00 69.97           H
ATOM   2142 2HE2 GLN A 150     -17.845  -3.379 -21.616  1.00 69.97           H
ATOM   2143  HN  GLN A 150     -12.270  -5.001 -24.318  1.00 69.97           H
ATOM   2144  N   ALA A 151     -11.904  -4.360 -27.170  1.00 69.85           N
ATOM   2145  CA  ALA A 151     -10.822  -3.719 -27.897  1.00 69.85           C
ATOM   2146  C   ALA A 151     -11.408  -2.778 -28.951  1.00 69.85           C
ATOM   2147  O   ALA A 151     -10.944  -1.650 -29.109  1.00 69.85           O
ATOM   2148  HA  ALA A 151     -10.243  -3.133 -27.182  1.00 69.85           H
ATOM   2149  CB  ALA A 151      -9.914  -4.787 -28.509  1.00 69.85           C
ATOM   2150 1HB  ALA A 151      -9.500  -5.410 -27.716  1.00 69.85           H
ATOM   2151 2HB  ALA A 151     -10.493  -5.408 -29.193  1.00 69.85           H
ATOM   2152 3HB  ALA A 151      -9.102  -4.306 -29.054  1.00 69.85           H
ATOM   2153  HN  ALA A 151     -11.862  -5.359 -27.143  1.00 69.85           H
ATOM   2154  N   MET A 152     -12.420  -3.277 -29.646  1.00 59.92           N
ATOM   2155  CA  MET A 152     -13.002  -2.541 -30.756  1.00 59.92           C
ATOM   2156  C   MET A 152     -13.551  -1.191 -30.290  1.00 59.92           C
ATOM   2157  O   MET A 152     -13.263  -0.158 -30.893  1.00 59.92           O
ATOM   2158  HA  MET A 152     -12.187  -2.385 -31.463  1.00 59.92           H
ATOM   2159  CB  MET A 152     -14.130  -3.364 -31.379  1.00 59.92           C
ATOM   2160 1HB  MET A 152     -14.813  -3.702 -30.599  1.00 59.92           H
ATOM   2161 2HB  MET A 152     -14.709  -2.739 -32.059  1.00 59.92           H
ATOM   2162  CG  MET A 152     -13.575  -4.572 -32.136  1.00 59.92           C
ATOM   2163 1HG  MET A 152     -12.716  -4.271 -32.737  1.00 59.92           H
ATOM   2164 2HG  MET A 152     -13.222  -5.324 -31.430  1.00 59.92           H
ATOM   2165  SD  MET A 152     -14.839  -5.268 -33.187  1.00 59.92           S
ATOM   2166  CE  MET A 152     -14.024  -6.773 -33.696  1.00 59.92           C
ATOM   2167 1HE  MET A 152     -13.100  -6.527 -34.219  1.00 59.92           H
ATOM   2168 2HE  MET A 152     -13.795  -7.377 -32.818  1.00 59.92           H
ATOM   2169 3HE  MET A 152     -14.680  -7.334 -34.362  1.00 59.92           H
ATOM   2170  HN  MET A 152     -12.840  -4.166 -29.462  1.00 59.92           H
ATOM   2171  N   ARG A 153     -14.332  -1.243 -29.221  1.00 58.18           N
ATOM   2172  CA  ARG A 153     -14.982  -0.049 -28.709  1.00 58.18           C
ATOM   2173  C   ARG A 153     -13.956   0.869 -28.041  1.00 58.18           C
ATOM   2174  O   ARG A 153     -14.145   2.083 -27.990  1.00 58.18           O
ATOM   2175  HA  ARG A 153     -15.421   0.427 -29.587  1.00 58.18           H
ATOM   2176  CB  ARG A 153     -16.073  -0.405 -27.698  1.00 58.18           C
ATOM   2177 1HB  ARG A 153     -15.675  -1.100 -26.958  1.00 58.18           H
ATOM   2178 2HB  ARG A 153     -16.381   0.491 -27.159  1.00 58.18           H
ATOM   2179  CG  ARG A 153     -17.283  -1.030 -28.394  1.00 58.18           C
ATOM   2180 1HG  ARG A 153     -17.609  -0.387 -29.211  1.00 58.18           H
ATOM   2181 2HG  ARG A 153     -17.000  -1.987 -28.834  1.00 58.18           H
ATOM   2182  CD  ARG A 153     -18.436  -1.237 -27.409  1.00 58.18           C
ATOM   2183 1HD  ARG A 153     -18.131  -1.922 -26.618  1.00 58.18           H
ATOM   2184 2HD  ARG A 153     -18.690  -0.291 -26.931  1.00 58.18           H
ATOM   2185  NE  ARG A 153     -19.617  -1.778 -28.119  1.00 58.18           N
ATOM   2186  HE  ARG A 153     -19.551  -1.906 -29.108  1.00 58.18           H
ATOM   2187  CZ  ARG A 153     -20.769  -2.106 -27.518  1.00 58.18           C
ATOM   2188  NH1 ARG A 153     -20.913  -1.955 -26.194  1.00 58.18           N
ATOM   2189 1HH1 ARG A 153     -20.157  -1.595 -25.647  1.00 58.18           H
ATOM   2190 2HH1 ARG A 153     -21.776  -2.202 -25.754  1.00 58.18           H
ATOM   2191  NH2 ARG A 153     -21.774  -2.588 -28.261  1.00 58.18           N
ATOM   2192 1HH2 ARG A 153     -22.641  -2.838 -27.828  1.00 58.18           H
ATOM   2193 2HH2 ARG A 153     -21.659  -2.698 -29.248  1.00 58.18           H
ATOM   2194  HN  ARG A 153     -14.523  -2.080 -28.708  1.00 58.18           H
ATOM   2195  N   ALA A 154     -12.893   0.253 -27.546  1.00 63.44           N
ATOM   2196  CA  ALA A 154     -11.903   0.978 -26.767  1.00 63.44           C
ATOM   2197  C   ALA A 154     -11.122   1.916 -27.689  1.00 63.44           C
ATOM   2198  O   ALA A 154     -10.652   2.967 -27.257  1.00 63.44           O
ATOM   2199  HA  ALA A 154     -12.436   1.572 -26.025  1.00 63.44           H
ATOM   2200  CB  ALA A 154     -10.995  -0.017 -26.042  1.00 63.44           C
ATOM   2201 1HB  ALA A 154     -11.595  -0.640 -25.378  1.00 63.44           H
ATOM   2202 2HB  ALA A 154     -10.490  -0.648 -26.774  1.00 63.44           H
ATOM   2203 3HB  ALA A 154     -10.253   0.527 -25.458  1.00 63.44           H
ATOM   2204  HN  ALA A 154     -12.703  -0.721 -27.669  1.00 63.44           H
ATOM   2205  N   HIS A 155     -11.006   1.501 -28.942  1.00 58.14           N
ATOM   2206  CA  HIS A 155     -10.157   2.205 -29.888  1.00 58.14           C
ATOM   2207  C   HIS A 155     -10.814   3.531 -30.279  1.00 58.14           C
ATOM   2208  O   HIS A 155     -10.142   4.557 -30.371  1.00 58.14           O
ATOM   2209  HA  HIS A 155      -9.219   2.411 -29.373  1.00 58.14           H
ATOM   2210  CB  HIS A 155      -9.841   1.321 -31.097  1.00 58.14           C
ATOM   2211 1HB  HIS A 155      -9.726   0.291 -30.760  1.00 58.14           H
ATOM   2212 2HB  HIS A 155     -10.691   1.340 -31.780  1.00 58.14           H
ATOM   2213  CG  HIS A 155      -8.599   1.732 -31.849  1.00 58.14           C
ATOM   2214  ND1 HIS A 155      -8.470   2.962 -32.471  1.00 58.14           N
ATOM   2215  HD1 HIS A 155      -9.162   3.684 -32.487  1.00 58.14           H
ATOM   2216  CD2 HIS A 155      -7.430   1.064 -32.074  1.00 58.14           C
ATOM   2217  HD2 HIS A 155      -7.193   0.060 -31.722  1.00 58.14           H
ATOM   2218  CE1 HIS A 155      -7.275   3.020 -33.040  1.00 58.14           C
ATOM   2219  HE1 HIS A 155      -6.876   3.861 -33.607  1.00 58.14           H
ATOM   2220  NE2 HIS A 155      -6.633   1.842 -32.794  1.00 58.14           N
ATOM   2221  HN  HIS A 155     -11.479   0.701 -29.312  1.00 58.14           H
ATOM   2222  N   THR A 156     -12.119   3.466 -30.498  1.00 64.67           N
ATOM   2223  CA  THR A 156     -12.850   4.615 -31.006  1.00 64.67           C
ATOM   2224  C   THR A 156     -12.963   5.694 -29.928  1.00 64.67           C
ATOM   2225  O   THR A 156     -13.020   6.883 -30.238  1.00 64.67           O
ATOM   2226  HA  THR A 156     -12.283   5.045 -31.832  1.00 64.67           H
ATOM   2227  CB  THR A 156     -14.205   4.123 -31.519  1.00 64.67           C
ATOM   2228  HB  THR A 156     -14.866   4.962 -31.738  1.00 64.67           H
ATOM   2229  OG1 THR A 156     -14.658   3.232 -30.503  1.00 64.67           O
ATOM   2230  HG1 THR A 156     -15.595   2.940 -30.698  1.00 64.67           H
ATOM   2231  CG2 THR A 156     -14.076   3.238 -32.760  1.00 64.67           C
ATOM   2232 1HG2 THR A 156     -13.470   2.364 -32.522  1.00 64.67           H
ATOM   2233 2HG2 THR A 156     -13.599   3.804 -33.561  1.00 64.67           H
ATOM   2234 3HG2 THR A 156     -15.066   2.917 -33.083  1.00 64.67           H
ATOM   2235  HN  THR A 156     -12.674   2.650 -30.335  1.00 64.67           H
ATOM   2236  N   TRP A 157     -12.993   5.241 -28.683  1.00 60.20           N
ATOM   2237  CA  TRP A 157     -13.297   6.127 -27.572  1.00 60.20           C
ATOM   2238  C   TRP A 157     -11.983   6.471 -26.868  1.00 60.20           C
ATOM   2239  O   TRP A 157     -11.973   6.768 -25.675  1.00 60.20           O
ATOM   2240  HA  TRP A 157     -13.749   7.030 -27.980  1.00 60.20           H
ATOM   2241  CB  TRP A 157     -14.329   5.496 -26.635  1.00 60.20           C
ATOM   2242 1HB  TRP A 157     -14.013   4.481 -26.393  1.00 60.20           H
ATOM   2243 2HB  TRP A 157     -14.346   6.056 -25.700  1.00 60.20           H
ATOM   2244  CG  TRP A 157     -15.746   5.449 -27.211  1.00 60.20           C
ATOM   2245  CD1 TRP A 157     -16.137   4.979 -28.403  1.00 60.20           C
ATOM   2246  HD1 TRP A 157     -15.462   4.552 -29.145  1.00 60.20           H
ATOM   2247  CD2 TRP A 157     -16.952   5.911 -26.566  1.00 60.20           C
ATOM   2248  NE1 TRP A 157     -17.501   5.104 -28.574  1.00 60.20           N
ATOM   2249  HE1 TRP A 157     -18.025   4.825 -29.379  1.00 60.20           H
ATOM   2250  CE2 TRP A 157     -18.012   5.689 -27.421  1.00 60.20           C
ATOM   2251  CE3 TRP A 157     -17.140   6.498 -25.302  1.00 60.20           C
ATOM   2252  HE3 TRP A 157     -16.320   6.683 -24.609  1.00 60.20           H
ATOM   2253  CZ2 TRP A 157     -19.334   6.023 -27.106  1.00 60.20           C
ATOM   2254  HZ2 TRP A 157     -20.155   5.837 -27.799  1.00 60.20           H
ATOM   2255  CZ3 TRP A 157     -18.468   6.826 -25.002  1.00 60.20           C
ATOM   2256  HZ3 TRP A 157     -18.670   7.283 -24.034  1.00 60.20           H
ATOM   2257  CH2 TRP A 157     -19.546   6.608 -25.852  1.00 60.20           C
ATOM   2258  HH2 TRP A 157     -20.552   6.893 -25.543  1.00 60.20           H
ATOM   2259  HN  TRP A 157     -12.814   4.291 -28.429  1.00 60.20           H
ATOM   2260  N   ARG A 158     -10.906   6.420 -27.638  1.00 60.94           N
ATOM   2261  CA  ARG A 158      -9.573   6.522 -27.067  1.00 60.94           C
ATOM   2262  C   ARG A 158      -9.425   7.835 -26.297  1.00 60.94           C
ATOM   2263  O   ARG A 158      -8.880   7.854 -25.194  1.00 60.94           O
ATOM   2264  HA  ARG A 158      -9.489   5.664 -26.400  1.00 60.94           H
ATOM   2265  CB  ARG A 158      -8.501   6.454 -28.157  1.00 60.94           C
ATOM   2266 1HB  ARG A 158      -8.679   5.587 -28.794  1.00 60.94           H
ATOM   2267 2HB  ARG A 158      -8.568   7.336 -28.794  1.00 60.94           H
ATOM   2268  CG  ARG A 158      -7.102   6.365 -27.544  1.00 60.94           C
ATOM   2269 1HG  ARG A 158      -6.887   7.276 -26.986  1.00 60.94           H
ATOM   2270 2HG  ARG A 158      -7.064   5.539 -26.834  1.00 60.94           H
ATOM   2271  CD  ARG A 158      -6.041   6.162 -28.628  1.00 60.94           C
ATOM   2272 1HD  ARG A 158      -6.231   5.233 -29.165  1.00 60.94           H
ATOM   2273 2HD  ARG A 158      -6.096   6.970 -29.358  1.00 60.94           H
ATOM   2274  NE  ARG A 158      -4.693   6.126 -28.017  1.00 60.94           N
ATOM   2275  HE  ARG A 158      -4.615   6.337 -27.043  1.00 60.94           H
ATOM   2276  CZ  ARG A 158      -3.572   5.826 -28.687  1.00 60.94           C
ATOM   2277  NH1 ARG A 158      -3.619   5.535 -29.994  1.00 60.94           N
ATOM   2278 1HH1 ARG A 158      -4.494   5.539 -30.477  1.00 60.94           H
ATOM   2279 2HH1 ARG A 158      -2.777   5.313 -30.487  1.00 60.94           H
ATOM   2280  NH2 ARG A 158      -2.404   5.823 -28.030  1.00 60.94           N
ATOM   2281 1HH2 ARG A 158      -1.558   5.602 -28.516  1.00 60.94           H
ATOM   2282 2HH2 ARG A 158      -2.378   6.042 -27.055  1.00 60.94           H
ATOM   2283  HN  ARG A 158     -10.933   6.311 -28.631  1.00 60.94           H
ATOM   2284  N   GLU A 159      -9.919   8.902 -26.908  1.00 66.52           N
ATOM   2285  CA  GLU A 159      -9.770  10.229 -26.334  1.00 66.52           C
ATOM   2286  C   GLU A 159     -10.623  10.359 -25.071  1.00 66.52           C
ATOM   2287  O   GLU A 159     -10.150  10.849 -24.046  1.00 66.52           O
ATOM   2288  HA  GLU A 159      -8.714  10.318 -26.079  1.00 66.52           H
ATOM   2289  CB  GLU A 159     -10.132  11.311 -27.354  1.00 66.52           C
ATOM   2290 1HB  GLU A 159     -11.084  11.067 -27.826  1.00 66.52           H
ATOM   2291 2HB  GLU A 159     -10.128  12.287 -26.870  1.00 66.52           H
ATOM   2292  CG  GLU A 159      -9.091  11.380 -28.473  1.00 66.52           C
ATOM   2293 1HG  GLU A 159      -8.090  11.413 -28.042  1.00 66.52           H
ATOM   2294 2HG  GLU A 159      -9.145  10.478 -29.082  1.00 66.52           H
ATOM   2295  CD  GLU A 159      -9.313  12.611 -29.354  1.00 66.52           C
ATOM   2296  OE1 GLU A 159      -8.364  12.963 -30.087  1.00 66.52           O
ATOM   2297  OE2 GLU A 159     -10.427  13.172 -29.274  1.00 66.52           O
ATOM   2298  HN  GLU A 159     -10.411   8.870 -27.778  1.00 66.52           H
ATOM   2299  N   LYS A 160     -11.865   9.913 -25.185  1.00 70.42           N
ATOM   2300  CA  LYS A 160     -12.794   9.990 -24.070  1.00 70.42           C
ATOM   2301  C   LYS A 160     -12.218   9.223 -22.878  1.00 70.42           C
ATOM   2302  O   LYS A 160     -12.323   9.672 -21.738  1.00 70.42           O
ATOM   2303  HA  LYS A 160     -12.885  11.041 -23.793  1.00 70.42           H
ATOM   2304  CB  LYS A 160     -14.183   9.513 -24.496  1.00 70.42           C
ATOM   2305 1HB  LYS A 160     -14.106   8.537 -24.975  1.00 70.42           H
ATOM   2306 2HB  LYS A 160     -14.814   9.386 -23.616  1.00 70.42           H
ATOM   2307  CG  LYS A 160     -14.834  10.508 -25.458  1.00 70.42           C
ATOM   2308 1HG  LYS A 160     -14.779  11.513 -25.040  1.00 70.42           H
ATOM   2309 2HG  LYS A 160     -14.284  10.524 -26.399  1.00 70.42           H
ATOM   2310  CD  LYS A 160     -16.296  10.140 -25.722  1.00 70.42           C
ATOM   2311 1HD  LYS A 160     -16.351   9.136 -26.143  1.00 70.42           H
ATOM   2312 2HD  LYS A 160     -16.846  10.122 -24.782  1.00 70.42           H
ATOM   2313  CE  LYS A 160     -16.948  11.138 -26.682  1.00 70.42           C
ATOM   2314 1HE  LYS A 160     -16.919  12.139 -26.250  1.00 70.42           H
ATOM   2315 2HE  LYS A 160     -16.384  11.177 -27.614  1.00 70.42           H
ATOM   2316  NZ  LYS A 160     -18.349  10.751 -26.959  1.00 70.42           N
ATOM   2317 1HZ  LYS A 160     -18.767  11.425 -27.591  1.00 70.42           H
ATOM   2318 2HZ  LYS A 160     -18.367   9.831 -27.385  1.00 70.42           H
ATOM   2319 3HZ  LYS A 160     -18.872  10.731 -26.091  1.00 70.42           H
ATOM   2320  HN  LYS A 160     -12.238   9.504 -26.018  1.00 70.42           H
ATOM   2321  N   ARG A 161     -11.624   8.079 -23.183  1.00 69.73           N
ATOM   2322  CA  ARG A 161     -11.056   7.231 -22.148  1.00 69.73           C
ATOM   2323  C   ARG A 161      -9.959   7.981 -21.390  1.00 69.73           C
ATOM   2324  O   ARG A 161      -9.794   7.795 -20.185  1.00 69.73           O
ATOM   2325  HA  ARG A 161     -11.894   6.994 -21.492  1.00 69.73           H
ATOM   2326  CB  ARG A 161     -10.470   5.951 -22.745  1.00 69.73           C
ATOM   2327 1HB  ARG A 161      -9.846   6.198 -23.604  1.00 69.73           H
ATOM   2328 2HB  ARG A 161      -9.825   5.466 -22.012  1.00 69.73           H
ATOM   2329  CG  ARG A 161     -11.579   4.988 -23.174  1.00 69.73           C
ATOM   2330 1HG  ARG A 161     -12.207   4.746 -22.316  1.00 69.73           H
ATOM   2331 2HG  ARG A 161     -12.219   5.470 -23.912  1.00 69.73           H
ATOM   2332  CD  ARG A 161     -10.992   3.703 -23.762  1.00 69.73           C
ATOM   2333 1HD  ARG A 161     -11.787   3.093 -24.190  1.00 69.73           H
ATOM   2334 2HD  ARG A 161     -10.304   3.945 -24.572  1.00 69.73           H
ATOM   2335  NE  ARG A 161     -10.284   2.941 -22.708  1.00 69.73           N
ATOM   2336  HE  ARG A 161     -10.455   3.190 -21.755  1.00 69.73           H
ATOM   2337  CZ  ARG A 161      -9.429   1.939 -22.952  1.00 69.73           C
ATOM   2338  NH1 ARG A 161      -9.162   1.563 -24.211  1.00 69.73           N
ATOM   2339 1HH1 ARG A 161      -9.603   2.031 -24.976  1.00 69.73           H
ATOM   2340 2HH1 ARG A 161      -8.523   0.814 -24.384  1.00 69.73           H
ATOM   2341  NH2 ARG A 161      -8.843   1.319 -21.919  1.00 69.73           N
ATOM   2342 1HH2 ARG A 161      -8.202   0.569 -22.084  1.00 69.73           H
ATOM   2343 2HH2 ARG A 161      -9.047   1.605 -20.983  1.00 69.73           H
ATOM   2344  HN  ARG A 161     -11.526   7.730 -24.115  1.00 69.73           H
ATOM   2345  N   LEU A 162      -9.239   8.814 -22.126  1.00 81.70           N
ATOM   2346  CA  LEU A 162      -8.156   9.586 -21.540  1.00 81.70           C
ATOM   2347  C   LEU A 162      -8.735  10.598 -20.550  1.00 81.70           C
ATOM   2348  O   LEU A 162      -8.180  10.805 -19.472  1.00 81.70           O
ATOM   2349  HA  LEU A 162      -7.519   8.892 -20.992  1.00 81.70           H
ATOM   2350  CB  LEU A 162      -7.296  10.220 -22.636  1.00 81.70           C
ATOM   2351 1HB  LEU A 162      -6.937   9.428 -23.292  1.00 81.70           H
ATOM   2352 2HB  LEU A 162      -7.932  10.870 -23.238  1.00 81.70           H
ATOM   2353  CG  LEU A 162      -6.092  11.033 -22.156  1.00 81.70           C
ATOM   2354  HG  LEU A 162      -6.446  11.786 -21.452  1.00 81.70           H
ATOM   2355  CD1 LEU A 162      -5.095  10.146 -21.407  1.00 81.70           C
ATOM   2356 1HD1 LEU A 162      -5.584   9.702 -20.540  1.00 81.70           H
ATOM   2357 2HD1 LEU A 162      -4.742   9.356 -22.070  1.00 81.70           H
ATOM   2358 3HD1 LEU A 162      -4.249  10.749 -21.078  1.00 81.70           H
ATOM   2359  CD2 LEU A 162      -5.435  11.778 -23.320  1.00 81.70           C
ATOM   2360 1HD2 LEU A 162      -5.097  11.059 -24.067  1.00 81.70           H
ATOM   2361 2HD2 LEU A 162      -6.158  12.457 -23.772  1.00 81.70           H
ATOM   2362 3HD2 LEU A 162      -4.582  12.347 -22.952  1.00 81.70           H
ATOM   2363  HN  LEU A 162      -9.384   8.965 -23.104  1.00 81.70           H
ATOM   2364  N   LEU A 163      -9.844  11.202 -20.950  1.00 83.16           N
ATOM   2365  CA  LEU A 163     -10.501  12.193 -20.114  1.00 83.16           C
ATOM   2366  C   LEU A 163     -10.964  11.530 -18.815  1.00 83.16           C
ATOM   2367  O   LEU A 163     -10.688  12.032 -17.726  1.00 83.16           O
ATOM   2368  HA  LEU A 163      -9.761  12.955 -19.869  1.00 83.16           H
ATOM   2369  CB  LEU A 163     -11.625  12.885 -20.887  1.00 83.16           C
ATOM   2370 1HB  LEU A 163     -11.211  13.284 -21.813  1.00 83.16           H
ATOM   2371 2HB  LEU A 163     -12.364  12.134 -21.165  1.00 83.16           H
ATOM   2372  CG  LEU A 163     -12.344  14.019 -20.152  1.00 83.16           C
ATOM   2373  HG  LEU A 163     -12.687  13.639 -19.189  1.00 83.16           H
ATOM   2374  CD1 LEU A 163     -11.389  15.179 -19.866  1.00 83.16           C
ATOM   2375 1HD1 LEU A 163     -10.566  14.828 -19.245  1.00 83.16           H
ATOM   2376 2HD1 LEU A 163     -10.996  15.566 -20.807  1.00 83.16           H
ATOM   2377 3HD1 LEU A 163     -11.926  15.971 -19.344  1.00 83.16           H
ATOM   2378  CD2 LEU A 163     -13.584  14.473 -20.925  1.00 83.16           C
ATOM   2379 1HD2 LEU A 163     -13.287  14.829 -21.911  1.00 83.16           H
ATOM   2380 2HD2 LEU A 163     -14.272  13.635 -21.033  1.00 83.16           H
ATOM   2381 3HD2 LEU A 163     -14.076  15.279 -20.381  1.00 83.16           H
ATOM   2382  HN  LEU A 163     -10.292  11.025 -21.827  1.00 83.16           H
ATOM   2383  N   TYR A 164     -11.660  10.414 -18.973  1.00 77.45           N
ATOM   2384  CA  TYR A 164     -12.181   9.689 -17.827  1.00 77.45           C
ATOM   2385  C   TYR A 164     -11.049   9.247 -16.897  1.00 77.45           C
ATOM   2386  O   TYR A 164     -11.210   9.239 -15.678  1.00 77.45           O
ATOM   2387  HA  TYR A 164     -12.849  10.355 -17.282  1.00 77.45           H
ATOM   2388  CB  TYR A 164     -12.874   8.447 -18.392  1.00 77.45           C
ATOM   2389 1HB  TYR A 164     -12.238   8.007 -19.161  1.00 77.45           H
ATOM   2390 2HB  TYR A 164     -12.974   7.706 -17.599  1.00 77.45           H
ATOM   2391  CG  TYR A 164     -14.255   8.724 -18.990  1.00 77.45           C
ATOM   2392  CD1 TYR A 164     -15.235   9.314 -18.219  1.00 77.45           C
ATOM   2393  HD1 TYR A 164     -15.025   9.584 -17.184  1.00 77.45           H
ATOM   2394  CD2 TYR A 164     -14.520   8.382 -20.301  1.00 77.45           C
ATOM   2395  HD2 TYR A 164     -13.746   7.916 -20.910  1.00 77.45           H
ATOM   2396  CE1 TYR A 164     -16.535   9.574 -18.782  1.00 77.45           C
ATOM   2397  HE1 TYR A 164     -17.318  10.040 -18.183  1.00 77.45           H
ATOM   2398  CE2 TYR A 164     -15.820   8.642 -20.863  1.00 77.45           C
ATOM   2399  HE2 TYR A 164     -16.043   8.378 -21.897  1.00 77.45           H
ATOM   2400  CZ  TYR A 164     -16.763   9.226 -20.076  1.00 77.45           C
ATOM   2401  OH  TYR A 164     -17.990   9.472 -20.607  1.00 77.45           O
ATOM   2402  HH  TYR A 164     -18.578   9.905 -19.924  1.00 77.45           H
ATOM   2403  HN  TYR A 164     -11.869  10.006 -19.862  1.00 77.45           H
ATOM   2404  N   SER A 165      -9.929   8.890 -17.509  1.00 87.96           N
ATOM   2405  CA  SER A 165      -8.780   8.421 -16.753  1.00 87.96           C
ATOM   2406  C   SER A 165      -8.293   9.520 -15.806  1.00 87.96           C
ATOM   2407  O   SER A 165      -7.845   9.234 -14.696  1.00 87.96           O
ATOM   2408  HA  SER A 165      -9.138   7.560 -16.188  1.00 87.96           H
ATOM   2409  CB  SER A 165      -7.648   7.984 -17.685  1.00 87.96           C
ATOM   2410 1HB  SER A 165      -6.914   7.410 -17.120  1.00 87.96           H
ATOM   2411 2HB  SER A 165      -8.047   7.322 -18.454  1.00 87.96           H
ATOM   2412  OG  SER A 165      -7.006   9.096 -18.303  1.00 87.96           O
ATOM   2413  HG  SER A 165      -7.690   9.750 -18.625  1.00 87.96           H
ATOM   2414  HN  SER A 165      -9.800   8.918 -18.500  1.00 87.96           H
ATOM   2415  N   LYS A 166      -8.396  10.753 -16.278  1.00 85.02           N
ATOM   2416  CA  LYS A 166      -7.994  11.897 -15.478  1.00 85.02           C
ATOM   2417  C   LYS A 166      -8.931  12.028 -14.275  1.00 85.02           C
ATOM   2418  O   LYS A 166      -8.475  12.179 -13.143  1.00 85.02           O
ATOM   2419  HA  LYS A 166      -6.986  11.702 -15.111  1.00 85.02           H
ATOM   2420  CB  LYS A 166      -7.924  13.158 -16.343  1.00 85.02           C
ATOM   2421 1HB  LYS A 166      -8.852  13.271 -16.904  1.00 85.02           H
ATOM   2422 2HB  LYS A 166      -7.830  14.036 -15.704  1.00 85.02           H
ATOM   2423  CG  LYS A 166      -6.741  13.094 -17.310  1.00 85.02           C
ATOM   2424 1HG  LYS A 166      -5.814  12.977 -16.749  1.00 85.02           H
ATOM   2425 2HG  LYS A 166      -6.838  12.219 -17.952  1.00 85.02           H
ATOM   2426  CD  LYS A 166      -6.667  14.358 -18.170  1.00 85.02           C
ATOM   2427 1HD  LYS A 166      -7.581  14.459 -18.754  1.00 85.02           H
ATOM   2428 2HD  LYS A 166      -6.602  15.236 -17.527  1.00 85.02           H
ATOM   2429  CE  LYS A 166      -5.458  14.314 -19.107  1.00 85.02           C
ATOM   2430 1HE  LYS A 166      -4.549  14.147 -18.529  1.00 85.02           H
ATOM   2431 2HE  LYS A 166      -5.556  13.475 -19.797  1.00 85.02           H
ATOM   2432  NZ  LYS A 166      -5.345  15.578 -19.867  1.00 85.02           N
ATOM   2433 1HZ  LYS A 166      -4.545  15.529 -20.488  1.00 85.02           H
ATOM   2434 2HZ  LYS A 166      -6.188  15.721 -20.412  1.00 85.02           H
ATOM   2435 3HZ  LYS A 166      -5.225  16.351 -19.222  1.00 85.02           H
ATOM   2436  HN  LYS A 166      -8.747  10.976 -17.188  1.00 85.02           H
ATOM   2437  N   MET A 167     -10.223  11.964 -14.562  1.00 85.89           N
ATOM   2438  CA  MET A 167     -11.228  12.122 -13.525  1.00 85.89           C
ATOM   2439  C   MET A 167     -11.088  11.036 -12.456  1.00 85.89           C
ATOM   2440  O   MET A 167     -11.139  11.326 -11.262  1.00 85.89           O
ATOM   2441  HA  MET A 167     -11.043  13.102 -13.084  1.00 85.89           H
ATOM   2442  CB  MET A 167     -12.623  12.047 -14.150  1.00 85.89           C
ATOM   2443 1HB  MET A 167     -12.719  11.124 -14.722  1.00 85.89           H
ATOM   2444 2HB  MET A 167     -13.376  12.015 -13.363  1.00 85.89           H
ATOM   2445  CG  MET A 167     -12.880  13.248 -15.062  1.00 85.89           C
ATOM   2446 1HG  MET A 167     -12.784  14.174 -14.494  1.00 85.89           H
ATOM   2447 2HG  MET A 167     -12.132  13.281 -15.854  1.00 85.89           H
ATOM   2448  SD  MET A 167     -14.514  13.136 -15.772  1.00 85.89           S
ATOM   2449  CE  MET A 167     -15.246  14.619 -15.101  1.00 85.89           C
ATOM   2450 1HE  MET A 167     -15.232  14.570 -14.012  1.00 85.89           H
ATOM   2451 2HE  MET A 167     -14.678  15.488 -15.432  1.00 85.89           H
ATOM   2452 3HE  MET A 167     -16.276  14.705 -15.447  1.00 85.89           H
ATOM   2453  HN  MET A 167     -10.584  11.808 -15.481  1.00 85.89           H
ATOM   2454  N   VAL A 168     -10.915   9.809 -12.924  1.00 93.19           N
ATOM   2455  CA  VAL A 168     -10.831   8.670 -12.025  1.00 93.19           C
ATOM   2456  C   VAL A 168      -9.633   8.850 -11.091  1.00 93.19           C
ATOM   2457  O   VAL A 168      -9.732   8.592  -9.892  1.00 93.19           O
ATOM   2458  HA  VAL A 168     -11.743   8.656 -11.427  1.00 93.19           H
ATOM   2459  CB  VAL A 168     -10.772   7.371 -12.831  1.00 93.19           C
ATOM   2460  HB  VAL A 168      -9.973   7.469 -13.566  1.00 93.19           H
ATOM   2461  CG1 VAL A 168     -10.436   6.182 -11.929  1.00 93.19           C
ATOM   2462 1HG1 VAL A 168      -9.467   6.345 -11.457  1.00 93.19           H
ATOM   2463 2HG1 VAL A 168     -11.203   6.081 -11.160  1.00 93.19           H
ATOM   2464 3HG1 VAL A 168     -10.400   5.271 -12.527  1.00 93.19           H
ATOM   2465  CG2 VAL A 168     -12.081   7.134 -13.587  1.00 93.19           C
ATOM   2466 1HG2 VAL A 168     -12.904   7.067 -12.875  1.00 93.19           H
ATOM   2467 2HG2 VAL A 168     -12.259   7.962 -14.272  1.00 93.19           H
ATOM   2468 3HG2 VAL A 168     -12.011   6.204 -14.151  1.00 93.19           H
ATOM   2469  HN  VAL A 168     -10.832   9.587 -13.895  1.00 93.19           H
ATOM   2470  N   CYS A 169      -8.529   9.292 -11.675  1.00 94.43           N
ATOM   2471  CA  CYS A 169      -7.310   9.500 -10.912  1.00 94.43           C
ATOM   2472  C   CYS A 169      -7.601  10.524  -9.813  1.00 94.43           C
ATOM   2473  O   CYS A 169      -7.244  10.315  -8.654  1.00 94.43           O
ATOM   2474  HA  CYS A 169      -7.042   8.536 -10.481  1.00 94.43           H
ATOM   2475  CB  CYS A 169      -6.150   9.938 -11.807  1.00 94.43           C
ATOM   2476 1HB  CYS A 169      -6.470  10.750 -12.461  1.00 94.43           H
ATOM   2477 2HB  CYS A 169      -5.334  10.325 -11.196  1.00 94.43           H
ATOM   2478  SG  CYS A 169      -5.564   8.523 -12.809  1.00 94.43           S
ATOM   2479  HG  CYS A 169      -6.548   8.569 -13.703  1.00 94.43           H
ATOM   2480  HN  CYS A 169      -8.459   9.506 -12.649  1.00 94.43           H
ATOM   2481  N   PHE A 170      -8.246  11.609 -10.215  1.00 93.43           N
ATOM   2482  CA  PHE A 170      -8.560  12.681  -9.285  1.00 93.43           C
ATOM   2483  C   PHE A 170      -9.437  12.173  -8.138  1.00 93.43           C
ATOM   2484  O   PHE A 170      -9.178  12.474  -6.974  1.00 93.43           O
ATOM   2485  HA  PHE A 170      -7.615  13.047  -8.883  1.00 93.43           H
ATOM   2486  CB  PHE A 170      -9.332  13.743 -10.070  1.00 93.43           C
ATOM   2487 1HB  PHE A 170      -8.732  14.057 -10.924  1.00 93.43           H
ATOM   2488 2HB  PHE A 170     -10.243  13.295 -10.468  1.00 93.43           H
ATOM   2489  CG  PHE A 170      -9.706  14.977  -9.247  1.00 93.43           C
ATOM   2490  CD1 PHE A 170     -10.976  15.125  -8.782  1.00 93.43           C
ATOM   2491  HD1 PHE A 170     -11.727  14.365  -8.997  1.00 93.43           H
ATOM   2492  CD2 PHE A 170      -8.769  15.925  -8.979  1.00 93.43           C
ATOM   2493  HD2 PHE A 170      -7.751  15.806  -9.351  1.00 93.43           H
ATOM   2494  CE1 PHE A 170     -11.323  16.271  -8.018  1.00 93.43           C
ATOM   2495  HE1 PHE A 170     -12.340  16.390  -7.646  1.00 93.43           H
ATOM   2496  CE2 PHE A 170      -9.116  17.070  -8.214  1.00 93.43           C
ATOM   2497  HE2 PHE A 170      -8.364  17.830  -8.000  1.00 93.43           H
ATOM   2498  CZ  PHE A 170     -10.385  17.219  -7.750  1.00 93.43           C
ATOM   2499  HZ  PHE A 170     -10.652  18.098  -7.163  1.00 93.43           H
ATOM   2500  HN  PHE A 170      -8.553  11.762 -11.154  1.00 93.43           H
ATOM   2501  N   THR A 171     -10.456  11.412  -8.508  1.00 93.22           N
ATOM   2502  CA  THR A 171     -11.388  10.881  -7.527  1.00 93.22           C
ATOM   2503  C   THR A 171     -10.649  10.014  -6.505  1.00 93.22           C
ATOM   2504  O   THR A 171     -10.963  10.046  -5.317  1.00 93.22           O
ATOM   2505  HA  THR A 171     -11.825  11.716  -6.981  1.00 93.22           H
ATOM   2506  CB  THR A 171     -12.488  10.129  -8.279  1.00 93.22           C
ATOM   2507  HB  THR A 171     -12.095   9.223  -8.740  1.00 93.22           H
ATOM   2508  OG1 THR A 171     -13.017  11.098  -9.180  1.00 93.22           O
ATOM   2509  HG1 THR A 171     -12.552  11.034 -10.063  1.00 93.22           H
ATOM   2510  CG2 THR A 171     -13.672   9.771  -7.379  1.00 93.22           C
ATOM   2511 1HG2 THR A 171     -14.108  10.683  -6.971  1.00 93.22           H
ATOM   2512 2HG2 THR A 171     -13.329   9.135  -6.563  1.00 93.22           H
ATOM   2513 3HG2 THR A 171     -14.424   9.239  -7.962  1.00 93.22           H
ATOM   2514  HN  THR A 171     -10.650  11.159  -9.456  1.00 93.22           H
ATOM   2515  N   ILE A 172      -9.681   9.260  -7.006  1.00 94.07           N
ATOM   2516  CA  ILE A 172      -8.924   8.354  -6.159  1.00 94.07           C
ATOM   2517  C   ILE A 172      -8.151   9.164  -5.116  1.00 94.07           C
ATOM   2518  O   ILE A 172      -8.154   8.824  -3.934  1.00 94.07           O
ATOM   2519  HA  ILE A 172      -9.641   7.717  -5.640  1.00 94.07           H
ATOM   2520  CB  ILE A 172      -8.038   7.441  -7.008  1.00 94.07           C
ATOM   2521  HB  ILE A 172      -7.557   8.048  -7.774  1.00 94.07           H
ATOM   2522  CG1 ILE A 172      -8.875   6.383  -7.730  1.00 94.07           C
ATOM   2523 1HG1 ILE A 172      -9.257   5.661  -7.008  1.00 94.07           H
ATOM   2524 2HG1 ILE A 172      -9.740   6.854  -8.198  1.00 94.07           H
ATOM   2525  CG2 ILE A 172      -6.927   6.814  -6.163  1.00 94.07           C
ATOM   2526 1HG2 ILE A 172      -6.308   7.603  -5.736  1.00 94.07           H
ATOM   2527 2HG2 ILE A 172      -7.370   6.224  -5.361  1.00 94.07           H
ATOM   2528 3HG2 ILE A 172      -6.313   6.170  -6.792  1.00 94.07           H
ATOM   2529  CD1 ILE A 172      -8.045   5.659  -8.793  1.00 94.07           C
ATOM   2530 1HD1 ILE A 172      -7.685   6.380  -9.526  1.00 94.07           H
ATOM   2531 2HD1 ILE A 172      -7.196   5.168  -8.318  1.00 94.07           H
ATOM   2532 3HD1 ILE A 172      -8.664   4.912  -9.291  1.00 94.07           H
ATOM   2533  HN  ILE A 172      -9.412   9.262  -7.969  1.00 94.07           H
ATOM   2534  N   TRP A 173      -7.507  10.220  -5.591  1.00 92.88           N
ATOM   2535  CA  TRP A 173      -6.654  11.024  -4.734  1.00 92.88           C
ATOM   2536  C   TRP A 173      -7.530  11.650  -3.647  1.00 92.88           C
ATOM   2537  O   TRP A 173      -7.158  11.661  -2.475  1.00 92.88           O
ATOM   2538  HA  TRP A 173      -5.916  10.361  -4.282  1.00 92.88           H
ATOM   2539  CB  TRP A 173      -5.880  12.062  -5.549  1.00 92.88           C
ATOM   2540 1HB  TRP A 173      -6.559  12.529  -6.263  1.00 92.88           H
ATOM   2541 2HB  TRP A 173      -5.531  12.849  -4.880  1.00 92.88           H
ATOM   2542  CG  TRP A 173      -4.681  11.490  -6.308  1.00 92.88           C
ATOM   2543  CD1 TRP A 173      -4.532  11.352  -7.632  1.00 92.88           C
ATOM   2544  HD1 TRP A 173      -5.282  11.644  -8.368  1.00 92.88           H
ATOM   2545  CD2 TRP A 173      -3.461  10.981  -5.729  1.00 92.88           C
ATOM   2546  NE1 TRP A 173      -3.310  10.794  -7.949  1.00 92.88           N
ATOM   2547  HE1 TRP A 173      -2.971  10.593  -8.868  1.00 92.88           H
ATOM   2548  CE2 TRP A 173      -2.638  10.561  -6.755  1.00 92.88           C
ATOM   2549  CE3 TRP A 173      -3.065  10.879  -4.384  1.00 92.88           C
ATOM   2550  HE3 TRP A 173      -3.696  11.204  -3.557  1.00 92.88           H
ATOM   2551  CZ2 TRP A 173      -1.369  10.010  -6.542  1.00 92.88           C
ATOM   2552  HZ2 TRP A 173      -0.738   9.686  -7.370  1.00 92.88           H
ATOM   2553  CZ3 TRP A 173      -1.794  10.327  -4.189  1.00 92.88           C
ATOM   2554  HZ3 TRP A 173      -1.437  10.225  -3.163  1.00 92.88           H
ATOM   2555  CH2 TRP A 173      -0.953   9.899  -5.210  1.00 92.88           C
ATOM   2556  HH2 TRP A 173       0.024   9.478  -4.975  1.00 92.88           H
ATOM   2557  HN  TRP A 173      -7.562  10.527  -6.541  1.00 92.88           H
ATOM   2558  N   VAL A 174      -8.678  12.156  -4.075  1.00 95.67           N
ATOM   2559  CA  VAL A 174      -9.594  12.813  -3.159  1.00 95.67           C
ATOM   2560  C   VAL A 174     -10.055  11.811  -2.099  1.00 95.67           C
ATOM   2561  O   VAL A 174     -10.102  12.135  -0.913  1.00 95.67           O
ATOM   2562  HA  VAL A 174      -9.046  13.618  -2.667  1.00 95.67           H
ATOM   2563  CB  VAL A 174     -10.754  13.437  -3.937  1.00 95.67           C
ATOM   2564  HB  VAL A 174     -11.197  12.659  -4.559  1.00 95.67           H
ATOM   2565  CG1 VAL A 174     -11.837  13.952  -2.987  1.00 95.67           C
ATOM   2566 1HG1 VAL A 174     -12.221  13.125  -2.390  1.00 95.67           H
ATOM   2567 2HG1 VAL A 174     -11.412  14.709  -2.328  1.00 95.67           H
ATOM   2568 3HG1 VAL A 174     -12.650  14.390  -3.566  1.00 95.67           H
ATOM   2569  CG2 VAL A 174     -10.259  14.551  -4.861  1.00 95.67           C
ATOM   2570 1HG2 VAL A 174      -9.779  15.329  -4.267  1.00 95.67           H
ATOM   2571 2HG2 VAL A 174      -9.541  14.142  -5.572  1.00 95.67           H
ATOM   2572 3HG2 VAL A 174     -11.104  14.977  -5.402  1.00 95.67           H
ATOM   2573  HN  VAL A 174      -8.983  12.121  -5.027  1.00 95.67           H
ATOM   2574  N   LEU A 175     -10.383  10.615  -2.564  1.00 90.78           N
ATOM   2575  CA  LEU A 175     -10.911   9.588  -1.682  1.00 90.78           C
ATOM   2576  C   LEU A 175      -9.849   9.215  -0.647  1.00 90.78           C
ATOM   2577  O   LEU A 175     -10.143   9.119   0.544  1.00 90.78           O
ATOM   2578  HA  LEU A 175     -11.767  10.016  -1.159  1.00 90.78           H
ATOM   2579  CB  LEU A 175     -11.425   8.397  -2.493  1.00 90.78           C
ATOM   2580 1HB  LEU A 175     -12.193   8.755  -3.179  1.00 90.78           H
ATOM   2581 2HB  LEU A 175     -10.605   8.018  -3.103  1.00 90.78           H
ATOM   2582  CG  LEU A 175     -12.004   7.234  -1.685  1.00 90.78           C
ATOM   2583  HG  LEU A 175     -11.256   6.918  -0.958  1.00 90.78           H
ATOM   2584  CD1 LEU A 175     -13.240   7.675  -0.899  1.00 90.78           C
ATOM   2585 1HD1 LEU A 175     -12.968   8.477  -0.212  1.00 90.78           H
ATOM   2586 2HD1 LEU A 175     -14.002   8.033  -1.591  1.00 90.78           H
ATOM   2587 3HD1 LEU A 175     -13.631   6.829  -0.333  1.00 90.78           H
ATOM   2588  CD2 LEU A 175     -12.295   6.032  -2.585  1.00 90.78           C
ATOM   2589 1HD2 LEU A 175     -13.016   6.318  -3.351  1.00 90.78           H
ATOM   2590 2HD2 LEU A 175     -11.372   5.702  -3.061  1.00 90.78           H
ATOM   2591 3HD2 LEU A 175     -12.706   5.220  -1.985  1.00 90.78           H
ATOM   2592  HN  LEU A 175     -10.293  10.344  -3.522  1.00 90.78           H
ATOM   2593  N   ALA A 176      -8.634   9.014  -1.138  1.00 95.42           N
ATOM   2594  CA  ALA A 176      -7.546   8.569  -0.285  1.00 95.42           C
ATOM   2595  C   ALA A 176      -7.252   9.644   0.763  1.00 95.42           C
ATOM   2596  O   ALA A 176      -6.938   9.329   1.910  1.00 95.42           O
ATOM   2597  HA  ALA A 176      -7.871   7.660   0.221  1.00 95.42           H
ATOM   2598  CB  ALA A 176      -6.323   8.244  -1.145  1.00 95.42           C
ATOM   2599 1HB  ALA A 176      -6.576   7.454  -1.853  1.00 95.42           H
ATOM   2600 2HB  ALA A 176      -6.015   9.136  -1.691  1.00 95.42           H
ATOM   2601 3HB  ALA A 176      -5.507   7.909  -0.505  1.00 95.42           H
ATOM   2602  HN  ALA A 176      -8.390   9.151  -2.098  1.00 95.42           H
ATOM   2603  N   ALA A 177      -7.365  10.892   0.332  1.00 95.24           N
ATOM   2604  CA  ALA A 177      -7.091  12.015   1.212  1.00 95.24           C
ATOM   2605  C   ALA A 177      -8.092  12.007   2.369  1.00 95.24           C
ATOM   2606  O   ALA A 177      -7.719  12.237   3.518  1.00 95.24           O
ATOM   2607  HA  ALA A 177      -6.085  11.886   1.612  1.00 95.24           H
ATOM   2608  CB  ALA A 177      -7.139  13.317   0.408  1.00 95.24           C
ATOM   2609 1HB  ALA A 177      -6.389  13.284  -0.382  1.00 95.24           H
ATOM   2610 2HB  ALA A 177      -8.128  13.434  -0.034  1.00 95.24           H
ATOM   2611 3HB  ALA A 177      -6.934  14.159   1.069  1.00 95.24           H
ATOM   2612  HN  ALA A 177      -7.636  11.140  -0.598  1.00 95.24           H
ATOM   2613  N   ALA A 178      -9.343  11.739   2.025  1.00 95.28           N
ATOM   2614  CA  ALA A 178     -10.406  11.733   3.015  1.00 95.28           C
ATOM   2615  C   ALA A 178     -10.176  10.583   3.997  1.00 95.28           C
ATOM   2616  O   ALA A 178     -10.462  10.710   5.186  1.00 95.28           O
ATOM   2617  HA  ALA A 178     -10.360  12.677   3.558  1.00 95.28           H
ATOM   2618  CB  ALA A 178     -11.761  11.635   2.310  1.00 95.28           C
ATOM   2619 1HB  ALA A 178     -11.887  12.491   1.646  1.00 95.28           H
ATOM   2620 2HB  ALA A 178     -11.801  10.715   1.727  1.00 95.28           H
ATOM   2621 3HB  ALA A 178     -12.558  11.631   3.053  1.00 95.28           H
ATOM   2622  HN  ALA A 178      -9.634  11.530   1.091  1.00 95.28           H
ATOM   2623  N   LEU A 179      -9.661   9.485   3.463  1.00 92.41           N
ATOM   2624  CA  LEU A 179      -9.525   8.266   4.242  1.00 92.41           C
ATOM   2625  C   LEU A 179      -8.347   8.412   5.207  1.00 92.41           C
ATOM   2626  O   LEU A 179      -8.171   7.591   6.106  1.00 92.41           O
ATOM   2627  HA  LEU A 179     -10.438   8.148   4.826  1.00 92.41           H
ATOM   2628  CB  LEU A 179      -9.418   7.050   3.320  1.00 92.41           C
ATOM   2629 1HB  LEU A 179      -8.646   7.249   2.576  1.00 92.41           H
ATOM   2630 2HB  LEU A 179      -9.078   6.199   3.911  1.00 92.41           H
ATOM   2631  CG  LEU A 179     -10.700   6.647   2.588  1.00 92.41           C
ATOM   2632  HG  LEU A 179     -11.114   7.536   2.111  1.00 92.41           H
ATOM   2633  CD1 LEU A 179     -10.404   5.635   1.480  1.00 92.41           C
ATOM   2634 1HD1 LEU A 179      -9.714   6.075   0.760  1.00 92.41           H
ATOM   2635 2HD1 LEU A 179      -9.955   4.742   1.915  1.00 92.41           H
ATOM   2636 3HD1 LEU A 179     -11.332   5.366   0.977  1.00 92.41           H
ATOM   2637  CD2 LEU A 179     -11.753   6.131   3.571  1.00 92.41           C
ATOM   2638 1HD2 LEU A 179     -11.362   5.260   4.097  1.00 92.41           H
ATOM   2639 2HD2 LEU A 179     -11.992   6.913   4.291  1.00 92.41           H
ATOM   2640 3HD2 LEU A 179     -12.654   5.852   3.024  1.00 92.41           H
ATOM   2641  HN  LEU A 179      -9.341   9.420   2.518  1.00 92.41           H
ATOM   2642  N   CYS A 180      -7.571   9.463   4.989  1.00 91.22           N
ATOM   2643  CA  CYS A 180      -6.389   9.702   5.799  1.00 91.22           C
ATOM   2644  C   CYS A 180      -6.737  10.751   6.857  1.00 91.22           C
ATOM   2645  O   CYS A 180      -5.880  11.154   7.642  1.00 91.22           O
ATOM   2646  HA  CYS A 180      -6.133   8.752   6.267  1.00 91.22           H
ATOM   2647  CB  CYS A 180      -5.193  10.128   4.945  1.00 91.22           C
ATOM   2648 1HB  CYS A 180      -4.265   9.945   5.487  1.00 91.22           H
ATOM   2649 2HB  CYS A 180      -5.154   9.528   4.035  1.00 91.22           H
ATOM   2650  SG  CYS A 180      -5.329  11.902   4.518  1.00 91.22           S
ATOM   2651  HG  CYS A 180      -4.098  12.022   4.029  1.00 91.22           H
ATOM   2652  HN  CYS A 180      -7.738  10.143   4.274  1.00 91.22           H
ATOM   2653  N   ILE A 181      -7.996  11.164   6.844  1.00 91.10           N
ATOM   2654  CA  ILE A 181      -8.463  12.170   7.783  1.00 91.10           C
ATOM   2655  C   ILE A 181      -8.207  11.686   9.212  1.00 91.10           C
ATOM   2656  O   ILE A 181      -7.686  12.432  10.039  1.00 91.10           O
ATOM   2657  HA  ILE A 181      -7.877  13.073   7.614  1.00 91.10           H
ATOM   2658  CB  ILE A 181      -9.926  12.522   7.506  1.00 91.10           C
ATOM   2659  HB  ILE A 181     -10.484  11.593   7.384  1.00 91.10           H
ATOM   2660  CG1 ILE A 181     -10.064  13.306   6.200  1.00 91.10           C
ATOM   2661 1HG1 ILE A 181      -9.582  14.279   6.303  1.00 91.10           H
ATOM   2662 2HG1 ILE A 181      -9.548  12.778   5.398  1.00 91.10           H
ATOM   2663  CG2 ILE A 181     -10.545  13.267   8.691  1.00 91.10           C
ATOM   2664 1HG2 ILE A 181     -10.499  12.638   9.580  1.00 91.10           H
ATOM   2665 2HG2 ILE A 181      -9.991  14.189   8.869  1.00 91.10           H
ATOM   2666 3HG2 ILE A 181     -11.585  13.505   8.468  1.00 91.10           H
ATOM   2667  CD1 ILE A 181     -11.536  13.498   5.828  1.00 91.10           C
ATOM   2668 1HD1 ILE A 181     -12.008  12.524   5.702  1.00 91.10           H
ATOM   2669 2HD1 ILE A 181     -12.043  14.047   6.621  1.00 91.10           H
ATOM   2670 3HD1 ILE A 181     -11.605  14.058   4.896  1.00 91.10           H
ATOM   2671  HN  ILE A 181      -8.689  10.824   6.209  1.00 91.10           H
ATOM   2672  N   PRO A 182      -8.566  10.434   9.526  1.00 92.37           N
ATOM   2673  CA  PRO A 182      -8.387   9.916  10.885  1.00 92.37           C
ATOM   2674  C   PRO A 182      -6.963  10.092  11.386  1.00 92.37           C
ATOM   2675  O   PRO A 182      -6.749  10.481  12.533  1.00 92.37           O
ATOM   2676  HA  PRO A 182      -9.007  10.478  11.584  1.00 92.37           H
ATOM   2677  CB  PRO A 182      -8.767   8.439  10.763  1.00 92.37           C
ATOM   2678 1HB  PRO A 182      -7.898   7.817  10.553  1.00 92.37           H
ATOM   2679 2HB  PRO A 182      -9.213   8.062  11.684  1.00 92.37           H
ATOM   2680  CG  PRO A 182      -9.763   8.425   9.609  1.00 92.37           C
ATOM   2681 1HG  PRO A 182      -9.859   7.432   9.170  1.00 92.37           H
ATOM   2682 2HG  PRO A 182     -10.762   8.716   9.932  1.00 92.37           H
ATOM   2683  CD  PRO A 182      -9.165   9.426   8.633  1.00 92.37           C
ATOM   2684 1HD  PRO A 182      -8.415   8.965   7.990  1.00 92.37           H
ATOM   2685 2HD  PRO A 182      -9.923   9.854   7.978  1.00 92.37           H
ATOM   2686  N   GLU A 183      -6.018   9.799  10.505  1.00 89.11           N
ATOM   2687  CA  GLU A 183      -4.612   9.871  10.863  1.00 89.11           C
ATOM   2688  C   GLU A 183      -4.240  11.300  11.267  1.00 89.11           C
ATOM   2689  O   GLU A 183      -3.481  11.503  12.213  1.00 89.11           O
ATOM   2690  HA  GLU A 183      -4.495   9.203  11.716  1.00 89.11           H
ATOM   2691  CB  GLU A 183      -3.728   9.379   9.715  1.00 89.11           C
ATOM   2692 1HB  GLU A 183      -4.159   9.685   8.762  1.00 89.11           H
ATOM   2693 2HB  GLU A 183      -2.707   9.732   9.860  1.00 89.11           H
ATOM   2694  CG  GLU A 183      -3.657   7.850   9.695  1.00 89.11           C
ATOM   2695 1HG  GLU A 183      -2.956   7.525   8.927  1.00 89.11           H
ATOM   2696 2HG  GLU A 183      -3.275   7.488  10.649  1.00 89.11           H
ATOM   2697  CD  GLU A 183      -5.035   7.241   9.427  1.00 89.11           C
ATOM   2698  OE1 GLU A 183      -5.247   6.096   9.883  1.00 89.11           O
ATOM   2699  OE2 GLU A 183      -5.844   7.933   8.773  1.00 89.11           O
ATOM   2700  HN  GLU A 183      -6.201   9.516   9.563  1.00 89.11           H
ATOM   2701  N   ILE A 184      -4.793  12.252  10.529  1.00 90.54           N
ATOM   2702  CA  ILE A 184      -4.474  13.652  10.753  1.00 90.54           C
ATOM   2703  C   ILE A 184      -4.877  14.041  12.176  1.00 90.54           C
ATOM   2704  O   ILE A 184      -4.153  14.769  12.854  1.00 90.54           O
ATOM   2705  HA  ILE A 184      -3.393  13.759  10.659  1.00 90.54           H
ATOM   2706  CB  ILE A 184      -5.111  14.526   9.671  1.00 90.54           C
ATOM   2707  HB  ILE A 184      -6.178  14.305   9.639  1.00 90.54           H
ATOM   2708  CG1 ILE A 184      -4.539  14.196   8.291  1.00 90.54           C
ATOM   2709 1HG1 ILE A 184      -3.491  14.492   8.248  1.00 90.54           H
ATOM   2710 2HG1 ILE A 184      -4.574  13.119   8.127  1.00 90.54           H
ATOM   2711  CG2 ILE A 184      -4.968  16.011  10.012  1.00 90.54           C
ATOM   2712 1HG2 ILE A 184      -5.461  16.215  10.962  1.00 90.54           H
ATOM   2713 2HG2 ILE A 184      -3.911  16.265  10.089  1.00 90.54           H
ATOM   2714 3HG2 ILE A 184      -5.430  16.610   9.227  1.00 90.54           H
ATOM   2715  CD1 ILE A 184      -5.322  14.911   7.188  1.00 90.54           C
ATOM   2716 1HD1 ILE A 184      -6.365  14.595   7.219  1.00 90.54           H
ATOM   2717 2HD1 ILE A 184      -5.265  15.989   7.342  1.00 90.54           H
ATOM   2718 3HD1 ILE A 184      -4.895  14.659   6.218  1.00 90.54           H
ATOM   2719  HN  ILE A 184      -5.446  12.080   9.791  1.00 90.54           H
ATOM   2720  N   LEU A 185      -6.032  13.539  12.588  1.00 90.88           N
ATOM   2721  CA  LEU A 185      -6.658  14.007  13.813  1.00 90.88           C
ATOM   2722  C   LEU A 185      -5.953  13.376  15.014  1.00 90.88           C
ATOM   2723  O   LEU A 185      -5.581  14.073  15.957  1.00 90.88           O
ATOM   2724  HA  LEU A 185      -6.518  15.087  13.858  1.00 90.88           H
ATOM   2725  CB  LEU A 185      -8.165  13.747  13.778  1.00 90.88           C
ATOM   2726 1HB  LEU A 185      -8.327  12.686  13.587  1.00 90.88           H
ATOM   2727 2HB  LEU A 185      -8.574  13.958  14.766  1.00 90.88           H
ATOM   2728  CG  LEU A 185      -8.961  14.549  12.746  1.00 90.88           C
ATOM   2729  HG  LEU A 185      -8.577  14.306  11.755  1.00 90.88           H
ATOM   2730  CD1 LEU A 185     -10.440  14.156  12.767  1.00 90.88           C
ATOM   2731 1HD1 LEU A 185     -10.537  13.096  12.536  1.00 90.88           H
ATOM   2732 2HD1 LEU A 185     -10.853  14.352  13.757  1.00 90.88           H
ATOM   2733 3HD1 LEU A 185     -10.982  14.742  12.024  1.00 90.88           H
ATOM   2734  CD2 LEU A 185      -8.764  16.053  12.950  1.00 90.88           C
ATOM   2735 1HD2 LEU A 185      -9.104  16.331  13.947  1.00 90.88           H
ATOM   2736 2HD2 LEU A 185      -7.707  16.298  12.845  1.00 90.88           H
ATOM   2737 3HD2 LEU A 185      -9.340  16.599  12.203  1.00 90.88           H
ATOM   2738  HN  LEU A 185      -6.538  12.826  12.101  1.00 90.88           H
ATOM   2739  N   TYR A 186      -5.790  12.063  14.942  1.00 90.96           N
ATOM   2740  CA  TYR A 186      -5.560  11.270  16.138  1.00 90.96           C
ATOM   2741  C   TYR A 186      -4.114  10.774  16.196  1.00 90.96           C
ATOM   2742  O   TYR A 186      -3.737  10.057  17.122  1.00 90.96           O
ATOM   2743  HA  TYR A 186      -5.755  11.903  17.003  1.00 90.96           H
ATOM   2744  CB  TYR A 186      -6.496  10.065  16.031  1.00 90.96           C
ATOM   2745 1HB  TYR A 186      -6.197   9.459  15.176  1.00 90.96           H
ATOM   2746 2HB  TYR A 186      -6.375   9.444  16.919  1.00 90.96           H
ATOM   2747  CG  TYR A 186      -7.973  10.435  15.883  1.00 90.96           C
ATOM   2748  CD1 TYR A 186      -8.550  11.332  16.759  1.00 90.96           C
ATOM   2749  HD1 TYR A 186      -7.954  11.777  17.555  1.00 90.96           H
ATOM   2750  CD2 TYR A 186      -8.728   9.872  14.875  1.00 90.96           C
ATOM   2751  HD2 TYR A 186      -8.272   9.163  14.183  1.00 90.96           H
ATOM   2752  CE1 TYR A 186      -9.941  11.681  16.620  1.00 90.96           C
ATOM   2753  HE1 TYR A 186     -10.409  12.388  17.304  1.00 90.96           H
ATOM   2754  CE2 TYR A 186     -10.118  10.220  14.736  1.00 90.96           C
ATOM   2755  HE2 TYR A 186     -10.726   9.783  13.944  1.00 90.96           H
ATOM   2756  CZ  TYR A 186     -10.656  11.108  15.615  1.00 90.96           C
ATOM   2757  OH  TYR A 186     -11.969  11.437  15.484  1.00 90.96           O
ATOM   2758  HH  TYR A 186     -12.379  10.917  14.734  1.00 90.96           H
ATOM   2759  HN  TYR A 186      -5.814  11.543  14.088  1.00 90.96           H
ATOM   2760  N   SER A 187      -3.343  11.175  15.196  1.00 91.56           N
ATOM   2761  CA  SER A 187      -1.909  10.943  15.217  1.00 91.56           C
ATOM   2762  C   SER A 187      -1.257  11.793  16.310  1.00 91.56           C
ATOM   2763  O   SER A 187      -1.413  13.013  16.328  1.00 91.56           O
ATOM   2764  HA  SER A 187      -1.791   9.882  15.436  1.00 91.56           H
ATOM   2765  CB  SER A 187      -1.280  11.255  13.857  1.00 91.56           C
ATOM   2766 1HB  SER A 187      -1.505  12.286  13.582  1.00 91.56           H
ATOM   2767 2HB  SER A 187      -0.196  11.175  13.932  1.00 91.56           H
ATOM   2768  OG  SER A 187      -1.752  10.379  12.837  1.00 91.56           O
ATOM   2769  HG  SER A 187      -2.252  10.898  12.144  1.00 91.56           H
ATOM   2770  HN  SER A 187      -3.683  11.650  14.384  1.00 91.56           H
ATOM   2771  N   GLN A 188      -0.541  11.114  17.195  1.00 85.12           N
ATOM   2772  CA  GLN A 188       0.111  11.787  18.305  1.00 85.12           C
ATOM   2773  C   GLN A 188       1.457  11.127  18.610  1.00 85.12           C
ATOM   2774  O   GLN A 188       1.728  10.020  18.147  1.00 85.12           O
ATOM   2775  HA  GLN A 188       0.269  12.812  17.969  1.00 85.12           H
ATOM   2776  CB  GLN A 188      -0.788  11.798  19.543  1.00 85.12           C
ATOM   2777 1HB  GLN A 188      -0.996  10.775  19.856  1.00 85.12           H
ATOM   2778 2HB  GLN A 188      -0.268  12.284  20.369  1.00 85.12           H
ATOM   2779  CG  GLN A 188      -2.102  12.528  19.261  1.00 85.12           C
ATOM   2780 1HG  GLN A 188      -1.894  13.502  18.818  1.00 85.12           H
ATOM   2781 2HG  GLN A 188      -2.685  11.965  18.532  1.00 85.12           H
ATOM   2782  CD  GLN A 188      -2.917  12.708  20.543  1.00 85.12           C
ATOM   2783  OE1 GLN A 188      -2.449  12.468  21.645  1.00 85.12           O
ATOM   2784  NE2 GLN A 188      -4.157  13.143  20.340  1.00 85.12           N
ATOM   2785 1HE2 GLN A 188      -4.478  13.321  19.410  1.00 85.12           H
ATOM   2786 2HE2 GLN A 188      -4.768  13.292  21.118  1.00 85.12           H
ATOM   2787  HN  GLN A 188      -0.404  10.124  17.162  1.00 85.12           H
ATOM   2788  N   ILE A 189       2.264  11.834  19.387  1.00 88.83           N
ATOM   2789  CA  ILE A 189       3.444  11.232  19.984  1.00 88.83           C
ATOM   2790  C   ILE A 189       3.097  10.722  21.384  1.00 88.83           C
ATOM   2791  O   ILE A 189       2.645  11.488  22.234  1.00 88.83           O
ATOM   2792  HA  ILE A 189       3.725  10.380  19.366  1.00 88.83           H
ATOM   2793  CB  ILE A 189       4.617  12.215  19.961  1.00 88.83           C
ATOM   2794  HB  ILE A 189       4.310  13.125  20.476  1.00 88.83           H
ATOM   2795  CG1 ILE A 189       4.975  12.607  18.526  1.00 88.83           C
ATOM   2796 1HG1 ILE A 189       5.325  11.729  17.982  1.00 88.83           H
ATOM   2797 2HG1 ILE A 189       4.085  12.967  18.011  1.00 88.83           H
ATOM   2798  CG2 ILE A 189       5.820  11.650  20.718  1.00 88.83           C
ATOM   2799 1HG2 ILE A 189       5.542  11.463  21.756  1.00 88.83           H
ATOM   2800 2HG2 ILE A 189       6.137  10.716  20.253  1.00 88.83           H
ATOM   2801 3HG2 ILE A 189       6.639  12.368  20.686  1.00 88.83           H
ATOM   2802  CD1 ILE A 189       6.055  13.690  18.507  1.00 88.83           C
ATOM   2803 1HD1 ILE A 189       5.692  14.574  19.031  1.00 88.83           H
ATOM   2804 2HD1 ILE A 189       6.952  13.318  19.002  1.00 88.83           H
ATOM   2805 3HD1 ILE A 189       6.291  13.950  17.475  1.00 88.83           H
ATOM   2806  HN  ILE A 189       2.123  12.799  19.609  1.00 88.83           H
ATOM   2807  N   LYS A 190       3.322   9.431  21.581  1.00 83.63           N
ATOM   2808  CA  LYS A 190       3.125   8.828  22.888  1.00 83.63           C
ATOM   2809  C   LYS A 190       4.483   8.445  23.479  1.00 83.63           C
ATOM   2810  O   LYS A 190       5.303   7.821  22.807  1.00 83.63           O
ATOM   2811  HA  LYS A 190       2.669   9.581  23.531  1.00 83.63           H
ATOM   2812  CB  LYS A 190       2.143   7.658  22.796  1.00 83.63           C
ATOM   2813 1HB  LYS A 190       1.223   7.987  22.314  1.00 83.63           H
ATOM   2814 2HB  LYS A 190       2.566   6.872  22.171  1.00 83.63           H
ATOM   2815  CG  LYS A 190       1.826   7.098  24.184  1.00 83.63           C
ATOM   2816 1HG  LYS A 190       2.747   6.778  24.671  1.00 83.63           H
ATOM   2817 2HG  LYS A 190       1.392   7.881  24.806  1.00 83.63           H
ATOM   2818  CD  LYS A 190       0.856   5.918  24.091  1.00 83.63           C
ATOM   2819 1HD  LYS A 190      -0.109   6.264  23.721  1.00 83.63           H
ATOM   2820 2HD  LYS A 190       1.231   5.191  23.371  1.00 83.63           H
ATOM   2821  CE  LYS A 190       0.676   5.247  25.454  1.00 83.63           C
ATOM   2822 1HE  LYS A 190       1.641   5.162  25.955  1.00 83.63           H
ATOM   2823 2HE  LYS A 190       0.041   5.865  26.089  1.00 83.63           H
ATOM   2824  NZ  LYS A 190       0.073   3.905  25.296  1.00 83.63           N
ATOM   2825 1HZ  LYS A 190      -0.083   3.495  26.210  1.00 83.63           H
ATOM   2826 2HZ  LYS A 190      -0.812   3.987  24.807  1.00 83.63           H
ATOM   2827 3HZ  LYS A 190       0.700   3.313  24.762  1.00 83.63           H
ATOM   2828  HN  LYS A 190       3.632   8.802  20.868  1.00 83.63           H
ATOM   2829  N   GLU A 191       4.680   8.836  24.730  1.00 75.56           N
ATOM   2830  CA  GLU A 191       5.837   8.382  25.482  1.00 75.56           C
ATOM   2831  C   GLU A 191       5.497   7.111  26.264  1.00 75.56           C
ATOM   2832  O   GLU A 191       4.548   7.096  27.047  1.00 75.56           O
ATOM   2833  HA  GLU A 191       6.601   8.163  24.735  1.00 75.56           H
ATOM   2834  CB  GLU A 191       6.349   9.480  26.416  1.00 75.56           C
ATOM   2835 1HB  GLU A 191       5.509   9.946  26.930  1.00 75.56           H
ATOM   2836 2HB  GLU A 191       7.094   9.066  27.096  1.00 75.56           H
ATOM   2837  CG  GLU A 191       7.053  10.586  25.628  1.00 75.56           C
ATOM   2838 1HG  GLU A 191       7.789  10.147  24.954  1.00 75.56           H
ATOM   2839 2HG  GLU A 191       6.328  11.113  25.007  1.00 75.56           H
ATOM   2840  CD  GLU A 191       7.742  11.577  26.568  1.00 75.56           C
ATOM   2841  OE1 GLU A 191       8.401  12.498  26.039  1.00 75.56           O
ATOM   2842  OE2 GLU A 191       7.594  11.391  27.795  1.00 75.56           O
ATOM   2843  HN  GLU A 191       4.067   9.449  25.227  1.00 75.56           H
ATOM   2844  N   GLU A 192       6.290   6.077  26.025  1.00 72.86           N
ATOM   2845  CA  GLU A 192       6.090   4.808  26.704  1.00 72.86           C
ATOM   2846  C   GLU A 192       7.437   4.195  27.091  1.00 72.86           C
ATOM   2847  O   GLU A 192       8.293   3.978  26.235  1.00 72.86           O
ATOM   2848  HA  GLU A 192       5.520   5.047  27.602  1.00 72.86           H
ATOM   2849  CB  GLU A 192       5.278   3.844  25.837  1.00 72.86           C
ATOM   2850 1HB  GLU A 192       4.360   4.331  25.507  1.00 72.86           H
ATOM   2851 2HB  GLU A 192       5.894   3.483  25.013  1.00 72.86           H
ATOM   2852  CG  GLU A 192       4.859   2.608  26.635  1.00 72.86           C
ATOM   2853 1HG  GLU A 192       5.659   1.868  26.614  1.00 72.86           H
ATOM   2854 2HG  GLU A 192       4.705   2.880  27.680  1.00 72.86           H
ATOM   2855  CD  GLU A 192       3.576   1.997  26.068  1.00 72.86           C
ATOM   2856  OE1 GLU A 192       2.613   1.869  26.853  1.00 72.86           O
ATOM   2857  OE2 GLU A 192       3.589   1.671  24.861  1.00 72.86           O
ATOM   2858  HN  GLU A 192       7.055   6.096  25.382  1.00 72.86           H
ATOM   2859  N   SER A 193       7.583   3.934  28.382  1.00 73.19           N
ATOM   2860  CA  SER A 193       8.807   3.340  28.891  1.00 73.19           C
ATOM   2861  C   SER A 193      10.009   4.206  28.508  1.00 73.19           C
ATOM   2862  O   SER A 193      11.101   3.690  28.276  1.00 73.19           O
ATOM   2863  HA  SER A 193       8.686   3.312  29.974  1.00 73.19           H
ATOM   2864  CB  SER A 193       8.989   1.915  28.362  1.00 73.19           C
ATOM   2865 1HB  SER A 193       9.176   1.948  27.289  1.00 73.19           H
ATOM   2866 2HB  SER A 193       9.868   1.466  28.825  1.00 73.19           H
ATOM   2867  OG  SER A 193       7.849   1.101  28.620  1.00 73.19           O
ATOM   2868  HG  SER A 193       7.940   0.225  28.146  1.00 73.19           H
ATOM   2869  HN  SER A 193       6.885   4.122  29.073  1.00 73.19           H
ATOM   2870  N   GLY A 194       9.766   5.507  28.453  1.00 81.07           N
ATOM   2871  CA  GLY A 194      10.828   6.455  28.158  1.00 81.07           C
ATOM   2872  C   GLY A 194      11.150   6.470  26.662  1.00 81.07           C
ATOM   2873  O   GLY A 194      12.123   7.091  26.240  1.00 81.07           O
ATOM   2874 1HA  GLY A 194      10.529   7.452  28.479  1.00 81.07           H
ATOM   2875 2HA  GLY A 194      11.722   6.192  28.723  1.00 81.07           H
ATOM   2876  HN  GLY A 194       8.866   5.915  28.605  1.00 81.07           H
ATOM   2877  N   ILE A 195      10.313   5.779  25.902  1.00 79.31           N
ATOM   2878  CA  ILE A 195      10.461   5.754  24.457  1.00 79.31           C
ATOM   2879  C   ILE A 195       9.332   6.567  23.819  1.00 79.31           C
ATOM   2880  O   ILE A 195       8.161   6.365  24.136  1.00 79.31           O
ATOM   2881  HA  ILE A 195      11.410   6.233  24.218  1.00 79.31           H
ATOM   2882  CB  ILE A 195      10.542   4.312  23.952  1.00 79.31           C
ATOM   2883  HB  ILE A 195       9.631   3.793  24.251  1.00 79.31           H
ATOM   2884  CG1 ILE A 195      11.715   3.571  24.595  1.00 79.31           C
ATOM   2885 1HG1 ILE A 195      12.651   4.057  24.320  1.00 79.31           H
ATOM   2886 2HG1 ILE A 195      11.634   3.625  25.680  1.00 79.31           H
ATOM   2887  CG2 ILE A 195      10.605   4.270  22.423  1.00 79.31           C
ATOM   2888 1HG2 ILE A 195       9.710   4.735  22.010  1.00 79.31           H
ATOM   2889 2HG2 ILE A 195      11.487   4.810  22.081  1.00 79.31           H
ATOM   2890 3HG2 ILE A 195      10.662   3.233  22.091  1.00 79.31           H
ATOM   2891  CD1 ILE A 195      11.747   2.106  24.153  1.00 79.31           C
ATOM   2892 1HD1 ILE A 195      10.820   1.617  24.450  1.00 79.31           H
ATOM   2893 2HD1 ILE A 195      11.853   2.056  23.069  1.00 79.31           H
ATOM   2894 3HD1 ILE A 195      12.591   1.603  24.625  1.00 79.31           H
ATOM   2895  HN  ILE A 195       9.546   5.244  26.258  1.00 79.31           H
ATOM   2896  N   ALA A 196       9.725   7.469  22.932  1.00 89.75           N
ATOM   2897  CA  ALA A 196       8.757   8.252  22.183  1.00 89.75           C
ATOM   2898  C   ALA A 196       8.252   7.431  20.995  1.00 89.75           C
ATOM   2899  O   ALA A 196       9.047   6.895  20.224  1.00 89.75           O
ATOM   2900  HA  ALA A 196       7.919   8.468  22.846  1.00 89.75           H
ATOM   2901  CB  ALA A 196       9.395   9.574  21.749  1.00 89.75           C
ATOM   2902 1HB  ALA A 196       9.709  10.132  22.631  1.00 89.75           H
ATOM   2903 2HB  ALA A 196      10.262   9.369  21.121  1.00 89.75           H
ATOM   2904 3HB  ALA A 196       8.669  10.161  21.188  1.00 89.75           H
ATOM   2905  HN  ALA A 196      10.682   7.668  22.722  1.00 89.75           H
ATOM   2906  N   ILE A 197       6.934   7.358  20.883  1.00 85.60           N
ATOM   2907  CA  ILE A 197       6.314   6.542  19.854  1.00 85.60           C
ATOM   2908  C   ILE A 197       5.271   7.376  19.107  1.00 85.60           C
ATOM   2909  O   ILE A 197       4.414   8.004  19.726  1.00 85.60           O
ATOM   2910  HA  ILE A 197       7.095   6.254  19.150  1.00 85.60           H
ATOM   2911  CB  ILE A 197       5.752   5.253  20.459  1.00 85.60           C
ATOM   2912  HB  ILE A 197       4.971   5.522  21.170  1.00 85.60           H
ATOM   2913  CG1 ILE A 197       6.831   4.497  21.236  1.00 85.60           C
ATOM   2914 1HG1 ILE A 197       7.645   4.223  20.564  1.00 85.60           H
ATOM   2915 2HG1 ILE A 197       7.256   5.146  22.002  1.00 85.60           H
ATOM   2916  CG2 ILE A 197       5.103   4.380  19.383  1.00 85.60           C
ATOM   2917 1HG2 ILE A 197       4.287   4.930  18.913  1.00 85.60           H
ATOM   2918 2HG2 ILE A 197       5.846   4.118  18.630  1.00 85.60           H
ATOM   2919 3HG2 ILE A 197       4.712   3.471  19.840  1.00 85.60           H
ATOM   2920  CD1 ILE A 197       6.256   3.238  21.888  1.00 85.60           C
ATOM   2921 1HD1 ILE A 197       5.460   3.517  22.578  1.00 85.60           H
ATOM   2922 2HD1 ILE A 197       5.855   2.580  21.117  1.00 85.60           H
ATOM   2923 3HD1 ILE A 197       7.044   2.719  22.434  1.00 85.60           H
ATOM   2924  HN  ILE A 197       6.295   7.844  21.480  1.00 85.60           H
ATOM   2925  N   CYS A 198       5.378   7.354  17.787  1.00 91.35           N
ATOM   2926  CA  CYS A 198       4.367   7.969  16.943  1.00 91.35           C
ATOM   2927  C   CYS A 198       3.249   6.951  16.714  1.00 91.35           C
ATOM   2928  O   CYS A 198       3.428   5.982  15.978  1.00 91.35           O
ATOM   2929  HA  CYS A 198       3.994   8.838  17.485  1.00 91.35           H
ATOM   2930  CB  CYS A 198       4.960   8.473  15.626  1.00 91.35           C
ATOM   2931 1HB  CYS A 198       5.638   9.305  15.817  1.00 91.35           H
ATOM   2932 2HB  CYS A 198       5.547   7.684  15.157  1.00 91.35           H
ATOM   2933  SG  CYS A 198       3.619   9.006  14.500  1.00 91.35           S
ATOM   2934  HN  CYS A 198       6.137   6.927  17.294  1.00 91.35           H
ATOM   2935  N   THR A 199       2.119   7.206  17.358  1.00 89.71           N
ATOM   2936  CA  THR A 199       0.980   6.310  17.254  1.00 89.71           C
ATOM   2937  C   THR A 199      -0.314   7.109  17.083  1.00 89.71           C
ATOM   2938  O   THR A 199      -0.326   8.324  17.272  1.00 89.71           O
ATOM   2939  HA  THR A 199       1.101   5.702  16.357  1.00 89.71           H
ATOM   2940  CB  THR A 199       0.977   5.404  18.487  1.00 89.71           C
ATOM   2941  HB  THR A 199       1.978   5.026  18.695  1.00 89.71           H
ATOM   2942  OG1 THR A 199      -0.005   4.415  18.190  1.00 89.71           O
ATOM   2943  HG1 THR A 199       0.037   3.678  18.863  1.00 89.71           H
ATOM   2944  CG2 THR A 199       0.430   6.110  19.730  1.00 89.71           C
ATOM   2945 1HG2 THR A 199      -0.596   6.429  19.545  1.00 89.71           H
ATOM   2946 2HG2 THR A 199       1.046   6.980  19.954  1.00 89.71           H
ATOM   2947 3HG2 THR A 199       0.450   5.423  20.576  1.00 89.71           H
ATOM   2948  HN  THR A 199       1.975   8.006  17.940  1.00 89.71           H
ATOM   2949  N   MET A 200      -1.371   6.393  16.728  1.00 88.67           N
ATOM   2950  CA  MET A 200      -2.710   6.953  16.794  1.00 88.67           C
ATOM   2951  C   MET A 200      -3.304   6.789  18.195  1.00 88.67           C
ATOM   2952  O   MET A 200      -3.227   5.712  18.783  1.00 88.67           O
ATOM   2953  HA  MET A 200      -2.597   8.012  16.562  1.00 88.67           H
ATOM   2954  CB  MET A 200      -3.608   6.252  15.773  1.00 88.67           C
ATOM   2955 1HB  MET A 200      -3.546   5.172  15.910  1.00 88.67           H
ATOM   2956 2HB  MET A 200      -4.647   6.535  15.942  1.00 88.67           H
ATOM   2957  CG  MET A 200      -3.200   6.614  14.344  1.00 88.67           C
ATOM   2958 1HG  MET A 200      -3.149   7.698  14.235  1.00 88.67           H
ATOM   2959 2HG  MET A 200      -2.205   6.225  14.131  1.00 88.67           H
ATOM   2960  SD  MET A 200      -4.379   5.942  13.184  1.00 88.67           S
ATOM   2961  CE  MET A 200      -5.804   6.943  13.573  1.00 88.67           C
ATOM   2962 1HE  MET A 200      -6.077   6.796  14.618  1.00 88.67           H
ATOM   2963 2HE  MET A 200      -5.566   7.994  13.405  1.00 88.67           H
ATOM   2964 3HE  MET A 200      -6.638   6.652  12.935  1.00 88.67           H
ATOM   2965  HN  MET A 200      -1.323   5.450  16.400  1.00 88.67           H
ATOM   2966  N   VAL A 201      -3.882   7.874  18.688  1.00 91.04           N
ATOM   2967  CA  VAL A 201      -4.609   7.829  19.946  1.00 91.04           C
ATOM   2968  C   VAL A 201      -6.063   8.239  19.705  1.00 91.04           C
ATOM   2969  O   VAL A 201      -6.337   9.379  19.333  1.00 91.04           O
ATOM   2970  HA  VAL A 201      -4.590   6.798  20.300  1.00 91.04           H
ATOM   2971  CB  VAL A 201      -3.907   8.701  20.988  1.00 91.04           C
ATOM   2972  HB  VAL A 201      -3.943   9.734  20.640  1.00 91.04           H
ATOM   2973  CG1 VAL A 201      -4.628   8.633  22.336  1.00 91.04           C
ATOM   2974 1HG1 VAL A 201      -5.652   8.986  22.218  1.00 91.04           H
ATOM   2975 2HG1 VAL A 201      -4.637   7.603  22.691  1.00 91.04           H
ATOM   2976 3HG1 VAL A 201      -4.108   9.262  23.058  1.00 91.04           H
ATOM   2977  CG2 VAL A 201      -2.436   8.306  21.132  1.00 91.04           C
ATOM   2978 1HG2 VAL A 201      -2.369   7.264  21.446  1.00 91.04           H
ATOM   2979 2HG2 VAL A 201      -1.930   8.430  20.175  1.00 91.04           H
ATOM   2980 3HG2 VAL A 201      -1.960   8.941  21.879  1.00 91.04           H
ATOM   2981  HN  VAL A 201      -3.860   8.770  18.245  1.00 91.04           H
ATOM   2982  N   TYR A 202      -6.958   7.287  19.926  1.00 91.02           N
ATOM   2983  CA  TYR A 202      -8.376   7.532  19.727  1.00 91.02           C
ATOM   2984  C   TYR A 202      -9.016   8.108  20.992  1.00 91.02           C
ATOM   2985  O   TYR A 202      -8.629   7.754  22.104  1.00 91.02           O
ATOM   2986  HA  TYR A 202      -8.483   8.251  18.915  1.00 91.02           H
ATOM   2987  CB  TYR A 202      -9.002   6.168  19.429  1.00 91.02           C
ATOM   2988 1HB  TYR A 202      -8.785   5.492  20.256  1.00 91.02           H
ATOM   2989 2HB  TYR A 202     -10.085   6.279  19.385  1.00 91.02           H
ATOM   2990  CG  TYR A 202      -8.515   5.530  18.127  1.00 91.02           C
ATOM   2991  CD1 TYR A 202      -9.152   5.818  16.937  1.00 91.02           C
ATOM   2992  HD1 TYR A 202     -10.003   6.500  16.926  1.00 91.02           H
ATOM   2993  CD2 TYR A 202      -7.438   4.668  18.141  1.00 91.02           C
ATOM   2994  HD2 TYR A 202      -6.934   4.440  19.081  1.00 91.02           H
ATOM   2995  CE1 TYR A 202      -8.694   5.218  15.711  1.00 91.02           C
ATOM   2996  HE1 TYR A 202      -9.188   5.437  14.764  1.00 91.02           H
ATOM   2997  CE2 TYR A 202      -6.979   4.068  16.915  1.00 91.02           C
ATOM   2998  HE2 TYR A 202      -6.130   3.385  16.913  1.00 91.02           H
ATOM   2999  CZ  TYR A 202      -7.630   4.373  15.761  1.00 91.02           C
ATOM   3000  OH  TYR A 202      -7.196   3.806  14.603  1.00 91.02           O
ATOM   3001  HH  TYR A 202      -6.373   3.265  14.774  1.00 91.02           H
ATOM   3002  HN  TYR A 202      -6.728   6.364  20.235  1.00 91.02           H
ATOM   3003  N   PRO A 203     -10.002   9.004  20.846  1.00 85.95           N
ATOM   3004  CA  PRO A 203     -10.635   9.625  22.012  1.00 85.95           C
ATOM   3005  C   PRO A 203     -11.464   8.635  22.814  1.00 85.95           C
ATOM   3006  O   PRO A 203     -11.989   7.670  22.263  1.00 85.95           O
ATOM   3007  HA  PRO A 203      -9.875   9.987  22.705  1.00 85.95           H
ATOM   3008  CB  PRO A 203     -11.501  10.732  21.407  1.00 85.95           C
ATOM   3009 1HB  PRO A 203     -12.407  10.897  21.991  1.00 85.95           H
ATOM   3010 2HB  PRO A 203     -10.970  11.682  21.369  1.00 85.95           H
ATOM   3011  CG  PRO A 203     -11.819  10.222  20.030  1.00 85.95           C
ATOM   3012 1HG  PRO A 203     -12.684   9.559  20.045  1.00 85.95           H
ATOM   3013 2HG  PRO A 203     -12.057  11.041  19.352  1.00 85.95           H
ATOM   3014  CD  PRO A 203     -10.586   9.492  19.584  1.00 85.95           C
ATOM   3015 1HD  PRO A 203     -10.828   8.670  18.909  1.00 85.95           H
ATOM   3016 2HD  PRO A 203      -9.900  10.151  19.052  1.00 85.95           H
ATOM   3017  N   SER A 204     -11.559   8.904  24.108  1.00 77.61           N
ATOM   3018  CA  SER A 204     -12.111   7.931  25.036  1.00 77.61           C
ATOM   3019  C   SER A 204     -13.517   7.524  24.592  1.00 77.61           C
ATOM   3020  O   SER A 204     -13.899   6.361  24.717  1.00 77.61           O
ATOM   3021  HA  SER A 204     -11.434   7.078  24.995  1.00 77.61           H
ATOM   3022  CB  SER A 204     -12.145   8.487  26.461  1.00 77.61           C
ATOM   3023 1HB  SER A 204     -12.680   7.793  27.108  1.00 77.61           H
ATOM   3024 2HB  SER A 204     -11.127   8.561  26.846  1.00 77.61           H
ATOM   3025  OG  SER A 204     -12.768   9.767  26.520  1.00 77.61           O
ATOM   3026  HG  SER A 204     -13.758   9.662  26.613  1.00 77.61           H
ATOM   3027  HN  SER A 204     -11.268   9.766  24.523  1.00 77.61           H
ATOM   3028  N   ASP A 205     -14.249   8.503  24.082  1.00 71.94           N
ATOM   3029  CA  ASP A 205     -15.637   8.285  23.712  1.00 71.94           C
ATOM   3030  C   ASP A 205     -15.694   7.483  22.411  1.00 71.94           C
ATOM   3031  O   ASP A 205     -15.226   7.945  21.371  1.00 71.94           O
ATOM   3032  HA  ASP A 205     -16.077   7.748  24.553  1.00 71.94           H
ATOM   3033  CB  ASP A 205     -16.361   9.614  23.480  1.00 71.94           C
ATOM   3034 1HB  ASP A 205     -15.813  10.207  22.748  1.00 71.94           H
ATOM   3035 2HB  ASP A 205     -17.350   9.425  23.062  1.00 71.94           H
ATOM   3036  CG  ASP A 205     -16.494  10.401  24.786  1.00 71.94           C
ATOM   3037  OD1 ASP A 205     -16.393   9.754  25.851  1.00 71.94           O
ATOM   3038  OD2 ASP A 205     -16.693  11.631  24.689  1.00 71.94           O
ATOM   3039  HN  ASP A 205     -13.909   9.430  23.921  1.00 71.94           H
ATOM   3040  N   GLU A 206     -16.272   6.295  22.510  1.00 75.06           N
ATOM   3041  CA  GLU A 206     -16.467   5.457  21.339  1.00 75.06           C
ATOM   3042  C   GLU A 206     -15.123   5.151  20.676  1.00 75.06           C
ATOM   3043  O   GLU A 206     -15.067   4.862  19.481  1.00 75.06           O
ATOM   3044  HA  GLU A 206     -16.913   4.535  21.714  1.00 75.06           H
ATOM   3045  CB  GLU A 206     -17.430   6.114  20.349  1.00 75.06           C
ATOM   3046 1HB  GLU A 206     -16.993   7.038  19.970  1.00 75.06           H
ATOM   3047 2HB  GLU A 206     -17.689   5.405  19.563  1.00 75.06           H
ATOM   3048  CG  GLU A 206     -18.744   6.496  21.034  1.00 75.06           C
ATOM   3049 1HG  GLU A 206     -18.947   5.804  21.851  1.00 75.06           H
ATOM   3050 2HG  GLU A 206     -18.654   7.490  21.473  1.00 75.06           H
ATOM   3051  CD  GLU A 206     -19.907   6.476  20.039  1.00 75.06           C
ATOM   3052  OE1 GLU A 206     -20.929   5.841  20.375  1.00 75.06           O
ATOM   3053  OE2 GLU A 206     -19.746   7.096  18.966  1.00 75.06           O
ATOM   3054  HN  GLU A 206     -16.603   5.904  23.369  1.00 75.06           H
ATOM   3055  N   SER A 207     -14.072   5.224  21.479  1.00 86.59           N
ATOM   3056  CA  SER A 207     -12.732   4.950  20.987  1.00 86.59           C
ATOM   3057  C   SER A 207     -12.710   3.610  20.249  1.00 86.59           C
ATOM   3058  O   SER A 207     -12.100   3.491  19.188  1.00 86.59           O
ATOM   3059  HA  SER A 207     -12.504   5.767  20.303  1.00 86.59           H
ATOM   3060  CB  SER A 207     -11.716   4.943  22.130  1.00 86.59           C
ATOM   3061 1HB  SER A 207     -10.743   4.631  21.749  1.00 86.59           H
ATOM   3062 2HB  SER A 207     -11.597   5.956  22.516  1.00 86.59           H
ATOM   3063  OG  SER A 207     -12.110   4.076  23.190  1.00 86.59           O
ATOM   3064  HG  SER A 207     -11.564   4.263  24.006  1.00 86.59           H
ATOM   3065  HN  SER A 207     -14.124   5.465  22.448  1.00 86.59           H
ATOM   3066  N   THR A 208     -13.383   2.634  20.841  1.00 86.97           N
ATOM   3067  CA  THR A 208     -13.383   1.287  20.296  1.00 86.97           C
ATOM   3068  C   THR A 208     -14.057   1.267  18.922  1.00 86.97           C
ATOM   3069  O   THR A 208     -13.558   0.637  17.991  1.00 86.97           O
ATOM   3070  HA  THR A 208     -12.349   0.976  20.148  1.00 86.97           H
ATOM   3071  CB  THR A 208     -14.054   0.364  21.315  1.00 86.97           C
ATOM   3072  HB  THR A 208     -15.125   0.555  21.367  1.00 86.97           H
ATOM   3073  OG1 THR A 208     -13.328   0.592  22.520  1.00 86.97           O
ATOM   3074  HG1 THR A 208     -12.367   0.348  22.392  1.00 86.97           H
ATOM   3075  CG2 THR A 208     -13.815  -1.117  21.011  1.00 86.97           C
ATOM   3076 1HG2 THR A 208     -12.744  -1.322  21.025  1.00 86.97           H
ATOM   3077 2HG2 THR A 208     -14.217  -1.355  20.026  1.00 86.97           H
ATOM   3078 3HG2 THR A 208     -14.312  -1.727  21.764  1.00 86.97           H
ATOM   3079  HN  THR A 208     -13.921   2.751  21.676  1.00 86.97           H
ATOM   3080  N   LYS A 209     -15.180   1.965  18.840  1.00 82.70           N
ATOM   3081  CA  LYS A 209     -15.954   1.996  17.610  1.00 82.70           C
ATOM   3082  C   LYS A 209     -15.105   2.606  16.494  1.00 82.70           C
ATOM   3083  O   LYS A 209     -15.074   2.089  15.379  1.00 82.70           O
ATOM   3084  HA  LYS A 209     -16.185   0.964  17.344  1.00 82.70           H
ATOM   3085  CB  LYS A 209     -17.286   2.714  17.833  1.00 82.70           C
ATOM   3086 1HB  LYS A 209     -17.105   3.699  18.265  1.00 82.70           H
ATOM   3087 2HB  LYS A 209     -17.783   2.873  16.876  1.00 82.70           H
ATOM   3088  CG  LYS A 209     -18.198   1.906  18.759  1.00 82.70           C
ATOM   3089 1HG  LYS A 209     -18.299   0.889  18.377  1.00 82.70           H
ATOM   3090 2HG  LYS A 209     -17.744   1.832  19.747  1.00 82.70           H
ATOM   3091  CD  LYS A 209     -19.579   2.554  18.872  1.00 82.70           C
ATOM   3092 1HD  LYS A 209     -19.469   3.621  19.068  1.00 82.70           H
ATOM   3093 2HD  LYS A 209     -20.108   2.457  17.924  1.00 82.70           H
ATOM   3094  CE  LYS A 209     -20.399   1.906  19.989  1.00 82.70           C
ATOM   3095 1HE  LYS A 209     -20.688   0.896  19.698  1.00 82.70           H
ATOM   3096 2HE  LYS A 209     -19.791   1.816  20.889  1.00 82.70           H
ATOM   3097  NZ  LYS A 209     -21.607   2.710  20.278  1.00 82.70           N
ATOM   3098 1HZ  LYS A 209     -22.126   2.280  21.036  1.00 82.70           H
ATOM   3099 2HZ  LYS A 209     -21.332   3.649  20.546  1.00 82.70           H
ATOM   3100 3HZ  LYS A 209     -22.191   2.752  19.450  1.00 82.70           H
ATOM   3101  HN  LYS A 209     -15.562   2.501  19.593  1.00 82.70           H
ATOM   3102  N   LEU A 210     -14.437   3.699  16.833  1.00 88.80           N
ATOM   3103  CA  LEU A 210     -13.690   4.457  15.843  1.00 88.80           C
ATOM   3104  C   LEU A 210     -12.578   3.577  15.266  1.00 88.80           C
ATOM   3105  O   LEU A 210     -12.434   3.471  14.049  1.00 88.80           O
ATOM   3106  HA  LEU A 210     -14.379   4.713  15.039  1.00 88.80           H
ATOM   3107  CB  LEU A 210     -13.185   5.771  16.442  1.00 88.80           C
ATOM   3108 1HB  LEU A 210     -14.030   6.287  16.898  1.00 88.80           H
ATOM   3109 2HB  LEU A 210     -12.485   5.536  17.244  1.00 88.80           H
ATOM   3110  CG  LEU A 210     -12.501   6.733  15.470  1.00 88.80           C
ATOM   3111  HG  LEU A 210     -11.668   6.209  15.000  1.00 88.80           H
ATOM   3112  CD1 LEU A 210     -13.457   7.155  14.352  1.00 88.80           C
ATOM   3113 1HD1 LEU A 210     -13.783   6.273  13.800  1.00 88.80           H
ATOM   3114 2HD1 LEU A 210     -14.324   7.654  14.785  1.00 88.80           H
ATOM   3115 3HD1 LEU A 210     -12.945   7.839  13.675  1.00 88.80           H
ATOM   3116  CD2 LEU A 210     -11.917   7.938  16.210  1.00 88.80           C
ATOM   3117 1HD2 LEU A 210     -12.716   8.471  16.724  1.00 88.80           H
ATOM   3118 2HD2 LEU A 210     -11.182   7.595  16.938  1.00 88.80           H
ATOM   3119 3HD2 LEU A 210     -11.436   8.605  15.495  1.00 88.80           H
ATOM   3120  HN  LEU A 210     -14.400   4.067  17.762  1.00 88.80           H
ATOM   3121  N   LYS A 211     -11.821   2.970  16.168  1.00 93.28           N
ATOM   3122  CA  LYS A 211     -10.721   2.109  15.764  1.00 93.28           C
ATOM   3123  C   LYS A 211     -11.250   1.016  14.833  1.00 93.28           C
ATOM   3124  O   LYS A 211     -10.689   0.781  13.764  1.00 93.28           O
ATOM   3125  HA  LYS A 211     -10.013   2.723  15.207  1.00 93.28           H
ATOM   3126  CB  LYS A 211      -9.985   1.569  16.991  1.00 93.28           C
ATOM   3127 1HB  LYS A 211      -9.584   2.398  17.574  1.00 93.28           H
ATOM   3128 2HB  LYS A 211     -10.686   1.037  17.635  1.00 93.28           H
ATOM   3129  CG  LYS A 211      -8.849   0.631  16.580  1.00 93.28           C
ATOM   3130 1HG  LYS A 211      -9.263  -0.285  16.158  1.00 93.28           H
ATOM   3131 2HG  LYS A 211      -8.250   1.099  15.799  1.00 93.28           H
ATOM   3132  CD  LYS A 211      -7.958   0.290  17.777  1.00 93.28           C
ATOM   3133 1HD  LYS A 211      -7.561   1.208  18.212  1.00 93.28           H
ATOM   3134 2HD  LYS A 211      -8.553  -0.197  18.550  1.00 93.28           H
ATOM   3135  CE  LYS A 211      -6.805  -0.624  17.360  1.00 93.28           C
ATOM   3136 1HE  LYS A 211      -7.197  -1.582  17.019  1.00 93.28           H
ATOM   3137 2HE  LYS A 211      -6.269  -0.182  16.519  1.00 93.28           H
ATOM   3138  NZ  LYS A 211      -5.875  -0.835  18.492  1.00 93.28           N
ATOM   3139 1HZ  LYS A 211      -5.203  -1.554  18.248  1.00 93.28           H
ATOM   3140 2HZ  LYS A 211      -5.387   0.030  18.694  1.00 93.28           H
ATOM   3141 3HZ  LYS A 211      -6.400  -1.126  19.310  1.00 93.28           H
ATOM   3142  HN  LYS A 211     -11.947   3.058  17.156  1.00 93.28           H
ATOM   3143  N   SER A 212     -12.325   0.378  15.273  1.00 91.16           N
ATOM   3144  CA  SER A 212     -12.876  -0.752  14.543  1.00 91.16           C
ATOM   3145  C   SER A 212     -13.286  -0.315  13.136  1.00 91.16           C
ATOM   3146  O   SER A 212     -13.044  -1.030  12.165  1.00 91.16           O
ATOM   3147  HA  SER A 212     -12.071  -1.485  14.497  1.00 91.16           H
ATOM   3148  CB  SER A 212     -14.072  -1.354  15.282  1.00 91.16           C
ATOM   3149 1HB  SER A 212     -14.857  -0.604  15.373  1.00 91.16           H
ATOM   3150 2HB  SER A 212     -14.483  -2.177  14.697  1.00 91.16           H
ATOM   3151  OG  SER A 212     -13.716  -1.827  16.579  1.00 91.16           O
ATOM   3152  HG  SER A 212     -13.916  -1.127  17.265  1.00 91.16           H
ATOM   3153  HN  SER A 212     -12.815   0.620  16.110  1.00 91.16           H
ATOM   3154  N   ALA A 213     -13.901   0.857  13.070  1.00 94.39           N
ATOM   3155  CA  ALA A 213     -14.378   1.382  11.802  1.00 94.39           C
ATOM   3156  C   ALA A 213     -13.183   1.652  10.885  1.00 94.39           C
ATOM   3157  O   ALA A 213     -13.210   1.306   9.705  1.00 94.39           O
ATOM   3158  HA  ALA A 213     -15.011   0.622  11.345  1.00 94.39           H
ATOM   3159  CB  ALA A 213     -15.216   2.637  12.051  1.00 94.39           C
ATOM   3160 1HB  ALA A 213     -16.068   2.385  12.683  1.00 94.39           H
ATOM   3161 2HB  ALA A 213     -14.604   3.390  12.549  1.00 94.39           H
ATOM   3162 3HB  ALA A 213     -15.573   3.031  11.100  1.00 94.39           H
ATOM   3163  HN  ALA A 213     -14.075   1.443  13.862  1.00 94.39           H
ATOM   3164  N   VAL A 214     -12.162   2.268  11.463  1.00 92.74           N
ATOM   3165  CA  VAL A 214     -10.985   2.645  10.698  1.00 92.74           C
ATOM   3166  C   VAL A 214     -10.348   1.390  10.099  1.00 92.74           C
ATOM   3167  O   VAL A 214      -9.959   1.384   8.932  1.00 92.74           O
ATOM   3168  HA  VAL A 214     -11.315   3.293   9.886  1.00 92.74           H
ATOM   3169  CB  VAL A 214     -10.022   3.443  11.579  1.00 92.74           C
ATOM   3170  HB  VAL A 214      -9.880   2.889  12.507  1.00 92.74           H
ATOM   3171  CG1 VAL A 214      -8.656   3.589  10.905  1.00 92.74           C
ATOM   3172 1HG1 VAL A 214      -8.231   2.601  10.728  1.00 92.74           H
ATOM   3173 2HG1 VAL A 214      -8.773   4.110   9.955  1.00 92.74           H
ATOM   3174 3HG1 VAL A 214      -7.991   4.160  11.553  1.00 92.74           H
ATOM   3175  CG2 VAL A 214     -10.608   4.811  11.933  1.00 92.74           C
ATOM   3176 1HG2 VAL A 214     -10.793   5.375  11.019  1.00 92.74           H
ATOM   3177 2HG2 VAL A 214     -11.545   4.676  12.473  1.00 92.74           H
ATOM   3178 3HG2 VAL A 214      -9.903   5.357  12.560  1.00 92.74           H
ATOM   3179  HN  VAL A 214     -12.130   2.508  12.433  1.00 92.74           H
ATOM   3180  N   LEU A 215     -10.260   0.358  10.925  1.00 92.21           N
ATOM   3181  CA  LEU A 215      -9.601  -0.872  10.518  1.00 92.21           C
ATOM   3182  C   LEU A 215     -10.444  -1.566   9.447  1.00 92.21           C
ATOM   3183  O   LEU A 215      -9.908  -2.077   8.464  1.00 92.21           O
ATOM   3184  HA  LEU A 215      -8.641  -0.599  10.079  1.00 92.21           H
ATOM   3185  CB  LEU A 215      -9.308  -1.751  11.736  1.00 92.21           C
ATOM   3186 1HB  LEU A 215     -10.228  -1.858  12.311  1.00 92.21           H
ATOM   3187 2HB  LEU A 215      -9.034  -2.745  11.384  1.00 92.21           H
ATOM   3188  CG  LEU A 215      -8.208  -1.251  12.675  1.00 92.21           C
ATOM   3189  HG  LEU A 215      -8.506  -0.277  13.062  1.00 92.21           H
ATOM   3190  CD1 LEU A 215      -8.047  -2.185  13.876  1.00 92.21           C
ATOM   3191 1HD1 LEU A 215      -8.985  -2.230  14.429  1.00 92.21           H
ATOM   3192 2HD1 LEU A 215      -7.782  -3.183  13.527  1.00 92.21           H
ATOM   3193 3HD1 LEU A 215      -7.259  -1.806  14.527  1.00 92.21           H
ATOM   3194  CD2 LEU A 215      -6.891  -1.054  11.921  1.00 92.21           C
ATOM   3195 1HD2 LEU A 215      -6.576  -2.003  11.486  1.00 92.21           H
ATOM   3196 2HD2 LEU A 215      -7.033  -0.321  11.127  1.00 92.21           H
ATOM   3197 3HD2 LEU A 215      -6.127  -0.699  12.611  1.00 92.21           H
ATOM   3198  HN  LEU A 215     -10.628   0.353  11.854  1.00 92.21           H
ATOM   3199  N   THR A 216     -11.750  -1.564   9.673  1.00 91.94           N
ATOM   3200  CA  THR A 216     -12.668  -2.229   8.764  1.00 91.94           C
ATOM   3201  C   THR A 216     -12.565  -1.622   7.363  1.00 91.94           C
ATOM   3202  O   THR A 216     -12.494  -2.347   6.372  1.00 91.94           O
ATOM   3203  HA  THR A 216     -12.373  -3.275   8.681  1.00 91.94           H
ATOM   3204  CB  THR A 216     -14.073  -2.140   9.362  1.00 91.94           C
ATOM   3205  HB  THR A 216     -14.398  -1.102   9.439  1.00 91.94           H
ATOM   3206  OG1 THR A 216     -13.970  -2.845  10.596  1.00 91.94           O
ATOM   3207  HG1 THR A 216     -13.895  -2.198  11.355  1.00 91.94           H
ATOM   3208  CG2 THR A 216     -15.102  -2.939   8.561  1.00 91.94           C
ATOM   3209 1HG2 THR A 216     -14.812  -3.990   8.542  1.00 91.94           H
ATOM   3210 2HG2 THR A 216     -15.147  -2.556   7.542  1.00 91.94           H
ATOM   3211 3HG2 THR A 216     -16.082  -2.842   9.029  1.00 91.94           H
ATOM   3212  HN  THR A 216     -12.180  -1.119  10.458  1.00 91.94           H
ATOM   3213  N   LEU A 217     -12.559  -0.297   7.326  1.00 89.12           N
ATOM   3214  CA  LEU A 217     -12.441   0.416   6.065  1.00 89.12           C
ATOM   3215  C   LEU A 217     -11.149  -0.007   5.364  1.00 89.12           C
ATOM   3216  O   LEU A 217     -11.133  -0.206   4.150  1.00 89.12           O
ATOM   3217  HA  LEU A 217     -13.285   0.118   5.442  1.00 89.12           H
ATOM   3218  CB  LEU A 217     -12.554   1.925   6.290  1.00 89.12           C
ATOM   3219 1HB  LEU A 217     -11.976   2.184   7.177  1.00 89.12           H
ATOM   3220 2HB  LEU A 217     -12.089   2.434   5.446  1.00 89.12           H
ATOM   3221  CG  LEU A 217     -13.972   2.473   6.462  1.00 89.12           C
ATOM   3222  HG  LEU A 217     -14.494   1.849   7.188  1.00 89.12           H
ATOM   3223  CD1 LEU A 217     -13.945   3.896   7.025  1.00 89.12           C
ATOM   3224 1HD1 LEU A 217     -13.451   3.893   7.996  1.00 89.12           H
ATOM   3225 2HD1 LEU A 217     -13.400   4.546   6.341  1.00 89.12           H
ATOM   3226 3HD1 LEU A 217     -14.966   4.261   7.137  1.00 89.12           H
ATOM   3227  CD2 LEU A 217     -14.755   2.390   5.150  1.00 89.12           C
ATOM   3228 1HD2 LEU A 217     -14.245   2.975   4.385  1.00 89.12           H
ATOM   3229 2HD2 LEU A 217     -14.819   1.350   4.831  1.00 89.12           H
ATOM   3230 3HD2 LEU A 217     -15.759   2.786   5.301  1.00 89.12           H
ATOM   3231  HN  LEU A 217     -12.632   0.285   8.135  1.00 89.12           H
ATOM   3232  N   LYS A 218     -10.096  -0.131   6.158  1.00 87.46           N
ATOM   3233  CA  LYS A 218      -8.785  -0.452   5.619  1.00 87.46           C
ATOM   3234  C   LYS A 218      -8.845  -1.811   4.918  1.00 87.46           C
ATOM   3235  O   LYS A 218      -8.329  -1.966   3.813  1.00 87.46           O
ATOM   3236  HA  LYS A 218      -8.542   0.309   4.876  1.00 87.46           H
ATOM   3237  CB  LYS A 218      -7.720  -0.371   6.714  1.00 87.46           C
ATOM   3238 1HB  LYS A 218      -7.830   0.563   7.266  1.00 87.46           H
ATOM   3239 2HB  LYS A 218      -7.867  -1.181   7.429  1.00 87.46           H
ATOM   3240  CG  LYS A 218      -6.313  -0.456   6.119  1.00 87.46           C
ATOM   3241 1HG  LYS A 218      -6.218  -1.370   5.532  1.00 87.46           H
ATOM   3242 2HG  LYS A 218      -6.152   0.379   5.438  1.00 87.46           H
ATOM   3243  CD  LYS A 218      -5.251  -0.437   7.220  1.00 87.46           C
ATOM   3244 1HD  LYS A 218      -5.309   0.502   7.770  1.00 87.46           H
ATOM   3245 2HD  LYS A 218      -5.446  -1.238   7.933  1.00 87.46           H
ATOM   3246  CE  LYS A 218      -3.848  -0.603   6.630  1.00 87.46           C
ATOM   3247 1HE  LYS A 218      -3.822  -1.477   5.979  1.00 87.46           H
ATOM   3248 2HE  LYS A 218      -3.602   0.261   6.014  1.00 87.46           H
ATOM   3249  NZ  LYS A 218      -2.847  -0.751   7.710  1.00 87.46           N
ATOM   3250 1HZ  LYS A 218      -1.955  -1.022   7.309  1.00 87.46           H
ATOM   3251 2HZ  LYS A 218      -2.743   0.131   8.198  1.00 87.46           H
ATOM   3252 3HZ  LYS A 218      -3.155  -1.464   8.361  1.00 87.46           H
ATOM   3253  HN  LYS A 218     -10.128  -0.017   7.151  1.00 87.46           H
ATOM   3254  N   VAL A 219      -9.479  -2.760   5.591  1.00 91.41           N
ATOM   3255  CA  VAL A 219      -9.505  -4.130   5.107  1.00 91.41           C
ATOM   3256  C   VAL A 219     -10.367  -4.205   3.846  1.00 91.41           C
ATOM   3257  O   VAL A 219      -9.972  -4.818   2.855  1.00 91.41           O
ATOM   3258  HA  VAL A 219      -8.483  -4.407   4.850  1.00 91.41           H
ATOM   3259  CB  VAL A 219      -9.986  -5.067   6.217  1.00 91.41           C
ATOM   3260  HB  VAL A 219     -10.953  -4.705   6.566  1.00 91.41           H
ATOM   3261  CG1 VAL A 219     -10.180  -6.489   5.687  1.00 91.41           C
ATOM   3262 1HG1 VAL A 219     -10.923  -6.482   4.889  1.00 91.41           H
ATOM   3263 2HG1 VAL A 219      -9.233  -6.865   5.298  1.00 91.41           H
ATOM   3264 3HG1 VAL A 219     -10.522  -7.135   6.496  1.00 91.41           H
ATOM   3265  CG2 VAL A 219      -9.022  -5.051   7.404  1.00 91.41           C
ATOM   3266 1HG2 VAL A 219      -8.035  -5.377   7.075  1.00 91.41           H
ATOM   3267 2HG2 VAL A 219      -8.956  -4.040   7.805  1.00 91.41           H
ATOM   3268 3HG2 VAL A 219      -9.387  -5.726   8.178  1.00 91.41           H
ATOM   3269  HN  VAL A 219      -9.969  -2.605   6.449  1.00 91.41           H
ATOM   3270  N   ILE A 220     -11.529  -3.572   3.923  1.00 91.73           N
ATOM   3271  CA  ILE A 220     -12.506  -3.668   2.851  1.00 91.73           C
ATOM   3272  C   ILE A 220     -11.932  -3.030   1.585  1.00 91.73           C
ATOM   3273  O   ILE A 220     -11.828  -3.683   0.548  1.00 91.73           O
ATOM   3274  HA  ILE A 220     -12.675  -4.727   2.658  1.00 91.73           H
ATOM   3275  CB  ILE A 220     -13.843  -3.069   3.291  1.00 91.73           C
ATOM   3276  HB  ILE A 220     -13.651  -2.088   3.727  1.00 91.73           H
ATOM   3277  CG1 ILE A 220     -14.498  -3.926   4.376  1.00 91.73           C
ATOM   3278 1HG1 ILE A 220     -14.722  -4.915   3.978  1.00 91.73           H
ATOM   3279 2HG1 ILE A 220     -13.802  -4.066   5.203  1.00 91.73           H
ATOM   3280  CG2 ILE A 220     -14.769  -2.857   2.092  1.00 91.73           C
ATOM   3281 1HG2 ILE A 220     -14.297  -2.176   1.384  1.00 91.73           H
ATOM   3282 2HG2 ILE A 220     -14.958  -3.814   1.605  1.00 91.73           H
ATOM   3283 3HG2 ILE A 220     -15.713  -2.430   2.432  1.00 91.73           H
ATOM   3284  CD1 ILE A 220     -15.783  -3.273   4.889  1.00 91.73           C
ATOM   3285 1HD1 ILE A 220     -15.551  -2.294   5.309  1.00 91.73           H
ATOM   3286 2HD1 ILE A 220     -16.486  -3.157   4.064  1.00 91.73           H
ATOM   3287 3HD1 ILE A 220     -16.228  -3.903   5.660  1.00 91.73           H
ATOM   3288  HN  ILE A 220     -11.806  -3.004   4.697  1.00 91.73           H
ATOM   3289  N   LEU A 221     -11.575  -1.760   1.711  1.00 91.41           N
ATOM   3290  CA  LEU A 221     -11.190  -0.973   0.552  1.00 91.41           C
ATOM   3291  C   LEU A 221      -9.743  -1.301   0.176  1.00 91.41           C
ATOM   3292  O   LEU A 221      -9.345  -1.135  -0.976  1.00 91.41           O
ATOM   3293  HA  LEU A 221     -11.837  -1.268  -0.274  1.00 91.41           H
ATOM   3294  CB  LEU A 221     -11.436   0.515   0.809  1.00 91.41           C
ATOM   3295 1HB  LEU A 221     -10.833   0.820   1.665  1.00 91.41           H
ATOM   3296 2HB  LEU A 221     -11.073   1.077  -0.052  1.00 91.41           H
ATOM   3297  CG  LEU A 221     -12.888   0.919   1.073  1.00 91.41           C
ATOM   3298  HG  LEU A 221     -13.245   0.362   1.939  1.00 91.41           H
ATOM   3299  CD1 LEU A 221     -12.989   2.406   1.418  1.00 91.41           C
ATOM   3300 1HD1 LEU A 221     -12.401   2.612   2.313  1.00 91.41           H
ATOM   3301 2HD1 LEU A 221     -12.606   3.000   0.588  1.00 91.41           H
ATOM   3302 3HD1 LEU A 221     -14.031   2.667   1.601  1.00 91.41           H
ATOM   3303  CD2 LEU A 221     -13.784   0.543  -0.109  1.00 91.41           C
ATOM   3304 1HD2 LEU A 221     -13.437   1.055  -1.006  1.00 91.41           H
ATOM   3305 2HD2 LEU A 221     -13.745  -0.534  -0.266  1.00 91.41           H
ATOM   3306 3HD2 LEU A 221     -14.811   0.842   0.105  1.00 91.41           H
ATOM   3307  HN  LEU A 221     -11.547  -1.270   2.582  1.00 91.41           H
ATOM   3308  N   GLY A 222      -8.997  -1.760   1.170  1.00 90.69           N
ATOM   3309  CA  GLY A 222      -7.565  -1.944   1.007  1.00 90.69           C
ATOM   3310  C   GLY A 222      -7.260  -3.244   0.259  1.00 90.69           C
ATOM   3311  O   GLY A 222      -6.210  -3.371  -0.369  1.00 90.69           O
ATOM   3312 1HA  GLY A 222      -7.146  -1.099   0.460  1.00 90.69           H
ATOM   3313 2HA  GLY A 222      -7.083  -1.962   1.984  1.00 90.69           H
ATOM   3314  HN  GLY A 222      -9.354  -2.004   2.071  1.00 90.69           H
ATOM   3315  N   PHE A 223      -8.198  -4.175   0.350  1.00 89.86           N
ATOM   3316  CA  PHE A 223      -7.978  -5.512  -0.174  1.00 89.86           C
ATOM   3317  C   PHE A 223      -9.226  -6.033  -0.890  1.00 89.86           C
ATOM   3318  O   PHE A 223      -9.205  -6.255  -2.100  1.00 89.86           O
ATOM   3319  HA  PHE A 223      -7.154  -5.450  -0.884  1.00 89.86           H
ATOM   3320  CB  PHE A 223      -7.677  -6.417   1.022  1.00 89.86           C
ATOM   3321 1HB  PHE A 223      -6.858  -5.983   1.596  1.00 89.86           H
ATOM   3322 2HB  PHE A 223      -8.548  -6.440   1.677  1.00 89.86           H
ATOM   3323  CG  PHE A 223      -7.307  -7.852   0.640  1.00 89.86           C
ATOM   3324  CD1 PHE A 223      -8.179  -8.867   0.884  1.00 89.86           C
ATOM   3325  HD1 PHE A 223      -9.141  -8.658   1.353  1.00 89.86           H
ATOM   3326  CD2 PHE A 223      -6.107  -8.112   0.055  1.00 89.86           C
ATOM   3327  HD2 PHE A 223      -5.409  -7.299  -0.141  1.00 89.86           H
ATOM   3328  CE1 PHE A 223      -7.836 -10.198   0.529  1.00 89.86           C
ATOM   3329  HE1 PHE A 223      -8.534 -11.012   0.725  1.00 89.86           H
ATOM   3330  CE2 PHE A 223      -5.764  -9.443  -0.300  1.00 89.86           C
ATOM   3331  HE2 PHE A 223      -4.802  -9.652  -0.768  1.00 89.86           H
ATOM   3332  CZ  PHE A 223      -6.636 -10.458  -0.056  1.00 89.86           C
ATOM   3333  HZ  PHE A 223      -6.372 -11.480  -0.328  1.00 89.86           H
ATOM   3334  HN  PHE A 223      -9.093  -4.028   0.772  1.00 89.86           H
ATOM   3335  N   PHE A 224     -10.285  -6.211  -0.113  1.00 85.08           N
ATOM   3336  CA  PHE A 224     -11.414  -7.010  -0.558  1.00 85.08           C
ATOM   3337  C   PHE A 224     -11.993  -6.462  -1.864  1.00 85.08           C
ATOM   3338  O   PHE A 224     -12.174  -7.205  -2.827  1.00 85.08           O
ATOM   3339  HA  PHE A 224     -11.048  -8.024  -0.722  1.00 85.08           H
ATOM   3340  CB  PHE A 224     -12.481  -6.924   0.535  1.00 85.08           C
ATOM   3341 1HB  PHE A 224     -12.471  -5.921   0.960  1.00 85.08           H
ATOM   3342 2HB  PHE A 224     -13.462  -7.069   0.083  1.00 85.08           H
ATOM   3343  CG  PHE A 224     -12.300  -7.942   1.663  1.00 85.08           C
ATOM   3344  CD1 PHE A 224     -12.584  -9.255   1.446  1.00 85.08           C
ATOM   3345  HD1 PHE A 224     -12.941  -9.581   0.469  1.00 85.08           H
ATOM   3346  CD2 PHE A 224     -11.855  -7.535   2.882  1.00 85.08           C
ATOM   3347  HD2 PHE A 224     -11.627  -6.483   3.055  1.00 85.08           H
ATOM   3348  CE1 PHE A 224     -12.416 -10.199   2.493  1.00 85.08           C
ATOM   3349  HE1 PHE A 224     -12.644 -11.251   2.320  1.00 85.08           H
ATOM   3350  CE2 PHE A 224     -11.687  -8.480   3.928  1.00 85.08           C
ATOM   3351  HE2 PHE A 224     -11.330  -8.153   4.905  1.00 85.08           H
ATOM   3352  CZ  PHE A 224     -11.971  -9.792   3.712  1.00 85.08           C
ATOM   3353  HZ  PHE A 224     -11.842 -10.517   4.515  1.00 85.08           H
ATOM   3354  HN  PHE A 224     -10.377  -5.822   0.804  1.00 85.08           H
ATOM   3355  N   LEU A 225     -12.266  -5.165  -1.854  1.00 92.80           N
ATOM   3356  CA  LEU A 225     -12.869  -4.519  -3.007  1.00 92.80           C
ATOM   3357  C   LEU A 225     -11.943  -4.673  -4.215  1.00 92.80           C
ATOM   3358  O   LEU A 225     -12.349  -5.197  -5.251  1.00 92.80           O
ATOM   3359  HA  LEU A 225     -13.804  -5.038  -3.221  1.00 92.80           H
ATOM   3360  CB  LEU A 225     -13.222  -3.066  -2.683  1.00 92.80           C
ATOM   3361 1HB  LEU A 225     -13.961  -3.062  -1.882  1.00 92.80           H
ATOM   3362 2HB  LEU A 225     -12.330  -2.574  -2.296  1.00 92.80           H
ATOM   3363  CG  LEU A 225     -13.765  -2.232  -3.846  1.00 92.80           C
ATOM   3364  HG  LEU A 225     -13.103  -2.366  -4.701  1.00 92.80           H
ATOM   3365  CD1 LEU A 225     -15.153  -2.720  -4.268  1.00 92.80           C
ATOM   3366 1HD1 LEU A 225     -15.091  -3.762  -4.584  1.00 92.80           H
ATOM   3367 2HD1 LEU A 225     -15.840  -2.636  -3.426  1.00 92.80           H
ATOM   3368 3HD1 LEU A 225     -15.516  -2.111  -5.096  1.00 92.80           H
ATOM   3369  CD2 LEU A 225     -13.762  -0.742  -3.500  1.00 92.80           C
ATOM   3370 1HD2 LEU A 225     -14.389  -0.571  -2.625  1.00 92.80           H
ATOM   3371 2HD2 LEU A 225     -12.743  -0.421  -3.287  1.00 92.80           H
ATOM   3372 3HD2 LEU A 225     -14.154  -0.173  -4.344  1.00 92.80           H
ATOM   3373  HN  LEU A 225     -12.083  -4.561  -1.078  1.00 92.80           H
ATOM   3374  N   PRO A 226     -10.686  -4.220  -4.105  1.00 93.14           N
ATOM   3375  CA  PRO A 226      -9.738  -4.350  -5.215  1.00 93.14           C
ATOM   3376  C   PRO A 226      -9.636  -5.779  -5.723  1.00 93.14           C
ATOM   3377  O   PRO A 226      -9.649  -6.015  -6.930  1.00 93.14           O
ATOM   3378  HA  PRO A 226     -10.081  -3.767  -6.070  1.00 93.14           H
ATOM   3379  CB  PRO A 226      -8.415  -3.863  -4.620  1.00 93.14           C
ATOM   3380 1HB  PRO A 226      -7.836  -4.687  -4.202  1.00 93.14           H
ATOM   3381 2HB  PRO A 226      -7.789  -3.384  -5.372  1.00 93.14           H
ATOM   3382  CG  PRO A 226      -8.854  -2.879  -3.542  1.00 93.14           C
ATOM   3383 1HG  PRO A 226      -8.071  -2.714  -2.802  1.00 93.14           H
ATOM   3384 2HG  PRO A 226      -9.092  -1.901  -3.959  1.00 93.14           H
ATOM   3385  CD  PRO A 226     -10.074  -3.556  -2.940  1.00 93.14           C
ATOM   3386 1HD  PRO A 226      -9.799  -4.275  -2.168  1.00 93.14           H
ATOM   3387 2HD  PRO A 226     -10.748  -2.837  -2.475  1.00 93.14           H
ATOM   3388  N   PHE A 227      -9.537  -6.703  -4.778  1.00 91.56           N
ATOM   3389  CA  PHE A 227      -9.294  -8.095  -5.116  1.00 91.56           C
ATOM   3390  C   PHE A 227     -10.432  -8.659  -5.970  1.00 91.56           C
ATOM   3391  O   PHE A 227     -10.189  -9.302  -6.989  1.00 91.56           O
ATOM   3392  HA  PHE A 227      -8.364  -8.133  -5.684  1.00 91.56           H
ATOM   3393  CB  PHE A 227      -9.228  -8.870  -3.799  1.00 91.56           C
ATOM   3394 1HB  PHE A 227      -8.400  -8.485  -3.204  1.00 91.56           H
ATOM   3395 2HB  PHE A 227     -10.141  -8.684  -3.233  1.00 91.56           H
ATOM   3396  CG  PHE A 227      -9.053 -10.380  -3.974  1.00 91.56           C
ATOM   3397  CD1 PHE A 227     -10.100 -11.217  -3.743  1.00 91.56           C
ATOM   3398  HD1 PHE A 227     -11.064 -10.812  -3.433  1.00 91.56           H
ATOM   3399  CD2 PHE A 227      -7.851 -10.885  -4.360  1.00 91.56           C
ATOM   3400  HD2 PHE A 227      -7.012 -10.215  -4.545  1.00 91.56           H
ATOM   3401  CE1 PHE A 227      -9.938 -12.618  -3.905  1.00 91.56           C
ATOM   3402  HE1 PHE A 227     -10.777 -13.289  -3.719  1.00 91.56           H
ATOM   3403  CE2 PHE A 227      -7.689 -12.287  -4.522  1.00 91.56           C
ATOM   3404  HE2 PHE A 227      -6.725 -12.692  -4.831  1.00 91.56           H
ATOM   3405  CZ  PHE A 227      -8.736 -13.124  -4.291  1.00 91.56           C
ATOM   3406  HZ  PHE A 227      -8.611 -14.199  -4.415  1.00 91.56           H
ATOM   3407  HN  PHE A 227      -9.619  -6.514  -3.800  1.00 91.56           H
ATOM   3408  N   VAL A 228     -11.651  -8.396  -5.521  1.00 94.31           N
ATOM   3409  CA  VAL A 228     -12.826  -8.915  -6.201  1.00 94.31           C
ATOM   3410  C   VAL A 228     -12.842  -8.406  -7.643  1.00 94.31           C
ATOM   3411  O   VAL A 228     -13.093  -9.172  -8.573  1.00 94.31           O
ATOM   3412  HA  VAL A 228     -12.746 -10.002  -6.213  1.00 94.31           H
ATOM   3413  CB  VAL A 228     -14.089  -8.541  -5.421  1.00 94.31           C
ATOM   3414  HB  VAL A 228     -14.063  -7.467  -5.236  1.00 94.31           H
ATOM   3415  CG1 VAL A 228     -15.347  -8.847  -6.236  1.00 94.31           C
ATOM   3416 1HG1 VAL A 228     -15.327  -8.275  -7.164  1.00 94.31           H
ATOM   3417 2HG1 VAL A 228     -15.381  -9.912  -6.466  1.00 94.31           H
ATOM   3418 3HG1 VAL A 228     -16.230  -8.572  -5.659  1.00 94.31           H
ATOM   3419  CG2 VAL A 228     -14.127  -9.251  -4.066  1.00 94.31           C
ATOM   3420 1HG2 VAL A 228     -14.118 -10.330  -4.221  1.00 94.31           H
ATOM   3421 2HG2 VAL A 228     -13.255  -8.961  -3.480  1.00 94.31           H
ATOM   3422 3HG2 VAL A 228     -15.034  -8.967  -3.533  1.00 94.31           H
ATOM   3423  HN  VAL A 228     -11.842  -7.841  -4.712  1.00 94.31           H
ATOM   3424  N   VAL A 229     -12.571  -7.117  -7.786  1.00 94.47           N
ATOM   3425  CA  VAL A 229     -12.622  -6.481  -9.091  1.00 94.47           C
ATOM   3426  C   VAL A 229     -11.543  -7.086  -9.991  1.00 94.47           C
ATOM   3427  O   VAL A 229     -11.807  -7.416 -11.147  1.00 94.47           O
ATOM   3428  HA  VAL A 229     -13.600  -6.695  -9.523  1.00 94.47           H
ATOM   3429  CB  VAL A 229     -12.493  -4.964  -8.940  1.00 94.47           C
ATOM   3430  HB  VAL A 229     -11.585  -4.760  -8.372  1.00 94.47           H
ATOM   3431  CG1 VAL A 229     -12.356  -4.287 -10.305  1.00 94.47           C
ATOM   3432 1HG1 VAL A 229     -11.467  -4.665 -10.811  1.00 94.47           H
ATOM   3433 2HG1 VAL A 229     -13.237  -4.504 -10.908  1.00 94.47           H
ATOM   3434 3HG1 VAL A 229     -12.265  -3.209 -10.168  1.00 94.47           H
ATOM   3435  CG2 VAL A 229     -13.675  -4.388  -8.158  1.00 94.47           C
ATOM   3436 1HG2 VAL A 229     -14.602  -4.608  -8.687  1.00 94.47           H
ATOM   3437 2HG2 VAL A 229     -13.707  -4.837  -7.165  1.00 94.47           H
ATOM   3438 3HG2 VAL A 229     -13.558  -3.308  -8.065  1.00 94.47           H
ATOM   3439  HN  VAL A 229     -12.320  -6.511  -7.030  1.00 94.47           H
ATOM   3440  N   MET A 230     -10.351  -7.215  -9.428  1.00 88.78           N
ATOM   3441  CA  MET A 230      -9.221  -7.735 -10.178  1.00 88.78           C
ATOM   3442  C   MET A 230      -9.486  -9.166 -10.648  1.00 88.78           C
ATOM   3443  O   MET A 230      -9.247  -9.497 -11.808  1.00 88.78           O
ATOM   3444  HA  MET A 230      -9.112  -7.076 -11.040  1.00 88.78           H
ATOM   3445  CB  MET A 230      -7.969  -7.710  -9.298  1.00 88.78           C
ATOM   3446 1HB  MET A 230      -8.207  -8.103  -8.310  1.00 88.78           H
ATOM   3447 2HB  MET A 230      -7.207  -8.362  -9.725  1.00 88.78           H
ATOM   3448  CG  MET A 230      -7.417  -6.289  -9.169  1.00 88.78           C
ATOM   3449 1HG  MET A 230      -7.166  -5.896 -10.154  1.00 88.78           H
ATOM   3450 2HG  MET A 230      -8.178  -5.631  -8.749  1.00 88.78           H
ATOM   3451  SD  MET A 230      -5.969  -6.289  -8.126  1.00 88.78           S
ATOM   3452  CE  MET A 230      -4.821  -7.146  -9.190  1.00 88.78           C
ATOM   3453 1HE  MET A 230      -5.206  -8.141  -9.413  1.00 88.78           H
ATOM   3454 2HE  MET A 230      -4.698  -6.588 -10.118  1.00 88.78           H
ATOM   3455 3HE  MET A 230      -3.857  -7.234  -8.689  1.00 88.78           H
ATOM   3456  HN  MET A 230     -10.152  -6.971  -8.479  1.00 88.78           H
ATOM   3457  N   ALA A 231      -9.978  -9.977  -9.723  1.00 93.65           N
ATOM   3458  CA  ALA A 231     -10.203 -11.385 -10.004  1.00 93.65           C
ATOM   3459  C   ALA A 231     -11.181 -11.517 -11.173  1.00 93.65           C
ATOM   3460  O   ALA A 231     -10.963 -12.315 -12.083  1.00 93.65           O
ATOM   3461  HA  ALA A 231      -9.247 -11.823 -10.291  1.00 93.65           H
ATOM   3462  CB  ALA A 231     -10.707 -12.084  -8.740  1.00 93.65           C
ATOM   3463 1HB  ALA A 231      -9.963 -11.987  -7.950  1.00 93.65           H
ATOM   3464 2HB  ALA A 231     -11.641 -11.625  -8.419  1.00 93.65           H
ATOM   3465 3HB  ALA A 231     -10.876 -13.140  -8.952  1.00 93.65           H
ATOM   3466  HN  ALA A 231     -10.220  -9.688  -8.797  1.00 93.65           H
ATOM   3467  N   CYS A 232     -12.239 -10.721 -11.110  1.00 92.58           N
ATOM   3468  CA  CYS A 232     -13.264 -10.756 -12.140  1.00 92.58           C
ATOM   3469  C   CYS A 232     -12.631 -10.322 -13.463  1.00 92.58           C
ATOM   3470  O   CYS A 232     -12.791 -10.993 -14.481  1.00 92.58           O
ATOM   3471  HA  CYS A 232     -13.614 -11.786 -12.198  1.00 92.58           H
ATOM   3472  CB  CYS A 232     -14.467  -9.885 -11.770  1.00 92.58           C
ATOM   3473 1HB  CYS A 232     -14.132  -8.883 -11.502  1.00 92.58           H
ATOM   3474 2HB  CYS A 232     -15.128  -9.780 -12.630  1.00 92.58           H
ATOM   3475  SG  CYS A 232     -15.376 -10.635 -10.371  1.00 92.58           S
ATOM   3476  HG  CYS A 232     -14.586 -10.152  -9.416  1.00 92.58           H
ATOM   3477  HN  CYS A 232     -12.401 -10.062 -10.375  1.00 92.58           H
ATOM   3478  N   CYS A 233     -11.924  -9.203 -13.406  1.00 92.43           N
ATOM   3479  CA  CYS A 233     -11.396  -8.588 -14.612  1.00 92.43           C
ATOM   3480  C   CYS A 233     -10.478  -9.597 -15.303  1.00 92.43           C
ATOM   3481  O   CYS A 233     -10.636  -9.874 -16.491  1.00 92.43           O
ATOM   3482  HA  CYS A 233     -12.253  -8.349 -15.242  1.00 92.43           H
ATOM   3483  CB  CYS A 233     -10.674  -7.274 -14.308  1.00 92.43           C
ATOM   3484 1HB  CYS A 233      -9.989  -7.411 -13.470  1.00 92.43           H
ATOM   3485 2HB  CYS A 233     -10.072  -6.973 -15.165  1.00 92.43           H
ATOM   3486  SG  CYS A 233     -11.892  -5.967 -13.911  1.00 92.43           S
ATOM   3487  HG  CYS A 233     -12.119  -6.364 -12.662  1.00 92.43           H
ATOM   3488  HN  CYS A 233     -11.712  -8.718 -12.557  1.00 92.43           H
ATOM   3489  N   TYR A 234      -9.538 -10.120 -14.530  1.00 86.15           N
ATOM   3490  CA  TYR A 234      -8.497 -10.968 -15.086  1.00 86.15           C
ATOM   3491  C   TYR A 234      -9.059 -12.332 -15.492  1.00 86.15           C
ATOM   3492  O   TYR A 234      -8.535 -12.979 -16.398  1.00 86.15           O
ATOM   3493  HA  TYR A 234      -8.095 -10.472 -15.969  1.00 86.15           H
ATOM   3494  CB  TYR A 234      -7.471 -11.165 -13.968  1.00 86.15           C
ATOM   3495 1HB  TYR A 234      -7.998 -11.381 -13.039  1.00 86.15           H
ATOM   3496 2HB  TYR A 234      -6.860 -12.038 -14.199  1.00 86.15           H
ATOM   3497  CG  TYR A 234      -6.552  -9.961 -13.748  1.00 86.15           C
ATOM   3498  CD1 TYR A 234      -5.930  -9.362 -14.824  1.00 86.15           C
ATOM   3499  HD1 TYR A 234      -6.094  -9.746 -15.831  1.00 86.15           H
ATOM   3500  CD2 TYR A 234      -6.345  -9.476 -12.473  1.00 86.15           C
ATOM   3501  HD2 TYR A 234      -6.836  -9.949 -11.623  1.00 86.15           H
ATOM   3502  CE1 TYR A 234      -5.065  -8.230 -14.617  1.00 86.15           C
ATOM   3503  HE1 TYR A 234      -4.568  -7.747 -15.458  1.00 86.15           H
ATOM   3504  CE2 TYR A 234      -5.480  -8.343 -12.266  1.00 86.15           C
ATOM   3505  HE2 TYR A 234      -5.308  -7.949 -11.264  1.00 86.15           H
ATOM   3506  CZ  TYR A 234      -4.883  -7.776 -13.348  1.00 86.15           C
ATOM   3507  OH  TYR A 234      -4.066  -6.706 -13.152  1.00 86.15           O
ATOM   3508  HH  TYR A 234      -4.058  -6.455 -12.184  1.00 86.15           H
ATOM   3509  HN  TYR A 234      -9.480  -9.973 -13.542  1.00 86.15           H
ATOM   3510  N   THR A 235     -10.118 -12.729 -14.802  1.00 89.32           N
ATOM   3511  CA  THR A 235     -10.824 -13.950 -15.151  1.00 89.32           C
ATOM   3512  C   THR A 235     -11.341 -13.875 -16.589  1.00 89.32           C
ATOM   3513  O   THR A 235     -11.161 -14.811 -17.366  1.00 89.32           O
ATOM   3514  HA  THR A 235     -10.118 -14.779 -15.107  1.00 89.32           H
ATOM   3515  CB  THR A 235     -11.931 -14.168 -14.117  1.00 89.32           C
ATOM   3516  HB  THR A 235     -12.657 -13.355 -14.148  1.00 89.32           H
ATOM   3517  OG1 THR A 235     -11.232 -14.322 -12.886  1.00 89.32           O
ATOM   3518  HG1 THR A 235     -11.420 -13.544 -12.286  1.00 89.32           H
ATOM   3519  CG2 THR A 235     -12.653 -15.504 -14.305  1.00 89.32           C
ATOM   3520 1HG2 THR A 235     -11.938 -16.320 -14.208  1.00 89.32           H
ATOM   3521 2HG2 THR A 235     -13.107 -15.535 -15.296  1.00 89.32           H
ATOM   3522 3HG2 THR A 235     -13.429 -15.607 -13.547  1.00 89.32           H
ATOM   3523  HN  THR A 235     -10.494 -12.233 -14.019  1.00 89.32           H
ATOM   3524  N   ILE A 236     -11.973 -12.753 -16.899  1.00 89.28           N
ATOM   3525  CA  ILE A 236     -12.539 -12.553 -18.222  1.00 89.28           C
ATOM   3526  C   ILE A 236     -11.405 -12.395 -19.238  1.00 89.28           C
ATOM   3527  O   ILE A 236     -11.492 -12.905 -20.354  1.00 89.28           O
ATOM   3528  HA  ILE A 236     -13.105 -13.450 -18.474  1.00 89.28           H
ATOM   3529  CB  ILE A 236     -13.524 -11.383 -18.213  1.00 89.28           C
ATOM   3530  HB  ILE A 236     -12.997 -10.496 -17.860  1.00 89.28           H
ATOM   3531  CG1 ILE A 236     -14.675 -11.643 -17.239  1.00 89.28           C
ATOM   3532 1HG1 ILE A 236     -15.349 -12.390 -17.659  1.00 89.28           H
ATOM   3533 2HG1 ILE A 236     -14.283 -12.053 -16.309  1.00 89.28           H
ATOM   3534  CG2 ILE A 236     -14.026 -11.078 -19.626  1.00 89.28           C
ATOM   3535 1HG2 ILE A 236     -13.181 -10.818 -20.264  1.00 89.28           H
ATOM   3536 2HG2 ILE A 236     -14.530 -11.956 -20.030  1.00 89.28           H
ATOM   3537 3HG2 ILE A 236     -14.724 -10.242 -19.591  1.00 89.28           H
ATOM   3538  CD1 ILE A 236     -15.449 -10.355 -16.949  1.00 89.28           C
ATOM   3539 1HD1 ILE A 236     -14.777  -9.619 -16.508  1.00 89.28           H
ATOM   3540 2HD1 ILE A 236     -15.859  -9.960 -17.879  1.00 89.28           H
ATOM   3541 3HD1 ILE A 236     -16.261 -10.568 -16.255  1.00 89.28           H
ATOM   3542  HN  ILE A 236     -12.101 -11.990 -16.265  1.00 89.28           H
ATOM   3543  N   ILE A 237     -10.368 -11.687 -18.814  1.00 87.56           N
ATOM   3544  CA  ILE A 237      -9.224 -11.447 -19.676  1.00 87.56           C
ATOM   3545  C   ILE A 237      -8.643 -12.788 -20.131  1.00 87.56           C
ATOM   3546  O   ILE A 237      -8.431 -13.004 -21.323  1.00 87.56           O
ATOM   3547  HA  ILE A 237      -9.583 -10.911 -20.555  1.00 87.56           H
ATOM   3548  CB  ILE A 237      -8.207 -10.542 -18.977  1.00 87.56           C
ATOM   3549  HB  ILE A 237      -8.097 -10.884 -17.948  1.00 87.56           H
ATOM   3550  CG1 ILE A 237      -8.706  -9.097 -18.923  1.00 87.56           C
ATOM   3551 1HG1 ILE A 237      -8.641  -8.649 -19.915  1.00 87.56           H
ATOM   3552 2HG1 ILE A 237      -9.757  -9.082 -18.635  1.00 87.56           H
ATOM   3553  CG2 ILE A 237      -6.832 -10.649 -19.639  1.00 87.56           C
ATOM   3554 1HG2 ILE A 237      -6.480 -11.679 -19.581  1.00 87.56           H
ATOM   3555 2HG2 ILE A 237      -6.907 -10.349 -20.684  1.00 87.56           H
ATOM   3556 3HG2 ILE A 237      -6.128  -9.996 -19.123  1.00 87.56           H
ATOM   3557  CD1 ILE A 237      -7.887  -8.271 -17.929  1.00 87.56           C
ATOM   3558 1HD1 ILE A 237      -7.974  -8.708 -16.935  1.00 87.56           H
ATOM   3559 2HD1 ILE A 237      -6.841  -8.268 -18.235  1.00 87.56           H
ATOM   3560 3HD1 ILE A 237      -8.263  -7.248 -17.910  1.00 87.56           H
ATOM   3561  HN  ILE A 237     -10.303 -11.282 -17.902  1.00 87.56           H
ATOM   3562  N   ILE A 238      -8.403 -13.653 -19.157  1.00 87.10           N
ATOM   3563  CA  ILE A 238      -7.781 -14.937 -19.433  1.00 87.10           C
ATOM   3564  C   ILE A 238      -8.632 -15.704 -20.446  1.00 87.10           C
ATOM   3565  O   ILE A 238      -8.106 -16.272 -21.402  1.00 87.10           O
ATOM   3566  HA  ILE A 238      -6.807 -14.739 -19.880  1.00 87.10           H
ATOM   3567  CB  ILE A 238      -7.534 -15.704 -18.132  1.00 87.10           C
ATOM   3568  HB  ILE A 238      -8.428 -15.625 -17.514  1.00 87.10           H
ATOM   3569  CG1 ILE A 238      -6.382 -15.082 -17.340  1.00 87.10           C
ATOM   3570 1HG1 ILE A 238      -5.432 -15.348 -17.803  1.00 87.10           H
ATOM   3571 2HG1 ILE A 238      -6.458 -13.995 -17.372  1.00 87.10           H
ATOM   3572  CG2 ILE A 238      -7.303 -17.191 -18.407  1.00 87.10           C
ATOM   3573 1HG2 ILE A 238      -8.182 -17.610 -18.898  1.00 87.10           H
ATOM   3574 2HG2 ILE A 238      -6.434 -17.310 -19.054  1.00 87.10           H
ATOM   3575 3HG2 ILE A 238      -7.130 -17.712 -17.465  1.00 87.10           H
ATOM   3576  CD1 ILE A 238      -6.397 -15.557 -15.885  1.00 87.10           C
ATOM   3577 1HD1 ILE A 238      -7.338 -15.268 -15.419  1.00 87.10           H
ATOM   3578 2HD1 ILE A 238      -6.296 -16.642 -15.857  1.00 87.10           H
ATOM   3579 3HD1 ILE A 238      -5.568 -15.101 -15.345  1.00 87.10           H
ATOM   3580  HN  ILE A 238      -8.625 -13.489 -18.196  1.00 87.10           H
ATOM   3581  N   HIS A 239      -9.935 -15.696 -20.203  1.00 81.80           N
ATOM   3582  CA  HIS A 239     -10.860 -16.421 -21.057  1.00 81.80           C
ATOM   3583  C   HIS A 239     -10.740 -15.909 -22.494  1.00 81.80           C
ATOM   3584  O   HIS A 239     -10.696 -16.698 -23.437  1.00 81.80           O
ATOM   3585  HA  HIS A 239     -10.559 -17.468 -21.028  1.00 81.80           H
ATOM   3586  CB  HIS A 239     -12.287 -16.331 -20.513  1.00 81.80           C
ATOM   3587 1HB  HIS A 239     -12.278 -16.591 -19.454  1.00 81.80           H
ATOM   3588 2HB  HIS A 239     -12.628 -15.298 -20.584  1.00 81.80           H
ATOM   3589  CG  HIS A 239     -13.275 -17.222 -21.227  1.00 81.80           C
ATOM   3590  ND1 HIS A 239     -13.322 -18.592 -21.038  1.00 81.80           N
ATOM   3591  HD1 HIS A 239     -12.728 -19.119 -20.429  1.00 81.80           H
ATOM   3592  CD2 HIS A 239     -14.252 -16.925 -22.132  1.00 81.80           C
ATOM   3593  HD2 HIS A 239     -14.490 -15.930 -22.508  1.00 81.80           H
ATOM   3594  CE1 HIS A 239     -14.287 -19.087 -21.799  1.00 81.80           C
ATOM   3595  HE1 HIS A 239     -14.571 -20.136 -21.872  1.00 81.80           H
ATOM   3596  NE2 HIS A 239     -14.862 -18.052 -22.477  1.00 81.80           N
ATOM   3597  HN  HIS A 239     -10.358 -15.208 -19.440  1.00 81.80           H
ATOM   3598  N   THR A 240     -10.692 -14.590 -22.616  1.00 84.69           N
ATOM   3599  CA  THR A 240     -10.630 -13.962 -23.925  1.00 84.69           C
ATOM   3600  C   THR A 240      -9.319 -14.321 -24.628  1.00 84.69           C
ATOM   3601  O   THR A 240      -9.306 -14.578 -25.831  1.00 84.69           O
ATOM   3602  HA  THR A 240     -11.440 -14.360 -24.536  1.00 84.69           H
ATOM   3603  CB  THR A 240     -10.825 -12.456 -23.736  1.00 84.69           C
ATOM   3604  HB  THR A 240      -9.956 -12.009 -23.255  1.00 84.69           H
ATOM   3605  OG1 THR A 240     -12.050 -12.353 -23.015  1.00 84.69           O
ATOM   3606  HG1 THR A 240     -11.864 -12.273 -22.035  1.00 84.69           H
ATOM   3607  CG2 THR A 240     -11.108 -11.733 -25.054  1.00 84.69           C
ATOM   3608 1HG2 THR A 240     -12.016 -12.135 -25.503  1.00 84.69           H
ATOM   3609 2HG2 THR A 240     -10.270 -11.880 -25.736  1.00 84.69           H
ATOM   3610 3HG2 THR A 240     -11.238 -10.668 -24.863  1.00 84.69           H
ATOM   3611  HN  THR A 240     -10.694 -13.957 -21.843  1.00 84.69           H
ATOM   3612  N   LEU A 241      -8.249 -14.327 -23.847  1.00 83.57           N
ATOM   3613  CA  LEU A 241      -6.924 -14.561 -24.396  1.00 83.57           C
ATOM   3614  C   LEU A 241      -6.838 -15.997 -24.917  1.00 83.57           C
ATOM   3615  O   LEU A 241      -6.222 -16.250 -25.951  1.00 83.57           O
ATOM   3616  HA  LEU A 241      -6.794 -13.880 -25.237  1.00 83.57           H
ATOM   3617  CB  LEU A 241      -5.848 -14.216 -23.364  1.00 83.57           C
ATOM   3618 1HB  LEU A 241      -6.131 -14.661 -22.410  1.00 83.57           H
ATOM   3619 2HB  LEU A 241      -4.914 -14.686 -23.671  1.00 83.57           H
ATOM   3620  CG  LEU A 241      -5.586 -12.725 -23.141  1.00 83.57           C
ATOM   3621  HG  LEU A 241      -6.529 -12.250 -22.870  1.00 83.57           H
ATOM   3622  CD1 LEU A 241      -4.619 -12.506 -21.976  1.00 83.57           C
ATOM   3623 1HD1 LEU A 241      -5.046 -12.926 -21.065  1.00 83.57           H
ATOM   3624 2HD1 LEU A 241      -3.671 -12.999 -22.193  1.00 83.57           H
ATOM   3625 3HD1 LEU A 241      -4.451 -11.438 -21.839  1.00 83.57           H
ATOM   3626  CD2 LEU A 241      -5.096 -12.056 -24.426  1.00 83.57           C
ATOM   3627 1HD2 LEU A 241      -4.169 -12.528 -24.751  1.00 83.57           H
ATOM   3628 2HD2 LEU A 241      -5.851 -12.165 -25.204  1.00 83.57           H
ATOM   3629 3HD2 LEU A 241      -4.918 -10.997 -24.240  1.00 83.57           H
ATOM   3630  HN  LEU A 241      -8.276 -14.177 -22.859  1.00 83.57           H
ATOM   3631  N   ILE A 242      -7.464 -16.900 -24.176  1.00 82.25           N
ATOM   3632  CA  ILE A 242      -7.447 -18.307 -24.538  1.00 82.25           C
ATOM   3633  C   ILE A 242      -8.115 -18.487 -25.902  1.00 82.25           C
ATOM   3634  O   ILE A 242      -7.639 -19.258 -26.734  1.00 82.25           O
ATOM   3635  HA  ILE A 242      -6.403 -18.610 -24.621  1.00 82.25           H
ATOM   3636  CB  ILE A 242      -8.076 -19.153 -23.429  1.00 82.25           C
ATOM   3637  HB  ILE A 242      -9.005 -18.673 -23.118  1.00 82.25           H
ATOM   3638  CG1 ILE A 242      -7.166 -19.212 -22.201  1.00 82.25           C
ATOM   3639 1HG1 ILE A 242      -6.291 -19.823 -22.421  1.00 82.25           H
ATOM   3640 2HG1 ILE A 242      -6.804 -18.211 -21.963  1.00 82.25           H
ATOM   3641  CG2 ILE A 242      -8.438 -20.548 -23.942  1.00 82.25           C
ATOM   3642 1HG2 ILE A 242      -9.151 -20.460 -24.761  1.00 82.25           H
ATOM   3643 2HG2 ILE A 242      -7.538 -21.050 -24.296  1.00 82.25           H
ATOM   3644 3HG2 ILE A 242      -8.884 -21.128 -23.133  1.00 82.25           H
ATOM   3645  CD1 ILE A 242      -7.909 -19.790 -20.995  1.00 82.25           C
ATOM   3646 1HD1 ILE A 242      -8.769 -19.162 -20.762  1.00 82.25           H
ATOM   3647 2HD1 ILE A 242      -8.248 -20.800 -21.227  1.00 82.25           H
ATOM   3648 3HD1 ILE A 242      -7.239 -19.821 -20.136  1.00 82.25           H
ATOM   3649  HN  ILE A 242      -7.976 -16.683 -23.344  1.00 82.25           H
ATOM   3650  N   GLN A 243      -9.208 -17.762 -26.091  1.00 77.46           N
ATOM   3651  CA  GLN A 243      -9.987 -17.886 -27.311  1.00 77.46           C
ATOM   3652  C   GLN A 243      -9.262 -17.207 -28.475  1.00 77.46           C
ATOM   3653  O   GLN A 243      -9.546 -17.489 -29.637  1.00 77.46           O
ATOM   3654  HA  GLN A 243     -10.065 -18.957 -27.498  1.00 77.46           H
ATOM   3655  CB  GLN A 243     -11.391 -17.305 -27.127  1.00 77.46           C
ATOM   3656 1HB  GLN A 243     -11.320 -16.288 -26.740  1.00 77.46           H
ATOM   3657 2HB  GLN A 243     -11.893 -17.245 -28.092  1.00 77.46           H
ATOM   3658  CG  GLN A 243     -12.218 -18.164 -26.168  1.00 77.46           C
ATOM   3659 1HG  GLN A 243     -12.237 -19.195 -26.522  1.00 77.46           H
ATOM   3660 2HG  GLN A 243     -11.747 -18.174 -25.185  1.00 77.46           H
ATOM   3661  CD  GLN A 243     -13.648 -17.633 -26.051  1.00 77.46           C
ATOM   3662  OE1 GLN A 243     -13.990 -16.579 -26.561  1.00 77.46           O
ATOM   3663  NE2 GLN A 243     -14.461 -18.420 -25.352  1.00 77.46           N
ATOM   3664 1HE2 GLN A 243     -14.117 -19.273 -24.959  1.00 77.46           H
ATOM   3665 2HE2 GLN A 243     -15.417 -18.158 -25.219  1.00 77.46           H
ATOM   3666  HN  GLN A 243      -9.562 -17.101 -25.429  1.00 77.46           H
ATOM   3667  N   ALA A 244      -8.338 -16.325 -28.121  1.00 78.21           N
ATOM   3668  CA  ALA A 244      -7.612 -15.560 -29.121  1.00 78.21           C
ATOM   3669  C   ALA A 244      -6.725 -16.504 -29.935  1.00 78.21           C
ATOM   3670  O   ALA A 244      -6.072 -17.384 -29.376  1.00 78.21           O
ATOM   3671  HA  ALA A 244      -8.345 -15.101 -29.784  1.00 78.21           H
ATOM   3672  CB  ALA A 244      -6.809 -14.454 -28.433  1.00 78.21           C
ATOM   3673 1HB  ALA A 244      -7.488 -13.794 -27.893  1.00 78.21           H
ATOM   3674 2HB  ALA A 244      -6.102 -14.900 -27.733  1.00 78.21           H
ATOM   3675 3HB  ALA A 244      -6.265 -13.880 -29.183  1.00 78.21           H
ATOM   3676  HN  ALA A 244      -8.084 -16.131 -27.174  1.00 78.21           H
ATOM   3677  N   LYS A 245      -6.731 -16.290 -31.242  1.00 67.06           N
ATOM   3678  CA  LYS A 245      -5.938 -17.113 -32.139  1.00 67.06           C
ATOM   3679  C   LYS A 245      -4.513 -16.560 -32.205  1.00 67.06           C
ATOM   3680  O   LYS A 245      -3.609 -17.223 -32.712  1.00 67.06           O
ATOM   3681  HA  LYS A 245      -5.900 -18.116 -31.714  1.00 67.06           H
ATOM   3682  CB  LYS A 245      -6.617 -17.225 -33.505  1.00 67.06           C
ATOM   3683 1HB  LYS A 245      -6.868 -16.231 -33.874  1.00 67.06           H
ATOM   3684 2HB  LYS A 245      -5.927 -17.666 -34.224  1.00 67.06           H
ATOM   3685  CG  LYS A 245      -7.885 -18.078 -33.418  1.00 67.06           C
ATOM   3686 1HG  LYS A 245      -7.666 -19.010 -32.897  1.00 67.06           H
ATOM   3687 2HG  LYS A 245      -8.640 -17.554 -32.833  1.00 67.06           H
ATOM   3688  CD  LYS A 245      -8.435 -18.385 -34.813  1.00 67.06           C
ATOM   3689 1HD  LYS A 245      -8.716 -17.457 -35.309  1.00 67.06           H
ATOM   3690 2HD  LYS A 245      -7.658 -18.849 -35.420  1.00 67.06           H
ATOM   3691  CE  LYS A 245      -9.649 -19.314 -34.731  1.00 67.06           C
ATOM   3692 1HE  LYS A 245      -9.392 -20.207 -34.162  1.00 67.06           H
ATOM   3693 2HE  LYS A 245     -10.459 -18.817 -34.196  1.00 67.06           H
ATOM   3694  NZ  LYS A 245     -10.102 -19.695 -36.087  1.00 67.06           N
ATOM   3695 1HZ  LYS A 245     -10.906 -20.308 -36.014  1.00 67.06           H
ATOM   3696 2HZ  LYS A 245     -10.358 -18.861 -36.604  1.00 67.06           H
ATOM   3697 3HZ  LYS A 245      -9.352 -20.176 -36.571  1.00 67.06           H
ATOM   3698  HN  LYS A 245      -7.264 -15.571 -31.689  1.00 67.06           H
ATOM   3699  N   LYS A 246      -4.356 -15.352 -31.684  1.00 61.06           N
ATOM   3700  CA  LYS A 246      -3.109 -14.624 -31.843  1.00 61.06           C
ATOM   3701  C   LYS A 246      -2.006 -15.332 -31.053  1.00 61.06           C
ATOM   3702  O   LYS A 246      -2.218 -15.734 -29.909  1.00 61.06           O
ATOM   3703  HA  LYS A 246      -2.847 -14.652 -32.901  1.00 61.06           H
ATOM   3704  CB  LYS A 246      -3.293 -13.154 -31.461  1.00 61.06           C
ATOM   3705 1HB  LYS A 246      -3.827 -13.085 -30.513  1.00 61.06           H
ATOM   3706 2HB  LYS A 246      -2.319 -12.689 -31.312  1.00 61.06           H
ATOM   3707  CG  LYS A 246      -4.065 -12.399 -32.544  1.00 61.06           C
ATOM   3708 1HG  LYS A 246      -3.624 -12.604 -33.520  1.00 61.06           H
ATOM   3709 2HG  LYS A 246      -5.094 -12.756 -32.578  1.00 61.06           H
ATOM   3710  CD  LYS A 246      -4.051 -10.892 -32.278  1.00 61.06           C
ATOM   3711 1HD  LYS A 246      -4.573 -10.679 -31.346  1.00 61.06           H
ATOM   3712 2HD  LYS A 246      -3.023 -10.551 -32.152  1.00 61.06           H
ATOM   3713  CE  LYS A 246      -4.711 -10.126 -33.426  1.00 61.06           C
ATOM   3714 1HE  LYS A 246      -4.226 -10.381 -34.368  1.00 61.06           H
ATOM   3715 2HE  LYS A 246      -5.756 -10.423 -33.515  1.00 61.06           H
ATOM   3716  NZ  LYS A 246      -4.622  -8.667 -33.195  1.00 61.06           N
ATOM   3717 1HZ  LYS A 246      -5.084  -8.176 -33.952  1.00 61.06           H
ATOM   3718 2HZ  LYS A 246      -5.073  -8.436 -32.316  1.00 61.06           H
ATOM   3719 3HZ  LYS A 246      -3.647  -8.390 -33.157  1.00 61.06           H
ATOM   3720  HN  LYS A 246      -5.062 -14.872 -31.163  1.00 61.06           H
ATOM   3721  N   SER A 247      -0.854 -15.463 -31.693  1.00 67.93           N
ATOM   3722  CA  SER A 247       0.274 -16.138 -31.074  1.00 67.93           C
ATOM   3723  C   SER A 247       0.733 -15.363 -29.837  1.00 67.93           C
ATOM   3724  O   SER A 247       1.156 -15.959 -28.848  1.00 67.93           O
ATOM   3725  HA  SER A 247      -0.099 -17.123 -30.791  1.00 67.93           H
ATOM   3726  CB  SER A 247       1.432 -16.296 -32.061  1.00 67.93           C
ATOM   3727 1HB  SER A 247       1.131 -16.963 -32.869  1.00 67.93           H
ATOM   3728 2HB  SER A 247       1.657 -15.330 -32.513  1.00 67.93           H
ATOM   3729  OG  SER A 247       2.603 -16.810 -31.433  1.00 67.93           O
ATOM   3730  HG  SER A 247       3.345 -16.881 -32.100  1.00 67.93           H
ATOM   3731  HN  SER A 247      -0.685 -15.118 -32.616  1.00 67.93           H
ATOM   3732  N   SER A 248       0.634 -14.045 -29.933  1.00 69.69           N
ATOM   3733  CA  SER A 248       1.118 -13.179 -28.872  1.00 69.69           C
ATOM   3734  C   SER A 248       0.310 -13.415 -27.594  1.00 69.69           C
ATOM   3735  O   SER A 248       0.643 -12.881 -26.538  1.00 69.69           O
ATOM   3736  HA  SER A 248       2.161 -13.460 -28.723  1.00 69.69           H
ATOM   3737  CB  SER A 248       1.041 -11.707 -29.284  1.00 69.69           C
ATOM   3738 1HB  SER A 248       1.412 -11.083 -28.471  1.00 69.69           H
ATOM   3739 2HB  SER A 248       1.693 -11.536 -30.141  1.00 69.69           H
ATOM   3740  OG  SER A 248      -0.289 -11.314 -29.614  1.00 69.69           O
ATOM   3741  HG  SER A 248      -0.308 -10.345 -29.860  1.00 69.69           H
ATOM   3742  HN  SER A 248       0.233 -13.570 -30.717  1.00 69.69           H
ATOM   3743  N   LYS A 249      -0.736 -14.217 -27.733  1.00 66.47           N
ATOM   3744  CA  LYS A 249      -1.663 -14.433 -26.636  1.00 66.47           C
ATOM   3745  C   LYS A 249      -0.910 -15.035 -25.448  1.00 66.47           C
ATOM   3746  O   LYS A 249      -1.219 -14.735 -24.296  1.00 66.47           O
ATOM   3747  HA  LYS A 249      -2.053 -13.459 -26.340  1.00 66.47           H
ATOM   3748  CB  LYS A 249      -2.854 -15.276 -27.099  1.00 66.47           C
ATOM   3749 1HB  LYS A 249      -3.667 -15.189 -26.379  1.00 66.47           H
ATOM   3750 2HB  LYS A 249      -3.227 -14.893 -28.049  1.00 66.47           H
ATOM   3751  CG  LYS A 249      -2.458 -16.745 -27.256  1.00 66.47           C
ATOM   3752 1HG  LYS A 249      -1.590 -16.824 -27.912  1.00 66.47           H
ATOM   3753 2HG  LYS A 249      -2.163 -17.151 -26.288  1.00 66.47           H
ATOM   3754  CD  LYS A 249      -3.614 -17.566 -27.830  1.00 66.47           C
ATOM   3755 1HD  LYS A 249      -4.513 -17.398 -27.238  1.00 66.47           H
ATOM   3756 2HD  LYS A 249      -3.834 -17.233 -28.844  1.00 66.47           H
ATOM   3757  CE  LYS A 249      -3.275 -19.058 -27.840  1.00 66.47           C
ATOM   3758 1HE  LYS A 249      -2.481 -19.252 -28.562  1.00 66.47           H
ATOM   3759 2HE  LYS A 249      -2.897 -19.358 -26.863  1.00 66.47           H
ATOM   3760  NZ  LYS A 249      -4.471 -19.859 -28.183  1.00 66.47           N
ATOM   3761 1HZ  LYS A 249      -4.210 -20.835 -28.272  1.00 66.47           H
ATOM   3762 2HZ  LYS A 249      -5.165 -19.760 -27.451  1.00 66.47           H
ATOM   3763 3HZ  LYS A 249      -4.857 -19.531 -29.062  1.00 66.47           H
ATOM   3764  HN  LYS A 249      -0.953 -14.712 -28.575  1.00 66.47           H
ATOM   3765  N   HIS A 250       0.065 -15.872 -25.770  1.00 71.36           N
ATOM   3766  CA  HIS A 250       0.777 -16.620 -24.747  1.00 71.36           C
ATOM   3767  C   HIS A 250       1.571 -15.655 -23.865  1.00 71.36           C
ATOM   3768  O   HIS A 250       1.629 -15.825 -22.648  1.00 71.36           O
ATOM   3769  HA  HIS A 250       0.021 -17.116 -24.139  1.00 71.36           H
ATOM   3770  CB  HIS A 250       1.653 -17.704 -25.378  1.00 71.36           C
ATOM   3771 1HB  HIS A 250       2.280 -17.250 -26.146  1.00 71.36           H
ATOM   3772 2HB  HIS A 250       2.323 -18.105 -24.616  1.00 71.36           H
ATOM   3773  CG  HIS A 250       0.875 -18.843 -25.992  1.00 71.36           C
ATOM   3774  ND1 HIS A 250       0.240 -19.812 -25.235  1.00 71.36           N
ATOM   3775  HD1 HIS A 250       0.230 -19.860 -24.236  1.00 71.36           H
ATOM   3776  CD2 HIS A 250       0.634 -19.156 -27.298  1.00 71.36           C
ATOM   3777  HD2 HIS A 250       0.990 -18.597 -28.163  1.00 71.36           H
ATOM   3778  CE1 HIS A 250      -0.351 -20.665 -26.058  1.00 71.36           C
ATOM   3779  HE1 HIS A 250      -0.932 -21.540 -25.765  1.00 71.36           H
ATOM   3780  NE2 HIS A 250      -0.106 -20.257 -27.336  1.00 71.36           N
ATOM   3781  HN  HIS A 250       0.370 -16.043 -26.707  1.00 71.36           H
ATOM   3782  N   LYS A 251       2.164 -14.663 -24.513  1.00 70.87           N
ATOM   3783  CA  LYS A 251       2.959 -13.675 -23.803  1.00 70.87           C
ATOM   3784  C   LYS A 251       2.059 -12.899 -22.840  1.00 70.87           C
ATOM   3785  O   LYS A 251       2.406 -12.713 -21.674  1.00 70.87           O
ATOM   3786  HA  LYS A 251       3.705 -14.214 -23.219  1.00 70.87           H
ATOM   3787  CB  LYS A 251       3.715 -12.785 -24.792  1.00 70.87           C
ATOM   3788 1HB  LYS A 251       4.267 -13.405 -25.498  1.00 70.87           H
ATOM   3789 2HB  LYS A 251       3.005 -12.197 -25.373  1.00 70.87           H
ATOM   3790  CG  LYS A 251       4.681 -11.851 -24.061  1.00 70.87           C
ATOM   3791 1HG  LYS A 251       4.127 -11.219 -23.367  1.00 70.87           H
ATOM   3792 2HG  LYS A 251       5.381 -12.439 -23.467  1.00 70.87           H
ATOM   3793  CD  LYS A 251       5.453 -10.976 -25.051  1.00 70.87           C
ATOM   3794 1HD  LYS A 251       6.056 -11.606 -25.705  1.00 70.87           H
ATOM   3795 2HD  LYS A 251       4.752 -10.436 -25.687  1.00 70.87           H
ATOM   3796  CE  LYS A 251       6.355  -9.982 -24.317  1.00 70.87           C
ATOM   3797 1HE  LYS A 251       5.764  -9.397 -23.613  1.00 70.87           H
ATOM   3798 2HE  LYS A 251       7.102 -10.521 -23.734  1.00 70.87           H
ATOM   3799  NZ  LYS A 251       7.025  -9.081 -25.280  1.00 70.87           N
ATOM   3800 1HZ  LYS A 251       7.620  -8.431 -24.778  1.00 70.87           H
ATOM   3801 2HZ  LYS A 251       7.589  -9.629 -25.921  1.00 70.87           H
ATOM   3802 3HZ  LYS A 251       6.326  -8.565 -25.803  1.00 70.87           H
ATOM   3803  HN  LYS A 251       2.108 -14.529 -25.502  1.00 70.87           H
ATOM   3804  N   ALA A 252       0.921 -12.466 -23.363  1.00 81.35           N
ATOM   3805  CA  ALA A 252      -0.002 -11.659 -22.582  1.00 81.35           C
ATOM   3806  C   ALA A 252      -0.524 -12.485 -21.405  1.00 81.35           C
ATOM   3807  O   ALA A 252      -0.652 -11.975 -20.293  1.00 81.35           O
ATOM   3808  HA  ALA A 252       0.551 -10.802 -22.197  1.00 81.35           H
ATOM   3809  CB  ALA A 252      -1.128 -11.154 -23.486  1.00 81.35           C
ATOM   3810 1HB  ALA A 252      -0.706 -10.549 -24.289  1.00 81.35           H
ATOM   3811 2HB  ALA A 252      -1.660 -12.004 -23.913  1.00 81.35           H
ATOM   3812 3HB  ALA A 252      -1.820 -10.549 -22.901  1.00 81.35           H
ATOM   3813  HN  ALA A 252       0.628 -12.657 -24.299  1.00 81.35           H
ATOM   3814  N   LEU A 253      -0.813 -13.746 -21.690  1.00 78.88           N
ATOM   3815  CA  LEU A 253      -1.363 -14.635 -20.681  1.00 78.88           C
ATOM   3816  C   LEU A 253      -0.388 -14.730 -19.505  1.00 78.88           C
ATOM   3817  O   LEU A 253      -0.789 -14.602 -18.350  1.00 78.88           O
ATOM   3818  HA  LEU A 253      -2.291 -14.188 -20.324  1.00 78.88           H
ATOM   3819  CB  LEU A 253      -1.719 -15.989 -21.296  1.00 78.88           C
ATOM   3820 1HB  LEU A 253      -2.280 -15.813 -22.214  1.00 78.88           H
ATOM   3821 2HB  LEU A 253      -0.795 -16.492 -21.579  1.00 78.88           H
ATOM   3822  CG  LEU A 253      -2.531 -16.936 -20.409  1.00 78.88           C
ATOM   3823  HG  LEU A 253      -2.077 -16.949 -19.418  1.00 78.88           H
ATOM   3824  CD1 LEU A 253      -3.967 -16.435 -20.242  1.00 78.88           C
ATOM   3825 1HD1 LEU A 253      -3.956 -15.447 -19.781  1.00 78.88           H
ATOM   3826 2HD1 LEU A 253      -4.446 -16.374 -21.219  1.00 78.88           H
ATOM   3827 3HD1 LEU A 253      -4.522 -17.126 -19.608  1.00 78.88           H
ATOM   3828  CD2 LEU A 253      -2.482 -18.367 -20.947  1.00 78.88           C
ATOM   3829 1HD2 LEU A 253      -2.897 -18.391 -21.955  1.00 78.88           H
ATOM   3830 2HD2 LEU A 253      -1.448 -18.712 -20.971  1.00 78.88           H
ATOM   3831 3HD2 LEU A 253      -3.067 -19.019 -20.298  1.00 78.88           H
ATOM   3832  HN  LEU A 253      -0.677 -14.161 -22.590  1.00 78.88           H
ATOM   3833  N   LYS A 254       0.874 -14.955 -19.842  1.00 76.24           N
ATOM   3834  CA  LYS A 254       1.900 -15.123 -18.827  1.00 76.24           C
ATOM   3835  C   LYS A 254       1.928 -13.886 -17.926  1.00 76.24           C
ATOM   3836  O   LYS A 254       1.942 -14.005 -16.702  1.00 76.24           O
ATOM   3837  HA  LYS A 254       1.623 -15.985 -18.221  1.00 76.24           H
ATOM   3838  CB  LYS A 254       3.249 -15.441 -19.476  1.00 76.24           C
ATOM   3839 1HB  LYS A 254       3.135 -16.273 -20.171  1.00 76.24           H
ATOM   3840 2HB  LYS A 254       3.587 -14.584 -20.058  1.00 76.24           H
ATOM   3841  CG  LYS A 254       4.297 -15.792 -18.418  1.00 76.24           C
ATOM   3842 1HG  LYS A 254       4.487 -14.924 -17.787  1.00 76.24           H
ATOM   3843 2HG  LYS A 254       3.914 -16.580 -17.770  1.00 76.24           H
ATOM   3844  CD  LYS A 254       5.602 -16.251 -19.072  1.00 76.24           C
ATOM   3845 1HD  LYS A 254       5.409 -17.107 -19.717  1.00 76.24           H
ATOM   3846 2HD  LYS A 254       5.994 -15.456 -19.706  1.00 76.24           H
ATOM   3847  CE  LYS A 254       6.642 -16.626 -18.014  1.00 76.24           C
ATOM   3848 1HE  LYS A 254       6.901 -15.749 -17.422  1.00 76.24           H
ATOM   3849 2HE  LYS A 254       6.222 -17.361 -17.328  1.00 76.24           H
ATOM   3850  NZ  LYS A 254       7.858 -17.175 -18.655  1.00 76.24           N
ATOM   3851 1HZ  LYS A 254       8.543 -17.401 -17.942  1.00 76.24           H
ATOM   3852 2HZ  LYS A 254       7.618 -18.014 -19.171  1.00 76.24           H
ATOM   3853 3HZ  LYS A 254       8.246 -16.487 -19.290  1.00 76.24           H
ATOM   3854  HN  LYS A 254       1.197 -15.023 -20.785  1.00 76.24           H
ATOM   3855  N   VAL A 255       1.934 -12.726 -18.568  1.00 82.81           N
ATOM   3856  CA  VAL A 255       2.019 -11.470 -17.842  1.00 82.81           C
ATOM   3857  C   VAL A 255       0.828 -11.357 -16.888  1.00 82.81           C
ATOM   3858  O   VAL A 255       0.996 -11.014 -15.718  1.00 82.81           O
ATOM   3859  HA  VAL A 255       2.937 -11.490 -17.256  1.00 82.81           H
ATOM   3860  CB  VAL A 255       2.109 -10.303 -18.826  1.00 82.81           C
ATOM   3861  HB  VAL A 255       1.287 -10.397 -19.535  1.00 82.81           H
ATOM   3862  CG1 VAL A 255       1.956  -8.963 -18.103  1.00 82.81           C
ATOM   3863 1HG1 VAL A 255       0.986  -8.927 -17.607  1.00 82.81           H
ATOM   3864 2HG1 VAL A 255       2.748  -8.858 -17.361  1.00 82.81           H
ATOM   3865 3HG1 VAL A 255       2.025  -8.150 -18.826  1.00 82.81           H
ATOM   3866  CG2 VAL A 255       3.419 -10.352 -19.617  1.00 82.81           C
ATOM   3867 1HG2 VAL A 255       4.261 -10.295 -18.928  1.00 82.81           H
ATOM   3868 2HG2 VAL A 255       3.470 -11.286 -20.176  1.00 82.81           H
ATOM   3869 3HG2 VAL A 255       3.457  -9.511 -20.309  1.00 82.81           H
ATOM   3870  HN  VAL A 255       1.883 -12.637 -19.562  1.00 82.81           H
ATOM   3871  N   THR A 256      -0.348 -11.650 -17.422  1.00 81.43           N
ATOM   3872  CA  THR A 256      -1.577 -11.487 -16.664  1.00 81.43           C
ATOM   3873  C   THR A 256      -1.535 -12.337 -15.392  1.00 81.43           C
ATOM   3874  O   THR A 256      -1.855 -11.854 -14.307  1.00 81.43           O
ATOM   3875  HA  THR A 256      -1.651 -10.446 -16.350  1.00 81.43           H
ATOM   3876  CB  THR A 256      -2.750 -11.828 -17.585  1.00 81.43           C
ATOM   3877  HB  THR A 256      -2.701 -12.868 -17.909  1.00 81.43           H
ATOM   3878  OG1 THR A 256      -2.670 -10.856 -18.623  1.00 81.43           O
ATOM   3879  HG1 THR A 256      -2.112 -11.205 -19.376  1.00 81.43           H
ATOM   3880  CG2 THR A 256      -4.106 -11.562 -16.928  1.00 81.43           C
ATOM   3881 1HG2 THR A 256      -4.182 -10.507 -16.665  1.00 81.43           H
ATOM   3882 2HG2 THR A 256      -4.199 -12.169 -16.028  1.00 81.43           H
ATOM   3883 3HG2 THR A 256      -4.904 -11.821 -17.625  1.00 81.43           H
ATOM   3884  HN  THR A 256      -0.469 -11.993 -18.354  1.00 81.43           H
ATOM   3885  N   ILE A 257      -1.139 -13.589 -15.568  1.00 83.99           N
ATOM   3886  CA  ILE A 257      -1.087 -14.521 -14.455  1.00 83.99           C
ATOM   3887  C   ILE A 257      -0.086 -14.012 -13.415  1.00 83.99           C
ATOM   3888  O   ILE A 257      -0.382 -13.992 -12.222  1.00 83.99           O
ATOM   3889  HA  ILE A 257      -2.077 -14.542 -13.999  1.00 83.99           H
ATOM   3890  CB  ILE A 257      -0.789 -15.936 -14.954  1.00 83.99           C
ATOM   3891  HB  ILE A 257       0.079 -15.891 -15.612  1.00 83.99           H
ATOM   3892  CG1 ILE A 257      -1.954 -16.482 -15.782  1.00 83.99           C
ATOM   3893 1HG1 ILE A 257      -2.809 -16.670 -15.132  1.00 83.99           H
ATOM   3894 2HG1 ILE A 257      -2.267 -15.737 -16.513  1.00 83.99           H
ATOM   3895  CG2 ILE A 257      -0.427 -16.863 -13.792  1.00 83.99           C
ATOM   3896 1HG2 ILE A 257       0.456 -16.479 -13.282  1.00 83.99           H
ATOM   3897 2HG2 ILE A 257      -1.260 -16.908 -13.090  1.00 83.99           H
ATOM   3898 3HG2 ILE A 257      -0.220 -17.862 -14.175  1.00 83.99           H
ATOM   3899  CD1 ILE A 257      -1.559 -17.774 -16.500  1.00 83.99           C
ATOM   3900 1HD1 ILE A 257      -0.719 -17.577 -17.166  1.00 83.99           H
ATOM   3901 2HD1 ILE A 257      -1.270 -18.525 -15.765  1.00 83.99           H
ATOM   3902 3HD1 ILE A 257      -2.405 -18.141 -17.081  1.00 83.99           H
ATOM   3903  HN  ILE A 257      -0.856 -13.968 -16.450  1.00 83.99           H
ATOM   3904  N   THR A 258       1.078 -13.614 -13.907  1.00 86.31           N
ATOM   3905  CA  THR A 258       2.153 -13.183 -13.030  1.00 86.31           C
ATOM   3906  C   THR A 258       1.684 -12.032 -12.137  1.00 86.31           C
ATOM   3907  O   THR A 258       1.912 -12.047 -10.928  1.00 86.31           O
ATOM   3908  HA  THR A 258       2.413 -14.013 -12.372  1.00 86.31           H
ATOM   3909  CB  THR A 258       3.359 -12.824 -13.900  1.00 86.31           C
ATOM   3910  HB  THR A 258       3.130 -11.983 -14.555  1.00 86.31           H
ATOM   3911  OG1 THR A 258       3.687 -14.045 -14.559  1.00 86.31           O
ATOM   3912  HG1 THR A 258       3.175 -14.120 -15.414  1.00 86.31           H
ATOM   3913  CG2 THR A 258       4.604 -12.501 -13.071  1.00 86.31           C
ATOM   3914 1HG2 THR A 258       4.873 -13.367 -12.467  1.00 86.31           H
ATOM   3915 2HG2 THR A 258       4.396 -11.653 -12.419  1.00 86.31           H
ATOM   3916 3HG2 THR A 258       5.430 -12.254 -13.738  1.00 86.31           H
ATOM   3917  HN  THR A 258       1.292 -13.583 -14.884  1.00 86.31           H
ATOM   3918  N   VAL A 259       1.038 -11.063 -12.767  1.00 86.49           N
ATOM   3919  CA  VAL A 259       0.597  -9.873 -12.058  1.00 86.49           C
ATOM   3920  C   VAL A 259      -0.335 -10.282 -10.915  1.00 86.49           C
ATOM   3921  O   VAL A 259      -0.182  -9.815  -9.788  1.00 86.49           O
ATOM   3922  HA  VAL A 259       1.481  -9.395 -11.636  1.00 86.49           H
ATOM   3923  CB  VAL A 259      -0.052  -8.891 -13.036  1.00 86.49           C
ATOM   3924  HB  VAL A 259      -0.735  -9.454 -13.672  1.00 86.49           H
ATOM   3925  CG1 VAL A 259      -0.867  -7.833 -12.290  1.00 86.49           C
ATOM   3926 1HG1 VAL A 259      -1.652  -8.320 -11.712  1.00 86.49           H
ATOM   3927 2HG1 VAL A 259      -0.212  -7.277 -11.619  1.00 86.49           H
ATOM   3928 3HG1 VAL A 259      -1.317  -7.148 -13.009  1.00 86.49           H
ATOM   3929  CG2 VAL A 259       1.000  -8.240 -13.937  1.00 86.49           C
ATOM   3930 1HG2 VAL A 259       1.719  -7.698 -13.323  1.00 86.49           H
ATOM   3931 2HG2 VAL A 259       1.517  -9.011 -14.507  1.00 86.49           H
ATOM   3932 3HG2 VAL A 259       0.512  -7.547 -14.622  1.00 86.49           H
ATOM   3933  HN  VAL A 259       0.815 -11.080 -13.742  1.00 86.49           H
ATOM   3934  N   LEU A 260      -1.279 -11.150 -11.246  1.00 84.73           N
ATOM   3935  CA  LEU A 260      -2.293 -11.555 -10.287  1.00 84.73           C
ATOM   3936  C   LEU A 260      -1.624 -12.298  -9.128  1.00 84.73           C
ATOM   3937  O   LEU A 260      -1.913 -12.028  -7.964  1.00 84.73           O
ATOM   3938  HA  LEU A 260      -2.753 -10.648  -9.895  1.00 84.73           H
ATOM   3939  CB  LEU A 260      -3.394 -12.360 -10.979  1.00 84.73           C
ATOM   3940 1HB  LEU A 260      -3.788 -11.766 -11.803  1.00 84.73           H
ATOM   3941 2HB  LEU A 260      -2.945 -13.252 -11.416  1.00 84.73           H
ATOM   3942  CG  LEU A 260      -4.565 -12.794 -10.094  1.00 84.73           C
ATOM   3943  HG  LEU A 260      -4.163 -13.337  -9.239  1.00 84.73           H
ATOM   3944  CD1 LEU A 260      -5.317 -11.580  -9.546  1.00 84.73           C
ATOM   3945 1HD1 LEU A 260      -4.638 -10.969  -8.952  1.00 84.73           H
ATOM   3946 2HD1 LEU A 260      -5.706 -10.989 -10.376  1.00 84.73           H
ATOM   3947 3HD1 LEU A 260      -6.144 -11.916  -8.921  1.00 84.73           H
ATOM   3948  CD2 LEU A 260      -5.492 -13.753 -10.843  1.00 84.73           C
ATOM   3949 1HD2 LEU A 260      -5.889 -13.257 -11.729  1.00 84.73           H
ATOM   3950 2HD2 LEU A 260      -4.933 -14.640 -11.143  1.00 84.73           H
ATOM   3951 3HD2 LEU A 260      -6.316 -14.045 -10.191  1.00 84.73           H
ATOM   3952  HN  LEU A 260      -1.359 -11.573 -12.149  1.00 84.73           H
ATOM   3953  N   THR A 261      -0.742 -13.219  -9.488  1.00 88.13           N
ATOM   3954  CA  THR A 261      -0.102 -14.070  -8.499  1.00 88.13           C
ATOM   3955  C   THR A 261       0.715 -13.226  -7.519  1.00 88.13           C
ATOM   3956  O   THR A 261       0.665 -13.449  -6.310  1.00 88.13           O
ATOM   3957  HA  THR A 261      -0.880 -14.568  -7.920  1.00 88.13           H
ATOM   3958  CB  THR A 261       0.731 -15.116  -9.243  1.00 88.13           C
ATOM   3959  HB  THR A 261       1.542 -14.645  -9.797  1.00 88.13           H
ATOM   3960  OG1 THR A 261      -0.223 -15.823 -10.030  1.00 88.13           O
ATOM   3961  HG1 THR A 261      -0.329 -15.378 -10.920  1.00 88.13           H
ATOM   3962  CG2 THR A 261       1.304 -16.181  -8.306  1.00 88.13           C
ATOM   3963 1HG2 THR A 261       0.488 -16.699  -7.802  1.00 88.13           H
ATOM   3964 2HG2 THR A 261       1.946 -15.706  -7.565  1.00 88.13           H
ATOM   3965 3HG2 THR A 261       1.886 -16.898  -8.885  1.00 88.13           H
ATOM   3966  HN  THR A 261      -0.464 -13.388 -10.434  1.00 88.13           H
ATOM   3967  N   VAL A 262       1.450 -12.275  -8.077  1.00 90.64           N
ATOM   3968  CA  VAL A 262       2.348 -11.458  -7.279  1.00 90.64           C
ATOM   3969  C   VAL A 262       1.532 -10.649  -6.268  1.00 90.64           C
ATOM   3970  O   VAL A 262       1.914 -10.535  -5.105  1.00 90.64           O
ATOM   3971  HA  VAL A 262       3.011 -12.132  -6.735  1.00 90.64           H
ATOM   3972  CB  VAL A 262       3.208 -10.581  -8.191  1.00 90.64           C
ATOM   3973  HB  VAL A 262       2.541 -10.041  -8.862  1.00 90.64           H
ATOM   3974  CG1 VAL A 262       3.994  -9.550  -7.378  1.00 90.64           C
ATOM   3975 1HG1 VAL A 262       3.299  -8.911  -6.833  1.00 90.64           H
ATOM   3976 2HG1 VAL A 262       4.646 -10.064  -6.672  1.00 90.64           H
ATOM   3977 3HG1 VAL A 262       4.597  -8.940  -8.051  1.00 90.64           H
ATOM   3978  CG2 VAL A 262       4.146 -11.435  -9.047  1.00 90.64           C
ATOM   3979 1HG2 VAL A 262       4.803 -12.014  -8.398  1.00 90.64           H
ATOM   3980 2HG2 VAL A 262       3.558 -12.112  -9.666  1.00 90.64           H
ATOM   3981 3HG2 VAL A 262       4.746 -10.787  -9.686  1.00 90.64           H
ATOM   3982  HN  VAL A 262       1.440 -12.061  -9.054  1.00 90.64           H
ATOM   3983  N   PHE A 263       0.422 -10.109  -6.750  1.00 88.87           N
ATOM   3984  CA  PHE A 263      -0.448  -9.308  -5.905  1.00 88.87           C
ATOM   3985  C   PHE A 263      -0.957 -10.122  -4.714  1.00 88.87           C
ATOM   3986  O   PHE A 263      -0.855  -9.684  -3.569  1.00 88.87           O
ATOM   3987  HA  PHE A 263       0.140  -8.465  -5.542  1.00 88.87           H
ATOM   3988  CB  PHE A 263      -1.640  -8.885  -6.765  1.00 88.87           C
ATOM   3989 1HB  PHE A 263      -1.274  -8.322  -7.624  1.00 88.87           H
ATOM   3990 2HB  PHE A 263      -2.130  -9.777  -7.154  1.00 88.87           H
ATOM   3991  CG  PHE A 263      -2.675  -8.038  -6.021  1.00 88.87           C
ATOM   3992  CD1 PHE A 263      -3.787  -8.623  -5.501  1.00 88.87           C
ATOM   3993  HD1 PHE A 263      -3.941  -9.696  -5.615  1.00 88.87           H
ATOM   3994  CD2 PHE A 263      -2.482  -6.699  -5.879  1.00 88.87           C
ATOM   3995  HD2 PHE A 263      -1.591  -6.229  -6.296  1.00 88.87           H
ATOM   3996  CE1 PHE A 263      -4.746  -7.837  -4.811  1.00 88.87           C
ATOM   3997  HE1 PHE A 263      -5.638  -8.307  -4.395  1.00 88.87           H
ATOM   3998  CE2 PHE A 263      -3.442  -5.913  -5.189  1.00 88.87           C
ATOM   3999  HE2 PHE A 263      -3.288  -4.839  -5.075  1.00 88.87           H
ATOM   4000  CZ  PHE A 263      -4.554  -6.498  -4.669  1.00 88.87           C
ATOM   4001  HZ  PHE A 263      -5.291  -5.895  -4.139  1.00 88.87           H
ATOM   4002  HN  PHE A 263       0.116 -10.210  -7.696  1.00 88.87           H
ATOM   4003  N   VAL A 264      -1.493 -11.294  -5.025  1.00 89.89           N
ATOM   4004  CA  VAL A 264      -2.115 -12.125  -4.008  1.00 89.89           C
ATOM   4005  C   VAL A 264      -1.067 -12.519  -2.966  1.00 89.89           C
ATOM   4006  O   VAL A 264      -1.310 -12.410  -1.765  1.00 89.89           O
ATOM   4007  HA  VAL A 264      -2.887 -11.527  -3.522  1.00 89.89           H
ATOM   4008  CB  VAL A 264      -2.792 -13.331  -4.662  1.00 89.89           C
ATOM   4009  HB  VAL A 264      -2.052 -13.835  -5.283  1.00 89.89           H
ATOM   4010  CG1 VAL A 264      -3.275 -14.328  -3.605  1.00 89.89           C
ATOM   4011 1HG1 VAL A 264      -2.424 -14.678  -3.021  1.00 89.89           H
ATOM   4012 2HG1 VAL A 264      -3.992 -13.839  -2.946  1.00 89.89           H
ATOM   4013 3HG1 VAL A 264      -3.752 -15.175  -4.097  1.00 89.89           H
ATOM   4014  CG2 VAL A 264      -3.944 -12.891  -5.567  1.00 89.89           C
ATOM   4015 1HG2 VAL A 264      -4.685 -12.352  -4.976  1.00 89.89           H
ATOM   4016 2HG2 VAL A 264      -3.561 -12.238  -6.351  1.00 89.89           H
ATOM   4017 3HG2 VAL A 264      -4.408 -13.768  -6.018  1.00 89.89           H
ATOM   4018  HN  VAL A 264      -1.507 -11.675  -5.949  1.00 89.89           H
ATOM   4019  N   LEU A 265       0.076 -12.968  -3.463  1.00 89.15           N
ATOM   4020  CA  LEU A 265       1.100 -13.527  -2.597  1.00 89.15           C
ATOM   4021  C   LEU A 265       1.627 -12.432  -1.666  1.00 89.15           C
ATOM   4022  O   LEU A 265       2.041 -12.714  -0.543  1.00 89.15           O
ATOM   4023  HA  LEU A 265       0.629 -14.299  -1.990  1.00 89.15           H
ATOM   4024  CB  LEU A 265       2.192 -14.206  -3.427  1.00 89.15           C
ATOM   4025 1HB  LEU A 265       2.505 -13.517  -4.212  1.00 89.15           H
ATOM   4026 2HB  LEU A 265       3.057 -14.373  -2.786  1.00 89.15           H
ATOM   4027  CG  LEU A 265       1.809 -15.537  -4.077  1.00 89.15           C
ATOM   4028  HG  LEU A 265       0.948 -15.366  -4.724  1.00 89.15           H
ATOM   4029  CD1 LEU A 265       2.942 -16.061  -4.962  1.00 89.15           C
ATOM   4030 1HD1 LEU A 265       3.154 -15.336  -5.748  1.00 89.15           H
ATOM   4031 2HD1 LEU A 265       3.836 -16.212  -4.356  1.00 89.15           H
ATOM   4032 3HD1 LEU A 265       2.644 -17.008  -5.412  1.00 89.15           H
ATOM   4033  CD2 LEU A 265       1.385 -16.561  -3.022  1.00 89.15           C
ATOM   4034 1HD2 LEU A 265       2.210 -16.734  -2.332  1.00 89.15           H
ATOM   4035 2HD2 LEU A 265       0.524 -16.180  -2.472  1.00 89.15           H
ATOM   4036 3HD2 LEU A 265       1.118 -17.497  -3.512  1.00 89.15           H
ATOM   4037  HN  LEU A 265       0.306 -12.956  -4.436  1.00 89.15           H
ATOM   4038  N   SER A 266       1.595 -11.207  -2.169  1.00 90.79           N
ATOM   4039  CA  SER A 266       2.175 -10.087  -1.447  1.00 90.79           C
ATOM   4040  C   SER A 266       1.157  -9.519  -0.456  1.00 90.79           C
ATOM   4041  O   SER A 266       1.505  -9.190   0.677  1.00 90.79           O
ATOM   4042  HA  SER A 266       3.035 -10.498  -0.919  1.00 90.79           H
ATOM   4043  CB  SER A 266       2.643  -8.994  -2.410  1.00 90.79           C
ATOM   4044 1HB  SER A 266       3.031  -8.150  -1.840  1.00 90.79           H
ATOM   4045 2HB  SER A 266       3.466  -9.374  -3.017  1.00 90.79           H
ATOM   4046  OG  SER A 266       1.593  -8.548  -3.263  1.00 90.79           O
ATOM   4047  HG  SER A 266       1.683  -8.969  -4.166  1.00 90.79           H
ATOM   4048  HN  SER A 266       1.183 -10.974  -3.050  1.00 90.79           H
ATOM   4049  N   GLN A 267      -0.081  -9.422  -0.918  1.00 87.86           N
ATOM   4050  CA  GLN A 267      -1.081  -8.631  -0.221  1.00 87.86           C
ATOM   4051  C   GLN A 267      -1.873  -9.512   0.748  1.00 87.86           C
ATOM   4052  O   GLN A 267      -2.268  -9.060   1.822  1.00 87.86           O
ATOM   4053  HA  GLN A 267      -0.520  -7.881   0.336  1.00 87.86           H
ATOM   4054  CB  GLN A 267      -2.013  -7.929  -1.210  1.00 87.86           C
ATOM   4055 1HB  GLN A 267      -2.494  -8.669  -1.850  1.00 87.86           H
ATOM   4056 2HB  GLN A 267      -2.805  -7.414  -0.666  1.00 87.86           H
ATOM   4057  CG  GLN A 267      -1.243  -6.926  -2.071  1.00 87.86           C
ATOM   4058 1HG  GLN A 267      -0.459  -7.442  -2.624  1.00 87.86           H
ATOM   4059 2HG  GLN A 267      -1.914  -6.483  -2.807  1.00 87.86           H
ATOM   4060  CD  GLN A 267      -0.625  -5.823  -1.208  1.00 87.86           C
ATOM   4061  OE1 GLN A 267      -1.160  -5.426  -0.186  1.00 87.86           O
ATOM   4062  NE2 GLN A 267       0.528  -5.353  -1.676  1.00 87.86           N
ATOM   4063 1HE2 GLN A 267       0.913  -5.723  -2.521  1.00 87.86           H
ATOM   4064 2HE2 GLN A 267       1.010  -4.630  -1.181  1.00 87.86           H
ATOM   4065  HN  GLN A 267      -0.404  -9.870  -1.752  1.00 87.86           H
ATOM   4066  N   PHE A 268      -2.081 -10.753   0.334  1.00 91.94           N
ATOM   4067  CA  PHE A 268      -3.013 -11.626   1.026  1.00 91.94           C
ATOM   4068  C   PHE A 268      -2.562 -11.880   2.466  1.00 91.94           C
ATOM   4069  O   PHE A 268      -3.323 -11.658   3.407  1.00 91.94           O
ATOM   4070  HA  PHE A 268      -3.981 -11.125   1.033  1.00 91.94           H
ATOM   4071  CB  PHE A 268      -3.029 -12.955   0.268  1.00 91.94           C
ATOM   4072 1HB  PHE A 268      -3.289 -12.765  -0.773  1.00 91.94           H
ATOM   4073 2HB  PHE A 268      -2.023 -13.376   0.273  1.00 91.94           H
ATOM   4074  CG  PHE A 268      -4.002 -13.988   0.841  1.00 91.94           C
ATOM   4075  CD1 PHE A 268      -3.535 -15.012   1.604  1.00 91.94           C
ATOM   4076  HD1 PHE A 268      -2.467 -15.097   1.808  1.00 91.94           H
ATOM   4077  CD2 PHE A 268      -5.333 -13.881   0.587  1.00 91.94           C
ATOM   4078  HD2 PHE A 268      -5.708 -13.060  -0.025  1.00 91.94           H
ATOM   4079  CE1 PHE A 268      -4.438 -15.970   2.136  1.00 91.94           C
ATOM   4080  HE1 PHE A 268      -4.063 -16.791   2.748  1.00 91.94           H
ATOM   4081  CE2 PHE A 268      -6.237 -14.839   1.119  1.00 91.94           C
ATOM   4082  HE2 PHE A 268      -7.304 -14.754   0.916  1.00 91.94           H
ATOM   4083  CZ  PHE A 268      -5.770 -15.863   1.882  1.00 91.94           C
ATOM   4084  HZ  PHE A 268      -6.463 -16.599   2.291  1.00 91.94           H
ATOM   4085  HN  PHE A 268      -1.626 -11.162  -0.457  1.00 91.94           H
ATOM   4086  N   PRO A 269      -1.322 -12.346   2.664  1.00 94.91           N
ATOM   4087  CA  PRO A 269      -0.839 -12.658   4.011  1.00 94.91           C
ATOM   4088  C   PRO A 269      -1.016 -11.492   4.971  1.00 94.91           C
ATOM   4089  O   PRO A 269      -1.448 -11.679   6.107  1.00 94.91           O
ATOM   4090  HA  PRO A 269      -1.424 -13.471   4.440  1.00 94.91           H
ATOM   4091  CB  PRO A 269       0.638 -12.998   3.798  1.00 94.91           C
ATOM   4092 1HB  PRO A 269       1.273 -12.120   3.915  1.00 94.91           H
ATOM   4093 2HB  PRO A 269       0.986 -13.740   4.515  1.00 94.91           H
ATOM   4094  CG  PRO A 269       0.674 -13.532   2.371  1.00 94.91           C
ATOM   4095 1HG  PRO A 269       1.677 -13.488   1.947  1.00 94.91           H
ATOM   4096 2HG  PRO A 269       0.366 -14.577   2.322  1.00 94.91           H
ATOM   4097  CD  PRO A 269      -0.296 -12.617   1.641  1.00 94.91           C
ATOM   4098 1HD  PRO A 269       0.188 -11.699   1.307  1.00 94.91           H
ATOM   4099 2HD  PRO A 269      -0.713 -13.094   0.754  1.00 94.91           H
ATOM   4100  N   TYR A 270      -0.674 -10.308   4.483  1.00 92.49           N
ATOM   4101  CA  TYR A 270      -0.731  -9.114   5.309  1.00 92.49           C
ATOM   4102  C   TYR A 270      -2.167  -8.817   5.745  1.00 92.49           C
ATOM   4103  O   TYR A 270      -2.420  -8.545   6.918  1.00 92.49           O
ATOM   4104  HA  TYR A 270      -0.119  -9.288   6.194  1.00 92.49           H
ATOM   4105  CB  TYR A 270      -0.231  -7.968   4.428  1.00 92.49           C
ATOM   4106 1HB  TYR A 270       0.815  -8.145   4.177  1.00 92.49           H
ATOM   4107 2HB  TYR A 270      -0.789  -7.973   3.491  1.00 92.49           H
ATOM   4108  CG  TYR A 270      -0.359  -6.586   5.072  1.00 92.49           C
ATOM   4109  CD1 TYR A 270      -1.059  -5.586   4.428  1.00 92.49           C
ATOM   4110  HD1 TYR A 270      -1.520  -5.781   3.460  1.00 92.49           H
ATOM   4111  CD2 TYR A 270       0.226  -6.340   6.298  1.00 92.49           C
ATOM   4112  HD2 TYR A 270       0.778  -7.129   6.807  1.00 92.49           H
ATOM   4113  CE1 TYR A 270      -1.179  -4.286   5.034  1.00 92.49           C
ATOM   4114  HE1 TYR A 270      -1.729  -3.487   4.536  1.00 92.49           H
ATOM   4115  CE2 TYR A 270       0.105  -5.039   6.904  1.00 92.49           C
ATOM   4116  HE2 TYR A 270       0.562  -4.831   7.872  1.00 92.49           H
ATOM   4117  CZ  TYR A 270      -0.591  -4.076   6.242  1.00 92.49           C
ATOM   4118  OH  TYR A 270      -0.705  -2.848   6.815  1.00 92.49           O
ATOM   4119  HH  TYR A 270      -0.472  -2.901   7.786  1.00 92.49           H
ATOM   4120  HN  TYR A 270      -0.364 -10.159   3.545  1.00 92.49           H
ATOM   4121  N   ASN A 271      -3.071  -8.879   4.778  1.00 91.22           N
ATOM   4122  CA  ASN A 271      -4.455  -8.511   5.022  1.00 91.22           C
ATOM   4123  C   ASN A 271      -5.117  -9.579   5.894  1.00 91.22           C
ATOM   4124  O   ASN A 271      -6.115  -9.310   6.561  1.00 91.22           O
ATOM   4125  HA  ASN A 271      -4.410  -7.539   5.514  1.00 91.22           H
ATOM   4126  CB  ASN A 271      -5.239  -8.418   3.711  1.00 91.22           C
ATOM   4127 1HB  ASN A 271      -4.990  -9.266   3.073  1.00 91.22           H
ATOM   4128 2HB  ASN A 271      -6.308  -8.478   3.918  1.00 91.22           H
ATOM   4129  CG  ASN A 271      -4.929  -7.112   2.977  1.00 91.22           C
ATOM   4130  OD1 ASN A 271      -5.438  -6.052   3.301  1.00 91.22           O
ATOM   4131  ND2 ASN A 271      -4.066  -7.247   1.974  1.00 91.22           N
ATOM   4132 1HD2 ASN A 271      -3.684  -8.146   1.761  1.00 91.22           H
ATOM   4133 2HD2 ASN A 271      -3.800  -6.450   1.433  1.00 91.22           H
ATOM   4134  HN  ASN A 271      -2.870  -9.175   3.844  1.00 91.22           H
ATOM   4135  N   CYS A 272      -4.534 -10.768   5.862  1.00 94.76           N
ATOM   4136  CA  CYS A 272      -4.959 -11.834   6.753  1.00 94.76           C
ATOM   4137  C   CYS A 272      -4.744 -11.370   8.195  1.00 94.76           C
ATOM   4138  O   CYS A 272      -5.634 -11.505   9.033  1.00 94.76           O
ATOM   4139  HA  CYS A 272      -6.018 -12.004   6.555  1.00 94.76           H
ATOM   4140  CB  CYS A 272      -4.225 -13.144   6.459  1.00 94.76           C
ATOM   4141 1HB  CYS A 272      -3.154 -12.958   6.371  1.00 94.76           H
ATOM   4142 2HB  CYS A 272      -4.361 -13.840   7.287  1.00 94.76           H
ATOM   4143  SG  CYS A 272      -4.859 -13.884   4.910  1.00 94.76           S
ATOM   4144  HG  CYS A 272      -4.259 -13.026   4.090  1.00 94.76           H
ATOM   4145  HN  CYS A 272      -3.786 -11.008   5.244  1.00 94.76           H
ATOM   4146  N   ILE A 273      -3.558 -10.834   8.439  1.00 93.60           N
ATOM   4147  CA  ILE A 273      -3.207 -10.367   9.770  1.00 93.60           C
ATOM   4148  C   ILE A 273      -4.067  -9.151  10.122  1.00 93.60           C
ATOM   4149  O   ILE A 273      -4.536  -9.025  11.252  1.00 93.60           O
ATOM   4150  HA  ILE A 273      -3.440 -11.170  10.470  1.00 93.60           H
ATOM   4151  CB  ILE A 273      -1.703 -10.105   9.867  1.00 93.60           C
ATOM   4152  HB  ILE A 273      -1.433  -9.376   9.103  1.00 93.60           H
ATOM   4153  CG1 ILE A 273      -0.905 -11.378   9.577  1.00 93.60           C
ATOM   4154 1HG1 ILE A 273      -1.125 -11.728   8.568  1.00 93.60           H
ATOM   4155 2HG1 ILE A 273       0.162 -11.159   9.612  1.00 93.60           H
ATOM   4156  CG2 ILE A 273      -1.338  -9.496  11.222  1.00 93.60           C
ATOM   4157 1HG2 ILE A 273      -1.866  -8.551  11.350  1.00 93.60           H
ATOM   4158 2HG2 ILE A 273      -1.625 -10.183  12.018  1.00 93.60           H
ATOM   4159 3HG2 ILE A 273      -0.263  -9.320  11.264  1.00 93.60           H
ATOM   4160  CD1 ILE A 273      -1.239 -12.477  10.588  1.00 93.60           C
ATOM   4161 1HD1 ILE A 273      -0.995 -12.132  11.593  1.00 93.60           H
ATOM   4162 2HD1 ILE A 273      -2.302 -12.710  10.532  1.00 93.60           H
ATOM   4163 3HD1 ILE A 273      -0.658 -13.370  10.359  1.00 93.60           H
ATOM   4164  HN  ILE A 273      -2.844 -10.716   7.748  1.00 93.60           H
ATOM   4165  N   LEU A 274      -4.247  -8.288   9.134  1.00 91.44           N
ATOM   4166  CA  LEU A 274      -5.048  -7.090   9.324  1.00 91.44           C
ATOM   4167  C   LEU A 274      -6.459  -7.489   9.761  1.00 91.44           C
ATOM   4168  O   LEU A 274      -7.061  -6.829  10.606  1.00 91.44           O
ATOM   4169  HA  LEU A 274      -4.588  -6.513  10.126  1.00 91.44           H
ATOM   4170  CB  LEU A 274      -5.017  -6.220   8.065  1.00 91.44           C
ATOM   4171 1HB  LEU A 274      -5.176  -6.863   7.199  1.00 91.44           H
ATOM   4172 2HB  LEU A 274      -5.857  -5.527   8.106  1.00 91.44           H
ATOM   4173  CG  LEU A 274      -3.737  -5.413   7.839  1.00 91.44           C
ATOM   4174  HG  LEU A 274      -2.908  -6.112   7.726  1.00 91.44           H
ATOM   4175  CD1 LEU A 274      -3.823  -4.601   6.545  1.00 91.44           C
ATOM   4176 1HD1 LEU A 274      -3.964  -5.276   5.701  1.00 91.44           H
ATOM   4177 2HD1 LEU A 274      -4.665  -3.911   6.605  1.00 91.44           H
ATOM   4178 3HD1 LEU A 274      -2.900  -4.037   6.409  1.00 91.44           H
ATOM   4179  CD2 LEU A 274      -3.423  -4.532   9.050  1.00 91.44           C
ATOM   4180 1HD2 LEU A 274      -4.248  -3.839   9.218  1.00 91.44           H
ATOM   4181 2HD2 LEU A 274      -3.290  -5.159   9.931  1.00 91.44           H
ATOM   4182 3HD2 LEU A 274      -2.509  -3.969   8.862  1.00 91.44           H
ATOM   4183  HN  LEU A 274      -3.858  -8.395   8.219  1.00 91.44           H
ATOM   4184  N   LEU A 275      -6.945  -8.568   9.165  1.00 92.92           N
ATOM   4185  CA  LEU A 275      -8.288  -9.041   9.455  1.00 92.92           C
ATOM   4186  C   LEU A 275      -8.373  -9.453  10.926  1.00 92.92           C
ATOM   4187  O   LEU A 275      -9.318  -9.087  11.623  1.00 92.92           O
ATOM   4188  HA  LEU A 275      -8.971  -8.208   9.289  1.00 92.92           H
ATOM   4189  CB  LEU A 275      -8.686 -10.153   8.481  1.00 92.92           C
ATOM   4190 1HB  LEU A 275      -8.572  -9.776   7.465  1.00 92.92           H
ATOM   4191 2HB  LEU A 275      -7.983 -10.978   8.596  1.00 92.92           H
ATOM   4192  CG  LEU A 275     -10.106 -10.703   8.635  1.00 92.92           C
ATOM   4193  HG  LEU A 275     -10.230 -11.043   9.663  1.00 92.92           H
ATOM   4194  CD1 LEU A 275     -11.147  -9.609   8.392  1.00 92.92           C
ATOM   4195 1HD1 LEU A 275     -11.004  -8.804   9.113  1.00 92.92           H
ATOM   4196 2HD1 LEU A 275     -11.032  -9.216   7.382  1.00 92.92           H
ATOM   4197 3HD1 LEU A 275     -12.147 -10.027   8.508  1.00 92.92           H
ATOM   4198  CD2 LEU A 275     -10.325 -11.915   7.728  1.00 92.92           C
ATOM   4199 1HD2 LEU A 275     -10.174 -11.623   6.689  1.00 92.92           H
ATOM   4200 2HD2 LEU A 275      -9.616 -12.700   7.992  1.00 92.92           H
ATOM   4201 3HD2 LEU A 275     -11.342 -12.286   7.858  1.00 92.92           H
ATOM   4202  HN  LEU A 275      -6.440  -9.115   8.498  1.00 92.92           H
ATOM   4203  N   VAL A 276      -7.373 -10.209  11.355  1.00 94.55           N
ATOM   4204  CA  VAL A 276      -7.321 -10.671  12.731  1.00 94.55           C
ATOM   4205  C   VAL A 276      -7.323  -9.463  13.670  1.00 94.55           C
ATOM   4206  O   VAL A 276      -8.068  -9.434  14.649  1.00 94.55           O
ATOM   4207  HA  VAL A 276      -8.220 -11.259  12.915  1.00 94.55           H
ATOM   4208  CB  VAL A 276      -6.109 -11.582  12.932  1.00 94.55           C
ATOM   4209  HB  VAL A 276      -5.223 -11.039  12.602  1.00 94.55           H
ATOM   4210  CG1 VAL A 276      -5.923 -11.930  14.410  1.00 94.55           C
ATOM   4211 1HG1 VAL A 276      -5.771 -11.015  14.983  1.00 94.55           H
ATOM   4212 2HG1 VAL A 276      -6.812 -12.445  14.777  1.00 94.55           H
ATOM   4213 3HG1 VAL A 276      -5.055 -12.579  14.524  1.00 94.55           H
ATOM   4214  CG2 VAL A 276      -6.228 -12.848  12.081  1.00 94.55           C
ATOM   4215 1HG2 VAL A 276      -7.126 -13.395  12.367  1.00 94.55           H
ATOM   4216 2HG2 VAL A 276      -6.288 -12.574  11.028  1.00 94.55           H
ATOM   4217 3HG2 VAL A 276      -5.353 -13.478  12.243  1.00 94.55           H
ATOM   4218  HN  VAL A 276      -6.610 -10.505  10.780  1.00 94.55           H
ATOM   4219  N   GLN A 277      -6.481  -8.495  13.340  1.00 91.59           N
ATOM   4220  CA  GLN A 277      -6.351  -7.303  14.160  1.00 91.59           C
ATOM   4221  C   GLN A 277      -7.679  -6.544  14.206  1.00 91.59           C
ATOM   4222  O   GLN A 277      -8.022  -5.947  15.225  1.00 91.59           O
ATOM   4223  HA  GLN A 277      -6.096  -7.663  15.157  1.00 91.59           H
ATOM   4224  CB  GLN A 277      -5.224  -6.405  13.648  1.00 91.59           C
ATOM   4225 1HB  GLN A 277      -5.322  -6.270  12.570  1.00 91.59           H
ATOM   4226 2HB  GLN A 277      -5.306  -5.417  14.101  1.00 91.59           H
ATOM   4227  CG  GLN A 277      -3.854  -7.007  13.969  1.00 91.59           C
ATOM   4228 1HG  GLN A 277      -3.762  -7.157  15.044  1.00 91.59           H
ATOM   4229 2HG  GLN A 277      -3.765  -7.987  13.501  1.00 91.59           H
ATOM   4230  CD  GLN A 277      -2.727  -6.097  13.477  1.00 91.59           C
ATOM   4231  OE1 GLN A 277      -2.907  -5.251  12.616  1.00 91.59           O
ATOM   4232  NE2 GLN A 277      -1.557  -6.317  14.071  1.00 91.59           N
ATOM   4233 1HE2 GLN A 277      -1.477  -7.027  14.770  1.00 91.59           H
ATOM   4234 2HE2 GLN A 277      -0.757  -5.772  13.817  1.00 91.59           H
ATOM   4235  HN  GLN A 277      -5.894  -8.517  12.530  1.00 91.59           H
ATOM   4236  N   THR A 278      -8.390  -6.591  13.089  1.00 92.10           N
ATOM   4237  CA  THR A 278      -9.654  -5.883  12.976  1.00 92.10           C
ATOM   4238  C   THR A 278     -10.699  -6.506  13.903  1.00 92.10           C
ATOM   4239  O   THR A 278     -11.423  -5.793  14.597  1.00 92.10           O
ATOM   4240  HA  THR A 278      -9.503  -4.856  13.308  1.00 92.10           H
ATOM   4241  CB  THR A 278     -10.068  -5.888  11.503  1.00 92.10           C
ATOM   4242  HB  THR A 278     -10.274  -6.902  11.160  1.00 92.10           H
ATOM   4243  OG1 THR A 278      -8.999  -5.220  10.839  1.00 92.10           O
ATOM   4244  HG1 THR A 278      -8.385  -5.889  10.421  1.00 92.10           H
ATOM   4245  CG2 THR A 278     -11.286  -5.002  11.234  1.00 92.10           C
ATOM   4246 1HG2 THR A 278     -11.056  -3.974  11.515  1.00 92.10           H
ATOM   4247 2HG2 THR A 278     -12.132  -5.358  11.822  1.00 92.10           H
ATOM   4248 3HG2 THR A 278     -11.538  -5.041  10.174  1.00 92.10           H
ATOM   4249  HN  THR A 278      -8.116  -7.100  12.273  1.00 92.10           H
ATOM   4250  N   ILE A 279     -10.745  -7.830  13.885  1.00 92.58           N
ATOM   4251  CA  ILE A 279     -11.701  -8.557  14.704  1.00 92.58           C
ATOM   4252  C   ILE A 279     -11.357  -8.355  16.182  1.00 92.58           C
ATOM   4253  O   ILE A 279     -12.244  -8.135  17.005  1.00 92.58           O
ATOM   4254  HA  ILE A 279     -12.685  -8.128  14.517  1.00 92.58           H
ATOM   4255  CB  ILE A 279     -11.760 -10.026  14.283  1.00 92.58           C
ATOM   4256  HB  ILE A 279     -10.747 -10.429  14.305  1.00 92.58           H
ATOM   4257  CG1 ILE A 279     -12.270 -10.165  12.847  1.00 92.58           C
ATOM   4258 1HG1 ILE A 279     -13.339  -9.957  12.815  1.00 92.58           H
ATOM   4259 2HG1 ILE A 279     -11.783  -9.425  12.211  1.00 92.58           H
ATOM   4260  CG2 ILE A 279     -12.594 -10.847  15.269  1.00 92.58           C
ATOM   4261 1HG2 ILE A 279     -12.147 -10.786  16.261  1.00 92.58           H
ATOM   4262 2HG2 ILE A 279     -13.609 -10.452  15.302  1.00 92.58           H
ATOM   4263 3HG2 ILE A 279     -12.619 -11.887  14.945  1.00 92.58           H
ATOM   4264  CD1 ILE A 279     -12.001 -11.569  12.302  1.00 92.58           C
ATOM   4265 1HD1 ILE A 279     -10.928 -11.763  12.312  1.00 92.58           H
ATOM   4266 2HD1 ILE A 279     -12.509 -12.304  12.926  1.00 92.58           H
ATOM   4267 3HD1 ILE A 279     -12.373 -11.640  11.280  1.00 92.58           H
ATOM   4268  HN  ILE A 279     -10.146  -8.403  13.326  1.00 92.58           H
ATOM   4269  N   ASP A 280     -10.067  -8.435  16.473  1.00 91.93           N
ATOM   4270  CA  ASP A 280      -9.600  -8.316  17.843  1.00 91.93           C
ATOM   4271  C   ASP A 280      -9.899  -6.907  18.359  1.00 91.93           C
ATOM   4272  O   ASP A 280     -10.182  -6.722  19.541  1.00 91.93           O
ATOM   4273  HA  ASP A 280     -10.138  -9.086  18.397  1.00 91.93           H
ATOM   4274  CB  ASP A 280      -8.090  -8.542  17.933  1.00 91.93           C
ATOM   4275 1HB  ASP A 280      -7.833  -9.496  17.472  1.00 91.93           H
ATOM   4276 2HB  ASP A 280      -7.569  -7.767  17.370  1.00 91.93           H
ATOM   4277  CG  ASP A 280      -7.618  -8.528  19.388  1.00 91.93           C
ATOM   4278  OD1 ASP A 280      -8.239  -9.256  20.193  1.00 91.93           O
ATOM   4279  OD2 ASP A 280      -6.647  -7.791  19.663  1.00 91.93           O
ATOM   4280  HN  ASP A 280      -9.348  -8.579  15.792  1.00 91.93           H
ATOM   4281  N   ALA A 281      -9.826  -5.950  17.446  1.00 91.36           N
ATOM   4282  CA  ALA A 281     -10.096  -4.564  17.791  1.00 91.36           C
ATOM   4283  C   ALA A 281     -11.523  -4.446  18.329  1.00 91.36           C
ATOM   4284  O   ALA A 281     -11.804  -3.595  19.171  1.00 91.36           O
ATOM   4285  HA  ALA A 281      -9.396  -4.275  18.575  1.00 91.36           H
ATOM   4286  CB  ALA A 281      -9.860  -3.678  16.566  1.00 91.36           C
ATOM   4287 1HB  ALA A 281      -8.824  -3.776  16.241  1.00 91.36           H
ATOM   4288 2HB  ALA A 281     -10.524  -3.987  15.760  1.00 91.36           H
ATOM   4289 3HB  ALA A 281     -10.062  -2.639  16.826  1.00 91.36           H
ATOM   4290  HN  ALA A 281      -9.587  -6.108  16.488  1.00 91.36           H
ATOM   4291  N   TYR A 282     -12.386  -5.314  17.822  1.00 79.70           N
ATOM   4292  CA  TYR A 282     -13.787  -5.288  18.207  1.00 79.70           C
ATOM   4293  C   TYR A 282     -14.057  -6.261  19.357  1.00 79.70           C
ATOM   4294  O   TYR A 282     -14.688  -5.897  20.348  1.00 79.70           O
ATOM   4295  HA  TYR A 282     -14.028  -4.276  18.534  1.00 79.70           H
ATOM   4296  CB  TYR A 282     -14.572  -5.742  16.975  1.00 79.70           C
ATOM   4297 1HB  TYR A 282     -14.266  -5.141  16.120  1.00 79.70           H
ATOM   4298 2HB  TYR A 282     -14.308  -6.775  16.749  1.00 79.70           H
ATOM   4299  CG  TYR A 282     -16.091  -5.642  17.133  1.00 79.70           C
ATOM   4300  CD1 TYR A 282     -16.832  -6.775  17.402  1.00 79.70           C
ATOM   4301  HD1 TYR A 282     -16.336  -7.740  17.503  1.00 79.70           H
ATOM   4302  CD2 TYR A 282     -16.718  -4.420  17.006  1.00 79.70           C
ATOM   4303  HD2 TYR A 282     -16.133  -3.526  16.793  1.00 79.70           H
ATOM   4304  CE1 TYR A 282     -18.262  -6.680  17.551  1.00 79.70           C
ATOM   4305  HE1 TYR A 282     -18.859  -7.567  17.764  1.00 79.70           H
ATOM   4306  CE2 TYR A 282     -18.148  -4.326  17.155  1.00 79.70           C
ATOM   4307  HE2 TYR A 282     -18.656  -3.367  17.057  1.00 79.70           H
ATOM   4308  CZ  TYR A 282     -18.849  -5.461  17.420  1.00 79.70           C
ATOM   4309  OH  TYR A 282     -20.199  -5.372  17.560  1.00 79.70           O
ATOM   4310  HH  TYR A 282     -20.579  -6.269  17.784  1.00 79.70           H
ATOM   4311  HN  TYR A 282     -12.143  -6.023  17.160  1.00 79.70           H
ATOM   4312  N   ALA A 283     -13.566  -7.480  19.186  1.00 89.65           N
ATOM   4313  CA  ALA A 283     -13.952  -8.572  20.062  1.00 89.65           C
ATOM   4314  C   ALA A 283     -12.972  -8.650  21.235  1.00 89.65           C
ATOM   4315  O   ALA A 283     -13.302  -9.192  22.289  1.00 89.65           O
ATOM   4316  HA  ALA A 283     -14.949  -8.353  20.446  1.00 89.65           H
ATOM   4317  CB  ALA A 283     -14.008  -9.875  19.262  1.00 89.65           C
ATOM   4318 1HB  ALA A 283     -14.739  -9.777  18.459  1.00 89.65           H
ATOM   4319 2HB  ALA A 283     -13.026 -10.081  18.835  1.00 89.65           H
ATOM   4320 3HB  ALA A 283     -14.297 -10.694  19.920  1.00 89.65           H
ATOM   4321  HN  ALA A 283     -12.917  -7.725  18.466  1.00 89.65           H
ATOM   4322  N   MET A 284     -11.788  -8.101  21.012  1.00 83.22           N
ATOM   4323  CA  MET A 284     -10.751  -8.118  22.030  1.00 83.22           C
ATOM   4324  C   MET A 284     -10.588  -9.519  22.623  1.00 83.22           C
ATOM   4325  O   MET A 284     -10.541  -9.679  23.842  1.00 83.22           O
ATOM   4326  HA  MET A 284      -9.834  -7.822  21.521  1.00 83.22           H
ATOM   4327  CB  MET A 284     -11.113  -7.131  23.143  1.00 83.22           C
ATOM   4328 1HB  MET A 284     -12.067  -7.413  23.588  1.00 83.22           H
ATOM   4329 2HB  MET A 284     -10.365  -7.180  23.934  1.00 83.22           H
ATOM   4330  CG  MET A 284     -11.198  -5.703  22.602  1.00 83.22           C
ATOM   4331 1HG  MET A 284     -10.224  -5.388  22.226  1.00 83.22           H
ATOM   4332 2HG  MET A 284     -11.892  -5.663  21.763  1.00 83.22           H
ATOM   4333  SD  MET A 284     -11.740  -4.593  23.892  1.00 83.22           S
ATOM   4334  CE  MET A 284     -13.489  -4.952  23.894  1.00 83.22           C
ATOM   4335 1HE  MET A 284     -13.907  -4.728  22.913  1.00 83.22           H
ATOM   4336 2HE  MET A 284     -13.643  -6.006  24.123  1.00 83.22           H
ATOM   4337 3HE  MET A 284     -13.984  -4.340  24.648  1.00 83.22           H
ATOM   4338  HN  MET A 284     -11.532  -7.651  20.156  1.00 83.22           H
ATOM   4339  N   PHE A 285     -10.506 -10.497  21.734  1.00 85.51           N
ATOM   4340  CA  PHE A 285     -10.513 -11.889  22.149  1.00 85.51           C
ATOM   4341  C   PHE A 285      -9.099 -12.370  22.481  1.00 85.51           C
ATOM   4342  O   PHE A 285      -8.924 -13.425  23.088  1.00 85.51           O
ATOM   4343  HA  PHE A 285     -11.136 -11.957  23.041  1.00 85.51           H
ATOM   4344  CB  PHE A 285     -11.054 -12.705  20.973  1.00 85.51           C
ATOM   4345 1HB  PHE A 285     -11.233 -13.727  21.305  1.00 85.51           H
ATOM   4346 2HB  PHE A 285     -12.017 -12.293  20.671  1.00 85.51           H
ATOM   4347  CG  PHE A 285     -10.125 -12.734  19.758  1.00 85.51           C
ATOM   4348  CD1 PHE A 285     -10.251 -11.795  18.783  1.00 85.51           C
ATOM   4349  HD1 PHE A 285     -11.013 -11.021  18.867  1.00 85.51           H
ATOM   4350  CD2 PHE A 285      -9.173 -13.701  19.652  1.00 85.51           C
ATOM   4351  HD2 PHE A 285      -9.072 -14.454  20.434  1.00 85.51           H
ATOM   4352  CE1 PHE A 285      -9.388 -11.823  17.654  1.00 85.51           C
ATOM   4353  HE1 PHE A 285      -9.489 -11.070  16.873  1.00 85.51           H
ATOM   4354  CE2 PHE A 285      -8.311 -13.728  18.524  1.00 85.51           C
ATOM   4355  HE2 PHE A 285      -7.549 -14.502  18.440  1.00 85.51           H
ATOM   4356  CZ  PHE A 285      -8.437 -12.789  17.549  1.00 85.51           C
ATOM   4357  HZ  PHE A 285      -7.775 -12.810  16.683  1.00 85.51           H
ATOM   4358  HN  PHE A 285     -10.436 -10.351  20.747  1.00 85.51           H
ATOM   4359  N   ILE A 286      -8.125 -11.572  22.067  1.00 87.29           N
ATOM   4360  CA  ILE A 286      -6.732 -11.896  22.324  1.00 87.29           C
ATOM   4361  C   ILE A 286      -6.343 -11.387  23.714  1.00 87.29           C
ATOM   4362  O   ILE A 286      -6.127 -10.191  23.902  1.00 87.29           O
ATOM   4363  HA  ILE A 286      -6.643 -12.982  22.317  1.00 87.29           H
ATOM   4364  CB  ILE A 286      -5.841 -11.361  21.201  1.00 87.29           C
ATOM   4365  HB  ILE A 286      -5.969 -10.280  21.150  1.00 87.29           H
ATOM   4366  CG1 ILE A 286      -6.265 -11.931  19.846  1.00 87.29           C
ATOM   4367 1HG1 ILE A 286      -6.139 -13.014  19.848  1.00 87.29           H
ATOM   4368 2HG1 ILE A 286      -7.324 -11.734  19.680  1.00 87.29           H
ATOM   4369  CG2 ILE A 286      -4.364 -11.627  21.499  1.00 87.29           C
ATOM   4370 1HG2 ILE A 286      -4.087 -11.134  22.430  1.00 87.29           H
ATOM   4371 2HG2 ILE A 286      -4.201 -12.701  21.593  1.00 87.29           H
ATOM   4372 3HG2 ILE A 286      -3.754 -11.237  20.685  1.00 87.29           H
ATOM   4373  CD1 ILE A 286      -5.442 -11.319  18.712  1.00 87.29           C
ATOM   4374 1HD1 ILE A 286      -5.589 -10.239  18.698  1.00 87.29           H
ATOM   4375 2HD1 ILE A 286      -4.386 -11.539  18.869  1.00 87.29           H
ATOM   4376 3HD1 ILE A 286      -5.763 -11.741  17.760  1.00 87.29           H
ATOM   4377  HN  ILE A 286      -8.275 -10.720  21.565  1.00 87.29           H
ATOM   4378  N   SER A 287      -6.265 -12.321  24.650  1.00 85.43           N
ATOM   4379  CA  SER A 287      -5.913 -11.980  26.019  1.00 85.43           C
ATOM   4380  C   SER A 287      -4.511 -12.499  26.343  1.00 85.43           C
ATOM   4381  O   SER A 287      -3.913 -12.101  27.341  1.00 85.43           O
ATOM   4382  HA  SER A 287      -5.937 -10.892  26.060  1.00 85.43           H
ATOM   4383  CB  SER A 287      -6.932 -12.551  27.007  1.00 85.43           C
ATOM   4384 1HB  SER A 287      -6.626 -12.306  28.025  1.00 85.43           H
ATOM   4385 2HB  SER A 287      -7.900 -12.078  26.843  1.00 85.43           H
ATOM   4386  OG  SER A 287      -7.066 -13.964  26.880  1.00 85.43           O
ATOM   4387  HG  SER A 287      -7.768 -14.299  27.509  1.00 85.43           H
ATOM   4388  HN  SER A 287      -6.437 -13.292  24.487  1.00 85.43           H
ATOM   4389  N   ASN A 288      -4.026 -13.380  25.480  1.00 86.05           N
ATOM   4390  CA  ASN A 288      -2.750 -14.034  25.715  1.00 86.05           C
ATOM   4391  C   ASN A 288      -1.631 -13.196  25.092  1.00 86.05           C
ATOM   4392  O   ASN A 288      -1.645 -12.928  23.892  1.00 86.05           O
ATOM   4393  HA  ASN A 288      -2.661 -14.108  26.799  1.00 86.05           H
ATOM   4394  CB  ASN A 288      -2.715 -15.422  25.072  1.00 86.05           C
ATOM   4395 1HB  ASN A 288      -3.604 -15.983  25.361  1.00 86.05           H
ATOM   4396 2HB  ASN A 288      -2.739 -15.324  23.986  1.00 86.05           H
ATOM   4397  CG  ASN A 288      -1.461 -16.190  25.493  1.00 86.05           C
ATOM   4398  OD1 ASN A 288      -0.372 -15.647  25.588  1.00 86.05           O
ATOM   4399  ND2 ASN A 288      -1.673 -17.479  25.739  1.00 86.05           N
ATOM   4400 1HD2 ASN A 288      -2.592 -17.862  25.642  1.00 86.05           H
ATOM   4401 2HD2 ASN A 288      -0.914 -18.066  26.021  1.00 86.05           H
ATOM   4402  HN  ASN A 288      -4.489 -13.649  24.635  1.00 86.05           H
ATOM   4403  N   CYS A 289      -0.688 -12.806  25.937  1.00 90.61           N
ATOM   4404  CA  CYS A 289       0.383 -11.922  25.507  1.00 90.61           C
ATOM   4405  C   CYS A 289       1.220 -12.656  24.458  1.00 90.61           C
ATOM   4406  O   CYS A 289       1.670 -12.054  23.485  1.00 90.61           O
ATOM   4407  HA  CYS A 289      -0.093 -11.041  25.076  1.00 90.61           H
ATOM   4408  CB  CYS A 289       1.234 -11.449  26.687  1.00 90.61           C
ATOM   4409 1HB  CYS A 289       0.602 -10.964  27.431  1.00 90.61           H
ATOM   4410 2HB  CYS A 289       1.702 -12.304  27.175  1.00 90.61           H
ATOM   4411  SG  CYS A 289       2.518 -10.283  26.104  1.00 90.61           S
ATOM   4412  HN  CYS A 289      -0.647 -13.082  26.897  1.00 90.61           H
ATOM   4413  N   ALA A 290       1.403 -13.948  24.691  1.00 92.96           N
ATOM   4414  CA  ALA A 290       2.235 -14.756  23.817  1.00 92.96           C
ATOM   4415  C   ALA A 290       1.651 -14.737  22.403  1.00 92.96           C
ATOM   4416  O   ALA A 290       2.388 -14.626  21.424  1.00 92.96           O
ATOM   4417  HA  ALA A 290       3.229 -14.307  23.796  1.00 92.96           H
ATOM   4418  CB  ALA A 290       2.346 -16.173  24.383  1.00 92.96           C
ATOM   4419 1HB  ALA A 290       2.794 -16.133  25.376  1.00 92.96           H
ATOM   4420 2HB  ALA A 290       1.353 -16.616  24.449  1.00 92.96           H
ATOM   4421 3HB  ALA A 290       2.971 -16.779  23.726  1.00 92.96           H
ATOM   4422  HN  ALA A 290       0.994 -14.441  25.459  1.00 92.96           H
ATOM   4423  N   VAL A 291       0.332 -14.847  22.340  1.00 93.18           N
ATOM   4424  CA  VAL A 291      -0.359 -14.843  21.062  1.00 93.18           C
ATOM   4425  C   VAL A 291      -0.206 -13.469  20.408  1.00 93.18           C
ATOM   4426  O   VAL A 291       0.051 -13.373  19.209  1.00 93.18           O
ATOM   4427  HA  VAL A 291       0.119 -15.589  20.427  1.00 93.18           H
ATOM   4428  CB  VAL A 291      -1.820 -15.254  21.257  1.00 93.18           C
ATOM   4429  HB  VAL A 291      -2.274 -14.555  21.960  1.00 93.18           H
ATOM   4430  CG1 VAL A 291      -2.595 -15.164  19.940  1.00 93.18           C
ATOM   4431 1HG1 VAL A 291      -2.566 -14.139  19.571  1.00 93.18           H
ATOM   4432 2HG1 VAL A 291      -2.140 -15.829  19.205  1.00 93.18           H
ATOM   4433 3HG1 VAL A 291      -3.630 -15.461  20.107  1.00 93.18           H
ATOM   4434  CG2 VAL A 291      -1.921 -16.657  21.858  1.00 93.18           C
ATOM   4435 1HG2 VAL A 291      -1.443 -17.373  21.189  1.00 93.18           H
ATOM   4436 2HG2 VAL A 291      -1.421 -16.674  22.826  1.00 93.18           H
ATOM   4437 3HG2 VAL A 291      -2.970 -16.923  21.985  1.00 93.18           H
ATOM   4438  HN  VAL A 291      -0.260 -14.937  23.141  1.00 93.18           H
ATOM   4439  N   SER A 292      -0.371 -12.439  21.225  1.00 93.42           N
ATOM   4440  CA  SER A 292      -0.286 -11.074  20.734  1.00 93.42           C
ATOM   4441  C   SER A 292       1.105 -10.813  20.152  1.00 93.42           C
ATOM   4442  O   SER A 292       1.234 -10.200  19.093  1.00 93.42           O
ATOM   4443  HA  SER A 292      -1.046 -10.998  19.957  1.00 93.42           H
ATOM   4444  CB  SER A 292      -0.592 -10.068  21.846  1.00 93.42           C
ATOM   4445 1HB  SER A 292      -1.541 -10.326  22.316  1.00 93.42           H
ATOM   4446 2HB  SER A 292       0.174 -10.136  22.617  1.00 93.42           H
ATOM   4447  OG  SER A 292      -0.655  -8.732  21.355  1.00 93.42           O
ATOM   4448  HG  SER A 292      -1.464  -8.616  20.780  1.00 93.42           H
ATOM   4449  HN  SER A 292      -0.560 -12.525  22.203  1.00 93.42           H
ATOM   4450  N   THR A 293       2.111 -11.291  20.869  1.00 89.95           N
ATOM   4451  CA  THR A 293       3.489 -11.075  20.463  1.00 89.95           C
ATOM   4452  C   THR A 293       3.745 -11.700  19.090  1.00 89.95           C
ATOM   4453  O   THR A 293       4.339 -11.069  18.217  1.00 89.95           O
ATOM   4454  HA  THR A 293       3.654 -10.003  20.361  1.00 89.95           H
ATOM   4455  CB  THR A 293       4.399 -11.630  21.561  1.00 89.95           C
ATOM   4456  HB  THR A 293       4.220 -12.694  21.714  1.00 89.95           H
ATOM   4457  OG1 THR A 293       4.134 -10.795  22.685  1.00 89.95           O
ATOM   4458  HG1 THR A 293       3.388 -11.179  23.229  1.00 89.95           H
ATOM   4459  CG2 THR A 293       5.882 -11.398  21.266  1.00 89.95           C
ATOM   4460 1HG2 THR A 293       6.073 -10.328  21.181  1.00 89.95           H
ATOM   4461 2HG2 THR A 293       6.147 -11.890  20.331  1.00 89.95           H
ATOM   4462 3HG2 THR A 293       6.482 -11.811  22.077  1.00 89.95           H
ATOM   4463  HN  THR A 293       1.997 -11.817  21.712  1.00 89.95           H
ATOM   4464  N   ASN A 294       3.283 -12.933  18.941  1.00 91.76           N
ATOM   4465  CA  ASN A 294       3.513 -13.676  17.714  1.00 91.76           C
ATOM   4466  C   ASN A 294       2.797 -12.976  16.557  1.00 91.76           C
ATOM   4467  O   ASN A 294       3.316 -12.920  15.443  1.00 91.76           O
ATOM   4468  HA  ASN A 294       4.596 -13.690  17.586  1.00 91.76           H
ATOM   4469  CB  ASN A 294       2.962 -15.099  17.819  1.00 91.76           C
ATOM   4470 1HB  ASN A 294       1.955 -15.073  18.235  1.00 91.76           H
ATOM   4471 2HB  ASN A 294       2.884 -15.537  16.824  1.00 91.76           H
ATOM   4472  CG  ASN A 294       3.860 -15.972  18.697  1.00 91.76           C
ATOM   4473  OD1 ASN A 294       5.025 -15.685  18.917  1.00 91.76           O
ATOM   4474  ND2 ASN A 294       3.255 -17.051  19.186  1.00 91.76           N
ATOM   4475 1HD2 ASN A 294       2.296 -17.229  18.967  1.00 91.76           H
ATOM   4476 2HD2 ASN A 294       3.760 -17.685  19.773  1.00 91.76           H
ATOM   4477  HN  ASN A 294       2.761 -13.423  19.640  1.00 91.76           H
ATOM   4478  N   ILE A 295       1.616 -12.459  16.861  1.00 92.43           N
ATOM   4479  CA  ILE A 295       0.819 -11.773  15.858  1.00 92.43           C
ATOM   4480  C   ILE A 295       1.575 -10.536  15.371  1.00 92.43           C
ATOM   4481  O   ILE A 295       1.603 -10.252  14.174  1.00 92.43           O
ATOM   4482  HA  ILE A 295       0.694 -12.455  15.017  1.00 92.43           H
ATOM   4483  CB  ILE A 295      -0.578 -11.465  16.403  1.00 92.43           C
ATOM   4484  HB  ILE A 295      -0.471 -11.071  17.413  1.00 92.43           H
ATOM   4485  CG1 ILE A 295      -1.421 -12.738  16.500  1.00 92.43           C
ATOM   4486 1HG1 ILE A 295      -1.666 -13.093  15.499  1.00 92.43           H
ATOM   4487 2HG1 ILE A 295      -0.844 -13.525  16.985  1.00 92.43           H
ATOM   4488  CG2 ILE A 295      -1.266 -10.383  15.567  1.00 92.43           C
ATOM   4489 1HG2 ILE A 295      -0.671  -9.470  15.594  1.00 92.43           H
ATOM   4490 2HG2 ILE A 295      -1.360 -10.726  14.536  1.00 92.43           H
ATOM   4491 3HG2 ILE A 295      -2.256 -10.184  15.976  1.00 92.43           H
ATOM   4492  CD1 ILE A 295      -2.709 -12.483  17.286  1.00 92.43           C
ATOM   4493 1HD1 ILE A 295      -2.460 -12.151  18.293  1.00 92.43           H
ATOM   4494 2HD1 ILE A 295      -3.295 -11.713  16.784  1.00 92.43           H
ATOM   4495 3HD1 ILE A 295      -3.290 -13.404  17.339  1.00 92.43           H
ATOM   4496  HN  ILE A 295       1.203 -12.503  17.771  1.00 92.43           H
ATOM   4497  N   ASP A 296       2.171  -9.832  16.323  1.00 93.32           N
ATOM   4498  CA  ASP A 296       2.872  -8.598  16.013  1.00 93.32           C
ATOM   4499  C   ASP A 296       4.067  -8.908  15.110  1.00 93.32           C
ATOM   4500  O   ASP A 296       4.361  -8.156  14.182  1.00 93.32           O
ATOM   4501  HA  ASP A 296       2.133  -7.963  15.524  1.00 93.32           H
ATOM   4502  CB  ASP A 296       3.401  -7.931  17.285  1.00 93.32           C
ATOM   4503 1HB  ASP A 296       3.920  -8.668  17.897  1.00 93.32           H
ATOM   4504 2HB  ASP A 296       4.130  -7.165  17.022  1.00 93.32           H
ATOM   4505  CG  ASP A 296       2.261  -7.304  18.090  1.00 93.32           C
ATOM   4506  OD1 ASP A 296       1.183  -7.108  17.488  1.00 93.32           O
ATOM   4507  OD2 ASP A 296       2.494  -7.035  19.288  1.00 93.32           O
ATOM   4508  HN  ASP A 296       2.179 -10.092  17.288  1.00 93.32           H
ATOM   4509  N   ILE A 297       4.725 -10.018  15.413  1.00 92.07           N
ATOM   4510  CA  ILE A 297       5.868 -10.449  14.627  1.00 92.07           C
ATOM   4511  C   ILE A 297       5.404 -10.804  13.213  1.00 92.07           C
ATOM   4512  O   ILE A 297       6.025 -10.398  12.231  1.00 92.07           O
ATOM   4513  HA  ILE A 297       6.557  -9.607  14.562  1.00 92.07           H
ATOM   4514  CB  ILE A 297       6.608 -11.586  15.335  1.00 92.07           C
ATOM   4515  HB  ILE A 297       5.877 -12.340  15.625  1.00 92.07           H
ATOM   4516  CG1 ILE A 297       7.278 -11.089  16.618  1.00 92.07           C
ATOM   4517 1HG1 ILE A 297       8.096 -10.414  16.367  1.00 92.07           H
ATOM   4518 2HG1 ILE A 297       6.562 -10.517  17.208  1.00 92.07           H
ATOM   4519  CG2 ILE A 297       7.606 -12.262  14.392  1.00 92.07           C
ATOM   4520 1HG2 ILE A 297       7.074 -12.672  13.534  1.00 92.07           H
ATOM   4521 2HG2 ILE A 297       8.336 -11.529  14.050  1.00 92.07           H
ATOM   4522 3HG2 ILE A 297       8.117 -13.066  14.921  1.00 92.07           H
ATOM   4523  CD1 ILE A 297       7.811 -12.259  17.446  1.00 92.07           C
ATOM   4524 1HD1 ILE A 297       6.986 -12.919  17.716  1.00 92.07           H
ATOM   4525 2HD1 ILE A 297       8.544 -12.814  16.861  1.00 92.07           H
ATOM   4526 3HD1 ILE A 297       8.282 -11.878  18.352  1.00 92.07           H
ATOM   4527  HN  ILE A 297       4.489 -10.616  16.179  1.00 92.07           H
ATOM   4528  N   CYS A 298       4.316 -11.558  13.153  1.00 94.49           N
ATOM   4529  CA  CYS A 298       3.758 -11.967  11.876  1.00 94.49           C
ATOM   4530  C   CYS A 298       3.414 -10.708  11.077  1.00 94.49           C
ATOM   4531  O   CYS A 298       3.623 -10.660   9.866  1.00 94.49           O
ATOM   4532  HA  CYS A 298       4.528 -12.548  11.369  1.00 94.49           H
ATOM   4533  CB  CYS A 298       2.542 -12.878  12.055  1.00 94.49           C
ATOM   4534 1HB  CYS A 298       1.861 -12.449  12.791  1.00 94.49           H
ATOM   4535 2HB  CYS A 298       1.991 -12.952  11.117  1.00 94.49           H
ATOM   4536  SG  CYS A 298       3.080 -14.540  12.597  1.00 94.49           S
ATOM   4537  HG  CYS A 298       3.284 -14.212  13.870  1.00 94.49           H
ATOM   4538  HN  CYS A 298       3.820 -11.888  13.956  1.00 94.49           H
ATOM   4539  N   PHE A 299       2.894  -9.718  11.788  1.00 94.41           N
ATOM   4540  CA  PHE A 299       2.513  -8.465  11.159  1.00 94.41           C
ATOM   4541  C   PHE A 299       3.716  -7.800  10.488  1.00 94.41           C
ATOM   4542  O   PHE A 299       3.628  -7.359   9.343  1.00 94.41           O
ATOM   4543  HA  PHE A 299       1.761  -8.697  10.405  1.00 94.41           H
ATOM   4544  CB  PHE A 299       1.992  -7.548  12.268  1.00 94.41           C
ATOM   4545 1HB  PHE A 299       1.128  -8.018  12.738  1.00 94.41           H
ATOM   4546 2HB  PHE A 299       2.759  -7.451  13.036  1.00 94.41           H
ATOM   4547  CG  PHE A 299       1.594  -6.152  11.785  1.00 94.41           C
ATOM   4548  CD1 PHE A 299       2.475  -5.120  11.889  1.00 94.41           C
ATOM   4549  HD1 PHE A 299       3.464  -5.289  12.315  1.00 94.41           H
ATOM   4550  CD2 PHE A 299       0.361  -5.941  11.253  1.00 94.41           C
ATOM   4551  HD2 PHE A 299      -0.345  -6.768  11.171  1.00 94.41           H
ATOM   4552  CE1 PHE A 299       2.107  -3.824  11.441  1.00 94.41           C
ATOM   4553  HE1 PHE A 299       2.812  -2.998  11.524  1.00 94.41           H
ATOM   4554  CE2 PHE A 299      -0.008  -4.645  10.806  1.00 94.41           C
ATOM   4555  HE2 PHE A 299      -0.997  -4.477  10.379  1.00 94.41           H
ATOM   4556  CZ  PHE A 299       0.873  -3.614  10.909  1.00 94.41           C
ATOM   4557  HZ  PHE A 299       0.590  -2.619  10.565  1.00 94.41           H
ATOM   4558  HN  PHE A 299       2.732  -9.763  12.773  1.00 94.41           H
ATOM   4559  N   GLN A 300       4.813  -7.748  11.229  1.00 90.41           N
ATOM   4560  CA  GLN A 300       6.016  -7.095  10.742  1.00 90.41           C
ATOM   4561  C   GLN A 300       6.469  -7.729   9.426  1.00 90.41           C
ATOM   4562  O   GLN A 300       6.781  -7.024   8.467  1.00 90.41           O
ATOM   4563  HA  GLN A 300       5.733  -6.056  10.574  1.00 90.41           H
ATOM   4564  CB  GLN A 300       7.131  -7.148  11.788  1.00 90.41           C
ATOM   4565 1HB  GLN A 300       7.248  -8.170  12.149  1.00 90.41           H
ATOM   4566 2HB  GLN A 300       8.078  -6.862  11.331  1.00 90.41           H
ATOM   4567  CG  GLN A 300       6.825  -6.218  12.964  1.00 90.41           C
ATOM   4568 1HG  GLN A 300       6.696  -5.198  12.601  1.00 90.41           H
ATOM   4569 2HG  GLN A 300       5.884  -6.512  13.429  1.00 90.41           H
ATOM   4570  CD  GLN A 300       7.948  -6.257  14.002  1.00 90.41           C
ATOM   4571  OE1 GLN A 300       9.117  -6.086  13.696  1.00 90.41           O
ATOM   4572  NE2 GLN A 300       7.531  -6.492  15.242  1.00 90.41           N
ATOM   4573 1HE2 GLN A 300       6.557  -6.624  15.425  1.00 90.41           H
ATOM   4574 2HE2 GLN A 300       8.191  -6.537  15.992  1.00 90.41           H
ATOM   4575  HN  GLN A 300       4.888  -8.142  12.145  1.00 90.41           H
ATOM   4576  N   VAL A 301       6.490  -9.054   9.421  1.00 94.80           N
ATOM   4577  CA  VAL A 301       7.011  -9.790   8.281  1.00 94.80           C
ATOM   4578  C   VAL A 301       6.111  -9.549   7.068  1.00 94.80           C
ATOM   4579  O   VAL A 301       6.589  -9.172   6.000  1.00 94.80           O
ATOM   4580  HA  VAL A 301       8.005  -9.398   8.064  1.00 94.80           H
ATOM   4581  CB  VAL A 301       7.153 -11.271   8.636  1.00 94.80           C
ATOM   4582  HB  VAL A 301       6.175 -11.637   8.946  1.00 94.80           H
ATOM   4583  CG1 VAL A 301       7.595 -12.087   7.419  1.00 94.80           C
ATOM   4584 1HG1 VAL A 301       6.854 -11.986   6.626  1.00 94.80           H
ATOM   4585 2HG1 VAL A 301       8.558 -11.718   7.065  1.00 94.80           H
ATOM   4586 3HG1 VAL A 301       7.689 -13.136   7.699  1.00 94.80           H
ATOM   4587  CG2 VAL A 301       8.120 -11.465   9.806  1.00 94.80           C
ATOM   4588 1HG2 VAL A 301       9.101 -11.075   9.535  1.00 94.80           H
ATOM   4589 2HG2 VAL A 301       7.745 -10.931  10.679  1.00 94.80           H
ATOM   4590 3HG2 VAL A 301       8.203 -12.527  10.037  1.00 94.80           H
ATOM   4591  HN  VAL A 301       6.160  -9.621  10.175  1.00 94.80           H
ATOM   4592  N   THR A 302       4.822  -9.778   7.274  1.00 93.94           N
ATOM   4593  CA  THR A 302       3.873  -9.759   6.173  1.00 93.94           C
ATOM   4594  C   THR A 302       3.748  -8.346   5.601  1.00 93.94           C
ATOM   4595  O   THR A 302       3.558  -8.175   4.397  1.00 93.94           O
ATOM   4596  HA  THR A 302       4.260 -10.394   5.376  1.00 93.94           H
ATOM   4597  CB  THR A 302       2.547 -10.328   6.682  1.00 93.94           C
ATOM   4598  HB  THR A 302       1.792 -10.318   5.896  1.00 93.94           H
ATOM   4599  OG1 THR A 302       2.250  -9.540   7.831  1.00 93.94           O
ATOM   4600  HG1 THR A 302       2.522 -10.028   8.661  1.00 93.94           H
ATOM   4601  CG2 THR A 302       2.692 -11.749   7.232  1.00 93.94           C
ATOM   4602 1HG2 THR A 302       3.397 -11.747   8.063  1.00 93.94           H
ATOM   4603 2HG2 THR A 302       3.060 -12.407   6.445  1.00 93.94           H
ATOM   4604 3HG2 THR A 302       1.722 -12.104   7.579  1.00 93.94           H
ATOM   4605  HN  THR A 302       4.424  -9.972   8.171  1.00 93.94           H
ATOM   4606  N   GLN A 303       3.860  -7.370   6.489  1.00 91.20           N
ATOM   4607  CA  GLN A 303       3.803  -5.976   6.081  1.00 91.20           C
ATOM   4608  C   GLN A 303       4.970  -5.648   5.148  1.00 91.20           C
ATOM   4609  O   GLN A 303       4.788  -4.978   4.132  1.00 91.20           O
ATOM   4610  HA  GLN A 303       2.859  -5.870   5.546  1.00 91.20           H
ATOM   4611  CB  GLN A 303       3.796  -5.049   7.298  1.00 91.20           C
ATOM   4612 1HB  GLN A 303       2.916  -5.250   7.909  1.00 91.20           H
ATOM   4613 2HB  GLN A 303       4.668  -5.251   7.920  1.00 91.20           H
ATOM   4614  CG  GLN A 303       3.800  -3.580   6.868  1.00 91.20           C
ATOM   4615 1HG  GLN A 303       4.762  -3.331   6.420  1.00 91.20           H
ATOM   4616 2HG  GLN A 303       3.040  -3.420   6.103  1.00 91.20           H
ATOM   4617  CD  GLN A 303       3.532  -2.659   8.060  1.00 91.20           C
ATOM   4618  OE1 GLN A 303       4.368  -2.466   8.928  1.00 91.20           O
ATOM   4619  NE2 GLN A 303       2.324  -2.103   8.054  1.00 91.20           N
ATOM   4620 1HE2 GLN A 303       1.685  -2.303   7.311  1.00 91.20           H
ATOM   4621 2HE2 GLN A 303       2.055  -1.485   8.792  1.00 91.20           H
ATOM   4622  HN  GLN A 303       3.988  -7.518   7.470  1.00 91.20           H
ATOM   4623  N   THR A 304       6.143  -6.134   5.526  1.00 92.49           N
ATOM   4624  CA  THR A 304       7.351  -5.843   4.773  1.00 92.49           C
ATOM   4625  C   THR A 304       7.248  -6.414   3.357  1.00 92.49           C
ATOM   4626  O   THR A 304       7.616  -5.751   2.389  1.00 92.49           O
ATOM   4627  HA  THR A 304       7.443  -4.761   4.676  1.00 92.49           H
ATOM   4628  CB  THR A 304       8.543  -6.388   5.563  1.00 92.49           C
ATOM   4629  HB  THR A 304       8.506  -7.476   5.622  1.00 92.49           H
ATOM   4630  OG1 THR A 304       8.476  -5.702   6.810  1.00 92.49           O
ATOM   4631  HG1 THR A 304       8.037  -6.282   7.496  1.00 92.49           H
ATOM   4632  CG2 THR A 304       9.886  -5.954   4.971  1.00 92.49           C
ATOM   4633 1HG2 THR A 304       9.950  -4.866   4.974  1.00 92.49           H
ATOM   4634 2HG2 THR A 304       9.966  -6.320   3.947  1.00 92.49           H
ATOM   4635 3HG2 THR A 304      10.697  -6.368   5.569  1.00 92.49           H
ATOM   4636  HN  THR A 304       6.275  -6.716   6.328  1.00 92.49           H
ATOM   4637  N   ILE A 305       6.747  -7.638   3.282  1.00 92.74           N
ATOM   4638  CA  ILE A 305       6.560  -8.293   1.999  1.00 92.74           C
ATOM   4639  C   ILE A 305       5.638  -7.440   1.126  1.00 92.74           C
ATOM   4640  O   ILE A 305       5.859  -7.312  -0.078  1.00 92.74           O
ATOM   4641  HA  ILE A 305       7.536  -8.350   1.516  1.00 92.74           H
ATOM   4642  CB  ILE A 305       6.067  -9.727   2.196  1.00 92.74           C
ATOM   4643  HB  ILE A 305       5.199  -9.703   2.855  1.00 92.74           H
ATOM   4644  CG1 ILE A 305       7.132 -10.584   2.883  1.00 92.74           C
ATOM   4645 1HG1 ILE A 305       7.937 -10.801   2.182  1.00 92.74           H
ATOM   4646 2HG1 ILE A 305       7.572 -10.028   3.711  1.00 92.74           H
ATOM   4647  CG2 ILE A 305       5.610 -10.337   0.869  1.00 92.74           C
ATOM   4648 1HG2 ILE A 305       4.795  -9.741   0.457  1.00 92.74           H
ATOM   4649 2HG2 ILE A 305       6.444 -10.347   0.167  1.00 92.74           H
ATOM   4650 3HG2 ILE A 305       5.264 -11.357   1.038  1.00 92.74           H
ATOM   4651  CD1 ILE A 305       6.533 -11.892   3.402  1.00 92.74           C
ATOM   4652 1HD1 ILE A 305       5.744 -11.671   4.122  1.00 92.74           H
ATOM   4653 2HD1 ILE A 305       6.115 -12.457   2.568  1.00 92.74           H
ATOM   4654 3HD1 ILE A 305       7.311 -12.482   3.886  1.00 92.74           H
ATOM   4655  HN  ILE A 305       6.471  -8.179   4.077  1.00 92.74           H
ATOM   4656  N   ALA A 306       4.623  -6.878   1.766  1.00 94.00           N
ATOM   4657  CA  ALA A 306       3.633  -6.088   1.053  1.00 94.00           C
ATOM   4658  C   ALA A 306       4.309  -4.854   0.451  1.00 94.00           C
ATOM   4659  O   ALA A 306       3.957  -4.422  -0.645  1.00 94.00           O
ATOM   4660  HA  ALA A 306       3.236  -6.704   0.246  1.00 94.00           H
ATOM   4661  CB  ALA A 306       2.491  -5.722   2.002  1.00 94.00           C
ATOM   4662 1HB  ALA A 306       2.026  -6.633   2.379  1.00 94.00           H
ATOM   4663 2HB  ALA A 306       2.884  -5.143   2.838  1.00 94.00           H
ATOM   4664 3HB  ALA A 306       1.749  -5.130   1.467  1.00 94.00           H
ATOM   4665  HN  ALA A 306       4.471  -6.955   2.751  1.00 94.00           H
ATOM   4666  N   PHE A 307       5.268  -4.322   1.195  1.00 92.36           N
ATOM   4667  CA  PHE A 307       5.943  -3.103   0.785  1.00 92.36           C
ATOM   4668  C   PHE A 307       6.838  -3.353  -0.430  1.00 92.36           C
ATOM   4669  O   PHE A 307       7.025  -2.467  -1.261  1.00 92.36           O
ATOM   4670  HA  PHE A 307       5.172  -2.378   0.522  1.00 92.36           H
ATOM   4671  CB  PHE A 307       6.813  -2.656   1.962  1.00 92.36           C
ATOM   4672 1HB  PHE A 307       7.414  -3.501   2.297  1.00 92.36           H
ATOM   4673 2HB  PHE A 307       7.507  -1.889   1.617  1.00 92.36           H
ATOM   4674  CG  PHE A 307       6.020  -2.109   3.150  1.00 92.36           C
ATOM   4675  CD1 PHE A 307       4.671  -1.961   3.057  1.00 92.36           C
ATOM   4676  HD1 PHE A 307       4.155  -2.233   2.136  1.00 92.36           H
ATOM   4677  CD2 PHE A 307       6.664  -1.769   4.299  1.00 92.36           C
ATOM   4678  HD2 PHE A 307       7.745  -1.887   4.373  1.00 92.36           H
ATOM   4679  CE1 PHE A 307       3.935  -1.453   4.160  1.00 92.36           C
ATOM   4680  HE1 PHE A 307       2.854  -1.335   4.085  1.00 92.36           H
ATOM   4681  CE2 PHE A 307       5.928  -1.261   5.402  1.00 92.36           C
ATOM   4682  HE2 PHE A 307       6.443  -0.989   6.322  1.00 92.36           H
ATOM   4683  CZ  PHE A 307       4.579  -1.114   5.309  1.00 92.36           C
ATOM   4684  HZ  PHE A 307       4.014  -0.724   6.155  1.00 92.36           H
ATOM   4685  HN  PHE A 307       5.583  -4.709   2.061  1.00 92.36           H
ATOM   4686  N   PHE A 308       7.368  -4.566  -0.494  1.00 87.82           N
ATOM   4687  CA  PHE A 308       8.211  -4.956  -1.612  1.00 87.82           C
ATOM   4688  C   PHE A 308       7.425  -4.938  -2.924  1.00 87.82           C
ATOM   4689  O   PHE A 308       8.013  -4.891  -4.003  1.00 87.82           O
ATOM   4690  HA  PHE A 308       9.027  -4.236  -1.669  1.00 87.82           H
ATOM   4691  CB  PHE A 308       8.686  -6.384  -1.336  1.00 87.82           C
ATOM   4692 1HB  PHE A 308       7.918  -6.910  -0.769  1.00 87.82           H
ATOM   4693 2HB  PHE A 308       8.797  -6.909  -2.285  1.00 87.82           H
ATOM   4694  CG  PHE A 308      10.008  -6.463  -0.569  1.00 87.82           C
ATOM   4695  CD1 PHE A 308      11.181  -6.208  -1.208  1.00 87.82           C
ATOM   4696  HD1 PHE A 308      11.180  -5.947  -2.266  1.00 87.82           H
ATOM   4697  CD2 PHE A 308      10.009  -6.788   0.752  1.00 87.82           C
ATOM   4698  HD2 PHE A 308       9.069  -6.992   1.264  1.00 87.82           H
ATOM   4699  CE1 PHE A 308      12.408  -6.281  -0.496  1.00 87.82           C
ATOM   4700  HE1 PHE A 308      13.348  -6.077  -1.008  1.00 87.82           H
ATOM   4701  CE2 PHE A 308      11.236  -6.861   1.464  1.00 87.82           C
ATOM   4702  HE2 PHE A 308      11.237  -7.121   2.522  1.00 87.82           H
ATOM   4703  CZ  PHE A 308      12.409  -6.606   0.825  1.00 87.82           C
ATOM   4704  HZ  PHE A 308      13.350  -6.662   1.371  1.00 87.82           H
ATOM   4705  HN  PHE A 308       7.230  -5.274   0.198  1.00 87.82           H
ATOM   4706  N   HIS A 309       6.107  -4.975  -2.788  1.00 82.38           N
ATOM   4707  CA  HIS A 309       5.234  -4.958  -3.950  1.00 82.38           C
ATOM   4708  C   HIS A 309       5.421  -3.645  -4.713  1.00 82.38           C
ATOM   4709  O   HIS A 309       5.348  -3.620  -5.940  1.00 82.38           O
ATOM   4710  HA  HIS A 309       5.545  -5.786  -4.587  1.00 82.38           H
ATOM   4711  CB  HIS A 309       3.781  -5.204  -3.541  1.00 82.38           C
ATOM   4712 1HB  HIS A 309       3.735  -6.100  -2.921  1.00 82.38           H
ATOM   4713 2HB  HIS A 309       3.442  -4.372  -2.923  1.00 82.38           H
ATOM   4714  CG  HIS A 309       2.834  -5.366  -4.706  1.00 82.38           C
ATOM   4715  ND1 HIS A 309       2.072  -4.324  -5.203  1.00 82.38           N
ATOM   4716  HD1 HIS A 309       2.067  -3.386  -4.857  1.00 82.38           H
ATOM   4717  CD2 HIS A 309       2.535  -6.459  -5.466  1.00 82.38           C
ATOM   4718  HD2 HIS A 309       2.959  -7.455  -5.344  1.00 82.38           H
ATOM   4719  CE1 HIS A 309       1.350  -4.780  -6.216  1.00 82.38           C
ATOM   4720  HE1 HIS A 309       0.649  -4.199  -6.816  1.00 82.38           H
ATOM   4721  NE2 HIS A 309       1.638  -6.103  -6.377  1.00 82.38           N
ATOM   4722  HN  HIS A 309       5.637  -5.017  -1.907  1.00 82.38           H
ATOM   4723  N   SER A 310       5.659  -2.585  -3.954  1.00 85.75           N
ATOM   4724  CA  SER A 310       5.832  -1.268  -4.541  1.00 85.75           C
ATOM   4725  C   SER A 310       7.118  -1.227  -5.368  1.00 85.75           C
ATOM   4726  O   SER A 310       7.251  -0.409  -6.277  1.00 85.75           O
ATOM   4727  HA  SER A 310       4.961  -1.120  -5.180  1.00 85.75           H
ATOM   4728  CB  SER A 310       5.860  -0.183  -3.462  1.00 85.75           C
ATOM   4729 1HB  SER A 310       6.653  -0.404  -2.747  1.00 85.75           H
ATOM   4730 2HB  SER A 310       6.102   0.777  -3.919  1.00 85.75           H
ATOM   4731  OG  SER A 310       4.617  -0.081  -2.774  1.00 85.75           O
ATOM   4732  HG  SER A 310       3.958   0.424  -3.332  1.00 85.75           H
ATOM   4733  HN  SER A 310       5.735  -2.617  -2.957  1.00 85.75           H
ATOM   4734  N   CYS A 311       8.033  -2.122  -5.024  1.00 88.48           N
ATOM   4735  CA  CYS A 311       9.284  -2.233  -5.756  1.00 88.48           C
ATOM   4736  C   CYS A 311       9.005  -2.954  -7.076  1.00 88.48           C
ATOM   4737  O   CYS A 311       9.694  -2.727  -8.069  1.00 88.48           O
ATOM   4738  HA  CYS A 311       9.632  -1.216  -5.937  1.00 88.48           H
ATOM   4739  CB  CYS A 311      10.360  -2.944  -4.933  1.00 88.48           C
ATOM   4740 1HB  CYS A 311      10.040  -3.960  -4.702  1.00 88.48           H
ATOM   4741 2HB  CYS A 311      11.279  -3.023  -5.513  1.00 88.48           H
ATOM   4742  SG  CYS A 311      10.676  -2.021  -3.385  1.00 88.48           S
ATOM   4743  HG  CYS A 311      11.532  -2.899  -2.872  1.00 88.48           H
ATOM   4744  HN  CYS A 311       7.931  -2.761  -4.262  1.00 88.48           H
ATOM   4745  N   LEU A 312       7.993  -3.810  -7.044  1.00 86.68           N
ATOM   4746  CA  LEU A 312       7.743  -4.715  -8.153  1.00 86.68           C
ATOM   4747  C   LEU A 312       6.809  -4.038  -9.157  1.00 86.68           C
ATOM   4748  O   LEU A 312       6.813  -4.376 -10.340  1.00 86.68           O
ATOM   4749  HA  LEU A 312       8.699  -4.903  -8.643  1.00 86.68           H
ATOM   4750  CB  LEU A 312       7.225  -6.060  -7.640  1.00 86.68           C
ATOM   4751 1HB  LEU A 312       6.337  -5.877  -7.035  1.00 86.68           H
ATOM   4752 2HB  LEU A 312       6.910  -6.656  -8.496  1.00 86.68           H
ATOM   4753  CG  LEU A 312       8.210  -6.887  -6.812  1.00 86.68           C
ATOM   4754  HG  LEU A 312       8.532  -6.285  -5.963  1.00 86.68           H
ATOM   4755  CD1 LEU A 312       7.537  -8.140  -6.249  1.00 86.68           C
ATOM   4756 1HD1 LEU A 312       6.703  -7.849  -5.611  1.00 86.68           H
ATOM   4757 2HD1 LEU A 312       7.168  -8.755  -7.071  1.00 86.68           H
ATOM   4758 3HD1 LEU A 312       8.260  -8.710  -5.665  1.00 86.68           H
ATOM   4759  CD2 LEU A 312       9.461  -7.225  -7.626  1.00 86.68           C
ATOM   4760 1HD2 LEU A 312       9.176  -7.800  -8.508  1.00 86.68           H
ATOM   4761 2HD2 LEU A 312       9.953  -6.303  -7.937  1.00 86.68           H
ATOM   4762 3HD2 LEU A 312      10.145  -7.814  -7.014  1.00 86.68           H
ATOM   4763  HN  LEU A 312       7.352  -3.889  -6.281  1.00 86.68           H
ATOM   4764  N   ASN A 313       6.029  -3.094  -8.650  1.00 85.21           N
ATOM   4765  CA  ASN A 313       5.013  -2.446  -9.461  1.00 85.21           C
ATOM   4766  C   ASN A 313       5.648  -1.940 -10.758  1.00 85.21           C
ATOM   4767  O   ASN A 313       5.142  -2.206 -11.846  1.00 85.21           O
ATOM   4768  HA  ASN A 313       4.257  -3.211  -9.638  1.00 85.21           H
ATOM   4769  CB  ASN A 313       4.408  -1.245  -8.731  1.00 85.21           C
ATOM   4770 1HB  ASN A 313       5.194  -0.699  -8.209  1.00 85.21           H
ATOM   4771 2HB  ASN A 313       3.969  -0.559  -9.454  1.00 85.21           H
ATOM   4772  CG  ASN A 313       3.341  -1.693  -7.730  1.00 85.21           C
ATOM   4773  OD1 ASN A 313       2.817  -2.793  -7.793  1.00 85.21           O
ATOM   4774  ND2 ASN A 313       3.049  -0.781  -6.807  1.00 85.21           N
ATOM   4775 1HD2 ASN A 313       3.516   0.103  -6.812  1.00 85.21           H
ATOM   4776 2HD2 ASN A 313       2.362  -0.980  -6.107  1.00 85.21           H
ATOM   4777  HN  ASN A 313       6.084  -2.773  -7.704  1.00 85.21           H
ATOM   4778  N   PRO A 314       6.764  -1.204 -10.666  1.00 85.72           N
ATOM   4779  CA  PRO A 314       7.416  -0.670 -11.864  1.00 85.72           C
ATOM   4780  C   PRO A 314       7.698  -1.749 -12.897  1.00 85.72           C
ATOM   4781  O   PRO A 314       7.456  -1.553 -14.087  1.00 85.72           O
ATOM   4782  HA  PRO A 314       6.756   0.039 -12.365  1.00 85.72           H
ATOM   4783  CB  PRO A 314       8.706  -0.047 -11.328  1.00 85.72           C
ATOM   4784 1HB  PRO A 314       9.535  -0.755 -11.353  1.00 85.72           H
ATOM   4785 2HB  PRO A 314       9.010   0.819 -11.917  1.00 85.72           H
ATOM   4786  CG  PRO A 314       8.342   0.344  -9.900  1.00 85.72           C
ATOM   4787 1HG  PRO A 314       9.228   0.473  -9.278  1.00 85.72           H
ATOM   4788 2HG  PRO A 314       7.802   1.290  -9.865  1.00 85.72           H
ATOM   4789  CD  PRO A 314       7.484  -0.821  -9.438  1.00 85.72           C
ATOM   4790 1HD  PRO A 314       8.089  -1.644  -9.056  1.00 85.72           H
ATOM   4791 2HD  PRO A 314       6.804  -0.531  -8.636  1.00 85.72           H
ATOM   4792  N   VAL A 315       8.208  -2.871 -12.410  1.00 84.67           N
ATOM   4793  CA  VAL A 315       8.666  -3.930 -13.293  1.00 84.67           C
ATOM   4794  C   VAL A 315       7.455  -4.623 -13.921  1.00 84.67           C
ATOM   4795  O   VAL A 315       7.455  -4.920 -15.115  1.00 84.67           O
ATOM   4796  HA  VAL A 315       9.255  -3.467 -14.085  1.00 84.67           H
ATOM   4797  CB  VAL A 315       9.575  -4.893 -12.527  1.00 84.67           C
ATOM   4798  HB  VAL A 315       8.987  -5.346 -11.729  1.00 84.67           H
ATOM   4799  CG1 VAL A 315      10.074  -6.017 -13.438  1.00 84.67           C
ATOM   4800 1HG1 VAL A 315       9.222  -6.575 -13.827  1.00 84.67           H
ATOM   4801 2HG1 VAL A 315      10.638  -5.589 -14.267  1.00 84.67           H
ATOM   4802 3HG1 VAL A 315      10.718  -6.687 -12.869  1.00 84.67           H
ATOM   4803  CG2 VAL A 315      10.746  -4.148 -11.884  1.00 84.67           C
ATOM   4804 1HG2 VAL A 315      11.332  -3.655 -12.659  1.00 84.67           H
ATOM   4805 2HG2 VAL A 315      10.363  -3.401 -11.188  1.00 84.67           H
ATOM   4806 3HG2 VAL A 315      11.376  -4.856 -11.346  1.00 84.67           H
ATOM   4807  HN  VAL A 315       8.311  -3.061 -11.434  1.00 84.67           H
ATOM   4808  N   LEU A 316       6.451  -4.860 -13.089  1.00 84.04           N
ATOM   4809  CA  LEU A 316       5.352  -5.731 -13.471  1.00 84.04           C
ATOM   4810  C   LEU A 316       4.539  -5.062 -14.580  1.00 84.04           C
ATOM   4811  O   LEU A 316       4.135  -5.717 -15.540  1.00 84.04           O
ATOM   4812  HA  LEU A 316       5.786  -6.649 -13.866  1.00 84.04           H
ATOM   4813  CB  LEU A 316       4.521  -6.114 -12.244  1.00 84.04           C
ATOM   4814 1HB  LEU A 316       4.249  -5.200 -11.715  1.00 84.04           H
ATOM   4815 2HB  LEU A 316       3.594  -6.572 -12.587  1.00 84.04           H
ATOM   4816  CG  LEU A 316       5.191  -7.065 -11.251  1.00 84.04           C
ATOM   4817  HG  LEU A 316       6.142  -6.627 -10.946  1.00 84.04           H
ATOM   4818  CD1 LEU A 316       4.342  -7.226  -9.989  1.00 84.04           C
ATOM   4819 1HD1 LEU A 316       4.214  -6.255  -9.510  1.00 84.04           H
ATOM   4820 2HD1 LEU A 316       3.366  -7.631 -10.256  1.00 84.04           H
ATOM   4821 3HD1 LEU A 316       4.841  -7.908  -9.300  1.00 84.04           H
ATOM   4822  CD2 LEU A 316       5.504  -8.411 -11.907  1.00 84.04           C
ATOM   4823 1HD2 LEU A 316       4.579  -8.868 -12.259  1.00 84.04           H
ATOM   4824 2HD2 LEU A 316       6.177  -8.256 -12.751  1.00 84.04           H
ATOM   4825 3HD2 LEU A 316       5.980  -9.068 -11.179  1.00 84.04           H
ATOM   4826  HN  LEU A 316       6.381  -4.469 -12.171  1.00 84.04           H
ATOM   4827  N   TYR A 317       4.321  -3.765 -14.412  1.00 81.30           N
ATOM   4828  CA  TYR A 317       3.316  -3.067 -15.194  1.00 81.30           C
ATOM   4829  C   TYR A 317       3.963  -2.240 -16.307  1.00 81.30           C
ATOM   4830  O   TYR A 317       3.371  -2.050 -17.368  1.00 81.30           O
ATOM   4831  HA  TYR A 317       2.659  -3.814 -15.642  1.00 81.30           H
ATOM   4832  CB  TYR A 317       2.605  -2.124 -14.222  1.00 81.30           C
ATOM   4833 1HB  TYR A 317       3.354  -1.556 -13.669  1.00 81.30           H
ATOM   4834 2HB  TYR A 317       2.018  -1.404 -14.793  1.00 81.30           H
ATOM   4835  CG  TYR A 317       1.686  -2.834 -13.226  1.00 81.30           C
ATOM   4836  CD1 TYR A 317       0.444  -3.280 -13.630  1.00 81.30           C
ATOM   4837  HD1 TYR A 317       0.118  -3.127 -14.658  1.00 81.30           H
ATOM   4838  CD2 TYR A 317       2.099  -3.028 -11.923  1.00 81.30           C
ATOM   4839  HD2 TYR A 317       3.080  -2.675 -11.604  1.00 81.30           H
ATOM   4840  CE1 TYR A 317      -0.421  -3.948 -12.692  1.00 81.30           C
ATOM   4841  HE1 TYR A 317      -1.404  -4.305 -12.998  1.00 81.30           H
ATOM   4842  CE2 TYR A 317       1.234  -3.696 -10.986  1.00 81.30           C
ATOM   4843  HE2 TYR A 317       1.548  -3.856  -9.954  1.00 81.30           H
ATOM   4844  CZ  TYR A 317       0.017  -4.123 -11.416  1.00 81.30           C
ATOM   4845  OH  TYR A 317      -0.800  -4.754 -10.531  1.00 81.30           O
ATOM   4846  HH  TYR A 317      -0.321  -4.894  -9.664  1.00 81.30           H
ATOM   4847  HN  TYR A 317       4.818  -3.196 -13.757  1.00 81.30           H
ATOM   4848  N   VAL A 318       5.170  -1.772 -16.026  1.00 78.58           N
ATOM   4849  CA  VAL A 318       5.763  -0.707 -16.818  1.00 78.58           C
ATOM   4850  C   VAL A 318       6.812  -1.301 -17.760  1.00 78.58           C
ATOM   4851  O   VAL A 318       6.689  -1.194 -18.979  1.00 78.58           O
ATOM   4852  HA  VAL A 318       4.968  -0.260 -17.416  1.00 78.58           H
ATOM   4853  CB  VAL A 318       6.330   0.376 -15.898  1.00 78.58           C
ATOM   4854  HB  VAL A 318       7.220  -0.027 -15.415  1.00 78.58           H
ATOM   4855  CG1 VAL A 318       6.748   1.611 -16.698  1.00 78.58           C
ATOM   4856 1HG1 VAL A 318       7.513   1.332 -17.423  1.00 78.58           H
ATOM   4857 2HG1 VAL A 318       5.882   2.016 -17.221  1.00 78.58           H
ATOM   4858 3HG1 VAL A 318       7.148   2.365 -16.020  1.00 78.58           H
ATOM   4859  CG2 VAL A 318       5.328   0.745 -14.803  1.00 78.58           C
ATOM   4860 1HG2 VAL A 318       4.412   1.120 -15.260  1.00 78.58           H
ATOM   4861 2HG2 VAL A 318       5.101  -0.137 -14.205  1.00 78.58           H
ATOM   4862 3HG2 VAL A 318       5.756   1.517 -14.163  1.00 78.58           H
ATOM   4863  HN  VAL A 318       5.739  -2.106 -15.275  1.00 78.58           H
ATOM   4864  N   PHE A 319       7.821  -1.915 -17.159  1.00 76.22           N
ATOM   4865  CA  PHE A 319       8.983  -2.357 -17.911  1.00 76.22           C
ATOM   4866  C   PHE A 319       8.637  -3.552 -18.802  1.00 76.22           C
ATOM   4867  O   PHE A 319       9.406  -3.910 -19.692  1.00 76.22           O
ATOM   4868  HA  PHE A 319       9.302  -1.522 -18.534  1.00 76.22           H
ATOM   4869  CB  PHE A 319      10.039  -2.787 -16.890  1.00 76.22           C
ATOM   4870 1HB  PHE A 319       9.631  -3.591 -16.277  1.00 76.22           H
ATOM   4871 2HB  PHE A 319      10.898  -3.196 -17.422  1.00 76.22           H
ATOM   4872  CG  PHE A 319      10.515  -1.657 -15.975  1.00 76.22           C
ATOM   4873  CD1 PHE A 319      10.517  -0.373 -16.423  1.00 76.22           C
ATOM   4874  HD1 PHE A 319      10.179  -0.149 -17.435  1.00 76.22           H
ATOM   4875  CD2 PHE A 319      10.936  -1.937 -14.712  1.00 76.22           C
ATOM   4876  HD2 PHE A 319      10.935  -2.966 -14.353  1.00 76.22           H
ATOM   4877  CE1 PHE A 319      10.959   0.675 -15.573  1.00 76.22           C
ATOM   4878  HE1 PHE A 319      10.960   1.704 -15.933  1.00 76.22           H
ATOM   4879  CE2 PHE A 319      11.378  -0.889 -13.862  1.00 76.22           C
ATOM   4880  HE2 PHE A 319      11.716  -1.113 -12.851  1.00 76.22           H
ATOM   4881  CZ  PHE A 319      11.380   0.395 -14.311  1.00 76.22           C
ATOM   4882  HZ  PHE A 319      11.719   1.200 -13.658  1.00 76.22           H
ATOM   4883  HN  PHE A 319       7.852  -2.110 -16.179  1.00 76.22           H
ATOM   4884  N   VAL A 320       7.478  -4.135 -18.532  1.00 75.16           N
ATOM   4885  CA  VAL A 320       6.973  -5.216 -19.362  1.00 75.16           C
ATOM   4886  C   VAL A 320       6.650  -4.675 -20.756  1.00 75.16           C
ATOM   4887  O   VAL A 320       6.734  -5.404 -21.743  1.00 75.16           O
ATOM   4888  HA  VAL A 320       7.764  -5.961 -19.449  1.00 75.16           H
ATOM   4889  CB  VAL A 320       5.771  -5.878 -18.684  1.00 75.16           C
ATOM   4890  HB  VAL A 320       5.020  -5.108 -18.508  1.00 75.16           H
ATOM   4891  CG1 VAL A 320       5.149  -6.942 -19.590  1.00 75.16           C
ATOM   4892 1HG1 VAL A 320       4.815  -6.479 -20.519  1.00 75.16           H
ATOM   4893 2HG1 VAL A 320       5.891  -7.709 -19.812  1.00 75.16           H
ATOM   4894 3HG1 VAL A 320       4.297  -7.397 -19.084  1.00 75.16           H
ATOM   4895  CG2 VAL A 320       6.164  -6.471 -17.330  1.00 75.16           C
ATOM   4896 1HG2 VAL A 320       6.941  -7.222 -17.473  1.00 75.16           H
ATOM   4897 2HG2 VAL A 320       6.538  -5.679 -16.681  1.00 75.16           H
ATOM   4898 3HG2 VAL A 320       5.291  -6.935 -16.870  1.00 75.16           H
ATOM   4899  HN  VAL A 320       6.889  -3.881 -17.765  1.00 75.16           H
ATOM   4900  N   GLY A 321       6.288  -3.401 -20.793  1.00 75.91           N
ATOM   4901  CA  GLY A 321       5.856  -2.781 -22.034  1.00 75.91           C
ATOM   4902  C   GLY A 321       7.034  -2.594 -22.992  1.00 75.91           C
ATOM   4903  O   GLY A 321       8.072  -2.057 -22.608  1.00 75.91           O
ATOM   4904 1HA  GLY A 321       5.092  -3.399 -22.506  1.00 75.91           H
ATOM   4905 2HA  GLY A 321       5.398  -1.815 -21.822  1.00 75.91           H
ATOM   4906  HN  GLY A 321       6.287  -2.797 -19.996  1.00 75.91           H
ATOM   4907  N   GLU A 322       6.833  -3.047 -24.221  1.00 64.15           N
ATOM   4908  CA  GLU A 322       7.844  -2.887 -25.252  1.00 64.15           C
ATOM   4909  C   GLU A 322       8.038  -1.405 -25.580  1.00 64.15           C
ATOM   4910  O   GLU A 322       9.168  -0.942 -25.731  1.00 64.15           O
ATOM   4911  HA  GLU A 322       8.761  -3.294 -24.824  1.00 64.15           H
ATOM   4912  CB  GLU A 322       7.479  -3.684 -26.506  1.00 64.15           C
ATOM   4913 1HB  GLU A 322       6.452  -3.461 -26.796  1.00 64.15           H
ATOM   4914 2HB  GLU A 322       8.203  -3.479 -27.295  1.00 64.15           H
ATOM   4915  CG  GLU A 322       7.546  -5.189 -26.239  1.00 64.15           C
ATOM   4916 1HG  GLU A 322       8.559  -5.465 -25.946  1.00 64.15           H
ATOM   4917 2HG  GLU A 322       6.893  -5.443 -25.405  1.00 64.15           H
ATOM   4918  CD  GLU A 322       7.133  -5.984 -27.479  1.00 64.15           C
ATOM   4919  OE1 GLU A 322       7.085  -7.228 -27.365  1.00 64.15           O
ATOM   4920  OE2 GLU A 322       6.875  -5.331 -28.513  1.00 64.15           O
ATOM   4921  HN  GLU A 322       6.000  -3.515 -24.515  1.00 64.15           H
ATOM   4922  N   ARG A 323       6.919  -0.703 -25.682  1.00 62.75           N
ATOM   4923  CA  ARG A 323       6.951   0.715 -25.998  1.00 62.75           C
ATOM   4924  C   ARG A 323       7.818   1.464 -24.984  1.00 62.75           C
ATOM   4925  O   ARG A 323       8.654   2.284 -25.362  1.00 62.75           O
ATOM   4926  HA  ARG A 323       7.382   0.768 -26.997  1.00 62.75           H
ATOM   4927  CB  ARG A 323       5.543   1.312 -25.995  1.00 62.75           C
ATOM   4928 1HB  ARG A 323       4.924   0.797 -26.730  1.00 62.75           H
ATOM   4929 2HB  ARG A 323       5.079   1.154 -25.021  1.00 62.75           H
ATOM   4930  CG  ARG A 323       5.581   2.808 -26.311  1.00 62.75           C
ATOM   4931 1HG  ARG A 323       6.188   3.325 -25.568  1.00 62.75           H
ATOM   4932 2HG  ARG A 323       6.057   2.967 -27.278  1.00 62.75           H
ATOM   4933  CD  ARG A 323       4.171   3.401 -26.327  1.00 62.75           C
ATOM   4934 1HD  ARG A 323       3.600   2.982 -27.156  1.00 62.75           H
ATOM   4935 2HD  ARG A 323       3.644   3.135 -25.410  1.00 62.75           H
ATOM   4936  NE  ARG A 323       4.242   4.874 -26.458  1.00 62.75           N
ATOM   4937  HE  ARG A 323       5.025   5.264 -26.944  1.00 62.75           H
ATOM   4938  CZ  ARG A 323       3.324   5.717 -25.966  1.00 62.75           C
ATOM   4939  NH1 ARG A 323       2.256   5.250 -25.307  1.00 62.75           N
ATOM   4940 1HH1 ARG A 323       2.138   4.265 -25.178  1.00 62.75           H
ATOM   4941 2HH1 ARG A 323       1.575   5.886 -24.943  1.00 62.75           H
ATOM   4942  NH2 ARG A 323       3.491   7.035 -26.144  1.00 62.75           N
ATOM   4943 1HH2 ARG A 323       2.816   7.678 -25.783  1.00 62.75           H
ATOM   4944 2HH2 ARG A 323       4.292   7.375 -26.638  1.00 62.75           H
ATOM   4945  HN  ARG A 323       6.005  -1.087 -25.553  1.00 62.75           H
ATOM   4946  N   PHE A 324       7.588   1.157 -23.715  1.00 73.59           N
ATOM   4947  CA  PHE A 324       8.281   1.848 -22.641  1.00 73.59           C
ATOM   4948  C   PHE A 324       9.773   1.508 -22.642  1.00 73.59           C
ATOM   4949  O   PHE A 324      10.609   2.365 -22.363  1.00 73.59           O
ATOM   4950  HA  PHE A 324       8.154   2.917 -22.809  1.00 73.59           H
ATOM   4951  CB  PHE A 324       7.661   1.367 -21.327  1.00 73.59           C
ATOM   4952 1HB  PHE A 324       6.577   1.457 -21.394  1.00 73.59           H
ATOM   4953 2HB  PHE A 324       7.886   0.308 -21.198  1.00 73.59           H
ATOM   4954  CG  PHE A 324       8.147   2.131 -20.094  1.00 73.59           C
ATOM   4955  CD1 PHE A 324       9.249   1.704 -19.420  1.00 73.59           C
ATOM   4956  HD1 PHE A 324       9.786   0.818 -19.759  1.00 73.59           H
ATOM   4957  CD2 PHE A 324       7.477   3.236 -19.671  1.00 73.59           C
ATOM   4958  HD2 PHE A 324       6.594   3.578 -20.211  1.00 73.59           H
ATOM   4959  CE1 PHE A 324       9.700   2.413 -18.275  1.00 73.59           C
ATOM   4960  HE1 PHE A 324      10.583   2.071 -17.736  1.00 73.59           H
ATOM   4961  CE2 PHE A 324       7.928   3.945 -18.526  1.00 73.59           C
ATOM   4962  HE2 PHE A 324       7.391   4.831 -18.187  1.00 73.59           H
ATOM   4963  CZ  PHE A 324       9.030   3.518 -17.852  1.00 73.59           C
ATOM   4964  HZ  PHE A 324       9.376   4.063 -16.974  1.00 73.59           H
ATOM   4965  HN  PHE A 324       6.944   0.453 -23.418  1.00 73.59           H
ATOM   4966  N   ARG A 325      10.061   0.254 -22.959  1.00 71.22           N
ATOM   4967  CA  ARG A 325      11.436  -0.214 -22.990  1.00 71.22           C
ATOM   4968  C   ARG A 325      12.254   0.608 -23.988  1.00 71.22           C
ATOM   4969  O   ARG A 325      13.388   0.990 -23.701  1.00 71.22           O
ATOM   4970  HA  ARG A 325      11.801  -0.072 -21.972  1.00 71.22           H
ATOM   4971  CB  ARG A 325      11.507  -1.692 -23.378  1.00 71.22           C
ATOM   4972 1HB  ARG A 325      10.912  -1.865 -24.275  1.00 71.22           H
ATOM   4973 2HB  ARG A 325      12.535  -1.959 -23.621  1.00 71.22           H
ATOM   4974  CG  ARG A 325      10.998  -2.582 -22.242  1.00 71.22           C
ATOM   4975 1HG  ARG A 325      11.519  -2.332 -21.318  1.00 71.22           H
ATOM   4976 2HG  ARG A 325       9.939  -2.391 -22.072  1.00 71.22           H
ATOM   4977  CD  ARG A 325      11.209  -4.062 -22.569  1.00 71.22           C
ATOM   4978 1HD  ARG A 325      11.044  -4.235 -23.632  1.00 71.22           H
ATOM   4979 2HD  ARG A 325      12.239  -4.346 -22.356  1.00 71.22           H
ATOM   4980  NE  ARG A 325      10.280  -4.893 -21.771  1.00 71.22           N
ATOM   4981  HE  ARG A 325       9.633  -4.427 -21.169  1.00 71.22           H
ATOM   4982  CZ  ARG A 325      10.252  -6.233 -21.807  1.00 71.22           C
ATOM   4983  NH1 ARG A 325      11.096  -6.910 -22.596  1.00 71.22           N
ATOM   4984 1HH1 ARG A 325      11.754  -6.416 -23.165  1.00 71.22           H
ATOM   4985 2HH1 ARG A 325      11.069  -7.909 -22.617  1.00 71.22           H
ATOM   4986  NH2 ARG A 325       9.366  -6.884 -21.040  1.00 71.22           N
ATOM   4987 1HH2 ARG A 325       9.332  -7.884 -21.055  1.00 71.22           H
ATOM   4988 2HH2 ARG A 325       8.740  -6.371 -20.454  1.00 71.22           H
ATOM   4989  HN  ARG A 325       9.375  -0.436 -23.192  1.00 71.22           H
ATOM   4990  N   ARG A 326      11.647   0.857 -25.139  1.00 65.94           N
ATOM   4991  CA  ARG A 326      12.297   1.645 -26.172  1.00 65.94           C
ATOM   4992  C   ARG A 326      12.530   3.075 -25.680  1.00 65.94           C
ATOM   4993  O   ARG A 326      13.615   3.628 -25.859  1.00 65.94           O
ATOM   4994  HA  ARG A 326      13.242   1.136 -26.359  1.00 65.94           H
ATOM   4995  CB  ARG A 326      11.453   1.684 -27.448  1.00 65.94           C
ATOM   4996 1HB  ARG A 326      10.429   1.966 -27.202  1.00 65.94           H
ATOM   4997 2HB  ARG A 326      11.841   2.447 -28.122  1.00 65.94           H
ATOM   4998  CG  ARG A 326      11.458   0.325 -28.150  1.00 65.94           C
ATOM   4999 1HG  ARG A 326      12.486   0.007 -28.328  1.00 65.94           H
ATOM   5000 2HG  ARG A 326      11.000  -0.424 -27.504  1.00 65.94           H
ATOM   5001  CD  ARG A 326      10.702   0.391 -29.479  1.00 65.94           C
ATOM   5002 1HD  ARG A 326       9.753   0.909 -29.341  1.00 65.94           H
ATOM   5003 2HD  ARG A 326      11.277   0.965 -30.205  1.00 65.94           H
ATOM   5004  NE  ARG A 326      10.462  -0.976 -29.993  1.00 65.94           N
ATOM   5005  HE  ARG A 326      11.034  -1.717 -29.641  1.00 65.94           H
ATOM   5006  CZ  ARG A 326       9.525  -1.284 -30.900  1.00 65.94           C
ATOM   5007  NH1 ARG A 326       8.729  -0.331 -31.405  1.00 65.94           N
ATOM   5008 1HH1 ARG A 326       8.832   0.617 -31.106  1.00 65.94           H
ATOM   5009 2HH1 ARG A 326       8.032  -0.569 -32.082  1.00 65.94           H
ATOM   5010  NH2 ARG A 326       9.395  -2.558 -31.294  1.00 65.94           N
ATOM   5011 1HH2 ARG A 326       8.701  -2.804 -31.970  1.00 65.94           H
ATOM   5012 2HH2 ARG A 326       9.993  -3.263 -30.912  1.00 65.94           H
ATOM   5013  HN  ARG A 326      10.731   0.529 -25.370  1.00 65.94           H
ATOM   5014  N   ASP A 327      11.495   3.634 -25.070  1.00 76.03           N
ATOM   5015  CA  ASP A 327      11.541   5.019 -24.636  1.00 76.03           C
ATOM   5016  C   ASP A 327      12.530   5.154 -23.477  1.00 76.03           C
ATOM   5017  O   ASP A 327      13.182   6.186 -23.329  1.00 76.03           O
ATOM   5018  HA  ASP A 327      11.849   5.585 -25.515  1.00 76.03           H
ATOM   5019  CB  ASP A 327      10.170   5.488 -24.143  1.00 76.03           C
ATOM   5020 1HB  ASP A 327       9.782   4.781 -23.410  1.00 76.03           H
ATOM   5021 2HB  ASP A 327      10.270   6.449 -23.639  1.00 76.03           H
ATOM   5022  CG  ASP A 327       9.184   5.616 -25.306  1.00 76.03           C
ATOM   5023  OD1 ASP A 327       9.670   5.719 -26.453  1.00 76.03           O
ATOM   5024  OD2 ASP A 327       7.967   5.608 -25.022  1.00 76.03           O
ATOM   5025  HN  ASP A 327      10.638   3.157 -24.873  1.00 76.03           H
ATOM   5026  N   LEU A 328      12.612   4.095 -22.685  1.00 77.65           N
ATOM   5027  CA  LEU A 328      13.564   4.052 -21.587  1.00 77.65           C
ATOM   5028  C   LEU A 328      14.983   4.178 -22.144  1.00 77.65           C
ATOM   5029  O   LEU A 328      15.741   5.053 -21.729  1.00 77.65           O
ATOM   5030  HA  LEU A 328      13.365   4.914 -20.950  1.00 77.65           H
ATOM   5031  CB  LEU A 328      13.345   2.799 -20.737  1.00 77.65           C
ATOM   5032 1HB  LEU A 328      12.350   2.853 -20.295  1.00 77.65           H
ATOM   5033 2HB  LEU A 328      13.355   1.931 -21.395  1.00 77.65           H
ATOM   5034  CG  LEU A 328      14.358   2.566 -19.615  1.00 77.65           C
ATOM   5035  HG  LEU A 328      15.357   2.568 -20.051  1.00 77.65           H
ATOM   5036  CD1 LEU A 328      14.311   3.699 -18.588  1.00 77.65           C
ATOM   5037 1HD1 LEU A 328      14.544   4.644 -19.078  1.00 77.65           H
ATOM   5038 2HD1 LEU A 328      13.313   3.753 -18.152  1.00 77.65           H
ATOM   5039 3HD1 LEU A 328      15.041   3.507 -17.801  1.00 77.65           H
ATOM   5040  CD2 LEU A 328      14.152   1.195 -18.966  1.00 77.65           C
ATOM   5041 1HD2 LEU A 328      13.147   1.139 -18.547  1.00 77.65           H
ATOM   5042 2HD2 LEU A 328      14.276   0.415 -19.717  1.00 77.65           H
ATOM   5043 3HD2 LEU A 328      14.885   1.055 -18.172  1.00 77.65           H
ATOM   5044  HN  LEU A 328      12.044   3.278 -22.783  1.00 77.65           H
ATOM   5045  N   VAL A 329      15.300   3.290 -23.075  1.00 78.11           N
ATOM   5046  CA  VAL A 329      16.635   3.249 -23.647  1.00 78.11           C
ATOM   5047  C   VAL A 329      16.938   4.590 -24.320  1.00 78.11           C
ATOM   5048  O   VAL A 329      18.065   5.079 -24.258  1.00 78.11           O
ATOM   5049  HA  VAL A 329      17.339   3.101 -22.829  1.00 78.11           H
ATOM   5050  CB  VAL A 329      16.760   2.060 -24.602  1.00 78.11           C
ATOM   5051  HB  VAL A 329      15.951   2.128 -25.329  1.00 78.11           H
ATOM   5052  CG1 VAL A 329      18.084   2.107 -25.366  1.00 78.11           C
ATOM   5053 1HG1 VAL A 329      18.136   3.028 -25.947  1.00 78.11           H
ATOM   5054 2HG1 VAL A 329      18.913   2.076 -24.659  1.00 78.11           H
ATOM   5055 3HG1 VAL A 329      18.147   1.251 -26.038  1.00 78.11           H
ATOM   5056  CG2 VAL A 329      16.607   0.736 -23.851  1.00 78.11           C
ATOM   5057 1HG2 VAL A 329      17.384   0.657 -23.091  1.00 78.11           H
ATOM   5058 2HG2 VAL A 329      15.627   0.700 -23.373  1.00 78.11           H
ATOM   5059 3HG2 VAL A 329      16.699  -0.093 -24.553  1.00 78.11           H
ATOM   5060  HN  VAL A 329      14.664   2.608 -23.437  1.00 78.11           H
ATOM   5061  N   LYS A 330      15.911   5.147 -24.946  1.00 71.56           N
ATOM   5062  CA  LYS A 330      16.053   6.422 -25.627  1.00 71.56           C
ATOM   5063  C   LYS A 330      16.418   7.502 -24.607  1.00 71.56           C
[truncated: 117,162 more chars]
