# Supplementary material for: Noncanonical roles of chemokine regions in CCR9 activation revealed by structural modeling and mutational mapping
Source: Nat Commun. 2025 Aug 18;16:7695. doi: 10.1038/s41467-025-62321-9 (PMC12361432; doi:10.1038/s41467-025-62321-9)
Supplement: Supplementary file 5 — Supplementary Data 3 [file 41467_2025_62321_MOESM5_ESM.zip › CCR9_CCL25_19_rnk4.pdb]

ATOM      1  N   GLU A  20      -7.544  -3.871  58.764  1.00 50.84           N
ATOM      2  CA  GLU A  20      -7.600  -4.794  57.643  1.00 50.84           C
ATOM      3  C   GLU A  20      -8.117  -6.158  58.103  1.00 50.84           C
ATOM      4  O   GLU A  20      -7.363  -6.959  58.653  1.00 50.84           O
ATOM      5  HA  GLU A  20      -8.303  -4.350  56.938  1.00 50.84           H
ATOM      6  CB  GLU A  20      -6.231  -4.925  56.972  1.00 50.84           C
ATOM      7 1HB  GLU A  20      -5.444  -4.779  57.712  1.00 50.84           H
ATOM      8 2HB  GLU A  20      -6.165  -5.882  56.456  1.00 50.84           H
ATOM      9  CG  GLU A  20      -6.038  -3.845  55.905  1.00 50.84           C
ATOM     10 1HG  GLU A  20      -6.970  -3.698  55.359  1.00 50.84           H
ATOM     11 2HG  GLU A  20      -5.795  -2.896  56.382  1.00 50.84           H
ATOM     12  CD  GLU A  20      -4.926  -4.232  54.929  1.00 50.84           C
ATOM     13  OE1 GLU A  20      -4.924  -3.663  53.816  1.00 50.84           O
ATOM     14  OE2 GLU A  20      -4.102  -5.088  55.318  1.00 50.84           O
ATOM     15  HN  GLU A  20      -7.864  -4.245  59.635  1.00 50.84           H
ATOM     16  N   SER A  21      -9.401  -6.381  57.862  1.00 59.48           N
ATOM     17  CA  SER A  21     -10.010  -7.663  58.173  1.00 59.48           C
ATOM     18  C   SER A  21      -9.238  -8.790  57.483  1.00 59.48           C
ATOM     19  O   SER A  21      -8.790  -8.635  56.348  1.00 59.48           O
ATOM     20  HA  SER A  21      -9.941  -7.760  59.256  1.00 59.48           H
ATOM     21  CB  SER A  21     -11.480  -7.691  57.751  1.00 59.48           C
ATOM     22 1HB  SER A  21     -11.918  -8.650  58.028  1.00 59.48           H
ATOM     23 2HB  SER A  21     -12.028  -6.922  58.295  1.00 59.48           H
ATOM     24  OG  SER A  21     -11.638  -7.485  56.350  1.00 59.48           O
ATOM     25  HG  SER A  21     -11.923  -8.336  55.909  1.00 59.48           H
ATOM     26  HN  SER A  21     -10.020  -5.705  57.462  1.00 59.48           H
ATOM     27  N   THR A  22      -9.107  -9.898  58.197  1.00 60.95           N
ATOM     28  CA  THR A  22      -8.417 -11.058  57.659  1.00 60.95           C
ATOM     29  C   THR A  22      -8.959 -11.403  56.270  1.00 60.95           C
ATOM     30  O   THR A  22      -8.220 -11.887  55.414  1.00 60.95           O
ATOM     31  HA  THR A  22      -7.364 -10.806  57.537  1.00 60.95           H
ATOM     32  CB  THR A  22      -8.556 -12.200  58.667  1.00 60.95           C
ATOM     33  HB  THR A  22      -8.617 -13.163  58.158  1.00 60.95           H
ATOM     34  OG1 THR A  22      -9.696 -11.842  59.443  1.00 60.95           O
ATOM     35  HG1 THR A  22     -10.040 -12.641  59.935  1.00 60.95           H
ATOM     36  CG2 THR A  22      -7.410 -12.230  59.680  1.00 60.95           C
ATOM     37 1HG2 THR A  22      -7.392 -11.293  60.236  1.00 60.95           H
ATOM     38 2HG2 THR A  22      -6.464 -12.360  59.154  1.00 60.95           H
ATOM     39 3HG2 THR A  22      -7.558 -13.060  60.371  1.00 60.95           H
ATOM     40  HN  THR A  22      -9.461 -10.010  59.125  1.00 60.95           H
ATOM     41  N   SER A  23     -10.245 -11.141  56.089  1.00 63.73           N
ATOM     42  CA  SER A  23     -10.886 -11.387  54.809  1.00 63.73           C
ATOM     43  C   SER A  23     -10.208 -10.559  53.716  1.00 63.73           C
ATOM     44  O   SER A  23      -9.982 -11.049  52.611  1.00 63.73           O
ATOM     45  HA  SER A  23     -10.753 -12.452  54.620  1.00 63.73           H
ATOM     46  CB  SER A  23     -12.380 -11.063  54.870  1.00 63.73           C
ATOM     47 1HB  SER A  23     -12.850 -11.342  53.927  1.00 63.73           H
ATOM     48 2HB  SER A  23     -12.850 -11.663  55.650  1.00 63.73           H
ATOM     49  OG  SER A  23     -12.617  -9.682  55.128  1.00 63.73           O
ATOM     50  HG  SER A  23     -13.591  -9.478  55.028  1.00 63.73           H
ATOM     51  HN  SER A  23     -10.844 -10.768  56.798  1.00 63.73           H
ATOM     52  N   SER A  24      -9.902  -9.317  54.063  1.00 68.99           N
ATOM     53  CA  SER A  24      -9.334  -8.389  53.100  1.00 68.99           C
ATOM     54  C   SER A  24      -7.945  -8.865  52.671  1.00 68.99           C
ATOM     55  O   SER A  24      -7.543  -8.667  51.526  1.00 68.99           O
ATOM     56  HA  SER A  24     -10.020  -8.397  52.253  1.00 68.99           H
ATOM     57  CB  SER A  24      -9.255  -6.975  53.678  1.00 68.99           C
ATOM     58 1HB  SER A  24      -9.207  -6.252  52.864  1.00 68.99           H
ATOM     59 2HB  SER A  24     -10.164  -6.762  54.240  1.00 68.99           H
ATOM     60  OG  SER A  24      -8.123  -6.807  54.527  1.00 68.99           O
ATOM     61  HG  SER A  24      -8.214  -7.387  55.337  1.00 68.99           H
ATOM     62  HN  SER A  24     -10.036  -8.944  54.981  1.00 68.99           H
ATOM     63  N   MET A  25      -7.249  -9.485  53.614  1.00 65.31           N
ATOM     64  CA  MET A  25      -5.917  -9.998  53.345  1.00 65.31           C
ATOM     65  C   MET A  25      -5.980 -11.263  52.486  1.00 65.31           C
ATOM     66  O   MET A  25      -5.180 -11.434  51.568  1.00 65.31           O
ATOM     67  HA  MET A  25      -5.401  -9.207  52.801  1.00 65.31           H
ATOM     68  CB  MET A  25      -5.215 -10.313  54.668  1.00 65.31           C
ATOM     69 1HB  MET A  25      -5.386  -9.503  55.376  1.00 65.31           H
ATOM     70 2HB  MET A  25      -5.642 -11.215  55.105  1.00 65.31           H
ATOM     71  CG  MET A  25      -3.711 -10.505  54.458  1.00 65.31           C
ATOM     72 1HG  MET A  25      -3.294 -11.093  55.275  1.00 65.31           H
ATOM     73 2HG  MET A  25      -3.532 -11.064  53.540  1.00 65.31           H
ATOM     74  SD  MET A  25      -2.899  -8.917  54.372  1.00 65.31           S
ATOM     75  CE  MET A  25      -1.199  -9.429  54.555  1.00 65.31           C
ATOM     76 1HE  MET A  25      -1.073  -9.940  55.509  1.00 65.31           H
ATOM     77 2HE  MET A  25      -0.934 -10.106  53.743  1.00 65.31           H
ATOM     78 3HE  MET A  25      -0.551  -8.553  54.523  1.00 65.31           H
ATOM     79  HN  MET A  25      -7.581  -9.637  54.545  1.00 65.31           H
ATOM     80  N   GLU A  26      -6.938 -12.117  52.816  1.00 60.53           N
ATOM     81  CA  GLU A  26      -7.132 -13.348  52.070  1.00 60.53           C
ATOM     82  C   GLU A  26      -7.534 -13.036  50.627  1.00 60.53           C
ATOM     83  O   GLU A  26      -7.063 -13.685  49.694  1.00 60.53           O
ATOM     84  HA  GLU A  26      -6.166 -13.851  52.085  1.00 60.53           H
ATOM     85  CB  GLU A  26      -8.173 -14.241  52.748  1.00 60.53           C
ATOM     86 1HB  GLU A  26      -9.021 -13.637  53.071  1.00 60.53           H
ATOM     87 2HB  GLU A  26      -8.454 -15.053  52.076  1.00 60.53           H
ATOM     88  CG  GLU A  26      -7.597 -14.900  54.003  1.00 60.53           C
ATOM     89 1HG  GLU A  26      -6.744 -15.523  53.732  1.00 60.53           H
ATOM     90 2HG  GLU A  26      -7.228 -14.133  54.684  1.00 60.53           H
ATOM     91  CD  GLU A  26      -8.653 -15.752  54.709  1.00 60.53           C
ATOM     92  OE1 GLU A  26      -8.250 -16.533  55.598  1.00 60.53           O
ATOM     93  OE2 GLU A  26      -9.839 -15.603  54.344  1.00 60.53           O
ATOM     94  HN  GLU A  26      -7.573 -11.978  53.576  1.00 60.53           H
ATOM     95  N   ASP A  27      -8.399 -12.043  50.488  1.00 66.98           N
ATOM     96  CA  ASP A  27      -8.911 -11.673  49.180  1.00 66.98           C
ATOM     97  C   ASP A  27      -7.741 -11.302  48.266  1.00 66.98           C
ATOM     98  O   ASP A  27      -7.737 -11.646  47.085  1.00 66.98           O
ATOM     99  HA  ASP A  27      -9.454 -12.549  48.826  1.00 66.98           H
ATOM    100  CB  ASP A  27      -9.839 -10.460  49.274  1.00 66.98           C
ATOM    101 1HB  ASP A  27      -9.389  -9.702  49.914  1.00 66.98           H
ATOM    102 2HB  ASP A  27      -9.961 -10.014  48.287  1.00 66.98           H
ATOM    103  CG  ASP A  27     -11.207 -10.860  49.832  1.00 66.98           C
ATOM    104  OD1 ASP A  27     -11.523 -12.066  49.750  1.00 66.98           O
ATOM    105  OD2 ASP A  27     -11.905  -9.949  50.328  1.00 66.98           O
ATOM    106  HN  ASP A  27      -8.750 -11.497  51.249  1.00 66.98           H
ATOM    107  N   TYR A  28      -6.775 -10.605  48.847  1.00 66.23           N
ATOM    108  CA  TYR A  28      -5.620 -10.152  48.091  1.00 66.23           C
ATOM    109  C   TYR A  28      -4.697 -11.322  47.746  1.00 66.23           C
ATOM    110  O   TYR A  28      -4.144 -11.379  46.649  1.00 66.23           O
ATOM    111  HA  TYR A  28      -5.980  -9.698  47.168  1.00 66.23           H
ATOM    112  CB  TYR A  28      -4.872  -9.180  49.006  1.00 66.23           C
ATOM    113 1HB  TYR A  28      -5.539  -8.360  49.271  1.00 66.23           H
ATOM    114 2HB  TYR A  28      -4.616  -9.694  49.933  1.00 66.23           H
ATOM    115  CG  TYR A  28      -3.596  -8.602  48.390  1.00 66.23           C
ATOM    116  CD1 TYR A  28      -2.370  -9.154  48.700  1.00 66.23           C
ATOM    117  HD1 TYR A  28      -2.310 -10.001  49.383  1.00 66.23           H
ATOM    118  CD2 TYR A  28      -3.672  -7.530  47.526  1.00 66.23           C
ATOM    119  HD2 TYR A  28      -4.641  -7.094  47.281  1.00 66.23           H
ATOM    120  CE1 TYR A  28      -1.169  -8.611  48.120  1.00 66.23           C
ATOM    121  HE1 TYR A  28      -0.194  -9.037  48.356  1.00 66.23           H
ATOM    122  CE2 TYR A  28      -2.471  -6.986  46.946  1.00 66.23           C
ATOM    123  HE2 TYR A  28      -2.517  -6.139  46.261  1.00 66.23           H
ATOM    124  CZ  TYR A  28      -1.279  -7.553  47.272  1.00 66.23           C
ATOM    125  OH  TYR A  28      -0.145  -7.040  46.724  1.00 66.23           O
ATOM    126  HH  TYR A  28      -0.358  -6.207  46.214  1.00 66.23           H
ATOM    127  HN  TYR A  28      -6.774 -10.351  49.814  1.00 66.23           H
ATOM    128  N   VAL A  29      -4.559 -12.227  48.704  1.00 67.29           N
ATOM    129  CA  VAL A  29      -3.646 -13.347  48.549  1.00 67.29           C
ATOM    130  C   VAL A  29      -4.204 -14.314  47.504  1.00 67.29           C
ATOM    131  O   VAL A  29      -3.451 -14.892  46.722  1.00 67.29           O
ATOM    132  HA  VAL A  29      -2.697 -12.950  48.188  1.00 67.29           H
ATOM    133  CB  VAL A  29      -3.397 -14.011  49.905  1.00 67.29           C
ATOM    134  HB  VAL A  29      -4.366 -14.237  50.350  1.00 67.29           H
ATOM    135  CG1 VAL A  29      -2.637 -15.328  49.739  1.00 67.29           C
ATOM    136 1HG1 VAL A  29      -3.220 -16.009  49.119  1.00 67.29           H
ATOM    137 2HG1 VAL A  29      -1.676 -15.136  49.263  1.00 67.29           H
ATOM    138 3HG1 VAL A  29      -2.473 -15.779  50.718  1.00 67.29           H
ATOM    139  CG2 VAL A  29      -2.655 -13.065  50.851  1.00 67.29           C
ATOM    140 1HG2 VAL A  29      -1.694 -12.793  50.413  1.00 67.29           H
ATOM    141 2HG2 VAL A  29      -3.250 -12.165  51.006  1.00 67.29           H
ATOM    142 3HG2 VAL A  29      -2.491 -13.561  51.807  1.00 67.29           H
ATOM    143  HN  VAL A  29      -5.056 -12.204  49.571  1.00 67.29           H
ATOM    144  N   ASN A  30      -5.521 -14.461  47.523  1.00 61.92           N
ATOM    145  CA  ASN A  30      -6.177 -15.448  46.683  1.00 61.92           C
ATOM    146  C   ASN A  30      -6.448 -14.841  45.305  1.00 61.92           C
ATOM    147  O   ASN A  30      -6.922 -15.528  44.402  1.00 61.92           O
ATOM    148  HA  ASN A  30      -5.486 -16.290  46.638  1.00 61.92           H
ATOM    149  CB  ASN A  30      -7.517 -15.879  47.282  1.00 61.92           C
ATOM    150 1HB  ASN A  30      -8.115 -14.997  47.514  1.00 61.92           H
ATOM    151 2HB  ASN A  30      -8.077 -16.460  46.550  1.00 61.92           H
ATOM    152  CG  ASN A  30      -7.310 -16.710  48.550  1.00 61.92           C
ATOM    153  OD1 ASN A  30      -6.303 -17.375  48.729  1.00 61.92           O
ATOM    154  ND2 ASN A  30      -8.316 -16.635  49.417  1.00 61.92           N
ATOM    155 1HD2 ASN A  30      -9.114 -16.070  49.208  1.00 61.92           H
ATOM    156 2HD2 ASN A  30      -8.274 -17.143  50.277  1.00 61.92           H
ATOM    157  HN  ASN A  30      -6.135 -13.920  48.098  1.00 61.92           H
ATOM    158  N   PHE A  31      -6.135 -13.558  45.188  1.00 69.31           N
ATOM    159  CA  PHE A  31      -6.338 -12.851  43.935  1.00 69.31           C
ATOM    160  C   PHE A  31      -5.434 -13.412  42.835  1.00 69.31           C
ATOM    161  O   PHE A  31      -4.223 -13.519  43.017  1.00 69.31           O
ATOM    162  HA  PHE A  31      -7.381 -12.988  43.651  1.00 69.31           H
ATOM    163  CB  PHE A  31      -5.969 -11.387  44.184  1.00 69.31           C
ATOM    164 1HB  PHE A  31      -6.501 -11.033  45.067  1.00 69.31           H
ATOM    165 2HB  PHE A  31      -4.904 -11.324  44.407  1.00 69.31           H
ATOM    166  CG  PHE A  31      -6.284 -10.457  43.010  1.00 69.31           C
ATOM    167  CD1 PHE A  31      -5.297 -10.090  42.149  1.00 69.31           C
ATOM    168  HD1 PHE A  31      -4.282 -10.458  42.295  1.00 69.31           H
ATOM    169  CD2 PHE A  31      -7.551  -9.998  42.827  1.00 69.31           C
ATOM    170  HD2 PHE A  31      -8.342 -10.292  43.517  1.00 69.31           H
ATOM    171  CE1 PHE A  31      -5.590  -9.228  41.059  1.00 69.31           C
ATOM    172  HE1 PHE A  31      -4.799  -8.934  40.369  1.00 69.31           H
ATOM    173  CE2 PHE A  31      -7.844  -9.136  41.738  1.00 69.31           C
ATOM    174  HE2 PHE A  31      -8.859  -8.768  41.592  1.00 69.31           H
ATOM    175  CZ  PHE A  31      -6.857  -8.769  40.877  1.00 69.31           C
ATOM    176  HZ  PHE A  31      -7.082  -8.107  40.041  1.00 69.31           H
ATOM    177  HN  PHE A  31      -5.751 -13.006  45.928  1.00 69.31           H
ATOM    178  N   ASN A  32      -6.059 -13.756  41.719  1.00 62.45           N
ATOM    179  CA  ASN A  32      -5.328 -14.312  40.593  1.00 62.45           C
ATOM    180  C   ASN A  32      -4.709 -13.172  39.780  1.00 62.45           C
ATOM    181  O   ASN A  32      -5.386 -12.545  38.968  1.00 62.45           O
ATOM    182  HA  ASN A  32      -4.576 -14.966  41.034  1.00 62.45           H
ATOM    183  CB  ASN A  32      -6.257 -15.101  39.668  1.00 62.45           C
ATOM    184 1HB  ASN A  32      -6.877 -15.775  40.259  1.00 62.45           H
ATOM    185 2HB  ASN A  32      -6.931 -14.417  39.153  1.00 62.45           H
ATOM    186  CG  ASN A  32      -5.455 -15.905  38.642  1.00 62.45           C
ATOM    187  OD1 ASN A  32      -4.236 -15.883  38.613  1.00 62.45           O
ATOM    188  ND2 ASN A  32      -6.206 -16.614  37.804  1.00 62.45           N
ATOM    189 1HD2 ASN A  32      -7.203 -16.588  37.882  1.00 62.45           H
ATOM    190 2HD2 ASN A  32      -5.774 -17.172  37.096  1.00 62.45           H
ATOM    191  HN  ASN A  32      -7.044 -13.661  41.577  1.00 62.45           H
ATOM    192  N   PHE A  33      -3.428 -12.939  40.029  1.00 64.68           N
ATOM    193  CA  PHE A  33      -2.685 -11.952  39.264  1.00 64.68           C
ATOM    194  C   PHE A  33      -2.222 -12.531  37.926  1.00 64.68           C
ATOM    195  O   PHE A  33      -1.025 -12.572  37.644  1.00 64.68           O
ATOM    196  HA  PHE A  33      -3.356 -11.113  39.082  1.00 64.68           H
ATOM    197  CB  PHE A  33      -1.458 -11.574  40.095  1.00 64.68           C
ATOM    198 1HB  PHE A  33      -0.921 -12.483  40.367  1.00 64.68           H
ATOM    199 2HB  PHE A  33      -0.784 -10.978  39.479  1.00 64.68           H
ATOM    200  CG  PHE A  33      -1.786 -10.791  41.368  1.00 64.68           C
ATOM    201  CD1 PHE A  33      -1.983  -9.447  41.309  1.00 64.68           C
ATOM    202  HD1 PHE A  33      -1.907  -8.927  40.354  1.00 64.68           H
ATOM    203  CD2 PHE A  33      -1.880 -11.440  42.560  1.00 64.68           C
ATOM    204  HD2 PHE A  33      -1.722 -12.518  42.608  1.00 64.68           H
ATOM    205  CE1 PHE A  33      -2.287  -8.721  42.491  1.00 64.68           C
ATOM    206  HE1 PHE A  33      -2.445  -7.644  42.443  1.00 64.68           H
ATOM    207  CE2 PHE A  33      -2.184 -10.714  43.742  1.00 64.68           C
ATOM    208  HE2 PHE A  33      -2.260 -11.235  44.697  1.00 64.68           H
ATOM    209  CZ  PHE A  33      -2.381  -9.370  43.682  1.00 64.68           C
ATOM    210  HZ  PHE A  33      -2.615  -8.813  44.589  1.00 64.68           H
ATOM    211  HN  PHE A  33      -2.901 -13.410  40.736  1.00 64.68           H
ATOM    212  N   THR A  34      -3.193 -12.964  37.136  1.00 64.22           N
ATOM    213  CA  THR A  34      -2.948 -13.241  35.731  1.00 64.22           C
ATOM    214  C   THR A  34      -2.376 -12.005  35.035  1.00 64.22           C
ATOM    215  O   THR A  34      -2.893 -10.901  35.198  1.00 64.22           O
ATOM    216  HA  THR A  34      -2.194 -14.025  35.662  1.00 64.22           H
ATOM    217  CB  THR A  34      -4.257 -13.736  35.111  1.00 64.22           C
ATOM    218  HB  THR A  34      -4.213 -13.692  34.023  1.00 64.22           H
ATOM    219  OG1 THR A  34      -5.258 -12.925  35.720  1.00 64.22           O
ATOM    220  HG1 THR A  34      -5.100 -11.963  35.498  1.00 64.22           H
ATOM    221  CG2 THR A  34      -4.612 -15.158  35.551  1.00 64.22           C
ATOM    222 1HG2 THR A  34      -4.722 -15.187  36.635  1.00 64.22           H
ATOM    223 2HG2 THR A  34      -3.818 -15.841  35.248  1.00 64.22           H
ATOM    224 3HG2 THR A  34      -5.549 -15.460  35.082  1.00 64.22           H
ATOM    225  HN  THR A  34      -4.132 -13.124  37.441  1.00 64.22           H
ATOM    226  N   ASP A  35      -1.315 -12.232  34.274  1.00 67.98           N
ATOM    227  CA  ASP A  35      -0.599 -11.136  33.643  1.00 67.98           C
ATOM    228  C   ASP A  35      -1.270 -10.793  32.312  1.00 67.98           C
ATOM    229  O   ASP A  35      -0.849 -11.271  31.259  1.00 67.98           O
ATOM    230  HA  ASP A  35      -0.646 -10.314  34.358  1.00 67.98           H
ATOM    231  CB  ASP A  35       0.854 -11.521  33.355  1.00 67.98           C
ATOM    232 1HB  ASP A  35       1.236 -12.144  34.164  1.00 67.98           H
ATOM    233 2HB  ASP A  35       0.902 -12.117  32.444  1.00 67.98           H
ATOM    234  CG  ASP A  35       1.731 -10.277  33.205  1.00 67.98           C
ATOM    235  OD1 ASP A  35       1.185  -9.170  33.401  1.00 67.98           O
ATOM    236  OD2 ASP A  35       2.929 -10.461  32.897  1.00 67.98           O
ATOM    237  HN  ASP A  35      -0.945 -13.142  34.087  1.00 67.98           H
ATOM    238  N   PHE A  36      -2.302  -9.967  32.401  1.00 82.67           N
ATOM    239  CA  PHE A  36      -2.996  -9.505  31.211  1.00 82.67           C
ATOM    240  C   PHE A  36      -2.253  -8.334  30.564  1.00 82.67           C
ATOM    241  O   PHE A  36      -2.590  -7.917  29.457  1.00 82.67           O
ATOM    242  HA  PHE A  36      -3.032 -10.341  30.513  1.00 82.67           H
ATOM    243  CB  PHE A  36      -4.381  -9.031  31.657  1.00 82.67           C
ATOM    244 1HB  PHE A  36      -4.267  -8.350  32.500  1.00 82.67           H
ATOM    245 2HB  PHE A  36      -4.837  -8.462  30.847  1.00 82.67           H
ATOM    246  CG  PHE A  36      -5.326 -10.165  32.060  1.00 82.67           C
ATOM    247  CD1 PHE A  36      -5.375 -11.305  31.320  1.00 82.67           C
ATOM    248  HD1 PHE A  36      -4.741 -11.411  30.440  1.00 82.67           H
ATOM    249  CD2 PHE A  36      -6.118 -10.032  33.158  1.00 82.67           C
ATOM    250  HD2 PHE A  36      -6.079  -9.118  33.750  1.00 82.67           H
ATOM    251  CE1 PHE A  36      -6.253 -12.357  31.694  1.00 82.67           C
ATOM    252  HE1 PHE A  36      -6.292 -13.270  31.101  1.00 82.67           H
ATOM    253  CE2 PHE A  36      -6.995 -11.084  33.532  1.00 82.67           C
ATOM    254  HE2 PHE A  36      -7.630 -10.977  34.411  1.00 82.67           H
ATOM    255  CZ  PHE A  36      -7.044 -12.224  32.792  1.00 82.67           C
ATOM    256  HZ  PHE A  36      -7.718 -13.031  33.079  1.00 82.67           H
ATOM    257  HN  PHE A  36      -2.664  -9.616  33.265  1.00 82.67           H
ATOM    258  N   TYR A  37      -1.257  -7.837  31.282  1.00 86.36           N
ATOM    259  CA  TYR A  37      -0.417  -6.773  30.760  1.00 86.36           C
ATOM    260  C   TYR A  37       0.755  -7.342  29.958  1.00 86.36           C
ATOM    261  O   TYR A  37       1.676  -7.925  30.526  1.00 86.36           O
ATOM    262  HA  TYR A  37      -1.029  -6.152  30.106  1.00 86.36           H
ATOM    263  CB  TYR A  37       0.130  -6.030  31.981  1.00 86.36           C
ATOM    264 1HB  TYR A  37      -0.699  -5.782  32.644  1.00 86.36           H
ATOM    265 2HB  TYR A  37       0.791  -6.698  32.534  1.00 86.36           H
ATOM    266  CG  TYR A  37       0.892  -4.748  31.641  1.00 86.36           C
ATOM    267  CD1 TYR A  37       2.269  -4.766  31.555  1.00 86.36           C
ATOM    268  HD1 TYR A  37       2.814  -5.694  31.731  1.00 86.36           H
ATOM    269  CD2 TYR A  37       0.202  -3.574  31.418  1.00 86.36           C
ATOM    270  HD2 TYR A  37      -0.886  -3.559  31.485  1.00 86.36           H
ATOM    271  CE1 TYR A  37       2.987  -3.560  31.235  1.00 86.36           C
ATOM    272  HE1 TYR A  37       4.075  -3.560  31.164  1.00 86.36           H
ATOM    273  CE2 TYR A  37       0.920  -2.367  31.097  1.00 86.36           C
ATOM    274  HE2 TYR A  37       0.388  -1.433  30.919  1.00 86.36           H
ATOM    275  CZ  TYR A  37       2.277  -2.420  31.021  1.00 86.36           C
ATOM    276  OH  TYR A  37       2.954  -1.280  30.718  1.00 86.36           O
ATOM    277  HH  TYR A  37       3.921  -1.488  30.565  1.00 86.36           H
ATOM    278  HN  TYR A  37      -1.021  -8.149  32.202  1.00 86.36           H
ATOM    279  N   CYS A  38       0.681  -7.152  28.648  1.00 89.97           N
ATOM    280  CA  CYS A  38       1.668  -7.729  27.752  1.00 89.97           C
ATOM    281  C   CYS A  38       2.750  -6.680  27.489  1.00 89.97           C
ATOM    282  O   CYS A  38       2.482  -5.648  26.875  1.00 89.97           O
ATOM    283  HA  CYS A  38       2.086  -8.596  28.263  1.00 89.97           H
ATOM    284  CB  CYS A  38       1.030  -8.229  26.454  1.00 89.97           C
ATOM    285 1HB  CYS A  38       0.180  -8.872  26.681  1.00 89.97           H
ATOM    286 2HB  CYS A  38       0.647  -7.386  25.880  1.00 89.97           H
ATOM    287  SG  CYS A  38       2.263  -9.150  25.465  1.00 89.97           S
ATOM    288  HN  CYS A  38      -0.035  -6.617  28.200  1.00 89.97           H
ATOM    289  N   GLU A  39       3.949  -6.980  27.966  1.00 81.96           N
ATOM    290  CA  GLU A  39       5.116  -6.193  27.606  1.00 81.96           C
ATOM    291  C   GLU A  39       5.713  -6.698  26.291  1.00 81.96           C
ATOM    292  O   GLU A  39       6.021  -7.882  26.160  1.00 81.96           O
ATOM    293  HA  GLU A  39       4.750  -5.174  27.479  1.00 81.96           H
ATOM    294  CB  GLU A  39       6.158  -6.215  28.726  1.00 81.96           C
ATOM    295 1HB  GLU A  39       6.433  -7.245  28.952  1.00 81.96           H
ATOM    296 2HB  GLU A  39       7.010  -5.593  28.448  1.00 81.96           H
ATOM    297  CG  GLU A  39       5.591  -5.616  30.015  1.00 81.96           C
ATOM    298 1HG  GLU A  39       5.178  -4.629  29.810  1.00 81.96           H
ATOM    299 2HG  GLU A  39       4.771  -6.236  30.378  1.00 81.96           H
ATOM    300  CD  GLU A  39       6.673  -5.510  31.092  1.00 81.96           C
ATOM    301  OE1 GLU A  39       6.367  -4.911  32.146  1.00 81.96           O
ATOM    302  OE2 GLU A  39       7.781  -6.030  30.837  1.00 81.96           O
ATOM    303  HN  GLU A  39       4.129  -7.744  28.585  1.00 81.96           H
ATOM    304  N   LYS A  40       5.859  -5.776  25.351  1.00 88.44           N
ATOM    305  CA  LYS A  40       6.220  -6.143  23.993  1.00 88.44           C
ATOM    306  C   LYS A  40       7.656  -5.693  23.712  1.00 88.44           C
ATOM    307  O   LYS A  40       7.990  -5.340  22.583  1.00 88.44           O
ATOM    308  HA  LYS A  40       6.180  -7.230  23.926  1.00 88.44           H
ATOM    309  CB  LYS A  40       5.198  -5.589  22.998  1.00 88.44           C
ATOM    310 1HB  LYS A  40       5.106  -4.511  23.126  1.00 88.44           H
ATOM    311 2HB  LYS A  40       5.546  -5.760  21.980  1.00 88.44           H
ATOM    312  CG  LYS A  40       3.831  -6.249  23.193  1.00 88.44           C
ATOM    313 1HG  LYS A  40       3.941  -7.334  23.173  1.00 88.44           H
ATOM    314 2HG  LYS A  40       3.433  -5.987  24.173  1.00 88.44           H
ATOM    315  CD  LYS A  40       2.850  -5.811  22.103  1.00 88.44           C
ATOM    316 1HD  LYS A  40       2.692  -4.734  22.163  1.00 88.44           H
ATOM    317 2HD  LYS A  40       3.276  -6.017  21.121  1.00 88.44           H
ATOM    318  CE  LYS A  40       1.511  -6.537  22.247  1.00 88.44           C
ATOM    319 1HE  LYS A  40       1.675  -7.614  22.261  1.00 88.44           H
ATOM    320 2HE  LYS A  40       1.047  -6.272  23.197  1.00 88.44           H
ATOM    321  NZ  LYS A  40       0.607  -6.181  21.130  1.00 88.44           N
ATOM    322 1HZ  LYS A  40      -0.233  -6.747  21.183  1.00 88.44           H
ATOM    323 2HZ  LYS A  40       0.359  -5.200  21.195  1.00 88.44           H
ATOM    324 3HZ  LYS A  40       1.075  -6.354  20.248  1.00 88.44           H
ATOM    325  HN  LYS A  40       5.735  -4.796  25.506  1.00 88.44           H
ATOM    326  N   ASN A  41       8.466  -5.722  24.760  1.00 83.27           N
ATOM    327  CA  ASN A  41       9.844  -5.274  24.653  1.00 83.27           C
ATOM    328  C   ASN A  41      10.576  -6.132  23.619  1.00 83.27           C
ATOM    329  O   ASN A  41      11.347  -5.614  22.812  1.00 83.27           O
ATOM    330  HA  ASN A  41       9.783  -4.227  24.358  1.00 83.27           H
ATOM    331  CB  ASN A  41      10.576  -5.418  25.989  1.00 83.27           C
ATOM    332 1HB  ASN A  41      10.420  -6.421  26.387  1.00 83.27           H
ATOM    333 2HB  ASN A  41      11.648  -5.300  25.835  1.00 83.27           H
ATOM    334  CG  ASN A  41      10.082  -4.381  26.999  1.00 83.27           C
ATOM    335  OD1 ASN A  41       9.711  -3.270  26.656  1.00 83.27           O
ATOM    336  ND2 ASN A  41      10.099  -4.803  28.260  1.00 83.27           N
ATOM    337 1HD2 ASN A  41      10.416  -5.727  28.474  1.00 83.27           H
ATOM    338 2HD2 ASN A  41       9.794  -4.196  28.995  1.00 83.27           H
ATOM    339  HN  ASN A  41       8.196  -6.044  25.668  1.00 83.27           H
ATOM    340  N   ASN A  42      10.308  -7.428  23.675  1.00 84.39           N
ATOM    341  CA  ASN A  42      10.960  -8.367  22.778  1.00 84.39           C
ATOM    342  C   ASN A  42      10.492  -8.105  21.345  1.00 84.39           C
ATOM    343  O   ASN A  42      11.256  -8.279  20.398  1.00 84.39           O
ATOM    344  HA  ASN A  42      12.028  -8.191  22.907  1.00 84.39           H
ATOM    345  CB  ASN A  42      10.602  -9.810  23.137  1.00 84.39           C
ATOM    346 1HB  ASN A  42      10.746 -10.452  22.267  1.00 84.39           H
ATOM    347 2HB  ASN A  42      11.273 -10.173  23.915  1.00 84.39           H
ATOM    348  CG  ASN A  42       9.153  -9.913  23.618  1.00 84.39           C
ATOM    349  OD1 ASN A  42       8.569  -8.965  24.118  1.00 84.39           O
ATOM    350  ND2 ASN A  42       8.607 -11.112  23.439  1.00 84.39           N
ATOM    351 1HD2 ASN A  42       9.141 -11.848  23.022  1.00 84.39           H
ATOM    352 2HD2 ASN A  42       7.662 -11.279  23.722  1.00 84.39           H
ATOM    353  HN  ASN A  42       9.660  -7.837  24.318  1.00 84.39           H
ATOM    354  N   VAL A  43       9.238  -7.692  21.232  1.00 91.99           N
ATOM    355  CA  VAL A  43       8.661  -7.399  19.931  1.00 91.99           C
ATOM    356  C   VAL A  43       9.373  -6.189  19.324  1.00 91.99           C
ATOM    357  O   VAL A  43       9.712  -6.193  18.141  1.00 91.99           O
ATOM    358  HA  VAL A  43       8.834  -8.265  19.292  1.00 91.99           H
ATOM    359  CB  VAL A  43       7.150  -7.201  20.062  1.00 91.99           C
ATOM    360  HB  VAL A  43       6.979  -6.333  20.700  1.00 91.99           H
ATOM    361  CG1 VAL A  43       6.515  -6.914  18.700  1.00 91.99           C
ATOM    362 1HG1 VAL A  43       6.951  -6.008  18.279  1.00 91.99           H
ATOM    363 2HG1 VAL A  43       6.700  -7.753  18.029  1.00 91.99           H
ATOM    364 3HG1 VAL A  43       5.440  -6.777  18.822  1.00 91.99           H
ATOM    365  CG2 VAL A  43       6.493  -8.411  20.730  1.00 91.99           C
ATOM    366 1HG2 VAL A  43       6.678  -9.301  20.129  1.00 91.99           H
ATOM    367 2HG2 VAL A  43       6.915  -8.550  21.725  1.00 91.99           H
ATOM    368 3HG2 VAL A  43       5.419  -8.243  20.810  1.00 91.99           H
ATOM    369  HN  VAL A  43       8.621  -7.558  22.008  1.00 91.99           H
ATOM    370  N   ARG A  44       9.578  -5.182  20.160  1.00 87.38           N
ATOM    371  CA  ARG A  44      10.219  -3.957  19.713  1.00 87.38           C
ATOM    372  C   ARG A  44      11.677  -4.228  19.334  1.00 87.38           C
ATOM    373  O   ARG A  44      12.201  -3.627  18.398  1.00 87.38           O
ATOM    374  HA  ARG A  44       9.641  -3.640  18.846  1.00 87.38           H
ATOM    375  CB  ARG A  44      10.175  -2.883  20.802  1.00 87.38           C
ATOM    376 1HB  ARG A  44      10.560  -3.291  21.736  1.00 87.38           H
ATOM    377 2HB  ARG A  44      10.824  -2.052  20.525  1.00 87.38           H
ATOM    378  CG  ARG A  44       8.747  -2.374  21.012  1.00 87.38           C
ATOM    379 1HG  ARG A  44       8.295  -2.139  20.048  1.00 87.38           H
ATOM    380 2HG  ARG A  44       8.140  -3.158  21.465  1.00 87.38           H
ATOM    381  CD  ARG A  44       8.733  -1.132  21.904  1.00 87.38           C
ATOM    382 1HD  ARG A  44       9.477  -0.415  21.555  1.00 87.38           H
ATOM    383 2HD  ARG A  44       7.762  -0.640  21.842  1.00 87.38           H
ATOM    384  NE  ARG A  44       9.018  -1.512  23.306  1.00 87.38           N
ATOM    385  HE  ARG A  44       9.975  -1.595  23.584  1.00 87.38           H
ATOM    386  CZ  ARG A  44       8.073  -1.751  24.226  1.00 87.38           C
ATOM    387  NH1 ARG A  44       6.775  -1.654  23.909  1.00 87.38           N
ATOM    388 1HH1 ARG A  44       6.505  -1.401  22.980  1.00 87.38           H
ATOM    389 2HH1 ARG A  44       6.076  -1.835  24.601  1.00 87.38           H
ATOM    390  NH2 ARG A  44       8.447  -2.089  25.467  1.00 87.38           N
ATOM    391 1HH2 ARG A  44       7.755  -2.271  26.166  1.00 87.38           H
ATOM    392 2HH2 ARG A  44       9.418  -2.159  25.696  1.00 87.38           H
ATOM    393  HN  ARG A  44       9.316  -5.194  21.125  1.00 87.38           H
ATOM    394  N   GLN A  45      12.290  -5.135  20.081  1.00 84.20           N
ATOM    395  CA  GLN A  45      13.683  -5.477  19.849  1.00 84.20           C
ATOM    396  C   GLN A  45      13.851  -6.115  18.469  1.00 84.20           C
ATOM    397  O   GLN A  45      14.791  -5.795  17.743  1.00 84.20           O
ATOM    398  HA  GLN A  45      14.224  -4.531  19.888  1.00 84.20           H
ATOM    399  CB  GLN A  45      14.211  -6.402  20.948  1.00 84.20           C
ATOM    400 1HB  GLN A  45      13.992  -5.972  21.926  1.00 84.20           H
ATOM    401 2HB  GLN A  45      13.696  -7.361  20.899  1.00 84.20           H
ATOM    402  CG  GLN A  45      15.719  -6.618  20.806  1.00 84.20           C
ATOM    403 1HG  GLN A  45      15.933  -7.086  19.845  1.00 84.20           H
ATOM    404 2HG  GLN A  45      16.230  -5.656  20.813  1.00 84.20           H
ATOM    405  CD  GLN A  45      16.256  -7.495  21.938  1.00 84.20           C
ATOM    406  OE1 GLN A  45      15.515  -8.101  22.694  1.00 84.20           O
ATOM    407  NE2 GLN A  45      17.584  -7.530  22.012  1.00 84.20           N
ATOM    408 1HE2 GLN A  45      18.134  -7.010  21.359  1.00 84.20           H
ATOM    409 2HE2 GLN A  45      18.031  -8.077  22.720  1.00 84.20           H
ATOM    410  HN  GLN A  45      11.852  -5.631  20.831  1.00 84.20           H
ATOM    411  N   PHE A  46      12.924  -7.006  18.148  1.00 93.73           N
ATOM    412  CA  PHE A  46      12.929  -7.655  16.847  1.00 93.73           C
ATOM    413  C   PHE A  46      12.794  -6.628  15.722  1.00 93.73           C
ATOM    414  O   PHE A  46      13.535  -6.675  14.741  1.00 93.73           O
ATOM    415  HA  PHE A  46      13.881  -8.176  16.749  1.00 93.73           H
ATOM    416  CB  PHE A  46      11.722  -8.594  16.812  1.00 93.73           C
ATOM    417 1HB  PHE A  46      11.831  -9.340  17.599  1.00 93.73           H
ATOM    418 2HB  PHE A  46      10.822  -8.022  17.039  1.00 93.73           H
ATOM    419  CG  PHE A  46      11.529  -9.310  15.474  1.00 93.73           C
ATOM    420  CD1 PHE A  46      10.638  -8.828  14.566  1.00 93.73           C
ATOM    421  HD1 PHE A  46      10.061  -7.931  14.793  1.00 93.73           H
ATOM    422  CD2 PHE A  46      12.249 -10.429  15.191  1.00 93.73           C
ATOM    423  HD2 PHE A  46      12.963 -10.816  15.919  1.00 93.73           H
ATOM    424  CE1 PHE A  46      10.460  -9.493  13.324  1.00 93.73           C
ATOM    425  HE1 PHE A  46       9.746  -9.106  12.597  1.00 93.73           H
ATOM    426  CE2 PHE A  46      12.071 -11.094  13.949  1.00 93.73           C
ATOM    427  HE2 PHE A  46      12.648 -11.990  13.723  1.00 93.73           H
ATOM    428  CZ  PHE A  46      11.180 -10.611  13.042  1.00 93.73           C
ATOM    429  HZ  PHE A  46      11.043 -11.122  12.088  1.00 93.73           H
ATOM    430  HN  PHE A  46      12.182  -7.286  18.757  1.00 93.73           H
ATOM    431  N   ALA A  47      11.842  -5.723  15.900  1.00 93.71           N
ATOM    432  CA  ALA A  47      11.565  -4.719  14.887  1.00 93.71           C
ATOM    433  C   ALA A  47      12.824  -3.884  14.644  1.00 93.71           C
ATOM    434  O   ALA A  47      13.127  -3.529  13.506  1.00 93.71           O
ATOM    435  HA  ALA A  47      11.301  -5.240  13.967  1.00 93.71           H
ATOM    436  CB  ALA A  47      10.375  -3.864  15.328  1.00 93.71           C
ATOM    437 1HB  ALA A  47       9.499  -4.501  15.458  1.00 93.71           H
ATOM    438 2HB  ALA A  47      10.610  -3.373  16.272  1.00 93.71           H
ATOM    439 3HB  ALA A  47      10.167  -3.111  14.568  1.00 93.71           H
ATOM    440  HN  ALA A  47      11.268  -5.669  16.717  1.00 93.71           H
ATOM    441  N   SER A  48      13.523  -3.596  15.732  1.00 91.82           N
ATOM    442  CA  SER A  48      14.648  -2.678  15.677  1.00 91.82           C
ATOM    443  C   SER A  48      15.765  -3.271  14.816  1.00 91.82           C
ATOM    444  O   SER A  48      16.595  -2.538  14.279  1.00 91.82           O
ATOM    445  HA  SER A  48      14.256  -1.768  15.222  1.00 91.82           H
ATOM    446  CB  SER A  48      15.170  -2.362  17.080  1.00 91.82           C
ATOM    447 1HB  SER A  48      15.838  -1.502  17.032  1.00 91.82           H
ATOM    448 2HB  SER A  48      14.335  -2.081  17.723  1.00 91.82           H
ATOM    449  OG  SER A  48      15.860  -3.468  17.655  1.00 91.82           O
ATOM    450  HG  SER A  48      15.375  -4.318  17.450  1.00 91.82           H
ATOM    451  HN  SER A  48      13.332  -3.977  16.637  1.00 91.82           H
ATOM    452  N   HIS A  49      15.751  -4.591  14.711  1.00 87.65           N
ATOM    453  CA  HIS A  49      16.789  -5.295  13.978  1.00 87.65           C
ATOM    454  C   HIS A  49      16.303  -5.592  12.558  1.00 87.65           C
ATOM    455  O   HIS A  49      17.073  -5.498  11.602  1.00 87.65           O
ATOM    456  HA  HIS A  49      17.646  -4.624  13.927  1.00 87.65           H
ATOM    457  CB  HIS A  49      17.227  -6.554  14.730  1.00 87.65           C
ATOM    458 1HB  HIS A  49      16.346  -7.153  14.958  1.00 87.65           H
ATOM    459 2HB  HIS A  49      17.860  -7.154  14.076  1.00 87.65           H
ATOM    460  CG  HIS A  49      17.974  -6.274  16.012  1.00 87.65           C
ATOM    461  ND1 HIS A  49      19.108  -5.483  16.061  1.00 87.65           N
ATOM    462  HD1 HIS A  49      19.539  -5.028  15.281  1.00 87.65           H
ATOM    463  CD2 HIS A  49      17.738  -6.688  17.290  1.00 87.65           C
ATOM    464  HD2 HIS A  49      16.917  -7.330  17.610  1.00 87.65           H
ATOM    465  CE1 HIS A  49      19.528  -5.430  17.317  1.00 87.65           C
ATOM    466  HE1 HIS A  49      20.399  -4.885  17.679  1.00 87.65           H
ATOM    467  NE2 HIS A  49      18.677  -6.178  18.077  1.00 87.65           N
ATOM    468  HN  HIS A  49      15.048  -5.177  15.115  1.00 87.65           H
ATOM    469  N   PHE A  50      15.030  -5.944  12.464  1.00 92.80           N
ATOM    470  CA  PHE A  50      14.501  -6.521  11.239  1.00 92.80           C
ATOM    471  C   PHE A  50      14.079  -5.429  10.255  1.00 92.80           C
ATOM    472  O   PHE A  50      14.392  -5.504   9.068  1.00 92.80           O
ATOM    473  HA  PHE A  50      15.296  -7.121  10.795  1.00 92.80           H
ATOM    474  CB  PHE A  50      13.271  -7.344  11.628  1.00 92.80           C
ATOM    475 1HB  PHE A  50      13.562  -8.084  12.373  1.00 92.80           H
ATOM    476 2HB  PHE A  50      12.541  -6.687  12.100  1.00 92.80           H
ATOM    477  CG  PHE A  50      12.605  -8.060  10.451  1.00 92.80           C
ATOM    478  CD1 PHE A  50      11.454  -7.568   9.919  1.00 92.80           C
ATOM    479  HD1 PHE A  50      11.007  -6.663  10.330  1.00 92.80           H
ATOM    480  CD2 PHE A  50      13.163  -9.190   9.938  1.00 92.80           C
ATOM    481  HD2 PHE A  50      14.085  -9.584  10.365  1.00 92.80           H
ATOM    482  CE1 PHE A  50      10.836  -8.233   8.827  1.00 92.80           C
ATOM    483  HE1 PHE A  50       9.914  -7.838   8.400  1.00 92.80           H
ATOM    484  CE2 PHE A  50      12.545  -9.854   8.846  1.00 92.80           C
ATOM    485  HE2 PHE A  50      12.992 -10.759   8.435  1.00 92.80           H
ATOM    486  CZ  PHE A  50      11.394  -9.362   8.314  1.00 92.80           C
ATOM    487  HZ  PHE A  50      10.920  -9.872   7.475  1.00 92.80           H
ATOM    488  HN  PHE A  50      14.365  -5.840  13.203  1.00 92.80           H
ATOM    489  N   LEU A  51      13.376  -4.439  10.785  1.00 93.83           N
ATOM    490  CA  LEU A  51      12.632  -3.516   9.945  1.00 93.83           C
ATOM    491  C   LEU A  51      13.608  -2.552   9.265  1.00 93.83           C
ATOM    492  O   LEU A  51      13.517  -2.318   8.061  1.00 93.83           O
ATOM    493  HA  LEU A  51      12.135  -4.104   9.174  1.00 93.83           H
ATOM    494  CB  LEU A  51      11.540  -2.815  10.755  1.00 93.83           C
ATOM    495 1HB  LEU A  51      12.008  -2.315  11.603  1.00 93.83           H
ATOM    496 2HB  LEU A  51      11.096  -2.038  10.133  1.00 93.83           H
ATOM    497  CG  LEU A  51      10.418  -3.711  11.283  1.00 93.83           C
ATOM    498  HG  LEU A  51      10.854  -4.431  11.975  1.00 93.83           H
ATOM    499  CD1 LEU A  51       9.389  -2.895  12.069  1.00 93.83           C
ATOM    500 1HD1 LEU A  51       9.878  -2.411  12.914  1.00 93.83           H
ATOM    501 2HD1 LEU A  51       8.954  -2.136  11.418  1.00 93.83           H
ATOM    502 3HD1 LEU A  51       8.603  -3.556  12.433  1.00 93.83           H
ATOM    503  CD2 LEU A  51       9.772  -4.508  10.148  1.00 93.83           C
ATOM    504 1HD2 LEU A  51       9.353  -3.820   9.414  1.00 93.83           H
ATOM    505 2HD2 LEU A  51      10.525  -5.135   9.671  1.00 93.83           H
ATOM    506 3HD2 LEU A  51       8.978  -5.136  10.551  1.00 93.83           H
ATOM    507  HN  LEU A  51      13.310  -4.263  11.767  1.00 93.83           H
ATOM    508  N   PRO A  52      14.554  -1.979  10.020  1.00 95.17           N
ATOM    509  CA  PRO A  52      15.353  -0.861   9.510  1.00 95.17           C
ATOM    510  C   PRO A  52      16.005  -1.181   8.175  1.00 95.17           C
ATOM    511  O   PRO A  52      15.897  -0.407   7.226  1.00 95.17           O
ATOM    512  HA  PRO A  52      14.712  -0.002   9.315  1.00 95.17           H
ATOM    513  CB  PRO A  52      16.392  -0.627  10.608  1.00 95.17           C
ATOM    514 1HB  PRO A  52      17.305  -1.192  10.423  1.00 95.17           H
ATOM    515 2HB  PRO A  52      16.676   0.423  10.674  1.00 95.17           H
ATOM    516  CG  PRO A  52      15.683  -1.099  11.872  1.00 95.17           C
ATOM    517 1HG  PRO A  52      16.389  -1.328  12.670  1.00 95.17           H
ATOM    518 2HG  PRO A  52      15.009  -0.339  12.266  1.00 95.17           H
ATOM    519  CD  PRO A  52      14.935  -2.335  11.399  1.00 95.17           C
ATOM    520 1HD  PRO A  52      15.565  -3.224  11.423  1.00 95.17           H
ATOM    521 2HD  PRO A  52      14.067  -2.547  12.024  1.00 95.17           H
ATOM    522  N   PRO A  53      16.695  -2.325   8.070  1.00 95.78           N
ATOM    523  CA  PRO A  53      17.455  -2.640   6.858  1.00 95.78           C
ATOM    524  C   PRO A  53      16.552  -2.912   5.665  1.00 95.78           C
ATOM    525  O   PRO A  53      16.893  -2.571   4.534  1.00 95.78           O
ATOM    526  HA  PRO A  53      18.064  -1.785   6.563  1.00 95.78           H
ATOM    527  CB  PRO A  53      18.267  -3.876   7.249  1.00 95.78           C
ATOM    528 1HB  PRO A  53      18.422  -4.540   6.399  1.00 95.78           H
ATOM    529 2HB  PRO A  53      19.254  -3.605   7.625  1.00 95.78           H
ATOM    530  CG  PRO A  53      17.432  -4.528   8.314  1.00 95.78           C
ATOM    531 1HG  PRO A  53      16.669  -5.173   7.876  1.00 95.78           H
ATOM    532 2HG  PRO A  53      18.041  -5.153   8.966  1.00 95.78           H
ATOM    533  CD  PRO A  53      16.809  -3.395   9.077  1.00 95.78           C
ATOM    534 1HD  PRO A  53      15.835  -3.672   9.482  1.00 95.78           H
ATOM    535 2HD  PRO A  53      17.430  -3.090   9.919  1.00 95.78           H
ATOM    536  N   LEU A  54      15.414  -3.525   5.954  1.00 93.93           N
ATOM    537  CA  LEU A  54      14.494  -3.928   4.903  1.00 93.93           C
ATOM    538  C   LEU A  54      13.844  -2.684   4.296  1.00 93.93           C
ATOM    539  O   LEU A  54      13.682  -2.594   3.080  1.00 93.93           O
ATOM    540  HA  LEU A  54      15.079  -4.425   4.129  1.00 93.93           H
ATOM    541  CB  LEU A  54      13.488  -4.950   5.436  1.00 93.93           C
ATOM    542 1HB  LEU A  54      12.998  -4.526   6.312  1.00 93.93           H
ATOM    543 2HB  LEU A  54      12.716  -5.098   4.680  1.00 93.93           H
ATOM    544  CG  LEU A  54      14.058  -6.318   5.816  1.00 93.93           C
ATOM    545  HG  LEU A  54      14.789  -6.174   6.613  1.00 93.93           H
ATOM    546  CD1 LEU A  54      12.964  -7.235   6.366  1.00 93.93           C
ATOM    547 1HD1 LEU A  54      12.522  -6.782   7.254  1.00 93.93           H
ATOM    548 2HD1 LEU A  54      12.193  -7.376   5.609  1.00 93.93           H
ATOM    549 3HD1 LEU A  54      13.397  -8.200   6.629  1.00 93.93           H
ATOM    550  CD2 LEU A  54      14.797  -6.952   4.635  1.00 93.93           C
ATOM    551 1HD2 LEU A  54      14.107  -7.081   3.802  1.00 93.93           H
ATOM    552 2HD2 LEU A  54      15.618  -6.303   4.330  1.00 93.93           H
ATOM    553 3HD2 LEU A  54      15.193  -7.923   4.933  1.00 93.93           H
ATOM    554  HN  LEU A  54      15.118  -3.747   6.883  1.00 93.93           H
ATOM    555  N   TYR A  55      13.488  -1.754   5.171  1.00 94.14           N
ATOM    556  CA  TYR A  55      12.838  -0.529   4.738  1.00 94.14           C
ATOM    557  C   TYR A  55      13.784   0.322   3.889  1.00 94.14           C
ATOM    558  O   TYR A  55      13.363   0.935   2.909  1.00 94.14           O
ATOM    559  HA  TYR A  55      11.970  -0.802   4.139  1.00 94.14           H
ATOM    560  CB  TYR A  55      12.490   0.238   6.016  1.00 94.14           C
ATOM    561 1HB  TYR A  55      13.347   0.210   6.689  1.00 94.14           H
ATOM    562 2HB  TYR A  55      12.317   1.284   5.764  1.00 94.14           H
ATOM    563  CG  TYR A  55      11.264  -0.305   6.752  1.00 94.14           C
ATOM    564  CD1 TYR A  55      10.586  -1.398   6.252  1.00 94.14           C
ATOM    565  HD1 TYR A  55      10.925  -1.875   5.332  1.00 94.14           H
ATOM    566  CD2 TYR A  55      10.835   0.300   7.917  1.00 94.14           C
ATOM    567  HD2 TYR A  55      11.370   1.163   8.312  1.00 94.14           H
ATOM    568  CE1 TYR A  55       9.432  -1.909   6.945  1.00 94.14           C
ATOM    569  HE1 TYR A  55       8.888  -2.771   6.561  1.00 94.14           H
ATOM    570  CE2 TYR A  55       9.681  -0.211   8.610  1.00 94.14           C
ATOM    571  HE2 TYR A  55       9.331   0.257   9.530  1.00 94.14           H
ATOM    572  CZ  TYR A  55       9.036  -1.290   8.090  1.00 94.14           C
ATOM    573  OH  TYR A  55       7.946  -1.772   8.744  1.00 94.14           O
ATOM    574  HH  TYR A  55       7.526  -2.508   8.213  1.00 94.14           H
ATOM    575  HN  TYR A  55      13.636  -1.829   6.157  1.00 94.14           H
ATOM    576  N   TRP A  56      15.045   0.333   4.295  1.00 92.59           N
ATOM    577  CA  TRP A  56      16.064   1.057   3.554  1.00 92.59           C
ATOM    578  C   TRP A  56      16.184   0.419   2.169  1.00 92.59           C
ATOM    579  O   TRP A  56      16.285   1.122   1.164  1.00 92.59           O
ATOM    580  HA  TRP A  56      15.736   2.092   3.461  1.00 92.59           H
ATOM    581  CB  TRP A  56      17.389   1.077   4.320  1.00 92.59           C
ATOM    582 1HB  TRP A  56      17.538   0.107   4.794  1.00 92.59           H
ATOM    583 2HB  TRP A  56      18.205   1.214   3.610  1.00 92.59           H
ATOM    584  CG  TRP A  56      17.473   2.169   5.389  1.00 92.59           C
ATOM    585  CD1 TRP A  56      17.583   2.018   6.715  1.00 92.59           C
ATOM    586  HD1 TRP A  56      17.628   1.053   7.221  1.00 92.59           H
ATOM    587  CD2 TRP A  56      17.450   3.594   5.165  1.00 92.59           C
ATOM    588  NE1 TRP A  56      17.632   3.236   7.361  1.00 92.59           N
ATOM    589  HE1 TRP A  56      17.713   3.381   8.347  1.00 92.59           H
ATOM    590  CE2 TRP A  56      17.549   4.226   6.388  1.00 92.59           C
ATOM    591  CE3 TRP A  56      17.349   4.326   3.969  1.00 92.59           C
ATOM    592  HE3 TRP A  56      17.271   3.852   2.991  1.00 92.59           H
ATOM    593  CZ2 TRP A  56      17.556   5.618   6.534  1.00 92.59           C
ATOM    594  HZ2 TRP A  56      17.635   6.093   7.512  1.00 92.59           H
ATOM    595  CZ3 TRP A  56      17.358   5.717   4.132  1.00 92.59           C
ATOM    596  HZ3 TRP A  56      17.282   6.332   3.235  1.00 92.59           H
ATOM    597  CH2 TRP A  56      17.457   6.368   5.356  1.00 92.59           C
ATOM    598  HH2 TRP A  56      17.456   7.457   5.398  1.00 92.59           H
ATOM    599  HN  TRP A  56      15.373  -0.140   5.113  1.00 92.59           H
ATOM    600  N   LEU A  57      16.169  -0.906   2.159  1.00 93.63           N
ATOM    601  CA  LEU A  57      16.294  -1.647   0.916  1.00 93.63           C
ATOM    602  C   LEU A  57      15.111  -1.311   0.006  1.00 93.63           C
ATOM    603  O   LEU A  57      15.297  -0.987  -1.166  1.00 93.63           O
ATOM    604  HA  LEU A  57      17.210  -1.314   0.428  1.00 93.63           H
ATOM    605  CB  LEU A  57      16.449  -3.143   1.197  1.00 93.63           C
ATOM    606 1HB  LEU A  57      17.320  -3.284   1.838  1.00 93.63           H
ATOM    607 2HB  LEU A  57      15.580  -3.478   1.762  1.00 93.63           H
ATOM    608  CG  LEU A  57      16.604  -4.043  -0.031  1.00 93.63           C
ATOM    609  HG  LEU A  57      15.764  -3.855  -0.700  1.00 93.63           H
ATOM    610  CD1 LEU A  57      17.882  -3.706  -0.801  1.00 93.63           C
ATOM    611 1HD1 LEU A  57      17.843  -2.668  -1.132  1.00 93.63           H
ATOM    612 2HD1 LEU A  57      18.746  -3.849  -0.152  1.00 93.63           H
ATOM    613 3HD1 LEU A  57      17.967  -4.361  -1.668  1.00 93.63           H
ATOM    614  CD2 LEU A  57      16.544  -5.521   0.362  1.00 93.63           C
ATOM    615 1HD2 LEU A  57      17.350  -5.743   1.062  1.00 93.63           H
ATOM    616 2HD2 LEU A  57      15.585  -5.733   0.833  1.00 93.63           H
ATOM    617 3HD2 LEU A  57      16.656  -6.139  -0.529  1.00 93.63           H
ATOM    618  HN  LEU A  57      16.074  -1.470   2.980  1.00 93.63           H
ATOM    619  N   VAL A  58      13.920  -1.401   0.580  1.00 95.29           N
ATOM    620  CA  VAL A  58      12.704  -1.153  -0.175  1.00 95.29           C
ATOM    621  C   VAL A  58      12.746   0.265  -0.749  1.00 95.29           C
ATOM    622  O   VAL A  58      12.422   0.475  -1.917  1.00 95.29           O
ATOM    623  HA  VAL A  58      12.679  -1.865  -1.001  1.00 95.29           H
ATOM    624  CB  VAL A  58      11.479  -1.405   0.706  1.00 95.29           C
ATOM    625  HB  VAL A  58      11.597  -0.820   1.618  1.00 95.29           H
ATOM    626  CG1 VAL A  58      10.198  -0.940   0.011  1.00 95.29           C
ATOM    627 1HG1 VAL A  58      10.265   0.128  -0.197  1.00 95.29           H
ATOM    628 2HG1 VAL A  58      10.074  -1.485  -0.925  1.00 95.29           H
ATOM    629 3HG1 VAL A  58       9.343  -1.131   0.659  1.00 95.29           H
ATOM    630  CG2 VAL A  58      11.384  -2.880   1.102  1.00 95.29           C
ATOM    631 1HG2 VAL A  58      11.300  -3.493   0.205  1.00 95.29           H
ATOM    632 2HG2 VAL A  58      12.278  -3.166   1.656  1.00 95.29           H
ATOM    633 3HG2 VAL A  58      10.505  -3.032   1.728  1.00 95.29           H
ATOM    634  HN  VAL A  58      13.779  -1.637   1.542  1.00 95.29           H
ATOM    635  N   PHE A  59      13.146   1.201   0.099  1.00 95.91           N
ATOM    636  CA  PHE A  59      13.185   2.599  -0.294  1.00 95.91           C
ATOM    637  C   PHE A  59      14.090   2.803  -1.510  1.00 95.91           C
ATOM    638  O   PHE A  59      13.680   3.407  -2.500  1.00 95.91           O
ATOM    639  HA  PHE A  59      12.166   2.892  -0.548  1.00 95.91           H
ATOM    640  CB  PHE A  59      13.758   3.380   0.890  1.00 95.91           C
ATOM    641 1HB  PHE A  59      13.063   3.313   1.728  1.00 95.91           H
ATOM    642 2HB  PHE A  59      14.687   2.908   1.208  1.00 95.91           H
ATOM    643  CG  PHE A  59      14.029   4.856   0.590  1.00 95.91           C
ATOM    644  CD1 PHE A  59      15.309   5.304   0.485  1.00 95.91           C
ATOM    645  HD1 PHE A  59      16.141   4.613   0.615  1.00 95.91           H
ATOM    646  CD2 PHE A  59      12.991   5.719   0.427  1.00 95.91           C
ATOM    647  HD2 PHE A  59      11.965   5.359   0.511  1.00 95.91           H
ATOM    648  CE1 PHE A  59      15.560   6.674   0.206  1.00 95.91           C
ATOM    649  HE1 PHE A  59      16.586   7.033   0.122  1.00 95.91           H
ATOM    650  CE2 PHE A  59      13.242   7.088   0.148  1.00 95.91           C
ATOM    651  HE2 PHE A  59      12.410   7.780   0.018  1.00 95.91           H
ATOM    652  CZ  PHE A  59      14.522   7.537   0.044  1.00 95.91           C
ATOM    653  HZ  PHE A  59      14.715   8.588  -0.171  1.00 95.91           H
ATOM    654  HN  PHE A  59      13.440   1.017   1.037  1.00 95.91           H
ATOM    655  N   ILE A  60      15.305   2.287  -1.396  1.00 93.99           N
ATOM    656  CA  ILE A  60      16.329   2.555  -2.392  1.00 93.99           C
ATOM    657  C   ILE A  60      15.875   2.004  -3.745  1.00 93.99           C
ATOM    658  O   ILE A  60      15.894   2.716  -4.748  1.00 93.99           O
ATOM    659  HA  ILE A  60      16.428   3.637  -2.476  1.00 93.99           H
ATOM    660  CB  ILE A  60      17.682   2.012  -1.929  1.00 93.99           C
ATOM    661  HB  ILE A  60      17.541   0.985  -1.591  1.00 93.99           H
ATOM    662  CG1 ILE A  60      18.216   2.811  -0.739  1.00 93.99           C
ATOM    663 1HG1 ILE A  60      18.541   3.796  -1.073  1.00 93.99           H
ATOM    664 2HG1 ILE A  60      17.417   2.968  -0.014  1.00 93.99           H
ATOM    665  CG2 ILE A  60      18.682   1.972  -3.087  1.00 93.99           C
ATOM    666 1HG2 ILE A  60      18.298   1.326  -3.877  1.00 93.99           H
ATOM    667 2HG2 ILE A  60      18.825   2.979  -3.478  1.00 93.99           H
ATOM    668 3HG2 ILE A  60      19.635   1.581  -2.730  1.00 93.99           H
ATOM    669  CD1 ILE A  60      19.383   2.083  -0.069  1.00 93.99           C
ATOM    670 1HD1 ILE A  60      19.048   1.108   0.286  1.00 93.99           H
ATOM    671 2HD1 ILE A  60      20.190   1.949  -0.790  1.00 93.99           H
ATOM    672 3HD1 ILE A  60      19.744   2.673   0.774  1.00 93.99           H
ATOM    673  HN  ILE A  60      15.594   1.696  -0.642  1.00 93.99           H
ATOM    674  N   VAL A  61      15.477   0.740  -3.730  1.00 94.65           N
ATOM    675  CA  VAL A  61      15.156   0.042  -4.963  1.00 94.65           C
ATOM    676  C   VAL A  61      13.898   0.657  -5.579  1.00 94.65           C
ATOM    677  O   VAL A  61      13.846   0.896  -6.785  1.00 94.65           O
ATOM    678  HA  VAL A  61      15.990   0.187  -5.650  1.00 94.65           H
ATOM    679  CB  VAL A  61      15.018  -1.458  -4.694  1.00 94.65           C
ATOM    680  HB  VAL A  61      14.252  -1.593  -3.931  1.00 94.65           H
ATOM    681  CG1 VAL A  61      14.563  -2.201  -5.952  1.00 94.65           C
ATOM    682 1HG1 VAL A  61      13.597  -1.813  -6.274  1.00 94.65           H
ATOM    683 2HG1 VAL A  61      15.296  -2.054  -6.746  1.00 94.65           H
ATOM    684 3HG1 VAL A  61      14.474  -3.265  -5.733  1.00 94.65           H
ATOM    685  CG2 VAL A  61      16.326  -2.041  -4.156  1.00 94.65           C
ATOM    686 1HG2 VAL A  61      17.120  -1.888  -4.887  1.00 94.65           H
ATOM    687 2HG2 VAL A  61      16.590  -1.542  -3.224  1.00 94.65           H
ATOM    688 3HG2 VAL A  61      16.201  -3.108  -3.974  1.00 94.65           H
ATOM    689  HN  VAL A  61      15.373   0.197  -2.897  1.00 94.65           H
ATOM    690  N   GLY A  62      12.914   0.895  -4.724  1.00 96.01           N
ATOM    691  CA  GLY A  62      11.624   1.381  -5.184  1.00 96.01           C
ATOM    692  C   GLY A  62      11.741   2.801  -5.742  1.00 96.01           C
ATOM    693  O   GLY A  62      11.154   3.114  -6.777  1.00 96.01           O
ATOM    694 1HA  GLY A  62      11.233   0.715  -5.953  1.00 96.01           H
ATOM    695 2HA  GLY A  62      10.912   1.368  -4.359  1.00 96.01           H
ATOM    696  HN  GLY A  62      12.988   0.761  -3.736  1.00 96.01           H
ATOM    697  N   ALA A  63      12.501   3.621  -5.033  1.00 95.70           N
ATOM    698  CA  ALA A  63      12.671   5.010  -5.424  1.00 95.70           C
ATOM    699  C   ALA A  63      13.324   5.070  -6.806  1.00 95.70           C
ATOM    700  O   ALA A  63      12.901   5.845  -7.663  1.00 95.70           O
ATOM    701  HA  ALA A  63      11.681   5.463  -5.478  1.00 95.70           H
ATOM    702  CB  ALA A  63      13.491   5.743  -4.360  1.00 95.70           C
ATOM    703 1HB  ALA A  63      12.970   5.697  -3.404  1.00 95.70           H
ATOM    704 2HB  ALA A  63      14.468   5.271  -4.265  1.00 95.70           H
ATOM    705 3HB  ALA A  63      13.618   6.785  -4.654  1.00 95.70           H
ATOM    706  HN  ALA A  63      12.995   3.351  -4.206  1.00 95.70           H
ATOM    707  N   LEU A  64      14.343   4.242  -6.981  1.00 89.90           N
ATOM    708  CA  LEU A  64      15.051   4.182  -8.248  1.00 89.90           C
ATOM    709  C   LEU A  64      14.070   3.797  -9.358  1.00 89.90           C
ATOM    710  O   LEU A  64      13.994   4.468 -10.385  1.00 89.90           O
ATOM    711  HA  LEU A  64      15.432   5.182  -8.457  1.00 89.90           H
ATOM    712  CB  LEU A  64      16.259   3.250  -8.144  1.00 89.90           C
ATOM    713 1HB  LEU A  64      16.026   2.465  -7.425  1.00 89.90           H
ATOM    714 2HB  LEU A  64      16.403   2.764  -9.110  1.00 89.90           H
ATOM    715  CG  LEU A  64      17.579   3.905  -7.733  1.00 89.90           C
ATOM    716  HG  LEU A  64      17.369   4.633  -6.950  1.00 89.90           H
ATOM    717  CD1 LEU A  64      18.544   2.874  -7.145  1.00 89.90           C
ATOM    718 1HD1 LEU A  64      18.093   2.414  -6.266  1.00 89.90           H
ATOM    719 2HD1 LEU A  64      18.752   2.105  -7.890  1.00 89.90           H
ATOM    720 3HD1 LEU A  64      19.474   3.366  -6.861  1.00 89.90           H
ATOM    721  CD2 LEU A  64      18.200   4.669  -8.905  1.00 89.90           C
ATOM    722 1HD2 LEU A  64      18.394   3.979  -9.726  1.00 89.90           H
ATOM    723 2HD2 LEU A  64      17.512   5.446  -9.237  1.00 89.90           H
ATOM    724 3HD2 LEU A  64      19.137   5.125  -8.585  1.00 89.90           H
ATOM    725  HN  LEU A  64      14.685   3.620  -6.276  1.00 89.90           H
ATOM    726  N   GLY A  65      13.343   2.717  -9.112  1.00 93.69           N
ATOM    727  CA  GLY A  65      12.491   2.138 -10.137  1.00 93.69           C
ATOM    728  C   GLY A  65      11.406   3.127 -10.569  1.00 93.69           C
ATOM    729  O   GLY A  65      11.241   3.391 -11.759  1.00 93.69           O
ATOM    730 1HA  GLY A  65      13.094   1.855 -10.999  1.00 93.69           H
ATOM    731 2HA  GLY A  65      12.028   1.227  -9.759  1.00 93.69           H
ATOM    732  HN  GLY A  65      13.330   2.239  -8.233  1.00 93.69           H
ATOM    733  N   ASN A  66      10.694   3.646  -9.579  1.00 92.18           N
ATOM    734  CA  ASN A  66       9.538   4.484  -9.848  1.00 92.18           C
ATOM    735  C   ASN A  66      10.007   5.823 -10.422  1.00 92.18           C
ATOM    736  O   ASN A  66       9.328   6.414 -11.260  1.00 92.18           O
ATOM    737  HA  ASN A  66       8.932   3.917 -10.555  1.00 92.18           H
ATOM    738  CB  ASN A  66       8.754   4.768  -8.566  1.00 92.18           C
ATOM    739 1HB  ASN A  66       9.444   5.028  -7.763  1.00 92.18           H
ATOM    740 2HB  ASN A  66       8.102   5.629  -8.717  1.00 92.18           H
ATOM    741  CG  ASN A  66       7.918   3.554  -8.155  1.00 92.18           C
ATOM    742  OD1 ASN A  66       6.968   3.169  -8.816  1.00 92.18           O
ATOM    743  ND2 ASN A  66       8.323   2.975  -7.028  1.00 92.18           N
ATOM    744 1HD2 ASN A  66       9.111   3.341  -6.533  1.00 92.18           H
ATOM    745 2HD2 ASN A  66       7.840   2.173  -6.676  1.00 92.18           H
ATOM    746  HN  ASN A  66      10.896   3.502  -8.611  1.00 92.18           H
ATOM    747  N   SER A  67      11.164   6.261  -9.947  1.00 91.78           N
ATOM    748  CA  SER A  67      11.743   7.506 -10.422  1.00 91.78           C
ATOM    749  C   SER A  67      12.053   7.403 -11.917  1.00 91.78           C
ATOM    750  O   SER A  67      11.893   8.373 -12.656  1.00 91.78           O
ATOM    751  HA  SER A  67      10.984   8.266 -10.240  1.00 91.78           H
ATOM    752  CB  SER A  67      13.011   7.857  -9.640  1.00 91.78           C
ATOM    753 1HB  SER A  67      13.736   7.049  -9.744  1.00 91.78           H
ATOM    754 2HB  SER A  67      13.466   8.750 -10.068  1.00 91.78           H
ATOM    755  OG  SER A  67      12.742   8.077  -8.258  1.00 91.78           O
ATOM    756  HG  SER A  67      13.143   7.343  -7.710  1.00 91.78           H
ATOM    757  HN  SER A  67      11.701   5.783  -9.253  1.00 91.78           H
ATOM    758  N   LEU A  68      12.492   6.218 -12.317  1.00 86.64           N
ATOM    759  CA  LEU A  68      12.792   5.965 -13.716  1.00 86.64           C
ATOM    760  C   LEU A  68      11.504   6.059 -14.535  1.00 86.64           C
ATOM    761  O   LEU A  68      11.500   6.620 -15.630  1.00 86.64           O
ATOM    762  HA  LEU A  68      13.472   6.749 -14.051  1.00 86.64           H
ATOM    763  CB  LEU A  68      13.526   4.632 -13.874  1.00 86.64           C
ATOM    764 1HB  LEU A  68      13.029   3.890 -13.248  1.00 86.64           H
ATOM    765 2HB  LEU A  68      13.418   4.301 -14.907  1.00 86.64           H
ATOM    766  CG  LEU A  68      15.015   4.640 -13.522  1.00 86.64           C
ATOM    767  HG  LEU A  68      15.131   5.095 -12.539  1.00 86.64           H
ATOM    768  CD1 LEU A  68      15.563   3.214 -13.429  1.00 86.64           C
ATOM    769 1HD1 LEU A  68      15.024   2.668 -12.655  1.00 86.64           H
ATOM    770 2HD1 LEU A  68      15.433   2.711 -14.387  1.00 86.64           H
ATOM    771 3HD1 LEU A  68      16.623   3.249 -13.178  1.00 86.64           H
ATOM    772  CD2 LEU A  68      15.807   5.495 -14.512  1.00 86.64           C
ATOM    773 1HD2 LEU A  68      15.688   5.092 -15.518  1.00 86.64           H
ATOM    774 2HD2 LEU A  68      15.437   6.520 -14.485  1.00 86.64           H
ATOM    775 3HD2 LEU A  68      16.863   5.483 -14.239  1.00 86.64           H
ATOM    776  HN  LEU A  68      12.641   5.441 -11.706  1.00 86.64           H
ATOM    777  N   VAL A  69      10.441   5.502 -13.973  1.00 90.40           N
ATOM    778  CA  VAL A  69       9.157   5.487 -14.653  1.00 90.40           C
ATOM    779  C   VAL A  69       8.733   6.923 -14.967  1.00 90.40           C
ATOM    780  O   VAL A  69       8.401   7.241 -16.108  1.00 90.40           O
ATOM    781  HA  VAL A  69       9.287   4.947 -15.591  1.00 90.40           H
ATOM    782  CB  VAL A  69       8.128   4.731 -13.810  1.00 90.40           C
ATOM    783  HB  VAL A  69       8.123   5.171 -12.813  1.00 90.40           H
ATOM    784  CG1 VAL A  69       6.723   4.880 -14.397  1.00 90.40           C
ATOM    785 1HG1 VAL A  69       6.449   5.935 -14.420  1.00 90.40           H
ATOM    786 2HG1 VAL A  69       6.707   4.478 -15.410  1.00 90.40           H
ATOM    787 3HG1 VAL A  69       6.011   4.333 -13.779  1.00 90.40           H
ATOM    788  CG2 VAL A  69       8.510   3.256 -13.671  1.00 90.40           C
ATOM    789 1HG2 VAL A  69       8.557   2.798 -14.659  1.00 90.40           H
ATOM    790 2HG2 VAL A  69       9.484   3.177 -13.188  1.00 90.40           H
ATOM    791 3HG2 VAL A  69       7.762   2.742 -13.068  1.00 90.40           H
ATOM    792  HN  VAL A  69      10.448   5.068 -13.073  1.00 90.40           H
ATOM    793  N   ILE A  70       8.759   7.753 -13.934  1.00 90.59           N
ATOM    794  CA  ILE A  70       8.291   9.122 -14.062  1.00 90.59           C
ATOM    795  C   ILE A  70       9.138   9.850 -15.107  1.00 90.59           C
ATOM    796  O   ILE A  70       8.608  10.591 -15.934  1.00 90.59           O
ATOM    797  HA  ILE A  70       7.261   9.084 -14.418  1.00 90.59           H
ATOM    798  CB  ILE A  70       8.272   9.812 -12.697  1.00 90.59           C
ATOM    799  HB  ILE A  70       9.258   9.703 -12.245  1.00 90.59           H
ATOM    800  CG1 ILE A  70       7.268   9.141 -11.757  1.00 90.59           C
ATOM    801 1HG1 ILE A  70       6.253   9.386 -12.069  1.00 90.59           H
ATOM    802 2HG1 ILE A  70       7.370   8.058 -11.824  1.00 90.59           H
ATOM    803  CG2 ILE A  70       8.005  11.312 -12.843  1.00 90.59           C
ATOM    804 1HG2 ILE A  70       8.789  11.762 -13.452  1.00 90.59           H
ATOM    805 2HG2 ILE A  70       7.039  11.463 -13.325  1.00 90.59           H
ATOM    806 3HG2 ILE A  70       7.997  11.777 -11.858  1.00 90.59           H
ATOM    807  CD1 ILE A  70       7.486   9.590 -10.311  1.00 90.59           C
ATOM    808 1HD1 ILE A  70       8.494   9.322  -9.995  1.00 90.59           H
ATOM    809 2HD1 ILE A  70       7.359  10.671 -10.243  1.00 90.59           H
ATOM    810 3HD1 ILE A  70       6.759   9.098  -9.664  1.00 90.59           H
ATOM    811  HN  ILE A  70       9.091   7.503 -13.024  1.00 90.59           H
ATOM    812  N   LEU A  71      10.440   9.615 -15.036  1.00 84.91           N
ATOM    813  CA  LEU A  71      11.376  10.317 -15.897  1.00 84.91           C
ATOM    814  C   LEU A  71      11.051  10.003 -17.359  1.00 84.91           C
ATOM    815  O   LEU A  71      11.019  10.902 -18.199  1.00 84.91           O
ATOM    816  HA  LEU A  71      11.233  11.385 -15.734  1.00 84.91           H
ATOM    817  CB  LEU A  71      12.817   9.987 -15.504  1.00 84.91           C
ATOM    818 1HB  LEU A  71      12.935  10.182 -14.438  1.00 84.91           H
ATOM    819 2HB  LEU A  71      12.978   8.920 -15.652  1.00 84.91           H
ATOM    820  CG  LEU A  71      13.909  10.750 -16.257  1.00 84.91           C
ATOM    821  HG  LEU A  71      13.637  10.784 -17.311  1.00 84.91           H
ATOM    822  CD1 LEU A  71      14.004  12.196 -15.768  1.00 84.91           C
ATOM    823 1HD1 LEU A  71      13.051  12.699 -15.931  1.00 84.91           H
ATOM    824 2HD1 LEU A  71      14.242  12.206 -14.704  1.00 84.91           H
ATOM    825 3HD1 LEU A  71      14.788  12.715 -16.319  1.00 84.91           H
ATOM    826  CD2 LEU A  71      15.252  10.022 -16.160  1.00 84.91           C
ATOM    827 1HD2 LEU A  71      15.544   9.936 -15.113  1.00 84.91           H
ATOM    828 2HD2 LEU A  71      15.158   9.027 -16.594  1.00 84.91           H
ATOM    829 3HD2 LEU A  71      16.010  10.586 -16.704  1.00 84.91           H
ATOM    830  HN  LEU A  71      10.856   8.959 -14.406  1.00 84.91           H
ATOM    831  N   VAL A  72      10.817   8.725 -17.619  1.00 85.09           N
ATOM    832  CA  VAL A  72      10.630   8.261 -18.983  1.00 85.09           C
ATOM    833  C   VAL A  72       9.354   8.879 -19.557  1.00 85.09           C
ATOM    834  O   VAL A  72       9.338   9.327 -20.703  1.00 85.09           O
ATOM    835  HA  VAL A  72      11.482   8.607 -19.568  1.00 85.09           H
ATOM    836  CB  VAL A  72      10.621   6.731 -19.019  1.00 85.09           C
ATOM    837  HB  VAL A  72       9.871   6.384 -18.309  1.00 85.09           H
ATOM    838  CG1 VAL A  72      10.229   6.217 -20.405  1.00 85.09           C
ATOM    839 1HG1 VAL A  72       9.232   6.578 -20.658  1.00 85.09           H
ATOM    840 2HG1 VAL A  72      10.945   6.580 -21.143  1.00 85.09           H
ATOM    841 3HG1 VAL A  72      10.231   5.127 -20.403  1.00 85.09           H
ATOM    842  CG2 VAL A  72      11.975   6.165 -18.587  1.00 85.09           C
ATOM    843 1HG2 VAL A  72      12.752   6.525 -19.261  1.00 85.09           H
ATOM    844 2HG2 VAL A  72      12.197   6.489 -17.570  1.00 85.09           H
ATOM    845 3HG2 VAL A  72      11.941   5.076 -18.621  1.00 85.09           H
ATOM    846  HN  VAL A  72      10.755   8.014 -16.918  1.00 85.09           H
ATOM    847  N   TYR A  73       8.315   8.885 -18.735  1.00 85.48           N
ATOM    848  CA  TYR A  73       7.034   9.429 -19.151  1.00 85.48           C
ATOM    849  C   TYR A  73       7.128  10.939 -19.378  1.00 85.48           C
ATOM    850  O   TYR A  73       6.442  11.485 -20.241  1.00 85.48           O
ATOM    851  HA  TYR A  73       6.750   8.946 -20.086  1.00 85.48           H
ATOM    852  CB  TYR A  73       6.066   9.159 -17.997  1.00 85.48           C
ATOM    853 1HB  TYR A  73       6.628   9.127 -17.064  1.00 85.48           H
ATOM    854 2HB  TYR A  73       5.367   9.991 -17.920  1.00 85.48           H
ATOM    855  CG  TYR A  73       5.273   7.858 -18.143  1.00 85.48           C
ATOM    856  CD1 TYR A  73       4.415   7.689 -19.210  1.00 85.48           C
ATOM    857  HD1 TYR A  73       4.302   8.482 -19.949  1.00 85.48           H
ATOM    858  CD2 TYR A  73       5.416   6.854 -17.206  1.00 85.48           C
ATOM    859  HD2 TYR A  73       6.094   6.988 -16.363  1.00 85.48           H
ATOM    860  CE1 TYR A  73       3.668   6.465 -19.347  1.00 85.48           C
ATOM    861  HE1 TYR A  73       2.987   6.319 -20.185  1.00 85.48           H
ATOM    862  CE2 TYR A  73       4.670   5.631 -17.343  1.00 85.48           C
ATOM    863  HE2 TYR A  73       4.773   4.830 -16.611  1.00 85.48           H
ATOM    864  CZ  TYR A  73       3.833   5.496 -18.407  1.00 85.48           C
ATOM    865  OH  TYR A  73       3.128   4.340 -18.536  1.00 85.48           O
ATOM    866  HH  TYR A  73       2.691   4.305 -19.435  1.00 85.48           H
ATOM    867  HN  TYR A  73       8.339   8.526 -17.801  1.00 85.48           H
ATOM    868  N   TRP A  74       7.983  11.572 -18.588  1.00 74.09           N
ATOM    869  CA  TRP A  74       8.101  13.020 -18.622  1.00 74.09           C
ATOM    870  C   TRP A  74       8.760  13.411 -19.946  1.00 74.09           C
ATOM    871  O   TRP A  74       8.265  14.285 -20.656  1.00 74.09           O
ATOM    872  HA  TRP A  74       7.096  13.438 -18.568  1.00 74.09           H
ATOM    873  CB  TRP A  74       8.864  13.536 -17.400  1.00 74.09           C
ATOM    874 1HB  TRP A  74       8.429  13.099 -16.501  1.00 74.09           H
ATOM    875 2HB  TRP A  74       9.896  13.189 -17.455  1.00 74.09           H
ATOM    876  CG  TRP A  74       8.860  15.060 -17.261  1.00 74.09           C
ATOM    877  CD1 TRP A  74       7.806  15.871 -17.100  1.00 74.09           C
ATOM    878  HD1 TRP A  74       6.772  15.530 -17.044  1.00 74.09           H
ATOM    879  CD2 TRP A  74      10.013  15.927 -17.279  1.00 74.09           C
ATOM    880  NE1 TRP A  74       8.193  17.193 -17.012  1.00 74.09           N
ATOM    881  HE1 TRP A  74       7.589  17.980 -16.890  1.00 74.09           H
ATOM    882  CE2 TRP A  74       9.578  17.228 -17.125  1.00 74.09           C
ATOM    883  CE3 TRP A  74      11.379  15.624 -17.420  1.00 74.09           C
ATOM    884  HE3 TRP A  74      11.747  14.605 -17.543  1.00 74.09           H
ATOM    885  CZ2 TRP A  74      10.444  18.328 -17.097  1.00 74.09           C
ATOM    886  HZ2 TRP A  74      10.075  19.346 -16.974  1.00 74.09           H
ATOM    887  CZ3 TRP A  74      12.231  16.734 -17.391  1.00 74.09           C
ATOM    888  HZ3 TRP A  74      13.301  16.554 -17.496  1.00 74.09           H
ATOM    889  CH2 TRP A  74      11.809  18.049 -17.236  1.00 74.09           C
ATOM    890  HH2 TRP A  74      12.537  18.860 -17.224  1.00 74.09           H
ATOM    891  HN  TRP A  74       8.587  11.114 -17.936  1.00 74.09           H
ATOM    892  N   TYR A  75       9.867  12.743 -20.239  1.00 71.10           N
ATOM    893  CA  TYR A  75      10.735  13.173 -21.322  1.00 71.10           C
ATOM    894  C   TYR A  75      10.262  12.605 -22.662  1.00 71.10           C
ATOM    895  O   TYR A  75      10.336  13.280 -23.687  1.00 71.10           O
ATOM    896  HA  TYR A  75      10.704  14.262 -21.367  1.00 71.10           H
ATOM    897  CB  TYR A  75      12.120  12.607 -21.002  1.00 71.10           C
ATOM    898 1HB  TYR A  75      12.002  11.676 -20.448  1.00 71.10           H
ATOM    899 2HB  TYR A  75      12.625  12.361 -21.936  1.00 71.10           H
ATOM    900  CG  TYR A  75      13.008  13.555 -20.193  1.00 71.10           C
ATOM    901  CD1 TYR A  75      13.635  14.614 -20.818  1.00 71.10           C
ATOM    902  HD1 TYR A  75      13.499  14.774 -21.888  1.00 71.10           H
ATOM    903  CD2 TYR A  75      13.180  13.352 -18.839  1.00 71.10           C
ATOM    904  HD2 TYR A  75      12.685  12.516 -18.346  1.00 71.10           H
ATOM    905  CE1 TYR A  75      14.471  15.506 -20.057  1.00 71.10           C
ATOM    906  HE1 TYR A  75      14.973  16.346 -20.538  1.00 71.10           H
ATOM    907  CE2 TYR A  75      14.016  14.245 -18.078  1.00 71.10           C
ATOM    908  HE2 TYR A  75      14.161  14.096 -17.008  1.00 71.10           H
ATOM    909  CZ  TYR A  75      14.620  15.278 -18.725  1.00 71.10           C
ATOM    910  OH  TYR A  75      15.409  16.121 -18.006  1.00 71.10           O
ATOM    911  HH  TYR A  75      15.753  16.852 -18.595  1.00 71.10           H
ATOM    912  HN  TYR A  75      10.172  11.925 -19.752  1.00 71.10           H
ATOM    913  N   CYS A  76       9.788  11.369 -22.610  1.00 71.50           N
ATOM    914  CA  CYS A  76       9.753  10.530 -23.796  1.00 71.50           C
ATOM    915  C   CYS A  76       8.305  10.100 -24.038  1.00 71.50           C
ATOM    916  O   CYS A  76       7.701  10.479 -25.041  1.00 71.50           O
ATOM    917  HA  CYS A  76      10.119  11.140 -24.622  1.00 71.50           H
ATOM    918  CB  CYS A  76      10.691   9.328 -23.667  1.00 71.50           C
ATOM    919 1HB  CYS A  76      11.596   9.618 -23.132  1.00 71.50           H
ATOM    920 2HB  CYS A  76      10.212   8.544 -23.080  1.00 71.50           H
ATOM    921  SG  CYS A  76      11.124   8.690 -25.326  1.00 71.50           S
ATOM    922  HG  CYS A  76       9.899   8.278 -25.641  1.00 71.50           H
ATOM    923  HN  CYS A  76       9.433  10.941 -21.779  1.00 71.50           H
ATOM    924  N   THR A  77       7.790   9.315 -23.103  1.00 65.82           N
ATOM    925  CA  THR A  77       6.562   8.576 -23.340  1.00 65.82           C
ATOM    926  C   THR A  77       5.380   9.537 -23.483  1.00 65.82           C
ATOM    927  O   THR A  77       4.559   9.387 -24.387  1.00 65.82           O
ATOM    928  HA  THR A  77       6.658   8.044 -24.287  1.00 65.82           H
ATOM    929  CB  THR A  77       6.390   7.568 -22.202  1.00 65.82           C
ATOM    930  HB  THR A  77       6.208   8.076 -21.256  1.00 65.82           H
ATOM    931  OG1 THR A  77       7.574   6.777 -22.258  1.00 65.82           O
ATOM    932  HG1 THR A  77       7.597   6.255 -23.110  1.00 65.82           H
ATOM    933  CG2 THR A  77       5.262   6.569 -22.470  1.00 65.82           C
ATOM    934 1HG2 THR A  77       5.479   6.013 -23.382  1.00 65.82           H
ATOM    935 2HG2 THR A  77       4.321   7.107 -22.587  1.00 65.82           H
ATOM    936 3HG2 THR A  77       5.183   5.876 -21.632  1.00 65.82           H
ATOM    937  HN  THR A  77       8.196   9.181 -22.200  1.00 65.82           H
ATOM    938  N   ARG A  78       5.331  10.504 -22.578  1.00 61.04           N
ATOM    939  CA  ARG A  78       4.133  11.307 -22.405  1.00 61.04           C
ATOM    940  C   ARG A  78       2.908  10.404 -22.242  1.00 61.04           C
ATOM    941  O   ARG A  78       2.885   9.285 -22.753  1.00 61.04           O
ATOM    942  HA  ARG A  78       4.315  11.887 -21.500  1.00 61.04           H
ATOM    943  CB  ARG A  78       3.916  12.238 -23.599  1.00 61.04           C
ATOM    944 1HB  ARG A  78       3.809  11.649 -24.510  1.00 61.04           H
ATOM    945 2HB  ARG A  78       2.987  12.794 -23.468  1.00 61.04           H
ATOM    946  CG  ARG A  78       5.084  13.215 -23.751  1.00 61.04           C
ATOM    947 1HG  ARG A  78       5.274  13.711 -22.799  1.00 61.04           H
ATOM    948 2HG  ARG A  78       5.989  12.667 -24.011  1.00 61.04           H
ATOM    949  CD  ARG A  78       4.787  14.261 -24.827  1.00 61.04           C
ATOM    950 1HD  ARG A  78       4.643  13.773 -25.791  1.00 61.04           H
ATOM    951 2HD  ARG A  78       3.859  14.783 -24.592  1.00 61.04           H
ATOM    952  NE  ARG A  78       5.903  15.229 -24.913  1.00 61.04           N
ATOM    953  HE  ARG A  78       6.747  15.017 -24.422  1.00 61.04           H
ATOM    954  CZ  ARG A  78       5.853  16.373 -25.610  1.00 61.04           C
ATOM    955  NH1 ARG A  78       4.747  16.709 -26.288  1.00 61.04           N
ATOM    956 1HH1 ARG A  78       3.951  16.104 -26.277  1.00 61.04           H
ATOM    957 2HH1 ARG A  78       4.718  17.564 -26.805  1.00 61.04           H
ATOM    958  NH2 ARG A  78       6.926  17.176 -25.618  1.00 61.04           N
ATOM    959 1HH2 ARG A  78       6.905  18.033 -26.132  1.00 61.04           H
ATOM    960 2HH2 ARG A  78       7.747  16.918 -25.109  1.00 61.04           H
ATOM    961  HN  ARG A  78       6.090  10.740 -21.971  1.00 61.04           H
ATOM    962  N   VAL A  79       1.920  10.924 -21.529  1.00 76.41           N
ATOM    963  CA  VAL A  79       0.685  10.189 -21.314  1.00 76.41           C
ATOM    964  C   VAL A  79      -0.210  10.333 -22.546  1.00 76.41           C
ATOM    965  O   VAL A  79      -0.728  11.415 -22.819  1.00 76.41           O
ATOM    966  HA  VAL A  79       0.945   9.138 -21.189  1.00 76.41           H
ATOM    967  CB  VAL A  79       0.010  10.666 -20.026  1.00 76.41           C
ATOM    968  HB  VAL A  79      -0.250  11.717 -20.153  1.00 76.41           H
ATOM    969  CG1 VAL A  79      -1.283   9.890 -19.765  1.00 76.41           C
ATOM    970 1HG1 VAL A  79      -1.971  10.041 -20.597  1.00 76.41           H
ATOM    971 2HG1 VAL A  79      -1.056   8.828 -19.669  1.00 76.41           H
ATOM    972 3HG1 VAL A  79      -1.742  10.249 -18.844  1.00 76.41           H
ATOM    973  CG2 VAL A  79       0.964  10.558 -18.835  1.00 76.41           C
ATOM    974 1HG2 VAL A  79       1.268   9.519 -18.706  1.00 76.41           H
ATOM    975 2HG2 VAL A  79       1.844  11.175 -19.017  1.00 76.41           H
ATOM    976 3HG2 VAL A  79       0.459  10.903 -17.932  1.00 76.41           H
ATOM    977  HN  VAL A  79       1.954  11.828 -21.102  1.00 76.41           H
ATOM    978  N   LYS A  80      -0.365   9.226 -23.258  1.00 68.54           N
ATOM    979  CA  LYS A  80      -1.144   9.227 -24.484  1.00 68.54           C
ATOM    980  C   LYS A  80      -2.417   8.404 -24.276  1.00 68.54           C
ATOM    981  O   LYS A  80      -3.406   8.596 -24.981  1.00 68.54           O
ATOM    982  HA  LYS A  80      -1.430  10.259 -24.689  1.00 68.54           H
ATOM    983  CB  LYS A  80      -0.290   8.752 -25.662  1.00 68.54           C
ATOM    984 1HB  LYS A  80       0.156   7.786 -25.427  1.00 68.54           H
ATOM    985 2HB  LYS A  80      -0.922   8.606 -26.538  1.00 68.54           H
ATOM    986  CG  LYS A  80       0.811   9.764 -25.984  1.00 68.54           C
ATOM    987 1HG  LYS A  80       0.371  10.747 -26.148  1.00 68.54           H
ATOM    988 2HG  LYS A  80       1.486   9.855 -25.133  1.00 68.54           H
ATOM    989  CD  LYS A  80       1.600   9.340 -27.224  1.00 68.54           C
ATOM    990 1HD  LYS A  80       2.014   8.343 -27.073  1.00 68.54           H
ATOM    991 2HD  LYS A  80       0.931   9.280 -28.082  1.00 68.54           H
ATOM    992  CE  LYS A  80       2.730  10.328 -27.520  1.00 68.54           C
ATOM    993 1HE  LYS A  80       2.319  11.327 -27.667  1.00 68.54           H
ATOM    994 2HE  LYS A  80       3.405  10.384 -26.666  1.00 68.54           H
ATOM    995  NZ  LYS A  80       3.480   9.912 -28.726  1.00 68.54           N
ATOM    996 1HZ  LYS A  80       4.225  10.576 -28.907  1.00 68.54           H
ATOM    997 2HZ  LYS A  80       3.877   8.991 -28.576  1.00 68.54           H
ATOM    998 3HZ  LYS A  80       2.852   9.884 -29.522  1.00 68.54           H
ATOM    999  HN  LYS A  80       0.030   8.341 -23.009  1.00 68.54           H
ATOM   1000  N   THR A  81      -2.350   7.506 -23.305  1.00 79.40           N
ATOM   1001  CA  THR A  81      -3.404   6.523 -23.121  1.00 79.40           C
ATOM   1002  C   THR A  81      -3.909   6.547 -21.677  1.00 79.40           C
ATOM   1003  O   THR A  81      -3.263   7.116 -20.799  1.00 79.40           O
ATOM   1004  HA  THR A  81      -4.244   6.797 -23.758  1.00 79.40           H
ATOM   1005  CB  THR A  81      -2.859   5.159 -23.551  1.00 79.40           C
ATOM   1006  HB  THR A  81      -3.670   4.447 -23.704  1.00 79.40           H
ATOM   1007  OG1 THR A  81      -1.926   4.819 -22.529  1.00 79.40           O
ATOM   1008  HG1 THR A  81      -1.687   3.850 -22.593  1.00 79.40           H
ATOM   1009  CG2 THR A  81      -2.008   5.243 -24.820  1.00 79.40           C
ATOM   1010 1HG2 THR A  81      -1.159   5.903 -24.645  1.00 79.40           H
ATOM   1011 2HG2 THR A  81      -2.612   5.636 -25.638  1.00 79.40           H
ATOM   1012 3HG2 THR A  81      -1.647   4.248 -25.082  1.00 79.40           H
ATOM   1013  HN  THR A  81      -1.594   7.443 -22.652  1.00 79.40           H
ATOM   1014  N   MET A  82      -5.059   5.921 -21.476  1.00 80.30           N
ATOM   1015  CA  MET A  82      -5.607   5.773 -20.138  1.00 80.30           C
ATOM   1016  C   MET A  82      -4.647   4.994 -19.236  1.00 80.30           C
ATOM   1017  O   MET A  82      -4.505   5.311 -18.056  1.00 80.30           O
ATOM   1018  HA  MET A  82      -5.732   6.787 -19.758  1.00 80.30           H
ATOM   1019  CB  MET A  82      -6.947   5.038 -20.213  1.00 80.30           C
ATOM   1020 1HB  MET A  82      -7.610   5.553 -20.909  1.00 80.30           H
ATOM   1021 2HB  MET A  82      -6.793   4.032 -20.605  1.00 80.30           H
ATOM   1022  CG  MET A  82      -7.607   4.959 -18.835  1.00 80.30           C
ATOM   1023 1HG  MET A  82      -7.019   4.318 -18.177  1.00 80.30           H
ATOM   1024 2HG  MET A  82      -7.632   5.948 -18.377  1.00 80.30           H
ATOM   1025  SD  MET A  82      -9.265   4.317 -18.988  1.00 80.30           S
ATOM   1026  CE  MET A  82      -9.810   4.459 -17.294  1.00 80.30           C
ATOM   1027 1HE  MET A  82      -9.162   3.862 -16.653  1.00 80.30           H
ATOM   1028 2HE  MET A  82      -9.766   5.503 -16.985  1.00 80.30           H
ATOM   1029 3HE  MET A  82     -10.835   4.098 -17.211  1.00 80.30           H
ATOM   1030  HN  MET A  82      -5.613   5.520 -22.206  1.00 80.30           H
ATOM   1031  N   THR A  83      -4.014   3.991 -19.825  1.00 83.04           N
ATOM   1032  CA  THR A  83      -3.064   3.172 -19.092  1.00 83.04           C
ATOM   1033  C   THR A  83      -1.899   4.027 -18.590  1.00 83.04           C
ATOM   1034  O   THR A  83      -1.506   3.926 -17.428  1.00 83.04           O
ATOM   1035  HA  THR A  83      -3.565   2.766 -18.214  1.00 83.04           H
ATOM   1036  CB  THR A  83      -2.625   2.025 -20.005  1.00 83.04           C
ATOM   1037  HB  THR A  83      -1.840   2.349 -20.688  1.00 83.04           H
ATOM   1038  OG1 THR A  83      -3.834   1.590 -20.621  1.00 83.04           O
ATOM   1039  HG1 THR A  83      -4.611   1.779 -20.020  1.00 83.04           H
ATOM   1040  CG2 THR A  83      -2.146   0.802 -19.220  1.00 83.04           C
ATOM   1041 1HG2 THR A  83      -2.954   0.437 -18.587  1.00 83.04           H
ATOM   1042 2HG2 THR A  83      -1.295   1.081 -18.599  1.00 83.04           H
ATOM   1043 3HG2 THR A  83      -1.847   0.018 -19.916  1.00 83.04           H
ATOM   1044  HN  THR A  83      -4.141   3.736 -20.784  1.00 83.04           H
ATOM   1045  N   ASP A  84      -1.379   4.850 -19.489  1.00 85.42           N
ATOM   1046  CA  ASP A  84      -0.235   5.685 -19.166  1.00 85.42           C
ATOM   1047  C   ASP A  84      -0.574   6.565 -17.961  1.00 85.42           C
ATOM   1048  O   ASP A  84       0.278   6.813 -17.110  1.00 85.42           O
ATOM   1049  HA  ASP A  84       0.578   4.989 -18.958  1.00 85.42           H
ATOM   1050  CB  ASP A  84       0.125   6.603 -20.336  1.00 85.42           C
ATOM   1051 1HB  ASP A  84      -0.719   7.254 -20.565  1.00 85.42           H
ATOM   1052 2HB  ASP A  84       0.958   7.247 -20.055  1.00 85.42           H
ATOM   1053  CG  ASP A  84       0.499   5.789 -21.577  1.00 85.42           C
ATOM   1054  OD1 ASP A  84       1.040   4.679 -21.385  1.00 85.42           O
ATOM   1055  OD2 ASP A  84       0.234   6.296 -22.688  1.00 85.42           O
ATOM   1056  HN  ASP A  84      -1.727   4.951 -20.421  1.00 85.42           H
ATOM   1057  N   MET A  85      -1.821   7.013 -17.928  1.00 88.11           N
ATOM   1058  CA  MET A  85      -2.273   7.888 -16.861  1.00 88.11           C
ATOM   1059  C   MET A  85      -2.180   7.190 -15.503  1.00 88.11           C
ATOM   1060  O   MET A  85      -1.628   7.743 -14.553  1.00 88.11           O
ATOM   1061  HA  MET A  85      -1.603   8.747 -16.882  1.00 88.11           H
ATOM   1062  CB  MET A  85      -3.722   8.306 -17.122  1.00 88.11           C
ATOM   1063 1HB  MET A  85      -3.804   8.743 -18.117  1.00 88.11           H
ATOM   1064 2HB  MET A  85      -4.366   7.426 -17.107  1.00 88.11           H
ATOM   1065  CG  MET A  85      -4.200   9.313 -16.075  1.00 88.11           C
ATOM   1066 1HG  MET A  85      -5.243   9.570 -16.255  1.00 88.11           H
ATOM   1067 2HG  MET A  85      -4.148   8.869 -15.081  1.00 88.11           H
ATOM   1068  SD  MET A  85      -3.190  10.784 -16.138  1.00 88.11           S
ATOM   1069  CE  MET A  85      -3.713  11.452 -17.708  1.00 88.11           C
ATOM   1070 1HE  MET A  85      -3.497  10.733 -18.499  1.00 88.11           H
ATOM   1071 2HE  MET A  85      -4.784  11.651 -17.680  1.00 88.11           H
ATOM   1072 3HE  MET A  85      -3.176  12.380 -17.905  1.00 88.11           H
ATOM   1073  HN  MET A  85      -2.514   6.787 -18.613  1.00 88.11           H
ATOM   1074  N   PHE A  86      -2.729   5.985 -15.454  1.00 91.78           N
ATOM   1075  CA  PHE A  86      -2.770   5.231 -14.212  1.00 91.78           C
ATOM   1076  C   PHE A  86      -1.364   4.806 -13.783  1.00 91.78           C
ATOM   1077  O   PHE A  86      -1.043   4.819 -12.595  1.00 91.78           O
ATOM   1078  HA  PHE A  86      -3.198   5.883 -13.451  1.00 91.78           H
ATOM   1079  CB  PHE A  86      -3.610   3.980 -14.476  1.00 91.78           C
ATOM   1080 1HB  PHE A  86      -3.237   3.487 -15.373  1.00 91.78           H
ATOM   1081 2HB  PHE A  86      -3.474   3.283 -13.649  1.00 91.78           H
ATOM   1082  CG  PHE A  86      -5.104   4.259 -14.649  1.00 91.78           C
ATOM   1083  CD1 PHE A  86      -5.732   5.136 -13.821  1.00 91.78           C
ATOM   1084  HD1 PHE A  86      -5.171   5.641 -13.035  1.00 91.78           H
ATOM   1085  CD2 PHE A  86      -5.805   3.629 -15.630  1.00 91.78           C
ATOM   1086  HD2 PHE A  86      -5.301   2.926 -16.293  1.00 91.78           H
ATOM   1087  CE1 PHE A  86      -7.119   5.395 -13.982  1.00 91.78           C
ATOM   1088  HE1 PHE A  86      -7.623   6.099 -13.318  1.00 91.78           H
ATOM   1089  CE2 PHE A  86      -7.192   3.888 -15.791  1.00 91.78           C
ATOM   1090  HE2 PHE A  86      -7.753   3.384 -16.577  1.00 91.78           H
ATOM   1091  CZ  PHE A  86      -7.820   4.766 -14.963  1.00 91.78           C
ATOM   1092  HZ  PHE A  86      -8.884   4.965 -15.086  1.00 91.78           H
ATOM   1093  HN  PHE A  86      -3.140   5.525 -16.241  1.00 91.78           H
ATOM   1094  N   LEU A  87      -0.563   4.438 -14.772  1.00 89.42           N
ATOM   1095  CA  LEU A  87       0.774   3.937 -14.506  1.00 89.42           C
ATOM   1096  C   LEU A  87       1.632   5.065 -13.929  1.00 89.42           C
ATOM   1097  O   LEU A  87       2.453   4.834 -13.043  1.00 89.42           O
ATOM   1098  HA  LEU A  87       0.685   3.152 -13.755  1.00 89.42           H
ATOM   1099  CB  LEU A  87       1.366   3.295 -15.762  1.00 89.42           C
ATOM   1100 1HB  LEU A  87       1.291   4.011 -16.581  1.00 89.42           H
ATOM   1101 2HB  LEU A  87       2.427   3.118 -15.590  1.00 89.42           H
ATOM   1102  CG  LEU A  87       0.724   1.981 -16.211  1.00 89.42           C
ATOM   1103  HG  LEU A  87      -0.337   2.161 -16.384  1.00 89.42           H
ATOM   1104  CD1 LEU A  87       1.323   1.502 -17.534  1.00 89.42           C
ATOM   1105 1HD1 LEU A  87       1.153   2.254 -18.304  1.00 89.42           H
ATOM   1106 2HD1 LEU A  87       2.395   1.343 -17.412  1.00 89.42           H
ATOM   1107 3HD1 LEU A  87       0.849   0.566 -17.830  1.00 89.42           H
ATOM   1108  CD2 LEU A  87       0.828   0.918 -15.116  1.00 89.42           C
ATOM   1109 1HD2 LEU A  87       1.878   0.734 -14.887  1.00 89.42           H
ATOM   1110 2HD2 LEU A  87       0.317   1.269 -14.219  1.00 89.42           H
ATOM   1111 3HD2 LEU A  87       0.364  -0.006 -15.461  1.00 89.42           H
ATOM   1112  HN  LEU A  87      -0.815   4.479 -15.739  1.00 89.42           H
ATOM   1113  N   LEU A  88       1.411   6.261 -14.454  1.00 91.74           N
ATOM   1114  CA  LEU A  88       2.144   7.428 -13.993  1.00 91.74           C
ATOM   1115  C   LEU A  88       1.755   7.729 -12.544  1.00 91.74           C
ATOM   1116  O   LEU A  88       2.621   7.934 -11.695  1.00 91.74           O
ATOM   1117  HA  LEU A  88       3.205   7.179 -14.021  1.00 91.74           H
ATOM   1118  CB  LEU A  88       1.929   8.606 -14.945  1.00 91.74           C
ATOM   1119 1HB  LEU A  88       2.307   8.326 -15.929  1.00 91.74           H
ATOM   1120 2HB  LEU A  88       0.857   8.771 -15.051  1.00 91.74           H
ATOM   1121  CG  LEU A  88       2.583   9.927 -14.536  1.00 91.74           C
ATOM   1122  HG  LEU A  88       2.218  10.196 -13.544  1.00 91.74           H
ATOM   1123  CD1 LEU A  88       4.102   9.778 -14.433  1.00 91.74           C
ATOM   1124 1HD1 LEU A  88       4.344   9.022 -13.685  1.00 91.74           H
ATOM   1125 2HD1 LEU A  88       4.504   9.475 -15.399  1.00 91.74           H
ATOM   1126 3HD1 LEU A  88       4.542  10.732 -14.140  1.00 91.74           H
ATOM   1127  CD2 LEU A  88       2.181  11.056 -15.487  1.00 91.74           C
ATOM   1128 1HD2 LEU A  88       2.498  10.808 -16.499  1.00 91.74           H
ATOM   1129 2HD2 LEU A  88       1.098  11.180 -15.465  1.00 91.74           H
ATOM   1130 3HD2 LEU A  88       2.659  11.984 -15.172  1.00 91.74           H
ATOM   1131  HN  LEU A  88       0.746   6.439 -15.180  1.00 91.74           H
ATOM   1132  N   ASN A  89       0.452   7.747 -12.306  1.00 92.60           N
ATOM   1133  CA  ASN A  89      -0.064   8.099 -10.994  1.00 92.60           C
ATOM   1134  C   ASN A  89       0.350   7.028  -9.984  1.00 92.60           C
ATOM   1135  O   ASN A  89       0.591   7.331  -8.816  1.00 92.60           O
ATOM   1136  HA  ASN A  89       0.367   9.074 -10.769  1.00 92.60           H
ATOM   1137  CB  ASN A  89      -1.593   8.172 -11.006  1.00 92.60           C
ATOM   1138 1HB  ASN A  89      -1.995   7.364 -11.616  1.00 92.60           H
ATOM   1139 2HB  ASN A  89      -1.974   8.028  -9.995  1.00 92.60           H
ATOM   1140  CG  ASN A  89      -2.073   9.519 -11.551  1.00 92.60           C
ATOM   1141  OD1 ASN A  89      -2.245  10.485 -10.827  1.00 92.60           O
ATOM   1142  ND2 ASN A  89      -2.278   9.528 -12.865  1.00 92.60           N
ATOM   1143 1HD2 ASN A  89      -2.118   8.700 -13.402  1.00 92.60           H
ATOM   1144 2HD2 ASN A  89      -2.594  10.363 -13.316  1.00 92.60           H
ATOM   1145  HN  ASN A  89      -0.244   7.527 -12.989  1.00 92.60           H
ATOM   1146  N   LEU A  90       0.420   5.797 -10.469  1.00 93.68           N
ATOM   1147  CA  LEU A  90       0.834   4.684  -9.631  1.00 93.68           C
ATOM   1148  C   LEU A  90       2.274   4.911  -9.166  1.00 93.68           C
ATOM   1149  O   LEU A  90       2.584   4.734  -7.989  1.00 93.68           O
ATOM   1150  HA  LEU A  90       0.185   4.676  -8.756  1.00 93.68           H
ATOM   1151  CB  LEU A  90       0.626   3.357 -10.363  1.00 93.68           C
ATOM   1152 1HB  LEU A  90      -0.429   3.269 -10.621  1.00 93.68           H
ATOM   1153 2HB  LEU A  90       1.182   3.389 -11.299  1.00 93.68           H
ATOM   1154  CG  LEU A  90       1.041   2.098  -9.598  1.00 93.68           C
ATOM   1155  HG  LEU A  90       2.088   2.202  -9.312  1.00 93.68           H
ATOM   1156  CD1 LEU A  90       0.233   1.948  -8.308  1.00 93.68           C
ATOM   1157 1HD1 LEU A  90       0.402   2.815  -7.671  1.00 93.68           H
ATOM   1158 2HD1 LEU A  90      -0.827   1.875  -8.550  1.00 93.68           H
ATOM   1159 3HD1 LEU A  90       0.548   1.045  -7.785  1.00 93.68           H
ATOM   1160  CD2 LEU A  90       0.938   0.857 -10.488  1.00 93.68           C
ATOM   1161 1HD2 LEU A  90      -0.092   0.737 -10.825  1.00 93.68           H
ATOM   1162 2HD2 LEU A  90       1.592   0.974 -11.352  1.00 93.68           H
ATOM   1163 3HD2 LEU A  90       1.239  -0.023  -9.920  1.00 93.68           H
ATOM   1164  HN  LEU A  90       0.201   5.555 -11.414  1.00 93.68           H
ATOM   1165  N   ALA A  91       3.115   5.298 -10.113  1.00 94.80           N
ATOM   1166  CA  ALA A  91       4.526   5.496  -9.827  1.00 94.80           C
ATOM   1167  C   ALA A  91       4.683   6.644  -8.829  1.00 94.80           C
ATOM   1168  O   ALA A  91       5.542   6.594  -7.949  1.00 94.80           O
ATOM   1169  HA  ALA A  91       4.904   4.579  -9.375  1.00 94.80           H
ATOM   1170  CB  ALA A  91       5.281   5.750 -11.133  1.00 94.80           C
ATOM   1171 1HB  ALA A  91       5.161   4.893 -11.795  1.00 94.80           H
ATOM   1172 2HB  ALA A  91       4.881   6.641 -11.616  1.00 94.80           H
ATOM   1173 3HB  ALA A  91       6.339   5.898 -10.918  1.00 94.80           H
ATOM   1174  HN  ALA A  91       2.847   5.477 -11.060  1.00 94.80           H
ATOM   1175  N   ILE A  92       3.842   7.653  -8.998  1.00 93.48           N
ATOM   1176  CA  ILE A  92       3.861   8.802  -8.109  1.00 93.48           C
ATOM   1177  C   ILE A  92       3.464   8.356  -6.700  1.00 93.48           C
ATOM   1178  O   ILE A  92       4.115   8.723  -5.722  1.00 93.48           O
ATOM   1179  HA  ILE A  92       4.885   9.174  -8.077  1.00 93.48           H
ATOM   1180  CB  ILE A  92       2.987   9.927  -8.667  1.00 93.48           C
ATOM   1181  HB  ILE A  92       2.016   9.507  -8.929  1.00 93.48           H
ATOM   1182  CG1 ILE A  92       3.590  10.505  -9.949  1.00 93.48           C
ATOM   1183 1HG1 ILE A  92       4.475  11.093  -9.705  1.00 93.48           H
ATOM   1184 2HG1 ILE A  92       3.916   9.694 -10.600  1.00 93.48           H
ATOM   1185  CG2 ILE A  92       2.742  11.007  -7.611  1.00 93.48           C
ATOM   1186 1HG2 ILE A  92       2.237  10.566  -6.751  1.00 93.48           H
ATOM   1187 2HG2 ILE A  92       3.696  11.429  -7.295  1.00 93.48           H
ATOM   1188 3HG2 ILE A  92       2.119  11.794  -8.034  1.00 93.48           H
ATOM   1189  CD1 ILE A  92       2.576  11.382 -10.685  1.00 93.48           C
ATOM   1190 1HD1 ILE A  92       1.703  10.784 -10.949  1.00 93.48           H
ATOM   1191 2HD1 ILE A  92       2.271  12.205 -10.040  1.00 93.48           H
ATOM   1192 3HD1 ILE A  92       3.031  11.780 -11.593  1.00 93.48           H
ATOM   1193  HN  ILE A  92       3.157   7.694  -9.726  1.00 93.48           H
ATOM   1194  N   ALA A  93       2.397   7.572  -6.640  1.00 95.35           N
ATOM   1195  CA  ALA A  93       1.846   7.155  -5.362  1.00 95.35           C
ATOM   1196  C   ALA A  93       2.883   6.312  -4.616  1.00 95.35           C
ATOM   1197  O   ALA A  93       3.098   6.502  -3.420  1.00 95.35           O
ATOM   1198  HA  ALA A  93       1.635   8.053  -4.782  1.00 95.35           H
ATOM   1199  CB  ALA A  93       0.537   6.398  -5.593  1.00 95.35           C
ATOM   1200 1HB  ALA A  93      -0.175   7.050  -6.100  1.00 95.35           H
ATOM   1201 2HB  ALA A  93       0.729   5.520  -6.210  1.00 95.35           H
ATOM   1202 3HB  ALA A  93       0.124   6.085  -4.634  1.00 95.35           H
ATOM   1203  HN  ALA A  93       1.913   7.225  -7.443  1.00 95.35           H
ATOM   1204  N   ASP A  94       3.497   5.398  -5.352  1.00 91.93           N
ATOM   1205  CA  ASP A  94       4.496   4.517  -4.772  1.00 91.93           C
ATOM   1206  C   ASP A  94       5.639   5.357  -4.199  1.00 91.93           C
ATOM   1207  O   ASP A  94       6.112   5.096  -3.094  1.00 91.93           O
ATOM   1208  HA  ASP A  94       3.968   3.952  -4.004  1.00 91.93           H
ATOM   1209  CB  ASP A  94       5.083   3.578  -5.829  1.00 91.93           C
ATOM   1210 1HB  ASP A  94       5.183   4.108  -6.776  1.00 91.93           H
ATOM   1211 2HB  ASP A  94       6.084   3.268  -5.529  1.00 91.93           H
ATOM   1212  CG  ASP A  94       4.197   2.345  -6.019  1.00 91.93           C
ATOM   1213  OD1 ASP A  94       3.601   1.913  -5.008  1.00 91.93           O
ATOM   1214  OD2 ASP A  94       4.135   1.863  -7.170  1.00 91.93           O
ATOM   1215  HN  ASP A  94       3.322   5.255  -6.327  1.00 91.93           H
ATOM   1216  N   LEU A  95       6.050   6.348  -4.976  1.00 91.83           N
ATOM   1217  CA  LEU A  95       7.194   7.164  -4.607  1.00 91.83           C
ATOM   1218  C   LEU A  95       6.885   7.910  -3.307  1.00 91.83           C
ATOM   1219  O   LEU A  95       7.733   7.997  -2.420  1.00 91.83           O
ATOM   1220  HA  LEU A  95       8.032   6.490  -4.427  1.00 91.83           H
ATOM   1221  CB  LEU A  95       7.593   8.083  -5.763  1.00 91.83           C
ATOM   1222 1HB  LEU A  95       7.666   7.482  -6.670  1.00 91.83           H
ATOM   1223 2HB  LEU A  95       6.791   8.804  -5.922  1.00 91.83           H
ATOM   1224  CG  LEU A  95       8.905   8.851  -5.588  1.00 91.83           C
ATOM   1225  HG  LEU A  95       8.871   9.370  -4.630  1.00 91.83           H
ATOM   1226  CD1 LEU A  95      10.098   7.895  -5.542  1.00 91.83           C
ATOM   1227 1HD1 LEU A  95       9.981   7.208  -4.705  1.00 91.83           H
ATOM   1228 2HD1 LEU A  95      10.147   7.329  -6.473  1.00 91.83           H
ATOM   1229 3HD1 LEU A  95      11.017   8.468  -5.417  1.00 91.83           H
ATOM   1230  CD2 LEU A  95       9.065   9.917  -6.674  1.00 91.83           C
ATOM   1231 1HD2 LEU A  95       9.068   9.440  -7.654  1.00 91.83           H
ATOM   1232 2HD2 LEU A  95       8.236  10.622  -6.616  1.00 91.83           H
ATOM   1233 3HD2 LEU A  95      10.005  10.448  -6.526  1.00 91.83           H
ATOM   1234  HN  LEU A  95       5.617   6.596  -5.843  1.00 91.83           H
ATOM   1235  N   LEU A  96       5.668   8.429  -3.236  1.00 90.71           N
ATOM   1236  CA  LEU A  96       5.252   9.205  -2.080  1.00 90.71           C
ATOM   1237  C   LEU A  96       5.255   8.308  -0.841  1.00 90.71           C
ATOM   1238  O   LEU A  96       5.620   8.748   0.248  1.00 90.71           O
ATOM   1239  HA  LEU A  96       5.988   9.996  -1.935  1.00 90.71           H
ATOM   1240  CB  LEU A  96       3.906   9.882  -2.345  1.00 90.71           C
ATOM   1241 1HB  LEU A  96       3.214   9.133  -2.729  1.00 90.71           H
ATOM   1242 2HB  LEU A  96       3.503  10.230  -1.394  1.00 90.71           H
ATOM   1243  CG  LEU A  96       3.929  11.061  -3.320  1.00 90.71           C
ATOM   1244  HG  LEU A  96       4.382  10.725  -4.253  1.00 90.71           H
ATOM   1245  CD1 LEU A  96       2.510  11.528  -3.649  1.00 90.71           C
ATOM   1246 1HD1 LEU A  96       1.954  10.709  -4.105  1.00 90.71           H
ATOM   1247 2HD1 LEU A  96       2.009  11.842  -2.733  1.00 90.71           H
ATOM   1248 3HD1 LEU A  96       2.555  12.367  -4.344  1.00 90.71           H
ATOM   1249  CD2 LEU A  96       4.797  12.201  -2.782  1.00 90.71           C
ATOM   1250 1HD2 LEU A  96       4.396  12.543  -1.828  1.00 90.71           H
ATOM   1251 2HD2 LEU A  96       5.817  11.844  -2.640  1.00 90.71           H
ATOM   1252 3HD2 LEU A  96       4.796  13.026  -3.494  1.00 90.71           H
ATOM   1253  HN  LEU A  96       4.974   8.327  -3.949  1.00 90.71           H
ATOM   1254  N   PHE A  97       4.845   7.065  -1.048  1.00 92.03           N
ATOM   1255  CA  PHE A  97       4.849   6.086   0.025  1.00 92.03           C
ATOM   1256  C   PHE A  97       6.270   5.838   0.535  1.00 92.03           C
ATOM   1257  O   PHE A  97       6.510   5.842   1.742  1.00 92.03           O
ATOM   1258  HA  PHE A  97       4.240   6.491   0.834  1.00 92.03           H
ATOM   1259  CB  PHE A  97       4.293   4.784  -0.554  1.00 92.03           C
ATOM   1260 1HB  PHE A  97       3.209   4.866  -0.632  1.00 92.03           H
ATOM   1261 2HB  PHE A  97       4.676   4.656  -1.566  1.00 92.03           H
ATOM   1262  CG  PHE A  97       4.638   3.540   0.267  1.00 92.03           C
ATOM   1263  CD1 PHE A  97       5.556   2.651  -0.198  1.00 92.03           C
ATOM   1264  HD1 PHE A  97       6.047   2.825  -1.155  1.00 92.03           H
ATOM   1265  CD2 PHE A  97       4.026   3.323   1.463  1.00 92.03           C
ATOM   1266  HD2 PHE A  97       3.290   4.036   1.835  1.00 92.03           H
ATOM   1267  CE1 PHE A  97       5.876   1.497   0.565  1.00 92.03           C
ATOM   1268  HE1 PHE A  97       6.612   0.784   0.192  1.00 92.03           H
ATOM   1269  CE2 PHE A  97       4.346   2.169   2.225  1.00 92.03           C
ATOM   1270  HE2 PHE A  97       3.856   1.995   3.183  1.00 92.03           H
ATOM   1271  CZ  PHE A  97       5.265   1.280   1.760  1.00 92.03           C
ATOM   1272  HZ  PHE A  97       5.510   0.394   2.345  1.00 92.03           H
ATOM   1273  HN  PHE A  97       4.514   6.725  -1.929  1.00 92.03           H
ATOM   1274  N   LEU A  98       7.175   5.628  -0.409  1.00 94.22           N
ATOM   1275  CA  LEU A  98       8.514   5.173  -0.075  1.00 94.22           C
ATOM   1276  C   LEU A  98       9.212   6.236   0.775  1.00 94.22           C
ATOM   1277  O   LEU A  98      10.017   5.910   1.646  1.00 94.22           O
ATOM   1278  HA  LEU A  98       8.411   4.267   0.521  1.00 94.22           H
ATOM   1279  CB  LEU A  98       9.284   4.797  -1.343  1.00 94.22           C
ATOM   1280 1HB  LEU A  98       9.226   5.632  -2.041  1.00 94.22           H
ATOM   1281 2HB  LEU A  98      10.335   4.671  -1.082  1.00 94.22           H
ATOM   1282  CG  LEU A  98       8.812   3.532  -2.063  1.00 94.22           C
ATOM   1283  HG  LEU A  98       7.724   3.563  -2.130  1.00 94.22           H
ATOM   1284  CD1 LEU A  98       9.351   3.483  -3.494  1.00 94.22           C
ATOM   1285 1HD1 LEU A  98       8.996   4.354  -4.047  1.00 94.22           H
ATOM   1286 2HD1 LEU A  98      10.441   3.487  -3.473  1.00 94.22           H
ATOM   1287 3HD1 LEU A  98       9.000   2.575  -3.984  1.00 94.22           H
ATOM   1288  CD2 LEU A  98       9.180   2.278  -1.269  1.00 94.22           C
ATOM   1289 1HD2 LEU A  98      10.263   2.229  -1.149  1.00 94.22           H
ATOM   1290 2HD2 LEU A  98       8.708   2.318  -0.287  1.00 94.22           H
ATOM   1291 3HD2 LEU A  98       8.833   1.394  -1.803  1.00 94.22           H
ATOM   1292  HN  LEU A  98       7.006   5.764  -1.386  1.00 94.22           H
ATOM   1293  N   VAL A  99       8.879   7.487   0.492  1.00 91.55           N
ATOM   1294  CA  VAL A  99       9.514   8.603   1.173  1.00 91.55           C
ATOM   1295  C   VAL A  99       9.224   8.512   2.673  1.00 91.55           C
ATOM   1296  O   VAL A  99       9.923   9.120   3.482  1.00 91.55           O
ATOM   1297  HA  VAL A  99      10.589   8.514   1.018  1.00 91.55           H
ATOM   1298  CB  VAL A  99       9.053   9.924   0.555  1.00 91.55           C
ATOM   1299  HB  VAL A  99       7.963   9.920   0.530  1.00 91.55           H
ATOM   1300  CG1 VAL A  99       9.499  11.114   1.407  1.00 91.55           C
ATOM   1301 1HG1 VAL A  99       9.070  11.027   2.405  1.00 91.55           H
ATOM   1302 2HG1 VAL A  99      10.587  11.122   1.478  1.00 91.55           H
ATOM   1303 3HG1 VAL A  99       9.158  12.040   0.944  1.00 91.55           H
ATOM   1304  CG2 VAL A  99       9.555  10.061  -0.884  1.00 91.55           C
ATOM   1305 1HG2 VAL A  99      10.645  10.033  -0.892  1.00 91.55           H
ATOM   1306 2HG2 VAL A  99       9.166   9.239  -1.485  1.00 91.55           H
ATOM   1307 3HG2 VAL A  99       9.213  11.009  -1.300  1.00 91.55           H
ATOM   1308  HN  VAL A  99       8.190   7.743  -0.186  1.00 91.55           H
ATOM   1309  N   THR A 100       8.192   7.747   2.998  1.00 90.73           N
ATOM   1310  CA  THR A 100       7.781   7.593   4.383  1.00 90.73           C
ATOM   1311  C   THR A 100       8.675   6.575   5.094  1.00 90.73           C
ATOM   1312  O   THR A 100       8.842   6.633   6.312  1.00 90.73           O
ATOM   1313  HA  THR A 100       7.919   8.548   4.890  1.00 90.73           H
ATOM   1314  CB  THR A 100       6.299   7.216   4.398  1.00 90.73           C
ATOM   1315  HB  THR A 100       5.876   7.337   5.396  1.00 90.73           H
ATOM   1316  OG1 THR A 100       6.273   5.890   3.877  1.00 90.73           O
ATOM   1317  HG1 THR A 100       6.182   5.916   2.881  1.00 90.73           H
ATOM   1318  CG2 THR A 100       5.478   8.027   3.394  1.00 90.73           C
ATOM   1319 1HG2 THR A 100       5.859   7.852   2.388  1.00 90.73           H
ATOM   1320 2HG2 THR A 100       5.557   9.088   3.633  1.00 90.73           H
ATOM   1321 3HG2 THR A 100       4.433   7.720   3.446  1.00 90.73           H
ATOM   1322  HN  THR A 100       7.641   7.239   2.335  1.00 90.73           H
ATOM   1323  N   LEU A 101       9.226   5.665   4.304  1.00 92.78           N
ATOM   1324  CA  LEU A 101       9.866   4.484   4.856  1.00 92.78           C
ATOM   1325  C   LEU A 101      11.077   4.907   5.690  1.00 92.78           C
ATOM   1326  O   LEU A 101      11.328   4.346   6.756  1.00 92.78           O
ATOM   1327  HA  LEU A 101       9.146   3.999   5.515  1.00 92.78           H
ATOM   1328  CB  LEU A 101      10.203   3.488   3.744  1.00 92.78           C
ATOM   1329 1HB  LEU A 101      10.772   4.011   2.975  1.00 92.78           H
ATOM   1330 2HB  LEU A 101      10.857   2.720   4.157  1.00 92.78           H
ATOM   1331  CG  LEU A 101       9.011   2.799   3.077  1.00 92.78           C
ATOM   1332  HG  LEU A 101       8.416   3.559   2.572  1.00 92.78           H
ATOM   1333  CD1 LEU A 101       9.478   1.807   2.010  1.00 92.78           C
ATOM   1334 1HD1 LEU A 101      10.048   2.337   1.246  1.00 92.78           H
ATOM   1335 2HD1 LEU A 101      10.109   1.047   2.471  1.00 92.78           H
ATOM   1336 3HD1 LEU A 101       8.611   1.331   1.552  1.00 92.78           H
ATOM   1337  CD2 LEU A 101       8.108   2.136   4.119  1.00 92.78           C
ATOM   1338 1HD2 LEU A 101       8.679   1.390   4.673  1.00 92.78           H
ATOM   1339 2HD2 LEU A 101       7.733   2.892   4.809  1.00 92.78           H
ATOM   1340 3HD2 LEU A 101       7.269   1.653   3.618  1.00 92.78           H
ATOM   1341  HN  LEU A 101       9.240   5.726   3.306  1.00 92.78           H
ATOM   1342  N   PRO A 102      11.846   5.900   5.223  1.00 94.39           N
ATOM   1343  CA  PRO A 102      13.039   6.337   5.952  1.00 94.39           C
ATOM   1344  C   PRO A 102      12.737   6.675   7.403  1.00 94.39           C
ATOM   1345  O   PRO A 102      13.491   6.304   8.301  1.00 94.39           O
ATOM   1346  HA  PRO A 102      13.770   5.529   5.994  1.00 94.39           H
ATOM   1347  CB  PRO A 102      13.513   7.564   5.170  1.00 94.39           C
ATOM   1348 1HB  PRO A 102      13.091   8.484   5.573  1.00 94.39           H
ATOM   1349 2HB  PRO A 102      14.598   7.669   5.207  1.00 94.39           H
ATOM   1350  CG  PRO A 102      13.021   7.291   3.754  1.00 94.39           C
ATOM   1351 1HG  PRO A 102      12.965   8.204   3.162  1.00 94.39           H
ATOM   1352 2HG  PRO A 102      13.689   6.618   3.216  1.00 94.39           H
ATOM   1353  CD  PRO A 102      11.652   6.673   3.983  1.00 94.39           C
ATOM   1354 1HD  PRO A 102      10.880   7.433   4.102  1.00 94.39           H
ATOM   1355 2HD  PRO A 102      11.347   6.042   3.148  1.00 94.39           H
ATOM   1356  N   PHE A 103      11.631   7.378   7.595  1.00 92.75           N
ATOM   1357  CA  PHE A 103      11.254   7.834   8.923  1.00 92.75           C
ATOM   1358  C   PHE A 103      10.911   6.651   9.831  1.00 92.75           C
ATOM   1359  O   PHE A 103      11.281   6.637  11.004  1.00 92.75           O
ATOM   1360  HA  PHE A 103      12.109   8.370   9.335  1.00 92.75           H
ATOM   1361  CB  PHE A 103      10.013   8.713   8.759  1.00 92.75           C
ATOM   1362 1HB  PHE A 103       9.246   8.146   8.232  1.00 92.75           H
ATOM   1363 2HB  PHE A 103       9.615   8.949   9.746  1.00 92.75           H
ATOM   1364  CG  PHE A 103      10.271  10.019   8.004  1.00 92.75           C
ATOM   1365  CD1 PHE A 103      10.695  11.121   8.677  1.00 92.75           C
ATOM   1366  HD1 PHE A 103      10.852  11.075   9.755  1.00 92.75           H
ATOM   1367  CD2 PHE A 103      10.076  10.076   6.659  1.00 92.75           C
ATOM   1368  HD2 PHE A 103       9.736   9.193   6.119  1.00 92.75           H
ATOM   1369  CE1 PHE A 103      10.935  12.333   7.976  1.00 92.75           C
ATOM   1370  HE1 PHE A 103      11.275  13.217   8.516  1.00 92.75           H
ATOM   1371  CE2 PHE A 103      10.315  11.288   5.958  1.00 92.75           C
ATOM   1372  HE2 PHE A 103      10.159  11.334   4.881  1.00 92.75           H
ATOM   1373  CZ  PHE A 103      10.740  12.391   6.632  1.00 92.75           C
ATOM   1374  HZ  PHE A 103      10.923  13.321   6.094  1.00 92.75           H
ATOM   1375  HN  PHE A 103      10.998   7.636   6.865  1.00 92.75           H
ATOM   1376  N   TRP A 104      10.206   5.689   9.255  1.00 87.31           N
ATOM   1377  CA  TRP A 104       9.759   4.532  10.012  1.00 87.31           C
ATOM   1378  C   TRP A 104      10.986   3.678  10.339  1.00 87.31           C
ATOM   1379  O   TRP A 104      11.026   3.013  11.372  1.00 87.31           O
ATOM   1380  HA  TRP A 104       9.301   4.893  10.932  1.00 87.31           H
ATOM   1381  CB  TRP A 104       8.680   3.761   9.250  1.00 87.31           C
ATOM   1382 1HB  TRP A 104       9.052   3.526   8.252  1.00 87.31           H
ATOM   1383 2HB  TRP A 104       8.501   2.811   9.755  1.00 87.31           H
ATOM   1384  CG  TRP A 104       7.353   4.511   9.120  1.00 87.31           C
ATOM   1385  CD1 TRP A 104       6.770   4.969   8.003  1.00 87.31           C
ATOM   1386  HD1 TRP A 104       7.189   4.858   7.003  1.00 87.31           H
ATOM   1387  CD2 TRP A 104       6.462   4.874  10.195  1.00 87.31           C
ATOM   1388  NE1 TRP A 104       5.573   5.598   8.279  1.00 87.31           N
ATOM   1389  HE1 TRP A 104       4.958   6.019   7.613  1.00 87.31           H
ATOM   1390  CE2 TRP A 104       5.380   5.539   9.654  1.00 87.31           C
ATOM   1391  CE3 TRP A 104       6.567   4.649  11.579  1.00 87.31           C
ATOM   1392  HE3 TRP A 104       7.411   4.126  12.030  1.00 87.31           H
ATOM   1393  CZ2 TRP A 104       4.320   6.032  10.425  1.00 87.31           C
ATOM   1394  HZ2 TRP A 104       3.477   6.554   9.974  1.00 87.31           H
ATOM   1395  CZ3 TRP A 104       5.500   5.148  12.335  1.00 87.31           C
ATOM   1396  HZ3 TRP A 104       5.531   5.000  13.415  1.00 87.31           H
ATOM   1397  CH2 TRP A 104       4.403   5.819  11.806  1.00 87.31           C
ATOM   1398  HH2 TRP A 104       3.612   6.178  12.464  1.00 87.31           H
ATOM   1399  HN  TRP A 104       9.941   5.690   8.290  1.00 87.31           H
ATOM   1400  N   ALA A 105      11.957   3.726   9.438  1.00 94.39           N
ATOM   1401  CA  ALA A 105      13.192   2.983   9.629  1.00 94.39           C
ATOM   1402  C   ALA A 105      13.905   3.500  10.880  1.00 94.39           C
ATOM   1403  O   ALA A 105      14.356   2.714  11.712  1.00 94.39           O
ATOM   1404  HA  ALA A 105      12.929   1.936   9.778  1.00 94.39           H
ATOM   1405  CB  ALA A 105      14.058   3.101   8.374  1.00 94.39           C
ATOM   1406 1HB  ALA A 105      13.517   2.693   7.520  1.00 94.39           H
ATOM   1407 2HB  ALA A 105      14.290   4.150   8.190  1.00 94.39           H
ATOM   1408 3HB  ALA A 105      14.984   2.544   8.517  1.00 94.39           H
ATOM   1409  HN  ALA A 105      11.910   4.257   8.593  1.00 94.39           H
ATOM   1410  N   ILE A 106      13.984   4.820  10.975  1.00 91.22           N
ATOM   1411  CA  ILE A 106      14.652   5.451  12.100  1.00 91.22           C
ATOM   1412  C   ILE A 106      13.867   5.162  13.381  1.00 91.22           C
ATOM   1413  O   ILE A 106      14.454   4.839  14.413  1.00 91.22           O
ATOM   1414  HA  ILE A 106      15.639   4.997  12.190  1.00 91.22           H
ATOM   1415  CB  ILE A 106      14.862   6.942  11.830  1.00 91.22           C
ATOM   1416  HB  ILE A 106      13.912   7.369  11.511  1.00 91.22           H
ATOM   1417  CG1 ILE A 106      15.860   7.158  10.691  1.00 91.22           C
ATOM   1418 1HG1 ILE A 106      16.871   6.952  11.043  1.00 91.22           H
ATOM   1419 2HG1 ILE A 106      15.654   6.454   9.884  1.00 91.22           H
ATOM   1420  CG2 ILE A 106      15.281   7.676  13.106  1.00 91.22           C
ATOM   1421 1HG2 ILE A 106      14.504   7.564  13.862  1.00 91.22           H
ATOM   1422 2HG2 ILE A 106      16.214   7.253  13.478  1.00 91.22           H
ATOM   1423 3HG2 ILE A 106      15.424   8.734  12.886  1.00 91.22           H
ATOM   1424  CD1 ILE A 106      15.782   8.590  10.158  1.00 91.22           C
ATOM   1425 1HD1 ILE A 106      14.777   8.785   9.784  1.00 91.22           H
ATOM   1426 2HD1 ILE A 106      16.012   9.290  10.961  1.00 91.22           H
ATOM   1427 3HD1 ILE A 106      16.501   8.716   9.349  1.00 91.22           H
ATOM   1428  HN  ILE A 106      13.602   5.452  10.301  1.00 91.22           H
ATOM   1429  N   ALA A 107      12.553   5.288  13.273  1.00 92.36           N
ATOM   1430  CA  ALA A 107      11.688   5.133  14.430  1.00 92.36           C
ATOM   1431  C   ALA A 107      11.823   3.709  14.975  1.00 92.36           C
ATOM   1432  O   ALA A 107      11.820   3.501  16.187  1.00 92.36           O
ATOM   1433  HA  ALA A 107      12.023   5.837  15.192  1.00 92.36           H
ATOM   1434  CB  ALA A 107      10.248   5.475  14.042  1.00 92.36           C
ATOM   1435 1HB  ALA A 107      10.202   6.505  13.690  1.00 92.36           H
ATOM   1436 2HB  ALA A 107       9.917   4.804  13.249  1.00 92.36           H
ATOM   1437 3HB  ALA A 107       9.600   5.358  14.911  1.00 92.36           H
ATOM   1438  HN  ALA A 107      12.079   5.493  12.416  1.00 92.36           H
ATOM   1439  N   ALA A 108      11.938   2.766  14.052  1.00 92.05           N
ATOM   1440  CA  ALA A 108      12.016   1.363  14.422  1.00 92.05           C
ATOM   1441  C   ALA A 108      13.386   1.078  15.040  1.00 92.05           C
ATOM   1442  O   ALA A 108      13.518   0.195  15.886  1.00 92.05           O
ATOM   1443  HA  ALA A 108      11.244   1.173  15.167  1.00 92.05           H
ATOM   1444  CB  ALA A 108      11.739   0.494  13.193  1.00 92.05           C
ATOM   1445 1HB  ALA A 108      10.742   0.714  12.810  1.00 92.05           H
ATOM   1446 2HB  ALA A 108      12.480   0.708  12.422  1.00 92.05           H
ATOM   1447 3HB  ALA A 108      11.797  -0.558  13.471  1.00 92.05           H
ATOM   1448  HN  ALA A 108      11.979   2.946  13.069  1.00 92.05           H
ATOM   1449  N   ALA A 109      14.372   1.842  14.593  1.00 90.48           N
ATOM   1450  CA  ALA A 109      15.745   1.612  15.009  1.00 90.48           C
ATOM   1451  C   ALA A 109      15.895   1.983  16.485  1.00 90.48           C
ATOM   1452  O   ALA A 109      16.664   1.356  17.212  1.00 90.48           O
ATOM   1453  HA  ALA A 109      15.955   0.549  14.887  1.00 90.48           H
ATOM   1454  CB  ALA A 109      16.692   2.407  14.108  1.00 90.48           C
ATOM   1455 1HB  ALA A 109      16.567   2.085  13.075  1.00 90.48           H
ATOM   1456 2HB  ALA A 109      16.462   3.470  14.188  1.00 90.48           H
ATOM   1457 3HB  ALA A 109      17.722   2.234  14.421  1.00 90.48           H
ATOM   1458  HN  ALA A 109      14.245   2.605  13.959  1.00 90.48           H
ATOM   1459  N   ASP A 110      15.147   3.001  16.885  1.00 81.33           N
ATOM   1460  CA  ASP A 110      15.300   3.565  18.216  1.00 81.33           C
ATOM   1461  C   ASP A 110      13.951   4.105  18.694  1.00 81.33           C
ATOM   1462  O   ASP A 110      13.166   3.377  19.299  1.00 81.33           O
ATOM   1463  HA  ASP A 110      15.664   2.744  18.834  1.00 81.33           H
ATOM   1464  CB  ASP A 110      16.299   4.724  18.211  1.00 81.33           C
ATOM   1465 1HB  ASP A 110      17.227   4.407  17.737  1.00 81.33           H
ATOM   1466 2HB  ASP A 110      15.903   5.548  17.618  1.00 81.33           H
ATOM   1467  CG  ASP A 110      16.586   5.206  19.635  1.00 81.33           C
ATOM   1468  OD1 ASP A 110      16.160   4.495  20.571  1.00 81.33           O
ATOM   1469  OD2 ASP A 110      17.225   6.274  19.755  1.00 81.33           O
ATOM   1470  HN  ASP A 110      14.449   3.438  16.319  1.00 81.33           H
ATOM   1471  N   GLN A 111      13.723   5.378  18.405  1.00 84.03           N
ATOM   1472  CA  GLN A 111      12.492   6.030  18.818  1.00 84.03           C
ATOM   1473  C   GLN A 111      12.117   7.132  17.825  1.00 84.03           C
ATOM   1474  O   GLN A 111      12.907   7.479  16.949  1.00 84.03           O
ATOM   1475  HA  GLN A 111      11.732   5.249  18.808  1.00 84.03           H
ATOM   1476  CB  GLN A 111      12.617   6.589  20.237  1.00 84.03           C
ATOM   1477 1HB  GLN A 111      11.694   7.099  20.513  1.00 84.03           H
ATOM   1478 2HB  GLN A 111      12.753   5.771  20.943  1.00 84.03           H
ATOM   1479  CG  GLN A 111      13.794   7.561  20.341  1.00 84.03           C
ATOM   1480 1HG  GLN A 111      14.722   7.040  20.108  1.00 84.03           H
ATOM   1481 2HG  GLN A 111      13.680   8.356  19.604  1.00 84.03           H
ATOM   1482  CD  GLN A 111      13.881   8.168  21.743  1.00 84.03           C
ATOM   1483  OE1 GLN A 111      12.913   8.229  22.483  1.00 84.03           O
ATOM   1484  NE2 GLN A 111      15.093   8.611  22.066  1.00 84.03           N
ATOM   1485 1HE2 GLN A 111      15.845   8.530  21.413  1.00 84.03           H
ATOM   1486 2HE2 GLN A 111      15.251   9.025  22.963  1.00 84.03           H
ATOM   1487  HN  GLN A 111      14.360   5.959  17.900  1.00 84.03           H
ATOM   1488  N   TRP A 112      10.910   7.652  17.996  1.00 89.48           N
ATOM   1489  CA  TRP A 112      10.443   8.747  17.163  1.00 89.48           C
ATOM   1490  C   TRP A 112      11.168  10.020  17.605  1.00 89.48           C
ATOM   1491  O   TRP A 112      10.915  10.537  18.693  1.00 89.48           O
ATOM   1492  HA  TRP A 112      10.698   8.513  16.130  1.00 89.48           H
ATOM   1493  CB  TRP A 112       8.919   8.874  17.228  1.00 89.48           C
ATOM   1494 1HB  TRP A 112       8.474   7.902  17.018  1.00 89.48           H
ATOM   1495 2HB  TRP A 112       8.630   9.143  18.244  1.00 89.48           H
ATOM   1496  CG  TRP A 112       8.339   9.906  16.259  1.00 89.48           C
ATOM   1497  CD1 TRP A 112       8.015  11.182  16.508  1.00 89.48           C
ATOM   1498  HD1 TRP A 112       8.131  11.666  17.478  1.00 89.48           H
ATOM   1499  CD2 TRP A 112       8.024   9.694  14.866  1.00 89.48           C
ATOM   1500  NE1 TRP A 112       7.517  11.806  15.382  1.00 89.48           N
ATOM   1501  HE1 TRP A 112       7.208  12.755  15.320  1.00 89.48           H
ATOM   1502  CE2 TRP A 112       7.523  10.873  14.352  1.00 89.48           C
ATOM   1503  CE3 TRP A 112       8.159   8.546  14.067  1.00 89.48           C
ATOM   1504  HE3 TRP A 112       8.553   7.604  14.449  1.00 89.48           H
ATOM   1505  CZ2 TRP A 112       7.116  11.017  13.021  1.00 89.48           C
ATOM   1506  HZ2 TRP A 112       6.722  11.959  12.639  1.00 89.48           H
ATOM   1507  CZ3 TRP A 112       7.748   8.706  12.738  1.00 89.48           C
ATOM   1508  HZ3 TRP A 112       7.832   7.845  12.075  1.00 89.48           H
ATOM   1509  CH2 TRP A 112       7.241   9.885  12.206  1.00 89.48           C
ATOM   1510  HH2 TRP A 112       6.942   9.929  11.158  1.00 89.48           H
ATOM   1511  HN  TRP A 112      10.258   7.337  18.685  1.00 89.48           H
ATOM   1512  N   LYS A 113      12.055  10.488  16.740  1.00 81.96           N
ATOM   1513  CA  LYS A 113      12.939  11.586  17.094  1.00 81.96           C
ATOM   1514  C   LYS A 113      12.393  12.886  16.499  1.00 81.96           C
ATOM   1515  O   LYS A 113      13.039  13.930  16.583  1.00 81.96           O
ATOM   1516  HA  LYS A 113      12.932  11.674  18.181  1.00 81.96           H
ATOM   1517  CB  LYS A 113      14.376  11.273  16.674  1.00 81.96           C
ATOM   1518 1HB  LYS A 113      14.420  11.121  15.596  1.00 81.96           H
ATOM   1519 2HB  LYS A 113      15.019  12.124  16.901  1.00 81.96           H
ATOM   1520  CG  LYS A 113      14.899  10.027  17.393  1.00 81.96           C
ATOM   1521 1HG  LYS A 113      14.796  10.155  18.470  1.00 81.96           H
ATOM   1522 2HG  LYS A 113      14.294   9.163  17.115  1.00 81.96           H
ATOM   1523  CD  LYS A 113      16.364   9.766  17.041  1.00 81.96           C
ATOM   1524 1HD  LYS A 113      16.464   9.619  15.966  1.00 81.96           H
ATOM   1525 2HD  LYS A 113      16.966  10.637  17.301  1.00 81.96           H
ATOM   1526  CE  LYS A 113      16.894   8.535  17.780  1.00 81.96           C
ATOM   1527 1HE  LYS A 113      16.790   8.676  18.856  1.00 81.96           H
ATOM   1528 2HE  LYS A 113      16.300   7.660  17.514  1.00 81.96           H
ATOM   1529  NZ  LYS A 113      18.315   8.298  17.440  1.00 81.96           N
ATOM   1530 1HZ  LYS A 113      18.654   7.488  17.948  1.00 81.96           H
ATOM   1531 2HZ  LYS A 113      18.401   8.133  16.443  1.00 81.96           H
ATOM   1532 3HZ  LYS A 113      18.864   9.112  17.697  1.00 81.96           H
ATOM   1533  HN  LYS A 113      12.175  10.131  15.814  1.00 81.96           H
ATOM   1534  N   PHE A 114      11.210  12.780  15.912  1.00 87.81           N
ATOM   1535  CA  PHE A 114      10.653  13.884  15.149  1.00 87.81           C
ATOM   1536  C   PHE A 114       9.495  14.542  15.902  1.00 87.81           C
ATOM   1537  O   PHE A 114       9.005  13.999  16.891  1.00 87.81           O
ATOM   1538  HA  PHE A 114      11.450  14.612  15.003  1.00 87.81           H
ATOM   1539  CB  PHE A 114      10.125  13.298  13.837  1.00 87.81           C
ATOM   1540 1HB  PHE A 114       9.268  12.660  14.055  1.00 87.81           H
ATOM   1541 2HB  PHE A 114       9.765  14.111  13.207  1.00 87.81           H
ATOM   1542  CG  PHE A 114      11.161  12.487  13.057  1.00 87.81           C
ATOM   1543  CD1 PHE A 114      12.118  13.125  12.330  1.00 87.81           C
ATOM   1544  HD1 PHE A 114      12.146  14.214  12.305  1.00 87.81           H
ATOM   1545  CD2 PHE A 114      11.125  11.128  13.089  1.00 87.81           C
ATOM   1546  HD2 PHE A 114      10.358  10.616  13.671  1.00 87.81           H
ATOM   1547  CE1 PHE A 114      13.079  12.372  11.606  1.00 87.81           C
ATOM   1548  HE1 PHE A 114      13.846  12.883  11.024  1.00 87.81           H
ATOM   1549  CE2 PHE A 114      12.087  10.375  12.364  1.00 87.81           C
ATOM   1550  HE2 PHE A 114      12.058   9.285  12.390  1.00 87.81           H
ATOM   1551  CZ  PHE A 114      13.043  11.013  11.638  1.00 87.81           C
ATOM   1552  HZ  PHE A 114      13.781  10.435  11.082  1.00 87.81           H
ATOM   1553  HN  PHE A 114      10.637  11.962  15.952  1.00 87.81           H
ATOM   1554  N   GLN A 115       9.092  15.702  15.405  1.00 80.61           N
ATOM   1555  CA  GLN A 115       8.024  16.457  16.039  1.00 80.61           C
ATOM   1556  C   GLN A 115       6.673  15.787  15.777  1.00 80.61           C
ATOM   1557  O   GLN A 115       6.558  14.938  14.895  1.00 80.61           O
ATOM   1558  HA  GLN A 115       8.247  16.435  17.105  1.00 80.61           H
ATOM   1559  CB  GLN A 115       8.018  17.909  15.557  1.00 80.61           C
ATOM   1560 1HB  GLN A 115       7.935  17.935  14.470  1.00 80.61           H
ATOM   1561 2HB  GLN A 115       7.145  18.425  15.956  1.00 80.61           H
ATOM   1562  CG  GLN A 115       9.291  18.637  15.994  1.00 80.61           C
ATOM   1563 1HG  GLN A 115       9.411  18.550  17.074  1.00 80.61           H
ATOM   1564 2HG  GLN A 115      10.160  18.163  15.537  1.00 80.61           H
ATOM   1565  CD  GLN A 115       9.242  20.114  15.598  1.00 80.61           C
ATOM   1566  OE1 GLN A 115       8.316  20.580  14.953  1.00 80.61           O
ATOM   1567  NE2 GLN A 115      10.286  20.822  16.018  1.00 80.61           N
ATOM   1568 1HE2 GLN A 115      11.012  20.378  16.544  1.00 80.61           H
ATOM   1569 2HE2 GLN A 115      10.345  21.798  15.809  1.00 80.61           H
ATOM   1570  HN  GLN A 115       9.481  16.126  14.587  1.00 80.61           H
ATOM   1571  N   THR A 116       5.685  16.195  16.560  1.00 87.33           N
ATOM   1572  CA  THR A 116       4.348  15.642  16.427  1.00 87.33           C
ATOM   1573  C   THR A 116       3.810  15.883  15.015  1.00 87.33           C
ATOM   1574  O   THR A 116       3.153  15.015  14.441  1.00 87.33           O
ATOM   1575  HA  THR A 116       4.406  14.563  16.568  1.00 87.33           H
ATOM   1576  CB  THR A 116       3.473  16.254  17.523  1.00 87.33           C
ATOM   1577  HB  THR A 116       3.231  17.292  17.295  1.00 87.33           H
ATOM   1578  OG1 THR A 116       4.217  16.044  18.720  1.00 87.33           O
ATOM   1579  HG1 THR A 116       3.868  16.633  19.448  1.00 87.33           H
ATOM   1580  CG2 THR A 116       2.179  15.467  17.746  1.00 87.33           C
ATOM   1581 1HG2 THR A 116       2.422  14.446  18.041  1.00 87.33           H
ATOM   1582 2HG2 THR A 116       1.600  15.451  16.823  1.00 87.33           H
ATOM   1583 3HG2 THR A 116       1.596  15.943  18.534  1.00 87.33           H
ATOM   1584  HN  THR A 116       5.787  16.888  17.274  1.00 87.33           H
ATOM   1585  N   PHE A 117       4.109  17.064  14.496  1.00 90.90           N
ATOM   1586  CA  PHE A 117       3.650  17.436  13.168  1.00 90.90           C
ATOM   1587  C   PHE A 117       4.080  16.398  12.129  1.00 90.90           C
ATOM   1588  O   PHE A 117       3.275  15.973  11.301  1.00 90.90           O
ATOM   1589  HA  PHE A 117       2.561  17.482  13.203  1.00 90.90           H
ATOM   1590  CB  PHE A 117       4.300  18.779  12.829  1.00 90.90           C
ATOM   1591 1HB  PHE A 117       3.993  19.517  13.571  1.00 90.90           H
ATOM   1592 2HB  PHE A 117       5.382  18.678  12.910  1.00 90.90           H
ATOM   1593  CG  PHE A 117       3.953  19.304  11.435  1.00 90.90           C
ATOM   1594  CD1 PHE A 117       4.875  19.243  10.437  1.00 90.90           C
ATOM   1595  HD1 PHE A 117       5.861  18.820  10.631  1.00 90.90           H
ATOM   1596  CD2 PHE A 117       2.723  19.832  11.193  1.00 90.90           C
ATOM   1597  HD2 PHE A 117       1.984  19.880  11.993  1.00 90.90           H
ATOM   1598  CE1 PHE A 117       4.553  19.731   9.143  1.00 90.90           C
ATOM   1599  HE1 PHE A 117       5.292  19.682   8.343  1.00 90.90           H
ATOM   1600  CE2 PHE A 117       2.401  20.319   9.899  1.00 90.90           C
ATOM   1601  HE2 PHE A 117       1.416  20.742   9.705  1.00 90.90           H
ATOM   1602  CZ  PHE A 117       3.323  20.258   8.901  1.00 90.90           C
ATOM   1603  HZ  PHE A 117       3.076  20.632   7.907  1.00 90.90           H
ATOM   1604  HN  PHE A 117       4.652  17.760  14.965  1.00 90.90           H
ATOM   1605  N   MET A 118       5.347  16.020  12.206  1.00 88.22           N
ATOM   1606  CA  MET A 118       5.899  15.054  11.272  1.00 88.22           C
ATOM   1607  C   MET A 118       5.223  13.691  11.430  1.00 88.22           C
ATOM   1608  O   MET A 118       5.074  12.951  10.459  1.00 88.22           O
ATOM   1609  HA  MET A 118       5.693  15.456  10.279  1.00 88.22           H
ATOM   1610  CB  MET A 118       7.402  14.910  11.513  1.00 88.22           C
ATOM   1611 1HB  MET A 118       7.590  14.752  12.575  1.00 88.22           H
ATOM   1612 2HB  MET A 118       7.776  14.031  10.989  1.00 88.22           H
ATOM   1613  CG  MET A 118       8.156  16.154  11.037  1.00 88.22           C
ATOM   1614 1HG  MET A 118       7.844  17.022  11.617  1.00 88.22           H
ATOM   1615 2HG  MET A 118       9.226  16.027  11.203  1.00 88.22           H
ATOM   1616  SD  MET A 118       7.838  16.433   9.303  1.00 88.22           S
ATOM   1617  CE  MET A 118       8.659  15.010   8.604  1.00 88.22           C
ATOM   1618 1HE  MET A 118       9.716  15.033   8.870  1.00 88.22           H
ATOM   1619 2HE  MET A 118       8.205  14.100   8.997  1.00 88.22           H
ATOM   1620 3HE  MET A 118       8.557  15.028   7.519  1.00 88.22           H
ATOM   1621  HN  MET A 118       5.992  16.362  12.890  1.00 88.22           H
ATOM   1622  N   CYS A 119       4.832  13.400  12.663  1.00 92.73           N
ATOM   1623  CA  CYS A 119       4.113  12.170  12.949  1.00 92.73           C
ATOM   1624  C   CYS A 119       2.805  12.182  12.155  1.00 92.73           C
ATOM   1625  O   CYS A 119       2.471  11.204  11.488  1.00 92.73           O
ATOM   1626  HA  CYS A 119       4.755  11.350  12.625  1.00 92.73           H
ATOM   1627  CB  CYS A 119       3.869  11.993  14.449  1.00 92.73           C
ATOM   1628 1HB  CYS A 119       4.820  11.878  14.969  1.00 92.73           H
ATOM   1629 2HB  CYS A 119       3.389  12.884  14.855  1.00 92.73           H
ATOM   1630  SG  CYS A 119       2.814  10.527  14.743  1.00 92.73           S
ATOM   1631  HN  CYS A 119       4.998  13.986  13.455  1.00 92.73           H
ATOM   1632  N   LYS A 120       2.101  13.299  12.254  1.00 91.14           N
ATOM   1633  CA  LYS A 120       0.827  13.445  11.569  1.00 91.14           C
ATOM   1634  C   LYS A 120       1.041  13.273  10.064  1.00 91.14           C
ATOM   1635  O   LYS A 120       0.314  12.525   9.411  1.00 91.14           O
ATOM   1636  HA  LYS A 120       0.175  12.644  11.919  1.00 91.14           H
ATOM   1637  CB  LYS A 120       0.162  14.769  11.949  1.00 91.14           C
ATOM   1638 1HB  LYS A 120       0.879  15.584  11.844  1.00 91.14           H
ATOM   1639 2HB  LYS A 120      -0.659  14.978  11.263  1.00 91.14           H
ATOM   1640  CG  LYS A 120      -0.364  14.726  13.385  1.00 91.14           C
ATOM   1641 1HG  LYS A 120      -1.119  13.946  13.476  1.00 91.14           H
ATOM   1642 2HG  LYS A 120       0.447  14.467  14.065  1.00 91.14           H
ATOM   1643  CD  LYS A 120      -0.964  16.074  13.789  1.00 91.14           C
ATOM   1644 1HD  LYS A 120      -0.198  16.848  13.738  1.00 91.14           H
ATOM   1645 2HD  LYS A 120      -1.747  16.354  13.084  1.00 91.14           H
ATOM   1646  CE  LYS A 120      -1.543  16.014  15.204  1.00 91.14           C
ATOM   1647 1HE  LYS A 120      -0.898  15.410  15.842  1.00 91.14           H
ATOM   1648 2HE  LYS A 120      -1.570  17.015  15.635  1.00 91.14           H
ATOM   1649  NZ  LYS A 120      -2.907  15.441  15.183  1.00 91.14           N
ATOM   1650 1HZ  LYS A 120      -3.371  15.638  16.062  1.00 91.14           H
ATOM   1651 2HZ  LYS A 120      -3.435  15.853  14.422  1.00 91.14           H
ATOM   1652 3HZ  LYS A 120      -2.849  14.437  15.049  1.00 91.14           H
ATOM   1653  HN  LYS A 120       2.386  14.095  12.789  1.00 91.14           H
ATOM   1654  N   VAL A 121       2.040  13.979   9.556  1.00 93.04           N
ATOM   1655  CA  VAL A 121       2.278  14.016   8.123  1.00 93.04           C
ATOM   1656  C   VAL A 121       2.620  12.609   7.630  1.00 93.04           C
ATOM   1657  O   VAL A 121       2.039  12.130   6.657  1.00 93.04           O
ATOM   1658  HA  VAL A 121       1.353  14.340   7.644  1.00 93.04           H
ATOM   1659  CB  VAL A 121       3.364  15.044   7.799  1.00 93.04           C
ATOM   1660  HB  VAL A 121       4.229  14.825   8.424  1.00 93.04           H
ATOM   1661  CG1 VAL A 121       3.801  14.937   6.337  1.00 93.04           C
ATOM   1662 1HG1 VAL A 121       4.197  13.939   6.148  1.00 93.04           H
ATOM   1663 2HG1 VAL A 121       2.945  15.117   5.687  1.00 93.04           H
ATOM   1664 3HG1 VAL A 121       4.574  15.678   6.133  1.00 93.04           H
ATOM   1665  CG2 VAL A 121       2.892  16.462   8.128  1.00 93.04           C
ATOM   1666 1HG2 VAL A 121       2.005  16.695   7.540  1.00 93.04           H
ATOM   1667 2HG2 VAL A 121       2.653  16.529   9.189  1.00 93.04           H
ATOM   1668 3HG2 VAL A 121       3.684  17.173   7.888  1.00 93.04           H
ATOM   1669  HN  VAL A 121       2.680  14.517  10.104  1.00 93.04           H
ATOM   1670  N   VAL A 122       3.562  11.986   8.323  1.00 91.93           N
ATOM   1671  CA  VAL A 122       4.123  10.728   7.862  1.00 91.93           C
ATOM   1672  C   VAL A 122       3.029   9.658   7.860  1.00 91.93           C
ATOM   1673  O   VAL A 122       2.901   8.898   6.900  1.00 91.93           O
ATOM   1674  HA  VAL A 122       4.469  10.877   6.839  1.00 91.93           H
ATOM   1675  CB  VAL A 122       5.330  10.347   8.720  1.00 91.93           C
ATOM   1676  HB  VAL A 122       5.020  10.371   9.765  1.00 91.93           H
ATOM   1677  CG1 VAL A 122       5.803   8.927   8.402  1.00 91.93           C
ATOM   1678 1HG1 VAL A 122       4.996   8.222   8.602  1.00 91.93           H
ATOM   1679 2HG1 VAL A 122       6.088   8.865   7.352  1.00 91.93           H
ATOM   1680 3HG1 VAL A 122       6.662   8.682   9.026  1.00 91.93           H
ATOM   1681  CG2 VAL A 122       6.468  11.356   8.545  1.00 91.93           C
ATOM   1682 1HG2 VAL A 122       6.775  11.378   7.499  1.00 91.93           H
ATOM   1683 2HG2 VAL A 122       6.124  12.346   8.844  1.00 91.93           H
ATOM   1684 3HG2 VAL A 122       7.313  11.061   9.166  1.00 91.93           H
ATOM   1685  HN  VAL A 122       3.940  12.327   9.184  1.00 91.93           H
ATOM   1686  N   ASN A 123       2.269   9.631   8.945  1.00 90.94           N
ATOM   1687  CA  ASN A 123       1.184   8.674   9.075  1.00 90.94           C
ATOM   1688  C   ASN A 123       0.159   8.918   7.966  1.00 90.94           C
ATOM   1689  O   ASN A 123      -0.323   7.973   7.343  1.00 90.94           O
ATOM   1690  HA  ASN A 123       1.656   7.694   8.999  1.00 90.94           H
ATOM   1691  CB  ASN A 123       0.472   8.829  10.420  1.00 90.94           C
ATOM   1692 1HB  ASN A 123       0.623   9.839  10.802  1.00 90.94           H
ATOM   1693 2HB  ASN A 123      -0.602   8.697  10.285  1.00 90.94           H
ATOM   1694  CG  ASN A 123       0.992   7.811  11.437  1.00 90.94           C
ATOM   1695  OD1 ASN A 123       1.663   6.848  11.102  1.00 90.94           O
ATOM   1696  ND2 ASN A 123       0.646   8.076  12.694  1.00 90.94           N
ATOM   1697 1HD2 ASN A 123       0.094   8.883  12.900  1.00 90.94           H
ATOM   1698 2HD2 ASN A 123       0.939   7.468  13.431  1.00 90.94           H
ATOM   1699  HN  ASN A 123       2.385  10.248   9.724  1.00 90.94           H
ATOM   1700  N   SER A 124      -0.145  10.190   7.754  1.00 92.23           N
ATOM   1701  CA  SER A 124      -1.165  10.565   6.789  1.00 92.23           C
ATOM   1702  C   SER A 124      -0.718  10.177   5.379  1.00 92.23           C
ATOM   1703  O   SER A 124      -1.497   9.616   4.610  1.00 92.23           O
ATOM   1704  HA  SER A 124      -2.054  10.005   7.077  1.00 92.23           H
ATOM   1705  CB  SER A 124      -1.463  12.064   6.858  1.00 92.23           C
ATOM   1706 1HB  SER A 124      -0.571  12.624   6.576  1.00 92.23           H
ATOM   1707 2HB  SER A 124      -2.237  12.314   6.133  1.00 92.23           H
ATOM   1708  OG  SER A 124      -1.884  12.466   8.159  1.00 92.23           O
ATOM   1709  HG  SER A 124      -1.179  13.033   8.586  1.00 92.23           H
ATOM   1710  HN  SER A 124       0.291  10.955   8.227  1.00 92.23           H
ATOM   1711  N   MET A 125       0.534  10.491   5.081  1.00 86.78           N
ATOM   1712  CA  MET A 125       1.092  10.186   3.774  1.00 86.78           C
ATOM   1713  C   MET A 125       1.028   8.685   3.487  1.00 86.78           C
ATOM   1714  O   MET A 125       0.602   8.273   2.409  1.00 86.78           O
ATOM   1715  HA  MET A 125       0.473  10.727   3.058  1.00 86.78           H
ATOM   1716  CB  MET A 125       2.547  10.656   3.718  1.00 86.78           C
ATOM   1717 1HB  MET A 125       3.059  10.375   4.639  1.00 86.78           H
ATOM   1718 2HB  MET A 125       3.064  10.153   2.900  1.00 86.78           H
ATOM   1719  CG  MET A 125       2.627  12.171   3.524  1.00 86.78           C
ATOM   1720 1HG  MET A 125       2.056  12.464   2.643  1.00 86.78           H
ATOM   1721 2HG  MET A 125       2.179  12.679   4.378  1.00 86.78           H
ATOM   1722  SD  MET A 125       4.330  12.674   3.342  1.00 86.78           S
ATOM   1723  CE  MET A 125       4.669  12.034   1.710  1.00 86.78           C
ATOM   1724 1HE  MET A 125       4.523  10.954   1.706  1.00 86.78           H
ATOM   1725 2HE  MET A 125       3.991  12.495   0.991  1.00 86.78           H
ATOM   1726 3HE  MET A 125       5.699  12.263   1.437  1.00 86.78           H
ATOM   1727  HN  MET A 125       1.162  10.944   5.713  1.00 86.78           H
ATOM   1728  N   TYR A 126       1.457   7.908   4.471  1.00 88.99           N
ATOM   1729  CA  TYR A 126       1.464   6.461   4.333  1.00 88.99           C
ATOM   1730  C   TYR A 126       0.068   5.936   3.994  1.00 88.99           C
ATOM   1731  O   TYR A 126      -0.091   5.130   3.079  1.00 88.99           O
ATOM   1732  HA  TYR A 126       2.148   6.204   3.524  1.00 88.99           H
ATOM   1733  CB  TYR A 126       1.886   5.910   5.697  1.00 88.99           C
ATOM   1734 1HB  TYR A 126       2.940   6.136   5.858  1.00 88.99           H
ATOM   1735 2HB  TYR A 126       1.326   6.428   6.476  1.00 88.99           H
ATOM   1736  CG  TYR A 126       1.673   4.403   5.852  1.00 88.99           C
ATOM   1737  CD1 TYR A 126       0.592   3.929   6.568  1.00 88.99           C
ATOM   1738  HD1 TYR A 126      -0.109   4.629   7.024  1.00 88.99           H
ATOM   1739  CD2 TYR A 126       2.560   3.518   5.275  1.00 88.99           C
ATOM   1740  HD2 TYR A 126       3.413   3.892   4.710  1.00 88.99           H
ATOM   1741  CE1 TYR A 126       0.391   2.511   6.714  1.00 88.99           C
ATOM   1742  HE1 TYR A 126      -0.457   2.123   7.278  1.00 88.99           H
ATOM   1743  CE2 TYR A 126       2.359   2.099   5.421  1.00 88.99           C
ATOM   1744  HE2 TYR A 126       3.053   1.389   4.971  1.00 88.99           H
ATOM   1745  CZ  TYR A 126       1.285   1.666   6.134  1.00 88.99           C
ATOM   1746  OH  TYR A 126       1.095   0.326   6.271  1.00 88.99           O
ATOM   1747  HH  TYR A 126       0.364   0.150   6.931  1.00 88.99           H
ATOM   1748  HN  TYR A 126       1.794   8.251   5.348  1.00 88.99           H
ATOM   1749  N   LYS A 127      -0.910   6.414   4.751  1.00 86.75           N
ATOM   1750  CA  LYS A 127      -2.261   5.889   4.648  1.00 86.75           C
ATOM   1751  C   LYS A 127      -2.851   6.276   3.290  1.00 86.75           C
ATOM   1752  O   LYS A 127      -3.489   5.457   2.631  1.00 86.75           O
ATOM   1753  HA  LYS A 127      -2.194   4.802   4.698  1.00 86.75           H
ATOM   1754  CB  LYS A 127      -3.105   6.347   5.839  1.00 86.75           C
ATOM   1755 1HB  LYS A 127      -2.556   6.179   6.765  1.00 86.75           H
ATOM   1756 2HB  LYS A 127      -3.290   7.418   5.768  1.00 86.75           H
ATOM   1757  CG  LYS A 127      -4.438   5.596   5.886  1.00 86.75           C
ATOM   1758 1HG  LYS A 127      -5.111   6.087   6.589  1.00 86.75           H
ATOM   1759 2HG  LYS A 127      -4.915   5.633   4.907  1.00 86.75           H
ATOM   1760  CD  LYS A 127      -4.231   4.139   6.304  1.00 86.75           C
ATOM   1761 1HD  LYS A 127      -3.805   3.575   5.474  1.00 86.75           H
ATOM   1762 2HD  LYS A 127      -3.514   4.090   7.124  1.00 86.75           H
ATOM   1763  CE  LYS A 127      -5.552   3.499   6.736  1.00 86.75           C
ATOM   1764 1HE  LYS A 127      -6.366   3.877   6.117  1.00 86.75           H
ATOM   1765 2HE  LYS A 127      -5.509   2.421   6.582  1.00 86.75           H
ATOM   1766  NZ  LYS A 127      -5.828   3.792   8.160  1.00 86.75           N
ATOM   1767 1HZ  LYS A 127      -6.635   3.259   8.465  1.00 86.75           H
ATOM   1768 2HZ  LYS A 127      -5.023   3.537   8.720  1.00 86.75           H
ATOM   1769 3HZ  LYS A 127      -6.017   4.783   8.272  1.00 86.75           H
ATOM   1770  HN  LYS A 127      -0.790   7.145   5.423  1.00 86.75           H
ATOM   1771  N   MET A 128      -2.617   7.525   2.913  1.00 87.41           N
ATOM   1772  CA  MET A 128      -3.161   8.045   1.670  1.00 87.41           C
ATOM   1773  C   MET A 128      -2.628   7.263   0.468  1.00 87.41           C
ATOM   1774  O   MET A 128      -3.393   6.873  -0.412  1.00 87.41           O
ATOM   1775  HA  MET A 128      -4.241   7.917   1.746  1.00 87.41           H
ATOM   1776  CB  MET A 128      -2.785   9.521   1.527  1.00 87.41           C
ATOM   1777 1HB  MET A 128      -3.099  10.068   2.416  1.00 87.41           H
ATOM   1778 2HB  MET A 128      -1.701   9.619   1.459  1.00 87.41           H
ATOM   1779  CG  MET A 128      -3.437  10.135   0.286  1.00 87.41           C
ATOM   1780 1HG  MET A 128      -3.087   9.622  -0.610  1.00 87.41           H
ATOM   1781 2HG  MET A 128      -4.518  10.001   0.329  1.00 87.41           H
ATOM   1782  SD  MET A 128      -3.042  11.873   0.186  1.00 87.41           S
ATOM   1783  CE  MET A 128      -1.305  11.774  -0.212  1.00 87.41           C
ATOM   1784 1HE  MET A 128      -0.779  11.246   0.583  1.00 87.41           H
ATOM   1785 2HE  MET A 128      -1.177  11.236  -1.151  1.00 87.41           H
ATOM   1786 3HE  MET A 128      -0.897  12.780  -0.311  1.00 87.41           H
ATOM   1787  HN  MET A 128      -2.069   8.174   3.439  1.00 87.41           H
ATOM   1788  N   ASN A 129      -1.319   7.057   0.470  1.00 85.17           N
ATOM   1789  CA  ASN A 129      -0.656   6.450  -0.671  1.00 85.17           C
ATOM   1790  C   ASN A 129      -0.967   4.952  -0.698  1.00 85.17           C
ATOM   1791  O   ASN A 129      -0.976   4.336  -1.763  1.00 85.17           O
ATOM   1792  HA  ASN A 129      -1.048   6.973  -1.543  1.00 85.17           H
ATOM   1793  CB  ASN A 129       0.863   6.615  -0.578  1.00 85.17           C
ATOM   1794 1HB  ASN A 129       1.215   6.238   0.383  1.00 85.17           H
ATOM   1795 2HB  ASN A 129       1.345   6.017  -1.351  1.00 85.17           H
ATOM   1796  CG  ASN A 129       1.265   8.083  -0.734  1.00 85.17           C
ATOM   1797  OD1 ASN A 129       0.842   8.775  -1.645  1.00 85.17           O
ATOM   1798  ND2 ASN A 129       2.104   8.517   0.202  1.00 85.17           N
ATOM   1799 1HD2 ASN A 129       2.413   7.896   0.923  1.00 85.17           H
ATOM   1800 2HD2 ASN A 129       2.425   9.464   0.186  1.00 85.17           H
ATOM   1801  HN  ASN A 129      -0.716   7.297   1.231  1.00 85.17           H
ATOM   1802  N   PHE A 130      -1.215   4.410   0.485  1.00 88.33           N
ATOM   1803  CA  PHE A 130      -1.636   3.024   0.600  1.00 88.33           C
ATOM   1804  C   PHE A 130      -2.897   2.764  -0.226  1.00 88.33           C
ATOM   1805  O   PHE A 130      -2.931   1.844  -1.042  1.00 88.33           O
ATOM   1806  HA  PHE A 130      -0.822   2.406   0.221  1.00 88.33           H
ATOM   1807  CB  PHE A 130      -1.947   2.772   2.076  1.00 88.33           C
ATOM   1808 1HB  PHE A 130      -1.027   2.866   2.652  1.00 88.33           H
ATOM   1809 2HB  PHE A 130      -2.626   3.547   2.432  1.00 88.33           H
ATOM   1810  CG  PHE A 130      -2.569   1.402   2.356  1.00 88.33           C
ATOM   1811  CD1 PHE A 130      -3.913   1.287   2.527  1.00 88.33           C
ATOM   1812  HD1 PHE A 130      -4.548   2.171   2.465  1.00 88.33           H
ATOM   1813  CD2 PHE A 130      -1.777   0.299   2.434  1.00 88.33           C
ATOM   1814  HD2 PHE A 130      -0.699   0.391   2.297  1.00 88.33           H
ATOM   1815  CE1 PHE A 130      -4.490   0.016   2.787  1.00 88.33           C
ATOM   1816  HE1 PHE A 130      -5.567  -0.076   2.924  1.00 88.33           H
ATOM   1817  CE2 PHE A 130      -2.354  -0.972   2.694  1.00 88.33           C
ATOM   1818  HE2 PHE A 130      -1.719  -1.856   2.756  1.00 88.33           H
ATOM   1819  CZ  PHE A 130      -3.698  -1.087   2.865  1.00 88.33           C
ATOM   1820  HZ  PHE A 130      -4.141  -2.063   3.064  1.00 88.33           H
ATOM   1821  HN  PHE A 130      -1.132   4.899   1.353  1.00 88.33           H
ATOM   1822  N   TYR A 131      -3.904   3.592   0.013  1.00 92.94           N
ATOM   1823  CA  TYR A 131      -5.177   3.439  -0.670  1.00 92.94           C
ATOM   1824  C   TYR A 131      -5.042   3.760  -2.160  1.00 92.94           C
ATOM   1825  O   TYR A 131      -5.580   3.044  -3.004  1.00 92.94           O
ATOM   1826  HA  TYR A 131      -5.498   2.403  -0.557  1.00 92.94           H
ATOM   1827  CB  TYR A 131      -6.126   4.452  -0.027  1.00 92.94           C
ATOM   1828 1HB  TYR A 131      -5.588   5.387   0.134  1.00 92.94           H
ATOM   1829 2HB  TYR A 131      -6.937   4.667  -0.722  1.00 92.94           H
ATOM   1830  CG  TYR A 131      -6.722   3.989   1.304  1.00 92.94           C
ATOM   1831  CD1 TYR A 131      -7.428   2.805   1.368  1.00 92.94           C
ATOM   1832  HD1 TYR A 131      -7.561   2.200   0.471  1.00 92.94           H
ATOM   1833  CD2 TYR A 131      -6.554   4.754   2.439  1.00 92.94           C
ATOM   1834  HD2 TYR A 131      -5.996   5.689   2.389  1.00 92.94           H
ATOM   1835  CE1 TYR A 131      -7.990   2.368   2.620  1.00 92.94           C
ATOM   1836  HE1 TYR A 131      -8.550   1.435   2.685  1.00 92.94           H
ATOM   1837  CE2 TYR A 131      -7.115   4.318   3.692  1.00 92.94           C
ATOM   1838  HE2 TYR A 131      -6.990   4.913   4.596  1.00 92.94           H
ATOM   1839  CZ  TYR A 131      -7.805   3.146   3.720  1.00 92.94           C
ATOM   1840  OH  TYR A 131      -8.336   2.734   4.903  1.00 92.94           O
ATOM   1841  HH  TYR A 131      -8.463   3.517   5.512  1.00 92.94           H
ATOM   1842  HN  TYR A 131      -3.860   4.354   0.659  1.00 92.94           H
ATOM   1843  N   SER A 132      -4.321   4.836  -2.438  1.00 92.77           N
ATOM   1844  CA  SER A 132      -4.213   5.334  -3.799  1.00 92.77           C
ATOM   1845  C   SER A 132      -3.558   4.279  -4.692  1.00 92.77           C
ATOM   1846  O   SER A 132      -3.988   4.066  -5.825  1.00 92.77           O
ATOM   1847  HA  SER A 132      -5.238   5.523  -4.119  1.00 92.77           H
ATOM   1848  CB  SER A 132      -3.416   6.639  -3.846  1.00 92.77           C
ATOM   1849 1HB  SER A 132      -3.396   7.014  -4.870  1.00 92.77           H
ATOM   1850 2HB  SER A 132      -3.919   7.393  -3.240  1.00 92.77           H
ATOM   1851  OG  SER A 132      -2.081   6.467  -3.378  1.00 92.77           O
ATOM   1852  HG  SER A 132      -1.559   7.307  -3.518  1.00 92.77           H
ATOM   1853  HN  SER A 132      -3.817   5.363  -1.754  1.00 92.77           H
ATOM   1854  N   CYS A 133      -2.528   3.646  -4.149  1.00 92.25           N
ATOM   1855  CA  CYS A 133      -1.793   2.637  -4.892  1.00 92.25           C
ATOM   1856  C   CYS A 133      -2.765   1.518  -5.272  1.00 92.25           C
ATOM   1857  O   CYS A 133      -2.864   1.147  -6.440  1.00 92.25           O
ATOM   1858  HA  CYS A 133      -1.401   3.128  -5.782  1.00 92.25           H
ATOM   1859  CB  CYS A 133      -0.597   2.109  -4.097  1.00 92.25           C
ATOM   1860 1HB  CYS A 133      -0.910   1.843  -3.087  1.00 92.25           H
ATOM   1861 2HB  CYS A 133      -0.214   1.200  -4.561  1.00 92.25           H
ATOM   1862  SG  CYS A 133       0.719   3.378  -4.031  1.00 92.25           S
ATOM   1863  HG  CYS A 133       0.188   4.077  -3.032  1.00 92.25           H
ATOM   1864  HN  CYS A 133      -2.196   3.813  -3.220  1.00 92.25           H
ATOM   1865  N   VAL A 134      -3.457   1.010  -4.262  1.00 90.46           N
ATOM   1866  CA  VAL A 134      -4.262  -0.188  -4.434  1.00 90.46           C
ATOM   1867  C   VAL A 134      -5.434   0.120  -5.367  1.00 90.46           C
ATOM   1868  O   VAL A 134      -5.800  -0.705  -6.203  1.00 90.46           O
ATOM   1869  HA  VAL A 134      -3.630  -0.944  -4.901  1.00 90.46           H
ATOM   1870  CB  VAL A 134      -4.707  -0.719  -3.070  1.00 90.46           C
ATOM   1871  HB  VAL A 134      -5.278   0.066  -2.574  1.00 90.46           H
ATOM   1872  CG1 VAL A 134      -5.619  -1.936  -3.227  1.00 90.46           C
ATOM   1873 1HG1 VAL A 134      -6.504  -1.656  -3.798  1.00 90.46           H
ATOM   1874 2HG1 VAL A 134      -5.083  -2.727  -3.752  1.00 90.46           H
ATOM   1875 3HG1 VAL A 134      -5.921  -2.294  -2.242  1.00 90.46           H
ATOM   1876  CG2 VAL A 134      -3.499  -1.048  -2.189  1.00 90.46           C
ATOM   1877 1HG2 VAL A 134      -2.890  -1.808  -2.678  1.00 90.46           H
ATOM   1878 2HG2 VAL A 134      -2.904  -0.148  -2.037  1.00 90.46           H
ATOM   1879 3HG2 VAL A 134      -3.844  -1.424  -1.226  1.00 90.46           H
ATOM   1880  HN  VAL A 134      -3.475   1.403  -3.343  1.00 90.46           H
ATOM   1881  N   LEU A 135      -5.991   1.309  -5.193  1.00 93.99           N
ATOM   1882  CA  LEU A 135      -7.130   1.727  -5.994  1.00 93.99           C
ATOM   1883  C   LEU A 135      -6.691   1.893  -7.450  1.00 93.99           C
ATOM   1884  O   LEU A 135      -7.463   1.625  -8.369  1.00 93.99           O
ATOM   1885  HA  LEU A 135      -7.872   0.930  -5.946  1.00 93.99           H
ATOM   1886  CB  LEU A 135      -7.773   2.981  -5.398  1.00 93.99           C
ATOM   1887 1HB  LEU A 135      -6.996   3.733  -5.262  1.00 93.99           H
ATOM   1888 2HB  LEU A 135      -8.481   3.382  -6.124  1.00 93.99           H
ATOM   1889  CG  LEU A 135      -8.502   2.793  -4.066  1.00 93.99           C
ATOM   1890  HG  LEU A 135      -7.802   2.356  -3.353  1.00 93.99           H
ATOM   1891  CD1 LEU A 135      -8.951   4.138  -3.492  1.00 93.99           C
ATOM   1892 1HD1 LEU A 135      -8.079   4.772  -3.327  1.00 93.99           H
ATOM   1893 2HD1 LEU A 135      -9.627   4.625  -4.195  1.00 93.99           H
ATOM   1894 3HD1 LEU A 135      -9.466   3.975  -2.545  1.00 93.99           H
ATOM   1895  CD2 LEU A 135      -9.668   1.814  -4.213  1.00 93.99           C
ATOM   1896 1HD2 LEU A 135     -10.376   2.199  -4.947  1.00 93.99           H
ATOM   1897 2HD2 LEU A 135      -9.291   0.847  -4.545  1.00 93.99           H
ATOM   1898 3HD2 LEU A 135     -10.169   1.699  -3.251  1.00 93.99           H
ATOM   1899  HN  LEU A 135      -5.678   1.981  -4.522  1.00 93.99           H
ATOM   1900  N   LEU A 136      -5.452   2.335  -7.614  1.00 94.12           N
ATOM   1901  CA  LEU A 136      -4.897   2.530  -8.943  1.00 94.12           C
ATOM   1902  C   LEU A 136      -4.694   1.169  -9.611  1.00 94.12           C
ATOM   1903  O   LEU A 136      -5.007   0.997 -10.788  1.00 94.12           O
ATOM   1904  HA  LEU A 136      -5.629   3.093  -9.523  1.00 94.12           H
ATOM   1905  CB  LEU A 136      -3.625   3.377  -8.873  1.00 94.12           C
ATOM   1906 1HB  LEU A 136      -3.017   3.017  -8.044  1.00 94.12           H
ATOM   1907 2HB  LEU A 136      -3.051   3.211  -9.785  1.00 94.12           H
ATOM   1908  CG  LEU A 136      -3.832   4.884  -8.701  1.00 94.12           C
ATOM   1909  HG  LEU A 136      -4.539   5.041  -7.887  1.00 94.12           H
ATOM   1910  CD1 LEU A 136      -2.525   5.574  -8.305  1.00 94.12           C
ATOM   1911 1HD1 LEU A 136      -2.167   5.160  -7.362  1.00 94.12           H
ATOM   1912 2HD1 LEU A 136      -1.777   5.410  -9.081  1.00 94.12           H
ATOM   1913 3HD1 LEU A 136      -2.700   6.644  -8.189  1.00 94.12           H
ATOM   1914  CD2 LEU A 136      -4.447   5.500  -9.960  1.00 94.12           C
ATOM   1915 1HD2 LEU A 136      -3.783   5.333 -10.808  1.00 94.12           H
ATOM   1916 2HD2 LEU A 136      -5.413   5.035 -10.157  1.00 94.12           H
ATOM   1917 3HD2 LEU A 136      -4.582   6.571  -9.810  1.00 94.12           H
ATOM   1918  HN  LEU A 136      -4.833   2.557  -6.861  1.00 94.12           H
ATOM   1919  N   ILE A 137      -4.170   0.235  -8.830  1.00 91.48           N
ATOM   1920  CA  ILE A 137      -3.934  -1.110  -9.327  1.00 91.48           C
ATOM   1921  C   ILE A 137      -5.260  -1.717  -9.791  1.00 91.48           C
ATOM   1922  O   ILE A 137      -5.314  -2.385 -10.823  1.00 91.48           O
ATOM   1923  HA  ILE A 137      -3.272  -1.029 -10.188  1.00 91.48           H
ATOM   1924  CB  ILE A 137      -3.208  -1.951  -8.274  1.00 91.48           C
ATOM   1925  HB  ILE A 137      -3.705  -1.802  -7.316  1.00 91.48           H
ATOM   1926  CG1 ILE A 137      -1.759  -1.489  -8.108  1.00 91.48           C
ATOM   1927 1HG1 ILE A 137      -1.180  -1.776  -8.986  1.00 91.48           H
ATOM   1928 2HG1 ILE A 137      -1.725  -0.401  -8.046  1.00 91.48           H
ATOM   1929  CG2 ILE A 137      -3.301  -3.442  -8.604  1.00 91.48           C
ATOM   1930 1HG2 ILE A 137      -4.348  -3.744  -8.631  1.00 91.48           H
ATOM   1931 2HG2 ILE A 137      -2.844  -3.628  -9.576  1.00 91.48           H
ATOM   1932 3HG2 ILE A 137      -2.776  -4.016  -7.840  1.00 91.48           H
ATOM   1933  CD1 ILE A 137      -1.130  -2.098  -6.854  1.00 91.48           C
ATOM   1934 1HD1 ILE A 137      -1.698  -1.788  -5.976  1.00 91.48           H
ATOM   1935 2HD1 ILE A 137      -1.144  -3.185  -6.931  1.00 91.48           H
ATOM   1936 3HD1 ILE A 137      -0.100  -1.753  -6.760  1.00 91.48           H
ATOM   1937  HN  ILE A 137      -3.908   0.385  -7.877  1.00 91.48           H
ATOM   1938  N   MET A 138      -6.297  -1.463  -9.006  1.00 91.32           N
ATOM   1939  CA  MET A 138      -7.628  -1.934  -9.350  1.00 91.32           C
ATOM   1940  C   MET A 138      -8.091  -1.344 -10.683  1.00 91.32           C
ATOM   1941  O   MET A 138      -8.621  -2.059 -11.532  1.00 91.32           O
ATOM   1942  HA  MET A 138      -7.544  -3.017  -9.434  1.00 91.32           H
ATOM   1943  CB  MET A 138      -8.611  -1.536  -8.247  1.00 91.32           C
ATOM   1944 1HB  MET A 138      -8.271  -1.934  -7.291  1.00 91.32           H
ATOM   1945 2HB  MET A 138      -8.635  -0.451  -8.150  1.00 91.32           H
ATOM   1946  CG  MET A 138     -10.017  -2.058  -8.551  1.00 91.32           C
ATOM   1947 1HG  MET A 138     -10.337  -1.712  -9.534  1.00 91.32           H
ATOM   1948 2HG  MET A 138     -10.011  -3.147  -8.582  1.00 91.32           H
ATOM   1949  SD  MET A 138     -11.161  -1.491  -7.303  1.00 91.32           S
ATOM   1950  CE  MET A 138     -11.237   0.243  -7.717  1.00 91.32           C
ATOM   1951 1HE  MET A 138     -10.242   0.680  -7.636  1.00 91.32           H
ATOM   1952 2HE  MET A 138     -11.602   0.358  -8.738  1.00 91.32           H
ATOM   1953 3HE  MET A 138     -11.914   0.752  -7.030  1.00 91.32           H
ATOM   1954  HN  MET A 138      -6.239  -0.948  -8.152  1.00 91.32           H
ATOM   1955  N   CYS A 139      -7.874  -0.044 -10.826  1.00 93.84           N
ATOM   1956  CA  CYS A 139      -8.329   0.665 -12.010  1.00 93.84           C
ATOM   1957  C   CYS A 139      -7.560   0.125 -13.218  1.00 93.84           C
ATOM   1958  O   CYS A 139      -8.109   0.026 -14.314  1.00 93.84           O
ATOM   1959  HA  CYS A 139      -9.395   0.460 -12.107  1.00 93.84           H
ATOM   1960  CB  CYS A 139      -8.167   2.179 -11.860  1.00 93.84           C
ATOM   1961 1HB  CYS A 139      -7.167   2.411 -11.493  1.00 93.84           H
ATOM   1962 2HB  CYS A 139      -8.271   2.662 -12.831  1.00 93.84           H
ATOM   1963  SG  CYS A 139      -9.424   2.830 -10.701  1.00 93.84           S
ATOM   1964  HG  CYS A 139      -8.821   2.412  -9.592  1.00 93.84           H
ATOM   1965  HN  CYS A 139      -7.399   0.520 -10.152  1.00 93.84           H
ATOM   1966  N   ILE A 140      -6.300  -0.208 -12.976  1.00 90.67           N
ATOM   1967  CA  ILE A 140      -5.461  -0.769 -14.021  1.00 90.67           C
ATOM   1968  C   ILE A 140      -6.086  -2.070 -14.528  1.00 90.67           C
ATOM   1969  O   ILE A 140      -6.134  -2.312 -15.733  1.00 90.67           O
ATOM   1970  HA  ILE A 140      -5.440  -0.053 -14.843  1.00 90.67           H
ATOM   1971  CB  ILE A 140      -4.023  -0.929 -13.525  1.00 90.67           C
ATOM   1972  HB  ILE A 140      -4.052  -1.377 -12.531  1.00 90.67           H
ATOM   1973  CG1 ILE A 140      -3.335   0.430 -13.388  1.00 90.67           C
ATOM   1974 1HG1 ILE A 140      -3.091   0.820 -14.376  1.00 90.67           H
ATOM   1975 2HG1 ILE A 140      -4.018   1.142 -12.925  1.00 90.67           H
ATOM   1976  CG2 ILE A 140      -3.235  -1.882 -14.426  1.00 90.67           C
ATOM   1977 1HG2 ILE A 140      -3.715  -2.861 -14.428  1.00 90.67           H
ATOM   1978 2HG2 ILE A 140      -3.212  -1.486 -15.442  1.00 90.67           H
ATOM   1979 3HG2 ILE A 140      -2.216  -1.978 -14.051  1.00 90.67           H
ATOM   1980  CD1 ILE A 140      -2.060   0.318 -12.549  1.00 90.67           C
ATOM   1981 1HD1 ILE A 140      -2.311  -0.049 -11.554  1.00 90.67           H
ATOM   1982 2HD1 ILE A 140      -1.370  -0.376 -13.028  1.00 90.67           H
ATOM   1983 3HD1 ILE A 140      -1.591   1.298 -12.467  1.00 90.67           H
ATOM   1984  HN  ILE A 140      -5.854  -0.102 -12.088  1.00 90.67           H
ATOM   1985  N   SER A 141      -6.548  -2.875 -13.582  1.00 89.39           N
ATOM   1986  CA  SER A 141      -7.117  -4.170 -13.914  1.00 89.39           C
ATOM   1987  C   SER A 141      -8.346  -3.989 -14.807  1.00 89.39           C
ATOM   1988  O   SER A 141      -8.553  -4.754 -15.747  1.00 89.39           O
ATOM   1989  HA  SER A 141      -6.331  -4.702 -14.449  1.00 89.39           H
ATOM   1990  CB  SER A 141      -7.489  -4.948 -12.650  1.00 89.39           C
ATOM   1991 1HB  SER A 141      -7.571  -6.009 -12.889  1.00 89.39           H
ATOM   1992 2HB  SER A 141      -6.691  -4.848 -11.915  1.00 89.39           H
ATOM   1993  OG  SER A 141      -8.715  -4.493 -12.085  1.00 89.39           O
ATOM   1994  HG  SER A 141      -8.557  -3.665 -11.547  1.00 89.39           H
ATOM   1995  HN  SER A 141      -6.539  -2.655 -12.607  1.00 89.39           H
ATOM   1996  N   VAL A 142      -9.130  -2.972 -14.480  1.00 90.74           N
ATOM   1997  CA  VAL A 142     -10.335  -2.682 -15.239  1.00 90.74           C
ATOM   1998  C   VAL A 142      -9.949  -2.208 -16.641  1.00 90.74           C
ATOM   1999  O   VAL A 142     -10.580  -2.590 -17.625  1.00 90.74           O
ATOM   2000  HA  VAL A 142     -10.900  -3.610 -15.326  1.00 90.74           H
ATOM   2001  CB  VAL A 142     -11.199  -1.670 -14.483  1.00 90.74           C
ATOM   2002  HB  VAL A 142     -10.606  -0.768 -14.335  1.00 90.74           H
ATOM   2003  CG1 VAL A 142     -12.437  -1.290 -15.297  1.00 90.74           C
ATOM   2004 1HG1 VAL A 142     -12.128  -0.847 -16.244  1.00 90.74           H
ATOM   2005 2HG1 VAL A 142     -13.033  -2.182 -15.491  1.00 90.74           H
ATOM   2006 3HG1 VAL A 142     -13.033  -0.570 -14.737  1.00 90.74           H
ATOM   2007  CG2 VAL A 142     -11.592  -2.206 -13.105  1.00 90.74           C
ATOM   2008 1HG2 VAL A 142     -12.158  -3.130 -13.222  1.00 90.74           H
ATOM   2009 2HG2 VAL A 142     -10.693  -2.403 -12.521  1.00 90.74           H
ATOM   2010 3HG2 VAL A 142     -12.205  -1.467 -12.589  1.00 90.74           H
ATOM   2011  HN  VAL A 142      -8.954  -2.353 -13.715  1.00 90.74           H
ATOM   2012  N   ASP A 143      -8.913  -1.383 -16.688  1.00 86.06           N
ATOM   2013  CA  ASP A 143      -8.448  -0.836 -17.951  1.00 86.06           C
ATOM   2014  C   ASP A 143      -7.990  -1.980 -18.859  1.00 86.06           C
ATOM   2015  O   ASP A 143      -8.252  -1.965 -20.061  1.00 86.06           O
ATOM   2016  HA  ASP A 143      -9.301  -0.295 -18.360  1.00 86.06           H
ATOM   2017  CB  ASP A 143      -7.260   0.104 -17.740  1.00 86.06           C
ATOM   2018 1HB  ASP A 143      -7.552   0.924 -17.084  1.00 86.06           H
ATOM   2019 2HB  ASP A 143      -6.452  -0.431 -17.241  1.00 86.06           H
ATOM   2020  CG  ASP A 143      -6.760   0.664 -19.074  1.00 86.06           C
ATOM   2021  OD1 ASP A 143      -7.560   1.368 -19.729  1.00 86.06           O
ATOM   2022  OD2 ASP A 143      -5.591   0.376 -19.408  1.00 86.06           O
ATOM   2023  HN  ASP A 143      -8.396  -1.089 -15.884  1.00 86.06           H
ATOM   2024  N   ARG A 144      -7.315  -2.943 -18.250  1.00 75.30           N
ATOM   2025  CA  ARG A 144      -6.821  -4.093 -18.988  1.00 75.30           C
ATOM   2026  C   ARG A 144      -7.989  -4.893 -19.568  1.00 75.30           C
ATOM   2027  O   ARG A 144      -7.950  -5.303 -20.727  1.00 75.30           O
ATOM   2028  HA  ARG A 144      -6.203  -3.671 -19.780  1.00 75.30           H
ATOM   2029  CB  ARG A 144      -5.983  -5.005 -18.090  1.00 75.30           C
ATOM   2030 1HB  ARG A 144      -6.556  -5.274 -17.203  1.00 75.30           H
ATOM   2031 2HB  ARG A 144      -5.757  -5.932 -18.617  1.00 75.30           H
ATOM   2032  CG  ARG A 144      -4.680  -4.318 -17.674  1.00 75.30           C
ATOM   2033 1HG  ARG A 144      -4.907  -3.411 -17.113  1.00 75.30           H
ATOM   2034 2HG  ARG A 144      -4.117  -4.972 -17.008  1.00 75.30           H
ATOM   2035  CD  ARG A 144      -3.830  -3.969 -18.896  1.00 75.30           C
ATOM   2036 1HD  ARG A 144      -2.773  -3.971 -18.627  1.00 75.30           H
ATOM   2037 2HD  ARG A 144      -3.963  -4.725 -19.670  1.00 75.30           H
ATOM   2038  NE  ARG A 144      -4.215  -2.639 -19.419  1.00 75.30           N
ATOM   2039  HE  ARG A 144      -4.793  -2.060 -18.844  1.00 75.30           H
ATOM   2040  CZ  ARG A 144      -3.839  -2.163 -20.613  1.00 75.30           C
ATOM   2041  NH1 ARG A 144      -3.064  -2.896 -21.424  1.00 75.30           N
ATOM   2042 1HH1 ARG A 144      -2.763  -3.806 -21.140  1.00 75.30           H
ATOM   2043 2HH1 ARG A 144      -2.788  -2.534 -22.314  1.00 75.30           H
ATOM   2044  NH2 ARG A 144      -4.248  -0.942 -20.984  1.00 75.30           N
ATOM   2045 1HH2 ARG A 144      -3.976  -0.572 -21.872  1.00 75.30           H
ATOM   2046 2HH2 ARG A 144      -4.826  -0.401 -20.373  1.00 75.30           H
ATOM   2047  HN  ARG A 144      -7.105  -2.946 -17.272  1.00 75.30           H
ATOM   2048  N   TYR A 145      -9.000  -5.092 -18.735  1.00 87.69           N
ATOM   2049  CA  TYR A 145     -10.190  -5.810 -19.160  1.00 87.69           C
ATOM   2050  C   TYR A 145     -10.809  -5.159 -20.399  1.00 87.69           C
ATOM   2051  O   TYR A 145     -11.073  -5.834 -21.393  1.00 87.69           O
ATOM   2052  HA  TYR A 145      -9.897  -6.831 -19.403  1.00 87.69           H
ATOM   2053  CB  TYR A 145     -11.179  -5.711 -17.998  1.00 87.69           C
ATOM   2054 1HB  TYR A 145     -10.855  -6.380 -17.200  1.00 87.69           H
ATOM   2055 2HB  TYR A 145     -11.152  -4.699 -17.595  1.00 87.69           H
ATOM   2056  CG  TYR A 145     -12.621  -6.055 -18.377  1.00 87.69           C
ATOM   2057  CD1 TYR A 145     -13.560  -5.051 -18.502  1.00 87.69           C
ATOM   2058  HD1 TYR A 145     -13.274  -4.013 -18.331  1.00 87.69           H
ATOM   2059  CD2 TYR A 145     -12.983  -7.369 -18.595  1.00 87.69           C
ATOM   2060  HD2 TYR A 145     -12.242  -8.162 -18.496  1.00 87.69           H
ATOM   2061  CE1 TYR A 145     -14.917  -5.374 -18.860  1.00 87.69           C
ATOM   2062  HE1 TYR A 145     -15.668  -4.591 -18.962  1.00 87.69           H
ATOM   2063  CE2 TYR A 145     -14.340  -7.692 -18.952  1.00 87.69           C
ATOM   2064  HE2 TYR A 145     -14.639  -8.726 -19.126  1.00 87.69           H
ATOM   2065  CZ  TYR A 145     -15.240  -6.679 -19.067  1.00 87.69           C
ATOM   2066  OH  TYR A 145     -16.521  -6.984 -19.404  1.00 87.69           O
ATOM   2067  HH  TYR A 145     -16.613  -7.970 -19.542  1.00 87.69           H
ATOM   2068  HN  TYR A 145      -9.015  -4.773 -17.788  1.00 87.69           H
ATOM   2069  N   ILE A 146     -11.024  -3.856 -20.298  1.00 84.40           N
ATOM   2070  CA  ILE A 146     -11.684  -3.121 -21.365  1.00 84.40           C
ATOM   2071  C   ILE A 146     -10.849  -3.228 -22.643  1.00 84.40           C
ATOM   2072  O   ILE A 146     -11.395  -3.384 -23.734  1.00 84.40           O
ATOM   2073  HA  ILE A 146     -12.648  -3.598 -21.542  1.00 84.40           H
ATOM   2074  CB  ILE A 146     -11.963  -1.681 -20.930  1.00 84.40           C
ATOM   2075  HB  ILE A 146     -11.033  -1.250 -20.558  1.00 84.40           H
ATOM   2076  CG1 ILE A 146     -12.972  -1.641 -19.781  1.00 84.40           C
ATOM   2077 1HG1 ILE A 146     -13.962  -1.905 -20.152  1.00 84.40           H
ATOM   2078 2HG1 ILE A 146     -12.704  -2.384 -19.031  1.00 84.40           H
ATOM   2079  CG2 ILE A 146     -12.412  -0.828 -22.118  1.00 84.40           C
ATOM   2080 1HG2 ILE A 146     -11.629  -0.819 -22.876  1.00 84.40           H
ATOM   2081 2HG2 ILE A 146     -13.324  -1.248 -22.543  1.00 84.40           H
ATOM   2082 3HG2 ILE A 146     -12.604   0.191 -21.782  1.00 84.40           H
ATOM   2083  CD1 ILE A 146     -13.016  -0.253 -19.139  1.00 84.40           C
ATOM   2084 1HD1 ILE A 146     -12.030  -0.002 -18.747  1.00 84.40           H
ATOM   2085 2HD1 ILE A 146     -13.308   0.484 -19.886  1.00 84.40           H
ATOM   2086 3HD1 ILE A 146     -13.741  -0.252 -18.325  1.00 84.40           H
ATOM   2087  HN  ILE A 146     -10.757  -3.304 -19.508  1.00 84.40           H
ATOM   2088  N   ALA A 147      -9.539  -3.139 -22.465  1.00 83.19           N
ATOM   2089  CA  ALA A 147      -8.632  -3.079 -23.599  1.00 83.19           C
ATOM   2090  C   ALA A 147      -8.682  -4.407 -24.356  1.00 83.19           C
ATOM   2091  O   ALA A 147      -8.505  -4.439 -25.573  1.00 83.19           O
ATOM   2092  HA  ALA A 147      -8.977  -2.282 -24.257  1.00 83.19           H
ATOM   2093  CB  ALA A 147      -7.223  -2.739 -23.109  1.00 83.19           C
ATOM   2094 1HB  ALA A 147      -7.237  -1.773 -22.603  1.00 83.19           H
ATOM   2095 2HB  ALA A 147      -6.885  -3.508 -22.413  1.00 83.19           H
ATOM   2096 3HB  ALA A 147      -6.544  -2.694 -23.959  1.00 83.19           H
ATOM   2097  HN  ALA A 147      -9.097  -3.107 -21.568  1.00 83.19           H
ATOM   2098  N   ILE A 148      -8.922  -5.472 -23.605  1.00 79.76           N
ATOM   2099  CA  ILE A 148      -8.797  -6.814 -24.147  1.00 79.76           C
ATOM   2100  C   ILE A 148     -10.180  -7.325 -24.557  1.00 79.76           C
ATOM   2101  O   ILE A 148     -10.369  -7.781 -25.683  1.00 79.76           O
ATOM   2102  HA  ILE A 148      -8.175  -6.749 -25.039  1.00 79.76           H
ATOM   2103  CB  ILE A 148      -8.073  -7.727 -23.155  1.00 79.76           C
ATOM   2104  HB  ILE A 148      -8.560  -7.630 -22.185  1.00 79.76           H
ATOM   2105  CG1 ILE A 148      -6.616  -7.296 -22.976  1.00 79.76           C
ATOM   2106 1HG1 ILE A 148      -6.071  -7.449 -23.907  1.00 79.76           H
ATOM   2107 2HG1 ILE A 148      -6.574  -6.230 -22.753  1.00 79.76           H
ATOM   2108  CG2 ILE A 148      -8.190  -9.194 -23.575  1.00 79.76           C
ATOM   2109 1HG2 ILE A 148      -9.241  -9.480 -23.610  1.00 79.76           H
ATOM   2110 2HG2 ILE A 148      -7.744  -9.326 -24.561  1.00 79.76           H
ATOM   2111 3HG2 ILE A 148      -7.666  -9.821 -22.853  1.00 79.76           H
ATOM   2112  CD1 ILE A 148      -5.946  -8.085 -21.850  1.00 79.76           C
ATOM   2113 1HD1 ILE A 148      -6.480  -7.910 -20.916  1.00 79.76           H
ATOM   2114 2HD1 ILE A 148      -5.969  -9.148 -22.088  1.00 79.76           H
ATOM   2115 3HD1 ILE A 148      -4.911  -7.759 -21.743  1.00 79.76           H
ATOM   2116  HN  ILE A 148      -9.197  -5.428 -22.644  1.00 79.76           H
ATOM   2117  N   ALA A 149     -11.112  -7.231 -23.619  1.00 80.16           N
ATOM   2118  CA  ALA A 149     -12.414  -7.852 -23.794  1.00 80.16           C
ATOM   2119  C   ALA A 149     -13.272  -6.977 -24.710  1.00 80.16           C
ATOM   2120  O   ALA A 149     -14.160  -7.478 -25.398  1.00 80.16           O
ATOM   2121  HA  ALA A 149     -12.259  -8.820 -24.270  1.00 80.16           H
ATOM   2122  CB  ALA A 149     -13.061  -8.074 -22.425  1.00 80.16           C
ATOM   2123 1HB  ALA A 149     -12.426  -8.725 -21.824  1.00 80.16           H
ATOM   2124 2HB  ALA A 149     -13.181  -7.116 -21.920  1.00 80.16           H
ATOM   2125 3HB  ALA A 149     -14.038  -8.540 -22.557  1.00 80.16           H
ATOM   2126  HN  ALA A 149     -10.989  -6.743 -22.755  1.00 80.16           H
ATOM   2127  N   GLN A 150     -12.978  -5.686 -24.688  1.00 71.74           N
ATOM   2128  CA  GLN A 150     -13.768  -4.725 -25.439  1.00 71.74           C
ATOM   2129  C   GLN A 150     -12.867  -3.900 -26.360  1.00 71.74           C
ATOM   2130  O   GLN A 150     -13.033  -2.686 -26.472  1.00 71.74           O
ATOM   2131  HA  GLN A 150     -14.459  -5.321 -26.035  1.00 71.74           H
ATOM   2132  CB  GLN A 150     -14.568  -3.820 -24.499  1.00 71.74           C
ATOM   2133 1HB  GLN A 150     -13.885  -3.224 -23.895  1.00 71.74           H
ATOM   2134 2HB  GLN A 150     -15.168  -3.123 -25.084  1.00 71.74           H
ATOM   2135  CG  GLN A 150     -15.478  -4.645 -23.587  1.00 71.74           C
ATOM   2136 1HG  GLN A 150     -16.055  -5.350 -24.185  1.00 71.74           H
ATOM   2137 2HG  GLN A 150     -14.872  -5.232 -22.897  1.00 71.74           H
ATOM   2138  CD  GLN A 150     -16.427  -3.741 -22.798  1.00 71.74           C
ATOM   2139  OE1 GLN A 150     -16.427  -2.528 -22.933  1.00 71.74           O
ATOM   2140  NE2 GLN A 150     -17.234  -4.397 -21.968  1.00 71.74           N
ATOM   2141 1HE2 GLN A 150     -17.183  -5.393 -21.905  1.00 71.74           H
ATOM   2142 2HE2 GLN A 150     -17.891  -3.893 -21.408  1.00 71.74           H
ATOM   2143  HN  GLN A 150     -12.216  -5.295 -24.172  1.00 71.74           H
ATOM   2144  N   ALA A 151     -11.933  -4.591 -26.995  1.00 72.21           N
ATOM   2145  CA  ALA A 151     -10.856  -3.920 -27.703  1.00 72.21           C
ATOM   2146  C   ALA A 151     -11.450  -2.914 -28.691  1.00 72.21           C
ATOM   2147  O   ALA A 151     -11.009  -1.768 -28.756  1.00 72.21           O
ATOM   2148  HA  ALA A 151     -10.259  -3.383 -26.966  1.00 72.21           H
ATOM   2149  CB  ALA A 151      -9.971  -4.960 -28.392  1.00 72.21           C
ATOM   2150 1HB  ALA A 151      -9.550  -5.632 -27.644  1.00 72.21           H
ATOM   2151 2HB  ALA A 151     -10.569  -5.534 -29.101  1.00 72.21           H
ATOM   2152 3HB  ALA A 151      -9.163  -4.456 -28.923  1.00 72.21           H
ATOM   2153  HN  ALA A 151     -11.904  -5.590 -27.031  1.00 72.21           H
ATOM   2154  N   MET A 152     -12.443  -3.379 -29.435  1.00 61.90           N
ATOM   2155  CA  MET A 152     -13.041  -2.565 -30.479  1.00 61.90           C
ATOM   2156  C   MET A 152     -13.629  -1.276 -29.900  1.00 61.90           C
ATOM   2157  O   MET A 152     -13.356  -0.186 -30.401  1.00 61.90           O
ATOM   2158  HA  MET A 152     -12.229  -2.326 -31.166  1.00 61.90           H
ATOM   2159  CB  MET A 152     -14.145  -3.361 -31.178  1.00 61.90           C
ATOM   2160 1HB  MET A 152     -14.784  -3.834 -30.433  1.00 61.90           H
ATOM   2161 2HB  MET A 152     -14.776  -2.685 -31.756  1.00 61.90           H
ATOM   2162  CG  MET A 152     -13.552  -4.427 -32.101  1.00 61.90           C
ATOM   2163 1HG  MET A 152     -12.587  -4.093 -32.483  1.00 61.90           H
ATOM   2164 2HG  MET A 152     -13.372  -5.345 -31.541  1.00 61.90           H
ATOM   2165  SD  MET A 152     -14.667  -4.749 -33.457  1.00 61.90           S
ATOM   2166  CE  MET A 152     -15.870  -5.778 -32.632  1.00 61.90           C
ATOM   2167 1HE  MET A 152     -15.379  -6.669 -32.242  1.00 61.90           H
ATOM   2168 2HE  MET A 152     -16.321  -5.222 -31.811  1.00 61.90           H
ATOM   2169 3HE  MET A 152     -16.644  -6.071 -33.341  1.00 61.90           H
ATOM   2170  HN  MET A 152     -12.837  -4.293 -29.334  1.00 61.90           H
ATOM   2171  N   ARG A 153     -14.424  -1.444 -28.854  1.00 60.47           N
ATOM   2172  CA  ARG A 153     -15.087  -0.312 -28.229  1.00 60.47           C
ATOM   2173  C   ARG A 153     -14.055   0.631 -27.608  1.00 60.47           C
ATOM   2174  O   ARG A 153     -14.249   1.846 -27.593  1.00 60.47           O
ATOM   2175  HA  ARG A 153     -15.627   0.177 -29.040  1.00 60.47           H
ATOM   2176  CB  ARG A 153     -16.063  -0.775 -27.145  1.00 60.47           C
ATOM   2177 1HB  ARG A 153     -15.567  -1.488 -26.486  1.00 60.47           H
ATOM   2178 2HB  ARG A 153     -16.358   0.075 -26.530  1.00 60.47           H
ATOM   2179  CG  ARG A 153     -17.304  -1.420 -27.764  1.00 60.47           C
ATOM   2180 1HG  ARG A 153     -17.733  -0.751 -28.510  1.00 60.47           H
ATOM   2181 2HG  ARG A 153     -17.022  -2.337 -28.282  1.00 60.47           H
ATOM   2182  CD  ARG A 153     -18.350  -1.736 -26.692  1.00 60.47           C
ATOM   2183 1HD  ARG A 153     -17.944  -2.449 -25.975  1.00 60.47           H
ATOM   2184 2HD  ARG A 153     -18.597  -0.831 -26.137  1.00 60.47           H
ATOM   2185  NE  ARG A 153     -19.569  -2.291 -27.322  1.00 60.47           N
ATOM   2186  HE  ARG A 153     -19.583  -2.379 -28.318  1.00 60.47           H
ATOM   2187  CZ  ARG A 153     -20.654  -2.682 -26.642  1.00 60.47           C
ATOM   2188  NH1 ARG A 153     -20.691  -2.586 -25.306  1.00 60.47           N
ATOM   2189 1HH1 ARG A 153     -19.904  -2.220 -24.809  1.00 60.47           H
ATOM   2190 2HH1 ARG A 153     -21.505  -2.880 -24.805  1.00 60.47           H
ATOM   2191  NH2 ARG A 153     -21.703  -3.171 -27.317  1.00 60.47           N
ATOM   2192 1HH2 ARG A 153     -22.521  -3.467 -26.825  1.00 60.47           H
ATOM   2193 2HH2 ARG A 153     -21.668  -3.239 -28.314  1.00 60.47           H
ATOM   2194  HN  ARG A 153     -14.617  -2.331 -28.435  1.00 60.47           H
ATOM   2195  N   ALA A 154     -12.981   0.037 -27.111  1.00 66.18           N
ATOM   2196  CA  ALA A 154     -11.974   0.794 -26.386  1.00 66.18           C
ATOM   2197  C   ALA A 154     -11.287   1.768 -27.345  1.00 66.18           C
ATOM   2198  O   ALA A 154     -10.903   2.868 -26.948  1.00 66.18           O
ATOM   2199  HA  ALA A 154     -12.483   1.362 -25.607  1.00 66.18           H
ATOM   2200  CB  ALA A 154     -10.986  -0.171 -25.727  1.00 66.18           C
ATOM   2201 1HB  ALA A 154     -11.520  -0.821 -25.034  1.00 66.18           H
ATOM   2202 2HB  ALA A 154     -10.503  -0.776 -26.494  1.00 66.18           H
ATOM   2203 3HB  ALA A 154     -10.231   0.398 -25.184  1.00 66.18           H
ATOM   2204  HN  ALA A 154     -12.793  -0.942 -27.196  1.00 66.18           H
ATOM   2205  N   HIS A 155     -11.152   1.330 -28.588  1.00 60.53           N
ATOM   2206  CA  HIS A 155     -10.467   2.125 -29.592  1.00 60.53           C
ATOM   2207  C   HIS A 155     -11.291   3.376 -29.905  1.00 60.53           C
ATOM   2208  O   HIS A 155     -10.748   4.477 -29.985  1.00 60.53           O
ATOM   2209  HA  HIS A 155      -9.515   2.428 -29.155  1.00 60.53           H
ATOM   2210  CB  HIS A 155     -10.165   1.287 -30.836  1.00 60.53           C
ATOM   2211 1HB  HIS A 155     -10.828   0.423 -30.849  1.00 60.53           H
ATOM   2212 2HB  HIS A 155     -10.393   1.878 -31.723  1.00 60.53           H
ATOM   2213  CG  HIS A 155      -8.735   0.808 -30.921  1.00 60.53           C
ATOM   2214  ND1 HIS A 155      -7.658   1.673 -31.006  1.00 60.53           N
ATOM   2215  HD1 HIS A 155      -7.710   2.672 -31.019  1.00 60.53           H
ATOM   2216  CD2 HIS A 155      -8.217  -0.454 -30.932  1.00 60.53           C
ATOM   2217  HD2 HIS A 155      -8.792  -1.379 -30.879  1.00 60.53           H
ATOM   2218  CE1 HIS A 155      -6.547   0.954 -31.066  1.00 60.53           C
ATOM   2219  HE1 HIS A 155      -5.533   1.346 -31.139  1.00 60.53           H
ATOM   2220  NE2 HIS A 155      -6.896  -0.364 -31.021  1.00 60.53           N
ATOM   2221  HN  HIS A 155     -11.501   0.450 -28.911  1.00 60.53           H
ATOM   2222  N   THR A 156     -12.588   3.165 -30.075  1.00 66.76           N
ATOM   2223  CA  THR A 156     -13.460   4.218 -30.566  1.00 66.76           C
ATOM   2224  C   THR A 156     -13.484   5.392 -29.585  1.00 66.76           C
ATOM   2225  O   THR A 156     -13.615   6.544 -29.994  1.00 66.76           O
ATOM   2226  HA  THR A 156     -13.050   4.593 -31.504  1.00 66.76           H
ATOM   2227  CB  THR A 156     -14.840   3.609 -30.820  1.00 66.76           C
ATOM   2228  HB  THR A 156     -15.436   3.603 -29.908  1.00 66.76           H
ATOM   2229  OG1 THR A 156     -14.557   2.328 -31.378  1.00 66.76           O
ATOM   2230  HG1 THR A 156     -15.348   1.726 -31.270  1.00 66.76           H
ATOM   2231  CG2 THR A 156     -15.607   4.336 -31.926  1.00 66.76           C
ATOM   2232 1HG2 THR A 156     -15.041   4.283 -32.856  1.00 66.76           H
ATOM   2233 2HG2 THR A 156     -15.747   5.380 -31.645  1.00 66.76           H
ATOM   2234 3HG2 THR A 156     -16.579   3.864 -32.065  1.00 66.76           H
ATOM   2235  HN  THR A 156     -13.042   2.295 -29.882  1.00 66.76           H
ATOM   2236  N   TRP A 157     -13.356   5.058 -28.309  1.00 61.66           N
ATOM   2237  CA  TRP A 157     -13.601   6.026 -27.254  1.00 61.66           C
ATOM   2238  C   TRP A 157     -12.254   6.389 -26.624  1.00 61.66           C
ATOM   2239  O   TRP A 157     -12.192   6.748 -25.449  1.00 61.66           O
ATOM   2240  HA  TRP A 157     -14.049   6.909 -27.710  1.00 61.66           H
ATOM   2241  CB  TRP A 157     -14.611   5.488 -26.239  1.00 61.66           C
ATOM   2242 1HB  TRP A 157     -14.200   4.591 -25.774  1.00 61.66           H
ATOM   2243 2HB  TRP A 157     -14.743   6.225 -25.448  1.00 61.66           H
ATOM   2244  CG  TRP A 157     -15.978   5.153 -26.839  1.00 61.66           C
ATOM   2245  CD1 TRP A 157     -16.434   3.957 -27.235  1.00 61.66           C
ATOM   2246  HD1 TRP A 157     -15.861   3.031 -27.177  1.00 61.66           H
ATOM   2247  CD2 TRP A 157     -17.054   6.079 -27.095  1.00 61.66           C
ATOM   2248  NE1 TRP A 157     -17.721   4.044 -27.727  1.00 61.66           N
ATOM   2249  HE1 TRP A 157     -18.272   3.288 -28.081  1.00 61.66           H
ATOM   2250  CE2 TRP A 157     -18.110   5.376 -27.639  1.00 61.66           C
ATOM   2251  CE3 TRP A 157     -17.133   7.465 -26.875  1.00 61.66           C
ATOM   2252  HE3 TRP A 157     -16.314   8.043 -26.447  1.00 61.66           H
ATOM   2253  CZ2 TRP A 157     -19.320   5.974 -28.008  1.00 61.66           C
ATOM   2254  HZ2 TRP A 157     -20.140   5.396 -28.436  1.00 61.66           H
ATOM   2255  CZ3 TRP A 157     -18.350   8.048 -27.250  1.00 61.66           C
ATOM   2256  HZ3 TRP A 157     -18.465   9.122 -27.101  1.00 61.66           H
ATOM   2257  CH2 TRP A 157     -19.422   7.354 -27.798  1.00 61.66           C
ATOM   2258  HH2 TRP A 157     -20.338   7.882 -28.064  1.00 61.66           H
ATOM   2259  HN  TRP A 157     -13.091   4.147 -27.994  1.00 61.66           H
ATOM   2260  N   ARG A 158     -11.210   6.282 -27.432  1.00 62.20           N
ATOM   2261  CA  ARG A 158      -9.854   6.396 -26.923  1.00 62.20           C
ATOM   2262  C   ARG A 158      -9.675   7.722 -26.182  1.00 62.20           C
ATOM   2263  O   ARG A 158      -9.118   7.755 -25.086  1.00 62.20           O
ATOM   2264  HA  ARG A 158      -9.739   5.550 -26.246  1.00 62.20           H
ATOM   2265  CB  ARG A 158      -8.831   6.310 -28.057  1.00 62.20           C
ATOM   2266 1HB  ARG A 158      -9.008   5.410 -28.645  1.00 62.20           H
ATOM   2267 2HB  ARG A 158      -8.956   7.159 -28.729  1.00 62.20           H
ATOM   2268  CG  ARG A 158      -7.403   6.295 -27.507  1.00 62.20           C
ATOM   2269 1HG  ARG A 158      -7.193   7.239 -27.004  1.00 62.20           H
ATOM   2270 2HG  ARG A 158      -7.306   5.508 -26.760  1.00 62.20           H
ATOM   2271  CD  ARG A 158      -6.386   6.071 -28.628  1.00 62.20           C
ATOM   2272 1HD  ARG A 158      -6.563   5.105 -29.102  1.00 62.20           H
ATOM   2273 2HD  ARG A 158      -6.509   6.831 -29.399  1.00 62.20           H
ATOM   2274  NE  ARG A 158      -5.012   6.122 -28.082  1.00 62.20           N
ATOM   2275  HE  ARG A 158      -4.894   6.429 -27.138  1.00 62.20           H
ATOM   2276  CZ  ARG A 158      -3.915   5.783 -28.774  1.00 62.20           C
ATOM   2277  NH1 ARG A 158      -4.015   5.365 -30.043  1.00 62.20           N
ATOM   2278 1HH1 ARG A 158      -4.912   5.304 -30.481  1.00 62.20           H
ATOM   2279 2HH1 ARG A 158      -3.191   5.114 -30.553  1.00 62.20           H
ATOM   2280  NH2 ARG A 158      -2.718   5.868 -28.178  1.00 62.20           N
ATOM   2281 1HH2 ARG A 158      -1.891   5.619 -28.680  1.00 62.20           H
ATOM   2282 2HH2 ARG A 158      -2.653   6.181 -27.230  1.00 62.20           H
ATOM   2283  HN  ARG A 158     -11.280   6.120 -28.417  1.00 62.20           H
ATOM   2284  N   GLU A 159     -10.159   8.784 -26.810  1.00 67.88           N
ATOM   2285  CA  GLU A 159      -9.979  10.120 -26.269  1.00 67.88           C
ATOM   2286  C   GLU A 159     -10.795  10.287 -24.985  1.00 67.88           C
ATOM   2287  O   GLU A 159     -10.290  10.797 -23.986  1.00 67.88           O
ATOM   2288  HA  GLU A 159      -8.916  10.201 -26.045  1.00 67.88           H
ATOM   2289  CB  GLU A 159     -10.357  11.185 -27.300  1.00 67.88           C
ATOM   2290 1HB  GLU A 159     -11.325  10.944 -27.740  1.00 67.88           H
ATOM   2291 2HB  GLU A 159     -10.329  12.172 -26.837  1.00 67.88           H
ATOM   2292  CG  GLU A 159      -9.347  11.219 -28.449  1.00 67.88           C
ATOM   2293 1HG  GLU A 159      -8.335  11.248 -28.047  1.00 67.88           H
ATOM   2294 2HG  GLU A 159      -9.431  10.306 -29.038  1.00 67.88           H
ATOM   2295  CD  GLU A 159      -9.579  12.435 -29.348  1.00 67.88           C
ATOM   2296  OE1 GLU A 159      -8.640  12.773 -30.100  1.00 67.88           O
ATOM   2297  OE2 GLU A 159     -10.691  13.000 -29.262  1.00 67.88           O
ATOM   2298  HN  GLU A 159     -10.664   8.742 -27.672  1.00 67.88           H
ATOM   2299  N   LYS A 160     -12.043   9.846 -25.053  1.00 72.11           N
ATOM   2300  CA  LYS A 160     -12.940   9.962 -23.916  1.00 72.11           C
ATOM   2301  C   LYS A 160     -12.361   9.183 -22.733  1.00 72.11           C
ATOM   2302  O   LYS A 160     -12.457   9.624 -21.589  1.00 72.11           O
ATOM   2303  HA  LYS A 160     -12.989  11.016 -23.645  1.00 72.11           H
ATOM   2304  CB  LYS A 160     -14.355   9.528 -24.304  1.00 72.11           C
ATOM   2305 1HB  LYS A 160     -14.326   8.534 -24.751  1.00 72.11           H
ATOM   2306 2HB  LYS A 160     -14.976   9.457 -23.411  1.00 72.11           H
ATOM   2307  CG  LYS A 160     -14.981  10.517 -25.290  1.00 72.11           C
ATOM   2308 1HG  LYS A 160     -14.782  11.537 -24.962  1.00 72.11           H
ATOM   2309 2HG  LYS A 160     -14.517  10.402 -26.270  1.00 72.11           H
ATOM   2310  CD  LYS A 160     -16.490  10.297 -25.404  1.00 72.11           C
ATOM   2311 1HD  LYS A 160     -16.691   9.260 -25.676  1.00 72.11           H
ATOM   2312 2HD  LYS A 160     -16.961  10.469 -24.436  1.00 72.11           H
ATOM   2313  CE  LYS A 160     -17.103  11.231 -26.449  1.00 72.11           C
ATOM   2314 1HE  LYS A 160     -16.919  12.268 -26.171  1.00 72.11           H
ATOM   2315 2HE  LYS A 160     -16.624  11.070 -27.415  1.00 72.11           H
ATOM   2316  NZ  LYS A 160     -18.559  10.993 -26.567  1.00 72.11           N
ATOM   2317 1HZ  LYS A 160     -19.032  11.872 -26.748  1.00 72.11           H
ATOM   2318 2HZ  LYS A 160     -18.737  10.350 -27.330  1.00 72.11           H
ATOM   2319 3HZ  LYS A 160     -18.907  10.595 -25.702  1.00 72.11           H
ATOM   2320  HN  LYS A 160     -12.441   9.417 -25.864  1.00 72.11           H
ATOM   2321  N   ARG A 161     -11.773   8.039 -23.050  1.00 70.73           N
ATOM   2322  CA  ARG A 161     -11.188   7.190 -22.027  1.00 70.73           C
ATOM   2323  C   ARG A 161     -10.070   7.935 -21.294  1.00 70.73           C
ATOM   2324  O   ARG A 161      -9.880   7.751 -20.093  1.00 70.73           O
ATOM   2325  HA  ARG A 161     -12.012   6.958 -21.352  1.00 70.73           H
ATOM   2326  CB  ARG A 161     -10.622   5.905 -22.634  1.00 70.73           C
ATOM   2327 1HB  ARG A 161     -10.025   6.146 -23.513  1.00 70.73           H
ATOM   2328 2HB  ARG A 161      -9.956   5.422 -21.919  1.00 70.73           H
ATOM   2329  CG  ARG A 161     -11.745   4.941 -23.023  1.00 70.73           C
ATOM   2330 1HG  ARG A 161     -12.361   4.724 -22.150  1.00 70.73           H
ATOM   2331 2HG  ARG A 161     -12.394   5.412 -23.761  1.00 70.73           H
ATOM   2332  CD  ARG A 161     -11.178   3.639 -23.592  1.00 70.73           C
ATOM   2333 1HD  ARG A 161     -11.985   3.028 -23.996  1.00 70.73           H
ATOM   2334 2HD  ARG A 161     -10.500   3.857 -24.416  1.00 70.73           H
ATOM   2335  NE  ARG A 161     -10.462   2.893 -22.532  1.00 70.73           N
ATOM   2336  HE  ARG A 161     -10.664   3.122 -21.580  1.00 70.73           H
ATOM   2337  CZ  ARG A 161      -9.560   1.932 -22.770  1.00 70.73           C
ATOM   2338  NH1 ARG A 161      -9.250   1.585 -24.026  1.00 70.73           N
ATOM   2339 1HH1 ARG A 161      -9.693   2.045 -24.796  1.00 70.73           H
ATOM   2340 2HH1 ARG A 161      -8.575   0.866 -24.195  1.00 70.73           H
ATOM   2341  NH2 ARG A 161      -8.972   1.322 -21.731  1.00 70.73           N
ATOM   2342 1HH2 ARG A 161      -8.296   0.602 -21.891  1.00 70.73           H
ATOM   2343 2HH2 ARG A 161      -9.209   1.587 -20.797  1.00 70.73           H
ATOM   2344  HN  ARG A 161     -11.693   7.691 -23.984  1.00 70.73           H
ATOM   2345  N   LEU A 162      -9.358   8.759 -22.049  1.00 82.69           N
ATOM   2346  CA  LEU A 162      -8.259   9.526 -21.489  1.00 82.69           C
ATOM   2347  C   LEU A 162      -8.814  10.572 -20.520  1.00 82.69           C
ATOM   2348  O   LEU A 162      -8.224  10.827 -19.471  1.00 82.69           O
ATOM   2349  HA  LEU A 162      -7.631   8.835 -20.928  1.00 82.69           H
ATOM   2350  CB  LEU A 162      -7.396  10.119 -22.604  1.00 82.69           C
ATOM   2351 1HB  LEU A 162      -7.050   9.304 -23.241  1.00 82.69           H
ATOM   2352 2HB  LEU A 162      -8.025  10.760 -23.222  1.00 82.69           H
ATOM   2353  CG  LEU A 162      -6.178  10.928 -22.152  1.00 82.69           C
ATOM   2354  HG  LEU A 162      -6.519  11.702 -21.464  1.00 82.69           H
ATOM   2355  CD1 LEU A 162      -5.187  10.047 -21.388  1.00 82.69           C
ATOM   2356 1HD1 LEU A 162      -5.676   9.630 -20.508  1.00 82.69           H
ATOM   2357 2HD1 LEU A 162      -4.849   9.237 -22.034  1.00 82.69           H
ATOM   2358 3HD1 LEU A 162      -4.332  10.648 -21.079  1.00 82.69           H
ATOM   2359  CD2 LEU A 162      -5.520  11.636 -23.338  1.00 82.69           C
ATOM   2360 1HD2 LEU A 162      -5.195  10.896 -24.069  1.00 82.69           H
ATOM   2361 2HD2 LEU A 162      -6.237  12.313 -23.801  1.00 82.69           H
ATOM   2362 3HD2 LEU A 162      -4.657  12.204 -22.989  1.00 82.69           H
ATOM   2363  HN  LEU A 162      -9.523   8.907 -23.024  1.00 82.69           H
ATOM   2364  N   LEU A 163      -9.943  11.149 -20.905  1.00 84.18           N
ATOM   2365  CA  LEU A 163     -10.589  12.155 -20.079  1.00 84.18           C
ATOM   2366  C   LEU A 163     -11.046  11.514 -18.767  1.00 84.18           C
ATOM   2367  O   LEU A 163     -10.774  12.038 -17.688  1.00 84.18           O
ATOM   2368  HA  LEU A 163      -9.845  12.917 -19.850  1.00 84.18           H
ATOM   2369  CB  LEU A 163     -11.716  12.841 -20.853  1.00 84.18           C
ATOM   2370 1HB  LEU A 163     -11.304  13.237 -21.781  1.00 84.18           H
ATOM   2371 2HB  LEU A 163     -12.453  12.086 -21.129  1.00 84.18           H
ATOM   2372  CG  LEU A 163     -12.438  13.975 -20.123  1.00 84.18           C
ATOM   2373  HG  LEU A 163     -12.804  13.590 -19.171  1.00 84.18           H
ATOM   2374  CD1 LEU A 163     -11.477  15.122 -19.806  1.00 84.18           C
ATOM   2375 1HD1 LEU A 163     -10.670  14.756 -19.172  1.00 84.18           H
ATOM   2376 2HD1 LEU A 163     -11.060  15.514 -20.734  1.00 84.18           H
ATOM   2377 3HD1 LEU A 163     -12.016  15.915 -19.287  1.00 84.18           H
ATOM   2378  CD2 LEU A 163     -13.657  14.450 -20.917  1.00 84.18           C
ATOM   2379 1HD2 LEU A 163     -13.335  14.812 -21.894  1.00 84.18           H
ATOM   2380 2HD2 LEU A 163     -14.351  13.621 -21.048  1.00 84.18           H
ATOM   2381 3HD2 LEU A 163     -14.151  15.257 -20.376  1.00 84.18           H
ATOM   2382  HN  LEU A 163     -10.413  10.940 -21.762  1.00 84.18           H
ATOM   2383  N   TYR A 164     -11.733  10.389 -18.902  1.00 77.76           N
ATOM   2384  CA  TYR A 164     -12.240   9.677 -17.742  1.00 77.76           C
ATOM   2385  C   TYR A 164     -11.098   9.246 -16.820  1.00 77.76           C
ATOM   2386  O   TYR A 164     -11.248   9.242 -15.599  1.00 77.76           O
ATOM   2387  HA  TYR A 164     -12.902  10.351 -17.197  1.00 77.76           H
ATOM   2388  CB  TYR A 164     -12.941   8.430 -18.285  1.00 77.76           C
ATOM   2389 1HB  TYR A 164     -12.267   7.918 -18.972  1.00 77.76           H
ATOM   2390 2HB  TYR A 164     -13.134   7.746 -17.459  1.00 77.76           H
ATOM   2391  CG  TYR A 164     -14.258   8.721 -19.006  1.00 77.76           C
ATOM   2392  CD1 TYR A 164     -15.132   9.659 -18.496  1.00 77.76           C
ATOM   2393  HD1 TYR A 164     -14.883  10.194 -17.579  1.00 77.76           H
ATOM   2394  CD2 TYR A 164     -14.573   8.044 -20.167  1.00 77.76           C
ATOM   2395  HD2 TYR A 164     -13.883   7.303 -20.570  1.00 77.76           H
ATOM   2396  CE1 TYR A 164     -16.372   9.933 -19.175  1.00 77.76           C
ATOM   2397  HE1 TYR A 164     -17.071  10.672 -18.783  1.00 77.76           H
ATOM   2398  CE2 TYR A 164     -15.813   8.318 -20.846  1.00 77.76           C
ATOM   2399  HE2 TYR A 164     -16.074   7.790 -21.764  1.00 77.76           H
ATOM   2400  CZ  TYR A 164     -16.651   9.249 -20.317  1.00 77.76           C
ATOM   2401  OH  TYR A 164     -17.822   9.507 -20.958  1.00 77.76           O
ATOM   2402  HH  TYR A 164     -18.364  10.162 -20.431  1.00 77.76           H
ATOM   2403  HN  TYR A 164     -11.942   9.964 -19.783  1.00 77.76           H
ATOM   2404  N   SER A 165      -9.982   8.892 -17.440  1.00 88.52           N
ATOM   2405  CA  SER A 165      -8.821   8.439 -16.692  1.00 88.52           C
ATOM   2406  C   SER A 165      -8.320   9.558 -15.776  1.00 88.52           C
ATOM   2407  O   SER A 165      -7.860   9.296 -14.666  1.00 88.52           O
ATOM   2408  HA  SER A 165      -9.171   7.591 -16.103  1.00 88.52           H
ATOM   2409  CB  SER A 165      -7.704   7.982 -17.631  1.00 88.52           C
ATOM   2410 1HB  SER A 165      -6.948   7.442 -17.060  1.00 88.52           H
ATOM   2411 2HB  SER A 165      -8.109   7.283 -18.363  1.00 88.52           H
ATOM   2412  OG  SER A 165      -7.094   9.077 -18.308  1.00 88.52           O
ATOM   2413  HG  SER A 165      -7.789   9.746 -18.572  1.00 88.52           H
ATOM   2414  HN  SER A 165      -9.863   8.911 -18.433  1.00 88.52           H
ATOM   2415  N   LYS A 166      -8.427  10.780 -16.275  1.00 85.70           N
ATOM   2416  CA  LYS A 166      -8.029  11.943 -15.500  1.00 85.70           C
ATOM   2417  C   LYS A 166      -8.955  12.086 -14.291  1.00 85.70           C
ATOM   2418  O   LYS A 166      -8.490  12.254 -13.165  1.00 85.70           O
ATOM   2419  HA  LYS A 166      -7.016  11.764 -15.139  1.00 85.70           H
ATOM   2420  CB  LYS A 166      -7.980  13.188 -16.388  1.00 85.70           C
ATOM   2421 1HB  LYS A 166      -8.914  13.283 -16.940  1.00 85.70           H
ATOM   2422 2HB  LYS A 166      -7.886  14.078 -15.767  1.00 85.70           H
ATOM   2423  CG  LYS A 166      -6.807  13.117 -17.368  1.00 85.70           C
ATOM   2424 1HG  LYS A 166      -5.872  13.023 -16.815  1.00 85.70           H
ATOM   2425 2HG  LYS A 166      -6.900  12.226 -17.988  1.00 85.70           H
ATOM   2426  CD  LYS A 166      -6.758  14.361 -18.257  1.00 85.70           C
ATOM   2427 1HD  LYS A 166      -7.685  14.443 -18.825  1.00 85.70           H
ATOM   2428 2HD  LYS A 166      -6.686  15.254 -17.635  1.00 85.70           H
ATOM   2429  CE  LYS A 166      -5.569  14.304 -19.216  1.00 85.70           C
ATOM   2430 1HE  LYS A 166      -4.647  14.155 -18.654  1.00 85.70           H
ATOM   2431 2HE  LYS A 166      -5.674  13.450 -19.885  1.00 85.70           H
ATOM   2432  NZ  LYS A 166      -5.479  15.552 -20.007  1.00 85.70           N
ATOM   2433 1HZ  LYS A 166      -4.693  15.492 -20.645  1.00 85.70           H
ATOM   2434 2HZ  LYS A 166      -6.335  15.679 -20.535  1.00 85.70           H
ATOM   2435 3HZ  LYS A 166      -5.348  16.339 -19.381  1.00 85.70           H
ATOM   2436  HN  LYS A 166      -8.777  10.982 -17.190  1.00 85.70           H
ATOM   2437  N   MET A 167     -10.249  12.014 -14.566  1.00 86.47           N
ATOM   2438  CA  MET A 167     -11.246  12.179 -13.522  1.00 86.47           C
ATOM   2439  C   MET A 167     -11.098  11.102 -12.446  1.00 86.47           C
ATOM   2440  O   MET A 167     -11.137  11.401 -11.253  1.00 86.47           O
ATOM   2441  HA  MET A 167     -11.058  13.162 -13.089  1.00 86.47           H
ATOM   2442  CB  MET A 167     -12.646  12.100 -14.135  1.00 86.47           C
ATOM   2443 1HB  MET A 167     -12.738  11.186 -14.722  1.00 86.47           H
ATOM   2444 2HB  MET A 167     -13.392  12.046 -13.341  1.00 86.47           H
ATOM   2445  CG  MET A 167     -12.925  13.314 -15.023  1.00 86.47           C
ATOM   2446 1HG  MET A 167     -12.850  14.229 -14.436  1.00 86.47           H
ATOM   2447 2HG  MET A 167     -12.175  13.378 -15.811  1.00 86.47           H
ATOM   2448  SD  MET A 167     -14.554  13.182 -15.742  1.00 86.47           S
ATOM   2449  CE  MET A 167     -14.696  14.799 -16.484  1.00 86.47           C
ATOM   2450 1HE  MET A 167     -14.614  15.563 -15.711  1.00 86.47           H
ATOM   2451 2HE  MET A 167     -13.899  14.935 -17.215  1.00 86.47           H
ATOM   2452 3HE  MET A 167     -15.663  14.888 -16.980  1.00 86.47           H
ATOM   2453  HN  MET A 167     -10.618  11.846 -15.480  1.00 86.47           H
ATOM   2454  N   VAL A 168     -10.931   9.871 -12.906  1.00 93.70           N
ATOM   2455  CA  VAL A 168     -10.842   8.738 -11.999  1.00 93.70           C
ATOM   2456  C   VAL A 168      -9.638   8.924 -11.074  1.00 93.70           C
ATOM   2457  O   VAL A 168      -9.732   8.685  -9.871  1.00 93.70           O
ATOM   2458  HA  VAL A 168     -11.750   8.729 -11.396  1.00 93.70           H
ATOM   2459  CB  VAL A 168     -10.788   7.433 -12.796  1.00 93.70           C
ATOM   2460  HB  VAL A 168      -9.999   7.528 -13.541  1.00 93.70           H
ATOM   2461  CG1 VAL A 168     -10.439   6.252 -11.889  1.00 93.70           C
ATOM   2462 1HG1 VAL A 168      -9.465   6.422 -11.430  1.00 93.70           H
ATOM   2463 2HG1 VAL A 168     -11.195   6.155 -11.110  1.00 93.70           H
ATOM   2464 3HG1 VAL A 168     -10.407   5.337 -12.480  1.00 93.70           H
ATOM   2465  CG2 VAL A 168     -12.106   7.187 -13.534  1.00 93.70           C
ATOM   2466 1HG2 VAL A 168     -12.920   7.123 -12.813  1.00 93.70           H
ATOM   2467 2HG2 VAL A 168     -12.295   8.009 -14.224  1.00 93.70           H
ATOM   2468 3HG2 VAL A 168     -12.040   6.253 -14.092  1.00 93.70           H
ATOM   2469  HN  VAL A 168     -10.856   9.642 -13.876  1.00 93.70           H
ATOM   2470  N   CYS A 169      -8.534   9.349 -11.670  1.00 94.76           N
ATOM   2471  CA  CYS A 169      -7.309   9.558 -10.917  1.00 94.76           C
ATOM   2472  C   CYS A 169      -7.587  10.596  -9.827  1.00 94.76           C
ATOM   2473  O   CYS A 169      -7.228  10.395  -8.668  1.00 94.76           O
ATOM   2474  HA  CYS A 169      -7.044   8.597 -10.477  1.00 94.76           H
ATOM   2475  CB  CYS A 169      -6.152   9.980 -11.824  1.00 94.76           C
ATOM   2476 1HB  CYS A 169      -6.471  10.787 -12.483  1.00 94.76           H
ATOM   2477 2HB  CYS A 169      -5.329  10.367 -11.222  1.00 94.76           H
ATOM   2478  SG  CYS A 169      -5.582   8.552 -12.816  1.00 94.76           S
ATOM   2479  HG  CYS A 169      -6.579   8.587 -13.696  1.00 94.76           H
ATOM   2480  HN  CYS A 169      -8.468   9.548 -12.648  1.00 94.76           H
ATOM   2481  N   PHE A 170      -8.225  11.682 -10.238  1.00 93.78           N
ATOM   2482  CA  PHE A 170      -8.525  12.766  -9.318  1.00 93.78           C
ATOM   2483  C   PHE A 170      -9.403  12.279  -8.164  1.00 93.78           C
ATOM   2484  O   PHE A 170      -9.138  12.590  -7.003  1.00 93.78           O
ATOM   2485  HA  PHE A 170      -7.575  13.127  -8.923  1.00 93.78           H
ATOM   2486  CB  PHE A 170      -9.289  13.828 -10.112  1.00 93.78           C
ATOM   2487 1HB  PHE A 170      -8.687  14.130 -10.968  1.00 93.78           H
ATOM   2488 2HB  PHE A 170     -10.203  13.384 -10.506  1.00 93.78           H
ATOM   2489  CG  PHE A 170      -9.653  15.071  -9.298  1.00 93.78           C
ATOM   2490  CD1 PHE A 170     -10.923  15.236  -8.840  1.00 93.78           C
ATOM   2491  HD1 PHE A 170     -11.681  14.482  -9.052  1.00 93.78           H
ATOM   2492  CD2 PHE A 170      -8.707  16.012  -9.033  1.00 93.78           C
ATOM   2493  HD2 PHE A 170      -7.690  15.880  -9.401  1.00 93.78           H
ATOM   2494  CE1 PHE A 170     -11.261  16.390  -8.085  1.00 93.78           C
ATOM   2495  HE1 PHE A 170     -12.279  16.522  -7.717  1.00 93.78           H
ATOM   2496  CE2 PHE A 170      -9.045  17.166  -8.278  1.00 93.78           C
ATOM   2497  HE2 PHE A 170      -8.287  17.920  -8.066  1.00 93.78           H
ATOM   2498  CZ  PHE A 170     -10.315  17.331  -7.820  1.00 93.78           C
ATOM   2499  HZ  PHE A 170     -10.574  18.216  -7.240  1.00 93.78           H
ATOM   2500  HN  PHE A 170      -8.534  11.828 -11.178  1.00 93.78           H
ATOM   2501  N   THR A 171     -10.431  11.524  -8.522  1.00 93.59           N
ATOM   2502  CA  THR A 171     -11.361  11.007  -7.533  1.00 93.59           C
ATOM   2503  C   THR A 171     -10.625  10.135  -6.513  1.00 93.59           C
ATOM   2504  O   THR A 171     -10.930  10.175  -5.322  1.00 93.59           O
ATOM   2505  HA  THR A 171     -11.784  11.850  -6.986  1.00 93.59           H
ATOM   2506  CB  THR A 171     -12.476  10.267  -8.274  1.00 93.59           C
ATOM   2507  HB  THR A 171     -12.097   9.357  -8.740  1.00 93.59           H
ATOM   2508  OG1 THR A 171     -13.006  11.241  -9.168  1.00 93.59           O
ATOM   2509  HG1 THR A 171     -12.552  11.172 -10.057  1.00 93.59           H
ATOM   2510  CG2 THR A 171     -13.654   9.919  -7.362  1.00 93.59           C
ATOM   2511 1HG2 THR A 171     -14.077  10.835  -6.948  1.00 93.59           H
ATOM   2512 2HG2 THR A 171     -13.309   9.279  -6.549  1.00 93.59           H
ATOM   2513 3HG2 THR A 171     -14.417   9.395  -7.937  1.00 93.59           H
ATOM   2514  HN  THR A 171     -10.632  11.265  -9.467  1.00 93.59           H
ATOM   2515  N   ILE A 172      -9.670   9.368  -7.019  1.00 94.46           N
ATOM   2516  CA  ILE A 172      -8.913   8.461  -6.173  1.00 94.46           C
ATOM   2517  C   ILE A 172      -8.126   9.271  -5.140  1.00 94.46           C
ATOM   2518  O   ILE A 172      -8.125   8.939  -3.956  1.00 94.46           O
ATOM   2519  HA  ILE A 172      -9.630   7.832  -5.645  1.00 94.46           H
ATOM   2520  CB  ILE A 172      -8.040   7.537  -7.025  1.00 94.46           C
ATOM   2521  HB  ILE A 172      -7.565   8.136  -7.801  1.00 94.46           H
ATOM   2522  CG1 ILE A 172      -8.889   6.476  -7.728  1.00 94.46           C
ATOM   2523 1HG1 ILE A 172      -9.266   5.762  -6.995  1.00 94.46           H
ATOM   2524 2HG1 ILE A 172      -9.757   6.947  -8.190  1.00 94.46           H
ATOM   2525  CG2 ILE A 172      -6.922   6.914  -6.187  1.00 94.46           C
ATOM   2526 1HG2 ILE A 172      -6.295   7.703  -5.773  1.00 94.46           H
ATOM   2527 2HG2 ILE A 172      -7.357   6.332  -5.374  1.00 94.46           H
ATOM   2528 3HG2 ILE A 172      -6.317   6.262  -6.817  1.00 94.46           H
ATOM   2529  CD1 ILE A 172      -8.074   5.739  -8.793  1.00 94.46           C
ATOM   2530 1HD1 ILE A 172      -7.719   6.453  -9.537  1.00 94.46           H
ATOM   2531 2HD1 ILE A 172      -7.221   5.250  -8.323  1.00 94.46           H
ATOM   2532 3HD1 ILE A 172      -8.701   4.991  -9.277  1.00 94.46           H
ATOM   2533  HN  ILE A 172      -9.413   9.359  -7.985  1.00 94.46           H
ATOM   2534  N   TRP A 173      -7.476  10.318  -5.627  1.00 93.30           N
ATOM   2535  CA  TRP A 173      -6.613  11.122  -4.780  1.00 93.30           C
ATOM   2536  C   TRP A 173      -7.480  11.762  -3.693  1.00 93.30           C
ATOM   2537  O   TRP A 173      -7.107  11.771  -2.521  1.00 93.30           O
ATOM   2538  HA  TRP A 173      -5.878  10.458  -4.326  1.00 93.30           H
ATOM   2539  CB  TRP A 173      -5.836  12.149  -5.606  1.00 93.30           C
ATOM   2540 1HB  TRP A 173      -6.513  12.606  -6.328  1.00 93.30           H
ATOM   2541 2HB  TRP A 173      -5.490  12.945  -4.946  1.00 93.30           H
ATOM   2542  CG  TRP A 173      -4.634  11.566  -6.353  1.00 93.30           C
ATOM   2543  CD1 TRP A 173      -4.481  11.411  -7.675  1.00 93.30           C
ATOM   2544  HD1 TRP A 173      -5.228  11.693  -8.417  1.00 93.30           H
ATOM   2545  CD2 TRP A 173      -3.417  11.065  -5.763  1.00 93.30           C
ATOM   2546  NE1 TRP A 173      -3.258  10.848  -7.979  1.00 93.30           N
ATOM   2547  HE1 TRP A 173      -2.916  10.635  -8.894  1.00 93.30           H
ATOM   2548  CE2 TRP A 173      -2.590  10.631  -6.779  1.00 93.30           C
ATOM   2549  CE3 TRP A 173      -3.026  10.981  -4.415  1.00 93.30           C
ATOM   2550  HE3 TRP A 173      -3.660  11.317  -3.594  1.00 93.30           H
ATOM   2551  CZ2 TRP A 173      -1.322  10.082  -6.555  1.00 93.30           C
ATOM   2552  HZ2 TRP A 173      -0.688   9.747  -7.376  1.00 93.30           H
ATOM   2553  CZ3 TRP A 173      -1.755  10.430  -4.207  1.00 93.30           C
ATOM   2554  HZ3 TRP A 173      -1.403  10.342  -3.180  1.00 93.30           H
ATOM   2555  CH2 TRP A 173      -0.912   9.989  -5.220  1.00 93.30           C
ATOM   2556  HH2 TRP A 173       0.065   9.571  -4.975  1.00 93.30           H
ATOM   2557  HN  TRP A 173      -7.532  10.617  -6.579  1.00 93.30           H
ATOM   2558  N   VAL A 174      -8.621  12.282  -4.122  1.00 95.98           N
ATOM   2559  CA  VAL A 174      -9.528  12.953  -3.206  1.00 95.98           C
ATOM   2560  C   VAL A 174     -10.003  11.958  -2.145  1.00 95.98           C
ATOM   2561  O   VAL A 174     -10.018  12.274  -0.956  1.00 95.98           O
ATOM   2562  HA  VAL A 174      -8.970  13.750  -2.715  1.00 95.98           H
ATOM   2563  CB  VAL A 174     -10.680  13.592  -3.984  1.00 95.98           C
ATOM   2564  HB  VAL A 174     -11.134  12.819  -4.606  1.00 95.98           H
ATOM   2565  CG1 VAL A 174     -11.755  14.123  -3.035  1.00 95.98           C
ATOM   2566 1HG1 VAL A 174     -12.151  13.301  -2.438  1.00 95.98           H
ATOM   2567 2HG1 VAL A 174     -11.320  14.874  -2.376  1.00 95.98           H
ATOM   2568 3HG1 VAL A 174     -12.562  14.572  -3.614  1.00 95.98           H
ATOM   2569  CG2 VAL A 174     -10.169  14.699  -4.909  1.00 95.98           C
ATOM   2570 1HG2 VAL A 174      -9.679  15.470  -4.315  1.00 95.98           H
ATOM   2571 2HG2 VAL A 174      -9.457  14.279  -5.620  1.00 95.98           H
ATOM   2572 3HG2 VAL A 174     -11.008  15.136  -5.450  1.00 95.98           H
ATOM   2573  HN  VAL A 174      -8.928  12.250  -5.073  1.00 95.98           H
ATOM   2574  N   LEU A 175     -10.379  10.777  -2.613  1.00 91.17           N
ATOM   2575  CA  LEU A 175     -10.913   9.756  -1.727  1.00 91.17           C
ATOM   2576  C   LEU A 175      -9.846   9.370  -0.700  1.00 91.17           C
ATOM   2577  O   LEU A 175     -10.128   9.295   0.495  1.00 91.17           O
ATOM   2578  HA  LEU A 175     -11.759  10.193  -1.197  1.00 91.17           H
ATOM   2579  CB  LEU A 175     -11.447   8.572  -2.535  1.00 91.17           C
ATOM   2580 1HB  LEU A 175     -12.222   8.937  -3.208  1.00 91.17           H
ATOM   2581 2HB  LEU A 175     -10.638   8.188  -3.157  1.00 91.17           H
ATOM   2582  CG  LEU A 175     -12.021   7.410  -1.721  1.00 91.17           C
ATOM   2583  HG  LEU A 175     -11.263   7.083  -1.011  1.00 91.17           H
ATOM   2584  CD1 LEU A 175     -13.238   7.858  -0.909  1.00 91.17           C
ATOM   2585 1HD1 LEU A 175     -12.945   8.653  -0.224  1.00 91.17           H
ATOM   2586 2HD1 LEU A 175     -14.010   8.228  -1.585  1.00 91.17           H
ATOM   2587 3HD1 LEU A 175     -13.627   7.013  -0.341  1.00 91.17           H
ATOM   2588  CD2 LEU A 175     -12.342   6.216  -2.622  1.00 91.17           C
ATOM   2589 1HD2 LEU A 175     -13.074   6.513  -3.373  1.00 91.17           H
ATOM   2590 2HD2 LEU A 175     -11.431   5.879  -3.117  1.00 91.17           H
ATOM   2591 3HD2 LEU A 175     -12.749   5.404  -2.019  1.00 91.17           H
ATOM   2592  HN  LEU A 175     -10.324  10.514  -3.576  1.00 91.17           H
ATOM   2593  N   ALA A 176      -8.643   9.134  -1.204  1.00 95.67           N
ATOM   2594  CA  ALA A 176      -7.557   8.666  -0.360  1.00 95.67           C
ATOM   2595  C   ALA A 176      -7.262   9.716   0.713  1.00 95.67           C
ATOM   2596  O   ALA A 176      -6.985   9.373   1.862  1.00 95.67           O
ATOM   2597  HA  ALA A 176      -7.886   7.746   0.124  1.00 95.67           H
ATOM   2598  CB  ALA A 176      -6.334   8.358  -1.226  1.00 95.67           C
ATOM   2599 1HB  ALA A 176      -6.588   7.586  -1.952  1.00 95.67           H
ATOM   2600 2HB  ALA A 176      -6.023   9.261  -1.750  1.00 95.67           H
ATOM   2601 3HB  ALA A 176      -5.520   8.006  -0.593  1.00 95.67           H
ATOM   2602  HN  ALA A 176      -8.406   9.258  -2.168  1.00 95.67           H
ATOM   2603  N   ALA A 177      -7.331  10.973   0.301  1.00 95.52           N
ATOM   2604  CA  ALA A 177      -7.047  12.074   1.206  1.00 95.52           C
ATOM   2605  C   ALA A 177      -8.052  12.054   2.358  1.00 95.52           C
ATOM   2606  O   ALA A 177      -7.672  12.184   3.521  1.00 95.52           O
ATOM   2607  HA  ALA A 177      -6.044  11.924   1.607  1.00 95.52           H
ATOM   2608  CB  ALA A 177      -7.075  13.393   0.430  1.00 95.52           C
ATOM   2609 1HB  ALA A 177      -6.322  13.367  -0.358  1.00 95.52           H
ATOM   2610 2HB  ALA A 177      -8.061  13.532  -0.013  1.00 95.52           H
ATOM   2611 3HB  ALA A 177      -6.861  14.218   1.109  1.00 95.52           H
ATOM   2612  HN  ALA A 177      -7.576  11.244  -0.630  1.00 95.52           H
ATOM   2613  N   ALA A 178      -9.316  11.890   1.996  1.00 95.61           N
ATOM   2614  CA  ALA A 178     -10.387  11.926   2.978  1.00 95.61           C
ATOM   2615  C   ALA A 178     -10.214  10.763   3.957  1.00 95.61           C
ATOM   2616  O   ALA A 178     -10.511  10.896   5.143  1.00 95.61           O
ATOM   2617  HA  ALA A 178     -10.305  12.865   3.524  1.00 95.61           H
ATOM   2618  CB  ALA A 178     -11.738  11.888   2.261  1.00 95.61           C
ATOM   2619 1HB  ALA A 178     -11.823  12.751   1.600  1.00 95.61           H
ATOM   2620 2HB  ALA A 178     -11.814  10.973   1.675  1.00 95.61           H
ATOM   2621 3HB  ALA A 178     -12.541  11.915   2.998  1.00 95.61           H
ATOM   2622  HN  ALA A 178      -9.612  11.735   1.053  1.00 95.61           H
ATOM   2623  N   LEU A 179      -9.735   9.648   3.424  1.00 92.83           N
ATOM   2624  CA  LEU A 179      -9.597   8.439   4.217  1.00 92.83           C
ATOM   2625  C   LEU A 179      -8.422   8.598   5.183  1.00 92.83           C
ATOM   2626  O   LEU A 179      -8.179   7.730   6.020  1.00 92.83           O
ATOM   2627  HA  LEU A 179     -10.511   8.325   4.800  1.00 92.83           H
ATOM   2628  CB  LEU A 179      -9.484   7.213   3.309  1.00 92.83           C
ATOM   2629 1HB  LEU A 179      -8.669   7.381   2.604  1.00 92.83           H
ATOM   2630 2HB  LEU A 179      -9.204   6.356   3.921  1.00 92.83           H
ATOM   2631  CG  LEU A 179     -10.740   6.848   2.515  1.00 92.83           C
ATOM   2632  HG  LEU A 179     -11.062   7.730   1.962  1.00 92.83           H
ATOM   2633  CD1 LEU A 179     -10.441   5.754   1.488  1.00 92.83           C
ATOM   2634 1HD1 LEU A 179      -9.679   6.106   0.793  1.00 92.83           H
ATOM   2635 2HD1 LEU A 179     -10.081   4.862   2.001  1.00 92.83           H
ATOM   2636 3HD1 LEU A 179     -11.351   5.514   0.938  1.00 92.83           H
ATOM   2637  CD2 LEU A 179     -11.886   6.458   3.451  1.00 92.83           C
ATOM   2638 1HD2 LEU A 179     -11.589   5.597   4.050  1.00 92.83           H
ATOM   2639 2HD2 LEU A 179     -12.119   7.295   4.108  1.00 92.83           H
ATOM   2640 3HD2 LEU A 179     -12.766   6.203   2.861  1.00 92.83           H
ATOM   2641  HN  LEU A 179      -9.444   9.564   2.471  1.00 92.83           H
ATOM   2642  N   CYS A 180      -7.723   9.715   5.036  1.00 91.37           N
ATOM   2643  CA  CYS A 180      -6.531   9.962   5.829  1.00 91.37           C
ATOM   2644  C   CYS A 180      -6.888  10.957   6.936  1.00 91.37           C
ATOM   2645  O   CYS A 180      -6.035  11.330   7.739  1.00 91.37           O
ATOM   2646  HA  CYS A 180      -6.233   9.003   6.253  1.00 91.37           H
ATOM   2647  CB  CYS A 180      -5.371  10.460   4.966  1.00 91.37           C
ATOM   2648 1HB  CYS A 180      -5.651  11.387   4.465  1.00 91.37           H
ATOM   2649 2HB  CYS A 180      -4.510  10.687   5.595  1.00 91.37           H
ATOM   2650  SG  CYS A 180      -4.922   9.191   3.727  1.00 91.37           S
ATOM   2651  HG  CYS A 180      -6.078   9.224   3.070  1.00 91.37           H
ATOM   2652  HN  CYS A 180      -7.960  10.441   4.391  1.00 91.37           H
ATOM   2653  N   ILE A 181      -8.151  11.358   6.942  1.00 91.24           N
ATOM   2654  CA  ILE A 181      -8.624  12.326   7.917  1.00 91.24           C
ATOM   2655  C   ILE A 181      -8.351  11.798   9.327  1.00 91.24           C
ATOM   2656  O   ILE A 181      -7.832  12.522  10.175  1.00 91.24           O
ATOM   2657  HA  ILE A 181      -8.049  13.241   7.774  1.00 91.24           H
ATOM   2658  CB  ILE A 181     -10.093  12.669   7.663  1.00 91.24           C
ATOM   2659  HB  ILE A 181     -10.645  11.737   7.543  1.00 91.24           H
ATOM   2660  CG1 ILE A 181     -10.254  13.460   6.363  1.00 91.24           C
ATOM   2661 1HG1 ILE A 181      -9.773  14.432   6.463  1.00 91.24           H
ATOM   2662 2HG1 ILE A 181      -9.751  12.937   5.550  1.00 91.24           H
ATOM   2663  CG2 ILE A 181     -10.700  13.404   8.860  1.00 91.24           C
ATOM   2664 1HG2 ILE A 181     -10.637  12.770   9.745  1.00 91.24           H
ATOM   2665 2HG2 ILE A 181     -10.150  14.329   9.035  1.00 91.24           H
ATOM   2666 3HG2 ILE A 181     -11.744  13.635   8.652  1.00 91.24           H
ATOM   2667  CD1 ILE A 181     -11.732  13.650   6.017  1.00 91.24           C
ATOM   2668 1HD1 ILE A 181     -12.205  12.675   5.894  1.00 91.24           H
ATOM   2669 2HD1 ILE A 181     -12.227  14.194   6.821  1.00 91.24           H
ATOM   2670 3HD1 ILE A 181     -11.818  14.215   5.088  1.00 91.24           H
ATOM   2671  HN  ILE A 181      -8.844  11.035   6.298  1.00 91.24           H
ATOM   2672  N   PRO A 182      -8.693  10.532   9.602  1.00 92.51           N
ATOM   2673  CA  PRO A 182      -8.482   9.966  10.937  1.00 92.51           C
ATOM   2674  C   PRO A 182      -7.050  10.136  11.416  1.00 92.51           C
ATOM   2675  O   PRO A 182      -6.816  10.526  12.559  1.00 92.51           O
ATOM   2676  HA  PRO A 182      -9.092  10.496  11.668  1.00 92.51           H
ATOM   2677  CB  PRO A 182      -8.853   8.492  10.768  1.00 92.51           C
ATOM   2678 1HB  PRO A 182      -7.983   7.885  10.517  1.00 92.51           H
ATOM   2679 2HB  PRO A 182      -9.276   8.077  11.683  1.00 92.51           H
ATOM   2680  CG  PRO A 182      -9.871   8.511   9.634  1.00 92.51           C
ATOM   2681 1HG  PRO A 182      -9.968   7.534   9.161  1.00 92.51           H
ATOM   2682 2HG  PRO A 182     -10.866   8.780   9.988  1.00 92.51           H
ATOM   2683  CD  PRO A 182      -9.302   9.552   8.684  1.00 92.51           C
ATOM   2684 1HD  PRO A 182      -8.562   9.122   8.009  1.00 92.51           H
ATOM   2685 2HD  PRO A 182     -10.077   9.998   8.061  1.00 92.51           H
ATOM   2686  N   GLU A 183      -6.120   9.837  10.520  1.00 89.15           N
ATOM   2687  CA  GLU A 183      -4.709   9.882  10.862  1.00 89.15           C
ATOM   2688  C   GLU A 183      -4.301  11.305  11.247  1.00 89.15           C
ATOM   2689  O   GLU A 183      -3.504  11.500  12.163  1.00 89.15           O
ATOM   2690  HA  GLU A 183      -4.598   9.220  11.721  1.00 89.15           H
ATOM   2691  CB  GLU A 183      -3.849   9.356   9.711  1.00 89.15           C
ATOM   2692 1HB  GLU A 183      -4.264   9.690   8.760  1.00 89.15           H
ATOM   2693 2HB  GLU A 183      -2.812   9.660   9.859  1.00 89.15           H
ATOM   2694  CG  GLU A 183      -3.849   7.827   9.680  1.00 89.15           C
ATOM   2695 1HG  GLU A 183      -3.056   7.473   9.022  1.00 89.15           H
ATOM   2696 2HG  GLU A 183      -3.634   7.439  10.675  1.00 89.15           H
ATOM   2697  CD  GLU A 183      -5.198   7.289   9.197  1.00 89.15           C
ATOM   2698  OE1 GLU A 183      -5.419   6.071   9.373  1.00 89.15           O
ATOM   2699  OE2 GLU A 183      -5.977   8.107   8.663  1.00 89.15           O
ATOM   2700  HN  GLU A 183      -6.318   9.569   9.577  1.00 89.15           H
ATOM   2701  N   ILE A 184      -4.865  12.264  10.526  1.00 90.66           N
ATOM   2702  CA  ILE A 184      -4.527  13.660  10.742  1.00 90.66           C
ATOM   2703  C   ILE A 184      -4.920  14.061  12.165  1.00 90.66           C
ATOM   2704  O   ILE A 184      -4.189  14.791  12.833  1.00 90.66           O
ATOM   2705  HA  ILE A 184      -3.445  13.753  10.644  1.00 90.66           H
ATOM   2706  CB  ILE A 184      -5.157  14.538   9.659  1.00 90.66           C
ATOM   2707  HB  ILE A 184      -6.222  14.311   9.612  1.00 90.66           H
ATOM   2708  CG1 ILE A 184      -4.566  14.221   8.284  1.00 90.66           C
ATOM   2709 1HG1 ILE A 184      -3.535  14.570   8.238  1.00 90.66           H
ATOM   2710 2HG1 ILE A 184      -4.544  13.141   8.134  1.00 90.66           H
ATOM   2711  CG2 ILE A 184      -5.026  16.021  10.011  1.00 90.66           C
ATOM   2712 1HG2 ILE A 184      -5.532  16.216  10.957  1.00 90.66           H
ATOM   2713 2HG2 ILE A 184      -3.972  16.281  10.102  1.00 90.66           H
ATOM   2714 3HG2 ILE A 184      -5.483  16.622   9.225  1.00 90.66           H
ATOM   2715  CD1 ILE A 184      -5.383  14.880   7.171  1.00 90.66           C
ATOM   2716 1HD1 ILE A 184      -6.408  14.510   7.205  1.00 90.66           H
ATOM   2717 2HD1 ILE A 184      -5.383  15.961   7.311  1.00 90.66           H
ATOM   2718 3HD1 ILE A 184      -4.942  14.638   6.204  1.00 90.66           H
ATOM   2719  HN  ILE A 184      -5.541  12.099   9.808  1.00 90.66           H
ATOM   2720  N   LEU A 185      -6.075  13.567  12.588  1.00 90.99           N
ATOM   2721  CA  LEU A 185      -6.687  14.041  13.817  1.00 90.99           C
ATOM   2722  C   LEU A 185      -5.984  13.398  15.014  1.00 90.99           C
ATOM   2723  O   LEU A 185      -5.577  14.090  15.945  1.00 90.99           O
ATOM   2724  HA  LEU A 185      -6.532  15.119  13.864  1.00 90.99           H
ATOM   2725  CB  LEU A 185      -8.198  13.802  13.790  1.00 90.99           C
ATOM   2726 1HB  LEU A 185      -8.375  12.747  13.582  1.00 90.99           H
ATOM   2727 2HB  LEU A 185      -8.595  14.002  14.785  1.00 90.99           H
ATOM   2728  CG  LEU A 185      -8.991  14.632  12.779  1.00 90.99           C
ATOM   2729  HG  LEU A 185      -8.620  14.400  11.780  1.00 90.99           H
ATOM   2730  CD1 LEU A 185     -10.475  14.261  12.807  1.00 90.99           C
ATOM   2731 1HD1 LEU A 185     -10.590  13.206  12.560  1.00 90.99           H
ATOM   2732 2HD1 LEU A 185     -10.876  14.447  13.804  1.00 90.99           H
ATOM   2733 3HD1 LEU A 185     -11.015  14.866  12.079  1.00 90.99           H
ATOM   2734  CD2 LEU A 185      -8.770  16.129  13.005  1.00 90.99           C
ATOM   2735 1HD2 LEU A 185      -9.097  16.397  14.010  1.00 90.99           H
ATOM   2736 2HD2 LEU A 185      -7.711  16.361  12.894  1.00 90.99           H
ATOM   2737 3HD2 LEU A 185      -9.345  16.696  12.273  1.00 90.99           H
ATOM   2738  HN  LEU A 185      -6.588  12.857  12.107  1.00 90.99           H
ATOM   2739  N   TYR A 186      -5.861  12.080  14.949  1.00 91.12           N
ATOM   2740  CA  TYR A 186      -5.641  11.289  16.148  1.00 91.12           C
ATOM   2741  C   TYR A 186      -4.197  10.789  16.217  1.00 91.12           C
ATOM   2742  O   TYR A 186      -3.821  10.095  17.160  1.00 91.12           O
ATOM   2743  HA  TYR A 186      -5.839  11.925  17.011  1.00 91.12           H
ATOM   2744  CB  TYR A 186      -6.581  10.087  16.038  1.00 91.12           C
ATOM   2745 1HB  TYR A 186      -6.279   9.479  15.185  1.00 91.12           H
ATOM   2746 2HB  TYR A 186      -6.466   9.467  16.927  1.00 91.12           H
ATOM   2747  CG  TYR A 186      -8.056  10.462  15.882  1.00 91.12           C
ATOM   2748  CD1 TYR A 186      -8.638  11.353  16.760  1.00 91.12           C
ATOM   2749  HD1 TYR A 186      -8.047  11.790  17.565  1.00 91.12           H
ATOM   2750  CD2 TYR A 186      -8.804   9.908  14.863  1.00 91.12           C
ATOM   2751  HD2 TYR A 186      -8.344   9.204  14.169  1.00 91.12           H
ATOM   2752  CE1 TYR A 186     -10.026  11.706  16.613  1.00 91.12           C
ATOM   2753  HE1 TYR A 186     -10.498  12.409  17.299  1.00 91.12           H
ATOM   2754  CE2 TYR A 186     -10.192  10.261  14.716  1.00 91.12           C
ATOM   2755  HE2 TYR A 186     -10.795   9.831  13.915  1.00 91.12           H
ATOM   2756  CZ  TYR A 186     -10.735  11.142  15.598  1.00 91.12           C
ATOM   2757  OH  TYR A 186     -12.046  11.476  15.459  1.00 91.12           O
ATOM   2758  HH  TYR A 186     -12.449  10.967  14.698  1.00 91.12           H
ATOM   2759  HN  TYR A 186      -5.910  11.555  14.099  1.00 91.12           H
ATOM   2760  N   SER A 187      -3.427  11.160  15.205  1.00 91.77           N
ATOM   2761  CA  SER A 187      -1.992  10.935  15.235  1.00 91.77           C
ATOM   2762  C   SER A 187      -1.338  11.860  16.264  1.00 91.77           C
ATOM   2763  O   SER A 187      -1.486  13.078  16.191  1.00 91.77           O
ATOM   2764  HA  SER A 187      -1.869   9.891  15.527  1.00 91.77           H
ATOM   2765  CB  SER A 187      -1.371  11.154  13.854  1.00 91.77           C
ATOM   2766 1HB  SER A 187      -1.595  12.164  13.512  1.00 91.77           H
ATOM   2767 2HB  SER A 187      -0.286  11.076  13.928  1.00 91.77           H
ATOM   2768  OG  SER A 187      -1.850  10.212  12.898  1.00 91.77           O
ATOM   2769  HG  SER A 187      -2.320  10.688  12.155  1.00 91.77           H
ATOM   2770  HN  SER A 187      -3.767  11.607  14.378  1.00 91.77           H
ATOM   2771  N   GLN A 188      -0.628  11.245  17.198  1.00 85.41           N
ATOM   2772  CA  GLN A 188       0.164  12.000  18.155  1.00 85.41           C
ATOM   2773  C   GLN A 188       1.359  11.169  18.627  1.00 85.41           C
ATOM   2774  O   GLN A 188       1.439   9.975  18.347  1.00 85.41           O
ATOM   2775  HA  GLN A 188       0.515  12.877  17.612  1.00 85.41           H
ATOM   2776  CB  GLN A 188      -0.692  12.452  19.339  1.00 85.41           C
ATOM   2777 1HB  GLN A 188      -0.087  13.046  20.024  1.00 85.41           H
ATOM   2778 2HB  GLN A 188      -1.498  13.096  18.986  1.00 85.41           H
ATOM   2779  CG  GLN A 188      -1.281  11.250  20.081  1.00 85.41           C
ATOM   2780 1HG  GLN A 188      -1.875  10.649  19.392  1.00 85.41           H
ATOM   2781 2HG  GLN A 188      -0.476  10.614  20.447  1.00 85.41           H
ATOM   2782  CD  GLN A 188      -2.154  11.703  21.253  1.00 85.41           C
ATOM   2783  OE1 GLN A 188      -2.196  12.867  21.616  1.00 85.41           O
ATOM   2784  NE2 GLN A 188      -2.845  10.721  21.824  1.00 85.41           N
ATOM   2785 1HE2 GLN A 188      -2.766   9.786  21.477  1.00 85.41           H
ATOM   2786 2HE2 GLN A 188      -3.445  10.917  22.599  1.00 85.41           H
ATOM   2787  HN  GLN A 188      -0.588  10.251  17.308  1.00 85.41           H
ATOM   2788  N   ILE A 189       2.258  11.836  19.337  1.00 89.14           N
ATOM   2789  CA  ILE A 189       3.385  11.152  19.949  1.00 89.14           C
ATOM   2790  C   ILE A 189       2.976  10.641  21.332  1.00 89.14           C
ATOM   2791  O   ILE A 189       2.517  11.413  22.172  1.00 89.14           O
ATOM   2792  HA  ILE A 189       3.626  10.294  19.321  1.00 89.14           H
ATOM   2793  CB  ILE A 189       4.616  12.060  19.967  1.00 89.14           C
ATOM   2794  HB  ILE A 189       4.359  12.973  20.504  1.00 89.14           H
ATOM   2795  CG1 ILE A 189       5.018  12.468  18.549  1.00 89.14           C
ATOM   2796 1HG1 ILE A 189       5.330  11.587  17.988  1.00 89.14           H
ATOM   2797 2HG1 ILE A 189       4.157  12.887  18.029  1.00 89.14           H
ATOM   2798  CG2 ILE A 189       5.772  11.401  20.724  1.00 89.14           C
ATOM   2799 1HG2 ILE A 189       5.467  11.203  21.751  1.00 89.14           H
ATOM   2800 2HG2 ILE A 189       6.037  10.463  20.236  1.00 89.14           H
ATOM   2801 3HG2 ILE A 189       6.634  12.067  20.722  1.00 89.14           H
ATOM   2802  CD1 ILE A 189       6.154  13.492  18.574  1.00 89.14           C
ATOM   2803 1HD1 ILE A 189       5.830  14.381  19.115  1.00 89.14           H
ATOM   2804 2HD1 ILE A 189       7.022  13.060  19.073  1.00 89.14           H
ATOM   2805 3HD1 ILE A 189       6.420  13.765  17.553  1.00 89.14           H
ATOM   2806  HN  ILE A 189       2.225  12.822  19.497  1.00 89.14           H
ATOM   2807  N   LYS A 190       3.159   9.343  21.526  1.00 83.86           N
ATOM   2808  CA  LYS A 190       2.948   8.744  22.833  1.00 83.86           C
ATOM   2809  C   LYS A 190       4.300   8.356  23.435  1.00 83.86           C
ATOM   2810  O   LYS A 190       5.155   7.804  22.745  1.00 83.86           O
ATOM   2811  HA  LYS A 190       2.491   9.502  23.469  1.00 83.86           H
ATOM   2812  CB  LYS A 190       1.961   7.579  22.735  1.00 83.86           C
ATOM   2813 1HB  LYS A 190       1.074   7.894  22.185  1.00 83.86           H
ATOM   2814 2HB  LYS A 190       2.411   6.762  22.172  1.00 83.86           H
ATOM   2815  CG  LYS A 190       1.557   7.086  24.126  1.00 83.86           C
ATOM   2816 1HG  LYS A 190       2.445   6.786  24.682  1.00 83.86           H
ATOM   2817 2HG  LYS A 190       1.091   7.899  24.683  1.00 83.86           H
ATOM   2818  CD  LYS A 190       0.587   5.906  24.029  1.00 83.86           C
ATOM   2819 1HD  LYS A 190      -0.302   6.206  23.475  1.00 83.86           H
ATOM   2820 2HD  LYS A 190       1.052   5.094  23.469  1.00 83.86           H
ATOM   2821  CE  LYS A 190       0.186   5.410  25.419  1.00 83.86           C
ATOM   2822 1HE  LYS A 190       1.072   5.311  26.047  1.00 83.86           H
ATOM   2823 2HE  LYS A 190      -0.464   6.142  25.899  1.00 83.86           H
ATOM   2824  NZ  LYS A 190      -0.510   4.107  25.324  1.00 83.86           N
ATOM   2825 1HZ  LYS A 190      -0.752   3.785  26.255  1.00 83.86           H
ATOM   2826 2HZ  LYS A 190      -1.354   4.214  24.773  1.00 83.86           H
ATOM   2827 3HZ  LYS A 190       0.101   3.430  24.880  1.00 83.86           H
ATOM   2828  HN  LYS A 190       3.446   8.705  20.810  1.00 83.86           H
ATOM   2829  N   GLU A 191       4.450   8.660  24.716  1.00 75.82           N
ATOM   2830  CA  GLU A 191       5.654   8.286  25.438  1.00 75.82           C
ATOM   2831  C   GLU A 191       5.368   7.112  26.376  1.00 75.82           C
ATOM   2832  O   GLU A 191       4.555   7.228  27.292  1.00 75.82           O
ATOM   2833  HA  GLU A 191       6.368   7.982  24.672  1.00 75.82           H
ATOM   2834  CB  GLU A 191       6.223   9.478  26.210  1.00 75.82           C
ATOM   2835 1HB  GLU A 191       6.228  10.361  25.571  1.00 75.82           H
ATOM   2836 2HB  GLU A 191       5.663   9.618  27.134  1.00 75.82           H
ATOM   2837  CG  GLU A 191       7.675   9.223  26.621  1.00 75.82           C
ATOM   2838 1HG  GLU A 191       7.710   8.440  27.379  1.00 75.82           H
ATOM   2839 2HG  GLU A 191       8.241   8.861  25.763  1.00 75.82           H
ATOM   2840  CD  GLU A 191       8.323  10.497  27.166  1.00 75.82           C
ATOM   2841  OE1 GLU A 191       9.562  10.479  27.329  1.00 75.82           O
ATOM   2842  OE2 GLU A 191       7.564  11.461  27.407  1.00 75.82           O
ATOM   2843  HN  GLU A 191       3.768   9.152  25.258  1.00 75.82           H
ATOM   2844  N   GLU A 192       6.050   6.007  26.114  1.00 73.02           N
ATOM   2845  CA  GLU A 192       5.919   4.829  26.955  1.00 73.02           C
ATOM   2846  C   GLU A 192       7.300   4.300  27.348  1.00 73.02           C
ATOM   2847  O   GLU A 192       8.164   4.117  26.492  1.00 73.02           O
ATOM   2848  HA  GLU A 192       5.386   5.166  27.844  1.00 73.02           H
ATOM   2849  CB  GLU A 192       5.095   3.746  26.257  1.00 73.02           C
ATOM   2850 1HB  GLU A 192       5.308   3.754  25.188  1.00 73.02           H
ATOM   2851 2HB  GLU A 192       5.284   2.780  26.726  1.00 73.02           H
ATOM   2852  CG  GLU A 192       3.596   4.013  26.410  1.00 73.02           C
ATOM   2853 1HG  GLU A 192       3.403   4.479  27.376  1.00 73.02           H
ATOM   2854 2HG  GLU A 192       3.268   4.716  25.645  1.00 73.02           H
ATOM   2855  CD  GLU A 192       2.794   2.715  26.294  1.00 73.02           C
ATOM   2856  OE1 GLU A 192       1.648   2.710  26.795  1.00 73.02           O
ATOM   2857  OE2 GLU A 192       3.344   1.758  25.707  1.00 73.02           O
ATOM   2858  HN  GLU A 192       6.683   5.909  25.346  1.00 73.02           H
ATOM   2859  N   SER A 193       7.464   4.070  28.642  1.00 73.47           N
ATOM   2860  CA  SER A 193       8.685   3.463  29.145  1.00 73.47           C
ATOM   2861  C   SER A 193       9.899   4.280  28.696  1.00 73.47           C
ATOM   2862  O   SER A 193      10.980   3.731  28.492  1.00 73.47           O
ATOM   2863  HA  SER A 193       8.591   3.483  30.231  1.00 73.47           H
ATOM   2864  CB  SER A 193       8.816   2.015  28.671  1.00 73.47           C
ATOM   2865 1HB  SER A 193       8.971   1.999  27.592  1.00 73.47           H
ATOM   2866 2HB  SER A 193       9.698   1.563  29.126  1.00 73.47           H
ATOM   2867  OG  SER A 193       7.665   1.240  28.997  1.00 73.47           O
ATOM   2868  HG  SER A 193       7.721   0.343  28.558  1.00 73.47           H
ATOM   2869  HN  SER A 193       6.783   4.290  29.340  1.00 73.47           H
ATOM   2870  N   GLY A 194       9.678   5.579  28.556  1.00 81.43           N
ATOM   2871  CA  GLY A 194      10.751   6.483  28.177  1.00 81.43           C
ATOM   2872  C   GLY A 194      11.040   6.392  26.677  1.00 81.43           C
ATOM   2873  O   GLY A 194      12.035   6.933  26.199  1.00 81.43           O
ATOM   2874 1HA  GLY A 194      10.478   7.506  28.436  1.00 81.43           H
ATOM   2875 2HA  GLY A 194      11.652   6.241  28.740  1.00 81.43           H
ATOM   2876  HN  GLY A 194       8.789   6.014  28.698  1.00 81.43           H
ATOM   2877  N   ILE A 195      10.151   5.702  25.977  1.00 79.60           N
ATOM   2878  CA  ILE A 195      10.259   5.592  24.532  1.00 79.60           C
ATOM   2879  C   ILE A 195       9.148   6.416  23.877  1.00 79.60           C
ATOM   2880  O   ILE A 195       7.970   6.213  24.164  1.00 79.60           O
ATOM   2881  HA  ILE A 195      11.220   6.017  24.243  1.00 79.60           H
ATOM   2882  CB  ILE A 195      10.268   4.123  24.105  1.00 79.60           C
ATOM   2883  HB  ILE A 195       9.340   3.663  24.445  1.00 79.60           H
ATOM   2884  CG1 ILE A 195      11.418   3.365  24.773  1.00 79.60           C
ATOM   2885 1HG1 ILE A 195      12.370   3.802  24.471  1.00 79.60           H
ATOM   2886 2HG1 ILE A 195      11.347   3.470  25.855  1.00 79.60           H
ATOM   2887  CG2 ILE A 195      10.305   3.994  22.581  1.00 79.60           C
ATOM   2888 1HG2 ILE A 195       9.426   4.477  22.154  1.00 79.60           H
ATOM   2889 2HG2 ILE A 195      11.206   4.475  22.198  1.00 79.60           H
ATOM   2890 3HG2 ILE A 195      10.311   2.940  22.306  1.00 79.60           H
ATOM   2891  CD1 ILE A 195      11.389   1.882  24.396  1.00 79.60           C
ATOM   2892 1HD1 ILE A 195      10.446   1.443  24.720  1.00 79.60           H
ATOM   2893 2HD1 ILE A 195      11.484   1.781  23.314  1.00 79.60           H
ATOM   2894 3HD1 ILE A 195      12.217   1.367  24.883  1.00 79.60           H
ATOM   2895  HN  ILE A 195       9.370   5.225  26.379  1.00 79.60           H
ATOM   2896  N   ALA A 196       9.564   7.327  23.010  1.00 90.10           N
ATOM   2897  CA  ALA A 196       8.616   8.125  22.251  1.00 90.10           C
ATOM   2898  C   ALA A 196       8.131   7.320  21.043  1.00 90.10           C
ATOM   2899  O   ALA A 196       8.938   6.775  20.292  1.00 90.10           O
ATOM   2900  HA  ALA A 196       7.766   8.337  22.900  1.00 90.10           H
ATOM   2901  CB  ALA A 196       9.270   9.447  21.845  1.00 90.10           C
ATOM   2902 1HB  ALA A 196       9.569   9.993  22.740  1.00 90.10           H
ATOM   2903 2HB  ALA A 196      10.148   9.245  21.232  1.00 90.10           H
ATOM   2904 3HB  ALA A 196       8.558  10.045  21.276  1.00 90.10           H
ATOM   2905  HN  ALA A 196      10.526   7.524  22.824  1.00 90.10           H
ATOM   2906  N   ILE A 197       6.815   7.270  20.895  1.00 85.81           N
ATOM   2907  CA  ILE A 197       6.211   6.472  19.842  1.00 85.81           C
ATOM   2908  C   ILE A 197       5.162   7.312  19.110  1.00 85.81           C
ATOM   2909  O   ILE A 197       4.302   7.925  19.740  1.00 85.81           O
ATOM   2910  HA  ILE A 197       6.999   6.211  19.136  1.00 85.81           H
ATOM   2911  CB  ILE A 197       5.662   5.162  20.411  1.00 85.81           C
ATOM   2912  HB  ILE A 197       4.845   5.401  21.092  1.00 85.81           H
ATOM   2913  CG1 ILE A 197       6.729   4.428  21.226  1.00 85.81           C
ATOM   2914 1HG1 ILE A 197       7.584   4.201  20.590  1.00 85.81           H
ATOM   2915 2HG1 ILE A 197       7.089   5.075  22.026  1.00 85.81           H
ATOM   2916  CG2 ILE A 197       5.082   4.282  19.301  1.00 85.81           C
ATOM   2917 1HG2 ILE A 197       4.272   4.813  18.803  1.00 85.81           H
ATOM   2918 2HG2 ILE A 197       5.863   4.049  18.578  1.00 85.81           H
ATOM   2919 3HG2 ILE A 197       4.699   3.358  19.733  1.00 85.81           H
ATOM   2920  CD1 ILE A 197       6.170   3.135  21.822  1.00 85.81           C
ATOM   2921 1HD1 ILE A 197       5.330   3.369  22.476  1.00 85.81           H
ATOM   2922 2HD1 ILE A 197       5.833   2.480  21.018  1.00 85.81           H
ATOM   2923 3HD1 ILE A 197       6.949   2.633  22.396  1.00 85.81           H
ATOM   2924  HN  ILE A 197       6.168   7.762  21.477  1.00 85.81           H
ATOM   2925  N   CYS A 198       5.267   7.312  17.789  1.00 91.50           N
ATOM   2926  CA  CYS A 198       4.256   7.941  16.958  1.00 91.50           C
ATOM   2927  C   CYS A 198       3.125   6.935  16.732  1.00 91.50           C
ATOM   2928  O   CYS A 198       3.290   5.966  15.993  1.00 91.50           O
ATOM   2929  HA  CYS A 198       3.896   8.811  17.507  1.00 91.50           H
ATOM   2930  CB  CYS A 198       4.842   8.447  15.638  1.00 91.50           C
ATOM   2931 1HB  CYS A 198       5.527   9.273  15.828  1.00 91.50           H
ATOM   2932 2HB  CYS A 198       5.421   7.656  15.161  1.00 91.50           H
ATOM   2933  SG  CYS A 198       3.497   8.994  14.524  1.00 91.50           S
ATOM   2934  HN  CYS A 198       6.025   6.893  17.288  1.00 91.50           H
ATOM   2935  N   THR A 199       2.002   7.200  17.382  1.00 89.89           N
ATOM   2936  CA  THR A 199       0.856   6.311  17.291  1.00 89.89           C
ATOM   2937  C   THR A 199      -0.434   7.118  17.130  1.00 89.89           C
ATOM   2938  O   THR A 199      -0.440   8.331  17.328  1.00 89.89           O
ATOM   2939  HA  THR A 199       0.966   5.701  16.394  1.00 89.89           H
ATOM   2940  CB  THR A 199       0.858   5.408  18.526  1.00 89.89           C
ATOM   2941  HB  THR A 199       1.857   5.018  18.721  1.00 89.89           H
ATOM   2942  OG1 THR A 199      -0.139   4.431  18.244  1.00 89.89           O
ATOM   2943  HG1 THR A 199      -0.078   3.679  18.900  1.00 89.89           H
ATOM   2944  CG2 THR A 199       0.337   6.123  19.774  1.00 89.89           C
ATOM   2945 1HG2 THR A 199      -0.687   6.454  19.602  1.00 89.89           H
ATOM   2946 2HG2 THR A 199       0.967   6.986  19.988  1.00 89.89           H
ATOM   2947 3HG2 THR A 199       0.360   5.438  20.622  1.00 89.89           H
ATOM   2948  HN  THR A 199       1.868   8.003  17.963  1.00 89.89           H
ATOM   2949  N   MET A 200      -1.495   6.410  16.771  1.00 88.70           N
ATOM   2950  CA  MET A 200      -2.831   6.978  16.839  1.00 88.70           C
ATOM   2951  C   MET A 200      -3.451   6.756  18.220  1.00 88.70           C
ATOM   2952  O   MET A 200      -3.320   5.678  18.797  1.00 88.70           O
ATOM   2953  HA  MET A 200      -2.705   8.046  16.657  1.00 88.70           H
ATOM   2954  CB  MET A 200      -3.716   6.332  15.772  1.00 88.70           C
ATOM   2955 1HB  MET A 200      -3.681   5.247  15.874  1.00 88.70           H
ATOM   2956 2HB  MET A 200      -4.753   6.633  15.922  1.00 88.70           H
ATOM   2957  CG  MET A 200      -3.262   6.733  14.367  1.00 88.70           C
ATOM   2958 1HG  MET A 200      -3.199   7.818  14.292  1.00 88.70           H
ATOM   2959 2HG  MET A 200      -2.263   6.341  14.173  1.00 88.70           H
ATOM   2960  SD  MET A 200      -4.408   6.104  13.152  1.00 88.70           S
ATOM   2961  CE  MET A 200      -5.844   7.091  13.540  1.00 88.70           C
ATOM   2962 1HE  MET A 200      -6.145   6.905  14.571  1.00 88.70           H
ATOM   2963 2HE  MET A 200      -5.603   8.147  13.417  1.00 88.70           H
ATOM   2964 3HE  MET A 200      -6.661   6.824  12.870  1.00 88.70           H
ATOM   2965  HN  MET A 200      -1.453   5.468  16.439  1.00 88.70           H
ATOM   2966  N   VAL A 201      -4.114   7.794  18.710  1.00 91.24           N
ATOM   2967  CA  VAL A 201      -4.863   7.686  19.950  1.00 91.24           C
ATOM   2968  C   VAL A 201      -6.307   8.128  19.709  1.00 91.24           C
ATOM   2969  O   VAL A 201      -6.554   9.263  19.305  1.00 91.24           O
ATOM   2970  HA  VAL A 201      -4.861   6.637  20.245  1.00 91.24           H
ATOM   2971  CB  VAL A 201      -4.168   8.489  21.052  1.00 91.24           C
ATOM   2972  HB  VAL A 201      -4.197   9.541  20.769  1.00 91.24           H
ATOM   2973  CG1 VAL A 201      -4.905   8.341  22.385  1.00 91.24           C
ATOM   2974 1HG1 VAL A 201      -5.926   8.705  22.278  1.00 91.24           H
ATOM   2975 2HG1 VAL A 201      -4.922   7.290  22.676  1.00 91.24           H
ATOM   2976 3HG1 VAL A 201      -4.390   8.921  23.151  1.00 91.24           H
ATOM   2977  CG2 VAL A 201      -2.701   8.078  21.188  1.00 91.24           C
ATOM   2978 1HG2 VAL A 201      -2.641   7.018  21.437  1.00 91.24           H
ATOM   2979 2HG2 VAL A 201      -2.184   8.259  20.245  1.00 91.24           H
ATOM   2980 3HG2 VAL A 201      -2.231   8.664  21.978  1.00 91.24           H
ATOM   2981  HN  VAL A 201      -4.144   8.694  18.275  1.00 91.24           H
ATOM   2982  N   TYR A 202      -7.225   7.207  19.966  1.00 91.22           N
ATOM   2983  CA  TYR A 202      -8.629   7.451  19.686  1.00 91.22           C
ATOM   2984  C   TYR A 202      -9.342   8.024  20.912  1.00 91.22           C
ATOM   2985  O   TYR A 202      -9.000   7.691  22.045  1.00 91.22           O
ATOM   2986  HA  TYR A 202      -8.689   8.172  18.870  1.00 91.22           H
ATOM   2987  CB  TYR A 202      -9.236   6.087  19.350  1.00 91.22           C
ATOM   2988 1HB  TYR A 202      -9.067   5.410  20.187  1.00 91.22           H
ATOM   2989 2HB  TYR A 202     -10.315   6.197  19.241  1.00 91.22           H
ATOM   2990  CG  TYR A 202      -8.672   5.452  18.077  1.00 91.22           C
ATOM   2991  CD1 TYR A 202      -9.237   5.742  16.852  1.00 91.22           C
ATOM   2992  HD1 TYR A 202     -10.086   6.424  16.791  1.00 91.22           H
ATOM   2993  CD2 TYR A 202      -7.598   4.589  18.154  1.00 91.22           C
ATOM   2994  HD2 TYR A 202      -7.151   4.360  19.122  1.00 91.22           H
ATOM   2995  CE1 TYR A 202      -8.707   5.144  15.654  1.00 91.22           C
ATOM   2996  HE1 TYR A 202      -9.144   5.365  14.681  1.00 91.22           H
ATOM   2997  CE2 TYR A 202      -7.067   3.991  16.956  1.00 91.22           C
ATOM   2998  HE2 TYR A 202      -6.219   3.308  17.003  1.00 91.22           H
ATOM   2999  CZ  TYR A 202      -7.648   4.298  15.766  1.00 91.22           C
ATOM   3000  OH  TYR A 202      -7.146   3.734  14.634  1.00 91.22           O
ATOM   3001  HH  TYR A 202      -7.644   4.071  13.835  1.00 91.22           H
ATOM   3002  HN  TYR A 202      -7.022   6.310  20.359  1.00 91.22           H
ATOM   3003  N   PRO A 203     -10.341   8.894  20.710  1.00 85.93           N
ATOM   3004  CA  PRO A 203     -11.030   9.528  21.837  1.00 85.93           C
ATOM   3005  C   PRO A 203     -11.866   8.539  22.632  1.00 85.93           C
ATOM   3006  O   PRO A 203     -12.347   7.548  22.086  1.00 85.93           O
ATOM   3007  HA  PRO A 203     -10.304   9.923  22.548  1.00 85.93           H
ATOM   3008  CB  PRO A 203     -11.897  10.601  21.175  1.00 85.93           C
ATOM   3009 1HB  PRO A 203     -12.826  10.760  21.722  1.00 85.93           H
ATOM   3010 2HB  PRO A 203     -11.384  11.562  21.133  1.00 85.93           H
ATOM   3011  CG  PRO A 203     -12.153  10.052  19.800  1.00 85.93           C
ATOM   3012 1HG  PRO A 203     -13.004   9.371  19.800  1.00 85.93           H
ATOM   3013 2HG  PRO A 203     -12.384  10.850  19.094  1.00 85.93           H
ATOM   3014  CD  PRO A 203     -10.889   9.340  19.416  1.00 85.93           C
ATOM   3015 1HD  PRO A 203     -11.089   8.498  18.753  1.00 85.93           H
ATOM   3016 2HD  PRO A 203     -10.198  10.001  18.893  1.00 85.93           H
ATOM   3017  N   SER A 204     -12.017   8.837  23.914  1.00 77.49           N
ATOM   3018  CA  SER A 204     -12.409   7.823  24.878  1.00 77.49           C
ATOM   3019  C   SER A 204     -13.805   7.294  24.543  1.00 77.49           C
ATOM   3020  O   SER A 204     -14.063   6.097  24.657  1.00 77.49           O
ATOM   3021  HA  SER A 204     -11.666   7.030  24.781  1.00 77.49           H
ATOM   3022  CB  SER A 204     -12.379   8.376  26.304  1.00 77.49           C
ATOM   3023 1HB  SER A 204     -12.810   7.644  26.986  1.00 77.49           H
ATOM   3024 2HB  SER A 204     -11.344   8.528  26.612  1.00 77.49           H
ATOM   3025  OG  SER A 204     -13.092   9.605  26.414  1.00 77.49           O
ATOM   3026  HG  SER A 204     -14.074   9.426  26.472  1.00 77.49           H
ATOM   3027  HN  SER A 204     -11.876   9.751  24.296  1.00 77.49           H
ATOM   3028  N   ASP A 205     -14.669   8.213  24.136  1.00 70.89           N
ATOM   3029  CA  ASP A 205     -16.101   7.986  24.226  1.00 70.89           C
ATOM   3030  C   ASP A 205     -16.492   6.842  23.289  1.00 70.89           C
ATOM   3031  O   ASP A 205     -17.237   5.944  23.676  1.00 70.89           O
ATOM   3032  HA  ASP A 205     -16.288   7.749  25.274  1.00 70.89           H
ATOM   3033  CB  ASP A 205     -16.884   9.231  23.805  1.00 70.89           C
ATOM   3034 1HB  ASP A 205     -16.579   9.536  22.804  1.00 70.89           H
ATOM   3035 2HB  ASP A 205     -17.947   8.997  23.757  1.00 70.89           H
ATOM   3036  CG  ASP A 205     -16.653  10.382  24.787  1.00 70.89           C
ATOM   3037  OD1 ASP A 205     -16.064  10.108  25.854  1.00 70.89           O
ATOM   3038  OD2 ASP A 205     -17.071  11.510  24.447  1.00 70.89           O
ATOM   3039  HN  ASP A 205     -14.404   9.098  23.752  1.00 70.89           H
ATOM   3040  N   GLU A 206     -15.971   6.913  22.072  1.00 74.78           N
ATOM   3041  CA  GLU A 206     -16.310   5.932  21.055  1.00 74.78           C
ATOM   3042  C   GLU A 206     -15.038   5.330  20.453  1.00 74.78           C
ATOM   3043  O   GLU A 206     -15.019   4.953  19.283  1.00 74.78           O
ATOM   3044  HA  GLU A 206     -16.875   5.158  21.575  1.00 74.78           H
ATOM   3045  CB  GLU A 206     -17.191   6.551  19.968  1.00 74.78           C
ATOM   3046 1HB  GLU A 206     -16.714   7.450  19.577  1.00 74.78           H
ATOM   3047 2HB  GLU A 206     -17.404   5.808  19.200  1.00 74.78           H
ATOM   3048  CG  GLU A 206     -18.544   6.981  20.538  1.00 74.78           C
ATOM   3049 1HG  GLU A 206     -18.776   6.386  21.421  1.00 74.78           H
ATOM   3050 2HG  GLU A 206     -18.493   8.022  20.860  1.00 74.78           H
ATOM   3051  CD  GLU A 206     -19.654   6.817  19.499  1.00 74.78           C
ATOM   3052  OE1 GLU A 206     -20.685   6.209  19.861  1.00 74.78           O
ATOM   3053  OE2 GLU A 206     -19.447   7.303  18.366  1.00 74.78           O
ATOM   3054  HN  GLU A 206     -15.330   7.622  21.779  1.00 74.78           H
ATOM   3055  N   SER A 207     -14.006   5.259  21.281  1.00 86.74           N
ATOM   3056  CA  SER A 207     -12.688   4.880  20.803  1.00 86.74           C
ATOM   3057  C   SER A 207     -12.763   3.542  20.065  1.00 86.74           C
ATOM   3058  O   SER A 207     -12.182   3.387  18.992  1.00 86.74           O
ATOM   3059  HA  SER A 207     -12.388   5.676  20.122  1.00 86.74           H
ATOM   3060  CB  SER A 207     -11.687   4.794  21.957  1.00 86.74           C
ATOM   3061 1HB  SER A 207     -10.744   4.390  21.589  1.00 86.74           H
ATOM   3062 2HB  SER A 207     -11.479   5.796  22.333  1.00 86.74           H
ATOM   3063  OG  SER A 207     -12.169   3.978  23.022  1.00 86.74           O
ATOM   3064  HG  SER A 207     -12.489   4.553  23.775  1.00 86.74           H
ATOM   3065  HN  SER A 207     -14.060   5.454  22.261  1.00 86.74           H
ATOM   3066  N   THR A 208     -13.485   2.609  20.669  1.00 87.12           N
ATOM   3067  CA  THR A 208     -13.558   1.259  20.138  1.00 87.12           C
ATOM   3068  C   THR A 208     -14.215   1.264  18.756  1.00 87.12           C
ATOM   3069  O   THR A 208     -13.719   0.631  17.826  1.00 87.12           O
ATOM   3070  HA  THR A 208     -12.542   0.885  20.007  1.00 87.12           H
ATOM   3071  CB  THR A 208     -14.295   0.389  21.158  1.00 87.12           C
ATOM   3072  HB  THR A 208     -15.344   0.675  21.227  1.00 87.12           H
ATOM   3073  OG1 THR A 208     -13.536   0.539  22.355  1.00 87.12           O
ATOM   3074  HG1 THR A 208     -12.594   0.240  22.202  1.00 87.12           H
ATOM   3075  CG2 THR A 208     -14.193  -1.104  20.837  1.00 87.12           C
ATOM   3076 1HG2 THR A 208     -13.145  -1.404  20.834  1.00 87.12           H
ATOM   3077 2HG2 THR A 208     -14.628  -1.295  19.856  1.00 87.12           H
ATOM   3078 3HG2 THR A 208     -14.733  -1.676  21.591  1.00 87.12           H
ATOM   3079  HN  THR A 208     -14.011   2.764  21.505  1.00 87.12           H
ATOM   3080  N   LYS A 209     -15.322   1.987  18.666  1.00 82.86           N
ATOM   3081  CA  LYS A 209     -16.076   2.049  17.425  1.00 82.86           C
ATOM   3082  C   LYS A 209     -15.188   2.628  16.322  1.00 82.86           C
ATOM   3083  O   LYS A 209     -15.144   2.097  15.213  1.00 82.86           O
ATOM   3084  HA  LYS A 209     -16.343   1.027  17.154  1.00 82.86           H
ATOM   3085  CB  LYS A 209     -17.383   2.818  17.630  1.00 82.86           C
ATOM   3086 1HB  LYS A 209     -17.171   3.793  18.069  1.00 82.86           H
ATOM   3087 2HB  LYS A 209     -17.857   3.001  16.666  1.00 82.86           H
ATOM   3088  CG  LYS A 209     -18.340   2.042  18.537  1.00 82.86           C
ATOM   3089 1HG  LYS A 209     -18.479   1.034  18.146  1.00 82.86           H
ATOM   3090 2HG  LYS A 209     -17.904   1.941  19.531  1.00 82.86           H
ATOM   3091  CD  LYS A 209     -19.694   2.747  18.636  1.00 82.86           C
ATOM   3092 1HD  LYS A 209     -19.542   3.811  18.817  1.00 82.86           H
ATOM   3093 2HD  LYS A 209     -20.225   2.657  17.688  1.00 82.86           H
ATOM   3094  CE  LYS A 209     -20.542   2.149  19.761  1.00 82.86           C
ATOM   3095 1HE  LYS A 209     -20.909   1.167  19.465  1.00 82.86           H
ATOM   3096 2HE  LYS A 209     -19.928   2.006  20.650  1.00 82.86           H
ATOM   3097  NZ  LYS A 209     -21.684   3.037  20.077  1.00 82.86           N
ATOM   3098 1HZ  LYS A 209     -22.201   2.655  20.861  1.00 82.86           H
ATOM   3099 2HZ  LYS A 209     -21.338   3.959  20.316  1.00 82.86           H
ATOM   3100 3HZ  LYS A 209     -22.293   3.104  19.269  1.00 82.86           H
ATOM   3101  HN  LYS A 209     -15.703   2.523  19.419  1.00 82.86           H
ATOM   3102  N   LEU A 210     -14.503   3.709  16.664  1.00 88.99           N
ATOM   3103  CA  LEU A 210     -13.734   4.450  15.679  1.00 88.99           C
ATOM   3104  C   LEU A 210     -12.614   3.560  15.137  1.00 88.99           C
ATOM   3105  O   LEU A 210     -12.434   3.451  13.925  1.00 88.99           O
ATOM   3106  HA  LEU A 210     -14.407   4.697  14.858  1.00 88.99           H
ATOM   3107  CB  LEU A 210     -13.238   5.771  16.270  1.00 88.99           C
ATOM   3108 1HB  LEU A 210     -14.091   6.300  16.694  1.00 88.99           H
ATOM   3109 2HB  LEU A 210     -12.561   5.546  17.095  1.00 88.99           H
ATOM   3110  CG  LEU A 210     -12.520   6.712  15.301  1.00 88.99           C
ATOM   3111  HG  LEU A 210     -11.669   6.180  14.875  1.00 88.99           H
ATOM   3112  CD1 LEU A 210     -13.435   7.105  14.139  1.00 88.99           C
ATOM   3113 1HD1 LEU A 210     -13.738   6.210  13.597  1.00 88.99           H
ATOM   3114 2HD1 LEU A 210     -14.318   7.612  14.528  1.00 88.99           H
ATOM   3115 3HD1 LEU A 210     -12.899   7.774  13.466  1.00 88.99           H
ATOM   3116  CD2 LEU A 210     -11.966   7.936  16.034  1.00 88.99           C
ATOM   3117 1HD2 LEU A 210     -12.785   8.478  16.505  1.00 88.99           H
ATOM   3118 2HD2 LEU A 210     -11.257   7.612  16.796  1.00 88.99           H
ATOM   3119 3HD2 LEU A 210     -11.460   8.588  15.321  1.00 88.99           H
ATOM   3120  HN  LEU A 210     -14.468   4.078  17.593  1.00 88.99           H
ATOM   3121  N   LYS A 211     -11.891   2.945  16.062  1.00 93.45           N
ATOM   3122  CA  LYS A 211     -10.787   2.075  15.692  1.00 93.45           C
ATOM   3123  C   LYS A 211     -11.301   0.976  14.759  1.00 93.45           C
ATOM   3124  O   LYS A 211     -10.717   0.729  13.705  1.00 93.45           O
ATOM   3125  HA  LYS A 211     -10.063   2.679  15.147  1.00 93.45           H
ATOM   3126  CB  LYS A 211     -10.084   1.541  16.942  1.00 93.45           C
ATOM   3127 1HB  LYS A 211      -9.684   2.373  17.522  1.00 93.45           H
ATOM   3128 2HB  LYS A 211     -10.804   1.028  17.578  1.00 93.45           H
ATOM   3129  CG  LYS A 211      -8.952   0.583  16.567  1.00 93.45           C
ATOM   3130 1HG  LYS A 211      -9.369  -0.332  16.146  1.00 93.45           H
ATOM   3131 2HG  LYS A 211      -8.329   1.034  15.794  1.00 93.45           H
ATOM   3132  CD  LYS A 211      -8.093   0.244  17.787  1.00 93.45           C
ATOM   3133 1HD  LYS A 211      -7.705   1.162  18.229  1.00 93.45           H
ATOM   3134 2HD  LYS A 211      -8.709  -0.240  18.546  1.00 93.45           H
ATOM   3135  CE  LYS A 211      -6.932  -0.674  17.403  1.00 93.45           C
ATOM   3136 1HE  LYS A 211      -7.318  -1.626  17.039  1.00 93.45           H
ATOM   3137 2HE  LYS A 211      -6.363  -0.228  16.587  1.00 93.45           H
ATOM   3138  NZ  LYS A 211      -6.045  -0.903  18.565  1.00 93.45           N
ATOM   3139 1HZ  LYS A 211      -5.338  -1.588  18.321  1.00 93.45           H
ATOM   3140 2HZ  LYS A 211      -5.597  -0.032  18.826  1.00 93.45           H
ATOM   3141 3HZ  LYS A 211      -6.594  -1.248  19.346  1.00 93.45           H
ATOM   3142  HN  LYS A 211     -12.048   3.033  17.045  1.00 93.45           H
ATOM   3143  N   SER A 212     -12.387   0.345  15.181  1.00 91.39           N
ATOM   3144  CA  SER A 212     -12.930  -0.784  14.445  1.00 91.39           C
ATOM   3145  C   SER A 212     -13.335  -0.344  13.037  1.00 91.39           C
ATOM   3146  O   SER A 212     -13.113  -1.068  12.068  1.00 91.39           O
ATOM   3147  HA  SER A 212     -12.123  -1.515  14.400  1.00 91.39           H
ATOM   3148  CB  SER A 212     -14.128  -1.393  15.176  1.00 91.39           C
ATOM   3149 1HB  SER A 212     -14.921  -0.649  15.256  1.00 91.39           H
ATOM   3150 2HB  SER A 212     -14.527  -2.222  14.592  1.00 91.39           H
ATOM   3151  OG  SER A 212     -13.780  -1.856  16.478  1.00 91.39           O
ATOM   3152  HG  SER A 212     -13.986  -1.151  17.158  1.00 91.39           H
ATOM   3153  HN  SER A 212     -12.891   0.593  16.008  1.00 91.39           H
ATOM   3154  N   ALA A 213     -13.924   0.842  12.968  1.00 94.61           N
ATOM   3155  CA  ALA A 213     -14.379   1.378  11.697  1.00 94.61           C
ATOM   3156  C   ALA A 213     -13.172   1.625  10.790  1.00 94.61           C
ATOM   3157  O   ALA A 213     -13.186   1.254   9.618  1.00 94.61           O
ATOM   3158  HA  ALA A 213     -15.024   0.632  11.234  1.00 94.61           H
ATOM   3159  CB  ALA A 213     -15.194   2.650  11.942  1.00 94.61           C
ATOM   3160 1HB  ALA A 213     -16.056   2.414  12.567  1.00 94.61           H
ATOM   3161 2HB  ALA A 213     -14.571   3.389  12.446  1.00 94.61           H
ATOM   3162 3HB  ALA A 213     -15.536   3.052  10.989  1.00 94.61           H
ATOM   3163  HN  ALA A 213     -14.090   1.430  13.759  1.00 94.61           H
ATOM   3164  N   VAL A 214     -12.157   2.251  11.368  1.00 93.02           N
ATOM   3165  CA  VAL A 214     -10.970   2.610  10.610  1.00 93.02           C
ATOM   3166  C   VAL A 214     -10.336   1.342  10.033  1.00 93.02           C
ATOM   3167  O   VAL A 214      -9.944   1.316   8.868  1.00 93.02           O
ATOM   3168  HA  VAL A 214     -11.287   3.249   9.786  1.00 93.02           H
ATOM   3169  CB  VAL A 214     -10.009   3.411  11.490  1.00 93.02           C
ATOM   3170  HB  VAL A 214      -9.864   2.858  12.418  1.00 93.02           H
ATOM   3171  CG1 VAL A 214      -8.645   3.563  10.816  1.00 93.02           C
ATOM   3172 1HG1 VAL A 214      -8.216   2.577  10.638  1.00 93.02           H
ATOM   3173 2HG1 VAL A 214      -8.765   4.083   9.866  1.00 93.02           H
ATOM   3174 3HG1 VAL A 214      -7.981   4.136  11.463  1.00 93.02           H
ATOM   3175  CG2 VAL A 214     -10.601   4.777  11.845  1.00 93.02           C
ATOM   3176 1HG2 VAL A 214     -10.789   5.340  10.931  1.00 93.02           H
ATOM   3177 2HG2 VAL A 214     -11.537   4.638  12.385  1.00 93.02           H
ATOM   3178 3HG2 VAL A 214      -9.897   5.326  12.471  1.00 93.02           H
ATOM   3179  HN  VAL A 214     -12.136   2.511  12.333  1.00 93.02           H
ATOM   3180  N   LEU A 215     -10.256   0.323  10.875  1.00 92.52           N
ATOM   3181  CA  LEU A 215      -9.598  -0.915  10.492  1.00 92.52           C
ATOM   3182  C   LEU A 215     -10.427  -1.615   9.413  1.00 92.52           C
ATOM   3183  O   LEU A 215      -9.881  -2.101   8.424  1.00 92.52           O
ATOM   3184  HA  LEU A 215      -8.630  -0.652  10.067  1.00 92.52           H
ATOM   3185  CB  LEU A 215      -9.332  -1.784  11.723  1.00 92.52           C
ATOM   3186 1HB  LEU A 215     -10.262  -1.879  12.284  1.00 92.52           H
ATOM   3187 2HB  LEU A 215      -9.059  -2.784  11.385  1.00 92.52           H
ATOM   3188  CG  LEU A 215      -8.244  -1.283  12.675  1.00 92.52           C
ATOM   3189  HG  LEU A 215      -8.544  -0.305  13.052  1.00 92.52           H
ATOM   3190  CD1 LEU A 215      -8.104  -2.210  13.884  1.00 92.52           C
ATOM   3191 1HD1 LEU A 215      -9.050  -2.248  14.424  1.00 92.52           H
ATOM   3192 2HD1 LEU A 215      -7.838  -3.211  13.545  1.00 92.52           H
ATOM   3193 3HD1 LEU A 215      -7.324  -1.830  14.544  1.00 92.52           H
ATOM   3194  CD2 LEU A 215      -6.916  -1.095  11.939  1.00 92.52           C
ATOM   3195 1HD2 LEU A 215      -6.597  -2.048  11.515  1.00 92.52           H
ATOM   3196 2HD2 LEU A 215      -7.043  -0.366  11.139  1.00 92.52           H
ATOM   3197 3HD2 LEU A 215      -6.160  -0.738  12.639  1.00 92.52           H
ATOM   3198  HN  LEU A 215     -10.629   0.333  11.803  1.00 92.52           H
ATOM   3199  N   THR A 216     -11.732  -1.644   9.640  1.00 92.29           N
ATOM   3200  CA  THR A 216     -12.637  -2.313   8.722  1.00 92.29           C
ATOM   3201  C   THR A 216     -12.534  -1.695   7.326  1.00 92.29           C
ATOM   3202  O   THR A 216     -12.477  -2.412   6.328  1.00 92.29           O
ATOM   3203  HA  THR A 216     -12.329  -3.355   8.634  1.00 92.29           H
ATOM   3204  CB  THR A 216     -14.047  -2.246   9.313  1.00 92.29           C
ATOM   3205  HB  THR A 216     -14.386  -1.213   9.394  1.00 92.29           H
ATOM   3206  OG1 THR A 216     -13.941  -2.956  10.544  1.00 92.29           O
ATOM   3207  HG1 THR A 216     -13.903  -2.312  11.308  1.00 92.29           H
ATOM   3208  CG2 THR A 216     -15.061  -3.055   8.502  1.00 92.29           C
ATOM   3209 1HG2 THR A 216     -14.757  -4.101   8.479  1.00 92.29           H
ATOM   3210 2HG2 THR A 216     -15.105  -2.666   7.485  1.00 92.29           H
ATOM   3211 3HG2 THR A 216     -16.045  -2.973   8.965  1.00 92.29           H
ATOM   3212  HN  THR A 216     -12.171  -1.221  10.433  1.00 92.29           H
ATOM   3213  N   LEU A 217     -12.513  -0.371   7.300  1.00 89.47           N
ATOM   3214  CA  LEU A 217     -12.461   0.353   6.041  1.00 89.47           C
ATOM   3215  C   LEU A 217     -11.153   0.021   5.321  1.00 89.47           C
ATOM   3216  O   LEU A 217     -11.126  -0.096   4.097  1.00 89.47           O
ATOM   3217  HA  LEU A 217     -13.291   0.001   5.428  1.00 89.47           H
ATOM   3218  CB  LEU A 217     -12.673   1.850   6.274  1.00 89.47           C
ATOM   3219 1HB  LEU A 217     -13.481   1.975   6.994  1.00 89.47           H
ATOM   3220 2HB  LEU A 217     -11.771   2.257   6.733  1.00 89.47           H
ATOM   3221  CG  LEU A 217     -13.000   2.682   5.033  1.00 89.47           C
ATOM   3222  HG  LEU A 217     -12.253   2.465   4.269  1.00 89.47           H
ATOM   3223  CD1 LEU A 217     -14.362   2.294   4.455  1.00 89.47           C
ATOM   3224 1HD1 LEU A 217     -14.352   1.240   4.177  1.00 89.47           H
ATOM   3225 2HD1 LEU A 217     -15.136   2.464   5.204  1.00 89.47           H
ATOM   3226 3HD1 LEU A 217     -14.570   2.901   3.574  1.00 89.47           H
ATOM   3227  CD2 LEU A 217     -12.912   4.179   5.338  1.00 89.47           C
ATOM   3228 1HD2 LEU A 217     -13.622   4.432   6.125  1.00 89.47           H
ATOM   3229 2HD2 LEU A 217     -11.902   4.424   5.667  1.00 89.47           H
ATOM   3230 3HD2 LEU A 217     -13.149   4.748   4.438  1.00 89.47           H
ATOM   3231  HN  LEU A 217     -12.532   0.205   8.118  1.00 89.47           H
ATOM   3232  N   LYS A 218     -10.099  -0.121   6.111  1.00 87.95           N
ATOM   3233  CA  LYS A 218      -8.786  -0.415   5.563  1.00 87.95           C
ATOM   3234  C   LYS A 218      -8.828  -1.766   4.847  1.00 87.95           C
ATOM   3235  O   LYS A 218      -8.304  -1.904   3.743  1.00 87.95           O
ATOM   3236  HA  LYS A 218      -8.558   0.358   4.828  1.00 87.95           H
ATOM   3237  CB  LYS A 218      -7.718  -0.330   6.655  1.00 87.95           C
ATOM   3238 1HB  LYS A 218      -7.819   0.611   7.196  1.00 87.95           H
ATOM   3239 2HB  LYS A 218      -7.869  -1.131   7.379  1.00 87.95           H
ATOM   3240  CG  LYS A 218      -6.313  -0.433   6.057  1.00 87.95           C
ATOM   3241 1HG  LYS A 218      -6.236  -1.339   5.456  1.00 87.95           H
ATOM   3242 2HG  LYS A 218      -6.136   0.409   5.389  1.00 87.95           H
ATOM   3243  CD  LYS A 218      -5.249  -0.452   7.157  1.00 87.95           C
ATOM   3244 1HD  LYS A 218      -5.284   0.482   7.717  1.00 87.95           H
ATOM   3245 2HD  LYS A 218      -5.465  -1.255   7.862  1.00 87.95           H
ATOM   3246  CE  LYS A 218      -3.852  -0.647   6.565  1.00 87.95           C
ATOM   3247 1HE  LYS A 218      -3.856  -1.495   5.879  1.00 87.95           H
ATOM   3248 2HE  LYS A 218      -3.571   0.231   5.983  1.00 87.95           H
ATOM   3249  NZ  LYS A 218      -2.861  -0.875   7.640  1.00 87.95           N
ATOM   3250 1HZ  LYS A 218      -1.997  -1.219   7.235  1.00 87.95           H
ATOM   3251 2HZ  LYS A 218      -2.683  -0.003   8.126  1.00 87.95           H
ATOM   3252 3HZ  LYS A 218      -3.224  -1.559   8.294  1.00 87.95           H
ATOM   3253  HN  LYS A 218     -10.132  -0.038   7.108  1.00 87.95           H
ATOM   3254  N   VAL A 219      -9.457  -2.729   5.505  1.00 91.91           N
ATOM   3255  CA  VAL A 219      -9.478  -4.091   4.999  1.00 91.91           C
ATOM   3256  C   VAL A 219     -10.329  -4.146   3.729  1.00 91.91           C
ATOM   3257  O   VAL A 219      -9.923  -4.735   2.729  1.00 91.91           O
ATOM   3258  HA  VAL A 219      -8.453  -4.364   4.746  1.00 91.91           H
ATOM   3259  CB  VAL A 219      -9.967  -5.047   6.089  1.00 91.91           C
ATOM   3260  HB  VAL A 219     -10.935  -4.688   6.440  1.00 91.91           H
ATOM   3261  CG1 VAL A 219     -10.164  -6.458   5.532  1.00 91.91           C
ATOM   3262 1HG1 VAL A 219     -10.903  -6.433   4.731  1.00 91.91           H
ATOM   3263 2HG1 VAL A 219      -9.217  -6.830   5.141  1.00 91.91           H
ATOM   3264 3HG1 VAL A 219     -10.513  -7.117   6.327  1.00 91.91           H
ATOM   3265  CG2 VAL A 219      -9.009  -5.056   7.281  1.00 91.91           C
ATOM   3266 1HG2 VAL A 219      -8.022  -5.379   6.951  1.00 91.91           H
ATOM   3267 2HG2 VAL A 219      -8.941  -4.053   7.701  1.00 91.91           H
ATOM   3268 3HG2 VAL A 219      -9.381  -5.744   8.041  1.00 91.91           H
ATOM   3269  HN  VAL A 219      -9.944  -2.591   6.367  1.00 91.91           H
ATOM   3270  N   ILE A 220     -11.496  -3.523   3.810  1.00 92.35           N
ATOM   3271  CA  ILE A 220     -12.467  -3.610   2.733  1.00 92.35           C
ATOM   3272  C   ILE A 220     -11.889  -2.955   1.477  1.00 92.35           C
ATOM   3273  O   ILE A 220     -11.777  -3.597   0.434  1.00 92.35           O
ATOM   3274  HA  ILE A 220     -12.632  -4.667   2.526  1.00 92.35           H
ATOM   3275  CB  ILE A 220     -13.809  -3.019   3.172  1.00 92.35           C
ATOM   3276  HB  ILE A 220     -13.622  -2.045   3.622  1.00 92.35           H
ATOM   3277  CG1 ILE A 220     -14.468  -3.893   4.242  1.00 92.35           C
ATOM   3278 1HG1 ILE A 220     -14.682  -4.879   3.830  1.00 92.35           H
ATOM   3279 2HG1 ILE A 220     -13.779  -4.037   5.074  1.00 92.35           H
ATOM   3280  CG2 ILE A 220     -14.728  -2.793   1.970  1.00 92.35           C
ATOM   3281 1HG2 ILE A 220     -14.253  -2.102   1.275  1.00 92.35           H
ATOM   3282 2HG2 ILE A 220     -14.912  -3.744   1.469  1.00 92.35           H
ATOM   3283 3HG2 ILE A 220     -15.675  -2.373   2.311  1.00 92.35           H
ATOM   3284  CD1 ILE A 220     -15.763  -3.254   4.749  1.00 92.35           C
ATOM   3285 1HD1 ILE A 220     -15.541  -2.279   5.182  1.00 92.35           H
ATOM   3286 2HD1 ILE A 220     -16.458  -3.134   3.919  1.00 92.35           H
ATOM   3287 3HD1 ILE A 220     -16.210  -3.895   5.509  1.00 92.35           H
ATOM   3288  HN  ILE A 220     -11.780  -2.967   4.592  1.00 92.35           H
ATOM   3289  N   LEU A 221     -11.538  -1.685   1.618  1.00 91.90           N
ATOM   3290  CA  LEU A 221     -11.126  -0.891   0.473  1.00 91.90           C
ATOM   3291  C   LEU A 221      -9.664  -1.198   0.145  1.00 91.90           C
ATOM   3292  O   LEU A 221      -9.233  -1.035  -0.996  1.00 91.90           O
ATOM   3293  HA  LEU A 221     -11.741  -1.194  -0.374  1.00 91.90           H
ATOM   3294  CB  LEU A 221     -11.401   0.593   0.724  1.00 91.90           C
ATOM   3295 1HB  LEU A 221     -10.853   0.899   1.615  1.00 91.90           H
ATOM   3296 2HB  LEU A 221     -10.995   1.164  -0.111  1.00 91.90           H
ATOM   3297  CG  LEU A 221     -12.870   0.982   0.904  1.00 91.90           C
ATOM   3298  HG  LEU A 221     -13.247   0.487   1.799  1.00 91.90           H
ATOM   3299  CD1 LEU A 221     -13.015   2.489   1.126  1.00 91.90           C
ATOM   3300 1HD1 LEU A 221     -12.464   2.779   2.020  1.00 91.90           H
ATOM   3301 2HD1 LEU A 221     -12.615   3.023   0.264  1.00 91.90           H
ATOM   3302 3HD1 LEU A 221     -14.069   2.738   1.251  1.00 91.90           H
ATOM   3303  CD2 LEU A 221     -13.715   0.492  -0.273  1.00 91.90           C
ATOM   3304 1HD2 LEU A 221     -13.346   0.939  -1.197  1.00 91.90           H
ATOM   3305 2HD2 LEU A 221     -13.647  -0.594  -0.342  1.00 91.90           H
ATOM   3306 3HD2 LEU A 221     -14.755   0.782  -0.120  1.00 91.90           H
ATOM   3307  HN  LEU A 221     -11.532  -1.200   2.493  1.00 91.90           H
ATOM   3308  N   GLY A 222      -8.941  -1.637   1.165  1.00 91.39           N
ATOM   3309  CA  GLY A 222      -7.499  -1.779   1.054  1.00 91.39           C
ATOM   3310  C   GLY A 222      -7.130  -3.074   0.326  1.00 91.39           C
ATOM   3311  O   GLY A 222      -6.039  -3.188  -0.230  1.00 91.39           O
ATOM   3312 1HA  GLY A 222      -7.086  -0.926   0.516  1.00 91.39           H
ATOM   3313 2HA  GLY A 222      -7.052  -1.777   2.048  1.00 91.39           H
ATOM   3314  HN  GLY A 222      -9.324  -1.893   2.052  1.00 91.39           H
ATOM   3315  N   PHE A 223      -8.061  -4.016   0.354  1.00 90.72           N
ATOM   3316  CA  PHE A 223      -7.809  -5.334  -0.205  1.00 90.72           C
ATOM   3317  C   PHE A 223      -9.059  -5.887  -0.891  1.00 90.72           C
ATOM   3318  O   PHE A 223      -9.048  -6.148  -2.093  1.00 90.72           O
ATOM   3319  HA  PHE A 223      -7.011  -5.226  -0.939  1.00 90.72           H
ATOM   3320  CB  PHE A 223      -7.434  -6.250   0.962  1.00 90.72           C
ATOM   3321 1HB  PHE A 223      -6.595  -5.811   1.501  1.00 90.72           H
ATOM   3322 2HB  PHE A 223      -8.271  -6.295   1.659  1.00 90.72           H
ATOM   3323  CG  PHE A 223      -7.063  -7.674   0.541  1.00 90.72           C
ATOM   3324  CD1 PHE A 223      -7.918  -8.701   0.792  1.00 90.72           C
ATOM   3325  HD1 PHE A 223      -8.867  -8.511   1.293  1.00 90.72           H
ATOM   3326  CD2 PHE A 223      -5.879  -7.911  -0.084  1.00 90.72           C
ATOM   3327  HD2 PHE A 223      -5.194  -7.087  -0.285  1.00 90.72           H
ATOM   3328  CE1 PHE A 223      -7.573 -10.022   0.401  1.00 90.72           C
ATOM   3329  HE1 PHE A 223      -8.258 -10.846   0.603  1.00 90.72           H
ATOM   3330  CE2 PHE A 223      -5.535  -9.232  -0.475  1.00 90.72           C
ATOM   3331  HE2 PHE A 223      -4.586  -9.422  -0.976  1.00 90.72           H
ATOM   3332  CZ  PHE A 223      -6.389 -10.260  -0.224  1.00 90.72           C
ATOM   3333  HZ  PHE A 223      -6.125 -11.274  -0.524  1.00 90.72           H
ATOM   3334  HN  PHE A 223      -8.972  -3.892   0.748  1.00 90.72           H
ATOM   3335  N   PHE A 224     -10.108  -6.050  -0.098  1.00 85.80           N
ATOM   3336  CA  PHE A 224     -11.211  -6.914  -0.482  1.00 85.80           C
ATOM   3337  C   PHE A 224     -11.837  -6.451  -1.799  1.00 85.80           C
ATOM   3338  O   PHE A 224     -11.970  -7.236  -2.737  1.00 85.80           O
ATOM   3339  HA  PHE A 224     -10.806  -7.918  -0.608  1.00 85.80           H
ATOM   3340  CB  PHE A 224     -12.260  -6.822   0.627  1.00 85.80           C
ATOM   3341 1HB  PHE A 224     -11.773  -6.987   1.589  1.00 85.80           H
ATOM   3342 2HB  PHE A 224     -12.666  -5.811   0.646  1.00 85.80           H
ATOM   3343  CG  PHE A 224     -13.413  -7.817   0.478  1.00 85.80           C
ATOM   3344  CD1 PHE A 224     -14.608  -7.402  -0.021  1.00 85.80           C
ATOM   3345  HD1 PHE A 224     -14.744  -6.361  -0.315  1.00 85.80           H
ATOM   3346  CD2 PHE A 224     -13.242  -9.115   0.845  1.00 85.80           C
ATOM   3347  HD2 PHE A 224     -12.285  -9.447   1.245  1.00 85.80           H
ATOM   3348  CE1 PHE A 224     -15.678  -8.325  -0.160  1.00 85.80           C
ATOM   3349  HE1 PHE A 224     -16.636  -7.993  -0.560  1.00 85.80           H
ATOM   3350  CE2 PHE A 224     -14.313 -10.038   0.706  1.00 85.80           C
ATOM   3351  HE2 PHE A 224     -14.176 -11.079   1.001  1.00 85.80           H
ATOM   3352  CZ  PHE A 224     -15.508  -9.624   0.207  1.00 85.80           C
ATOM   3353  HZ  PHE A 224     -16.329 -10.332   0.100  1.00 85.80           H
ATOM   3354  HN  PHE A 224     -10.211  -5.604   0.792  1.00 85.80           H
ATOM   3355  N   LEU A 225     -12.204  -5.179  -1.828  1.00 93.25           N
ATOM   3356  CA  LEU A 225     -12.841  -4.610  -3.004  1.00 93.25           C
ATOM   3357  C   LEU A 225     -11.902  -4.747  -4.204  1.00 93.25           C
ATOM   3358  O   LEU A 225     -12.285  -5.295  -5.237  1.00 93.25           O
ATOM   3359  HA  LEU A 225     -13.741  -5.192  -3.201  1.00 93.25           H
ATOM   3360  CB  LEU A 225     -13.283  -3.171  -2.730  1.00 93.25           C
ATOM   3361 1HB  LEU A 225     -14.039  -3.187  -1.945  1.00 93.25           H
ATOM   3362 2HB  LEU A 225     -12.429  -2.618  -2.339  1.00 93.25           H
ATOM   3363  CG  LEU A 225     -13.847  -2.403  -3.927  1.00 93.25           C
ATOM   3364  HG  LEU A 225     -13.158  -2.520  -4.763  1.00 93.25           H
ATOM   3365  CD1 LEU A 225     -15.193  -2.985  -4.366  1.00 93.25           C
ATOM   3366 1HD1 LEU A 225     -15.062  -4.029  -4.650  1.00 93.25           H
ATOM   3367 2HD1 LEU A 225     -15.903  -2.919  -3.542  1.00 93.25           H
ATOM   3368 3HD1 LEU A 225     -15.572  -2.421  -5.219  1.00 93.25           H
ATOM   3369  CD2 LEU A 225     -13.941  -0.907  -3.624  1.00 93.25           C
ATOM   3370 1HD2 LEU A 225     -14.597  -0.750  -2.768  1.00 93.25           H
ATOM   3371 2HD2 LEU A 225     -12.948  -0.519  -3.397  1.00 93.25           H
ATOM   3372 3HD2 LEU A 225     -14.345  -0.385  -4.492  1.00 93.25           H
ATOM   3373  HN  LEU A 225     -12.072  -4.542  -1.069  1.00 93.25           H
ATOM   3374  N   PRO A 226     -10.661  -4.255  -4.091  1.00 93.73           N
ATOM   3375  CA  PRO A 226      -9.704  -4.362  -5.195  1.00 93.73           C
ATOM   3376  C   PRO A 226      -9.555  -5.791  -5.693  1.00 93.73           C
ATOM   3377  O   PRO A 226      -9.548  -6.035  -6.898  1.00 93.73           O
ATOM   3378  HA  PRO A 226     -10.060  -3.797  -6.056  1.00 93.73           H
ATOM   3379  CB  PRO A 226      -8.400  -3.830  -4.597  1.00 93.73           C
ATOM   3380 1HB  PRO A 226      -7.797  -4.632  -4.171  1.00 93.73           H
ATOM   3381 2HB  PRO A 226      -7.785  -3.337  -5.350  1.00 93.73           H
ATOM   3382  CG  PRO A 226      -8.874  -2.853  -3.529  1.00 93.73           C
ATOM   3383 1HG  PRO A 226      -8.100  -2.658  -2.786  1.00 93.73           H
ATOM   3384 2HG  PRO A 226      -9.141  -1.886  -3.954  1.00 93.73           H
ATOM   3385  CD  PRO A 226     -10.076  -3.564  -2.928  1.00 93.73           C
ATOM   3386 1HD  PRO A 226      -9.782  -4.269  -2.150  1.00 93.73           H
ATOM   3387 2HD  PRO A 226     -10.775  -2.863  -2.471  1.00 93.73           H
ATOM   3388  N   PHE A 227      -9.438  -6.706  -4.741  1.00 92.02           N
ATOM   3389  CA  PHE A 227      -9.166  -8.095  -5.068  1.00 92.02           C
ATOM   3390  C   PHE A 227     -10.301  -8.696  -5.899  1.00 92.02           C
ATOM   3391  O   PHE A 227     -10.056  -9.344  -6.916  1.00 92.02           O
ATOM   3392  HA  PHE A 227      -8.243  -8.116  -5.648  1.00 92.02           H
ATOM   3393  CB  PHE A 227      -9.062  -8.854  -3.744  1.00 92.02           C
ATOM   3394 1HB  PHE A 227      -8.210  -8.470  -3.182  1.00 92.02           H
ATOM   3395 2HB  PHE A 227      -9.953  -8.651  -3.150  1.00 92.02           H
ATOM   3396  CG  PHE A 227      -8.907 -10.368  -3.905  1.00 92.02           C
ATOM   3397  CD1 PHE A 227      -9.948 -11.193  -3.612  1.00 92.02           C
ATOM   3398  HD1 PHE A 227     -10.893 -10.775  -3.263  1.00 92.02           H
ATOM   3399  CD2 PHE A 227      -7.729 -10.888  -4.341  1.00 92.02           C
ATOM   3400  HD2 PHE A 227      -6.895 -10.227  -4.575  1.00 92.02           H
ATOM   3401  CE1 PHE A 227      -9.805 -12.597  -3.761  1.00 92.02           C
ATOM   3402  HE1 PHE A 227     -10.639 -13.258  -3.526  1.00 92.02           H
ATOM   3403  CE2 PHE A 227      -7.585 -12.293  -4.490  1.00 92.02           C
ATOM   3404  HE2 PHE A 227      -6.641 -12.711  -4.839  1.00 92.02           H
ATOM   3405  CZ  PHE A 227      -8.626 -13.118  -4.197  1.00 92.02           C
ATOM   3406  HZ  PHE A 227      -8.516 -14.196  -4.312  1.00 92.02           H
ATOM   3407  HN  PHE A 227      -9.527  -6.511  -3.764  1.00 92.02           H
ATOM   3408  N   VAL A 228     -11.520  -8.459  -5.436  1.00 94.70           N
ATOM   3409  CA  VAL A 228     -12.692  -9.003  -6.101  1.00 94.70           C
ATOM   3410  C   VAL A 228     -12.730  -8.503  -7.546  1.00 94.70           C
ATOM   3411  O   VAL A 228     -12.976  -9.278  -8.469  1.00 94.70           O
ATOM   3412  HA  VAL A 228     -12.592 -10.088  -6.108  1.00 94.70           H
ATOM   3413  CB  VAL A 228     -13.953  -8.648  -5.312  1.00 94.70           C
ATOM   3414  HB  VAL A 228     -13.945  -7.572  -5.133  1.00 94.70           H
ATOM   3415  CG1 VAL A 228     -15.213  -8.982  -6.112  1.00 94.70           C
ATOM   3416 1HG1 VAL A 228     -15.213  -8.415  -7.044  1.00 94.70           H
ATOM   3417 2HG1 VAL A 228     -15.230 -10.049  -6.336  1.00 94.70           H
ATOM   3418 3HG1 VAL A 228     -16.095  -8.719  -5.528  1.00 94.70           H
ATOM   3419  CG2 VAL A 228     -13.965  -9.349  -3.952  1.00 94.70           C
ATOM   3420 1HG2 VAL A 228     -13.938 -10.429  -4.100  1.00 94.70           H
ATOM   3421 2HG2 VAL A 228     -13.093  -9.040  -3.376  1.00 94.70           H
ATOM   3422 3HG2 VAL A 228     -14.872  -9.080  -3.412  1.00 94.70           H
ATOM   3423  HN  VAL A 228     -11.712  -7.909  -4.624  1.00 94.70           H
ATOM   3424  N   VAL A 229     -12.484  -7.209  -7.698  1.00 94.97           N
ATOM   3425  CA  VAL A 229     -12.551  -6.584  -9.008  1.00 94.97           C
ATOM   3426  C   VAL A 229     -11.467  -7.178  -9.909  1.00 94.97           C
ATOM   3427  O   VAL A 229     -11.729  -7.518 -11.061  1.00 94.97           O
ATOM   3428  HA  VAL A 229     -13.527  -6.816  -9.434  1.00 94.97           H
ATOM   3429  CB  VAL A 229     -12.446  -5.064  -8.868  1.00 94.97           C
ATOM   3430  HB  VAL A 229     -11.539  -4.841  -8.306  1.00 94.97           H
ATOM   3431  CG1 VAL A 229     -12.326  -4.394 -10.238  1.00 94.97           C
ATOM   3432 1HG1 VAL A 229     -11.434  -4.761 -10.745  1.00 94.97           H
ATOM   3433 2HG1 VAL A 229     -13.207  -4.629 -10.836  1.00 94.97           H
ATOM   3434 3HG1 VAL A 229     -12.252  -3.314 -10.109  1.00 94.97           H
ATOM   3435  CG2 VAL A 229     -13.634  -4.502  -8.084  1.00 94.97           C
ATOM   3436 1HG2 VAL A 229     -14.560  -4.741  -8.607  1.00 94.97           H
ATOM   3437 2HG2 VAL A 229     -13.654  -4.944  -7.088  1.00 94.97           H
ATOM   3438 3HG2 VAL A 229     -13.533  -3.420  -7.999  1.00 94.97           H
ATOM   3439  HN  VAL A 229     -12.243  -6.594  -6.948  1.00 94.97           H
ATOM   3440  N   MET A 230     -10.270  -7.284  -9.349  1.00 89.26           N
ATOM   3441  CA  MET A 230      -9.135  -7.793 -10.100  1.00 89.26           C
ATOM   3442  C   MET A 230      -9.377  -9.235 -10.551  1.00 89.26           C
ATOM   3443  O   MET A 230      -9.139  -9.575 -11.709  1.00 89.26           O
ATOM   3444  HA  MET A 230      -9.045  -7.143 -10.970  1.00 89.26           H
ATOM   3445  CB  MET A 230      -7.879  -7.734  -9.229  1.00 89.26           C
ATOM   3446 1HB  MET A 230      -8.105  -8.112  -8.232  1.00 89.26           H
ATOM   3447 2HB  MET A 230      -7.110  -8.383  -9.649  1.00 89.26           H
ATOM   3448  CG  MET A 230      -7.347  -6.303  -9.129  1.00 89.26           C
ATOM   3449 1HG  MET A 230      -7.105  -5.926 -10.122  1.00 89.26           H
ATOM   3450 2HG  MET A 230      -8.116  -5.648  -8.719  1.00 89.26           H
ATOM   3451  SD  MET A 230      -5.895  -6.262  -8.091  1.00 89.26           S
ATOM   3452  CE  MET A 230      -4.737  -7.119  -9.145  1.00 89.26           C
ATOM   3453 1HE  MET A 230      -5.107  -8.124  -9.350  1.00 89.26           H
ATOM   3454 2HE  MET A 230      -4.627  -6.574 -10.082  1.00 89.26           H
ATOM   3455 3HE  MET A 230      -3.770  -7.182  -8.645  1.00 89.26           H
ATOM   3456  HN  MET A 230     -10.072  -7.031  -8.402  1.00 89.26           H
ATOM   3457  N   ALA A 231      -9.848 -10.043  -9.613  1.00 94.11           N
ATOM   3458  CA  ALA A 231     -10.044 -11.459  -9.874  1.00 94.11           C
ATOM   3459  C   ALA A 231     -11.031 -11.627 -11.032  1.00 94.11           C
ATOM   3460  O   ALA A 231     -10.806 -12.435 -11.931  1.00 94.11           O
ATOM   3461  HA  ALA A 231      -9.082 -11.879 -10.165  1.00 94.11           H
ATOM   3462  CB  ALA A 231     -10.520 -12.153  -8.597  1.00 94.11           C
ATOM   3463 1HB  ALA A 231      -9.771 -12.029  -7.815  1.00 94.11           H
ATOM   3464 2HB  ALA A 231     -11.462 -11.710  -8.272  1.00 94.11           H
ATOM   3465 3HB  ALA A 231     -10.668 -13.215  -8.794  1.00 94.11           H
ATOM   3466  HN  ALA A 231     -10.093  -9.746  -8.690  1.00 94.11           H
ATOM   3467  N   CYS A 232     -12.103 -10.851 -10.971  1.00 93.09           N
ATOM   3468  CA  CYS A 232     -13.133 -10.917 -11.993  1.00 93.09           C
ATOM   3469  C   CYS A 232     -12.515 -10.491 -13.326  1.00 93.09           C
ATOM   3470  O   CYS A 232     -12.671 -11.179 -14.334  1.00 93.09           O
ATOM   3471  HA  CYS A 232     -13.468 -11.953 -12.035  1.00 93.09           H
ATOM   3472  CB  CYS A 232     -14.348 -10.061 -11.628  1.00 93.09           C
ATOM   3473 1HB  CYS A 232     -14.027  -9.051 -11.370  1.00 93.09           H
ATOM   3474 2HB  CYS A 232     -15.013  -9.973 -12.487  1.00 93.09           H
ATOM   3475  SG  CYS A 232     -15.243 -10.811 -10.220  1.00 93.09           S
ATOM   3476  HG  CYS A 232     -14.455 -10.310  -9.272  1.00 93.09           H
ATOM   3477  HN  CYS A 232     -12.273 -10.188 -10.241  1.00 93.09           H
ATOM   3478  N   CYS A 233     -11.826  -9.360 -13.288  1.00 92.88           N
ATOM   3479  CA  CYS A 233     -11.311  -8.756 -14.506  1.00 92.88           C
ATOM   3480  C   CYS A 233     -10.379  -9.762 -15.184  1.00 92.88           C
ATOM   3481  O   CYS A 233     -10.544 -10.070 -16.363  1.00 92.88           O
ATOM   3482  HA  CYS A 233     -12.173  -8.541 -15.137  1.00 92.88           H
ATOM   3483  CB  CYS A 233     -10.609  -7.427 -14.224  1.00 92.88           C
ATOM   3484 1HB  CYS A 233      -9.915  -7.542 -13.391  1.00 92.88           H
ATOM   3485 2HB  CYS A 233     -10.019  -7.127 -15.091  1.00 92.88           H
ATOM   3486  SG  CYS A 233     -11.846  -6.136 -13.834  1.00 92.88           S
ATOM   3487  HG  CYS A 233     -12.052  -6.517 -12.576  1.00 92.88           H
ATOM   3488  HN  CYS A 233     -11.619  -8.860 -12.448  1.00 92.88           H
ATOM   3489  N   TYR A 234      -9.419 -10.246 -14.409  1.00 86.79           N
ATOM   3490  CA  TYR A 234      -8.365 -11.082 -14.958  1.00 86.79           C
ATOM   3491  C   TYR A 234      -8.901 -12.467 -15.329  1.00 86.79           C
ATOM   3492  O   TYR A 234      -8.370 -13.122 -16.225  1.00 86.79           O
ATOM   3493  HA  TYR A 234      -7.982 -10.596 -15.855  1.00 86.79           H
ATOM   3494  CB  TYR A 234      -7.324 -11.233 -13.846  1.00 86.79           C
ATOM   3495 1HB  TYR A 234      -7.838 -11.440 -12.907  1.00 86.79           H
ATOM   3496 2HB  TYR A 234      -6.697 -12.098 -14.064  1.00 86.79           H
ATOM   3497  CG  TYR A 234      -6.429 -10.006 -13.661  1.00 86.79           C
ATOM   3498  CD1 TYR A 234      -5.774  -9.460 -14.746  1.00 86.79           C
ATOM   3499  HD1 TYR A 234      -5.894  -9.903 -15.735  1.00 86.79           H
ATOM   3500  CD2 TYR A 234      -6.277  -9.445 -12.409  1.00 86.79           C
ATOM   3501  HD2 TYR A 234      -6.795  -9.876 -11.552  1.00 86.79           H
ATOM   3502  CE1 TYR A 234      -4.932  -8.305 -14.572  1.00 86.79           C
ATOM   3503  HE1 TYR A 234      -4.408  -7.864 -15.421  1.00 86.79           H
ATOM   3504  CE2 TYR A 234      -5.435  -8.290 -12.236  1.00 86.79           C
ATOM   3505  HE2 TYR A 234      -5.306  -7.837 -11.253  1.00 86.79           H
ATOM   3506  CZ  TYR A 234      -4.804  -7.777 -13.326  1.00 86.79           C
ATOM   3507  OH  TYR A 234      -4.008  -6.686 -13.161  1.00 86.79           O
ATOM   3508  HH  TYR A 234      -4.009  -6.404 -12.202  1.00 86.79           H
ATOM   3509  HN  TYR A 234      -9.354 -10.076 -13.426  1.00 86.79           H
ATOM   3510  N   THR A 235      -9.945 -12.871 -14.621  1.00 89.80           N
ATOM   3511  CA  THR A 235     -10.625 -14.116 -14.936  1.00 89.80           C
ATOM   3512  C   THR A 235     -11.162 -14.083 -16.368  1.00 89.80           C
ATOM   3513  O   THR A 235     -10.981 -15.036 -17.125  1.00 89.80           O
ATOM   3514  HA  THR A 235      -9.899 -14.927 -14.885  1.00 89.80           H
ATOM   3515  CB  THR A 235     -11.714 -14.339 -13.884  1.00 89.80           C
ATOM   3516  HB  THR A 235     -12.458 -13.543 -13.920  1.00 89.80           H
ATOM   3517  OG1 THR A 235     -10.995 -14.453 -12.659  1.00 89.80           O
ATOM   3518  HG1 THR A 235     -11.192 -13.668 -12.072  1.00 89.80           H
ATOM   3519  CG2 THR A 235     -12.407 -15.694 -14.037  1.00 89.80           C
ATOM   3520 1HG2 THR A 235     -11.672 -16.492 -13.934  1.00 89.80           H
ATOM   3521 2HG2 THR A 235     -12.874 -15.755 -15.020  1.00 89.80           H
ATOM   3522 3HG2 THR A 235     -13.170 -15.801 -13.266  1.00 89.80           H
ATOM   3523  HN  THR A 235     -10.326 -12.365 -13.848  1.00 89.80           H
ATOM   3524  N   ILE A 236     -11.812 -12.977 -16.698  1.00 89.78           N
ATOM   3525  CA  ILE A 236     -12.387 -12.812 -18.022  1.00 89.78           C
ATOM   3526  C   ILE A 236     -11.261 -12.655 -19.046  1.00 89.78           C
ATOM   3527  O   ILE A 236     -11.341 -13.193 -20.149  1.00 89.78           O
ATOM   3528  HA  ILE A 236     -12.939 -13.723 -18.254  1.00 89.78           H
ATOM   3529  CB  ILE A 236     -13.391 -11.658 -18.031  1.00 89.78           C
ATOM   3530  HB  ILE A 236     -12.881 -10.759 -17.685  1.00 89.78           H
ATOM   3531  CG1 ILE A 236     -14.543 -11.926 -17.060  1.00 89.78           C
ATOM   3532 1HG1 ILE A 236     -15.199 -12.694 -17.471  1.00 89.78           H
ATOM   3533 2HG1 ILE A 236     -14.148 -12.314 -16.120  1.00 89.78           H
ATOM   3534  CG2 ILE A 236     -13.891 -11.377 -19.449  1.00 89.78           C
ATOM   3535 1HG2 ILE A 236     -13.048 -11.111 -20.086  1.00 89.78           H
ATOM   3536 2HG2 ILE A 236     -14.379 -12.268 -19.846  1.00 89.78           H
ATOM   3537 3HG2 ILE A 236     -14.604 -10.553 -19.427  1.00 89.78           H
ATOM   3538  CD1 ILE A 236     -15.345 -10.650 -16.795  1.00 89.78           C
ATOM   3539 1HD1 ILE A 236     -14.691  -9.894 -16.361  1.00 89.78           H
ATOM   3540 2HD1 ILE A 236     -15.758 -10.280 -17.733  1.00 89.78           H
ATOM   3541 3HD1 ILE A 236     -16.157 -10.869 -16.101  1.00 89.78           H
ATOM   3542  HN  ILE A 236     -11.948 -12.203 -16.079  1.00 89.78           H
ATOM   3543  N   ILE A 237     -10.238 -11.915 -18.644  1.00 88.04           N
ATOM   3544  CA  ILE A 237      -9.098 -11.679 -19.514  1.00 88.04           C
ATOM   3545  C   ILE A 237      -8.497 -13.021 -19.936  1.00 88.04           C
ATOM   3546  O   ILE A 237      -8.283 -13.263 -21.123  1.00 88.04           O
ATOM   3547  HA  ILE A 237      -9.467 -11.170 -20.405  1.00 88.04           H
ATOM   3548  CB  ILE A 237      -8.095 -10.740 -18.840  1.00 88.04           C
ATOM   3549  HB  ILE A 237      -7.980 -11.052 -17.801  1.00 88.04           H
ATOM   3550  CG1 ILE A 237      -8.615  -9.301 -18.825  1.00 88.04           C
ATOM   3551 1HG1 ILE A 237      -8.563  -8.882 -19.829  1.00 88.04           H
ATOM   3552 2HG1 ILE A 237      -9.664  -9.293 -18.530  1.00 88.04           H
ATOM   3553  CG2 ILE A 237      -6.718 -10.845 -19.498  1.00 88.04           C
ATOM   3554 1HG2 ILE A 237      -6.351 -11.868 -19.412  1.00 88.04           H
ATOM   3555 2HG2 ILE A 237      -6.797 -10.575 -20.550  1.00 88.04           H
ATOM   3556 3HG2 ILE A 237      -6.024 -10.168 -18.999  1.00 88.04           H
ATOM   3557  CD1 ILE A 237      -7.802  -8.435 -17.861  1.00 88.04           C
ATOM   3558 1HD1 ILE A 237      -7.877  -8.844 -16.853  1.00 88.04           H
ATOM   3559 2HD1 ILE A 237      -6.758  -8.426 -18.173  1.00 88.04           H
ATOM   3560 3HD1 ILE A 237      -8.192  -7.417 -17.870  1.00 88.04           H
ATOM   3561  HN  ILE A 237     -10.180 -11.483 -17.744  1.00 88.04           H
ATOM   3562  N   ILE A 238      -8.241 -13.857 -18.941  1.00 87.59           N
ATOM   3563  CA  ILE A 238      -7.597 -15.137 -19.186  1.00 87.59           C
ATOM   3564  C   ILE A 238      -8.444 -15.949 -20.168  1.00 87.59           C
ATOM   3565  O   ILE A 238      -7.913 -16.549 -21.102  1.00 87.59           O
ATOM   3566  HA  ILE A 238      -6.631 -14.933 -19.649  1.00 87.59           H
ATOM   3567  CB  ILE A 238      -7.322 -15.860 -17.866  1.00 87.59           C
ATOM   3568  HB  ILE A 238      -8.211 -15.777 -17.240  1.00 87.59           H
ATOM   3569  CG1 ILE A 238      -6.172 -15.197 -17.107  1.00 87.59           C
ATOM   3570 1HG1 ILE A 238      -5.223 -15.464 -17.572  1.00 87.59           H
ATOM   3571 2HG1 ILE A 238      -6.265 -14.113 -17.172  1.00 87.59           H
ATOM   3572  CG2 ILE A 238      -7.071 -17.351 -18.100  1.00 87.59           C
ATOM   3573 1HG2 ILE A 238      -7.948 -17.798 -18.568  1.00 87.59           H
ATOM   3574 2HG2 ILE A 238      -6.207 -17.476 -18.753  1.00 87.59           H
ATOM   3575 3HG2 ILE A 238      -6.879 -17.841 -17.145  1.00 87.59           H
ATOM   3576  CD1 ILE A 238      -6.165 -15.626 -15.638  1.00 87.59           C
ATOM   3577 1HD1 ILE A 238      -7.105 -15.336 -15.170  1.00 87.59           H
ATOM   3578 2HD1 ILE A 238      -6.047 -16.708 -15.576  1.00 87.59           H
ATOM   3579 3HD1 ILE A 238      -5.337 -15.140 -15.122  1.00 87.59           H
ATOM   3580  HN  ILE A 238      -8.465 -13.674 -17.984  1.00 87.59           H
ATOM   3581  N   HIS A 239      -9.746 -15.943 -19.923  1.00 82.35           N
ATOM   3582  CA  HIS A 239     -10.667 -16.704 -20.750  1.00 82.35           C
ATOM   3583  C   HIS A 239     -10.560 -16.233 -22.202  1.00 82.35           C
ATOM   3584  O   HIS A 239     -10.502 -17.050 -23.120  1.00 82.35           O
ATOM   3585  HA  HIS A 239     -10.353 -17.746 -20.691  1.00 82.35           H
ATOM   3586  CB  HIS A 239     -12.092 -16.614 -20.201  1.00 82.35           C
ATOM   3587 1HB  HIS A 239     -12.077 -16.858 -19.139  1.00 82.35           H
ATOM   3588 2HB  HIS A 239     -12.439 -15.584 -20.286  1.00 82.35           H
ATOM   3589  CG  HIS A 239     -13.077 -17.521 -20.898  1.00 82.35           C
ATOM   3590  ND1 HIS A 239     -13.078 -18.895 -20.732  1.00 82.35           N
ATOM   3591  HD1 HIS A 239     -12.449 -19.415 -20.154  1.00 82.35           H
ATOM   3592  CD2 HIS A 239     -14.093 -17.237 -21.763  1.00 82.35           C
ATOM   3593  HD2 HIS A 239     -14.373 -16.244 -22.113  1.00 82.35           H
ATOM   3594  CE1 HIS A 239     -14.054 -19.405 -21.469  1.00 82.35           C
ATOM   3595  HE1 HIS A 239     -14.310 -20.461 -21.551  1.00 82.35           H
ATOM   3596  NE2 HIS A 239     -14.681 -18.376 -22.108  1.00 82.35           N
ATOM   3597  HN  HIS A 239     -10.172 -15.432 -19.176  1.00 82.35           H
ATOM   3598  N   THR A 240     -10.539 -14.919 -22.365  1.00 85.23           N
ATOM   3599  CA  THR A 240     -10.485 -14.329 -23.692  1.00 85.23           C
ATOM   3600  C   THR A 240      -9.174 -14.702 -24.388  1.00 85.23           C
ATOM   3601  O   THR A 240      -9.164 -15.001 -25.581  1.00 85.23           O
ATOM   3602  HA  THR A 240     -11.294 -14.751 -24.288  1.00 85.23           H
ATOM   3603  CB  THR A 240     -10.689 -12.820 -23.548  1.00 85.23           C
ATOM   3604  HB  THR A 240      -9.822 -12.353 -23.079  1.00 85.23           H
ATOM   3605  OG1 THR A 240     -11.914 -12.702 -22.831  1.00 85.23           O
ATOM   3606  HG1 THR A 240     -11.730 -12.593 -21.854  1.00 85.23           H
ATOM   3607  CG2 THR A 240     -10.973 -12.137 -24.887  1.00 85.23           C
ATOM   3608 1HG2 THR A 240     -11.879 -12.558 -25.324  1.00 85.23           H
ATOM   3609 2HG2 THR A 240     -10.134 -12.299 -25.563  1.00 85.23           H
ATOM   3610 3HG2 THR A 240     -11.110 -11.067 -24.728  1.00 85.23           H
ATOM   3611  HN  THR A 240     -10.557 -14.262 -21.611  1.00 85.23           H
ATOM   3612  N   LEU A 241      -8.100 -14.671 -23.613  1.00 84.26           N
ATOM   3613  CA  LEU A 241      -6.776 -14.914 -24.159  1.00 84.26           C
ATOM   3614  C   LEU A 241      -6.678 -16.369 -24.621  1.00 84.26           C
ATOM   3615  O   LEU A 241      -6.066 -16.659 -25.648  1.00 84.26           O
ATOM   3616  HA  LEU A 241      -6.657 -14.267 -25.028  1.00 84.26           H
ATOM   3617  CB  LEU A 241      -5.698 -14.517 -23.148  1.00 84.26           C
ATOM   3618 1HB  LEU A 241      -5.963 -14.939 -22.179  1.00 84.26           H
ATOM   3619 2HB  LEU A 241      -4.757 -14.977 -23.450  1.00 84.26           H
ATOM   3620  CG  LEU A 241      -5.465 -13.015 -22.972  1.00 84.26           C
ATOM   3621  HG  LEU A 241      -6.413 -12.552 -22.699  1.00 84.26           H
ATOM   3622  CD1 LEU A 241      -4.484 -12.743 -21.830  1.00 84.26           C
ATOM   3623 1HD1 LEU A 241      -4.887 -13.145 -20.901  1.00 84.26           H
ATOM   3624 2HD1 LEU A 241      -3.529 -13.221 -22.049  1.00 84.26           H
ATOM   3625 3HD1 LEU A 241      -4.336 -11.668 -21.726  1.00 84.26           H
ATOM   3626  CD2 LEU A 241      -5.010 -12.373 -24.284  1.00 84.26           C
ATOM   3627 1HD2 LEU A 241      -4.078 -12.835 -24.611  1.00 84.26           H
ATOM   3628 2HD2 LEU A 241      -5.776 -12.521 -25.045  1.00 84.26           H
ATOM   3629 3HD2 LEU A 241      -4.852 -11.305 -24.130  1.00 84.26           H
ATOM   3630  HN  LEU A 241      -8.124 -14.485 -22.631  1.00 84.26           H
ATOM   3631  N   ILE A 242      -7.292 -17.247 -23.841  1.00 82.75           N
ATOM   3632  CA  ILE A 242      -7.259 -18.668 -24.143  1.00 82.75           C
ATOM   3633  C   ILE A 242      -7.943 -18.915 -25.489  1.00 82.75           C
ATOM   3634  O   ILE A 242      -7.468 -19.717 -26.292  1.00 82.75           O
ATOM   3635  HA  ILE A 242      -6.212 -18.960 -24.228  1.00 82.75           H
ATOM   3636  CB  ILE A 242      -7.861 -19.474 -22.990  1.00 82.75           C
ATOM   3637  HB  ILE A 242      -8.782 -18.984 -22.674  1.00 82.75           H
ATOM   3638  CG1 ILE A 242      -6.921 -19.491 -21.783  1.00 82.75           C
ATOM   3639 1HG1 ILE A 242      -6.051 -20.108 -22.004  1.00 82.75           H
ATOM   3640 2HG1 ILE A 242      -6.556 -18.483 -21.588  1.00 82.75           H
ATOM   3641  CG2 ILE A 242      -8.235 -20.887 -23.445  1.00 82.75           C
ATOM   3642 1HG2 ILE A 242      -8.967 -20.827 -24.250  1.00 82.75           H
ATOM   3643 2HG2 ILE A 242      -7.343 -21.401 -23.803  1.00 82.75           H
ATOM   3644 3HG2 ILE A 242      -8.660 -21.438 -22.607  1.00 82.75           H
ATOM   3645  CD1 ILE A 242      -7.634 -20.030 -20.541  1.00 82.75           C
ATOM   3646 1HD1 ILE A 242      -8.489 -19.396 -20.309  1.00 82.75           H
ATOM   3647 2HD1 ILE A 242      -7.976 -21.047 -20.731  1.00 82.75           H
ATOM   3648 3HD1 ILE A 242      -6.943 -20.031 -19.698  1.00 82.75           H
ATOM   3649  HN  ILE A 242      -7.804 -17.001 -23.018  1.00 82.75           H
ATOM   3650  N   GLN A 243      -9.046 -18.211 -25.694  1.00 77.98           N
ATOM   3651  CA  GLN A 243      -9.833 -18.389 -26.903  1.00 77.98           C
ATOM   3652  C   GLN A 243      -9.112 -17.767 -28.101  1.00 77.98           C
ATOM   3653  O   GLN A 243      -9.387 -18.119 -29.247  1.00 77.98           O
ATOM   3654  HA  GLN A 243      -9.915 -19.467 -27.040  1.00 77.98           H
ATOM   3655  CB  GLN A 243     -11.233 -17.796 -26.738  1.00 77.98           C
ATOM   3656 1HB  GLN A 243     -11.157 -16.764 -26.395  1.00 77.98           H
ATOM   3657 2HB  GLN A 243     -11.739 -17.774 -27.703  1.00 77.98           H
ATOM   3658  CG  GLN A 243     -12.060 -18.611 -25.742  1.00 77.98           C
ATOM   3659 1HG  GLN A 243     -12.102 -19.652 -26.064  1.00 77.98           H
ATOM   3660 2HG  GLN A 243     -11.575 -18.599 -24.766  1.00 77.98           H
ATOM   3661  CD  GLN A 243     -13.479 -18.052 -25.619  1.00 77.98           C
ATOM   3662  OE1 GLN A 243     -13.808 -17.004 -26.148  1.00 77.98           O
ATOM   3663  NE2 GLN A 243     -14.297 -18.809 -24.894  1.00 77.98           N
ATOM   3664 1HE2 GLN A 243     -13.963 -19.659 -24.486  1.00 77.98           H
ATOM   3665 2HE2 GLN A 243     -15.247 -18.527 -24.755  1.00 77.98           H
ATOM   3666  HN  GLN A 243      -9.403 -17.532 -25.054  1.00 77.98           H
ATOM   3667  N   ALA A 244      -8.203 -16.852 -27.795  1.00 78.26           N
ATOM   3668  CA  ALA A 244      -7.470 -16.149 -28.834  1.00 78.26           C
ATOM   3669  C   ALA A 244      -6.609 -17.148 -29.609  1.00 78.26           C
ATOM   3670  O   ALA A 244      -5.998 -18.036 -29.018  1.00 78.26           O
ATOM   3671  HA  ALA A 244      -8.199 -15.706 -29.513  1.00 78.26           H
ATOM   3672  CB  ALA A 244      -6.640 -15.029 -28.204  1.00 78.26           C
ATOM   3673 1HB  ALA A 244      -7.301 -14.331 -27.690  1.00 78.26           H
ATOM   3674 2HB  ALA A 244      -5.937 -15.456 -27.489  1.00 78.26           H
ATOM   3675 3HB  ALA A 244      -6.090 -14.502 -28.983  1.00 78.26           H
ATOM   3676  HN  ALA A 244      -7.966 -16.591 -26.859  1.00 78.26           H
ATOM   3677  N   LYS A 245      -6.587 -16.968 -30.922  1.00 67.67           N
ATOM   3678  CA  LYS A 245      -5.848 -17.869 -31.789  1.00 67.67           C
ATOM   3679  C   LYS A 245      -4.406 -17.376 -31.919  1.00 67.67           C
ATOM   3680  O   LYS A 245      -3.538 -18.103 -32.401  1.00 67.67           O
ATOM   3681  HA  LYS A 245      -5.836 -18.848 -31.309  1.00 67.67           H
ATOM   3682  CB  LYS A 245      -6.566 -18.032 -33.130  1.00 67.67           C
ATOM   3683 1HB  LYS A 245      -6.784 -17.050 -33.552  1.00 67.67           H
ATOM   3684 2HB  LYS A 245      -5.913 -18.543 -33.837  1.00 67.67           H
ATOM   3685  CG  LYS A 245      -7.865 -18.822 -32.965  1.00 67.67           C
ATOM   3686 1HG  LYS A 245      -7.668 -19.740 -32.410  1.00 67.67           H
ATOM   3687 2HG  LYS A 245      -8.576 -18.241 -32.377  1.00 67.67           H
ATOM   3688  CD  LYS A 245      -8.477 -19.163 -34.325  1.00 67.67           C
ATOM   3689 1HD  LYS A 245      -8.722 -18.244 -34.858  1.00 67.67           H
ATOM   3690 2HD  LYS A 245      -7.747 -19.699 -34.932  1.00 67.67           H
ATOM   3691  CE  LYS A 245      -9.737 -20.016 -34.161  1.00 67.67           C
ATOM   3692 1HE  LYS A 245      -9.502 -20.916 -33.593  1.00 67.67           H
ATOM   3693 2HE  LYS A 245     -10.485 -19.465 -33.591  1.00 67.67           H
ATOM   3694  NZ  LYS A 245     -10.287 -20.387 -35.484  1.00 67.67           N
ATOM   3695 1HZ  LYS A 245     -11.116 -20.957 -35.358  1.00 67.67           H
ATOM   3696 2HZ  LYS A 245     -10.530 -19.546 -35.997  1.00 67.67           H
ATOM   3697 3HZ  LYS A 245      -9.592 -20.911 -36.005  1.00 67.67           H
ATOM   3698  HN  LYS A 245      -7.062 -16.224 -31.392  1.00 67.67           H
ATOM   3699  N   LYS A 246      -4.193 -16.144 -31.481  1.00 61.16           N
ATOM   3700  CA  LYS A 246      -2.928 -15.471 -31.724  1.00 61.16           C
ATOM   3701  C   LYS A 246      -1.839 -16.120 -30.868  1.00 61.16           C
ATOM   3702  O   LYS A 246      -2.082 -16.485 -29.719  1.00 61.16           O
ATOM   3703  HA  LYS A 246      -2.676 -15.618 -32.774  1.00 61.16           H
ATOM   3704  CB  LYS A 246      -3.071 -13.964 -31.499  1.00 61.16           C
ATOM   3705 1HB  LYS A 246      -3.606 -13.781 -30.567  1.00 61.16           H
ATOM   3706 2HB  LYS A 246      -2.084 -13.514 -31.394  1.00 61.16           H
ATOM   3707  CG  LYS A 246      -3.818 -13.305 -32.660  1.00 61.16           C
ATOM   3708 1HG  LYS A 246      -3.362 -13.601 -33.605  1.00 61.16           H
ATOM   3709 2HG  LYS A 246      -4.850 -13.657 -32.680  1.00 61.16           H
ATOM   3710  CD  LYS A 246      -3.795 -11.781 -32.532  1.00 61.16           C
ATOM   3711 1HD  LYS A 246      -4.366 -11.478 -31.654  1.00 61.16           H
ATOM   3712 2HD  LYS A 246      -2.771 -11.440 -32.379  1.00 61.16           H
ATOM   3713  CE  LYS A 246      -4.378 -11.117 -33.781  1.00 61.16           C
ATOM   3714 1HE  LYS A 246      -3.801 -11.408 -34.658  1.00 61.16           H
ATOM   3715 2HE  LYS A 246      -5.399 -11.464 -33.942  1.00 61.16           H
ATOM   3716  NZ  LYS A 246      -4.367  -9.644 -33.638  1.00 61.16           N
ATOM   3717 1HZ  LYS A 246      -4.769  -9.220 -34.467  1.00 61.16           H
ATOM   3718 2HZ  LYS A 246      -4.911  -9.378 -32.825  1.00 61.16           H
ATOM   3719 3HZ  LYS A 246      -3.411  -9.323 -33.524  1.00 61.16           H
ATOM   3720  HN  LYS A 246      -4.866 -15.608 -30.971  1.00 61.16           H
ATOM   3721  N   SER A 247      -0.660 -16.244 -31.461  1.00 67.70           N
ATOM   3722  CA  SER A 247       0.446 -16.911 -30.796  1.00 67.70           C
ATOM   3723  C   SER A 247       0.930 -16.069 -29.614  1.00 67.70           C
ATOM   3724  O   SER A 247       1.421 -16.608 -28.623  1.00 67.70           O
ATOM   3725  HA  SER A 247       0.043 -17.862 -30.449  1.00 67.70           H
ATOM   3726  CB  SER A 247       1.598 -17.171 -31.769  1.00 67.70           C
ATOM   3727 1HB  SER A 247       2.416 -17.659 -31.240  1.00 67.70           H
ATOM   3728 2HB  SER A 247       1.267 -17.859 -32.547  1.00 67.70           H
ATOM   3729  OG  SER A 247       2.071 -15.968 -32.370  1.00 67.70           O
ATOM   3730  HG  SER A 247       2.813 -16.174 -33.008  1.00 67.70           H
ATOM   3731  HN  SER A 247      -0.457 -15.899 -32.377  1.00 67.70           H
ATOM   3732  N   SER A 248       0.775 -14.761 -29.757  1.00 69.18           N
ATOM   3733  CA  SER A 248       1.259 -13.835 -28.747  1.00 69.18           C
ATOM   3734  C   SER A 248       0.501 -14.048 -27.435  1.00 69.18           C
ATOM   3735  O   SER A 248       0.913 -13.551 -26.389  1.00 69.18           O
ATOM   3736  HA  SER A 248       2.316 -14.072 -28.622  1.00 69.18           H
ATOM   3737  CB  SER A 248       1.114 -12.385 -29.215  1.00 69.18           C
ATOM   3738 1HB  SER A 248       1.461 -11.715 -28.428  1.00 69.18           H
ATOM   3739 2HB  SER A 248       1.753 -12.218 -30.081  1.00 69.18           H
ATOM   3740  OG  SER A 248      -0.233 -12.065 -29.550  1.00 69.18           O
ATOM   3741  HG  SER A 248      -0.301 -11.102 -29.812  1.00 69.18           H
ATOM   3742  HN  SER A 248       0.328 -14.334 -30.543  1.00 69.18           H
ATOM   3743  N   LYS A 249      -0.593 -14.788 -27.535  1.00 67.36           N
ATOM   3744  CA  LYS A 249      -1.495 -14.946 -26.406  1.00 67.36           C
ATOM   3745  C   LYS A 249      -0.721 -15.520 -25.217  1.00 67.36           C
ATOM   3746  O   LYS A 249      -1.026 -15.211 -24.066  1.00 67.36           O
ATOM   3747  HA  LYS A 249      -1.857 -13.954 -26.136  1.00 67.36           H
ATOM   3748  CB  LYS A 249      -2.714 -15.779 -26.807  1.00 67.36           C
ATOM   3749 1HB  LYS A 249      -3.494 -15.677 -26.052  1.00 67.36           H
ATOM   3750 2HB  LYS A 249      -3.125 -15.402 -27.743  1.00 67.36           H
ATOM   3751  CG  LYS A 249      -2.341 -17.255 -26.965  1.00 67.36           C
ATOM   3752 1HG  LYS A 249      -1.487 -17.348 -27.636  1.00 67.36           H
ATOM   3753 2HG  LYS A 249      -2.035 -17.662 -26.001  1.00 67.36           H
ATOM   3754  CD  LYS A 249      -3.519 -18.062 -27.514  1.00 67.36           C
ATOM   3755 1HD  LYS A 249      -4.404 -17.882 -26.904  1.00 67.36           H
ATOM   3756 2HD  LYS A 249      -3.755 -17.727 -28.524  1.00 67.36           H
ATOM   3757  CE  LYS A 249      -3.199 -19.558 -27.529  1.00 67.36           C
ATOM   3758 1HE  LYS A 249      -2.395 -19.757 -28.238  1.00 67.36           H
ATOM   3759 2HE  LYS A 249      -2.843 -19.870 -26.547  1.00 67.36           H
ATOM   3760  NZ  LYS A 249      -4.400 -20.341 -27.899  1.00 67.36           N
ATOM   3761 1HZ  LYS A 249      -4.145 -21.316 -28.013  1.00 67.36           H
ATOM   3762 2HZ  LYS A 249      -5.097 -20.257 -27.168  1.00 67.36           H
ATOM   3763 3HZ  LYS A 249      -4.779 -19.987 -28.770  1.00 67.36           H
ATOM   3764  HN  LYS A 249      -0.867 -15.274 -28.365  1.00 67.36           H
ATOM   3765  N   HIS A 250       0.264 -16.346 -25.537  1.00 71.64           N
ATOM   3766  CA  HIS A 250       0.993 -17.074 -24.511  1.00 71.64           C
ATOM   3767  C   HIS A 250       1.740 -16.086 -23.614  1.00 71.64           C
ATOM   3768  O   HIS A 250       1.751 -16.237 -22.393  1.00 71.64           O
ATOM   3769  HA  HIS A 250       0.249 -17.602 -23.915  1.00 71.64           H
ATOM   3770  CB  HIS A 250       1.916 -18.120 -25.140  1.00 71.64           C
ATOM   3771 1HB  HIS A 250       2.520 -17.640 -25.910  1.00 71.64           H
ATOM   3772 2HB  HIS A 250       2.603 -18.488 -24.378  1.00 71.64           H
ATOM   3773  CG  HIS A 250       1.188 -19.294 -25.750  1.00 71.64           C
ATOM   3774  ND1 HIS A 250       0.546 -20.255 -24.990  1.00 71.64           N
ATOM   3775  HD1 HIS A 250       0.497 -20.275 -23.991  1.00 71.64           H
ATOM   3776  CD2 HIS A 250       1.007 -19.650 -27.054  1.00 71.64           C
ATOM   3777  HD2 HIS A 250       1.384 -19.108 -27.921  1.00 71.64           H
ATOM   3778  CE1 HIS A 250       0.007 -21.146 -25.810  1.00 71.64           C
ATOM   3779  HE1 HIS A 250      -0.566 -22.025 -25.514  1.00 71.64           H
ATOM   3780  NE2 HIS A 250       0.294 -20.769 -27.089  1.00 71.64           N
ATOM   3781  HN  HIS A 250       0.566 -16.520 -26.474  1.00 71.64           H
ATOM   3782  N   LYS A 251       2.347 -15.097 -24.253  1.00 70.23           N
ATOM   3783  CA  LYS A 251       3.140 -14.115 -23.533  1.00 70.23           C
ATOM   3784  C   LYS A 251       2.217 -13.259 -22.664  1.00 70.23           C
ATOM   3785  O   LYS A 251       2.515 -13.003 -21.499  1.00 70.23           O
ATOM   3786  HA  LYS A 251       3.820 -14.661 -22.879  1.00 70.23           H
ATOM   3787  CB  LYS A 251       3.999 -13.303 -24.504  1.00 70.23           C
ATOM   3788 1HB  LYS A 251       4.526 -13.977 -25.180  1.00 70.23           H
ATOM   3789 2HB  LYS A 251       3.360 -12.671 -25.119  1.00 70.23           H
ATOM   3790  CG  LYS A 251       5.009 -12.437 -23.749  1.00 70.23           C
ATOM   3791 1HG  LYS A 251       4.481 -11.690 -23.156  1.00 70.23           H
ATOM   3792 2HG  LYS A 251       5.576 -13.055 -23.053  1.00 70.23           H
ATOM   3793  CD  LYS A 251       5.967 -11.741 -24.719  1.00 70.23           C
ATOM   3794 1HD  LYS A 251       6.550 -12.488 -25.258  1.00 70.23           H
ATOM   3795 2HD  LYS A 251       5.397 -11.184 -25.462  1.00 70.23           H
ATOM   3796  CE  LYS A 251       6.908 -10.792 -23.974  1.00 70.23           C
ATOM   3797 1HE  LYS A 251       6.329 -10.121 -23.339  1.00 70.23           H
ATOM   3798 2HE  LYS A 251       7.565 -11.362 -23.318  1.00 70.23           H
ATOM   3799  NZ  LYS A 251       7.715 -10.004 -24.932  1.00 70.23           N
ATOM   3800 1HZ  LYS A 251       8.334  -9.384 -24.423  1.00 70.23           H
ATOM   3801 2HZ  LYS A 251       8.265 -10.633 -25.508  1.00 70.23           H
ATOM   3802 3HZ  LYS A 251       7.099  -9.457 -25.523  1.00 70.23           H
ATOM   3803  HN  LYS A 251       2.304 -14.961 -25.243  1.00 70.23           H
ATOM   3804  N   ALA A 252       1.113 -12.838 -23.266  1.00 81.32           N
ATOM   3805  CA  ALA A 252       0.148 -12.010 -22.564  1.00 81.32           C
ATOM   3806  C   ALA A 252      -0.384 -12.772 -21.349  1.00 81.32           C
ATOM   3807  O   ALA A 252      -0.491 -12.213 -20.258  1.00 81.32           O
ATOM   3808  HA  ALA A 252       0.666 -11.114 -22.221  1.00 81.32           H
ATOM   3809  CB  ALA A 252      -0.967 -11.597 -23.527  1.00 81.32           C
ATOM   3810 1HB  ALA A 252      -0.540 -11.034 -24.357  1.00 81.32           H
ATOM   3811 2HB  ALA A 252      -1.464 -12.488 -23.911  1.00 81.32           H
ATOM   3812 3HB  ALA A 252      -1.691 -10.976 -23.000  1.00 81.32           H
ATOM   3813  HN  ALA A 252       0.876 -13.054 -24.212  1.00 81.32           H
ATOM   3814  N   LEU A 253      -0.705 -14.037 -21.578  1.00 79.29           N
ATOM   3815  CA  LEU A 253      -1.267 -14.869 -20.527  1.00 79.29           C
ATOM   3816  C   LEU A 253      -0.283 -14.938 -19.357  1.00 79.29           C
ATOM   3817  O   LEU A 253      -0.677 -14.791 -18.201  1.00 79.29           O
ATOM   3818  HA  LEU A 253      -2.181 -14.386 -20.182  1.00 79.29           H
ATOM   3819  CB  LEU A 253      -1.660 -16.240 -21.082  1.00 79.29           C
ATOM   3820 1HB  LEU A 253      -2.265 -16.088 -21.975  1.00 79.29           H
ATOM   3821 2HB  LEU A 253      -0.753 -16.757 -21.395  1.00 79.29           H
ATOM   3822  CG  LEU A 253      -2.431 -17.153 -20.127  1.00 79.29           C
ATOM   3823  HG  LEU A 253      -1.899 -17.179 -19.175  1.00 79.29           H
ATOM   3824  CD1 LEU A 253      -3.830 -16.600 -19.848  1.00 79.29           C
ATOM   3825 1HD1 LEU A 253      -3.746 -15.612 -19.395  1.00 79.29           H
ATOM   3826 2HD1 LEU A 253      -4.384 -16.525 -20.783  1.00 79.29           H
ATOM   3827 3HD1 LEU A 253      -4.356 -17.269 -19.166  1.00 79.29           H
ATOM   3828  CD2 LEU A 253      -2.477 -18.587 -20.658  1.00 79.29           C
ATOM   3829 1HD2 LEU A 253      -2.972 -18.599 -21.629  1.00 79.29           H
ATOM   3830 2HD2 LEU A 253      -1.461 -18.969 -20.763  1.00 79.29           H
ATOM   3831 3HD2 LEU A 253      -3.031 -19.216 -19.960  1.00 79.29           H
ATOM   3832  HN  LEU A 253      -0.586 -14.493 -22.460  1.00 79.29           H
ATOM   3833  N   LYS A 254       0.977 -15.162 -19.697  1.00 76.28           N
ATOM   3834  CA  LYS A 254       2.011 -15.304 -18.686  1.00 76.28           C
ATOM   3835  C   LYS A 254       2.040 -14.048 -17.812  1.00 76.28           C
ATOM   3836  O   LYS A 254       2.062 -14.142 -16.586  1.00 76.28           O
ATOM   3837  HA  LYS A 254       1.742 -16.154 -18.060  1.00 76.28           H
ATOM   3838  CB  LYS A 254       3.357 -15.631 -19.338  1.00 76.28           C
ATOM   3839 1HB  LYS A 254       3.247 -16.492 -19.997  1.00 76.28           H
ATOM   3840 2HB  LYS A 254       3.676 -14.794 -19.959  1.00 76.28           H
ATOM   3841  CG  LYS A 254       4.422 -15.923 -18.280  1.00 76.28           C
ATOM   3842 1HG  LYS A 254       4.597 -15.031 -17.679  1.00 76.28           H
ATOM   3843 2HG  LYS A 254       4.063 -16.699 -17.602  1.00 76.28           H
ATOM   3844  CD  LYS A 254       5.732 -16.372 -18.930  1.00 76.28           C
ATOM   3845 1HD  LYS A 254       5.555 -17.260 -19.538  1.00 76.28           H
ATOM   3846 2HD  LYS A 254       6.095 -15.594 -19.601  1.00 76.28           H
ATOM   3847  CE  LYS A 254       6.794 -16.677 -17.871  1.00 76.28           C
ATOM   3848 1HE  LYS A 254       7.026 -15.771 -17.310  1.00 76.28           H
ATOM   3849 2HE  LYS A 254       6.406 -17.404 -17.157  1.00 76.28           H
ATOM   3850  NZ  LYS A 254       8.023 -17.202 -18.506  1.00 76.28           N
ATOM   3851 1HZ  LYS A 254       8.720 -17.385 -17.792  1.00 76.28           H
ATOM   3852 2HZ  LYS A 254       7.808 -18.063 -18.996  1.00 76.28           H
ATOM   3853 3HZ  LYS A 254       8.383 -16.519 -19.163  1.00 76.28           H
ATOM   3854  HN  LYS A 254       1.295 -15.246 -20.641  1.00 76.28           H
ATOM   3855  N   VAL A 255       2.039 -12.903 -18.478  1.00 83.12           N
ATOM   3856  CA  VAL A 255       2.137 -11.632 -17.781  1.00 83.12           C
ATOM   3857  C   VAL A 255       0.931 -11.469 -16.854  1.00 83.12           C
ATOM   3858  O   VAL A 255       1.082 -11.091 -15.693  1.00 83.12           O
ATOM   3859  HA  VAL A 255       3.044 -11.658 -17.175  1.00 83.12           H
ATOM   3860  CB  VAL A 255       2.275 -10.490 -18.790  1.00 83.12           C
ATOM   3861  HB  VAL A 255       1.431 -10.548 -19.478  1.00 83.12           H
ATOM   3862  CG1 VAL A 255       2.219  -9.131 -18.091  1.00 83.12           C
ATOM   3863 1HG1 VAL A 255       1.265  -9.027 -17.573  1.00 83.12           H
ATOM   3864 2HG1 VAL A 255       3.033  -9.059 -17.370  1.00 83.12           H
ATOM   3865 3HG1 VAL A 255       2.319  -8.337 -18.831  1.00 83.12           H
ATOM   3866  CG2 VAL A 255       3.559 -10.634 -19.609  1.00 83.12           C
ATOM   3867 1HG2 VAL A 255       4.420 -10.614 -18.940  1.00 83.12           H
ATOM   3868 2HG2 VAL A 255       3.541 -11.579 -20.151  1.00 83.12           H
ATOM   3869 3HG2 VAL A 255       3.632  -9.809 -20.318  1.00 83.12           H
ATOM   3870  HN  VAL A 255       1.973 -12.835 -19.474  1.00 83.12           H
ATOM   3871  N   THR A 256      -0.239 -11.762 -17.402  1.00 82.05           N
ATOM   3872  CA  THR A 256      -1.477 -11.593 -16.659  1.00 82.05           C
ATOM   3873  C   THR A 256      -1.441 -12.417 -15.370  1.00 82.05           C
ATOM   3874  O   THR A 256      -1.778 -11.915 -14.299  1.00 82.05           O
ATOM   3875  HA  THR A 256      -1.562 -10.546 -16.366  1.00 82.05           H
ATOM   3876  CB  THR A 256      -2.638 -11.961 -17.584  1.00 82.05           C
ATOM   3877  HB  THR A 256      -2.588 -13.011 -17.873  1.00 82.05           H
ATOM   3878  OG1 THR A 256      -2.541 -11.024 -18.653  1.00 82.05           O
ATOM   3879  HG1 THR A 256      -1.981 -11.402 -19.390  1.00 82.05           H
ATOM   3880  CG2 THR A 256      -4.002 -11.670 -16.956  1.00 82.05           C
ATOM   3881 1HG2 THR A 256      -4.078 -10.606 -16.729  1.00 82.05           H
ATOM   3882 2HG2 THR A 256      -4.110 -12.246 -16.037  1.00 82.05           H
ATOM   3883 3HG2 THR A 256      -4.791 -11.949 -17.654  1.00 82.05           H
ATOM   3884  HN  THR A 256      -0.350 -12.107 -18.334  1.00 82.05           H
ATOM   3885  N   ILE A 257      -1.031 -13.668 -15.517  1.00 84.60           N
ATOM   3886  CA  ILE A 257      -0.985 -14.578 -14.385  1.00 84.60           C
ATOM   3887  C   ILE A 257       0.019 -14.054 -13.356  1.00 84.60           C
ATOM   3888  O   ILE A 257      -0.264 -14.041 -12.159  1.00 84.60           O
ATOM   3889  HA  ILE A 257      -1.975 -14.584 -13.930  1.00 84.60           H
ATOM   3890  CB  ILE A 257      -0.695 -16.005 -14.856  1.00 84.60           C
ATOM   3891  HB  ILE A 257       0.171 -15.977 -15.518  1.00 84.60           H
ATOM   3892  CG1 ILE A 257      -1.866 -16.563 -15.667  1.00 84.60           C
ATOM   3893 1HG1 ILE A 257      -2.722 -16.726 -15.012  1.00 84.60           H
ATOM   3894 2HG1 ILE A 257      -2.172 -15.835 -16.418  1.00 84.60           H
ATOM   3895  CG2 ILE A 257      -0.332 -16.909 -13.676  1.00 84.60           C
ATOM   3896 1HG2 ILE A 257       0.555 -16.518 -13.178  1.00 84.60           H
ATOM   3897 2HG2 ILE A 257      -1.163 -16.936 -12.970  1.00 84.60           H
ATOM   3898 3HG2 ILE A 257      -0.131 -17.917 -14.039  1.00 84.60           H
ATOM   3899  CD1 ILE A 257      -1.482 -17.878 -16.350  1.00 84.60           C
ATOM   3900 1HD1 ILE A 257      -0.641 -17.706 -17.022  1.00 84.60           H
ATOM   3901 2HD1 ILE A 257      -1.199 -18.610 -15.594  1.00 84.60           H
ATOM   3902 3HD1 ILE A 257      -2.332 -18.253 -16.920  1.00 84.60           H
ATOM   3903  HN  ILE A 257      -0.735 -14.061 -16.387  1.00 84.60           H
ATOM   3904  N   THR A 258       1.170 -13.635 -13.860  1.00 86.38           N
ATOM   3905  CA  THR A 258       2.245 -13.180 -12.994  1.00 86.38           C
ATOM   3906  C   THR A 258       1.770 -12.016 -12.122  1.00 86.38           C
ATOM   3907  O   THR A 258       1.992 -12.011 -10.912  1.00 86.38           O
ATOM   3908  HA  THR A 258       2.512 -13.995 -12.321  1.00 86.38           H
ATOM   3909  CB  THR A 258       3.446 -12.830 -13.875  1.00 86.38           C
ATOM   3910  HB  THR A 258       3.213 -11.996 -14.536  1.00 86.38           H
ATOM   3911  OG1 THR A 258       3.770 -14.057 -14.523  1.00 86.38           O
ATOM   3912  HG1 THR A 258       3.282 -14.124 -15.393  1.00 86.38           H
ATOM   3913  CG2 THR A 258       4.695 -12.499 -13.056  1.00 86.38           C
ATOM   3914 1HG2 THR A 258       4.967 -13.359 -12.444  1.00 86.38           H
ATOM   3915 2HG2 THR A 258       4.491 -11.644 -12.411  1.00 86.38           H
ATOM   3916 3HG2 THR A 258       5.518 -12.258 -13.730  1.00 86.38           H
ATOM   3917  HN  THR A 258       1.374 -13.603 -14.838  1.00 86.38           H
ATOM   3918  N   VAL A 259       1.127 -11.056 -12.771  1.00 87.18           N
ATOM   3919  CA  VAL A 259       0.679  -9.858 -12.082  1.00 87.18           C
ATOM   3920  C   VAL A 259      -0.255 -10.252 -10.936  1.00 87.18           C
ATOM   3921  O   VAL A 259      -0.100  -9.776  -9.813  1.00 87.18           O
ATOM   3922  HA  VAL A 259       1.559  -9.369 -11.665  1.00 87.18           H
ATOM   3923  CB  VAL A 259       0.029  -8.895 -13.078  1.00 87.18           C
ATOM   3924  HB  VAL A 259      -0.656  -9.469 -13.702  1.00 87.18           H
ATOM   3925  CG1 VAL A 259      -0.785  -7.822 -12.351  1.00 87.18           C
ATOM   3926 1HG1 VAL A 259      -1.569  -8.297 -11.762  1.00 87.18           H
ATOM   3927 2HG1 VAL A 259      -0.129  -7.253 -11.692  1.00 87.18           H
ATOM   3928 3HG1 VAL A 259      -1.235  -7.151 -13.082  1.00 87.18           H
ATOM   3929  CG2 VAL A 259       1.079  -8.261 -13.992  1.00 87.18           C
ATOM   3930 1HG2 VAL A 259       1.799  -7.707 -13.390  1.00 87.18           H
ATOM   3931 2HG2 VAL A 259       1.596  -9.043 -14.549  1.00 87.18           H
ATOM   3932 3HG2 VAL A 259       0.590  -7.581 -14.690  1.00 87.18           H
ATOM   3933  HN  VAL A 259       0.912 -11.089 -13.747  1.00 87.18           H
ATOM   3934  N   LEU A 260      -1.204 -11.119 -11.260  1.00 85.41           N
ATOM   3935  CA  LEU A 260      -2.215 -11.517 -10.295  1.00 85.41           C
ATOM   3936  C   LEU A 260      -1.543 -12.251  -9.132  1.00 85.41           C
ATOM   3937  O   LEU A 260      -1.825 -11.967  -7.969  1.00 85.41           O
ATOM   3938  HA  LEU A 260      -2.674 -10.607  -9.909  1.00 85.41           H
ATOM   3939  CB  LEU A 260      -3.318 -12.327 -10.978  1.00 85.41           C
ATOM   3940 1HB  LEU A 260      -3.724 -11.732 -11.796  1.00 85.41           H
ATOM   3941 2HB  LEU A 260      -2.868 -13.215 -11.422  1.00 85.41           H
ATOM   3942  CG  LEU A 260      -4.477 -12.769 -10.083  1.00 85.41           C
ATOM   3943  HG  LEU A 260      -4.065 -13.321  -9.238  1.00 85.41           H
ATOM   3944  CD1 LEU A 260      -5.223 -11.561  -9.513  1.00 85.41           C
ATOM   3945 1HD1 LEU A 260      -4.536 -10.956  -8.921  1.00 85.41           H
ATOM   3946 2HD1 LEU A 260      -5.622 -10.962 -10.331  1.00 85.41           H
ATOM   3947 3HD1 LEU A 260      -6.041 -11.904  -8.881  1.00 85.41           H
ATOM   3948  CD2 LEU A 260      -5.414 -13.721 -10.829  1.00 85.41           C
ATOM   3949 1HD2 LEU A 260      -5.822 -13.217 -11.705  1.00 85.41           H
ATOM   3950 2HD2 LEU A 260      -4.859 -14.604 -11.145  1.00 85.41           H
ATOM   3951 3HD2 LEU A 260      -6.229 -14.020 -10.170  1.00 85.41           H
ATOM   3952  HN  LEU A 260      -1.288 -11.545 -12.160  1.00 85.41           H
ATOM   3953  N   THR A 261      -0.668 -13.180  -9.488  1.00 88.47           N
ATOM   3954  CA  THR A 261      -0.039 -14.035  -8.495  1.00 88.47           C
ATOM   3955  C   THR A 261       0.792 -13.198  -7.520  1.00 88.47           C
ATOM   3956  O   THR A 261       0.747 -13.421  -6.311  1.00 88.47           O
ATOM   3957  HA  THR A 261      -0.823 -14.519  -7.913  1.00 88.47           H
ATOM   3958  CB  THR A 261       0.778 -15.096  -9.234  1.00 88.47           C
ATOM   3959  HB  THR A 261       1.599 -14.640  -9.786  1.00 88.47           H
ATOM   3960  OG1 THR A 261      -0.186 -15.787 -10.025  1.00 88.47           O
ATOM   3961  HG1 THR A 261      -0.278 -15.344 -10.916  1.00 88.47           H
ATOM   3962  CG2 THR A 261       1.329 -16.170  -8.294  1.00 88.47           C
ATOM   3963 1HG2 THR A 261       0.502 -16.673  -7.792  1.00 88.47           H
ATOM   3964 2HG2 THR A 261       1.976 -15.706  -7.551  1.00 88.47           H
ATOM   3965 3HG2 THR A 261       1.900 -16.898  -8.870  1.00 88.47           H
ATOM   3966  HN  THR A 261      -0.387 -13.352 -10.432  1.00 88.47           H
ATOM   3967  N   VAL A 262       1.530 -12.253  -8.082  1.00 91.07           N
ATOM   3968  CA  VAL A 262       2.435 -11.438  -7.288  1.00 91.07           C
ATOM   3969  C   VAL A 262       1.625 -10.622  -6.279  1.00 91.07           C
ATOM   3970  O   VAL A 262       2.010 -10.507  -5.116  1.00 91.07           O
ATOM   3971  HA  VAL A 262       3.094 -12.114  -6.744  1.00 91.07           H
ATOM   3972  CB  VAL A 262       3.298 -10.569  -8.205  1.00 91.07           C
ATOM   3973  HB  VAL A 262       2.633 -10.027  -8.876  1.00 91.07           H
ATOM   3974  CG1 VAL A 262       4.091  -9.540  -7.397  1.00 91.07           C
ATOM   3975 1HG1 VAL A 262       3.401  -8.896  -6.852  1.00 91.07           H
ATOM   3976 2HG1 VAL A 262       4.741 -10.056  -6.690  1.00 91.07           H
ATOM   3977 3HG1 VAL A 262       4.696  -8.936  -8.073  1.00 91.07           H
ATOM   3978  CG2 VAL A 262       4.229 -11.431  -9.060  1.00 91.07           C
ATOM   3979 1HG2 VAL A 262       4.884 -12.013  -8.411  1.00 91.07           H
ATOM   3980 2HG2 VAL A 262       3.635 -12.107  -9.676  1.00 91.07           H
ATOM   3981 3HG2 VAL A 262       4.831 -10.789  -9.702  1.00 91.07           H
ATOM   3982  HN  VAL A 262       1.518 -12.040  -9.059  1.00 91.07           H
ATOM   3983  N   PHE A 263       0.518 -10.075  -6.760  1.00 89.65           N
ATOM   3984  CA  PHE A 263      -0.350  -9.274  -5.914  1.00 89.65           C
ATOM   3985  C   PHE A 263      -0.870 -10.093  -4.731  1.00 89.65           C
ATOM   3986  O   PHE A 263      -0.769  -9.665  -3.582  1.00 89.65           O
ATOM   3987  HA  PHE A 263       0.242  -8.438  -5.542  1.00 89.65           H
ATOM   3988  CB  PHE A 263      -1.535  -8.836  -6.776  1.00 89.65           C
ATOM   3989 1HB  PHE A 263      -1.161  -8.280  -7.635  1.00 89.65           H
ATOM   3990 2HB  PHE A 263      -2.037  -9.723  -7.164  1.00 89.65           H
ATOM   3991  CG  PHE A 263      -2.559  -7.973  -6.035  1.00 89.65           C
ATOM   3992  CD1 PHE A 263      -3.676  -8.543  -5.510  1.00 89.65           C
ATOM   3993  HD1 PHE A 263      -3.843  -9.615  -5.617  1.00 89.65           H
ATOM   3994  CD2 PHE A 263      -2.351  -6.636  -5.902  1.00 89.65           C
ATOM   3995  HD2 PHE A 263      -1.455  -6.179  -6.323  1.00 89.65           H
ATOM   3996  CE1 PHE A 263      -4.626  -7.742  -4.823  1.00 89.65           C
ATOM   3997  HE1 PHE A 263      -5.522  -8.199  -4.402  1.00 89.65           H
ATOM   3998  CE2 PHE A 263      -3.301  -5.835  -5.214  1.00 89.65           C
ATOM   3999  HE2 PHE A 263      -3.134  -4.763  -5.108  1.00 89.65           H
ATOM   4000  CZ  PHE A 263      -4.418  -6.405  -4.689  1.00 89.65           C
ATOM   4001  HZ  PHE A 263      -5.147  -5.790  -4.162  1.00 89.65           H
ATOM   4002  HN  PHE A 263       0.213 -10.172  -7.707  1.00 89.65           H
ATOM   4003  N   VAL A 264      -1.416 -11.257  -5.053  1.00 90.54           N
ATOM   4004  CA  VAL A 264      -2.052 -12.090  -4.046  1.00 90.54           C
ATOM   4005  C   VAL A 264      -1.014 -12.497  -2.998  1.00 90.54           C
ATOM   4006  O   VAL A 264      -1.263 -12.392  -1.798  1.00 90.54           O
ATOM   4007  HA  VAL A 264      -2.822 -11.489  -3.561  1.00 90.54           H
ATOM   4008  CB  VAL A 264      -2.733 -13.287  -4.711  1.00 90.54           C
ATOM   4009  HB  VAL A 264      -1.993 -13.789  -5.335  1.00 90.54           H
ATOM   4010  CG1 VAL A 264      -3.223 -14.290  -3.664  1.00 90.54           C
ATOM   4011 1HG1 VAL A 264      -2.375 -14.650  -3.080  1.00 90.54           H
ATOM   4012 2HG1 VAL A 264      -3.939 -13.804  -3.002  1.00 90.54           H
ATOM   4013 3HG1 VAL A 264      -3.702 -15.132  -4.164  1.00 90.54           H
ATOM   4014  CG2 VAL A 264      -3.881 -12.834  -5.614  1.00 90.54           C
ATOM   4015 1HG2 VAL A 264      -4.620 -12.297  -5.020  1.00 90.54           H
ATOM   4016 2HG2 VAL A 264      -3.493 -12.176  -6.392  1.00 90.54           H
ATOM   4017 3HG2 VAL A 264      -4.347 -13.705  -6.074  1.00 90.54           H
ATOM   4018  HN  VAL A 264      -1.429 -11.632  -5.980  1.00 90.54           H
ATOM   4019  N   LEU A 265       0.128 -12.955  -3.490  1.00 89.55           N
ATOM   4020  CA  LEU A 265       1.143 -13.523  -2.620  1.00 89.55           C
ATOM   4021  C   LEU A 265       1.673 -12.436  -1.682  1.00 89.55           C
ATOM   4022  O   LEU A 265       2.081 -12.725  -0.559  1.00 89.55           O
ATOM   4023  HA  LEU A 265       0.663 -14.294  -2.017  1.00 89.55           H
ATOM   4024  CB  LEU A 265       2.235 -14.208  -3.445  1.00 89.55           C
ATOM   4025 1HB  LEU A 265       2.560 -13.518  -4.224  1.00 89.55           H
ATOM   4026 2HB  LEU A 265       3.094 -14.386  -2.798  1.00 89.55           H
ATOM   4027  CG  LEU A 265       1.845 -15.531  -4.106  1.00 89.55           C
ATOM   4028  HG  LEU A 265       0.998 -15.347  -4.767  1.00 89.55           H
ATOM   4029  CD1 LEU A 265       2.986 -16.069  -4.972  1.00 89.55           C
ATOM   4030 1HD1 LEU A 265       3.222 -15.345  -5.752  1.00 89.55           H
ATOM   4031 2HD1 LEU A 265       3.866 -16.234  -4.352  1.00 89.55           H
ATOM   4032 3HD1 LEU A 265       2.682 -17.010  -5.430  1.00 89.55           H
ATOM   4033  CD2 LEU A 265       1.388 -16.552  -3.062  1.00 89.55           C
ATOM   4034 1HD2 LEU A 265       2.199 -16.738  -2.357  1.00 89.55           H
ATOM   4035 2HD2 LEU A 265       0.524 -16.161  -2.525  1.00 89.55           H
ATOM   4036 3HD2 LEU A 265       1.117 -17.484  -3.558  1.00 89.55           H
ATOM   4037  HN  LEU A 265       0.364 -12.941  -4.462  1.00 89.55           H
ATOM   4038  N   SER A 266       1.648 -11.208  -2.179  1.00 91.24           N
ATOM   4039  CA  SER A 266       2.227 -10.093  -1.448  1.00 91.24           C
ATOM   4040  C   SER A 266       1.205  -9.526  -0.461  1.00 91.24           C
ATOM   4041  O   SER A 266       1.546  -9.207   0.676  1.00 91.24           O
ATOM   4042  HA  SER A 266       3.082 -10.510  -0.916  1.00 91.24           H
ATOM   4043  CB  SER A 266       2.707  -8.998  -2.403  1.00 91.24           C
ATOM   4044 1HB  SER A 266       3.102  -8.162  -1.826  1.00 91.24           H
ATOM   4045 2HB  SER A 266       3.526  -9.381  -3.011  1.00 91.24           H
ATOM   4046  OG  SER A 266       1.661  -8.536  -3.253  1.00 91.24           O
ATOM   4047  HG  SER A 266       1.740  -8.961  -4.155  1.00 91.24           H
ATOM   4048  HN  SER A 266       1.243 -10.969  -3.061  1.00 91.24           H
ATOM   4049  N   GLN A 267      -0.029  -9.419  -0.933  1.00 88.55           N
ATOM   4050  CA  GLN A 267      -1.029  -8.626  -0.239  1.00 88.55           C
ATOM   4051  C   GLN A 267      -1.834  -9.506   0.720  1.00 88.55           C
ATOM   4052  O   GLN A 267      -2.234  -9.056   1.792  1.00 88.55           O
ATOM   4053  HA  GLN A 267      -0.468  -7.881   0.325  1.00 88.55           H
ATOM   4054  CB  GLN A 267      -1.949  -7.913  -1.233  1.00 88.55           C
ATOM   4055 1HB  GLN A 267      -2.446  -8.649  -1.866  1.00 88.55           H
ATOM   4056 2HB  GLN A 267      -2.731  -7.379  -0.692  1.00 88.55           H
ATOM   4057  CG  GLN A 267      -1.162  -6.932  -2.103  1.00 88.55           C
ATOM   4058 1HG  GLN A 267      -0.390  -7.468  -2.654  1.00 88.55           H
ATOM   4059 2HG  GLN A 267      -1.826  -6.481  -2.841  1.00 88.55           H
ATOM   4060  CD  GLN A 267      -0.519  -5.836  -1.250  1.00 88.55           C
ATOM   4061  OE1 GLN A 267      -1.052  -5.409  -0.239  1.00 88.55           O
ATOM   4062  NE2 GLN A 267       0.651  -5.407  -1.713  1.00 88.55           N
ATOM   4063 1HE2 GLN A 267       1.033  -5.801  -2.549  1.00 88.55           H
ATOM   4064 2HE2 GLN A 267       1.150  -4.691  -1.224  1.00 88.55           H
ATOM   4065  HN  GLN A 267      -0.348  -9.862  -1.771  1.00 88.55           H
ATOM   4066  N   PHE A 268      -2.047 -10.744   0.298  1.00 92.45           N
ATOM   4067  CA  PHE A 268      -2.989 -11.615   0.980  1.00 92.45           C
ATOM   4068  C   PHE A 268      -2.546 -11.880   2.420  1.00 92.45           C
ATOM   4069  O   PHE A 268      -3.311 -11.662   3.359  1.00 92.45           O
ATOM   4070  HA  PHE A 268      -3.953 -11.107   0.986  1.00 92.45           H
ATOM   4071  CB  PHE A 268      -3.010 -12.938   0.213  1.00 92.45           C
ATOM   4072 1HB  PHE A 268      -3.263 -12.739  -0.828  1.00 92.45           H
ATOM   4073 2HB  PHE A 268      -2.008 -13.367   0.221  1.00 92.45           H
ATOM   4074  CG  PHE A 268      -3.994 -13.967   0.774  1.00 92.45           C
ATOM   4075  CD1 PHE A 268      -3.540 -14.994   1.542  1.00 92.45           C
ATOM   4076  HD1 PHE A 268      -2.475 -15.084   1.757  1.00 92.45           H
ATOM   4077  CD2 PHE A 268      -5.322 -13.854   0.506  1.00 92.45           C
ATOM   4078  HD2 PHE A 268      -5.686 -13.032  -0.109  1.00 92.45           H
ATOM   4079  CE1 PHE A 268      -4.453 -15.949   2.063  1.00 92.45           C
ATOM   4080  HE1 PHE A 268      -4.089 -16.772   2.678  1.00 92.45           H
ATOM   4081  CE2 PHE A 268      -6.235 -14.809   1.027  1.00 92.45           C
ATOM   4082  HE2 PHE A 268      -7.300 -14.719   0.811  1.00 92.45           H
ATOM   4083  CZ  PHE A 268      -5.781 -15.836   1.794  1.00 92.45           C
ATOM   4084  HZ  PHE A 268      -6.483 -16.569   2.194  1.00 92.45           H
ATOM   4085  HN  PHE A 268      -1.590 -11.152  -0.492  1.00 92.45           H
ATOM   4086  N   PRO A 269      -1.309 -12.354   2.621  1.00 95.30           N
ATOM   4087  CA  PRO A 269      -0.832 -12.672   3.969  1.00 95.30           C
ATOM   4088  C   PRO A 269      -1.007 -11.510   4.932  1.00 95.30           C
ATOM   4089  O   PRO A 269      -1.450 -11.698   6.064  1.00 95.30           O
ATOM   4090  HA  PRO A 269      -1.422 -13.485   4.393  1.00 95.30           H
ATOM   4091  CB  PRO A 269       0.643 -13.019   3.759  1.00 95.30           C
ATOM   4092 1HB  PRO A 269       1.282 -12.145   3.882  1.00 95.30           H
ATOM   4093 2HB  PRO A 269       0.986 -13.766   4.475  1.00 95.30           H
ATOM   4094  CG  PRO A 269       0.682 -13.549   2.331  1.00 95.30           C
ATOM   4095 1HG  PRO A 269       1.687 -13.508   1.911  1.00 95.30           H
ATOM   4096 2HG  PRO A 269       0.370 -14.592   2.277  1.00 95.30           H
ATOM   4097  CD  PRO A 269      -0.280 -12.626   1.601  1.00 95.30           C
ATOM   4098 1HD  PRO A 269       0.209 -11.709   1.272  1.00 95.30           H
ATOM   4099 2HD  PRO A 269      -0.697 -13.098   0.711  1.00 95.30           H
ATOM   4100  N   TYR A 270      -0.650 -10.327   4.453  1.00 93.01           N
ATOM   4101  CA  TYR A 270      -0.706  -9.136   5.283  1.00 93.01           C
ATOM   4102  C   TYR A 270      -2.142  -8.835   5.716  1.00 93.01           C
ATOM   4103  O   TYR A 270      -2.395  -8.557   6.887  1.00 93.01           O
ATOM   4104  HA  TYR A 270      -0.096  -9.314   6.169  1.00 93.01           H
ATOM   4105  CB  TYR A 270      -0.199  -7.988   4.407  1.00 93.01           C
ATOM   4106 1HB  TYR A 270       0.848  -8.165   4.163  1.00 93.01           H
ATOM   4107 2HB  TYR A 270      -0.750  -7.992   3.466  1.00 93.01           H
ATOM   4108  CG  TYR A 270      -0.332  -6.607   5.052  1.00 93.01           C
ATOM   4109  CD1 TYR A 270      -1.012  -5.601   4.397  1.00 93.01           C
ATOM   4110  HD1 TYR A 270      -1.454  -5.790   3.419  1.00 93.01           H
ATOM   4111  CD2 TYR A 270       0.229  -6.368   6.291  1.00 93.01           C
ATOM   4112  HD2 TYR A 270       0.766  -7.163   6.809  1.00 93.01           H
ATOM   4113  CE1 TYR A 270      -1.136  -4.301   5.004  1.00 93.01           C
ATOM   4114  HE1 TYR A 270      -1.670  -3.498   4.497  1.00 93.01           H
ATOM   4115  CE2 TYR A 270       0.104  -5.068   6.898  1.00 93.01           C
ATOM   4116  HE2 TYR A 270       0.542  -4.866   7.876  1.00 93.01           H
ATOM   4117  CZ  TYR A 270      -0.572  -4.099   6.225  1.00 93.01           C
ATOM   4118  OH  TYR A 270      -0.690  -2.872   6.799  1.00 93.01           O
ATOM   4119  HH  TYR A 270      -0.408  -2.914   7.758  1.00 93.01           H
ATOM   4120  HN  TYR A 270      -0.329 -10.176   3.518  1.00 93.01           H
ATOM   4121  N   ASN A 271      -3.044  -8.902   4.748  1.00 91.65           N
ATOM   4122  CA  ASN A 271      -4.426  -8.522   4.986  1.00 91.65           C
ATOM   4123  C   ASN A 271      -5.108  -9.597   5.835  1.00 91.65           C
ATOM   4124  O   ASN A 271      -6.112  -9.329   6.494  1.00 91.65           O
ATOM   4125  HA  ASN A 271      -4.375  -7.559   5.495  1.00 91.65           H
ATOM   4126  CB  ASN A 271      -5.198  -8.399   3.671  1.00 91.65           C
ATOM   4127 1HB  ASN A 271      -4.947  -9.235   3.018  1.00 91.65           H
ATOM   4128 2HB  ASN A 271      -6.269  -8.457   3.866  1.00 91.65           H
ATOM   4129  CG  ASN A 271      -4.874  -7.080   2.966  1.00 91.65           C
ATOM   4130  OD1 ASN A 271      -5.393  -6.026   3.296  1.00 91.65           O
ATOM   4131  ND2 ASN A 271      -3.989  -7.197   1.980  1.00 91.65           N
ATOM   4132 1HD2 ASN A 271      -3.601  -8.092   1.760  1.00 91.65           H
ATOM   4133 2HD2 ASN A 271      -3.713  -6.390   1.458  1.00 91.65           H
ATOM   4134  HN  ASN A 271      -2.845  -9.208   3.817  1.00 91.65           H
ATOM   4135  N   CYS A 272      -4.534 -10.790   5.793  1.00 95.19           N
ATOM   4136  CA  CYS A 272      -4.969 -11.861   6.673  1.00 95.19           C
ATOM   4137  C   CYS A 272      -4.764 -11.408   8.120  1.00 95.19           C
ATOM   4138  O   CYS A 272      -5.659 -11.548   8.952  1.00 95.19           O
ATOM   4139  HA  CYS A 272      -6.027 -12.027   6.466  1.00 95.19           H
ATOM   4140  CB  CYS A 272      -4.236 -13.171   6.376  1.00 95.19           C
ATOM   4141 1HB  CYS A 272      -3.165 -12.988   6.299  1.00 95.19           H
ATOM   4142 2HB  CYS A 272      -4.382 -13.873   7.198  1.00 95.19           H
ATOM   4143  SG  CYS A 272      -4.860 -13.897   4.817  1.00 95.19           S
ATOM   4144  HG  CYS A 272      -4.251 -13.035   4.008  1.00 95.19           H
ATOM   4145  HN  CYS A 272      -3.787 -11.030   5.173  1.00 95.19           H
ATOM   4146  N   ILE A 273      -3.579 -10.873   8.376  1.00 93.98           N
ATOM   4147  CA  ILE A 273      -3.235 -10.420   9.713  1.00 93.98           C
ATOM   4148  C   ILE A 273      -4.090  -9.203  10.071  1.00 93.98           C
ATOM   4149  O   ILE A 273      -4.567  -9.085  11.199  1.00 93.98           O
ATOM   4150  HA  ILE A 273      -3.478 -11.228  10.404  1.00 93.98           H
ATOM   4151  CB  ILE A 273      -1.730 -10.168   9.823  1.00 93.98           C
ATOM   4152  HB  ILE A 273      -1.451  -9.432   9.069  1.00 93.98           H
ATOM   4153  CG1 ILE A 273      -0.937 -11.442   9.525  1.00 93.98           C
ATOM   4154 1HG1 ILE A 273      -1.149 -11.777   8.509  1.00 93.98           H
ATOM   4155 2HG1 ILE A 273       0.131 -11.230   9.574  1.00 93.98           H
ATOM   4156  CG2 ILE A 273      -1.371  -9.576  11.188  1.00 93.98           C
ATOM   4157 1HG2 ILE A 273      -1.895  -8.630  11.322  1.00 93.98           H
ATOM   4158 2HG2 ILE A 273      -1.668 -10.270  11.974  1.00 93.98           H
ATOM   4159 3HG2 ILE A 273      -0.296  -9.407  11.239  1.00 93.98           H
ATOM   4160  CD1 ILE A 273      -1.289 -12.552  10.517  1.00 93.98           C
ATOM   4161 1HD1 ILE A 273      -1.053 -12.223  11.529  1.00 93.98           H
ATOM   4162 2HD1 ILE A 273      -2.353 -12.778  10.447  1.00 93.98           H
ATOM   4163 3HD1 ILE A 273      -0.712 -13.446  10.283  1.00 93.98           H
ATOM   4164  HN  ILE A 273      -2.862 -10.747   7.690  1.00 93.98           H
ATOM   4165  N   LEU A 274      -4.258  -8.329   9.090  1.00 91.92           N
ATOM   4166  CA  LEU A 274      -5.050  -7.126   9.286  1.00 91.92           C
ATOM   4167  C   LEU A 274      -6.466  -7.517   9.713  1.00 91.92           C
ATOM   4168  O   LEU A 274      -7.064  -6.862  10.565  1.00 91.92           O
ATOM   4169  HA  LEU A 274      -4.589  -6.561  10.096  1.00 91.92           H
ATOM   4170  CB  LEU A 274      -5.005  -6.245   8.036  1.00 91.92           C
ATOM   4171 1HB  LEU A 274      -5.162  -6.879   7.163  1.00 91.92           H
ATOM   4172 2HB  LEU A 274      -5.841  -5.547   8.078  1.00 91.92           H
ATOM   4173  CG  LEU A 274      -3.718  -5.445   7.825  1.00 91.92           C
ATOM   4174  HG  LEU A 274      -2.890  -6.148   7.730  1.00 91.92           H
ATOM   4175  CD1 LEU A 274      -3.780  -4.640   6.526  1.00 91.92           C
ATOM   4176 1HD1 LEU A 274      -3.911  -5.319   5.683  1.00 91.92           H
ATOM   4177 2HD1 LEU A 274      -4.620  -3.947   6.567  1.00 91.92           H
ATOM   4178 3HD1 LEU A 274      -2.853  -4.081   6.400  1.00 91.92           H
ATOM   4179  CD2 LEU A 274      -3.420  -4.558   9.035  1.00 91.92           C
ATOM   4180 1HD2 LEU A 274      -4.244  -3.861   9.187  1.00 91.92           H
ATOM   4181 2HD2 LEU A 274      -3.303  -5.180   9.922  1.00 91.92           H
ATOM   4182 3HD2 LEU A 274      -2.500  -4.000   8.859  1.00 91.92           H
ATOM   4183  HN  LEU A 274      -3.866  -8.432   8.175  1.00 91.92           H
ATOM   4184  N   LEU A 275      -6.961  -8.583   9.101  1.00 93.31           N
ATOM   4185  CA  LEU A 275      -8.310  -9.046   9.379  1.00 93.31           C
ATOM   4186  C   LEU A 275      -8.405  -9.477  10.844  1.00 93.31           C
ATOM   4187  O   LEU A 275      -9.353  -9.119  11.541  1.00 93.31           O
ATOM   4188  HA  LEU A 275      -8.984  -8.203   9.224  1.00 93.31           H
ATOM   4189  CB  LEU A 275      -8.716 -10.139   8.389  1.00 93.31           C
ATOM   4190 1HB  LEU A 275      -8.595  -9.749   7.378  1.00 93.31           H
ATOM   4191 2HB  LEU A 275      -8.022 -10.973   8.494  1.00 93.31           H
ATOM   4192  CG  LEU A 275     -10.141 -10.677   8.531  1.00 93.31           C
ATOM   4193  HG  LEU A 275     -10.271 -11.034   9.553  1.00 93.31           H
ATOM   4194  CD1 LEU A 275     -11.171  -9.568   8.305  1.00 93.31           C
ATOM   4195 1HD1 LEU A 275     -11.021  -8.778   9.041  1.00 93.31           H
ATOM   4196 2HD1 LEU A 275     -11.051  -9.159   7.302  1.00 93.31           H
ATOM   4197 3HD1 LEU A 275     -12.176  -9.978   8.412  1.00 93.31           H
ATOM   4198  CD2 LEU A 275     -10.372 -11.871   7.603  1.00 93.31           C
ATOM   4199 1HD2 LEU A 275     -10.216 -11.563   6.569  1.00 93.31           H
ATOM   4200 2HD2 LEU A 275      -9.671 -12.667   7.854  1.00 93.31           H
ATOM   4201 3HD2 LEU A 275     -11.393 -12.234   7.724  1.00 93.31           H
ATOM   4202  HN  LEU A 275      -6.459  -9.125   8.428  1.00 93.31           H
ATOM   4203  N   VAL A 276      -7.408 -10.241  11.268  1.00 94.92           N
ATOM   4204  CA  VAL A 276      -7.362 -10.717  12.640  1.00 94.92           C
ATOM   4205  C   VAL A 276      -7.366  -9.519  13.592  1.00 94.92           C
ATOM   4206  O   VAL A 276      -8.116  -9.498  14.566  1.00 94.92           O
ATOM   4207  HA  VAL A 276      -8.262 -11.306  12.815  1.00 94.92           H
ATOM   4208  CB  VAL A 276      -6.151 -11.632  12.836  1.00 94.92           C
ATOM   4209  HB  VAL A 276      -5.264 -11.088  12.512  1.00 94.92           H
ATOM   4210  CG1 VAL A 276      -5.969 -11.991  14.312  1.00 94.92           C
ATOM   4211 1HG1 VAL A 276      -5.816 -11.080  14.892  1.00 94.92           H
ATOM   4212 2HG1 VAL A 276      -6.859 -12.507  14.674  1.00 94.92           H
ATOM   4213 3HG1 VAL A 276      -5.102 -12.642  14.423  1.00 94.92           H
ATOM   4214  CG2 VAL A 276      -6.271 -12.892  11.976  1.00 94.92           C
ATOM   4215 1HG2 VAL A 276      -7.171 -13.439  12.257  1.00 94.92           H
ATOM   4216 2HG2 VAL A 276      -6.330 -12.610  10.925  1.00 94.92           H
ATOM   4217 3HG2 VAL A 276      -5.398 -13.524  12.135  1.00 94.92           H
ATOM   4218  HN  VAL A 276      -6.644 -10.533  10.694  1.00 94.92           H
ATOM   4219  N   GLN A 277      -6.519  -8.550  13.276  1.00 91.96           N
ATOM   4220  CA  GLN A 277      -6.392  -7.366  14.109  1.00 91.96           C
ATOM   4221  C   GLN A 277      -7.716  -6.601  14.150  1.00 91.96           C
ATOM   4222  O   GLN A 277      -8.066  -6.013  15.172  1.00 91.96           O
ATOM   4223  HA  GLN A 277      -6.148  -7.738  15.104  1.00 91.96           H
ATOM   4224  CB  GLN A 277      -5.254  -6.469  13.617  1.00 91.96           C
ATOM   4225 1HB  GLN A 277      -5.345  -6.318  12.541  1.00 91.96           H
ATOM   4226 2HB  GLN A 277      -5.332  -5.488  14.084  1.00 91.96           H
ATOM   4227  CG  GLN A 277      -3.892  -7.086  13.937  1.00 91.96           C
ATOM   4228 1HG  GLN A 277      -3.803  -7.243  15.012  1.00 91.96           H
ATOM   4229 2HG  GLN A 277      -3.811  -8.065  13.465  1.00 91.96           H
ATOM   4230  CD  GLN A 277      -2.754  -6.185  13.452  1.00 91.96           C
ATOM   4231  OE1 GLN A 277      -2.915  -5.361  12.567  1.00 91.96           O
ATOM   4232  NE2 GLN A 277      -1.599  -6.388  14.079  1.00 91.96           N
ATOM   4233 1HE2 GLN A 277      -1.534  -7.080  14.797  1.00 91.96           H
ATOM   4234 2HE2 GLN A 277      -0.795  -5.847  13.832  1.00 91.96           H
ATOM   4235  HN  GLN A 277      -5.929  -8.565  12.469  1.00 91.96           H
ATOM   4236  N   THR A 278      -8.415  -6.632  13.025  1.00 92.54           N
ATOM   4237  CA  THR A 278      -9.677  -5.920  12.908  1.00 92.54           C
ATOM   4238  C   THR A 278     -10.732  -6.551  13.818  1.00 92.54           C
ATOM   4239  O   THR A 278     -11.458  -5.844  14.515  1.00 92.54           O
ATOM   4240  HA  THR A 278      -9.527  -4.897  13.254  1.00 92.54           H
ATOM   4241  CB  THR A 278     -10.077  -5.906  11.431  1.00 92.54           C
ATOM   4242  HB  THR A 278     -10.284  -6.915  11.075  1.00 92.54           H
ATOM   4243  OG1 THR A 278      -8.999  -5.235  10.785  1.00 92.54           O
ATOM   4244  HG1 THR A 278      -8.126  -5.613  11.095  1.00 92.54           H
ATOM   4245  CG2 THR A 278     -11.289  -5.012  11.161  1.00 92.54           C
ATOM   4246 1HG2 THR A 278     -11.057  -3.988  11.456  1.00 92.54           H
ATOM   4247 2HG2 THR A 278     -12.141  -5.371  11.737  1.00 92.54           H
ATOM   4248 3HG2 THR A 278     -11.530  -5.039  10.099  1.00 92.54           H
ATOM   4249  HN  THR A 278      -8.134  -7.131  12.205  1.00 92.54           H
ATOM   4250  N   ILE A 279     -10.783  -7.874  13.782  1.00 93.08           N
ATOM   4251  CA  ILE A 279     -11.746  -8.608  14.586  1.00 93.08           C
ATOM   4252  C   ILE A 279     -11.413  -8.423  16.068  1.00 93.08           C
ATOM   4253  O   ILE A 279     -12.306  -8.207  16.886  1.00 93.08           O
ATOM   4254  HA  ILE A 279     -12.728  -8.175  14.396  1.00 93.08           H
ATOM   4255  CB  ILE A 279     -11.804 -10.073  14.147  1.00 93.08           C
ATOM   4256  HB  ILE A 279     -10.792 -10.477  14.171  1.00 93.08           H
ATOM   4257  CG1 ILE A 279     -12.306 -10.194  12.707  1.00 93.08           C
ATOM   4258 1HG1 ILE A 279     -13.373  -9.976  12.670  1.00 93.08           H
ATOM   4259 2HG1 ILE A 279     -11.807  -9.454  12.081  1.00 93.08           H
ATOM   4260  CG2 ILE A 279     -12.646 -10.903  15.119  1.00 93.08           C
ATOM   4261 1HG2 ILE A 279     -12.205 -10.854  16.115  1.00 93.08           H
ATOM   4262 2HG2 ILE A 279     -13.660 -10.507  15.151  1.00 93.08           H
ATOM   4263 3HG2 ILE A 279     -12.670 -11.940  14.783  1.00 93.08           H
ATOM   4264  CD1 ILE A 279     -12.046 -11.596  12.152  1.00 93.08           C
ATOM   4265 1HD1 ILE A 279     -10.976 -11.801  12.168  1.00 93.08           H
ATOM   4266 2HD1 ILE A 279     -12.566 -12.332  12.766  1.00 93.08           H
ATOM   4267 3HD1 ILE A 279     -12.412 -11.655  11.127  1.00 93.08           H
ATOM   4268  HN  ILE A 279     -10.183  -8.442  13.219  1.00 93.08           H
ATOM   4269  N   ASP A 280     -10.126  -8.514  16.368  1.00 92.22           N
ATOM   4270  CA  ASP A 280      -9.669  -8.405  17.743  1.00 92.22           C
ATOM   4271  C   ASP A 280      -9.992  -7.007  18.274  1.00 92.22           C
ATOM   4272  O   ASP A 280     -10.314  -6.844  19.450  1.00 92.22           O
ATOM   4273  HA  ASP A 280     -10.198  -9.189  18.284  1.00 92.22           H
ATOM   4274  CB  ASP A 280      -8.155  -8.608  17.839  1.00 92.22           C
ATOM   4275 1HB  ASP A 280      -7.882  -9.557  17.376  1.00 92.22           H
ATOM   4276 2HB  ASP A 280      -7.644  -7.823  17.282  1.00 92.22           H
ATOM   4277  CG  ASP A 280      -7.691  -8.594  19.296  1.00 92.22           C
ATOM   4278  OD1 ASP A 280      -8.278  -9.363  20.087  1.00 92.22           O
ATOM   4279  OD2 ASP A 280      -6.759  -7.813  19.587  1.00 92.22           O
ATOM   4280  HN  ASP A 280      -9.403  -8.660  15.693  1.00 92.22           H
ATOM   4281  N   ALA A 281      -9.896  -6.033  17.381  1.00 91.58           N
ATOM   4282  CA  ALA A 281     -10.173  -4.654  17.745  1.00 91.58           C
ATOM   4283  C   ALA A 281     -11.615  -4.543  18.245  1.00 91.58           C
ATOM   4284  O   ALA A 281     -11.924  -3.692  19.077  1.00 91.58           O
ATOM   4285  HA  ALA A 281      -9.496  -4.381  18.554  1.00 91.58           H
ATOM   4286  CB  ALA A 281      -9.901  -3.744  16.546  1.00 91.58           C
ATOM   4287 1HB  ALA A 281      -8.856  -3.838  16.248  1.00 91.58           H
ATOM   4288 2HB  ALA A 281     -10.543  -4.037  15.714  1.00 91.58           H
ATOM   4289 3HB  ALA A 281     -10.110  -2.710  16.819  1.00 91.58           H
ATOM   4290  HN  ALA A 281      -9.633  -6.173  16.427  1.00 91.58           H
ATOM   4291  N   TYR A 282     -12.460  -5.416  17.716  1.00 80.08           N
ATOM   4292  CA  TYR A 282     -13.870  -5.400  18.066  1.00 80.08           C
ATOM   4293  C   TYR A 282     -14.164  -6.384  19.200  1.00 80.08           C
ATOM   4294  O   TYR A 282     -14.828  -6.032  20.174  1.00 80.08           O
ATOM   4295  HA  TYR A 282     -14.124  -4.392  18.393  1.00 80.08           H
ATOM   4296  CB  TYR A 282     -14.621  -5.849  16.811  1.00 80.08           C
ATOM   4297 1HB  TYR A 282     -14.312  -5.226  15.972  1.00 80.08           H
ATOM   4298 2HB  TYR A 282     -14.330  -6.872  16.571  1.00 80.08           H
ATOM   4299  CG  TYR A 282     -16.144  -5.785  16.940  1.00 80.08           C
ATOM   4300  CD1 TYR A 282     -16.867  -6.938  17.168  1.00 80.08           C
ATOM   4301  HD1 TYR A 282     -16.352  -7.895  17.255  1.00 80.08           H
ATOM   4302  CD2 TYR A 282     -16.795  -4.573  16.830  1.00 80.08           C
ATOM   4303  HD2 TYR A 282     -16.225  -3.662  16.651  1.00 80.08           H
ATOM   4304  CE1 TYR A 282     -18.300  -6.877  17.290  1.00 80.08           C
ATOM   4305  HE1 TYR A 282     -18.883  -7.781  17.469  1.00 80.08           H
ATOM   4306  CE2 TYR A 282     -18.229  -4.512  16.952  1.00 80.08           C
ATOM   4307  HE2 TYR A 282     -18.756  -3.562  16.867  1.00 80.08           H
ATOM   4308  CZ  TYR A 282     -18.911  -5.667  17.176  1.00 80.08           C
ATOM   4309  OH  TYR A 282     -20.264  -5.610  17.292  1.00 80.08           O
ATOM   4310  HH  TYR A 282     -20.577  -4.665  17.191  1.00 80.08           H
ATOM   4311  HN  TYR A 282     -12.195  -6.124  17.060  1.00 80.08           H
ATOM   4312  N   ALA A 283     -13.656  -7.596  19.037  1.00 89.93           N
ATOM   4313  CA  ALA A 283     -14.066  -8.700  19.888  1.00 89.93           C
ATOM   4314  C   ALA A 283     -13.099  -8.816  21.067  1.00 89.93           C
ATOM   4315  O   ALA A 283     -13.431  -9.411  22.091  1.00 89.93           O
ATOM   4316  HA  ALA A 283     -15.063  -8.475  20.267  1.00 89.93           H
ATOM   4317  CB  ALA A 283     -14.132  -9.986  19.060  1.00 89.93           C
ATOM   4318 1HB  ALA A 283     -14.854  -9.861  18.253  1.00 89.93           H
ATOM   4319 2HB  ALA A 283     -13.149 -10.197  18.638  1.00 89.93           H
ATOM   4320 3HB  ALA A 283     -14.440 -10.814  19.698  1.00 89.93           H
ATOM   4321  HN  ALA A 283     -12.977  -7.829  18.340  1.00 89.93           H
ATOM   4322  N   MET A 284     -11.921  -8.238  20.885  1.00 83.16           N
ATOM   4323  CA  MET A 284     -10.919  -8.232  21.937  1.00 83.16           C
ATOM   4324  C   MET A 284     -10.711  -9.638  22.504  1.00 83.16           C
ATOM   4325  O   MET A 284     -10.647  -9.817  23.719  1.00 83.16           O
ATOM   4326  HA  MET A 284     -10.000  -7.884  21.465  1.00 83.16           H
ATOM   4327  CB  MET A 284     -11.360  -7.289  23.058  1.00 83.16           C
ATOM   4328 1HB  MET A 284     -12.249  -7.689  23.546  1.00 83.16           H
ATOM   4329 2HB  MET A 284     -10.579  -7.229  23.816  1.00 83.16           H
ATOM   4330  CG  MET A 284     -11.657  -5.891  22.512  1.00 83.16           C
ATOM   4331 1HG  MET A 284     -10.739  -5.432  22.144  1.00 83.16           H
ATOM   4332 2HG  MET A 284     -12.341  -5.959  21.666  1.00 83.16           H
ATOM   4333  SD  MET A 284     -12.373  -4.875  23.794  1.00 83.16           S
ATOM   4334  CE  MET A 284     -12.756  -3.409  22.850  1.00 83.16           C
ATOM   4335 1HE  MET A 284     -11.840  -3.002  22.423  1.00 83.16           H
ATOM   4336 2HE  MET A 284     -13.449  -3.664  22.048  1.00 83.16           H
ATOM   4337 3HE  MET A 284     -13.214  -2.666  23.503  1.00 83.16           H
ATOM   4338  HN  MET A 284     -11.648  -7.780  20.039  1.00 83.16           H
ATOM   4339  N   PHE A 285     -10.612 -10.599  21.597  1.00 86.04           N
ATOM   4340  CA  PHE A 285     -10.612 -11.998  21.986  1.00 86.04           C
ATOM   4341  C   PHE A 285      -9.195 -12.477  22.311  1.00 86.04           C
ATOM   4342  O   PHE A 285      -9.015 -13.542  22.899  1.00 86.04           O
ATOM   4343  HA  PHE A 285     -11.236 -12.087  22.876  1.00 86.04           H
ATOM   4344  CB  PHE A 285     -11.146 -12.795  20.794  1.00 86.04           C
ATOM   4345 1HB  PHE A 285     -11.340 -13.819  21.112  1.00 86.04           H
ATOM   4346 2HB  PHE A 285     -12.101 -12.370  20.486  1.00 86.04           H
ATOM   4347  CG  PHE A 285     -10.203 -12.820  19.590  1.00 86.04           C
ATOM   4348  CD1 PHE A 285     -10.303 -11.863  18.628  1.00 86.04           C
ATOM   4349  HD1 PHE A 285     -11.054 -11.079  18.716  1.00 86.04           H
ATOM   4350  CD2 PHE A 285      -9.265 -13.798  19.481  1.00 86.04           C
ATOM   4351  HD2 PHE A 285      -9.185 -14.565  20.251  1.00 86.04           H
ATOM   4352  CE1 PHE A 285      -9.427 -11.886  17.510  1.00 86.04           C
ATOM   4353  HE1 PHE A 285      -9.508 -11.120  16.739  1.00 86.04           H
ATOM   4354  CE2 PHE A 285      -8.390 -13.821  18.363  1.00 86.04           C
ATOM   4355  HE2 PHE A 285      -7.638 -14.606  18.275  1.00 86.04           H
ATOM   4356  CZ  PHE A 285      -8.489 -12.865  17.401  1.00 86.04           C
ATOM   4357  HZ  PHE A 285      -7.817 -12.882  16.543  1.00 86.04           H
ATOM   4358  HN  PHE A 285     -10.533 -10.434  20.614  1.00 86.04           H
ATOM   4359  N   ILE A 286      -8.225 -11.666  21.913  1.00 87.65           N
ATOM   4360  CA  ILE A 286      -6.832 -11.980  22.177  1.00 87.65           C
ATOM   4361  C   ILE A 286      -6.455 -11.475  23.571  1.00 87.65           C
ATOM   4362  O   ILE A 286      -6.229 -10.281  23.763  1.00 87.65           O
ATOM   4363  HA  ILE A 286      -6.733 -13.066  22.165  1.00 87.65           H
ATOM   4364  CB  ILE A 286      -5.938 -11.433  21.063  1.00 87.65           C
ATOM   4365  HB  ILE A 286      -6.065 -10.351  21.024  1.00 87.65           H
ATOM   4366  CG1 ILE A 286      -6.360 -11.986  19.700  1.00 87.65           C
ATOM   4367 1HG1 ILE A 286      -6.220 -13.067  19.683  1.00 87.65           H
ATOM   4368 2HG1 ILE A 286      -7.422 -11.800  19.541  1.00 87.65           H
ATOM   4369  CG2 ILE A 286      -4.462 -11.705  21.360  1.00 87.65           C
ATOM   4370 1HG2 ILE A 286      -4.185 -11.223  22.298  1.00 87.65           H
ATOM   4371 2HG2 ILE A 286      -4.300 -12.780  21.441  1.00 87.65           H
ATOM   4372 3HG2 ILE A 286      -3.849 -11.305  20.552  1.00 87.65           H
ATOM   4373  CD1 ILE A 286      -5.549 -11.343  18.573  1.00 87.65           C
ATOM   4374 1HD1 ILE A 286      -5.711 -10.266  18.577  1.00 87.65           H
ATOM   4375 2HD1 ILE A 286      -4.490 -11.553  18.722  1.00 87.65           H
ATOM   4376 3HD1 ILE A 286      -5.870 -11.754  17.615  1.00 87.65           H
ATOM   4377  HN  ILE A 286      -8.379 -10.810  21.419  1.00 87.65           H
ATOM   4378  N   SER A 287      -6.400 -12.409  24.510  1.00 85.65           N
ATOM   4379  CA  SER A 287      -6.068 -12.071  25.883  1.00 85.65           C
ATOM   4380  C   SER A 287      -4.670 -12.590  26.226  1.00 85.65           C
ATOM   4381  O   SER A 287      -4.084 -12.189  27.231  1.00 85.65           O
ATOM   4382  HA  SER A 287      -6.093 -10.983  25.927  1.00 85.65           H
ATOM   4383  CB  SER A 287      -7.100 -12.644  26.856  1.00 85.65           C
ATOM   4384 1HB  SER A 287      -6.812 -12.396  27.878  1.00 85.65           H
ATOM   4385 2HB  SER A 287      -8.068 -12.176  26.675  1.00 85.65           H
ATOM   4386  OG  SER A 287      -7.226 -14.058  26.730  1.00 85.65           O
ATOM   4387  HG  SER A 287      -7.934 -14.395  27.351  1.00 85.65           H
ATOM   4388  HN  SER A 287      -6.577 -13.379  24.344  1.00 85.65           H
ATOM   4389  N   ASN A 288      -4.176 -13.475  25.372  1.00 86.39           N
ATOM   4390  CA  ASN A 288      -2.900 -14.125  25.622  1.00 86.39           C
ATOM   4391  C   ASN A 288      -1.776 -13.282  25.017  1.00 86.39           C
ATOM   4392  O   ASN A 288      -1.776 -13.011  23.817  1.00 86.39           O
ATOM   4393  HA  ASN A 288      -2.826 -14.202  26.707  1.00 86.39           H
ATOM   4394  CB  ASN A 288      -2.853 -15.511  24.976  1.00 86.39           C
ATOM   4395 1HB  ASN A 288      -3.743 -16.076  25.254  1.00 86.39           H
ATOM   4396 2HB  ASN A 288      -2.864 -15.411  23.891  1.00 86.39           H
ATOM   4397  CG  ASN A 288      -1.601 -16.275  25.411  1.00 86.39           C
ATOM   4398  OD1 ASN A 288      -0.534 -15.714  25.602  1.00 86.39           O
ATOM   4399  ND2 ASN A 288      -1.789 -17.584  25.556  1.00 86.39           N
ATOM   4400 1HD2 ASN A 288      -2.690 -17.982  25.383  1.00 86.39           H
ATOM   4401 2HD2 ASN A 288      -1.029 -18.170  25.837  1.00 86.39           H
ATOM   4402  HN  ASN A 288      -4.630 -13.748  24.524  1.00 86.39           H
ATOM   4403  N   CYS A 289      -0.845 -12.892  25.874  1.00 90.94           N
ATOM   4404  CA  CYS A 289       0.229 -12.005  25.460  1.00 90.94           C
ATOM   4405  C   CYS A 289       1.083 -12.736  24.422  1.00 90.94           C
ATOM   4406  O   CYS A 289       1.550 -12.130  23.459  1.00 90.94           O
ATOM   4407  HA  CYS A 289      -0.242 -11.125  25.023  1.00 90.94           H
ATOM   4408  CB  CYS A 289       1.063 -11.531  26.653  1.00 90.94           C
ATOM   4409 1HB  CYS A 289       0.420 -11.046  27.387  1.00 90.94           H
ATOM   4410 2HB  CYS A 289       1.523 -12.386  27.148  1.00 90.94           H
ATOM   4411  SG  CYS A 289       2.357 -10.367  26.088  1.00 90.94           S
ATOM   4412  HN  CYS A 289      -0.816 -13.171  26.834  1.00 90.94           H
ATOM   4413  N   ALA A 290       1.260 -14.029  24.653  1.00 93.37           N
ATOM   4414  CA  ALA A 290       2.104 -14.835  23.787  1.00 93.37           C
ATOM   4415  C   ALA A 290       1.535 -14.816  22.367  1.00 93.37           C
ATOM   4416  O   ALA A 290       2.283 -14.699  21.397  1.00 93.37           O
ATOM   4417  HA  ALA A 290       3.097 -14.384  23.778  1.00 93.37           H
ATOM   4418  CB  ALA A 290       2.211 -16.252  24.353  1.00 93.37           C
ATOM   4419 1HB  ALA A 290       2.647 -16.213  25.351  1.00 93.37           H
ATOM   4420 2HB  ALA A 290       1.217 -16.697  24.409  1.00 93.37           H
ATOM   4421 3HB  ALA A 290       2.844 -16.856  23.703  1.00 93.37           H
ATOM   4422  HN  ALA A 290       0.840 -14.524  25.414  1.00 93.37           H
ATOM   4423  N   VAL A 291       0.218 -14.933  22.289  1.00 93.64           N
ATOM   4424  CA  VAL A 291      -0.460 -14.927  21.004  1.00 93.64           C
ATOM   4425  C   VAL A 291      -0.303 -13.551  20.355  1.00 93.64           C
ATOM   4426  O   VAL A 291      -0.032 -13.451  19.159  1.00 93.64           O
ATOM   4427  HA  VAL A 291       0.027 -15.670  20.372  1.00 93.64           H
ATOM   4428  CB  VAL A 291      -1.922 -15.341  21.182  1.00 93.64           C
ATOM   4429  HB  VAL A 291      -2.386 -14.642  21.877  1.00 93.64           H
ATOM   4430  CG1 VAL A 291      -2.680 -15.257  19.855  1.00 93.64           C
ATOM   4431 1HG1 VAL A 291      -2.650 -14.233  19.484  1.00 93.64           H
ATOM   4432 2HG1 VAL A 291      -2.215 -15.922  19.128  1.00 93.64           H
ATOM   4433 3HG1 VAL A 291      -3.717 -15.556  20.010  1.00 93.64           H
ATOM   4434  CG2 VAL A 291      -2.026 -16.743  21.785  1.00 93.64           C
ATOM   4435 1HG2 VAL A 291      -1.538 -17.460  21.124  1.00 93.64           H
ATOM   4436 2HG2 VAL A 291      -1.538 -16.757  22.759  1.00 93.64           H
ATOM   4437 3HG2 VAL A 291      -3.076 -17.012  21.900  1.00 93.64           H
ATOM   4438  HN  VAL A 291      -0.383 -15.029  23.083  1.00 93.64           H
ATOM   4439  N   SER A 292      -0.480 -12.523  21.172  1.00 93.74           N
ATOM   4440  CA  SER A 292      -0.394 -11.156  20.686  1.00 93.74           C
ATOM   4441  C   SER A 292       1.000 -10.890  20.116  1.00 93.74           C
ATOM   4442  O   SER A 292       1.136 -10.272  19.061  1.00 93.74           O
ATOM   4443  HA  SER A 292      -1.149 -11.081  19.902  1.00 93.74           H
ATOM   4444  CB  SER A 292      -0.713 -10.155  21.797  1.00 93.74           C
ATOM   4445 1HB  SER A 292      -1.662 -10.421  22.263  1.00 93.74           H
ATOM   4446 2HB  SER A 292       0.051 -10.218  22.572  1.00 93.74           H
ATOM   4447  OG  SER A 292      -0.783  -8.818  21.308  1.00 93.74           O
ATOM   4448  HG  SER A 292      -1.598  -8.704  20.740  1.00 93.74           H
ATOM   4449  HN  SER A 292      -0.678 -12.612  22.149  1.00 93.74           H
ATOM   4450  N   THR A 293       2.002 -11.370  20.838  1.00 90.32           N
ATOM   4451  CA  THR A 293       3.382 -11.160  20.437  1.00 90.32           C
ATOM   4452  C   THR A 293       3.638 -11.780  19.061  1.00 90.32           C
ATOM   4453  O   THR A 293       4.230 -11.145  18.190  1.00 90.32           O
ATOM   4454  HA  THR A 293       3.553 -10.088  20.341  1.00 90.32           H
ATOM   4455  CB  THR A 293       4.285 -11.725  21.535  1.00 90.32           C
ATOM   4456  HB  THR A 293       4.098 -12.789  21.684  1.00 90.32           H
ATOM   4457  OG1 THR A 293       4.025 -10.892  22.661  1.00 90.32           O
ATOM   4458  HG1 THR A 293       3.263 -11.262  23.192  1.00 90.32           H
ATOM   4459  CG2 THR A 293       5.771 -11.504  21.243  1.00 90.32           C
ATOM   4460 1HG2 THR A 293       5.970 -10.436  21.161  1.00 90.32           H
ATOM   4461 2HG2 THR A 293       6.034 -11.996  20.306  1.00 90.32           H
ATOM   4462 3HG2 THR A 293       6.367 -11.924  22.053  1.00 90.32           H
ATOM   4463  HN  THR A 293       1.882 -11.893  21.682  1.00 90.32           H
ATOM   4464  N   ASN A 294       3.178 -13.013  18.909  1.00 92.17           N
ATOM   4465  CA  ASN A 294       3.416 -13.754  17.682  1.00 92.17           C
ATOM   4466  C   ASN A 294       2.706 -13.053  16.522  1.00 92.17           C
ATOM   4467  O   ASN A 294       3.231 -12.996  15.411  1.00 92.17           O
ATOM   4468  HA  ASN A 294       4.499 -13.768  17.560  1.00 92.17           H
ATOM   4469  CB  ASN A 294       2.864 -15.178  17.782  1.00 92.17           C
ATOM   4470 1HB  ASN A 294       1.854 -15.152  18.191  1.00 92.17           H
ATOM   4471 2HB  ASN A 294       2.794 -15.615  16.786  1.00 92.17           H
ATOM   4472  CG  ASN A 294       3.757 -16.051  18.666  1.00 92.17           C
ATOM   4473  OD1 ASN A 294       4.918 -15.759  18.901  1.00 92.17           O
ATOM   4474  ND2 ASN A 294       3.152 -17.136  19.142  1.00 92.17           N
ATOM   4475 1HD2 ASN A 294       2.196 -17.317  18.910  1.00 92.17           H
ATOM   4476 2HD2 ASN A 294       3.653 -17.770  19.730  1.00 92.17           H
ATOM   4477  HN  ASN A 294       2.654 -13.505  19.604  1.00 92.17           H
ATOM   4478  N   ILE A 295       1.523 -12.536  16.820  1.00 92.76           N
ATOM   4479  CA  ILE A 295       0.731 -11.849  15.814  1.00 92.76           C
ATOM   4480  C   ILE A 295       1.485 -10.606  15.339  1.00 92.76           C
ATOM   4481  O   ILE A 295       1.514 -10.311  14.145  1.00 92.76           O
ATOM   4482  HA  ILE A 295       0.618 -12.528  14.968  1.00 92.76           H
ATOM   4483  CB  ILE A 295      -0.672 -11.552  16.347  1.00 92.76           C
ATOM   4484  HB  ILE A 295      -0.577 -11.164  17.361  1.00 92.76           H
ATOM   4485  CG1 ILE A 295      -1.509 -12.830  16.429  1.00 92.76           C
ATOM   4486 1HG1 ILE A 295      -1.744 -13.181  15.424  1.00 92.76           H
ATOM   4487 2HG1 ILE A 295      -0.932 -13.616  16.915  1.00 92.76           H
ATOM   4488  CG2 ILE A 295      -1.358 -10.470  15.511  1.00 92.76           C
ATOM   4489 1HG2 ILE A 295      -0.769  -9.553  15.549  1.00 92.76           H
ATOM   4490 2HG2 ILE A 295      -1.441 -10.806  14.478  1.00 92.76           H
ATOM   4491 3HG2 ILE A 295      -2.353 -10.278  15.912  1.00 92.76           H
ATOM   4492  CD1 ILE A 295      -2.806 -12.587  17.205  1.00 92.76           C
ATOM   4493 1HD1 ILE A 295      -2.567 -12.259  18.217  1.00 92.76           H
ATOM   4494 2HD1 ILE A 295      -3.391 -11.817  16.703  1.00 92.76           H
ATOM   4495 3HD1 ILE A 295      -3.382 -13.511  17.248  1.00 92.76           H
ATOM   4496  HN  ILE A 295       1.106 -12.580  17.728  1.00 92.76           H
ATOM   4497  N   ASP A 296       2.076  -9.909  16.298  1.00 93.83           N
ATOM   4498  CA  ASP A 296       2.774  -8.669  16.001  1.00 93.83           C
ATOM   4499  C   ASP A 296       3.977  -8.968  15.105  1.00 93.83           C
ATOM   4500  O   ASP A 296       4.276  -8.206  14.187  1.00 93.83           O
ATOM   4501  HA  ASP A 296       2.035  -8.035  15.510  1.00 93.83           H
ATOM   4502  CB  ASP A 296       3.290  -8.008  17.281  1.00 93.83           C
ATOM   4503 1HB  ASP A 296       3.797  -8.749  17.899  1.00 93.83           H
ATOM   4504 2HB  ASP A 296       4.028  -7.246  17.028  1.00 93.83           H
ATOM   4505  CG  ASP A 296       2.144  -7.374  18.072  1.00 93.83           C
ATOM   4506  OD1 ASP A 296       1.065  -7.201  17.466  1.00 93.83           O
ATOM   4507  OD2 ASP A 296       2.374  -7.078  19.264  1.00 93.83           O
ATOM   4508  HN  ASP A 296       2.083 -10.178  17.261  1.00 93.83           H
ATOM   4509  N   ILE A 297       4.635 -10.079  15.403  1.00 92.61           N
ATOM   4510  CA  ILE A 297       5.786 -10.499  14.622  1.00 92.61           C
ATOM   4511  C   ILE A 297       5.334 -10.848  13.202  1.00 92.61           C
ATOM   4512  O   ILE A 297       5.962 -10.436  12.228  1.00 92.61           O
ATOM   4513  HA  ILE A 297       6.471  -9.653  14.568  1.00 92.61           H
ATOM   4514  CB  ILE A 297       6.526 -11.636  15.329  1.00 92.61           C
ATOM   4515  HB  ILE A 297       5.797 -12.397  15.609  1.00 92.61           H
ATOM   4516  CG1 ILE A 297       7.184 -11.144  16.619  1.00 92.61           C
ATOM   4517 1HG1 ILE A 297       7.999 -10.461  16.378  1.00 92.61           H
ATOM   4518 2HG1 ILE A 297       6.460 -10.581  17.209  1.00 92.61           H
ATOM   4519  CG2 ILE A 297       7.535 -12.301  14.389  1.00 92.61           C
ATOM   4520 1HG2 ILE A 297       7.011 -12.710  13.525  1.00 92.61           H
ATOM   4521 2HG2 ILE A 297       8.264 -11.563  14.057  1.00 92.61           H
ATOM   4522 3HG2 ILE A 297       8.047 -13.106  14.917  1.00 92.61           H
ATOM   4523  CD1 ILE A 297       7.720 -12.316  17.443  1.00 92.61           C
ATOM   4524 1HD1 ILE A 297       6.899 -12.984  17.703  1.00 92.61           H
ATOM   4525 2HD1 ILE A 297       8.462 -12.862  16.860  1.00 92.61           H
ATOM   4526 3HD1 ILE A 297       8.183 -11.938  18.355  1.00 92.61           H
ATOM   4527  HN  ILE A 297       4.393 -10.686  16.160  1.00 92.61           H
ATOM   4528  N   CYS A 298       4.249 -11.605  13.130  1.00 94.93           N
ATOM   4529  CA  CYS A 298       3.703 -12.010  11.846  1.00 94.93           C
ATOM   4530  C   CYS A 298       3.362 -10.749  11.049  1.00 94.93           C
ATOM   4531  O   CYS A 298       3.581 -10.696   9.840  1.00 94.93           O
ATOM   4532  HA  CYS A 298       4.480 -12.587  11.344  1.00 94.93           H
ATOM   4533  CB  CYS A 298       2.489 -12.927  12.011  1.00 94.93           C
ATOM   4534 1HB  CYS A 298       1.806 -12.509  12.750  1.00 94.93           H
ATOM   4535 2HB  CYS A 298       1.941 -12.991  11.071  1.00 94.93           H
ATOM   4536  SG  CYS A 298       3.031 -14.595  12.534  1.00 94.93           S
ATOM   4537  HG  CYS A 298       3.244 -14.279  13.808  1.00 94.93           H
ATOM   4538  HN  CYS A 298       3.745 -11.938  13.927  1.00 94.93           H
ATOM   4539  N   PHE A 299       2.830  -9.765  11.759  1.00 94.79           N
ATOM   4540  CA  PHE A 299       2.448  -8.511  11.132  1.00 94.79           C
ATOM   4541  C   PHE A 299       3.654  -7.839  10.473  1.00 94.79           C
ATOM   4542  O   PHE A 299       3.574  -7.400   9.326  1.00 94.79           O
ATOM   4543  HA  PHE A 299       1.703  -8.743  10.372  1.00 94.79           H
ATOM   4544  CB  PHE A 299       1.915  -7.601  12.240  1.00 94.79           C
ATOM   4545 1HB  PHE A 299       1.046  -8.073  12.698  1.00 94.79           H
ATOM   4546 2HB  PHE A 299       2.674  -7.508  13.017  1.00 94.79           H
ATOM   4547  CG  PHE A 299       1.524  -6.201  11.762  1.00 94.79           C
ATOM   4548  CD1 PHE A 299       2.391  -5.164  11.911  1.00 94.79           C
ATOM   4549  HD1 PHE A 299       3.365  -5.330  12.372  1.00 94.79           H
ATOM   4550  CD2 PHE A 299       0.309  -5.994  11.187  1.00 94.79           C
ATOM   4551  HD2 PHE A 299      -0.386  -6.826  11.067  1.00 94.79           H
ATOM   4552  CE1 PHE A 299       2.027  -3.865  11.467  1.00 94.79           C
ATOM   4553  HE1 PHE A 299       2.722  -3.034  11.587  1.00 94.79           H
ATOM   4554  CE2 PHE A 299      -0.055  -4.696  10.742  1.00 94.79           C
ATOM   4555  HE2 PHE A 299      -1.028  -4.530  10.281  1.00 94.79           H
ATOM   4556  CZ  PHE A 299       0.812  -3.659  10.892  1.00 94.79           C
ATOM   4557  HZ  PHE A 299       0.533  -2.662  10.550  1.00 94.79           H
ATOM   4558  HN  PHE A 299       2.659  -9.815  12.744  1.00 94.79           H
ATOM   4559  N   GLN A 300       4.743  -7.780  11.225  1.00 91.01           N
ATOM   4560  CA  GLN A 300       5.945  -7.115  10.751  1.00 91.01           C
ATOM   4561  C   GLN A 300       6.420  -7.746   9.440  1.00 91.01           C
ATOM   4562  O   GLN A 300       6.743  -7.038   8.488  1.00 91.01           O
ATOM   4563  HA  GLN A 300       5.654  -6.079  10.578  1.00 91.01           H
ATOM   4564  CB  GLN A 300       7.048  -7.155  11.810  1.00 91.01           C
ATOM   4565 1HB  GLN A 300       7.172  -8.176  12.173  1.00 91.01           H
ATOM   4566 2HB  GLN A 300       7.997  -6.858  11.364  1.00 91.01           H
ATOM   4567  CG  GLN A 300       6.718  -6.229  12.982  1.00 91.01           C
ATOM   4568 1HG  GLN A 300       6.578  -5.211  12.617  1.00 91.01           H
ATOM   4569 2HG  GLN A 300       5.777  -6.536  13.439  1.00 91.01           H
ATOM   4570  CD  GLN A 300       7.831  -6.253  14.031  1.00 91.01           C
ATOM   4571  OE1 GLN A 300       9.005  -6.102  13.731  1.00 91.01           O
ATOM   4572  NE2 GLN A 300       7.400  -6.449  15.273  1.00 91.01           N
ATOM   4573 1HE2 GLN A 300       6.423  -6.565  15.451  1.00 91.01           H
ATOM   4574 2HE2 GLN A 300       8.053  -6.480  16.030  1.00 91.01           H
ATOM   4575  HN  GLN A 300       4.813  -8.176  12.140  1.00 91.01           H
ATOM   4576  N   VAL A 301       6.446  -9.071   9.434  1.00 95.36           N
ATOM   4577  CA  VAL A 301       6.988  -9.803   8.303  1.00 95.36           C
ATOM   4578  C   VAL A 301       6.103  -9.568   7.077  1.00 95.36           C
ATOM   4579  O   VAL A 301       6.595  -9.186   6.016  1.00 95.36           O
ATOM   4580  HA  VAL A 301       7.982  -9.405   8.099  1.00 95.36           H
ATOM   4581  CB  VAL A 301       7.134 -11.284   8.659  1.00 95.36           C
ATOM   4582  HB  VAL A 301       6.155 -11.654   8.963  1.00 95.36           H
ATOM   4583  CG1 VAL A 301       7.589 -12.098   7.446  1.00 95.36           C
ATOM   4584 1HG1 VAL A 301       6.853 -12.001   6.648  1.00 95.36           H
ATOM   4585 2HG1 VAL A 301       8.552 -11.725   7.099  1.00 95.36           H
ATOM   4586 3HG1 VAL A 301       7.684 -13.146   7.727  1.00 95.36           H
ATOM   4587  CG2 VAL A 301       8.094 -11.472   9.836  1.00 95.36           C
ATOM   4588 1HG2 VAL A 301       9.075 -11.078   9.572  1.00 95.36           H
ATOM   4589 2HG2 VAL A 301       7.710 -10.940  10.706  1.00 95.36           H
ATOM   4590 3HG2 VAL A 301       8.179 -12.534  10.069  1.00 95.36           H
ATOM   4591  HN  VAL A 301       6.106  -9.640  10.183  1.00 95.36           H
ATOM   4592  N   THR A 302       4.813  -9.805   7.264  1.00 94.39           N
ATOM   4593  CA  THR A 302       3.881  -9.792   6.150  1.00 94.39           C
ATOM   4594  C   THR A 302       3.753  -8.378   5.579  1.00 94.39           C
ATOM   4595  O   THR A 302       3.573  -8.205   4.374  1.00 94.39           O
ATOM   4596  HA  THR A 302       4.284 -10.422   5.357  1.00 94.39           H
ATOM   4597  CB  THR A 302       2.552 -10.373   6.638  1.00 94.39           C
ATOM   4598  HB  THR A 302       1.809 -10.367   5.841  1.00 94.39           H
ATOM   4599  OG1 THR A 302       2.231  -9.589   7.784  1.00 94.39           O
ATOM   4600  HG1 THR A 302       2.492 -10.078   8.617  1.00 94.39           H
ATOM   4601  CG2 THR A 302       2.700 -11.793   7.187  1.00 94.39           C
ATOM   4602 1HG2 THR A 302       3.393 -11.786   8.029  1.00 94.39           H
ATOM   4603 2HG2 THR A 302       3.085 -12.447   6.405  1.00 94.39           H
ATOM   4604 3HG2 THR A 302       1.728 -12.157   7.520  1.00 94.39           H
ATOM   4605  HN  THR A 302       4.405 -10.004   8.155  1.00 94.39           H
ATOM   4606  N   GLN A 303       3.850  -7.403   6.471  1.00 91.69           N
ATOM   4607  CA  GLN A 303       3.785  -6.009   6.066  1.00 91.69           C
ATOM   4608  C   GLN A 303       4.956  -5.669   5.142  1.00 91.69           C
ATOM   4609  O   GLN A 303       4.776  -4.996   4.128  1.00 91.69           O
ATOM   4610  HA  GLN A 303       2.844  -5.909   5.524  1.00 91.69           H
ATOM   4611  CB  GLN A 303       3.761  -5.085   7.285  1.00 91.69           C
ATOM   4612 1HB  GLN A 303       2.869  -5.281   7.878  1.00 91.69           H
ATOM   4613 2HB  GLN A 303       4.620  -5.295   7.922  1.00 91.69           H
ATOM   4614  CG  GLN A 303       3.784  -3.615   6.859  1.00 91.69           C
ATOM   4615 1HG  GLN A 303       4.765  -3.364   6.456  1.00 91.69           H
ATOM   4616 2HG  GLN A 303       3.060  -3.454   6.059  1.00 91.69           H
ATOM   4617  CD  GLN A 303       3.461  -2.697   8.039  1.00 91.69           C
ATOM   4618  OE1 GLN A 303       4.231  -2.551   8.974  1.00 91.69           O
ATOM   4619  NE2 GLN A 303       2.282  -2.088   7.945  1.00 91.69           N
ATOM   4620 1HE2 GLN A 303       1.697  -2.252   7.150  1.00 91.69           H
ATOM   4621 2HE2 GLN A 303       1.981  -1.467   8.668  1.00 91.69           H
ATOM   4622  HN  GLN A 303       3.972  -7.553   7.452  1.00 91.69           H
ATOM   4623  N   THR A 304       6.129  -6.150   5.525  1.00 93.03           N
ATOM   4624  CA  THR A 304       7.341  -5.849   4.782  1.00 93.03           C
ATOM   4625  C   THR A 304       7.251  -6.415   3.363  1.00 93.03           C
ATOM   4626  O   THR A 304       7.618  -5.746   2.399  1.00 93.03           O
ATOM   4627  HA  THR A 304       7.426  -4.766   4.688  1.00 93.03           H
ATOM   4628  CB  THR A 304       8.531  -6.388   5.577  1.00 93.03           C
ATOM   4629  HB  THR A 304       8.506  -7.477   5.624  1.00 93.03           H
ATOM   4630  OG1 THR A 304       8.443  -5.717   6.831  1.00 93.03           O
ATOM   4631  HG1 THR A 304       7.989  -6.304   7.502  1.00 93.03           H
ATOM   4632  CG2 THR A 304       9.874  -5.933   5.004  1.00 93.03           C
ATOM   4633 1HG2 THR A 304       9.925  -4.844   5.020  1.00 93.03           H
ATOM   4634 2HG2 THR A 304       9.969  -6.286   3.977  1.00 93.03           H
ATOM   4635 3HG2 THR A 304      10.684  -6.344   5.606  1.00 93.03           H
ATOM   4636  HN  THR A 304       6.260  -6.735   6.326  1.00 93.03           H
ATOM   4637  N   ILE A 305       6.760  -7.643   3.281  1.00 93.20           N
ATOM   4638  CA  ILE A 305       6.589  -8.296   1.994  1.00 93.20           C
ATOM   4639  C   ILE A 305       5.664  -7.449   1.117  1.00 93.20           C
ATOM   4640  O   ILE A 305       5.887  -7.325  -0.086  1.00 93.20           O
ATOM   4641  HA  ILE A 305       7.568  -8.343   1.519  1.00 93.20           H
ATOM   4642  CB  ILE A 305       6.107  -9.736   2.184  1.00 93.20           C
ATOM   4643  HB  ILE A 305       5.231  -9.721   2.832  1.00 93.20           H
ATOM   4644  CG1 ILE A 305       7.173 -10.582   2.884  1.00 93.20           C
ATOM   4645 1HG1 ILE A 305       7.990 -10.789   2.193  1.00 93.20           H
ATOM   4646 2HG1 ILE A 305       7.595 -10.024   3.719  1.00 93.20           H
ATOM   4647  CG2 ILE A 305       5.673 -10.349   0.851  1.00 93.20           C
ATOM   4648 1HG2 ILE A 305       4.858  -9.761   0.429  1.00 93.20           H
ATOM   4649 2HG2 ILE A 305       6.516 -10.350   0.160  1.00 93.20           H
ATOM   4650 3HG2 ILE A 305       5.336 -11.372   1.014  1.00 93.20           H
ATOM   4651  CD1 ILE A 305       6.581 -11.899   3.390  1.00 93.20           C
ATOM   4652 1HD1 ILE A 305       5.780 -11.689   4.099  1.00 93.20           H
ATOM   4653 2HD1 ILE A 305       6.182 -12.466   2.549  1.00 93.20           H
ATOM   4654 3HD1 ILE A 305       7.359 -12.481   3.884  1.00 93.20           H
ATOM   4655  HN  ILE A 305       6.483  -8.189   4.072  1.00 93.20           H
ATOM   4656  N   ALA A 306       4.646  -6.889   1.754  1.00 94.45           N
ATOM   4657  CA  ALA A 306       3.658  -6.101   1.038  1.00 94.45           C
ATOM   4658  C   ALA A 306       4.333  -4.865   0.439  1.00 94.45           C
ATOM   4659  O   ALA A 306       3.989  -4.437  -0.661  1.00 94.45           O
ATOM   4660  HA  ALA A 306       3.265  -6.717   0.229  1.00 94.45           H
ATOM   4661  CB  ALA A 306       2.511  -5.739   1.983  1.00 94.45           C
ATOM   4662 1HB  ALA A 306       2.046  -6.651   2.357  1.00 94.45           H
ATOM   4663 2HB  ALA A 306       2.900  -5.159   2.820  1.00 94.45           H
ATOM   4664 3HB  ALA A 306       1.770  -5.147   1.445  1.00 94.45           H
ATOM   4665  HN  ALA A 306       4.492  -6.966   2.739  1.00 94.45           H
ATOM   4666  N   PHE A 307       5.282  -4.327   1.191  1.00 92.89           N
ATOM   4667  CA  PHE A 307       5.955  -3.105   0.785  1.00 92.89           C
ATOM   4668  C   PHE A 307       6.857  -3.352  -0.426  1.00 92.89           C
ATOM   4669  O   PHE A 307       7.047  -2.463  -1.255  1.00 92.89           O
ATOM   4670  HA  PHE A 307       5.183  -2.383   0.519  1.00 92.89           H
ATOM   4671  CB  PHE A 307       6.818  -2.656   1.966  1.00 92.89           C
ATOM   4672 1HB  PHE A 307       7.419  -3.500   2.306  1.00 92.89           H
ATOM   4673 2HB  PHE A 307       7.512  -1.888   1.624  1.00 92.89           H
ATOM   4674  CG  PHE A 307       6.018  -2.109   3.149  1.00 92.89           C
ATOM   4675  CD1 PHE A 307       4.676  -1.920   3.033  1.00 92.89           C
ATOM   4676  HD1 PHE A 307       4.171  -2.159   2.097  1.00 92.89           H
ATOM   4677  CD2 PHE A 307       6.648  -1.811   4.317  1.00 92.89           C
ATOM   4678  HD2 PHE A 307       7.723  -1.962   4.410  1.00 92.89           H
ATOM   4679  CE1 PHE A 307       3.933  -1.413   4.132  1.00 92.89           C
ATOM   4680  HE1 PHE A 307       2.857  -1.262   4.039  1.00 92.89           H
ATOM   4681  CE2 PHE A 307       5.904  -1.304   5.416  1.00 92.89           C
ATOM   4682  HE2 PHE A 307       6.409  -1.065   6.352  1.00 92.89           H
ATOM   4683  CZ  PHE A 307       4.563  -1.115   5.300  1.00 92.89           C
ATOM   4684  HZ  PHE A 307       3.992  -0.726   6.143  1.00 92.89           H
ATOM   4685  HN  PHE A 307       5.592  -4.711   2.061  1.00 92.89           H
ATOM   4686  N   PHE A 308       7.390  -4.563  -0.489  1.00 88.39           N
ATOM   4687  CA  PHE A 308       8.238  -4.950  -1.604  1.00 88.39           C
ATOM   4688  C   PHE A 308       7.458  -4.926  -2.920  1.00 88.39           C
ATOM   4689  O   PHE A 308       8.052  -4.887  -3.997  1.00 88.39           O
ATOM   4690  HA  PHE A 308       9.055  -4.230  -1.655  1.00 88.39           H
ATOM   4691  CB  PHE A 308       8.711  -6.380  -1.331  1.00 88.39           C
ATOM   4692 1HB  PHE A 308       7.932  -6.911  -0.785  1.00 88.39           H
ATOM   4693 2HB  PHE A 308       8.843  -6.896  -2.282  1.00 88.39           H
ATOM   4694  CG  PHE A 308      10.016  -6.462  -0.537  1.00 88.39           C
ATOM   4695  CD1 PHE A 308      11.200  -6.177  -1.143  1.00 88.39           C
ATOM   4696  HD1 PHE A 308      11.219  -5.890  -2.195  1.00 88.39           H
ATOM   4697  CD2 PHE A 308       9.993  -6.821   0.775  1.00 88.39           C
ATOM   4698  HD2 PHE A 308       9.044  -7.049   1.260  1.00 88.39           H
ATOM   4699  CE1 PHE A 308      12.412  -6.254  -0.407  1.00 88.39           C
ATOM   4700  HE1 PHE A 308      13.360  -6.026  -0.892  1.00 88.39           H
ATOM   4701  CE2 PHE A 308      11.205  -6.897   1.511  1.00 88.39           C
ATOM   4702  HE2 PHE A 308      11.186  -7.185   2.563  1.00 88.39           H
ATOM   4703  CZ  PHE A 308      12.388  -6.612   0.905  1.00 88.39           C
ATOM   4704  HZ  PHE A 308      13.318  -6.671   1.471  1.00 88.39           H
ATOM   4705  HN  PHE A 308       7.251  -5.272   0.202  1.00 88.39           H
ATOM   4706  N   HIS A 309       6.140  -4.951  -2.790  1.00 83.18           N
ATOM   4707  CA  HIS A 309       5.273  -4.936  -3.956  1.00 83.18           C
ATOM   4708  C   HIS A 309       5.464  -3.625  -4.721  1.00 83.18           C
ATOM   4709  O   HIS A 309       5.402  -3.603  -5.949  1.00 83.18           O
ATOM   4710  HA  HIS A 309       5.586  -5.765  -4.590  1.00 83.18           H
ATOM   4711  CB  HIS A 309       3.817  -5.180  -3.554  1.00 83.18           C
ATOM   4712 1HB  HIS A 309       3.768  -6.073  -2.929  1.00 83.18           H
ATOM   4713 2HB  HIS A 309       3.474  -4.345  -2.943  1.00 83.18           H
ATOM   4714  CG  HIS A 309       2.877  -5.350  -4.723  1.00 83.18           C
ATOM   4715  ND1 HIS A 309       2.125  -4.308  -5.238  1.00 83.18           N
ATOM   4716  HD1 HIS A 309       2.125  -3.366  -4.902  1.00 83.18           H
ATOM   4717  CD2 HIS A 309       2.575  -6.449  -5.472  1.00 83.18           C
ATOM   4718  HD2 HIS A 309       2.992  -7.447  -5.336  1.00 83.18           H
ATOM   4719  CE1 HIS A 309       1.407  -4.771  -6.250  1.00 83.18           C
ATOM   4720  HE1 HIS A 309       0.714  -4.192  -6.861  1.00 83.18           H
ATOM   4721  NE2 HIS A 309       1.686  -6.098  -6.393  1.00 83.18           N
ATOM   4722  HN  HIS A 309       5.665  -4.982  -1.911  1.00 83.18           H
ATOM   4723  N   SER A 310       5.694  -2.563  -3.962  1.00 86.66           N
ATOM   4724  CA  SER A 310       5.872  -1.246  -4.552  1.00 86.66           C
ATOM   4725  C   SER A 310       7.161  -1.211  -5.375  1.00 86.66           C
ATOM   4726  O   SER A 310       7.305  -0.386  -6.275  1.00 86.66           O
ATOM   4727  HA  SER A 310       5.004  -1.098  -5.194  1.00 86.66           H
ATOM   4728  CB  SER A 310       5.899  -0.160  -3.475  1.00 86.66           C
ATOM   4729 1HB  SER A 310       6.642  -0.416  -2.720  1.00 86.66           H
ATOM   4730 2HB  SER A 310       6.211   0.785  -3.921  1.00 86.66           H
ATOM   4731  OG  SER A 310       4.629   0.007  -2.852  1.00 86.66           O
ATOM   4732  HG  SER A 310       4.026   0.545  -3.441  1.00 86.66           H
ATOM   4733  HN  SER A 310       5.759  -2.591  -2.965  1.00 86.66           H
ATOM   4734  N   CYS A 311       8.066  -2.117  -5.036  1.00 88.87           N
ATOM   4735  CA  CYS A 311       9.319  -2.232  -5.763  1.00 88.87           C
ATOM   4736  C   CYS A 311       9.043  -2.953  -7.084  1.00 88.87           C
ATOM   4737  O   CYS A 311       9.743  -2.735  -8.072  1.00 88.87           O
ATOM   4738  HA  CYS A 311       9.671  -1.216  -5.942  1.00 88.87           H
ATOM   4739  CB  CYS A 311      10.390  -2.946  -4.936  1.00 88.87           C
ATOM   4740 1HB  CYS A 311      10.055  -3.952  -4.683  1.00 88.87           H
ATOM   4741 2HB  CYS A 311      11.303  -3.051  -5.521  1.00 88.87           H
ATOM   4742  SG  CYS A 311      10.734  -2.001  -3.407  1.00 88.87           S
ATOM   4743  HG  CYS A 311      11.586  -2.881  -2.888  1.00 88.87           H
ATOM   4744  HN  CYS A 311       7.955  -2.764  -4.281  1.00 88.87           H
ATOM   4745  N   LEU A 312       8.022  -3.797  -7.059  1.00 87.13           N
ATOM   4746  CA  LEU A 312       7.775  -4.705  -8.166  1.00 87.13           C
ATOM   4747  C   LEU A 312       6.846  -4.029  -9.176  1.00 87.13           C
ATOM   4748  O   LEU A 312       6.858  -4.367 -10.359  1.00 87.13           O
ATOM   4749  HA  LEU A 312       8.732  -4.897  -8.651  1.00 87.13           H
ATOM   4750  CB  LEU A 312       7.251  -6.047  -7.651  1.00 87.13           C
ATOM   4751 1HB  LEU A 312       6.361  -5.861  -7.050  1.00 87.13           H
ATOM   4752 2HB  LEU A 312       6.938  -6.645  -8.507  1.00 87.13           H
ATOM   4753  CG  LEU A 312       8.232  -6.874  -6.817  1.00 87.13           C
ATOM   4754  HG  LEU A 312       8.546  -6.273  -5.964  1.00 87.13           H
ATOM   4755  CD1 LEU A 312       7.556  -8.129  -6.261  1.00 87.13           C
ATOM   4756 1HD1 LEU A 312       6.716  -7.840  -5.629  1.00 87.13           H
ATOM   4757 2HD1 LEU A 312       7.194  -8.743  -7.086  1.00 87.13           H
ATOM   4758 3HD1 LEU A 312       8.275  -8.699  -5.673  1.00 87.13           H
ATOM   4759  CD2 LEU A 312       9.489  -7.209  -7.622  1.00 87.13           C
ATOM   4760 1HD2 LEU A 312       9.212  -7.783  -8.507  1.00 87.13           H
ATOM   4761 2HD2 LEU A 312       9.982  -6.286  -7.927  1.00 87.13           H
ATOM   4762 3HD2 LEU A 312      10.169  -7.798  -7.006  1.00 87.13           H
ATOM   4763  HN  LEU A 312       7.372  -3.866  -6.302  1.00 87.13           H
ATOM   4764  N   ASN A 313       6.063  -3.086  -8.673  1.00 85.74           N
ATOM   4765  CA  ASN A 313       5.054  -2.436  -9.492  1.00 85.74           C
ATOM   4766  C   ASN A 313       5.701  -1.926 -10.781  1.00 85.74           C
ATOM   4767  O   ASN A 313       5.206  -2.192 -11.876  1.00 85.74           O
ATOM   4768  HA  ASN A 313       4.299  -3.200  -9.678  1.00 85.74           H
ATOM   4769  CB  ASN A 313       4.442  -1.237  -8.764  1.00 85.74           C
ATOM   4770 1HB  ASN A 313       5.225  -0.683  -8.246  1.00 85.74           H
ATOM   4771 2HB  ASN A 313       3.995  -0.556  -9.488  1.00 85.74           H
ATOM   4772  CG  ASN A 313       3.380  -1.690  -7.760  1.00 85.74           C
ATOM   4773  OD1 ASN A 313       2.859  -2.791  -7.822  1.00 85.74           O
ATOM   4774  ND2 ASN A 313       3.090  -0.781  -6.833  1.00 85.74           N
ATOM   4775 1HD2 ASN A 313       3.555   0.105  -6.838  1.00 85.74           H
ATOM   4776 2HD2 ASN A 313       2.407  -0.983  -6.131  1.00 85.74           H
ATOM   4777  HN  ASN A 313       6.109  -2.766  -7.727  1.00 85.74           H
ATOM   4778  N   PRO A 314       6.814  -1.187 -10.677  1.00 86.39           N
ATOM   4779  CA  PRO A 314       7.474  -0.646 -11.867  1.00 86.39           C
ATOM   4780  C   PRO A 314       7.769  -1.719 -12.902  1.00 86.39           C
ATOM   4781  O   PRO A 314       7.551  -1.513 -14.095  1.00 86.39           O
ATOM   4782  HA  PRO A 314       6.817   0.063 -12.371  1.00 86.39           H
ATOM   4783  CB  PRO A 314       8.758  -0.021 -11.317  1.00 86.39           C
ATOM   4784 1HB  PRO A 314       9.588  -0.726 -11.338  1.00 86.39           H
ATOM   4785 2HB  PRO A 314       9.064   0.848 -11.900  1.00 86.39           H
ATOM   4786  CG  PRO A 314       8.380   0.363  -9.891  1.00 86.39           C
ATOM   4787 1HG  PRO A 314       9.260   0.492  -9.260  1.00 86.39           H
ATOM   4788 2HG  PRO A 314       7.837   1.308  -9.857  1.00 86.39           H
ATOM   4789  CD  PRO A 314       7.521  -0.807  -9.441  1.00 86.39           C
ATOM   4790 1HD  PRO A 314       8.126  -1.629  -9.057  1.00 86.39           H
ATOM   4791 2HD  PRO A 314       6.834  -0.522  -8.644  1.00 86.39           H
ATOM   4792  N   VAL A 315       8.260  -2.849 -12.413  1.00 85.07           N
ATOM   4793  CA  VAL A 315       8.722  -3.908 -13.294  1.00 85.07           C
ATOM   4794  C   VAL A 315       7.514  -4.591 -13.939  1.00 85.07           C
ATOM   4795  O   VAL A 315       7.520  -4.867 -15.138  1.00 85.07           O
ATOM   4796  HA  VAL A 315       9.323  -3.445 -14.077  1.00 85.07           H
ATOM   4797  CB  VAL A 315       9.616  -4.879 -12.521  1.00 85.07           C
ATOM   4798  HB  VAL A 315       9.019  -5.322 -11.724  1.00 85.07           H
ATOM   4799  CG1 VAL A 315      10.106  -6.011 -13.426  1.00 85.07           C
ATOM   4800 1HG1 VAL A 315       9.250  -6.560 -13.817  1.00 85.07           H
ATOM   4801 2HG1 VAL A 315      10.678  -5.593 -14.254  1.00 85.07           H
ATOM   4802 3HG1 VAL A 315      10.740  -6.687 -12.851  1.00 85.07           H
ATOM   4803  CG2 VAL A 315      10.793  -4.145 -11.875  1.00 85.07           C
ATOM   4804 1HG2 VAL A 315      11.389  -3.662 -12.649  1.00 85.07           H
ATOM   4805 2HG2 VAL A 315      10.416  -3.391 -11.184  1.00 85.07           H
ATOM   4806 3HG2 VAL A 315      11.412  -4.859 -11.332  1.00 85.07           H
ATOM   4807  HN  VAL A 315       8.345  -3.045 -11.436  1.00 85.07           H
ATOM   4808  N   LEU A 316       6.508  -4.844 -13.116  1.00 84.46           N
ATOM   4809  CA  LEU A 316       5.410  -5.707 -13.518  1.00 84.46           C
ATOM   4810  C   LEU A 316       4.604  -5.018 -14.621  1.00 84.46           C
ATOM   4811  O   LEU A 316       4.217  -5.653 -15.601  1.00 84.46           O
ATOM   4812  HA  LEU A 316       5.844  -6.619 -13.927  1.00 84.46           H
ATOM   4813  CB  LEU A 316       4.571  -6.109 -12.303  1.00 84.46           C
ATOM   4814 1HB  LEU A 316       4.286  -5.203 -11.768  1.00 84.46           H
ATOM   4815 2HB  LEU A 316       3.651  -6.571 -12.659  1.00 84.46           H
ATOM   4816  CG  LEU A 316       5.240  -7.064 -11.313  1.00 84.46           C
ATOM   4817  HG  LEU A 316       6.190  -6.627 -11.005  1.00 84.46           H
ATOM   4818  CD1 LEU A 316       4.390  -7.231 -10.052  1.00 84.46           C
ATOM   4819 1HD1 LEU A 316       4.261  -6.262  -9.570  1.00 84.46           H
ATOM   4820 2HD1 LEU A 316       3.414  -7.635 -10.323  1.00 84.46           H
ATOM   4821 3HD1 LEU A 316       4.888  -7.915  -9.366  1.00 84.46           H
ATOM   4822  CD2 LEU A 316       5.554  -8.408 -11.975  1.00 84.46           C
ATOM   4823 1HD2 LEU A 316       4.629  -8.863 -12.329  1.00 84.46           H
ATOM   4824 2HD2 LEU A 316       6.228  -8.249 -12.817  1.00 84.46           H
ATOM   4825 3HD2 LEU A 316       6.029  -9.068 -11.249  1.00 84.46           H
ATOM   4826  HN  LEU A 316       6.435  -4.472 -12.190  1.00 84.46           H
ATOM   4827  N   TYR A 317       4.375  -3.727 -14.425  1.00 81.63           N
ATOM   4828  CA  TYR A 317       3.359  -3.023 -15.188  1.00 81.63           C
ATOM   4829  C   TYR A 317       3.993  -2.168 -16.287  1.00 81.63           C
ATOM   4830  O   TYR A 317       3.343  -1.844 -17.280  1.00 81.63           O
ATOM   4831  HA  TYR A 317       2.708  -3.767 -15.647  1.00 81.63           H
ATOM   4832  CB  TYR A 317       2.644  -2.106 -14.194  1.00 81.63           C
ATOM   4833 1HB  TYR A 317       3.391  -1.545 -13.631  1.00 81.63           H
ATOM   4834 2HB  TYR A 317       2.050  -1.380 -14.747  1.00 81.63           H
ATOM   4835  CG  TYR A 317       1.734  -2.845 -13.210  1.00 81.63           C
ATOM   4836  CD1 TYR A 317       0.491  -3.285 -13.617  1.00 81.63           C
ATOM   4837  HD1 TYR A 317       0.158  -3.107 -14.639  1.00 81.63           H
ATOM   4838  CD2 TYR A 317       2.157  -3.070 -11.915  1.00 81.63           C
ATOM   4839  HD2 TYR A 317       3.138  -2.722 -11.594  1.00 81.63           H
ATOM   4840  CE1 TYR A 317      -0.365  -3.980 -12.691  1.00 81.63           C
ATOM   4841  HE1 TYR A 317      -1.349  -4.333 -12.999  1.00 81.63           H
ATOM   4842  CE2 TYR A 317       1.300  -3.765 -10.989  1.00 81.63           C
ATOM   4843  HE2 TYR A 317       1.621  -3.950  -9.964  1.00 81.63           H
ATOM   4844  CZ  TYR A 317       0.082  -4.185 -11.423  1.00 81.63           C
ATOM   4845  OH  TYR A 317      -0.727  -4.842 -10.548  1.00 81.63           O
ATOM   4846  HH  TYR A 317      -0.252  -4.976  -9.679  1.00 81.63           H
ATOM   4847  HN  TYR A 317       4.869  -3.167 -13.760  1.00 81.63           H
ATOM   4848  N   VAL A 318       5.255  -1.826 -16.072  1.00 78.69           N
ATOM   4849  CA  VAL A 318       5.885  -0.766 -16.841  1.00 78.69           C
ATOM   4850  C   VAL A 318       6.949  -1.370 -17.758  1.00 78.69           C
ATOM   4851  O   VAL A 318       6.867  -1.242 -18.979  1.00 78.69           O
ATOM   4852  HA  VAL A 318       5.113  -0.303 -17.456  1.00 78.69           H
ATOM   4853  CB  VAL A 318       6.444   0.303 -15.899  1.00 78.69           C
ATOM   4854  HB  VAL A 318       7.343  -0.099 -15.432  1.00 78.69           H
ATOM   4855  CG1 VAL A 318       6.838   1.563 -16.671  1.00 78.69           C
ATOM   4856 1HG1 VAL A 318       7.601   1.314 -17.409  1.00 78.69           H
ATOM   4857 2HG1 VAL A 318       5.961   1.968 -17.178  1.00 78.69           H
ATOM   4858 3HG1 VAL A 318       7.232   2.306 -15.978  1.00 78.69           H
ATOM   4859  CG2 VAL A 318       5.445   0.631 -14.787  1.00 78.69           C
ATOM   4860 1HG2 VAL A 318       4.520   1.003 -15.228  1.00 78.69           H
ATOM   4861 2HG2 VAL A 318       5.235  -0.270 -14.210  1.00 78.69           H
ATOM   4862 3HG2 VAL A 318       5.867   1.392 -14.132  1.00 78.69           H
ATOM   4863  HN  VAL A 318       5.843  -2.259 -15.389  1.00 78.69           H
ATOM   4864  N   PHE A 319       7.924  -2.016 -17.135  1.00 76.59           N
ATOM   4865  CA  PHE A 319       9.095  -2.481 -17.859  1.00 76.59           C
ATOM   4866  C   PHE A 319       8.745  -3.659 -18.770  1.00 76.59           C
ATOM   4867  O   PHE A 319       9.521  -4.017 -19.654  1.00 76.59           O
ATOM   4868  HA  PHE A 319       9.453  -1.649 -18.466  1.00 76.59           H
ATOM   4869  CB  PHE A 319      10.112  -2.945 -16.814  1.00 76.59           C
ATOM   4870 1HB  PHE A 319       9.651  -3.707 -16.186  1.00 76.59           H
ATOM   4871 2HB  PHE A 319      10.952  -3.417 -17.323  1.00 76.59           H
ATOM   4872  CG  PHE A 319      10.642  -1.821 -15.920  1.00 76.59           C
ATOM   4873  CD1 PHE A 319      10.951  -0.612 -16.460  1.00 76.59           C
ATOM   4874  HD1 PHE A 319      10.821  -0.443 -17.529  1.00 76.59           H
ATOM   4875  CD2 PHE A 319      10.805  -2.032 -14.587  1.00 76.59           C
ATOM   4876  HD2 PHE A 319      10.557  -3.002 -14.154  1.00 76.59           H
ATOM   4877  CE1 PHE A 319      11.443   0.431 -15.631  1.00 76.59           C
ATOM   4878  HE1 PHE A 319      11.691   1.400 -16.063  1.00 76.59           H
ATOM   4879  CE2 PHE A 319      11.297  -0.990 -13.757  1.00 76.59           C
ATOM   4880  HE2 PHE A 319      11.427  -1.159 -12.689  1.00 76.59           H
ATOM   4881  CZ  PHE A 319      11.606   0.220 -14.297  1.00 76.59           C
ATOM   4882  HZ  PHE A 319      11.983   1.020 -13.660  1.00 76.59           H
ATOM   4883  HN  PHE A 319       7.923  -2.221 -16.157  1.00 76.59           H
ATOM   4884  N   VAL A 320       7.575  -4.230 -18.521  1.00 75.26           N
ATOM   4885  CA  VAL A 320       7.079  -5.313 -19.354  1.00 75.26           C
ATOM   4886  C   VAL A 320       6.730  -4.767 -20.740  1.00 75.26           C
ATOM   4887  O   VAL A 320       6.748  -5.504 -21.724  1.00 75.26           O
ATOM   4888  HA  VAL A 320       7.882  -6.043 -19.457  1.00 75.26           H
ATOM   4889  CB  VAL A 320       5.898  -6.002 -18.667  1.00 75.26           C
ATOM   4890  HB  VAL A 320       5.102  -5.266 -18.551  1.00 75.26           H
ATOM   4891  CG1 VAL A 320       5.357  -7.147 -19.526  1.00 75.26           C
ATOM   4892 1HG1 VAL A 320       5.023  -6.755 -20.486  1.00 75.26           H
ATOM   4893 2HG1 VAL A 320       6.144  -7.883 -19.687  1.00 75.26           H
ATOM   4894 3HG1 VAL A 320       4.518  -7.619 -19.014  1.00 75.26           H
ATOM   4895  CG2 VAL A 320       6.286  -6.497 -17.273  1.00 75.26           C
ATOM   4896 1HG2 VAL A 320       7.106  -7.211 -17.357  1.00 75.26           H
ATOM   4897 2HG2 VAL A 320       6.601  -5.652 -16.662  1.00 75.26           H
ATOM   4898 3HG2 VAL A 320       5.428  -6.982 -16.808  1.00 75.26           H
ATOM   4899  HN  VAL A 320       6.971  -3.965 -17.770  1.00 75.26           H
ATOM   4900  N   GLY A 321       6.420  -3.479 -20.772  1.00 75.77           N
ATOM   4901  CA  GLY A 321       5.985  -2.845 -22.005  1.00 75.77           C
ATOM   4902  C   GLY A 321       7.160  -2.651 -22.966  1.00 75.77           C
ATOM   4903  O   GLY A 321       8.238  -2.225 -22.555  1.00 75.77           O
ATOM   4904 1HA  GLY A 321       5.218  -3.455 -22.481  1.00 75.77           H
ATOM   4905 2HA  GLY A 321       5.530  -1.880 -21.781  1.00 75.77           H
ATOM   4906  HN  GLY A 321       6.462  -2.873 -19.977  1.00 75.77           H
ATOM   4907  N   GLU A 322       6.911  -2.972 -24.227  1.00 64.19           N
ATOM   4908  CA  GLU A 322       7.901  -2.749 -25.266  1.00 64.19           C
ATOM   4909  C   GLU A 322       8.080  -1.250 -25.516  1.00 64.19           C
ATOM   4910  O   GLU A 322       9.204  -0.766 -25.632  1.00 64.19           O
ATOM   4911  HA  GLU A 322       8.828  -3.172 -24.878  1.00 64.19           H
ATOM   4912  CB  GLU A 322       7.518  -3.478 -26.555  1.00 64.19           C
ATOM   4913 1HB  GLU A 322       6.439  -3.422 -26.701  1.00 64.19           H
ATOM   4914 2HB  GLU A 322       8.088  -3.071 -27.390  1.00 64.19           H
ATOM   4915  CG  GLU A 322       7.876  -4.963 -26.472  1.00 64.19           C
ATOM   4916 1HG  GLU A 322       8.912  -5.074 -26.151  1.00 64.19           H
ATOM   4917 2HG  GLU A 322       7.255  -5.449 -25.719  1.00 64.19           H
ATOM   4918  CD  GLU A 322       7.679  -5.651 -27.825  1.00 64.19           C
ATOM   4919  OE1 GLU A 322       8.295  -6.723 -28.011  1.00 64.19           O
ATOM   4920  OE2 GLU A 322       6.918  -5.089 -28.641  1.00 64.19           O
ATOM   4921  HN  GLU A 322       6.052  -3.378 -24.541  1.00 64.19           H
ATOM   4922  N   ARG A 323       6.953  -0.557 -25.591  1.00 63.44           N
ATOM   4923  CA  ARG A 323       6.967   0.864 -25.895  1.00 63.44           C
ATOM   4924  C   ARG A 323       7.806   1.619 -24.862  1.00 63.44           C
ATOM   4925  O   ARG A 323       8.633   2.456 -25.220  1.00 63.44           O
ATOM   4926  HA  ARG A 323       7.413   0.933 -26.887  1.00 63.44           H
ATOM   4927  CB  ARG A 323       5.549   1.438 -25.909  1.00 63.44           C
ATOM   4928 1HB  ARG A 323       4.970   0.967 -26.702  1.00 63.44           H
ATOM   4929 2HB  ARG A 323       5.050   1.207 -24.968  1.00 63.44           H
ATOM   4930  CG  ARG A 323       5.574   2.954 -26.120  1.00 63.44           C
ATOM   4931 1HG  ARG A 323       6.137   3.427 -25.316  1.00 63.44           H
ATOM   4932 2HG  ARG A 323       6.090   3.187 -27.051  1.00 63.44           H
ATOM   4933  CD  ARG A 323       4.155   3.524 -26.161  1.00 63.44           C
ATOM   4934 1HD  ARG A 323       3.655   3.214 -27.078  1.00 63.44           H
ATOM   4935 2HD  ARG A 323       3.570   3.128 -25.330  1.00 63.44           H
ATOM   4936  NE  ARG A 323       4.201   5.002 -26.086  1.00 63.44           N
ATOM   4937  HE  ARG A 323       4.990   5.467 -26.487  1.00 63.44           H
ATOM   4938  CZ  ARG A 323       3.252   5.755 -25.513  1.00 63.44           C
ATOM   4939  NH1 ARG A 323       2.173   5.185 -24.960  1.00 63.44           N
ATOM   4940 1HH1 ARG A 323       2.072   4.190 -24.972  1.00 63.44           H
ATOM   4941 2HH1 ARG A 323       1.469   5.755 -24.535  1.00 63.44           H
ATOM   4942  NH2 ARG A 323       3.398   7.087 -25.503  1.00 63.44           N
ATOM   4943 1HH2 ARG A 323       2.699   7.664 -25.080  1.00 63.44           H
ATOM   4944 2HH2 ARG A 323       4.206   7.505 -25.919  1.00 63.44           H
ATOM   4945  HN  ARG A 323       6.044  -0.950 -25.450  1.00 63.44           H
ATOM   4946  N   PHE A 324       7.564   1.296 -23.600  1.00 74.82           N
ATOM   4947  CA  PHE A 324       8.264   1.955 -22.511  1.00 74.82           C
ATOM   4948  C   PHE A 324       9.750   1.587 -22.513  1.00 74.82           C
ATOM   4949  O   PHE A 324      10.607   2.451 -22.335  1.00 74.82           O
ATOM   4950  HA  PHE A 324       8.158   3.029 -22.661  1.00 74.82           H
ATOM   4951  CB  PHE A 324       7.631   1.462 -21.208  1.00 74.82           C
ATOM   4952 1HB  PHE A 324       6.552   1.604 -21.265  1.00 74.82           H
ATOM   4953 2HB  PHE A 324       7.807   0.390 -21.113  1.00 74.82           H
ATOM   4954  CG  PHE A 324       8.158   2.164 -19.955  1.00 74.82           C
ATOM   4955  CD1 PHE A 324       9.254   1.678 -19.313  1.00 74.82           C
ATOM   4956  HD1 PHE A 324       9.757   0.788 -19.692  1.00 74.82           H
ATOM   4957  CD2 PHE A 324       7.531   3.275 -19.483  1.00 74.82           C
ATOM   4958  HD2 PHE A 324       6.652   3.664 -19.997  1.00 74.82           H
ATOM   4959  CE1 PHE A 324       9.743   2.329 -18.150  1.00 74.82           C
ATOM   4960  HE1 PHE A 324      10.622   1.940 -17.636  1.00 74.82           H
ATOM   4961  CE2 PHE A 324       8.020   3.926 -18.320  1.00 74.82           C
ATOM   4962  HE2 PHE A 324       7.517   4.816 -17.942  1.00 74.82           H
ATOM   4963  CZ  PHE A 324       9.116   3.440 -17.679  1.00 74.82           C
ATOM   4964  HZ  PHE A 324       9.492   3.940 -16.786  1.00 74.82           H
ATOM   4965  HN  PHE A 324       6.904   0.599 -23.318  1.00 74.82           H
ATOM   4966  N   ARG A 325      10.009   0.304 -22.716  1.00 72.06           N
ATOM   4967  CA  ARG A 325      11.374  -0.193 -22.722  1.00 72.06           C
ATOM   4968  C   ARG A 325      12.194   0.523 -23.797  1.00 72.06           C
ATOM   4969  O   ARG A 325      13.362   0.843 -23.581  1.00 72.06           O
ATOM   4970  HA  ARG A 325      11.756   0.029 -21.725  1.00 72.06           H
ATOM   4971  CB  ARG A 325      11.412  -1.700 -22.981  1.00 72.06           C
ATOM   4972 1HB  ARG A 325      10.736  -1.949 -23.799  1.00 72.06           H
ATOM   4973 2HB  ARG A 325      12.413  -1.994 -23.295  1.00 72.06           H
ATOM   4974  CG  ARG A 325      11.014  -2.482 -21.728  1.00 72.06           C
ATOM   4975 1HG  ARG A 325      11.592  -2.128 -20.875  1.00 72.06           H
ATOM   4976 2HG  ARG A 325       9.964  -2.299 -21.499  1.00 72.06           H
ATOM   4977  CD  ARG A 325      11.246  -3.982 -21.921  1.00 72.06           C
ATOM   4978 1HD  ARG A 325      12.262  -4.159 -22.272  1.00 72.06           H
ATOM   4979 2HD  ARG A 325      11.143  -4.500 -20.967  1.00 72.06           H
ATOM   4980  NE  ARG A 325      10.273  -4.523 -22.896  1.00 72.06           N
ATOM   4981  HE  ARG A 325       9.401  -4.046 -23.003  1.00 72.06           H
ATOM   4982  CZ  ARG A 325      10.489  -5.613 -23.646  1.00 72.06           C
ATOM   4983  NH1 ARG A 325      11.640  -6.291 -23.545  1.00 72.06           N
ATOM   4984 1HH1 ARG A 325      12.346  -5.986 -22.906  1.00 72.06           H
ATOM   4985 2HH1 ARG A 325      11.793  -7.103 -24.108  1.00 72.06           H
ATOM   4986  NH2 ARG A 325       9.536  -6.013 -24.499  1.00 72.06           N
ATOM   4987 1HH2 ARG A 325       9.681  -6.824 -25.066  1.00 72.06           H
ATOM   4988 2HH2 ARG A 325       8.680  -5.501 -24.568  1.00 72.06           H
ATOM   4989  HN  ARG A 325       9.306  -0.390 -22.874  1.00 72.06           H
ATOM   4990  N   ARG A 326      11.550   0.754 -24.931  1.00 66.56           N
ATOM   4991  CA  ARG A 326      12.193   1.460 -26.026  1.00 66.56           C
ATOM   4992  C   ARG A 326      12.466   2.914 -25.633  1.00 66.56           C
ATOM   4993  O   ARG A 326      13.555   3.432 -25.877  1.00 66.56           O
ATOM   4994  HA  ARG A 326      13.123   0.919 -26.199  1.00 66.56           H
ATOM   4995  CB  ARG A 326      11.323   1.435 -27.284  1.00 66.56           C
ATOM   4996 1HB  ARG A 326      10.928   0.431 -27.438  1.00 66.56           H
ATOM   4997 2HB  ARG A 326      10.467   2.097 -27.153  1.00 66.56           H
ATOM   4998  CG  ARG A 326      12.124   1.867 -28.514  1.00 66.56           C
ATOM   4999 1HG  ARG A 326      12.521   2.870 -28.360  1.00 66.56           H
ATOM   5000 2HG  ARG A 326      12.978   1.203 -28.648  1.00 66.56           H
ATOM   5001  CD  ARG A 326      11.253   1.846 -29.772  1.00 66.56           C
ATOM   5002 1HD  ARG A 326      10.480   2.611 -29.701  1.00 66.56           H
ATOM   5003 2HD  ARG A 326      11.857   2.083 -30.647  1.00 66.56           H
ATOM   5004  NE  ARG A 326      10.630   0.513 -29.933  1.00 66.56           N
ATOM   5005  HE  ARG A 326      10.995  -0.244 -29.391  1.00 66.56           H
ATOM   5006  CZ  ARG A 326       9.608   0.256 -30.761  1.00 66.56           C
ATOM   5007  NH1 ARG A 326       9.080   1.233 -31.512  1.00 66.56           N
ATOM   5008 1HH1 ARG A 326       9.448   2.161 -31.457  1.00 66.56           H
ATOM   5009 2HH1 ARG A 326       8.317   1.033 -32.128  1.00 66.56           H
ATOM   5010  NH2 ARG A 326       9.122  -0.991 -30.827  1.00 66.56           N
ATOM   5011 1HH2 ARG A 326       8.360  -1.199 -31.440  1.00 66.56           H
ATOM   5012 2HH2 ARG A 326       9.522  -1.713 -30.264  1.00 66.56           H
ATOM   5013  HN  ARG A 326      10.609   0.468 -25.108  1.00 66.56           H
ATOM   5014  N   ASP A 327      11.460   3.529 -25.031  1.00 76.47           N
ATOM   5015  CA  ASP A 327      11.553   4.932 -24.662  1.00 76.47           C
ATOM   5016  C   ASP A 327      12.557   5.089 -23.518  1.00 76.47           C
ATOM   5017  O   ASP A 327      13.239   6.107 -23.422  1.00 76.47           O
ATOM   5018  HA  ASP A 327      11.871   5.446 -25.569  1.00 76.47           H
ATOM   5019  CB  ASP A 327      10.202   5.466 -24.182  1.00 76.47           C
ATOM   5020 1HB  ASP A 327       9.777   4.782 -23.448  1.00 76.47           H
ATOM   5021 2HB  ASP A 327      10.343   6.424 -23.681  1.00 76.47           H
ATOM   5022  CG  ASP A 327       9.232   5.635 -25.353  1.00 76.47           C
ATOM   5023  OD1 ASP A 327       9.728   5.686 -26.499  1.00 76.47           O
ATOM   5024  OD2 ASP A 327       8.015   5.708 -25.075  1.00 76.47           O
ATOM   5025  HN  ASP A 327      10.594   3.087 -24.795  1.00 76.47           H
ATOM   5026  N   LEU A 328      12.616   4.064 -22.680  1.00 78.13           N
ATOM   5027  CA  LEU A 328      13.575   4.044 -21.589  1.00 78.13           C
ATOM   5028  C   LEU A 328      14.992   4.119 -22.160  1.00 78.13           C
ATOM   5029  O   LEU A 328      15.772   4.993 -21.783  1.00 78.13           O
ATOM   5030  HA  LEU A 328      13.399   4.933 -20.983  1.00 78.13           H
ATOM   5031  CB  LEU A 328      13.338   2.829 -20.690  1.00 78.13           C
ATOM   5032 1HB  LEU A 328      12.352   2.926 -20.234  1.00 78.13           H
ATOM   5033 2HB  LEU A 328      13.312   1.937 -21.316  1.00 78.13           H
ATOM   5034  CG  LEU A 328      14.364   2.607 -19.577  1.00 78.13           C
ATOM   5035  HG  LEU A 328      15.354   2.555 -20.031  1.00 78.13           H
ATOM   5036  CD1 LEU A 328      14.377   3.785 -18.600  1.00 78.13           C
ATOM   5037 1HD1 LEU A 328      14.634   4.699 -19.136  1.00 78.13           H
ATOM   5038 2HD1 LEU A 328      13.390   3.893 -18.149  1.00 78.13           H
ATOM   5039 3HD1 LEU A 328      15.115   3.602 -17.820  1.00 78.13           H
ATOM   5040  CD2 LEU A 328      14.122   1.275 -18.865  1.00 78.13           C
ATOM   5041 1HD2 LEU A 328      13.125   1.273 -18.426  1.00 78.13           H
ATOM   5042 2HD2 LEU A 328      14.204   0.459 -19.584  1.00 78.13           H
ATOM   5043 3HD2 LEU A 328      14.866   1.143 -18.079  1.00 78.13           H
ATOM   5044  HN  LEU A 328      12.024   3.260 -22.738  1.00 78.13           H
ATOM   5045  N   VAL A 329      15.283   3.191 -23.060  1.00 78.38           N
ATOM   5046  CA  VAL A 329      16.611   3.106 -23.644  1.00 78.38           C
ATOM   5047  C   VAL A 329      16.921   4.406 -24.388  1.00 78.38           C
ATOM   5048  O   VAL A 329      18.059   4.872 -24.384  1.00 78.38           O
ATOM   5049  HA  VAL A 329      17.323   2.990 -22.827  1.00 78.38           H
ATOM   5050  CB  VAL A 329      16.711   1.868 -24.538  1.00 78.38           C
ATOM   5051  HB  VAL A 329      15.902   1.915 -25.268  1.00 78.38           H
ATOM   5052  CG1 VAL A 329      18.035   1.851 -25.305  1.00 78.38           C
ATOM   5053 1HG1 VAL A 329      18.104   2.740 -25.931  1.00 78.38           H
ATOM   5054 2HG1 VAL A 329      18.864   1.838 -24.597  1.00 78.38           H
ATOM   5055 3HG1 VAL A 329      18.080   0.960 -25.932  1.00 78.38           H
ATOM   5056  CG2 VAL A 329      16.533   0.586 -23.722  1.00 78.38           C
ATOM   5057 1HG2 VAL A 329      17.310   0.530 -22.959  1.00 78.38           H
ATOM   5058 2HG2 VAL A 329      15.554   0.593 -23.243  1.00 78.38           H
ATOM   5059 3HG2 VAL A 329      16.608  -0.278 -24.381  1.00 78.38           H
ATOM   5060  HN  VAL A 329      14.632   2.507 -23.389  1.00 78.38           H
ATOM   5061  N   LYS A 330      15.887   4.957 -25.008  1.00 71.95           N
ATOM   5062  CA  LYS A 330      16.029   6.209 -25.731  1.00 71.95           C
ATOM   5063  C   LYS A 330      16.436   7.314 -24.754  1.00 71.95           C
[truncated: 117,162 more chars]
