# Supplementary material for: Noncanonical roles of chemokine regions in CCR9 activation revealed by structural modeling and mutational mapping
Source: Nat Commun. 2025 Aug 18;16:7695. doi: 10.1038/s41467-025-62321-9 (PMC12361432; doi:10.1038/s41467-025-62321-9)
Supplement: Supplementary file 5 — Supplementary Data 3 [file 41467_2025_62321_MOESM5_ESM.zip › CCR9_CCL25_20_rnk0.pdb]

ATOM      1  N   GLU A  20      -3.950  -5.086  58.704  1.00 50.86           N
ATOM      2  CA  GLU A  20      -4.094  -5.966  57.557  1.00 50.86           C
ATOM      3  C   GLU A  20      -4.655  -7.321  57.995  1.00 50.86           C
ATOM      4  O   GLU A  20      -3.903  -8.207  58.398  1.00 50.86           O
ATOM      5  HA  GLU A  20      -4.804  -5.468  56.897  1.00 50.86           H
ATOM      6  CB  GLU A  20      -2.762  -6.135  56.824  1.00 50.86           C
ATOM      7 1HB  GLU A  20      -1.943  -6.126  57.544  1.00 50.86           H
ATOM      8 2HB  GLU A  20      -2.790  -7.039  56.215  1.00 50.86           H
ATOM      9  CG  GLU A  20      -2.514  -4.973  55.861  1.00 50.86           C
ATOM     10 1HG  GLU A  20      -3.457  -4.664  55.409  1.00 50.86           H
ATOM     11 2HG  GLU A  20      -2.128  -4.115  56.412  1.00 50.86           H
ATOM     12  CD  GLU A  20      -1.523  -5.370  54.765  1.00 50.86           C
ATOM     13  OE1 GLU A  20      -1.742  -4.932  53.615  1.00 50.86           O
ATOM     14  OE2 GLU A  20      -0.569  -6.104  55.102  1.00 50.86           O
ATOM     15  HN  GLU A  20      -4.238  -5.478  59.577  1.00 50.86           H
ATOM     16  N   SER A  21      -5.971  -7.438  57.902  1.00 59.38           N
ATOM     17  CA  SER A  21      -6.639  -8.677  58.263  1.00 59.38           C
ATOM     18  C   SER A  21      -6.030  -9.846  57.486  1.00 59.38           C
ATOM     19  O   SER A  21      -5.750  -9.725  56.294  1.00 59.38           O
ATOM     20  HA  SER A  21      -6.467  -8.797  59.332  1.00 59.38           H
ATOM     21  CB  SER A  21      -8.143  -8.590  57.996  1.00 59.38           C
ATOM     22 1HB  SER A  21      -8.623  -9.514  58.318  1.00 59.38           H
ATOM     23 2HB  SER A  21      -8.571  -7.784  58.593  1.00 59.38           H
ATOM     24  OG  SER A  21      -8.429  -8.363  56.619  1.00 59.38           O
ATOM     25  HG  SER A  21      -8.890  -9.161  56.229  1.00 59.38           H
ATOM     26  HN  SER A  21      -6.577  -6.708  57.587  1.00 59.38           H
ATOM     27  N   THR A  22      -5.841 -10.951  58.193  1.00 61.37           N
ATOM     28  CA  THR A  22      -5.258 -12.136  57.588  1.00 61.37           C
ATOM     29  C   THR A  22      -5.987 -12.485  56.288  1.00 61.37           C
ATOM     30  O   THR A  22      -5.375 -12.979  55.343  1.00 61.37           O
ATOM     31  HA  THR A  22      -4.224 -11.914  57.324  1.00 61.37           H
ATOM     32  CB  THR A  22      -5.291 -13.261  58.624  1.00 61.37           C
ATOM     33  HB  THR A  22      -5.282 -14.237  58.139  1.00 61.37           H
ATOM     34  OG1 THR A  22      -6.445 -12.975  59.410  1.00 61.37           O
ATOM     35  HG1 THR A  22      -6.707 -13.782  59.939  1.00 61.37           H
ATOM     36  CG2 THR A  22      -4.132 -13.175  59.619  1.00 61.37           C
ATOM     37 1HG2 THR A  22      -4.181 -12.225  60.152  1.00 61.37           H
ATOM     38 2HG2 THR A  22      -3.186 -13.241  59.082  1.00 61.37           H
ATOM     39 3HG2 THR A  22      -4.204 -13.996  60.332  1.00 61.37           H
ATOM     40  HN  THR A  22      -6.079 -11.043  59.160  1.00 61.37           H
ATOM     41  N   SER A  23      -7.284 -12.215  56.284  1.00 63.61           N
ATOM     42  CA  SER A  23      -8.095 -12.454  55.102  1.00 63.61           C
ATOM     43  C   SER A  23      -7.553 -11.642  53.924  1.00 63.61           C
ATOM     44  O   SER A  23      -7.480 -12.142  52.802  1.00 63.61           O
ATOM     45  HA  SER A  23      -8.007 -13.522  54.903  1.00 63.61           H
ATOM     46  CB  SER A  23      -9.561 -12.103  55.359  1.00 63.61           C
ATOM     47 1HB  SER A  23     -10.166 -12.430  54.514  1.00 63.61           H
ATOM     48 2HB  SER A  23      -9.916 -12.647  56.234  1.00 63.61           H
ATOM     49  OG  SER A  23      -9.748 -10.705  55.563  1.00 63.61           O
ATOM     50  HG  SER A  23     -10.723 -10.496  55.630  1.00 63.61           H
ATOM     51  HN  SER A  23      -7.780 -11.840  57.068  1.00 63.61           H
ATOM     52  N   SER A  24      -7.188 -10.403  54.218  1.00 68.59           N
ATOM     53  CA  SER A  24      -6.746  -9.486  53.181  1.00 68.59           C
ATOM     54  C   SER A  24      -5.422  -9.970  52.585  1.00 68.59           C
ATOM     55  O   SER A  24      -5.136  -9.720  51.415  1.00 68.59           O
ATOM     56  HA  SER A  24      -7.533  -9.502  52.427  1.00 68.59           H
ATOM     57  CB  SER A  24      -6.594  -8.066  53.729  1.00 68.59           C
ATOM     58 1HB  SER A  24      -6.643  -7.353  52.906  1.00 68.59           H
ATOM     59 2HB  SER A  24      -7.427  -7.843  54.395  1.00 68.59           H
ATOM     60  OG  SER A  24      -5.366  -7.894  54.432  1.00 68.59           O
ATOM     61  HG  SER A  24      -5.352  -8.477  55.244  1.00 68.59           H
ATOM     62  HN  SER A  24      -7.192 -10.024  55.144  1.00 68.59           H
ATOM     63  N   MET A  25      -4.651 -10.654  53.417  1.00 65.26           N
ATOM     64  CA  MET A  25      -3.370 -11.186  52.984  1.00 65.26           C
ATOM     65  C   MET A  25      -3.557 -12.453  52.147  1.00 65.26           C
ATOM     66  O   MET A  25      -2.867 -12.648  51.147  1.00 65.26           O
ATOM     67  HA  MET A  25      -2.918 -10.403  52.374  1.00 65.26           H
ATOM     68  CB  MET A  25      -2.509 -11.504  54.208  1.00 65.26           C
ATOM     69 1HB  MET A  25      -2.605 -10.705  54.943  1.00 65.26           H
ATOM     70 2HB  MET A  25      -2.867 -12.418  54.681  1.00 65.26           H
ATOM     71  CG  MET A  25      -1.039 -11.669  53.816  1.00 65.26           C
ATOM     72 1HG  MET A  25      -0.489 -12.146  54.627  1.00 65.26           H
ATOM     73 2HG  MET A  25      -0.956 -12.324  52.948  1.00 65.26           H
ATOM     74  SD  MET A  25      -0.323 -10.076  53.448  1.00 65.26           S
ATOM     75  CE  MET A  25       1.412 -10.479  53.578  1.00 65.26           C
ATOM     76 1HE  MET A  25       1.626 -10.839  54.584  1.00 65.26           H
ATOM     77 2HE  MET A  25       1.660 -11.254  52.854  1.00 65.26           H
ATOM     78 3HE  MET A  25       2.007  -9.589  53.377  1.00 65.26           H
ATOM     79  HN  MET A  25      -4.887 -10.846  54.370  1.00 65.26           H
ATOM     80  N   GLU A  26      -4.493 -13.281  52.586  1.00 59.82           N
ATOM     81  CA  GLU A  26      -4.805 -14.506  51.870  1.00 59.82           C
ATOM     82  C   GLU A  26      -5.363 -14.182  50.482  1.00 59.82           C
ATOM     83  O   GLU A  26      -5.009 -14.831  49.500  1.00 59.82           O
ATOM     84  HA  GLU A  26      -3.856 -15.034  51.773  1.00 59.82           H
ATOM     85  CB  GLU A  26      -5.783 -15.373  52.665  1.00 59.82           C
ATOM     86 1HB  GLU A  26      -6.567 -14.746  53.090  1.00 59.82           H
ATOM     87 2HB  GLU A  26      -6.166 -16.171  52.030  1.00 59.82           H
ATOM     88  CG  GLU A  26      -5.080 -16.056  53.840  1.00 59.82           C
ATOM     89 1HG  GLU A  26      -4.271 -16.685  53.468  1.00 59.82           H
ATOM     90 2HG  GLU A  26      -4.627 -15.303  54.485  1.00 59.82           H
ATOM     91  CD  GLU A  26      -6.063 -16.904  54.649  1.00 59.82           C
ATOM     92  OE1 GLU A  26      -5.576 -17.786  55.389  1.00 59.82           O
ATOM     93  OE2 GLU A  26      -7.279 -16.652  54.509  1.00 59.82           O
ATOM     94  HN  GLU A  26      -5.032 -13.127  53.414  1.00 59.82           H
ATOM     95  N   ASP A  27      -6.226 -13.177  50.447  1.00 66.91           N
ATOM     96  CA  ASP A  27      -6.874 -12.791  49.205  1.00 66.91           C
ATOM     97  C   ASP A  27      -5.808 -12.426  48.170  1.00 66.91           C
ATOM     98  O   ASP A  27      -5.948 -12.743  46.990  1.00 66.91           O
ATOM     99  HA  ASP A  27      -7.464 -13.659  48.908  1.00 66.91           H
ATOM    100  CB  ASP A  27      -7.773 -11.570  49.409  1.00 66.91           C
ATOM    101 1HB  ASP A  27      -7.230 -10.803  49.962  1.00 66.91           H
ATOM    102 2HB  ASP A  27      -8.034 -11.140  48.442  1.00 66.91           H
ATOM    103  CG  ASP A  27      -9.047 -11.947  50.166  1.00 66.91           C
ATOM    104  OD1 ASP A  27      -9.405 -13.144  50.115  1.00 66.91           O
ATOM    105  OD2 ASP A  27      -9.636 -11.030  50.780  1.00 66.91           O
ATOM    106  HN  ASP A  27      -6.484 -12.633  51.245  1.00 66.91           H
ATOM    107  N   TYR A  28      -4.765 -11.764  48.650  1.00 66.21           N
ATOM    108  CA  TYR A  28      -3.695 -11.317  47.775  1.00 66.21           C
ATOM    109  C   TYR A  28      -2.838 -12.496  47.310  1.00 66.21           C
ATOM    110  O   TYR A  28      -2.415 -12.544  46.156  1.00 66.21           O
ATOM    111  HA  TYR A  28      -4.149 -10.842  46.905  1.00 66.21           H
ATOM    112  CB  TYR A  28      -2.831 -10.373  48.614  1.00 66.21           C
ATOM    113 1HB  TYR A  28      -3.449  -9.545  48.962  1.00 66.21           H
ATOM    114 2HB  TYR A  28      -2.483 -10.905  49.499  1.00 66.21           H
ATOM    115  CG  TYR A  28      -1.621  -9.808  47.867  1.00 66.21           C
ATOM    116  CD1 TYR A  28      -0.372 -10.362  48.059  1.00 66.21           C
ATOM    117  HD1 TYR A  28      -0.248 -11.202  48.743  1.00 66.21           H
ATOM    118  CD2 TYR A  28      -1.779  -8.745  47.001  1.00 66.21           C
ATOM    119  HD2 TYR A  28      -2.766  -8.308  46.849  1.00 66.21           H
ATOM    120  CE1 TYR A  28       0.767  -9.831  47.356  1.00 66.21           C
ATOM    121  HE1 TYR A  28       1.759 -10.259  47.499  1.00 66.21           H
ATOM    122  CE2 TYR A  28      -0.640  -8.214  46.298  1.00 66.21           C
ATOM    123  HE2 TYR A  28      -0.750  -7.375  45.611  1.00 66.21           H
ATOM    124  CZ  TYR A  28       0.577  -8.783  46.510  1.00 66.21           C
ATOM    125  OH  TYR A  28       1.653  -8.282  45.847  1.00 66.21           O
ATOM    126  HH  TYR A  28       1.415  -7.409  45.420  1.00 66.21           H
ATOM    127  HN  TYR A  28      -4.645 -11.534  49.616  1.00 66.21           H
ATOM    128  N   VAL A  29      -2.606 -13.418  48.233  1.00 66.95           N
ATOM    129  CA  VAL A  29      -1.734 -14.547  47.960  1.00 66.95           C
ATOM    130  C   VAL A  29      -2.434 -15.506  46.995  1.00 66.95           C
ATOM    131  O   VAL A  29      -1.793 -16.093  46.124  1.00 66.95           O
ATOM    132  HA  VAL A  29      -0.835 -14.160  47.480  1.00 66.95           H
ATOM    133  CB  VAL A  29      -1.319 -15.217  49.272  1.00 66.95           C
ATOM    134  HB  VAL A  29      -2.225 -15.436  49.837  1.00 66.95           H
ATOM    135  CG1 VAL A  29      -0.599 -16.541  49.008  1.00 66.95           C
ATOM    136 1HG1 VAL A  29      -1.264 -17.214  48.466  1.00 66.95           H
ATOM    137 2HG1 VAL A  29       0.295 -16.356  48.412  1.00 66.95           H
ATOM    138 3HG1 VAL A  29      -0.316 -16.996  49.957  1.00 66.95           H
ATOM    139  CG2 VAL A  29      -0.452 -14.280  50.116  1.00 66.95           C
ATOM    140 1HG2 VAL A  29       0.447 -14.017  49.559  1.00 66.95           H
ATOM    141 2HG2 VAL A  29      -1.014 -13.376  50.348  1.00 66.95           H
ATOM    142 3HG2 VAL A  29      -0.172 -14.781  51.042  1.00 66.95           H
ATOM    143  HN  VAL A  29      -3.003 -13.402  49.151  1.00 66.95           H
ATOM    144  N   ASN A  30      -3.739 -15.634  47.181  1.00 62.29           N
ATOM    145  CA  ASN A  30      -4.511 -16.605  46.425  1.00 62.29           C
ATOM    146  C   ASN A  30      -4.920 -15.991  45.084  1.00 62.29           C
ATOM    147  O   ASN A  30      -5.495 -16.672  44.236  1.00 62.29           O
ATOM    148  HA  ASN A  30      -3.852 -17.465  46.305  1.00 62.29           H
ATOM    149  CB  ASN A  30      -5.786 -16.999  47.173  1.00 62.29           C
ATOM    150 1HB  ASN A  30      -6.327 -16.102  47.475  1.00 62.29           H
ATOM    151 2HB  ASN A  30      -6.444 -17.559  46.508  1.00 62.29           H
ATOM    152  CG  ASN A  30      -5.459 -17.843  48.406  1.00 62.29           C
ATOM    153  OD1 ASN A  30      -4.445 -18.518  48.478  1.00 62.29           O
ATOM    154  ND2 ASN A  30      -6.372 -17.769  49.370  1.00 62.29           N
ATOM    155 1HD2 ASN A  30      -7.183 -17.196  49.248  1.00 62.29           H
ATOM    156 2HD2 ASN A  30      -6.249 -18.285  50.218  1.00 62.29           H
ATOM    157  HN  ASN A  30      -4.267 -15.091  47.834  1.00 62.29           H
ATOM    158  N   PHE A  31      -4.608 -14.712  44.935  1.00 69.17           N
ATOM    159  CA  PHE A  31      -4.912 -14.006  43.702  1.00 69.17           C
ATOM    160  C   PHE A  31      -4.114 -14.581  42.530  1.00 69.17           C
ATOM    161  O   PHE A  31      -2.895 -14.720  42.614  1.00 69.17           O
ATOM    162  HA  PHE A  31      -5.978 -14.134  43.511  1.00 69.17           H
ATOM    163  CB  PHE A  31      -4.508 -12.546  43.912  1.00 69.17           C
ATOM    164 1HB  PHE A  31      -4.954 -12.185  44.839  1.00 69.17           H
ATOM    165 2HB  PHE A  31      -3.426 -12.493  44.037  1.00 69.17           H
ATOM    166  CG  PHE A  31      -4.920 -11.616  42.769  1.00 69.17           C
ATOM    167  CD1 PHE A  31      -4.006 -11.240  41.834  1.00 69.17           C
ATOM    168  HD1 PHE A  31      -2.980 -11.601  41.900  1.00 69.17           H
ATOM    169  CD2 PHE A  31      -6.201 -11.165  42.687  1.00 69.17           C
ATOM    170  HD2 PHE A  31      -6.933 -11.466  43.436  1.00 69.17           H
ATOM    171  CE1 PHE A  31      -4.389 -10.377  40.774  1.00 69.17           C
ATOM    172  HE1 PHE A  31      -3.657 -10.076  40.025  1.00 69.17           H
ATOM    173  CE2 PHE A  31      -6.584 -10.302  41.627  1.00 69.17           C
ATOM    174  HE2 PHE A  31      -7.610  -9.941  41.561  1.00 69.17           H
ATOM    175  CZ  PHE A  31      -5.670  -9.926  40.692  1.00 69.17           C
ATOM    176  HZ  PHE A  31      -5.964  -9.264  39.878  1.00 69.17           H
ATOM    177  HN  PHE A  31      -4.156 -14.162  45.637  1.00 69.17           H
ATOM    178  N   ASN A  32      -4.834 -14.899  41.465  1.00 62.18           N
ATOM    179  CA  ASN A  32      -4.207 -15.442  40.272  1.00 62.18           C
ATOM    180  C   ASN A  32      -3.633 -14.296  39.436  1.00 62.18           C
ATOM    181  O   ASN A  32      -4.357 -13.656  38.675  1.00 62.18           O
ATOM    182  HA  ASN A  32      -3.434 -16.119  40.637  1.00 62.18           H
ATOM    183  CB  ASN A  32      -5.222 -16.195  39.409  1.00 62.18           C
ATOM    184 1HB  ASN A  32      -5.789 -16.888  40.030  1.00 62.18           H
ATOM    185 2HB  ASN A  32      -5.937 -15.490  38.985  1.00 62.18           H
ATOM    186  CG  ASN A  32      -4.524 -16.962  38.284  1.00 62.18           C
ATOM    187  OD1 ASN A  32      -3.314 -16.928  38.133  1.00 62.18           O
ATOM    188  ND2 ASN A  32      -5.352 -17.653  37.506  1.00 62.18           N
ATOM    189 1HD2 ASN A  32      -6.335 -17.638  37.685  1.00 62.18           H
ATOM    190 2HD2 ASN A  32      -4.990 -18.188  36.742  1.00 62.18           H
ATOM    191  HN  ASN A  32      -5.827 -14.792  41.408  1.00 62.18           H
ATOM    192  N   PHE A  33      -2.338 -14.073  39.606  1.00 64.45           N
ATOM    193  CA  PHE A  33      -1.638 -13.083  38.805  1.00 64.45           C
ATOM    194  C   PHE A  33      -1.252 -13.656  37.439  1.00 64.45           C
ATOM    195  O   PHE A  33      -0.070 -13.766  37.120  1.00 64.45           O
ATOM    196  HA  PHE A  33      -2.317 -12.241  38.665  1.00 64.45           H
ATOM    197  CB  PHE A  33      -0.365 -12.710  39.567  1.00 64.45           C
ATOM    198 1HB  PHE A  33       0.183 -13.622  39.806  1.00 64.45           H
ATOM    199 2HB  PHE A  33       0.275 -12.116  38.915  1.00 64.45           H
ATOM    200  CG  PHE A  33      -0.618 -11.930  40.858  1.00 64.45           C
ATOM    201  CD1 PHE A  33      -0.776 -10.580  40.817  1.00 64.45           C
ATOM    202  HD1 PHE A  33      -0.723 -10.054  39.865  1.00 64.45           H
ATOM    203  CD2 PHE A  33      -0.685 -12.587  42.047  1.00 64.45           C
ATOM    204  HD2 PHE A  33      -0.558 -13.669  42.080  1.00 64.45           H
ATOM    205  CE1 PHE A  33      -1.011  -9.856  42.016  1.00 64.45           C
ATOM    206  HE1 PHE A  33      -1.138  -8.774  41.984  1.00 64.45           H
ATOM    207  CE2 PHE A  33      -0.920 -11.863  43.246  1.00 64.45           C
ATOM    208  HE2 PHE A  33      -0.973 -12.390  44.199  1.00 64.45           H
ATOM    209  CZ  PHE A  33      -1.078 -10.513  43.205  1.00 64.45           C
ATOM    210  HZ  PHE A  33      -1.259  -9.958  44.126  1.00 64.45           H
ATOM    211  HN  PHE A  33      -1.771 -14.553  40.274  1.00 64.45           H
ATOM    212  N   THR A  34      -2.273 -14.005  36.670  1.00 63.97           N
ATOM    213  CA  THR A  34      -2.092 -14.241  35.248  1.00 63.97           C
ATOM    214  C   THR A  34      -1.479 -13.011  34.576  1.00 63.97           C
ATOM    215  O   THR A  34      -1.954 -11.893  34.770  1.00 63.97           O
ATOM    216  HA  THR A  34      -1.382 -15.060  35.123  1.00 63.97           H
ATOM    217  CB  THR A  34      -3.445 -14.644  34.659  1.00 63.97           C
ATOM    218  HB  THR A  34      -4.080 -13.771  34.509  1.00 63.97           H
ATOM    219  OG1 THR A  34      -3.945 -15.618  35.572  1.00 63.97           O
ATOM    220  HG1 THR A  34      -3.259 -16.330  35.721  1.00 63.97           H
ATOM    221  CG2 THR A  34      -3.306 -15.406  33.340  1.00 63.97           C
ATOM    222 1HG2 THR A  34      -2.728 -16.315  33.504  1.00 63.97           H
ATOM    223 2HG2 THR A  34      -2.796 -14.778  32.609  1.00 63.97           H
ATOM    224 3HG2 THR A  34      -4.296 -15.668  32.965  1.00 63.97           H
ATOM    225  HN  THR A  34      -3.208 -14.126  37.003  1.00 63.97           H
ATOM    226  N   ASP A  35      -0.434 -13.258  33.801  1.00 68.02           N
ATOM    227  CA  ASP A  35       0.290 -12.178  33.153  1.00 68.02           C
ATOM    228  C   ASP A  35      -0.426 -11.796  31.855  1.00 68.02           C
ATOM    229  O   ASP A  35      -0.116 -12.329  30.791  1.00 68.02           O
ATOM    230  HA  ASP A  35       0.300 -11.364  33.878  1.00 68.02           H
ATOM    231  CB  ASP A  35       1.716 -12.604  32.798  1.00 68.02           C
ATOM    232 1HB  ASP A  35       2.134 -13.199  33.610  1.00 68.02           H
ATOM    233 2HB  ASP A  35       1.699 -13.240  31.913  1.00 68.02           H
ATOM    234  CG  ASP A  35       2.605 -11.386  32.541  1.00 68.02           C
ATOM    235  OD1 ASP A  35       2.089 -10.261  32.715  1.00 68.02           O
ATOM    236  OD2 ASP A  35       3.780 -11.608  32.176  1.00 68.02           O
ATOM    237  HN  ASP A  35      -0.081 -14.175  33.613  1.00 68.02           H
ATOM    238  N   PHE A  36      -1.370 -10.876  31.987  1.00 81.83           N
ATOM    239  CA  PHE A  36      -2.088 -10.370  30.829  1.00 81.83           C
ATOM    240  C   PHE A  36      -1.365  -9.168  30.218  1.00 81.83           C
ATOM    241  O   PHE A  36      -1.728  -8.704  29.139  1.00 81.83           O
ATOM    242  HA  PHE A  36      -2.131 -11.176  30.097  1.00 81.83           H
ATOM    243  CB  PHE A  36      -3.468  -9.926  31.318  1.00 81.83           C
ATOM    244 1HB  PHE A  36      -3.343  -9.259  32.170  1.00 81.83           H
ATOM    245 2HB  PHE A  36      -3.953  -9.349  30.530  1.00 81.83           H
ATOM    246  CG  PHE A  36      -4.387 -11.081  31.722  1.00 81.83           C
ATOM    247  CD1 PHE A  36      -4.440 -12.206  30.961  1.00 81.83           C
ATOM    248  HD1 PHE A  36      -3.828 -12.285  30.062  1.00 81.83           H
ATOM    249  CD2 PHE A  36      -5.150 -10.982  32.844  1.00 81.83           C
ATOM    250  HD2 PHE A  36      -5.107 -10.080  33.454  1.00 81.83           H
ATOM    251  CE1 PHE A  36      -5.292 -13.278  31.336  1.00 81.83           C
ATOM    252  HE1 PHE A  36      -5.334 -14.180  30.726  1.00 81.83           H
ATOM    253  CE2 PHE A  36      -6.002 -12.054  33.219  1.00 81.83           C
ATOM    254  HE2 PHE A  36      -6.614 -11.975  34.118  1.00 81.83           H
ATOM    255  CZ  PHE A  36      -6.055 -13.179  32.457  1.00 81.83           C
ATOM    256  HZ  PHE A  36      -6.709 -14.002  32.746  1.00 81.83           H
ATOM    257  HN  PHE A  36      -1.646 -10.479  32.862  1.00 81.83           H
ATOM    258  N   TYR A  37      -0.355  -8.698  30.936  1.00 86.48           N
ATOM    259  CA  TYR A  37       0.467  -7.605  30.445  1.00 86.48           C
ATOM    260  C   TYR A  37       1.643  -8.132  29.621  1.00 86.48           C
ATOM    261  O   TYR A  37       2.586  -8.700  30.170  1.00 86.48           O
ATOM    262  HA  TYR A  37      -0.156  -6.973  29.813  1.00 86.48           H
ATOM    263  CB  TYR A  37       1.008  -6.893  31.687  1.00 86.48           C
ATOM    264 1HB  TYR A  37       0.176  -6.661  32.352  1.00 86.48           H
ATOM    265 2HB  TYR A  37       1.666  -7.575  32.226  1.00 86.48           H
ATOM    266  CG  TYR A  37       1.773  -5.604  31.382  1.00 86.48           C
ATOM    267  CD1 TYR A  37       3.150  -5.625  31.288  1.00 86.48           C
ATOM    268  HD1 TYR A  37       3.692  -6.559  31.431  1.00 86.48           H
ATOM    269  CD2 TYR A  37       1.086  -4.421  31.200  1.00 86.48           C
ATOM    270  HD2 TYR A  37      -0.001  -4.405  31.274  1.00 86.48           H
ATOM    271  CE1 TYR A  37       3.870  -4.411  31.000  1.00 86.48           C
ATOM    272  HE1 TYR A  37       4.957  -4.413  30.923  1.00 86.48           H
ATOM    273  CE2 TYR A  37       1.807  -3.207  30.913  1.00 86.48           C
ATOM    274  HE2 TYR A  37       1.277  -2.266  30.767  1.00 86.48           H
ATOM    275  CZ  TYR A  37       3.163  -3.262  30.827  1.00 86.48           C
ATOM    276  OH  TYR A  37       3.843  -2.116  30.555  1.00 86.48           O
ATOM    277  HH  TYR A  37       4.824  -2.304  30.508  1.00 86.48           H
ATOM    278  HN  TYR A  37      -0.097  -9.050  31.836  1.00 86.48           H
ATOM    279  N   CYS A  38       1.549  -7.924  28.315  1.00 89.88           N
ATOM    280  CA  CYS A  38       2.535  -8.470  27.398  1.00 89.88           C
ATOM    281  C   CYS A  38       3.616  -7.412  27.168  1.00 89.88           C
ATOM    282  O   CYS A  38       3.350  -6.367  26.576  1.00 89.88           O
ATOM    283  HA  CYS A  38       2.954  -9.354  27.879  1.00 89.88           H
ATOM    284  CB  CYS A  38       1.894  -8.926  26.085  1.00 89.88           C
ATOM    285 1HB  CYS A  38       1.050  -9.584  26.293  1.00 89.88           H
ATOM    286 2HB  CYS A  38       1.502  -8.065  25.544  1.00 89.88           H
ATOM    287  SG  CYS A  38       3.129  -9.802  25.057  1.00 89.88           S
ATOM    288  HN  CYS A  38       0.819  -7.394  27.884  1.00 89.88           H
ATOM    289  N   GLU A  39       4.812  -7.720  27.648  1.00 81.71           N
ATOM    290  CA  GLU A  39       5.979  -6.919  27.320  1.00 81.71           C
ATOM    291  C   GLU A  39       6.562  -7.356  25.975  1.00 81.71           C
ATOM    292  O   GLU A  39       6.893  -8.526  25.789  1.00 81.71           O
ATOM    293  HA  GLU A  39       5.615  -5.893  27.250  1.00 81.71           H
ATOM    294  CB  GLU A  39       7.031  -7.003  28.428  1.00 81.71           C
ATOM    295 1HB  GLU A  39       7.329  -8.041  28.573  1.00 81.71           H
ATOM    296 2HB  GLU A  39       7.866  -6.344  28.192  1.00 81.71           H
ATOM    297  CG  GLU A  39       6.461  -6.517  29.762  1.00 81.71           C
ATOM    298 1HG  GLU A  39       5.988  -5.545  29.628  1.00 81.71           H
ATOM    299 2HG  GLU A  39       5.687  -7.204  30.103  1.00 81.71           H
ATOM    300  CD  GLU A  39       7.561  -6.414  30.822  1.00 81.71           C
ATOM    301  OE1 GLU A  39       7.275  -5.811  31.879  1.00 81.71           O
ATOM    302  OE2 GLU A  39       8.662  -6.940  30.551  1.00 81.71           O
ATOM    303  HN  GLU A  39       4.990  -8.499  28.249  1.00 81.71           H
ATOM    304  N   LYS A  40       6.671  -6.393  25.072  1.00 87.75           N
ATOM    305  CA  LYS A  40       7.018  -6.695  23.694  1.00 87.75           C
ATOM    306  C   LYS A  40       8.448  -6.227  23.418  1.00 87.75           C
ATOM    307  O   LYS A  40       8.771  -5.832  22.298  1.00 87.75           O
ATOM    308  HA  LYS A  40       6.981  -7.778  23.577  1.00 87.75           H
ATOM    309  CB  LYS A  40       5.981  -6.101  22.738  1.00 87.75           C
ATOM    310 1HB  LYS A  40       5.906  -5.025  22.899  1.00 87.75           H
ATOM    311 2HB  LYS A  40       6.306  -6.245  21.707  1.00 87.75           H
ATOM    312  CG  LYS A  40       4.611  -6.750  22.943  1.00 87.75           C
ATOM    313 1HG  LYS A  40       4.707  -7.834  22.889  1.00 87.75           H
ATOM    314 2HG  LYS A  40       4.237  -6.512  23.938  1.00 87.75           H
ATOM    315  CD  LYS A  40       3.613  -6.268  21.888  1.00 87.75           C
ATOM    316 1HD  LYS A  40       3.474  -5.190  21.979  1.00 87.75           H
ATOM    317 2HD  LYS A  40       4.013  -6.454  20.891  1.00 87.75           H
ATOM    318  CE  LYS A  40       2.266  -6.976  22.044  1.00 87.75           C
ATOM    319 1HE  LYS A  40       2.414  -8.056  22.047  1.00 87.75           H
ATOM    320 2HE  LYS A  40       1.819  -6.714  23.003  1.00 87.75           H
ATOM    321  NZ  LYS A  40       1.351  -6.599  20.943  1.00 87.75           N
ATOM    322 1HZ  LYS A  40       0.503  -7.152  21.004  1.00 87.75           H
ATOM    323 2HZ  LYS A  40       1.119  -5.615  21.019  1.00 87.75           H
ATOM    324 3HZ  LYS A  40       1.805  -6.771  20.053  1.00 87.75           H
ATOM    325  HN  LYS A  40       6.527  -5.423  25.269  1.00 87.75           H
ATOM    326  N   ASN A  41       9.267  -6.286  24.457  1.00 83.10           N
ATOM    327  CA  ASN A  41      10.643  -5.829  24.354  1.00 83.10           C
ATOM    328  C   ASN A  41      11.348  -6.599  23.235  1.00 83.10           C
ATOM    329  O   ASN A  41      12.082  -6.013  22.441  1.00 83.10           O
ATOM    330  HA  ASN A  41      10.575  -4.761  24.146  1.00 83.10           H
ATOM    331  CB  ASN A  41      11.406  -6.080  25.655  1.00 83.10           C
ATOM    332 1HB  ASN A  41      11.271  -7.116  25.966  1.00 83.10           H
ATOM    333 2HB  ASN A  41      12.473  -5.934  25.489  1.00 83.10           H
ATOM    334  CG  ASN A  41      10.924  -5.142  26.764  1.00 83.10           C
ATOM    335  OD1 ASN A  41      10.472  -4.035  26.523  1.00 83.10           O
ATOM    336  ND2 ASN A  41      11.045  -5.646  27.989  1.00 83.10           N
ATOM    337 1HD2 ASN A  41      11.424  -6.562  28.118  1.00 83.10           H
ATOM    338 2HD2 ASN A  41      10.756  -5.108  28.781  1.00 83.10           H
ATOM    339  HN  ASN A  41       9.005  -6.637  25.356  1.00 83.10           H
ATOM    340  N   ASN A  42      11.101  -7.900  23.210  1.00 83.81           N
ATOM    341  CA  ASN A  42      11.747  -8.765  22.237  1.00 83.81           C
ATOM    342  C   ASN A  42      11.299  -8.366  20.829  1.00 83.81           C
ATOM    343  O   ASN A  42      12.084  -8.425  19.884  1.00 83.81           O
ATOM    344  HA  ASN A  42      12.817  -8.621  22.391  1.00 83.81           H
ATOM    345  CB  ASN A  42      11.361 -10.229  22.459  1.00 83.81           C
ATOM    346 1HB  ASN A  42      10.275 -10.328  22.446  1.00 83.81           H
ATOM    347 2HB  ASN A  42      11.746 -10.838  21.642  1.00 83.81           H
ATOM    348  CG  ASN A  42      11.910 -10.745  23.790  1.00 83.81           C
ATOM    349  OD1 ASN A  42      12.713 -10.106  24.450  1.00 83.81           O
ATOM    350  ND2 ASN A  42      11.433 -11.934  24.148  1.00 83.81           N
ATOM    351 1HD2 ASN A  42      10.775 -12.406  23.561  1.00 83.81           H
ATOM    352 2HD2 ASN A  42      11.732 -12.356  25.003  1.00 83.81           H
ATOM    353  HN  ASN A  42      10.475  -8.363  23.836  1.00 83.81           H
ATOM    354  N   VAL A  43      10.039  -7.969  20.734  1.00 90.84           N
ATOM    355  CA  VAL A  43       9.459  -7.621  19.448  1.00 90.84           C
ATOM    356  C   VAL A  43      10.117  -6.342  18.926  1.00 90.84           C
ATOM    357  O   VAL A  43      10.430  -6.241  17.741  1.00 90.84           O
ATOM    358  HA  VAL A  43       9.677  -8.435  18.758  1.00 90.84           H
ATOM    359  CB  VAL A  43       7.938  -7.503  19.575  1.00 90.84           C
ATOM    360  HB  VAL A  43       7.722  -6.683  20.261  1.00 90.84           H
ATOM    361  CG1 VAL A  43       7.301  -7.166  18.226  1.00 90.84           C
ATOM    362 1HG1 VAL A  43       7.696  -6.217  17.863  1.00 90.84           H
ATOM    363 2HG1 VAL A  43       7.531  -7.954  17.508  1.00 90.84           H
ATOM    364 3HG1 VAL A  43       6.220  -7.088  18.344  1.00 90.84           H
ATOM    365  CG2 VAL A  43       7.336  -8.780  20.163  1.00 90.84           C
ATOM    366 1HG2 VAL A  43       7.567  -9.624  19.513  1.00 90.84           H
ATOM    367 2HG2 VAL A  43       7.756  -8.958  21.153  1.00 90.84           H
ATOM    368 3HG2 VAL A  43       6.254  -8.668  20.242  1.00 90.84           H
ATOM    369  HN  VAL A  43       9.419  -7.884  21.515  1.00 90.84           H
ATOM    370  N   ARG A  44      10.306  -5.398  19.836  1.00 86.57           N
ATOM    371  CA  ARG A  44      10.921  -4.130  19.482  1.00 86.57           C
ATOM    372  C   ARG A  44      12.382  -4.342  19.082  1.00 86.57           C
ATOM    373  O   ARG A  44      12.884  -3.679  18.176  1.00 86.57           O
ATOM    374  HA  ARG A  44      10.334  -3.761  18.642  1.00 86.57           H
ATOM    375  CB  ARG A  44      10.857  -3.142  20.649  1.00 86.57           C
ATOM    376 1HB  ARG A  44      11.271  -3.605  21.545  1.00 86.57           H
ATOM    377 2HB  ARG A  44      11.472  -2.271  20.426  1.00 86.57           H
ATOM    378  CG  ARG A  44       9.416  -2.702  20.916  1.00 86.57           C
ATOM    379 1HG  ARG A  44       8.937  -2.426  19.976  1.00 86.57           H
ATOM    380 2HG  ARG A  44       8.848  -3.534  21.331  1.00 86.57           H
ATOM    381  CD  ARG A  44       9.375  -1.517  21.883  1.00 86.57           C
ATOM    382 1HD  ARG A  44      10.065  -0.741  21.550  1.00 86.57           H
ATOM    383 2HD  ARG A  44       8.379  -1.075  21.889  1.00 86.57           H
ATOM    384  NE  ARG A  44       9.738  -1.964  23.246  1.00 86.57           N
ATOM    385  HE  ARG A  44      10.708  -1.998  23.486  1.00 86.57           H
ATOM    386  CZ  ARG A  44       8.847  -2.325  24.180  1.00 86.57           C
ATOM    387  NH1 ARG A  44       7.534  -2.299  23.914  1.00 86.57           N
ATOM    388 1HH1 ARG A  44       7.212  -2.007  23.013  1.00 86.57           H
ATOM    389 2HH1 ARG A  44       6.876  -2.570  24.616  1.00 86.57           H
ATOM    390  NH2 ARG A  44       9.289  -2.714  25.384  1.00 86.57           N
ATOM    391 1HH2 ARG A  44       8.638  -2.987  26.091  1.00 86.57           H
ATOM    392 2HH2 ARG A  44      10.271  -2.731  25.574  1.00 86.57           H
ATOM    393  HN  ARG A  44      10.048  -5.489  20.798  1.00 86.57           H
ATOM    394  N   GLN A  45      13.024  -5.269  19.778  1.00 82.96           N
ATOM    395  CA  GLN A  45      14.428  -5.552  19.531  1.00 82.96           C
ATOM    396  C   GLN A  45      14.613  -6.143  18.132  1.00 82.96           C
ATOM    397  O   GLN A  45      15.555  -5.791  17.424  1.00 82.96           O
ATOM    398  HA  GLN A  45      14.933  -4.588  19.594  1.00 82.96           H
ATOM    399  CB  GLN A  45      14.996  -6.486  20.601  1.00 82.96           C
ATOM    400 1HB  GLN A  45      14.735  -6.112  21.591  1.00 82.96           H
ATOM    401 2HB  GLN A  45      14.544  -7.473  20.504  1.00 82.96           H
ATOM    402  CG  GLN A  45      16.517  -6.601  20.478  1.00 82.96           C
ATOM    403 1HG  GLN A  45      16.776  -7.013  19.503  1.00 82.96           H
ATOM    404 2HG  GLN A  45      16.966  -5.610  20.535  1.00 82.96           H
ATOM    405  CD  GLN A  45      17.090  -7.491  21.582  1.00 82.96           C
ATOM    406  OE1 GLN A  45      16.377  -8.180  22.293  1.00 82.96           O
ATOM    407  NE2 GLN A  45      18.415  -7.439  21.685  1.00 82.96           N
ATOM    408 1HE2 GLN A  45      18.942  -6.853  21.070  1.00 82.96           H
ATOM    409 2HE2 GLN A  45      18.885  -7.986  22.379  1.00 82.96           H
ATOM    410  HN  GLN A  45      12.602  -5.822  20.497  1.00 82.96           H
ATOM    411  N   PHE A  46      13.698  -7.033  17.775  1.00 91.72           N
ATOM    412  CA  PHE A  46      13.710  -7.628  16.450  1.00 91.72           C
ATOM    413  C   PHE A  46      13.519  -6.562  15.369  1.00 91.72           C
ATOM    414  O   PHE A  46      14.241  -6.547  14.373  1.00 91.72           O
ATOM    415  HA  PHE A  46      14.680  -8.106  16.318  1.00 91.72           H
ATOM    416  CB  PHE A  46      12.540  -8.612  16.391  1.00 91.72           C
ATOM    417 1HB  PHE A  46      12.694  -9.389  17.140  1.00 91.72           H
ATOM    418 2HB  PHE A  46      11.623  -8.087  16.659  1.00 91.72           H
ATOM    419  CG  PHE A  46      12.351  -9.273  15.024  1.00 91.72           C
ATOM    420  CD1 PHE A  46      11.388  -8.819  14.177  1.00 91.72           C
ATOM    421  HD1 PHE A  46      10.752  -7.985  14.472  1.00 91.72           H
ATOM    422  CD2 PHE A  46      13.145 -10.313  14.655  1.00 91.72           C
ATOM    423  HD2 PHE A  46      13.916 -10.677  15.334  1.00 91.72           H
ATOM    424  CE1 PHE A  46      11.213  -9.432  12.908  1.00 91.72           C
ATOM    425  HE1 PHE A  46      10.441  -9.068  12.229  1.00 91.72           H
ATOM    426  CE2 PHE A  46      12.969 -10.926  13.387  1.00 91.72           C
ATOM    427  HE2 PHE A  46      13.606 -11.760  13.091  1.00 91.72           H
ATOM    428  CZ  PHE A  46      12.007 -10.473  12.540  1.00 91.72           C
ATOM    429  HZ  PHE A  46      11.872 -10.943  11.566  1.00 91.72           H
ATOM    430  HN  PHE A  46      12.961  -7.348  18.373  1.00 91.72           H
ATOM    431  N   ALA A  47      12.544  -5.696  15.602  1.00 92.55           N
ATOM    432  CA  ALA A  47      12.205  -4.671  14.630  1.00 92.55           C
ATOM    433  C   ALA A  47      13.419  -3.770  14.401  1.00 92.55           C
ATOM    434  O   ALA A  47      13.700  -3.376  13.269  1.00 92.55           O
ATOM    435  HA  ALA A  47      11.952  -5.171  13.695  1.00 92.55           H
ATOM    436  CB  ALA A  47      10.983  -3.890  15.117  1.00 92.55           C
ATOM    437 1HB  ALA A  47      10.140  -4.570  15.236  1.00 92.55           H
ATOM    438 2HB  ALA A  47      11.209  -3.421  16.075  1.00 92.55           H
ATOM    439 3HB  ALA A  47      10.728  -3.121  14.387  1.00 92.55           H
ATOM    440  HN  ALA A  47      11.992  -5.687  16.436  1.00 92.55           H
ATOM    441  N   SER A  48      14.108  -3.469  15.492  1.00 90.72           N
ATOM    442  CA  SER A  48      15.183  -2.492  15.453  1.00 90.72           C
ATOM    443  C   SER A  48      16.332  -3.013  14.588  1.00 90.72           C
ATOM    444  O   SER A  48      17.135  -2.231  14.081  1.00 90.72           O
ATOM    445  HA  SER A  48      14.745  -1.598  15.010  1.00 90.72           H
ATOM    446  CB  SER A  48      15.684  -2.169  16.862  1.00 90.72           C
ATOM    447 1HB  SER A  48      16.328  -1.290  16.825  1.00 90.72           H
ATOM    448 2HB  SER A  48      14.836  -1.916  17.499  1.00 90.72           H
ATOM    449  OG  SER A  48      16.401  -3.258  17.438  1.00 90.72           O
ATOM    450  HG  SER A  48      16.730  -3.008  18.348  1.00 90.72           H
ATOM    451  HN  SER A  48      13.942  -3.880  16.389  1.00 90.72           H
ATOM    452  N   HIS A  49      16.375  -4.330  14.446  1.00 86.20           N
ATOM    453  CA  HIS A  49      17.442  -4.967  13.694  1.00 86.20           C
ATOM    454  C   HIS A  49      16.967  -5.248  12.267  1.00 86.20           C
ATOM    455  O   HIS A  49      17.728  -5.091  11.314  1.00 86.20           O
ATOM    456  HA  HIS A  49      18.268  -4.258  13.660  1.00 86.20           H
ATOM    457  CB  HIS A  49      17.936  -6.225  14.412  1.00 86.20           C
ATOM    458 1HB  HIS A  49      17.079  -6.854  14.652  1.00 86.20           H
ATOM    459 2HB  HIS A  49      18.569  -6.794  13.732  1.00 86.20           H
ATOM    460  CG  HIS A  49      18.708  -5.945  15.680  1.00 86.20           C
ATOM    461  ND1 HIS A  49      18.093  -5.760  16.906  1.00 86.20           N
ATOM    462  HD1 HIS A  49      17.109  -5.790  17.077  1.00 86.20           H
ATOM    463  CD2 HIS A  49      20.048  -5.822  15.898  1.00 86.20           C
ATOM    464  HD2 HIS A  49      20.828  -5.911  15.142  1.00 86.20           H
ATOM    465  CE1 HIS A  49      19.032  -5.535  17.814  1.00 86.20           C
ATOM    466  HE1 HIS A  49      18.865  -5.352  18.875  1.00 86.20           H
ATOM    467  NE2 HIS A  49      20.242  -5.574  17.187  1.00 86.20           N
ATOM    468  HN  HIS A  49      15.698  -4.956  14.834  1.00 86.20           H
ATOM    469  N   PHE A  50      15.711  -5.657  12.165  1.00 86.73           N
ATOM    470  CA  PHE A  50      15.209  -6.230  10.927  1.00 86.73           C
ATOM    471  C   PHE A  50      14.711  -5.137   9.979  1.00 86.73           C
ATOM    472  O   PHE A  50      15.004  -5.165   8.785  1.00 86.73           O
ATOM    473  HA  PHE A  50      16.036  -6.765  10.460  1.00 86.73           H
ATOM    474  CB  PHE A  50      14.036  -7.139  11.299  1.00 86.73           C
ATOM    475 1HB  PHE A  50      14.375  -7.870  12.033  1.00 86.73           H
ATOM    476 2HB  PHE A  50      13.263  -6.540  11.779  1.00 86.73           H
ATOM    477  CG  PHE A  50      13.422  -7.880  10.110  1.00 86.73           C
ATOM    478  CD1 PHE A  50      12.224  -7.480   9.604  1.00 86.73           C
ATOM    479  HD1 PHE A  50      11.702  -6.632  10.046  1.00 86.73           H
ATOM    480  CD2 PHE A  50      14.073  -8.939   9.558  1.00 86.73           C
ATOM    481  HD2 PHE A  50      15.033  -9.260   9.963  1.00 86.73           H
ATOM    482  CE1 PHE A  50      11.654  -8.168   8.500  1.00 86.73           C
ATOM    483  HE1 PHE A  50      10.695  -7.847   8.095  1.00 86.73           H
ATOM    484  CE2 PHE A  50      13.503  -9.627   8.454  1.00 86.73           C
ATOM    485  HE2 PHE A  50      14.025 -10.475   8.012  1.00 86.73           H
ATOM    486  CZ  PHE A  50      12.306  -9.226   7.948  1.00 86.73           C
ATOM    487  HZ  PHE A  50      11.868  -9.754   7.101  1.00 86.73           H
ATOM    488  HN  PHE A  50      15.043  -5.602  12.907  1.00 86.73           H
ATOM    489  N   LEU A  51      13.966  -4.200  10.547  1.00 92.60           N
ATOM    490  CA  LEU A  51      13.179  -3.280   9.744  1.00 92.60           C
ATOM    491  C   LEU A  51      14.109  -2.251   9.097  1.00 92.60           C
ATOM    492  O   LEU A  51      14.009  -1.985   7.900  1.00 92.60           O
ATOM    493  HA  LEU A  51      12.704  -3.861   8.953  1.00 92.60           H
ATOM    494  CB  LEU A  51      12.061  -2.657  10.582  1.00 92.60           C
ATOM    495 1HB  LEU A  51      12.513  -2.152  11.436  1.00 92.60           H
ATOM    496 2HB  LEU A  51      11.568  -1.892   9.983  1.00 92.60           H
ATOM    497  CG  LEU A  51      10.996  -3.624  11.103  1.00 92.60           C
ATOM    498  HG  LEU A  51      11.477  -4.331  11.778  1.00 92.60           H
ATOM    499  CD1 LEU A  51       9.930  -2.881  11.911  1.00 92.60           C
ATOM    500 1HD1 LEU A  51      10.398  -2.386  12.761  1.00 92.60           H
ATOM    501 2HD1 LEU A  51       9.447  -2.136  11.278  1.00 92.60           H
ATOM    502 3HD1 LEU A  51       9.185  -3.591  12.269  1.00 92.60           H
ATOM    503  CD2 LEU A  51      10.385  -4.435   9.958  1.00 92.60           C
ATOM    504 1HD2 LEU A  51       9.923  -3.759   9.239  1.00 92.60           H
ATOM    505 2HD2 LEU A  51      11.168  -5.011   9.464  1.00 92.60           H
ATOM    506 3HD2 LEU A  51       9.631  -5.114  10.356  1.00 92.60           H
ATOM    507  HN  LEU A  51      13.896  -4.064  11.536  1.00 92.60           H
ATOM    508  N   PRO A  52      15.026  -1.657   9.872  1.00 94.21           N
ATOM    509  CA  PRO A  52      15.780  -0.495   9.394  1.00 94.21           C
ATOM    510  C   PRO A  52      16.454  -0.756   8.056  1.00 94.21           C
ATOM    511  O   PRO A  52      16.322   0.037   7.126  1.00 94.21           O
ATOM    512  HA  PRO A  52      15.105   0.341   9.214  1.00 94.21           H
ATOM    513  CB  PRO A  52      16.802  -0.244  10.504  1.00 94.21           C
ATOM    514 1HB  PRO A  52      17.739  -0.766  10.313  1.00 94.21           H
ATOM    515 2HB  PRO A  52      17.041   0.815  10.597  1.00 94.21           H
ATOM    516  CG  PRO A  52      16.105  -0.775  11.752  1.00 94.21           C
ATOM    517 1HG  PRO A  52      16.815  -0.993  12.550  1.00 94.21           H
ATOM    518 2HG  PRO A  52      15.398  -0.053  12.159  1.00 94.21           H
ATOM    519  CD  PRO A  52      15.412  -2.030  11.245  1.00 94.21           C
ATOM    520 1HD  PRO A  52      16.079  -2.892  11.253  1.00 94.21           H
ATOM    521 2HD  PRO A  52      14.550  -2.292  11.858  1.00 94.21           H
ATOM    522  N   PRO A  53      17.188  -1.870   7.928  1.00 94.87           N
ATOM    523  CA  PRO A  53      17.956  -2.131   6.708  1.00 94.87           C
ATOM    524  C   PRO A  53      17.061  -2.418   5.514  1.00 94.87           C
ATOM    525  O   PRO A  53      17.387  -2.050   4.387  1.00 94.87           O
ATOM    526  HA  PRO A  53      18.530  -1.248   6.428  1.00 94.87           H
ATOM    527  CB  PRO A  53      18.818  -3.341   7.075  1.00 94.87           C
ATOM    528 1HB  PRO A  53      18.996  -3.983   6.212  1.00 94.87           H
ATOM    529 2HB  PRO A  53      19.794  -3.038   7.453  1.00 94.87           H
ATOM    530  CG  PRO A  53      18.013  -4.045   8.130  1.00 94.87           C
ATOM    531 1HG  PRO A  53      17.275  -4.712   7.683  1.00 94.87           H
ATOM    532 2HG  PRO A  53      18.649  -4.657   8.769  1.00 94.87           H
ATOM    533  CD  PRO A  53      17.348  -2.952   8.916  1.00 94.87           C
ATOM    534 1HD  PRO A  53      16.388  -3.275   9.318  1.00 94.87           H
ATOM    535 2HD  PRO A  53      17.959  -2.638   9.762  1.00 94.87           H
ATOM    536  N   LEU A  54      15.944  -3.073   5.796  1.00 92.14           N
ATOM    537  CA  LEU A  54      15.029  -3.479   4.743  1.00 92.14           C
ATOM    538  C   LEU A  54      14.350  -2.240   4.157  1.00 92.14           C
ATOM    539  O   LEU A  54      14.181  -2.135   2.943  1.00 92.14           O
ATOM    540  HA  LEU A  54      15.621  -3.951   3.959  1.00 92.14           H
ATOM    541  CB  LEU A  54      14.047  -4.531   5.263  1.00 92.14           C
ATOM    542 1HB  LEU A  54      13.568  -4.140   6.161  1.00 92.14           H
ATOM    543 2HB  LEU A  54      13.262  -4.667   4.518  1.00 92.14           H
ATOM    544  CG  LEU A  54      14.643  -5.901   5.591  1.00 92.14           C
ATOM    545  HG  LEU A  54      15.407  -5.766   6.356  1.00 92.14           H
ATOM    546  CD1 LEU A  54      13.580  -6.836   6.173  1.00 92.14           C
ATOM    547 1HD1 LEU A  54      13.177  -6.402   7.088  1.00 92.14           H
ATOM    548 2HD1 LEU A  54      12.777  -6.968   5.449  1.00 92.14           H
ATOM    549 3HD1 LEU A  54      14.031  -7.803   6.398  1.00 92.14           H
ATOM    550  CD2 LEU A  54      15.330  -6.508   4.366  1.00 92.14           C
ATOM    551 1HD2 LEU A  54      14.603  -6.626   3.563  1.00 92.14           H
ATOM    552 2HD2 LEU A  54      16.132  -5.848   4.036  1.00 92.14           H
ATOM    553 3HD2 LEU A  54      15.745  -7.481   4.627  1.00 92.14           H
ATOM    554  HN  LEU A  54      15.662  -3.325   6.721  1.00 92.14           H
ATOM    555  N   TYR A  55      13.978  -1.332   5.047  1.00 92.91           N
ATOM    556  CA  TYR A  55      13.294  -0.117   4.636  1.00 92.91           C
ATOM    557  C   TYR A  55      14.215   0.776   3.803  1.00 92.91           C
ATOM    558  O   TYR A  55      13.776   1.395   2.835  1.00 92.91           O
ATOM    559  HA  TYR A  55      12.433  -0.404   4.032  1.00 92.91           H
ATOM    560  CB  TYR A  55      12.924   0.616   5.928  1.00 92.91           C
ATOM    561 1HB  TYR A  55      13.782   0.601   6.600  1.00 92.91           H
ATOM    562 2HB  TYR A  55      12.721   1.661   5.694  1.00 92.91           H
ATOM    563  CG  TYR A  55      11.715   0.025   6.654  1.00 92.91           C
ATOM    564  CD1 TYR A  55      11.102  -1.110   6.164  1.00 92.91           C
ATOM    565  HD1 TYR A  55      11.479  -1.585   5.259  1.00 92.91           H
ATOM    566  CD2 TYR A  55      11.237   0.627   7.801  1.00 92.91           C
ATOM    567  HD2 TYR A  55      11.721   1.524   8.188  1.00 92.91           H
ATOM    568  CE1 TYR A  55       9.963  -1.666   6.848  1.00 92.91           C
ATOM    569  HE1 TYR A  55       9.470  -2.562   6.471  1.00 92.91           H
ATOM    570  CE2 TYR A  55      10.098   0.071   8.485  1.00 92.91           C
ATOM    571  HE2 TYR A  55       9.710   0.537   9.391  1.00 92.91           H
ATOM    572  CZ  TYR A  55       9.518  -1.048   7.975  1.00 92.91           C
ATOM    573  OH  TYR A  55       8.442  -1.573   8.621  1.00 92.91           O
ATOM    574  HH  TYR A  55       8.085  -2.355   8.110  1.00 92.91           H
ATOM    575  HN  TYR A  55      14.136  -1.415   6.031  1.00 92.91           H
ATOM    576  N   TRP A  56      15.476   0.813   4.208  1.00 91.13           N
ATOM    577  CA  TRP A  56      16.473   1.582   3.483  1.00 91.13           C
ATOM    578  C   TRP A  56      16.621   0.968   2.090  1.00 91.13           C
ATOM    579  O   TRP A  56      16.680   1.688   1.094  1.00 91.13           O
ATOM    580  HA  TRP A  56      16.110   2.607   3.403  1.00 91.13           H
ATOM    581  CB  TRP A  56      17.792   1.637   4.256  1.00 91.13           C
ATOM    582 1HB  TRP A  56      17.976   0.663   4.710  1.00 91.13           H
ATOM    583 2HB  TRP A  56      18.606   1.820   3.554  1.00 91.13           H
ATOM    584  CG  TRP A  56      17.830   2.707   5.349  1.00 91.13           C
ATOM    585  CD1 TRP A  56      17.955   2.532   6.671  1.00 91.13           C
ATOM    586  HD1 TRP A  56      18.050   1.560   7.155  1.00 91.13           H
ATOM    587  CD2 TRP A  56      17.736   4.134   5.157  1.00 91.13           C
ATOM    588  NE1 TRP A  56      17.948   3.737   7.344  1.00 91.13           N
ATOM    589  HE1 TRP A  56      18.028   3.864   8.332  1.00 91.13           H
ATOM    590  CE2 TRP A  56      17.811   4.742   6.394  1.00 91.13           C
ATOM    591  CE3 TRP A  56      17.593   4.887   3.978  1.00 91.13           C
ATOM    592  HE3 TRP A  56      17.532   4.430   2.990  1.00 91.13           H
ATOM    593  CZ2 TRP A  56      17.752   6.130   6.570  1.00 91.13           C
ATOM    594  HZ2 TRP A  56      17.814   6.586   7.558  1.00 91.13           H
ATOM    595  CZ3 TRP A  56      17.535   6.272   4.172  1.00 91.13           C
ATOM    596  HZ3 TRP A  56      17.424   6.903   3.290  1.00 91.13           H
ATOM    597  CH2 TRP A  56      17.609   6.900   5.410  1.00 91.13           C
ATOM    598  HH2 TRP A  56      17.556   7.986   5.477  1.00 91.13           H
ATOM    599  HN  TRP A  56      15.818   0.331   5.015  1.00 91.13           H
ATOM    600  N   LEU A  57      16.679  -0.355   2.064  1.00 91.62           N
ATOM    601  CA  LEU A  57      16.828  -1.073   0.809  1.00 91.62           C
ATOM    602  C   LEU A  57      15.629  -0.772  -0.092  1.00 91.62           C
ATOM    603  O   LEU A  57      15.797  -0.446  -1.266  1.00 91.62           O
ATOM    604  HA  LEU A  57      17.728  -0.698   0.323  1.00 91.62           H
ATOM    605  CB  LEU A  57      17.042  -2.566   1.069  1.00 91.62           C
ATOM    606 1HB  LEU A  57      17.932  -2.683   1.688  1.00 91.62           H
ATOM    607 2HB  LEU A  57      16.198  -2.938   1.650  1.00 91.62           H
ATOM    608  CG  LEU A  57      17.199  -3.447  -0.172  1.00 91.62           C
ATOM    609  HG  LEU A  57      16.355  -3.257  -0.835  1.00 91.62           H
ATOM    610  CD1 LEU A  57      18.470  -3.084  -0.944  1.00 91.62           C
ATOM    611 1HD1 LEU A  57      18.419  -2.042  -1.259  1.00 91.62           H
ATOM    612 2HD1 LEU A  57      19.339  -3.228  -0.302  1.00 91.62           H
ATOM    613 3HD1 LEU A  57      18.557  -3.726  -1.822  1.00 91.62           H
ATOM    614  CD2 LEU A  57      17.158  -4.930   0.199  1.00 91.62           C
ATOM    615 1HD2 LEU A  57      17.969  -5.154   0.892  1.00 91.62           H
ATOM    616 2HD2 LEU A  57      16.203  -5.160   0.672  1.00 91.62           H
ATOM    617 3HD2 LEU A  57      17.272  -5.534  -0.701  1.00 91.62           H
ATOM    618  HN  LEU A  57      16.625  -0.933   2.878  1.00 91.62           H
ATOM    619  N   VAL A  58      14.445  -0.891   0.492  1.00 93.44           N
ATOM    620  CA  VAL A  58      13.218  -0.679  -0.255  1.00 93.44           C
ATOM    621  C   VAL A  58      13.203   0.748  -0.809  1.00 93.44           C
ATOM    622  O   VAL A  58      12.875   0.962  -1.975  1.00 93.44           O
ATOM    623  HA  VAL A  58      13.215  -1.379  -1.091  1.00 93.44           H
ATOM    624  CB  VAL A  58      12.007  -0.990   0.627  1.00 93.44           C
ATOM    625  HB  VAL A  58      12.119  -0.434   1.558  1.00 93.44           H
ATOM    626  CG1 VAL A  58      10.709  -0.532  -0.040  1.00 93.44           C
ATOM    627 1HG1 VAL A  58      10.749   0.544  -0.212  1.00 93.44           H
ATOM    628 2HG1 VAL A  58      10.589  -1.047  -0.993  1.00 93.44           H
ATOM    629 3HG1 VAL A  58       9.865  -0.765   0.608  1.00 93.44           H
ATOM    630  CG2 VAL A  58      11.950  -2.479   0.973  1.00 93.44           C
ATOM    631 1HG2 VAL A  58      11.873  -3.063   0.056  1.00 93.44           H
ATOM    632 2HG2 VAL A  58      12.856  -2.763   1.509  1.00 93.44           H
ATOM    633 3HG2 VAL A  58      11.080  -2.673   1.601  1.00 93.44           H
ATOM    634  HN  VAL A  58      14.318  -1.128   1.455  1.00 93.44           H
ATOM    635  N   PHE A  59      13.562   1.687   0.054  1.00 94.45           N
ATOM    636  CA  PHE A  59      13.556   3.090  -0.322  1.00 94.45           C
ATOM    637  C   PHE A  59      14.447   3.335  -1.541  1.00 94.45           C
ATOM    638  O   PHE A  59      14.012   3.938  -2.521  1.00 94.45           O
ATOM    639  HA  PHE A  59      12.527   3.356  -0.566  1.00 94.45           H
ATOM    640  CB  PHE A  59      14.114   3.874   0.868  1.00 94.45           C
ATOM    641 1HB  PHE A  59      13.425   3.780   1.708  1.00 94.45           H
ATOM    642 2HB  PHE A  59      15.057   3.424   1.177  1.00 94.45           H
ATOM    643  CG  PHE A  59      14.344   5.360   0.581  1.00 94.45           C
ATOM    644  CD1 PHE A  59      15.611   5.845   0.489  1.00 94.45           C
ATOM    645  HD1 PHE A  59      16.462   5.177   0.619  1.00 94.45           H
ATOM    646  CD2 PHE A  59      13.283   6.194   0.419  1.00 94.45           C
ATOM    647  HD2 PHE A  59      12.267   5.804   0.493  1.00 94.45           H
ATOM    648  CE1 PHE A  59      15.825   7.224   0.223  1.00 94.45           C
ATOM    649  HE1 PHE A  59      16.841   7.613   0.149  1.00 94.45           H
ATOM    650  CE2 PHE A  59      13.497   7.572   0.153  1.00 94.45           C
ATOM    651  HE2 PHE A  59      12.646   8.241   0.023  1.00 94.45           H
ATOM    652  CZ  PHE A  59      14.764   8.058   0.061  1.00 94.45           C
ATOM    653  HZ  PHE A  59      14.928   9.116  -0.144  1.00 94.45           H
ATOM    654  HN  PHE A  59      13.852   1.502   0.993  1.00 94.45           H
ATOM    655  N   ILE A  60      15.677   2.855  -1.441  1.00 91.87           N
ATOM    656  CA  ILE A  60      16.680   3.148  -2.451  1.00 91.87           C
ATOM    657  C   ILE A  60      16.214   2.598  -3.801  1.00 91.87           C
ATOM    658  O   ILE A  60      16.185   3.323  -4.794  1.00 91.87           O
ATOM    659  HA  ILE A  60      16.758   4.232  -2.529  1.00 91.87           H
ATOM    660  CB  ILE A  60      18.050   2.626  -2.014  1.00 91.87           C
ATOM    661  HB  ILE A  60      17.933   1.592  -1.687  1.00 91.87           H
ATOM    662  CG1 ILE A  60      18.584   3.420  -0.821  1.00 91.87           C
ATOM    663 1HG1 ILE A  60      18.888   4.414  -1.148  1.00 91.87           H
ATOM    664 2HG1 ILE A  60      17.792   3.555  -0.085  1.00 91.87           H
ATOM    665  CG2 ILE A  60      19.034   2.620  -3.186  1.00 91.87           C
ATOM    666 1HG2 ILE A  60      18.651   1.977  -3.979  1.00 91.87           H
ATOM    667 2HG2 ILE A  60      19.151   3.634  -3.567  1.00 91.87           H
ATOM    668 3HG2 ILE A  60      19.999   2.244  -2.848  1.00 91.87           H
ATOM    669  CD1 ILE A  60      19.773   2.705  -0.175  1.00 91.87           C
ATOM    670 1HD1 ILE A  60      19.459   1.720   0.173  1.00 91.87           H
ATOM    671 2HD1 ILE A  60      20.572   2.594  -0.907  1.00 91.87           H
ATOM    672 3HD1 ILE A  60      20.133   3.291   0.671  1.00 91.87           H
ATOM    673  HN  ILE A  60      15.992   2.276  -0.689  1.00 91.87           H
ATOM    674  N   VAL A  61      15.860   1.321  -3.793  1.00 92.04           N
ATOM    675  CA  VAL A  61      15.530   0.629  -5.027  1.00 92.04           C
ATOM    676  C   VAL A  61      14.257   1.235  -5.622  1.00 92.04           C
ATOM    677  O   VAL A  61      14.180   1.465  -6.828  1.00 92.04           O
ATOM    678  HA  VAL A  61      16.353   0.787  -5.724  1.00 92.04           H
ATOM    679  CB  VAL A  61      15.411  -0.874  -4.768  1.00 92.04           C
ATOM    680  HB  VAL A  61      14.663  -1.022  -3.989  1.00 92.04           H
ATOM    681  CG1 VAL A  61      14.936  -1.611  -6.022  1.00 92.04           C
ATOM    682 1HG1 VAL A  61      13.959  -1.229  -6.319  1.00 92.04           H
ATOM    683 2HG1 VAL A  61      15.650  -1.451  -6.830  1.00 92.04           H
ATOM    684 3HG1 VAL A  61      14.860  -2.677  -5.810  1.00 92.04           H
ATOM    685  CG2 VAL A  61      16.735  -1.450  -4.263  1.00 92.04           C
ATOM    686 1HG2 VAL A  61      17.512  -1.285  -5.009  1.00 92.04           H
ATOM    687 2HG2 VAL A  61      17.015  -0.956  -3.332  1.00 92.04           H
ATOM    688 3HG2 VAL A  61      16.623  -2.520  -4.086  1.00 92.04           H
ATOM    689  HN  VAL A  61      15.798   0.763  -2.966  1.00 92.04           H
ATOM    690  N   GLY A  62      13.291   1.478  -4.749  1.00 93.74           N
ATOM    691  CA  GLY A  62      11.985   1.940  -5.187  1.00 93.74           C
ATOM    692  C   GLY A  62      12.063   3.369  -5.727  1.00 93.74           C
ATOM    693  O   GLY A  62      11.455   3.684  -6.750  1.00 93.74           O
ATOM    694 1HA  GLY A  62      11.600   1.275  -5.960  1.00 93.74           H
ATOM    695 2HA  GLY A  62      11.283   1.900  -4.354  1.00 93.74           H
ATOM    696  HN  GLY A  62      13.389   1.363  -3.760  1.00 93.74           H
ATOM    697  N   ALA A  63      12.815   4.197  -5.017  1.00 94.08           N
ATOM    698  CA  ALA A  63      12.949   5.594  -5.391  1.00 94.08           C
ATOM    699  C   ALA A  63      13.571   5.687  -6.786  1.00 94.08           C
ATOM    700  O   ALA A  63      13.098   6.444  -7.632  1.00 94.08           O
ATOM    701  HA  ALA A  63      11.950   6.028  -5.419  1.00 94.08           H
ATOM    702  CB  ALA A  63      13.776   6.329  -4.334  1.00 94.08           C
ATOM    703 1HB  ALA A  63      13.277   6.258  -3.368  1.00 94.08           H
ATOM    704 2HB  ALA A  63      14.765   5.874  -4.266  1.00 94.08           H
ATOM    705 3HB  ALA A  63      13.877   7.377  -4.615  1.00 94.08           H
ATOM    706  HN  ALA A  63      13.326   3.927  -4.201  1.00 94.08           H
ATOM    707  N   LEU A  64      14.623   4.906  -6.983  1.00 88.28           N
ATOM    708  CA  LEU A  64      15.318   4.893  -8.259  1.00 88.28           C
ATOM    709  C   LEU A  64      14.363   4.404  -9.349  1.00 88.28           C
ATOM    710  O   LEU A  64      14.263   5.015 -10.412  1.00 88.28           O
ATOM    711  HA  LEU A  64      15.603   5.920  -8.486  1.00 88.28           H
ATOM    712  CB  LEU A  64      16.608   4.076  -8.159  1.00 88.28           C
ATOM    713 1HB  LEU A  64      16.369   3.109  -7.717  1.00 88.28           H
ATOM    714 2HB  LEU A  64      16.971   3.884  -9.169  1.00 88.28           H
ATOM    715  CG  LEU A  64      17.742   4.710  -7.350  1.00 88.28           C
ATOM    716  HG  LEU A  64      17.351   4.984  -6.371  1.00 88.28           H
ATOM    717  CD1 LEU A  64      18.876   3.709  -7.121  1.00 88.28           C
ATOM    718 1HD1 LEU A  64      18.495   2.847  -6.573  1.00 88.28           H
ATOM    719 2HD1 LEU A  64      19.273   3.383  -8.082  1.00 88.28           H
ATOM    720 3HD1 LEU A  64      19.669   4.185  -6.544  1.00 88.28           H
ATOM    721  CD2 LEU A  64      18.237   5.996  -8.015  1.00 88.28           C
ATOM    722 1HD2 LEU A  64      18.606   5.769  -9.015  1.00 88.28           H
ATOM    723 2HD2 LEU A  64      17.416   6.709  -8.083  1.00 88.28           H
ATOM    724 3HD2 LEU A  64      19.043   6.425  -7.419  1.00 88.28           H
ATOM    725  HN  LEU A  64      15.001   4.291  -6.290  1.00 88.28           H
ATOM    726  N   GLY A  65      13.685   3.306  -9.048  1.00 91.15           N
ATOM    727  CA  GLY A  65      12.851   2.646 -10.039  1.00 91.15           C
ATOM    728  C   GLY A  65      11.712   3.560 -10.493  1.00 91.15           C
ATOM    729  O   GLY A  65      11.520   3.770 -11.690  1.00 91.15           O
ATOM    730 1HA  GLY A  65      13.458   2.360 -10.898  1.00 91.15           H
ATOM    731 2HA  GLY A  65      12.440   1.727  -9.619  1.00 91.15           H
ATOM    732  HN  GLY A  65      13.699   2.869  -8.149  1.00 91.15           H
ATOM    733  N   ASN A  66      10.986   4.080  -9.514  1.00 88.31           N
ATOM    734  CA  ASN A  66       9.787   4.850  -9.799  1.00 88.31           C
ATOM    735  C   ASN A  66      10.182   6.183 -10.436  1.00 88.31           C
ATOM    736  O   ASN A  66       9.485   6.685 -11.317  1.00 88.31           O
ATOM    737  HA  ASN A  66       9.198   4.225 -10.470  1.00 88.31           H
ATOM    738  CB  ASN A  66       9.008   5.151  -8.517  1.00 88.31           C
ATOM    739 1HB  ASN A  66       9.699   5.454  -7.730  1.00 88.31           H
ATOM    740 2HB  ASN A  66       8.332   5.988  -8.686  1.00 88.31           H
ATOM    741  CG  ASN A  66       8.211   3.928  -8.060  1.00 88.31           C
ATOM    742  OD1 ASN A  66       7.287   3.476  -8.716  1.00 88.31           O
ATOM    743  ND2 ASN A  66       8.618   3.419  -6.900  1.00 88.31           N
ATOM    744 1HD2 ASN A  66       9.383   3.838  -6.412  1.00 88.31           H
ATOM    745 2HD2 ASN A  66       8.158   2.617  -6.517  1.00 88.31           H
ATOM    746  HN  ASN A  66      11.205   3.982  -8.543  1.00 88.31           H
ATOM    747  N   SER A  67      11.300   6.719  -9.967  1.00 90.09           N
ATOM    748  CA  SER A  67      11.834   7.948 -10.529  1.00 90.09           C
ATOM    749  C   SER A  67      12.129   7.758 -12.018  1.00 90.09           C
ATOM    750  O   SER A  67      11.909   8.665 -12.819  1.00 90.09           O
ATOM    751  HA  SER A  67      11.052   8.694 -10.386  1.00 90.09           H
ATOM    752  CB  SER A  67      13.099   8.387  -9.789  1.00 90.09           C
ATOM    753 1HB  SER A  67      13.851   7.602  -9.859  1.00 90.09           H
ATOM    754 2HB  SER A  67      13.514   9.271 -10.274  1.00 90.09           H
ATOM    755  OG  SER A  67      12.842   8.676  -8.417  1.00 90.09           O
ATOM    756  HG  SER A  67      13.323   8.021  -7.834  1.00 90.09           H
ATOM    757  HN  SER A  67      11.835   6.329  -9.218  1.00 90.09           H
ATOM    758  N   LEU A  68      12.622   6.572 -12.344  1.00 84.48           N
ATOM    759  CA  LEU A  68      12.962   6.256 -13.721  1.00 84.48           C
ATOM    760  C   LEU A  68      11.682   6.197 -14.557  1.00 84.48           C
ATOM    761  O   LEU A  68      11.656   6.671 -15.692  1.00 84.48           O
ATOM    762  HA  LEU A  68      13.584   7.067 -14.098  1.00 84.48           H
ATOM    763  CB  LEU A  68      13.798   4.976 -13.786  1.00 84.48           C
ATOM    764 1HB  LEU A  68      14.434   4.936 -12.902  1.00 84.48           H
ATOM    765 2HB  LEU A  68      13.123   4.122 -13.731  1.00 84.48           H
ATOM    766  CG  LEU A  68      14.681   4.814 -15.024  1.00 84.48           C
ATOM    767  HG  LEU A  68      14.350   5.531 -15.776  1.00 84.48           H
ATOM    768  CD1 LEU A  68      16.141   5.139 -14.702  1.00 84.48           C
ATOM    769 1HD1 LEU A  68      16.216   6.168 -14.352  1.00 84.48           H
ATOM    770 2HD1 LEU A  68      16.501   4.463 -13.926  1.00 84.48           H
ATOM    771 3HD1 LEU A  68      16.747   5.016 -15.600  1.00 84.48           H
ATOM    772  CD2 LEU A  68      14.525   3.418 -15.631  1.00 84.48           C
ATOM    773 1HD2 LEU A  68      14.814   2.668 -14.895  1.00 84.48           H
ATOM    774 2HD2 LEU A  68      13.486   3.262 -15.920  1.00 84.48           H
ATOM    775 3HD2 LEU A  68      15.164   3.330 -16.510  1.00 84.48           H
ATOM    776  HN  LEU A  68      12.790   5.836 -11.688  1.00 84.48           H
ATOM    777  N   VAL A  69      10.651   5.613 -13.963  1.00 86.42           N
ATOM    778  CA  VAL A  69       9.375   5.475 -14.644  1.00 86.42           C
ATOM    779  C   VAL A  69       8.853   6.862 -15.025  1.00 86.42           C
ATOM    780  O   VAL A  69       8.479   7.095 -16.173  1.00 86.42           O
ATOM    781  HA  VAL A  69       9.549   4.903 -15.556  1.00 86.42           H
ATOM    782  CB  VAL A  69       8.398   4.687 -13.770  1.00 86.42           C
ATOM    783  HB  VAL A  69       8.366   5.163 -12.790  1.00 86.42           H
ATOM    784  CG1 VAL A  69       6.985   4.724 -14.356  1.00 86.42           C
ATOM    785 1HG1 VAL A  69       6.644   5.757 -14.417  1.00 86.42           H
ATOM    786 2HG1 VAL A  69       6.994   4.284 -15.354  1.00 86.42           H
ATOM    787 3HG1 VAL A  69       6.311   4.156 -13.715  1.00 86.42           H
ATOM    788  CG2 VAL A  69       8.874   3.246 -13.577  1.00 86.42           C
ATOM    789 1HG2 VAL A  69       8.949   2.755 -14.548  1.00 86.42           H
ATOM    790 2HG2 VAL A  69       9.852   3.247 -13.095  1.00 86.42           H
ATOM    791 3HG2 VAL A  69       8.162   2.708 -12.952  1.00 86.42           H
ATOM    792  HN  VAL A  69      10.679   5.238 -13.037  1.00 86.42           H
ATOM    793  N   ILE A  70       8.843   7.746 -14.038  1.00 88.26           N
ATOM    794  CA  ILE A  70       8.299   9.079 -14.234  1.00 88.26           C
ATOM    795  C   ILE A  70       9.072   9.783 -15.350  1.00 88.26           C
ATOM    796  O   ILE A  70       8.479  10.451 -16.196  1.00 88.26           O
ATOM    797  HA  ILE A  70       7.262   8.966 -14.551  1.00 88.26           H
ATOM    798  CB  ILE A  70       8.286   9.852 -12.913  1.00 88.26           C
ATOM    799  HB  ILE A  70       9.284   9.799 -12.477  1.00 88.26           H
ATOM    800  CG1 ILE A  70       7.321   9.212 -11.913  1.00 88.26           C
ATOM    801 1HG1 ILE A  70       6.293   9.418 -12.210  1.00 88.26           H
ATOM    802 2HG1 ILE A  70       7.446   8.129 -11.924  1.00 88.26           H
ATOM    803  CG2 ILE A  70       7.972  11.331 -13.146  1.00 88.26           C
ATOM    804 1HG2 ILE A  70       8.730  11.765 -13.798  1.00 88.26           H
ATOM    805 2HG2 ILE A  70       6.993  11.425 -13.615  1.00 88.26           H
ATOM    806 3HG2 ILE A  70       7.969  11.857 -12.191  1.00 88.26           H
ATOM    807  CD1 ILE A  70       7.565   9.744 -10.499  1.00 88.26           C
ATOM    808 1HD1 ILE A  70       8.586   9.514 -10.195  1.00 88.26           H
ATOM    809 2HD1 ILE A  70       7.416  10.823 -10.486  1.00 88.26           H
ATOM    810 3HD1 ILE A  70       6.866   9.272  -9.808  1.00 88.26           H
ATOM    811  HN  ILE A  70       9.198   7.565 -13.121  1.00 88.26           H
ATOM    812  N   LEU A  71      10.386   9.608 -15.317  1.00 83.93           N
ATOM    813  CA  LEU A  71      11.254  10.281 -16.269  1.00 83.93           C
ATOM    814  C   LEU A  71      10.913   9.810 -17.684  1.00 83.93           C
ATOM    815  O   LEU A  71      10.843  10.617 -18.610  1.00 83.93           O
ATOM    816  HA  LEU A  71      11.048  11.349 -16.201  1.00 83.93           H
ATOM    817  CB  LEU A  71      12.722  10.078 -15.890  1.00 83.93           C
ATOM    818 1HB  LEU A  71      12.845  10.338 -14.839  1.00 83.93           H
ATOM    819 2HB  LEU A  71      12.959   9.019 -15.986  1.00 83.93           H
ATOM    820  CG  LEU A  71      13.742  10.876 -16.706  1.00 83.93           C
ATOM    821  HG  LEU A  71      13.436  10.850 -17.752  1.00 83.93           H
ATOM    822  CD1 LEU A  71      13.760  12.344 -16.276  1.00 83.93           C
ATOM    823 1HD1 LEU A  71      12.773  12.780 -16.428  1.00 83.93           H
ATOM    824 2HD1 LEU A  71      14.028  12.410 -15.222  1.00 83.93           H
ATOM    825 3HD1 LEU A  71      14.493  12.888 -16.872  1.00 83.93           H
ATOM    826  CD2 LEU A  71      15.129  10.237 -16.625  1.00 83.93           C
ATOM    827 1HD2 LEU A  71      15.457  10.211 -15.586  1.00 83.93           H
ATOM    828 2HD2 LEU A  71      15.085   9.221 -17.017  1.00 83.93           H
ATOM    829 3HD2 LEU A  71      15.835  10.824 -17.214  1.00 83.93           H
ATOM    830  HN  LEU A  71      10.855   9.022 -14.658  1.00 83.93           H
ATOM    831  N   VAL A  72      10.711   8.507 -17.808  1.00 83.25           N
ATOM    832  CA  VAL A  72      10.460   7.908 -19.108  1.00 83.25           C
ATOM    833  C   VAL A  72       9.176   8.496 -19.696  1.00 83.25           C
ATOM    834  O   VAL A  72       9.139   8.869 -20.867  1.00 83.25           O
ATOM    835  HA  VAL A  72      11.295   8.170 -19.757  1.00 83.25           H
ATOM    836  CB  VAL A  72      10.417   6.384 -18.983  1.00 83.25           C
ATOM    837  HB  VAL A  72       9.712   6.132 -18.191  1.00 83.25           H
ATOM    838  CG1 VAL A  72       9.919   5.741 -20.278  1.00 83.25           C
ATOM    839 1HG1 VAL A  72       8.914   6.102 -20.500  1.00 83.25           H
ATOM    840 2HG1 VAL A  72      10.588   6.006 -21.096  1.00 83.25           H
ATOM    841 3HG1 VAL A  72       9.898   4.658 -20.162  1.00 83.25           H
ATOM    842  CG2 VAL A  72      11.786   5.828 -18.586  1.00 83.25           C
ATOM    843 1HG2 VAL A  72      12.521   6.095 -19.345  1.00 83.25           H
ATOM    844 2HG2 VAL A  72      12.086   6.249 -17.626  1.00 83.25           H
ATOM    845 3HG2 VAL A  72      11.728   4.742 -18.504  1.00 83.25           H
ATOM    846  HN  VAL A  72      10.717   7.865 -17.041  1.00 83.25           H
ATOM    847  N   TYR A  73       8.153   8.560 -18.855  1.00 79.14           N
ATOM    848  CA  TYR A  73       6.856   9.048 -19.291  1.00 79.14           C
ATOM    849  C   TYR A  73       6.914  10.541 -19.621  1.00 79.14           C
ATOM    850  O   TYR A  73       6.222  11.008 -20.524  1.00 79.14           O
ATOM    851  HA  TYR A  73       6.573   8.496 -20.187  1.00 79.14           H
ATOM    852  CB  TYR A  73       5.907   8.835 -18.110  1.00 79.14           C
ATOM    853 1HB  TYR A  73       6.479   8.888 -17.183  1.00 79.14           H
ATOM    854 2HB  TYR A  73       5.185   9.651 -18.085  1.00 79.14           H
ATOM    855  CG  TYR A  73       5.151   7.505 -18.151  1.00 79.14           C
ATOM    856  CD1 TYR A  73       4.207   7.278 -19.131  1.00 79.14           C
ATOM    857  HD1 TYR A  73       4.000   8.046 -19.877  1.00 79.14           H
ATOM    858  CD2 TYR A  73       5.414   6.533 -17.207  1.00 79.14           C
ATOM    859  HD2 TYR A  73       6.159   6.712 -16.433  1.00 79.14           H
ATOM    860  CE1 TYR A  73       3.496   6.027 -19.170  1.00 79.14           C
ATOM    861  HE1 TYR A  73       2.747   5.835 -19.939  1.00 79.14           H
ATOM    862  CE2 TYR A  73       4.702   5.282 -17.246  1.00 79.14           C
ATOM    863  HE2 TYR A  73       4.900   4.505 -16.506  1.00 79.14           H
ATOM    864  CZ  TYR A  73       3.778   5.090 -18.225  1.00 79.14           C
ATOM    865  OH  TYR A  73       3.107   3.908 -18.262  1.00 79.14           O
ATOM    866  HH  TYR A  73       2.587   3.837 -19.113  1.00 79.14           H
ATOM    867  HN  TYR A  73       8.201   8.287 -17.894  1.00 79.14           H
ATOM    868  N   TRP A  74       7.745  11.248 -18.869  1.00 71.31           N
ATOM    869  CA  TRP A  74       7.830  12.693 -19.004  1.00 71.31           C
ATOM    870  C   TRP A  74       8.429  13.006 -20.376  1.00 71.31           C
ATOM    871  O   TRP A  74       7.887  13.819 -21.123  1.00 71.31           O
ATOM    872  HA  TRP A  74       6.818  13.093 -18.938  1.00 71.31           H
ATOM    873  CB  TRP A  74       8.627  13.305 -17.850  1.00 71.31           C
ATOM    874 1HB  TRP A  74       8.234  12.922 -16.908  1.00 71.31           H
ATOM    875 2HB  TRP A  74       9.663  12.973 -17.922  1.00 71.31           H
ATOM    876  CG  TRP A  74       8.597  14.834 -17.815  1.00 71.31           C
ATOM    877  CD1 TRP A  74       9.402  15.690 -18.459  1.00 71.31           C
ATOM    878  HD1 TRP A  74      10.216  15.388 -19.118  1.00 71.31           H
ATOM    879  CD2 TRP A  74       7.678  15.659 -17.069  1.00 71.31           C
ATOM    880  NE1 TRP A  74       9.071  17.001 -18.183  1.00 71.31           N
ATOM    881  HE1 TRP A  74       9.526  17.815 -18.545  1.00 71.31           H
ATOM    882  CE2 TRP A  74       7.990  16.982 -17.311  1.00 71.31           C
ATOM    883  CE3 TRP A  74       6.619  15.300 -16.217  1.00 71.31           C
ATOM    884  HE3 TRP A  74       6.353  14.264 -16.010  1.00 71.31           H
ATOM    885  CZ2 TRP A  74       7.290  18.051 -16.739  1.00 71.31           C
ATOM    886  HZ2 TRP A  74       7.556  19.088 -16.946  1.00 71.31           H
ATOM    887  CZ3 TRP A  74       5.930  16.381 -15.653  1.00 71.31           C
ATOM    888  HZ3 TRP A  74       5.099  16.158 -14.984  1.00 71.31           H
ATOM    889  CH2 TRP A  74       6.231  17.717 -15.886  1.00 71.31           C
ATOM    890  HH2 TRP A  74       5.645  18.502 -15.408  1.00 71.31           H
ATOM    891  HN  TRP A  74       8.352  10.852 -18.181  1.00 71.31           H
ATOM    892  N   TYR A  75       9.539  12.343 -20.667  1.00 69.96           N
ATOM    893  CA  TYR A  75      10.374  12.737 -21.789  1.00 69.96           C
ATOM    894  C   TYR A  75       9.936  12.030 -23.073  1.00 69.96           C
ATOM    895  O   TYR A  75       9.964  12.622 -24.152  1.00 69.96           O
ATOM    896  HA  TYR A  75      10.271  13.814 -21.923  1.00 69.96           H
ATOM    897  CB  TYR A  75      11.794  12.293 -21.434  1.00 69.96           C
ATOM    898 1HB  TYR A  75      11.745  11.569 -20.621  1.00 69.96           H
ATOM    899 2HB  TYR A  75      12.228  11.779 -22.292  1.00 69.96           H
ATOM    900  CG  TYR A  75      12.720  13.439 -21.023  1.00 69.96           C
ATOM    901  CD1 TYR A  75      13.483  14.085 -21.974  1.00 69.96           C
ATOM    902  HD1 TYR A  75      13.425  13.779 -23.019  1.00 69.96           H
ATOM    903  CD2 TYR A  75      12.793  13.826 -19.700  1.00 69.96           C
ATOM    904  HD2 TYR A  75      12.191  13.315 -18.948  1.00 69.96           H
ATOM    905  CE1 TYR A  75      14.355  15.164 -21.587  1.00 69.96           C
ATOM    906  HE1 TYR A  75      14.962  15.683 -22.328  1.00 69.96           H
ATOM    907  CE2 TYR A  75      13.665  14.904 -19.313  1.00 69.96           C
ATOM    908  HE2 TYR A  75      13.733  15.220 -18.271  1.00 69.96           H
ATOM    909  CZ  TYR A  75      14.403  15.520 -20.275  1.00 69.96           C
ATOM    910  OH  TYR A  75      15.226  16.539 -19.909  1.00 69.96           O
ATOM    911  HH  TYR A  75      15.154  16.700 -18.925  1.00 69.96           H
ATOM    912  HN  TYR A  75       9.868  11.551 -20.153  1.00 69.96           H
ATOM    913  N   CYS A  76       9.543  10.775 -22.916  1.00 68.23           N
ATOM    914  CA  CYS A  76       9.484   9.862 -24.044  1.00 68.23           C
ATOM    915  C   CYS A  76       8.017   9.504 -24.296  1.00 68.23           C
ATOM    916  O   CYS A  76       7.445   9.895 -25.313  1.00 68.23           O
ATOM    917  HA  CYS A  76       9.905  10.392 -24.898  1.00 68.23           H
ATOM    918  CB  CYS A  76      10.343   8.618 -23.811  1.00 68.23           C
ATOM    919 1HB  CYS A  76      11.312   8.906 -23.404  1.00 68.23           H
ATOM    920 2HB  CYS A  76       9.867   7.970 -23.074  1.00 68.23           H
ATOM    921  SG  CYS A  76      10.570   7.711 -25.384  1.00 68.23           S
ATOM    922  HG  CYS A  76       9.328   7.241 -25.455  1.00 68.23           H
ATOM    923  HN  CYS A  76       9.269  10.381 -22.038  1.00 68.23           H
ATOM    924  N   THR A  77       7.451   8.766 -23.353  1.00 61.18           N
ATOM    925  CA  THR A  77       6.172   8.115 -23.580  1.00 61.18           C
ATOM    926  C   THR A  77       5.063   9.157 -23.731  1.00 61.18           C
ATOM    927  O   THR A  77       4.208   9.036 -24.608  1.00 61.18           O
ATOM    928  HA  THR A  77       6.227   7.567 -24.520  1.00 61.18           H
ATOM    929  CB  THR A  77       5.931   7.133 -22.431  1.00 61.18           C
ATOM    930  HB  THR A  77       5.638   7.661 -21.523  1.00 61.18           H
ATOM    931  OG1 THR A  77       7.146   6.393 -22.346  1.00 61.18           O
ATOM    932  HG1 THR A  77       7.191   5.724 -23.088  1.00 61.18           H
ATOM    933  CG2 THR A  77       4.876   6.080 -22.772  1.00 61.18           C
ATOM    934 1HG2 THR A  77       5.201   5.507 -23.640  1.00 61.18           H
ATOM    935 2HG2 THR A  77       3.930   6.573 -22.996  1.00 61.18           H
ATOM    936 3HG2 THR A  77       4.743   5.410 -21.923  1.00 61.18           H
ATOM    937  HN  THR A  77       7.851   8.610 -22.450  1.00 61.18           H
ATOM    938  N   ARG A  78       5.112  10.157 -22.864  1.00 55.57           N
ATOM    939  CA  ARG A  78       3.959  11.014 -22.644  1.00 55.57           C
ATOM    940  C   ARG A  78       2.702  10.168 -22.433  1.00 55.57           C
ATOM    941  O   ARG A  78       2.618   9.042 -22.920  1.00 55.57           O
ATOM    942  HA  ARG A  78       4.203  11.584 -21.747  1.00 55.57           H
ATOM    943  CB  ARG A  78       3.738  11.957 -23.828  1.00 55.57           C
ATOM    944 1HB  ARG A  78       3.585  11.375 -24.737  1.00 55.57           H
ATOM    945 2HB  ARG A  78       2.833  12.542 -23.668  1.00 55.57           H
ATOM    946  CG  ARG A  78       4.933  12.895 -24.012  1.00 55.57           C
ATOM    947 1HG  ARG A  78       5.178  13.368 -23.061  1.00 55.57           H
ATOM    948 2HG  ARG A  78       5.808  12.320 -24.317  1.00 55.57           H
ATOM    949  CD  ARG A  78       4.631  13.968 -25.060  1.00 55.57           C
ATOM    950 1HD  ARG A  78       4.418  13.501 -26.021  1.00 55.57           H
ATOM    951 2HD  ARG A  78       3.740  14.527 -24.773  1.00 55.57           H
ATOM    952  NE  ARG A  78       5.784  14.888 -25.189  1.00 55.57           N
ATOM    953  HE  ARG A  78       6.628  14.651 -24.709  1.00 55.57           H
ATOM    954  CZ  ARG A  78       5.766  16.017 -25.910  1.00 55.57           C
ATOM    955  NH1 ARG A  78       4.661  16.384 -26.573  1.00 55.57           N
ATOM    956 1HH1 ARG A  78       3.841  15.813 -26.533  1.00 55.57           H
ATOM    957 2HH1 ARG A  78       4.657  17.228 -27.109  1.00 55.57           H
ATOM    958  NH2 ARG A  78       6.870  16.775 -25.956  1.00 55.57           N
ATOM    959 1HH2 ARG A  78       6.874  17.621 -26.489  1.00 55.57           H
ATOM    960 2HH2 ARG A  78       7.691  16.495 -25.458  1.00 55.57           H
ATOM    961  HN  ARG A  78       5.918  10.386 -22.319  1.00 55.57           H
ATOM    962  N   VAL A  79       1.755  10.744 -21.707  1.00 70.69           N
ATOM    963  CA  VAL A  79       0.519  10.044 -21.398  1.00 70.69           C
ATOM    964  C   VAL A  79      -0.393  10.062 -22.626  1.00 70.69           C
ATOM    965  O   VAL A  79      -1.029  11.073 -22.917  1.00 70.69           O
ATOM    966  HA  VAL A  79       0.776   9.010 -21.166  1.00 70.69           H
ATOM    967  CB  VAL A  79      -0.135  10.659 -20.159  1.00 70.69           C
ATOM    968  HB  VAL A  79      -0.430  11.678 -20.407  1.00 70.69           H
ATOM    969  CG1 VAL A  79      -1.396   9.887 -19.765  1.00 70.69           C
ATOM    970 1HG1 VAL A  79      -2.111   9.915 -20.587  1.00 70.69           H
ATOM    971 2HG1 VAL A  79      -1.135   8.852 -19.545  1.00 70.69           H
ATOM    972 3HG1 VAL A  79      -1.841  10.346 -18.881  1.00 70.69           H
ATOM    973  CG2 VAL A  79       0.854  10.726 -18.993  1.00 70.69           C
ATOM    974 1HG2 VAL A  79       1.193   9.720 -18.746  1.00 70.69           H
ATOM    975 2HG2 VAL A  79       1.710  11.338 -19.277  1.00 70.69           H
ATOM    976 3HG2 VAL A  79       0.363  11.167 -18.125  1.00 70.69           H
ATOM    977  HN  VAL A  79       1.821  11.669 -21.333  1.00 70.69           H
ATOM    978  N   LYS A  80      -0.427   8.930 -23.314  1.00 63.33           N
ATOM    979  CA  LYS A  80      -1.187   8.828 -24.549  1.00 63.33           C
ATOM    980  C   LYS A  80      -2.447   7.997 -24.300  1.00 63.33           C
ATOM    981  O   LYS A  80      -3.453   8.168 -24.986  1.00 63.33           O
ATOM    982  HA  LYS A  80      -1.488   9.836 -24.832  1.00 63.33           H
ATOM    983  CB  LYS A  80      -0.305   8.286 -25.676  1.00 63.33           C
ATOM    984 1HB  LYS A  80       0.175   7.361 -25.356  1.00 63.33           H
ATOM    985 2HB  LYS A  80      -0.924   8.041 -26.540  1.00 63.33           H
ATOM    986  CG  LYS A  80       0.760   9.308 -26.079  1.00 63.33           C
ATOM    987 1HG  LYS A  80       0.281  10.240 -26.378  1.00 63.33           H
ATOM    988 2HG  LYS A  80       1.393   9.535 -25.221  1.00 63.33           H
ATOM    989  CD  LYS A  80       1.621   8.779 -27.228  1.00 63.33           C
ATOM    990 1HD  LYS A  80       2.078   7.832 -26.939  1.00 63.33           H
ATOM    991 2HD  LYS A  80       0.992   8.577 -28.095  1.00 63.33           H
ATOM    992  CE  LYS A  80       2.711   9.784 -27.604  1.00 63.33           C
ATOM    993 1HE  LYS A  80       2.256  10.727 -27.908  1.00 63.33           H
ATOM    994 2HE  LYS A  80       3.334   9.996 -26.735  1.00 63.33           H
ATOM    995  NZ  LYS A  80       3.548   9.254 -28.703  1.00 63.33           N
ATOM    996 1HZ  LYS A  80       4.262   9.933 -28.942  1.00 63.33           H
ATOM    997 2HZ  LYS A  80       3.989   8.390 -28.406  1.00 63.33           H
ATOM    998 3HZ  LYS A  80       2.967   9.075 -29.514  1.00 63.33           H
ATOM    999  HN  LYS A  80       0.050   8.095 -23.042  1.00 63.33           H
ATOM   1000  N   THR A  81      -2.351   7.114 -23.317  1.00 74.03           N
ATOM   1001  CA  THR A  81      -3.414   6.156 -23.064  1.00 74.03           C
ATOM   1002  C   THR A  81      -3.892   6.260 -21.615  1.00 74.03           C
ATOM   1003  O   THR A  81      -3.219   6.858 -20.777  1.00 74.03           O
ATOM   1004  HA  THR A  81      -4.262   6.409 -23.700  1.00 74.03           H
ATOM   1005  CB  THR A  81      -2.895   4.765 -23.435  1.00 74.03           C
ATOM   1006  HB  THR A  81      -3.709   4.041 -23.466  1.00 74.03           H
ATOM   1007  OG1 THR A  81      -1.878   4.506 -22.470  1.00 74.03           O
ATOM   1008  HG1 THR A  81      -0.990   4.803 -22.821  1.00 74.03           H
ATOM   1009  CG2 THR A  81      -2.151   4.755 -24.772  1.00 74.03           C
ATOM   1010 1HG2 THR A  81      -1.296   5.428 -24.718  1.00 74.03           H
ATOM   1011 2HG2 THR A  81      -2.824   5.084 -25.564  1.00 74.03           H
ATOM   1012 3HG2 THR A  81      -1.804   3.744 -24.987  1.00 74.03           H
ATOM   1013  HN  THR A  81      -1.566   7.047 -22.700  1.00 74.03           H
ATOM   1014  N   MET A  82      -5.050   5.668 -21.363  1.00 74.57           N
ATOM   1015  CA  MET A  82      -5.591   5.622 -20.015  1.00 74.57           C
ATOM   1016  C   MET A  82      -4.657   4.856 -19.076  1.00 74.57           C
ATOM   1017  O   MET A  82      -4.488   5.235 -17.918  1.00 74.57           O
ATOM   1018  HA  MET A  82      -5.667   6.661 -19.695  1.00 74.57           H
ATOM   1019  CB  MET A  82      -6.962   4.944 -20.038  1.00 74.57           C
ATOM   1020 1HB  MET A  82      -7.576   5.383 -20.824  1.00 74.57           H
ATOM   1021 2HB  MET A  82      -6.845   3.887 -20.276  1.00 74.57           H
ATOM   1022  CG  MET A  82      -7.669   5.093 -18.689  1.00 74.57           C
ATOM   1023 1HG  MET A  82      -7.152   4.505 -17.931  1.00 74.57           H
ATOM   1024 2HG  MET A  82      -7.635   6.133 -18.364  1.00 74.57           H
ATOM   1025  SD  MET A  82      -9.365   4.554 -18.826  1.00 74.57           S
ATOM   1026  CE  MET A  82      -9.956   4.972 -17.194  1.00 74.57           C
ATOM   1027 1HE  MET A  82      -9.377   4.428 -16.448  1.00 74.57           H
ATOM   1028 2HE  MET A  82      -9.844   6.044 -17.031  1.00 74.57           H
ATOM   1029 3HE  MET A  82     -11.008   4.699 -17.108  1.00 74.57           H
ATOM   1030  HN  MET A  82      -5.615   5.225 -22.060  1.00 74.57           H
ATOM   1031  N   THR A  83      -4.076   3.791 -19.610  1.00 74.99           N
ATOM   1032  CA  THR A  83      -3.131   2.993 -18.848  1.00 74.99           C
ATOM   1033  C   THR A  83      -1.940   3.849 -18.412  1.00 74.99           C
ATOM   1034  O   THR A  83      -1.509   3.779 -17.262  1.00 74.99           O
ATOM   1035  HA  THR A  83      -3.626   2.648 -17.940  1.00 74.99           H
ATOM   1036  CB  THR A  83      -2.733   1.788 -19.702  1.00 74.99           C
ATOM   1037  HB  THR A  83      -1.965   2.061 -20.427  1.00 74.99           H
ATOM   1038  OG1 THR A  83      -3.965   1.331 -20.254  1.00 74.99           O
ATOM   1039  HG1 THR A  83      -4.533   0.930 -19.535  1.00 74.99           H
ATOM   1040  CG2 THR A  83      -2.242   0.609 -18.859  1.00 74.99           C
ATOM   1041 1HG2 THR A  83      -3.034   0.293 -18.181  1.00 74.99           H
ATOM   1042 2HG2 THR A  83      -1.369   0.914 -18.281  1.00 74.99           H
ATOM   1043 3HG2 THR A  83      -1.972  -0.219 -19.514  1.00 74.99           H
ATOM   1044  HN  THR A  83      -4.241   3.473 -20.544  1.00 74.99           H
ATOM   1045  N   ASP A  84      -1.442   4.637 -19.353  1.00 78.16           N
ATOM   1046  CA  ASP A  84      -0.268   5.455 -19.101  1.00 78.16           C
ATOM   1047  C   ASP A  84      -0.558   6.412 -17.943  1.00 78.16           C
ATOM   1048  O   ASP A  84       0.313   6.671 -17.114  1.00 78.16           O
ATOM   1049  HA  ASP A  84       0.528   4.749 -18.868  1.00 78.16           H
ATOM   1050  CB  ASP A  84       0.093   6.294 -20.328  1.00 78.16           C
ATOM   1051 1HB  ASP A  84      -0.733   6.963 -20.572  1.00 78.16           H
ATOM   1052 2HB  ASP A  84       0.955   6.922 -20.103  1.00 78.16           H
ATOM   1053  CG  ASP A  84       0.405   5.401 -21.530  1.00 78.16           C
ATOM   1054  OD1 ASP A  84       1.001   4.326 -21.299  1.00 78.16           O
ATOM   1055  OD2 ASP A  84       0.042   5.813 -22.653  1.00 78.16           O
ATOM   1056  HN  ASP A  84      -1.827   4.722 -20.272  1.00 78.16           H
ATOM   1057  N   MET A  85      -1.785   6.912 -17.923  1.00 84.12           N
ATOM   1058  CA  MET A  85      -2.191   7.859 -16.898  1.00 84.12           C
ATOM   1059  C   MET A  85      -2.118   7.227 -15.507  1.00 84.12           C
ATOM   1060  O   MET A  85      -1.587   7.828 -14.575  1.00 84.12           O
ATOM   1061  HA  MET A  85      -1.484   8.686 -16.967  1.00 84.12           H
ATOM   1062  CB  MET A  85      -3.622   8.326 -17.173  1.00 84.12           C
ATOM   1063 1HB  MET A  85      -3.709   8.653 -18.208  1.00 84.12           H
ATOM   1064 2HB  MET A  85      -4.312   7.492 -17.043  1.00 84.12           H
ATOM   1065  CG  MET A  85      -4.015   9.470 -16.235  1.00 84.12           C
ATOM   1066 1HG  MET A  85      -5.083   9.669 -16.319  1.00 84.12           H
ATOM   1067 2HG  MET A  85      -3.824   9.185 -15.201  1.00 84.12           H
ATOM   1068  SD  MET A  85      -3.086  10.939 -16.643  1.00 84.12           S
ATOM   1069  CE  MET A  85      -3.455  11.944 -15.215  1.00 84.12           C
ATOM   1070 1HE  MET A  85      -4.531  12.104 -15.151  1.00 84.12           H
ATOM   1071 2HE  MET A  85      -3.108  11.437 -14.314  1.00 84.12           H
ATOM   1072 3HE  MET A  85      -2.949  12.906 -15.307  1.00 84.12           H
ATOM   1073  HN  MET A  85      -2.494   6.680 -18.589  1.00 84.12           H
ATOM   1074  N   PHE A  86      -2.659   6.021 -15.411  1.00 86.55           N
ATOM   1075  CA  PHE A  86      -2.699   5.318 -14.140  1.00 86.55           C
ATOM   1076  C   PHE A  86      -1.293   4.908 -13.696  1.00 86.55           C
ATOM   1077  O   PHE A  86      -0.965   4.984 -12.513  1.00 86.55           O
ATOM   1078  HA  PHE A  86      -3.125   6.002 -13.405  1.00 86.55           H
ATOM   1079  CB  PHE A  86      -3.542   4.059 -14.351  1.00 86.55           C
ATOM   1080 1HB  PHE A  86      -3.152   3.513 -15.210  1.00 86.55           H
ATOM   1081 2HB  PHE A  86      -3.430   3.409 -13.483  1.00 86.55           H
ATOM   1082  CG  PHE A  86      -5.030   4.337 -14.573  1.00 86.55           C
ATOM   1083  CD1 PHE A  86      -5.670   5.265 -13.812  1.00 86.55           C
ATOM   1084  HD1 PHE A  86      -5.122   5.811 -13.044  1.00 86.55           H
ATOM   1085  CD2 PHE A  86      -5.713   3.656 -15.532  1.00 86.55           C
ATOM   1086  HD2 PHE A  86      -5.201   2.912 -16.142  1.00 86.55           H
ATOM   1087  CE1 PHE A  86      -7.051   5.522 -14.018  1.00 86.55           C
ATOM   1088  HE1 PHE A  86      -7.564   6.266 -13.408  1.00 86.55           H
ATOM   1089  CE2 PHE A  86      -7.094   3.913 -15.738  1.00 86.55           C
ATOM   1090  HE2 PHE A  86      -7.642   3.367 -16.506  1.00 86.55           H
ATOM   1091  CZ  PHE A  86      -7.734   4.841 -14.977  1.00 86.55           C
ATOM   1092  HZ  PHE A  86      -8.794   5.039 -15.135  1.00 86.55           H
ATOM   1093  HN  PHE A  86      -3.065   5.527 -16.180  1.00 86.55           H
ATOM   1094  N   LEU A  87      -0.501   4.482 -14.669  1.00 80.34           N
ATOM   1095  CA  LEU A  87       0.839   3.998 -14.385  1.00 80.34           C
ATOM   1096  C   LEU A  87       1.693   5.153 -13.858  1.00 80.34           C
ATOM   1097  O   LEU A  87       2.540   4.958 -12.988  1.00 80.34           O
ATOM   1098  HA  LEU A  87       0.756   3.245 -13.601  1.00 80.34           H
ATOM   1099  CB  LEU A  87       1.431   3.307 -15.615  1.00 80.34           C
ATOM   1100 1HB  LEU A  87       1.337   3.981 -16.466  1.00 80.34           H
ATOM   1101 2HB  LEU A  87       2.497   3.156 -15.444  1.00 80.34           H
ATOM   1102  CG  LEU A  87       0.808   1.962 -15.993  1.00 80.34           C
ATOM   1103  HG  LEU A  87      -0.256   2.117 -16.173  1.00 80.34           H
ATOM   1104  CD1 LEU A  87       1.412   1.423 -17.291  1.00 80.34           C
ATOM   1105 1HD1 LEU A  87       1.230   2.132 -18.099  1.00 80.34           H
ATOM   1106 2HD1 LEU A  87       2.486   1.287 -17.163  1.00 80.34           H
ATOM   1107 3HD1 LEU A  87       0.952   0.466 -17.537  1.00 80.34           H
ATOM   1108  CD2 LEU A  87       0.930   0.958 -14.845  1.00 80.34           C
ATOM   1109 1HD2 LEU A  87       1.983   0.802 -14.609  1.00 80.34           H
ATOM   1110 2HD2 LEU A  87       0.415   1.347 -13.966  1.00 80.34           H
ATOM   1111 3HD2 LEU A  87       0.479   0.011 -15.140  1.00 80.34           H
ATOM   1112  HN  LEU A  87      -0.761   4.464 -15.634  1.00 80.34           H
ATOM   1113  N   LEU A  88       1.440   6.332 -14.408  1.00 87.32           N
ATOM   1114  CA  LEU A  88       2.161   7.523 -13.990  1.00 87.32           C
ATOM   1115  C   LEU A  88       1.792   7.855 -12.543  1.00 87.32           C
ATOM   1116  O   LEU A  88       2.669   8.082 -11.711  1.00 87.32           O
ATOM   1117  HA  LEU A  88       3.225   7.292 -14.031  1.00 87.32           H
ATOM   1118  CB  LEU A  88       1.909   8.672 -14.968  1.00 87.32           C
ATOM   1119 1HB  LEU A  88       2.268   8.371 -15.952  1.00 87.32           H
ATOM   1120 2HB  LEU A  88       0.833   8.822 -15.053  1.00 87.32           H
ATOM   1121  CG  LEU A  88       2.556  10.012 -14.609  1.00 87.32           C
ATOM   1122  HG  LEU A  88       2.219  10.298 -13.613  1.00 87.32           H
ATOM   1123  CD1 LEU A  88       4.080   9.887 -14.552  1.00 87.32           C
ATOM   1124 1HD1 LEU A  88       4.356   9.152 -13.797  1.00 87.32           H
ATOM   1125 2HD1 LEU A  88       4.455   9.568 -15.525  1.00 87.32           H
ATOM   1126 3HD1 LEU A  88       4.514  10.854 -14.295  1.00 87.32           H
ATOM   1127  CD2 LEU A  88       2.106  11.113 -15.571  1.00 87.32           C
ATOM   1128 1HD2 LEU A  88       2.394  10.847 -16.588  1.00 87.32           H
ATOM   1129 2HD2 LEU A  88       1.023  11.222 -15.518  1.00 87.32           H
ATOM   1130 3HD2 LEU A  88       2.580  12.054 -15.294  1.00 87.32           H
ATOM   1131  HN  LEU A  88       0.759   6.480 -15.125  1.00 87.32           H
ATOM   1132  N   ASN A  89       0.492   7.873 -12.286  1.00 89.21           N
ATOM   1133  CA  ASN A  89      -0.006   8.238 -10.971  1.00 89.21           C
ATOM   1134  C   ASN A  89       0.432   7.182  -9.954  1.00 89.21           C
ATOM   1135  O   ASN A  89       0.686   7.501  -8.793  1.00 89.21           O
ATOM   1136  HA  ASN A  89       0.422   9.219 -10.764  1.00 89.21           H
ATOM   1137  CB  ASN A  89      -1.535   8.301 -10.959  1.00 89.21           C
ATOM   1138 1HB  ASN A  89      -1.941   7.474 -11.541  1.00 89.21           H
ATOM   1139 2HB  ASN A  89      -1.899   8.182  -9.939  1.00 89.21           H
ATOM   1140  CG  ASN A  89      -2.034   9.629 -11.532  1.00 89.21           C
ATOM   1141  OD1 ASN A  89      -2.191  10.616 -10.834  1.00 89.21           O
ATOM   1142  ND2 ASN A  89      -2.273   9.597 -12.840  1.00 89.21           N
ATOM   1143 1HD2 ASN A  89      -2.123   8.754 -13.356  1.00 89.21           H
ATOM   1144 2HD2 ASN A  89      -2.602  10.417 -13.308  1.00 89.21           H
ATOM   1145  HN  ASN A  89      -0.214   7.645 -12.957  1.00 89.21           H
ATOM   1146  N   LEU A  90       0.506   5.947 -10.426  1.00 85.05           N
ATOM   1147  CA  LEU A  90       0.936   4.847  -9.580  1.00 85.05           C
ATOM   1148  C   LEU A  90       2.376   5.092  -9.125  1.00 85.05           C
ATOM   1149  O   LEU A  90       2.698   4.919  -7.950  1.00 85.05           O
ATOM   1150  HA  LEU A  90       0.293   4.840  -8.700  1.00 85.05           H
ATOM   1151  CB  LEU A  90       0.737   3.510 -10.296  1.00 85.05           C
ATOM   1152 1HB  LEU A  90      -0.311   3.427 -10.583  1.00 85.05           H
ATOM   1153 2HB  LEU A  90       1.320   3.523 -11.217  1.00 85.05           H
ATOM   1154  CG  LEU A  90       1.120   2.259  -9.502  1.00 85.05           C
ATOM   1155  HG  LEU A  90       2.150   2.371  -9.165  1.00 85.05           H
ATOM   1156  CD1 LEU A  90       0.249   2.116  -8.252  1.00 85.05           C
ATOM   1157 1HD1 LEU A  90       0.382   2.990  -7.614  1.00 85.05           H
ATOM   1158 2HD1 LEU A  90      -0.798   2.036  -8.546  1.00 85.05           H
ATOM   1159 3HD1 LEU A  90       0.542   1.219  -7.706  1.00 85.05           H
ATOM   1160  CD2 LEU A  90       1.066   1.011 -10.384  1.00 85.05           C
ATOM   1161 1HD2 LEU A  90       0.055   0.883 -10.772  1.00 85.05           H
ATOM   1162 2HD2 LEU A  90       1.762   1.124 -11.216  1.00 85.05           H
ATOM   1163 3HD2 LEU A  90       1.342   0.137  -9.795  1.00 85.05           H
ATOM   1164  HN  LEU A  90       0.280   5.693 -11.366  1.00 85.05           H
ATOM   1165  N   ALA A  91       3.205   5.492 -10.078  1.00 89.64           N
ATOM   1166  CA  ALA A  91       4.615   5.708  -9.803  1.00 89.64           C
ATOM   1167  C   ALA A  91       4.765   6.870  -8.819  1.00 89.64           C
ATOM   1168  O   ALA A  91       5.631   6.840  -7.946  1.00 89.64           O
ATOM   1169  HA  ALA A  91       5.006   4.801  -9.343  1.00 89.64           H
ATOM   1170  CB  ALA A  91       5.360   5.956 -11.116  1.00 89.64           C
ATOM   1171 1HB  ALA A  91       5.246   5.090 -11.768  1.00 89.64           H
ATOM   1172 2HB  ALA A  91       4.946   6.837 -11.607  1.00 89.64           H
ATOM   1173 3HB  ALA A  91       6.417   6.119 -10.909  1.00 89.64           H
ATOM   1174  HN  ALA A  91       2.927   5.666 -11.023  1.00 89.64           H
ATOM   1175  N   ILE A  92       3.908   7.865  -8.992  1.00 90.39           N
ATOM   1176  CA  ILE A  92       3.919   9.024  -8.115  1.00 90.39           C
ATOM   1177  C   ILE A  92       3.548   8.588  -6.697  1.00 90.39           C
ATOM   1178  O   ILE A  92       4.194   8.991  -5.731  1.00 90.39           O
ATOM   1179  HA  ILE A  92       4.937   9.414  -8.102  1.00 90.39           H
ATOM   1180  CB  ILE A  92       3.019  10.128  -8.674  1.00 90.39           C
ATOM   1181  HB  ILE A  92       2.051   9.689  -8.916  1.00 90.39           H
ATOM   1182  CG1 ILE A  92       3.593  10.698  -9.973  1.00 90.39           C
ATOM   1183 1HG1 ILE A  92       4.474  11.302  -9.751  1.00 90.39           H
ATOM   1184 2HG1 ILE A  92       3.920   9.884 -10.619  1.00 90.39           H
ATOM   1185  CG2 ILE A  92       2.773  11.217  -7.629  1.00 90.39           C
ATOM   1186 1HG2 ILE A  92       2.289  10.780  -6.756  1.00 90.39           H
ATOM   1187 2HG2 ILE A  92       3.725  11.658  -7.333  1.00 90.39           H
ATOM   1188 3HG2 ILE A  92       2.131  11.989  -8.052  1.00 90.39           H
ATOM   1189  CD1 ILE A  92       2.555  11.551 -10.703  1.00 90.39           C
ATOM   1190 1HD1 ILE A  92       1.686  10.939 -10.945  1.00 90.39           H
ATOM   1191 2HD1 ILE A  92       2.248  12.379 -10.063  1.00 90.39           H
ATOM   1192 3HD1 ILE A  92       2.989  11.945 -11.622  1.00 90.39           H
ATOM   1193  HN  ILE A  92       3.217   7.889  -9.715  1.00 90.39           H
ATOM   1194  N   ALA A  93       2.509   7.769  -6.616  1.00 90.77           N
ATOM   1195  CA  ALA A  93       1.992   7.342  -5.327  1.00 90.77           C
ATOM   1196  C   ALA A  93       3.065   6.536  -4.593  1.00 90.77           C
ATOM   1197  O   ALA A  93       3.307   6.754  -3.407  1.00 90.77           O
ATOM   1198  HA  ALA A  93       1.762   8.237  -4.749  1.00 90.77           H
ATOM   1199  CB  ALA A  93       0.702   6.544  -5.534  1.00 90.77           C
ATOM   1200 1HB  ALA A  93      -0.037   7.171  -6.033  1.00 90.77           H
ATOM   1201 2HB  ALA A  93       0.911   5.669  -6.149  1.00 90.77           H
ATOM   1202 3HB  ALA A  93       0.314   6.224  -4.567  1.00 90.77           H
ATOM   1203  HN  ALA A  93       2.025   7.401  -7.409  1.00 90.77           H
ATOM   1204  N   ASP A  94       3.679   5.621  -5.329  1.00 87.16           N
ATOM   1205  CA  ASP A  94       4.706   4.767  -4.757  1.00 87.16           C
ATOM   1206  C   ASP A  94       5.843   5.636  -4.215  1.00 87.16           C
ATOM   1207  O   ASP A  94       6.361   5.380  -3.129  1.00 87.16           O
ATOM   1208  HA  ASP A  94       4.204   4.201  -3.973  1.00 87.16           H
ATOM   1209  CB  ASP A  94       5.292   3.827  -5.813  1.00 87.16           C
ATOM   1210 1HB  ASP A  94       5.458   4.375  -6.740  1.00 87.16           H
ATOM   1211 2HB  ASP A  94       6.263   3.461  -5.480  1.00 87.16           H
ATOM   1212  CG  ASP A  94       4.357   2.644  -6.073  1.00 87.16           C
ATOM   1213  OD1 ASP A  94       3.605   2.298  -5.136  1.00 87.16           O
ATOM   1214  OD2 ASP A  94       4.415   2.113  -7.203  1.00 87.16           O
ATOM   1215  HN  ASP A  94       3.486   5.460  -6.297  1.00 87.16           H
ATOM   1216  N   LEU A  95       6.197   6.646  -4.996  1.00 89.66           N
ATOM   1217  CA  LEU A  95       7.319   7.501  -4.651  1.00 89.66           C
ATOM   1218  C   LEU A  95       7.014   8.232  -3.341  1.00 89.66           C
ATOM   1219  O   LEU A  95       7.878   8.343  -2.473  1.00 89.66           O
ATOM   1220  HA  LEU A  95       8.185   6.858  -4.493  1.00 89.66           H
ATOM   1221  CB  LEU A  95       7.657   8.438  -5.813  1.00 89.66           C
ATOM   1222 1HB  LEU A  95       7.729   7.843  -6.723  1.00 89.66           H
ATOM   1223 2HB  LEU A  95       6.826   9.130  -5.948  1.00 89.66           H
ATOM   1224  CG  LEU A  95       8.944   9.252  -5.666  1.00 89.66           C
ATOM   1225  HG  LEU A  95       8.922   9.754  -4.699  1.00 89.66           H
ATOM   1226  CD1 LEU A  95      10.173   8.340  -5.673  1.00 89.66           C
ATOM   1227 1HD1 LEU A  95      10.109   7.636  -4.844  1.00 89.66           H
ATOM   1228 2HD1 LEU A  95      10.212   7.791  -6.614  1.00 89.66           H
ATOM   1229 3HD1 LEU A  95      11.074   8.944  -5.568  1.00 89.66           H
ATOM   1230  CD2 LEU A  95       9.031  10.339  -6.738  1.00 89.66           C
ATOM   1231 1HD2 LEU A  95       9.020   9.878  -7.726  1.00 89.66           H
ATOM   1232 2HD2 LEU A  95       8.179  11.012  -6.642  1.00 89.66           H
ATOM   1233 3HD2 LEU A  95       9.955  10.903  -6.611  1.00 89.66           H
ATOM   1234  HN  LEU A  95       5.733   6.882  -5.850  1.00 89.66           H
ATOM   1235  N   LEU A  96       5.783   8.710  -3.241  1.00 86.66           N
ATOM   1236  CA  LEU A  96       5.364   9.459  -2.068  1.00 86.66           C
ATOM   1237  C   LEU A  96       5.459   8.560  -0.834  1.00 86.66           C
ATOM   1238  O   LEU A  96       5.880   9.006   0.233  1.00 86.66           O
ATOM   1239  HA  LEU A  96       6.060  10.289  -1.945  1.00 86.66           H
ATOM   1240  CB  LEU A  96       3.974  10.061  -2.285  1.00 86.66           C
ATOM   1241 1HB  LEU A  96       3.313   9.276  -2.650  1.00 86.66           H
ATOM   1242 2HB  LEU A  96       3.585  10.383  -1.319  1.00 86.66           H
ATOM   1243  CG  LEU A  96       3.899  11.244  -3.253  1.00 86.66           C
ATOM   1244  HG  LEU A  96       4.357  10.943  -4.196  1.00 86.66           H
ATOM   1245  CD1 LEU A  96       2.446  11.615  -3.554  1.00 86.66           C
ATOM   1246 1HD1 LEU A  96       1.939  10.761  -4.004  1.00 86.66           H
ATOM   1247 2HD1 LEU A  96       1.942  11.889  -2.627  1.00 86.66           H
ATOM   1248 3HD1 LEU A  96       2.422  12.458  -4.244  1.00 86.66           H
ATOM   1249  CD2 LEU A  96       4.698  12.437  -2.724  1.00 86.66           C
ATOM   1250 1HD2 LEU A  96       4.292  12.747  -1.761  1.00 86.66           H
ATOM   1251 2HD2 LEU A  96       5.742  12.150  -2.603  1.00 86.66           H
ATOM   1252 3HD2 LEU A  96       4.628  13.263  -3.432  1.00 86.66           H
ATOM   1253  HN  LEU A  96       5.079   8.594  -3.941  1.00 86.66           H
ATOM   1254  N   PHE A  97       5.060   7.310  -1.019  1.00 88.03           N
ATOM   1255  CA  PHE A  97       5.122   6.337   0.058  1.00 88.03           C
ATOM   1256  C   PHE A  97       6.565   6.124   0.522  1.00 88.03           C
ATOM   1257  O   PHE A  97       6.840   6.117   1.720  1.00 88.03           O
ATOM   1258  HA  PHE A  97       4.531   6.731   0.884  1.00 88.03           H
ATOM   1259  CB  PHE A  97       4.578   5.019  -0.498  1.00 88.03           C
ATOM   1260 1HB  PHE A  97       3.493   5.091  -0.576  1.00 88.03           H
ATOM   1261 2HB  PHE A  97       4.962   4.876  -1.508  1.00 88.03           H
ATOM   1262  CG  PHE A  97       4.934   3.794   0.346  1.00 88.03           C
ATOM   1263  CD1 PHE A  97       5.795   2.860  -0.140  1.00 88.03           C
ATOM   1264  HD1 PHE A  97       6.231   2.985  -1.131  1.00 88.03           H
ATOM   1265  CD2 PHE A  97       4.390   3.638   1.583  1.00 88.03           C
ATOM   1266  HD2 PHE A  97       3.700   4.386   1.973  1.00 88.03           H
ATOM   1267  CE1 PHE A  97       6.125   1.723   0.643  1.00 88.03           C
ATOM   1268  HE1 PHE A  97       6.815   0.974   0.253  1.00 88.03           H
ATOM   1269  CE2 PHE A  97       4.720   2.500   2.366  1.00 88.03           C
ATOM   1270  HE2 PHE A  97       4.284   2.376   3.357  1.00 88.03           H
ATOM   1271  CZ  PHE A  97       5.581   1.567   1.879  1.00 88.03           C
ATOM   1272  HZ  PHE A  97       5.835   0.694   2.481  1.00 88.03           H
ATOM   1273  HN  PHE A  97       4.701   6.960  -1.885  1.00 88.03           H
ATOM   1274  N   LEU A  98       7.447   5.954  -0.452  1.00 91.47           N
ATOM   1275  CA  LEU A  98       8.813   5.554  -0.163  1.00 91.47           C
ATOM   1276  C   LEU A  98       9.490   6.636   0.681  1.00 91.47           C
ATOM   1277  O   LEU A  98      10.323   6.334   1.534  1.00 91.47           O
ATOM   1278  HA  LEU A  98       8.768   4.637   0.425  1.00 91.47           H
ATOM   1279  CB  LEU A  98       9.561   5.226  -1.457  1.00 91.47           C
ATOM   1280 1HB  LEU A  98       9.447   6.066  -2.142  1.00 91.47           H
ATOM   1281 2HB  LEU A  98      10.624   5.143  -1.228  1.00 91.47           H
ATOM   1282  CG  LEU A  98       9.123   3.951  -2.180  1.00 91.47           C
ATOM   1283  HG  LEU A  98       8.033   3.928  -2.202  1.00 91.47           H
ATOM   1284  CD1 LEU A  98       9.604   3.951  -3.632  1.00 91.47           C
ATOM   1285 1HD1 LEU A  98       9.184   4.811  -4.154  1.00 91.47           H
ATOM   1286 2HD1 LEU A  98      10.692   4.009  -3.654  1.00 91.47           H
ATOM   1287 3HD1 LEU A  98       9.279   3.033  -4.123  1.00 91.47           H
ATOM   1288  CD2 LEU A  98       9.585   2.704  -1.423  1.00 91.47           C
ATOM   1289 1HD2 LEU A  98      10.673   2.708  -1.348  1.00 91.47           H
ATOM   1290 2HD2 LEU A  98       9.152   2.705  -0.422  1.00 91.47           H
ATOM   1291 3HD2 LEU A  98       9.261   1.812  -1.958  1.00 91.47           H
ATOM   1292  HN  LEU A  98       7.242   6.086  -1.422  1.00 91.47           H
ATOM   1293  N   VAL A  99       9.107   7.876   0.413  1.00 89.14           N
ATOM   1294  CA  VAL A  99       9.709   9.009   1.094  1.00 89.14           C
ATOM   1295  C   VAL A  99       9.436   8.901   2.595  1.00 89.14           C
ATOM   1296  O   VAL A  99      10.127   9.521   3.402  1.00 89.14           O
ATOM   1297  HA  VAL A  99      10.785   8.958   0.928  1.00 89.14           H
ATOM   1298  CB  VAL A  99       9.198  10.317   0.486  1.00 89.14           C
ATOM   1299  HB  VAL A  99       8.109  10.286   0.492  1.00 89.14           H
ATOM   1300  CG1 VAL A  99       9.638  11.520   1.323  1.00 89.14           C
ATOM   1301 1HG1 VAL A  99       9.240  11.425   2.333  1.00 89.14           H
ATOM   1302 2HG1 VAL A  99      10.727  11.555   1.364  1.00 89.14           H
ATOM   1303 3HG1 VAL A  99       9.262  12.436   0.869  1.00 89.14           H
ATOM   1304  CG2 VAL A  99       9.656  10.463  -0.967  1.00 89.14           C
ATOM   1305 1HG2 VAL A  99      10.746  10.462  -1.006  1.00 89.14           H
ATOM   1306 2HG2 VAL A  99       9.271   9.630  -1.555  1.00 89.14           H
ATOM   1307 3HG2 VAL A  99       9.279  11.401  -1.374  1.00 89.14           H
ATOM   1308  HN  VAL A  99       8.399   8.111  -0.254  1.00 89.14           H
ATOM   1309  N   THR A 100       8.426   8.109   2.925  1.00 89.00           N
ATOM   1310  CA  THR A 100       8.028   7.942   4.312  1.00 89.00           C
ATOM   1311  C   THR A 100       8.922   6.909   5.002  1.00 89.00           C
ATOM   1312  O   THR A 100       9.071   6.929   6.223  1.00 89.00           O
ATOM   1313  HA  THR A 100       8.177   8.890   4.829  1.00 89.00           H
ATOM   1314  CB  THR A 100       6.544   7.574   4.337  1.00 89.00           C
ATOM   1315  HB  THR A 100       6.128   7.700   5.337  1.00 89.00           H
ATOM   1316  OG1 THR A 100       6.506   6.247   3.819  1.00 89.00           O
ATOM   1317  HG1 THR A 100       6.427   6.271   2.822  1.00 89.00           H
ATOM   1318  CG2 THR A 100       5.721   8.388   3.337  1.00 89.00           C
ATOM   1319 1HG2 THR A 100       6.095   8.209   2.329  1.00 89.00           H
ATOM   1320 2HG2 THR A 100       5.808   9.449   3.573  1.00 89.00           H
ATOM   1321 3HG2 THR A 100       4.675   8.087   3.396  1.00 89.00           H
ATOM   1322  HN  THR A 100       7.885   7.588   2.264  1.00 89.00           H
ATOM   1323  N   LEU A 101       9.494   6.032   4.191  1.00 91.28           N
ATOM   1324  CA  LEU A 101      10.170   4.857   4.715  1.00 91.28           C
ATOM   1325  C   LEU A 101      11.357   5.298   5.574  1.00 91.28           C
ATOM   1326  O   LEU A 101      11.611   4.722   6.631  1.00 91.28           O
ATOM   1327  HA  LEU A 101       9.460   4.329   5.352  1.00 91.28           H
ATOM   1328  CB  LEU A 101      10.552   3.907   3.579  1.00 91.28           C
ATOM   1329 1HB  LEU A 101      11.065   4.483   2.808  1.00 91.28           H
ATOM   1330 2HB  LEU A 101      11.269   3.182   3.964  1.00 91.28           H
ATOM   1331  CG  LEU A 101       9.398   3.145   2.924  1.00 91.28           C
ATOM   1332  HG  LEU A 101       8.726   3.870   2.466  1.00 91.28           H
ATOM   1333  CD1 LEU A 101       9.908   2.232   1.807  1.00 91.28           C
ATOM   1334 1HD1 LEU A 101      10.406   2.832   1.046  1.00 91.28           H
ATOM   1335 2HD1 LEU A 101      10.613   1.511   2.220  1.00 91.28           H
ATOM   1336 3HD1 LEU A 101       9.067   1.702   1.359  1.00 91.28           H
ATOM   1337  CD2 LEU A 101       8.588   2.374   3.969  1.00 91.28           C
ATOM   1338 1HD2 LEU A 101       9.236   1.660   4.477  1.00 91.28           H
ATOM   1339 2HD2 LEU A 101       8.177   3.073   4.697  1.00 91.28           H
ATOM   1340 3HD2 LEU A 101       7.774   1.842   3.477  1.00 91.28           H
ATOM   1341  HN  LEU A 101       9.500   6.113   3.194  1.00 91.28           H
ATOM   1342  N   PRO A 102      12.101   6.323   5.139  1.00 93.32           N
ATOM   1343  CA  PRO A 102      13.275   6.776   5.891  1.00 93.32           C
ATOM   1344  C   PRO A 102      12.949   7.070   7.346  1.00 93.32           C
ATOM   1345  O   PRO A 102      13.710   6.707   8.242  1.00 93.32           O
ATOM   1346  HA  PRO A 102      14.027   5.988   5.921  1.00 93.32           H
ATOM   1347  CB  PRO A 102      13.720   8.034   5.143  1.00 93.32           C
ATOM   1348 1HB  PRO A 102      13.268   8.933   5.564  1.00 93.32           H
ATOM   1349 2HB  PRO A 102      14.801   8.169   5.194  1.00 93.32           H
ATOM   1350  CG  PRO A 102      13.250   7.783   3.716  1.00 93.32           C
ATOM   1351 1HG  PRO A 102      13.173   8.709   3.146  1.00 93.32           H
ATOM   1352 2HG  PRO A 102      13.942   7.142   3.169  1.00 93.32           H
ATOM   1353  CD  PRO A 102      11.896   7.121   3.916  1.00 93.32           C
ATOM   1354 1HD  PRO A 102      11.102   7.856   4.046  1.00 93.32           H
ATOM   1355 2HD  PRO A 102      11.618   6.502   3.063  1.00 93.32           H
ATOM   1356  N   PHE A 103      11.815   7.726   7.545  1.00 91.71           N
ATOM   1357  CA  PHE A 103      11.407   8.128   8.880  1.00 91.71           C
ATOM   1358  C   PHE A 103      11.095   6.908   9.749  1.00 91.71           C
ATOM   1359  O   PHE A 103      11.456   6.870  10.924  1.00 91.71           O
ATOM   1360  HA  PHE A 103      12.237   8.682   9.319  1.00 91.71           H
ATOM   1361  CB  PHE A 103      10.137   8.968   8.726  1.00 91.71           C
ATOM   1362 1HB  PHE A 103       9.391   8.384   8.187  1.00 91.71           H
ATOM   1363 2HB  PHE A 103       9.727   9.172   9.715  1.00 91.71           H
ATOM   1364  CG  PHE A 103      10.353  10.294   7.995  1.00 91.71           C
ATOM   1365  CD1 PHE A 103      10.719  11.403   8.692  1.00 91.71           C
ATOM   1366  HD1 PHE A 103      10.858  11.347   9.772  1.00 91.71           H
ATOM   1367  CD2 PHE A 103      10.179  10.364   6.648  1.00 91.71           C
ATOM   1368  HD2 PHE A 103       9.886   9.475   6.089  1.00 91.71           H
ATOM   1369  CE1 PHE A 103      10.919  12.634   8.013  1.00 91.71           C
ATOM   1370  HE1 PHE A 103      11.212  13.523   8.572  1.00 91.71           H
ATOM   1371  CE2 PHE A 103      10.380  11.595   5.969  1.00 91.71           C
ATOM   1372  HE2 PHE A 103      10.240  11.651   4.890  1.00 91.71           H
ATOM   1373  CZ  PHE A 103      10.745  12.704   6.666  1.00 91.71           C
ATOM   1374  HZ  PHE A 103      10.899  13.649   6.145  1.00 91.71           H
ATOM   1375  HN  PHE A 103      11.182   7.982   6.814  1.00 91.71           H
ATOM   1376  N   TRP A 104      10.428   5.940   9.137  1.00 86.18           N
ATOM   1377  CA  TRP A 104      10.023   4.743   9.852  1.00 86.18           C
ATOM   1378  C   TRP A 104      11.281   3.935  10.175  1.00 86.18           C
ATOM   1379  O   TRP A 104      11.339   3.249  11.194  1.00 86.18           O
ATOM   1380  HA  TRP A 104       9.534   5.055  10.775  1.00 86.18           H
ATOM   1381  CB  TRP A 104       8.992   3.947   9.049  1.00 86.18           C
ATOM   1382 1HB  TRP A 104       9.383   3.772   8.047  1.00 86.18           H
ATOM   1383 2HB  TRP A 104       8.859   2.970   9.514  1.00 86.18           H
ATOM   1384  CG  TRP A 104       7.628   4.632   8.936  1.00 86.18           C
ATOM   1385  CD1 TRP A 104       7.035   5.113   7.834  1.00 86.18           C
ATOM   1386  HD1 TRP A 104       7.472   5.074   6.836  1.00 86.18           H
ATOM   1387  CD2 TRP A 104       6.705   4.893  10.014  1.00 86.18           C
ATOM   1388  NE1 TRP A 104       5.803   5.663   8.122  1.00 86.18           N
ATOM   1389  HE1 TRP A 104       5.175   6.084   7.468  1.00 86.18           H
ATOM   1390  CE2 TRP A 104       5.596   5.526   9.490  1.00 86.18           C
ATOM   1391  CE3 TRP A 104       6.804   4.605  11.386  1.00 86.18           C
ATOM   1392  HE3 TRP A 104       7.669   4.107  11.824  1.00 86.18           H
ATOM   1393  CZ2 TRP A 104       4.502   5.923  10.267  1.00 86.18           C
ATOM   1394  HZ2 TRP A 104       3.637   6.422   9.829  1.00 86.18           H
ATOM   1395  CZ3 TRP A 104       5.702   5.009  12.150  1.00 86.18           C
ATOM   1396  HZ3 TRP A 104       5.728   4.810  13.221  1.00 86.18           H
ATOM   1397  CH2 TRP A 104       4.578   5.647  11.637  1.00 86.18           C
ATOM   1398  HH2 TRP A 104       3.760   5.930  12.300  1.00 86.18           H
ATOM   1399  HN  TRP A 104      10.166   5.966   8.172  1.00 86.18           H
ATOM   1400  N   ALA A 105      12.259   4.044   9.287  1.00 93.76           N
ATOM   1401  CA  ALA A 105      13.519   3.343   9.472  1.00 93.76           C
ATOM   1402  C   ALA A 105      14.201   3.854  10.742  1.00 93.76           C
ATOM   1403  O   ALA A 105      14.678   3.064  11.555  1.00 93.76           O
ATOM   1404  HA  ALA A 105      13.294   2.283   9.591  1.00 93.76           H
ATOM   1405  CB  ALA A 105      14.391   3.526   8.228  1.00 93.76           C
ATOM   1406 1HB  ALA A 105      13.874   3.121   7.358  1.00 93.76           H
ATOM   1407 2HB  ALA A 105      14.586   4.587   8.073  1.00 93.76           H
ATOM   1408 3HB  ALA A 105      15.336   3.000   8.367  1.00 93.76           H
ATOM   1409  HN  ALA A 105      12.201   4.598   8.457  1.00 93.76           H
ATOM   1410  N   ILE A 106      14.224   5.172  10.874  1.00 90.41           N
ATOM   1411  CA  ILE A 106      14.859   5.799  12.021  1.00 90.41           C
ATOM   1412  C   ILE A 106      14.080   5.440  13.288  1.00 90.41           C
ATOM   1413  O   ILE A 106      14.674   5.105  14.312  1.00 90.41           O
ATOM   1414  HA  ILE A 106      15.864   5.385  12.105  1.00 90.41           H
ATOM   1415  CB  ILE A 106      15.008   7.305  11.796  1.00 90.41           C
ATOM   1416  HB  ILE A 106      14.043   7.698  11.474  1.00 90.41           H
ATOM   1417  CG1 ILE A 106      16.010   7.595  10.677  1.00 90.41           C
ATOM   1418 1HG1 ILE A 106      17.025   7.432  11.042  1.00 90.41           H
ATOM   1419 2HG1 ILE A 106      15.853   6.900   9.853  1.00 90.41           H
ATOM   1420  CG2 ILE A 106      15.376   8.020  13.097  1.00 90.41           C
ATOM   1421 1HG2 ILE A 106      14.595   7.853  13.837  1.00 90.41           H
ATOM   1422 2HG2 ILE A 106      16.322   7.628  13.471  1.00 90.41           H
ATOM   1423 3HG2 ILE A 106      15.476   9.089  12.908  1.00 90.41           H
ATOM   1424  CD1 ILE A 106      15.869   9.033  10.174  1.00 90.41           C
ATOM   1425 1HD1 ILE A 106      14.861   9.185   9.788  1.00 90.41           H
ATOM   1426 2HD1 ILE A 106      16.051   9.726  10.996  1.00 90.41           H
ATOM   1427 3HD1 ILE A 106      16.593   9.213   9.380  1.00 90.41           H
ATOM   1428  HN  ILE A 106      13.821   5.808  10.215  1.00 90.41           H
ATOM   1429  N   ALA A 107      12.763   5.524  13.178  1.00 91.83           N
ATOM   1430  CA  ALA A 107      11.900   5.295  14.324  1.00 91.83           C
ATOM   1431  C   ALA A 107      12.085   3.858  14.817  1.00 91.83           C
ATOM   1432  O   ALA A 107      12.070   3.604  16.021  1.00 91.83           O
ATOM   1433  HA  ALA A 107      12.205   5.982  15.113  1.00 91.83           H
ATOM   1434  CB  ALA A 107      10.450   5.597  13.941  1.00 91.83           C
ATOM   1435 1HB  ALA A 107      10.366   6.637  13.626  1.00 91.83           H
ATOM   1436 2HB  ALA A 107      10.147   4.944  13.122  1.00 91.83           H
ATOM   1437 3HB  ALA A 107       9.803   5.424  14.801  1.00 91.83           H
ATOM   1438  HN  ALA A 107      12.286   5.744  12.327  1.00 91.83           H
ATOM   1439  N   ALA A 108      12.256   2.956  13.862  1.00 91.09           N
ATOM   1440  CA  ALA A 108      12.385   1.544  14.180  1.00 91.09           C
ATOM   1441  C   ALA A 108      13.762   1.289  14.798  1.00 91.09           C
ATOM   1442  O   ALA A 108      13.927   0.367  15.595  1.00 91.09           O
ATOM   1443  HA  ALA A 108      11.616   1.297  14.913  1.00 91.09           H
ATOM   1444  CB  ALA A 108      12.149   0.712  12.918  1.00 91.09           C
ATOM   1445 1HB  ALA A 108      11.147   0.908  12.536  1.00 91.09           H
ATOM   1446 2HB  ALA A 108      12.886   0.983  12.162  1.00 91.09           H
ATOM   1447 3HB  ALA A 108      12.246  -0.347  13.158  1.00 91.09           H
ATOM   1448  HN  ALA A 108      12.307   3.176  12.888  1.00 91.09           H
ATOM   1449  N   ALA A 109      14.715   2.121  14.406  1.00 89.72           N
ATOM   1450  CA  ALA A 109      16.092   1.937  14.831  1.00 89.72           C
ATOM   1451  C   ALA A 109      16.215   2.295  16.313  1.00 89.72           C
ATOM   1452  O   ALA A 109      16.997   1.684  17.040  1.00 89.72           O
ATOM   1453  HA  ALA A 109      16.342   0.884  14.698  1.00 89.72           H
ATOM   1454  CB  ALA A 109      17.016   2.778  13.949  1.00 89.72           C
ATOM   1455 1HB  ALA A 109      16.911   2.465  12.910  1.00 89.72           H
ATOM   1456 2HB  ALA A 109      16.746   3.830  14.039  1.00 89.72           H
ATOM   1457 3HB  ALA A 109      18.049   2.639  14.268  1.00 89.72           H
ATOM   1458  HN  ALA A 109      14.558   2.909  13.809  1.00 89.72           H
ATOM   1459  N   ASP A 110      15.432   3.284  16.718  1.00 80.57           N
ATOM   1460  CA  ASP A 110      15.559   3.841  18.054  1.00 80.57           C
ATOM   1461  C   ASP A 110      14.185   4.305  18.541  1.00 80.57           C
ATOM   1462  O   ASP A 110      13.442   3.532  19.143  1.00 80.57           O
ATOM   1463  HA  ASP A 110      15.967   3.034  18.663  1.00 80.57           H
ATOM   1464  CB  ASP A 110      16.497   5.050  18.059  1.00 80.57           C
ATOM   1465 1HB  ASP A 110      17.435   4.789  17.571  1.00 80.57           H
ATOM   1466 2HB  ASP A 110      16.052   5.862  17.483  1.00 80.57           H
ATOM   1467  CG  ASP A 110      16.773   5.523  19.488  1.00 80.57           C
ATOM   1468  OD1 ASP A 110      16.348   4.802  20.416  1.00 80.57           O
ATOM   1469  OD2 ASP A 110      17.402   6.595  19.619  1.00 80.57           O
ATOM   1470  HN  ASP A 110      14.722   3.702  16.151  1.00 80.57           H
ATOM   1471  N   GLN A 111      13.889   5.566  18.262  1.00 83.24           N
ATOM   1472  CA  GLN A 111      12.613   6.140  18.655  1.00 83.24           C
ATOM   1473  C   GLN A 111      12.213   7.256  17.688  1.00 83.24           C
ATOM   1474  O   GLN A 111      13.001   7.652  16.831  1.00 83.24           O
ATOM   1475  HA  GLN A 111      11.896   5.321  18.593  1.00 83.24           H
ATOM   1476  CB  GLN A 111      12.663   6.654  20.095  1.00 83.24           C
ATOM   1477 1HB  GLN A 111      11.700   7.086  20.364  1.00 83.24           H
ATOM   1478 2HB  GLN A 111      12.841   5.822  20.776  1.00 83.24           H
ATOM   1479  CG  GLN A 111      13.764   7.703  20.265  1.00 83.24           C
ATOM   1480 1HG  GLN A 111      14.732   7.260  20.030  1.00 83.24           H
ATOM   1481 2HG  GLN A 111      13.607   8.518  19.559  1.00 83.24           H
ATOM   1482  CD  GLN A 111      13.782   8.253  21.692  1.00 83.24           C
ATOM   1483  OE1 GLN A 111      12.834   8.119  22.448  1.00 83.24           O
ATOM   1484  NE2 GLN A 111      14.910   8.878  22.018  1.00 83.24           N
ATOM   1485 1HE2 GLN A 111      15.650   8.952  21.350  1.00 83.24           H
ATOM   1486 2HE2 GLN A 111      15.018   9.272  22.930  1.00 83.24           H
ATOM   1487  HN  GLN A 111      14.502   6.191  17.778  1.00 83.24           H
ATOM   1488  N   TRP A 112      10.987   7.731  17.858  1.00 88.40           N
ATOM   1489  CA  TRP A 112      10.492   8.830  17.046  1.00 88.40           C
ATOM   1490  C   TRP A 112      11.179  10.113  17.517  1.00 88.40           C
ATOM   1491  O   TRP A 112      10.972  10.553  18.647  1.00 88.40           O
ATOM   1492  HA  TRP A 112      10.757   8.624  16.009  1.00 88.40           H
ATOM   1493  CB  TRP A 112       8.965   8.912  17.108  1.00 88.40           C
ATOM   1494 1HB  TRP A 112       8.549   7.934  16.867  1.00 88.40           H
ATOM   1495 2HB  TRP A 112       8.665   9.143  18.130  1.00 88.40           H
ATOM   1496  CG  TRP A 112       8.359   9.954  16.166  1.00 88.40           C
ATOM   1497  CD1 TRP A 112       7.963  11.200  16.460  1.00 88.40           C
ATOM   1498  HD1 TRP A 112       8.027  11.646  17.453  1.00 88.40           H
ATOM   1499  CD2 TRP A 112       8.096   9.789  14.757  1.00 88.40           C
ATOM   1500  NE1 TRP A 112       7.465  11.848  15.348  1.00 88.40           N
ATOM   1501  HE1 TRP A 112       7.110  12.782  15.316  1.00 88.40           H
ATOM   1502  CE2 TRP A 112       7.548  10.963  14.279  1.00 88.40           C
ATOM   1503  CE3 TRP A 112       8.312   8.685  13.914  1.00 88.40           C
ATOM   1504  HE3 TRP A 112       8.743   7.748  14.267  1.00 88.40           H
ATOM   1505  CZ2 TRP A 112       7.172  11.145  12.943  1.00 88.40           C
ATOM   1506  HZ2 TRP A 112       6.741  12.082  12.590  1.00 88.40           H
ATOM   1507  CZ3 TRP A 112       7.931   8.883  12.582  1.00 88.40           C
ATOM   1508  HZ3 TRP A 112       8.077   8.058  11.885  1.00 88.40           H
ATOM   1509  CH2 TRP A 112       7.378  10.058  12.085  1.00 88.40           C
ATOM   1510  HH2 TRP A 112       7.107  10.133  11.032  1.00 88.40           H
ATOM   1511  HN  TRP A 112      10.340   7.379  18.533  1.00 88.40           H
ATOM   1512  N   LYS A 113      11.983  10.676  16.628  1.00 80.66           N
ATOM   1513  CA  LYS A 113      12.842  11.790  16.994  1.00 80.66           C
ATOM   1514  C   LYS A 113      12.271  13.083  16.409  1.00 80.66           C
ATOM   1515  O   LYS A 113      12.918  14.128  16.454  1.00 80.66           O
ATOM   1516  HA  LYS A 113      12.829  11.868  18.082  1.00 80.66           H
ATOM   1517  CB  LYS A 113      14.287  11.512  16.577  1.00 80.66           C
ATOM   1518 1HB  LYS A 113      14.339  11.375  15.497  1.00 80.66           H
ATOM   1519 2HB  LYS A 113      14.911  12.372  16.820  1.00 80.66           H
ATOM   1520  CG  LYS A 113      14.831  10.266  17.281  1.00 80.66           C
ATOM   1521 1HG  LYS A 113      14.686  10.360  18.357  1.00 80.66           H
ATOM   1522 2HG  LYS A 113      14.270   9.389  16.958  1.00 80.66           H
ATOM   1523  CD  LYS A 113      16.317  10.070  16.976  1.00 80.66           C
ATOM   1524 1HD  LYS A 113      16.460   9.954  15.902  1.00 80.66           H
ATOM   1525 2HD  LYS A 113      16.874  10.957  17.278  1.00 80.66           H
ATOM   1526  CE  LYS A 113      16.868   8.842  17.705  1.00 80.66           C
ATOM   1527 1HE  LYS A 113      16.681   8.933  18.775  1.00 80.66           H
ATOM   1528 2HE  LYS A 113      16.348   7.947  17.366  1.00 80.66           H
ATOM   1529  NZ  LYS A 113      18.321   8.703  17.459  1.00 80.66           N
ATOM   1530 1HZ  LYS A 113      18.673   7.896  17.963  1.00 80.66           H
ATOM   1531 2HZ  LYS A 113      18.486   8.579  16.466  1.00 80.66           H
ATOM   1532 3HZ  LYS A 113      18.800   9.537  17.780  1.00 80.66           H
ATOM   1533  HN  LYS A 113      12.053  10.385  15.674  1.00 80.66           H
ATOM   1534  N   PHE A 114      11.064  12.970  15.873  1.00 86.69           N
ATOM   1535  CA  PHE A 114      10.476  14.063  15.117  1.00 86.69           C
ATOM   1536  C   PHE A 114       9.286  14.668  15.865  1.00 86.69           C
ATOM   1537  O   PHE A 114       8.816  14.104  16.852  1.00 86.69           O
ATOM   1538  HA  PHE A 114      11.248  14.822  14.992  1.00 86.69           H
ATOM   1539  CB  PHE A 114       9.985  13.477  13.792  1.00 86.69           C
ATOM   1540 1HB  PHE A 114       9.158  12.796  13.991  1.00 86.69           H
ATOM   1541 2HB  PHE A 114       9.593  14.283  13.173  1.00 86.69           H
ATOM   1542  CG  PHE A 114      11.064  12.729  13.005  1.00 86.69           C
ATOM   1543  CD1 PHE A 114      11.997  13.424  12.301  1.00 86.69           C
ATOM   1544  HD1 PHE A 114      11.977  14.514  12.297  1.00 86.69           H
ATOM   1545  CD2 PHE A 114      11.089  11.369  13.011  1.00 86.69           C
ATOM   1546  HD2 PHE A 114      10.342  10.812  13.575  1.00 86.69           H
ATOM   1547  CE1 PHE A 114      12.998  12.730  11.571  1.00 86.69           C
ATOM   1548  HE1 PHE A 114      13.746  13.287  11.007  1.00 86.69           H
ATOM   1549  CE2 PHE A 114      12.090  10.675  12.281  1.00 86.69           C
ATOM   1550  HE2 PHE A 114      12.111   9.585  12.285  1.00 86.69           H
ATOM   1551  CZ  PHE A 114      13.023  11.370  11.577  1.00 86.69           C
ATOM   1552  HZ  PHE A 114      13.792  10.837  11.016  1.00 86.69           H
ATOM   1553  HN  PHE A 114      10.493  12.153  15.949  1.00 86.69           H
ATOM   1554  N   GLN A 115       8.832  15.808  15.365  1.00 80.48           N
ATOM   1555  CA  GLN A 115       7.737  16.521  16.001  1.00 80.48           C
ATOM   1556  C   GLN A 115       6.409  15.814  15.720  1.00 80.48           C
ATOM   1557  O   GLN A 115       6.329  14.968  14.831  1.00 80.48           O
ATOM   1558  HA  GLN A 115       7.953  16.491  17.069  1.00 80.48           H
ATOM   1559  CB  GLN A 115       7.690  17.979  15.540  1.00 80.48           C
ATOM   1560 1HB  GLN A 115       7.638  18.018  14.452  1.00 80.48           H
ATOM   1561 2HB  GLN A 115       6.786  18.455  15.919  1.00 80.48           H
ATOM   1562  CG  GLN A 115       8.921  18.747  16.026  1.00 80.48           C
ATOM   1563 1HG  GLN A 115       9.019  18.638  17.106  1.00 80.48           H
ATOM   1564 2HG  GLN A 115       9.819  18.322  15.580  1.00 80.48           H
ATOM   1565  CD  GLN A 115       8.819  20.231  15.665  1.00 80.48           C
ATOM   1566  OE1 GLN A 115       7.927  20.663  14.953  1.00 80.48           O
ATOM   1567  NE2 GLN A 115       9.779  20.983  16.194  1.00 80.48           N
ATOM   1568 1HE2 GLN A 115      10.482  20.566  16.770  1.00 80.48           H
ATOM   1569 2HE2 GLN A 115       9.798  21.967  16.015  1.00 80.48           H
ATOM   1570  HN  GLN A 115       9.199  16.244  14.543  1.00 80.48           H
ATOM   1571  N   THR A 116       5.401  16.187  16.495  1.00 86.98           N
ATOM   1572  CA  THR A 116       4.083  15.594  16.345  1.00 86.98           C
ATOM   1573  C   THR A 116       3.555  15.821  14.927  1.00 86.98           C
ATOM   1574  O   THR A 116       2.932  14.935  14.344  1.00 86.98           O
ATOM   1575  HA  THR A 116       4.173  14.517  16.484  1.00 86.98           H
ATOM   1576  CB  THR A 116       3.177  16.176  17.431  1.00 86.98           C
ATOM   1577  HB  THR A 116       2.913  17.209  17.206  1.00 86.98           H
ATOM   1578  OG1 THR A 116       3.909  15.977  18.637  1.00 86.98           O
ATOM   1579  HG1 THR A 116       3.540  16.560  19.361  1.00 86.98           H
ATOM   1580  CG2 THR A 116       1.901  15.355  17.630  1.00 86.98           C
ATOM   1581 1HG2 THR A 116       2.164  14.339  17.922  1.00 86.98           H
ATOM   1582 2HG2 THR A 116       1.335  15.331  16.699  1.00 86.98           H
ATOM   1583 3HG2 THR A 116       1.294  15.812  18.412  1.00 86.98           H
ATOM   1584  HN  THR A 116       5.474  16.879  17.213  1.00 86.98           H
ATOM   1585  N   PHE A 117       3.823  17.012  14.413  1.00 90.03           N
ATOM   1586  CA  PHE A 117       3.369  17.372  13.081  1.00 90.03           C
ATOM   1587  C   PHE A 117       3.853  16.357  12.043  1.00 90.03           C
ATOM   1588  O   PHE A 117       3.075  15.898  11.208  1.00 90.03           O
ATOM   1589  HA  PHE A 117       2.279  17.377  13.101  1.00 90.03           H
ATOM   1590  CB  PHE A 117       3.972  18.741  12.757  1.00 90.03           C
ATOM   1591 1HB  PHE A 117       3.626  19.463  13.497  1.00 90.03           H
ATOM   1592 2HB  PHE A 117       5.056  18.681  12.853  1.00 90.03           H
ATOM   1593  CG  PHE A 117       3.626  19.258  11.359  1.00 90.03           C
ATOM   1594  CD1 PHE A 117       4.569  19.251  10.379  1.00 90.03           C
ATOM   1595  HD1 PHE A 117       5.570  18.876  10.589  1.00 90.03           H
ATOM   1596  CD2 PHE A 117       2.376  19.726  11.097  1.00 90.03           C
ATOM   1597  HD2 PHE A 117       1.621  19.733  11.883  1.00 90.03           H
ATOM   1598  CE1 PHE A 117       4.248  19.731   9.082  1.00 90.03           C
ATOM   1599  HE1 PHE A 117       5.003  19.725   8.296  1.00 90.03           H
ATOM   1600  CE2 PHE A 117       2.055  20.207   9.800  1.00 90.03           C
ATOM   1601  HE2 PHE A 117       1.054  20.582   9.590  1.00 90.03           H
ATOM   1602  CZ  PHE A 117       2.998  20.199   8.820  1.00 90.03           C
ATOM   1603  HZ  PHE A 117       2.752  20.568   7.824  1.00 90.03           H
ATOM   1604  HN  PHE A 117       4.339  17.724  14.890  1.00 90.03           H
ATOM   1605  N   MET A 118       5.135  16.036  12.130  1.00 86.92           N
ATOM   1606  CA  MET A 118       5.735  15.092  11.203  1.00 86.92           C
ATOM   1607  C   MET A 118       5.107  13.704  11.350  1.00 86.92           C
ATOM   1608  O   MET A 118       4.979  12.970  10.372  1.00 86.92           O
ATOM   1609  HA  MET A 118       5.529  15.487  10.208  1.00 86.92           H
ATOM   1610  CB  MET A 118       7.239  15.002  11.466  1.00 86.92           C
ATOM   1611 1HB  MET A 118       7.417  14.851  12.531  1.00 86.92           H
ATOM   1612 2HB  MET A 118       7.652  14.137  10.948  1.00 86.92           H
ATOM   1613  CG  MET A 118       7.954  16.272  11.000  1.00 86.92           C
ATOM   1614 1HG  MET A 118       7.610  17.128  11.582  1.00 86.92           H
ATOM   1615 2HG  MET A 118       9.026  16.180  11.171  1.00 86.92           H
ATOM   1616  SD  MET A 118       7.637  16.549   9.265  1.00 86.92           S
ATOM   1617  CE  MET A 118       8.484  15.142   8.567  1.00 86.92           C
ATOM   1618 1HE  MET A 118       9.539  15.183   8.836  1.00 86.92           H
ATOM   1619 2HE  MET A 118       8.045  14.223   8.956  1.00 86.92           H
ATOM   1620 3HE  MET A 118       8.385  15.160   7.481  1.00 86.92           H
ATOM   1621  HN  MET A 118       5.760  16.408  12.817  1.00 86.92           H
ATOM   1622  N   CYS A 119       4.733  13.387  12.581  1.00 92.27           N
ATOM   1623  CA  CYS A 119       4.069  12.125  12.860  1.00 92.27           C
ATOM   1624  C   CYS A 119       2.758  12.088  12.072  1.00 92.27           C
ATOM   1625  O   CYS A 119       2.463  11.103  11.397  1.00 92.27           O
ATOM   1626  HA  CYS A 119       4.743  11.336  12.526  1.00 92.27           H
ATOM   1627  CB  CYS A 119       3.839  11.925  14.359  1.00 92.27           C
ATOM   1628 1HB  CYS A 119       4.797  11.854  14.875  1.00 92.27           H
ATOM   1629 2HB  CYS A 119       3.317  12.787  14.773  1.00 92.27           H
ATOM   1630  SG  CYS A 119       2.861  10.405  14.645  1.00 92.27           S
ATOM   1631  HN  CYS A 119       4.876  13.974  13.378  1.00 92.27           H
ATOM   1632  N   LYS A 120       2.006  13.173  12.184  1.00 90.66           N
ATOM   1633  CA  LYS A 120       0.725  13.270  11.505  1.00 90.66           C
ATOM   1634  C   LYS A 120       0.939  13.121   9.997  1.00 90.66           C
ATOM   1635  O   LYS A 120       0.234  12.358   9.339  1.00 90.66           O
ATOM   1636  HA  LYS A 120       0.109  12.440  11.850  1.00 90.66           H
ATOM   1637  CB  LYS A 120       0.006  14.562  11.899  1.00 90.66           C
ATOM   1638 1HB  LYS A 120       0.689  15.406  11.806  1.00 90.66           H
ATOM   1639 2HB  LYS A 120      -0.822  14.745  11.215  1.00 90.66           H
ATOM   1640  CG  LYS A 120      -0.520  14.480  13.334  1.00 90.66           C
ATOM   1641 1HG  LYS A 120      -1.227  13.655  13.420  1.00 90.66           H
ATOM   1642 2HG  LYS A 120       0.304  14.266  14.015  1.00 90.66           H
ATOM   1643  CD  LYS A 120      -1.201  15.788  13.744  1.00 90.66           C
ATOM   1644 1HD  LYS A 120      -0.482  16.606  13.699  1.00 90.66           H
ATOM   1645 2HD  LYS A 120      -1.996  16.024  13.037  1.00 90.66           H
ATOM   1646  CE  LYS A 120      -1.779  15.686  15.156  1.00 90.66           C
ATOM   1647 1HE  LYS A 120      -1.057  15.205  15.817  1.00 90.66           H
ATOM   1648 2HE  LYS A 120      -1.960  16.684  15.555  1.00 90.66           H
ATOM   1649  NZ  LYS A 120      -3.041  14.913  15.145  1.00 90.66           N
ATOM   1650 1HZ  LYS A 120      -3.557  15.096  15.999  1.00 90.66           H
ATOM   1651 2HZ  LYS A 120      -3.601  15.192  14.347  1.00 90.66           H
ATOM   1652 3HZ  LYS A 120      -2.831  13.923  15.082  1.00 90.66           H
ATOM   1653  HN  LYS A 120       2.260  13.975  12.725  1.00 90.66           H
ATOM   1654  N   VAL A 121       1.916  13.862   9.494  1.00 91.84           N
ATOM   1655  CA  VAL A 121       2.154  13.914   8.062  1.00 91.84           C
ATOM   1656  C   VAL A 121       2.548  12.522   7.564  1.00 91.84           C
ATOM   1657  O   VAL A 121       1.987  12.025   6.589  1.00 91.84           O
ATOM   1658  HA  VAL A 121       1.219  14.206   7.583  1.00 91.84           H
ATOM   1659  CB  VAL A 121       3.203  14.981   7.744  1.00 91.84           C
ATOM   1660  HB  VAL A 121       4.072  14.796   8.376  1.00 91.84           H
ATOM   1661  CG1 VAL A 121       3.655  14.889   6.286  1.00 91.84           C
ATOM   1662 1HG1 VAL A 121       4.089  13.906   6.101  1.00 91.84           H
ATOM   1663 2HG1 VAL A 121       2.797  15.036   5.629  1.00 91.84           H
ATOM   1664 3HG1 VAL A 121       4.400  15.659   6.087  1.00 91.84           H
ATOM   1665  CG2 VAL A 121       2.676  16.381   8.068  1.00 91.84           C
ATOM   1666 1HG2 VAL A 121       1.784  16.580   7.473  1.00 91.84           H
ATOM   1667 2HG2 VAL A 121       2.427  16.440   9.127  1.00 91.84           H
ATOM   1668 3HG2 VAL A 121       3.441  17.121   7.832  1.00 91.84           H
ATOM   1669  HN  VAL A 121       2.536  14.419  10.047  1.00 91.84           H
ATOM   1670  N   VAL A 122       3.511  11.931   8.257  1.00 90.45           N
ATOM   1671  CA  VAL A 122       4.119  10.697   7.791  1.00 90.45           C
ATOM   1672  C   VAL A 122       3.065   9.587   7.779  1.00 90.45           C
ATOM   1673  O   VAL A 122       2.970   8.828   6.816  1.00 90.45           O
ATOM   1674  HA  VAL A 122       4.463  10.864   6.771  1.00 90.45           H
ATOM   1675  CB  VAL A 122       5.337  10.355   8.652  1.00 90.45           C
ATOM   1676  HB  VAL A 122       5.028  10.387   9.697  1.00 90.45           H
ATOM   1677  CG1 VAL A 122       5.841   8.942   8.354  1.00 90.45           C
ATOM   1678 1HG1 VAL A 122       5.050   8.222   8.565  1.00 90.45           H
ATOM   1679 2HG1 VAL A 122       6.124   8.872   7.304  1.00 90.45           H
ATOM   1680 3HG1 VAL A 122       6.706   8.725   8.979  1.00 90.45           H
ATOM   1681  CG2 VAL A 122       6.450  11.387   8.460  1.00 90.45           C
ATOM   1682 1HG2 VAL A 122       6.756  11.401   7.414  1.00 90.45           H
ATOM   1683 2HG2 VAL A 122       6.086  12.373   8.746  1.00 90.45           H
ATOM   1684 3HG2 VAL A 122       7.304  11.120   9.084  1.00 90.45           H
ATOM   1685  HN  VAL A 122       3.874  12.282   9.120  1.00 90.45           H
ATOM   1686  N   ASN A 123       2.301   9.528   8.860  1.00 90.12           N
ATOM   1687  CA  ASN A 123       1.250   8.532   8.980  1.00 90.12           C
ATOM   1688  C   ASN A 123       0.210   8.759   7.881  1.00 90.12           C
ATOM   1689  O   ASN A 123      -0.245   7.809   7.247  1.00 90.12           O
ATOM   1690  HA  ASN A 123       1.755   7.571   8.885  1.00 90.12           H
ATOM   1691  CB  ASN A 123       0.542   8.640  10.332  1.00 90.12           C
ATOM   1692 1HB  ASN A 123       0.653   9.651  10.725  1.00 90.12           H
ATOM   1693 2HB  ASN A 123      -0.526   8.465  10.201  1.00 90.12           H
ATOM   1694  CG  ASN A 123       1.111   7.633  11.332  1.00 90.12           C
ATOM   1695  OD1 ASN A 123       1.806   6.694  10.979  1.00 90.12           O
ATOM   1696  ND2 ASN A 123       0.780   7.878  12.596  1.00 90.12           N
ATOM   1697 1HD2 ASN A 123       0.206   8.666  12.818  1.00 90.12           H
ATOM   1698 2HD2 ASN A 123       1.104   7.275  13.325  1.00 90.12           H
ATOM   1699  HN  ASN A 123       2.391  10.145   9.642  1.00 90.12           H
ATOM   1700  N   SER A 124      -0.135  10.024   7.690  1.00 91.01           N
ATOM   1701  CA  SER A 124      -1.175  10.380   6.739  1.00 91.01           C
ATOM   1702  C   SER A 124      -0.727  10.029   5.319  1.00 91.01           C
ATOM   1703  O   SER A 124      -1.497   9.464   4.544  1.00 91.01           O
ATOM   1704  HA  SER A 124      -2.043   9.786   7.025  1.00 91.01           H
ATOM   1705  CB  SER A 124      -1.521  11.867   6.834  1.00 91.01           C
ATOM   1706 1HB  SER A 124      -0.652  12.461   6.551  1.00 91.01           H
ATOM   1707 2HB  SER A 124      -2.312  12.101   6.121  1.00 91.01           H
ATOM   1708  OG  SER A 124      -1.941  12.235   8.145  1.00 91.01           O
ATOM   1709  HG  SER A 124      -1.276  12.860   8.554  1.00 91.01           H
ATOM   1710  HN  SER A 124       0.281  10.796   8.170  1.00 91.01           H
ATOM   1711  N   MET A 125       0.516  10.378   5.021  1.00 84.90           N
ATOM   1712  CA  MET A 125       1.073  10.112   3.705  1.00 84.90           C
ATOM   1713  C   MET A 125       1.069   8.612   3.402  1.00 84.90           C
ATOM   1714  O   MET A 125       0.652   8.195   2.323  1.00 84.90           O
ATOM   1715  HA  MET A 125       0.424  10.633   3.001  1.00 84.90           H
ATOM   1716  CB  MET A 125       2.506  10.642   3.641  1.00 84.90           C
ATOM   1717 1HB  MET A 125       3.042  10.365   4.549  1.00 84.90           H
ATOM   1718 2HB  MET A 125       3.032  10.179   2.806  1.00 84.90           H
ATOM   1719  CG  MET A 125       2.521  12.164   3.479  1.00 84.90           C
ATOM   1720 1HG  MET A 125       1.915  12.452   2.619  1.00 84.90           H
ATOM   1721 2HG  MET A 125       2.075  12.635   4.355  1.00 84.90           H
ATOM   1722  SD  MET A 125       4.197  12.739   3.264  1.00 84.90           S
ATOM   1723  CE  MET A 125       4.502  12.187   1.593  1.00 84.90           C
ATOM   1724 1HE  MET A 125       4.395  11.104   1.544  1.00 84.90           H
ATOM   1725 2HE  MET A 125       3.783  12.654   0.920  1.00 84.90           H
ATOM   1726 3HE  MET A 125       5.513  12.467   1.297  1.00 84.90           H
ATOM   1727  HN  MET A 125       1.137  10.833   5.658  1.00 84.90           H
ATOM   1728  N   TYR A 126       1.539   7.843   4.373  1.00 85.51           N
ATOM   1729  CA  TYR A 126       1.590   6.398   4.225  1.00 85.51           C
ATOM   1730  C   TYR A 126       0.210   5.833   3.881  1.00 85.51           C
ATOM   1731  O   TYR A 126       0.078   5.023   2.965  1.00 85.51           O
ATOM   1732  HA  TYR A 126       2.281   6.167   3.415  1.00 85.51           H
ATOM   1733  CB  TYR A 126       2.028   5.851   5.585  1.00 85.51           C
ATOM   1734 1HB  TYR A 126       3.074   6.107   5.749  1.00 85.51           H
ATOM   1735 2HB  TYR A 126       1.452   6.346   6.367  1.00 85.51           H
ATOM   1736  CG  TYR A 126       1.860   4.337   5.730  1.00 85.51           C
ATOM   1737  CD1 TYR A 126       0.767   3.824   6.399  1.00 85.51           C
ATOM   1738  HD1 TYR A 126       0.024   4.498   6.825  1.00 85.51           H
ATOM   1739  CD2 TYR A 126       2.801   3.484   5.190  1.00 85.51           C
ATOM   1740  HD2 TYR A 126       3.664   3.888   4.662  1.00 85.51           H
ATOM   1741  CE1 TYR A 126       0.609   2.399   6.535  1.00 85.51           C
ATOM   1742  HE1 TYR A 126      -0.249   1.982   7.061  1.00 85.51           H
ATOM   1743  CE2 TYR A 126       2.643   2.059   5.326  1.00 85.51           C
ATOM   1744  HE2 TYR A 126       3.379   1.374   4.905  1.00 85.51           H
ATOM   1745  CZ  TYR A 126       1.555   1.587   5.992  1.00 85.51           C
ATOM   1746  OH  TYR A 126       1.406   0.241   6.120  1.00 85.51           O
ATOM   1747  HH  TYR A 126       0.688   0.039   6.786  1.00 85.51           H
ATOM   1748  HN  TYR A 126       1.879   8.191   5.247  1.00 85.51           H
ATOM   1749  N   LYS A 127      -0.783   6.283   4.634  1.00 85.18           N
ATOM   1750  CA  LYS A 127      -2.116   5.713   4.533  1.00 85.18           C
ATOM   1751  C   LYS A 127      -2.734   6.108   3.191  1.00 85.18           C
ATOM   1752  O   LYS A 127      -3.357   5.283   2.524  1.00 85.18           O
ATOM   1753  HA  LYS A 127      -2.010   4.629   4.560  1.00 85.18           H
ATOM   1754  CB  LYS A 127      -2.963   6.115   5.742  1.00 85.18           C
ATOM   1755 1HB  LYS A 127      -2.389   5.971   6.658  1.00 85.18           H
ATOM   1756 2HB  LYS A 127      -3.206   7.176   5.684  1.00 85.18           H
ATOM   1757  CG  LYS A 127      -4.252   5.293   5.806  1.00 85.18           C
ATOM   1758 1HG  LYS A 127      -4.933   5.734   6.534  1.00 85.18           H
ATOM   1759 2HG  LYS A 127      -4.755   5.324   4.840  1.00 85.18           H
ATOM   1760  CD  LYS A 127      -3.958   3.841   6.189  1.00 85.18           C
ATOM   1761 1HD  LYS A 127      -3.457   3.338   5.362  1.00 85.18           H
ATOM   1762 2HD  LYS A 127      -3.275   3.816   7.038  1.00 85.18           H
ATOM   1763  CE  LYS A 127      -5.247   3.096   6.542  1.00 85.18           C
ATOM   1764 1HE  LYS A 127      -6.054   3.424   5.888  1.00 85.18           H
ATOM   1765 2HE  LYS A 127      -5.114   2.027   6.372  1.00 85.18           H
ATOM   1766  NZ  LYS A 127      -5.615   3.338   7.955  1.00 85.18           N
ATOM   1767 1HZ  LYS A 127      -6.349   2.694   8.228  1.00 85.18           H
ATOM   1768 2HZ  LYS A 127      -4.803   3.194   8.545  1.00 85.18           H
ATOM   1769 3HZ  LYS A 127      -5.945   4.291   8.059  1.00 85.18           H
ATOM   1770  HN  LYS A 127      -0.688   7.021   5.302  1.00 85.18           H
ATOM   1771  N   MET A 128      -2.541   7.369   2.834  1.00 85.45           N
ATOM   1772  CA  MET A 128      -3.106   7.894   1.603  1.00 85.45           C
ATOM   1773  C   MET A 128      -2.540   7.162   0.384  1.00 85.45           C
ATOM   1774  O   MET A 128      -3.283   6.801  -0.528  1.00 85.45           O
ATOM   1775  HA  MET A 128      -4.179   7.719   1.675  1.00 85.45           H
ATOM   1776  CB  MET A 128      -2.791   9.387   1.492  1.00 85.45           C
ATOM   1777 1HB  MET A 128      -3.108   9.897   2.402  1.00 85.45           H
ATOM   1778 2HB  MET A 128      -1.714   9.530   1.404  1.00 85.45           H
ATOM   1779  CG  MET A 128      -3.494  10.007   0.283  1.00 85.45           C
ATOM   1780 1HG  MET A 128      -3.146   9.531  -0.634  1.00 85.45           H
ATOM   1781 2HG  MET A 128      -4.568   9.832   0.346  1.00 85.45           H
ATOM   1782  SD  MET A 128      -3.166  11.761   0.219  1.00 85.45           S
ATOM   1783  CE  MET A 128      -1.439  11.738  -0.230  1.00 85.45           C
ATOM   1784 1HE  MET A 128      -0.871  11.208   0.535  1.00 85.45           H
ATOM   1785 2HE  MET A 128      -1.319  11.230  -1.187  1.00 85.45           H
ATOM   1786 3HE  MET A 128      -1.071  12.760  -0.313  1.00 85.45           H
ATOM   1787  HN  MET A 128      -2.010   8.027   3.369  1.00 85.45           H
ATOM   1788  N   ASN A 129      -1.231   6.963   0.408  1.00 80.32           N
ATOM   1789  CA  ASN A 129      -0.545   6.355  -0.720  1.00 80.32           C
ATOM   1790  C   ASN A 129      -0.902   4.869  -0.787  1.00 80.32           C
ATOM   1791  O   ASN A 129      -0.985   4.296  -1.872  1.00 80.32           O
ATOM   1792  HA  ASN A 129      -0.889   6.907  -1.595  1.00 80.32           H
ATOM   1793  CB  ASN A 129       0.973   6.471  -0.569  1.00 80.32           C
ATOM   1794 1HB  ASN A 129       1.275   6.093   0.408  1.00 80.32           H
ATOM   1795 2HB  ASN A 129       1.465   5.849  -1.317  1.00 80.32           H
ATOM   1796  CG  ASN A 129       1.430   7.923  -0.724  1.00 80.32           C
ATOM   1797  OD1 ASN A 129       0.940   8.670  -1.555  1.00 80.32           O
ATOM   1798  ND2 ASN A 129       2.395   8.279   0.120  1.00 80.32           N
ATOM   1799 1HD2 ASN A 129       2.754   7.617   0.777  1.00 80.32           H
ATOM   1800 2HD2 ASN A 129       2.761   9.209   0.096  1.00 80.32           H
ATOM   1801  HN  ASN A 129      -0.642   7.209   1.178  1.00 80.32           H
ATOM   1802  N   PHE A 130      -1.102   4.287   0.386  1.00 84.09           N
ATOM   1803  CA  PHE A 130      -1.505   2.894   0.472  1.00 84.09           C
ATOM   1804  C   PHE A 130      -2.777   2.640  -0.340  1.00 84.09           C
ATOM   1805  O   PHE A 130      -2.814   1.739  -1.175  1.00 84.09           O
ATOM   1806  HA  PHE A 130      -0.690   2.296   0.064  1.00 84.09           H
ATOM   1807  CB  PHE A 130      -1.788   2.600   1.947  1.00 84.09           C
ATOM   1808 1HB  PHE A 130      -0.866   2.721   2.515  1.00 84.09           H
ATOM   1809 2HB  PHE A 130      -2.494   3.339   2.325  1.00 84.09           H
ATOM   1810  CG  PHE A 130      -2.349   1.201   2.206  1.00 84.09           C
ATOM   1811  CD1 PHE A 130      -3.683   1.030   2.409  1.00 84.09           C
ATOM   1812  HD1 PHE A 130      -4.352   1.890   2.388  1.00 84.09           H
ATOM   1813  CD2 PHE A 130      -1.514   0.127   2.232  1.00 84.09           C
ATOM   1814  HD2 PHE A 130      -0.445   0.264   2.069  1.00 84.09           H
ATOM   1815  CE1 PHE A 130      -4.204  -0.269   2.650  1.00 84.09           C
ATOM   1816  HE1 PHE A 130      -5.273  -0.406   2.813  1.00 84.09           H
ATOM   1817  CE2 PHE A 130      -2.035  -1.172   2.473  1.00 84.09           C
ATOM   1818  HE2 PHE A 130      -1.366  -2.032   2.494  1.00 84.09           H
ATOM   1819  CZ  PHE A 130      -3.369  -1.342   2.676  1.00 84.09           C
ATOM   1820  HZ  PHE A 130      -3.769  -2.340   2.861  1.00 84.09           H
ATOM   1821  HN  PHE A 130      -0.993   4.751   1.266  1.00 84.09           H
ATOM   1822  N   TYR A 131      -3.787   3.452  -0.065  1.00 91.22           N
ATOM   1823  CA  TYR A 131      -5.073   3.295  -0.724  1.00 91.22           C
ATOM   1824  C   TYR A 131      -4.976   3.657  -2.208  1.00 91.22           C
ATOM   1825  O   TYR A 131      -5.517   2.952  -3.058  1.00 91.22           O
ATOM   1826  HA  TYR A 131      -5.374   2.252  -0.631  1.00 91.22           H
ATOM   1827  CB  TYR A 131      -6.023   4.276  -0.033  1.00 91.22           C
ATOM   1828 1HB  TYR A 131      -5.509   5.227   0.105  1.00 91.22           H
ATOM   1829 2HB  TYR A 131      -6.873   4.466  -0.689  1.00 91.22           H
ATOM   1830  CG  TYR A 131      -6.541   3.791   1.322  1.00 91.22           C
ATOM   1831  CD1 TYR A 131      -7.160   2.562   1.424  1.00 91.22           C
ATOM   1832  HD1 TYR A 131      -7.279   1.936   0.539  1.00 91.22           H
ATOM   1833  CD2 TYR A 131      -6.390   4.583   2.442  1.00 91.22           C
ATOM   1834  HD2 TYR A 131      -5.901   5.554   2.361  1.00 91.22           H
ATOM   1835  CE1 TYR A 131      -7.648   2.105   2.699  1.00 91.22           C
ATOM   1836  HE1 TYR A 131      -8.138   1.136   2.794  1.00 91.22           H
ATOM   1837  CE2 TYR A 131      -6.878   4.126   3.717  1.00 91.22           C
ATOM   1838  HE2 TYR A 131      -6.765   4.741   4.610  1.00 91.22           H
ATOM   1839  CZ  TYR A 131      -7.483   2.909   3.783  1.00 91.22           C
ATOM   1840  OH  TYR A 131      -7.943   2.478   4.988  1.00 91.22           O
ATOM   1841  HH  TYR A 131      -8.183   3.260   5.563  1.00 91.22           H
ATOM   1842  HN  TYR A 131      -3.738   4.203   0.593  1.00 91.22           H
ATOM   1843  N   SER A 132      -4.283   4.754  -2.473  1.00 90.08           N
ATOM   1844  CA  SER A 132      -4.208   5.285  -3.823  1.00 90.08           C
ATOM   1845  C   SER A 132      -3.549   4.262  -4.751  1.00 90.08           C
ATOM   1846  O   SER A 132      -4.001   4.059  -5.877  1.00 90.08           O
ATOM   1847  HA  SER A 132      -5.242   5.461  -4.121  1.00 90.08           H
ATOM   1848  CB  SER A 132      -3.437   6.605  -3.855  1.00 90.08           C
ATOM   1849 1HB  SER A 132      -3.406   6.983  -4.877  1.00 90.08           H
ATOM   1850 2HB  SER A 132      -3.965   7.348  -3.257  1.00 90.08           H
ATOM   1851  OG  SER A 132      -2.108   6.459  -3.363  1.00 90.08           O
ATOM   1852  HG  SER A 132      -1.601   7.312  -3.487  1.00 90.08           H
ATOM   1853  HN  SER A 132      -3.779   5.277  -1.785  1.00 90.08           H
ATOM   1854  N   CYS A 133      -2.491   3.647  -4.244  1.00 86.54           N
ATOM   1855  CA  CYS A 133      -1.750   2.668  -5.022  1.00 86.54           C
ATOM   1856  C   CYS A 133      -2.703   1.531  -5.396  1.00 86.54           C
ATOM   1857  O   CYS A 133      -2.806   1.161  -6.564  1.00 86.54           O
ATOM   1858  HA  CYS A 133      -1.394   3.183  -5.915  1.00 86.54           H
ATOM   1859  CB  CYS A 133      -0.521   2.159  -4.268  1.00 86.54           C
ATOM   1860 1HB  CYS A 133      -0.800   1.869  -3.255  1.00 86.54           H
ATOM   1861 2HB  CYS A 133      -0.127   1.268  -4.757  1.00 86.54           H
ATOM   1862  SG  CYS A 133       0.764   3.460  -4.214  1.00 86.54           S
ATOM   1863  HG  CYS A 133       0.262   4.109  -3.167  1.00 86.54           H
ATOM   1864  HN  CYS A 133      -2.140   3.807  -3.322  1.00 86.54           H
ATOM   1865  N   VAL A 134      -3.375   1.008  -4.381  1.00 85.83           N
ATOM   1866  CA  VAL A 134      -4.179  -0.190  -4.554  1.00 85.83           C
ATOM   1867  C   VAL A 134      -5.345   0.115  -5.496  1.00 85.83           C
ATOM   1868  O   VAL A 134      -5.694  -0.705  -6.344  1.00 85.83           O
ATOM   1869  HA  VAL A 134      -3.546  -0.948  -5.015  1.00 85.83           H
ATOM   1870  CB  VAL A 134      -4.634  -0.717  -3.192  1.00 85.83           C
ATOM   1871  HB  VAL A 134      -5.178   0.082  -2.688  1.00 85.83           H
ATOM   1872  CG1 VAL A 134      -5.585  -1.905  -3.352  1.00 85.83           C
ATOM   1873 1HG1 VAL A 134      -6.463  -1.593  -3.917  1.00 85.83           H
ATOM   1874 2HG1 VAL A 134      -5.076  -2.708  -3.885  1.00 85.83           H
ATOM   1875 3HG1 VAL A 134      -5.892  -2.259  -2.369  1.00 85.83           H
ATOM   1876  CG2 VAL A 134      -3.433  -1.090  -2.320  1.00 85.83           C
ATOM   1877 1HG2 VAL A 134      -2.850  -1.865  -2.817  1.00 85.83           H
ATOM   1878 2HG2 VAL A 134      -2.810  -0.210  -2.164  1.00 85.83           H
ATOM   1879 3HG2 VAL A 134      -3.785  -1.461  -1.357  1.00 85.83           H
ATOM   1880  HN  VAL A 134      -3.377   1.387  -3.456  1.00 85.83           H
ATOM   1881  N   LEU A 135      -5.916   1.297  -5.316  1.00 91.29           N
ATOM   1882  CA  LEU A 135      -7.054   1.710  -6.120  1.00 91.29           C
ATOM   1883  C   LEU A 135      -6.606   1.895  -7.572  1.00 91.29           C
ATOM   1884  O   LEU A 135      -7.362   1.610  -8.499  1.00 91.29           O
ATOM   1885  HA  LEU A 135      -7.788   0.905  -6.085  1.00 91.29           H
ATOM   1886  CB  LEU A 135      -7.714   2.952  -5.518  1.00 91.29           C
ATOM   1887 1HB  LEU A 135      -6.944   3.707  -5.358  1.00 91.29           H
ATOM   1888 2HB  LEU A 135      -8.412   3.358  -6.249  1.00 91.29           H
ATOM   1889  CG  LEU A 135      -8.463   2.740  -4.201  1.00 91.29           C
ATOM   1890  HG  LEU A 135      -7.778   2.282  -3.488  1.00 91.29           H
ATOM   1891  CD1 LEU A 135      -8.909   4.077  -3.603  1.00 91.29           C
ATOM   1892 1HD1 LEU A 135      -8.035   4.699  -3.412  1.00 91.29           H
ATOM   1893 2HD1 LEU A 135      -9.571   4.585  -4.304  1.00 91.29           H
ATOM   1894 3HD1 LEU A 135      -9.439   3.897  -2.668  1.00 91.29           H
ATOM   1895  CD2 LEU A 135      -9.636   1.775  -4.386  1.00 91.29           C
ATOM   1896 1HD2 LEU A 135     -10.330   2.183  -5.121  1.00 91.29           H
ATOM   1897 2HD2 LEU A 135      -9.262   0.812  -4.733  1.00 91.29           H
ATOM   1898 3HD2 LEU A 135     -10.151   1.643  -3.434  1.00 91.29           H
ATOM   1899  HN  LEU A 135      -5.615   1.966  -4.636  1.00 91.29           H
ATOM   1900  N   LEU A 136      -5.378   2.369  -7.723  1.00 89.55           N
ATOM   1901  CA  LEU A 136      -4.818   2.589  -9.046  1.00 89.55           C
ATOM   1902  C   LEU A 136      -4.618   1.241  -9.740  1.00 89.55           C
ATOM   1903  O   LEU A 136      -4.941   1.091 -10.918  1.00 89.55           O
ATOM   1904  HA  LEU A 136      -5.546   3.167  -9.616  1.00 89.55           H
ATOM   1905  CB  LEU A 136      -3.543   3.430  -8.955  1.00 89.55           C
ATOM   1906 1HB  LEU A 136      -2.935   3.044  -8.136  1.00 89.55           H
ATOM   1907 2HB  LEU A 136      -2.971   3.286  -9.872  1.00 89.55           H
ATOM   1908  CG  LEU A 136      -3.743   4.931  -8.742  1.00 89.55           C
ATOM   1909  HG  LEU A 136      -4.448   5.069  -7.922  1.00 89.55           H
ATOM   1910  CD1 LEU A 136      -2.433   5.606  -8.331  1.00 89.55           C
ATOM   1911 1HD1 LEU A 136      -2.074   5.166  -7.401  1.00 89.55           H
ATOM   1912 2HD1 LEU A 136      -1.688   5.461  -9.113  1.00 89.55           H
ATOM   1913 3HD1 LEU A 136      -2.604   6.673  -8.186  1.00 89.55           H
ATOM   1914  CD2 LEU A 136      -4.360   5.583  -9.981  1.00 89.55           C
ATOM   1915 1HD2 LEU A 136      -3.699   5.437 -10.836  1.00 89.55           H
ATOM   1916 2HD2 LEU A 136      -5.328   5.127 -10.188  1.00 89.55           H
ATOM   1917 3HD2 LEU A 136      -4.492   6.651  -9.803  1.00 89.55           H
ATOM   1918  HN  LEU A 136      -4.771   2.602  -6.963  1.00 89.55           H
ATOM   1919  N   ILE A 137      -4.086   0.293  -8.982  1.00 83.14           N
ATOM   1920  CA  ILE A 137      -3.845  -1.039  -9.508  1.00 83.14           C
ATOM   1921  C   ILE A 137      -5.167  -1.642  -9.984  1.00 83.14           C
ATOM   1922  O   ILE A 137      -5.223  -2.268 -11.042  1.00 83.14           O
ATOM   1923  HA  ILE A 137      -3.183  -0.936 -10.368  1.00 83.14           H
ATOM   1924  CB  ILE A 137      -3.114  -1.899  -8.475  1.00 83.14           C
ATOM   1925  HB  ILE A 137      -3.614  -1.777  -7.514  1.00 83.14           H
ATOM   1926  CG1 ILE A 137      -1.669  -1.430  -8.295  1.00 83.14           C
ATOM   1927 1HG1 ILE A 137      -1.088  -1.679  -9.183  1.00 83.14           H
ATOM   1928 2HG1 ILE A 137      -1.645  -0.345  -8.192  1.00 83.14           H
ATOM   1929  CG2 ILE A 137      -3.193  -3.382  -8.840  1.00 83.14           C
ATOM   1930 1HG2 ILE A 137      -4.238  -3.692  -8.877  1.00 83.14           H
ATOM   1931 2HG2 ILE A 137      -2.733  -3.541  -9.816  1.00 83.14           H
ATOM   1932 3HG2 ILE A 137      -2.666  -3.971  -8.090  1.00 83.14           H
ATOM   1933  CD1 ILE A 137      -1.031  -2.078  -7.064  1.00 83.14           C
ATOM   1934 1HD1 ILE A 137      -1.599  -1.807  -6.175  1.00 83.14           H
ATOM   1935 2HD1 ILE A 137      -1.034  -3.162  -7.182  1.00 83.14           H
ATOM   1936 3HD1 ILE A 137      -0.004  -1.727  -6.960  1.00 83.14           H
ATOM   1937  HN  ILE A 137      -3.823   0.425  -8.026  1.00 83.14           H
ATOM   1938  N   MET A 138      -6.200  -1.434  -9.180  1.00 87.43           N
ATOM   1939  CA  MET A 138      -7.525  -1.922  -9.522  1.00 87.43           C
ATOM   1940  C   MET A 138      -8.012  -1.312 -10.838  1.00 87.43           C
ATOM   1941  O   MET A 138      -8.545  -2.016 -11.693  1.00 87.43           O
ATOM   1942  HA  MET A 138      -7.421  -3.001  -9.631  1.00 87.43           H
ATOM   1943  CB  MET A 138      -8.505  -1.567  -8.402  1.00 87.43           C
ATOM   1944 1HB  MET A 138      -8.135  -1.956  -7.453  1.00 87.43           H
ATOM   1945 2HB  MET A 138      -8.568  -0.483  -8.298  1.00 87.43           H
ATOM   1946  CG  MET A 138      -9.895  -2.139  -8.687  1.00 87.43           C
ATOM   1947 1HG  MET A 138     -10.249  -1.789  -9.656  1.00 87.43           H
ATOM   1948 2HG  MET A 138      -9.846  -3.227  -8.739  1.00 87.43           H
ATOM   1949  SD  MET A 138     -11.034  -1.641  -7.406  1.00 87.43           S
ATOM   1950  CE  MET A 138     -11.175   0.099  -7.776  1.00 87.43           C
ATOM   1951 1HE  MET A 138     -10.193   0.567  -7.701  1.00 87.43           H
ATOM   1952 2HE  MET A 138     -11.562   0.226  -8.787  1.00 87.43           H
ATOM   1953 3HE  MET A 138     -11.855   0.568  -7.065  1.00 87.43           H
ATOM   1954  HN  MET A 138      -6.142  -0.942  -8.311  1.00 87.43           H
ATOM   1955  N   CYS A 139      -7.810  -0.008 -10.959  1.00 89.79           N
ATOM   1956  CA  CYS A 139      -8.286   0.718 -12.125  1.00 89.79           C
ATOM   1957  C   CYS A 139      -7.524   0.211 -13.351  1.00 89.79           C
ATOM   1958  O   CYS A 139      -8.092   0.096 -14.435  1.00 89.79           O
ATOM   1959  HA  CYS A 139      -9.350   0.503 -12.214  1.00 89.79           H
ATOM   1960  CB  CYS A 139      -8.139   2.231 -11.947  1.00 89.79           C
ATOM   1961 1HB  CYS A 139      -7.146   2.466 -11.566  1.00 89.79           H
ATOM   1962 2HB  CYS A 139      -8.237   2.729 -12.912  1.00 89.79           H
ATOM   1963  SG  CYS A 139      -9.416   2.852 -10.792  1.00 89.79           S
ATOM   1964  HG  CYS A 139      -8.828   2.409  -9.684  1.00 89.79           H
ATOM   1965  HN  CYS A 139      -7.332   0.550 -10.280  1.00 89.79           H
ATOM   1966  N   ILE A 140      -6.249  -0.080 -13.137  1.00 82.43           N
ATOM   1967  CA  ILE A 140      -5.413  -0.608 -14.201  1.00 82.43           C
ATOM   1968  C   ILE A 140      -6.020  -1.914 -14.720  1.00 82.43           C
ATOM   1969  O   ILE A 140      -6.094  -2.131 -15.928  1.00 82.43           O
ATOM   1970  HA  ILE A 140      -5.416   0.120 -15.012  1.00 82.43           H
ATOM   1971  CB  ILE A 140      -3.965  -0.750 -13.726  1.00 82.43           C
ATOM   1972  HB  ILE A 140      -3.973  -1.217 -12.741  1.00 82.43           H
ATOM   1973  CG1 ILE A 140      -3.303   0.621 -13.570  1.00 82.43           C
ATOM   1974 1HG1 ILE A 140      -3.083   1.036 -14.553  1.00 82.43           H
ATOM   1975 2HG1 ILE A 140      -3.993   1.309 -13.081  1.00 82.43           H
ATOM   1976  CG2 ILE A 140      -3.170  -1.668 -14.656  1.00 82.43           C
ATOM   1977 1HG2 ILE A 140      -3.630  -2.656 -14.672  1.00 82.43           H
ATOM   1978 2HG2 ILE A 140      -3.168  -1.251 -15.663  1.00 82.43           H
ATOM   1979 3HG2 ILE A 140      -2.145  -1.751 -14.295  1.00 82.43           H
ATOM   1980  CD1 ILE A 140      -2.014   0.517 -12.753  1.00 82.43           C
ATOM   1981 1HD1 ILE A 140      -2.242   0.125 -11.762  1.00 82.43           H
ATOM   1982 2HD1 ILE A 140      -1.317  -0.152 -13.257  1.00 82.43           H
ATOM   1983 3HD1 ILE A 140      -1.564   1.505 -12.657  1.00 82.43           H
ATOM   1984  HN  ILE A 140      -5.787   0.041 -12.258  1.00 82.43           H
ATOM   1985  N   SER A 141      -6.439  -2.748 -13.780  1.00 84.33           N
ATOM   1986  CA  SER A 141      -6.973  -4.055 -14.124  1.00 84.33           C
ATOM   1987  C   SER A 141      -8.250  -3.897 -14.952  1.00 84.33           C
ATOM   1988  O   SER A 141      -8.460  -4.624 -15.921  1.00 84.33           O
ATOM   1989  HA  SER A 141      -6.194  -4.540 -14.712  1.00 84.33           H
ATOM   1990  CB  SER A 141      -7.254  -4.883 -12.868  1.00 84.33           C
ATOM   1991 1HB  SER A 141      -8.004  -4.377 -12.260  1.00 84.33           H
ATOM   1992 2HB  SER A 141      -7.675  -5.847 -13.156  1.00 84.33           H
ATOM   1993  OG  SER A 141      -6.078  -5.092 -12.092  1.00 84.33           O
ATOM   1994  HG  SER A 141      -5.928  -4.315 -11.481  1.00 84.33           H
ATOM   1995  HN  SER A 141      -6.417  -2.545 -12.801  1.00 84.33           H
ATOM   1996  N   VAL A 142      -9.070  -2.941 -14.539  1.00 87.34           N
ATOM   1997  CA  VAL A 142     -10.321  -2.679 -15.230  1.00 87.34           C
ATOM   1998  C   VAL A 142     -10.023  -2.195 -16.650  1.00 87.34           C
ATOM   1999  O   VAL A 142     -10.673  -2.621 -17.604  1.00 87.34           O
ATOM   2000  HA  VAL A 142     -10.869  -3.620 -15.288  1.00 87.34           H
ATOM   2001  CB  VAL A 142     -11.165  -1.688 -14.426  1.00 87.34           C
ATOM   2002  HB  VAL A 142     -10.571  -0.787 -14.274  1.00 87.34           H
ATOM   2003  CG1 VAL A 142     -12.429  -1.294 -15.194  1.00 87.34           C
ATOM   2004 1HG1 VAL A 142     -12.149  -0.828 -16.139  1.00 87.34           H
ATOM   2005 2HG1 VAL A 142     -13.027  -2.184 -15.390  1.00 87.34           H
ATOM   2006 3HG1 VAL A 142     -13.010  -0.589 -14.600  1.00 87.34           H
ATOM   2007  CG2 VAL A 142     -11.516  -2.256 -13.049  1.00 87.34           C
ATOM   2008 1HG2 VAL A 142     -12.082  -3.180 -13.171  1.00 87.34           H
ATOM   2009 2HG2 VAL A 142     -10.599  -2.463 -12.497  1.00 87.34           H
ATOM   2010 3HG2 VAL A 142     -12.116  -1.532 -12.499  1.00 87.34           H
ATOM   2011  HN  VAL A 142      -8.892  -2.353 -13.750  1.00 87.34           H
ATOM   2012  N   ASP A 143      -9.040  -1.312 -16.746  1.00 81.36           N
ATOM   2013  CA  ASP A 143      -8.688  -0.720 -18.026  1.00 81.36           C
ATOM   2014  C   ASP A 143      -8.235  -1.822 -18.985  1.00 81.36           C
ATOM   2015  O   ASP A 143      -8.613  -1.825 -20.156  1.00 81.36           O
ATOM   2016  HA  ASP A 143      -9.592  -0.216 -18.367  1.00 81.36           H
ATOM   2017  CB  ASP A 143      -7.537   0.276 -17.873  1.00 81.36           C
ATOM   2018 1HB  ASP A 143      -7.822   1.064 -17.176  1.00 81.36           H
ATOM   2019 2HB  ASP A 143      -6.669  -0.227 -17.447  1.00 81.36           H
ATOM   2020  CG  ASP A 143      -7.163   0.893 -19.223  1.00 81.36           C
ATOM   2021  OD1 ASP A 143      -8.057   1.529 -19.823  1.00 81.36           O
ATOM   2022  OD2 ASP A 143      -5.993   0.716 -19.624  1.00 81.36           O
ATOM   2023  HN  ASP A 143      -8.490  -1.002 -15.971  1.00 81.36           H
ATOM   2024  N   ARG A 144      -7.432  -2.733 -18.454  1.00 71.38           N
ATOM   2025  CA  ARG A 144      -6.921  -3.836 -19.249  1.00 71.38           C
ATOM   2026  C   ARG A 144      -8.075  -4.707 -19.751  1.00 71.38           C
ATOM   2027  O   ARG A 144      -8.084  -5.125 -20.908  1.00 71.38           O
ATOM   2028  HA  ARG A 144      -6.397  -3.362 -20.080  1.00 71.38           H
ATOM   2029  CB  ARG A 144      -5.955  -4.700 -18.437  1.00 71.38           C
ATOM   2030 1HB  ARG A 144      -6.408  -4.956 -17.479  1.00 71.38           H
ATOM   2031 2HB  ARG A 144      -5.769  -5.637 -18.962  1.00 71.38           H
ATOM   2032  CG  ARG A 144      -4.631  -3.970 -18.202  1.00 71.38           C
ATOM   2033 1HG  ARG A 144      -4.821  -3.012 -17.718  1.00 71.38           H
ATOM   2034 2HG  ARG A 144      -4.007  -4.551 -17.523  1.00 71.38           H
ATOM   2035  CD  ARG A 144      -3.888  -3.744 -19.520  1.00 71.38           C
ATOM   2036 1HD  ARG A 144      -3.692  -4.700 -20.005  1.00 71.38           H
ATOM   2037 2HD  ARG A 144      -4.509  -3.162 -20.201  1.00 71.38           H
ATOM   2038  NE  ARG A 144      -2.614  -3.035 -19.267  1.00 71.38           N
ATOM   2039  HE  ARG A 144      -2.370  -2.833 -18.319  1.00 71.38           H
ATOM   2040  CZ  ARG A 144      -1.766  -2.647 -20.230  1.00 71.38           C
ATOM   2041  NH1 ARG A 144      -2.043  -2.892 -21.518  1.00 71.38           N
ATOM   2042 1HH1 ARG A 144      -2.887  -3.367 -21.767  1.00 71.38           H
ATOM   2043 2HH1 ARG A 144      -1.405  -2.599 -22.231  1.00 71.38           H
ATOM   2044  NH2 ARG A 144      -0.639  -2.011 -19.885  1.00 71.38           N
ATOM   2045 1HH2 ARG A 144       0.004  -1.715 -20.592  1.00 71.38           H
ATOM   2046 2HH2 ARG A 144      -0.440  -1.832 -18.922  1.00 71.38           H
ATOM   2047  HN  ARG A 144      -7.131  -2.724 -17.500  1.00 71.38           H
ATOM   2048  N   TYR A 145      -9.020  -4.955 -18.856  1.00 83.39           N
ATOM   2049  CA  TYR A 145     -10.203  -5.720 -19.210  1.00 83.39           C
ATOM   2050  C   TYR A 145     -10.915  -5.104 -20.416  1.00 83.39           C
ATOM   2051  O   TYR A 145     -11.193  -5.793 -21.396  1.00 83.39           O
ATOM   2052  HA  TYR A 145      -9.886  -6.732 -19.463  1.00 83.39           H
ATOM   2053  CB  TYR A 145     -11.130  -5.649 -17.995  1.00 83.39           C
ATOM   2054 1HB  TYR A 145     -10.756  -6.323 -17.225  1.00 83.39           H
ATOM   2055 2HB  TYR A 145     -11.093  -4.641 -17.581  1.00 83.39           H
ATOM   2056  CG  TYR A 145     -12.586  -6.006 -18.301  1.00 83.39           C
ATOM   2057  CD1 TYR A 145     -13.548  -5.017 -18.330  1.00 83.39           C
ATOM   2058  HD1 TYR A 145     -13.270  -3.981 -18.134  1.00 83.39           H
ATOM   2059  CD2 TYR A 145     -12.937  -7.318 -18.549  1.00 83.39           C
ATOM   2060  HD2 TYR A 145     -12.177  -8.099 -18.526  1.00 83.39           H
ATOM   2061  CE1 TYR A 145     -14.918  -5.353 -18.618  1.00 83.39           C
ATOM   2062  HE1 TYR A 145     -15.688  -4.582 -18.643  1.00 83.39           H
ATOM   2063  CE2 TYR A 145     -14.307  -7.654 -18.837  1.00 83.39           C
ATOM   2064  HE2 TYR A 145     -14.598  -8.686 -19.035  1.00 83.39           H
ATOM   2065  CZ  TYR A 145     -15.230  -6.655 -18.857  1.00 83.39           C
ATOM   2066  OH  TYR A 145     -16.524  -6.973 -19.130  1.00 83.39           O
ATOM   2067  HH  TYR A 145     -16.605  -7.953 -19.310  1.00 83.39           H
ATOM   2068  HN  TYR A 145      -8.986  -4.643 -17.907  1.00 83.39           H
ATOM   2069  N   ILE A 146     -11.188  -3.812 -20.305  1.00 81.09           N
ATOM   2070  CA  ILE A 146     -11.951  -3.118 -21.329  1.00 81.09           C
ATOM   2071  C   ILE A 146     -11.170  -3.139 -22.644  1.00 81.09           C
ATOM   2072  O   ILE A 146     -11.754  -3.292 -23.715  1.00 81.09           O
ATOM   2073  HA  ILE A 146     -12.882  -3.668 -21.471  1.00 81.09           H
ATOM   2074  CB  ILE A 146     -12.325  -1.712 -20.857  1.00 81.09           C
ATOM   2075  HB  ILE A 146     -11.406  -1.178 -20.614  1.00 81.09           H
ATOM   2076  CG1 ILE A 146     -13.167  -1.767 -19.580  1.00 81.09           C
ATOM   2077 1HG1 ILE A 146     -14.171  -2.116 -19.818  1.00 81.09           H
ATOM   2078 2HG1 ILE A 146     -12.734  -2.487 -18.886  1.00 81.09           H
ATOM   2079  CG2 ILE A 146     -13.022  -0.927 -21.970  1.00 81.09           C
ATOM   2080 1HG2 ILE A 146     -12.355  -0.842 -22.828  1.00 81.09           H
ATOM   2081 2HG2 ILE A 146     -13.932  -1.449 -22.267  1.00 81.09           H
ATOM   2082 3HG2 ILE A 146     -13.277   0.069 -21.608  1.00 81.09           H
ATOM   2083  CD1 ILE A 146     -13.244  -0.391 -18.915  1.00 81.09           C
ATOM   2084 1HD1 ILE A 146     -12.239  -0.056 -18.657  1.00 81.09           H
ATOM   2085 2HD1 ILE A 146     -13.699   0.321 -19.603  1.00 81.09           H
ATOM   2086 3HD1 ILE A 146     -13.848  -0.459 -18.010  1.00 81.09           H
ATOM   2087  HN  ILE A 146     -10.898  -3.243 -19.536  1.00 81.09           H
ATOM   2088  N   ALA A 147      -9.860  -2.982 -22.519  1.00 79.05           N
ATOM   2089  CA  ALA A 147      -9.004  -2.876 -23.688  1.00 79.05           C
ATOM   2090  C   ALA A 147      -9.044  -4.193 -24.466  1.00 79.05           C
ATOM   2091  O   ALA A 147      -8.923  -4.199 -25.690  1.00 79.05           O
ATOM   2092  HA  ALA A 147      -9.401  -2.080 -24.319  1.00 79.05           H
ATOM   2093  CB  ALA A 147      -7.587  -2.498 -23.252  1.00 79.05           C
ATOM   2094 1HB  ALA A 147      -7.610  -1.541 -22.730  1.00 79.05           H
ATOM   2095 2HB  ALA A 147      -7.196  -3.266 -22.585  1.00 79.05           H
ATOM   2096 3HB  ALA A 147      -6.946  -2.418 -24.129  1.00 79.05           H
ATOM   2097  HN  ALA A 147      -9.384  -2.928 -21.641  1.00 79.05           H
ATOM   2098  N   ILE A 148      -9.212  -5.277 -23.722  1.00 75.38           N
ATOM   2099  CA  ILE A 148      -9.105  -6.605 -24.301  1.00 75.38           C
ATOM   2100  C   ILE A 148     -10.498  -7.100 -24.695  1.00 75.38           C
ATOM   2101  O   ILE A 148     -10.700  -7.570 -25.813  1.00 75.38           O
ATOM   2102  HA  ILE A 148      -8.500  -6.520 -25.204  1.00 75.38           H
ATOM   2103  CB  ILE A 148      -8.365  -7.546 -23.348  1.00 75.38           C
ATOM   2104  HB  ILE A 148      -8.821  -7.462 -22.362  1.00 75.38           H
ATOM   2105  CG1 ILE A 148      -6.897  -7.138 -23.204  1.00 75.38           C
ATOM   2106 1HG1 ILE A 148      -6.379  -7.289 -24.150  1.00 75.38           H
ATOM   2107 2HG1 ILE A 148      -6.833  -6.074 -22.972  1.00 75.38           H
ATOM   2108  CG2 ILE A 148      -8.513  -9.003 -23.792  1.00 75.38           C
ATOM   2109 1HG2 ILE A 148      -9.568  -9.275 -23.801  1.00 75.38           H
ATOM   2110 2HG2 ILE A 148      -8.098  -9.122 -24.793  1.00 75.38           H
ATOM   2111 3HG2 ILE A 148      -7.977  -9.651 -23.097  1.00 75.38           H
ATOM   2112  CD1 ILE A 148      -6.209  -7.947 -22.103  1.00 75.38           C
ATOM   2113 1HD1 ILE A 148      -6.715  -7.774 -21.154  1.00 75.38           H
ATOM   2114 2HD1 ILE A 148      -6.253  -9.008 -22.350  1.00 75.38           H
ATOM   2115 3HD1 ILE A 148      -5.167  -7.637 -22.021  1.00 75.38           H
ATOM   2116  HN  ILE A 148      -9.418  -5.257 -22.744  1.00 75.38           H
ATOM   2117  N   ALA A 149     -11.423  -6.976 -23.754  1.00 75.67           N
ATOM   2118  CA  ALA A 149     -12.738  -7.572 -23.914  1.00 75.67           C
ATOM   2119  C   ALA A 149     -13.575  -6.706 -24.857  1.00 75.67           C
ATOM   2120  O   ALA A 149     -14.383  -7.222 -25.628  1.00 75.67           O
ATOM   2121  HA  ALA A 149     -12.603  -8.557 -24.363  1.00 75.67           H
ATOM   2122  CB  ALA A 149     -13.393  -7.741 -22.542  1.00 75.67           C
ATOM   2123 1HB  ALA A 149     -12.773  -8.388 -21.921  1.00 75.67           H
ATOM   2124 2HB  ALA A 149     -13.492  -6.766 -22.065  1.00 75.67           H
ATOM   2125 3HB  ALA A 149     -14.379  -8.189 -22.663  1.00 75.67           H
ATOM   2126  HN  ALA A 149     -11.285  -6.480 -22.897  1.00 75.67           H
ATOM   2127  N   GLN A 150     -13.353  -5.403 -24.765  1.00 67.81           N
ATOM   2128  CA  GLN A 150     -14.156  -4.452 -25.515  1.00 67.81           C
ATOM   2129  C   GLN A 150     -13.266  -3.619 -26.440  1.00 67.81           C
ATOM   2130  O   GLN A 150     -13.451  -2.408 -26.560  1.00 67.81           O
ATOM   2131  HA  GLN A 150     -14.842  -5.056 -26.108  1.00 67.81           H
ATOM   2132  CB  GLN A 150     -14.962  -3.554 -24.575  1.00 67.81           C
ATOM   2133 1HB  GLN A 150     -14.284  -2.957 -23.965  1.00 67.81           H
ATOM   2134 2HB  GLN A 150     -15.563  -2.856 -25.158  1.00 67.81           H
ATOM   2135  CG  GLN A 150     -15.873  -4.385 -23.670  1.00 67.81           C
ATOM   2136 1HG  GLN A 150     -16.420  -5.114 -24.268  1.00 67.81           H
ATOM   2137 2HG  GLN A 150     -15.269  -4.948 -22.957  1.00 67.81           H
ATOM   2138  CD  GLN A 150     -16.860  -3.492 -22.916  1.00 67.81           C
ATOM   2139  OE1 GLN A 150     -16.891  -2.283 -23.076  1.00 67.81           O
ATOM   2140  NE2 GLN A 150     -17.664  -4.153 -22.087  1.00 67.81           N
ATOM   2141 1HE2 GLN A 150     -17.587  -5.146 -22.002  1.00 67.81           H
ATOM   2142 2HE2 GLN A 150     -18.344  -3.656 -21.549  1.00 67.81           H
ATOM   2143  HN  GLN A 150     -12.641  -4.996 -24.193  1.00 67.81           H
ATOM   2144  N   ALA A 151     -12.321  -4.300 -27.071  1.00 67.31           N
ATOM   2145  CA  ALA A 151     -11.276  -3.617 -27.814  1.00 67.31           C
ATOM   2146  C   ALA A 151     -11.915  -2.653 -28.815  1.00 67.31           C
ATOM   2147  O   ALA A 151     -11.458  -1.522 -28.972  1.00 67.31           O
ATOM   2148  HA  ALA A 151     -10.681  -3.046 -27.102  1.00 67.31           H
ATOM   2149  CB  ALA A 151     -10.374  -4.649 -28.494  1.00 67.31           C
ATOM   2150 1HB  ALA A 151      -9.922  -5.290 -27.737  1.00 67.31           H
ATOM   2151 2HB  ALA A 151     -10.968  -5.257 -29.177  1.00 67.31           H
ATOM   2152 3HB  ALA A 151      -9.591  -4.137 -29.051  1.00 67.31           H
ATOM   2153  HN  ALA A 151     -12.262  -5.298 -27.079  1.00 67.31           H
ATOM   2154  N   MET A 152     -12.963  -3.136 -29.467  1.00 56.30           N
ATOM   2155  CA  MET A 152     -13.615  -2.364 -30.512  1.00 56.30           C
ATOM   2156  C   MET A 152     -14.142  -1.036 -29.965  1.00 56.30           C
ATOM   2157  O   MET A 152     -13.852   0.025 -30.517  1.00 56.30           O
ATOM   2158  HA  MET A 152     -12.847  -2.177 -31.262  1.00 56.30           H
ATOM   2159  CB  MET A 152     -14.776  -3.173 -31.094  1.00 56.30           C
ATOM   2160 1HB  MET A 152     -15.373  -3.594 -30.285  1.00 56.30           H
ATOM   2161 2HB  MET A 152     -15.432  -2.515 -31.665  1.00 56.30           H
ATOM   2162  CG  MET A 152     -14.263  -4.297 -31.996  1.00 56.30           C
ATOM   2163 1HG  MET A 152     -13.193  -4.437 -31.844  1.00 56.30           H
ATOM   2164 2HG  MET A 152     -14.748  -5.237 -31.731  1.00 56.30           H
ATOM   2165  SD  MET A 152     -14.588  -3.905 -33.707  1.00 56.30           S
ATOM   2166  CE  MET A 152     -16.164  -4.716 -33.917  1.00 56.30           C
ATOM   2167 1HE  MET A 152     -16.053  -5.783 -33.721  1.00 56.30           H
ATOM   2168 2HE  MET A 152     -16.887  -4.292 -33.220  1.00 56.30           H
ATOM   2169 3HE  MET A 152     -16.515  -4.570 -34.938  1.00 56.30           H
ATOM   2170  HN  MET A 152     -13.365  -4.034 -29.292  1.00 56.30           H
ATOM   2171  N   ARG A 153     -14.906  -1.137 -28.887  1.00 54.73           N
ATOM   2172  CA  ARG A 153     -15.508   0.039 -28.283  1.00 54.73           C
ATOM   2173  C   ARG A 153     -14.425   0.951 -27.704  1.00 54.73           C
ATOM   2174  O   ARG A 153     -14.608   2.165 -27.625  1.00 54.73           O
ATOM   2175  HA  ARG A 153     -16.039   0.530 -29.099  1.00 54.73           H
ATOM   2176  CB  ARG A 153     -16.485  -0.351 -27.173  1.00 54.73           C
ATOM   2177 1HB  ARG A 153     -16.028  -1.103 -26.529  1.00 54.73           H
ATOM   2178 2HB  ARG A 153     -16.696   0.517 -26.548  1.00 54.73           H
ATOM   2179  CG  ARG A 153     -17.790  -0.896 -27.757  1.00 54.73           C
ATOM   2180 1HG  ARG A 153     -18.202  -0.180 -28.467  1.00 54.73           H
ATOM   2181 2HG  ARG A 153     -17.590  -1.814 -28.309  1.00 54.73           H
ATOM   2182  CD  ARG A 153     -18.812  -1.172 -26.652  1.00 54.73           C
ATOM   2183 1HD  ARG A 153     -18.438  -1.949 -25.986  1.00 54.73           H
ATOM   2184 2HD  ARG A 153     -18.957  -0.276 -26.047  1.00 54.73           H
ATOM   2185  NE  ARG A 153     -20.100  -1.593 -27.247  1.00 54.73           N
ATOM   2186  HE  ARG A 153     -20.179  -1.588 -28.244  1.00 54.73           H
ATOM   2187  CZ  ARG A 153     -21.166  -1.979 -26.535  1.00 54.73           C
ATOM   2188  NH1 ARG A 153     -21.117  -2.004 -25.196  1.00 54.73           N
ATOM   2189 1HH1 ARG A 153     -20.279  -1.733 -24.721  1.00 54.73           H
ATOM   2190 2HH1 ARG A 153     -21.917  -2.294 -24.671  1.00 54.73           H
ATOM   2191  NH2 ARG A 153     -22.283  -2.340 -27.181  1.00 54.73           N
ATOM   2192 1HH2 ARG A 153     -23.088  -2.631 -26.663  1.00 54.73           H
ATOM   2193 2HH2 ARG A 153     -22.312  -2.319 -28.180  1.00 54.73           H
ATOM   2194  HN  ARG A 153     -15.115  -2.001 -28.429  1.00 54.73           H
ATOM   2195  N   ALA A 154     -13.321   0.332 -27.313  1.00 59.95           N
ATOM   2196  CA  ALA A 154     -12.263   1.051 -26.624  1.00 59.95           C
ATOM   2197  C   ALA A 154     -11.606   2.035 -27.594  1.00 59.95           C
ATOM   2198  O   ALA A 154     -11.147   3.101 -27.186  1.00 59.95           O
ATOM   2199  HA  ALA A 154     -12.719   1.609 -25.807  1.00 59.95           H
ATOM   2200  CB  ALA A 154     -11.262   0.052 -26.040  1.00 59.95           C
ATOM   2201 1HB  ALA A 154     -11.773  -0.605 -25.336  1.00 59.95           H
ATOM   2202 2HB  ALA A 154     -10.832  -0.544 -26.846  1.00 59.95           H
ATOM   2203 3HB  ALA A 154     -10.469   0.591 -25.524  1.00 59.95           H
ATOM   2204  HN  ALA A 154     -13.144  -0.642 -27.459  1.00 59.95           H
ATOM   2205  N   HIS A 155     -11.582   1.642 -28.859  1.00 55.70           N
ATOM   2206  CA  HIS A 155     -10.833   2.385 -29.859  1.00 55.70           C
ATOM   2207  C   HIS A 155     -11.516   3.729 -30.118  1.00 55.70           C
ATOM   2208  O   HIS A 155     -10.850   4.756 -30.234  1.00 55.70           O
ATOM   2209  HA  HIS A 155      -9.843   2.565 -29.439  1.00 55.70           H
ATOM   2210  CB  HIS A 155     -10.655   1.555 -31.132  1.00 55.70           C
ATOM   2211 1HB  HIS A 155     -10.486   0.514 -30.854  1.00 55.70           H
ATOM   2212 2HB  HIS A 155     -11.581   1.585 -31.706  1.00 55.70           H
ATOM   2213  CG  HIS A 155      -9.518   2.017 -32.012  1.00 55.70           C
ATOM   2214  ND1 HIS A 155      -9.591   3.156 -32.795  1.00 55.70           N
ATOM   2215  HD1 HIS A 155     -10.376   3.772 -32.858  1.00 55.70           H
ATOM   2216  CD2 HIS A 155      -8.281   1.482 -32.225  1.00 55.70           C
ATOM   2217  HD2 HIS A 155      -7.891   0.576 -31.762  1.00 55.70           H
ATOM   2218  CE1 HIS A 155      -8.445   3.291 -33.445  1.00 55.70           C
ATOM   2219  HE1 HIS A 155      -8.193   4.091 -34.141  1.00 55.70           H
ATOM   2220  NE2 HIS A 155      -7.634   2.252 -33.091  1.00 55.70           N
ATOM   2221  HN  HIS A 155     -12.060   0.835 -29.203  1.00 55.70           H
ATOM   2222  N   THR A 156     -12.838   3.678 -30.203  1.00 61.70           N
ATOM   2223  CA  THR A 156     -13.607   4.844 -30.603  1.00 61.70           C
ATOM   2224  C   THR A 156     -13.543   5.923 -29.520  1.00 61.70           C
ATOM   2225  O   THR A 156     -13.656   7.111 -29.815  1.00 61.70           O
ATOM   2226  HA  THR A 156     -13.153   5.264 -31.500  1.00 61.70           H
ATOM   2227  CB  THR A 156     -15.032   4.384 -30.918  1.00 61.70           C
ATOM   2228  HB  THR A 156     -15.702   4.592 -30.084  1.00 61.70           H
ATOM   2229  OG1 THR A 156     -14.885   3.009 -31.261  1.00 61.70           O
ATOM   2230  HG1 THR A 156     -15.764   2.539 -31.175  1.00 61.70           H
ATOM   2231  CG2 THR A 156     -15.587   5.028 -32.190  1.00 61.70           C
ATOM   2232 1HG2 THR A 156     -14.954   4.764 -33.037  1.00 61.70           H
ATOM   2233 2HG2 THR A 156     -15.602   6.112 -32.072  1.00 61.70           H
ATOM   2234 3HG2 THR A 156     -16.600   4.668 -32.368  1.00 61.70           H
ATOM   2235  HN  THR A 156     -13.380   2.862 -30.004  1.00 61.70           H
ATOM   2236  N   TRP A 157     -13.361   5.470 -28.288  1.00 56.92           N
ATOM   2237  CA  TRP A 157     -13.545   6.337 -27.137  1.00 56.92           C
ATOM   2238  C   TRP A 157     -12.162   6.743 -26.624  1.00 56.92           C
ATOM   2239  O   TRP A 157     -12.012   7.116 -25.462  1.00 56.92           O
ATOM   2240  HA  TRP A 157     -14.094   7.218 -27.468  1.00 56.92           H
ATOM   2241  CB  TRP A 157     -14.402   5.655 -26.068  1.00 56.92           C
ATOM   2242 1HB  TRP A 157     -14.046   4.634 -25.928  1.00 56.92           H
ATOM   2243 2HB  TRP A 157     -14.263   6.174 -25.120  1.00 56.92           H
ATOM   2244  CG  TRP A 157     -15.896   5.617 -26.398  1.00 56.92           C
ATOM   2245  CD1 TRP A 157     -16.488   5.090 -27.478  1.00 56.92           C
ATOM   2246  HD1 TRP A 157     -15.955   4.600 -28.293  1.00 56.92           H
ATOM   2247  CD2 TRP A 157     -16.968   6.151 -25.594  1.00 56.92           C
ATOM   2248  NE1 TRP A 157     -17.859   5.245 -27.429  1.00 56.92           N
ATOM   2249  HE1 TRP A 157     -18.515   4.936 -28.118  1.00 56.92           H
ATOM   2250  CE2 TRP A 157     -18.160   5.911 -26.247  1.00 56.92           C
ATOM   2251  CE3 TRP A 157     -16.932   6.815 -24.355  1.00 56.92           C
ATOM   2252  HE3 TRP A 157     -16.004   7.017 -23.819  1.00 56.92           H
ATOM   2253  CZ2 TRP A 157     -19.404   6.301 -25.739  1.00 56.92           C
ATOM   2254  HZ2 TRP A 157     -20.332   6.100 -26.274  1.00 56.92           H
ATOM   2255  CZ3 TRP A 157     -18.184   7.199 -23.861  1.00 56.92           C
ATOM   2256  HZ3 TRP A 157     -18.214   7.718 -22.903  1.00 56.92           H
ATOM   2257  CH2 TRP A 157     -19.393   6.965 -24.506  1.00 56.92           C
ATOM   2258  HH2 TRP A 157     -20.328   7.296 -24.054  1.00 56.92           H
ATOM   2259  HN  TRP A 157     -13.094   4.531 -28.071  1.00 56.92           H
ATOM   2260  N   ARG A 158     -11.187   6.657 -27.517  1.00 57.81           N
ATOM   2261  CA  ARG A 158      -9.793   6.734 -27.113  1.00 57.81           C
ATOM   2262  C   ARG A 158      -9.521   8.059 -26.398  1.00 57.81           C
ATOM   2263  O   ARG A 158      -8.880   8.081 -25.348  1.00 57.81           O
ATOM   2264  HA  ARG A 158      -9.651   5.888 -26.440  1.00 57.81           H
ATOM   2265  CB  ARG A 158      -8.862   6.613 -28.321  1.00 57.81           C
ATOM   2266 1HB  ARG A 158      -9.204   5.806 -28.969  1.00 57.81           H
ATOM   2267 2HB  ARG A 158      -8.901   7.531 -28.908  1.00 57.81           H
ATOM   2268  CG  ARG A 158      -7.422   6.345 -27.879  1.00 57.81           C
ATOM   2269 1HG  ARG A 158      -7.047   7.199 -27.314  1.00 57.81           H
ATOM   2270 2HG  ARG A 158      -7.398   5.485 -27.210  1.00 57.81           H
ATOM   2271  CD  ARG A 158      -6.517   6.086 -29.085  1.00 57.81           C
ATOM   2272 1HD  ARG A 158      -6.890   5.234 -29.653  1.00 57.81           H
ATOM   2273 2HD  ARG A 158      -6.533   6.947 -29.753  1.00 57.81           H
ATOM   2274  NE  ARG A 158      -5.133   5.825 -28.632  1.00 57.81           N
ATOM   2275  HE  ARG A 158      -4.932   5.921 -27.657  1.00 57.81           H
ATOM   2276  CZ  ARG A 158      -4.131   5.467 -29.447  1.00 57.81           C
ATOM   2277  NH1 ARG A 158      -4.342   5.323 -30.762  1.00 57.81           N
ATOM   2278 1HH1 ARG A 158      -5.253   5.483 -31.143  1.00 57.81           H
ATOM   2279 2HH1 ARG A 158      -3.589   5.055 -31.363  1.00 57.81           H
ATOM   2280  NH2 ARG A 158      -2.914   5.255 -28.926  1.00 57.81           N
ATOM   2281 1HH2 ARG A 158      -2.156   4.987 -29.520  1.00 57.81           H
ATOM   2282 2HH2 ARG A 158      -2.765   5.364 -27.943  1.00 57.81           H
ATOM   2283  HN  ARG A 158     -11.336   6.536 -28.499  1.00 57.81           H
ATOM   2284  N   GLU A 159     -10.021   9.131 -26.995  1.00 63.85           N
ATOM   2285  CA  GLU A 159      -9.778  10.463 -26.468  1.00 63.85           C
ATOM   2286  C   GLU A 159     -10.557  10.669 -25.167  1.00 63.85           C
ATOM   2287  O   GLU A 159     -10.001  11.137 -24.175  1.00 63.85           O
ATOM   2288  HA  GLU A 159      -8.707  10.505 -26.269  1.00 63.85           H
ATOM   2289  CB  GLU A 159     -10.139  11.534 -27.498  1.00 63.85           C
ATOM   2290 1HB  GLU A 159     -11.101  11.297 -27.954  1.00 63.85           H
ATOM   2291 2HB  GLU A 159     -10.116  12.518 -27.029  1.00 63.85           H
ATOM   2292  CG  GLU A 159      -9.113  11.573 -28.632  1.00 63.85           C
ATOM   2293 1HG  GLU A 159      -8.105  11.561 -28.216  1.00 63.85           H
ATOM   2294 2HG  GLU A 159      -9.213  10.680 -29.249  1.00 63.85           H
ATOM   2295  CD  GLU A 159      -9.298  12.821 -29.497  1.00 63.85           C
ATOM   2296  OE1 GLU A 159      -8.301  13.223 -30.135  1.00 63.85           O
ATOM   2297  OE2 GLU A 159     -10.433  13.345 -29.501  1.00 63.85           O
ATOM   2298  HN  GLU A 159     -10.582   9.099 -27.822  1.00 63.85           H
ATOM   2299  N   LYS A 160     -11.831  10.309 -25.213  1.00 69.35           N
ATOM   2300  CA  LYS A 160     -12.697  10.471 -24.058  1.00 69.35           C
ATOM   2301  C   LYS A 160     -12.120   9.684 -22.879  1.00 69.35           C
ATOM   2302  O   LYS A 160     -12.226  10.113 -21.731  1.00 69.35           O
ATOM   2303  HA  LYS A 160     -12.701  11.529 -23.798  1.00 69.35           H
ATOM   2304  CB  LYS A 160     -14.136  10.086 -24.409  1.00 69.35           C
ATOM   2305 1HB  LYS A 160     -14.146   9.114 -24.903  1.00 69.35           H
ATOM   2306 2HB  LYS A 160     -14.722   9.984 -23.495  1.00 69.35           H
ATOM   2307  CG  LYS A 160     -14.777  11.134 -25.319  1.00 69.35           C
ATOM   2308 1HG  LYS A 160     -14.644  12.126 -24.888  1.00 69.35           H
ATOM   2309 2HG  LYS A 160     -14.275  11.137 -26.287  1.00 69.35           H
ATOM   2310  CD  LYS A 160     -16.269  10.853 -25.514  1.00 69.35           C
ATOM   2311 1HD  LYS A 160     -16.401   9.877 -25.981  1.00 69.35           H
ATOM   2312 2HD  LYS A 160     -16.764  10.811 -24.543  1.00 69.35           H
ATOM   2313  CE  LYS A 160     -16.922  11.932 -26.379  1.00 69.35           C
ATOM   2314 1HE  LYS A 160     -16.797  12.908 -25.910  1.00 69.35           H
ATOM   2315 2HE  LYS A 160     -16.426  11.979 -27.348  1.00 69.35           H
ATOM   2316  NZ  LYS A 160     -18.362  11.646 -26.566  1.00 69.35           N
ATOM   2317 1HZ  LYS A 160     -18.781  12.374 -27.133  1.00 69.35           H
ATOM   2318 2HZ  LYS A 160     -18.471  10.751 -27.030  1.00 69.35           H
ATOM   2319 3HZ  LYS A 160     -18.821  11.616 -25.662  1.00 69.35           H
ATOM   2320  HN  LYS A 160     -12.271   9.914 -26.020  1.00 69.35           H
ATOM   2321  N   ARG A 161     -11.522   8.547 -23.204  1.00 67.36           N
ATOM   2322  CA  ARG A 161     -10.964   7.677 -22.182  1.00 67.36           C
ATOM   2323  C   ARG A 161      -9.856   8.402 -21.416  1.00 67.36           C
ATOM   2324  O   ARG A 161      -9.689   8.195 -20.215  1.00 67.36           O
ATOM   2325  HA  ARG A 161     -11.804   7.441 -21.528  1.00 67.36           H
ATOM   2326  CB  ARG A 161     -10.396   6.398 -22.799  1.00 67.36           C
ATOM   2327 1HB  ARG A 161      -9.953   6.623 -23.769  1.00 67.36           H
ATOM   2328 2HB  ARG A 161      -9.597   6.008 -22.167  1.00 67.36           H
ATOM   2329  CG  ARG A 161     -11.486   5.337 -22.964  1.00 67.36           C
ATOM   2330 1HG  ARG A 161     -11.872   5.052 -21.985  1.00 67.36           H
ATOM   2331 2HG  ARG A 161     -12.321   5.754 -23.527  1.00 67.36           H
ATOM   2332  CD  ARG A 161     -10.944   4.101 -23.685  1.00 67.36           C
ATOM   2333 1HD  ARG A 161     -11.258   4.112 -24.729  1.00 67.36           H
ATOM   2334 2HD  ARG A 161      -9.854   4.115 -23.679  1.00 67.36           H
ATOM   2335  NE  ARG A 161     -11.437   2.872 -23.023  1.00 67.36           N
ATOM   2336  HE  ARG A 161     -12.303   2.923 -22.526  1.00 67.36           H
ATOM   2337  CZ  ARG A 161     -10.794   1.697 -23.048  1.00 67.36           C
ATOM   2338  NH1 ARG A 161      -9.630   1.571 -23.699  1.00 67.36           N
ATOM   2339 1HH1 ARG A 161      -9.234   2.359 -24.171  1.00 67.36           H
ATOM   2340 2HH1 ARG A 161      -9.157   0.691 -23.712  1.00 67.36           H
ATOM   2341  NH2 ARG A 161     -11.334   0.648 -22.412  1.00 67.36           N
ATOM   2342 1HH2 ARG A 161     -10.868  -0.237 -22.421  1.00 67.36           H
ATOM   2343 2HH2 ARG A 161     -12.204   0.750 -21.928  1.00 67.36           H
ATOM   2344  HN  ARG A 161     -11.417   8.219 -24.142  1.00 67.36           H
ATOM   2345  N   LEU A 162      -9.126   9.236 -22.142  1.00 78.94           N
ATOM   2346  CA  LEU A 162      -8.019   9.969 -21.552  1.00 78.94           C
ATOM   2347  C   LEU A 162      -8.564  10.988 -20.548  1.00 78.94           C
ATOM   2348  O   LEU A 162      -7.973  11.200 -19.491  1.00 78.94           O
ATOM   2349  HA  LEU A 162      -7.401   9.251 -21.013  1.00 78.94           H
ATOM   2350  CB  LEU A 162      -7.145  10.590 -22.644  1.00 78.94           C
ATOM   2351 1HB  LEU A 162      -6.870   9.806 -23.350  1.00 78.94           H
ATOM   2352 2HB  LEU A 162      -7.744  11.317 -23.192  1.00 78.94           H
ATOM   2353  CG  LEU A 162      -5.865  11.280 -22.167  1.00 78.94           C
ATOM   2354  HG  LEU A 162      -6.133  12.000 -21.394  1.00 78.94           H
ATOM   2355  CD1 LEU A 162      -4.903  10.273 -21.534  1.00 78.94           C
ATOM   2356 1HD1 LEU A 162      -5.384   9.799 -20.678  1.00 78.94           H
ATOM   2357 2HD1 LEU A 162      -4.637   9.513 -22.268  1.00 78.94           H
ATOM   2358 3HD1 LEU A 162      -4.002  10.790 -21.204  1.00 78.94           H
ATOM   2359  CD2 LEU A 162      -5.209  12.063 -23.305  1.00 78.94           C
ATOM   2360 1HD2 LEU A 162      -4.956  11.382 -24.117  1.00 78.94           H
ATOM   2361 2HD2 LEU A 162      -5.900  12.823 -23.670  1.00 78.94           H
ATOM   2362 3HD2 LEU A 162      -4.301  12.544 -22.939  1.00 78.94           H
ATOM   2363  HN  LEU A 162      -9.281   9.414 -23.113  1.00 78.94           H
ATOM   2364  N   LEU A 163      -9.686  11.590 -20.915  1.00 81.79           N
ATOM   2365  CA  LEU A 163     -10.326  12.570 -20.054  1.00 81.79           C
ATOM   2366  C   LEU A 163     -10.826  11.877 -18.785  1.00 81.79           C
ATOM   2367  O   LEU A 163     -10.565  12.342 -17.676  1.00 81.79           O
ATOM   2368  HA  LEU A 163      -9.568  13.301 -19.772  1.00 81.79           H
ATOM   2369  CB  LEU A 163     -11.419  13.321 -20.816  1.00 81.79           C
ATOM   2370 1HB  LEU A 163     -10.986  13.720 -21.733  1.00 81.79           H
ATOM   2371 2HB  LEU A 163     -12.186  12.605 -21.112  1.00 81.79           H
ATOM   2372  CG  LEU A 163     -12.095  14.468 -20.063  1.00 81.79           C
ATOM   2373  HG  LEU A 163     -12.440  14.089 -19.101  1.00 81.79           H
ATOM   2374  CD1 LEU A 163     -11.102  15.596 -19.775  1.00 81.79           C
ATOM   2375 1HD1 LEU A 163     -10.283  15.212 -19.166  1.00 81.79           H
ATOM   2376 2HD1 LEU A 163     -10.707  15.980 -20.715  1.00 81.79           H
ATOM   2377 3HD1 LEU A 163     -11.609  16.398 -19.239  1.00 81.79           H
ATOM   2378  CD2 LEU A 163     -13.328  14.969 -20.818  1.00 81.79           C
ATOM   2379 1HD2 LEU A 163     -13.030  15.326 -21.804  1.00 81.79           H
ATOM   2380 2HD2 LEU A 163     -14.043  14.153 -20.928  1.00 81.79           H
ATOM   2381 3HD2 LEU A 163     -13.789  15.784 -20.261  1.00 81.79           H
ATOM   2382  HN  LEU A 163     -10.155  11.419 -21.782  1.00 81.79           H
ATOM   2383  N   TYR A 164     -11.535  10.777 -18.990  1.00 75.24           N
ATOM   2384  CA  TYR A 164     -12.081  10.020 -17.876  1.00 75.24           C
ATOM   2385  C   TYR A 164     -10.967   9.518 -16.956  1.00 75.24           C
ATOM   2386  O   TYR A 164     -11.145   9.447 -15.741  1.00 75.24           O
ATOM   2387  HA  TYR A 164     -12.739  10.681 -17.311  1.00 75.24           H
ATOM   2388  CB  TYR A 164     -12.797   8.817 -18.494  1.00 75.24           C
ATOM   2389 1HB  TYR A 164     -12.156   8.380 -19.259  1.00 75.24           H
ATOM   2390 2HB  TYR A 164     -12.939   8.058 -17.725  1.00 75.24           H
ATOM   2391  CG  TYR A 164     -14.154   9.153 -19.117  1.00 75.24           C
ATOM   2392  CD1 TYR A 164     -15.125   9.775 -18.360  1.00 75.24           C
ATOM   2393  HD1 TYR A 164     -14.926  10.028 -17.318  1.00 75.24           H
ATOM   2394  CD2 TYR A 164     -14.405   8.833 -20.435  1.00 75.24           C
ATOM   2395  HD2 TYR A 164     -13.638   8.342 -21.033  1.00 75.24           H
ATOM   2396  CE1 TYR A 164     -16.402  10.091 -18.946  1.00 75.24           C
ATOM   2397  HE1 TYR A 164     -17.178  10.582 -18.359  1.00 75.24           H
ATOM   2398  CE2 TYR A 164     -15.682   9.149 -21.021  1.00 75.24           C
ATOM   2399  HE2 TYR A 164     -15.894   8.902 -22.062  1.00 75.24           H
ATOM   2400  CZ  TYR A 164     -16.618   9.762 -20.248  1.00 75.24           C
ATOM   2401  OH  TYR A 164     -17.823  10.060 -20.801  1.00 75.24           O
ATOM   2402  HH  TYR A 164     -18.407  10.513 -20.127  1.00 75.24           H
ATOM   2403  HN  TYR A 164     -11.738  10.403 -19.895  1.00 75.24           H
ATOM   2404  N   SER A 165      -9.842   9.183 -17.570  1.00 86.03           N
ATOM   2405  CA  SER A 165      -8.706   8.670 -16.824  1.00 86.03           C
ATOM   2406  C   SER A 165      -8.204   9.729 -15.840  1.00 86.03           C
ATOM   2407  O   SER A 165      -7.775   9.402 -14.735  1.00 86.03           O
ATOM   2408  HA  SER A 165      -9.083   7.798 -16.288  1.00 86.03           H
ATOM   2409  CB  SER A 165      -7.578   8.241 -17.764  1.00 86.03           C
ATOM   2410 1HB  SER A 165      -6.867   7.620 -17.217  1.00 86.03           H
ATOM   2411 2HB  SER A 165      -7.987   7.626 -18.565  1.00 86.03           H
ATOM   2412  OG  SER A 165      -6.896   9.359 -18.325  1.00 86.03           O
ATOM   2413  HG  SER A 165      -7.556  10.056 -18.607  1.00 86.03           H
ATOM   2414  HN  SER A 165      -9.700   9.257 -18.557  1.00 86.03           H
ATOM   2415  N   LYS A 166      -8.273  10.977 -16.279  1.00 83.44           N
ATOM   2416  CA  LYS A 166      -7.862  12.089 -15.439  1.00 83.44           C
ATOM   2417  C   LYS A 166      -8.822  12.211 -14.254  1.00 83.44           C
ATOM   2418  O   LYS A 166      -8.389  12.342 -13.111  1.00 83.44           O
ATOM   2419  HA  LYS A 166      -6.868  11.859 -15.056  1.00 83.44           H
ATOM   2420  CB  LYS A 166      -7.742  13.370 -16.267  1.00 83.44           C
ATOM   2421 1HB  LYS A 166      -8.644  13.509 -16.862  1.00 83.44           H
ATOM   2422 2HB  LYS A 166      -7.663  14.231 -15.603  1.00 83.44           H
ATOM   2423  CG  LYS A 166      -6.521  13.316 -17.187  1.00 83.44           C
ATOM   2424 1HG  LYS A 166      -5.621  13.152 -16.594  1.00 83.44           H
ATOM   2425 2HG  LYS A 166      -6.612  12.470 -17.869  1.00 83.44           H
ATOM   2426  CD  LYS A 166      -6.381  14.611 -17.990  1.00 83.44           C
ATOM   2427 1HD  LYS A 166      -7.266  14.757 -18.609  1.00 83.44           H
ATOM   2428 2HD  LYS A 166      -6.325  15.461 -17.309  1.00 83.44           H
ATOM   2429  CE  LYS A 166      -5.133  14.577 -18.874  1.00 83.44           C
ATOM   2430 1HE  LYS A 166      -4.256  14.353 -18.266  1.00 83.44           H
ATOM   2431 2HE  LYS A 166      -5.223  13.777 -19.609  1.00 83.44           H
ATOM   2432  NZ  LYS A 166      -4.949  15.874 -19.562  1.00 83.44           N
ATOM   2433 1HZ  LYS A 166      -4.127  15.828 -20.155  1.00 83.44           H
ATOM   2434 2HZ  LYS A 166      -5.765  16.073 -20.131  1.00 83.44           H
ATOM   2435 3HZ  LYS A 166      -4.829  16.608 -18.874  1.00 83.44           H
ATOM   2436  HN  LYS A 166      -8.603  11.233 -17.188  1.00 83.44           H
ATOM   2437  N   MET A 167     -10.109  12.163 -14.569  1.00 85.09           N
ATOM   2438  CA  MET A 167     -11.134  12.295 -13.548  1.00 85.09           C
ATOM   2439  C   MET A 167     -11.014  11.184 -12.503  1.00 85.09           C
ATOM   2440  O   MET A 167     -11.073  11.446 -11.303  1.00 85.09           O
ATOM   2441  HA  MET A 167     -10.959  13.264 -13.080  1.00 85.09           H
ATOM   2442  CB  MET A 167     -12.516  12.234 -14.202  1.00 85.09           C
ATOM   2443 1HB  MET A 167     -12.565  11.381 -14.878  1.00 85.09           H
ATOM   2444 2HB  MET A 167     -13.278  12.080 -13.437  1.00 85.09           H
ATOM   2445  CG  MET A 167     -12.814  13.521 -14.974  1.00 85.09           C
ATOM   2446 1HG  MET A 167     -12.764  14.378 -14.302  1.00 85.09           H
ATOM   2447 2HG  MET A 167     -12.060  13.675 -15.745  1.00 85.09           H
ATOM   2448  SD  MET A 167     -14.434  13.425 -15.717  1.00 85.09           S
ATOM   2449  CE  MET A 167     -14.734  15.157 -16.032  1.00 85.09           C
ATOM   2450 1HE  MET A 167     -14.711  15.706 -15.090  1.00 85.09           H
ATOM   2451 2HE  MET A 167     -13.963  15.544 -16.698  1.00 85.09           H
ATOM   2452 3HE  MET A 167     -15.712  15.277 -16.498  1.00 85.09           H
ATOM   2453  HN  MET A 167     -10.452  12.037 -15.500  1.00 85.09           H
ATOM   2454  N   VAL A 168     -10.848   9.966 -12.998  1.00 92.54           N
ATOM   2455  CA  VAL A 168     -10.780   8.807 -12.125  1.00 92.54           C
ATOM   2456  C   VAL A 168      -9.590   8.958 -11.174  1.00 92.54           C
ATOM   2457  O   VAL A 168      -9.702   8.671  -9.984  1.00 92.54           O
ATOM   2458  HA  VAL A 168     -11.698   8.783 -11.537  1.00 92.54           H
ATOM   2459  CB  VAL A 168     -10.719   7.526 -12.959  1.00 92.54           C
ATOM   2460  HB  VAL A 168      -9.906   7.632 -13.678  1.00 92.54           H
ATOM   2461  CG1 VAL A 168     -10.411   6.312 -12.079  1.00 92.54           C
ATOM   2462 1HG1 VAL A 168      -9.449   6.455 -11.587  1.00 92.54           H
ATOM   2463 2HG1 VAL A 168     -11.192   6.202 -11.327  1.00 92.54           H
ATOM   2464 3HG1 VAL A 168     -10.373   5.415 -12.698  1.00 92.54           H
ATOM   2465  CG2 VAL A 168     -12.016   7.320 -13.743  1.00 92.54           C
ATOM   2466 1HG2 VAL A 168     -12.853   7.244 -13.049  1.00 92.54           H
ATOM   2467 2HG2 VAL A 168     -12.175   8.166 -14.412  1.00 92.54           H
ATOM   2468 3HG2 VAL A 168     -11.946   6.402 -14.328  1.00 92.54           H
ATOM   2469  HN  VAL A 168     -10.761   9.766 -13.974  1.00 92.54           H
ATOM   2470  N   CYS A 169      -8.479   9.410 -11.736  1.00 93.61           N
ATOM   2471  CA  CYS A 169      -7.268   9.598 -10.955  1.00 93.61           C
ATOM   2472  C   CYS A 169      -7.566  10.607  -9.844  1.00 93.61           C
ATOM   2473  O   CYS A 169      -7.217  10.380  -8.686  1.00 93.61           O
ATOM   2474  HA  CYS A 169      -7.012   8.625 -10.537  1.00 93.61           H
ATOM   2475  CB  CYS A 169      -6.094  10.042 -11.830  1.00 93.61           C
ATOM   2476 1HB  CYS A 169      -6.398  10.873 -12.467  1.00 93.61           H
ATOM   2477 2HB  CYS A 169      -5.279  10.404 -11.203  1.00 93.61           H
ATOM   2478  SG  CYS A 169      -5.517   8.644 -12.860  1.00 93.61           S
ATOM   2479  HG  CYS A 169      -6.494   8.721 -13.759  1.00 93.61           H
ATOM   2480  HN  CYS A 169      -8.398   9.645 -12.705  1.00 93.61           H
ATOM   2481  N   PHE A 170      -8.207  11.698 -10.235  1.00 93.14           N
ATOM   2482  CA  PHE A 170      -8.528  12.756  -9.292  1.00 93.14           C
ATOM   2483  C   PHE A 170      -9.417  12.231  -8.162  1.00 93.14           C
ATOM   2484  O   PHE A 170      -9.169  12.511  -6.991  1.00 93.14           O
ATOM   2485  HA  PHE A 170      -7.588  13.114  -8.874  1.00 93.14           H
ATOM   2486  CB  PHE A 170      -9.292  13.831 -10.068  1.00 93.14           C
ATOM   2487 1HB  PHE A 170      -8.681  14.160 -10.908  1.00 93.14           H
ATOM   2488 2HB  PHE A 170     -10.196  13.389 -10.486  1.00 93.14           H
ATOM   2489  CG  PHE A 170      -9.678  15.049  -9.227  1.00 93.14           C
ATOM   2490  CD1 PHE A 170     -10.954  15.190  -8.780  1.00 93.14           C
ATOM   2491  HD1 PHE A 170     -11.702  14.435  -9.020  1.00 93.14           H
ATOM   2492  CD2 PHE A 170      -8.744  15.992  -8.928  1.00 93.14           C
ATOM   2493  HD2 PHE A 170      -7.721  15.879  -9.286  1.00 93.14           H
ATOM   2494  CE1 PHE A 170     -11.312  16.321  -8.000  1.00 93.14           C
ATOM   2495  HE1 PHE A 170     -12.336  16.434  -7.641  1.00 93.14           H
ATOM   2496  CE2 PHE A 170      -9.102  17.123  -8.147  1.00 93.14           C
ATOM   2497  HE2 PHE A 170      -8.354  17.878  -7.907  1.00 93.14           H
ATOM   2498  CZ  PHE A 170     -10.379  17.264  -7.700  1.00 93.14           C
ATOM   2499  HZ  PHE A 170     -10.654  18.132  -7.101  1.00 93.14           H
ATOM   2500  HN  PHE A 170      -8.504  11.866 -11.175  1.00 93.14           H
ATOM   2501  N   THR A 171     -10.436  11.479  -8.555  1.00 92.91           N
ATOM   2502  CA  THR A 171     -11.374  10.929  -7.592  1.00 92.91           C
ATOM   2503  C   THR A 171     -10.644  10.035  -6.587  1.00 92.91           C
ATOM   2504  O   THR A 171     -10.959  10.046  -5.398  1.00 92.91           O
ATOM   2505  HA  THR A 171     -11.811  11.753  -7.028  1.00 92.91           H
ATOM   2506  CB  THR A 171     -12.474  10.200  -8.366  1.00 92.91           C
ATOM   2507  HB  THR A 171     -12.084   9.299  -8.841  1.00 92.91           H
ATOM   2508  OG1 THR A 171     -12.988  11.190  -9.254  1.00 92.91           O
ATOM   2509  HG1 THR A 171     -12.510  11.144 -10.131  1.00 92.91           H
ATOM   2510  CG2 THR A 171     -13.669   9.835  -7.483  1.00 92.91           C
ATOM   2511 1HG2 THR A 171     -14.100  10.743  -7.062  1.00 92.91           H
ATOM   2512 2HG2 THR A 171     -13.338   9.182  -6.676  1.00 92.91           H
ATOM   2513 3HG2 THR A 171     -14.420   9.320  -8.082  1.00 92.91           H
ATOM   2514  HN  THR A 171     -10.624  11.246  -9.509  1.00 92.91           H
ATOM   2515  N   ILE A 172      -9.683   9.282  -7.102  1.00 93.44           N
ATOM   2516  CA  ILE A 172      -8.925   8.364  -6.270  1.00 93.44           C
ATOM   2517  C   ILE A 172      -8.152   9.157  -5.215  1.00 93.44           C
ATOM   2518  O   ILE A 172      -8.142   8.790  -4.041  1.00 93.44           O
ATOM   2519  HA  ILE A 172      -9.640   7.718  -5.761  1.00 93.44           H
ATOM   2520  CB  ILE A 172      -8.039   7.464  -7.134  1.00 93.44           C
ATOM   2521  HB  ILE A 172      -7.549   8.086  -7.884  1.00 93.44           H
ATOM   2522  CG1 ILE A 172      -8.877   6.428  -7.886  1.00 93.44           C
ATOM   2523 1HG1 ILE A 172      -9.265   5.690  -7.183  1.00 93.44           H
ATOM   2524 2HG1 ILE A 172      -9.737   6.914  -8.345  1.00 93.44           H
ATOM   2525  CG2 ILE A 172      -6.936   6.813  -6.297  1.00 93.44           C
ATOM   2526 1HG2 ILE A 172      -6.315   7.588  -5.848  1.00 93.44           H
ATOM   2527 2HG2 ILE A 172      -7.387   6.207  -5.511  1.00 93.44           H
ATOM   2528 3HG2 ILE A 172      -6.321   6.179  -6.936  1.00 93.44           H
ATOM   2529  CD1 ILE A 172      -8.046   5.727  -8.962  1.00 93.44           C
ATOM   2530 1HD1 ILE A 172      -7.679   6.464  -9.676  1.00 93.44           H
ATOM   2531 2HD1 ILE A 172      -7.200   5.221  -8.496  1.00 93.44           H
ATOM   2532 3HD1 ILE A 172      -8.665   4.995  -9.480  1.00 93.44           H
ATOM   2533  HN  ILE A 172      -9.421   9.293  -8.067  1.00 93.44           H
ATOM   2534  N   TRP A 173      -7.523  10.230  -5.671  1.00 91.77           N
ATOM   2535  CA  TRP A 173      -6.680  11.030  -4.799  1.00 91.77           C
ATOM   2536  C   TRP A 173      -7.565  11.629  -3.704  1.00 91.77           C
ATOM   2537  O   TRP A 173      -7.201  11.614  -2.529  1.00 91.77           O
ATOM   2538  HA  TRP A 173      -5.935  10.369  -4.356  1.00 91.77           H
ATOM   2539  CB  TRP A 173      -5.916  12.090  -5.596  1.00 91.77           C
ATOM   2540 1HB  TRP A 173      -6.596  12.550  -6.313  1.00 91.77           H
ATOM   2541 2HB  TRP A 173      -5.590  12.877  -4.916  1.00 91.77           H
ATOM   2542  CG  TRP A 173      -4.698  11.547  -6.345  1.00 91.77           C
ATOM   2543  CD1 TRP A 173      -4.530  11.425  -7.669  1.00 91.77           C
ATOM   2544  HD1 TRP A 173      -5.275  11.712  -8.411  1.00 91.77           H
ATOM   2545  CD2 TRP A 173      -3.476  11.054  -5.756  1.00 91.77           C
ATOM   2546  NE1 TRP A 173      -3.294  10.892  -7.975  1.00 91.77           N
ATOM   2547  HE1 TRP A 173      -2.940  10.708  -8.892  1.00 91.77           H
ATOM   2548  CE2 TRP A 173      -2.633  10.659  -6.775  1.00 91.77           C
ATOM   2549  CE3 TRP A 173      -3.095  10.946  -4.407  1.00 91.77           C
ATOM   2550  HE3 TRP A 173      -3.742  11.250  -3.585  1.00 91.77           H
ATOM   2551  CZ2 TRP A 173      -1.356  10.129  -6.553  1.00 91.77           C
ATOM   2552  HZ2 TRP A 173      -0.709   9.825  -7.375  1.00 91.77           H
ATOM   2553  CZ3 TRP A 173      -1.816  10.414  -4.201  1.00 91.77           C
ATOM   2554  HZ3 TRP A 173      -1.471  10.308  -3.173  1.00 91.77           H
ATOM   2555  CH2 TRP A 173      -0.956  10.012  -5.216  1.00 91.77           C
ATOM   2556  HH2 TRP A 173       0.026   9.606  -4.973  1.00 91.77           H
ATOM   2557  HN  TRP A 173      -7.582  10.554  -6.615  1.00 91.77           H
ATOM   2558  N   VAL A 174      -8.711  12.142  -4.128  1.00 95.39           N
ATOM   2559  CA  VAL A 174      -9.639  12.767  -3.202  1.00 95.39           C
ATOM   2560  C   VAL A 174     -10.098  11.734  -2.171  1.00 95.39           C
ATOM   2561  O   VAL A 174     -10.131  12.018  -0.974  1.00 95.39           O
ATOM   2562  HA  VAL A 174      -9.103  13.563  -2.686  1.00 95.39           H
ATOM   2563  CB  VAL A 174     -10.800  13.399  -3.972  1.00 95.39           C
ATOM   2564  HB  VAL A 174     -11.233  12.633  -4.615  1.00 95.39           H
ATOM   2565  CG1 VAL A 174     -11.893  13.882  -3.016  1.00 95.39           C
ATOM   2566 1HG1 VAL A 174     -12.273  13.037  -2.442  1.00 95.39           H
ATOM   2567 2HG1 VAL A 174     -11.478  14.626  -2.336  1.00 95.39           H
ATOM   2568 3HG1 VAL A 174     -12.706  14.328  -3.590  1.00 95.39           H
ATOM   2569  CG2 VAL A 174     -10.309  14.541  -4.865  1.00 95.39           C
ATOM   2570 1HG2 VAL A 174      -9.839  15.307  -4.249  1.00 95.39           H
ATOM   2571 2HG2 VAL A 174      -9.583  14.155  -5.581  1.00 95.39           H
ATOM   2572 3HG2 VAL A 174     -11.154  14.972  -5.400  1.00 95.39           H
ATOM   2573  HN  VAL A 174      -9.007  12.135  -5.083  1.00 95.39           H
ATOM   2574  N   LEU A 175     -10.441  10.556  -2.672  1.00 90.43           N
ATOM   2575  CA  LEU A 175     -10.963   9.503  -1.819  1.00 90.43           C
ATOM   2576  C   LEU A 175      -9.898   9.106  -0.795  1.00 90.43           C
ATOM   2577  O   LEU A 175     -10.189   8.982   0.393  1.00 90.43           O
ATOM   2578  HA  LEU A 175     -11.821   9.911  -1.284  1.00 90.43           H
ATOM   2579  CB  LEU A 175     -11.472   8.332  -2.663  1.00 90.43           C
ATOM   2580 1HB  LEU A 175     -12.225   8.709  -3.355  1.00 90.43           H
ATOM   2581 2HB  LEU A 175     -10.644   7.959  -3.266  1.00 90.43           H
ATOM   2582  CG  LEU A 175     -12.073   7.158  -1.888  1.00 90.43           C
ATOM   2583  HG  LEU A 175     -11.336   6.815  -1.162  1.00 90.43           H
ATOM   2584  CD1 LEU A 175     -13.311   7.595  -1.103  1.00 90.43           C
ATOM   2585 1HD1 LEU A 175     -13.035   8.376  -0.395  1.00 90.43           H
ATOM   2586 2HD1 LEU A 175     -14.062   7.979  -1.793  1.00 90.43           H
ATOM   2587 3HD1 LEU A 175     -13.718   6.741  -0.562  1.00 90.43           H
ATOM   2588  CD2 LEU A 175     -12.371   5.981  -2.820  1.00 90.43           C
ATOM   2589 1HD2 LEU A 175     -13.081   6.295  -3.585  1.00 90.43           H
ATOM   2590 2HD2 LEU A 175     -11.447   5.651  -3.295  1.00 90.43           H
ATOM   2591 3HD2 LEU A 175     -12.797   5.160  -2.244  1.00 90.43           H
ATOM   2592  HN  LEU A 175     -10.366  10.318  -3.641  1.00 90.43           H
ATOM   2593  N   ALA A 176      -8.685   8.917  -1.294  1.00 94.99           N
ATOM   2594  CA  ALA A 176      -7.594   8.453  -0.454  1.00 94.99           C
ATOM   2595  C   ALA A 176      -7.340   9.476   0.655  1.00 94.99           C
ATOM   2596  O   ALA A 176      -7.083   9.106   1.799  1.00 94.99           O
ATOM   2597  HA  ALA A 176      -7.900   7.510  -0.003  1.00 94.99           H
ATOM   2598  CB  ALA A 176      -6.354   8.208  -1.316  1.00 94.99           C
ATOM   2599 1HB  ALA A 176      -6.579   7.452  -2.069  1.00 94.99           H
ATOM   2600 2HB  ALA A 176      -6.064   9.136  -1.808  1.00 94.99           H
ATOM   2601 3HB  ALA A 176      -5.536   7.860  -0.685  1.00 94.99           H
ATOM   2602  HN  ALA A 176      -8.443   9.075  -2.252  1.00 94.99           H
ATOM   2603  N   ALA A 177      -7.421  10.744   0.277  1.00 94.96           N
ATOM   2604  CA  ALA A 177      -7.171  11.823   1.218  1.00 94.96           C
ATOM   2605  C   ALA A 177      -8.187  11.743   2.359  1.00 94.96           C
ATOM   2606  O   ALA A 177      -7.820  11.844   3.529  1.00 94.96           O
ATOM   2607  HA  ALA A 177      -6.169  11.684   1.624  1.00 94.96           H
ATOM   2608  CB  ALA A 177      -7.224  13.163   0.482  1.00 94.96           C
ATOM   2609 1HB  ALA A 177      -6.464  13.180  -0.299  1.00 94.96           H
ATOM   2610 2HB  ALA A 177      -8.209  13.293   0.034  1.00 94.96           H
ATOM   2611 3HB  ALA A 177      -7.037  13.972   1.188  1.00 94.96           H
ATOM   2612  HN  ALA A 177      -7.652  11.037  -0.651  1.00 94.96           H
ATOM   2613  N   ALA A 178      -9.443  11.564   1.979  1.00 95.31           N
ATOM   2614  CA  ALA A 178     -10.523  11.536   2.952  1.00 95.31           C
ATOM   2615  C   ALA A 178     -10.325  10.346   3.893  1.00 95.31           C
ATOM   2616  O   ALA A 178     -10.631  10.432   5.081  1.00 95.31           O
ATOM   2617  HA  ALA A 178     -10.471  12.459   3.531  1.00 95.31           H
ATOM   2618  CB  ALA A 178     -11.866  11.486   2.222  1.00 95.31           C
ATOM   2619 1HB  ALA A 178     -11.970  12.368   1.590  1.00 95.31           H
ATOM   2620 2HB  ALA A 178     -11.911  10.589   1.605  1.00 95.31           H
ATOM   2621 3HB  ALA A 178     -12.676  11.465   2.952  1.00 95.31           H
ATOM   2622  HN  ALA A 178      -9.728  11.439   1.029  1.00 95.31           H
ATOM   2623  N   LEU A 179      -9.814   9.263   3.326  1.00 92.36           N
ATOM   2624  CA  LEU A 179      -9.643   8.033   4.080  1.00 92.36           C
ATOM   2625  C   LEU A 179      -8.475   8.195   5.055  1.00 92.36           C
ATOM   2626  O   LEU A 179      -8.226   7.320   5.882  1.00 92.36           O
ATOM   2627  HA  LEU A 179     -10.554   7.875   4.657  1.00 92.36           H
ATOM   2628  CB  LEU A 179      -9.494   6.840   3.134  1.00 92.36           C
ATOM   2629 1HB  LEU A 179      -8.686   7.056   2.434  1.00 92.36           H
ATOM   2630 2HB  LEU A 179      -9.185   5.974   3.719  1.00 92.36           H
ATOM   2631  CG  LEU A 179     -10.739   6.461   2.331  1.00 92.36           C
ATOM   2632  HG  LEU A 179     -11.094   7.351   1.810  1.00 92.36           H
ATOM   2633  CD1 LEU A 179     -10.407   5.415   1.265  1.00 92.36           C
ATOM   2634 1HD1 LEU A 179      -9.659   5.818   0.581  1.00 92.36           H
ATOM   2635 2HD1 LEU A 179     -10.015   4.519   1.745  1.00 92.36           H
ATOM   2636 3HD1 LEU A 179     -11.310   5.164   0.708  1.00 92.36           H
ATOM   2637  CD2 LEU A 179     -11.868   5.999   3.254  1.00 92.36           C
ATOM   2638 1HD2 LEU A 179     -11.540   5.129   3.822  1.00 92.36           H
ATOM   2639 2HD2 LEU A 179     -12.127   6.804   3.942  1.00 92.36           H
ATOM   2640 3HD2 LEU A 179     -12.741   5.736   2.658  1.00 92.36           H
ATOM   2641  HN  LEU A 179      -9.520   9.217   2.371  1.00 92.36           H
ATOM   2642  N   CYS A 180      -7.790   9.322   4.925  1.00 91.28           N
ATOM   2643  CA  CYS A 180      -6.606   9.575   5.729  1.00 91.28           C
ATOM   2644  C   CYS A 180      -6.989  10.534   6.858  1.00 91.28           C
ATOM   2645  O   CYS A 180      -6.141  10.923   7.660  1.00 91.28           O
ATOM   2646  HA  CYS A 180      -6.288   8.612   6.129  1.00 91.28           H
ATOM   2647  CB  CYS A 180      -5.453  10.120   4.883  1.00 91.28           C
ATOM   2648 1HB  CYS A 180      -5.756  11.047   4.396  1.00 91.28           H
ATOM   2649 2HB  CYS A 180      -4.603  10.358   5.522  1.00 91.28           H
ATOM   2650  SG  CYS A 180      -4.962   8.885   3.625  1.00 91.28           S
ATOM   2651  HG  CYS A 180      -6.133   8.853   2.996  1.00 91.28           H
ATOM   2652  HN  CYS A 180      -8.030  10.052   4.285  1.00 91.28           H
ATOM   2653  N   ILE A 181      -8.265  10.887   6.884  1.00 91.25           N
ATOM   2654  CA  ILE A 181      -8.765  11.814   7.886  1.00 91.25           C
ATOM   2655  C   ILE A 181      -8.471  11.257   9.280  1.00 91.25           C
ATOM   2656  O   ILE A 181      -7.979  11.976  10.148  1.00 91.25           O
ATOM   2657  HA  ILE A 181      -8.220  12.750   7.766  1.00 91.25           H
ATOM   2658  CB  ILE A 181     -10.245  12.117   7.644  1.00 91.25           C
ATOM   2659  HB  ILE A 181     -10.765  11.172   7.483  1.00 91.25           H
ATOM   2660  CG1 ILE A 181     -10.434  12.958   6.380  1.00 91.25           C
ATOM   2661 1HG1 ILE A 181      -9.990  13.943   6.526  1.00 91.25           H
ATOM   2662 2HG1 ILE A 181      -9.908  12.492   5.547  1.00 91.25           H
ATOM   2663  CG2 ILE A 181     -10.877  12.776   8.872  1.00 91.25           C
ATOM   2664 1HG2 ILE A 181     -10.792  12.107   9.728  1.00 91.25           H
ATOM   2665 2HG2 ILE A 181     -10.360  13.711   9.088  1.00 91.25           H
ATOM   2666 3HG2 ILE A 181     -11.929  12.981   8.673  1.00 91.25           H
ATOM   2667  CD1 ILE A 181     -11.917  13.106   6.036  1.00 91.25           C
ATOM   2668 1HD1 ILE A 181     -12.351  12.120   5.868  1.00 91.25           H
ATOM   2669 2HD1 ILE A 181     -12.435  13.594   6.862  1.00 91.25           H
ATOM   2670 3HD1 ILE A 181     -12.022  13.708   5.134  1.00 91.25           H
ATOM   2671  HN  ILE A 181      -8.951  10.553   6.238  1.00 91.25           H
ATOM   2672  N   PRO A 182      -8.765   9.972   9.520  1.00 92.59           N
ATOM   2673  CA  PRO A 182      -8.532   9.377  10.838  1.00 92.59           C
ATOM   2674  C   PRO A 182      -7.106   9.588  11.322  1.00 92.59           C
ATOM   2675  O   PRO A 182      -6.887   9.960  12.474  1.00 92.59           O
ATOM   2676  HA  PRO A 182      -9.161   9.863  11.584  1.00 92.59           H
ATOM   2677  CB  PRO A 182      -8.846   7.895  10.628  1.00 92.59           C
ATOM   2678 1HB  PRO A 182      -7.954   7.329  10.361  1.00 92.59           H
ATOM   2679 2HB  PRO A 182      -9.253   7.439  11.531  1.00 92.59           H
ATOM   2680  CG  PRO A 182      -9.865   7.907   9.495  1.00 92.59           C
ATOM   2681 1HG  PRO A 182      -9.926   6.941   8.994  1.00 92.59           H
ATOM   2682 2HG  PRO A 182     -10.870   8.129   9.856  1.00 92.59           H
ATOM   2683  CD  PRO A 182      -9.336   8.995   8.575  1.00 92.59           C
ATOM   2684 1HD  PRO A 182      -8.581   8.613   7.888  1.00 92.59           H
ATOM   2685 2HD  PRO A 182     -10.128   9.429   7.963  1.00 92.59           H
ATOM   2686  N   GLU A 183      -6.167   9.343  10.421  1.00 88.98           N
ATOM   2687  CA  GLU A 183      -4.758   9.431  10.765  1.00 88.98           C
ATOM   2688  C   GLU A 183      -4.399  10.862  11.171  1.00 88.98           C
ATOM   2689  O   GLU A 183      -3.616  11.071  12.096  1.00 88.98           O
ATOM   2690  HA  GLU A 183      -4.625   8.762  11.615  1.00 88.98           H
ATOM   2691  CB  GLU A 183      -3.879   8.952   9.608  1.00 88.98           C
ATOM   2692 1HB  GLU A 183      -4.281   9.322   8.665  1.00 88.98           H
ATOM   2693 2HB  GLU A 183      -2.846   9.251   9.783  1.00 88.98           H
ATOM   2694  CG  GLU A 183      -3.877   7.425   9.517  1.00 88.98           C
ATOM   2695 1HG  GLU A 183      -3.066   7.097   8.866  1.00 88.98           H
ATOM   2696 2HG  GLU A 183      -3.686   6.999  10.502  1.00 88.98           H
ATOM   2697  CD  GLU A 183      -5.212   6.905   8.980  1.00 88.98           C
ATOM   2698  OE1 GLU A 183      -5.424   5.677   9.080  1.00 88.98           O
ATOM   2699  OE2 GLU A 183      -5.990   7.747   8.483  1.00 88.98           O
ATOM   2700  HN  GLU A 183      -6.355   9.089   9.472  1.00 88.98           H
ATOM   2701  N   ILE A 184      -4.988  11.810  10.457  1.00 90.26           N
ATOM   2702  CA  ILE A 184      -4.695  13.214  10.691  1.00 90.26           C
ATOM   2703  C   ILE A 184      -5.107  13.586  12.117  1.00 90.26           C
ATOM   2704  O   ILE A 184      -4.407  14.337  12.794  1.00 90.26           O
ATOM   2705  HA  ILE A 184      -3.616  13.343  10.599  1.00 90.26           H
ATOM   2706  CB  ILE A 184      -5.348  14.085   9.616  1.00 90.26           C
ATOM   2707  HB  ILE A 184      -6.404  13.821   9.558  1.00 90.26           H
ATOM   2708  CG1 ILE A 184      -4.737  13.808   8.241  1.00 90.26           C
ATOM   2709 1HG1 ILE A 184      -3.720  14.200   8.205  1.00 90.26           H
ATOM   2710 2HG1 ILE A 184      -4.669  12.732   8.079  1.00 90.26           H
ATOM   2711  CG2 ILE A 184      -5.272  15.566   9.989  1.00 90.26           C
ATOM   2712 1HG2 ILE A 184      -5.791  15.730  10.933  1.00 90.26           H
ATOM   2713 2HG2 ILE A 184      -4.228  15.862  10.092  1.00 90.26           H
ATOM   2714 3HG2 ILE A 184      -5.743  16.162   9.207  1.00 90.26           H
ATOM   2715  CD1 ILE A 184      -5.574  14.445   7.130  1.00 90.26           C
ATOM   2716 1HD1 ILE A 184      -6.583  14.033   7.153  1.00 90.26           H
ATOM   2717 2HD1 ILE A 184      -5.619  15.523   7.282  1.00 90.26           H
ATOM   2718 3HD1 ILE A 184      -5.117  14.233   6.163  1.00 90.26           H
ATOM   2719  HN  ILE A 184      -5.653  11.633   9.732  1.00 90.26           H
ATOM   2720  N   LEU A 185      -6.242  13.042  12.531  1.00 90.78           N
ATOM   2721  CA  LEU A 185      -6.866  13.467  13.773  1.00 90.78           C
ATOM   2722  C   LEU A 185      -6.128  12.830  14.953  1.00 90.78           C
ATOM   2723  O   LEU A 185      -5.762  13.518  15.905  1.00 90.78           O
ATOM   2724  HA  LEU A 185      -6.756  14.549  13.841  1.00 90.78           H
ATOM   2725  CB  LEU A 185      -8.366  13.165  13.750  1.00 90.78           C
ATOM   2726 1HB  LEU A 185      -8.500  12.108  13.521  1.00 90.78           H
ATOM   2727 2HB  LEU A 185      -8.764  13.327  14.752  1.00 90.78           H
ATOM   2728  CG  LEU A 185      -9.199  13.983  12.762  1.00 90.78           C
ATOM   2729  HG  LEU A 185      -8.817  13.797  11.758  1.00 90.78           H
ATOM   2730  CD1 LEU A 185     -10.663  13.536  12.778  1.00 90.78           C
ATOM   2731 1HD1 LEU A 185     -10.725  12.484  12.501  1.00 90.78           H
ATOM   2732 2HD1 LEU A 185     -11.073  13.673  13.778  1.00 90.78           H
ATOM   2733 3HD1 LEU A 185     -11.233  14.133  12.066  1.00 90.78           H
ATOM   2734  CD2 LEU A 185      -9.055  15.482  13.031  1.00 90.78           C
ATOM   2735 1HD2 LEU A 185      -9.395  15.704  14.042  1.00 90.78           H
ATOM   2736 2HD2 LEU A 185      -8.009  15.770  12.928  1.00 90.78           H
ATOM   2737 3HD2 LEU A 185      -9.658  16.039  12.314  1.00 90.78           H
ATOM   2738  HN  LEU A 185      -6.733  12.326  12.035  1.00 90.78           H
ATOM   2739  N   TYR A 186      -5.932  11.524  14.852  1.00 91.21           N
ATOM   2740  CA  TYR A 186      -5.651  10.716  16.026  1.00 91.21           C
ATOM   2741  C   TYR A 186      -4.175  10.313  16.073  1.00 91.21           C
ATOM   2742  O   TYR A 186      -3.739   9.650  17.013  1.00 91.21           O
ATOM   2743  HA  TYR A 186      -5.885  11.312  16.908  1.00 91.21           H
ATOM   2744  CB  TYR A 186      -6.507   9.456  15.887  1.00 91.21           C
ATOM   2745 1HB  TYR A 186      -6.161   8.887  15.024  1.00 91.21           H
ATOM   2746 2HB  TYR A 186      -6.356   8.827  16.764  1.00 91.21           H
ATOM   2747  CG  TYR A 186      -8.003   9.735  15.729  1.00 91.21           C
ATOM   2748  CD1 TYR A 186      -8.635  10.613  16.585  1.00 91.21           C
ATOM   2749  HD1 TYR A 186      -8.069  11.109  17.373  1.00 91.21           H
ATOM   2750  CD2 TYR A 186      -8.720   9.107  14.730  1.00 91.21           C
ATOM   2751  HD2 TYR A 186      -8.220   8.413  14.054  1.00 91.21           H
ATOM   2752  CE1 TYR A 186     -10.044  10.876  16.436  1.00 91.21           C
ATOM   2753  HE1 TYR A 186     -10.555  11.567  17.105  1.00 91.21           H
ATOM   2754  CE2 TYR A 186     -10.128   9.370  14.581  1.00 91.21           C
ATOM   2755  HE2 TYR A 186     -10.706   8.881  13.797  1.00 91.21           H
ATOM   2756  CZ  TYR A 186     -10.720  10.241  15.441  1.00 91.21           C
ATOM   2757  OH  TYR A 186     -12.050  10.489  15.301  1.00 91.21           O
ATOM   2758  HH  TYR A 186     -12.428   9.921  14.570  1.00 91.21           H
ATOM   2759  HN  TYR A 186      -5.964  11.019  13.989  1.00 91.21           H
ATOM   2760  N   SER A 187      -3.448  10.731  15.048  1.00 91.48           N
ATOM   2761  CA  SER A 187      -2.001  10.592  15.051  1.00 91.48           C
ATOM   2762  C   SER A 187      -1.386  11.553  16.070  1.00 91.48           C
ATOM   2763  O   SER A 187      -1.586  12.764  15.987  1.00 91.48           O
ATOM   2764  HA  SER A 187      -1.811   9.558  15.336  1.00 91.48           H
ATOM   2765  CB  SER A 187      -1.420  10.851  13.659  1.00 91.48           C
ATOM   2766 1HB  SER A 187      -1.710  11.848  13.325  1.00 91.48           H
ATOM   2767 2HB  SER A 187      -0.332  10.837  13.712  1.00 91.48           H
ATOM   2768  OG  SER A 187      -1.862   9.886  12.708  1.00 91.48           O
ATOM   2769  HG  SER A 187      -2.366  10.337  11.972  1.00 91.48           H
ATOM   2770  HN  SER A 187      -3.830  11.156  14.227  1.00 91.48           H
ATOM   2771  N   GLN A 188      -0.649  10.977  17.009  1.00 85.04           N
ATOM   2772  CA  GLN A 188       0.098  11.773  17.967  1.00 85.04           C
ATOM   2773  C   GLN A 188       1.344  11.015  18.430  1.00 85.04           C
ATOM   2774  O   GLN A 188       1.489   9.825  18.154  1.00 85.04           O
ATOM   2775  HA  GLN A 188       0.392  12.674  17.429  1.00 85.04           H
ATOM   2776  CB  GLN A 188      -0.779  12.164  19.158  1.00 85.04           C
ATOM   2777 1HB  GLN A 188      -0.227  12.834  19.817  1.00 85.04           H
ATOM   2778 2HB  GLN A 188      -1.653  12.713  18.806  1.00 85.04           H
ATOM   2779  CG  GLN A 188      -1.228  10.927  19.938  1.00 85.04           C
ATOM   2780 1HG  GLN A 188      -1.693  10.213  19.259  1.00 85.04           H
ATOM   2781 2HG  GLN A 188      -0.360  10.434  20.375  1.00 85.04           H
ATOM   2782  CD  GLN A 188      -2.217  11.305  21.043  1.00 85.04           C
ATOM   2783  OE1 GLN A 188      -2.875  12.331  20.999  1.00 85.04           O
ATOM   2784  NE2 GLN A 188      -2.284  10.421  22.035  1.00 85.04           N
ATOM   2785 1HE2 GLN A 188      -1.716   9.598  22.010  1.00 85.04           H
ATOM   2786 2HE2 GLN A 188      -2.902  10.579  22.805  1.00 85.04           H
ATOM   2787  HN  GLN A 188      -0.559   9.987  17.120  1.00 85.04           H
ATOM   2788  N   ILE A 189       2.211  11.735  19.126  1.00 88.70           N
ATOM   2789  CA  ILE A 189       3.361  11.113  19.761  1.00 88.70           C
ATOM   2790  C   ILE A 189       2.957  10.593  21.142  1.00 88.70           C
ATOM   2791  O   ILE A 189       2.437  11.344  21.965  1.00 88.70           O
ATOM   2792  HA  ILE A 189       3.655  10.264  19.144  1.00 88.70           H
ATOM   2793  CB  ILE A 189       4.545  12.082  19.791  1.00 88.70           C
ATOM   2794  HB  ILE A 189       4.230  12.990  20.305  1.00 88.70           H
ATOM   2795  CG1 ILE A 189       4.960  12.484  18.375  1.00 88.70           C
ATOM   2796 1HG1 ILE A 189       5.326  11.610  17.836  1.00 88.70           H
ATOM   2797 2HG1 ILE A 189       4.092  12.855  17.829  1.00 88.70           H
ATOM   2798  CG2 ILE A 189       5.713  11.495  20.586  1.00 88.70           C
ATOM   2799 1HG2 ILE A 189       5.395  11.301  21.610  1.00 88.70           H
ATOM   2800 2HG2 ILE A 189       6.036  10.563  20.123  1.00 88.70           H
ATOM   2801 3HG2 ILE A 189       6.541  12.204  20.591  1.00 88.70           H
ATOM   2802  CD1 ILE A 189       6.047  13.561  18.407  1.00 88.70           C
ATOM   2803 1HD1 ILE A 189       5.669  14.443  18.924  1.00 88.70           H
ATOM   2804 2HD1 ILE A 189       6.922  13.178  18.932  1.00 88.70           H
ATOM   2805 3HD1 ILE A 189       6.324  13.829  17.387  1.00 88.70           H
ATOM   2806  HN  ILE A 189       2.138  12.723  19.260  1.00 88.70           H
ATOM   2807  N   LYS A 190       3.212   9.310  21.353  1.00 84.25           N
ATOM   2808  CA  LYS A 190       3.002   8.711  22.660  1.00 84.25           C
ATOM   2809  C   LYS A 190       4.357   8.360  23.279  1.00 84.25           C
ATOM   2810  O   LYS A 190       5.216   7.784  22.614  1.00 84.25           O
ATOM   2811  HA  LYS A 190       2.519   9.459  23.289  1.00 84.25           H
ATOM   2812  CB  LYS A 190       2.046   7.520  22.557  1.00 84.25           C
ATOM   2813 1HB  LYS A 190       1.123   7.831  22.067  1.00 84.25           H
ATOM   2814 2HB  LYS A 190       2.491   6.745  21.933  1.00 84.25           H
ATOM   2815  CG  LYS A 190       1.729   6.950  23.941  1.00 84.25           C
ATOM   2816 1HG  LYS A 190       2.653   6.655  24.437  1.00 84.25           H
ATOM   2817 2HG  LYS A 190       1.267   7.721  24.558  1.00 84.25           H
ATOM   2818  CD  LYS A 190       0.793   5.744  23.835  1.00 84.25           C
ATOM   2819 1HD  LYS A 190      -0.175   6.063  23.450  1.00 84.25           H
ATOM   2820 2HD  LYS A 190       1.199   5.026  23.123  1.00 84.25           H
ATOM   2821  CE  LYS A 190       0.610   5.072  25.197  1.00 84.25           C
ATOM   2822 1HE  LYS A 190       1.553   5.080  25.744  1.00 84.25           H
ATOM   2823 2HE  LYS A 190      -0.109   5.635  25.794  1.00 84.25           H
ATOM   2824  NZ  LYS A 190       0.140   3.679  25.029  1.00 84.25           N
ATOM   2825 1HZ  LYS A 190      -0.032   3.267  25.940  1.00 84.25           H
ATOM   2826 2HZ  LYS A 190      -0.718   3.674  24.489  1.00 84.25           H
ATOM   2827 3HZ  LYS A 190       0.848   3.140  24.543  1.00 84.25           H
ATOM   2828  HN  LYS A 190       3.555   8.685  20.652  1.00 84.25           H
ATOM   2829  N   GLU A 191       4.504   8.721  24.545  1.00 75.87           N
ATOM   2830  CA  GLU A 191       5.705   8.375  25.287  1.00 75.87           C
ATOM   2831  C   GLU A 191       5.420   7.221  26.250  1.00 75.87           C
ATOM   2832  O   GLU A 191       4.549   7.328  27.111  1.00 75.87           O
ATOM   2833  HA  GLU A 191       6.429   8.060  24.535  1.00 75.87           H
ATOM   2834  CB  GLU A 191       6.256   9.590  26.035  1.00 75.87           C
ATOM   2835 1HB  GLU A 191       6.283  10.452  25.368  1.00 75.87           H
ATOM   2836 2HB  GLU A 191       5.669   9.763  26.938  1.00 75.87           H
ATOM   2837  CG  GLU A 191       7.694   9.344  26.497  1.00 75.87           C
ATOM   2838 1HG  GLU A 191       7.706   8.568  27.262  1.00 75.87           H
ATOM   2839 2HG  GLU A 191       8.290   8.977  25.661  1.00 75.87           H
ATOM   2840  CD  GLU A 191       8.319  10.626  27.052  1.00 75.87           C
ATOM   2841  OE1 GLU A 191       9.543  10.598  27.302  1.00 75.87           O
ATOM   2842  OE2 GLU A 191       7.557  11.604  27.214  1.00 75.87           O
ATOM   2843  HN  GLU A 191       3.823   9.240  25.061  1.00 75.87           H
ATOM   2844  N   GLU A 192       6.171   6.144  26.071  1.00 71.20           N
ATOM   2845  CA  GLU A 192       5.987   4.959  26.891  1.00 71.20           C
ATOM   2846  C   GLU A 192       7.344   4.366  27.277  1.00 71.20           C
ATOM   2847  O   GLU A 192       8.170   4.083  26.412  1.00 71.20           O
ATOM   2848  HA  GLU A 192       5.466   5.303  27.785  1.00 71.20           H
ATOM   2849  CB  GLU A 192       5.120   3.923  26.173  1.00 71.20           C
ATOM   2850 1HB  GLU A 192       4.166   4.372  25.895  1.00 71.20           H
ATOM   2851 2HB  GLU A 192       5.666   3.512  25.324  1.00 71.20           H
ATOM   2852  CG  GLU A 192       4.801   2.743  27.092  1.00 71.20           C
ATOM   2853 1HG  GLU A 192       5.666   2.083  27.157  1.00 71.20           H
ATOM   2854 2HG  GLU A 192       4.601   3.106  28.100  1.00 71.20           H
ATOM   2855  CD  GLU A 192       3.593   1.958  26.577  1.00 71.20           C
ATOM   2856  OE1 GLU A 192       2.938   1.307  27.420  1.00 71.20           O
ATOM   2857  OE2 GLU A 192       3.351   2.027  25.353  1.00 71.20           O
ATOM   2858  HN  GLU A 192       6.892   6.073  25.382  1.00 71.20           H
ATOM   2859  N   SER A 193       7.530   4.194  28.578  1.00 72.17           N
ATOM   2860  CA  SER A 193       8.758   3.607  29.087  1.00 72.17           C
ATOM   2861  C   SER A 193       9.964   4.417  28.607  1.00 72.17           C
ATOM   2862  O   SER A 193      11.038   3.863  28.381  1.00 72.17           O
ATOM   2863  HA  SER A 193       8.672   3.654  30.172  1.00 72.17           H
ATOM   2864  CB  SER A 193       8.892   2.147  28.650  1.00 72.17           C
ATOM   2865 1HB  SER A 193       9.061   2.104  27.574  1.00 72.17           H
ATOM   2866 2HB  SER A 193       9.767   1.704  29.127  1.00 72.17           H
ATOM   2867  OG  SER A 193       7.735   1.383  28.979  1.00 72.17           O
ATOM   2868  HG  SER A 193       7.812   0.463  28.594  1.00 72.17           H
ATOM   2869  HN  SER A 193       6.862   4.449  29.277  1.00 72.17           H
ATOM   2870  N   GLY A 194       9.745   5.717  28.466  1.00 80.69           N
ATOM   2871  CA  GLY A 194      10.817   6.619  28.082  1.00 80.69           C
ATOM   2872  C   GLY A 194      11.108   6.518  26.583  1.00 80.69           C
ATOM   2873  O   GLY A 194      12.084   7.086  26.097  1.00 80.69           O
ATOM   2874 1HA  GLY A 194      10.544   7.643  28.335  1.00 80.69           H
ATOM   2875 2HA  GLY A 194      11.718   6.380  28.647  1.00 80.69           H
ATOM   2876  HN  GLY A 194       8.857   6.153  28.610  1.00 80.69           H
ATOM   2877  N   ILE A 195      10.241   5.791  25.893  1.00 78.83           N
ATOM   2878  CA  ILE A 195      10.352   5.667  24.449  1.00 78.83           C
ATOM   2879  C   ILE A 195       9.243   6.486  23.785  1.00 78.83           C
ATOM   2880  O   ILE A 195       8.065   6.301  24.085  1.00 78.83           O
ATOM   2881  HA  ILE A 195      11.314   6.088  24.158  1.00 78.83           H
ATOM   2882  CB  ILE A 195      10.359   4.194  24.037  1.00 78.83           C
ATOM   2883  HB  ILE A 195       9.430   3.739  24.380  1.00 78.83           H
ATOM   2884  CG1 ILE A 195      11.507   3.441  24.713  1.00 78.83           C
ATOM   2885 1HG1 ILE A 195      12.460   3.868  24.402  1.00 78.83           H
ATOM   2886 2HG1 ILE A 195      11.440   3.564  25.794  1.00 78.83           H
ATOM   2887  CG2 ILE A 195      10.398   4.050  22.514  1.00 78.83           C
ATOM   2888 1HG2 ILE A 195       9.520   4.530  22.082  1.00 78.83           H
ATOM   2889 2HG2 ILE A 195      11.299   4.526  22.128  1.00 78.83           H
ATOM   2890 3HG2 ILE A 195      10.402   2.993  22.249  1.00 78.83           H
ATOM   2891  CD1 ILE A 195      11.469   1.953  24.361  1.00 78.83           C
ATOM   2892 1HD1 ILE A 195      10.524   1.524  24.696  1.00 78.83           H
ATOM   2893 2HD1 ILE A 195      11.560   1.832  23.282  1.00 78.83           H
ATOM   2894 3HD1 ILE A 195      12.295   1.441  24.855  1.00 78.83           H
ATOM   2895  HN  ILE A 195       9.477   5.294  26.302  1.00 78.83           H
ATOM   2896  N   ALA A 196       9.660   7.374  22.895  1.00 89.50           N
ATOM   2897  CA  ALA A 196       8.713   8.167  22.128  1.00 89.50           C
ATOM   2898  C   ALA A 196       8.225   7.351  20.929  1.00 89.50           C
ATOM   2899  O   ALA A 196       9.030   6.795  20.184  1.00 89.50           O
ATOM   2900  HA  ALA A 196       7.864   8.388  22.776  1.00 89.50           H
ATOM   2901  CB  ALA A 196       9.370   9.484  21.710  1.00 89.50           C
ATOM   2902 1HB  ALA A 196       9.672  10.038  22.599  1.00 89.50           H
ATOM   2903 2HB  ALA A 196      10.247   9.274  21.098  1.00 89.50           H
ATOM   2904 3HB  ALA A 196       8.659  10.078  21.135  1.00 89.50           H
ATOM   2905  HN  ALA A 196      10.622   7.556  22.694  1.00 89.50           H
ATOM   2906  N   ILE A 197       6.910   7.307  20.780  1.00 85.35           N
ATOM   2907  CA  ILE A 197       6.300   6.482  19.751  1.00 85.35           C
ATOM   2908  C   ILE A 197       5.288   7.318  18.966  1.00 85.35           C
ATOM   2909  O   ILE A 197       4.425   7.968  19.554  1.00 85.35           O
ATOM   2910  HA  ILE A 197       7.093   6.171  19.070  1.00 85.35           H
ATOM   2911  CB  ILE A 197       5.706   5.212  20.364  1.00 85.35           C
ATOM   2912  HB  ILE A 197       4.972   5.507  21.114  1.00 85.35           H
ATOM   2913  CG1 ILE A 197       6.782   4.394  21.081  1.00 85.35           C
ATOM   2914 1HG1 ILE A 197       7.515   4.038  20.357  1.00 85.35           H
ATOM   2915 2HG1 ILE A 197       7.315   5.028  21.789  1.00 85.35           H
ATOM   2916  CG2 ILE A 197       4.967   4.388  19.308  1.00 85.35           C
ATOM   2917 1HG2 ILE A 197       4.158   4.982  18.884  1.00 85.35           H
ATOM   2918 2HG2 ILE A 197       5.661   4.102  18.518  1.00 85.35           H
ATOM   2919 3HG2 ILE A 197       4.554   3.491  19.771  1.00 85.35           H
ATOM   2920  CD1 ILE A 197       6.165   3.204  21.818  1.00 85.35           C
ATOM   2921 1HD1 ILE A 197       5.450   3.565  22.557  1.00 85.35           H
ATOM   2922 2HD1 ILE A 197       5.653   2.559  21.103  1.00 85.35           H
ATOM   2923 3HD1 ILE A 197       6.952   2.639  22.319  1.00 85.35           H
ATOM   2924  HN  ILE A 197       6.265   7.821  21.346  1.00 85.35           H
ATOM   2925  N   CYS A 198       5.427   7.274  17.649  1.00 91.06           N
ATOM   2926  CA  CYS A 198       4.423   7.851  16.771  1.00 91.06           C
ATOM   2927  C   CYS A 198       3.358   6.788  16.494  1.00 91.06           C
ATOM   2928  O   CYS A 198       3.616   5.817  15.785  1.00 91.06           O
ATOM   2929  HA  CYS A 198       3.994   8.701  17.302  1.00 91.06           H
ATOM   2930  CB  CYS A 198       5.043   8.388  15.479  1.00 91.06           C
ATOM   2931 1HB  CYS A 198       5.696   9.232  15.702  1.00 91.06           H
ATOM   2932 2HB  CYS A 198       5.662   7.620  15.016  1.00 91.06           H
ATOM   2933  SG  CYS A 198       3.725   8.909  14.322  1.00 91.06           S
ATOM   2934  HN  CYS A 198       6.206   6.855  17.182  1.00 91.06           H
ATOM   2935  N   THR A 199       2.184   7.009  17.067  1.00 89.36           N
ATOM   2936  CA  THR A 199       1.085   6.073  16.906  1.00 89.36           C
ATOM   2937  C   THR A 199      -0.244   6.824  16.806  1.00 89.36           C
ATOM   2938  O   THR A 199      -0.307   8.022  17.076  1.00 89.36           O
ATOM   2939  HA  THR A 199       1.223   5.540  15.966  1.00 89.36           H
ATOM   2940  CB  THR A 199       1.135   5.080  18.069  1.00 89.36           C
ATOM   2941  HB  THR A 199       2.155   4.737  18.244  1.00 89.36           H
ATOM   2942  OG1 THR A 199       0.202   4.067  17.701  1.00 89.36           O
ATOM   2943  HG1 THR A 199       0.351   3.248  18.254  1.00 89.36           H
ATOM   2944  CG2 THR A 199       0.563   5.663  19.362  1.00 89.36           C
ATOM   2945 1HG2 THR A 199      -0.479   5.943  19.205  1.00 89.36           H
ATOM   2946 2HG2 THR A 199       1.137   6.544  19.649  1.00 89.36           H
ATOM   2947 3HG2 THR A 199       0.623   4.917  20.155  1.00 89.36           H
ATOM   2948  HN  THR A 199       1.980   7.808  17.633  1.00 89.36           H
ATOM   2949  N   MET A 200      -1.275   6.088  16.416  1.00 88.66           N
ATOM   2950  CA  MET A 200      -2.636   6.582  16.538  1.00 88.66           C
ATOM   2951  C   MET A 200      -3.193   6.313  17.938  1.00 88.66           C
ATOM   2952  O   MET A 200      -3.057   5.209  18.462  1.00 88.66           O
ATOM   2953  HA  MET A 200      -2.575   7.656  16.364  1.00 88.66           H
ATOM   2954  CB  MET A 200      -3.523   5.898  15.496  1.00 88.66           C
ATOM   2955 1HB  MET A 200      -3.433   4.816  15.589  1.00 88.66           H
ATOM   2956 2HB  MET A 200      -4.568   6.148  15.682  1.00 88.66           H
ATOM   2957  CG  MET A 200      -3.135   6.327  14.079  1.00 88.66           C
ATOM   2958 1HG  MET A 200      -3.161   7.414  13.999  1.00 88.66           H
ATOM   2959 2HG  MET A 200      -2.113   6.016  13.863  1.00 88.66           H
ATOM   2960  SD  MET A 200      -4.255   5.602  12.893  1.00 88.66           S
ATOM   2961  CE  MET A 200      -5.756   6.473  13.312  1.00 88.66           C
ATOM   2962 1HE  MET A 200      -6.017   6.269  14.351  1.00 88.66           H
ATOM   2963 2HE  MET A 200      -5.603   7.545  13.180  1.00 88.66           H
ATOM   2964 3HE  MET A 200      -6.564   6.139  12.662  1.00 88.66           H
ATOM   2965  HN  MET A 200      -1.191   5.172  16.023  1.00 88.66           H
ATOM   2966  N   VAL A 201      -3.808   7.342  18.503  1.00 91.18           N
ATOM   2967  CA  VAL A 201      -4.506   7.194  19.768  1.00 91.18           C
ATOM   2968  C   VAL A 201      -5.983   7.544  19.574  1.00 91.18           C
ATOM   2969  O   VAL A 201      -6.313   8.665  19.192  1.00 91.18           O
ATOM   2970  HA  VAL A 201      -4.430   6.148  20.065  1.00 91.18           H
ATOM   2971  CB  VAL A 201      -3.826   8.043  20.844  1.00 91.18           C
ATOM   2972  HB  VAL A 201      -3.893   9.087  20.539  1.00 91.18           H
ATOM   2973  CG1 VAL A 201      -4.542   7.899  22.189  1.00 91.18           C
ATOM   2974 1HG1 VAL A 201      -5.577   8.227  22.086  1.00 91.18           H
ATOM   2975 2HG1 VAL A 201      -4.521   6.855  22.502  1.00 91.18           H
ATOM   2976 3HG1 VAL A 201      -4.038   8.513  22.935  1.00 91.18           H
ATOM   2977  CG2 VAL A 201      -2.344   7.684  20.970  1.00 91.18           C
ATOM   2978 1HG2 VAL A 201      -2.247   6.632  21.241  1.00 91.18           H
ATOM   2979 2HG2 VAL A 201      -1.845   7.861  20.018  1.00 91.18           H
ATOM   2980 3HG2 VAL A 201      -1.886   8.302  21.742  1.00 91.18           H
ATOM   2981  HN  VAL A 201      -3.833   8.262  18.111  1.00 91.18           H
ATOM   2982  N   TYR A 202      -6.832   6.564  19.847  1.00 91.26           N
ATOM   2983  CA  TYR A 202      -8.263   6.743  19.672  1.00 91.26           C
ATOM   2984  C   TYR A 202      -8.909   7.280  20.951  1.00 91.26           C
ATOM   2985  O   TYR A 202      -8.494   6.930  22.054  1.00 91.26           O
ATOM   2986  HA  TYR A 202      -8.416   7.461  18.867  1.00 91.26           H
ATOM   2987  CB  TYR A 202      -8.828   5.353  19.375  1.00 91.26           C
ATOM   2988 1HB  TYR A 202      -8.586   4.688  20.203  1.00 91.26           H
ATOM   2989 2HB  TYR A 202      -9.915   5.417  19.325  1.00 91.26           H
ATOM   2990  CG  TYR A 202      -8.309   4.734  18.075  1.00 91.26           C
ATOM   2991  CD1 TYR A 202      -8.941   5.009  16.879  1.00 91.26           C
ATOM   2992  HD1 TYR A 202      -9.810   5.667  16.861  1.00 91.26           H
ATOM   2993  CD2 TYR A 202      -7.208   3.902  18.099  1.00 91.26           C
ATOM   2994  HD2 TYR A 202      -6.709   3.685  19.043  1.00 91.26           H
ATOM   2995  CE1 TYR A 202      -8.452   4.428  15.656  1.00 91.26           C
ATOM   2996  HE1 TYR A 202      -8.941   4.636  14.705  1.00 91.26           H
ATOM   2997  CE2 TYR A 202      -6.719   3.320  16.875  1.00 91.26           C
ATOM   2998  HE2 TYR A 202      -5.851   2.661  16.880  1.00 91.26           H
ATOM   2999  CZ  TYR A 202      -7.365   3.612  15.715  1.00 91.26           C
ATOM   3000  OH  TYR A 202      -6.903   3.063  14.559  1.00 91.26           O
ATOM   3001  HH  TYR A 202      -6.076   2.531  14.741  1.00 91.26           H
ATOM   3002  HN  TYR A 202      -6.556   5.662  20.181  1.00 91.26           H
ATOM   3003  N   PRO A 203      -9.932   8.137  20.827  1.00 85.74           N
ATOM   3004  CA  PRO A 203     -10.567   8.728  22.007  1.00 85.74           C
ATOM   3005  C   PRO A 203     -11.342   7.703  22.820  1.00 85.74           C
ATOM   3006  O   PRO A 203     -11.816   6.706  22.278  1.00 85.74           O
ATOM   3007  HA  PRO A 203      -9.810   9.117  22.688  1.00 85.74           H
ATOM   3008  CB  PRO A 203     -11.487   9.802  21.423  1.00 85.74           C
ATOM   3009 1HB  PRO A 203     -12.387   9.930  22.024  1.00 85.74           H
ATOM   3010 2HB  PRO A 203     -10.993  10.773  21.380  1.00 85.74           H
ATOM   3011  CG  PRO A 203     -11.810   9.286  20.050  1.00 85.74           C
ATOM   3012 1HG  PRO A 203     -12.648   8.590  20.077  1.00 85.74           H
ATOM   3013 2HG  PRO A 203     -12.092  10.098  19.380  1.00 85.74           H
ATOM   3014  CD  PRO A 203     -10.557   8.606  19.578  1.00 85.74           C
ATOM   3015 1HD  PRO A 203     -10.779   7.779  18.904  1.00 85.74           H
ATOM   3016 2HD  PRO A 203      -9.907   9.294  19.037  1.00 85.74           H
ATOM   3017  N   SER A 204     -11.450   7.979  24.111  1.00 77.26           N
ATOM   3018  CA  SER A 204     -11.943   6.985  25.050  1.00 77.26           C
ATOM   3019  C   SER A 204     -13.331   6.504  24.621  1.00 77.26           C
ATOM   3020  O   SER A 204     -13.648   5.322  24.745  1.00 77.26           O
ATOM   3021  HA  SER A 204     -11.225   6.167  25.007  1.00 77.26           H
ATOM   3022  CB  SER A 204     -11.992   7.547  26.472  1.00 77.26           C
ATOM   3023 1HB  SER A 204     -12.502   6.839  27.124  1.00 77.26           H
ATOM   3024 2HB  SER A 204     -10.977   7.657  26.853  1.00 77.26           H
ATOM   3025  OG  SER A 204     -12.658   8.806  26.526  1.00 77.26           O
ATOM   3026  HG  SER A 204     -13.643   8.668  26.626  1.00 77.26           H
ATOM   3027  HN  SER A 204     -11.209   8.861  24.517  1.00 77.26           H
ATOM   3028  N   ASP A 205     -14.122   7.445  24.127  1.00 73.67           N
ATOM   3029  CA  ASP A 205     -15.500   7.153  23.768  1.00 73.67           C
ATOM   3030  C   ASP A 205     -15.522   6.310  22.492  1.00 73.67           C
ATOM   3031  O   ASP A 205     -15.107   6.773  21.431  1.00 73.67           O
ATOM   3032  HA  ASP A 205     -15.912   6.622  24.626  1.00 73.67           H
ATOM   3033  CB  ASP A 205     -16.284   8.439  23.499  1.00 73.67           C
ATOM   3034 1HB  ASP A 205     -15.747   9.051  22.774  1.00 73.67           H
ATOM   3035 2HB  ASP A 205     -17.250   8.194  23.058  1.00 73.67           H
ATOM   3036  CG  ASP A 205     -16.493   9.234  24.790  1.00 73.67           C
ATOM   3037  OD1 ASP A 205     -16.386   8.607  25.866  1.00 73.67           O
ATOM   3038  OD2 ASP A 205     -16.756  10.450  24.671  1.00 73.67           O
ATOM   3039  HN  ASP A 205     -13.837   8.391  23.971  1.00 73.67           H
ATOM   3040  N   GLU A 206     -16.011   5.087  22.637  1.00 76.40           N
ATOM   3041  CA  GLU A 206     -16.160   4.200  21.496  1.00 76.40           C
ATOM   3042  C   GLU A 206     -14.813   4.001  20.798  1.00 76.40           C
ATOM   3043  O   GLU A 206     -14.764   3.737  19.598  1.00 76.40           O
ATOM   3044  HA  GLU A 206     -16.506   3.253  21.908  1.00 76.40           H
ATOM   3045  CB  GLU A 206     -17.209   4.735  20.519  1.00 76.40           C
ATOM   3046 1HB  GLU A 206     -16.872   5.684  20.101  1.00 76.40           H
ATOM   3047 2HB  GLU A 206     -17.423   3.982  19.761  1.00 76.40           H
ATOM   3048  CG  GLU A 206     -18.532   5.015  21.235  1.00 76.40           C
ATOM   3049 1HG  GLU A 206     -18.632   4.352  22.094  1.00 76.40           H
ATOM   3050 2HG  GLU A 206     -18.534   6.035  21.618  1.00 76.40           H
ATOM   3051  CD  GLU A 206     -19.719   4.816  20.290  1.00 76.40           C
ATOM   3052  OE1 GLU A 206     -20.692   4.166  20.730  1.00 76.40           O
ATOM   3053  OE2 GLU A 206     -19.627   5.319  19.150  1.00 76.40           O
ATOM   3054  HN  GLU A 206     -16.302   4.701  23.513  1.00 76.40           H
ATOM   3055  N   SER A 207     -13.752   4.136  21.581  1.00 87.60           N
ATOM   3056  CA  SER A 207     -12.408   3.962  21.056  1.00 87.60           C
ATOM   3057  C   SER A 207     -12.309   2.636  20.300  1.00 87.60           C
ATOM   3058  O   SER A 207     -11.698   2.568  19.235  1.00 87.60           O
ATOM   3059  HA  SER A 207     -12.252   4.801  20.378  1.00 87.60           H
ATOM   3060  CB  SER A 207     -11.368   4.013  22.177  1.00 87.60           C
ATOM   3061 1HB  SER A 207     -10.386   3.768  21.773  1.00 87.60           H
ATOM   3062 2HB  SER A 207     -11.307   5.028  22.569  1.00 87.60           H
ATOM   3063  OG  SER A 207     -11.682   3.113  23.237  1.00 87.60           O
ATOM   3064  HG  SER A 207     -11.109   3.309  24.033  1.00 87.60           H
ATOM   3065  HN  SER A 207     -13.800   4.359  22.554  1.00 87.60           H
ATOM   3066  N   THR A 208     -12.919   1.613  20.881  1.00 87.41           N
ATOM   3067  CA  THR A 208     -12.858   0.280  20.306  1.00 87.41           C
ATOM   3068  C   THR A 208     -13.538   0.259  18.936  1.00 87.41           C
ATOM   3069  O   THR A 208     -13.004  -0.307  17.983  1.00 87.41           O
ATOM   3070  HA  THR A 208     -11.811   0.022  20.148  1.00 87.41           H
ATOM   3071  CB  THR A 208     -13.479  -0.696  21.308  1.00 87.41           C
ATOM   3072  HB  THR A 208     -14.556  -0.546  21.381  1.00 87.41           H
ATOM   3073  OG1 THR A 208     -12.744  -0.476  22.509  1.00 87.41           O
ATOM   3074  HG1 THR A 208     -11.769  -0.624  22.345  1.00 87.41           H
ATOM   3075  CG2 THR A 208     -13.190  -2.157  20.957  1.00 87.41           C
ATOM   3076 1HG2 THR A 208     -12.113  -2.323  20.950  1.00 87.41           H
ATOM   3077 2HG2 THR A 208     -13.599  -2.382  19.972  1.00 87.41           H
ATOM   3078 3HG2 THR A 208     -13.653  -2.807  21.700  1.00 87.41           H
ATOM   3079  HN  THR A 208     -13.447   1.684  21.728  1.00 87.41           H
ATOM   3080  N   LYS A 209     -14.706   0.882  18.880  1.00 83.23           N
ATOM   3081  CA  LYS A 209     -15.487   0.899  17.655  1.00 83.23           C
ATOM   3082  C   LYS A 209     -14.687   1.600  16.555  1.00 83.23           C
ATOM   3083  O   LYS A 209     -14.642   1.128  15.420  1.00 83.23           O
ATOM   3084  HA  LYS A 209     -15.651  -0.136  17.357  1.00 83.23           H
ATOM   3085  CB  LYS A 209     -16.863   1.521  17.906  1.00 83.23           C
ATOM   3086 1HB  LYS A 209     -16.745   2.496  18.379  1.00 83.23           H
ATOM   3087 2HB  LYS A 209     -17.369   1.687  16.956  1.00 83.23           H
ATOM   3088  CG  LYS A 209     -17.719   0.617  18.795  1.00 83.23           C
ATOM   3089 1HG  LYS A 209     -17.741  -0.391  18.381  1.00 83.23           H
ATOM   3090 2HG  LYS A 209     -17.270   0.544  19.786  1.00 83.23           H
ATOM   3091  CD  LYS A 209     -19.146   1.157  18.914  1.00 83.23           C
ATOM   3092 1HD  LYS A 209     -19.117   2.224  19.134  1.00 83.23           H
ATOM   3093 2HD  LYS A 209     -19.662   1.042  17.961  1.00 83.23           H
ATOM   3094  CE  LYS A 209     -19.920   0.424  20.012  1.00 83.23           C
ATOM   3095 1HE  LYS A 209     -20.144  -0.593  19.690  1.00 83.23           H
ATOM   3096 2HE  LYS A 209     -19.305   0.346  20.908  1.00 83.23           H
ATOM   3097  NZ  LYS A 209     -21.177   1.139  20.325  1.00 83.23           N
ATOM   3098 1HZ  LYS A 209     -21.711   0.604  21.000  1.00 83.23           H
ATOM   3099 2HZ  LYS A 209     -20.959   2.051  20.713  1.00 83.23           H
ATOM   3100 3HZ  LYS A 209     -21.721   1.254  19.477  1.00 83.23           H
ATOM   3101  HN  LYS A 209     -15.118   1.367  19.651  1.00 83.23           H
ATOM   3102  N   LEU A 210     -14.077   2.714  16.930  1.00 89.07           N
ATOM   3103  CA  LEU A 210     -13.379   3.546  15.965  1.00 89.07           C
ATOM   3104  C   LEU A 210     -12.228   2.750  15.348  1.00 89.07           C
ATOM   3105  O   LEU A 210     -12.080   2.708  14.128  1.00 89.07           O
ATOM   3106  HA  LEU A 210     -14.088   3.795  15.175  1.00 89.07           H
ATOM   3107  CB  LEU A 210     -12.941   4.862  16.610  1.00 89.07           C
ATOM   3108 1HB  LEU A 210     -13.807   5.313  17.094  1.00 89.07           H
ATOM   3109 2HB  LEU A 210     -12.218   4.637  17.394  1.00 89.07           H
ATOM   3110  CG  LEU A 210     -12.322   5.898  15.668  1.00 89.07           C
ATOM   3111  HG  LEU A 210     -11.464   5.441  15.175  1.00 89.07           H
ATOM   3112  CD1 LEU A 210     -13.311   6.303  14.573  1.00 89.07           C
ATOM   3113 1HD1 LEU A 210     -13.589   5.424  13.992  1.00 89.07           H
ATOM   3114 2HD1 LEU A 210     -14.202   6.734  15.030  1.00 89.07           H
ATOM   3115 3HD1 LEU A 210     -12.845   7.039  13.918  1.00 89.07           H
ATOM   3116  CD2 LEU A 210     -11.803   7.107  16.448  1.00 89.07           C
ATOM   3117 1HD2 LEU A 210     -12.628   7.574  16.987  1.00 89.07           H
ATOM   3118 2HD2 LEU A 210     -11.043   6.782  17.158  1.00 89.07           H
ATOM   3119 3HD2 LEU A 210     -11.368   7.827  15.755  1.00 89.07           H
ATOM   3120  HN  LEU A 210     -14.053   3.049  17.872  1.00 89.07           H
ATOM   3121  N   LYS A 211     -11.441   2.137  16.221  1.00 93.31           N
ATOM   3122  CA  LYS A 211     -10.308   1.342  15.778  1.00 93.31           C
ATOM   3123  C   LYS A 211     -10.798   0.255  14.818  1.00 93.31           C
ATOM   3124  O   LYS A 211     -10.245   0.086  13.733  1.00 93.31           O
ATOM   3125  HA  LYS A 211      -9.636   2.006  15.234  1.00 93.31           H
ATOM   3126  CB  LYS A 211      -9.533   0.798  16.979  1.00 93.31           C
ATOM   3127 1HB  LYS A 211      -9.161   1.626  17.583  1.00 93.31           H
ATOM   3128 2HB  LYS A 211     -10.200   0.216  17.614  1.00 93.31           H
ATOM   3129  CG  LYS A 211      -8.361  -0.075  16.526  1.00 93.31           C
ATOM   3130 1HG  LYS A 211      -8.740  -0.997  16.083  1.00 93.31           H
ATOM   3131 2HG  LYS A 211      -7.796   0.442  15.750  1.00 93.31           H
ATOM   3132  CD  LYS A 211      -7.439  -0.409  17.700  1.00 93.31           C
ATOM   3133 1HD  LYS A 211      -7.078   0.513  18.157  1.00 93.31           H
ATOM   3134 2HD  LYS A 211      -7.999  -0.946  18.465  1.00 93.31           H
ATOM   3135  CE  LYS A 211      -6.250  -1.256  17.241  1.00 93.31           C
ATOM   3136 1HE  LYS A 211      -6.604  -2.217  16.867  1.00 93.31           H
ATOM   3137 2HE  LYS A 211      -5.741  -0.760  16.414  1.00 93.31           H
ATOM   3138  NZ  LYS A 211      -5.303  -1.469  18.358  1.00 93.31           N
ATOM   3139 1HZ  LYS A 211      -4.610  -2.158  18.087  1.00 93.31           H
ATOM   3140 2HZ  LYS A 211      -4.841  -0.594  18.580  1.00 93.31           H
ATOM   3141 3HZ  LYS A 211      -5.809  -1.800  19.171  1.00 93.31           H
ATOM   3142  HN  LYS A 211     -11.567   2.177  17.212  1.00 93.31           H
ATOM   3143  N   SER A 212     -11.829  -0.453  15.254  1.00 91.15           N
ATOM   3144  CA  SER A 212     -12.342  -1.577  14.489  1.00 91.15           C
ATOM   3145  C   SER A 212     -12.799  -1.105  13.108  1.00 91.15           C
ATOM   3146  O   SER A 212     -12.577  -1.787  12.109  1.00 91.15           O
ATOM   3147  HA  SER A 212     -11.505  -2.270  14.399  1.00 91.15           H
ATOM   3148  CB  SER A 212     -13.494  -2.264  15.224  1.00 91.15           C
ATOM   3149 1HB  SER A 212     -14.309  -1.554  15.365  1.00 91.15           H
ATOM   3150 2HB  SER A 212     -13.883  -3.077  14.611  1.00 91.15           H
ATOM   3151  OG  SER A 212     -13.090  -2.778  16.490  1.00 91.15           O
ATOM   3152  HG  SER A 212     -13.264  -2.101  17.206  1.00 91.15           H
ATOM   3153  HN  SER A 212     -12.311  -0.271  16.111  1.00 91.15           H
ATOM   3154  N   ALA A 213     -13.431   0.060  13.095  1.00 94.37           N
ATOM   3155  CA  ALA A 213     -13.945   0.619  11.857  1.00 94.37           C
ATOM   3156  C   ALA A 213     -12.776   0.948  10.926  1.00 94.37           C
ATOM   3157  O   ALA A 213     -12.808   0.617   9.742  1.00 94.37           O
ATOM   3158  HA  ALA A 213     -14.572  -0.138  11.386  1.00 94.37           H
ATOM   3159  CB  ALA A 213     -14.804   1.846  12.168  1.00 94.37           C
ATOM   3160 1HB  ALA A 213     -15.637   1.554  12.808  1.00 94.37           H
ATOM   3161 2HB  ALA A 213     -14.198   2.594  12.680  1.00 94.37           H
ATOM   3162 3HB  ALA A 213     -15.190   2.265  11.239  1.00 94.37           H
ATOM   3163  HN  ALA A 213     -13.592   0.617  13.910  1.00 94.37           H
ATOM   3164  N   VAL A 214     -11.770   1.594  11.497  1.00 92.52           N
ATOM   3165  CA  VAL A 214     -10.621   2.027  10.720  1.00 92.52           C
ATOM   3166  C   VAL A 214      -9.947   0.807  10.090  1.00 92.52           C
ATOM   3167  O   VAL A 214      -9.579   0.833   8.917  1.00 92.52           O
ATOM   3168  HA  VAL A 214     -10.988   2.676   9.924  1.00 92.52           H
ATOM   3169  CB  VAL A 214      -9.673   2.846  11.599  1.00 92.52           C
ATOM   3170  HB  VAL A 214      -9.460   2.263  12.495  1.00 92.52           H
ATOM   3171  CG1 VAL A 214      -8.348   3.107  10.881  1.00 92.52           C
ATOM   3172 1HG1 VAL A 214      -7.870   2.156  10.643  1.00 92.52           H
ATOM   3173 2HG1 VAL A 214      -8.536   3.660   9.961  1.00 92.52           H
ATOM   3174 3HG1 VAL A 214      -7.693   3.691  11.529  1.00 92.52           H
ATOM   3175  CG2 VAL A 214     -10.328   4.158  12.037  1.00 92.52           C
ATOM   3176 1HG2 VAL A 214     -10.584   4.747  11.157  1.00 92.52           H
ATOM   3177 2HG2 VAL A 214     -11.232   3.941  12.606  1.00 92.52           H
ATOM   3178 3HG2 VAL A 214      -9.632   4.720  12.661  1.00 92.52           H
ATOM   3179  HN  VAL A 214     -11.732   1.822  12.470  1.00 92.52           H
ATOM   3180  N   LEU A 215      -9.807  -0.234  10.898  1.00 92.08           N
ATOM   3181  CA  LEU A 215      -9.114  -1.434  10.459  1.00 92.08           C
ATOM   3182  C   LEU A 215      -9.940  -2.128   9.374  1.00 92.08           C
ATOM   3183  O   LEU A 215      -9.399  -2.562   8.359  1.00 92.08           O
ATOM   3184  HA  LEU A 215      -8.165  -1.121  10.022  1.00 92.08           H
ATOM   3185  CB  LEU A 215      -8.789  -2.332  11.654  1.00 92.08           C
ATOM   3186 1HB  LEU A 215      -9.701  -2.480  12.231  1.00 92.08           H
ATOM   3187 2HB  LEU A 215      -8.488  -3.310  11.277  1.00 92.08           H
ATOM   3188  CG  LEU A 215      -7.698  -1.823  12.598  1.00 92.08           C
ATOM   3189  HG  LEU A 215      -8.030  -0.877  13.025  1.00 92.08           H
ATOM   3190  CD1 LEU A 215      -7.484  -2.794  13.762  1.00 92.08           C
ATOM   3191 1HD1 LEU A 215      -8.412  -2.898  14.323  1.00 92.08           H
ATOM   3192 2HD1 LEU A 215      -7.183  -3.767  13.373  1.00 92.08           H
ATOM   3193 3HD1 LEU A 215      -6.703  -2.408  14.418  1.00 92.08           H
ATOM   3194  CD2 LEU A 215      -6.400  -1.545  11.838  1.00 92.08           C
ATOM   3195 1HD2 LEU A 215      -6.052  -2.463  11.364  1.00 92.08           H
ATOM   3196 2HD2 LEU A 215      -6.581  -0.789  11.074  1.00 92.08           H
ATOM   3197 3HD2 LEU A 215      -5.641  -1.185  12.533  1.00 92.08           H
ATOM   3198  HN  LEU A 215     -10.157  -0.267  11.834  1.00 92.08           H
ATOM   3199  N   THR A 216     -11.239  -2.210   9.627  1.00 91.49           N
ATOM   3200  CA  THR A 216     -12.141  -2.870   8.698  1.00 91.49           C
ATOM   3201  C   THR A 216     -12.089  -2.188   7.330  1.00 91.49           C
ATOM   3202  O   THR A 216     -12.043  -2.859   6.300  1.00 91.49           O
ATOM   3203  HA  THR A 216     -11.800  -3.895   8.558  1.00 91.49           H
ATOM   3204  CB  THR A 216     -13.538  -2.876   9.322  1.00 91.49           C
ATOM   3205  HB  THR A 216     -13.912  -1.860   9.450  1.00 91.49           H
ATOM   3206  OG1 THR A 216     -13.380  -3.630  10.520  1.00 91.49           O
ATOM   3207  HG1 THR A 216     -13.372  -3.018  11.311  1.00 91.49           H
ATOM   3208  CG2 THR A 216     -14.542  -3.688   8.500  1.00 91.49           C
ATOM   3209 1HG2 THR A 216     -14.201  -4.721   8.429  1.00 91.49           H
ATOM   3210 2HG2 THR A 216     -14.622  -3.262   7.500  1.00 91.49           H
ATOM   3211 3HG2 THR A 216     -15.517  -3.660   8.987  1.00 91.49           H
ATOM   3212  HN  THR A 216     -11.674  -1.837  10.446  1.00 91.49           H
ATOM   3213  N   LEU A 217     -12.099  -0.864   7.363  1.00 88.82           N
ATOM   3214  CA  LEU A 217     -12.065  -0.084   6.137  1.00 88.82           C
ATOM   3215  C   LEU A 217     -10.776  -0.398   5.374  1.00 88.82           C
ATOM   3216  O   LEU A 217     -10.786  -0.499   4.148  1.00 88.82           O
ATOM   3217  HA  LEU A 217     -12.912  -0.397   5.527  1.00 88.82           H
ATOM   3218  CB  LEU A 217     -12.252   1.403   6.443  1.00 88.82           C
ATOM   3219 1HB  LEU A 217     -13.019   1.503   7.211  1.00 88.82           H
ATOM   3220 2HB  LEU A 217     -11.324   1.786   6.868  1.00 88.82           H
ATOM   3221  CG  LEU A 217     -12.640   2.288   5.256  1.00 88.82           C
ATOM   3222  HG  LEU A 217     -12.038   1.991   4.397  1.00 88.82           H
ATOM   3223  CD1 LEU A 217     -14.107   2.081   4.874  1.00 88.82           C
ATOM   3224 1HD1 LEU A 217     -14.267   1.038   4.600  1.00 88.82           H
ATOM   3225 2HD1 LEU A 217     -14.743   2.334   5.722  1.00 88.82           H
ATOM   3226 3HD1 LEU A 217     -14.356   2.721   4.029  1.00 88.82           H
ATOM   3227  CD2 LEU A 217     -12.324   3.758   5.542  1.00 88.82           C
ATOM   3228 1HD2 LEU A 217     -12.882   4.085   6.420  1.00 88.82           H
ATOM   3229 2HD2 LEU A 217     -11.256   3.871   5.728  1.00 88.82           H
ATOM   3230 3HD2 LEU A 217     -12.610   4.365   4.683  1.00 88.82           H
ATOM   3231  HN  LEU A 217     -12.129  -0.326   8.205  1.00 88.82           H
ATOM   3232  N   LYS A 218      -9.698  -0.543   6.131  1.00 86.50           N
ATOM   3233  CA  LYS A 218      -8.398  -0.805   5.538  1.00 86.50           C
ATOM   3234  C   LYS A 218      -8.437  -2.147   4.805  1.00 86.50           C
ATOM   3235  O   LYS A 218      -7.931  -2.265   3.690  1.00 86.50           O
ATOM   3236  HA  LYS A 218      -8.207  -0.018   4.808  1.00 86.50           H
ATOM   3237  CB  LYS A 218      -7.298  -0.716   6.598  1.00 86.50           C
ATOM   3238 1HB  LYS A 218      -7.423   0.196   7.182  1.00 86.50           H
ATOM   3239 2HB  LYS A 218      -7.388  -1.552   7.292  1.00 86.50           H
ATOM   3240  CG  LYS A 218      -5.911  -0.729   5.953  1.00 86.50           C
ATOM   3241 1HG  LYS A 218      -5.814  -1.604   5.310  1.00 86.50           H
ATOM   3242 2HG  LYS A 218      -5.794   0.148   5.317  1.00 86.50           H
ATOM   3243  CD  LYS A 218      -4.811  -0.747   7.016  1.00 86.50           C
ATOM   3244 1HD  LYS A 218      -4.867   0.161   7.616  1.00 86.50           H
ATOM   3245 2HD  LYS A 218      -4.968  -1.586   7.693  1.00 86.50           H
ATOM   3246  CE  LYS A 218      -3.428  -0.855   6.372  1.00 86.50           C
ATOM   3247 1HE  LYS A 218      -3.421  -1.667   5.645  1.00 86.50           H
ATOM   3248 2HE  LYS A 218      -3.201   0.062   5.828  1.00 86.50           H
ATOM   3249  NZ  LYS A 218      -2.394  -1.095   7.403  1.00 86.50           N
ATOM   3250 1HZ  LYS A 218      -1.529  -1.377   6.955  1.00 86.50           H
ATOM   3251 2HZ  LYS A 218      -2.239  -0.244   7.932  1.00 86.50           H
ATOM   3252 3HZ  LYS A 218      -2.705  -1.830   8.029  1.00 86.50           H
ATOM   3253  HN  LYS A 218      -9.704  -0.485   7.129  1.00 86.50           H
ATOM   3254  N   VAL A 219      -9.044  -3.126   5.460  1.00 90.79           N
ATOM   3255  CA  VAL A 219      -9.079  -4.476   4.924  1.00 90.79           C
ATOM   3256  C   VAL A 219      -9.929  -4.494   3.652  1.00 90.79           C
ATOM   3257  O   VAL A 219      -9.516  -5.044   2.633  1.00 90.79           O
ATOM   3258  HA  VAL A 219      -8.058  -4.755   4.667  1.00 90.79           H
ATOM   3259  CB  VAL A 219      -9.582  -5.450   5.992  1.00 90.79           C
ATOM   3260  HB  VAL A 219     -10.533  -5.073   6.368  1.00 90.79           H
ATOM   3261  CG1 VAL A 219      -9.828  -6.837   5.396  1.00 90.79           C
ATOM   3262 1HG1 VAL A 219     -10.578  -6.766   4.608  1.00 90.79           H
ATOM   3263 2HG1 VAL A 219      -8.898  -7.225   4.980  1.00 90.79           H
ATOM   3264 3HG1 VAL A 219     -10.184  -7.510   6.177  1.00 90.79           H
ATOM   3265  CG2 VAL A 219      -8.606  -5.524   7.169  1.00 90.79           C
ATOM   3266 1HG2 VAL A 219      -7.634  -5.866   6.814  1.00 90.79           H
ATOM   3267 2HG2 VAL A 219      -8.503  -4.536   7.617  1.00 90.79           H
ATOM   3268 3HG2 VAL A 219      -8.988  -6.223   7.913  1.00 90.79           H
ATOM   3269  HN  VAL A 219      -9.505  -3.008   6.339  1.00 90.79           H
ATOM   3270  N   ILE A 220     -11.102  -3.884   3.753  1.00 91.07           N
ATOM   3271  CA  ILE A 220     -12.075  -3.951   2.677  1.00 91.07           C
ATOM   3272  C   ILE A 220     -11.506  -3.261   1.436  1.00 91.07           C
ATOM   3273  O   ILE A 220     -11.401  -3.872   0.374  1.00 91.07           O
ATOM   3274  HA  ILE A 220     -12.234  -5.004   2.444  1.00 91.07           H
ATOM   3275  CB  ILE A 220     -13.420  -3.381   3.135  1.00 91.07           C
ATOM   3276  HB  ILE A 220     -13.240  -2.412   3.599  1.00 91.07           H
ATOM   3277  CG1 ILE A 220     -14.062  -4.277   4.195  1.00 91.07           C
ATOM   3278 1HG1 ILE A 220     -14.290  -5.252   3.763  1.00 91.07           H
ATOM   3279 2HG1 ILE A 220     -13.358  -4.447   5.009  1.00 91.07           H
ATOM   3280  CG2 ILE A 220     -14.350  -3.146   1.943  1.00 91.07           C
ATOM   3281 1HG2 ILE A 220     -13.887  -2.439   1.255  1.00 91.07           H
ATOM   3282 2HG2 ILE A 220     -14.527  -4.090   1.428  1.00 91.07           H
ATOM   3283 3HG2 ILE A 220     -15.298  -2.741   2.296  1.00 91.07           H
ATOM   3284  CD1 ILE A 220     -15.343  -3.645   4.745  1.00 91.07           C
ATOM   3285 1HD1 ILE A 220     -15.107  -2.682   5.197  1.00 91.07           H
ATOM   3286 2HD1 ILE A 220     -16.054  -3.500   3.932  1.00 91.07           H
ATOM   3287 3HD1 ILE A 220     -15.779  -4.303   5.496  1.00 91.07           H
ATOM   3288  HN  ILE A 220     -11.389  -3.353   4.551  1.00 91.07           H
ATOM   3289  N   LEU A 221     -11.152  -1.996   1.612  1.00 89.86           N
ATOM   3290  CA  LEU A 221     -10.763  -1.165   0.485  1.00 89.86           C
ATOM   3291  C   LEU A 221      -9.298  -1.438   0.137  1.00 89.86           C
ATOM   3292  O   LEU A 221      -8.870  -1.201  -0.991  1.00 89.86           O
ATOM   3293  HA  LEU A 221     -11.380  -1.456  -0.365  1.00 89.86           H
ATOM   3294  CB  LEU A 221     -11.061   0.307   0.777  1.00 89.86           C
ATOM   3295 1HB  LEU A 221     -10.512   0.598   1.673  1.00 89.86           H
ATOM   3296 2HB  LEU A 221     -10.671   0.907  -0.045  1.00 89.86           H
ATOM   3297  CG  LEU A 221     -12.535   0.666   0.978  1.00 89.86           C
ATOM   3298  HG  LEU A 221     -12.908   0.109   1.838  1.00 89.86           H
ATOM   3299  CD1 LEU A 221     -12.699   2.153   1.297  1.00 89.86           C
ATOM   3300 1HD1 LEU A 221     -12.154   2.391   2.210  1.00 89.86           H
ATOM   3301 2HD1 LEU A 221     -12.304   2.747   0.473  1.00 89.86           H
ATOM   3302 3HD1 LEU A 221     -13.756   2.381   1.435  1.00 89.86           H
ATOM   3303  CD2 LEU A 221     -13.372   0.243  -0.231  1.00 89.86           C
ATOM   3304 1HD2 LEU A 221     -13.006   0.754  -1.122  1.00 89.86           H
ATOM   3305 2HD2 LEU A 221     -13.290  -0.835  -0.371  1.00 89.86           H
ATOM   3306 3HD2 LEU A 221     -14.415   0.510  -0.062  1.00 89.86           H
ATOM   3307  HN  LEU A 221     -11.129  -1.540   2.501  1.00 89.86           H
ATOM   3308  N   GLY A 222      -8.570  -1.933   1.128  1.00 87.88           N
ATOM   3309  CA  GLY A 222      -7.129  -2.072   1.001  1.00 87.88           C
ATOM   3310  C   GLY A 222      -6.767  -3.343   0.231  1.00 87.88           C
ATOM   3311  O   GLY A 222      -5.693  -3.429  -0.363  1.00 87.88           O
ATOM   3312 1HA  GLY A 222      -6.720  -1.202   0.487  1.00 87.88           H
ATOM   3313 2HA  GLY A 222      -6.674  -2.100   1.991  1.00 87.88           H
ATOM   3314  HN  GLY A 222      -8.948  -2.236   2.003  1.00 87.88           H
ATOM   3315  N   PHE A 223      -7.684  -4.300   0.266  1.00 82.83           N
ATOM   3316  CA  PHE A 223      -7.424  -5.607  -0.313  1.00 82.83           C
ATOM   3317  C   PHE A 223      -8.677  -6.167  -0.988  1.00 82.83           C
ATOM   3318  O   PHE A 223      -8.683  -6.408  -2.194  1.00 82.83           O
ATOM   3319  HA  PHE A 223      -6.638  -5.480  -1.058  1.00 82.83           H
ATOM   3320  CB  PHE A 223      -7.021  -6.533   0.836  1.00 82.83           C
ATOM   3321 1HB  PHE A 223      -6.189  -6.082   1.378  1.00 82.83           H
ATOM   3322 2HB  PHE A 223      -7.853  -6.610   1.536  1.00 82.83           H
ATOM   3323  CG  PHE A 223      -6.616  -7.939   0.390  1.00 82.83           C
ATOM   3324  CD1 PHE A 223      -7.409  -9.003   0.692  1.00 82.83           C
ATOM   3325  HD1 PHE A 223      -8.332  -8.853   1.252  1.00 82.83           H
ATOM   3326  CD2 PHE A 223      -5.465  -8.126  -0.309  1.00 82.83           C
ATOM   3327  HD2 PHE A 223      -4.830  -7.274  -0.552  1.00 82.83           H
ATOM   3328  CE1 PHE A 223      -7.033 -10.308   0.277  1.00 82.83           C
ATOM   3329  HE1 PHE A 223      -7.668 -11.160   0.520  1.00 82.83           H
ATOM   3330  CE2 PHE A 223      -5.090  -9.432  -0.724  1.00 82.83           C
ATOM   3331  HE2 PHE A 223      -4.167  -9.581  -1.284  1.00 82.83           H
ATOM   3332  CZ  PHE A 223      -5.882 -10.495  -0.422  1.00 82.83           C
ATOM   3333  HZ  PHE A 223      -5.594 -11.497  -0.740  1.00 82.83           H
ATOM   3334  HN  PHE A 223      -8.588  -4.193   0.679  1.00 82.83           H
ATOM   3335  N   PHE A 224      -9.710  -6.358  -0.180  1.00 84.39           N
ATOM   3336  CA  PHE A 224     -10.805  -7.234  -0.560  1.00 84.39           C
ATOM   3337  C   PHE A 224     -11.460  -6.761  -1.860  1.00 84.39           C
ATOM   3338  O   PHE A 224     -11.574  -7.527  -2.815  1.00 84.39           O
ATOM   3339  HA  PHE A 224     -10.387  -8.230  -0.707  1.00 84.39           H
ATOM   3340  CB  PHE A 224     -11.837  -7.175   0.568  1.00 84.39           C
ATOM   3341 1HB  PHE A 224     -11.329  -7.328   1.520  1.00 84.39           H
ATOM   3342 2HB  PHE A 224     -12.273  -6.176   0.596  1.00 84.39           H
ATOM   3343  CG  PHE A 224     -12.963  -8.203   0.436  1.00 84.39           C
ATOM   3344  CD1 PHE A 224     -14.177  -7.825  -0.046  1.00 84.39           C
ATOM   3345  HD1 PHE A 224     -14.348  -6.789  -0.339  1.00 84.39           H
ATOM   3346  CD2 PHE A 224     -12.749  -9.496   0.802  1.00 84.39           C
ATOM   3347  HD2 PHE A 224     -11.776  -9.799   1.188  1.00 84.39           H
ATOM   3348  CE1 PHE A 224     -15.221  -8.779  -0.168  1.00 84.39           C
ATOM   3349  HE1 PHE A 224     -16.194  -8.475  -0.554  1.00 84.39           H
ATOM   3350  CE2 PHE A 224     -13.793 -10.450   0.679  1.00 84.39           C
ATOM   3351  HE2 PHE A 224     -13.622 -11.486   0.972  1.00 84.39           H
ATOM   3352  CZ  PHE A 224     -15.007 -10.071   0.197  1.00 84.39           C
ATOM   3353  HZ  PHE A 224     -15.809 -10.804   0.103  1.00 84.39           H
ATOM   3354  HN  PHE A 224      -9.805  -5.927   0.717  1.00 84.39           H
ATOM   3355  N   LEU A 225     -11.873  -5.502  -1.853  1.00 90.05           N
ATOM   3356  CA  LEU A 225     -12.552  -4.931  -3.004  1.00 90.05           C
ATOM   3357  C   LEU A 225     -11.635  -5.016  -4.225  1.00 90.05           C
ATOM   3358  O   LEU A 225     -12.020  -5.560  -5.259  1.00 90.05           O
ATOM   3359  HA  LEU A 225     -13.437  -5.537  -3.194  1.00 90.05           H
ATOM   3360  CB  LEU A 225     -13.032  -3.512  -2.692  1.00 90.05           C
ATOM   3361 1HB  LEU A 225     -13.757  -3.566  -1.880  1.00 90.05           H
ATOM   3362 2HB  LEU A 225     -12.184  -2.935  -2.325  1.00 90.05           H
ATOM   3363  CG  LEU A 225     -13.667  -2.749  -3.856  1.00 90.05           C
ATOM   3364  HG  LEU A 225     -13.012  -2.841  -4.723  1.00 90.05           H
ATOM   3365  CD1 LEU A 225     -15.016  -3.360  -4.242  1.00 90.05           C
ATOM   3366 1HD1 LEU A 225     -14.872  -4.398  -4.542  1.00 90.05           H
ATOM   3367 2HD1 LEU A 225     -15.691  -3.319  -3.388  1.00 90.05           H
ATOM   3368 3HD1 LEU A 225     -15.445  -2.798  -5.072  1.00 90.05           H
ATOM   3369  CD2 LEU A 225     -13.784  -1.258  -3.535  1.00 90.05           C
ATOM   3370 1HD2 LEU A 225     -14.406  -1.125  -2.649  1.00 90.05           H
ATOM   3371 2HD2 LEU A 225     -12.792  -0.847  -3.348  1.00 90.05           H
ATOM   3372 3HD2 LEU A 225     -14.239  -0.739  -4.379  1.00 90.05           H
ATOM   3373  HN  LEU A 225     -11.750  -4.878  -1.082  1.00 90.05           H
ATOM   3374  N   PRO A 226     -10.409  -4.481  -4.130  1.00 90.03           N
ATOM   3375  CA  PRO A 226      -9.475  -4.532  -5.257  1.00 90.03           C
ATOM   3376  C   PRO A 226      -9.286  -5.944  -5.788  1.00 90.03           C
ATOM   3377  O   PRO A 226      -9.279  -6.160  -6.999  1.00 90.03           O
ATOM   3378  HA  PRO A 226      -9.871  -3.962  -6.098  1.00 90.03           H
ATOM   3379  CB  PRO A 226      -8.177  -3.966  -4.678  1.00 90.03           C
ATOM   3380 1HB  PRO A 226      -7.537  -4.754  -4.282  1.00 90.03           H
ATOM   3381 2HB  PRO A 226      -7.598  -3.435  -5.433  1.00 90.03           H
ATOM   3382  CG  PRO A 226      -8.661  -3.028  -3.578  1.00 90.03           C
ATOM   3383 1HG  PRO A 226      -7.878  -2.820  -2.849  1.00 90.03           H
ATOM   3384 2HG  PRO A 226      -8.972  -2.062  -3.977  1.00 90.03           H
ATOM   3385  CD  PRO A 226      -9.823  -3.793  -2.966  1.00 90.03           C
ATOM   3386 1HD  PRO A 226      -9.486  -4.503  -2.210  1.00 90.03           H
ATOM   3387 2HD  PRO A 226     -10.535  -3.127  -2.479  1.00 90.03           H
ATOM   3388  N   PHE A 227      -9.138  -6.876  -4.858  1.00 84.89           N
ATOM   3389  CA  PHE A 227      -8.839  -8.252  -5.218  1.00 84.89           C
ATOM   3390  C   PHE A 227      -9.980  -8.865  -6.033  1.00 84.89           C
ATOM   3391  O   PHE A 227      -9.745  -9.484  -7.069  1.00 84.89           O
ATOM   3392  HA  PHE A 227      -7.931  -8.238  -5.821  1.00 84.89           H
ATOM   3393  CB  PHE A 227      -8.683  -9.033  -3.912  1.00 84.89           C
ATOM   3394 1HB  PHE A 227      -7.875  -8.590  -3.330  1.00 84.89           H
ATOM   3395 2HB  PHE A 227      -9.595  -8.924  -3.325  1.00 84.89           H
ATOM   3396  CG  PHE A 227      -8.395 -10.522  -4.108  1.00 84.89           C
ATOM   3397  CD1 PHE A 227      -9.390 -11.435  -3.943  1.00 84.89           C
ATOM   3398  HD1 PHE A 227     -10.392 -11.105  -3.670  1.00 84.89           H
ATOM   3399  CD2 PHE A 227      -7.144 -10.934  -4.448  1.00 84.89           C
ATOM   3400  HD2 PHE A 227      -6.347 -10.203  -4.581  1.00 84.89           H
ATOM   3401  CE1 PHE A 227      -9.122 -12.818  -4.125  1.00 84.89           C
ATOM   3402  HE1 PHE A 227      -9.919 -13.549  -3.992  1.00 84.89           H
ATOM   3403  CE2 PHE A 227      -6.877 -12.317  -4.630  1.00 84.89           C
ATOM   3404  HE2 PHE A 227      -5.874 -12.647  -4.903  1.00 84.89           H
ATOM   3405  CZ  PHE A 227      -7.871 -13.229  -4.465  1.00 84.89           C
ATOM   3406  HZ  PHE A 227      -7.666 -14.291  -4.605  1.00 84.89           H
ATOM   3407  HN  PHE A 227      -9.218  -6.705  -3.876  1.00 84.89           H
ATOM   3408  N   VAL A 228     -11.192  -8.673  -5.532  1.00 91.79           N
ATOM   3409  CA  VAL A 228     -12.366  -9.236  -6.177  1.00 91.79           C
ATOM   3410  C   VAL A 228     -12.466  -8.697  -7.606  1.00 91.79           C
ATOM   3411  O   VAL A 228     -12.717  -9.453  -8.542  1.00 91.79           O
ATOM   3412  HA  VAL A 228     -12.232 -10.317  -6.219  1.00 91.79           H
ATOM   3413  CB  VAL A 228     -13.613  -8.944  -5.340  1.00 91.79           C
ATOM   3414  HB  VAL A 228     -13.638  -7.874  -5.138  1.00 91.79           H
ATOM   3415  CG1 VAL A 228     -14.886  -9.308  -6.108  1.00 91.79           C
ATOM   3416 1HG1 VAL A 228     -14.936  -8.722  -7.025  1.00 91.79           H
ATOM   3417 2HG1 VAL A 228     -14.870 -10.369  -6.354  1.00 91.79           H
ATOM   3418 3HG1 VAL A 228     -15.757  -9.091  -5.490  1.00 91.79           H
ATOM   3419  CG2 VAL A 228     -13.555  -9.675  -3.997  1.00 91.79           C
ATOM   3420 1HG2 VAL A 228     -13.493 -10.750  -4.171  1.00 91.79           H
ATOM   3421 2HG2 VAL A 228     -12.676  -9.346  -3.442  1.00 91.79           H
ATOM   3422 3HG2 VAL A 228     -14.453  -9.451  -3.422  1.00 91.79           H
ATOM   3423  HN  VAL A 228     -11.377  -8.144  -4.704  1.00 91.79           H
ATOM   3424  N   VAL A 229     -12.263  -7.393  -7.728  1.00 91.54           N
ATOM   3425  CA  VAL A 229     -12.402  -6.731  -9.014  1.00 91.54           C
ATOM   3426  C   VAL A 229     -11.358  -7.288  -9.984  1.00 91.54           C
ATOM   3427  O   VAL A 229     -11.676  -7.602 -11.130  1.00 91.54           O
ATOM   3428  HA  VAL A 229     -13.396  -6.962  -9.397  1.00 91.54           H
ATOM   3429  CB  VAL A 229     -12.303  -5.215  -8.836  1.00 91.54           C
ATOM   3430  HB  VAL A 229     -11.381  -5.000  -8.296  1.00 91.54           H
ATOM   3431  CG1 VAL A 229     -12.232  -4.507 -10.190  1.00 91.54           C
ATOM   3432 1HG1 VAL A 229     -11.353  -4.853 -10.735  1.00 91.54           H
ATOM   3433 2HG1 VAL A 229     -13.129  -4.734 -10.766  1.00 91.54           H
ATOM   3434 3HG1 VAL A 229     -12.162  -3.431 -10.034  1.00 91.54           H
ATOM   3435  CG2 VAL A 229     -13.470  -4.684  -8.001  1.00 91.54           C
ATOM   3436 1HG2 VAL A 229     -14.410  -4.917  -8.501  1.00 91.54           H
ATOM   3437 2HG2 VAL A 229     -13.456  -5.154  -7.017  1.00 91.54           H
ATOM   3438 3HG2 VAL A 229     -13.376  -3.604  -7.889  1.00 91.54           H
ATOM   3439  HN  VAL A 229     -12.009  -6.793  -6.969  1.00 91.54           H
ATOM   3440  N   MET A 230     -10.133  -7.393  -9.490  1.00 83.57           N
ATOM   3441  CA  MET A 230      -9.035  -7.878 -10.308  1.00 83.57           C
ATOM   3442  C   MET A 230      -9.285  -9.316 -10.766  1.00 83.57           C
ATOM   3443  O   MET A 230      -9.111  -9.637 -11.941  1.00 83.57           O
ATOM   3444  HA  MET A 230      -8.999  -7.215 -11.173  1.00 83.57           H
ATOM   3445  CB  MET A 230      -7.734  -7.817  -9.505  1.00 83.57           C
ATOM   3446 1HB  MET A 230      -7.911  -8.178  -8.492  1.00 83.57           H
ATOM   3447 2HB  MET A 230      -6.993  -8.478  -9.955  1.00 83.57           H
ATOM   3448  CG  MET A 230      -7.187  -6.389  -9.455  1.00 83.57           C
ATOM   3449 1HG  MET A 230      -7.121  -5.980 -10.463  1.00 83.57           H
ATOM   3450 2HG  MET A 230      -7.870  -5.748  -8.896  1.00 83.57           H
ATOM   3451  SD  MET A 230      -5.576  -6.378  -8.686  1.00 83.57           S
ATOM   3452  CE  MET A 230      -6.039  -6.695  -6.992  1.00 83.57           C
ATOM   3453 1HE  MET A 230      -6.702  -5.903  -6.642  1.00 83.57           H
ATOM   3454 2HE  MET A 230      -6.554  -7.654  -6.929  1.00 83.57           H
ATOM   3455 3HE  MET A 230      -5.145  -6.721  -6.369  1.00 83.57           H
ATOM   3456  HN  MET A 230      -9.887  -7.154  -8.550  1.00 83.57           H
ATOM   3457  N   ALA A 231      -9.690 -10.144  -9.814  1.00 89.27           N
ATOM   3458  CA  ALA A 231      -9.891 -11.557 -10.087  1.00 89.27           C
ATOM   3459  C   ALA A 231     -10.918 -11.714 -11.211  1.00 89.27           C
ATOM   3460  O   ALA A 231     -10.725 -12.513 -12.126  1.00 89.27           O
ATOM   3461  HA  ALA A 231      -8.938 -11.971 -10.417  1.00 89.27           H
ATOM   3462  CB  ALA A 231     -10.319 -12.270  -8.803  1.00 89.27           C
ATOM   3463 1HB  ALA A 231      -9.543 -12.153  -8.046  1.00 89.27           H
ATOM   3464 2HB  ALA A 231     -11.250 -11.834  -8.438  1.00 89.27           H
ATOM   3465 3HB  ALA A 231     -10.470 -13.330  -9.008  1.00 89.27           H
ATOM   3466  HN  ALA A 231      -9.879  -9.865  -8.873  1.00 89.27           H
ATOM   3467  N   CYS A 232     -11.987 -10.938 -11.105  1.00 89.23           N
ATOM   3468  CA  CYS A 232     -13.048 -10.988 -12.095  1.00 89.23           C
ATOM   3469  C   CYS A 232     -12.475 -10.528 -13.437  1.00 89.23           C
ATOM   3470  O   CYS A 232     -12.680 -11.179 -14.460  1.00 89.23           O
ATOM   3471  HA  CYS A 232     -13.377 -12.026 -12.150  1.00 89.23           H
ATOM   3472  CB  CYS A 232     -14.256 -10.149 -11.673  1.00 89.23           C
ATOM   3473 1HB  CYS A 232     -13.935  -9.142 -11.407  1.00 89.23           H
ATOM   3474 2HB  CYS A 232     -14.952 -10.052 -12.506  1.00 89.23           H
ATOM   3475  SG  CYS A 232     -15.095 -10.934 -10.248  1.00 89.23           S
ATOM   3476  HG  CYS A 232     -14.275 -10.450  -9.320  1.00 89.23           H
ATOM   3477  HN  CYS A 232     -12.133 -10.286 -10.361  1.00 89.23           H
ATOM   3478  N   CYS A 233     -11.769  -9.408 -13.390  1.00 87.07           N
ATOM   3479  CA  CYS A 233     -11.273  -8.784 -14.605  1.00 87.07           C
ATOM   3480  C   CYS A 233     -10.404  -9.801 -15.347  1.00 87.07           C
ATOM   3481  O   CYS A 233     -10.602 -10.039 -16.538  1.00 87.07           O
ATOM   3482  HA  CYS A 233     -12.147  -8.515 -15.198  1.00 87.07           H
ATOM   3483  CB  CYS A 233     -10.509  -7.492 -14.306  1.00 87.07           C
ATOM   3484 1HB  CYS A 233      -9.798  -7.659 -13.496  1.00 87.07           H
ATOM   3485 2HB  CYS A 233      -9.932  -7.191 -15.180  1.00 87.07           H
ATOM   3486  SG  CYS A 233     -11.681  -6.165 -13.844  1.00 87.07           S
ATOM   3487  HG  CYS A 233     -11.882  -6.584 -12.598  1.00 87.07           H
ATOM   3488  HN  CYS A 233     -11.535  -8.930 -12.543  1.00 87.07           H
ATOM   3489  N   TYR A 234      -9.462 -10.374 -14.614  1.00 74.20           N
ATOM   3490  CA  TYR A 234      -8.467 -11.244 -15.219  1.00 74.20           C
ATOM   3491  C   TYR A 234      -9.089 -12.574 -15.647  1.00 74.20           C
ATOM   3492  O   TYR A 234      -8.656 -13.180 -16.625  1.00 74.20           O
ATOM   3493  HA  TYR A 234      -8.069 -10.738 -16.098  1.00 74.20           H
ATOM   3494  CB  TYR A 234      -7.422 -11.509 -14.133  1.00 74.20           C
ATOM   3495 1HB  TYR A 234      -7.934 -11.734 -13.198  1.00 74.20           H
ATOM   3496 2HB  TYR A 234      -6.848 -12.395 -14.404  1.00 74.20           H
ATOM   3497  CG  TYR A 234      -6.456 -10.345 -13.902  1.00 74.20           C
ATOM   3498  CD1 TYR A 234      -5.811  -9.761 -14.973  1.00 74.20           C
ATOM   3499  HD1 TYR A 234      -5.989 -10.128 -15.983  1.00 74.20           H
ATOM   3500  CD2 TYR A 234      -6.230  -9.880 -12.622  1.00 74.20           C
ATOM   3501  HD2 TYR A 234      -6.740 -10.341 -11.777  1.00 74.20           H
ATOM   3502  CE1 TYR A 234      -4.902  -8.665 -14.755  1.00 74.20           C
ATOM   3503  HE1 TYR A 234      -4.385  -8.195 -15.592  1.00 74.20           H
ATOM   3504  CE2 TYR A 234      -5.321  -8.784 -12.405  1.00 74.20           C
ATOM   3505  HE2 TYR A 234      -5.134  -8.407 -11.399  1.00 74.20           H
ATOM   3506  CZ  TYR A 234      -4.702  -8.231 -13.482  1.00 74.20           C
ATOM   3507  OH  TYR A 234      -3.843  -7.197 -13.276  1.00 74.20           O
ATOM   3508  HH  TYR A 234      -3.839  -6.943 -12.309  1.00 74.20           H
ATOM   3509  HN  TYR A 234      -9.371 -10.253 -13.625  1.00 74.20           H
ATOM   3510  N   THR A 235     -10.096 -12.990 -14.892  1.00 84.80           N
ATOM   3511  CA  THR A 235     -10.837 -14.194 -15.229  1.00 84.80           C
ATOM   3512  C   THR A 235     -11.421 -14.084 -16.639  1.00 84.80           C
ATOM   3513  O   THR A 235     -11.315 -15.017 -17.433  1.00 84.80           O
ATOM   3514  HA  THR A 235     -10.142 -15.034 -15.236  1.00 84.80           H
ATOM   3515  CB  THR A 235     -11.896 -14.416 -14.148  1.00 84.80           C
ATOM   3516  HB  THR A 235     -12.618 -13.600 -14.137  1.00 84.80           H
ATOM   3517  OG1 THR A 235     -11.140 -14.584 -12.951  1.00 84.80           O
ATOM   3518  HG1 THR A 235     -11.257 -13.788 -12.358  1.00 84.80           H
ATOM   3519  CG2 THR A 235     -12.632 -15.747 -14.314  1.00 84.80           C
ATOM   3520 1HG2 THR A 235     -11.917 -16.567 -14.256  1.00 84.80           H
ATOM   3521 2HG2 THR A 235     -13.132 -15.767 -15.282  1.00 84.80           H
ATOM   3522 3HG2 THR A 235     -13.372 -15.854 -13.520  1.00 84.80           H
ATOM   3523  HN  THR A 235     -10.407 -12.520 -14.066  1.00 84.80           H
ATOM   3524  N   ILE A 236     -12.026 -12.935 -16.906  1.00 84.01           N
ATOM   3525  CA  ILE A 236     -12.661 -12.706 -18.192  1.00 84.01           C
ATOM   3526  C   ILE A 236     -11.584 -12.540 -19.266  1.00 84.01           C
ATOM   3527  O   ILE A 236     -11.741 -13.019 -20.388  1.00 84.01           O
ATOM   3528  HA  ILE A 236     -13.250 -13.592 -18.429  1.00 84.01           H
ATOM   3529  CB  ILE A 236     -13.631 -11.526 -18.108  1.00 84.01           C
ATOM   3530  HB  ILE A 236     -13.077 -10.651 -17.769  1.00 84.01           H
ATOM   3531  CG1 ILE A 236     -14.730 -11.792 -17.076  1.00 84.01           C
ATOM   3532 1HG1 ILE A 236     -15.437 -12.520 -17.473  1.00 84.01           H
ATOM   3533 2HG1 ILE A 236     -14.292 -12.229 -16.179  1.00 84.01           H
ATOM   3534  CG2 ILE A 236     -14.208 -11.190 -19.485  1.00 84.01           C
ATOM   3535 1HG2 ILE A 236     -13.396 -10.927 -20.164  1.00 84.01           H
ATOM   3536 2HG2 ILE A 236     -14.743 -12.055 -19.876  1.00 84.01           H
ATOM   3537 3HG2 ILE A 236     -14.894 -10.348 -19.396  1.00 84.01           H
ATOM   3538  CD1 ILE A 236     -15.467 -10.501 -16.715  1.00 84.01           C
ATOM   3539 1HD1 ILE A 236     -14.760  -9.784 -16.296  1.00 84.01           H
ATOM   3540 2HD1 ILE A 236     -15.923 -10.080 -17.611  1.00 84.01           H
ATOM   3541 3HD1 ILE A 236     -16.242 -10.719 -15.980  1.00 84.01           H
ATOM   3542  HN  ILE A 236     -12.085 -12.172 -16.263  1.00 84.01           H
ATOM   3543  N   ILE A 237     -10.512 -11.860 -18.884  1.00 79.55           N
ATOM   3544  CA  ILE A 237      -9.408 -11.627 -19.800  1.00 79.55           C
ATOM   3545  C   ILE A 237      -8.892 -12.970 -20.321  1.00 79.55           C
ATOM   3546  O   ILE A 237      -8.773 -13.166 -21.530  1.00 79.55           O
ATOM   3547  HA  ILE A 237      -9.797 -11.056 -20.642  1.00 79.55           H
ATOM   3548  CB  ILE A 237      -8.330 -10.772 -19.132  1.00 79.55           C
ATOM   3549  HB  ILE A 237      -8.188 -11.134 -18.113  1.00 79.55           H
ATOM   3550  CG1 ILE A 237      -8.772  -9.310 -19.033  1.00 79.55           C
ATOM   3551 1HG1 ILE A 237      -8.731  -8.847 -20.019  1.00 79.55           H
ATOM   3552 2HG1 ILE A 237      -9.809  -9.262 -18.702  1.00 79.55           H
ATOM   3553  CG2 ILE A 237      -6.989 -10.918 -19.854  1.00 79.55           C
ATOM   3554 1HG2 ILE A 237      -6.674 -11.961 -19.827  1.00 79.55           H
ATOM   3555 2HG2 ILE A 237      -7.097 -10.597 -20.890  1.00 79.55           H
ATOM   3556 3HG2 ILE A 237      -6.240 -10.299 -19.358  1.00 79.55           H
ATOM   3557  CD1 ILE A 237      -7.883  -8.533 -18.061  1.00 79.55           C
ATOM   3558 1HD1 ILE A 237      -7.946  -8.984 -17.071  1.00 79.55           H
ATOM   3559 2HD1 ILE A 237      -6.851  -8.563 -18.410  1.00 79.55           H
ATOM   3560 3HD1 ILE A 237      -8.219  -7.497 -18.010  1.00 79.55           H
ATOM   3561  HN  ILE A 237     -10.393 -11.472 -17.970  1.00 79.55           H
ATOM   3562  N   ILE A 238      -8.601 -13.860 -19.384  1.00 77.69           N
ATOM   3563  CA  ILE A 238      -8.021 -15.147 -19.729  1.00 77.69           C
ATOM   3564  C   ILE A 238      -8.960 -15.885 -20.686  1.00 77.69           C
ATOM   3565  O   ILE A 238      -8.519 -16.432 -21.695  1.00 77.69           O
ATOM   3566  HA  ILE A 238      -7.082 -14.954 -20.248  1.00 77.69           H
ATOM   3567  CB  ILE A 238      -7.685 -15.940 -18.464  1.00 77.69           C
ATOM   3568  HB  ILE A 238      -8.545 -15.896 -17.796  1.00 77.69           H
ATOM   3569  CG1 ILE A 238      -6.503 -15.312 -17.722  1.00 77.69           C
ATOM   3570 1HG1 ILE A 238      -5.576 -15.543 -18.247  1.00 77.69           H
ATOM   3571 2HG1 ILE A 238      -6.606 -14.227 -17.719  1.00 77.69           H
ATOM   3572  CG2 ILE A 238      -7.440 -17.414 -18.790  1.00 77.69           C
ATOM   3573 1HG2 ILE A 238      -8.336 -17.840 -19.242  1.00 77.69           H
ATOM   3574 2HG2 ILE A 238      -6.606 -17.499 -19.487  1.00 77.69           H
ATOM   3575 3HG2 ILE A 238      -7.203 -17.954 -17.873  1.00 77.69           H
ATOM   3576  CD1 ILE A 238      -6.423 -15.827 -16.284  1.00 77.69           C
ATOM   3577 1HD1 ILE A 238      -7.342 -15.573 -15.755  1.00 77.69           H
ATOM   3578 2HD1 ILE A 238      -6.296 -16.910 -16.292  1.00 77.69           H
ATOM   3579 3HD1 ILE A 238      -5.575 -15.366 -15.779  1.00 77.69           H
ATOM   3580  HN  ILE A 238      -8.754 -13.714 -18.407  1.00 77.69           H
ATOM   3581  N   HIS A 239     -10.238 -15.876 -20.334  1.00 77.59           N
ATOM   3582  CA  HIS A 239     -11.232 -16.596 -21.111  1.00 77.59           C
ATOM   3583  C   HIS A 239     -11.237 -16.074 -22.549  1.00 77.59           C
ATOM   3584  O   HIS A 239     -11.288 -16.857 -23.497  1.00 77.59           O
ATOM   3585  HA  HIS A 239     -10.929 -17.643 -21.114  1.00 77.59           H
ATOM   3586  CB  HIS A 239     -12.607 -16.511 -20.445  1.00 77.59           C
ATOM   3587 1HB  HIS A 239     -12.500 -16.731 -19.383  1.00 77.59           H
ATOM   3588 2HB  HIS A 239     -12.974 -15.487 -20.523  1.00 77.59           H
ATOM   3589  CG  HIS A 239     -13.635 -17.445 -21.037  1.00 77.59           C
ATOM   3590  ND1 HIS A 239     -13.579 -18.818 -20.880  1.00 77.59           N
ATOM   3591  HD1 HIS A 239     -12.877 -19.321 -20.376  1.00 77.59           H
ATOM   3592  CD2 HIS A 239     -14.746 -17.188 -21.787  1.00 77.59           C
ATOM   3593  HD2 HIS A 239     -15.090 -16.202 -22.099  1.00 77.59           H
ATOM   3594  CE1 HIS A 239     -14.613 -19.355 -21.511  1.00 77.59           C
ATOM   3595  HE1 HIS A 239     -14.846 -20.418 -21.571  1.00 77.59           H
ATOM   3596  NE2 HIS A 239     -15.335 -18.343 -22.073  1.00 77.59           N
ATOM   3597  HN  HIS A 239     -10.595 -15.389 -19.537  1.00 77.59           H
ATOM   3598  N   THR A 240     -11.182 -14.756 -22.667  1.00 78.99           N
ATOM   3599  CA  THR A 240     -11.236 -14.118 -23.971  1.00 78.99           C
ATOM   3600  C   THR A 240     -10.001 -14.485 -24.797  1.00 78.99           C
ATOM   3601  O   THR A 240     -10.099 -14.708 -26.002  1.00 78.99           O
ATOM   3602  HA  THR A 240     -12.104 -14.503 -24.506  1.00 78.99           H
ATOM   3603  CB  THR A 240     -11.397 -12.612 -23.755  1.00 78.99           C
ATOM   3604  HB  THR A 240     -10.484 -12.178 -23.347  1.00 78.99           H
ATOM   3605  OG1 THR A 240     -12.553 -12.501 -22.930  1.00 78.99           O
ATOM   3606  HG1 THR A 240     -12.281 -12.380 -21.975  1.00 78.99           H
ATOM   3607  CG2 THR A 240     -11.783 -11.874 -25.038  1.00 78.99           C
ATOM   3608 1HG2 THR A 240     -12.731 -12.262 -25.410  1.00 78.99           H
ATOM   3609 2HG2 THR A 240     -11.009 -12.024 -25.791  1.00 78.99           H
ATOM   3610 3HG2 THR A 240     -11.884 -10.809 -24.829  1.00 78.99           H
ATOM   3611  HN  THR A 240     -11.102 -14.128 -21.893  1.00 78.99           H
ATOM   3612  N   LEU A 241      -8.867 -14.536 -24.114  1.00 73.67           N
ATOM   3613  CA  LEU A 241      -7.598 -14.757 -24.787  1.00 73.67           C
ATOM   3614  C   LEU A 241      -7.543 -16.197 -25.303  1.00 73.67           C
ATOM   3615  O   LEU A 241      -7.031 -16.450 -26.392  1.00 73.67           O
ATOM   3616  HA  LEU A 241      -7.560 -14.082 -25.642  1.00 73.67           H
ATOM   3617  CB  LEU A 241      -6.432 -14.389 -23.866  1.00 73.67           C
ATOM   3618 1HB  LEU A 241      -6.609 -14.841 -22.890  1.00 73.67           H
ATOM   3619 2HB  LEU A 241      -5.524 -14.840 -24.266  1.00 73.67           H
ATOM   3620  CG  LEU A 241      -6.182 -12.893 -23.667  1.00 73.67           C
ATOM   3621  HG  LEU A 241      -7.109 -12.434 -23.325  1.00 73.67           H
ATOM   3622  CD1 LEU A 241      -5.131 -12.653 -22.580  1.00 73.67           C
ATOM   3623 1HD1 LEU A 241      -5.479 -13.078 -21.639  1.00 73.67           H
ATOM   3624 2HD1 LEU A 241      -4.194 -13.129 -22.870  1.00 73.67           H
ATOM   3625 3HD1 LEU A 241      -4.973 -11.582 -22.459  1.00 73.67           H
ATOM   3626  CD2 LEU A 241      -5.805 -12.220 -24.988  1.00 73.67           C
ATOM   3627 1HD2 LEU A 241      -4.897 -12.676 -25.382  1.00 73.67           H
ATOM   3628 2HD2 LEU A 241      -6.616 -12.345 -25.704  1.00 73.67           H
ATOM   3629 3HD2 LEU A 241      -5.632 -11.157 -24.817  1.00 73.67           H
ATOM   3630  HN  LEU A 241      -8.806 -14.430 -23.121  1.00 73.67           H
ATOM   3631  N   ILE A 242      -8.078 -17.102 -24.497  1.00 75.49           N
ATOM   3632  CA  ILE A 242      -8.108 -18.507 -24.864  1.00 75.49           C
ATOM   3633  C   ILE A 242      -8.908 -18.675 -26.157  1.00 75.49           C
ATOM   3634  O   ILE A 242      -8.494 -19.405 -27.057  1.00 75.49           O
ATOM   3635  HA  ILE A 242      -7.080 -18.818 -25.051  1.00 75.49           H
ATOM   3636  CB  ILE A 242      -8.632 -19.354 -23.702  1.00 75.49           C
ATOM   3637  HB  ILE A 242      -9.543 -18.888 -23.324  1.00 75.49           H
ATOM   3638  CG1 ILE A 242      -7.628 -19.383 -22.548  1.00 75.49           C
ATOM   3639 1HG1 ILE A 242      -6.757 -19.972 -22.835  1.00 75.49           H
ATOM   3640 2HG1 ILE A 242      -7.275 -18.373 -22.342  1.00 75.49           H
ATOM   3641  CG2 ILE A 242      -9.005 -20.760 -24.174  1.00 75.49           C
ATOM   3642 1HG2 ILE A 242      -9.782 -20.694 -24.936  1.00 75.49           H
ATOM   3643 2HG2 ILE A 242      -8.125 -21.249 -24.593  1.00 75.49           H
ATOM   3644 3HG2 ILE A 242      -9.375 -21.341 -23.328  1.00 75.49           H
ATOM   3645  CD1 ILE A 242      -8.259 -19.977 -21.287  1.00 75.49           C
ATOM   3646 1HD1 ILE A 242      -9.115 -19.371 -20.990  1.00 75.49           H
ATOM   3647 2HD1 ILE A 242      -8.588 -20.996 -21.491  1.00 75.49           H
ATOM   3648 3HD1 ILE A 242      -7.523 -19.986 -20.483  1.00 75.49           H
ATOM   3649  HN  ILE A 242      -8.485 -16.888 -23.608  1.00 75.49           H
ATOM   3650  N   GLN A 243     -10.039 -17.987 -26.209  1.00 71.23           N
ATOM   3651  CA  GLN A 243     -10.931 -18.099 -27.351  1.00 71.23           C
ATOM   3652  C   GLN A 243     -10.262 -17.533 -28.605  1.00 71.23           C
ATOM   3653  O   GLN A 243     -10.568 -17.953 -29.720  1.00 71.23           O
ATOM   3654  HA  GLN A 243     -11.108 -19.167 -27.476  1.00 71.23           H
ATOM   3655  CB  GLN A 243     -12.263 -17.399 -27.076  1.00 71.23           C
ATOM   3656 1HB  GLN A 243     -12.078 -16.396 -26.691  1.00 71.23           H
ATOM   3657 2HB  GLN A 243     -12.817 -17.285 -28.008  1.00 71.23           H
ATOM   3658  CG  GLN A 243     -13.102 -18.190 -26.071  1.00 71.23           C
ATOM   3659 1HG  GLN A 243     -13.198 -19.223 -26.406  1.00 71.23           H
ATOM   3660 2HG  GLN A 243     -12.594 -18.214 -25.107  1.00 71.23           H
ATOM   3661  CD  GLN A 243     -14.491 -17.570 -25.907  1.00 71.23           C
ATOM   3662  OE1 GLN A 243     -14.786 -16.501 -26.415  1.00 71.23           O
ATOM   3663  NE2 GLN A 243     -15.326 -18.299 -25.172  1.00 71.23           N
ATOM   3664 1HE2 GLN A 243     -15.021 -19.169 -24.784  1.00 71.23           H
ATOM   3665 2HE2 GLN A 243     -16.258 -17.978 -25.007  1.00 71.23           H
ATOM   3666  HN  GLN A 243     -10.348 -17.364 -25.491  1.00 71.23           H
ATOM   3667  N   ALA A 244      -9.361 -16.588 -28.380  1.00 71.46           N
ATOM   3668  CA  ALA A 244      -8.765 -15.846 -29.479  1.00 71.46           C
ATOM   3669  C   ALA A 244      -7.809 -16.760 -30.247  1.00 71.46           C
ATOM   3670  O   ALA A 244      -7.343 -16.407 -31.330  1.00 71.46           O
ATOM   3671  HA  ALA A 244      -9.571 -15.534 -30.144  1.00 71.46           H
ATOM   3672  CB  ALA A 244      -8.067 -14.598 -28.933  1.00 71.46           C
ATOM   3673 1HB  ALA A 244      -8.795 -13.969 -28.421  1.00 71.46           H
ATOM   3674 2HB  ALA A 244      -7.288 -14.896 -28.231  1.00 71.46           H
ATOM   3675 3HB  ALA A 244      -7.621 -14.042 -29.757  1.00 71.46           H
ATOM   3676  HN  ALA A 244      -9.038 -16.328 -27.470  1.00 71.46           H
ATOM   3677  N   LYS A 245      -7.545 -17.916 -29.657  1.00 59.70           N
ATOM   3678  CA  LYS A 245      -6.750 -18.933 -30.326  1.00 59.70           C
ATOM   3679  C   LYS A 245      -5.464 -18.299 -30.861  1.00 59.70           C
ATOM   3680  O   LYS A 245      -4.517 -19.004 -31.204  1.00 59.70           O
ATOM   3681  HA  LYS A 245      -6.482 -19.681 -29.580  1.00 59.70           H
ATOM   3682  CB  LYS A 245      -7.579 -19.641 -31.399  1.00 59.70           C
ATOM   3683 1HB  LYS A 245      -8.150 -18.906 -31.967  1.00 59.70           H
ATOM   3684 2HB  LYS A 245      -6.916 -20.142 -32.104  1.00 59.70           H
ATOM   3685  CG  LYS A 245      -8.531 -20.661 -30.772  1.00 59.70           C
ATOM   3686 1HG  LYS A 245      -8.000 -21.245 -30.020  1.00 59.70           H
ATOM   3687 2HG  LYS A 245      -9.341 -20.141 -30.259  1.00 59.70           H
ATOM   3688  CD  LYS A 245      -9.111 -21.596 -31.835  1.00 59.70           C
ATOM   3689 1HD  LYS A 245      -9.744 -21.029 -32.517  1.00 59.70           H
ATOM   3690 2HD  LYS A 245      -8.303 -22.022 -32.430  1.00 59.70           H
ATOM   3691  CE  LYS A 245      -9.924 -22.721 -31.192  1.00 59.70           C
ATOM   3692 1HE  LYS A 245      -9.333 -23.208 -30.416  1.00 59.70           H
ATOM   3693 2HE  LYS A 245     -10.808 -22.307 -30.705  1.00 59.70           H
ATOM   3694  NZ  LYS A 245     -10.332 -23.714 -32.210  1.00 59.70           N
ATOM   3695 1HZ  LYS A 245     -10.884 -24.443 -31.770  1.00 59.70           H
ATOM   3696 2HZ  LYS A 245     -10.885 -23.257 -32.926  1.00 59.70           H
ATOM   3697 3HZ  LYS A 245      -9.506 -24.124 -32.632  1.00 59.70           H
ATOM   3698  HN  LYS A 245      -7.862 -18.163 -28.742  1.00 59.70           H
ATOM   3699  N   LYS A 246      -5.473 -16.975 -30.914  1.00 52.43           N
ATOM   3700  CA  LYS A 246      -4.387 -16.245 -31.545  1.00 52.43           C
ATOM   3701  C   LYS A 246      -3.171 -16.243 -30.615  1.00 52.43           C
ATOM   3702  O   LYS A 246      -3.222 -15.681 -29.522  1.00 52.43           O
ATOM   3703  HA  LYS A 246      -4.122 -16.777 -32.458  1.00 52.43           H
ATOM   3704  CB  LYS A 246      -4.849 -14.845 -31.955  1.00 52.43           C
ATOM   3705 1HB  LYS A 246      -5.474 -14.420 -31.170  1.00 52.43           H
ATOM   3706 2HB  LYS A 246      -3.985 -14.190 -32.063  1.00 52.43           H
ATOM   3707  CG  LYS A 246      -5.631 -14.889 -33.269  1.00 52.43           C
ATOM   3708 1HG  LYS A 246      -5.115 -15.532 -33.982  1.00 52.43           H
ATOM   3709 2HG  LYS A 246      -6.614 -15.327 -33.097  1.00 52.43           H
ATOM   3710  CD  LYS A 246      -5.788 -13.486 -33.860  1.00 52.43           C
ATOM   3711 1HD  LYS A 246      -6.409 -12.878 -33.203  1.00 52.43           H
ATOM   3712 2HD  LYS A 246      -4.814 -13.001 -33.918  1.00 52.43           H
ATOM   3713  CE  LYS A 246      -6.417 -13.546 -35.254  1.00 52.43           C
ATOM   3714 1HE  LYS A 246      -5.893 -14.282 -35.865  1.00 52.43           H
ATOM   3715 2HE  LYS A 246      -7.453 -13.875 -35.178  1.00 52.43           H
ATOM   3716  NZ  LYS A 246      -6.358 -12.219 -35.906  1.00 52.43           N
ATOM   3717 1HZ  LYS A 246      -6.803 -12.270 -36.816  1.00 52.43           H
ATOM   3718 2HZ  LYS A 246      -6.842 -11.538 -35.331  1.00 52.43           H
ATOM   3719 3HZ  LYS A 246      -5.390 -11.940 -36.019  1.00 52.43           H
ATOM   3720  HN  LYS A 246      -6.203 -16.405 -30.537  1.00 52.43           H
ATOM   3721  N   SER A 247      -2.107 -16.879 -31.083  1.00 54.90           N
ATOM   3722  CA  SER A 247      -0.927 -17.070 -30.258  1.00 54.90           C
ATOM   3723  C   SER A 247      -0.411 -15.718 -29.762  1.00 54.90           C
ATOM   3724  O   SER A 247      -0.016 -15.588 -28.604  1.00 54.90           O
ATOM   3725  HA  SER A 247      -1.256 -17.685 -29.421  1.00 54.90           H
ATOM   3726  CB  SER A 247       0.171 -17.806 -31.030  1.00 54.90           C
ATOM   3727 1HB  SER A 247      -0.153 -18.827 -31.235  1.00 54.90           H
ATOM   3728 2HB  SER A 247       0.325 -17.321 -31.993  1.00 54.90           H
ATOM   3729  OG  SER A 247       1.401 -17.835 -30.311  1.00 54.90           O
ATOM   3730  HG  SER A 247       1.310 -18.411 -29.499  1.00 54.90           H
ATOM   3731  HN  SER A 247      -2.044 -17.259 -32.006  1.00 54.90           H
ATOM   3732  N   SER A 248      -0.430 -14.746 -30.662  1.00 55.55           N
ATOM   3733  CA  SER A 248       0.230 -13.477 -30.408  1.00 55.55           C
ATOM   3734  C   SER A 248      -0.213 -12.919 -29.054  1.00 55.55           C
ATOM   3735  O   SER A 248       0.529 -12.177 -28.411  1.00 55.55           O
ATOM   3736  HA  SER A 248       1.296 -13.704 -30.397  1.00 55.55           H
ATOM   3737  CB  SER A 248      -0.066 -12.470 -31.520  1.00 55.55           C
ATOM   3738 1HB  SER A 248       0.332 -12.845 -32.464  1.00 55.55           H
ATOM   3739 2HB  SER A 248      -1.144 -12.373 -31.645  1.00 55.55           H
ATOM   3740  OG  SER A 248       0.497 -11.190 -31.245  1.00 55.55           O
ATOM   3741  HG  SER A 248       0.300 -10.561 -31.997  1.00 55.55           H
ATOM   3742  HN  SER A 248      -0.885 -14.815 -31.550  1.00 55.55           H
ATOM   3743  N   LYS A 249      -1.421 -13.296 -28.661  1.00 52.16           N
ATOM   3744  CA  LYS A 249      -2.021 -12.748 -27.457  1.00 52.16           C
ATOM   3745  C   LYS A 249      -1.367 -13.388 -26.230  1.00 52.16           C
ATOM   3746  O   LYS A 249      -1.598 -12.954 -25.102  1.00 52.16           O
ATOM   3747  HA  LYS A 249      -1.809 -11.679 -27.443  1.00 52.16           H
ATOM   3748  CB  LYS A 249      -3.542 -12.907 -27.495  1.00 52.16           C
ATOM   3749 1HB  LYS A 249      -3.798 -13.932 -27.764  1.00 52.16           H
ATOM   3750 2HB  LYS A 249      -3.956 -12.726 -26.504  1.00 52.16           H
ATOM   3751  CG  LYS A 249      -4.169 -11.939 -28.501  1.00 52.16           C
ATOM   3752 1HG  LYS A 249      -3.771 -10.937 -28.343  1.00 52.16           H
ATOM   3753 2HG  LYS A 249      -3.897 -12.235 -29.514  1.00 52.16           H
ATOM   3754  CD  LYS A 249      -5.693 -11.916 -28.363  1.00 52.16           C
ATOM   3755 1HD  LYS A 249      -6.098 -12.900 -28.599  1.00 52.16           H
ATOM   3756 2HD  LYS A 249      -5.965 -11.699 -27.330  1.00 52.16           H
ATOM   3757  CE  LYS A 249      -6.312 -10.868 -29.290  1.00 52.16           C
ATOM   3758 1HE  LYS A 249      -5.853  -9.896 -29.107  1.00 52.16           H
ATOM   3759 2HE  LYS A 249      -6.106 -11.126 -30.329  1.00 52.16           H
ATOM   3760  NZ  LYS A 249      -7.773 -10.783 -29.073  1.00 52.16           N
ATOM   3761 1HZ  LYS A 249      -8.165 -10.077 -29.687  1.00 52.16           H
ATOM   3762 2HZ  LYS A 249      -8.198 -11.681 -29.276  1.00 52.16           H
ATOM   3763 3HZ  LYS A 249      -7.958 -10.532 -28.108  1.00 52.16           H
ATOM   3764  HN  LYS A 249      -1.986 -13.961 -29.150  1.00 52.16           H
ATOM   3765  N   HIS A 250      -0.564 -14.409 -26.492  1.00 51.49           N
ATOM   3766  CA  HIS A 250       0.041 -15.179 -25.419  1.00 51.49           C
ATOM   3767  C   HIS A 250       0.977 -14.282 -24.608  1.00 51.49           C
ATOM   3768  O   HIS A 250       1.097 -14.440 -23.394  1.00 51.49           O
ATOM   3769  HA  HIS A 250      -0.774 -15.515 -24.778  1.00 51.49           H
ATOM   3770  CB  HIS A 250       0.742 -16.422 -25.972  1.00 51.49           C
ATOM   3771 1HB  HIS A 250       1.204 -16.172 -26.927  1.00 51.49           H
ATOM   3772 2HB  HIS A 250       1.546 -16.705 -25.293  1.00 51.49           H
ATOM   3773  CG  HIS A 250      -0.173 -17.607 -26.167  1.00 51.49           C
ATOM   3774  ND1 HIS A 250      -0.886 -18.183 -25.130  1.00 51.49           N
ATOM   3775  HD1 HIS A 250      -0.872 -17.887 -24.175  1.00 51.49           H
ATOM   3776  CD2 HIS A 250      -0.484 -18.318 -27.289  1.00 51.49           C
ATOM   3777  HD2 HIS A 250      -0.095 -18.131 -28.290  1.00 51.49           H
ATOM   3778  CE1 HIS A 250      -1.590 -19.194 -25.617  1.00 51.49           C
ATOM   3779  HE1 HIS A 250      -2.253 -19.846 -25.049  1.00 51.49           H
ATOM   3780  NE2 HIS A 250      -1.339 -19.276 -26.956  1.00 51.49           N
ATOM   3781  HN  HIS A 250      -0.326 -14.710 -27.415  1.00 51.49           H
ATOM   3782  N   LYS A 251       1.617 -13.359 -25.311  1.00 55.60           N
ATOM   3783  CA  LYS A 251       2.552 -12.448 -24.673  1.00 55.60           C
ATOM   3784  C   LYS A 251       1.803 -11.584 -23.657  1.00 55.60           C
ATOM   3785  O   LYS A 251       2.230 -11.457 -22.510  1.00 55.60           O
ATOM   3786  HA  LYS A 251       3.285 -13.053 -24.139  1.00 55.60           H
ATOM   3787  CB  LYS A 251       3.314 -11.639 -25.725  1.00 55.60           C
ATOM   3788 1HB  LYS A 251       2.641 -11.370 -26.540  1.00 55.60           H
ATOM   3789 2HB  LYS A 251       3.670 -10.708 -25.285  1.00 55.60           H
ATOM   3790  CG  LYS A 251       4.498 -12.435 -26.277  1.00 55.60           C
ATOM   3791 1HG  LYS A 251       5.066 -12.867 -25.453  1.00 55.60           H
ATOM   3792 2HG  LYS A 251       4.133 -13.265 -26.882  1.00 55.60           H
ATOM   3793  CD  LYS A 251       5.412 -11.544 -27.122  1.00 55.60           C
ATOM   3794 1HD  LYS A 251       4.881 -11.216 -28.015  1.00 55.60           H
ATOM   3795 2HD  LYS A 251       5.673 -10.648 -26.559  1.00 55.60           H
ATOM   3796  CE  LYS A 251       6.686 -12.290 -27.524  1.00 55.60           C
ATOM   3797 1HE  LYS A 251       7.166 -12.706 -26.638  1.00 55.60           H
ATOM   3798 2HE  LYS A 251       6.433 -13.129 -28.173  1.00 55.60           H
ATOM   3799  NZ  LYS A 251       7.621 -11.380 -28.221  1.00 55.60           N
ATOM   3800 1HZ  LYS A 251       8.490 -11.868 -28.410  1.00 55.60           H
ATOM   3801 2HZ  LYS A 251       7.207 -11.075 -29.095  1.00 55.60           H
ATOM   3802 3HZ  LYS A 251       7.807 -10.573 -27.636  1.00 55.60           H
ATOM   3803  HN  LYS A 251       1.506 -13.230 -26.296  1.00 55.60           H
ATOM   3804  N   ALA A 252       0.699 -11.011 -24.115  1.00 61.44           N
ATOM   3805  CA  ALA A 252      -0.085 -10.121 -23.276  1.00 61.44           C
ATOM   3806  C   ALA A 252      -0.604 -10.895 -22.063  1.00 61.44           C
ATOM   3807  O   ALA A 252      -0.746 -10.334 -20.978  1.00 61.44           O
ATOM   3808  HA  ALA A 252       0.574  -9.323 -22.932  1.00 61.44           H
ATOM   3809  CB  ALA A 252      -1.216  -9.505 -24.102  1.00 61.44           C
ATOM   3810 1HB  ALA A 252      -0.793  -8.942 -24.934  1.00 61.44           H
ATOM   3811 2HB  ALA A 252      -1.856 -10.298 -24.489  1.00 61.44           H
ATOM   3812 3HB  ALA A 252      -1.804  -8.837 -23.473  1.00 61.44           H
ATOM   3813  HN  ALA A 252       0.340 -11.147 -25.038  1.00 61.44           H
ATOM   3814  N   LEU A 253      -0.873 -12.173 -22.287  1.00 61.68           N
ATOM   3815  CA  LEU A 253      -1.377 -13.029 -21.227  1.00 61.68           C
ATOM   3816  C   LEU A 253      -0.316 -13.158 -20.133  1.00 61.68           C
ATOM   3817  O   LEU A 253      -0.613 -12.983 -18.952  1.00 61.68           O
ATOM   3818  HA  LEU A 253      -2.254 -12.541 -20.802  1.00 61.68           H
ATOM   3819  CB  LEU A 253      -1.839 -14.372 -21.797  1.00 61.68           C
ATOM   3820 1HB  LEU A 253      -2.496 -14.178 -22.646  1.00 61.68           H
ATOM   3821 2HB  LEU A 253      -0.967 -14.900 -22.183  1.00 61.68           H
ATOM   3822  CG  LEU A 253      -2.571 -15.298 -20.824  1.00 61.68           C
ATOM   3823  HG  LEU A 253      -1.966 -15.393 -19.922  1.00 61.68           H
ATOM   3824  CD1 LEU A 253      -3.916 -14.700 -20.405  1.00 61.68           C
ATOM   3825 1HD1 LEU A 253      -3.750 -13.740 -19.916  1.00 61.68           H
ATOM   3826 2HD1 LEU A 253      -4.540 -14.556 -21.286  1.00 61.68           H
ATOM   3827 3HD1 LEU A 253      -4.415 -15.378 -19.713  1.00 61.68           H
ATOM   3828  CD2 LEU A 253      -2.726 -16.701 -21.413  1.00 61.68           C
ATOM   3829 1HD2 LEU A 253      -3.299 -16.645 -22.339  1.00 61.68           H
ATOM   3830 2HD2 LEU A 253      -1.741 -17.119 -21.620  1.00 61.68           H
ATOM   3831 3HD2 LEU A 253      -3.250 -17.339 -20.701  1.00 61.68           H
ATOM   3832  HN  LEU A 253      -0.751 -12.623 -23.172  1.00 61.68           H
ATOM   3833  N   LYS A 254       0.899 -13.464 -20.564  1.00 63.20           N
ATOM   3834  CA  LYS A 254       1.991 -13.684 -19.631  1.00 63.20           C
ATOM   3835  C   LYS A 254       2.126 -12.466 -18.714  1.00 63.20           C
ATOM   3836  O   LYS A 254       2.191 -12.608 -17.494  1.00 63.20           O
ATOM   3837  HA  LYS A 254       1.730 -14.548 -19.021  1.00 63.20           H
ATOM   3838  CB  LYS A 254       3.276 -14.033 -20.384  1.00 63.20           C
ATOM   3839 1HB  LYS A 254       3.368 -13.402 -21.268  1.00 63.20           H
ATOM   3840 2HB  LYS A 254       4.140 -13.822 -19.753  1.00 63.20           H
ATOM   3841  CG  LYS A 254       3.287 -15.506 -20.798  1.00 63.20           C
ATOM   3842 1HG  LYS A 254       3.081 -16.132 -19.930  1.00 63.20           H
ATOM   3843 2HG  LYS A 254       2.491 -15.690 -21.520  1.00 63.20           H
ATOM   3844  CD  LYS A 254       4.636 -15.894 -21.407  1.00 63.20           C
ATOM   3845 1HD  LYS A 254       4.811 -15.313 -22.312  1.00 63.20           H
ATOM   3846 2HD  LYS A 254       5.437 -15.649 -20.711  1.00 63.20           H
ATOM   3847  CE  LYS A 254       4.678 -17.388 -21.736  1.00 63.20           C
ATOM   3848 1HE  LYS A 254       4.427 -17.969 -20.849  1.00 63.20           H
ATOM   3849 2HE  LYS A 254       3.929 -17.621 -22.493  1.00 63.20           H
ATOM   3850  NZ  LYS A 254       6.022 -17.773 -22.224  1.00 63.20           N
ATOM   3851 1HZ  LYS A 254       6.028 -18.760 -22.453  1.00 63.20           H
ATOM   3852 2HZ  LYS A 254       6.248 -17.232 -23.052  1.00 63.20           H
ATOM   3853 3HZ  LYS A 254       6.709 -17.589 -21.502  1.00 63.20           H
ATOM   3854  HN  LYS A 254       1.141 -13.561 -21.529  1.00 63.20           H
ATOM   3855  N   VAL A 255       2.163 -11.298 -19.338  1.00 62.86           N
ATOM   3856  CA  VAL A 255       2.311 -10.058 -18.595  1.00 62.86           C
ATOM   3857  C   VAL A 255       1.264 -10.008 -17.481  1.00 62.86           C
ATOM   3858  O   VAL A 255       1.595  -9.757 -16.323  1.00 62.86           O
ATOM   3859  HA  VAL A 255       3.303 -10.061 -18.143  1.00 62.86           H
ATOM   3860  CB  VAL A 255       2.229  -8.864 -19.548  1.00 62.86           C
ATOM   3861  HB  VAL A 255       1.245  -8.877 -20.017  1.00 62.86           H
ATOM   3862  CG1 VAL A 255       2.368  -7.544 -18.786  1.00 62.86           C
ATOM   3863 1HG1 VAL A 255       1.567  -7.462 -18.052  1.00 62.86           H
ATOM   3864 2HG1 VAL A 255       3.332  -7.519 -18.277  1.00 62.86           H
ATOM   3865 3HG1 VAL A 255       2.306  -6.712 -19.487  1.00 62.86           H
ATOM   3866  CG2 VAL A 255       3.279  -8.972 -20.655  1.00 62.86           C
ATOM   3867 1HG2 VAL A 255       4.274  -8.996 -20.210  1.00 62.86           H
ATOM   3868 2HG2 VAL A 255       3.114  -9.886 -21.225  1.00 62.86           H
ATOM   3869 3HG2 VAL A 255       3.198  -8.110 -21.318  1.00 62.86           H
ATOM   3870  HN  VAL A 255       2.095 -11.190 -20.329  1.00 62.86           H
ATOM   3871  N   THR A 256       0.021 -10.250 -17.870  1.00 60.95           N
ATOM   3872  CA  THR A 256      -1.104  -9.986 -16.989  1.00 60.95           C
ATOM   3873  C   THR A 256      -1.088 -10.948 -15.800  1.00 60.95           C
ATOM   3874  O   THR A 256      -1.339 -10.543 -14.666  1.00 60.95           O
ATOM   3875  HA  THR A 256      -0.997  -8.978 -16.587  1.00 60.95           H
ATOM   3876  CB  THR A 256      -2.386 -10.070 -17.821  1.00 60.95           C
ATOM   3877  HB  THR A 256      -2.592 -11.099 -18.115  1.00 60.95           H
ATOM   3878  OG1 THR A 256      -2.166  -9.156 -18.892  1.00 60.95           O
ATOM   3879  HG1 THR A 256      -2.035  -9.656 -19.747  1.00 60.95           H
ATOM   3880  CG2 THR A 256      -3.599  -9.497 -17.086  1.00 60.95           C
ATOM   3881 1HG2 THR A 256      -3.420  -8.448 -16.851  1.00 60.95           H
ATOM   3882 2HG2 THR A 256      -3.761 -10.054 -16.163  1.00 60.95           H
ATOM   3883 3HG2 THR A 256      -4.482  -9.582 -17.720  1.00 60.95           H
ATOM   3884  HN  THR A 256      -0.223 -10.619 -18.767  1.00 60.95           H
ATOM   3885  N   ILE A 257      -0.789 -12.203 -16.099  1.00 70.16           N
ATOM   3886  CA  ILE A 257      -0.736 -13.226 -15.068  1.00 70.16           C
ATOM   3887  C   ILE A 257       0.348 -12.863 -14.051  1.00 70.16           C
ATOM   3888  O   ILE A 257       0.123 -12.942 -12.844  1.00 70.16           O
ATOM   3889  HA  ILE A 257      -1.700 -13.228 -14.560  1.00 70.16           H
ATOM   3890  CB  ILE A 257      -0.552 -14.610 -15.695  1.00 70.16           C
ATOM   3891  HB  ILE A 257       0.277 -14.557 -16.401  1.00 70.16           H
ATOM   3892  CG1 ILE A 257      -1.795 -15.022 -16.487  1.00 70.16           C
ATOM   3893 1HG1 ILE A 257      -2.635 -15.158 -15.806  1.00 70.16           H
ATOM   3894 2HG1 ILE A 257      -2.070 -14.226 -17.179  1.00 70.16           H
ATOM   3895  CG2 ILE A 257      -0.178 -15.647 -14.635  1.00 70.16           C
ATOM   3896 1HG2 ILE A 257       0.756 -15.354 -14.154  1.00 70.16           H
ATOM   3897 2HG2 ILE A 257      -0.969 -15.704 -13.887  1.00 70.16           H
ATOM   3898 3HG2 ILE A 257      -0.053 -16.621 -15.108  1.00 70.16           H
ATOM   3899  CD1 ILE A 257      -1.546 -16.317 -17.263  1.00 70.16           C
ATOM   3900 1HD1 ILE A 257      -0.720 -16.170 -17.960  1.00 70.16           H
ATOM   3901 2HD1 ILE A 257      -1.294 -17.116 -16.566  1.00 70.16           H
ATOM   3902 3HD1 ILE A 257      -2.445 -16.587 -17.817  1.00 70.16           H
ATOM   3903  HN  ILE A 257      -0.586 -12.525 -17.024  1.00 70.16           H
ATOM   3904  N   THR A 258       1.501 -12.474 -14.576  1.00 74.86           N
ATOM   3905  CA  THR A 258       2.650 -12.194 -13.733  1.00 74.86           C
ATOM   3906  C   THR A 258       2.309 -11.109 -12.709  1.00 74.86           C
ATOM   3907  O   THR A 258       2.592 -11.260 -11.521  1.00 74.86           O
ATOM   3908  HA  THR A 258       2.894 -13.096 -13.172  1.00 74.86           H
ATOM   3909  CB  THR A 258       3.824 -11.824 -14.641  1.00 74.86           C
ATOM   3910  HB  THR A 258       3.621 -10.901 -15.184  1.00 74.86           H
ATOM   3911  OG1 THR A 258       4.017 -12.982 -15.448  1.00 74.86           O
ATOM   3912  HG1 THR A 258       3.448 -12.925 -16.269  1.00 74.86           H
ATOM   3913  CG2 THR A 258       5.139 -11.684 -13.871  1.00 74.86           C
ATOM   3914 1HG2 THR A 258       5.377 -12.629 -13.383  1.00 74.86           H
ATOM   3915 2HG2 THR A 258       5.038 -10.902 -13.119  1.00 74.86           H
ATOM   3916 3HG2 THR A 258       5.939 -11.420 -14.563  1.00 74.86           H
ATOM   3917  HN  THR A 258       1.655 -12.349 -15.556  1.00 74.86           H
ATOM   3918  N   VAL A 259       1.706 -10.039 -13.206  1.00 68.34           N
ATOM   3919  CA  VAL A 259       1.375  -8.905 -12.360  1.00 68.34           C
ATOM   3920  C   VAL A 259       0.415  -9.359 -11.259  1.00 68.34           C
ATOM   3921  O   VAL A 259       0.585  -8.998 -10.095  1.00 68.34           O
ATOM   3922  HA  VAL A 259       2.300  -8.558 -11.899  1.00 68.34           H
ATOM   3923  CB  VAL A 259       0.812  -7.764 -13.211  1.00 68.34           C
ATOM   3924  HB  VAL A 259      -0.010  -8.163 -13.805  1.00 68.34           H
ATOM   3925  CG1 VAL A 259       0.255  -6.646 -12.328  1.00 68.34           C
ATOM   3926 1HG1 VAL A 259      -0.545  -7.042 -11.702  1.00 68.34           H
ATOM   3927 2HG1 VAL A 259       1.050  -6.251 -11.696  1.00 68.34           H
ATOM   3928 3HG1 VAL A 259      -0.139  -5.848 -12.958  1.00 68.34           H
ATOM   3929  CG2 VAL A 259       1.871  -7.225 -14.175  1.00 68.34           C
ATOM   3930 1HG2 VAL A 259       2.723  -6.851 -13.607  1.00 68.34           H
ATOM   3931 2HG2 VAL A 259       2.201  -8.026 -14.837  1.00 68.34           H
ATOM   3932 3HG2 VAL A 259       1.445  -6.416 -14.767  1.00 68.34           H
ATOM   3933  HN  VAL A 259       1.445  -9.940 -14.167  1.00 68.34           H
ATOM   3934  N   LEU A 260      -0.572 -10.144 -11.664  1.00 68.26           N
ATOM   3935  CA  LEU A 260      -1.581 -10.619 -10.733  1.00 68.26           C
ATOM   3936  C   LEU A 260      -0.910 -11.461  -9.646  1.00 68.26           C
ATOM   3937  O   LEU A 260      -1.143 -11.246  -8.458  1.00 68.26           O
ATOM   3938  HA  LEU A 260      -2.031  -9.744 -10.264  1.00 68.26           H
ATOM   3939  CB  LEU A 260      -2.696 -11.354 -11.480  1.00 68.26           C
ATOM   3940 1HB  LEU A 260      -3.144 -10.664 -12.195  1.00 68.26           H
ATOM   3941 2HB  LEU A 260      -2.247 -12.163 -12.057  1.00 68.26           H
ATOM   3942  CG  LEU A 260      -3.811 -11.942 -10.613  1.00 68.26           C
ATOM   3943  HG  LEU A 260      -3.353 -12.569  -9.848  1.00 68.26           H
ATOM   3944  CD1 LEU A 260      -4.583 -10.836  -9.889  1.00 68.26           C
ATOM   3945 1HD1 LEU A 260      -3.901 -10.276  -9.250  1.00 68.26           H
ATOM   3946 2HD1 LEU A 260      -5.028 -10.164 -10.623  1.00 68.26           H
ATOM   3947 3HD1 LEU A 260      -5.369 -11.282  -9.280  1.00 68.26           H
ATOM   3948  CD2 LEU A 260      -4.734 -12.839 -11.440  1.00 68.26           C
ATOM   3949 1HD2 LEU A 260      -5.186 -12.255 -12.241  1.00 68.26           H
ATOM   3950 2HD2 LEU A 260      -4.156 -13.658 -11.868  1.00 68.26           H
ATOM   3951 3HD2 LEU A 260      -5.517 -13.243 -10.799  1.00 68.26           H
ATOM   3952  HN  LEU A 260      -0.688 -10.454 -12.608  1.00 68.26           H
ATOM   3953  N   THR A 261      -0.091 -12.402 -10.092  1.00 80.15           N
ATOM   3954  CA  THR A 261       0.504 -13.368  -9.185  1.00 80.15           C
ATOM   3955  C   THR A 261       1.378 -12.659  -8.149  1.00 80.15           C
ATOM   3956  O   THR A 261       1.329 -12.983  -6.963  1.00 80.15           O
ATOM   3957  HA  THR A 261      -0.298 -13.866  -8.639  1.00 80.15           H
ATOM   3958  CB  THR A 261       1.266 -14.396 -10.023  1.00 80.15           C
ATOM   3959  HB  THR A 261       2.110 -13.933 -10.534  1.00 80.15           H
ATOM   3960  OG1 THR A 261       0.269 -14.963 -10.869  1.00 80.15           O
ATOM   3961  HG1 THR A 261       0.208 -14.443 -11.721  1.00 80.15           H
ATOM   3962  CG2 THR A 261       1.763 -15.579  -9.188  1.00 80.15           C
ATOM   3963 1HG2 THR A 261       0.912 -16.084  -8.731  1.00 80.15           H
ATOM   3964 2HG2 THR A 261       2.433 -15.217  -8.409  1.00 80.15           H
ATOM   3965 3HG2 THR A 261       2.297 -16.278  -9.831  1.00 80.15           H
ATOM   3966  HN  THR A 261       0.167 -12.509 -11.052  1.00 80.15           H
ATOM   3967  N   VAL A 262       2.159 -11.705  -8.634  1.00 82.52           N
ATOM   3968  CA  VAL A 262       3.098 -10.999  -7.779  1.00 82.52           C
ATOM   3969  C   VAL A 262       2.325 -10.239  -6.699  1.00 82.52           C
ATOM   3970  O   VAL A 262       2.708 -10.254  -5.530  1.00 82.52           O
ATOM   3971  HA  VAL A 262       3.730 -11.745  -7.298  1.00 82.52           H
ATOM   3972  CB  VAL A 262       3.994 -10.091  -8.623  1.00 82.52           C
ATOM   3973  HB  VAL A 262       3.351  -9.465  -9.241  1.00 82.52           H
ATOM   3974  CG1 VAL A 262       4.834  -9.171  -7.736  1.00 82.52           C
ATOM   3975 1HG1 VAL A 262       4.175  -8.547  -7.132  1.00 82.52           H
ATOM   3976 2HG1 VAL A 262       5.464  -9.773  -7.081  1.00 82.52           H
ATOM   3977 3HG1 VAL A 262       5.462  -8.536  -8.361  1.00 82.52           H
ATOM   3978  CG2 VAL A 262       4.884 -10.914  -9.557  1.00 82.52           C
ATOM   3979 1HG2 VAL A 262       5.516 -11.577  -8.966  1.00 82.52           H
ATOM   3980 2HG2 VAL A 262       4.260 -11.508 -10.225  1.00 82.52           H
ATOM   3981 3HG2 VAL A 262       5.511 -10.244 -10.145  1.00 82.52           H
ATOM   3982  HN  VAL A 262       2.157 -11.414  -9.591  1.00 82.52           H
ATOM   3983  N   PHE A 263       1.251  -9.593  -7.129  1.00 73.70           N
ATOM   3984  CA  PHE A 263       0.427  -8.820  -6.215  1.00 73.70           C
ATOM   3985  C   PHE A 263      -0.147  -9.709  -5.110  1.00 73.70           C
ATOM   3986  O   PHE A 263      -0.003  -9.406  -3.927  1.00 73.70           O
ATOM   3987  HA  PHE A 263       1.065  -8.057  -5.770  1.00 73.70           H
ATOM   3988  CB  PHE A 263      -0.726  -8.238  -7.036  1.00 73.70           C
ATOM   3989 1HB  PHE A 263      -0.314  -7.623  -7.836  1.00 73.70           H
ATOM   3990 2HB  PHE A 263      -1.270  -9.055  -7.510  1.00 73.70           H
ATOM   3991  CG  PHE A 263      -1.708  -7.396  -6.219  1.00 73.70           C
ATOM   3992  CD1 PHE A 263      -2.821  -7.972  -5.690  1.00 73.70           C
ATOM   3993  HD1 PHE A 263      -3.012  -9.033  -5.848  1.00 73.70           H
ATOM   3994  CD2 PHE A 263      -1.469  -6.072  -6.022  1.00 73.70           C
ATOM   3995  HD2 PHE A 263      -0.577  -5.610  -6.447  1.00 73.70           H
ATOM   3996  CE1 PHE A 263      -3.732  -7.191  -4.932  1.00 73.70           C
ATOM   3997  HE1 PHE A 263      -4.624  -7.652  -4.508  1.00 73.70           H
ATOM   3998  CE2 PHE A 263      -2.380  -5.291  -5.264  1.00 73.70           C
ATOM   3999  HE2 PHE A 263      -2.189  -4.229  -5.107  1.00 73.70           H
ATOM   4000  CZ  PHE A 263      -3.493  -5.866  -4.735  1.00 73.70           C
ATOM   4001  HZ  PHE A 263      -4.193  -5.267  -4.153  1.00 73.70           H
ATOM   4002  HN  PHE A 263       0.943  -9.591  -8.080  1.00 73.70           H
ATOM   4003  N   VAL A 264      -0.787 -10.788  -5.536  1.00 81.79           N
ATOM   4004  CA  VAL A 264      -1.503 -11.648  -4.608  1.00 81.79           C
ATOM   4005  C   VAL A 264      -0.518 -12.224  -3.589  1.00 81.79           C
ATOM   4006  O   VAL A 264      -0.788 -12.221  -2.389  1.00 81.79           O
ATOM   4007  HA  VAL A 264      -2.231 -11.030  -4.082  1.00 81.79           H
ATOM   4008  CB  VAL A 264      -2.267 -12.727  -5.378  1.00 81.79           C
ATOM   4009  HB  VAL A 264      -1.560 -13.234  -6.036  1.00 81.79           H
ATOM   4010  CG1 VAL A 264      -2.852 -13.771  -4.425  1.00 81.79           C
ATOM   4011 1HG1 VAL A 264      -2.046 -14.245  -3.865  1.00 81.79           H
ATOM   4012 2HG1 VAL A 264      -3.538 -13.285  -3.732  1.00 81.79           H
ATOM   4013 3HG1 VAL A 264      -3.389 -14.526  -4.998  1.00 81.79           H
ATOM   4014  CG2 VAL A 264      -3.360 -12.108  -6.252  1.00 81.79           C
ATOM   4015 1HG2 VAL A 264      -4.064 -11.565  -5.622  1.00 81.79           H
ATOM   4016 2HG2 VAL A 264      -2.907 -11.422  -6.968  1.00 81.79           H
ATOM   4017 3HG2 VAL A 264      -3.886 -12.898  -6.788  1.00 81.79           H
ATOM   4018  HN  VAL A 264      -0.821 -11.078  -6.492  1.00 81.79           H
ATOM   4019  N   LEU A 265       0.603 -12.706  -4.105  1.00 86.11           N
ATOM   4020  CA  LEU A 265       1.567 -13.409  -3.275  1.00 86.11           C
ATOM   4021  C   LEU A 265       2.140 -12.444  -2.236  1.00 86.11           C
ATOM   4022  O   LEU A 265       2.486 -12.852  -1.129  1.00 86.11           O
ATOM   4023  HA  LEU A 265       1.031 -14.201  -2.752  1.00 86.11           H
ATOM   4024  CB  LEU A 265       2.632 -14.081  -4.144  1.00 86.11           C
ATOM   4025 1HB  LEU A 265       3.016 -13.343  -4.849  1.00 86.11           H
ATOM   4026 2HB  LEU A 265       3.464 -14.373  -3.503  1.00 86.11           H
ATOM   4027  CG  LEU A 265       2.177 -15.310  -4.933  1.00 86.11           C
ATOM   4028  HG  LEU A 265       1.335 -15.020  -5.562  1.00 86.11           H
ATOM   4029  CD1 LEU A 265       3.286 -15.806  -5.864  1.00 86.11           C
ATOM   4030 1HD1 LEU A 265       3.549 -15.016  -6.568  1.00 86.11           H
ATOM   4031 2HD1 LEU A 265       4.163 -16.074  -5.274  1.00 86.11           H
ATOM   4032 3HD1 LEU A 265       2.936 -16.680  -6.413  1.00 86.11           H
ATOM   4033  CD2 LEU A 265       1.682 -16.412  -3.994  1.00 86.11           C
ATOM   4034 1HD2 LEU A 265       2.488 -16.707  -3.323  1.00 86.11           H
ATOM   4035 2HD2 LEU A 265       0.840 -16.040  -3.410  1.00 86.11           H
ATOM   4036 3HD2 LEU A 265       1.365 -17.274  -4.581  1.00 86.11           H
ATOM   4037  HN  LEU A 265       0.857 -12.622  -5.069  1.00 86.11           H
ATOM   4038  N   SER A 266       2.221 -11.181  -2.630  1.00 87.60           N
ATOM   4039  CA  SER A 266       2.859 -10.177  -1.795  1.00 87.60           C
ATOM   4040  C   SER A 266       1.856  -9.627  -0.780  1.00 87.60           C
ATOM   4041  O   SER A 266       2.204  -9.389   0.376  1.00 87.60           O
ATOM   4042  HA  SER A 266       3.672 -10.697  -1.288  1.00 87.60           H
ATOM   4043  CB  SER A 266       3.434  -9.041  -2.643  1.00 87.60           C
ATOM   4044 1HB  SER A 266       3.849  -8.274  -1.989  1.00 87.60           H
ATOM   4045 2HB  SER A 266       4.256  -9.421  -3.250  1.00 87.60           H
ATOM   4046  OG  SER A 266       2.449  -8.457  -3.492  1.00 87.60           O
ATOM   4047  HG  SER A 266       2.611  -8.727  -4.441  1.00 87.60           H
ATOM   4048  HN  SER A 266       1.862 -10.842  -3.499  1.00 87.60           H
ATOM   4049  N   GLN A 267       0.631  -9.440  -1.248  1.00 83.04           N
ATOM   4050  CA  GLN A 267      -0.353  -8.686  -0.490  1.00 83.04           C
ATOM   4051  C   GLN A 267      -1.141  -9.617   0.433  1.00 83.04           C
ATOM   4052  O   GLN A 267      -1.562  -9.213   1.516  1.00 83.04           O
ATOM   4053  HA  GLN A 267       0.222  -7.975   0.104  1.00 83.04           H
ATOM   4054  CB  GLN A 267      -1.291  -7.916  -1.422  1.00 83.04           C
ATOM   4055 1HB  GLN A 267      -1.754  -8.606  -2.128  1.00 83.04           H
ATOM   4056 2HB  GLN A 267      -2.096  -7.465  -0.842  1.00 83.04           H
ATOM   4057  CG  GLN A 267      -0.533  -6.828  -2.186  1.00 83.04           C
ATOM   4058 1HG  GLN A 267       0.305  -7.273  -2.723  1.00 83.04           H
ATOM   4059 2HG  GLN A 267      -1.189  -6.380  -2.933  1.00 83.04           H
ATOM   4060  CD  GLN A 267      -0.020  -5.746  -1.234  1.00 83.04           C
ATOM   4061  OE1 GLN A 267      -0.583  -5.490  -0.183  1.00 83.04           O
ATOM   4062  NE2 GLN A 267       1.077  -5.127  -1.661  1.00 83.04           N
ATOM   4063 1HE2 GLN A 267       1.490  -5.385  -2.534  1.00 83.04           H
ATOM   4064 2HE2 GLN A 267       1.490  -4.403  -1.108  1.00 83.04           H
ATOM   4065  HN  GLN A 267       0.307  -9.794  -2.125  1.00 83.04           H
ATOM   4066  N   PHE A 268      -1.315 -10.847  -0.029  1.00 90.03           N
ATOM   4067  CA  PHE A 268      -2.228 -11.769   0.625  1.00 90.03           C
ATOM   4068  C   PHE A 268      -1.786 -12.052   2.062  1.00 90.03           C
ATOM   4069  O   PHE A 268      -2.566 -11.889   2.999  1.00 90.03           O
ATOM   4070  HA  PHE A 268      -3.211 -11.299   0.635  1.00 90.03           H
ATOM   4071  CB  PHE A 268      -2.193 -13.074  -0.173  1.00 90.03           C
ATOM   4072 1HB  PHE A 268      -2.429 -12.858  -1.215  1.00 90.03           H
ATOM   4073 2HB  PHE A 268      -1.179 -13.474  -0.152  1.00 90.03           H
ATOM   4074  CG  PHE A 268      -3.158 -14.144   0.342  1.00 90.03           C
ATOM   4075  CD1 PHE A 268      -2.696 -15.156   1.125  1.00 90.03           C
ATOM   4076  HD1 PHE A 268      -1.639 -15.204   1.387  1.00 90.03           H
ATOM   4077  CD2 PHE A 268      -4.477 -14.084   0.016  1.00 90.03           C
ATOM   4078  HD2 PHE A 268      -4.846 -13.274  -0.612  1.00 90.03           H
ATOM   4079  CE1 PHE A 268      -3.592 -16.149   1.603  1.00 90.03           C
ATOM   4080  HE1 PHE A 268      -3.222 -16.960   2.231  1.00 90.03           H
ATOM   4081  CE2 PHE A 268      -5.372 -15.078   0.494  1.00 90.03           C
ATOM   4082  HE2 PHE A 268      -6.429 -15.029   0.232  1.00 90.03           H
ATOM   4083  CZ  PHE A 268      -4.911 -16.089   1.277  1.00 90.03           C
ATOM   4084  HZ  PHE A 268      -5.598 -16.851   1.644  1.00 90.03           H
ATOM   4085  HN  PHE A 268      -0.848 -11.214  -0.832  1.00 90.03           H
ATOM   4086  N   PRO A 269      -0.531 -12.478   2.262  1.00 93.57           N
ATOM   4087  CA  PRO A 269      -0.053 -12.812   3.606  1.00 93.57           C
ATOM   4088  C   PRO A 269      -0.286 -11.685   4.598  1.00 93.57           C
ATOM   4089  O   PRO A 269      -0.740 -11.921   5.717  1.00 93.57           O
ATOM   4090  HA  PRO A 269      -0.612 -13.660   4.002  1.00 93.57           H
ATOM   4091  CB  PRO A 269       1.437 -13.090   3.402  1.00 93.57           C
ATOM   4092 1HB  PRO A 269       2.037 -12.193   3.554  1.00 93.57           H
ATOM   4093 2HB  PRO A 269       1.805 -13.841   4.101  1.00 93.57           H
ATOM   4094  CG  PRO A 269       1.511 -13.578   1.960  1.00 93.57           C
ATOM   4095 1HG  PRO A 269       2.517 -13.483   1.551  1.00 93.57           H
ATOM   4096 2HG  PRO A 269       1.244 -14.632   1.875  1.00 93.57           H
ATOM   4097  CD  PRO A 269       0.517 -12.678   1.245  1.00 93.57           C
ATOM   4098 1HD  PRO A 269       0.969 -11.732   0.946  1.00 93.57           H
ATOM   4099 2HD  PRO A 269       0.128 -13.143   0.339  1.00 93.57           H
ATOM   4100  N   TYR A 270       0.035 -10.477   4.158  1.00 91.08           N
ATOM   4101  CA  TYR A 270      -0.075  -9.312   5.021  1.00 91.08           C
ATOM   4102  C   TYR A 270      -1.525  -9.086   5.454  1.00 91.08           C
ATOM   4103  O   TYR A 270      -1.796  -8.859   6.632  1.00 91.08           O
ATOM   4104  HA  TYR A 270       0.537  -9.490   5.905  1.00 91.08           H
ATOM   4105  CB  TYR A 270       0.385  -8.120   4.180  1.00 91.08           C
ATOM   4106 1HB  TYR A 270       1.450  -8.223   3.974  1.00 91.08           H
ATOM   4107 2HB  TYR A 270      -0.130  -8.145   3.220  1.00 91.08           H
ATOM   4108  CG  TYR A 270       0.138  -6.761   4.840  1.00 91.08           C
ATOM   4109  CD1 TYR A 270      -0.761  -5.876   4.280  1.00 91.08           C
ATOM   4110  HD1 TYR A 270      -1.295  -6.145   3.369  1.00 91.08           H
ATOM   4111  CD2 TYR A 270       0.814  -6.422   5.994  1.00 91.08           C
ATOM   4112  HD2 TYR A 270       1.524  -7.121   6.435  1.00 91.08           H
ATOM   4113  CE1 TYR A 270      -0.993  -4.598   4.901  1.00 91.08           C
ATOM   4114  HE1 TYR A 270      -1.700  -3.889   4.470  1.00 91.08           H
ATOM   4115  CE2 TYR A 270       0.582  -5.143   6.614  1.00 91.08           C
ATOM   4116  HE2 TYR A 270       1.109  -4.862   7.526  1.00 91.08           H
ATOM   4117  CZ  TYR A 270      -0.310  -4.294   6.037  1.00 91.08           C
ATOM   4118  OH  TYR A 270      -0.530  -3.087   6.624  1.00 91.08           O
ATOM   4119  HH  TYR A 270      -0.127  -3.073   7.539  1.00 91.08           H
ATOM   4120  HN  TYR A 270       0.364 -10.288   3.233  1.00 91.08           H
ATOM   4121  N   ASN A 271      -2.419  -9.156   4.478  1.00 89.30           N
ATOM   4122  CA  ASN A 271      -3.817  -8.843   4.720  1.00 89.30           C
ATOM   4123  C   ASN A 271      -4.445  -9.952   5.566  1.00 89.30           C
ATOM   4124  O   ASN A 271      -5.440  -9.726   6.253  1.00 89.30           O
ATOM   4125  HA  ASN A 271      -3.810  -7.881   5.232  1.00 89.30           H
ATOM   4126  CB  ASN A 271      -4.596  -8.751   3.406  1.00 89.30           C
ATOM   4127 1HB  ASN A 271      -4.302  -9.569   2.747  1.00 89.30           H
ATOM   4128 2HB  ASN A 271      -5.661  -8.867   3.602  1.00 89.30           H
ATOM   4129  CG  ASN A 271      -4.343  -7.412   2.711  1.00 89.30           C
ATOM   4130  OD1 ASN A 271      -4.901  -6.386   3.061  1.00 89.30           O
ATOM   4131  ND2 ASN A 271      -3.471  -7.480   1.708  1.00 89.30           N
ATOM   4132 1HD2 ASN A 271      -3.048  -8.354   1.471  1.00 89.30           H
ATOM   4133 2HD2 ASN A 271      -3.240  -6.656   1.191  1.00 89.30           H
ATOM   4134  HN  ASN A 271      -2.201  -9.421   3.539  1.00 89.30           H
ATOM   4135  N   CYS A 272      -3.838 -11.127   5.488  1.00 94.33           N
ATOM   4136  CA  CYS A 272      -4.236 -12.233   6.344  1.00 94.33           C
ATOM   4137  C   CYS A 272      -4.026 -11.812   7.800  1.00 94.33           C
ATOM   4138  O   CYS A 272      -4.921 -11.966   8.629  1.00 94.33           O
ATOM   4139  HA  CYS A 272      -5.290 -12.420   6.143  1.00 94.33           H
ATOM   4140  CB  CYS A 272      -3.472 -13.514   6.004  1.00 94.33           C
ATOM   4141 1HB  CYS A 272      -2.403 -13.305   5.944  1.00 94.33           H
ATOM   4142 2HB  CYS A 272      -3.609 -14.250   6.796  1.00 94.33           H
ATOM   4143  SG  CYS A 272      -4.065 -14.192   4.411  1.00 94.33           S
ATOM   4144  HG  CYS A 272      -3.454 -13.295   3.642  1.00 94.33           H
ATOM   4145  HN  CYS A 272      -3.090 -11.329   4.857  1.00 94.33           H
ATOM   4146  N   ILE A 273      -2.837 -11.291   8.067  1.00 93.24           N
ATOM   4147  CA  ILE A 273      -2.491 -10.867   9.413  1.00 93.24           C
ATOM   4148  C   ILE A 273      -3.356  -9.667   9.803  1.00 93.24           C
ATOM   4149  O   ILE A 273      -3.823  -9.577  10.937  1.00 93.24           O
ATOM   4150  HA  ILE A 273      -2.723 -11.693  10.085  1.00 93.24           H
ATOM   4151  CB  ILE A 273      -0.988 -10.604   9.521  1.00 93.24           C
ATOM   4152  HB  ILE A 273      -0.718  -9.852   8.779  1.00 93.24           H
ATOM   4153  CG1 ILE A 273      -0.185 -11.866   9.198  1.00 93.24           C
ATOM   4154 1HG1 ILE A 273      -0.395 -12.182   8.176  1.00 93.24           H
ATOM   4155 2HG1 ILE A 273       0.881 -11.646   9.252  1.00 93.24           H
ATOM   4156  CG2 ILE A 273      -0.629 -10.032  10.894  1.00 93.24           C
ATOM   4157 1HG2 ILE A 273      -1.161  -9.093  11.047  1.00 93.24           H
ATOM   4158 2HG2 ILE A 273      -0.917 -10.742  11.670  1.00 93.24           H
ATOM   4159 3HG2 ILE A 273       0.445  -9.854  10.945  1.00 93.24           H
ATOM   4160  CD1 ILE A 273      -0.528 -12.997  10.169  1.00 93.24           C
ATOM   4161 1HD1 ILE A 273      -0.295 -12.686  11.187  1.00 93.24           H
ATOM   4162 2HD1 ILE A 273      -1.590 -13.230  10.095  1.00 93.24           H
ATOM   4163 3HD1 ILE A 273       0.056 -13.882   9.917  1.00 93.24           H
ATOM   4164  HN  ILE A 273      -2.120 -11.156   7.383  1.00 93.24           H
ATOM   4165  N   LEU A 274      -3.542  -8.774   8.842  1.00 90.48           N
ATOM   4166  CA  LEU A 274      -4.309  -7.564   9.083  1.00 90.48           C
ATOM   4167  C   LEU A 274      -5.737  -7.941   9.483  1.00 90.48           C
ATOM   4168  O   LEU A 274      -6.346  -7.277  10.320  1.00 90.48           O
ATOM   4169  HA  LEU A 274      -3.842  -7.043   9.919  1.00 90.48           H
ATOM   4170  CB  LEU A 274      -4.235  -6.633   7.871  1.00 90.48           C
ATOM   4171 1HB  LEU A 274      -3.194  -6.561   7.555  1.00 90.48           H
ATOM   4172 2HB  LEU A 274      -4.785  -7.093   7.050  1.00 90.48           H
ATOM   4173  CG  LEU A 274      -4.774  -5.216   8.079  1.00 90.48           C
ATOM   4174  HG  LEU A 274      -5.761  -5.291   8.538  1.00 90.48           H
ATOM   4175  CD1 LEU A 274      -3.886  -4.428   9.043  1.00 90.48           C
ATOM   4176 1HD1 LEU A 274      -3.856  -4.935  10.007  1.00 90.48           H
ATOM   4177 2HD1 LEU A 274      -2.877  -4.361   8.636  1.00 90.48           H
ATOM   4178 3HD1 LEU A 274      -4.292  -3.425   9.174  1.00 90.48           H
ATOM   4179  CD2 LEU A 274      -4.951  -4.495   6.742  1.00 90.48           C
ATOM   4180 1HD2 LEU A 274      -3.989  -4.431   6.233  1.00 90.48           H
ATOM   4181 2HD2 LEU A 274      -5.655  -5.049   6.120  1.00 90.48           H
ATOM   4182 3HD2 LEU A 274      -5.336  -3.490   6.919  1.00 90.48           H
ATOM   4183  HN  LEU A 274      -3.181  -8.868   7.914  1.00 90.48           H
ATOM   4184  N   LEU A 275      -6.229  -9.005   8.865  1.00 92.68           N
ATOM   4185  CA  LEU A 275      -7.570  -9.484   9.154  1.00 92.68           C
ATOM   4186  C   LEU A 275      -7.639  -9.946  10.611  1.00 92.68           C
ATOM   4187  O   LEU A 275      -8.575  -9.602  11.331  1.00 92.68           O
ATOM   4188  HA  LEU A 275      -8.252  -8.643   9.026  1.00 92.68           H
ATOM   4189  CB  LEU A 275      -7.983 -10.559   8.147  1.00 92.68           C
ATOM   4190 1HB  LEU A 275      -7.912 -10.136   7.145  1.00 92.68           H
ATOM   4191 2HB  LEU A 275      -7.263 -11.375   8.201  1.00 92.68           H
ATOM   4192  CG  LEU A 275      -9.386 -11.142   8.326  1.00 92.68           C
ATOM   4193  HG  LEU A 275      -9.472 -11.518   9.346  1.00 92.68           H
ATOM   4194  CD1 LEU A 275     -10.455 -10.061   8.151  1.00 92.68           C
ATOM   4195 1HD1 LEU A 275     -10.305  -9.278   8.894  1.00 92.68           H
ATOM   4196 2HD1 LEU A 275     -10.380  -9.634   7.151  1.00 92.68           H
ATOM   4197 3HD1 LEU A 275     -11.443 -10.503   8.284  1.00 92.68           H
ATOM   4198  CD2 LEU A 275      -9.611 -12.328   7.387  1.00 92.68           C
ATOM   4199 1HD2 LEU A 275      -9.498 -12.000   6.354  1.00 92.68           H
ATOM   4200 2HD2 LEU A 275      -8.879 -13.106   7.603  1.00 92.68           H
ATOM   4201 3HD2 LEU A 275     -10.616 -12.724   7.535  1.00 92.68           H
ATOM   4202  HN  LEU A 275      -5.729  -9.535   8.181  1.00 92.68           H
ATOM   4203  N   VAL A 276      -6.636 -10.719  11.001  1.00 94.25           N
ATOM   4204  CA  VAL A 276      -6.570 -11.229  12.360  1.00 94.25           C
ATOM   4205  C   VAL A 276      -6.584 -10.056  13.342  1.00 94.25           C
ATOM   4206  O   VAL A 276      -7.315 -10.079  14.331  1.00 94.25           O
ATOM   4207  HA  VAL A 276      -7.459 -11.837  12.527  1.00 94.25           H
ATOM   4208  CB  VAL A 276      -5.343 -12.129  12.521  1.00 94.25           C
ATOM   4209  HB  VAL A 276      -4.467 -11.563  12.203  1.00 94.25           H
ATOM   4210  CG1 VAL A 276      -5.140 -12.522  13.986  1.00 94.25           C
ATOM   4211 1HG1 VAL A 276      -4.996 -11.624  14.587  1.00 94.25           H
ATOM   4212 2HG1 VAL A 276      -6.018 -13.061  14.343  1.00 94.25           H
ATOM   4213 3HG1 VAL A 276      -4.262 -13.161  14.072  1.00 94.25           H
ATOM   4214  CG2 VAL A 276      -5.451 -13.369  11.631  1.00 94.25           C
ATOM   4215 1HG2 VAL A 276      -6.340 -13.937  11.906  1.00 94.25           H
ATOM   4216 2HG2 VAL A 276      -5.524 -13.061  10.588  1.00 94.25           H
ATOM   4217 3HG2 VAL A 276      -4.566 -13.991  11.765  1.00 94.25           H
ATOM   4218  HN  VAL A 276      -5.880 -10.996  10.408  1.00 94.25           H
ATOM   4219  N   GLN A 277      -5.768  -9.059  13.035  1.00 91.23           N
ATOM   4220  CA  GLN A 277      -5.662  -7.888  13.889  1.00 91.23           C
ATOM   4221  C   GLN A 277      -7.008  -7.165  13.968  1.00 91.23           C
ATOM   4222  O   GLN A 277      -7.364  -6.620  15.012  1.00 91.23           O
ATOM   4223  HA  GLN A 277      -5.389  -8.271  14.873  1.00 91.23           H
ATOM   4224  CB  GLN A 277      -4.562  -6.947  13.395  1.00 91.23           C
ATOM   4225 1HB  GLN A 277      -4.677  -6.776  12.325  1.00 91.23           H
ATOM   4226 2HB  GLN A 277      -4.660  -5.978  13.885  1.00 91.23           H
ATOM   4227  CG  GLN A 277      -3.175  -7.528  13.677  1.00 91.23           C
ATOM   4228 1HG  GLN A 277      -3.072  -7.731  14.743  1.00 91.23           H
ATOM   4229 2HG  GLN A 277      -3.064  -8.480  13.159  1.00 91.23           H
ATOM   4230  CD  GLN A 277      -2.075  -6.565  13.227  1.00 91.23           C
ATOM   4231  OE1 GLN A 277      -2.267  -5.718  12.370  1.00 91.23           O
ATOM   4232  NE2 GLN A 277      -0.913  -6.740  13.852  1.00 91.23           N
ATOM   4233 1HE2 GLN A 277      -0.822  -7.454  14.546  1.00 91.23           H
ATOM   4234 2HE2 GLN A 277      -0.132  -6.158  13.626  1.00 91.23           H
ATOM   4235  HN  GLN A 277      -5.186  -9.042  12.221  1.00 91.23           H
ATOM   4236  N   THR A 278      -7.720  -7.184  12.850  1.00 91.85           N
ATOM   4237  CA  THR A 278      -9.000  -6.501  12.767  1.00 91.85           C
ATOM   4238  C   THR A 278     -10.024  -7.176  13.681  1.00 91.85           C
ATOM   4239  O   THR A 278     -10.759  -6.501  14.400  1.00 91.85           O
ATOM   4240  HA  THR A 278      -8.870  -5.482  13.130  1.00 91.85           H
ATOM   4241  CB  THR A 278      -9.424  -6.469  11.297  1.00 91.85           C
ATOM   4242  HB  THR A 278      -9.617  -7.476  10.926  1.00 91.85           H
ATOM   4243  OG1 THR A 278      -8.369  -5.766  10.647  1.00 91.85           O
ATOM   4244  HG1 THR A 278      -7.734  -6.414  10.227  1.00 91.85           H
ATOM   4245  CG2 THR A 278     -10.656  -5.594  11.062  1.00 91.85           C
ATOM   4246 1HG2 THR A 278     -10.440  -4.571  11.371  1.00 91.85           H
ATOM   4247 2HG2 THR A 278     -11.493  -5.980  11.645  1.00 91.85           H
ATOM   4248 3HG2 THR A 278     -10.914  -5.606  10.003  1.00 91.85           H
ATOM   4249  HN  THR A 278      -7.436  -7.653  12.014  1.00 91.85           H
ATOM   4250  N   ILE A 279     -10.041  -8.500  13.623  1.00 92.61           N
ATOM   4251  CA  ILE A 279     -10.968  -9.273  14.431  1.00 92.61           C
ATOM   4252  C   ILE A 279     -10.615  -9.102  15.909  1.00 92.61           C
ATOM   4253  O   ILE A 279     -11.498  -8.917  16.745  1.00 92.61           O
ATOM   4254  HA  ILE A 279     -11.965  -8.865  14.265  1.00 92.61           H
ATOM   4255  CB  ILE A 279     -10.993 -10.732  13.970  1.00 92.61           C
ATOM   4256  HB  ILE A 279      -9.971 -11.111  13.980  1.00 92.61           H
ATOM   4257  CG1 ILE A 279     -11.502 -10.843  12.531  1.00 92.61           C
ATOM   4258 1HG1 ILE A 279     -12.576 -10.657  12.506  1.00 92.61           H
ATOM   4259 2HG1 ILE A 279     -11.031 -10.078  11.914  1.00 92.61           H
ATOM   4260  CG2 ILE A 279     -11.806 -11.598  14.934  1.00 92.61           C
ATOM   4261 1HG2 ILE A 279     -11.359 -11.553  15.927  1.00 92.61           H
ATOM   4262 2HG2 ILE A 279     -12.830 -11.228  14.980  1.00 92.61           H
ATOM   4263 3HG2 ILE A 279     -11.807 -12.630  14.583  1.00 92.61           H
ATOM   4264  CD1 ILE A 279     -11.206 -12.228  11.950  1.00 92.61           C
ATOM   4265 1HD1 ILE A 279     -10.130 -12.401  11.955  1.00 92.61           H
ATOM   4266 2HD1 ILE A 279     -11.699 -12.988  12.556  1.00 92.61           H
ATOM   4267 3HD1 ILE A 279     -11.578 -12.280  10.927  1.00 92.61           H
ATOM   4268  HN  ILE A 279      -9.436  -9.041  13.038  1.00 92.61           H
ATOM   4269  N   ASP A 280      -9.321  -9.169  16.187  1.00 91.81           N
ATOM   4270  CA  ASP A 280      -8.844  -9.073  17.556  1.00 91.81           C
ATOM   4271  C   ASP A 280      -9.180  -7.689  18.114  1.00 91.81           C
ATOM   4272  O   ASP A 280      -9.467  -7.547  19.302  1.00 91.81           O
ATOM   4273  HA  ASP A 280      -9.352  -9.874  18.093  1.00 91.81           H
ATOM   4274  CB  ASP A 280      -7.326  -9.254  17.625  1.00 91.81           C
ATOM   4275 1HB  ASP A 280      -7.045 -10.188  17.138  1.00 91.81           H
ATOM   4276 2HB  ASP A 280      -6.835  -8.449  17.077  1.00 91.81           H
ATOM   4277  CG  ASP A 280      -6.839  -9.262  19.075  1.00 91.81           C
ATOM   4278  OD1 ASP A 280      -7.443 -10.013  19.872  1.00 91.81           O
ATOM   4279  OD2 ASP A 280      -5.875  -8.518  19.354  1.00 91.81           O
ATOM   4280  HN  ASP A 280      -8.606  -9.285  15.498  1.00 91.81           H
ATOM   4281  N   ALA A 281      -9.134  -6.703  17.230  1.00 91.55           N
ATOM   4282  CA  ALA A 281      -9.445  -5.337  17.616  1.00 91.55           C
ATOM   4283  C   ALA A 281     -10.874  -5.277  18.160  1.00 91.55           C
ATOM   4284  O   ALA A 281     -11.184  -4.446  19.012  1.00 91.55           O
ATOM   4285  HA  ALA A 281      -8.752  -5.050  18.408  1.00 91.55           H
ATOM   4286  CB  ALA A 281      -9.237  -4.408  16.419  1.00 91.55           C
ATOM   4287 1HB  ALA A 281      -8.199  -4.465  16.090  1.00 91.55           H
ATOM   4288 2HB  ALA A 281      -9.894  -4.713  15.604  1.00 91.55           H
ATOM   4289 3HB  ALA A 281      -9.470  -3.383  16.709  1.00 91.55           H
ATOM   4290  HN  ALA A 281      -8.891  -6.825  16.268  1.00 91.55           H
ATOM   4291  N   TYR A 282     -11.707  -6.170  17.644  1.00 80.56           N
ATOM   4292  CA  TYR A 282     -13.103  -6.209  18.044  1.00 80.56           C
ATOM   4293  C   TYR A 282     -13.320  -7.208  19.182  1.00 80.56           C
ATOM   4294  O   TYR A 282     -13.962  -6.887  20.180  1.00 80.56           O
ATOM   4295  HA  TYR A 282     -13.383  -5.212  18.386  1.00 80.56           H
ATOM   4296  CB  TYR A 282     -13.881  -6.679  16.813  1.00 80.56           C
ATOM   4297 1HB  TYR A 282     -13.655  -6.016  15.978  1.00 80.56           H
ATOM   4298 2HB  TYR A 282     -13.533  -7.674  16.534  1.00 80.56           H
ATOM   4299  CG  TYR A 282     -15.397  -6.723  17.014  1.00 80.56           C
ATOM   4300  CD1 TYR A 282     -16.032  -7.932  17.212  1.00 80.56           C
ATOM   4301  HD1 TYR A 282     -15.453  -8.856  17.224  1.00 80.56           H
ATOM   4302  CD2 TYR A 282     -16.129  -5.553  16.999  1.00 80.56           C
ATOM   4303  HD2 TYR A 282     -15.628  -4.598  16.843  1.00 80.56           H
ATOM   4304  CE1 TYR A 282     -17.459  -7.974  17.401  1.00 80.56           C
ATOM   4305  HE1 TYR A 282     -17.973  -8.922  17.558  1.00 80.56           H
ATOM   4306  CE2 TYR A 282     -17.556  -5.595  17.188  1.00 80.56           C
ATOM   4307  HE2 TYR A 282     -18.146  -4.679  17.178  1.00 80.56           H
ATOM   4308  CZ  TYR A 282     -18.150  -6.803  17.380  1.00 80.56           C
ATOM   4309  OH  TYR A 282     -19.498  -6.842  17.560  1.00 80.56           O
ATOM   4310  HH  TYR A 282     -19.872  -5.915  17.546  1.00 80.56           H
ATOM   4311  HN  TYR A 282     -11.442  -6.855  16.966  1.00 80.56           H
ATOM   4312  N   ALA A 283     -12.771  -8.399  18.993  1.00 89.51           N
ATOM   4313  CA  ALA A 283     -13.113  -9.524  19.847  1.00 89.51           C
ATOM   4314  C   ALA A 283     -12.124  -9.592  21.013  1.00 89.51           C
ATOM   4315  O   ALA A 283     -12.426 -10.172  22.055  1.00 89.51           O
ATOM   4316  HA  ALA A 283     -14.114  -9.350  20.241  1.00 89.51           H
ATOM   4317  CB  ALA A 283     -13.125 -10.810  19.018  1.00 89.51           C
ATOM   4318 1HB  ALA A 283     -13.864 -10.721  18.222  1.00 89.51           H
ATOM   4319 2HB  ALA A 283     -12.139 -10.971  18.583  1.00 89.51           H
ATOM   4320 3HB  ALA A 283     -13.381 -11.653  19.659  1.00 89.51           H
ATOM   4321  HN  ALA A 283     -12.107  -8.601  18.274  1.00 89.51           H
ATOM   4322  N   MET A 284     -10.963  -8.990  20.798  1.00 82.75           N
ATOM   4323  CA  MET A 284      -9.915  -9.005  21.805  1.00 82.75           C
ATOM   4324  C   MET A 284      -9.701 -10.418  22.352  1.00 82.75           C
ATOM   4325  O   MET A 284      -9.594 -10.609  23.563  1.00 82.75           O
ATOM   4326  HA  MET A 284      -9.014  -8.665  21.295  1.00 82.75           H
ATOM   4327  CB  MET A 284     -10.294  -8.065  22.951  1.00 82.75           C
ATOM   4328 1HB  MET A 284     -11.206  -8.421  23.432  1.00 82.75           H
ATOM   4329 2HB  MET A 284      -9.510  -8.074  23.708  1.00 82.75           H
ATOM   4330  CG  MET A 284     -10.504  -6.637  22.443  1.00 82.75           C
ATOM   4331 1HG  MET A 284      -9.594  -6.276  21.963  1.00 82.75           H
ATOM   4332 2HG  MET A 284     -11.290  -6.623  21.687  1.00 82.75           H
ATOM   4333  SD  MET A 284     -10.944  -5.565  23.800  1.00 82.75           S
ATOM   4334  CE  MET A 284     -12.484  -4.904  23.186  1.00 82.75           C
ATOM   4335 1HE  MET A 284     -12.306  -4.380  22.247  1.00 82.75           H
ATOM   4336 2HE  MET A 284     -13.188  -5.719  23.019  1.00 82.75           H
ATOM   4337 3HE  MET A 284     -12.898  -4.209  23.916  1.00 82.75           H
ATOM   4338  HN  MET A 284     -10.734  -8.500  19.957  1.00 82.75           H
ATOM   4339  N   PHE A 285      -9.644 -11.371  21.434  1.00 85.50           N
ATOM   4340  CA  PHE A 285      -9.626 -12.774  21.813  1.00 85.50           C
ATOM   4341  C   PHE A 285      -8.200 -13.243  22.111  1.00 85.50           C
ATOM   4342  O   PHE A 285      -8.001 -14.312  22.685  1.00 85.50           O
ATOM   4343  HA  PHE A 285     -10.235 -12.875  22.711  1.00 85.50           H
ATOM   4344  CB  PHE A 285     -10.171 -13.566  20.623  1.00 85.50           C
ATOM   4345 1HB  PHE A 285     -10.343 -14.597  20.933  1.00 85.50           H
ATOM   4346 2HB  PHE A 285     -11.139 -13.153  20.338  1.00 85.50           H
ATOM   4347  CG  PHE A 285      -9.252 -13.563  19.400  1.00 85.50           C
ATOM   4348  CD1 PHE A 285      -9.379 -12.593  18.456  1.00 85.50           C
ATOM   4349  HD1 PHE A 285     -10.136 -11.817  18.570  1.00 85.50           H
ATOM   4350  CD2 PHE A 285      -8.308 -14.532  19.256  1.00 85.50           C
ATOM   4351  HD2 PHE A 285      -8.206 -15.310  20.013  1.00 85.50           H
ATOM   4352  CE1 PHE A 285      -8.526 -12.590  17.320  1.00 85.50           C
ATOM   4353  HE1 PHE A 285      -8.628 -11.812  16.564  1.00 85.50           H
ATOM   4354  CE2 PHE A 285      -7.455 -14.529  18.121  1.00 85.50           C
ATOM   4355  HE2 PHE A 285      -6.698 -15.305  18.006  1.00 85.50           H
ATOM   4356  CZ  PHE A 285      -7.582 -13.559  17.177  1.00 85.50           C
ATOM   4357  HZ  PHE A 285      -6.927 -13.557  16.306  1.00 85.50           H
ATOM   4358  HN  PHE A 285      -9.612 -11.199  20.450  1.00 85.50           H
ATOM   4359  N   ILE A 286      -7.244 -12.418  21.709  1.00 86.61           N
ATOM   4360  CA  ILE A 286      -5.844 -12.720  21.952  1.00 86.61           C
ATOM   4361  C   ILE A 286      -5.464 -12.259  23.360  1.00 86.61           C
ATOM   4362  O   ILE A 286      -5.276 -11.066  23.597  1.00 86.61           O
ATOM   4363  HA  ILE A 286      -5.730 -13.803  21.901  1.00 86.61           H
ATOM   4364  CB  ILE A 286      -4.967 -12.121  20.851  1.00 86.61           C
ATOM   4365  HB  ILE A 286      -5.116 -11.041  20.845  1.00 86.61           H
ATOM   4366  CG1 ILE A 286      -5.384 -12.642  19.474  1.00 86.61           C
ATOM   4367 1HG1 ILE A 286      -5.205 -13.715  19.418  1.00 86.61           H
ATOM   4368 2HG1 ILE A 286      -6.453 -12.489  19.331  1.00 86.61           H
ATOM   4369  CG2 ILE A 286      -3.484 -12.370  21.133  1.00 86.61           C
ATOM   4370 1HG2 ILE A 286      -3.213 -11.911  22.084  1.00 86.61           H
ATOM   4371 2HG2 ILE A 286      -3.299 -13.443  21.182  1.00 86.61           H
ATOM   4372 3HG2 ILE A 286      -2.884 -11.934  20.335  1.00 86.61           H
ATOM   4373  CD1 ILE A 286      -4.609 -11.932  18.362  1.00 86.61           C
ATOM   4374 1HD1 ILE A 286      -4.809 -10.861  18.406  1.00 86.61           H
ATOM   4375 2HD1 ILE A 286      -3.541 -12.107  18.493  1.00 86.61           H
ATOM   4376 3HD1 ILE A 286      -4.924 -12.321  17.394  1.00 86.61           H
ATOM   4377  HN  ILE A 286      -7.413 -11.559  21.226  1.00 86.61           H
ATOM   4378  N   SER A 287      -5.362 -13.227  24.259  1.00 85.11           N
ATOM   4379  CA  SER A 287      -5.033 -12.932  25.643  1.00 85.11           C
ATOM   4380  C   SER A 287      -3.623 -13.431  25.963  1.00 85.11           C
ATOM   4381  O   SER A 287      -3.044 -13.054  26.981  1.00 85.11           O
ATOM   4382  HA  SER A 287      -5.083 -11.847  25.726  1.00 85.11           H
ATOM   4383  CB  SER A 287      -6.049 -13.564  26.597  1.00 85.11           C
ATOM   4384 1HB  SER A 287      -5.759 -13.354  27.626  1.00 85.11           H
ATOM   4385 2HB  SER A 287      -7.026 -13.106  26.442  1.00 85.11           H
ATOM   4386  OG  SER A 287      -6.151 -14.973  26.411  1.00 85.11           O
ATOM   4387  HG  SER A 287      -6.849 -15.349  27.020  1.00 85.11           H
ATOM   4388  HN  SER A 287      -5.499 -14.196  24.054  1.00 85.11           H
ATOM   4389  N   ASN A 288      -3.110 -14.271  25.076  1.00 85.89           N
ATOM   4390  CA  ASN A 288      -1.809 -14.881  25.287  1.00 85.89           C
ATOM   4391  C   ASN A 288      -0.726 -13.988  24.678  1.00 85.89           C
ATOM   4392  O   ASN A 288      -0.756 -13.697  23.483  1.00 85.89           O
ATOM   4393  HA  ASN A 288      -1.710 -14.977  26.369  1.00 85.89           H
ATOM   4394  CB  ASN A 288      -1.727 -16.251  24.612  1.00 85.89           C
ATOM   4395 1HB  ASN A 288      -2.590 -16.853  24.896  1.00 85.89           H
ATOM   4396 2HB  ASN A 288      -1.764 -16.130  23.529  1.00 85.89           H
ATOM   4397  CG  ASN A 288      -0.440 -16.980  25.004  1.00 85.89           C
ATOM   4398  OD1 ASN A 288       0.610 -16.385  25.188  1.00 85.89           O
ATOM   4399  ND2 ASN A 288      -0.578 -18.297  25.122  1.00 85.89           N
ATOM   4400 1HD2 ASN A 288      -1.468 -18.723  24.958  1.00 85.89           H
ATOM   4401 2HD2 ASN A 288       0.207 -18.862  25.376  1.00 85.89           H
ATOM   4402  HN  ASN A 288      -3.568 -14.535  24.227  1.00 85.89           H
ATOM   4403  N   CYS A 289       0.204 -13.577  25.527  1.00 90.57           N
ATOM   4404  CA  CYS A 289       1.247 -12.656  25.107  1.00 90.57           C
ATOM   4405  C   CYS A 289       2.082 -13.338  24.021  1.00 90.57           C
ATOM   4406  O   CYS A 289       2.457 -12.708  23.034  1.00 90.57           O
ATOM   4407  HA  CYS A 289       0.744 -11.774  24.711  1.00 90.57           H
ATOM   4408  CB  CYS A 289       2.108 -12.200  26.286  1.00 90.57           C
ATOM   4409 1HB  CYS A 289       1.476 -11.769  27.063  1.00 90.57           H
ATOM   4410 2HB  CYS A 289       2.617 -13.056  26.728  1.00 90.57           H
ATOM   4411  SG  CYS A 289       3.335 -10.964  25.724  1.00 90.57           S
ATOM   4412  HN  CYS A 289       0.253 -13.862  26.484  1.00 90.57           H
ATOM   4413  N   ALA A 290       2.348 -14.618  24.241  1.00 92.65           N
ATOM   4414  CA  ALA A 290       3.214 -15.366  23.346  1.00 92.65           C
ATOM   4415  C   ALA A 290       2.617 -15.355  21.937  1.00 92.65           C
ATOM   4416  O   ALA A 290       3.345 -15.254  20.951  1.00 92.65           O
ATOM   4417  HA  ALA A 290       4.182 -14.865  23.325  1.00 92.65           H
ATOM   4418  CB  ALA A 290       3.405 -16.784  23.887  1.00 92.65           C
ATOM   4419 1HB  ALA A 290       3.859 -16.737  24.877  1.00 92.65           H
ATOM   4420 2HB  ALA A 290       2.437 -17.281  23.955  1.00 92.65           H
ATOM   4421 3HB  ALA A 290       4.055 -17.345  23.216  1.00 92.65           H
ATOM   4422  HN  ALA A 290       1.984 -15.140  25.012  1.00 92.65           H
ATOM   4423  N   VAL A 291       1.297 -15.461  21.888  1.00 92.85           N
ATOM   4424  CA  VAL A 291       0.592 -15.442  20.618  1.00 92.85           C
ATOM   4425  C   VAL A 291       0.678 -14.040  20.012  1.00 92.85           C
ATOM   4426  O   VAL A 291       0.875 -13.891  18.807  1.00 92.85           O
ATOM   4427  HA  VAL A 291       1.095 -16.143  19.952  1.00 92.85           H
ATOM   4428  CB  VAL A 291      -0.848 -15.922  20.812  1.00 92.85           C
ATOM   4429  HB  VAL A 291      -1.327 -15.263  21.536  1.00 92.85           H
ATOM   4430  CG1 VAL A 291      -1.636 -15.835  19.503  1.00 92.85           C
ATOM   4431 1HG1 VAL A 291      -1.656 -14.800  19.160  1.00 92.85           H
ATOM   4432 2HG1 VAL A 291      -1.158 -16.459  18.748  1.00 92.85           H
ATOM   4433 3HG1 VAL A 291      -2.656 -16.182  19.669  1.00 92.85           H
ATOM   4434  CG2 VAL A 291      -0.880 -17.344  21.377  1.00 92.85           C
ATOM   4435 1HG2 VAL A 291      -0.376 -18.021  20.687  1.00 92.85           H
ATOM   4436 2HG2 VAL A 291      -0.372 -17.363  22.341  1.00 92.85           H
ATOM   4437 3HG2 VAL A 291      -1.915 -17.661  21.505  1.00 92.85           H
ATOM   4438  HN  VAL A 291       0.713 -15.557  22.694  1.00 92.85           H
ATOM   4439  N   SER A 292       0.525 -13.046  20.876  1.00 93.15           N
ATOM   4440  CA  SER A 292       0.517 -11.663  20.432  1.00 93.15           C
ATOM   4441  C   SER A 292       1.864 -11.309  19.797  1.00 93.15           C
ATOM   4442  O   SER A 292       1.910 -10.696  18.732  1.00 93.15           O
ATOM   4443  HA  SER A 292      -0.282 -11.602  19.693  1.00 93.15           H
ATOM   4444  CB  SER A 292       0.212 -10.714  21.592  1.00 93.15           C
ATOM   4445 1HB  SER A 292      -0.698 -11.040  22.097  1.00 93.15           H
ATOM   4446 2HB  SER A 292       1.018 -10.764  22.324  1.00 93.15           H
ATOM   4447  OG  SER A 292       0.053  -9.367  21.153  1.00 93.15           O
ATOM   4448  HG  SER A 292      -0.791  -9.278  20.623  1.00 93.15           H
ATOM   4449  HN  SER A 292       0.409 -13.175  21.861  1.00 93.15           H
ATOM   4450  N   THR A 293       2.927 -11.711  20.479  1.00 89.48           N
ATOM   4451  CA  THR A 293       4.270 -11.377  20.037  1.00 89.48           C
ATOM   4452  C   THR A 293       4.561 -12.022  18.680  1.00 89.48           C
ATOM   4453  O   THR A 293       5.166 -11.398  17.809  1.00 89.48           O
ATOM   4454  HA  THR A 293       4.326 -10.297  19.896  1.00 89.48           H
ATOM   4455  CB  THR A 293       5.248 -11.801  21.134  1.00 89.48           C
ATOM   4456  HB  THR A 293       6.277 -11.602  20.835  1.00 89.48           H
ATOM   4457  OG1 THR A 293       4.931 -13.170  21.372  1.00 89.48           O
ATOM   4458  HG1 THR A 293       5.373 -13.748  20.686  1.00 89.48           H
ATOM   4459  CG2 THR A 293       4.963 -11.114  22.471  1.00 89.48           C
ATOM   4460 1HG2 THR A 293       3.956 -11.369  22.802  1.00 89.48           H
ATOM   4461 2HG2 THR A 293       5.043 -10.034  22.349  1.00 89.48           H
ATOM   4462 3HG2 THR A 293       5.686 -11.451  23.214  1.00 89.48           H
ATOM   4463  HN  THR A 293       2.881 -12.255  21.317  1.00 89.48           H
ATOM   4464  N   ASN A 294       4.116 -13.262  18.543  1.00 91.37           N
ATOM   4465  CA  ASN A 294       4.342 -14.007  17.316  1.00 91.37           C
ATOM   4466  C   ASN A 294       3.584 -13.335  16.170  1.00 91.37           C
ATOM   4467  O   ASN A 294       4.085 -13.261  15.049  1.00 91.37           O
ATOM   4468  HA  ASN A 294       5.422 -13.992  17.167  1.00 91.37           H
ATOM   4469  CB  ASN A 294       3.833 -15.444  17.442  1.00 91.37           C
ATOM   4470 1HB  ASN A 294       2.846 -15.445  17.906  1.00 91.37           H
ATOM   4471 2HB  ASN A 294       3.718 -15.881  16.450  1.00 91.37           H
ATOM   4472  CG  ASN A 294       4.794 -16.296  18.273  1.00 91.37           C
ATOM   4473  OD1 ASN A 294       5.950 -15.960  18.470  1.00 91.37           O
ATOM   4474  ND2 ASN A 294       4.253 -17.415  18.747  1.00 91.37           N
ATOM   4475 1HD2 ASN A 294       3.298 -17.632  18.548  1.00 91.37           H
ATOM   4476 2HD2 ASN A 294       4.802 -18.039  19.303  1.00 91.37           H
ATOM   4477  HN  ASN A 294       3.611 -13.757  19.250  1.00 91.37           H
ATOM   4478  N   ILE A 295       2.389 -12.863  16.490  1.00 91.86           N
ATOM   4479  CA  ILE A 295       1.555 -12.202  15.500  1.00 91.86           C
ATOM   4480  C   ILE A 295       2.238 -10.911  15.044  1.00 91.86           C
ATOM   4481  O   ILE A 295       2.232 -10.587  13.857  1.00 91.86           O
ATOM   4482  HA  ILE A 295       1.473 -12.871  14.643  1.00 91.86           H
ATOM   4483  CB  ILE A 295       0.141 -11.990  16.046  1.00 91.86           C
ATOM   4484  HB  ILE A 295       0.221 -11.618  17.067  1.00 91.86           H
ATOM   4485  CG1 ILE A 295      -0.627 -13.312  16.105  1.00 91.86           C
ATOM   4486 1HG1 ILE A 295      -0.838 -13.660  15.094  1.00 91.86           H
ATOM   4487 2HG1 ILE A 295      -0.012 -14.073  16.583  1.00 91.86           H
ATOM   4488  CG2 ILE A 295      -0.606 -10.928  15.235  1.00 91.86           C
ATOM   4489 1HG2 ILE A 295      -0.065  -9.984  15.289  1.00 91.86           H
ATOM   4490 2HG2 ILE A 295      -0.676 -11.248  14.196  1.00 91.86           H
ATOM   4491 3HG2 ILE A 295      -1.607 -10.798  15.644  1.00 91.86           H
ATOM   4492  CD1 ILE A 295      -1.938 -13.149  16.877  1.00 91.86           C
ATOM   4493 1HD1 ILE A 295      -1.723 -12.824  17.895  1.00 91.86           H
ATOM   4494 2HD1 ILE A 295      -2.561 -12.404  16.382  1.00 91.86           H
ATOM   4495 3HD1 ILE A 295      -2.465 -14.103  16.904  1.00 91.86           H
ATOM   4496  HN  ILE A 295       1.989 -12.925  17.405  1.00 91.86           H
ATOM   4497  N   ASP A 296       2.811 -10.209  16.010  1.00 93.00           N
ATOM   4498  CA  ASP A 296       3.451  -8.935  15.731  1.00 93.00           C
ATOM   4499  C   ASP A 296       4.644  -9.161  14.800  1.00 93.00           C
ATOM   4500  O   ASP A 296       4.870  -8.383  13.876  1.00 93.00           O
ATOM   4501  HA  ASP A 296       2.676  -8.319  15.274  1.00 93.00           H
ATOM   4502  CB  ASP A 296       3.970  -8.286  17.016  1.00 93.00           C
ATOM   4503 1HB  ASP A 296       4.537  -9.016  17.593  1.00 93.00           H
ATOM   4504 2HB  ASP A 296       4.655  -7.475  16.767  1.00 93.00           H
ATOM   4505  CG  ASP A 296       2.816  -7.744  17.862  1.00 93.00           C
ATOM   4506  OD1 ASP A 296       1.737  -7.521  17.272  1.00 93.00           O
ATOM   4507  OD2 ASP A 296       3.039  -7.566  19.079  1.00 93.00           O
ATOM   4508  HN  ASP A 296       2.842 -10.497  16.968  1.00 93.00           H
ATOM   4509  N   ILE A 297       5.375 -10.231  15.077  1.00 91.78           N
ATOM   4510  CA  ILE A 297       6.529 -10.579  14.266  1.00 91.78           C
ATOM   4511  C   ILE A 297       6.066 -10.923  12.849  1.00 91.78           C
ATOM   4512  O   ILE A 297       6.661 -10.474  11.871  1.00 91.78           O
ATOM   4513  HA  ILE A 297       7.170  -9.699  14.215  1.00 91.78           H
ATOM   4514  CB  ILE A 297       7.339 -11.691  14.936  1.00 91.78           C
ATOM   4515  HB  ILE A 297       6.652 -12.484  15.231  1.00 91.78           H
ATOM   4516  CG1 ILE A 297       8.018 -11.184  16.209  1.00 91.78           C
ATOM   4517 1HG1 ILE A 297       8.814 -10.486  15.949  1.00 91.78           H
ATOM   4518 2HG1 ILE A 297       7.298 -10.634  16.816  1.00 91.78           H
ATOM   4519  CG2 ILE A 297       8.342 -12.304  13.957  1.00 91.78           C
ATOM   4520 1HG2 ILE A 297       7.808 -12.725  13.105  1.00 91.78           H
ATOM   4521 2HG2 ILE A 297       9.029 -11.532  13.609  1.00 91.78           H
ATOM   4522 3HG2 ILE A 297       8.905 -13.092  14.458  1.00 91.78           H
ATOM   4523  CD1 ILE A 297       8.596 -12.344  17.022  1.00 91.78           C
ATOM   4524 1HD1 ILE A 297       7.794 -13.027  17.301  1.00 91.78           H
ATOM   4525 2HD1 ILE A 297       9.334 -12.876  16.421  1.00 91.78           H
ATOM   4526 3HD1 ILE A 297       9.073 -11.956  17.922  1.00 91.78           H
ATOM   4527  HN  ILE A 297       5.191 -10.852  15.839  1.00 91.78           H
ATOM   4528  N   CYS A 298       5.007 -11.717  12.784  1.00 94.02           N
ATOM   4529  CA  CYS A 298       4.449 -12.117  11.503  1.00 94.02           C
ATOM   4530  C   CYS A 298       4.052 -10.854  10.737  1.00 94.02           C
ATOM   4531  O   CYS A 298       4.256 -10.767   9.527  1.00 94.02           O
ATOM   4532  HA  CYS A 298       5.234 -12.659  10.975  1.00 94.02           H
ATOM   4533  CB  CYS A 298       3.269 -13.075  11.674  1.00 94.02           C
ATOM   4534 1HB  CYS A 298       2.585 -12.691  12.430  1.00 94.02           H
ATOM   4535 2HB  CYS A 298       2.708 -13.145  10.742  1.00 94.02           H
ATOM   4536  SG  CYS A 298       3.874 -14.732  12.164  1.00 94.02           S
ATOM   4537  HG  CYS A 298       4.080 -14.432  13.443  1.00 94.02           H
ATOM   4538  HN  CYS A 298       4.534 -12.085  13.584  1.00 94.02           H
ATOM   4539  N   PHE A 299       3.492  -9.905  11.473  1.00 93.61           N
ATOM   4540  CA  PHE A 299       3.061  -8.652  10.877  1.00 93.61           C
ATOM   4541  C   PHE A 299       4.241  -7.913  10.242  1.00 93.61           C
ATOM   4542  O   PHE A 299       4.143  -7.435   9.113  1.00 93.61           O
ATOM   4543  HA  PHE A 299       2.330  -8.895  10.107  1.00 93.61           H
ATOM   4544  CB  PHE A 299       2.486  -7.794  12.006  1.00 93.61           C
ATOM   4545 1HB  PHE A 299       1.651  -8.326  12.463  1.00 93.61           H
ATOM   4546 2HB  PHE A 299       3.245  -7.671  12.778  1.00 93.61           H
ATOM   4547  CG  PHE A 299       2.008  -6.412  11.556  1.00 93.61           C
ATOM   4548  CD1 PHE A 299       2.813  -5.329  11.717  1.00 93.61           C
ATOM   4549  HD1 PHE A 299       3.800  -5.444  12.166  1.00 93.61           H
ATOM   4550  CD2 PHE A 299       0.777  -6.268  10.995  1.00 93.61           C
ATOM   4551  HD2 PHE A 299       0.132  -7.136  10.867  1.00 93.61           H
ATOM   4552  CE1 PHE A 299       2.370  -4.046  11.299  1.00 93.61           C
ATOM   4553  HE1 PHE A 299       3.015  -3.177  11.429  1.00 93.61           H
ATOM   4554  CE2 PHE A 299       0.334  -4.985  10.578  1.00 93.61           C
ATOM   4555  HE2 PHE A 299      -0.653  -4.869  10.128  1.00 93.61           H
ATOM   4556  CZ  PHE A 299       1.139  -3.901  10.739  1.00 93.61           C
ATOM   4557  HZ  PHE A 299       0.799  -2.917  10.418  1.00 93.61           H
ATOM   4558  HN  PHE A 299       3.332  -9.982  12.457  1.00 93.61           H
ATOM   4559  N   GLN A 300       5.329  -7.842  10.996  1.00 89.31           N
ATOM   4560  CA  GLN A 300       6.510  -7.129  10.540  1.00 89.31           C
ATOM   4561  C   GLN A 300       6.999  -7.707   9.211  1.00 89.31           C
ATOM   4562  O   GLN A 300       7.291  -6.963   8.276  1.00 89.31           O
ATOM   4563  HA  GLN A 300       6.188  -6.097  10.398  1.00 89.31           H
ATOM   4564  CB  GLN A 300       7.616  -7.168  11.596  1.00 89.31           C
ATOM   4565 1HB  GLN A 300       7.771  -8.195  11.927  1.00 89.31           H
ATOM   4566 2HB  GLN A 300       8.555  -6.830  11.158  1.00 89.31           H
ATOM   4567  CG  GLN A 300       7.260  -6.288  12.796  1.00 89.31           C
ATOM   4568 1HG  GLN A 300       7.066  -5.269  12.459  1.00 89.31           H
ATOM   4569 2HG  GLN A 300       6.343  -6.651  13.259  1.00 89.31           H
ATOM   4570  CD  GLN A 300       8.391  -6.282  13.826  1.00 89.31           C
ATOM   4571  OE1 GLN A 300       9.563  -6.197  13.499  1.00 89.31           O
ATOM   4572  NE2 GLN A 300       7.975  -6.378  15.086  1.00 89.31           N
ATOM   4573 1HE2 GLN A 300       6.998  -6.445  15.286  1.00 89.31           H
ATOM   4574 2HE2 GLN A 300       8.640  -6.383  15.833  1.00 89.31           H
ATOM   4575  HN  GLN A 300       5.411  -8.260  11.900  1.00 89.31           H
ATOM   4576  N   VAL A 301       7.075  -9.029   9.170  1.00 94.12           N
ATOM   4577  CA  VAL A 301       7.639  -9.711   8.017  1.00 94.12           C
ATOM   4578  C   VAL A 301       6.738  -9.481   6.802  1.00 94.12           C
ATOM   4579  O   VAL A 301       7.210  -9.069   5.744  1.00 94.12           O
ATOM   4580  HA  VAL A 301       8.615  -9.270   7.819  1.00 94.12           H
ATOM   4581  CB  VAL A 301       7.845 -11.194   8.336  1.00 94.12           C
ATOM   4582  HB  VAL A 301       6.884 -11.608   8.641  1.00 94.12           H
ATOM   4583  CG1 VAL A 301       8.316 -11.960   7.098  1.00 94.12           C
ATOM   4584 1HG1 VAL A 301       7.567 -11.873   6.310  1.00 94.12           H
ATOM   4585 2HG1 VAL A 301       9.260 -11.542   6.749  1.00 94.12           H
ATOM   4586 3HG1 VAL A 301       8.455 -13.011   7.352  1.00 94.12           H
ATOM   4587  CG2 VAL A 301       8.825 -11.374   9.497  1.00 94.12           C
ATOM   4588 1HG2 VAL A 301       9.787 -10.936   9.232  1.00 94.12           H
ATOM   4589 2HG2 VAL A 301       8.432 -10.877  10.384  1.00 94.12           H
ATOM   4590 3HG2 VAL A 301       8.953 -12.436   9.703  1.00 94.12           H
ATOM   4591  HN  VAL A 301       6.759  -9.631   9.904  1.00 94.12           H
ATOM   4592  N   THR A 302       5.456  -9.756   6.995  1.00 93.29           N
ATOM   4593  CA  THR A 302       4.513  -9.744   5.890  1.00 93.29           C
ATOM   4594  C   THR A 302       4.340  -8.322   5.352  1.00 93.29           C
ATOM   4595  O   THR A 302       4.158  -8.126   4.152  1.00 93.29           O
ATOM   4596  HA  THR A 302       4.926 -10.344   5.079  1.00 93.29           H
ATOM   4597  CB  THR A 302       3.206 -10.373   6.376  1.00 93.29           C
ATOM   4598  HB  THR A 302       2.452 -10.362   5.589  1.00 93.29           H
ATOM   4599  OG1 THR A 302       2.880  -9.633   7.549  1.00 93.29           O
ATOM   4600  HG1 THR A 302       1.950  -9.852   7.845  1.00 93.29           H
ATOM   4601  CG2 THR A 302       3.397 -11.805   6.880  1.00 93.29           C
ATOM   4602 1HG2 THR A 302       4.100 -11.806   7.713  1.00 93.29           H
ATOM   4603 2HG2 THR A 302       3.788 -12.425   6.073  1.00 93.29           H
ATOM   4604 3HG2 THR A 302       2.439 -12.204   7.213  1.00 93.29           H
ATOM   4605  HN  THR A 302       5.061  -9.984   7.885  1.00 93.29           H
ATOM   4606  N   GLN A 303       4.404  -7.366   6.268  1.00 90.06           N
ATOM   4607  CA  GLN A 303       4.299  -5.965   5.895  1.00 90.06           C
ATOM   4608  C   GLN A 303       5.473  -5.565   4.999  1.00 90.06           C
ATOM   4609  O   GLN A 303       5.293  -4.846   4.018  1.00 90.06           O
ATOM   4610  HA  GLN A 303       3.365  -5.882   5.340  1.00 90.06           H
ATOM   4611  CB  GLN A 303       4.226  -5.072   7.135  1.00 90.06           C
ATOM   4612 1HB  GLN A 303       3.345  -5.331   7.723  1.00 90.06           H
ATOM   4613 2HB  GLN A 303       5.095  -5.251   7.768  1.00 90.06           H
ATOM   4614  CG  GLN A 303       4.169  -3.594   6.744  1.00 90.06           C
ATOM   4615 1HG  GLN A 303       5.139  -3.278   6.360  1.00 90.06           H
ATOM   4616 2HG  GLN A 303       3.447  -3.455   5.939  1.00 90.06           H
ATOM   4617  CD  GLN A 303       3.779  -2.725   7.941  1.00 90.06           C
ATOM   4618  OE1 GLN A 303       4.534  -2.544   8.882  1.00 90.06           O
ATOM   4619  NE2 GLN A 303       2.561  -2.197   7.853  1.00 90.06           N
ATOM   4620 1HE2 GLN A 303       1.992  -2.385   7.053  1.00 90.06           H
ATOM   4621 2HE2 GLN A 303       2.215  -1.613   8.587  1.00 90.06           H
ATOM   4622  HN  GLN A 303       4.524  -7.535   7.246  1.00 90.06           H
ATOM   4623  N   THR A 304       6.650  -6.048   5.370  1.00 91.00           N
ATOM   4624  CA  THR A 304       7.860  -5.713   4.639  1.00 91.00           C
ATOM   4625  C   THR A 304       7.782  -6.244   3.206  1.00 91.00           C
ATOM   4626  O   THR A 304       8.142  -5.544   2.260  1.00 91.00           O
ATOM   4627  HA  THR A 304       7.933  -4.628   4.574  1.00 91.00           H
ATOM   4628  CB  THR A 304       9.054  -6.260   5.425  1.00 91.00           C
ATOM   4629  HB  THR A 304       9.034  -7.349   5.454  1.00 91.00           H
ATOM   4630  OG1 THR A 304       8.965  -5.608   6.689  1.00 91.00           O
ATOM   4631  HG1 THR A 304       8.573  -6.229   7.367  1.00 91.00           H
ATOM   4632  CG2 THR A 304      10.394  -5.789   4.856  1.00 91.00           C
ATOM   4633 1HG2 THR A 304      10.441  -4.700   4.889  1.00 91.00           H
ATOM   4634 2HG2 THR A 304      10.489  -6.126   3.824  1.00 91.00           H
ATOM   4635 3HG2 THR A 304      11.207  -6.205   5.451  1.00 91.00           H
ATOM   4636  HN  THR A 304       6.784  -6.657   6.152  1.00 91.00           H
ATOM   4637  N   ILE A 305       7.310  -7.476   3.090  1.00 91.34           N
ATOM   4638  CA  ILE A 305       7.144  -8.094   1.786  1.00 91.34           C
ATOM   4639  C   ILE A 305       6.196  -7.243   0.939  1.00 91.34           C
ATOM   4640  O   ILE A 305       6.408  -7.079  -0.262  1.00 91.34           O
ATOM   4641  HA  ILE A 305       8.121  -8.106   1.303  1.00 91.34           H
ATOM   4642  CB  ILE A 305       6.695  -9.549   1.936  1.00 91.34           C
ATOM   4643  HB  ILE A 305       5.817  -9.571   2.581  1.00 91.34           H
ATOM   4644  CG1 ILE A 305       7.777 -10.390   2.617  1.00 91.34           C
ATOM   4645 1HG1 ILE A 305       8.597 -10.567   1.920  1.00 91.34           H
ATOM   4646 2HG1 ILE A 305       8.191  -9.840   3.462  1.00 91.34           H
ATOM   4647  CG2 ILE A 305       6.279 -10.137   0.586  1.00 91.34           C
ATOM   4648 1HG2 ILE A 305       5.452  -9.557   0.176  1.00 91.34           H
ATOM   4649 2HG2 ILE A 305       7.124 -10.101  -0.102  1.00 91.34           H
ATOM   4650 3HG2 ILE A 305       5.965 -11.172   0.721  1.00 91.34           H
ATOM   4651  CD1 ILE A 305       7.211 -11.727   3.099  1.00 91.34           C
ATOM   4652 1HD1 ILE A 305       6.408 -11.545   3.814  1.00 91.34           H
ATOM   4653 2HD1 ILE A 305       6.820 -12.284   2.248  1.00 91.34           H
ATOM   4654 3HD1 ILE A 305       8.001 -12.304   3.579  1.00 91.34           H
ATOM   4655  HN  ILE A 305       7.043  -8.048   3.866  1.00 91.34           H
ATOM   4656  N   ALA A 306       5.171  -6.723   1.598  1.00 90.69           N
ATOM   4657  CA  ALA A 306       4.166  -5.928   0.912  1.00 90.69           C
ATOM   4658  C   ALA A 306       4.818  -4.660   0.355  1.00 90.69           C
ATOM   4659  O   ALA A 306       4.471  -4.207  -0.735  1.00 90.69           O
ATOM   4660  HA  ALA A 306       3.782  -6.523   0.083  1.00 90.69           H
ATOM   4661  CB  ALA A 306       3.016  -5.619   1.873  1.00 90.69           C
ATOM   4662 1HB  ALA A 306       2.569  -6.552   2.216  1.00 90.69           H
ATOM   4663 2HB  ALA A 306       3.398  -5.062   2.728  1.00 90.69           H
ATOM   4664 3HB  ALA A 306       2.263  -5.023   1.358  1.00 90.69           H
ATOM   4665  HN  ALA A 306       5.022  -6.837   2.580  1.00 90.69           H
ATOM   4666  N   PHE A 307       5.750  -4.124   1.128  1.00 89.21           N
ATOM   4667  CA  PHE A 307       6.428  -2.898   0.743  1.00 89.21           C
ATOM   4668  C   PHE A 307       7.340  -3.132  -0.463  1.00 89.21           C
ATOM   4669  O   PHE A 307       7.476  -2.262  -1.322  1.00 89.21           O
ATOM   4670  HA  PHE A 307       5.659  -2.172   0.479  1.00 89.21           H
ATOM   4671  CB  PHE A 307       7.282  -2.465   1.936  1.00 89.21           C
ATOM   4672 1HB  PHE A 307       7.881  -3.313   2.269  1.00 89.21           H
ATOM   4673 2HB  PHE A 307       7.978  -1.692   1.610  1.00 89.21           H
ATOM   4674  CG  PHE A 307       6.472  -1.934   3.121  1.00 89.21           C
ATOM   4675  CD1 PHE A 307       5.134  -1.727   2.991  1.00 89.21           C
ATOM   4676  HD1 PHE A 307       4.639  -1.939   2.044  1.00 89.21           H
ATOM   4677  CD2 PHE A 307       7.090  -1.670   4.303  1.00 89.21           C
ATOM   4678  HD2 PHE A 307       8.162  -1.836   4.407  1.00 89.21           H
ATOM   4679  CE1 PHE A 307       4.382  -1.235   4.091  1.00 89.21           C
ATOM   4680  HE1 PHE A 307       3.310  -1.069   3.987  1.00 89.21           H
ATOM   4681  CE2 PHE A 307       6.338  -1.178   5.403  1.00 89.21           C
ATOM   4682  HE2 PHE A 307       6.833  -0.967   6.350  1.00 89.21           H
ATOM   4683  CZ  PHE A 307       5.000  -0.971   5.273  1.00 89.21           C
ATOM   4684  HZ  PHE A 307       4.423  -0.594   6.118  1.00 89.21           H
ATOM   4685  HN  PHE A 307       6.043  -4.512   2.003  1.00 89.21           H
ATOM   4686  N   PHE A 308       7.942  -4.313  -0.489  1.00 85.41           N
ATOM   4687  CA  PHE A 308       8.806  -4.688  -1.596  1.00 85.41           C
ATOM   4688  C   PHE A 308       8.033  -4.698  -2.916  1.00 85.41           C
ATOM   4689  O   PHE A 308       8.610  -4.479  -3.980  1.00 85.41           O
ATOM   4690  HA  PHE A 308       9.603  -3.946  -1.650  1.00 85.41           H
ATOM   4691  CB  PHE A 308       9.316  -6.101  -1.306  1.00 85.41           C
ATOM   4692 1HB  PHE A 308       8.575  -6.627  -0.704  1.00 85.41           H
ATOM   4693 2HB  PHE A 308       9.405  -6.644  -2.247  1.00 85.41           H
ATOM   4694  CG  PHE A 308      10.663  -6.140  -0.581  1.00 85.41           C
ATOM   4695  CD1 PHE A 308      11.809  -5.873  -1.262  1.00 85.41           C
ATOM   4696  HD1 PHE A 308      11.769  -5.631  -2.324  1.00 85.41           H
ATOM   4697  CD2 PHE A 308      10.713  -6.442   0.744  1.00 85.41           C
ATOM   4698  HD2 PHE A 308       9.794  -6.656   1.290  1.00 85.41           H
ATOM   4699  CE1 PHE A 308      13.059  -5.909  -0.589  1.00 85.41           C
ATOM   4700  HE1 PHE A 308      13.978  -5.695  -1.135  1.00 85.41           H
ATOM   4701  CE2 PHE A 308      11.963  -6.478   1.417  1.00 85.41           C
ATOM   4702  HE2 PHE A 308      12.004  -6.720   2.479  1.00 85.41           H
ATOM   4703  CZ  PHE A 308      13.110  -6.211   0.736  1.00 85.41           C
ATOM   4704  HZ  PHE A 308      14.069  -6.239   1.252  1.00 85.41           H
ATOM   4705  HN  PHE A 308       7.848  -5.004   0.226  1.00 85.41           H
ATOM   4706  N   HIS A 309       6.737  -4.955  -2.804  1.00 75.17           N
ATOM   4707  CA  HIS A 309       5.883  -5.015  -3.978  1.00 75.17           C
ATOM   4708  C   HIS A 309       5.930  -3.677  -4.717  1.00 75.17           C
ATOM   4709  O   HIS A 309       5.986  -3.643  -5.945  1.00 75.17           O
ATOM   4710  HA  HIS A 309       6.293  -5.792  -4.624  1.00 75.17           H
ATOM   4711  CB  HIS A 309       4.461  -5.431  -3.594  1.00 75.17           C
ATOM   4712 1HB  HIS A 309       4.498  -6.403  -3.102  1.00 75.17           H
ATOM   4713 2HB  HIS A 309       4.070  -4.720  -2.866  1.00 75.17           H
ATOM   4714  CG  HIS A 309       3.507  -5.510  -4.762  1.00 75.17           C
ATOM   4715  ND1 HIS A 309       3.675  -6.401  -5.807  1.00 75.17           N
ATOM   4716  HD1 HIS A 309       4.418  -7.063  -5.898  1.00 75.17           H
ATOM   4717  CD2 HIS A 309       2.375  -4.801  -5.037  1.00 75.17           C
ATOM   4718  HD2 HIS A 309       1.951  -4.012  -4.417  1.00 75.17           H
ATOM   4719  CE1 HIS A 309       2.683  -6.226  -6.668  1.00 75.17           C
ATOM   4720  HE1 HIS A 309       2.535  -6.779  -7.596  1.00 75.17           H
ATOM   4721  NE2 HIS A 309       1.879  -5.234  -6.189  1.00 75.17           N
ATOM   4722  HN  HIS A 309       6.273  -5.119  -1.934  1.00 75.17           H
ATOM   4723  N   SER A 310       5.905  -2.605  -3.937  1.00 78.52           N
ATOM   4724  CA  SER A 310       5.876  -1.268  -4.504  1.00 78.52           C
ATOM   4725  C   SER A 310       7.161  -1.006  -5.292  1.00 78.52           C
ATOM   4726  O   SER A 310       7.176  -0.184  -6.207  1.00 78.52           O
ATOM   4727  HA  SER A 310       5.011  -1.254  -5.167  1.00 78.52           H
ATOM   4728  CB  SER A 310       5.699  -0.211  -3.412  1.00 78.52           C
ATOM   4729 1HB  SER A 310       6.532  -0.269  -2.712  1.00 78.52           H
ATOM   4730 2HB  SER A 310       5.728   0.782  -3.861  1.00 78.52           H
ATOM   4731  OG  SER A 310       4.473  -0.375  -2.704  1.00 78.52           O
ATOM   4732  HG  SER A 310       3.710  -0.041  -3.259  1.00 78.52           H
ATOM   4733  HN  SER A 310       5.903  -2.641  -2.938  1.00 78.52           H
ATOM   4734  N   CYS A 311       8.209  -1.721  -4.908  1.00 83.26           N
ATOM   4735  CA  CYS A 311       9.501  -1.561  -5.554  1.00 83.26           C
ATOM   4736  C   CYS A 311       9.531  -2.454  -6.796  1.00 83.26           C
ATOM   4737  O   CYS A 311      10.298  -2.205  -7.725  1.00 83.26           O
ATOM   4738  HA  CYS A 311       9.585  -0.510  -5.830  1.00 83.26           H
ATOM   4739  CB  CYS A 311      10.653  -1.874  -4.597  1.00 83.26           C
ATOM   4740 1HB  CYS A 311      10.622  -2.925  -4.309  1.00 83.26           H
ATOM   4741 2HB  CYS A 311      11.607  -1.709  -5.098  1.00 83.26           H
ATOM   4742  SG  CYS A 311      10.538  -0.814  -3.110  1.00 83.26           S
ATOM   4743  HG  CYS A 311      11.829  -0.498  -3.063  1.00 83.26           H
ATOM   4744  HN  CYS A 311       8.185  -2.398  -4.173  1.00 83.26           H
ATOM   4745  N   LEU A 312       8.688  -3.475  -6.772  1.00 81.11           N
ATOM   4746  CA  LEU A 312       8.726  -4.501  -7.800  1.00 81.11           C
ATOM   4747  C   LEU A 312       8.001  -3.994  -9.048  1.00 81.11           C
ATOM   4748  O   LEU A 312       8.303  -4.420 -10.162  1.00 81.11           O
ATOM   4749  HA  LEU A 312       9.772  -4.671  -8.053  1.00 81.11           H
ATOM   4750  CB  LEU A 312       8.171  -5.821  -7.260  1.00 81.11           C
ATOM   4751 1HB  LEU A 312       7.243  -5.612  -6.728  1.00 81.11           H
ATOM   4752 2HB  LEU A 312       7.916  -6.458  -8.107  1.00 81.11           H
ATOM   4753  CG  LEU A 312       9.095  -6.606  -6.328  1.00 81.11           C
ATOM   4754  HG  LEU A 312       9.387  -5.952  -5.506  1.00 81.11           H
ATOM   4755  CD1 LEU A 312       8.366  -7.804  -5.715  1.00 81.11           C
ATOM   4756 1HD1 LEU A 312       7.508  -7.453  -5.142  1.00 81.11           H
ATOM   4757 2HD1 LEU A 312       8.026  -8.468  -6.510  1.00 81.11           H
ATOM   4758 3HD1 LEU A 312       9.046  -8.345  -5.056  1.00 81.11           H
ATOM   4759  CD2 LEU A 312      10.377  -7.024  -7.050  1.00 81.11           C
ATOM   4760 1HD2 LEU A 312      10.125  -7.653  -7.903  1.00 81.11           H
ATOM   4761 2HD2 LEU A 312      10.904  -6.135  -7.398  1.00 81.11           H
ATOM   4762 3HD2 LEU A 312      11.016  -7.580  -6.364  1.00 81.11           H
ATOM   4763  HN  LEU A 312       7.989  -3.608  -6.069  1.00 81.11           H
ATOM   4764  N   ASN A 313       7.059  -3.090  -8.820  1.00 75.54           N
ATOM   4765  CA  ASN A 313       6.211  -2.606  -9.896  1.00 75.54           C
ATOM   4766  C   ASN A 313       7.088  -2.099 -11.042  1.00 75.54           C
ATOM   4767  O   ASN A 313       6.977  -2.575 -12.171  1.00 75.54           O
ATOM   4768  HA  ASN A 313       5.600  -3.461 -10.186  1.00 75.54           H
ATOM   4769  CB  ASN A 313       5.331  -1.446  -9.424  1.00 75.54           C
ATOM   4770 1HB  ASN A 313       5.926  -0.753  -8.830  1.00 75.54           H
ATOM   4771 2HB  ASN A 313       4.962  -0.892 -10.286  1.00 75.54           H
ATOM   4772  CG  ASN A 313       4.151  -1.956  -8.594  1.00 75.54           C
ATOM   4773  OD1 ASN A 313       3.699  -3.080  -8.735  1.00 75.54           O
ATOM   4774  ND2 ASN A 313       3.680  -1.068  -7.723  1.00 75.54           N
ATOM   4775 1HD2 ASN A 313       4.097  -0.161  -7.657  1.00 75.54           H
ATOM   4776 2HD2 ASN A 313       2.908  -1.307  -7.133  1.00 75.54           H
ATOM   4777  HN  ASN A 313       6.872  -2.692  -7.922  1.00 75.54           H
ATOM   4778  N   PRO A 314       7.971  -1.127 -10.776  1.00 75.70           N
ATOM   4779  CA  PRO A 314       8.828  -0.577 -11.829  1.00 75.70           C
ATOM   4780  C   PRO A 314       9.593  -1.658 -12.574  1.00 75.70           C
ATOM   4781  O   PRO A 314       9.697  -1.618 -13.799  1.00 75.70           O
ATOM   4782  HA  PRO A 314       8.220  -0.084 -12.587  1.00 75.70           H
ATOM   4783  CB  PRO A 314       9.768   0.366 -11.075  1.00 75.70           C
ATOM   4784 1HB  PRO A 314      10.687  -0.139 -10.775  1.00 75.70           H
ATOM   4785 2HB  PRO A 314      10.061   1.217 -11.690  1.00 75.70           H
ATOM   4786  CG  PRO A 314       8.943   0.799  -9.870  1.00 75.70           C
ATOM   4787 1HG  PRO A 314       9.571   1.180  -9.065  1.00 75.70           H
ATOM   4788 2HG  PRO A 314       8.248   1.600 -10.122  1.00 75.70           H
ATOM   4789  CD  PRO A 314       8.222  -0.479  -9.475  1.00 75.70           C
ATOM   4790 1HD  PRO A 314       8.835  -1.106  -8.828  1.00 75.70           H
ATOM   4791 2HD  PRO A 314       7.299  -0.273  -8.933  1.00 75.70           H
ATOM   4792  N   VAL A 315      10.112  -2.607 -11.808  1.00 77.23           N
ATOM   4793  CA  VAL A 315      10.952  -3.649 -12.373  1.00 77.23           C
ATOM   4794  C   VAL A 315      10.123  -4.501 -13.336  1.00 77.23           C
ATOM   4795  O   VAL A 315      10.601  -4.880 -14.403  1.00 77.23           O
ATOM   4796  HA  VAL A 315      11.749  -3.160 -12.934  1.00 77.23           H
ATOM   4797  CB  VAL A 315      11.595  -4.467 -11.252  1.00 77.23           C
ATOM   4798  HB  VAL A 315      10.795  -4.917 -10.664  1.00 77.23           H
ATOM   4799  CG1 VAL A 315      12.452  -5.599 -11.822  1.00 77.23           C
ATOM   4800 1HG1 VAL A 315      11.828  -6.260 -12.423  1.00 77.23           H
ATOM   4801 2HG1 VAL A 315      13.242  -5.179 -12.444  1.00 77.23           H
ATOM   4802 3HG1 VAL A 315      12.898  -6.165 -11.003  1.00 77.23           H
ATOM   4803  CG2 VAL A 315      12.417  -3.573 -10.321  1.00 77.23           C
ATOM   4804 1HG2 VAL A 315      13.205  -3.082 -10.892  1.00 77.23           H
ATOM   4805 2HG2 VAL A 315      11.768  -2.819  -9.875  1.00 77.23           H
ATOM   4806 3HG2 VAL A 315      12.862  -4.180  -9.533  1.00 77.23           H
ATOM   4807  HN  VAL A 315       9.967  -2.669 -10.821  1.00 77.23           H
ATOM   4808  N   LEU A 316       8.895  -4.777 -12.923  1.00 75.49           N
ATOM   4809  CA  LEU A 316       8.002  -5.596 -13.725  1.00 75.49           C
ATOM   4810  C   LEU A 316       7.843  -4.963 -15.110  1.00 75.49           C
ATOM   4811  O   LEU A 316       7.878  -5.661 -16.122  1.00 75.49           O
ATOM   4812  HA  LEU A 316       8.472  -6.572 -13.844  1.00 75.49           H
ATOM   4813  CB  LEU A 316       6.676  -5.817 -12.995  1.00 75.49           C
ATOM   4814 1HB  LEU A 316       6.300  -4.849 -12.664  1.00 75.49           H
ATOM   4815 2HB  LEU A 316       5.953  -6.214 -13.707  1.00 75.49           H
ATOM   4816  CG  LEU A 316       6.725  -6.753 -11.785  1.00 75.49           C
ATOM   4817  HG  LEU A 316       7.496  -6.392 -11.105  1.00 75.49           H
ATOM   4818  CD1 LEU A 316       5.400  -6.731 -11.021  1.00 75.49           C
ATOM   4819 1HD1 LEU A 316       5.199  -5.719 -10.671  1.00 75.49           H
ATOM   4820 2HD1 LEU A 316       4.595  -7.054 -11.680  1.00 75.49           H
ATOM   4821 3HD1 LEU A 316       5.462  -7.405 -10.166  1.00 75.49           H
ATOM   4822  CD2 LEU A 316       7.121  -8.170 -12.205  1.00 75.49           C
ATOM   4823 1HD2 LEU A 316       6.391  -8.556 -12.916  1.00 75.49           H
ATOM   4824 2HD2 LEU A 316       8.107  -8.149 -12.670  1.00 75.49           H
ATOM   4825 3HD2 LEU A 316       7.149  -8.815 -11.326  1.00 75.49           H
ATOM   4826  HN  LEU A 316       8.508  -4.452 -12.060  1.00 75.49           H
ATOM   4827  N   TYR A 317       7.672  -3.650 -15.109  1.00 64.27           N
ATOM   4828  CA  TYR A 317       7.462  -2.921 -16.349  1.00 64.27           C
ATOM   4829  C   TYR A 317       8.695  -3.008 -17.250  1.00 64.27           C
ATOM   4830  O   TYR A 317       8.571  -3.074 -18.472  1.00 64.27           O
ATOM   4831  HA  TYR A 317       6.613  -3.371 -16.863  1.00 64.27           H
ATOM   4832  CB  TYR A 317       7.239  -1.462 -15.948  1.00 64.27           C
ATOM   4833 1HB  TYR A 317       8.129  -1.097 -15.434  1.00 64.27           H
ATOM   4834 2HB  TYR A 317       7.123  -0.861 -16.850  1.00 64.27           H
ATOM   4835  CG  TYR A 317       6.022  -1.243 -15.047  1.00 64.27           C
ATOM   4836  CD1 TYR A 317       4.869  -1.971 -15.257  1.00 64.27           C
ATOM   4837  HD1 TYR A 317       4.825  -2.702 -16.064  1.00 64.27           H
ATOM   4838  CD2 TYR A 317       6.078  -0.317 -14.025  1.00 64.27           C
ATOM   4839  HD2 TYR A 317       6.989   0.258 -13.860  1.00 64.27           H
ATOM   4840  CE1 TYR A 317       3.723  -1.764 -14.409  1.00 64.27           C
ATOM   4841  HE1 TYR A 317       2.806  -2.333 -14.564  1.00 64.27           H
ATOM   4842  CE2 TYR A 317       4.932  -0.111 -13.177  1.00 64.27           C
ATOM   4843  HE2 TYR A 317       4.963   0.617 -12.367  1.00 64.27           H
ATOM   4844  CZ  TYR A 317       3.811  -0.845 -13.411  1.00 64.27           C
ATOM   4845  OH  TYR A 317       2.730  -0.650 -12.610  1.00 64.27           O
ATOM   4846  HH  TYR A 317       2.016  -1.314 -12.832  1.00 64.27           H
ATOM   4847  HN  TYR A 317       7.675  -3.086 -14.283  1.00 64.27           H
ATOM   4848  N   VAL A 318       9.857  -3.004 -16.613  1.00 65.60           N
ATOM   4849  CA  VAL A 318      11.112  -3.043 -17.344  1.00 65.60           C
ATOM   4850  C   VAL A 318      11.225  -4.377 -18.085  1.00 65.60           C
ATOM   4851  O   VAL A 318      11.481  -4.403 -19.287  1.00 65.60           O
ATOM   4852  HA  VAL A 318      11.090  -2.236 -18.076  1.00 65.60           H
ATOM   4853  CB  VAL A 318      12.281  -2.787 -16.391  1.00 65.60           C
ATOM   4854  HB  VAL A 318      12.206  -3.500 -15.569  1.00 65.60           H
ATOM   4855  CG1 VAL A 318      13.621  -3.018 -17.092  1.00 65.60           C
ATOM   4856 1HG1 VAL A 318      13.675  -4.049 -17.442  1.00 65.60           H
ATOM   4857 2HG1 VAL A 318      13.708  -2.340 -17.941  1.00 65.60           H
ATOM   4858 3HG1 VAL A 318      14.434  -2.829 -16.392  1.00 65.60           H
ATOM   4859  CG2 VAL A 318      12.207  -1.378 -15.799  1.00 65.60           C
ATOM   4860 1HG2 VAL A 318      12.245  -0.643 -16.603  1.00 65.60           H
ATOM   4861 2HG2 VAL A 318      11.274  -1.264 -15.246  1.00 65.60           H
ATOM   4862 3HG2 VAL A 318      13.050  -1.223 -15.125  1.00 65.60           H
ATOM   4863  HN  VAL A 318       9.948  -2.976 -15.618  1.00 65.60           H
ATOM   4864  N   PHE A 319      11.028  -5.452 -17.335  1.00 65.72           N
ATOM   4865  CA  PHE A 319      11.278  -6.784 -17.858  1.00 65.72           C
ATOM   4866  C   PHE A 319      10.153  -7.226 -18.795  1.00 65.72           C
ATOM   4867  O   PHE A 319      10.393  -7.945 -19.763  1.00 65.72           O
ATOM   4868  HA  PHE A 319      12.216  -6.743 -18.413  1.00 65.72           H
ATOM   4869  CB  PHE A 319      11.329  -7.733 -16.659  1.00 65.72           C
ATOM   4870 1HB  PHE A 319      10.557  -7.442 -15.946  1.00 65.72           H
ATOM   4871 2HB  PHE A 319      11.088  -8.741 -16.995  1.00 65.72           H
ATOM   4872  CG  PHE A 319      12.681  -7.759 -15.942  1.00 65.72           C
ATOM   4873  CD1 PHE A 319      13.742  -8.387 -16.516  1.00 65.72           C
ATOM   4874  HD1 PHE A 319      13.630  -8.871 -17.486  1.00 65.72           H
ATOM   4875  CD2 PHE A 319      12.821  -7.155 -14.732  1.00 65.72           C
ATOM   4876  HD2 PHE A 319      11.970  -6.652 -14.272  1.00 65.72           H
ATOM   4877  CE1 PHE A 319      14.997  -8.411 -15.851  1.00 65.72           C
ATOM   4878  HE1 PHE A 319      15.847  -8.914 -16.310  1.00 65.72           H
ATOM   4879  CE2 PHE A 319      14.075  -7.179 -14.067  1.00 65.72           C
ATOM   4880  HE2 PHE A 319      14.187  -6.695 -13.097  1.00 65.72           H
ATOM   4881  CZ  PHE A 319      15.137  -7.807 -14.641  1.00 65.72           C
ATOM   4882  HZ  PHE A 319      16.100  -7.825 -14.130  1.00 65.72           H
ATOM   4883  HN  PHE A 319      10.705  -5.422 -16.389  1.00 65.72           H
ATOM   4884  N   VAL A 320       8.948  -6.776 -18.475  1.00 69.85           N
ATOM   4885  CA  VAL A 320       7.754  -7.337 -19.082  1.00 69.85           C
ATOM   4886  C   VAL A 320       7.284  -6.422 -20.214  1.00 69.85           C
ATOM   4887  O   VAL A 320       6.637  -6.875 -21.157  1.00 69.85           O
ATOM   4888  HA  VAL A 320       8.023  -8.306 -19.503  1.00 69.85           H
ATOM   4889  CB  VAL A 320       6.682  -7.566 -18.015  1.00 69.85           C
ATOM   4890  HB  VAL A 320       6.254  -6.597 -17.757  1.00 69.85           H
ATOM   4891  CG1 VAL A 320       5.554  -8.450 -18.550  1.00 69.85           C
ATOM   4892 1HG1 VAL A 320       5.092  -7.968 -19.412  1.00 69.85           H
ATOM   4893 2HG1 VAL A 320       5.961  -9.416 -18.849  1.00 69.85           H
ATOM   4894 3HG1 VAL A 320       4.806  -8.596 -17.771  1.00 69.85           H
ATOM   4895  CG2 VAL A 320       7.291  -8.163 -16.745  1.00 69.85           C
ATOM   4896 1HG2 VAL A 320       7.758  -9.119 -16.981  1.00 69.85           H
ATOM   4897 2HG2 VAL A 320       8.042  -7.481 -16.346  1.00 69.85           H
ATOM   4898 3HG2 VAL A 320       6.508  -8.315 -16.003  1.00 69.85           H
ATOM   4899  HN  VAL A 320       8.783  -6.043 -17.815  1.00 69.85           H
ATOM   4900  N   GLY A 321       7.629  -5.149 -20.085  1.00 71.61           N
ATOM   4901  CA  GLY A 321       7.151  -4.145 -21.021  1.00 71.61           C
ATOM   4902  C   GLY A 321       8.154  -3.933 -22.157  1.00 71.61           C
ATOM   4903  O   GLY A 321       9.129  -3.200 -22.001  1.00 71.61           O
ATOM   4904 1HA  GLY A 321       6.190  -4.454 -21.432  1.00 71.61           H
ATOM   4905 2HA  GLY A 321       6.986  -3.204 -20.497  1.00 71.61           H
ATOM   4906  HN  GLY A 321       8.222  -4.801 -19.359  1.00 71.61           H
ATOM   4907  N   GLU A 322       7.879  -4.589 -23.275  1.00 62.99           N
ATOM   4908  CA  GLU A 322       8.666  -4.379 -24.478  1.00 62.99           C
ATOM   4909  C   GLU A 322       8.633  -2.905 -24.884  1.00 62.99           C
ATOM   4910  O   GLU A 322       9.646  -2.351 -25.309  1.00 62.99           O
ATOM   4911  HA  GLU A 322       9.684  -4.667 -24.212  1.00 62.99           H
ATOM   4912  CB  GLU A 322       8.174  -5.273 -25.618  1.00 62.99           C
ATOM   4913 1HB  GLU A 322       7.085  -5.299 -25.621  1.00 62.99           H
ATOM   4914 2HB  GLU A 322       8.600  -4.932 -26.562  1.00 62.99           H
ATOM   4915  CG  GLU A 322       8.649  -6.715 -25.428  1.00 62.99           C
ATOM   4916 1HG  GLU A 322       9.726  -6.729 -25.262  1.00 62.99           H
ATOM   4917 2HG  GLU A 322       8.184  -7.141 -24.539  1.00 62.99           H
ATOM   4918  CD  GLU A 322       8.305  -7.571 -26.649  1.00 62.99           C
ATOM   4919  OE1 GLU A 322       8.670  -8.767 -26.625  1.00 62.99           O
ATOM   4920  OE2 GLU A 322       7.685  -7.011 -27.578  1.00 62.99           O
ATOM   4921  HN  GLU A 322       7.135  -5.251 -23.367  1.00 62.99           H
ATOM   4922  N   ARG A 323       7.458  -2.310 -24.740  1.00 61.16           N
ATOM   4923  CA  ARG A 323       7.270  -0.921 -25.119  1.00 61.16           C
ATOM   4924  C   ARG A 323       8.060  -0.003 -24.184  1.00 61.16           C
ATOM   4925  O   ARG A 323       8.727   0.925 -24.637  1.00 61.16           O
ATOM   4926  HA  ARG A 323       7.646  -0.857 -26.140  1.00 61.16           H
ATOM   4927  CB  ARG A 323       5.791  -0.532 -25.074  1.00 61.16           C
ATOM   4928 1HB  ARG A 323       5.211  -1.223 -25.686  1.00 61.16           H
ATOM   4929 2HB  ARG A 323       5.419  -0.621 -24.053  1.00 61.16           H
ATOM   4930  CG  ARG A 323       5.584   0.899 -25.575  1.00 61.16           C
ATOM   4931 1HG  ARG A 323       6.103   1.596 -24.918  1.00 61.16           H
ATOM   4932 2HG  ARG A 323       6.023   1.008 -26.566  1.00 61.16           H
ATOM   4933  CD  ARG A 323       4.096   1.251 -25.629  1.00 61.16           C
ATOM   4934 1HD  ARG A 323       3.590   0.620 -26.360  1.00 61.16           H
ATOM   4935 2HD  ARG A 323       3.632   1.054 -24.662  1.00 61.16           H
ATOM   4936  NE  ARG A 323       3.926   2.676 -25.990  1.00 61.16           N
ATOM   4937  HE  ARG A 323       4.715   3.162 -26.365  1.00 61.16           H
ATOM   4938  CZ  ARG A 323       2.781   3.356 -25.845  1.00 61.16           C
ATOM   4939  NH1 ARG A 323       1.691   2.756 -25.347  1.00 61.16           N
ATOM   4940 1HH1 ARG A 323       1.729   1.793 -25.080  1.00 61.16           H
ATOM   4941 2HH1 ARG A 323       0.840   3.271 -25.242  1.00 61.16           H
ATOM   4942  NH2 ARG A 323       2.741   4.646 -26.206  1.00 61.16           N
ATOM   4943 1HH2 ARG A 323       1.894   5.168 -26.104  1.00 61.16           H
ATOM   4944 2HH2 ARG A 323       3.559   5.087 -26.577  1.00 61.16           H
ATOM   4945  HN  ARG A 323       6.645  -2.761 -24.371  1.00 61.16           H
ATOM   4946  N   PHE A 324       7.958  -0.296 -22.895  1.00 73.23           N
ATOM   4947  CA  PHE A 324       8.607   0.526 -21.888  1.00 73.23           C
ATOM   4948  C   PHE A 324      10.130   0.449 -22.016  1.00 73.23           C
ATOM   4949  O   PHE A 324      10.820   1.456 -21.863  1.00 73.23           O
ATOM   4950  HA  PHE A 324       8.282   1.553 -22.050  1.00 73.23           H
ATOM   4951  CB  PHE A 324       8.194  -0.030 -20.524  1.00 73.23           C
ATOM   4952 1HB  PHE A 324       7.108  -0.114 -20.491  1.00 73.23           H
ATOM   4953 2HB  PHE A 324       8.595  -1.038 -20.416  1.00 73.23           H
ATOM   4954  CG  PHE A 324       8.661   0.818 -19.339  1.00 73.23           C
ATOM   4955  CD1 PHE A 324       9.824   0.516 -18.703  1.00 73.23           C
ATOM   4956  HD1 PHE A 324      10.424  -0.331 -19.037  1.00 73.23           H
ATOM   4957  CD2 PHE A 324       7.913   1.875 -18.922  1.00 73.23           C
ATOM   4958  HD2 PHE A 324       6.981   2.117 -19.432  1.00 73.23           H
ATOM   4959  CE1 PHE A 324      10.258   1.303 -17.603  1.00 73.23           C
ATOM   4960  HE1 PHE A 324      11.190   1.060 -17.093  1.00 73.23           H
ATOM   4961  CE2 PHE A 324       8.346   2.662 -17.823  1.00 73.23           C
ATOM   4962  HE2 PHE A 324       7.747   3.509 -17.489  1.00 73.23           H
ATOM   4963  CZ  PHE A 324       9.510   2.359 -17.186  1.00 73.23           C
ATOM   4964  HZ  PHE A 324       9.842   2.964 -16.342  1.00 73.23           H
ATOM   4965  HN  PHE A 324       7.445  -1.076 -22.538  1.00 73.23           H
ATOM   4966  N   ARG A 325      10.609  -0.754 -22.296  1.00 71.20           N
ATOM   4967  CA  ARG A 325      12.035  -0.970 -22.470  1.00 71.20           C
ATOM   4968  C   ARG A 325      12.573  -0.082 -23.594  1.00 71.20           C
ATOM   4969  O   ARG A 325      13.615   0.554 -23.443  1.00 71.20           O
ATOM   4970  HA  ARG A 325      12.477  -0.700 -21.511  1.00 71.20           H
ATOM   4971  CB  ARG A 325      12.334  -2.434 -22.799  1.00 71.20           C
ATOM   4972 1HB  ARG A 325      11.637  -2.790 -23.557  1.00 71.20           H
ATOM   4973 2HB  ARG A 325      13.335  -2.518 -23.222  1.00 71.20           H
ATOM   4974  CG  ARG A 325      12.228  -3.309 -21.549  1.00 71.20           C
ATOM   4975 1HG  ARG A 325      12.682  -2.795 -20.701  1.00 71.20           H
ATOM   4976 2HG  ARG A 325      11.179  -3.469 -21.300  1.00 71.20           H
ATOM   4977  CD  ARG A 325      12.918  -4.658 -21.763  1.00 71.20           C
ATOM   4978 1HD  ARG A 325      13.965  -4.503 -22.025  1.00 71.20           H
ATOM   4979 2HD  ARG A 325      12.903  -5.235 -20.838  1.00 71.20           H
ATOM   4980  NE  ARG A 325      12.235  -5.411 -22.839  1.00 71.20           N
ATOM   4981  HE  ARG A 325      12.114  -4.959 -23.723  1.00 71.20           H
ATOM   4982  CZ  ARG A 325      11.768  -6.659 -22.702  1.00 71.20           C
ATOM   4983  NH1 ARG A 325      11.903  -7.312 -21.540  1.00 71.20           N
ATOM   4984 1HH1 ARG A 325      12.354  -6.868 -20.766  1.00 71.20           H
ATOM   4985 2HH1 ARG A 325      11.551  -8.244 -21.446  1.00 71.20           H
ATOM   4986  NH2 ARG A 325      11.165  -7.245 -23.745  1.00 71.20           N
ATOM   4987 1HH2 ARG A 325      10.811  -8.176 -23.660  1.00 71.20           H
ATOM   4988 2HH2 ARG A 325      11.068  -6.751 -24.609  1.00 71.20           H
ATOM   4989  HN  ARG A 325      10.042  -1.571 -22.403  1.00 71.20           H
ATOM   4990  N   ARG A 326      11.838  -0.067 -24.696  1.00 67.46           N
ATOM   4991  CA  ARG A 326      12.237   0.719 -25.852  1.00 67.46           C
ATOM   4992  C   ARG A 326      12.227   2.210 -25.509  1.00 67.46           C
ATOM   4993  O   ARG A 326      13.152   2.938 -25.863  1.00 67.46           O
ATOM   4994  HA  ARG A 326      13.245   0.377 -26.086  1.00 67.46           H
ATOM   4995  CB  ARG A 326      11.303   0.469 -27.037  1.00 67.46           C
ATOM   4996 1HB  ARG A 326      10.330   0.135 -26.675  1.00 67.46           H
ATOM   4997 2HB  ARG A 326      11.138   1.401 -27.578  1.00 67.46           H
ATOM   4998  CG  ARG A 326      11.888  -0.581 -27.984  1.00 67.46           C
ATOM   4999 1HG  ARG A 326      12.871  -0.258 -28.327  1.00 67.46           H
ATOM   5000 2HG  ARG A 326      12.029  -1.520 -27.450  1.00 67.46           H
ATOM   5001  CD  ARG A 326      10.970  -0.805 -29.188  1.00 67.46           C
ATOM   5002 1HD  ARG A 326      10.397   0.099 -29.392  1.00 67.46           H
ATOM   5003 2HD  ARG A 326      11.566  -1.012 -30.077  1.00 67.46           H
ATOM   5004  NE  ARG A 326      10.053  -1.935 -28.921  1.00 67.46           N
ATOM   5005  HE  ARG A 326      10.144  -2.418 -28.050  1.00 67.46           H
ATOM   5006  CZ  ARG A 326       9.106  -2.352 -29.773  1.00 67.46           C
ATOM   5007  NH1 ARG A 326       8.939  -1.742 -30.955  1.00 67.46           N
ATOM   5008 1HH1 ARG A 326       9.522  -0.970 -31.206  1.00 67.46           H
ATOM   5009 2HH1 ARG A 326       8.230  -2.060 -31.585  1.00 67.46           H
ATOM   5010  NH2 ARG A 326       8.330  -3.388 -29.427  1.00 67.46           N
ATOM   5011 1HH2 ARG A 326       7.620  -3.712 -30.051  1.00 67.46           H
ATOM   5012 2HH2 ARG A 326       8.462  -3.838 -28.543  1.00 67.46           H
ATOM   5013  HN  ARG A 326      10.985  -0.578 -24.807  1.00 67.46           H
ATOM   5014  N   ASP A 327      11.170   2.619 -24.823  1.00 77.04           N
ATOM   5015  CA  ASP A 327      10.984   4.024 -24.501  1.00 77.04           C
ATOM   5016  C   ASP A 327      12.045   4.455 -23.487  1.00 77.04           C
ATOM   5017  O   ASP A 327      12.507   5.595 -23.512  1.00 77.04           O
ATOM   5018  HA  ASP A 327      11.078   4.550 -25.451  1.00 77.04           H
ATOM   5019  CB  ASP A 327       9.608   4.270 -23.880  1.00 77.04           C
ATOM   5020 1HB  ASP A 327       9.434   3.554 -23.077  1.00 77.04           H
ATOM   5021 2HB  ASP A 327       9.580   5.264 -23.432  1.00 77.04           H
ATOM   5022  CG  ASP A 327       8.502   4.146 -24.930  1.00 77.04           C
ATOM   5023  OD1 ASP A 327       8.859   4.103 -26.127  1.00 77.04           O
ATOM   5024  OD2 ASP A 327       7.325   4.098 -24.511  1.00 77.04           O
ATOM   5025  HN  ASP A 327      10.449   2.011 -24.489  1.00 77.04           H
ATOM   5026  N   LEU A 328      12.401   3.521 -22.617  1.00 79.02           N
ATOM   5027  CA  LEU A 328      13.452   3.765 -21.645  1.00 79.02           C
ATOM   5028  C   LEU A 328      14.767   4.036 -22.379  1.00 79.02           C
ATOM   5029  O   LEU A 328      15.436   5.033 -22.113  1.00 79.02           O
ATOM   5030  HA  LEU A 328      13.179   4.659 -21.085  1.00 79.02           H
ATOM   5031  CB  LEU A 328      13.534   2.611 -20.643  1.00 79.02           C
ATOM   5032 1HB  LEU A 328      12.599   2.575 -20.083  1.00 79.02           H
ATOM   5033 2HB  LEU A 328      13.608   1.677 -21.200  1.00 79.02           H
ATOM   5034  CG  LEU A 328      14.691   2.670 -19.644  1.00 79.02           C
ATOM   5035  HG  LEU A 328      15.623   2.737 -20.205  1.00 79.02           H
ATOM   5036  CD1 LEU A 328      14.599   3.924 -18.771  1.00 79.02           C
ATOM   5037 1HD1 LEU A 328      14.637   4.810 -19.404  1.00 79.02           H
ATOM   5038 2HD1 LEU A 328      13.660   3.912 -18.218  1.00 79.02           H
ATOM   5039 3HD1 LEU A 328      15.433   3.941 -18.071  1.00 79.02           H
ATOM   5040  CD2 LEU A 328      14.759   1.392 -18.806  1.00 79.02           C
ATOM   5041 1HD2 LEU A 328      13.827   1.270 -18.254  1.00 79.02           H
ATOM   5042 2HD2 LEU A 328      14.907   0.535 -19.463  1.00 79.02           H
ATOM   5043 3HD2 LEU A 328      15.590   1.461 -18.105  1.00 79.02           H
ATOM   5044  HN  LEU A 328      11.984   2.613 -22.570  1.00 79.02           H
ATOM   5045  N   VAL A 329      15.098   3.130 -23.288  1.00 80.18           N
ATOM   5046  CA  VAL A 329      16.360   3.213 -24.002  1.00 80.18           C
ATOM   5047  C   VAL A 329      16.394   4.505 -24.821  1.00 80.18           C
ATOM   5048  O   VAL A 329      17.440   5.139 -24.944  1.00 80.18           O
ATOM   5049  HA  VAL A 329      17.157   3.248 -23.259  1.00 80.18           H
ATOM   5050  CB  VAL A 329      16.562   1.959 -24.855  1.00 80.18           C
ATOM   5051  HB  VAL A 329      15.695   1.855 -25.508  1.00 80.18           H
ATOM   5052  CG1 VAL A 329      17.803   2.092 -25.740  1.00 80.18           C
ATOM   5053 1HG1 VAL A 329      17.687   2.951 -26.402  1.00 80.18           H
ATOM   5054 2HG1 VAL A 329      18.683   2.233 -25.112  1.00 80.18           H
ATOM   5055 3HG1 VAL A 329      17.923   1.188 -26.336  1.00 80.18           H
ATOM   5056  CG2 VAL A 329      16.644   0.707 -23.980  1.00 80.18           C
ATOM   5057 1HG2 VAL A 329      17.484   0.800 -23.291  1.00 80.18           H
ATOM   5058 2HG2 VAL A 329      15.720   0.599 -23.413  1.00 80.18           H
ATOM   5059 3HG2 VAL A 329      16.788  -0.169 -24.612  1.00 80.18           H
ATOM   5060  HN  VAL A 329      14.521   2.352 -23.537  1.00 80.18           H
ATOM   5061  N   LYS A 330      15.235   4.857 -25.359  1.00 74.26           N
ATOM   5062  CA  LYS A 330      15.099   6.103 -26.094  1.00 74.26           C
ATOM   5063  C   LYS A 330      15.462   7.273 -25.177  1.00 74.26           C
[truncated: 117,162 more chars]
