# Supplementary material for: Noncanonical roles of chemokine regions in CCR9 activation revealed by structural modeling and mutational mapping
Source: Nat Commun. 2025 Aug 18;16:7695. doi: 10.1038/s41467-025-62321-9 (PMC12361432; doi:10.1038/s41467-025-62321-9)
Supplement: Supplementary file 5 — Supplementary Data 3 [file 41467_2025_62321_MOESM5_ESM.zip › CCR9_CCL25_20_rnk1.pdb]

ATOM      1  N   GLU A  20      -5.230  -5.483  58.186  1.00 50.73           N
ATOM      2  CA  GLU A  20      -5.152  -6.500  57.151  1.00 50.73           C
ATOM      3  C   GLU A  20      -5.618  -7.851  57.698  1.00 50.73           C
ATOM      4  O   GLU A  20      -4.812  -8.631  58.203  1.00 50.73           O
ATOM      5  HA  GLU A  20      -5.830  -6.166  56.365  1.00 50.73           H
ATOM      6  CB  GLU A  20      -3.735  -6.597  56.583  1.00 50.73           C
ATOM      7 1HB  GLU A  20      -3.009  -6.399  57.372  1.00 50.73           H
ATOM      8 2HB  GLU A  20      -3.597  -7.567  56.104  1.00 50.73           H
ATOM      9  CG  GLU A  20      -3.505  -5.544  55.497  1.00 50.73           C
ATOM     10 1HG  GLU A  20      -4.411  -5.425  54.904  1.00 50.73           H
ATOM     11 2HG  GLU A  20      -3.298  -4.579  55.960  1.00 50.73           H
ATOM     12  CD  GLU A  20      -2.341  -5.939  54.587  1.00 50.73           C
ATOM     13  OE1 GLU A  20      -2.310  -5.425  53.449  1.00 50.73           O
ATOM     14  OE2 GLU A  20      -1.507  -6.748  55.051  1.00 50.73           O
ATOM     15  HN  GLU A  20      -5.591  -5.800  59.063  1.00 50.73           H
ATOM     16  N   SER A  21      -6.916  -8.086  57.578  1.00 59.09           N
ATOM     17  CA  SER A  21      -7.478  -9.379  57.929  1.00 59.09           C
ATOM     18  C   SER A  21      -6.756 -10.489  57.161  1.00 59.09           C
ATOM     19  O   SER A  21      -6.356 -10.295  56.014  1.00 59.09           O
ATOM     20  HA  SER A  21      -7.312  -9.485  59.001  1.00 59.09           H
ATOM     21  CB  SER A  21      -8.980  -9.424  57.639  1.00 59.09           C
ATOM     22 1HB  SER A  21      -9.387 -10.375  57.983  1.00 59.09           H
ATOM     23 2HB  SER A  21      -9.482  -8.639  58.205  1.00 59.09           H
ATOM     24  OG  SER A  21      -9.261  -9.262  56.252  1.00 59.09           O
ATOM     25  HG  SER A  21      -9.669 -10.098  55.885  1.00 59.09           H
ATOM     26  HN  SER A  21      -7.579  -7.412  57.250  1.00 59.09           H
ATOM     27  N   THR A  22      -6.612 -11.626  57.825  1.00 60.73           N
ATOM     28  CA  THR A  22      -5.977 -12.778  57.207  1.00 60.73           C
ATOM     29  C   THR A  22      -6.618 -13.076  55.850  1.00 60.73           C
ATOM     30  O   THR A  22      -5.945 -13.535  54.928  1.00 60.73           O
ATOM     31  HA  THR A  22      -4.932 -12.535  57.020  1.00 60.73           H
ATOM     32  CB  THR A  22      -6.062 -13.948  58.189  1.00 60.73           C
ATOM     33  HB  THR A  22      -5.891 -14.897  57.679  1.00 60.73           H
ATOM     34  OG1 THR A  22      -7.342 -13.799  58.797  1.00 60.73           O
ATOM     35  HG1 THR A  22      -7.605 -14.649  59.254  1.00 60.73           H
ATOM     36  CG2 THR A  22      -5.078 -13.809  59.352  1.00 60.73           C
ATOM     37 1HG2 THR A  22      -5.293 -12.893  59.902  1.00 60.73           H
ATOM     38 2HG2 THR A  22      -4.060 -13.770  58.964  1.00 60.73           H
ATOM     39 3HG2 THR A  22      -5.180 -14.666  60.018  1.00 60.73           H
ATOM     40  HN  THR A  22      -6.919 -11.767  58.766  1.00 60.73           H
ATOM     41  N   SER A  23      -7.912 -12.802  55.769  1.00 63.11           N
ATOM     42  CA  SER A  23      -8.642 -12.995  54.528  1.00 63.11           C
ATOM     43  C   SER A  23      -8.062 -12.095  53.435  1.00 63.11           C
ATOM     44  O   SER A  23      -7.924 -12.517  52.287  1.00 63.11           O
ATOM     45  HA  SER A  23      -8.504 -14.045  54.272  1.00 63.11           H
ATOM     46  CB  SER A  23     -10.133 -12.708  54.716  1.00 63.11           C
ATOM     47 1HB  SER A  23     -10.672 -12.981  53.808  1.00 63.11           H
ATOM     48 2HB  SER A  23     -10.525 -13.333  55.518  1.00 63.11           H
ATOM     49  OG  SER A  23     -10.380 -11.338  55.019  1.00 63.11           O
ATOM     50  HG  SER A  23     -11.360 -11.147  54.971  1.00 63.11           H
ATOM     51  HN  SER A  23      -8.459 -12.455  56.531  1.00 63.11           H
ATOM     52  N   SER A  24      -7.739 -10.872  53.829  1.00 68.21           N
ATOM     53  CA  SER A  24      -7.210  -9.898  52.889  1.00 68.21           C
ATOM     54  C   SER A  24      -5.868 -10.381  52.335  1.00 68.21           C
ATOM     55  O   SER A  24      -5.572 -10.187  51.157  1.00 68.21           O
ATOM     56  HA  SER A  24      -7.951  -9.833  52.093  1.00 68.21           H
ATOM     57  CB  SER A  24      -7.049  -8.527  53.548  1.00 68.21           C
ATOM     58 1HB  SER A  24      -8.032  -8.076  53.690  1.00 68.21           H
ATOM     59 2HB  SER A  24      -6.609  -8.650  54.538  1.00 68.21           H
ATOM     60  OG  SER A  24      -6.234  -7.653  52.772  1.00 68.21           O
ATOM     61  HG  SER A  24      -6.083  -6.797  53.266  1.00 68.21           H
ATOM     62  HN  SER A  24      -7.833 -10.544  54.769  1.00 68.21           H
ATOM     63  N   MET A  25      -5.091 -11.002  53.211  1.00 64.85           N
ATOM     64  CA  MET A  25      -3.791 -11.520  52.823  1.00 64.85           C
ATOM     65  C   MET A  25      -3.936 -12.750  51.924  1.00 64.85           C
ATOM     66  O   MET A  25      -3.212 -12.894  50.941  1.00 64.85           O
ATOM     67  HA  MET A  25      -3.306 -10.714  52.271  1.00 64.85           H
ATOM     68  CB  MET A  25      -2.995 -11.894  54.075  1.00 64.85           C
ATOM     69 1HB  MET A  25      -3.105 -11.112  54.827  1.00 64.85           H
ATOM     70 2HB  MET A  25      -3.399 -12.810  54.507  1.00 64.85           H
ATOM     71  CG  MET A  25      -1.514 -12.088  53.746  1.00 64.85           C
ATOM     72 1HG  MET A  25      -1.069 -12.803  54.439  1.00 64.85           H
ATOM     73 2HG  MET A  25      -1.407 -12.507  52.745  1.00 64.85           H
ATOM     74  SD  MET A  25      -0.655 -10.527  53.848  1.00 64.85           S
ATOM     75  CE  MET A  25       1.024 -11.106  54.016  1.00 64.85           C
ATOM     76 1HE  MET A  25       1.110 -11.718  54.914  1.00 64.85           H
ATOM     77 2HE  MET A  25       1.292 -11.703  53.143  1.00 64.85           H
ATOM     78 3HE  MET A  25       1.698 -10.253  54.093  1.00 64.85           H
ATOM     79  HN  MET A  25      -5.337 -11.151  54.169  1.00 64.85           H
ATOM     80  N   GLU A  26      -4.878 -13.605  52.294  1.00 59.12           N
ATOM     81  CA  GLU A  26      -5.142 -14.808  51.523  1.00 59.12           C
ATOM     82  C   GLU A  26      -5.641 -14.442  50.124  1.00 59.12           C
ATOM     83  O   GLU A  26      -5.233 -15.051  49.136  1.00 59.12           O
ATOM     84  HA  GLU A  26      -4.184 -15.322  51.451  1.00 59.12           H
ATOM     85  CB  GLU A  26      -6.144 -15.712  52.243  1.00 59.12           C
ATOM     86 1HB  GLU A  26      -6.930 -15.106  52.692  1.00 59.12           H
ATOM     87 2HB  GLU A  26      -6.523 -16.465  51.552  1.00 59.12           H
ATOM     88  CG  GLU A  26      -5.471 -16.476  53.385  1.00 59.12           C
ATOM     89 1HG  GLU A  26      -4.662 -17.091  52.989  1.00 59.12           H
ATOM     90 2HG  GLU A  26      -5.022 -15.771  54.084  1.00 59.12           H
ATOM     91  CD  GLU A  26      -6.478 -17.362  54.122  1.00 59.12           C
ATOM     92  OE1 GLU A  26      -6.013 -18.264  54.851  1.00 59.12           O
ATOM     93  OE2 GLU A  26      -7.690 -17.116  53.939  1.00 59.12           O
ATOM     94  HN  GLU A  26      -5.454 -13.487  53.103  1.00 59.12           H
ATOM     95  N   ASP A  27      -6.517 -13.449  50.084  1.00 66.19           N
ATOM     96  CA  ASP A  27      -7.116 -13.029  48.828  1.00 66.19           C
ATOM     97  C   ASP A  27      -6.011 -12.603  47.858  1.00 66.19           C
ATOM     98  O   ASP A  27      -6.083 -12.892  46.665  1.00 66.19           O
ATOM     99  HA  ASP A  27      -7.672 -13.896  48.471  1.00 66.19           H
ATOM    100  CB  ASP A  27      -8.050 -11.835  49.035  1.00 66.19           C
ATOM    101 1HB  ASP A  27      -7.571 -11.103  49.685  1.00 66.19           H
ATOM    102 2HB  ASP A  27      -8.232 -11.342  48.080  1.00 66.19           H
ATOM    103  CG  ASP A  27      -9.379 -12.278  49.648  1.00 66.19           C
ATOM    104  OD1 ASP A  27      -9.687 -13.483  49.525  1.00 66.19           O
ATOM    105  OD2 ASP A  27     -10.058 -11.402  50.226  1.00 66.19           O
ATOM    106  HN  ASP A  27      -6.818 -12.935  50.887  1.00 66.19           H
ATOM    107  N   TYR A  28      -5.016 -11.923  48.408  1.00 65.53           N
ATOM    108  CA  TYR A  28      -3.917 -11.421  47.600  1.00 65.53           C
ATOM    109  C   TYR A  28      -2.990 -12.559  47.167  1.00 65.53           C
ATOM    110  O   TYR A  28      -2.487 -12.562  46.045  1.00 65.53           O
ATOM    111  HA  TYR A  28      -4.340 -10.949  46.713  1.00 65.53           H
ATOM    112  CB  TYR A  28      -3.138 -10.459  48.499  1.00 65.53           C
ATOM    113 1HB  TYR A  28      -3.807  -9.664  48.829  1.00 65.53           H
ATOM    114 2HB  TYR A  28      -2.814 -10.994  49.392  1.00 65.53           H
ATOM    115  CG  TYR A  28      -1.916  -9.830  47.826  1.00 65.53           C
ATOM    116  CD1 TYR A  28      -0.665 -10.380  48.016  1.00 65.53           C
ATOM    117  HD1 TYR A  28      -0.547 -11.263  48.645  1.00 65.53           H
ATOM    118  CD2 TYR A  28      -2.065  -8.713  47.030  1.00 65.53           C
ATOM    119  HD2 TYR A  28      -3.054  -8.278  46.880  1.00 65.53           H
ATOM    120  CE1 TYR A  28       0.485  -9.789  47.383  1.00 65.53           C
ATOM    121  HE1 TYR A  28       1.479 -10.213  47.525  1.00 65.53           H
ATOM    122  CE2 TYR A  28      -0.915  -8.121  46.397  1.00 65.53           C
ATOM    123  HE2 TYR A  28      -1.019  -7.239  45.766  1.00 65.53           H
ATOM    124  CZ  TYR A  28       0.303  -8.689  46.605  1.00 65.53           C
ATOM    125  OH  TYR A  28       1.390  -8.130  46.007  1.00 65.53           O
ATOM    126  HH  TYR A  28       1.098  -7.436  45.348  1.00 65.53           H
ATOM    127  HN  TYR A  28      -4.952 -11.715  49.384  1.00 65.53           H
ATOM    128  N   VAL A  29      -2.792 -13.498  48.080  1.00 66.06           N
ATOM    129  CA  VAL A  29      -1.882 -14.603  47.832  1.00 66.06           C
ATOM    130  C   VAL A  29      -2.508 -15.555  46.810  1.00 66.06           C
ATOM    131  O   VAL A  29      -1.812 -16.095  45.952  1.00 66.06           O
ATOM    132  HA  VAL A  29      -0.967 -14.188  47.410  1.00 66.06           H
ATOM    133  CB  VAL A  29      -1.525 -15.293  49.150  1.00 66.06           C
ATOM    134  HB  VAL A  29      -2.455 -15.538  49.663  1.00 66.06           H
ATOM    135  CG1 VAL A  29      -0.769 -16.599  48.898  1.00 66.06           C
ATOM    136 1HG1 VAL A  29      -1.392 -17.272  48.310  1.00 66.06           H
ATOM    137 2HG1 VAL A  29       0.152 -16.387  48.354  1.00 66.06           H
ATOM    138 3HG1 VAL A  29      -0.527 -17.069  49.852  1.00 66.06           H
ATOM    139  CG2 VAL A  29      -0.720 -14.360  50.057  1.00 66.06           C
ATOM    140 1HG2 VAL A  29       0.202 -14.070  49.553  1.00 66.06           H
ATOM    141 2HG2 VAL A  29      -1.309 -13.469  50.277  1.00 66.06           H
ATOM    142 3HG2 VAL A  29      -0.479 -14.875  50.987  1.00 66.06           H
ATOM    143  HN  VAL A  29      -3.240 -13.512  48.974  1.00 66.06           H
ATOM    144  N   ASN A  30      -3.816 -15.730  46.937  1.00 61.00           N
ATOM    145  CA  ASN A  30      -4.524 -16.694  46.112  1.00 61.00           C
ATOM    146  C   ASN A  30      -4.892 -16.044  44.777  1.00 61.00           C
ATOM    147  O   ASN A  30      -5.378 -16.716  43.868  1.00 61.00           O
ATOM    148  HA  ASN A  30      -3.835 -17.530  45.993  1.00 61.00           H
ATOM    149  CB  ASN A  30      -5.818 -17.152  46.788  1.00 61.00           C
ATOM    150 1HB  ASN A  30      -6.397 -16.282  47.099  1.00 61.00           H
ATOM    151 2HB  ASN A  30      -6.430 -17.703  46.075  1.00 61.00           H
ATOM    152  CG  ASN A  30      -5.521 -18.034  48.002  1.00 61.00           C
ATOM    153  OD1 ASN A  30      -4.486 -18.673  48.099  1.00 61.00           O
ATOM    154  ND2 ASN A  30      -6.483 -18.033  48.921  1.00 61.00           N
ATOM    155 1HD2 ASN A  30      -7.308 -17.486  48.780  1.00 61.00           H
ATOM    156 2HD2 ASN A  30      -6.381 -18.579  49.752  1.00 61.00           H
ATOM    157  HN  ASN A  30      -4.387 -15.229  47.586  1.00 61.00           H
ATOM    158  N   PHE A  31      -4.647 -14.744  44.701  1.00 67.88           N
ATOM    159  CA  PHE A  31      -4.905 -14.005  43.477  1.00 67.88           C
ATOM    160  C   PHE A  31      -4.024 -14.511  42.333  1.00 67.88           C
ATOM    161  O   PHE A  31      -2.800 -14.532  42.451  1.00 67.88           O
ATOM    162  HA  PHE A  31      -5.954 -14.159  43.221  1.00 67.88           H
ATOM    163  CB  PHE A  31      -4.563 -12.540  43.759  1.00 67.88           C
ATOM    164 1HB  PHE A  31      -5.073 -12.227  44.669  1.00 67.88           H
ATOM    165 2HB  PHE A  31      -3.493 -12.458  43.949  1.00 67.88           H
ATOM    166  CG  PHE A  31      -4.940 -11.584  42.625  1.00 67.88           C
ATOM    167  CD1 PHE A  31      -3.995 -11.179  41.735  1.00 67.88           C
ATOM    168  HD1 PHE A  31      -2.969 -11.536  41.829  1.00 67.88           H
ATOM    169  CD2 PHE A  31      -6.219 -11.139  42.508  1.00 67.88           C
ATOM    170  HD2 PHE A  31      -6.977 -11.463  43.222  1.00 67.88           H
ATOM    171  CE1 PHE A  31      -4.344 -10.292  40.683  1.00 67.88           C
ATOM    172  HE1 PHE A  31      -3.587  -9.967  39.970  1.00 67.88           H
ATOM    173  CE2 PHE A  31      -6.569 -10.251  41.456  1.00 67.88           C
ATOM    174  HE2 PHE A  31      -7.594  -9.895  41.363  1.00 67.88           H
ATOM    175  CZ  PHE A  31      -5.624  -9.847  40.566  1.00 67.88           C
ATOM    176  HZ  PHE A  31      -5.892  -9.165  39.758  1.00 67.88           H
ATOM    177  HN  PHE A  31      -4.279 -14.200  45.454  1.00 67.88           H
ATOM    178  N   ASN A  32      -4.681 -14.907  41.253  1.00 61.41           N
ATOM    179  CA  ASN A  32      -3.973 -15.415  40.090  1.00 61.41           C
ATOM    180  C   ASN A  32      -3.439 -14.238  39.271  1.00 61.41           C
ATOM    181  O   ASN A  32      -4.170 -13.647  38.478  1.00 61.41           O
ATOM    182  HA  ASN A  32      -3.175 -16.040  40.491  1.00 61.41           H
ATOM    183  CB  ASN A  32      -4.903 -16.233  39.192  1.00 61.41           C
ATOM    184 1HB  ASN A  32      -5.459 -16.950  39.796  1.00 61.41           H
ATOM    185 2HB  ASN A  32      -5.635 -15.574  38.725  1.00 61.41           H
ATOM    186  CG  ASN A  32      -4.111 -16.973  38.112  1.00 61.41           C
ATOM    187  OD1 ASN A  32      -2.897 -16.889  38.029  1.00 61.41           O
ATOM    188  ND2 ASN A  32      -4.865 -17.701  37.293  1.00 61.41           N
ATOM    189 1HD2 ASN A  32      -5.857 -17.727  37.416  1.00 61.41           H
ATOM    190 2HD2 ASN A  32      -4.439 -18.222  36.553  1.00 61.41           H
ATOM    191  HN  ASN A  32      -5.677 -14.886  41.165  1.00 61.41           H
ATOM    192  N   PHE A  33      -2.168 -13.934  39.490  1.00 63.65           N
ATOM    193  CA  PHE A  33      -1.490 -12.928  38.690  1.00 63.65           C
ATOM    194  C   PHE A  33      -1.083 -13.494  37.328  1.00 63.65           C
ATOM    195  O   PHE A  33       0.103 -13.555  37.007  1.00 63.65           O
ATOM    196  HA  PHE A  33      -2.190 -12.105  38.544  1.00 63.65           H
ATOM    197  CB  PHE A  33      -0.231 -12.520  39.457  1.00 63.65           C
ATOM    198 1HB  PHE A  33       0.327 -13.417  39.722  1.00 63.65           H
ATOM    199 2HB  PHE A  33       0.407 -11.930  38.799  1.00 63.65           H
ATOM    200  CG  PHE A  33      -0.510 -11.716  40.728  1.00 63.65           C
ATOM    201  CD1 PHE A  33      -0.722 -10.375  40.652  1.00 63.65           C
ATOM    202  HD1 PHE A  33      -0.693  -9.873  39.685  1.00 63.65           H
ATOM    203  CD2 PHE A  33      -0.547 -12.343  41.935  1.00 63.65           C
ATOM    204  HD2 PHE A  33      -0.377 -13.418  41.996  1.00 63.65           H
ATOM    205  CE1 PHE A  33      -0.981  -9.629  41.833  1.00 63.65           C
ATOM    206  HE1 PHE A  33      -1.151  -8.554  41.772  1.00 63.65           H
ATOM    207  CE2 PHE A  33      -0.806 -11.597  43.115  1.00 63.65           C
ATOM    208  HE2 PHE A  33      -0.835 -12.099  44.082  1.00 63.65           H
ATOM    209  CZ  PHE A  33      -1.018 -10.256  43.039  1.00 63.65           C
ATOM    210  HZ  PHE A  33      -1.217  -9.683  43.945  1.00 63.65           H
ATOM    211  HN  PHE A  33      -1.605 -14.361  40.197  1.00 63.65           H
ATOM    212  N   THR A  34      -2.088 -13.894  36.564  1.00 63.26           N
ATOM    213  CA  THR A  34      -1.891 -14.172  35.151  1.00 63.26           C
ATOM    214  C   THR A  34      -1.280 -12.958  34.449  1.00 63.26           C
ATOM    215  O   THR A  34      -1.732 -11.831  34.645  1.00 63.26           O
ATOM    216  HA  THR A  34      -1.174 -14.989  35.059  1.00 63.26           H
ATOM    217  CB  THR A  34      -3.235 -14.604  34.562  1.00 63.26           C
ATOM    218  HB  THR A  34      -3.881 -13.742  34.396  1.00 63.26           H
ATOM    219  OG1 THR A  34      -3.725 -15.571  35.486  1.00 63.26           O
ATOM    220  HG1 THR A  34      -3.036 -16.280  35.636  1.00 63.26           H
ATOM    221  CG2 THR A  34      -3.078 -15.383  33.254  1.00 63.26           C
ATOM    222 1HG2 THR A  34      -2.487 -16.281  33.435  1.00 63.26           H
ATOM    223 2HG2 THR A  34      -2.573 -14.758  32.518  1.00 63.26           H
ATOM    224 3HG2 THR A  34      -4.061 -15.665  32.879  1.00 63.26           H
ATOM    225  HN  THR A  34      -3.023 -14.027  36.894  1.00 63.26           H
ATOM    226  N   ASP A  35      -0.263 -13.229  33.644  1.00 66.93           N
ATOM    227  CA  ASP A  35       0.496 -12.164  33.012  1.00 66.93           C
ATOM    228  C   ASP A  35      -0.239 -11.695  31.755  1.00 66.93           C
ATOM    229  O   ASP A  35       0.171 -12.008  30.639  1.00 66.93           O
ATOM    230  HA  ASP A  35       0.573 -11.381  33.767  1.00 66.93           H
ATOM    231  CB  ASP A  35       1.885 -12.650  32.594  1.00 66.93           C
ATOM    232 1HB  ASP A  35       2.209 -13.452  33.258  1.00 66.93           H
ATOM    233 2HB  ASP A  35       1.840 -13.069  31.588  1.00 66.93           H
ATOM    234  CG  ASP A  35       2.901 -11.507  32.631  1.00 66.93           C
ATOM    235  OD1 ASP A  35       2.501 -10.407  33.070  1.00 66.93           O
ATOM    236  OD2 ASP A  35       4.055 -11.759  32.221  1.00 66.93           O
ATOM    237  HN  ASP A  35       0.043 -14.155  33.422  1.00 66.93           H
ATOM    238  N   PHE A  36      -1.314 -10.953  31.979  1.00 81.39           N
ATOM    239  CA  PHE A  36      -2.082 -10.397  30.878  1.00 81.39           C
ATOM    240  C   PHE A  36      -1.386  -9.168  30.289  1.00 81.39           C
ATOM    241  O   PHE A  36      -1.745  -8.705  29.208  1.00 81.39           O
ATOM    242  HA  PHE A  36      -2.158 -11.170  30.114  1.00 81.39           H
ATOM    243  CB  PHE A  36      -3.438  -9.976  31.447  1.00 81.39           C
ATOM    244 1HB  PHE A  36      -3.275  -9.364  32.334  1.00 81.39           H
ATOM    245 2HB  PHE A  36      -3.948  -9.348  30.716  1.00 81.39           H
ATOM    246  CG  PHE A  36      -4.350 -11.149  31.814  1.00 81.39           C
ATOM    247  CD1 PHE A  36      -4.407 -12.243  31.009  1.00 81.39           C
ATOM    248  HD1 PHE A  36      -3.803 -12.286  30.103  1.00 81.39           H
ATOM    249  CD2 PHE A  36      -5.103 -11.096  32.945  1.00 81.39           C
ATOM    250  HD2 PHE A  36      -5.058 -10.218  33.590  1.00 81.39           H
ATOM    251  CE1 PHE A  36      -5.253 -13.332  31.350  1.00 81.39           C
ATOM    252  HE1 PHE A  36      -5.299 -14.209  30.705  1.00 81.39           H
ATOM    253  CE2 PHE A  36      -5.949 -12.184  33.286  1.00 81.39           C
ATOM    254  HE2 PHE A  36      -6.553 -12.142  34.193  1.00 81.39           H
ATOM    255  CZ  PHE A  36      -6.006 -13.279  32.481  1.00 81.39           C
ATOM    256  HZ  PHE A  36      -6.656 -14.115  32.743  1.00 81.39           H
ATOM    257  HN  PHE A  36      -1.660 -10.730  32.891  1.00 81.39           H
ATOM    258  N   TYR A  37      -0.401  -8.675  31.027  1.00 86.20           N
ATOM    259  CA  TYR A  37       0.436  -7.596  30.532  1.00 86.20           C
ATOM    260  C   TYR A  37       1.614  -8.143  29.722  1.00 86.20           C
ATOM    261  O   TYR A  37       2.528  -8.747  30.280  1.00 86.20           O
ATOM    262  HA  TYR A  37      -0.175  -6.964  29.888  1.00 86.20           H
ATOM    263  CB  TYR A  37       0.975  -6.878  31.771  1.00 86.20           C
ATOM    264 1HB  TYR A  37       0.143  -6.654  32.439  1.00 86.20           H
ATOM    265 2HB  TYR A  37       1.642  -7.552  32.307  1.00 86.20           H
ATOM    266  CG  TYR A  37       1.724  -5.580  31.461  1.00 86.20           C
ATOM    267  CD1 TYR A  37       3.098  -5.590  31.337  1.00 86.20           C
ATOM    268  HD1 TYR A  37       3.650  -6.522  31.460  1.00 86.20           H
ATOM    269  CD2 TYR A  37       1.025  -4.400  31.306  1.00 86.20           C
ATOM    270  HD2 TYR A  37      -0.060  -4.392  31.404  1.00 86.20           H
ATOM    271  CE1 TYR A  37       3.804  -4.369  31.046  1.00 86.20           C
ATOM    272  HE1 TYR A  37       4.889  -4.362  30.946  1.00 86.20           H
ATOM    273  CE2 TYR A  37       1.731  -3.179  31.015  1.00 86.20           C
ATOM    274  HE2 TYR A  37       1.191  -2.240  30.890  1.00 86.20           H
ATOM    275  CZ  TYR A  37       3.085  -3.223  30.899  1.00 86.20           C
ATOM    276  OH  TYR A  37       3.751  -2.070  30.624  1.00 86.20           O
ATOM    277  HH  TYR A  37       4.724  -2.260  30.494  1.00 86.20           H
ATOM    278  HN  TYR A  37      -0.174  -9.000  31.945  1.00 86.20           H
ATOM    279  N   CYS A  38       1.553  -7.911  28.419  1.00 89.57           N
ATOM    280  CA  CYS A  38       2.540  -8.472  27.512  1.00 89.57           C
ATOM    281  C   CYS A  38       3.611  -7.411  27.251  1.00 89.57           C
ATOM    282  O   CYS A  38       3.331  -6.377  26.648  1.00 89.57           O
ATOM    283  HA  CYS A  38       2.968  -9.340  28.014  1.00 89.57           H
ATOM    284  CB  CYS A  38       1.898  -8.967  26.214  1.00 89.57           C
ATOM    285 1HB  CYS A  38       1.073  -9.641  26.441  1.00 89.57           H
ATOM    286 2HB  CYS A  38       1.480  -8.125  25.662  1.00 89.57           H
ATOM    287  SG  CYS A  38       3.145  -9.829  25.189  1.00 89.57           S
ATOM    288  HN  CYS A  38       0.848  -7.352  27.983  1.00 89.57           H
ATOM    289  N   GLU A  39       4.816  -7.705  27.719  1.00 81.48           N
ATOM    290  CA  GLU A  39       5.971  -6.896  27.371  1.00 81.48           C
ATOM    291  C   GLU A  39       6.556  -7.354  26.034  1.00 81.48           C
ATOM    292  O   GLU A  39       6.888  -8.527  25.866  1.00 81.48           O
ATOM    293  HA  GLU A  39       5.595  -5.877  27.281  1.00 81.48           H
ATOM    294  CB  GLU A  39       7.027  -6.945  28.477  1.00 81.48           C
ATOM    295 1HB  GLU A  39       7.319  -7.978  28.661  1.00 81.48           H
ATOM    296 2HB  GLU A  39       7.866  -6.301  28.212  1.00 81.48           H
ATOM    297  CG  GLU A  39       6.468  -6.403  29.794  1.00 81.48           C
ATOM    298 1HG  GLU A  39       6.020  -5.423  29.627  1.00 81.48           H
ATOM    299 2HG  GLU A  39       5.675  -7.059  30.153  1.00 81.48           H
ATOM    300  CD  GLU A  39       7.566  -6.294  30.853  1.00 81.48           C
ATOM    301  OE1 GLU A  39       7.283  -5.678  31.903  1.00 81.48           O
ATOM    302  OE2 GLU A  39       8.664  -6.831  30.589  1.00 81.48           O
ATOM    303  HN  GLU A  39       5.007  -8.478  28.324  1.00 81.48           H
ATOM    304  N   LYS A  40       6.665  -6.405  25.116  1.00 87.56           N
ATOM    305  CA  LYS A  40       7.010  -6.729  23.742  1.00 87.56           C
ATOM    306  C   LYS A  40       8.440  -6.266  23.457  1.00 87.56           C
ATOM    307  O   LYS A  40       8.753  -5.858  22.339  1.00 87.56           O
ATOM    308  HA  LYS A  40       6.972  -7.813  23.642  1.00 87.56           H
ATOM    309  CB  LYS A  40       5.972  -6.149  22.778  1.00 87.56           C
ATOM    310 1HB  LYS A  40       5.889  -5.073  22.932  1.00 87.56           H
ATOM    311 2HB  LYS A  40       6.302  -6.299  21.750  1.00 87.56           H
ATOM    312  CG  LYS A  40       4.606  -6.806  22.983  1.00 87.56           C
ATOM    313 1HG  LYS A  40       4.708  -7.890  22.926  1.00 87.56           H
ATOM    314 2HG  LYS A  40       4.233  -6.573  23.980  1.00 87.56           H
ATOM    315  CD  LYS A  40       3.603  -6.326  21.932  1.00 87.56           C
ATOM    316 1HD  LYS A  40       3.474  -5.247  22.014  1.00 87.56           H
ATOM    317 2HD  LYS A  40       3.994  -6.525  20.934  1.00 87.56           H
ATOM    318  CE  LYS A  40       2.252  -7.022  22.105  1.00 87.56           C
ATOM    319 1HE  LYS A  40       2.389  -8.103  22.093  1.00 87.56           H
ATOM    320 2HE  LYS A  40       1.826  -6.765  23.075  1.00 87.56           H
ATOM    321  NZ  LYS A  40       1.321  -6.622  21.026  1.00 87.56           N
ATOM    322 1HZ  LYS A  40       0.457  -7.144  21.115  1.00 87.56           H
ATOM    323 2HZ  LYS A  40       1.125  -5.630  21.099  1.00 87.56           H
ATOM    324 3HZ  LYS A  40       1.744  -6.818  20.126  1.00 87.56           H
ATOM    325  HN  LYS A  40       6.523  -5.432  25.298  1.00 87.56           H
ATOM    326  N   ASN A  41       9.270  -6.345  24.486  1.00 83.02           N
ATOM    327  CA  ASN A  41      10.642  -5.880  24.379  1.00 83.02           C
ATOM    328  C   ASN A  41      11.344  -6.632  23.246  1.00 83.02           C
ATOM    329  O   ASN A  41      12.081  -6.034  22.463  1.00 83.02           O
ATOM    330  HA  ASN A  41      10.568  -4.810  24.186  1.00 83.02           H
ATOM    331  CB  ASN A  41      11.416  -6.144  25.672  1.00 83.02           C
ATOM    332 1HB  ASN A  41      11.281  -7.183  25.976  1.00 83.02           H
ATOM    333 2HB  ASN A  41      12.483  -6.000  25.498  1.00 83.02           H
ATOM    334  CG  ASN A  41      10.946  -5.214  26.792  1.00 83.02           C
ATOM    335  OD1 ASN A  41      10.531  -4.089  26.567  1.00 83.02           O
ATOM    336  ND2 ASN A  41      11.034  -5.745  28.009  1.00 83.02           N
ATOM    337 1HD2 ASN A  41      11.383  -6.675  28.124  1.00 83.02           H
ATOM    338 2HD2 ASN A  41      10.750  -5.215  28.808  1.00 83.02           H
ATOM    339  HN  ASN A  41       9.019  -6.719  25.380  1.00 83.02           H
ATOM    340  N   ASN A  42      11.091  -7.931  23.195  1.00 83.55           N
ATOM    341  CA  ASN A  42      11.741  -8.783  22.213  1.00 83.55           C
ATOM    342  C   ASN A  42      11.289  -8.373  20.810  1.00 83.55           C
ATOM    343  O   ASN A  42      12.074  -8.413  19.865  1.00 83.55           O
ATOM    344  HA  ASN A  42      12.810  -8.632  22.367  1.00 83.55           H
ATOM    345  CB  ASN A  42      11.365 -10.251  22.422  1.00 83.55           C
ATOM    346 1HB  ASN A  42      10.280 -10.356  22.419  1.00 83.55           H
ATOM    347 2HB  ASN A  42      11.745 -10.849  21.594  1.00 83.55           H
ATOM    348  CG  ASN A  42      11.930 -10.780  23.742  1.00 83.55           C
ATOM    349  OD1 ASN A  42      12.731 -10.141  24.404  1.00 83.55           O
ATOM    350  ND2 ASN A  42      11.468 -11.978  24.086  1.00 83.55           N
ATOM    351 1HD2 ASN A  42      10.811 -12.449  23.497  1.00 83.55           H
ATOM    352 2HD2 ASN A  42      11.779 -12.409  24.933  1.00 83.55           H
ATOM    353  HN  ASN A  42      10.455  -8.402  23.808  1.00 83.55           H
ATOM    354  N   VAL A  43      10.024  -7.990  20.719  1.00 90.55           N
ATOM    355  CA  VAL A  43       9.442  -7.626  19.438  1.00 90.55           C
ATOM    356  C   VAL A  43      10.101  -6.342  18.931  1.00 90.55           C
ATOM    357  O   VAL A  43      10.412  -6.226  17.746  1.00 90.55           O
ATOM    358  HA  VAL A  43       9.659  -8.432  18.738  1.00 90.55           H
ATOM    359  CB  VAL A  43       7.922  -7.507  19.568  1.00 90.55           C
ATOM    360  HB  VAL A  43       7.708  -6.689  20.256  1.00 90.55           H
ATOM    361  CG1 VAL A  43       7.282  -7.168  18.221  1.00 90.55           C
ATOM    362 1HG1 VAL A  43       7.677  -6.219  17.859  1.00 90.55           H
ATOM    363 2HG1 VAL A  43       7.510  -7.955  17.502  1.00 90.55           H
ATOM    364 3HG1 VAL A  43       6.201  -7.090  18.342  1.00 90.55           H
ATOM    365  CG2 VAL A  43       7.321  -8.785  20.156  1.00 90.55           C
ATOM    366 1HG2 VAL A  43       7.551  -9.628  19.504  1.00 90.55           H
ATOM    367 2HG2 VAL A  43       7.743  -8.965  21.144  1.00 90.55           H
ATOM    368 3HG2 VAL A  43       6.240  -8.674  20.237  1.00 90.55           H
ATOM    369  HN  VAL A  43       9.401  -7.926  21.499  1.00 90.55           H
ATOM    370  N   ARG A  44      10.294  -5.409  19.852  1.00 86.27           N
ATOM    371  CA  ARG A  44      10.903  -4.135  19.511  1.00 86.27           C
ATOM    372  C   ARG A  44      12.361  -4.338  19.095  1.00 86.27           C
ATOM    373  O   ARG A  44      12.850  -3.670  18.185  1.00 86.27           O
ATOM    374  HA  ARG A  44      10.308  -3.755  18.681  1.00 86.27           H
ATOM    375  CB  ARG A  44      10.847  -3.164  20.692  1.00 86.27           C
ATOM    376 1HB  ARG A  44      11.273  -3.637  21.577  1.00 86.27           H
ATOM    377 2HB  ARG A  44      11.455  -2.286  20.475  1.00 86.27           H
ATOM    378  CG  ARG A  44       9.407  -2.734  20.981  1.00 86.27           C
ATOM    379 1HG  ARG A  44       8.917  -2.445  20.051  1.00 86.27           H
ATOM    380 2HG  ARG A  44       8.847  -3.576  21.388  1.00 86.27           H
ATOM    381  CD  ARG A  44       9.371  -1.566  21.968  1.00 86.27           C
ATOM    382 1HD  ARG A  44      10.063  -0.787  21.648  1.00 86.27           H
ATOM    383 2HD  ARG A  44       8.376  -1.122  21.983  1.00 86.27           H
ATOM    384  NE  ARG A  44       9.733  -2.037  23.323  1.00 86.27           N
ATOM    385  HE  ARG A  44      10.704  -2.093  23.556  1.00 86.27           H
ATOM    386  CZ  ARG A  44       8.842  -2.394  24.258  1.00 86.27           C
ATOM    387  NH1 ARG A  44       7.528  -2.338  24.001  1.00 86.27           N
ATOM    388 1HH1 ARG A  44       7.206  -2.029  23.106  1.00 86.27           H
ATOM    389 2HH1 ARG A  44       6.869  -2.606  24.704  1.00 86.27           H
ATOM    390  NH2 ARG A  44       9.284  -2.806  25.454  1.00 86.27           N
ATOM    391 1HH2 ARG A  44       8.632  -3.076  26.162  1.00 86.27           H
ATOM    392 2HH2 ARG A  44      10.266  -2.844  25.638  1.00 86.27           H
ATOM    393  HN  ARG A  44      10.043  -5.513  20.814  1.00 86.27           H
ATOM    394  N   GLN A  45      13.016  -5.262  19.782  1.00 82.75           N
ATOM    395  CA  GLN A  45      14.417  -5.541  19.515  1.00 82.75           C
ATOM    396  C   GLN A  45      14.587  -6.096  18.099  1.00 82.75           C
ATOM    397  O   GLN A  45      15.496  -5.692  17.376  1.00 82.75           O
ATOM    398  HA  GLN A  45      14.925  -4.581  19.600  1.00 82.75           H
ATOM    399  CB  GLN A  45      14.991  -6.506  20.555  1.00 82.75           C
ATOM    400 1HB  GLN A  45      14.766  -6.142  21.557  1.00 82.75           H
ATOM    401 2HB  GLN A  45      14.514  -7.481  20.455  1.00 82.75           H
ATOM    402  CG  GLN A  45      16.505  -6.653  20.388  1.00 82.75           C
ATOM    403 1HG  GLN A  45      16.728  -7.060  19.401  1.00 82.75           H
ATOM    404 2HG  GLN A  45      16.978  -5.673  20.443  1.00 82.75           H
ATOM    405  CD  GLN A  45      17.089  -7.569  21.466  1.00 82.75           C
ATOM    406  OE1 GLN A  45      16.379  -8.224  22.212  1.00 82.75           O
ATOM    407  NE2 GLN A  45      18.418  -7.578  21.506  1.00 82.75           N
ATOM    408 1HE2 GLN A  45      18.942  -7.017  20.865  1.00 82.75           H
ATOM    409 2HE2 GLN A  45      18.894  -8.146  22.177  1.00 82.75           H
ATOM    410  HN  GLN A  45      12.606  -5.815  20.508  1.00 82.75           H
ATOM    411  N   PHE A  46      13.698  -7.013  17.746  1.00 91.53           N
ATOM    412  CA  PHE A  46      13.714  -7.597  16.416  1.00 91.53           C
ATOM    413  C   PHE A  46      13.504  -6.525  15.344  1.00 91.53           C
ATOM    414  O   PHE A  46      14.217  -6.496  14.342  1.00 91.53           O
ATOM    415  HA  PHE A  46      14.690  -8.061  16.277  1.00 91.53           H
ATOM    416  CB  PHE A  46      12.557  -8.597  16.353  1.00 91.53           C
ATOM    417 1HB  PHE A  46      12.720  -9.373  17.101  1.00 91.53           H
ATOM    418 2HB  PHE A  46      11.633  -8.085  16.621  1.00 91.53           H
ATOM    419  CG  PHE A  46      12.379  -9.257  14.984  1.00 91.53           C
ATOM    420  CD1 PHE A  46      11.415  -8.811  14.134  1.00 91.53           C
ATOM    421  HD1 PHE A  46      10.770  -7.983  14.428  1.00 91.53           H
ATOM    422  CD2 PHE A  46      13.185 -10.289  14.617  1.00 91.53           C
ATOM    423  HD2 PHE A  46      13.957 -10.647  15.298  1.00 91.53           H
ATOM    424  CE1 PHE A  46      11.250  -9.424  12.864  1.00 91.53           C
ATOM    425  HE1 PHE A  46      10.478  -9.066  12.183  1.00 91.53           H
ATOM    426  CE2 PHE A  46      13.020 -10.902  13.347  1.00 91.53           C
ATOM    427  HE2 PHE A  46      13.665 -11.730  13.053  1.00 91.53           H
ATOM    428  CZ  PHE A  46      12.056 -10.456  12.497  1.00 91.53           C
ATOM    429  HZ  PHE A  46      11.929 -10.926  11.522  1.00 91.53           H
ATOM    430  HN  PHE A  46      12.979  -7.356  18.350  1.00 91.53           H
ATOM    431  N   ALA A  47      12.523  -5.669  15.592  1.00 92.17           N
ATOM    432  CA  ALA A  47      12.170  -4.637  14.632  1.00 92.17           C
ATOM    433  C   ALA A  47      13.378  -3.726  14.402  1.00 92.17           C
ATOM    434  O   ALA A  47      13.652  -3.327  13.271  1.00 92.17           O
ATOM    435  HA  ALA A  47      11.913  -5.130  13.695  1.00 92.17           H
ATOM    436  CB  ALA A  47      10.948  -3.868  15.136  1.00 92.17           C
ATOM    437 1HB  ALA A  47      10.110  -4.555  15.255  1.00 92.17           H
ATOM    438 2HB  ALA A  47      11.179  -3.407  16.097  1.00 92.17           H
ATOM    439 3HB  ALA A  47      10.683  -3.094  14.416  1.00 92.17           H
ATOM    440  HN  ALA A  47      11.976  -5.674  16.429  1.00 92.17           H
ATOM    441  N   SER A  48      14.067  -3.424  15.492  1.00 90.34           N
ATOM    442  CA  SER A  48      15.129  -2.433  15.456  1.00 90.34           C
ATOM    443  C   SER A  48      16.290  -2.941  14.599  1.00 90.34           C
ATOM    444  O   SER A  48      17.066  -2.150  14.066  1.00 90.34           O
ATOM    445  HA  SER A  48      14.681  -1.547  15.006  1.00 90.34           H
ATOM    446  CB  SER A  48      15.617  -2.096  16.866  1.00 90.34           C
ATOM    447 1HB  SER A  48      16.269  -1.223  16.825  1.00 90.34           H
ATOM    448 2HB  SER A  48      14.765  -1.829  17.491  1.00 90.34           H
ATOM    449  OG  SER A  48      16.319  -3.184  17.462  1.00 90.34           O
ATOM    450  HG  SER A  48      15.903  -4.051  17.187  1.00 90.34           H
ATOM    451  HN  SER A  48      13.911  -3.842  16.387  1.00 90.34           H
ATOM    452  N   HIS A  49      16.373  -4.259  14.494  1.00 85.81           N
ATOM    453  CA  HIS A  49      17.467  -4.885  13.771  1.00 85.81           C
ATOM    454  C   HIS A  49      17.027  -5.191  12.338  1.00 85.81           C
ATOM    455  O   HIS A  49      17.804  -5.029  11.398  1.00 85.81           O
ATOM    456  HA  HIS A  49      18.281  -4.160  13.745  1.00 85.81           H
ATOM    457  CB  HIS A  49      17.971  -6.125  14.513  1.00 85.81           C
ATOM    458 1HB  HIS A  49      17.120  -6.763  14.752  1.00 85.81           H
ATOM    459 2HB  HIS A  49      18.621  -6.694  13.850  1.00 85.81           H
ATOM    460  CG  HIS A  49      18.721  -5.815  15.787  1.00 85.81           C
ATOM    461  ND1 HIS A  49      19.834  -4.992  15.820  1.00 85.81           N
ATOM    462  HD1 HIS A  49      20.244  -4.531  15.033  1.00 85.81           H
ATOM    463  CD2 HIS A  49      18.508  -6.225  17.070  1.00 85.81           C
ATOM    464  HD2 HIS A  49      17.708  -6.887  17.402  1.00 85.81           H
ATOM    465  CE1 HIS A  49      20.262  -4.918  17.071  1.00 85.81           C
ATOM    466  HE1 HIS A  49      21.122  -4.347  17.422  1.00 85.81           H
ATOM    467  NE2 HIS A  49      19.440  -5.684  17.844  1.00 85.81           N
ATOM    468  HN  HIS A  49      15.711  -4.895  14.891  1.00 85.81           H
ATOM    469  N   PHE A  50      15.782  -5.627  12.215  1.00 85.98           N
ATOM    470  CA  PHE A  50      15.321  -6.238  10.980  1.00 85.98           C
ATOM    471  C   PHE A  50      14.800  -5.179  10.006  1.00 85.98           C
ATOM    472  O   PHE A  50      15.108  -5.220   8.816  1.00 85.98           O
ATOM    473  HA  PHE A  50      16.174  -6.750  10.535  1.00 85.98           H
ATOM    474  CB  PHE A  50      14.176  -7.183  11.348  1.00 85.98           C
ATOM    475 1HB  PHE A  50      14.536  -7.906  12.080  1.00 85.98           H
ATOM    476 2HB  PHE A  50      13.385  -6.608  11.831  1.00 85.98           H
ATOM    477  CG  PHE A  50      13.584  -7.937  10.156  1.00 85.98           C
ATOM    478  CD1 PHE A  50      12.362  -7.589   9.670  1.00 85.98           C
ATOM    479  HD1 PHE A  50      11.805  -6.772  10.129  1.00 85.98           H
ATOM    480  CD2 PHE A  50      14.278  -8.956   9.583  1.00 85.98           C
ATOM    481  HD2 PHE A  50      15.257  -9.235   9.973  1.00 85.98           H
ATOM    482  CE1 PHE A  50      11.813  -8.289   8.563  1.00 85.98           C
ATOM    483  HE1 PHE A  50      10.834  -8.010   8.174  1.00 85.98           H
ATOM    484  CE2 PHE A  50      13.729  -9.656   8.476  1.00 85.98           C
ATOM    485  HE2 PHE A  50      14.286 -10.473   8.017  1.00 85.98           H
ATOM    486  CZ  PHE A  50      12.507  -9.308   7.990  1.00 85.98           C
ATOM    487  HZ  PHE A  50      12.086  -9.845   7.141  1.00 85.98           H
ATOM    488  HN  PHE A  50      15.095  -5.570  12.940  1.00 85.98           H
ATOM    489  N   LEU A  51      14.019  -4.256  10.549  1.00 92.24           N
ATOM    490  CA  LEU A  51      13.199  -3.389   9.720  1.00 92.24           C
ATOM    491  C   LEU A  51      14.095  -2.377   9.004  1.00 92.24           C
ATOM    492  O   LEU A  51      14.008  -2.217   7.787  1.00 92.24           O
ATOM    493  HA  LEU A  51      12.717  -4.015   8.969  1.00 92.24           H
ATOM    494  CB  LEU A  51      12.088  -2.746  10.553  1.00 92.24           C
ATOM    495 1HB  LEU A  51      12.549  -2.188  11.368  1.00 92.24           H
ATOM    496 2HB  LEU A  51      11.565  -2.022   9.928  1.00 92.24           H
ATOM    497  CG  LEU A  51      11.055  -3.704  11.148  1.00 92.24           C
ATOM    498  HG  LEU A  51      11.568  -4.372  11.840  1.00 92.24           H
ATOM    499  CD1 LEU A  51      10.000  -2.943  11.953  1.00 92.24           C
ATOM    500 1HD1 LEU A  51      10.484  -2.402  12.766  1.00 92.24           H
ATOM    501 2HD1 LEU A  51       9.486  -2.236  11.301  1.00 92.24           H
ATOM    502 3HD1 LEU A  51       9.278  -3.648  12.364  1.00 92.24           H
ATOM    503  CD2 LEU A  51      10.426  -4.577  10.060  1.00 92.24           C
ATOM    504 1HD2 LEU A  51       9.931  -3.942   9.325  1.00 92.24           H
ATOM    505 2HD2 LEU A  51      11.204  -5.162   9.569  1.00 92.24           H
ATOM    506 3HD2 LEU A  51       9.696  -5.249  10.510  1.00 92.24           H
ATOM    507  HN  LEU A  51      13.943  -4.096  11.533  1.00 92.24           H
ATOM    508  N   PRO A  52      14.969  -1.678   9.741  1.00 93.95           N
ATOM    509  CA  PRO A  52      15.679  -0.527   9.179  1.00 93.95           C
ATOM    510  C   PRO A  52      16.390  -0.866   7.879  1.00 93.95           C
ATOM    511  O   PRO A  52      16.215  -0.179   6.874  1.00 93.95           O
ATOM    512  HA  PRO A  52      14.971   0.260   8.920  1.00 93.95           H
ATOM    513  CB  PRO A  52      16.666  -0.137  10.282  1.00 93.95           C
ATOM    514 1HB  PRO A  52      17.630  -0.629  10.150  1.00 93.95           H
ATOM    515 2HB  PRO A  52      16.856   0.936  10.289  1.00 93.95           H
ATOM    516  CG  PRO A  52      15.970  -0.595  11.557  1.00 93.95           C
ATOM    517 1HG  PRO A  52      16.673  -0.713  12.382  1.00 93.95           H
ATOM    518 2HG  PRO A  52      15.223   0.125  11.892  1.00 93.95           H
ATOM    519  CD  PRO A  52      15.345  -1.918  11.146  1.00 93.95           C
ATOM    520 1HD  PRO A  52      16.049  -2.745  11.237  1.00 93.95           H
ATOM    521 2HD  PRO A  52      14.483  -2.168  11.766  1.00 93.95           H
ATOM    522  N   PRO A  53      17.207  -1.928   7.867  1.00 94.70           N
ATOM    523  CA  PRO A  53      17.948  -2.296   6.659  1.00 94.70           C
ATOM    524  C   PRO A  53      17.041  -2.439   5.447  1.00 94.70           C
ATOM    525  O   PRO A  53      17.378  -1.977   4.358  1.00 94.70           O
ATOM    526  HA  PRO A  53      18.652  -1.507   6.396  1.00 94.70           H
ATOM    527  CB  PRO A  53      18.611  -3.624   7.031  1.00 94.70           C
ATOM    528 1HB  PRO A  53      17.991  -4.475   6.751  1.00 94.70           H
ATOM    529 2HB  PRO A  53      19.569  -3.749   6.526  1.00 94.70           H
ATOM    530  CG  PRO A  53      18.780  -3.523   8.542  1.00 94.70           C
ATOM    531 1HG  PRO A  53      18.907  -4.503   9.001  1.00 94.70           H
ATOM    532 2HG  PRO A  53      19.661  -2.941   8.813  1.00 94.70           H
ATOM    533  CD  PRO A  53      17.491  -2.849   8.983  1.00 94.70           C
ATOM    534 1HD  PRO A  53      16.685  -3.569   9.123  1.00 94.70           H
ATOM    535 2HD  PRO A  53      17.613  -2.323   9.930  1.00 94.70           H
ATOM    536  N   LEU A  54      15.904  -3.081   5.671  1.00 92.05           N
ATOM    537  CA  LEU A  54      15.009  -3.421   4.578  1.00 92.05           C
ATOM    538  C   LEU A  54      14.361  -2.144   4.040  1.00 92.05           C
ATOM    539  O   LEU A  54      14.226  -1.975   2.829  1.00 92.05           O
ATOM    540  HA  LEU A  54      15.613  -3.862   3.786  1.00 92.05           H
ATOM    541  CB  LEU A  54      14.000  -4.483   5.022  1.00 92.05           C
ATOM    542 1HB  LEU A  54      13.471  -4.108   5.899  1.00 92.05           H
ATOM    543 2HB  LEU A  54      13.261  -4.606   4.232  1.00 92.05           H
ATOM    544  CG  LEU A  54      14.579  -5.858   5.359  1.00 92.05           C
ATOM    545  HG  LEU A  54      15.327  -5.731   6.143  1.00 92.05           H
ATOM    546  CD1 LEU A  54      13.497  -6.788   5.913  1.00 92.05           C
ATOM    547 1HD1 LEU A  54      13.075  -6.354   6.820  1.00 92.05           H
ATOM    548 2HD1 LEU A  54      12.710  -6.912   5.170  1.00 92.05           H
ATOM    549 3HD1 LEU A  54      13.936  -7.758   6.144  1.00 92.05           H
ATOM    550  CD2 LEU A  54      15.292  -6.465   4.149  1.00 92.05           C
ATOM    551 1HD2 LEU A  54      14.583  -6.575   3.328  1.00 92.05           H
ATOM    552 2HD2 LEU A  54      16.106  -5.809   3.840  1.00 92.05           H
ATOM    553 3HD2 LEU A  54      15.694  -7.442   4.416  1.00 92.05           H
ATOM    554  HN  LEU A  54      15.593  -3.367   6.577  1.00 92.05           H
ATOM    555  N   TYR A  55      13.976  -1.278   4.966  1.00 92.90           N
ATOM    556  CA  TYR A  55      13.312  -0.038   4.601  1.00 92.90           C
ATOM    557  C   TYR A  55      14.239   0.858   3.777  1.00 92.90           C
ATOM    558  O   TYR A  55      13.798   1.513   2.834  1.00 92.90           O
ATOM    559  HA  TYR A  55      12.436  -0.289   4.003  1.00 92.90           H
ATOM    560  CB  TYR A  55      12.980   0.666   5.918  1.00 92.90           C
ATOM    561 1HB  TYR A  55      13.856   0.636   6.565  1.00 92.90           H
ATOM    562 2HB  TYR A  55      12.770   1.716   5.714  1.00 92.90           H
ATOM    563  CG  TYR A  55      11.791   0.059   6.665  1.00 92.90           C
ATOM    564  CD1 TYR A  55      11.136  -1.038   6.144  1.00 92.90           C
ATOM    565  HD1 TYR A  55      11.466  -1.472   5.200  1.00 92.90           H
ATOM    566  CD2 TYR A  55      11.374   0.608   7.861  1.00 92.90           C
ATOM    567  HD2 TYR A  55      11.891   1.475   8.272  1.00 92.90           H
ATOM    568  CE1 TYR A  55      10.017  -1.610   6.848  1.00 92.90           C
ATOM    569  HE1 TYR A  55       9.491  -2.476   6.447  1.00 92.90           H
ATOM    570  CE2 TYR A  55      10.255   0.037   8.564  1.00 92.90           C
ATOM    571  HE2 TYR A  55       9.915   0.461   9.509  1.00 92.90           H
ATOM    572  CZ  TYR A  55       9.632  -1.044   8.023  1.00 92.90           C
ATOM    573  OH  TYR A  55       8.575  -1.584   8.687  1.00 92.90           O
ATOM    574  HH  TYR A  55       8.170  -2.321   8.145  1.00 92.90           H
ATOM    575  HN  TYR A  55      14.111  -1.412   5.947  1.00 92.90           H
ATOM    576  N   TRP A  56      15.507   0.859   4.164  1.00 91.12           N
ATOM    577  CA  TRP A  56      16.508   1.629   3.446  1.00 91.12           C
ATOM    578  C   TRP A  56      16.660   1.020   2.050  1.00 91.12           C
ATOM    579  O   TRP A  56      16.753   1.744   1.060  1.00 91.12           O
ATOM    580  HA  TRP A  56      16.147   2.654   3.367  1.00 91.12           H
ATOM    581  CB  TRP A  56      17.824   1.677   4.224  1.00 91.12           C
ATOM    582 1HB  TRP A  56      18.003   0.703   4.677  1.00 91.12           H
ATOM    583 2HB  TRP A  56      18.641   1.858   3.525  1.00 91.12           H
ATOM    584  CG  TRP A  56      17.862   2.747   5.317  1.00 91.12           C
ATOM    585  CD1 TRP A  56      17.974   2.571   6.640  1.00 91.12           C
ATOM    586  HD1 TRP A  56      18.056   1.598   7.125  1.00 91.12           H
ATOM    587  CD2 TRP A  56      17.783   4.175   5.125  1.00 91.12           C
ATOM    588  NE1 TRP A  56      17.972   3.776   7.313  1.00 91.12           N
ATOM    589  HE1 TRP A  56      18.044   3.902   8.302  1.00 91.12           H
ATOM    590  CE2 TRP A  56      17.853   4.783   6.362  1.00 91.12           C
ATOM    591  CE3 TRP A  56      17.657   4.929   3.945  1.00 91.12           C
ATOM    592  HE3 TRP A  56      17.600   4.474   2.956  1.00 91.12           H
ATOM    593  CZ2 TRP A  56      17.804   6.171   6.539  1.00 91.12           C
ATOM    594  HZ2 TRP A  56      17.861   6.626   7.527  1.00 91.12           H
ATOM    595  CZ3 TRP A  56      17.610   6.315   4.138  1.00 91.12           C
ATOM    596  HZ3 TRP A  56      17.512   6.947   3.255  1.00 91.12           H
ATOM    597  CH2 TRP A  56      17.679   6.942   5.377  1.00 91.12           C
ATOM    598  HH2 TRP A  56      17.635   8.029   5.444  1.00 91.12           H
ATOM    599  HN  TRP A  56      15.851   0.347   4.951  1.00 91.12           H
ATOM    600  N   LEU A  57      16.682  -0.304   2.016  1.00 92.14           N
ATOM    601  CA  LEU A  57      16.838  -1.018   0.760  1.00 92.14           C
ATOM    602  C   LEU A  57      15.665  -0.680  -0.163  1.00 92.14           C
ATOM    603  O   LEU A  57      15.868  -0.294  -1.313  1.00 92.14           O
ATOM    604  HA  LEU A  57      17.757  -0.664   0.295  1.00 92.14           H
ATOM    605  CB  LEU A  57      17.008  -2.518   1.014  1.00 92.14           C
ATOM    606 1HB  LEU A  57      17.881  -2.661   1.651  1.00 92.14           H
ATOM    607 2HB  LEU A  57      16.143  -2.872   1.574  1.00 92.14           H
ATOM    608  CG  LEU A  57      17.169  -3.394  -0.230  1.00 92.14           C
ATOM    609  HG  LEU A  57      16.341  -3.183  -0.906  1.00 92.14           H
ATOM    610  CD1 LEU A  57      18.460  -3.055  -0.976  1.00 92.14           C
ATOM    611 1HD1 LEU A  57      18.437  -2.010  -1.286  1.00 92.14           H
ATOM    612 2HD1 LEU A  57      19.314  -3.220  -0.319  1.00 92.14           H
ATOM    613 3HD1 LEU A  57      18.550  -3.692  -1.856  1.00 92.14           H
ATOM    614  CD2 LEU A  57      17.089  -4.879   0.132  1.00 92.14           C
ATOM    615 1HD2 LEU A  57      17.883  -5.124   0.838  1.00 92.14           H
ATOM    616 2HD2 LEU A  57      16.121  -5.091   0.586  1.00 92.14           H
ATOM    617 3HD2 LEU A  57      17.207  -5.479  -0.770  1.00 92.14           H
ATOM    618  HN  LEU A  57      16.595  -0.886   2.825  1.00 92.14           H
ATOM    619  N   VAL A  58      14.465  -0.837   0.376  1.00 93.98           N
ATOM    620  CA  VAL A  58      13.260  -0.622  -0.406  1.00 93.98           C
ATOM    621  C   VAL A  58      13.240   0.819  -0.918  1.00 93.98           C
ATOM    622  O   VAL A  58      12.891   1.067  -2.072  1.00 93.98           O
ATOM    623  HA  VAL A  58      13.297  -1.298  -1.261  1.00 93.98           H
ATOM    624  CB  VAL A  58      12.026  -0.979   0.426  1.00 93.98           C
ATOM    625  HB  VAL A  58      12.075  -0.415   1.357  1.00 93.98           H
ATOM    626  CG1 VAL A  58      10.741  -0.576  -0.300  1.00 93.98           C
ATOM    627 1HG1 VAL A  58      10.745   0.500  -0.477  1.00 93.98           H
ATOM    628 2HG1 VAL A  58      10.682  -1.100  -1.254  1.00 93.98           H
ATOM    629 3HG1 VAL A  58       9.879  -0.840   0.313  1.00 93.98           H
ATOM    630  CG2 VAL A  58      12.013  -2.467   0.778  1.00 93.98           C
ATOM    631 1HG2 VAL A  58      11.999  -3.058  -0.139  1.00 93.98           H
ATOM    632 2HG2 VAL A  58      12.906  -2.712   1.354  1.00 93.98           H
ATOM    633 3HG2 VAL A  58      11.126  -2.693   1.369  1.00 93.98           H
ATOM    634  HN  VAL A  58      14.310  -1.106   1.327  1.00 93.98           H
ATOM    635  N   PHE A  59      13.618   1.732  -0.036  1.00 95.02           N
ATOM    636  CA  PHE A  59      13.615   3.146  -0.373  1.00 95.02           C
ATOM    637  C   PHE A  59      14.519   3.424  -1.576  1.00 95.02           C
ATOM    638  O   PHE A  59      14.092   4.043  -2.549  1.00 95.02           O
ATOM    639  HA  PHE A  59      12.589   3.416  -0.623  1.00 95.02           H
ATOM    640  CB  PHE A  59      14.158   3.897   0.843  1.00 95.02           C
ATOM    641 1HB  PHE A  59      13.457   3.784   1.670  1.00 95.02           H
ATOM    642 2HB  PHE A  59      15.095   3.435   1.155  1.00 95.02           H
ATOM    643  CG  PHE A  59      14.398   5.388   0.598  1.00 95.02           C
ATOM    644  CD1 PHE A  59      15.668   5.872   0.540  1.00 95.02           C
ATOM    645  HD1 PHE A  59      16.515   5.197   0.668  1.00 95.02           H
ATOM    646  CD2 PHE A  59      13.342   6.230   0.437  1.00 95.02           C
ATOM    647  HD2 PHE A  59      12.325   5.842   0.484  1.00 95.02           H
ATOM    648  CE1 PHE A  59      15.891   7.255   0.311  1.00 95.02           C
ATOM    649  HE1 PHE A  59      16.909   7.643   0.265  1.00 95.02           H
ATOM    650  CE2 PHE A  59      13.565   7.613   0.209  1.00 95.02           C
ATOM    651  HE2 PHE A  59      12.719   8.288   0.081  1.00 95.02           H
ATOM    652  CZ  PHE A  59      14.835   8.097   0.151  1.00 95.02           C
ATOM    653  HZ  PHE A  59      15.006   9.159  -0.024  1.00 95.02           H
ATOM    654  HN  PHE A  59      13.922   1.520   0.893  1.00 95.02           H
ATOM    655  N   ILE A  60      15.753   2.953  -1.469  1.00 92.67           N
ATOM    656  CA  ILE A  60      16.768   3.281  -2.456  1.00 92.67           C
ATOM    657  C   ILE A  60      16.335   2.745  -3.823  1.00 92.67           C
ATOM    658  O   ILE A  60      16.299   3.488  -4.802  1.00 92.67           O
ATOM    659  HA  ILE A  60      16.827   4.368  -2.515  1.00 92.67           H
ATOM    660  CB  ILE A  60      18.139   2.777  -2.004  1.00 92.67           C
ATOM    661  HB  ILE A  60      18.036   1.736  -1.698  1.00 92.67           H
ATOM    662  CG1 ILE A  60      18.636   3.559  -0.786  1.00 92.67           C
ATOM    663 1HG1 ILE A  60      18.916   4.568  -1.087  1.00 92.67           H
ATOM    664 2HG1 ILE A  60      17.831   3.655  -0.058  1.00 92.67           H
ATOM    665  CG2 ILE A  60      19.144   2.812  -3.157  1.00 92.67           C
ATOM    666 1HG2 ILE A  60      18.789   2.176  -3.968  1.00 92.67           H
ATOM    667 2HG2 ILE A  60      19.249   3.835  -3.516  1.00 92.67           H
ATOM    668 3HG2 ILE A  60      20.111   2.448  -2.807  1.00 92.67           H
ATOM    669  CD1 ILE A  60      19.836   2.862  -0.140  1.00 92.67           C
ATOM    670 1HD1 ILE A  60      19.545   1.862   0.182  1.00 92.67           H
ATOM    671 2HD1 ILE A  60      20.647   2.790  -0.863  1.00 92.67           H
ATOM    672 3HD1 ILE A  60      20.169   3.439   0.723  1.00 92.67           H
ATOM    673  HN  ILE A  60      16.063   2.359  -0.726  1.00 92.67           H
ATOM    674  N   VAL A  61      16.019   1.458  -3.844  1.00 92.75           N
ATOM    675  CA  VAL A  61      15.722   0.782  -5.096  1.00 92.75           C
ATOM    676  C   VAL A  61      14.442   1.367  -5.696  1.00 92.75           C
ATOM    677  O   VAL A  61      14.371   1.611  -6.899  1.00 92.75           O
ATOM    678  HA  VAL A  61      16.549   0.975  -5.778  1.00 92.75           H
ATOM    679  CB  VAL A  61      15.639  -0.729  -4.867  1.00 92.75           C
ATOM    680  HB  VAL A  61      14.876  -0.912  -4.110  1.00 92.75           H
ATOM    681  CG1 VAL A  61      15.215  -1.454  -6.146  1.00 92.75           C
ATOM    682 1HG1 VAL A  61      14.236  -1.094  -6.461  1.00 92.75           H
ATOM    683 2HG1 VAL A  61      15.945  -1.260  -6.932  1.00 92.75           H
ATOM    684 3HG1 VAL A  61      15.164  -2.526  -5.955  1.00 92.75           H
ATOM    685  CG2 VAL A  61      16.966  -1.277  -4.338  1.00 92.75           C
ATOM    686 1HG2 VAL A  61      17.756  -1.076  -5.062  1.00 92.75           H
ATOM    687 2HG2 VAL A  61      17.208  -0.793  -3.392  1.00 92.75           H
ATOM    688 3HG2 VAL A  61      16.879  -2.353  -4.185  1.00 92.75           H
ATOM    689  HN  VAL A  61      15.963   0.882  -3.029  1.00 92.75           H
ATOM    690  N   GLY A  62      13.461   1.575  -4.829  1.00 94.46           N
ATOM    691  CA  GLY A  62      12.148   2.008  -5.275  1.00 94.46           C
ATOM    692  C   GLY A  62      12.193   3.442  -5.805  1.00 94.46           C
ATOM    693  O   GLY A  62      11.584   3.749  -6.829  1.00 94.46           O
ATOM    694 1HA  GLY A  62      11.786   1.339  -6.056  1.00 94.46           H
ATOM    695 2HA  GLY A  62      11.440   1.944  -4.448  1.00 94.46           H
ATOM    696  HN  GLY A  62      13.553   1.454  -3.841  1.00 94.46           H
ATOM    697  N   ALA A  63      12.922   4.282  -5.085  1.00 94.52           N
ATOM    698  CA  ALA A  63      13.018   5.687  -5.444  1.00 94.52           C
ATOM    699  C   ALA A  63      13.648   5.812  -6.833  1.00 94.52           C
ATOM    700  O   ALA A  63      13.161   6.566  -7.674  1.00 94.52           O
ATOM    701  HA  ALA A  63      12.006   6.091  -5.476  1.00 94.52           H
ATOM    702  CB  ALA A  63      13.815   6.435  -4.373  1.00 94.52           C
ATOM    703 1HB  ALA A  63      13.309   6.340  -3.412  1.00 94.52           H
ATOM    704 2HB  ALA A  63      14.815   6.009  -4.302  1.00 94.52           H
ATOM    705 3HB  ALA A  63      13.886   7.488  -4.643  1.00 94.52           H
ATOM    706  HN  ALA A  63      13.439   4.018  -4.271  1.00 94.52           H
ATOM    707  N   LEU A  64      14.722   5.061  -7.030  1.00 88.72           N
ATOM    708  CA  LEU A  64      15.427   5.083  -8.300  1.00 88.72           C
ATOM    709  C   LEU A  64      14.498   4.575  -9.404  1.00 88.72           C
ATOM    710  O   LEU A  64      14.397   5.188 -10.466  1.00 88.72           O
ATOM    711  HA  LEU A  64      15.683   6.121  -8.514  1.00 88.72           H
ATOM    712  CB  LEU A  64      16.741   4.306  -8.197  1.00 88.72           C
ATOM    713 1HB  LEU A  64      16.526   3.320  -7.784  1.00 88.72           H
ATOM    714 2HB  LEU A  64      17.129   4.151  -9.203  1.00 88.72           H
ATOM    715  CG  LEU A  64      17.839   4.954  -7.351  1.00 88.72           C
ATOM    716  HG  LEU A  64      17.425   5.177  -6.367  1.00 88.72           H
ATOM    717  CD1 LEU A  64      19.010   3.991  -7.141  1.00 88.72           C
ATOM    718 1HD1 LEU A  64      18.656   3.096  -6.629  1.00 88.72           H
ATOM    719 2HD1 LEU A  64      19.431   3.715  -8.107  1.00 88.72           H
ATOM    720 3HD1 LEU A  64      19.776   4.477  -6.536  1.00 88.72           H
ATOM    721  CD2 LEU A  64      18.291   6.281  -7.963  1.00 88.72           C
ATOM    722 1HD2 LEU A  64      18.681   6.105  -8.966  1.00 88.72           H
ATOM    723 2HD2 LEU A  64      17.443   6.964  -8.018  1.00 88.72           H
ATOM    724 3HD2 LEU A  64      19.072   6.720  -7.342  1.00 88.72           H
ATOM    725  HN  LEU A  64      15.108   4.446  -6.343  1.00 88.72           H
ATOM    726  N   GLY A  65      13.843   3.460  -9.116  1.00 91.62           N
ATOM    727  CA  GLY A  65      13.038   2.785 -10.120  1.00 91.62           C
ATOM    728  C   GLY A  65      11.871   3.665 -10.570  1.00 91.62           C
ATOM    729  O   GLY A  65      11.673   3.877 -11.766  1.00 91.62           O
ATOM    730 1HA  GLY A  65      13.659   2.530 -10.979  1.00 91.62           H
ATOM    731 2HA  GLY A  65      12.656   1.848  -9.714  1.00 91.62           H
ATOM    732  HN  GLY A  65      13.856   3.020  -8.218  1.00 91.62           H
ATOM    733  N   ASN A  66      11.127   4.155  -9.589  1.00 89.22           N
ATOM    734  CA  ASN A  66       9.908   4.894  -9.870  1.00 89.22           C
ATOM    735  C   ASN A  66      10.268   6.240 -10.503  1.00 89.22           C
ATOM    736  O   ASN A  66       9.555   6.730 -11.377  1.00 89.22           O
ATOM    737  HA  ASN A  66       9.336   4.257 -10.544  1.00 89.22           H
ATOM    738  CB  ASN A  66       9.123   5.170  -8.587  1.00 89.22           C
ATOM    739 1HB  ASN A  66       9.806   5.482  -7.797  1.00 89.22           H
ATOM    740 2HB  ASN A  66       8.429   5.995  -8.751  1.00 89.22           H
ATOM    741  CG  ASN A  66       8.349   3.928  -8.139  1.00 89.22           C
ATOM    742  OD1 ASN A  66       7.415   3.481  -8.784  1.00 89.22           O
ATOM    743  ND2 ASN A  66       8.789   3.398  -7.002  1.00 89.22           N
ATOM    744 1HD2 ASN A  66       9.561   3.815  -6.522  1.00 89.22           H
ATOM    745 2HD2 ASN A  66       8.348   2.583  -6.627  1.00 89.22           H
ATOM    746  HN  ASN A  66      11.345   4.053  -8.618  1.00 89.22           H
ATOM    747  N   SER A  67      11.375   6.800 -10.036  1.00 90.44           N
ATOM    748  CA  SER A  67      11.877   8.044 -10.594  1.00 90.44           C
ATOM    749  C   SER A  67      12.180   7.866 -12.083  1.00 90.44           C
ATOM    750  O   SER A  67      11.935   8.768 -12.883  1.00 90.44           O
ATOM    751  HA  SER A  67      11.075   8.769 -10.451  1.00 90.44           H
ATOM    752  CB  SER A  67      13.128   8.517  -9.850  1.00 90.44           C
ATOM    753 1HB  SER A  67      13.899   7.750  -9.916  1.00 90.44           H
ATOM    754 2HB  SER A  67      13.523   9.409 -10.336  1.00 90.44           H
ATOM    755  OG  SER A  67      12.858   8.802  -8.481  1.00 90.44           O
ATOM    756  HG  SER A  67      13.335   8.147  -7.894  1.00 90.44           H
ATOM    757  HN  SER A  67      11.924   6.418  -9.293  1.00 90.44           H
ATOM    758  N   LEU A  68      12.710   6.696 -12.410  1.00 84.71           N
ATOM    759  CA  LEU A  68      13.052   6.389 -13.789  1.00 84.71           C
ATOM    760  C   LEU A  68      11.769   6.290 -14.618  1.00 84.71           C
ATOM    761  O   LEU A  68      11.723   6.760 -15.753  1.00 84.71           O
ATOM    762  HA  LEU A  68      13.646   7.218 -14.170  1.00 84.71           H
ATOM    763  CB  LEU A  68      13.926   5.135 -13.857  1.00 84.71           C
ATOM    764 1HB  LEU A  68      14.721   5.230 -13.116  1.00 84.71           H
ATOM    765 2HB  LEU A  68      13.320   4.277 -13.566  1.00 84.71           H
ATOM    766  CG  LEU A  68      14.566   4.837 -15.214  1.00 84.71           C
ATOM    767  HG  LEU A  68      13.799   4.938 -15.983  1.00 84.71           H
ATOM    768  CD1 LEU A  68      15.666   5.850 -15.537  1.00 84.71           C
ATOM    769 1HD1 LEU A  68      15.240   6.853 -15.564  1.00 84.71           H
ATOM    770 2HD1 LEU A  68      16.438   5.804 -14.769  1.00 84.71           H
ATOM    771 3HD1 LEU A  68      16.104   5.614 -16.507  1.00 84.71           H
ATOM    772  CD2 LEU A  68      15.077   3.396 -15.275  1.00 84.71           C
ATOM    773 1HD2 LEU A  68      15.824   3.243 -14.495  1.00 84.71           H
ATOM    774 2HD2 LEU A  68      14.246   2.709 -15.121  1.00 84.71           H
ATOM    775 3HD2 LEU A  68      15.527   3.211 -16.250  1.00 84.71           H
ATOM    776  HN  LEU A  68      12.904   5.967 -11.754  1.00 84.71           H
ATOM    777  N   VAL A  69      10.761   5.675 -14.018  1.00 86.81           N
ATOM    778  CA  VAL A  69       9.484   5.501 -14.690  1.00 86.81           C
ATOM    779  C   VAL A  69       8.928   6.872 -15.082  1.00 86.81           C
ATOM    780  O   VAL A  69       8.546   7.084 -16.232  1.00 86.81           O
ATOM    781  HA  VAL A  69       9.665   4.923 -15.596  1.00 86.81           H
ATOM    782  CB  VAL A  69       8.530   4.701 -13.801  1.00 86.81           C
ATOM    783  HB  VAL A  69       8.494   5.186 -12.826  1.00 86.81           H
ATOM    784  CG1 VAL A  69       7.113   4.702 -14.378  1.00 86.81           C
ATOM    785 1HG1 VAL A  69       6.749   5.727 -14.448  1.00 86.81           H
ATOM    786 2HG1 VAL A  69       7.125   4.252 -15.371  1.00 86.81           H
ATOM    787 3HG1 VAL A  69       6.455   4.126 -13.727  1.00 86.81           H
ATOM    788  CG2 VAL A  69       9.038   3.273 -13.597  1.00 86.81           C
ATOM    789 1HG2 VAL A  69       9.117   2.774 -14.563  1.00 86.81           H
ATOM    790 2HG2 VAL A  69      10.018   3.300 -13.121  1.00 86.81           H
ATOM    791 3HG2 VAL A  69       8.341   2.726 -12.961  1.00 86.81           H
ATOM    792  HN  VAL A  69      10.805   5.300 -13.092  1.00 86.81           H
ATOM    793  N   ILE A  70       8.901   7.766 -14.105  1.00 88.35           N
ATOM    794  CA  ILE A  70       8.330   9.085 -14.313  1.00 88.35           C
ATOM    795  C   ILE A  70       9.091   9.794 -15.436  1.00 88.35           C
ATOM    796  O   ILE A  70       8.485  10.433 -16.294  1.00 88.35           O
ATOM    797  HA  ILE A  70       7.297   8.948 -14.630  1.00 88.35           H
ATOM    798  CB  ILE A  70       8.301   9.870 -13.000  1.00 88.35           C
ATOM    799  HB  ILE A  70       9.299   9.843 -12.563  1.00 88.35           H
ATOM    800  CG1 ILE A  70       7.350   9.219 -11.994  1.00 88.35           C
ATOM    801 1HG1 ILE A  70       6.317   9.401 -12.294  1.00 88.35           H
ATOM    802 2HG1 ILE A  70       7.497   8.139 -11.995  1.00 88.35           H
ATOM    803  CG2 ILE A  70       7.955  11.340 -13.247  1.00 88.35           C
ATOM    804 1HG2 ILE A  70       8.705  11.784 -13.903  1.00 88.35           H
ATOM    805 2HG2 ILE A  70       6.975  11.409 -13.718  1.00 88.35           H
ATOM    806 3HG2 ILE A  70       7.941  11.874 -12.297  1.00 88.35           H
ATOM    807  CD1 ILE A  70       7.581   9.769 -10.585  1.00 88.35           C
ATOM    808 1HD1 ILE A  70       8.607   9.565 -10.279  1.00 88.35           H
ATOM    809 2HD1 ILE A  70       7.409  10.846 -10.583  1.00 88.35           H
ATOM    810 3HD1 ILE A  70       6.892   9.290  -9.890  1.00 88.35           H
ATOM    811  HN  ILE A  70       9.260   7.601 -13.186  1.00 88.35           H
ATOM    812  N   LEU A  71      10.408   9.656 -15.393  1.00 83.82           N
ATOM    813  CA  LEU A  71      11.263  10.328 -16.358  1.00 83.82           C
ATOM    814  C   LEU A  71      10.914   9.843 -17.766  1.00 83.82           C
ATOM    815  O   LEU A  71      10.798  10.645 -18.692  1.00 83.82           O
ATOM    816  HA  LEU A  71      11.048  11.395 -16.297  1.00 83.82           H
ATOM    817  CB  LEU A  71      12.736  10.141 -15.990  1.00 83.82           C
ATOM    818 1HB  LEU A  71      12.856  10.357 -14.929  1.00 83.82           H
ATOM    819 2HB  LEU A  71      12.995   9.091 -16.132  1.00 83.82           H
ATOM    820  CG  LEU A  71      13.736  10.994 -16.773  1.00 83.82           C
ATOM    821  HG  LEU A  71      13.277  11.275 -17.721  1.00 83.82           H
ATOM    822  CD1 LEU A  71      14.055  12.290 -16.024  1.00 83.82           C
ATOM    823 1HD1 LEU A  71      13.138  12.864 -15.885  1.00 83.82           H
ATOM    824 2HD1 LEU A  71      14.485  12.051 -15.051  1.00 83.82           H
ATOM    825 3HD1 LEU A  71      14.768  12.878 -16.602  1.00 83.82           H
ATOM    826  CD2 LEU A  71      15.000  10.196 -17.100  1.00 83.82           C
ATOM    827 1HD2 LEU A  71      15.471   9.866 -16.175  1.00 83.82           H
ATOM    828 2HD2 LEU A  71      14.735   9.328 -17.703  1.00 83.82           H
ATOM    829 3HD2 LEU A  71      15.693  10.827 -17.657  1.00 83.82           H
ATOM    830  HN  LEU A  71      10.891   9.099 -14.717  1.00 83.82           H
ATOM    831  N   VAL A  72      10.756   8.533 -17.885  1.00 83.49           N
ATOM    832  CA  VAL A  72      10.516   7.922 -19.181  1.00 83.49           C
ATOM    833  C   VAL A  72       9.218   8.479 -19.770  1.00 83.49           C
ATOM    834  O   VAL A  72       9.171   8.847 -20.942  1.00 83.49           O
ATOM    835  HA  VAL A  72      11.344   8.199 -19.833  1.00 83.49           H
ATOM    836  CB  VAL A  72      10.506   6.398 -19.048  1.00 83.49           C
ATOM    837  HB  VAL A  72       9.807   6.135 -18.253  1.00 83.49           H
ATOM    838  CG1 VAL A  72      10.020   5.738 -20.339  1.00 83.49           C
ATOM    839 1HG1 VAL A  72       9.007   6.076 -20.561  1.00 83.49           H
ATOM    840 2HG1 VAL A  72      10.682   6.013 -21.160  1.00 83.49           H
ATOM    841 3HG1 VAL A  72      10.023   4.655 -20.217  1.00 83.49           H
ATOM    842  CG2 VAL A  72      11.888   5.874 -18.650  1.00 83.49           C
ATOM    843 1HG2 VAL A  72      12.615   6.154 -19.413  1.00 83.49           H
ATOM    844 2HG2 VAL A  72      12.179   6.307 -17.694  1.00 83.49           H
ATOM    845 3HG2 VAL A  72      11.853   4.788 -18.563  1.00 83.49           H
ATOM    846  HN  VAL A  72      10.790   7.894 -17.116  1.00 83.49           H
ATOM    847  N   TYR A  73       8.195   8.523 -18.928  1.00 79.48           N
ATOM    848  CA  TYR A  73       6.887   8.982 -19.364  1.00 79.48           C
ATOM    849  C   TYR A  73       6.915  10.473 -19.706  1.00 79.48           C
ATOM    850  O   TYR A  73       6.215  10.918 -20.614  1.00 79.48           O
ATOM    851  HA  TYR A  73       6.612   8.417 -20.255  1.00 79.48           H
ATOM    852  CB  TYR A  73       5.946   8.761 -18.178  1.00 79.48           C
ATOM    853 1HB  TYR A  73       6.521   8.825 -17.254  1.00 79.48           H
ATOM    854 2HB  TYR A  73       5.213   9.567 -18.154  1.00 79.48           H
ATOM    855  CG  TYR A  73       5.208   7.420 -18.210  1.00 79.48           C
ATOM    856  CD1 TYR A  73       4.255   7.181 -19.179  1.00 79.48           C
ATOM    857  HD1 TYR A  73       4.027   7.946 -19.921  1.00 79.48           H
ATOM    858  CD2 TYR A  73       5.497   6.451 -17.271  1.00 79.48           C
ATOM    859  HD2 TYR A  73       6.250   6.641 -16.506  1.00 79.48           H
ATOM    860  CE1 TYR A  73       3.561   5.919 -19.210  1.00 79.48           C
ATOM    861  HE1 TYR A  73       2.806   5.717 -19.969  1.00 79.48           H
ATOM    862  CE2 TYR A  73       4.803   5.190 -17.302  1.00 79.48           C
ATOM    863  HE2 TYR A  73       5.021   4.416 -16.566  1.00 79.48           H
ATOM    864  CZ  TYR A  73       3.869   4.986 -18.269  1.00 79.48           C
ATOM    865  OH  TYR A  73       3.214   3.795 -18.298  1.00 79.48           O
ATOM    866  HH  TYR A  73       2.646   3.737 -19.120  1.00 79.48           H
ATOM    867  HN  TYR A  73       8.249   8.253 -17.967  1.00 79.48           H
ATOM    868  N   TRP A  74       7.731  11.203 -18.961  1.00 71.33           N
ATOM    869  CA  TRP A  74       7.783  12.648 -19.103  1.00 71.33           C
ATOM    870  C   TRP A  74       8.349  12.967 -20.489  1.00 71.33           C
ATOM    871  O   TRP A  74       7.754  13.734 -21.245  1.00 71.33           O
ATOM    872  HA  TRP A  74       6.765  13.028 -19.020  1.00 71.33           H
ATOM    873  CB  TRP A  74       8.589  13.283 -17.968  1.00 71.33           C
ATOM    874 1HB  TRP A  74       8.202  12.922 -17.015  1.00 71.33           H
ATOM    875 2HB  TRP A  74       9.624  12.947 -18.039  1.00 71.33           H
ATOM    876  CG  TRP A  74       8.564  14.813 -17.966  1.00 71.33           C
ATOM    877  CD1 TRP A  74       9.360  15.652 -18.643  1.00 71.33           C
ATOM    878  HD1 TRP A  74      10.161  15.333 -19.310  1.00 71.33           H
ATOM    879  CD2 TRP A  74       7.661  15.656 -17.222  1.00 71.33           C
ATOM    880  NE1 TRP A  74       9.037  16.969 -18.390  1.00 71.33           N
ATOM    881  HE1 TRP A  74       9.488  17.774 -18.777  1.00 71.33           H
ATOM    882  CE2 TRP A  74       7.971  16.972 -17.498  1.00 71.33           C
ATOM    883  CE3 TRP A  74       6.616  15.319 -16.343  1.00 71.33           C
ATOM    884  HE3 TRP A  74       6.351  14.288 -16.109  1.00 71.33           H
ATOM    885  CZ2 TRP A  74       7.285  18.056 -16.937  1.00 71.33           C
ATOM    886  HZ2 TRP A  74       7.550  19.087 -17.172  1.00 71.33           H
ATOM    887  CZ3 TRP A  74       5.940  16.414 -15.791  1.00 71.33           C
ATOM    888  HZ3 TRP A  74       5.120  16.208 -15.102  1.00 71.33           H
ATOM    889  CH2 TRP A  74       6.240  17.744 -16.059  1.00 71.33           C
ATOM    890  HH2 TRP A  74       5.665  18.541 -15.588  1.00 71.33           H
ATOM    891  HN  TRP A  74       8.348  10.824 -18.271  1.00 71.33           H
ATOM    892  N   TYR A  75       9.491  12.361 -20.780  1.00 69.64           N
ATOM    893  CA  TYR A  75      10.305  12.799 -21.901  1.00 69.64           C
ATOM    894  C   TYR A  75       9.952  12.024 -23.172  1.00 69.64           C
ATOM    895  O   TYR A  75      10.059  12.554 -24.276  1.00 69.64           O
ATOM    896  HA  TYR A  75      10.111  13.859 -22.064  1.00 69.64           H
ATOM    897  CB  TYR A  75      11.753  12.490 -21.515  1.00 69.64           C
ATOM    898 1HB  TYR A  75      11.779  11.549 -20.965  1.00 69.64           H
ATOM    899 2HB  TYR A  75      12.337  12.343 -22.424  1.00 69.64           H
ATOM    900  CG  TYR A  75      12.418  13.578 -20.669  1.00 69.64           C
ATOM    901  CD1 TYR A  75      12.974  14.683 -21.280  1.00 69.64           C
ATOM    902  HD1 TYR A  75      12.940  14.781 -22.365  1.00 69.64           H
ATOM    903  CD2 TYR A  75      12.462  13.453 -19.296  1.00 69.64           C
ATOM    904  HD2 TYR A  75      12.023  12.580 -18.813  1.00 69.64           H
ATOM    905  CE1 TYR A  75      13.600  15.707 -20.484  1.00 69.64           C
ATOM    906  HE1 TYR A  75      14.043  16.585 -20.953  1.00 69.64           H
ATOM    907  CE2 TYR A  75      13.087  14.477 -18.499  1.00 69.64           C
ATOM    908  HE2 TYR A  75      13.129  14.391 -17.414  1.00 69.64           H
ATOM    909  CZ  TYR A  75      13.626  15.553 -19.133  1.00 69.64           C
ATOM    910  OH  TYR A  75      14.216  16.520 -18.381  1.00 69.64           O
ATOM    911  HH  TYR A  75      14.143  16.291 -17.410  1.00 69.64           H
ATOM    912  HN  TYR A  75       9.860  11.586 -20.267  1.00 69.64           H
ATOM    913  N   CYS A  76       9.537  10.782 -22.973  1.00 68.63           N
ATOM    914  CA  CYS A  76       9.516   9.817 -24.059  1.00 68.63           C
ATOM    915  C   CYS A  76       8.063   9.409 -24.311  1.00 68.63           C
ATOM    916  O   CYS A  76       7.490   9.746 -25.346  1.00 68.63           O
ATOM    917  HA  CYS A  76       9.934  10.319 -24.932  1.00 68.63           H
ATOM    918  CB  CYS A  76      10.405   8.608 -23.759  1.00 68.63           C
ATOM    919 1HB  CYS A  76      11.340   8.937 -23.306  1.00 68.63           H
ATOM    920 2HB  CYS A  76       9.913   7.955 -23.038  1.00 68.63           H
ATOM    921  SG  CYS A  76      10.749   7.686 -25.302  1.00 68.63           S
ATOM    922  HG  CYS A  76       9.517   7.210 -25.457  1.00 68.63           H
ATOM    923  HN  CYS A  76       9.220  10.432 -22.091  1.00 68.63           H
ATOM    924  N   THR A  77       7.509   8.687 -23.347  1.00 62.06           N
ATOM    925  CA  THR A  77       6.259   7.980 -23.567  1.00 62.06           C
ATOM    926  C   THR A  77       5.117   8.973 -23.793  1.00 62.06           C
ATOM    927  O   THR A  77       4.281   8.773 -24.674  1.00 62.06           O
ATOM    928  HA  THR A  77       6.354   7.389 -24.478  1.00 62.06           H
ATOM    929  CB  THR A  77       6.027   7.049 -22.375  1.00 62.06           C
ATOM    930  HB  THR A  77       5.797   7.619 -21.475  1.00 62.06           H
ATOM    931  OG1 THR A  77       7.212   6.259 -22.317  1.00 62.06           O
ATOM    932  HG1 THR A  77       7.226   5.606 -23.075  1.00 62.06           H
ATOM    933  CG2 THR A  77       4.914   6.032 -22.634  1.00 62.06           C
ATOM    934 1HG2 THR A  77       5.176   5.417 -23.495  1.00 62.06           H
ATOM    935 2HG2 THR A  77       3.981   6.559 -22.835  1.00 62.06           H
ATOM    936 3HG2 THR A  77       4.790   5.397 -21.757  1.00 62.06           H
ATOM    937  HN  THR A  77       7.899   8.583 -22.432  1.00 62.06           H
ATOM    938  N   ARG A  78       5.118  10.021 -22.983  1.00 56.29           N
ATOM    939  CA  ARG A  78       3.936  10.854 -22.836  1.00 56.29           C
ATOM    940  C   ARG A  78       2.706   9.986 -22.559  1.00 56.29           C
ATOM    941  O   ARG A  78       2.635   8.843 -23.008  1.00 56.29           O
ATOM    942  HA  ARG A  78       4.156  11.503 -21.989  1.00 56.29           H
ATOM    943  CB  ARG A  78       3.690  11.688 -24.094  1.00 56.29           C
ATOM    944 1HB  ARG A  78       3.557  11.029 -24.952  1.00 56.29           H
ATOM    945 2HB  ARG A  78       2.766  12.257 -23.983  1.00 56.29           H
ATOM    946  CG  ARG A  78       4.855  12.644 -24.355  1.00 56.29           C
ATOM    947 1HG  ARG A  78       5.066  13.221 -23.454  1.00 56.29           H
ATOM    948 2HG  ARG A  78       5.755  12.073 -24.586  1.00 56.29           H
ATOM    949  CD  ARG A  78       4.538  13.594 -25.512  1.00 56.29           C
ATOM    950 1HD  ARG A  78       4.382  13.024 -26.428  1.00 56.29           H
ATOM    951 2HD  ARG A  78       3.611  14.130 -25.309  1.00 56.29           H
ATOM    952  NE  ARG A  78       5.648  14.555 -25.697  1.00 56.29           N
ATOM    953  HE  ARG A  78       6.492  14.401 -25.184  1.00 56.29           H
ATOM    954  CZ  ARG A  78       5.592  15.619 -26.511  1.00 56.29           C
ATOM    955  NH1 ARG A  78       4.486  15.873 -27.223  1.00 56.29           N
ATOM    956 1HH1 ARG A  78       3.694  15.267 -27.151  1.00 56.29           H
ATOM    957 2HH1 ARG A  78       4.453  16.669 -27.828  1.00 56.29           H
ATOM    958  NH2 ARG A  78       6.660  16.424 -26.601  1.00 56.29           N
ATOM    959 1HH2 ARG A  78       6.635  17.222 -27.203  1.00 56.29           H
ATOM    960 2HH2 ARG A  78       7.481  16.227 -26.065  1.00 56.29           H
ATOM    961  HN  ARG A  78       5.905  10.304 -22.435  1.00 56.29           H
ATOM    962  N   VAL A  79       1.769  10.562 -21.820  1.00 71.26           N
ATOM    963  CA  VAL A  79       0.548   9.855 -21.476  1.00 71.26           C
ATOM    964  C   VAL A  79      -0.402   9.871 -22.675  1.00 71.26           C
ATOM    965  O   VAL A  79      -1.049  10.882 -22.946  1.00 71.26           O
ATOM    966  HA  VAL A  79       0.817   8.822 -21.256  1.00 71.26           H
ATOM    967  CB  VAL A  79      -0.071  10.463 -20.215  1.00 71.26           C
ATOM    968  HB  VAL A  79      -0.364  11.487 -20.446  1.00 71.26           H
ATOM    969  CG1 VAL A  79      -1.328   9.697 -19.798  1.00 71.26           C
ATOM    970 1HG1 VAL A  79      -2.062   9.738 -20.603  1.00 71.26           H
ATOM    971 2HG1 VAL A  79      -1.070   8.658 -19.595  1.00 71.26           H
ATOM    972 3HG1 VAL A  79      -1.748  10.150 -18.900  1.00 71.26           H
ATOM    973  CG2 VAL A  79       0.946  10.510 -19.073  1.00 71.26           C
ATOM    974 1HG2 VAL A  79       1.283   9.499 -18.845  1.00 71.26           H
ATOM    975 2HG2 VAL A  79       1.800  11.119 -19.372  1.00 71.26           H
ATOM    976 3HG2 VAL A  79       0.480  10.946 -18.190  1.00 71.26           H
ATOM    977  HN  VAL A  79       1.835  11.493 -21.461  1.00 71.26           H
ATOM    978  N   LYS A  80      -0.455   8.740 -23.363  1.00 63.98           N
ATOM    979  CA  LYS A  80      -1.233   8.643 -24.586  1.00 63.98           C
ATOM    980  C   LYS A  80      -2.505   7.837 -24.314  1.00 63.98           C
ATOM    981  O   LYS A  80      -3.510   8.004 -25.003  1.00 63.98           O
ATOM    982  HA  LYS A  80      -1.521   9.655 -24.871  1.00 63.98           H
ATOM    983  CB  LYS A  80      -0.378   8.078 -25.722  1.00 63.98           C
ATOM    984 1HB  LYS A  80       0.083   7.142 -25.405  1.00 63.98           H
ATOM    985 2HB  LYS A  80      -1.011   7.847 -26.578  1.00 63.98           H
ATOM    986  CG  LYS A  80       0.708   9.073 -26.137  1.00 63.98           C
ATOM    987 1HG  LYS A  80       0.249  10.016 -26.434  1.00 63.98           H
ATOM    988 2HG  LYS A  80       1.355   9.287 -25.286  1.00 63.98           H
ATOM    989  CD  LYS A  80       1.544   8.521 -27.294  1.00 63.98           C
ATOM    990 1HD  LYS A  80       1.981   7.564 -27.007  1.00 63.98           H
ATOM    991 2HD  LYS A  80       0.902   8.332 -28.154  1.00 63.98           H
ATOM    992  CE  LYS A  80       2.654   9.499 -27.683  1.00 63.98           C
ATOM    993 1HE  LYS A  80       2.218  10.446 -27.999  1.00 63.98           H
ATOM    994 2HE  LYS A  80       3.282   9.709 -26.818  1.00 63.98           H
ATOM    995  NZ  LYS A  80       3.479   8.937 -28.777  1.00 63.98           N
ATOM    996 1HZ  LYS A  80       4.201   9.602 -29.031  1.00 63.98           H
ATOM    997 2HZ  LYS A  80       3.910   8.073 -28.466  1.00 63.98           H
ATOM    998 3HZ  LYS A  80       2.892   8.751 -29.582  1.00 63.98           H
ATOM    999  HN  LYS A  80       0.020   7.901 -23.097  1.00 63.98           H
ATOM   1000  N   THR A  81      -2.419   6.979 -23.308  1.00 75.03           N
ATOM   1001  CA  THR A  81      -3.497   6.045 -23.027  1.00 75.03           C
ATOM   1002  C   THR A  81      -3.949   6.175 -21.571  1.00 75.03           C
ATOM   1003  O   THR A  81      -3.250   6.769 -20.751  1.00 75.03           O
ATOM   1004  HA  THR A  81      -4.351   6.308 -23.652  1.00 75.03           H
ATOM   1005  CB  THR A  81      -3.011   4.640 -23.390  1.00 75.03           C
ATOM   1006  HB  THR A  81      -3.848   3.944 -23.452  1.00 75.03           H
ATOM   1007  OG1 THR A  81      -2.036   4.342 -22.394  1.00 75.03           O
ATOM   1008  HG1 THR A  81      -1.807   3.369 -22.421  1.00 75.03           H
ATOM   1009  CG2 THR A  81      -2.225   4.612 -24.702  1.00 75.03           C
ATOM   1010 1HG2 THR A  81      -1.351   5.257 -24.615  1.00 75.03           H
ATOM   1011 2HG2 THR A  81      -2.860   4.968 -25.513  1.00 75.03           H
ATOM   1012 3HG2 THR A  81      -1.905   3.592 -24.912  1.00 75.03           H
ATOM   1013  HN  THR A  81      -1.634   6.915 -22.692  1.00 75.03           H
ATOM   1014  N   MET A  82      -5.115   5.610 -21.294  1.00 75.50           N
ATOM   1015  CA  MET A  82      -5.638   5.599 -19.939  1.00 75.50           C
ATOM   1016  C   MET A  82      -4.711   4.826 -18.999  1.00 75.50           C
ATOM   1017  O   MET A  82      -4.518   5.220 -17.850  1.00 75.50           O
ATOM   1018  HA  MET A  82      -5.686   6.645 -19.635  1.00 75.50           H
ATOM   1019  CB  MET A  82      -7.026   4.954 -19.932  1.00 75.50           C
ATOM   1020 1HB  MET A  82      -7.632   5.380 -20.732  1.00 75.50           H
ATOM   1021 2HB  MET A  82      -6.935   3.887 -20.135  1.00 75.50           H
ATOM   1022  CG  MET A  82      -7.722   5.166 -18.587  1.00 75.50           C
ATOM   1023 1HG  MET A  82      -7.215   4.593 -17.811  1.00 75.50           H
ATOM   1024 2HG  MET A  82      -7.663   6.216 -18.299  1.00 75.50           H
ATOM   1025  SD  MET A  82      -9.431   4.662 -18.698  1.00 75.50           S
ATOM   1026  CE  MET A  82      -9.978   5.052 -17.045  1.00 75.50           C
ATOM   1027 1HE  MET A  82      -9.393   4.481 -16.324  1.00 75.50           H
ATOM   1028 2HE  MET A  82      -9.842   6.118 -16.859  1.00 75.50           H
ATOM   1029 3HE  MET A  82     -11.033   4.797 -16.941  1.00 75.50           H
ATOM   1030  HN  MET A  82      -5.697   5.165 -21.976  1.00 75.50           H
ATOM   1031  N   THR A  83      -4.162   3.740 -19.523  1.00 76.76           N
ATOM   1032  CA  THR A  83      -3.230   2.929 -18.757  1.00 76.76           C
ATOM   1033  C   THR A  83      -1.997   3.751 -18.375  1.00 76.76           C
ATOM   1034  O   THR A  83      -1.521   3.673 -17.244  1.00 76.76           O
ATOM   1035  HA  THR A  83      -3.716   2.632 -17.828  1.00 76.76           H
ATOM   1036  CB  THR A  83      -2.899   1.684 -19.581  1.00 76.76           C
ATOM   1037  HB  THR A  83      -2.193   1.920 -20.377  1.00 76.76           H
ATOM   1038  OG1 THR A  83      -4.170   1.203 -20.010  1.00 76.76           O
ATOM   1039  HG1 THR A  83      -4.800   1.162 -19.234  1.00 76.76           H
ATOM   1040  CG2 THR A  83      -2.340   0.546 -18.725  1.00 76.76           C
ATOM   1041 1HG2 THR A  83      -3.075   0.264 -17.971  1.00 76.76           H
ATOM   1042 2HG2 THR A  83      -1.425   0.877 -18.234  1.00 76.76           H
ATOM   1043 3HG2 THR A  83      -2.122  -0.313 -19.359  1.00 76.76           H
ATOM   1044  HN  THR A  83      -4.343   3.413 -20.450  1.00 76.76           H
ATOM   1045  N   ASP A  84      -1.515   4.519 -19.341  1.00 78.92           N
ATOM   1046  CA  ASP A  84      -0.326   5.327 -19.132  1.00 78.92           C
ATOM   1047  C   ASP A  84      -0.574   6.301 -17.978  1.00 78.92           C
ATOM   1048  O   ASP A  84       0.325   6.567 -17.181  1.00 78.92           O
ATOM   1049  HA  ASP A  84       0.470   4.615 -18.912  1.00 78.92           H
ATOM   1050  CB  ASP A  84       0.009   6.148 -20.379  1.00 78.92           C
ATOM   1051 1HB  ASP A  84      -0.822   6.811 -20.617  1.00 78.92           H
ATOM   1052 2HB  ASP A  84       0.875   6.780 -20.181  1.00 78.92           H
ATOM   1053  CG  ASP A  84       0.299   5.236 -21.573  1.00 78.92           C
ATOM   1054  OD1 ASP A  84       0.784   4.111 -21.324  1.00 78.92           O
ATOM   1055  OD2 ASP A  84       0.029   5.685 -22.708  1.00 78.92           O
ATOM   1056  HN  ASP A  84      -1.921   4.593 -20.252  1.00 78.92           H
ATOM   1057  N   MET A  85      -1.798   6.807 -17.925  1.00 84.48           N
ATOM   1058  CA  MET A  85      -2.169   7.762 -16.895  1.00 84.48           C
ATOM   1059  C   MET A  85      -2.090   7.129 -15.505  1.00 84.48           C
ATOM   1060  O   MET A  85      -1.532   7.719 -14.581  1.00 84.48           O
ATOM   1061  HA  MET A  85      -1.445   8.574 -16.974  1.00 84.48           H
ATOM   1062  CB  MET A  85      -3.593   8.260 -17.150  1.00 84.48           C
ATOM   1063 1HB  MET A  85      -3.688   8.587 -18.185  1.00 84.48           H
ATOM   1064 2HB  MET A  85      -4.299   7.442 -17.008  1.00 84.48           H
ATOM   1065  CG  MET A  85      -3.946   9.415 -16.210  1.00 84.48           C
ATOM   1066 1HG  MET A  85      -5.008   9.646 -16.289  1.00 84.48           H
ATOM   1067 2HG  MET A  85      -3.759   9.123 -15.176  1.00 84.48           H
ATOM   1068  SD  MET A  85      -2.976  10.855 -16.621  1.00 84.48           S
ATOM   1069  CE  MET A  85      -3.358  11.896 -15.222  1.00 84.48           C
ATOM   1070 1HE  MET A  85      -4.432  12.080 -15.189  1.00 84.48           H
ATOM   1071 2HE  MET A  85      -3.046  11.399 -14.304  1.00 84.48           H
ATOM   1072 3HE  MET A  85      -2.830  12.845 -15.320  1.00 84.48           H
ATOM   1073  HN  MET A  85      -2.527   6.574 -18.568  1.00 84.48           H
ATOM   1074  N   PHE A  86      -2.656   5.936 -15.400  1.00 87.53           N
ATOM   1075  CA  PHE A  86      -2.700   5.237 -14.127  1.00 87.53           C
ATOM   1076  C   PHE A  86      -1.299   4.804 -13.691  1.00 87.53           C
ATOM   1077  O   PHE A  86      -0.961   4.880 -12.511  1.00 87.53           O
ATOM   1078  HA  PHE A  86      -3.109   5.930 -13.392  1.00 87.53           H
ATOM   1079  CB  PHE A  86      -3.565   3.992 -14.329  1.00 87.53           C
ATOM   1080 1HB  PHE A  86      -3.190   3.436 -15.189  1.00 87.53           H
ATOM   1081 2HB  PHE A  86      -3.460   3.343 -13.460  1.00 87.53           H
ATOM   1082  CG  PHE A  86      -5.050   4.294 -14.545  1.00 87.53           C
ATOM   1083  CD1 PHE A  86      -5.663   5.254 -13.802  1.00 87.53           C
ATOM   1084  HD1 PHE A  86      -5.097   5.808 -13.053  1.00 87.53           H
ATOM   1085  CD2 PHE A  86      -5.756   3.603 -15.480  1.00 87.53           C
ATOM   1086  HD2 PHE A  86      -5.264   2.834 -16.075  1.00 87.53           H
ATOM   1087  CE1 PHE A  86      -7.041   5.534 -14.002  1.00 87.53           C
ATOM   1088  HE1 PHE A  86      -7.532   6.303 -13.406  1.00 87.53           H
ATOM   1089  CE2 PHE A  86      -7.133   3.884 -15.680  1.00 87.53           C
ATOM   1090  HE2 PHE A  86      -7.699   3.330 -16.429  1.00 87.53           H
ATOM   1091  CZ  PHE A  86      -7.747   4.843 -14.937  1.00 87.53           C
ATOM   1092  HZ  PHE A  86      -8.804   5.059 -15.091  1.00 87.53           H
ATOM   1093  HN  PHE A  86      -3.080   5.449 -16.164  1.00 87.53           H
ATOM   1094  N   LEU A  87      -0.521   4.360 -14.667  1.00 81.90           N
ATOM   1095  CA  LEU A  87       0.816   3.862 -14.391  1.00 81.90           C
ATOM   1096  C   LEU A  87       1.688   5.011 -13.879  1.00 81.90           C
ATOM   1097  O   LEU A  87       2.535   4.812 -13.010  1.00 81.90           O
ATOM   1098  HA  LEU A  87       0.730   3.116 -13.602  1.00 81.90           H
ATOM   1099  CB  LEU A  87       1.390   3.157 -15.621  1.00 81.90           C
ATOM   1100 1HB  LEU A  87       1.283   3.820 -16.479  1.00 81.90           H
ATOM   1101 2HB  LEU A  87       2.458   3.007 -15.465  1.00 81.90           H
ATOM   1102  CG  LEU A  87       0.761   1.807 -15.975  1.00 81.90           C
ATOM   1103  HG  LEU A  87      -0.307   1.958 -16.128  1.00 81.90           H
ATOM   1104  CD1 LEU A  87       1.333   1.262 -17.284  1.00 81.90           C
ATOM   1105 1HD1 LEU A  87       1.128   1.965 -18.092  1.00 81.90           H
ATOM   1106 2HD1 LEU A  87       2.411   1.129 -17.183  1.00 81.90           H
ATOM   1107 3HD1 LEU A  87       0.869   0.302 -17.512  1.00 81.90           H
ATOM   1108  CD2 LEU A  87       0.916   0.812 -14.823  1.00 81.90           C
ATOM   1109 1HD2 LEU A  87       1.974   0.660 -14.614  1.00 81.90           H
ATOM   1110 2HD2 LEU A  87       0.422   1.205 -13.934  1.00 81.90           H
ATOM   1111 3HD2 LEU A  87       0.460  -0.139 -15.101  1.00 81.90           H
ATOM   1112  HN  LEU A  87      -0.790   4.337 -15.630  1.00 81.90           H
ATOM   1113  N   LEU A  88       1.449   6.188 -14.439  1.00 87.69           N
ATOM   1114  CA  LEU A  88       2.185   7.373 -14.033  1.00 87.69           C
ATOM   1115  C   LEU A  88       1.828   7.717 -12.585  1.00 87.69           C
ATOM   1116  O   LEU A  88       2.713   7.942 -11.761  1.00 87.69           O
ATOM   1117  HA  LEU A  88       3.246   7.131 -14.078  1.00 87.69           H
ATOM   1118  CB  LEU A  88       1.939   8.519 -15.016  1.00 87.69           C
ATOM   1119 1HB  LEU A  88       2.294   8.211 -15.999  1.00 87.69           H
ATOM   1120 2HB  LEU A  88       0.864   8.675 -15.100  1.00 87.69           H
ATOM   1121  CG  LEU A  88       2.594   9.857 -14.664  1.00 87.69           C
ATOM   1122  HG  LEU A  88       2.264  10.146 -13.666  1.00 87.69           H
ATOM   1123  CD1 LEU A  88       4.118   9.725 -14.616  1.00 87.69           C
ATOM   1124 1HD1 LEU A  88       4.395   8.990 -13.860  1.00 87.69           H
ATOM   1125 2HD1 LEU A  88       4.485   9.401 -15.589  1.00 87.69           H
ATOM   1126 3HD1 LEU A  88       4.558  10.690 -14.363  1.00 87.69           H
ATOM   1127  CD2 LEU A  88       2.144  10.958 -15.626  1.00 87.69           C
ATOM   1128 1HD2 LEU A  88       2.425  10.688 -16.644  1.00 87.69           H
ATOM   1129 2HD2 LEU A  88       1.062  11.072 -15.567  1.00 87.69           H
ATOM   1130 3HD2 LEU A  88       2.624  11.897 -15.354  1.00 87.69           H
ATOM   1131  HN  LEU A  88       0.770   6.338 -15.157  1.00 87.69           H
ATOM   1132  N   ASN A  89       0.530   7.748 -12.320  1.00 89.78           N
ATOM   1133  CA  ASN A  89       0.044   8.120 -11.002  1.00 89.78           C
ATOM   1134  C   ASN A  89       0.482   7.064  -9.985  1.00 89.78           C
ATOM   1135  O   ASN A  89       0.732   7.382  -8.824  1.00 89.78           O
ATOM   1136  HA  ASN A  89       0.480   9.098 -10.802  1.00 89.78           H
ATOM   1137  CB  ASN A  89      -1.484   8.193 -10.979  1.00 89.78           C
ATOM   1138 1HB  ASN A  89      -1.900   7.371 -11.561  1.00 89.78           H
ATOM   1139 2HB  ASN A  89      -1.842   8.073  -9.957  1.00 89.78           H
ATOM   1140  CG  ASN A  89      -1.978   9.526 -11.545  1.00 89.78           C
ATOM   1141  OD1 ASN A  89      -2.146  10.506 -10.838  1.00 89.78           O
ATOM   1142  ND2 ASN A  89      -2.199   9.508 -12.857  1.00 89.78           N
ATOM   1143 1HD2 ASN A  89      -2.041   8.671 -13.379  1.00 89.78           H
ATOM   1144 2HD2 ASN A  89      -2.524  10.333 -13.320  1.00 89.78           H
ATOM   1145  HN  ASN A  89      -0.182   7.525 -12.986  1.00 89.78           H
ATOM   1146  N   LEU A  90       0.562   5.829 -10.459  1.00 86.91           N
ATOM   1147  CA  LEU A  90       0.989   4.729  -9.612  1.00 86.91           C
ATOM   1148  C   LEU A  90       2.434   4.963  -9.168  1.00 86.91           C
ATOM   1149  O   LEU A  90       2.767   4.775  -7.999  1.00 86.91           O
ATOM   1150  HA  LEU A  90       0.352   4.731  -8.727  1.00 86.91           H
ATOM   1151  CB  LEU A  90       0.773   3.391 -10.322  1.00 86.91           C
ATOM   1152 1HB  LEU A  90      -0.274   3.323 -10.616  1.00 86.91           H
ATOM   1153 2HB  LEU A  90       1.362   3.390 -11.239  1.00 86.91           H
ATOM   1154  CG  LEU A  90       1.130   2.139  -9.518  1.00 86.91           C
ATOM   1155  HG  LEU A  90       2.162   2.232  -9.181  1.00 86.91           H
ATOM   1156  CD1 LEU A  90       0.256   2.023  -8.267  1.00 86.91           C
ATOM   1157 1HD1 LEU A  90       0.406   2.899  -7.636  1.00 86.91           H
ATOM   1158 2HD1 LEU A  90      -0.792   1.963  -8.561  1.00 86.91           H
ATOM   1159 3HD1 LEU A  90       0.530   1.125  -7.714  1.00 86.91           H
ATOM   1160  CD2 LEU A  90       1.051   0.885 -10.391  1.00 86.91           C
ATOM   1161 1HD2 LEU A  90       0.037   0.775 -10.777  1.00 86.91           H
ATOM   1162 2HD2 LEU A  90       1.749   0.977 -11.222  1.00 86.91           H
ATOM   1163 3HD2 LEU A  90       1.309   0.010  -9.794  1.00 86.91           H
ATOM   1164  HN  LEU A  90       0.342   5.576 -11.401  1.00 86.91           H
ATOM   1165  N   ALA A  91       3.255   5.371 -10.125  1.00 90.93           N
ATOM   1166  CA  ALA A  91       4.664   5.601  -9.855  1.00 90.93           C
ATOM   1167  C   ALA A  91       4.807   6.765  -8.873  1.00 90.93           C
ATOM   1168  O   ALA A  91       5.676   6.744  -8.002  1.00 90.93           O
ATOM   1169  HA  ALA A  91       5.066   4.697  -9.396  1.00 90.93           H
ATOM   1170  CB  ALA A  91       5.401   5.855 -11.172  1.00 90.93           C
ATOM   1171 1HB  ALA A  91       5.293   4.987 -11.822  1.00 90.93           H
ATOM   1172 2HB  ALA A  91       4.977   6.731 -11.662  1.00 90.93           H
ATOM   1173 3HB  ALA A  91       6.458   6.027 -10.969  1.00 90.93           H
ATOM   1174  HN  ALA A  91       2.972   5.543 -11.069  1.00 90.93           H
ATOM   1175  N   ILE A  92       3.941   7.753  -9.046  1.00 90.81           N
ATOM   1176  CA  ILE A  92       3.942   8.911  -8.167  1.00 90.81           C
ATOM   1177  C   ILE A  92       3.573   8.470  -6.750  1.00 90.81           C
ATOM   1178  O   ILE A  92       4.208   8.885  -5.781  1.00 90.81           O
ATOM   1179  HA  ILE A  92       4.957   9.308  -8.152  1.00 90.81           H
ATOM   1180  CB  ILE A  92       3.035  10.008  -8.727  1.00 90.81           C
ATOM   1181  HB  ILE A  92       2.071   9.562  -8.972  1.00 90.81           H
ATOM   1182  CG1 ILE A  92       3.608  10.586 -10.022  1.00 90.81           C
ATOM   1183 1HG1 ILE A  92       4.485  11.192  -9.797  1.00 90.81           H
ATOM   1184 2HG1 ILE A  92       3.938   9.775 -10.672  1.00 90.81           H
ATOM   1185  CG2 ILE A  92       2.777  11.093  -7.679  1.00 90.81           C
ATOM   1186 1HG2 ILE A  92       2.294  10.651  -6.808  1.00 90.81           H
ATOM   1187 2HG2 ILE A  92       3.725  11.542  -7.381  1.00 90.81           H
ATOM   1188 3HG2 ILE A  92       2.130  11.861  -8.103  1.00 90.81           H
ATOM   1189  CD1 ILE A  92       2.566  11.438 -10.751  1.00 90.81           C
ATOM   1190 1HD1 ILE A  92       1.700  10.822 -10.995  1.00 90.81           H
ATOM   1191 2HD1 ILE A  92       2.256  12.261 -10.107  1.00 90.81           H
ATOM   1192 3HD1 ILE A  92       2.999  11.836 -11.668  1.00 90.81           H
ATOM   1193  HN  ILE A  92       3.250   7.771  -9.768  1.00 90.81           H
ATOM   1194  N   ALA A  93       2.547   7.635  -6.672  1.00 92.04           N
ATOM   1195  CA  ALA A  93       2.035   7.195  -5.385  1.00 92.04           C
ATOM   1196  C   ALA A  93       3.124   6.412  -4.649  1.00 92.04           C
ATOM   1197  O   ALA A  93       3.367   6.643  -3.466  1.00 92.04           O
ATOM   1198  HA  ALA A  93       1.784   8.084  -4.807  1.00 92.04           H
ATOM   1199  CB  ALA A  93       0.764   6.370  -5.596  1.00 92.04           C
ATOM   1200 1HB  ALA A  93       0.013   6.981  -6.096  1.00 92.04           H
ATOM   1201 2HB  ALA A  93       0.994   5.500  -6.212  1.00 92.04           H
ATOM   1202 3HB  ALA A  93       0.381   6.040  -4.631  1.00 92.04           H
ATOM   1203  HN  ALA A  93       2.068   7.262  -7.467  1.00 92.04           H
ATOM   1204  N   ASP A  94       3.750   5.502  -5.380  1.00 88.78           N
ATOM   1205  CA  ASP A  94       4.793   4.669  -4.806  1.00 88.78           C
ATOM   1206  C   ASP A  94       5.914   5.561  -4.268  1.00 88.78           C
ATOM   1207  O   ASP A  94       6.441   5.315  -3.185  1.00 88.78           O
ATOM   1208  HA  ASP A  94       4.302   4.097  -4.019  1.00 88.78           H
ATOM   1209  CB  ASP A  94       5.395   3.736  -5.859  1.00 88.78           C
ATOM   1210 1HB  ASP A  94       5.550   4.283  -6.789  1.00 88.78           H
ATOM   1211 2HB  ASP A  94       6.373   3.389  -5.526  1.00 88.78           H
ATOM   1212  CG  ASP A  94       4.481   2.535  -6.114  1.00 88.78           C
ATOM   1213  OD1 ASP A  94       3.727   2.188  -5.180  1.00 88.78           O
ATOM   1214  OD2 ASP A  94       4.558   1.992  -7.237  1.00 88.78           O
ATOM   1215  HN  ASP A  94       3.556   5.330  -6.346  1.00 88.78           H
ATOM   1216  N   LEU A  95       6.244   6.578  -5.051  1.00 90.31           N
ATOM   1217  CA  LEU A  95       7.348   7.458  -4.708  1.00 90.31           C
ATOM   1218  C   LEU A  95       7.028   8.185  -3.400  1.00 90.31           C
ATOM   1219  O   LEU A  95       7.890   8.320  -2.534  1.00 90.31           O
ATOM   1220  HA  LEU A  95       8.227   6.833  -4.549  1.00 90.31           H
ATOM   1221  CB  LEU A  95       7.666   8.398  -5.872  1.00 90.31           C
ATOM   1222 1HB  LEU A  95       7.766   7.800  -6.779  1.00 90.31           H
ATOM   1223 2HB  LEU A  95       6.814   9.061  -6.021  1.00 90.31           H
ATOM   1224  CG  LEU A  95       8.924   9.255  -5.718  1.00 90.31           C
ATOM   1225  HG  LEU A  95       8.866   9.778  -4.764  1.00 90.31           H
ATOM   1226  CD1 LEU A  95      10.180   8.383  -5.681  1.00 90.31           C
ATOM   1227 1HD1 LEU A  95      10.121   7.696  -4.838  1.00 90.31           H
ATOM   1228 2HD1 LEU A  95      10.256   7.815  -6.609  1.00 90.31           H
ATOM   1229 3HD1 LEU A  95      11.060   9.018  -5.571  1.00 90.31           H
ATOM   1230  CD2 LEU A  95       8.998  10.321  -6.813  1.00 90.31           C
ATOM   1231 1HD2 LEU A  95       9.022   9.838  -7.790  1.00 90.31           H
ATOM   1232 2HD2 LEU A  95       8.123  10.969  -6.750  1.00 90.31           H
ATOM   1233 3HD2 LEU A  95       9.901  10.917  -6.680  1.00 90.31           H
ATOM   1234  HN  LEU A  95       5.773   6.803  -5.904  1.00 90.31           H
ATOM   1235  N   LEU A  96       5.785   8.634  -3.300  1.00 87.01           N
ATOM   1236  CA  LEU A  96       5.352   9.381  -2.131  1.00 87.01           C
ATOM   1237  C   LEU A  96       5.466   8.491  -0.891  1.00 87.01           C
ATOM   1238  O   LEU A  96       5.869   8.954   0.174  1.00 87.01           O
ATOM   1239  HA  LEU A  96       6.030  10.226  -2.013  1.00 87.01           H
ATOM   1240  CB  LEU A  96       3.950   9.953  -2.351  1.00 87.01           C
ATOM   1241 1HB  LEU A  96       3.305   9.153  -2.714  1.00 87.01           H
ATOM   1242 2HB  LEU A  96       3.553  10.270  -1.386  1.00 87.01           H
ATOM   1243  CG  LEU A  96       3.851  11.131  -3.322  1.00 87.01           C
ATOM   1244  HG  LEU A  96       4.313  10.836  -4.265  1.00 87.01           H
ATOM   1245  CD1 LEU A  96       2.390  11.473  -3.623  1.00 87.01           C
ATOM   1246 1HD1 LEU A  96       1.899  10.608  -4.070  1.00 87.01           H
ATOM   1247 2HD1 LEU A  96       1.882  11.740  -2.696  1.00 87.01           H
ATOM   1248 3HD1 LEU A  96       2.348  12.313  -4.316  1.00 87.01           H
ATOM   1249  CD2 LEU A  96       4.626  12.341  -2.798  1.00 87.01           C
ATOM   1250 1HD2 LEU A  96       4.216  12.647  -1.836  1.00 87.01           H
ATOM   1251 2HD2 LEU A  96       5.676  12.075  -2.677  1.00 87.01           H
ATOM   1252 3HD2 LEU A  96       4.539  13.164  -3.508  1.00 87.01           H
ATOM   1253  HN  LEU A  96       5.082   8.495  -3.997  1.00 87.01           H
ATOM   1254  N   PHE A  97       5.103   7.230  -1.072  1.00 89.21           N
ATOM   1255  CA  PHE A  97       5.187   6.265   0.010  1.00 89.21           C
ATOM   1256  C   PHE A  97       6.634   6.089   0.477  1.00 89.21           C
ATOM   1257  O   PHE A  97       6.908   6.097   1.676  1.00 89.21           O
ATOM   1258  HA  PHE A  97       4.586   6.649   0.834  1.00 89.21           H
ATOM   1259  CB  PHE A  97       4.676   4.931  -0.539  1.00 89.21           C
ATOM   1260 1HB  PHE A  97       3.589   4.973  -0.612  1.00 89.21           H
ATOM   1261 2HB  PHE A  97       5.059   4.795  -1.550  1.00 89.21           H
ATOM   1262  CG  PHE A  97       5.069   3.718   0.307  1.00 89.21           C
ATOM   1263  CD1 PHE A  97       5.957   2.809  -0.179  1.00 89.21           C
ATOM   1264  HD1 PHE A  97       6.388   2.945  -1.171  1.00 89.21           H
ATOM   1265  CD2 PHE A  97       4.532   3.549   1.545  1.00 89.21           C
ATOM   1266  HD2 PHE A  97       3.821   4.277   1.934  1.00 89.21           H
ATOM   1267  CE1 PHE A  97       6.322   1.683   0.606  1.00 89.21           C
ATOM   1268  HE1 PHE A  97       7.033   0.955   0.216  1.00 89.21           H
ATOM   1269  CE2 PHE A  97       4.897   2.423   2.330  1.00 89.21           C
ATOM   1270  HE2 PHE A  97       4.466   2.288   3.321  1.00 89.21           H
ATOM   1271  CZ  PHE A  97       5.784   1.514   1.843  1.00 89.21           C
ATOM   1272  HZ  PHE A  97       6.064   0.650   2.446  1.00 89.21           H
ATOM   1273  HN  PHE A  97       4.757   6.866  -1.937  1.00 89.21           H
ATOM   1274  N   LEU A  98       7.521   5.936  -0.495  1.00 92.28           N
ATOM   1275  CA  LEU A  98       8.898   5.575  -0.202  1.00 92.28           C
ATOM   1276  C   LEU A  98       9.538   6.675   0.648  1.00 92.28           C
ATOM   1277  O   LEU A  98      10.382   6.394   1.498  1.00 92.28           O
ATOM   1278  HA  LEU A  98       8.877   4.655   0.382  1.00 92.28           H
ATOM   1279  CB  LEU A  98       9.660   5.275  -1.494  1.00 92.28           C
ATOM   1280 1HB  LEU A  98       9.524   6.114  -2.176  1.00 92.28           H
ATOM   1281 2HB  LEU A  98      10.724   5.223  -1.261  1.00 92.28           H
ATOM   1282  CG  LEU A  98       9.262   3.990  -2.224  1.00 92.28           C
ATOM   1283  HG  LEU A  98       8.174   3.935  -2.249  1.00 92.28           H
ATOM   1284  CD1 LEU A  98       9.748   4.012  -3.675  1.00 92.28           C
ATOM   1285 1HD1 LEU A  98       9.303   4.861  -4.194  1.00 92.28           H
ATOM   1286 2HD1 LEU A  98      10.834   4.102  -3.693  1.00 92.28           H
ATOM   1287 3HD1 LEU A  98       9.452   3.087  -4.170  1.00 92.28           H
ATOM   1288  CD2 LEU A  98       9.760   2.755  -1.471  1.00 92.28           C
ATOM   1289 1HD2 LEU A  98      10.847   2.791  -1.393  1.00 92.28           H
ATOM   1290 2HD2 LEU A  98       9.325   2.739  -0.472  1.00 92.28           H
ATOM   1291 3HD2 LEU A  98       9.464   1.856  -2.011  1.00 92.28           H
ATOM   1292  HN  LEU A  98       7.313   6.053  -1.466  1.00 92.28           H
ATOM   1293  N   VAL A  99       9.112   7.902   0.390  1.00 89.50           N
ATOM   1294  CA  VAL A  99       9.678   9.051   1.077  1.00 89.50           C
ATOM   1295  C   VAL A  99       9.409   8.925   2.578  1.00 89.50           C
ATOM   1296  O   VAL A  99      10.086   9.555   3.389  1.00 89.50           O
ATOM   1297  HA  VAL A  99      10.755   9.036   0.911  1.00 89.50           H
ATOM   1298  CB  VAL A  99       9.123  10.345   0.477  1.00 89.50           C
ATOM   1299  HB  VAL A  99       8.035  10.279   0.485  1.00 89.50           H
ATOM   1300  CG1 VAL A  99       9.527  11.556   1.320  1.00 89.50           C
ATOM   1301 1HG1 VAL A  99       9.134  11.443   2.330  1.00 89.50           H
ATOM   1302 2HG1 VAL A  99      10.614  11.627   1.358  1.00 89.50           H
ATOM   1303 3HG1 VAL A  99       9.120  12.462   0.871  1.00 89.50           H
ATOM   1304  CG2 VAL A  99       9.573  10.512  -0.975  1.00 89.50           C
ATOM   1305 1HG2 VAL A  99      10.662  10.546  -1.017  1.00 89.50           H
ATOM   1306 2HG2 VAL A  99       9.213   9.670  -1.567  1.00 89.50           H
ATOM   1307 3HG2 VAL A  99       9.165  11.440  -1.377  1.00 89.50           H
ATOM   1308  HN  VAL A  99       8.396   8.117  -0.274  1.00 89.50           H
ATOM   1309  N   THR A 100       8.419   8.106   2.903  1.00 88.78           N
ATOM   1310  CA  THR A 100       8.016   7.931   4.288  1.00 88.78           C
ATOM   1311  C   THR A 100       8.921   6.911   4.982  1.00 88.78           C
ATOM   1312  O   THR A 100       9.056   6.926   6.205  1.00 88.78           O
ATOM   1313  HA  THR A 100       8.148   8.881   4.806  1.00 88.78           H
ATOM   1314  CB  THR A 100       6.537   7.541   4.304  1.00 88.78           C
ATOM   1315  HB  THR A 100       6.115   7.656   5.303  1.00 88.78           H
ATOM   1316  OG1 THR A 100       6.522   6.216   3.779  1.00 88.78           O
ATOM   1317  HG1 THR A 100       6.478   6.245   2.780  1.00 88.78           H
ATOM   1318  CG2 THR A 100       5.707   8.348   3.304  1.00 88.78           C
ATOM   1319 1HG2 THR A 100       6.088   8.179   2.296  1.00 88.78           H
ATOM   1320 2HG2 THR A 100       5.777   9.408   3.546  1.00 88.78           H
ATOM   1321 3HG2 THR A 100       4.666   8.031   3.357  1.00 88.78           H
ATOM   1322  HN  THR A 100       7.898   7.568   2.240  1.00 88.78           H
ATOM   1323  N   LEU A 101       9.519   6.050   4.172  1.00 91.35           N
ATOM   1324  CA  LEU A 101      10.207   4.882   4.697  1.00 91.35           C
ATOM   1325  C   LEU A 101      11.380   5.335   5.568  1.00 91.35           C
ATOM   1326  O   LEU A 101      11.627   4.764   6.628  1.00 91.35           O
ATOM   1327  HA  LEU A 101       9.499   4.342   5.325  1.00 91.35           H
ATOM   1328  CB  LEU A 101      10.612   3.943   3.559  1.00 91.35           C
ATOM   1329 1HB  LEU A 101      11.121   4.530   2.794  1.00 91.35           H
ATOM   1330 2HB  LEU A 101      11.337   3.227   3.946  1.00 91.35           H
ATOM   1331  CG  LEU A 101       9.475   3.166   2.893  1.00 91.35           C
ATOM   1332  HG  LEU A 101       8.798   3.883   2.428  1.00 91.35           H
ATOM   1333  CD1 LEU A 101      10.007   2.260   1.781  1.00 91.35           C
ATOM   1334 1HD1 LEU A 101      10.505   2.867   1.025  1.00 91.35           H
ATOM   1335 2HD1 LEU A 101      10.718   1.548   2.201  1.00 91.35           H
ATOM   1336 3HD1 LEU A 101       9.178   1.720   1.325  1.00 91.35           H
ATOM   1337  CD2 LEU A 101       8.664   2.386   3.929  1.00 91.35           C
ATOM   1338 1HD2 LEU A 101       9.315   1.679   4.444  1.00 91.35           H
ATOM   1339 2HD2 LEU A 101       8.236   3.079   4.654  1.00 91.35           H
ATOM   1340 3HD2 LEU A 101       7.862   1.842   3.429  1.00 91.35           H
ATOM   1341  HN  LEU A 101       9.539   6.140   3.176  1.00 91.35           H
ATOM   1342  N   PRO A 102      12.121   6.366   5.139  1.00 93.28           N
ATOM   1343  CA  PRO A 102      13.288   6.823   5.897  1.00 93.28           C
ATOM   1344  C   PRO A 102      12.955   7.112   7.351  1.00 93.28           C
ATOM   1345  O   PRO A 102      13.715   6.754   8.249  1.00 93.28           O
ATOM   1346  HA  PRO A 102      14.045   6.040   5.928  1.00 93.28           H
ATOM   1347  CB  PRO A 102      13.731   8.086   5.154  1.00 93.28           C
ATOM   1348 1HB  PRO A 102      13.271   8.981   5.575  1.00 93.28           H
ATOM   1349 2HB  PRO A 102      14.810   8.227   5.210  1.00 93.28           H
ATOM   1350  CG  PRO A 102      13.268   7.835   3.724  1.00 93.28           C
ATOM   1351 1HG  PRO A 102      13.188   8.762   3.156  1.00 93.28           H
ATOM   1352 2HG  PRO A 102      13.966   7.200   3.178  1.00 93.28           H
ATOM   1353  CD  PRO A 102      11.917   7.165   3.917  1.00 93.28           C
ATOM   1354 1HD  PRO A 102      11.118   7.895   4.045  1.00 93.28           H
ATOM   1355 2HD  PRO A 102      11.646   6.547   3.061  1.00 93.28           H
ATOM   1356  N   PHE A 103      11.815   7.759   7.546  1.00 91.42           N
ATOM   1357  CA  PHE A 103      11.401   8.160   8.880  1.00 91.42           C
ATOM   1358  C   PHE A 103      11.098   6.939   9.751  1.00 91.42           C
ATOM   1359  O   PHE A 103      11.463   6.904  10.925  1.00 91.42           O
ATOM   1360  HA  PHE A 103      12.226   8.722   9.319  1.00 91.42           H
ATOM   1361  CB  PHE A 103      10.124   8.989   8.722  1.00 91.42           C
ATOM   1362 1HB  PHE A 103       9.389   8.402   8.171  1.00 91.42           H
ATOM   1363 2HB  PHE A 103       9.704   9.181   9.709  1.00 91.42           H
ATOM   1364  CG  PHE A 103      10.333  10.323   8.004  1.00 91.42           C
ATOM   1365  CD1 PHE A 103      10.708  11.424   8.709  1.00 91.42           C
ATOM   1366  HD1 PHE A 103      10.859  11.355   9.787  1.00 91.42           H
ATOM   1367  CD2 PHE A 103      10.145  10.409   6.660  1.00 91.42           C
ATOM   1368  HD2 PHE A 103       9.845   9.527   6.094  1.00 91.42           H
ATOM   1369  CE1 PHE A 103      10.902  12.663   8.043  1.00 91.42           C
ATOM   1370  HE1 PHE A 103      11.202  13.545   8.608  1.00 91.42           H
ATOM   1371  CE2 PHE A 103      10.339  11.647   5.993  1.00 91.42           C
ATOM   1372  HE2 PHE A 103      10.187  11.716   4.916  1.00 91.42           H
ATOM   1373  CZ  PHE A 103      10.713  12.748   6.698  1.00 91.42           C
ATOM   1374  HZ  PHE A 103      10.862  13.699   6.187  1.00 91.42           H
ATOM   1375  HN  PHE A 103      11.181   8.008   6.814  1.00 91.42           H
ATOM   1376  N   TRP A 104      10.434   5.968   9.142  1.00 85.85           N
ATOM   1377  CA  TRP A 104      10.030   4.772   9.861  1.00 85.85           C
ATOM   1378  C   TRP A 104      11.290   3.964  10.180  1.00 85.85           C
ATOM   1379  O   TRP A 104      11.349   3.277  11.198  1.00 85.85           O
ATOM   1380  HA  TRP A 104       9.545   5.087  10.785  1.00 85.85           H
ATOM   1381  CB  TRP A 104       8.995   3.976   9.064  1.00 85.85           C
ATOM   1382 1HB  TRP A 104       9.361   3.841   8.046  1.00 85.85           H
ATOM   1383 2HB  TRP A 104       8.899   2.982   9.502  1.00 85.85           H
ATOM   1384  CG  TRP A 104       7.613   4.629   9.011  1.00 85.85           C
ATOM   1385  CD1 TRP A 104       6.972   5.119   7.941  1.00 85.85           C
ATOM   1386  HD1 TRP A 104       7.376   5.113   6.928  1.00 85.85           H
ATOM   1387  CD2 TRP A 104       6.721   4.846  10.124  1.00 85.85           C
ATOM   1388  NE1 TRP A 104       5.738   5.634   8.282  1.00 85.85           N
ATOM   1389  HE1 TRP A 104       5.078   6.053   7.658  1.00 85.85           H
ATOM   1390  CE2 TRP A 104       5.580   5.462   9.652  1.00 85.85           C
ATOM   1391  CE3 TRP A 104       6.873   4.531  11.486  1.00 85.85           C
ATOM   1392  HE3 TRP A 104       7.763   4.044  11.884  1.00 85.85           H
ATOM   1393  CZ2 TRP A 104       4.504   5.817  10.474  1.00 85.85           C
ATOM   1394  HZ2 TRP A 104       3.613   6.303  10.076  1.00 85.85           H
ATOM   1395  CZ3 TRP A 104       5.788   4.892  12.295  1.00 85.85           C
ATOM   1396  HZ3 TRP A 104       5.854   4.670  13.360  1.00 85.85           H
ATOM   1397  CH2 TRP A 104       4.633   5.513  11.834  1.00 85.85           C
ATOM   1398  HH2 TRP A 104       3.831   5.762  12.529  1.00 85.85           H
ATOM   1399  HN  TRP A 104      10.173   5.989   8.177  1.00 85.85           H
ATOM   1400  N   ALA A 105      12.265   4.074   9.290  1.00 93.54           N
ATOM   1401  CA  ALA A 105      13.525   3.372   9.470  1.00 93.54           C
ATOM   1402  C   ALA A 105      14.207   3.875  10.744  1.00 93.54           C
ATOM   1403  O   ALA A 105      14.681   3.081  11.554  1.00 93.54           O
ATOM   1404  HA  ALA A 105      13.300   2.311   9.584  1.00 93.54           H
ATOM   1405  CB  ALA A 105      14.397   3.561   8.228  1.00 93.54           C
ATOM   1406 1HB  ALA A 105      13.880   3.160   7.356  1.00 93.54           H
ATOM   1407 2HB  ALA A 105      14.592   4.623   8.079  1.00 93.54           H
ATOM   1408 3HB  ALA A 105      15.342   3.034   8.363  1.00 93.54           H
ATOM   1409  HN  ALA A 105      12.206   4.629   8.460  1.00 93.54           H
ATOM   1410  N   ILE A 106      14.235   5.193  10.881  1.00 90.10           N
ATOM   1411  CA  ILE A 106      14.878   5.813  12.026  1.00 90.10           C
ATOM   1412  C   ILE A 106      14.095   5.468  13.294  1.00 90.10           C
ATOM   1413  O   ILE A 106      14.686   5.145  14.324  1.00 90.10           O
ATOM   1414  HA  ILE A 106      15.878   5.386  12.110  1.00 90.10           H
ATOM   1415  CB  ILE A 106      15.047   7.317  11.797  1.00 90.10           C
ATOM   1416  HB  ILE A 106      14.087   7.723  11.477  1.00 90.10           H
ATOM   1417  CG1 ILE A 106      16.051   7.591  10.676  1.00 90.10           C
ATOM   1418 1HG1 ILE A 106      17.063   7.412  11.038  1.00 90.10           H
ATOM   1419 2HG1 ILE A 106      15.879   6.899   9.852  1.00 90.10           H
ATOM   1420  CG2 ILE A 106      15.428   8.029  13.096  1.00 90.10           C
ATOM   1421 1HG2 ILE A 106      14.646   7.875  13.839  1.00 90.10           H
ATOM   1422 2HG2 ILE A 106      16.369   7.625  13.469  1.00 90.10           H
ATOM   1423 3HG2 ILE A 106      15.542   9.097  12.905  1.00 90.10           H
ATOM   1424  CD1 ILE A 106      15.930   9.031  10.173  1.00 90.10           C
ATOM   1425 1HD1 ILE A 106      14.924   9.200   9.790  1.00 90.10           H
ATOM   1426 2HD1 ILE A 106      16.126   9.721  10.995  1.00 90.10           H
ATOM   1427 3HD1 ILE A 106      16.655   9.200   9.377  1.00 90.10           H
ATOM   1428  HN  ILE A 106      13.828   5.832  10.227  1.00 90.10           H
ATOM   1429  N   ALA A 107      12.778   5.548  13.178  1.00 91.40           N
ATOM   1430  CA  ALA A 107      11.911   5.332  14.324  1.00 91.40           C
ATOM   1431  C   ALA A 107      12.085   3.897  14.826  1.00 91.40           C
ATOM   1432  O   ALA A 107      12.074   3.651  16.031  1.00 91.40           O
ATOM   1433  HA  ALA A 107      12.220   6.022  15.109  1.00 91.40           H
ATOM   1434  CB  ALA A 107      10.464   5.642  13.936  1.00 91.40           C
ATOM   1435 1HB  ALA A 107      10.389   6.681  13.614  1.00 91.40           H
ATOM   1436 2HB  ALA A 107      10.158   4.986  13.120  1.00 91.40           H
ATOM   1437 3HB  ALA A 107       9.814   5.480  14.796  1.00 91.40           H
ATOM   1438  HN  ALA A 107      12.303   5.755  12.323  1.00 91.40           H
ATOM   1439  N   ALA A 108      12.242   2.986  13.876  1.00 90.57           N
ATOM   1440  CA  ALA A 108      12.352   1.575  14.203  1.00 90.57           C
ATOM   1441  C   ALA A 108      13.726   1.304  14.818  1.00 90.57           C
ATOM   1442  O   ALA A 108      13.882   0.381  15.616  1.00 90.57           O
ATOM   1443  HA  ALA A 108      11.582   1.344  14.940  1.00 90.57           H
ATOM   1444  CB  ALA A 108      12.100   0.738  12.947  1.00 90.57           C
ATOM   1445 1HB  ALA A 108      11.100   0.946  12.567  1.00 90.57           H
ATOM   1446 2HB  ALA A 108      12.838   0.993  12.187  1.00 90.57           H
ATOM   1447 3HB  ALA A 108      12.182  -0.320  13.193  1.00 90.57           H
ATOM   1448  HN  ALA A 108      12.294   3.199  12.901  1.00 90.57           H
ATOM   1449  N   ALA A 109      14.688   2.125  14.424  1.00 89.28           N
ATOM   1450  CA  ALA A 109      16.063   1.928  14.851  1.00 89.28           C
ATOM   1451  C   ALA A 109      16.185   2.274  16.336  1.00 89.28           C
ATOM   1452  O   ALA A 109      16.966   1.655  17.059  1.00 89.28           O
ATOM   1453  HA  ALA A 109      16.306   0.875  14.710  1.00 89.28           H
ATOM   1454  CB  ALA A 109      16.995   2.770  13.977  1.00 89.28           C
ATOM   1455 1HB  ALA A 109      16.891   2.465  12.936  1.00 89.28           H
ATOM   1456 2HB  ALA A 109      16.732   3.823  14.076  1.00 89.28           H
ATOM   1457 3HB  ALA A 109      18.026   2.622  14.298  1.00 89.28           H
ATOM   1458  HN  ALA A 109      14.541   2.912  13.824  1.00 89.28           H
ATOM   1459  N   ASP A 110      15.403   3.261  16.748  1.00 80.11           N
ATOM   1460  CA  ASP A 110      15.529   3.805  18.089  1.00 80.11           C
ATOM   1461  C   ASP A 110      14.157   4.282  18.572  1.00 80.11           C
ATOM   1462  O   ASP A 110      13.394   3.508  19.146  1.00 80.11           O
ATOM   1463  HA  ASP A 110      15.923   2.989  18.694  1.00 80.11           H
ATOM   1464  CB  ASP A 110      16.480   5.003  18.110  1.00 80.11           C
ATOM   1465 1HB  ASP A 110      17.423   4.732  17.636  1.00 80.11           H
ATOM   1466 2HB  ASP A 110      16.055   5.820  17.527  1.00 80.11           H
ATOM   1467  CG  ASP A 110      16.739   5.473  19.543  1.00 80.11           C
ATOM   1468  OD1 ASP A 110      16.335   4.731  20.465  1.00 80.11           O
ATOM   1469  OD2 ASP A 110      17.336   6.562  19.684  1.00 80.11           O
ATOM   1470  HN  ASP A 110      14.695   3.685  16.184  1.00 80.11           H
ATOM   1471  N   GLN A 111      13.886   5.555  18.320  1.00 82.86           N
ATOM   1472  CA  GLN A 111      12.627   6.148  18.736  1.00 82.86           C
ATOM   1473  C   GLN A 111      12.216   7.257  17.765  1.00 82.86           C
ATOM   1474  O   GLN A 111      13.000   7.656  16.906  1.00 82.86           O
ATOM   1475  HA  GLN A 111      11.899   5.337  18.701  1.00 82.86           H
ATOM   1476  CB  GLN A 111      12.718   6.679  20.168  1.00 82.86           C
ATOM   1477 1HB  GLN A 111      11.769   7.134  20.452  1.00 82.86           H
ATOM   1478 2HB  GLN A 111      12.893   5.853  20.856  1.00 82.86           H
ATOM   1479  CG  GLN A 111      13.843   7.708  20.301  1.00 82.86           C
ATOM   1480 1HG  GLN A 111      14.797   7.243  20.051  1.00 82.86           H
ATOM   1481 2HG  GLN A 111      13.686   8.518  19.588  1.00 82.86           H
ATOM   1482  CD  GLN A 111      13.902   8.275  21.720  1.00 82.86           C
ATOM   1483  OE1 GLN A 111      12.948   8.220  22.479  1.00 82.86           O
ATOM   1484  NE2 GLN A 111      15.073   8.822  22.036  1.00 82.86           N
ATOM   1485 1HE2 GLN A 111      15.816   8.834  21.366  1.00 82.86           H
ATOM   1486 2HE2 GLN A 111      15.210   9.220  22.943  1.00 82.86           H
ATOM   1487  HN  GLN A 111      14.508   6.175  17.842  1.00 82.86           H
ATOM   1488  N   TRP A 112      10.987   7.722  17.934  1.00 87.93           N
ATOM   1489  CA  TRP A 112      10.482   8.815  17.120  1.00 87.93           C
ATOM   1490  C   TRP A 112      11.165  10.104  17.581  1.00 87.93           C
ATOM   1491  O   TRP A 112      10.952  10.555  18.705  1.00 87.93           O
ATOM   1492  HA  TRP A 112      10.743   8.605  16.082  1.00 87.93           H
ATOM   1493  CB  TRP A 112       8.956   8.889  17.188  1.00 87.93           C
ATOM   1494 1HB  TRP A 112       8.544   7.904  16.969  1.00 87.93           H
ATOM   1495 2HB  TRP A 112       8.660   9.139  18.208  1.00 87.93           H
ATOM   1496  CG  TRP A 112       8.339   9.909  16.230  1.00 87.93           C
ATOM   1497  CD1 TRP A 112       7.955  11.165  16.496  1.00 87.93           C
ATOM   1498  HD1 TRP A 112       8.038  11.638  17.475  1.00 87.93           H
ATOM   1499  CD2 TRP A 112       8.048   9.708  14.830  1.00 87.93           C
ATOM   1500  NE1 TRP A 112       7.440  11.785  15.376  1.00 87.93           N
ATOM   1501  HE1 TRP A 112       7.089  12.721  15.325  1.00 87.93           H
ATOM   1502  CE2 TRP A 112       7.499  10.871  14.331  1.00 87.93           C
ATOM   1503  CE3 TRP A 112       8.244   8.580  14.014  1.00 87.93           C
ATOM   1504  HE3 TRP A 112       8.676   7.651  14.384  1.00 87.93           H
ATOM   1505  CZ2 TRP A 112       7.099  11.019  12.997  1.00 87.93           C
ATOM   1506  HZ2 TRP A 112       6.668  11.949  12.627  1.00 87.93           H
ATOM   1507  CZ3 TRP A 112       7.839   8.744  12.684  1.00 87.93           C
ATOM   1508  HZ3 TRP A 112       7.969   7.900  12.007  1.00 87.93           H
ATOM   1509  CH2 TRP A 112       7.284   9.908  12.165  1.00 87.93           C
ATOM   1510  HH2 TRP A 112       6.995   9.957  11.115  1.00 87.93           H
ATOM   1511  HN  TRP A 112      10.343   7.367  18.611  1.00 87.93           H
ATOM   1512  N   LYS A 113      11.973  10.660  16.690  1.00 80.21           N
ATOM   1513  CA  LYS A 113      12.818  11.786  17.047  1.00 80.21           C
ATOM   1514  C   LYS A 113      12.242  13.065  16.436  1.00 80.21           C
ATOM   1515  O   LYS A 113      12.868  14.122  16.493  1.00 80.21           O
ATOM   1516  HA  LYS A 113      12.795  11.881  18.132  1.00 80.21           H
ATOM   1517  CB  LYS A 113      14.270  11.514  16.647  1.00 80.21           C
ATOM   1518 1HB  LYS A 113      14.332  11.362  15.569  1.00 80.21           H
ATOM   1519 2HB  LYS A 113      14.885  12.383  16.882  1.00 80.21           H
ATOM   1520  CG  LYS A 113      14.817  10.283  17.373  1.00 80.21           C
ATOM   1521 1HG  LYS A 113      14.684  10.402  18.448  1.00 80.21           H
ATOM   1522 2HG  LYS A 113      14.250   9.400  17.077  1.00 80.21           H
ATOM   1523  CD  LYS A 113      16.299  10.074  17.056  1.00 80.21           C
ATOM   1524 1HD  LYS A 113      16.431   9.947  15.982  1.00 80.21           H
ATOM   1525 2HD  LYS A 113      16.865  10.960  17.344  1.00 80.21           H
ATOM   1526  CE  LYS A 113      16.849   8.849  17.791  1.00 80.21           C
ATOM   1527 1HE  LYS A 113      16.692   8.961  18.864  1.00 80.21           H
ATOM   1528 2HE  LYS A 113      16.306   7.957  17.480  1.00 80.21           H
ATOM   1529  NZ  LYS A 113      18.292   8.681  17.510  1.00 80.21           N
ATOM   1530 1HZ  LYS A 113      18.643   7.873  18.011  1.00 80.21           H
ATOM   1531 2HZ  LYS A 113      18.429   8.547  16.514  1.00 80.21           H
ATOM   1532 3HZ  LYS A 113      18.794   9.509  17.811  1.00 80.21           H
ATOM   1533  HN  LYS A 113      12.054  10.354  15.742  1.00 80.21           H
ATOM   1534  N   PHE A 114      11.054  12.926  15.865  1.00 86.58           N
ATOM   1535  CA  PHE A 114      10.469  14.003  15.084  1.00 86.58           C
ATOM   1536  C   PHE A 114       9.275  14.623  15.813  1.00 86.58           C
ATOM   1537  O   PHE A 114       8.797  14.076  16.806  1.00 86.58           O
ATOM   1538  HA  PHE A 114      11.241  14.760  14.948  1.00 86.58           H
ATOM   1539  CB  PHE A 114       9.986  13.390  13.768  1.00 86.58           C
ATOM   1540 1HB  PHE A 114       9.155  12.716  13.977  1.00 86.58           H
ATOM   1541 2HB  PHE A 114       9.599  14.184  13.130  1.00 86.58           H
ATOM   1542  CG  PHE A 114      11.068  12.624  13.005  1.00 86.58           C
ATOM   1543  CD1 PHE A 114      12.011  13.302  12.298  1.00 86.58           C
ATOM   1544  HD1 PHE A 114      11.997  14.391  12.275  1.00 86.58           H
ATOM   1545  CD2 PHE A 114      11.086  11.264  13.033  1.00 86.58           C
ATOM   1546  HD2 PHE A 114      10.330  10.721  13.600  1.00 86.58           H
ATOM   1547  CE1 PHE A 114      13.015  12.590  11.590  1.00 86.58           C
ATOM   1548  HE1 PHE A 114      13.771  13.134  11.023  1.00 86.58           H
ATOM   1549  CE2 PHE A 114      12.090  10.552  12.325  1.00 86.58           C
ATOM   1550  HE2 PHE A 114      12.104   9.463  12.347  1.00 86.58           H
ATOM   1551  CZ  PHE A 114      13.033  11.230  11.618  1.00 86.58           C
ATOM   1552  HZ  PHE A 114      13.804  10.684  11.074  1.00 86.58           H
ATOM   1553  HN  PHE A 114      10.496  12.099  15.929  1.00 86.58           H
ATOM   1554  N   GLN A 115       8.827  15.755  15.292  1.00 80.32           N
ATOM   1555  CA  GLN A 115       7.728  16.480  15.908  1.00 80.32           C
ATOM   1556  C   GLN A 115       6.405  15.757  15.651  1.00 80.32           C
ATOM   1557  O   GLN A 115       6.323  14.898  14.774  1.00 80.32           O
ATOM   1558  HA  GLN A 115       7.946  16.483  16.976  1.00 80.32           H
ATOM   1559  CB  GLN A 115       7.672  17.923  15.404  1.00 80.32           C
ATOM   1560 1HB  GLN A 115       7.613  17.930  14.316  1.00 80.32           H
ATOM   1561 2HB  GLN A 115       6.769  18.407  15.775  1.00 80.32           H
ATOM   1562  CG  GLN A 115       8.903  18.711  15.858  1.00 80.32           C
ATOM   1563 1HG  GLN A 115       8.996  18.653  16.943  1.00 80.32           H
ATOM   1564 2HG  GLN A 115       9.802  18.262  15.436  1.00 80.32           H
ATOM   1565  CD  GLN A 115       8.806  20.176  15.426  1.00 80.32           C
ATOM   1566  OE1 GLN A 115       7.922  20.574  14.685  1.00 80.32           O
ATOM   1567  NE2 GLN A 115       9.762  20.952  15.929  1.00 80.32           N
ATOM   1568 1HE2 GLN A 115      10.458  20.562  16.531  1.00 80.32           H
ATOM   1569 2HE2 GLN A 115       9.784  21.926  15.704  1.00 80.32           H
ATOM   1570  HN  GLN A 115       9.200  16.177  14.466  1.00 80.32           H
ATOM   1571  N   THR A 116       5.401  16.131  16.431  1.00 86.91           N
ATOM   1572  CA  THR A 116       4.085  15.530  16.297  1.00 86.91           C
ATOM   1573  C   THR A 116       3.544  15.741  14.881  1.00 86.91           C
ATOM   1574  O   THR A 116       2.916  14.849  14.313  1.00 86.91           O
ATOM   1575  HA  THR A 116       4.181  14.455  16.445  1.00 86.91           H
ATOM   1576  CB  THR A 116       3.184  16.118  17.385  1.00 86.91           C
ATOM   1577  HB  THR A 116       2.916  17.149  17.153  1.00 86.91           H
ATOM   1578  OG1 THR A 116       3.925  15.930  18.587  1.00 86.91           O
ATOM   1579  HG1 THR A 116       3.558  16.517  19.310  1.00 86.91           H
ATOM   1580  CG2 THR A 116       1.912  15.296  17.598  1.00 86.91           C
ATOM   1581 1HG2 THR A 116       2.180  14.282  17.896  1.00 86.91           H
ATOM   1582 2HG2 THR A 116       1.340  15.263  16.671  1.00 86.91           H
ATOM   1583 3HG2 THR A 116       1.308  15.756  18.381  1.00 86.91           H
ATOM   1584  HN  THR A 116       5.476  16.829  17.142  1.00 86.91           H
ATOM   1585  N   PHE A 117       3.809  16.926  14.351  1.00 89.98           N
ATOM   1586  CA  PHE A 117       3.348  17.269  13.016  1.00 89.98           C
ATOM   1587  C   PHE A 117       3.818  16.234  11.992  1.00 89.98           C
ATOM   1588  O   PHE A 117       3.033  15.775  11.163  1.00 89.98           O
ATOM   1589  HA  PHE A 117       2.259  17.282  13.043  1.00 89.98           H
ATOM   1590  CB  PHE A 117       3.959  18.627  12.667  1.00 89.98           C
ATOM   1591 1HB  PHE A 117       3.626  19.363  13.399  1.00 89.98           H
ATOM   1592 2HB  PHE A 117       5.044  18.560  12.754  1.00 89.98           H
ATOM   1593  CG  PHE A 117       3.605  19.127  11.265  1.00 89.98           C
ATOM   1594  CD1 PHE A 117       4.541  19.104  10.278  1.00 89.98           C
ATOM   1595  HD1 PHE A 117       5.543  18.730  10.486  1.00 89.98           H
ATOM   1596  CD2 PHE A 117       2.355  19.595  11.006  1.00 89.98           C
ATOM   1597  HD2 PHE A 117       1.605  19.613  11.796  1.00 89.98           H
ATOM   1598  CE1 PHE A 117       4.212  19.568   8.977  1.00 89.98           C
ATOM   1599  HE1 PHE A 117       4.962  19.550   8.187  1.00 89.98           H
ATOM   1600  CE2 PHE A 117       2.026  20.059   9.704  1.00 89.98           C
ATOM   1601  HE2 PHE A 117       1.024  20.433   9.496  1.00 89.98           H
ATOM   1602  CZ  PHE A 117       2.962  20.036   8.718  1.00 89.98           C
ATOM   1603  HZ  PHE A 117       2.709  20.392   7.719  1.00 89.98           H
ATOM   1604  HN  PHE A 117       4.326  17.644  14.817  1.00 89.98           H
ATOM   1605  N   MET A 118       5.096  15.895  12.083  1.00 86.85           N
ATOM   1606  CA  MET A 118       5.684  14.940  11.160  1.00 86.85           C
ATOM   1607  C   MET A 118       5.059  13.554  11.332  1.00 86.85           C
ATOM   1608  O   MET A 118       4.930  12.803  10.367  1.00 86.85           O
ATOM   1609  HA  MET A 118       5.467  15.322  10.163  1.00 86.85           H
ATOM   1610  CB  MET A 118       7.192  14.853  11.407  1.00 86.85           C
ATOM   1611 1HB  MET A 118       7.382  14.708  12.470  1.00 86.85           H
ATOM   1612 2HB  MET A 118       7.600  13.986  10.889  1.00 86.85           H
ATOM   1613  CG  MET A 118       7.900  16.121  10.925  1.00 86.85           C
ATOM   1614 1HG  MET A 118       7.581  16.975  11.523  1.00 86.85           H
ATOM   1615 2HG  MET A 118       8.977  16.021  11.062  1.00 86.85           H
ATOM   1616  SD  MET A 118       7.529  16.411   9.203  1.00 86.85           S
ATOM   1617  CE  MET A 118       8.283  14.965   8.477  1.00 86.85           C
ATOM   1618 1HE  MET A 118       9.349  14.958   8.705  1.00 86.85           H
ATOM   1619 2HE  MET A 118       7.818  14.068   8.885  1.00 86.85           H
ATOM   1620 3HE  MET A 118       8.144  14.987   7.396  1.00 86.85           H
ATOM   1621  HN  MET A 118       5.724  16.262  12.769  1.00 86.85           H
ATOM   1622  N   CYS A 119       4.686  13.258  12.569  1.00 92.23           N
ATOM   1623  CA  CYS A 119       4.019  12.003  12.869  1.00 92.23           C
ATOM   1624  C   CYS A 119       2.707  11.956  12.082  1.00 92.23           C
ATOM   1625  O   CYS A 119       2.409  10.961  11.423  1.00 92.23           O
ATOM   1626  HA  CYS A 119       4.690  11.206  12.549  1.00 92.23           H
ATOM   1627  CB  CYS A 119       3.789  11.829  14.372  1.00 92.23           C
ATOM   1628 1HB  CYS A 119       4.746  11.763  14.889  1.00 92.23           H
ATOM   1629 2HB  CYS A 119       3.270  12.700  14.772  1.00 92.23           H
ATOM   1630  SG  CYS A 119       2.806  10.318  14.684  1.00 92.23           S
ATOM   1631  HN  CYS A 119       4.833  13.857  13.356  1.00 92.23           H
ATOM   1632  N   LYS A 120       1.958  13.045  12.177  1.00 90.82           N
ATOM   1633  CA  LYS A 120       0.676  13.133  11.500  1.00 90.82           C
ATOM   1634  C   LYS A 120       0.887  12.966   9.994  1.00 90.82           C
ATOM   1635  O   LYS A 120       0.182  12.193   9.346  1.00 90.82           O
ATOM   1636  HA  LYS A 120       0.061  12.306  11.856  1.00 90.82           H
ATOM   1637  CB  LYS A 120      -0.043  14.429  11.880  1.00 90.82           C
ATOM   1638 1HB  LYS A 120       0.637  15.273  11.769  1.00 90.82           H
ATOM   1639 2HB  LYS A 120      -0.877  14.600  11.199  1.00 90.82           H
ATOM   1640  CG  LYS A 120      -0.558  14.368  13.320  1.00 90.82           C
ATOM   1641 1HG  LYS A 120      -1.295  13.570  13.413  1.00 90.82           H
ATOM   1642 2HG  LYS A 120       0.263  14.124  13.993  1.00 90.82           H
ATOM   1643  CD  LYS A 120      -1.186  15.700  13.734  1.00 90.82           C
ATOM   1644 1HD  LYS A 120      -0.440  16.492  13.674  1.00 90.82           H
ATOM   1645 2HD  LYS A 120      -1.984  15.962  13.039  1.00 90.82           H
ATOM   1646  CE  LYS A 120      -1.745  15.624  15.156  1.00 90.82           C
ATOM   1647 1HE  LYS A 120      -1.063  15.060  15.792  1.00 90.82           H
ATOM   1648 2HE  LYS A 120      -1.819  16.626  15.578  1.00 90.82           H
ATOM   1649  NZ  LYS A 120      -3.078  14.981  15.155  1.00 90.82           N
ATOM   1650 1HZ  LYS A 120      -3.536  15.151  16.044  1.00 90.82           H
ATOM   1651 2HZ  LYS A 120      -3.640  15.370  14.406  1.00 90.82           H
ATOM   1652 3HZ  LYS A 120      -2.972  13.983  15.015  1.00 90.82           H
ATOM   1653  HN  LYS A 120       2.214  13.856  12.704  1.00 90.82           H
ATOM   1654  N   VAL A 121       1.861  13.703   9.480  1.00 91.81           N
ATOM   1655  CA  VAL A 121       2.096  13.737   8.046  1.00 91.81           C
ATOM   1656  C   VAL A 121       2.477  12.337   7.563  1.00 91.81           C
ATOM   1657  O   VAL A 121       1.905  11.832   6.597  1.00 91.81           O
ATOM   1658  HA  VAL A 121       1.163  14.032   7.566  1.00 91.81           H
ATOM   1659  CB  VAL A 121       3.154  14.792   7.715  1.00 91.81           C
ATOM   1660  HB  VAL A 121       4.023  14.605   8.346  1.00 91.81           H
ATOM   1661  CG1 VAL A 121       3.600  14.682   6.256  1.00 91.81           C
ATOM   1662 1HG1 VAL A 121       4.025  13.693   6.079  1.00 91.81           H
ATOM   1663 2HG1 VAL A 121       2.741  14.830   5.601  1.00 91.81           H
ATOM   1664 3HG1 VAL A 121       4.351  15.443   6.047  1.00 91.81           H
ATOM   1665  CG2 VAL A 121       2.640  16.200   8.026  1.00 91.81           C
ATOM   1666 1HG2 VAL A 121       1.748  16.401   7.433  1.00 91.81           H
ATOM   1667 2HG2 VAL A 121       2.396  16.271   9.086  1.00 91.81           H
ATOM   1668 3HG2 VAL A 121       3.412  16.930   7.782  1.00 91.81           H
ATOM   1669  HN  VAL A 121       2.481  14.268  10.024  1.00 91.81           H
ATOM   1670  N   VAL A 122       3.440  11.747   8.256  1.00 90.40           N
ATOM   1671  CA  VAL A 122       4.046  10.511   7.793  1.00 90.40           C
ATOM   1672  C   VAL A 122       2.993   9.401   7.791  1.00 90.40           C
ATOM   1673  O   VAL A 122       2.896   8.635   6.834  1.00 90.40           O
ATOM   1674  HA  VAL A 122       4.386  10.673   6.770  1.00 90.40           H
ATOM   1675  CB  VAL A 122       5.268  10.174   8.651  1.00 90.40           C
ATOM   1676  HB  VAL A 122       4.962  10.204   9.696  1.00 90.40           H
ATOM   1677  CG1 VAL A 122       5.776   8.762   8.350  1.00 90.40           C
ATOM   1678 1HG1 VAL A 122       4.989   8.039   8.564  1.00 90.40           H
ATOM   1679 2HG1 VAL A 122       6.057   8.693   7.299  1.00 90.40           H
ATOM   1680 3HG1 VAL A 122       6.645   8.549   8.973  1.00 90.40           H
ATOM   1681  CG2 VAL A 122       6.377  11.209   8.456  1.00 90.40           C
ATOM   1682 1HG2 VAL A 122       6.679  11.225   7.408  1.00 90.40           H
ATOM   1683 2HG2 VAL A 122       6.010  12.194   8.743  1.00 90.40           H
ATOM   1684 3HG2 VAL A 122       7.234  10.946   9.076  1.00 90.40           H
ATOM   1685  HN  VAL A 122       3.806  12.101   9.117  1.00 90.40           H
ATOM   1686  N   ASN A 123       2.231   9.350   8.874  1.00 89.97           N
ATOM   1687  CA  ASN A 123       1.182   8.353   9.005  1.00 89.97           C
ATOM   1688  C   ASN A 123       0.139   8.569   7.906  1.00 89.97           C
ATOM   1689  O   ASN A 123      -0.328   7.611   7.292  1.00 89.97           O
ATOM   1690  HA  ASN A 123       1.689   7.392   8.916  1.00 89.97           H
ATOM   1691  CB  ASN A 123       0.476   8.471  10.357  1.00 89.97           C
ATOM   1692 1HB  ASN A 123       0.512   9.504  10.701  1.00 89.97           H
ATOM   1693 2HB  ASN A 123      -0.576   8.208  10.246  1.00 89.97           H
ATOM   1694  CG  ASN A 123       1.128   7.558  11.397  1.00 89.97           C
ATOM   1695  OD1 ASN A 123       1.890   6.659  11.082  1.00 89.97           O
ATOM   1696  ND2 ASN A 123       0.788   7.838  12.652  1.00 89.97           N
ATOM   1697 1HD2 ASN A 123       0.158   8.591  12.843  1.00 89.97           H
ATOM   1698 2HD2 ASN A 123       1.163   7.297  13.405  1.00 89.97           H
ATOM   1699  HN  ASN A 123       2.321   9.974   9.651  1.00 89.97           H
ATOM   1700  N   SER A 124      -0.195   9.833   7.692  1.00 90.89           N
ATOM   1701  CA  SER A 124      -1.226  10.181   6.730  1.00 90.89           C
ATOM   1702  C   SER A 124      -0.773   9.804   5.318  1.00 90.89           C
ATOM   1703  O   SER A 124      -1.531   9.204   4.558  1.00 90.89           O
ATOM   1704  HA  SER A 124      -2.101   9.598   7.019  1.00 90.89           H
ATOM   1705  CB  SER A 124      -1.563  11.672   6.798  1.00 90.89           C
ATOM   1706 1HB  SER A 124      -0.686  12.255   6.516  1.00 90.89           H
ATOM   1707 2HB  SER A 124      -2.345  11.901   6.074  1.00 90.89           H
ATOM   1708  OG  SER A 124      -1.993  12.063   8.099  1.00 90.89           O
ATOM   1709  HG  SER A 124      -1.309  12.657   8.522  1.00 90.89           H
ATOM   1710  HN  SER A 124       0.224  10.610   8.162  1.00 90.89           H
ATOM   1711  N   MET A 125       0.462  10.172   5.009  1.00 84.81           N
ATOM   1712  CA  MET A 125       1.014   9.909   3.691  1.00 84.81           C
ATOM   1713  C   MET A 125       1.012   8.410   3.385  1.00 84.81           C
ATOM   1714  O   MET A 125       0.607   7.996   2.300  1.00 84.81           O
ATOM   1715  HA  MET A 125       0.362  10.431   2.991  1.00 84.81           H
ATOM   1716  CB  MET A 125       2.447  10.443   3.622  1.00 84.81           C
ATOM   1717 1HB  MET A 125       2.984  10.171   4.530  1.00 84.81           H
ATOM   1718 2HB  MET A 125       2.972   9.976   2.789  1.00 84.81           H
ATOM   1719  CG  MET A 125       2.458  11.963   3.451  1.00 84.81           C
ATOM   1720 1HG  MET A 125       1.859  12.244   2.585  1.00 84.81           H
ATOM   1721 2HG  MET A 125       2.004  12.438   4.320  1.00 84.81           H
ATOM   1722  SD  MET A 125       4.134  12.542   3.247  1.00 84.81           S
ATOM   1723  CE  MET A 125       4.454  11.984   1.582  1.00 84.81           C
ATOM   1724 1HE  MET A 125       4.351  10.900   1.535  1.00 84.81           H
ATOM   1725 2HE  MET A 125       3.739  12.446   0.900  1.00 84.81           H
ATOM   1726 3HE  MET A 125       5.466  12.266   1.292  1.00 84.81           H
ATOM   1727  HN  MET A 125       1.080  10.641   5.641  1.00 84.81           H
ATOM   1728  N   TYR A 126       1.469   7.639   4.360  1.00 85.54           N
ATOM   1729  CA  TYR A 126       1.548   6.197   4.199  1.00 85.54           C
ATOM   1730  C   TYR A 126       0.186   5.612   3.822  1.00 85.54           C
ATOM   1731  O   TYR A 126       0.085   4.814   2.891  1.00 85.54           O
ATOM   1732  HA  TYR A 126       2.259   5.986   3.400  1.00 85.54           H
ATOM   1733  CB  TYR A 126       1.969   5.643   5.561  1.00 85.54           C
ATOM   1734 1HB  TYR A 126       3.008   5.915   5.748  1.00 85.54           H
ATOM   1735 2HB  TYR A 126       1.370   6.120   6.337  1.00 85.54           H
ATOM   1736  CG  TYR A 126       1.824   4.125   5.687  1.00 85.54           C
ATOM   1737  CD1 TYR A 126       0.789   3.589   6.427  1.00 85.54           C
ATOM   1738  HD1 TYR A 126       0.075   4.248   6.921  1.00 85.54           H
ATOM   1739  CD2 TYR A 126       2.728   3.291   5.062  1.00 85.54           C
ATOM   1740  HD2 TYR A 126       3.546   3.714   4.478  1.00 85.54           H
ATOM   1741  CE1 TYR A 126       0.653   2.161   6.545  1.00 85.54           C
ATOM   1742  HE1 TYR A 126      -0.160   1.725   7.126  1.00 85.54           H
ATOM   1743  CE2 TYR A 126       2.592   1.862   5.180  1.00 85.54           C
ATOM   1744  HE2 TYR A 126       3.299   1.193   4.691  1.00 85.54           H
ATOM   1745  CZ  TYR A 126       1.561   1.368   5.916  1.00 85.54           C
ATOM   1746  OH  TYR A 126       1.432   0.019   6.028  1.00 85.54           O
ATOM   1747  HH  TYR A 126       0.712  -0.203   6.686  1.00 85.54           H
ATOM   1748  HN  TYR A 126       1.781   7.983   5.246  1.00 85.54           H
ATOM   1749  N   LYS A 127      -0.828   6.031   4.564  1.00 85.43           N
ATOM   1750  CA  LYS A 127      -2.151   5.446   4.423  1.00 85.43           C
ATOM   1751  C   LYS A 127      -2.764   5.897   3.096  1.00 85.43           C
ATOM   1752  O   LYS A 127      -3.412   5.110   2.407  1.00 85.43           O
ATOM   1753  HA  LYS A 127      -2.029   4.364   4.396  1.00 85.43           H
ATOM   1754  CB  LYS A 127      -3.015   5.774   5.642  1.00 85.43           C
ATOM   1755 1HB  LYS A 127      -2.437   5.622   6.554  1.00 85.43           H
ATOM   1756 2HB  LYS A 127      -3.300   6.826   5.618  1.00 85.43           H
ATOM   1757  CG  LYS A 127      -4.270   4.900   5.676  1.00 85.43           C
ATOM   1758 1HG  LYS A 127      -4.872   5.088   4.786  1.00 85.43           H
ATOM   1759 2HG  LYS A 127      -3.986   3.848   5.653  1.00 85.43           H
ATOM   1760  CD  LYS A 127      -5.102   5.183   6.929  1.00 85.43           C
ATOM   1761 1HD  LYS A 127      -4.506   4.979   7.819  1.00 85.43           H
ATOM   1762 2HD  LYS A 127      -5.371   6.238   6.961  1.00 85.43           H
ATOM   1763  CE  LYS A 127      -6.369   4.326   6.950  1.00 85.43           C
ATOM   1764 1HE  LYS A 127      -6.919   4.456   6.018  1.00 85.43           H
ATOM   1765 2HE  LYS A 127      -6.102   3.272   7.019  1.00 85.43           H
ATOM   1766  NZ  LYS A 127      -7.229   4.701   8.095  1.00 85.43           N
ATOM   1767 1HZ  LYS A 127      -8.137   4.261   7.995  1.00 85.43           H
ATOM   1768 2HZ  LYS A 127      -6.796   4.391   8.958  1.00 85.43           H
ATOM   1769 3HZ  LYS A 127      -7.342   5.709   8.117  1.00 85.43           H
ATOM   1770  HN  LYS A 127      -0.757   6.755   5.250  1.00 85.43           H
ATOM   1771  N   MET A 128      -2.539   7.163   2.776  1.00 85.68           N
ATOM   1772  CA  MET A 128      -3.060   7.728   1.543  1.00 85.68           C
ATOM   1773  C   MET A 128      -2.504   6.990   0.324  1.00 85.68           C
ATOM   1774  O   MET A 128      -3.245   6.675  -0.606  1.00 85.68           O
ATOM   1775  HA  MET A 128      -4.141   7.598   1.594  1.00 85.68           H
ATOM   1776  CB  MET A 128      -2.681   9.208   1.459  1.00 85.68           C
ATOM   1777 1HB  MET A 128      -3.000   9.721   2.367  1.00 85.68           H
ATOM   1778 2HB  MET A 128      -1.597   9.308   1.401  1.00 85.68           H
ATOM   1779  CG  MET A 128      -3.326   9.871   0.240  1.00 85.68           C
ATOM   1780 1HG  MET A 128      -2.973   9.393  -0.673  1.00 85.68           H
ATOM   1781 2HG  MET A 128      -4.407   9.738   0.273  1.00 85.68           H
ATOM   1782  SD  MET A 128      -2.927  11.611   0.209  1.00 85.68           S
ATOM   1783  CE  MET A 128      -1.200  11.526  -0.233  1.00 85.68           C
ATOM   1784 1HE  MET A 128      -0.658  10.961   0.526  1.00 85.68           H
ATOM   1785 2HE  MET A 128      -1.096  11.030  -1.198  1.00 85.68           H
ATOM   1786 3HE  MET A 128      -0.791  12.534  -0.296  1.00 85.68           H
ATOM   1787  HN  MET A 128      -2.012   7.798   3.342  1.00 85.68           H
ATOM   1788  N   ASN A 129      -1.205   6.734   0.368  1.00 81.01           N
ATOM   1789  CA  ASN A 129      -0.526   6.114  -0.757  1.00 81.01           C
ATOM   1790  C   ASN A 129      -0.922   4.638  -0.836  1.00 81.01           C
ATOM   1791  O   ASN A 129      -1.009   4.073  -1.925  1.00 81.01           O
ATOM   1792  HA  ASN A 129      -0.846   6.679  -1.632  1.00 81.01           H
ATOM   1793  CB  ASN A 129       0.994   6.187  -0.591  1.00 81.01           C
ATOM   1794 1HB  ASN A 129       1.278   5.772   0.375  1.00 81.01           H
ATOM   1795 2HB  ASN A 129       1.476   5.576  -1.355  1.00 81.01           H
ATOM   1796  CG  ASN A 129       1.488   7.631  -0.698  1.00 81.01           C
ATOM   1797  OD1 ASN A 129       0.995   8.427  -1.480  1.00 81.01           O
ATOM   1798  ND2 ASN A 129       2.486   7.923   0.131  1.00 81.01           N
ATOM   1799 1HD2 ASN A 129       2.845   7.223   0.749  1.00 81.01           H
ATOM   1800 2HD2 ASN A 129       2.878   8.843   0.136  1.00 81.01           H
ATOM   1801  HN  ASN A 129      -0.620   6.943   1.152  1.00 81.01           H
ATOM   1802  N   PHE A 130      -1.152   4.057   0.332  1.00 84.95           N
ATOM   1803  CA  PHE A 130      -1.587   2.672   0.407  1.00 84.95           C
ATOM   1804  C   PHE A 130      -2.856   2.451  -0.418  1.00 84.95           C
ATOM   1805  O   PHE A 130      -2.905   1.557  -1.262  1.00 84.95           O
ATOM   1806  HA  PHE A 130      -0.781   2.058   0.003  1.00 84.95           H
ATOM   1807  CB  PHE A 130      -1.890   2.377   1.877  1.00 84.95           C
ATOM   1808 1HB  PHE A 130      -0.970   2.472   2.454  1.00 84.95           H
ATOM   1809 2HB  PHE A 130      -2.582   3.131   2.253  1.00 84.95           H
ATOM   1810  CG  PHE A 130      -2.489   0.990   2.122  1.00 84.95           C
ATOM   1811  CD1 PHE A 130      -3.828   0.852   2.316  1.00 84.95           C
ATOM   1812  HD1 PHE A 130      -4.475   1.729   2.296  1.00 84.95           H
ATOM   1813  CD2 PHE A 130      -1.681  -0.104   2.147  1.00 84.95           C
ATOM   1814  HD2 PHE A 130      -0.608   0.007   1.993  1.00 84.95           H
ATOM   1815  CE1 PHE A 130      -4.383  -0.435   2.544  1.00 84.95           C
ATOM   1816  HE1 PHE A 130      -5.456  -0.546   2.699  1.00 84.95           H
ATOM   1817  CE2 PHE A 130      -2.237  -1.391   2.375  1.00 84.95           C
ATOM   1818  HE2 PHE A 130      -1.589  -2.268   2.396  1.00 84.95           H
ATOM   1819  CZ  PHE A 130      -3.576  -1.529   2.569  1.00 84.95           C
ATOM   1820  HZ  PHE A 130      -4.002  -2.517   2.744  1.00 84.95           H
ATOM   1821  HN  PHE A 130      -1.045   4.514   1.215  1.00 84.95           H
ATOM   1822  N   TYR A 131      -3.852   3.281  -0.146  1.00 91.40           N
ATOM   1823  CA  TYR A 131      -5.136   3.155  -0.815  1.00 91.40           C
ATOM   1824  C   TYR A 131      -5.023   3.535  -2.293  1.00 91.40           C
ATOM   1825  O   TYR A 131      -5.595   2.868  -3.154  1.00 91.40           O
ATOM   1826  HA  TYR A 131      -5.454   2.115  -0.739  1.00 91.40           H
ATOM   1827  CB  TYR A 131      -6.074   4.141  -0.117  1.00 91.40           C
ATOM   1828 1HB  TYR A 131      -5.544   5.080   0.043  1.00 91.40           H
ATOM   1829 2HB  TYR A 131      -6.914   4.358  -0.778  1.00 91.40           H
ATOM   1830  CG  TYR A 131      -6.615   3.642   1.224  1.00 91.40           C
ATOM   1831  CD1 TYR A 131      -7.249   2.419   1.300  1.00 91.40           C
ATOM   1832  HD1 TYR A 131      -7.364   1.808   0.405  1.00 91.40           H
ATOM   1833  CD2 TYR A 131      -6.469   4.416   2.358  1.00 91.40           C
ATOM   1834  HD2 TYR A 131      -5.969   5.382   2.297  1.00 91.40           H
ATOM   1835  CE1 TYR A 131      -7.758   1.949   2.563  1.00 91.40           C
ATOM   1836  HE1 TYR A 131      -8.261   0.985   2.637  1.00 91.40           H
ATOM   1837  CE2 TYR A 131      -6.978   3.946   3.620  1.00 91.40           C
ATOM   1838  HE2 TYR A 131      -6.870   4.547   4.523  1.00 91.40           H
ATOM   1839  CZ  TYR A 131      -7.598   2.736   3.660  1.00 91.40           C
ATOM   1840  OH  TYR A 131      -8.078   2.292   4.853  1.00 91.40           O
ATOM   1841  HH  TYR A 131      -8.412   3.063   5.395  1.00 91.40           H
ATOM   1842  HN  TYR A 131      -3.793   4.028   0.516  1.00 91.40           H
ATOM   1843  N   SER A 132      -4.283   4.605  -2.542  1.00 90.53           N
ATOM   1844  CA  SER A 132      -4.183   5.151  -3.884  1.00 90.53           C
ATOM   1845  C   SER A 132      -3.561   4.118  -4.825  1.00 90.53           C
ATOM   1846  O   SER A 132      -4.031   3.931  -5.946  1.00 90.53           O
ATOM   1847  HA  SER A 132      -5.208   5.372  -4.183  1.00 90.53           H
ATOM   1848  CB  SER A 132      -3.361   6.441  -3.895  1.00 90.53           C
ATOM   1849 1HB  SER A 132      -3.297   6.822  -4.914  1.00 90.53           H
ATOM   1850 2HB  SER A 132      -3.871   7.201  -3.302  1.00 90.53           H
ATOM   1851  OG  SER A 132      -2.047   6.241  -3.380  1.00 90.53           O
ATOM   1852  HG  SER A 132      -1.505   7.074  -3.493  1.00 90.53           H
ATOM   1853  HN  SER A 132      -3.758   5.095  -1.846  1.00 90.53           H
ATOM   1854  N   CYS A 133      -2.512   3.473  -4.334  1.00 87.60           N
ATOM   1855  CA  CYS A 133      -1.811   2.474  -5.123  1.00 87.60           C
ATOM   1856  C   CYS A 133      -2.801   1.364  -5.482  1.00 87.60           C
ATOM   1857  O   CYS A 133      -2.921   0.988  -6.647  1.00 87.60           O
ATOM   1858  HA  CYS A 133      -1.453   2.979  -6.020  1.00 87.60           H
ATOM   1859  CB  CYS A 133      -0.586   1.930  -4.386  1.00 87.60           C
ATOM   1860 1HB  CYS A 133      -0.860   1.644  -3.370  1.00 87.60           H
ATOM   1861 2HB  CYS A 133      -0.223   1.030  -4.883  1.00 87.60           H
ATOM   1862  SG  CYS A 133       0.734   3.197  -4.344  1.00 87.60           S
ATOM   1863  HG  CYS A 133       0.268   3.848  -3.282  1.00 87.60           H
ATOM   1864  HN  CYS A 133      -2.142   3.624  -3.417  1.00 87.60           H
ATOM   1865  N   VAL A 134      -3.485   0.871  -4.460  1.00 87.20           N
ATOM   1866  CA  VAL A 134      -4.345  -0.288  -4.624  1.00 87.20           C
ATOM   1867  C   VAL A 134      -5.480   0.057  -5.590  1.00 87.20           C
ATOM   1868  O   VAL A 134      -5.827  -0.744  -6.457  1.00 87.20           O
ATOM   1869  HA  VAL A 134      -3.742  -1.085  -5.061  1.00 87.20           H
ATOM   1870  CB  VAL A 134      -4.845  -0.766  -3.260  1.00 87.20           C
ATOM   1871  HB  VAL A 134      -5.276   0.090  -2.742  1.00 87.20           H
ATOM   1872  CG1 VAL A 134      -5.943  -1.820  -3.417  1.00 87.20           C
ATOM   1873 1HG1 VAL A 134      -6.782  -1.393  -3.967  1.00 87.20           H
ATOM   1874 2HG1 VAL A 134      -5.549  -2.677  -3.965  1.00 87.20           H
ATOM   1875 3HG1 VAL A 134      -6.281  -2.143  -2.432  1.00 87.20           H
ATOM   1876  CG2 VAL A 134      -3.691  -1.300  -2.408  1.00 87.20           C
ATOM   1877 1HG2 VAL A 134      -3.219  -2.138  -2.921  1.00 87.20           H
ATOM   1878 2HG2 VAL A 134      -2.958  -0.508  -2.254  1.00 87.20           H
ATOM   1879 3HG2 VAL A 134      -4.075  -1.633  -1.444  1.00 87.20           H
ATOM   1880  HN  VAL A 134      -3.458   1.250  -3.535  1.00 87.20           H
ATOM   1881  N   LEU A 135      -6.027   1.250  -5.408  1.00 91.93           N
ATOM   1882  CA  LEU A 135      -7.160   1.683  -6.208  1.00 91.93           C
ATOM   1883  C   LEU A 135      -6.714   1.866  -7.660  1.00 91.93           C
ATOM   1884  O   LEU A 135      -7.484   1.613  -8.586  1.00 91.93           O
ATOM   1885  HA  LEU A 135      -7.907   0.890  -6.173  1.00 91.93           H
ATOM   1886  CB  LEU A 135      -7.799   2.933  -5.599  1.00 91.93           C
ATOM   1887 1HB  LEU A 135      -7.017   3.675  -5.439  1.00 91.93           H
ATOM   1888 2HB  LEU A 135      -8.493   3.353  -6.326  1.00 91.93           H
ATOM   1889  CG  LEU A 135      -8.547   2.729  -4.280  1.00 91.93           C
ATOM   1890  HG  LEU A 135      -7.868   2.254  -3.572  1.00 91.93           H
ATOM   1891  CD1 LEU A 135      -8.967   4.070  -3.674  1.00 91.93           C
ATOM   1892 1HD1 LEU A 135      -8.081   4.675  -3.484  1.00 91.93           H
ATOM   1893 2HD1 LEU A 135      -9.622   4.594  -4.371  1.00 91.93           H
ATOM   1894 3HD1 LEU A 135      -9.497   3.896  -2.738  1.00 91.93           H
ATOM   1895  CD2 LEU A 135      -9.738   1.786  -4.465  1.00 91.93           C
ATOM   1896 1HD2 LEU A 135     -10.426   2.210  -5.196  1.00 91.93           H
ATOM   1897 2HD2 LEU A 135      -9.383   0.818  -4.819  1.00 91.93           H
ATOM   1898 3HD2 LEU A 135     -10.252   1.658  -3.513  1.00 91.93           H
ATOM   1899  HN  LEU A 135      -5.709   1.913  -4.731  1.00 91.93           H
ATOM   1900  N   LEU A 136      -5.473   2.303  -7.814  1.00 90.74           N
ATOM   1901  CA  LEU A 136      -4.917   2.526  -9.138  1.00 90.74           C
ATOM   1902  C   LEU A 136      -4.773   1.184  -9.858  1.00 90.74           C
ATOM   1903  O   LEU A 136      -5.122   1.065 -11.031  1.00 90.74           O
ATOM   1904  HA  LEU A 136      -5.627   3.141  -9.691  1.00 90.74           H
ATOM   1905  CB  LEU A 136      -3.611   3.317  -9.044  1.00 90.74           C
ATOM   1906 1HB  LEU A 136      -3.012   2.897  -8.235  1.00 90.74           H
ATOM   1907 2HB  LEU A 136      -3.051   3.166  -9.967  1.00 90.74           H
ATOM   1908  CG  LEU A 136      -3.753   4.822  -8.807  1.00 90.74           C
ATOM   1909  HG  LEU A 136      -4.448   4.973  -7.980  1.00 90.74           H
ATOM   1910  CD1 LEU A 136      -2.417   5.441  -8.393  1.00 90.74           C
ATOM   1911 1HD1 LEU A 136      -2.069   4.974  -7.472  1.00 90.74           H
ATOM   1912 2HD1 LEU A 136      -1.682   5.280  -9.182  1.00 90.74           H
ATOM   1913 3HD1 LEU A 136      -2.547   6.511  -8.231  1.00 90.74           H
ATOM   1914  CD2 LEU A 136      -4.352   5.516 -10.032  1.00 90.74           C
ATOM   1915 1HD2 LEU A 136      -3.702   5.357 -10.893  1.00 90.74           H
ATOM   1916 2HD2 LEU A 136      -5.338   5.100 -10.240  1.00 90.74           H
ATOM   1917 3HD2 LEU A 136      -4.442   6.584  -9.837  1.00 90.74           H
ATOM   1918  HN  LEU A 136      -4.853   2.504  -7.056  1.00 90.74           H
ATOM   1919  N   ILE A 137      -4.258   0.208  -9.125  1.00 85.42           N
ATOM   1920  CA  ILE A 137      -4.048  -1.117  -9.684  1.00 85.42           C
ATOM   1921  C   ILE A 137      -5.394  -1.701 -10.120  1.00 85.42           C
ATOM   1922  O   ILE A 137      -5.488  -2.339 -11.167  1.00 85.42           O
ATOM   1923  HA  ILE A 137      -3.420  -1.003 -10.567  1.00 85.42           H
ATOM   1924  CB  ILE A 137      -3.285  -2.001  -8.696  1.00 85.42           C
ATOM   1925  HB  ILE A 137      -3.752  -1.900  -7.716  1.00 85.42           H
ATOM   1926  CG1 ILE A 137      -1.834  -1.538  -8.554  1.00 85.42           C
ATOM   1927 1HG1 ILE A 137      -1.286  -1.763  -9.469  1.00 85.42           H
ATOM   1928 2HG1 ILE A 137      -1.804  -0.457  -8.422  1.00 85.42           H
ATOM   1929  CG2 ILE A 137      -3.381  -3.476  -9.093  1.00 85.42           C
ATOM   1930 1HG2 ILE A 137      -4.426  -3.783  -9.101  1.00 85.42           H
ATOM   1931 2HG2 ILE A 137      -2.954  -3.613 -10.086  1.00 85.42           H
ATOM   1932 3HG2 ILE A 137      -2.830  -4.082  -8.374  1.00 85.42           H
ATOM   1933  CD1 ILE A 137      -1.154  -2.222  -7.366  1.00 85.42           C
ATOM   1934 1HD1 ILE A 137      -1.690  -1.975  -6.450  1.00 85.42           H
ATOM   1935 2HD1 ILE A 137      -1.164  -3.302  -7.513  1.00 85.42           H
ATOM   1936 3HD1 ILE A 137      -0.124  -1.875  -7.288  1.00 85.42           H
ATOM   1937  HN  ILE A 137      -3.986   0.310  -8.168  1.00 85.42           H
ATOM   1938  N   MET A 138      -6.402  -1.461  -9.294  1.00 88.16           N
ATOM   1939  CA  MET A 138      -7.747  -1.917  -9.602  1.00 88.16           C
ATOM   1940  C   MET A 138      -8.257  -1.284 -10.898  1.00 88.16           C
ATOM   1941  O   MET A 138      -8.842  -1.966 -11.737  1.00 88.16           O
ATOM   1942  HA  MET A 138      -7.669  -2.997  -9.723  1.00 88.16           H
ATOM   1943  CB  MET A 138      -8.686  -1.551  -8.451  1.00 88.16           C
ATOM   1944 1HB  MET A 138      -8.293  -1.949  -7.515  1.00 88.16           H
ATOM   1945 2HB  MET A 138      -8.730  -0.467  -8.343  1.00 88.16           H
ATOM   1946  CG  MET A 138     -10.092  -2.102  -8.695  1.00 88.16           C
ATOM   1947 1HG  MET A 138     -10.472  -1.741  -9.651  1.00 88.16           H
ATOM   1948 2HG  MET A 138     -10.061  -3.190  -8.755  1.00 88.16           H
ATOM   1949  SD  MET A 138     -11.184  -1.596  -7.376  1.00 88.16           S
ATOM   1950  CE  MET A 138     -11.307   0.149  -7.728  1.00 88.16           C
ATOM   1951 1HE  MET A 138     -10.316   0.601  -7.681  1.00 88.16           H
ATOM   1952 2HE  MET A 138     -11.724   0.290  -8.725  1.00 88.16           H
ATOM   1953 3HE  MET A 138     -11.958   0.623  -6.993  1.00 88.16           H
ATOM   1954  HN  MET A 138      -6.311  -0.966  -8.430  1.00 88.16           H
ATOM   1955  N   CYS A 139      -8.015   0.013 -11.021  1.00 90.97           N
ATOM   1956  CA  CYS A 139      -8.508   0.761 -12.165  1.00 90.97           C
ATOM   1957  C   CYS A 139      -7.791   0.251 -13.417  1.00 90.97           C
ATOM   1958  O   CYS A 139      -8.387   0.173 -14.490  1.00 90.97           O
ATOM   1959  HA  CYS A 139      -9.579   0.568 -12.227  1.00 90.97           H
ATOM   1960  CB  CYS A 139      -8.326   2.268 -11.977  1.00 90.97           C
ATOM   1961 1HB  CYS A 139      -7.317   2.479 -11.621  1.00 90.97           H
ATOM   1962 2HB  CYS A 139      -8.441   2.779 -12.933  1.00 90.97           H
ATOM   1963  SG  CYS A 139      -9.556   2.902 -10.779  1.00 90.97           S
ATOM   1964  HG  CYS A 139      -8.945   2.435  -9.693  1.00 90.97           H
ATOM   1965  HN  CYS A 139      -7.495   0.550 -10.357  1.00 90.97           H
ATOM   1966  N   ILE A 140      -6.521  -0.082 -13.238  1.00 84.21           N
ATOM   1967  CA  ILE A 140      -5.730  -0.627 -14.328  1.00 84.21           C
ATOM   1968  C   ILE A 140      -6.404  -1.894 -14.858  1.00 84.21           C
ATOM   1969  O   ILE A 140      -6.487  -2.098 -16.068  1.00 84.21           O
ATOM   1970  HA  ILE A 140      -5.717   0.116 -15.126  1.00 84.21           H
ATOM   1971  CB  ILE A 140      -4.281  -0.840 -13.884  1.00 84.21           C
ATOM   1972  HB  ILE A 140      -4.291  -1.320 -12.906  1.00 84.21           H
ATOM   1973  CG1 ILE A 140      -3.554   0.497 -13.724  1.00 84.21           C
ATOM   1974 1HG1 ILE A 140      -3.350   0.924 -14.706  1.00 84.21           H
ATOM   1975 2HG1 ILE A 140      -4.196   1.203 -13.197  1.00 84.21           H
ATOM   1976  CG2 ILE A 140      -3.547  -1.781 -14.842  1.00 84.21           C
ATOM   1977 1HG2 ILE A 140      -4.052  -2.746 -14.861  1.00 84.21           H
ATOM   1978 2HG2 ILE A 140      -3.546  -1.351 -15.844  1.00 84.21           H
ATOM   1979 3HG2 ILE A 140      -2.520  -1.915 -14.503  1.00 84.21           H
ATOM   1980  CD1 ILE A 140      -2.243   0.320 -12.957  1.00 84.21           C
ATOM   1981 1HD1 ILE A 140      -2.453  -0.084 -11.966  1.00 84.21           H
ATOM   1982 2HD1 ILE A 140      -1.594  -0.368 -13.499  1.00 84.21           H
ATOM   1983 3HD1 ILE A 140      -1.747   1.285 -12.857  1.00 84.21           H
ATOM   1984  HN  ILE A 140      -6.034   0.015 -12.370  1.00 84.21           H
ATOM   1985  N   SER A 141      -6.867  -2.713 -13.925  1.00 85.10           N
ATOM   1986  CA  SER A 141      -7.453  -3.995 -14.279  1.00 85.10           C
ATOM   1987  C   SER A 141      -8.744  -3.779 -15.070  1.00 85.10           C
ATOM   1988  O   SER A 141      -8.998  -4.474 -16.053  1.00 85.10           O
ATOM   1989  HA  SER A 141      -6.705  -4.494 -14.895  1.00 85.10           H
ATOM   1990  CB  SER A 141      -7.729  -4.837 -13.032  1.00 85.10           C
ATOM   1991 1HB  SER A 141      -8.500  -4.354 -12.432  1.00 85.10           H
ATOM   1992 2HB  SER A 141      -8.121  -5.810 -13.331  1.00 85.10           H
ATOM   1993  OG  SER A 141      -6.558  -5.020 -12.241  1.00 85.10           O
ATOM   1994  HG  SER A 141      -6.462  -4.265 -11.593  1.00 85.10           H
ATOM   1995  HN  SER A 141      -6.846  -2.514 -12.945  1.00 85.10           H
ATOM   1996  N   VAL A 142      -9.527  -2.812 -14.613  1.00 87.98           N
ATOM   1997  CA  VAL A 142     -10.786  -2.497 -15.265  1.00 87.98           C
ATOM   1998  C   VAL A 142     -10.508  -1.969 -16.674  1.00 87.98           C
ATOM   1999  O   VAL A 142     -11.212  -2.315 -17.621  1.00 87.98           O
ATOM   2000  HA  VAL A 142     -11.356  -3.423 -15.344  1.00 87.98           H
ATOM   2001  CB  VAL A 142     -11.589  -1.518 -14.407  1.00 87.98           C
ATOM   2002  HB  VAL A 142     -10.975  -0.631 -14.247  1.00 87.98           H
ATOM   2003  CG1 VAL A 142     -12.868  -1.081 -15.124  1.00 87.98           C
ATOM   2004 1HG1 VAL A 142     -12.608  -0.591 -16.063  1.00 87.98           H
ATOM   2005 2HG1 VAL A 142     -13.486  -1.954 -15.329  1.00 87.98           H
ATOM   2006 3HG1 VAL A 142     -13.419  -0.385 -14.492  1.00 87.98           H
ATOM   2007  CG2 VAL A 142     -11.908  -2.122 -13.038  1.00 87.98           C
ATOM   2008 1HG2 VAL A 142     -12.493  -3.032 -13.170  1.00 87.98           H
ATOM   2009 2HG2 VAL A 142     -10.979  -2.360 -12.520  1.00 87.98           H
ATOM   2010 3HG2 VAL A 142     -12.479  -1.405 -12.448  1.00 87.98           H
ATOM   2011  HN  VAL A 142      -9.312  -2.250 -13.814  1.00 87.98           H
ATOM   2012  N   ASP A 143      -9.480  -1.138 -16.767  1.00 82.47           N
ATOM   2013  CA  ASP A 143      -9.134  -0.516 -18.034  1.00 82.47           C
ATOM   2014  C   ASP A 143      -8.793  -1.603 -19.055  1.00 82.47           C
ATOM   2015  O   ASP A 143      -9.219  -1.532 -20.207  1.00 82.47           O
ATOM   2016  HA  ASP A 143     -10.012   0.063 -18.318  1.00 82.47           H
ATOM   2017  CB  ASP A 143      -7.912   0.393 -17.885  1.00 82.47           C
ATOM   2018 1HB  ASP A 143      -8.127   1.183 -17.166  1.00 82.47           H
ATOM   2019 2HB  ASP A 143      -7.074  -0.180 -17.487  1.00 82.47           H
ATOM   2020  CG  ASP A 143      -7.521   1.011 -19.229  1.00 82.47           C
ATOM   2021  OD1 ASP A 143      -8.384   1.708 -19.805  1.00 82.47           O
ATOM   2022  OD2 ASP A 143      -6.368   0.772 -19.650  1.00 82.47           O
ATOM   2023  HN  ASP A 143      -8.890  -0.890 -15.999  1.00 82.47           H
ATOM   2024  N   ARG A 144      -8.029  -2.583 -18.596  1.00 72.50           N
ATOM   2025  CA  ARG A 144      -7.595  -3.663 -19.465  1.00 72.50           C
ATOM   2026  C   ARG A 144      -8.797  -4.493 -19.921  1.00 72.50           C
ATOM   2027  O   ARG A 144      -8.862  -4.916 -21.074  1.00 72.50           O
ATOM   2028  HA  ARG A 144      -7.118  -3.167 -20.310  1.00 72.50           H
ATOM   2029  CB  ARG A 144      -6.595  -4.576 -18.753  1.00 72.50           C
ATOM   2030 1HB  ARG A 144      -6.983  -4.851 -17.772  1.00 72.50           H
ATOM   2031 2HB  ARG A 144      -6.473  -5.500 -19.318  1.00 72.50           H
ATOM   2032  CG  ARG A 144      -5.238  -3.885 -18.595  1.00 72.50           C
ATOM   2033 1HG  ARG A 144      -5.371  -2.925 -18.096  1.00 72.50           H
ATOM   2034 2HG  ARG A 144      -4.591  -4.488 -17.959  1.00 72.50           H
ATOM   2035  CD  ARG A 144      -4.571  -3.671 -19.955  1.00 72.50           C
ATOM   2036 1HD  ARG A 144      -4.231  -4.626 -20.357  1.00 72.50           H
ATOM   2037 2HD  ARG A 144      -5.293  -3.265 -20.664  1.00 72.50           H
ATOM   2038  NE  ARG A 144      -3.424  -2.745 -19.816  1.00 72.50           N
ATOM   2039  HE  ARG A 144      -3.148  -2.476 -18.893  1.00 72.50           H
ATOM   2040  CZ  ARG A 144      -2.733  -2.245 -20.849  1.00 72.50           C
ATOM   2041  NH1 ARG A 144      -3.059  -2.572 -22.107  1.00 72.50           N
ATOM   2042 1HH1 ARG A 144      -3.823  -3.193 -22.281  1.00 72.50           H
ATOM   2043 2HH1 ARG A 144      -2.538  -2.194 -22.873  1.00 72.50           H
ATOM   2044  NH2 ARG A 144      -1.711  -1.414 -20.605  1.00 72.50           N
ATOM   2045 1HH2 ARG A 144      -1.185  -1.032 -21.365  1.00 72.50           H
ATOM   2046 2HH2 ARG A 144      -1.474  -1.175 -19.663  1.00 72.50           H
ATOM   2047  HN  ARG A 144      -7.708  -2.646 -17.651  1.00 72.50           H
ATOM   2048  N   TYR A 145      -9.718  -4.702 -18.991  1.00 83.56           N
ATOM   2049  CA  TYR A 145     -10.951  -5.405 -19.304  1.00 83.56           C
ATOM   2050  C   TYR A 145     -11.687  -4.731 -20.463  1.00 83.56           C
ATOM   2051  O   TYR A 145     -12.067  -5.391 -21.429  1.00 83.56           O
ATOM   2052  HA  TYR A 145     -10.693  -6.424 -19.590  1.00 83.56           H
ATOM   2053  CB  TYR A 145     -11.816  -5.318 -18.045  1.00 83.56           C
ATOM   2054 1HB  TYR A 145     -11.411  -5.992 -17.291  1.00 83.56           H
ATOM   2055 2HB  TYR A 145     -11.749  -4.308 -17.640  1.00 83.56           H
ATOM   2056  CG  TYR A 145     -13.289  -5.661 -18.278  1.00 83.56           C
ATOM   2057  CD1 TYR A 145     -14.238  -4.660 -18.287  1.00 83.56           C
ATOM   2058  HD1 TYR A 145     -13.939  -3.624 -18.128  1.00 83.56           H
ATOM   2059  CD2 TYR A 145     -13.668  -6.973 -18.479  1.00 83.56           C
ATOM   2060  HD2 TYR A 145     -12.918  -7.764 -18.473  1.00 83.56           H
ATOM   2061  CE1 TYR A 145     -15.624  -4.984 -18.506  1.00 83.56           C
ATOM   2062  HE1 TYR A 145     -16.384  -4.202 -18.515  1.00 83.56           H
ATOM   2063  CE2 TYR A 145     -15.054  -7.297 -18.699  1.00 83.56           C
ATOM   2064  HE2 TYR A 145     -15.366  -8.329 -18.859  1.00 83.56           H
ATOM   2065  CZ  TYR A 145     -15.963  -6.286 -18.701  1.00 83.56           C
ATOM   2066  OH  TYR A 145     -17.272  -6.592 -18.908  1.00 83.56           O
ATOM   2067  HH  TYR A 145     -17.376  -7.577 -19.047  1.00 83.56           H
ATOM   2068  HN  TYR A 145      -9.633  -4.400 -18.042  1.00 83.56           H
ATOM   2069  N   ILE A 146     -11.868  -3.425 -20.329  1.00 81.30           N
ATOM   2070  CA  ILE A 146     -12.617  -2.668 -21.317  1.00 81.30           C
ATOM   2071  C   ILE A 146     -11.889  -2.731 -22.661  1.00 81.30           C
ATOM   2072  O   ILE A 146     -12.519  -2.886 -23.706  1.00 81.30           O
ATOM   2073  HA  ILE A 146     -13.589  -3.148 -21.428  1.00 81.30           H
ATOM   2074  CB  ILE A 146     -12.871  -1.243 -20.820  1.00 81.30           C
ATOM   2075  HB  ILE A 146     -11.917  -0.814 -20.513  1.00 81.30           H
ATOM   2076  CG1 ILE A 146     -13.782  -1.245 -19.591  1.00 81.30           C
ATOM   2077 1HG1 ILE A 146     -14.801  -1.489 -19.891  1.00 81.30           H
ATOM   2078 2HG1 ILE A 146     -13.460  -2.019 -18.896  1.00 81.30           H
ATOM   2079  CG2 ILE A 146     -13.422  -0.361 -21.942  1.00 81.30           C
ATOM   2080 1HG2 ILE A 146     -12.704  -0.324 -22.761  1.00 81.30           H
ATOM   2081 2HG2 ILE A 146     -14.363  -0.778 -22.303  1.00 81.30           H
ATOM   2082 3HG2 ILE A 146     -13.593   0.646 -21.562  1.00 81.30           H
ATOM   2083  CD1 ILE A 146     -13.763   0.116 -18.893  1.00 81.30           C
ATOM   2084 1HD1 ILE A 146     -12.746   0.346 -18.573  1.00 81.30           H
ATOM   2085 2HD1 ILE A 146     -14.109   0.885 -19.584  1.00 81.30           H
ATOM   2086 3HD1 ILE A 146     -14.419   0.087 -18.023  1.00 81.30           H
ATOM   2087  HN  ILE A 146     -11.513  -2.888 -19.564  1.00 81.30           H
ATOM   2088  N   ALA A 147     -10.572  -2.606 -22.590  1.00 79.50           N
ATOM   2089  CA  ALA A 147      -9.764  -2.512 -23.794  1.00 79.50           C
ATOM   2090  C   ALA A 147      -9.882  -3.815 -24.586  1.00 79.50           C
ATOM   2091  O   ALA A 147      -9.777  -3.814 -25.812  1.00 79.50           O
ATOM   2092  HA  ALA A 147     -10.159  -1.694 -24.397  1.00 79.50           H
ATOM   2093  CB  ALA A 147      -8.317  -2.190 -23.414  1.00 79.50           C
ATOM   2094 1HB  ALA A 147      -8.285  -1.240 -22.880  1.00 79.50           H
ATOM   2095 2HB  ALA A 147      -7.925  -2.980 -22.775  1.00 79.50           H
ATOM   2096 3HB  ALA A 147      -7.711  -2.119 -24.318  1.00 79.50           H
ATOM   2097  HN  ALA A 147     -10.059  -2.569 -21.733  1.00 79.50           H
ATOM   2098  N   ILE A 148     -10.100  -4.898 -23.853  1.00 75.60           N
ATOM   2099  CA  ILE A 148     -10.050  -6.224 -24.444  1.00 75.60           C
ATOM   2100  C   ILE A 148     -11.467  -6.671 -24.807  1.00 75.60           C
ATOM   2101  O   ILE A 148     -11.712  -7.127 -25.923  1.00 75.60           O
ATOM   2102  HA  ILE A 148      -9.466  -6.151 -25.362  1.00 75.60           H
ATOM   2103  CB  ILE A 148      -9.317  -7.196 -23.517  1.00 75.60           C
ATOM   2104  HB  ILE A 148      -9.737  -7.096 -22.517  1.00 75.60           H
ATOM   2105  CG1 ILE A 148      -7.831  -6.845 -23.419  1.00 75.60           C
ATOM   2106 1HG1 ILE A 148      -7.350  -7.013 -24.383  1.00 75.60           H
ATOM   2107 2HG1 ILE A 148      -7.718  -5.787 -23.186  1.00 75.60           H
ATOM   2108  CG2 ILE A 148      -9.536  -8.645 -23.957  1.00 75.60           C
ATOM   2109 1HG2 ILE A 148     -10.601  -8.875 -23.933  1.00 75.60           H
ATOM   2110 2HG2 ILE A 148      -9.159  -8.777 -24.971  1.00 75.60           H
ATOM   2111 3HG2 ILE A 148      -9.004  -9.314 -23.281  1.00 75.60           H
ATOM   2112  CD1 ILE A 148      -7.138  -7.686 -22.345  1.00 75.60           C
ATOM   2113 1HD1 ILE A 148      -7.606  -7.498 -21.379  1.00 75.60           H
ATOM   2114 2HD1 ILE A 148      -7.233  -8.743 -22.594  1.00 75.60           H
ATOM   2115 3HD1 ILE A 148      -6.083  -7.417 -22.297  1.00 75.60           H
ATOM   2116  HN  ILE A 148     -10.308  -4.878 -22.875  1.00 75.60           H
ATOM   2117  N   ALA A 149     -12.364  -6.524 -23.843  1.00 75.79           N
ATOM   2118  CA  ALA A 149     -13.707  -7.063 -23.981  1.00 75.79           C
ATOM   2119  C   ALA A 149     -14.527  -6.148 -24.893  1.00 75.79           C
ATOM   2120  O   ALA A 149     -15.338  -6.623 -25.687  1.00 75.79           O
ATOM   2121  HA  ALA A 149     -13.624  -8.046 -24.446  1.00 75.79           H
ATOM   2122  CB  ALA A 149     -14.338  -7.224 -22.597  1.00 75.79           C
ATOM   2123 1HB  ALA A 149     -13.733  -7.906 -21.999  1.00 75.79           H
ATOM   2124 2HB  ALA A 149     -14.385  -6.253 -22.104  1.00 75.79           H
ATOM   2125 3HB  ALA A 149     -15.345  -7.628 -22.701  1.00 75.79           H
ATOM   2126  HN  ALA A 149     -12.187  -6.049 -22.981  1.00 75.79           H
ATOM   2127  N   GLN A 150     -14.288  -4.853 -24.749  1.00 67.58           N
ATOM   2128  CA  GLN A 150     -15.078  -3.862 -25.459  1.00 67.58           C
ATOM   2129  C   GLN A 150     -14.201  -3.092 -26.447  1.00 67.58           C
ATOM   2130  O   GLN A 150     -14.334  -1.877 -26.584  1.00 67.58           O
ATOM   2131  HA  GLN A 150     -15.835  -4.430 -26.001  1.00 67.58           H
ATOM   2132  CB  GLN A 150     -15.770  -2.910 -24.482  1.00 67.58           C
ATOM   2133 1HB  GLN A 150     -15.021  -2.343 -23.929  1.00 67.58           H
ATOM   2134 2HB  GLN A 150     -16.372  -2.189 -25.035  1.00 67.58           H
ATOM   2135  CG  GLN A 150     -16.659  -3.680 -23.502  1.00 67.58           C
ATOM   2136 1HG  GLN A 150     -17.293  -4.376 -24.051  1.00 67.58           H
ATOM   2137 2HG  GLN A 150     -16.038  -4.274 -22.833  1.00 67.58           H
ATOM   2138  CD  GLN A 150     -17.530  -2.723 -22.685  1.00 67.58           C
ATOM   2139  OE1 GLN A 150     -17.503  -1.516 -22.858  1.00 67.58           O
ATOM   2140  NE2 GLN A 150     -18.301  -3.329 -21.786  1.00 67.58           N
ATOM   2141 1HE2 GLN A 150     -18.275  -4.324 -21.695  1.00 67.58           H
ATOM   2142 2HE2 GLN A 150     -18.907  -2.788 -21.203  1.00 67.58           H
ATOM   2143  HN  GLN A 150     -13.570  -4.479 -24.161  1.00 67.58           H
ATOM   2144  N   ALA A 151     -13.322  -3.830 -27.110  1.00 66.68           N
ATOM   2145  CA  ALA A 151     -12.262  -3.213 -27.888  1.00 66.68           C
ATOM   2146  C   ALA A 151     -12.875  -2.232 -28.889  1.00 66.68           C
ATOM   2147  O   ALA A 151     -12.350  -1.138 -29.093  1.00 66.68           O
ATOM   2148  HA  ALA A 151     -11.621  -2.663 -27.199  1.00 66.68           H
ATOM   2149  CB  ALA A 151     -11.431  -4.301 -28.572  1.00 66.68           C
ATOM   2150 1HB  ALA A 151     -10.994  -4.953 -27.816  1.00 66.68           H
ATOM   2151 2HB  ALA A 151     -12.072  -4.886 -29.231  1.00 66.68           H
ATOM   2152 3HB  ALA A 151     -10.636  -3.837 -29.156  1.00 66.68           H
ATOM   2153  HN  ALA A 151     -13.327  -4.830 -27.120  1.00 66.68           H
ATOM   2154  N   MET A 152     -13.978  -2.658 -29.487  1.00 55.86           N
ATOM   2155  CA  MET A 152     -14.619  -1.869 -30.525  1.00 55.86           C
ATOM   2156  C   MET A 152     -15.045  -0.500 -29.990  1.00 55.86           C
ATOM   2157  O   MET A 152     -14.753   0.527 -30.600  1.00 55.86           O
ATOM   2158  HA  MET A 152     -13.867  -1.743 -31.305  1.00 55.86           H
ATOM   2159  CB  MET A 152     -15.846  -2.616 -31.051  1.00 55.86           C
ATOM   2160 1HB  MET A 152     -16.407  -3.034 -30.215  1.00 55.86           H
ATOM   2161 2HB  MET A 152     -16.509  -1.920 -31.563  1.00 55.86           H
ATOM   2162  CG  MET A 152     -15.437  -3.738 -32.008  1.00 55.86           C
ATOM   2163 1HG  MET A 152     -14.708  -3.365 -32.727  1.00 55.86           H
ATOM   2164 2HG  MET A 152     -14.955  -4.543 -31.454  1.00 55.86           H
ATOM   2165  SD  MET A 152     -16.873  -4.363 -32.864  1.00 55.86           S
ATOM   2166  CE  MET A 152     -16.093  -5.542 -33.955  1.00 55.86           C
ATOM   2167 1HE  MET A 152     -15.383  -5.026 -34.600  1.00 55.86           H
ATOM   2168 2HE  MET A 152     -15.568  -6.292 -33.364  1.00 55.86           H
ATOM   2169 3HE  MET A 152     -16.853  -6.028 -34.567  1.00 55.86           H
ATOM   2170  HN  MET A 152     -14.432  -3.523 -29.273  1.00 55.86           H
ATOM   2171  N   ARG A 153     -15.729  -0.531 -28.855  1.00 54.26           N
ATOM   2172  CA  ARG A 153     -16.258   0.687 -28.267  1.00 54.26           C
ATOM   2173  C   ARG A 153     -15.119   1.555 -27.729  1.00 54.26           C
ATOM   2174  O   ARG A 153     -15.241   2.778 -27.668  1.00 54.26           O
ATOM   2175  HA  ARG A 153     -16.780   1.187 -29.083  1.00 54.26           H
ATOM   2176  CB  ARG A 153     -17.231   0.372 -27.129  1.00 54.26           C
ATOM   2177 1HB  ARG A 153     -16.812  -0.407 -26.493  1.00 54.26           H
ATOM   2178 2HB  ARG A 153     -17.365   1.256 -26.505  1.00 54.26           H
ATOM   2179  CG  ARG A 153     -18.586  -0.083 -27.676  1.00 54.26           C
ATOM   2180 1HG  ARG A 153     -18.953   0.645 -28.400  1.00 54.26           H
ATOM   2181 2HG  ARG A 153     -18.469  -1.028 -28.207  1.00 54.26           H
ATOM   2182  CD  ARG A 153     -19.606  -0.248 -26.548  1.00 54.26           C
ATOM   2183 1HD  ARG A 153     -19.286  -1.039 -25.870  1.00 54.26           H
ATOM   2184 2HD  ARG A 153     -19.663   0.670 -25.962  1.00 54.26           H
ATOM   2185  NE  ARG A 153     -20.936  -0.571 -27.111  1.00 54.26           N
ATOM   2186  HE  ARG A 153     -21.028  -0.602 -28.106  1.00 54.26           H
ATOM   2187  CZ  ARG A 153     -22.023  -0.825 -26.371  1.00 54.26           C
ATOM   2188  NH1 ARG A 153     -21.957  -0.797 -25.033  1.00 54.26           N
ATOM   2189 1HH1 ARG A 153     -21.091  -0.585 -24.579  1.00 54.26           H
ATOM   2190 2HH1 ARG A 153     -22.773  -0.987 -24.487  1.00 54.26           H
ATOM   2191  NH2 ARG A 153     -23.178  -1.107 -26.988  1.00 54.26           N
ATOM   2192 1HH2 ARG A 153     -23.999  -1.299 -26.451  1.00 54.26           H
ATOM   2193 2HH2 ARG A 153     -23.219  -1.126 -27.987  1.00 54.26           H
ATOM   2194  HN  ARG A 153     -15.922  -1.367 -28.341  1.00 54.26           H
ATOM   2195  N   ALA A 154     -14.037   0.889 -27.352  1.00 59.66           N
ATOM   2196  CA  ALA A 154     -12.946   1.560 -26.666  1.00 59.66           C
ATOM   2197  C   ALA A 154     -12.230   2.493 -27.645  1.00 59.66           C
ATOM   2198  O   ALA A 154     -11.668   3.509 -27.242  1.00 59.66           O
ATOM   2199  HA  ALA A 154     -13.377   2.155 -25.860  1.00 59.66           H
ATOM   2200  CB  ALA A 154     -12.005   0.517 -26.060  1.00 59.66           C
ATOM   2201 1HB  ALA A 154     -12.556  -0.100 -25.350  1.00 59.66           H
ATOM   2202 2HB  ALA A 154     -11.603  -0.113 -26.853  1.00 59.66           H
ATOM   2203 3HB  ALA A 154     -11.187   1.021 -25.546  1.00 59.66           H
ATOM   2204  HN  ALA A 154     -13.900  -0.089 -27.508  1.00 59.66           H
ATOM   2205  N   HIS A 155     -12.275   2.113 -28.914  1.00 55.40           N
ATOM   2206  CA  HIS A 155     -11.488   2.795 -29.927  1.00 55.40           C
ATOM   2207  C   HIS A 155     -12.093   4.173 -30.205  1.00 55.40           C
ATOM   2208  O   HIS A 155     -11.367   5.151 -30.373  1.00 55.40           O
ATOM   2209  HA  HIS A 155     -10.488   2.924 -29.513  1.00 55.40           H
ATOM   2210  CB  HIS A 155     -11.364   1.937 -31.188  1.00 55.40           C
ATOM   2211 1HB  HIS A 155     -11.365   0.886 -30.901  1.00 55.40           H
ATOM   2212 2HB  HIS A 155     -12.242   2.098 -31.813  1.00 55.40           H
ATOM   2213  CG  HIS A 155     -10.125   2.220 -32.003  1.00 55.40           C
ATOM   2214  ND1 HIS A 155      -9.888   3.442 -32.607  1.00 55.40           N
ATOM   2215  HD1 HIS A 155     -10.489   4.240 -32.569  1.00 55.40           H
ATOM   2216  CD2 HIS A 155      -9.058   1.426 -32.308  1.00 55.40           C
ATOM   2217  HD2 HIS A 155      -8.921   0.393 -31.990  1.00 55.40           H
ATOM   2218  CE1 HIS A 155      -8.728   3.376 -33.244  1.00 55.40           C
ATOM   2219  HE1 HIS A 155      -8.264   4.179 -33.816  1.00 55.40           H
ATOM   2220  NE2 HIS A 155      -8.215   2.126 -33.058  1.00 55.40           N
ATOM   2221  HN  HIS A 155     -12.834   1.356 -29.252  1.00 55.40           H
ATOM   2222  N   THR A 156     -13.417   4.205 -30.246  1.00 61.27           N
ATOM   2223  CA  THR A 156     -14.124   5.404 -30.664  1.00 61.27           C
ATOM   2224  C   THR A 156     -13.955   6.513 -29.625  1.00 61.27           C
ATOM   2225  O   THR A 156     -14.009   7.696 -29.959  1.00 61.27           O
ATOM   2226  HA  THR A 156     -13.674   5.762 -31.590  1.00 61.27           H
ATOM   2227  CB  THR A 156     -15.585   5.027 -30.918  1.00 61.27           C
ATOM   2228  HB  THR A 156     -16.242   5.502 -30.190  1.00 61.27           H
ATOM   2229  OG1 THR A 156     -15.583   3.602 -30.907  1.00 61.27           O
ATOM   2230  HG1 THR A 156     -16.508   3.259 -30.745  1.00 61.27           H
ATOM   2231  CG2 THR A 156     -16.045   5.388 -32.332  1.00 61.27           C
ATOM   2232 1HG2 THR A 156     -15.431   4.859 -33.060  1.00 61.27           H
ATOM   2233 2HG2 THR A 156     -15.945   6.462 -32.484  1.00 61.27           H
ATOM   2234 3HG2 THR A 156     -17.089   5.099 -32.459  1.00 61.27           H
ATOM   2235  HN  THR A 156     -14.003   3.434 -29.999  1.00 61.27           H
ATOM   2236  N   TRP A 157     -13.753   6.093 -28.384  1.00 56.58           N
ATOM   2237  CA  TRP A 157     -13.875   7.001 -27.257  1.00 56.58           C
ATOM   2238  C   TRP A 157     -12.476   7.225 -26.677  1.00 56.58           C
ATOM   2239  O   TRP A 157     -12.329   7.468 -25.481  1.00 56.58           O
ATOM   2240  HA  TRP A 157     -14.279   7.942 -27.629  1.00 56.58           H
ATOM   2241  CB  TRP A 157     -14.871   6.466 -26.226  1.00 56.58           C
ATOM   2242 1HB  TRP A 157     -14.595   5.444 -25.966  1.00 56.58           H
ATOM   2243 2HB  TRP A 157     -14.790   7.059 -25.315  1.00 56.58           H
ATOM   2244  CG  TRP A 157     -16.325   6.481 -26.700  1.00 56.58           C
ATOM   2245  CD1 TRP A 157     -16.886   5.739 -27.665  1.00 56.58           C
ATOM   2246  HD1 TRP A 157     -16.351   4.998 -28.258  1.00 56.58           H
ATOM   2247  CD2 TRP A 157     -17.388   7.312 -26.188  1.00 56.58           C
ATOM   2248  NE1 TRP A 157     -18.227   6.030 -27.811  1.00 56.58           N
ATOM   2249  HE1 TRP A 157     -18.857   5.609 -28.464  1.00 56.58           H
ATOM   2250  CE2 TRP A 157     -18.542   7.018 -26.885  1.00 56.58           C
ATOM   2251  CE3 TRP A 157     -17.374   8.282 -25.170  1.00 56.58           C
ATOM   2252  HE3 TRP A 157     -16.476   8.533 -24.605  1.00 56.58           H
ATOM   2253  CZ2 TRP A 157     -19.768   7.648 -26.639  1.00 56.58           C
ATOM   2254  HZ2 TRP A 157     -20.666   7.397 -27.204  1.00 56.58           H
ATOM   2255  CZ3 TRP A 157     -18.607   8.903 -24.937  1.00 56.58           C
ATOM   2256  HZ3 TRP A 157     -18.652   9.663 -24.157  1.00 56.58           H
ATOM   2257  CH2 TRP A 157     -19.778   8.617 -25.629  1.00 56.58           C
ATOM   2258  HH2 TRP A 157     -20.700   9.146 -25.387  1.00 56.58           H
ATOM   2259  HN  TRP A 157     -13.511   5.152 -28.145  1.00 56.58           H
ATOM   2260  N   ARG A 158     -11.486   7.134 -27.553  1.00 58.01           N
ATOM   2261  CA  ARG A 158     -10.100   7.139 -27.117  1.00 58.01           C
ATOM   2262  C   ARG A 158      -9.793   8.417 -26.335  1.00 58.01           C
ATOM   2263  O   ARG A 158      -9.179   8.366 -25.271  1.00 58.01           O
ATOM   2264  HA  ARG A 158     -10.004   6.258 -26.482  1.00 58.01           H
ATOM   2265  CB  ARG A 158      -9.148   7.038 -28.311  1.00 58.01           C
ATOM   2266 1HB  ARG A 158      -9.458   6.220 -28.960  1.00 58.01           H
ATOM   2267 2HB  ARG A 158      -9.202   7.953 -28.902  1.00 58.01           H
ATOM   2268  CG  ARG A 158      -7.708   6.810 -27.846  1.00 58.01           C
ATOM   2269 1HG  ARG A 158      -7.370   7.667 -27.262  1.00 58.01           H
ATOM   2270 2HG  ARG A 158      -7.668   5.941 -27.189  1.00 58.01           H
ATOM   2271  CD  ARG A 158      -6.774   6.598 -29.039  1.00 58.01           C
ATOM   2272 1HD  ARG A 158      -7.098   5.733 -29.616  1.00 58.01           H
ATOM   2273 2HD  ARG A 158      -6.818   7.461 -29.704  1.00 58.01           H
ATOM   2274  NE  ARG A 158      -5.386   6.397 -28.565  1.00 58.01           N
ATOM   2275  HE  ARG A 158      -5.208   6.483 -27.585  1.00 58.01           H
ATOM   2276  CZ  ARG A 158      -4.353   6.107 -29.368  1.00 58.01           C
ATOM   2277  NH1 ARG A 158      -4.533   5.980 -30.689  1.00 58.01           N
ATOM   2278 1HH1 ARG A 158      -5.444   6.102 -31.084  1.00 58.01           H
ATOM   2279 2HH1 ARG A 158      -3.757   5.764 -31.281  1.00 58.01           H
ATOM   2280  NH2 ARG A 158      -3.137   5.946 -28.829  1.00 58.01           N
ATOM   2281 1HH2 ARG A 158      -2.355   5.729 -29.414  1.00 58.01           H
ATOM   2282 2HH2 ARG A 158      -3.010   6.042 -27.841  1.00 58.01           H
ATOM   2283  HN  ARG A 158     -11.619   7.058 -28.541  1.00 58.01           H
ATOM   2284  N   GLU A 159     -10.236   9.535 -26.893  1.00 64.10           N
ATOM   2285  CA  GLU A 159      -9.960  10.830 -26.295  1.00 64.10           C
ATOM   2286  C   GLU A 159     -10.720  10.978 -24.976  1.00 64.10           C
ATOM   2287  O   GLU A 159     -10.150  11.399 -23.971  1.00 64.10           O
ATOM   2288  HA  GLU A 159      -8.887  10.840 -26.107  1.00 64.10           H
ATOM   2289  CB  GLU A 159     -10.310  11.965 -27.260  1.00 64.10           C
ATOM   2290 1HB  GLU A 159     -11.296  11.790 -27.691  1.00 64.10           H
ATOM   2291 2HB  GLU A 159     -10.229  12.922 -26.745  1.00 64.10           H
ATOM   2292  CG  GLU A 159      -9.321  12.017 -28.426  1.00 64.10           C
ATOM   2293 1HG  GLU A 159      -8.301  11.983 -28.045  1.00 64.10           H
ATOM   2294 2HG  GLU A 159      -9.454  11.141 -29.060  1.00 64.10           H
ATOM   2295  CD  GLU A 159      -9.519  13.288 -29.256  1.00 64.10           C
ATOM   2296  OE1 GLU A 159      -8.572  13.636 -29.995  1.00 64.10           O
ATOM   2297  OE2 GLU A 159     -10.611  13.883 -29.132  1.00 64.10           O
ATOM   2298  HN  GLU A 159     -10.772   9.564 -27.737  1.00 64.10           H
ATOM   2299  N   LYS A 160     -11.996  10.623 -25.022  1.00 69.24           N
ATOM   2300  CA  LYS A 160     -12.848  10.737 -23.850  1.00 69.24           C
ATOM   2301  C   LYS A 160     -12.273   9.879 -22.722  1.00 69.24           C
ATOM   2302  O   LYS A 160     -12.340  10.257 -21.553  1.00 69.24           O
ATOM   2303  HA  LYS A 160     -12.830  11.780 -23.534  1.00 69.24           H
ATOM   2304  CB  LYS A 160     -14.296  10.397 -24.205  1.00 69.24           C
ATOM   2305 1HB  LYS A 160     -14.335   9.429 -24.704  1.00 69.24           H
ATOM   2306 2HB  LYS A 160     -14.887  10.309 -23.293  1.00 69.24           H
ATOM   2307  CG  LYS A 160     -14.905  11.468 -25.112  1.00 69.24           C
ATOM   2308 1HG  LYS A 160     -14.699  12.457 -24.702  1.00 69.24           H
ATOM   2309 2HG  LYS A 160     -14.436  11.427 -26.095  1.00 69.24           H
ATOM   2310  CD  LYS A 160     -16.416  11.274 -25.253  1.00 69.24           C
ATOM   2311 1HD  LYS A 160     -16.624  10.270 -25.626  1.00 69.24           H
ATOM   2312 2HD  LYS A 160     -16.890  11.355 -24.275  1.00 69.24           H
ATOM   2313  CE  LYS A 160     -17.016  12.311 -26.205  1.00 69.24           C
ATOM   2314 1HE  LYS A 160     -16.849  13.314 -25.811  1.00 69.24           H
ATOM   2315 2HE  LYS A 160     -16.513  12.260 -27.171  1.00 69.24           H
ATOM   2316  NZ  LYS A 160     -18.466  12.075 -26.381  1.00 69.24           N
ATOM   2317 1HZ  LYS A 160     -18.859  12.805 -26.965  1.00 69.24           H
ATOM   2318 2HZ  LYS A 160     -18.611  11.174 -26.822  1.00 69.24           H
ATOM   2319 3HZ  LYS A 160     -18.922  12.086 -25.475  1.00 69.24           H
ATOM   2320  HN  LYS A 160     -12.448  10.264 -25.839  1.00 69.24           H
ATOM   2321  N   ARG A 161     -11.721   8.739 -23.111  1.00 67.47           N
ATOM   2322  CA  ARG A 161     -11.154   7.813 -22.145  1.00 67.47           C
ATOM   2323  C   ARG A 161     -10.003   8.476 -21.387  1.00 67.47           C
ATOM   2324  O   ARG A 161      -9.806   8.219 -20.200  1.00 67.47           O
ATOM   2325  HA  ARG A 161     -11.978   7.572 -21.474  1.00 67.47           H
ATOM   2326  CB  ARG A 161     -10.641   6.546 -22.832  1.00 67.47           C
ATOM   2327 1HB  ARG A 161     -10.072   6.815 -23.722  1.00 67.47           H
ATOM   2328 2HB  ARG A 161      -9.959   6.018 -22.165  1.00 67.47           H
ATOM   2329  CG  ARG A 161     -11.799   5.625 -23.220  1.00 67.47           C
ATOM   2330 1HG  ARG A 161     -12.399   5.398 -22.338  1.00 67.47           H
ATOM   2331 2HG  ARG A 161     -12.453   6.135 -23.928  1.00 67.47           H
ATOM   2332  CD  ARG A 161     -11.282   4.325 -23.839  1.00 67.47           C
ATOM   2333 1HD  ARG A 161     -12.102   3.788 -24.316  1.00 67.47           H
ATOM   2334 2HD  ARG A 161     -10.552   4.549 -24.618  1.00 67.47           H
ATOM   2335  NE  ARG A 161     -10.663   3.478 -22.796  1.00 67.47           N
ATOM   2336  HE  ARG A 161     -10.787   3.746 -21.840  1.00 67.47           H
ATOM   2337  CZ  ARG A 161      -9.948   2.374 -23.051  1.00 67.47           C
ATOM   2338  NH1 ARG A 161      -9.751   1.967 -24.312  1.00 67.47           N
ATOM   2339 1HH1 ARG A 161     -10.139   2.489 -25.072  1.00 67.47           H
ATOM   2340 2HH1 ARG A 161      -9.216   1.142 -24.494  1.00 67.47           H
ATOM   2341  NH2 ARG A 161      -9.433   1.682 -22.025  1.00 67.47           N
ATOM   2342 1HH2 ARG A 161      -8.897   0.856 -22.198  1.00 67.47           H
ATOM   2343 2HH2 ARG A 161      -9.585   1.992 -21.086  1.00 67.47           H
ATOM   2344  HN  ARG A 161     -11.657   8.445 -24.065  1.00 67.47           H
ATOM   2345  N   LEU A 162      -9.271   9.318 -22.103  1.00 78.86           N
ATOM   2346  CA  LEU A 162      -8.135  10.008 -21.517  1.00 78.86           C
ATOM   2347  C   LEU A 162      -8.638  11.038 -20.502  1.00 78.86           C
ATOM   2348  O   LEU A 162      -8.038  11.215 -19.444  1.00 78.86           O
ATOM   2349  HA  LEU A 162      -7.539   9.265 -20.988  1.00 78.86           H
ATOM   2350  CB  LEU A 162      -7.248  10.606 -22.611  1.00 78.86           C
ATOM   2351 1HB  LEU A 162      -7.019   9.822 -23.333  1.00 78.86           H
ATOM   2352 2HB  LEU A 162      -7.821  11.368 -23.139  1.00 78.86           H
ATOM   2353  CG  LEU A 162      -5.933  11.230 -22.142  1.00 78.86           C
ATOM   2354  HG  LEU A 162      -6.155  11.929 -21.336  1.00 78.86           H
ATOM   2355  CD1 LEU A 162      -4.994  10.165 -21.571  1.00 78.86           C
ATOM   2356 1HD1 LEU A 162      -5.472   9.677 -20.721  1.00 78.86           H
ATOM   2357 2HD1 LEU A 162      -4.775   9.424 -22.339  1.00 78.86           H
ATOM   2358 3HD1 LEU A 162      -4.066  10.635 -21.245  1.00 78.86           H
ATOM   2359  CD2 LEU A 162      -5.274  12.031 -23.266  1.00 78.86           C
ATOM   2360 1HD2 LEU A 162      -5.067  11.372 -24.109  1.00 78.86           H
ATOM   2361 2HD2 LEU A 162      -5.945  12.829 -23.585  1.00 78.86           H
ATOM   2362 3HD2 LEU A 162      -4.341  12.464 -22.906  1.00 78.86           H
ATOM   2363  HN  LEU A 162      -9.444   9.529 -23.065  1.00 78.86           H
ATOM   2364  N   LEU A 163      -9.734  11.689 -20.862  1.00 81.74           N
ATOM   2365  CA  LEU A 163     -10.341  12.675 -19.984  1.00 81.74           C
ATOM   2366  C   LEU A 163     -10.826  11.985 -18.708  1.00 81.74           C
ATOM   2367  O   LEU A 163     -10.530  12.436 -17.602  1.00 81.74           O
ATOM   2368  HA  LEU A 163      -9.566  13.393 -19.715  1.00 81.74           H
ATOM   2369  CB  LEU A 163     -11.437  13.447 -20.721  1.00 81.74           C
ATOM   2370 1HB  LEU A 163     -11.012  13.856 -21.638  1.00 81.74           H
ATOM   2371 2HB  LEU A 163     -12.214  12.742 -21.017  1.00 81.74           H
ATOM   2372  CG  LEU A 163     -12.093  14.589 -19.942  1.00 81.74           C
ATOM   2373  HG  LEU A 163     -12.451  14.193 -18.992  1.00 81.74           H
ATOM   2374  CD1 LEU A 163     -11.077  15.687 -19.620  1.00 81.74           C
ATOM   2375 1HD1 LEU A 163     -10.271  15.270 -19.017  1.00 81.74           H
ATOM   2376 2HD1 LEU A 163     -10.668  16.086 -20.548  1.00 81.74           H
ATOM   2377 3HD1 LEU A 163     -11.570  16.486 -19.066  1.00 81.74           H
ATOM   2378  CD2 LEU A 163     -13.310  15.136 -20.691  1.00 81.74           C
ATOM   2379 1HD2 LEU A 163     -12.998  15.511 -21.666  1.00 81.74           H
ATOM   2380 2HD2 LEU A 163     -14.041  14.339 -20.826  1.00 81.74           H
ATOM   2381 3HD2 LEU A 163     -13.757  15.946 -20.116  1.00 81.74           H
ATOM   2382  HN  LEU A 163     -10.205  11.553 -21.734  1.00 81.74           H
ATOM   2383  N   TYR A 164     -11.564  10.902 -18.903  1.00 75.38           N
ATOM   2384  CA  TYR A 164     -12.092  10.144 -17.782  1.00 75.38           C
ATOM   2385  C   TYR A 164     -10.963   9.632 -16.885  1.00 75.38           C
ATOM   2386  O   TYR A 164     -11.112   9.572 -15.666  1.00 75.38           O
ATOM   2387  HA  TYR A 164     -12.735  10.806 -17.201  1.00 75.38           H
ATOM   2388  CB  TYR A 164     -12.827   8.947 -18.390  1.00 75.38           C
ATOM   2389 1HB  TYR A 164     -12.234   8.550 -19.213  1.00 75.38           H
ATOM   2390 2HB  TYR A 164     -12.900   8.159 -17.640  1.00 75.38           H
ATOM   2391  CG  TYR A 164     -14.231   9.274 -18.903  1.00 75.38           C
ATOM   2392  CD1 TYR A 164     -15.181   9.778 -18.039  1.00 75.38           C
ATOM   2393  HD1 TYR A 164     -14.932   9.942 -16.990  1.00 75.38           H
ATOM   2394  CD2 TYR A 164     -14.546   9.066 -20.230  1.00 75.38           C
ATOM   2395  HD2 TYR A 164     -13.795   8.668 -20.913  1.00 75.38           H
ATOM   2396  CE1 TYR A 164     -16.503  10.085 -18.522  1.00 75.38           C
ATOM   2397  HE1 TYR A 164     -17.263  10.483 -17.850  1.00 75.38           H
ATOM   2398  CE2 TYR A 164     -15.867   9.373 -20.713  1.00 75.38           C
ATOM   2399  HE2 TYR A 164     -16.129   9.213 -21.759  1.00 75.38           H
ATOM   2400  CZ  TYR A 164     -16.780   9.868 -19.835  1.00 75.38           C
ATOM   2401  OH  TYR A 164     -18.028  10.159 -20.291  1.00 75.38           O
ATOM   2402  HH  TYR A 164     -18.588  10.522 -19.547  1.00 75.38           H
ATOM   2403  HN  TYR A 164     -11.802  10.542 -19.805  1.00 75.38           H
ATOM   2404  N   SER A 165      -9.858   9.276 -17.525  1.00 86.19           N
ATOM   2405  CA  SER A 165      -8.714   8.745 -16.804  1.00 86.19           C
ATOM   2406  C   SER A 165      -8.186   9.791 -15.819  1.00 86.19           C
ATOM   2407  O   SER A 165      -7.744   9.449 -14.723  1.00 86.19           O
ATOM   2408  HA  SER A 165      -9.089   7.872 -16.270  1.00 86.19           H
ATOM   2409  CB  SER A 165      -7.606   8.316 -17.767  1.00 86.19           C
ATOM   2410 1HB  SER A 165      -6.890   7.687 -17.239  1.00 86.19           H
ATOM   2411 2HB  SER A 165      -8.034   7.711 -18.566  1.00 86.19           H
ATOM   2412  OG  SER A 165      -6.927   9.435 -18.333  1.00 86.19           O
ATOM   2413  HG  SER A 165      -7.588  10.137 -18.599  1.00 86.19           H
ATOM   2414  HN  SER A 165      -9.739   9.345 -18.515  1.00 86.19           H
ATOM   2415  N   LYS A 166      -8.249  11.044 -16.245  1.00 83.44           N
ATOM   2416  CA  LYS A 166      -7.813  12.144 -15.402  1.00 83.44           C
ATOM   2417  C   LYS A 166      -8.760  12.270 -14.207  1.00 83.44           C
ATOM   2418  O   LYS A 166      -8.314  12.383 -13.066  1.00 83.44           O
ATOM   2419  HA  LYS A 166      -6.819  11.897 -15.030  1.00 83.44           H
ATOM   2420  CB  LYS A 166      -7.684  13.429 -16.222  1.00 83.44           C
ATOM   2421 1HB  LYS A 166      -8.602  13.601 -16.783  1.00 83.44           H
ATOM   2422 2HB  LYS A 166      -7.555  14.280 -15.553  1.00 83.44           H
ATOM   2423  CG  LYS A 166      -6.499  13.347 -17.186  1.00 83.44           C
ATOM   2424 1HG  LYS A 166      -5.582  13.160 -16.626  1.00 83.44           H
ATOM   2425 2HG  LYS A 166      -6.635  12.505 -17.865  1.00 83.44           H
ATOM   2426  CD  LYS A 166      -6.356  14.640 -17.990  1.00 83.44           C
ATOM   2427 1HD  LYS A 166      -7.259  14.810 -18.577  1.00 83.44           H
ATOM   2428 2HD  LYS A 166      -6.254  15.486 -17.311  1.00 83.44           H
ATOM   2429  CE  LYS A 166      -5.142  14.577 -18.920  1.00 83.44           C
ATOM   2430 1HE  LYS A 166      -4.248  14.338 -18.344  1.00 83.44           H
ATOM   2431 2HE  LYS A 166      -5.276  13.777 -19.648  1.00 83.44           H
ATOM   2432  NZ  LYS A 166      -4.958  15.867 -19.621  1.00 83.44           N
ATOM   2433 1HZ  LYS A 166      -4.157  15.805 -20.239  1.00 83.44           H
ATOM   2434 2HZ  LYS A 166      -5.788  16.079 -20.163  1.00 83.44           H
ATOM   2435 3HZ  LYS A 166      -4.803  16.603 -18.940  1.00 83.44           H
ATOM   2436  HN  LYS A 166      -8.589  11.311 -17.147  1.00 83.44           H
ATOM   2437  N   MET A 167     -10.050  12.246 -14.509  1.00 85.06           N
ATOM   2438  CA  MET A 167     -11.063  12.399 -13.479  1.00 85.06           C
ATOM   2439  C   MET A 167     -10.968  11.275 -12.445  1.00 85.06           C
ATOM   2440  O   MET A 167     -11.028  11.526 -11.243  1.00 85.06           O
ATOM   2441  HA  MET A 167     -10.856  13.358 -13.003  1.00 85.06           H
ATOM   2442  CB  MET A 167     -12.451  12.386 -14.122  1.00 85.06           C
ATOM   2443 1HB  MET A 167     -12.546  11.517 -14.773  1.00 85.06           H
ATOM   2444 2HB  MET A 167     -13.213  12.288 -13.348  1.00 85.06           H
ATOM   2445  CG  MET A 167     -12.695  13.663 -14.928  1.00 85.06           C
ATOM   2446 1HG  MET A 167     -12.596  14.535 -14.281  1.00 85.06           H
ATOM   2447 2HG  MET A 167     -11.941  13.759 -15.709  1.00 85.06           H
ATOM   2448  SD  MET A 167     -14.325  13.625 -15.655  1.00 85.06           S
ATOM   2449  CE  MET A 167     -14.454  15.316 -16.214  1.00 85.06           C
ATOM   2450 1HE  MET A 167     -14.365  15.988 -15.361  1.00 85.06           H
ATOM   2451 2HE  MET A 167     -13.656  15.525 -16.926  1.00 85.06           H
ATOM   2452 3HE  MET A 167     -15.420  15.466 -16.696  1.00 85.06           H
ATOM   2453  HN  MET A 167     -10.405  12.125 -15.436  1.00 85.06           H
ATOM   2454  N   VAL A 168     -10.822  10.059 -12.952  1.00 92.48           N
ATOM   2455  CA  VAL A 168     -10.764   8.891 -12.089  1.00 92.48           C
ATOM   2456  C   VAL A 168      -9.566   9.018 -11.146  1.00 92.48           C
ATOM   2457  O   VAL A 168      -9.672   8.718  -9.958  1.00 92.48           O
ATOM   2458  HA  VAL A 168     -11.677   8.875 -11.495  1.00 92.48           H
ATOM   2459  CB  VAL A 168     -10.726   7.617 -12.936  1.00 92.48           C
ATOM   2460  HB  VAL A 168      -9.919   7.720 -13.661  1.00 92.48           H
ATOM   2461  CG1 VAL A 168     -10.427   6.392 -12.070  1.00 92.48           C
ATOM   2462 1HG1 VAL A 168      -9.459   6.518 -11.585  1.00 92.48           H
ATOM   2463 2HG1 VAL A 168     -11.202   6.285 -11.311  1.00 92.48           H
ATOM   2464 3HG1 VAL A 168     -10.406   5.501 -12.696  1.00 92.48           H
ATOM   2465  CG2 VAL A 168     -12.033   7.435 -13.710  1.00 92.48           C
ATOM   2466 1HG2 VAL A 168     -12.865   7.364 -13.008  1.00 92.48           H
ATOM   2467 2HG2 VAL A 168     -12.187   8.289 -14.370  1.00 92.48           H
ATOM   2468 3HG2 VAL A 168     -11.980   6.522 -14.303  1.00 92.48           H
ATOM   2469  HN  VAL A 168     -10.743   9.867 -13.930  1.00 92.48           H
ATOM   2470  N   CYS A 169      -8.453   9.462 -11.711  1.00 93.57           N
ATOM   2471  CA  CYS A 169      -7.234   9.624 -10.938  1.00 93.57           C
ATOM   2472  C   CYS A 169      -7.508  10.624  -9.813  1.00 93.57           C
ATOM   2473  O   CYS A 169      -7.154  10.381  -8.660  1.00 93.57           O
ATOM   2474  HA  CYS A 169      -6.987   8.643 -10.532  1.00 93.57           H
ATOM   2475  CB  CYS A 169      -6.060  10.062 -11.816  1.00 93.57           C
ATOM   2476 1HB  CYS A 169      -6.358  10.903 -12.443  1.00 93.57           H
ATOM   2477 2HB  CYS A 169      -5.236  10.406 -11.191  1.00 93.57           H
ATOM   2478  SG  CYS A 169      -5.508   8.667 -12.864  1.00 93.57           S
ATOM   2479  HG  CYS A 169      -6.494   8.761 -13.751  1.00 93.57           H
ATOM   2480  HN  CYS A 169      -8.376   9.708 -12.678  1.00 93.57           H
ATOM   2481  N   PHE A 170      -8.138  11.729 -10.186  1.00 93.07           N
ATOM   2482  CA  PHE A 170      -8.438  12.780  -9.229  1.00 93.07           C
ATOM   2483  C   PHE A 170      -9.329  12.256  -8.101  1.00 93.07           C
ATOM   2484  O   PHE A 170      -9.072  12.521  -6.928  1.00 93.07           O
ATOM   2485  HA  PHE A 170      -7.489  13.118  -8.812  1.00 93.07           H
ATOM   2486  CB  PHE A 170      -9.187  13.876  -9.989  1.00 93.07           C
ATOM   2487 1HB  PHE A 170      -8.575  14.207 -10.827  1.00 93.07           H
ATOM   2488 2HB  PHE A 170     -10.101  13.454 -10.408  1.00 93.07           H
ATOM   2489  CG  PHE A 170      -9.551  15.090  -9.131  1.00 93.07           C
ATOM   2490  CD1 PHE A 170     -10.824  15.246  -8.678  1.00 93.07           C
ATOM   2491  HD1 PHE A 170     -11.585  14.505  -8.925  1.00 93.07           H
ATOM   2492  CD2 PHE A 170      -8.602  16.013  -8.822  1.00 93.07           C
ATOM   2493  HD2 PHE A 170      -7.581  15.888  -9.185  1.00 93.07           H
ATOM   2494  CE1 PHE A 170     -11.161  16.372  -7.882  1.00 93.07           C
ATOM   2495  HE1 PHE A 170     -12.181  16.497  -7.519  1.00 93.07           H
ATOM   2496  CE2 PHE A 170      -8.939  17.140  -8.026  1.00 93.07           C
ATOM   2497  HE2 PHE A 170      -8.178  17.880  -7.779  1.00 93.07           H
ATOM   2498  CZ  PHE A 170     -10.212  17.295  -7.573  1.00 93.07           C
ATOM   2499  HZ  PHE A 170     -10.471  18.160  -6.962  1.00 93.07           H
ATOM   2500  HN  PHE A 170      -8.441  11.910 -11.122  1.00 93.07           H
ATOM   2501  N   THR A 171     -10.360  11.523  -8.496  1.00 92.93           N
ATOM   2502  CA  THR A 171     -11.303  10.978  -7.535  1.00 92.93           C
ATOM   2503  C   THR A 171     -10.583  10.064  -6.541  1.00 92.93           C
ATOM   2504  O   THR A 171     -10.898  10.064  -5.352  1.00 92.93           O
ATOM   2505  HA  THR A 171     -11.725  11.803  -6.962  1.00 92.93           H
ATOM   2506  CB  THR A 171     -12.416  10.273  -8.312  1.00 92.93           C
ATOM   2507  HB  THR A 171     -12.041   9.373  -8.799  1.00 92.93           H
ATOM   2508  OG1 THR A 171     -12.921  11.279  -9.185  1.00 92.93           O
ATOM   2509  HG1 THR A 171     -12.446  11.240 -10.064  1.00 92.93           H
ATOM   2510  CG2 THR A 171     -13.611   9.913  -7.427  1.00 92.93           C
ATOM   2511 1HG2 THR A 171     -14.028  10.822  -6.993  1.00 92.93           H
ATOM   2512 2HG2 THR A 171     -13.285   9.246  -6.629  1.00 92.93           H
ATOM   2513 3HG2 THR A 171     -14.372   9.415  -8.028  1.00 92.93           H
ATOM   2514  HN  THR A 171     -10.554  11.300  -9.452  1.00 92.93           H
ATOM   2515  N   ILE A 172      -9.630   9.307  -7.065  1.00 93.46           N
ATOM   2516  CA  ILE A 172      -8.886   8.367  -6.245  1.00 93.46           C
ATOM   2517  C   ILE A 172      -8.105   9.135  -5.177  1.00 93.46           C
ATOM   2518  O   ILE A 172      -8.106   8.754  -4.007  1.00 93.46           O
ATOM   2519  HA  ILE A 172      -9.610   7.722  -5.747  1.00 93.46           H
ATOM   2520  CB  ILE A 172      -8.009   7.469  -7.121  1.00 93.46           C
ATOM   2521  HB  ILE A 172      -7.516   8.095  -7.865  1.00 93.46           H
ATOM   2522  CG1 ILE A 172      -8.857   6.447  -7.880  1.00 93.46           C
ATOM   2523 1HG1 ILE A 172      -9.247   5.704  -7.185  1.00 93.46           H
ATOM   2524 2HG1 ILE A 172      -9.716   6.945  -8.330  1.00 93.46           H
ATOM   2525  CG2 ILE A 172      -6.910   6.800  -6.293  1.00 93.46           C
ATOM   2526 1HG2 ILE A 172      -6.281   7.565  -5.837  1.00 93.46           H
ATOM   2527 2HG2 ILE A 172      -7.364   6.190  -5.512  1.00 93.46           H
ATOM   2528 3HG2 ILE A 172      -6.302   6.168  -6.940  1.00 93.46           H
ATOM   2529  CD1 ILE A 172      -8.035   5.753  -8.968  1.00 93.46           C
ATOM   2530 1HD1 ILE A 172      -7.667   6.496  -9.675  1.00 93.46           H
ATOM   2531 2HD1 ILE A 172      -7.191   5.236  -8.512  1.00 93.46           H
ATOM   2532 3HD1 ILE A 172      -8.662   5.032  -9.493  1.00 93.46           H
ATOM   2533  HN  ILE A 172      -9.365   9.329  -8.029  1.00 93.46           H
ATOM   2534  N   TRP A 173      -7.457  10.203  -5.617  1.00 91.90           N
ATOM   2535  CA  TRP A 173      -6.601  10.976  -4.733  1.00 91.90           C
ATOM   2536  C   TRP A 173      -7.478  11.581  -3.635  1.00 91.90           C
ATOM   2537  O   TRP A 173      -7.118  11.548  -2.459  1.00 91.90           O
ATOM   2538  HA  TRP A 173      -5.872  10.295  -4.295  1.00 91.90           H
ATOM   2539  CB  TRP A 173      -5.812  12.029  -5.515  1.00 91.90           C
ATOM   2540 1HB  TRP A 173      -6.483  12.520  -6.220  1.00 91.90           H
ATOM   2541 2HB  TRP A 173      -5.461  12.794  -4.823  1.00 91.90           H
ATOM   2542  CG  TRP A 173      -4.614  11.465  -6.282  1.00 91.90           C
ATOM   2543  CD1 TRP A 173      -4.453  11.372  -7.609  1.00 91.90           C
ATOM   2544  HD1 TRP A 173      -5.191  11.700  -8.341  1.00 91.90           H
ATOM   2545  CD2 TRP A 173      -3.407  10.919  -5.709  1.00 91.90           C
ATOM   2546  NE1 TRP A 173      -3.236  10.807  -7.932  1.00 91.90           N
ATOM   2547  HE1 TRP A 173      -2.890  10.634  -8.854  1.00 91.90           H
ATOM   2548  CE2 TRP A 173      -2.580  10.523  -6.740  1.00 91.90           C
ATOM   2549  CE3 TRP A 173      -3.027  10.765  -4.364  1.00 91.90           C
ATOM   2550  HE3 TRP A 173      -3.662  11.070  -3.533  1.00 91.90           H
ATOM   2551  CZ2 TRP A 173      -1.321   9.947  -6.535  1.00 91.90           C
ATOM   2552  HZ2 TRP A 173      -0.686   9.642  -7.367  1.00 91.90           H
ATOM   2553  CZ3 TRP A 173      -1.765  10.187  -4.176  1.00 91.90           C
ATOM   2554  HZ3 TRP A 173      -1.421  10.045  -3.151  1.00 91.90           H
ATOM   2555  CH2 TRP A 173      -0.921   9.783  -5.203  1.00 91.90           C
ATOM   2556  HH2 TRP A 173       0.048   9.341  -4.973  1.00 91.90           H
ATOM   2557  HN  TRP A 173      -7.509  10.542  -6.557  1.00 91.90           H
ATOM   2558  N   VAL A 174      -8.613  12.119  -4.058  1.00 95.29           N
ATOM   2559  CA  VAL A 174      -9.533  12.751  -3.128  1.00 95.29           C
ATOM   2560  C   VAL A 174     -10.007  11.718  -2.104  1.00 95.29           C
ATOM   2561  O   VAL A 174     -10.036  11.994  -0.906  1.00 95.29           O
ATOM   2562  HA  VAL A 174      -8.986  13.536  -2.606  1.00 95.29           H
ATOM   2563  CB  VAL A 174     -10.684  13.405  -3.894  1.00 95.29           C
ATOM   2564  HB  VAL A 174     -11.130  12.649  -4.541  1.00 95.29           H
ATOM   2565  CG1 VAL A 174     -11.769  13.902  -2.936  1.00 95.29           C
ATOM   2566 1HG1 VAL A 174     -12.162  13.061  -2.365  1.00 95.29           H
ATOM   2567 2HG1 VAL A 174     -11.342  14.636  -2.253  1.00 95.29           H
ATOM   2568 3HG1 VAL A 174     -12.575  14.362  -3.507  1.00 95.29           H
ATOM   2569  CG2 VAL A 174     -10.176  14.542  -4.783  1.00 95.29           C
ATOM   2570 1HG2 VAL A 174      -9.693  15.299  -4.164  1.00 95.29           H
ATOM   2571 2HG2 VAL A 174      -9.457  14.148  -5.501  1.00 95.29           H
ATOM   2572 3HG2 VAL A 174     -11.014  14.989  -5.317  1.00 95.29           H
ATOM   2573  HN  VAL A 174      -8.906  12.127  -5.014  1.00 95.29           H
ATOM   2574  N   LEU A 175     -10.369  10.549  -2.614  1.00 90.28           N
ATOM   2575  CA  LEU A 175     -10.906   9.497  -1.768  1.00 90.28           C
ATOM   2576  C   LEU A 175      -9.845   9.079  -0.747  1.00 90.28           C
ATOM   2577  O   LEU A 175     -10.138   8.954   0.441  1.00 90.28           O
ATOM   2578  HA  LEU A 175     -11.757   9.914  -1.230  1.00 90.28           H
ATOM   2579  CB  LEU A 175     -11.430   8.340  -2.619  1.00 90.28           C
ATOM   2580 1HB  LEU A 175     -12.189   8.729  -3.298  1.00 90.28           H
ATOM   2581 2HB  LEU A 175     -10.612   7.969  -3.236  1.00 90.28           H
ATOM   2582  CG  LEU A 175     -12.029   7.160  -1.852  1.00 90.28           C
ATOM   2583  HG  LEU A 175     -11.292   6.815  -1.126  1.00 90.28           H
ATOM   2584  CD1 LEU A 175     -13.270   7.590  -1.066  1.00 90.28           C
ATOM   2585 1HD1 LEU A 175     -12.997   8.368  -0.354  1.00 90.28           H
ATOM   2586 2HD1 LEU A 175     -14.021   7.975  -1.756  1.00 90.28           H
ATOM   2587 3HD1 LEU A 175     -13.676   6.732  -0.530  1.00 90.28           H
ATOM   2588  CD2 LEU A 175     -12.322   5.987  -2.790  1.00 90.28           C
ATOM   2589 1HD2 LEU A 175     -13.032   6.303  -3.555  1.00 90.28           H
ATOM   2590 2HD2 LEU A 175     -11.396   5.662  -3.265  1.00 90.28           H
ATOM   2591 3HD2 LEU A 175     -12.747   5.162  -2.218  1.00 90.28           H
ATOM   2592  HN  LEU A 175     -10.299  10.317  -3.584  1.00 90.28           H
ATOM   2593  N   ALA A 176      -8.636   8.874  -1.248  1.00 94.89           N
ATOM   2594  CA  ALA A 176      -7.551   8.392  -0.411  1.00 94.89           C
ATOM   2595  C   ALA A 176      -7.271   9.414   0.693  1.00 94.89           C
ATOM   2596  O   ALA A 176      -6.993   9.043   1.832  1.00 94.89           O
ATOM   2597  HA  ALA A 176      -7.874   7.456   0.046  1.00 94.89           H
ATOM   2598  CB  ALA A 176      -6.320   8.118  -1.277  1.00 94.89           C
ATOM   2599 1HB  ALA A 176      -6.563   7.364  -2.026  1.00 94.89           H
ATOM   2600 2HB  ALA A 176      -6.014   9.039  -1.774  1.00 94.89           H
ATOM   2601 3HB  ALA A 176      -5.506   7.757  -0.648  1.00 94.89           H
ATOM   2602  HN  ALA A 176      -8.393   9.031  -2.205  1.00 94.89           H
ATOM   2603  N   ALA A 177      -7.356  10.682   0.316  1.00 94.82           N
ATOM   2604  CA  ALA A 177      -7.087  11.760   1.253  1.00 94.82           C
ATOM   2605  C   ALA A 177      -8.104  11.703   2.394  1.00 94.82           C
ATOM   2606  O   ALA A 177      -7.738  11.817   3.563  1.00 94.82           O
ATOM   2607  HA  ALA A 177      -6.088  11.605   1.660  1.00 94.82           H
ATOM   2608  CB  ALA A 177      -7.116  13.098   0.512  1.00 94.82           C
ATOM   2609 1HB  ALA A 177      -6.355  13.098  -0.269  1.00 94.82           H
ATOM   2610 2HB  ALA A 177      -8.098  13.244   0.063  1.00 94.82           H
ATOM   2611 3HB  ALA A 177      -6.914  13.907   1.215  1.00 94.82           H
ATOM   2612  HN  ALA A 177      -7.601  10.975  -0.607  1.00 94.82           H
ATOM   2613  N   ALA A 178      -9.362  11.528   2.016  1.00 95.12           N
ATOM   2614  CA  ALA A 178     -10.442  11.517   2.988  1.00 95.12           C
ATOM   2615  C   ALA A 178     -10.247  10.342   3.947  1.00 95.12           C
ATOM   2616  O   ALA A 178     -10.550  10.448   5.135  1.00 95.12           O
ATOM   2617  HA  ALA A 178     -10.389  12.448   3.552  1.00 95.12           H
ATOM   2618  CB  ALA A 178     -11.785  11.458   2.258  1.00 95.12           C
ATOM   2619 1HB  ALA A 178     -11.887  12.330   1.612  1.00 95.12           H
ATOM   2620 2HB  ALA A 178     -11.831  10.552   1.655  1.00 95.12           H
ATOM   2621 3HB  ALA A 178     -12.595  11.450   2.988  1.00 95.12           H
ATOM   2622  HN  ALA A 178      -9.647  11.394   1.066  1.00 95.12           H
ATOM   2623  N   LEU A 179      -9.743   9.247   3.397  1.00 91.99           N
ATOM   2624  CA  LEU A 179      -9.573   8.030   4.172  1.00 91.99           C
ATOM   2625  C   LEU A 179      -8.407   8.209   5.146  1.00 91.99           C
ATOM   2626  O   LEU A 179      -8.162   7.350   5.992  1.00 91.99           O
ATOM   2627  HA  LEU A 179     -10.485   7.880   4.749  1.00 91.99           H
ATOM   2628  CB  LEU A 179      -9.421   6.822   3.245  1.00 91.99           C
ATOM   2629 1HB  LEU A 179      -8.604   7.021   2.552  1.00 91.99           H
ATOM   2630 2HB  LEU A 179      -9.125   5.962   3.847  1.00 91.99           H
ATOM   2631  CG  LEU A 179     -10.660   6.439   2.433  1.00 91.99           C
ATOM   2632  HG  LEU A 179     -11.001   7.322   1.894  1.00 91.99           H
ATOM   2633  CD1 LEU A 179     -10.322   5.374   1.388  1.00 91.99           C
ATOM   2634 1HD1 LEU A 179      -9.564   5.760   0.707  1.00 91.99           H
ATOM   2635 2HD1 LEU A 179      -9.942   4.482   1.887  1.00 91.99           H
ATOM   2636 3HD1 LEU A 179     -11.220   5.120   0.825  1.00 91.99           H
ATOM   2637  CD2 LEU A 179     -11.802   5.999   3.351  1.00 91.99           C
ATOM   2638 1HD2 LEU A 179     -11.487   5.135   3.936  1.00 91.99           H
ATOM   2639 2HD2 LEU A 179     -12.064   6.817   4.023  1.00 91.99           H
ATOM   2640 3HD2 LEU A 179     -12.670   5.732   2.748  1.00 91.99           H
ATOM   2641  HN  LEU A 179      -9.453   9.184   2.442  1.00 91.99           H
ATOM   2642  N   CYS A 180      -7.718   9.330   4.994  1.00 91.07           N
ATOM   2643  CA  CYS A 180      -6.542   9.601   5.804  1.00 91.07           C
ATOM   2644  C   CYS A 180      -6.954  10.518   6.957  1.00 91.07           C
ATOM   2645  O   CYS A 180      -6.129  10.874   7.797  1.00 91.07           O
ATOM   2646  HA  CYS A 180      -6.192   8.640   6.179  1.00 91.07           H
ATOM   2647  CB  CYS A 180      -5.409  10.205   4.971  1.00 91.07           C
ATOM   2648 1HB  CYS A 180      -5.743  11.132   4.506  1.00 91.07           H
ATOM   2649 2HB  CYS A 180      -4.568  10.458   5.616  1.00 91.07           H
ATOM   2650  SG  CYS A 180      -4.876   9.018   3.685  1.00 91.07           S
ATOM   2651  HG  CYS A 180      -6.035   8.989   3.034  1.00 91.07           H
ATOM   2652  HN  CYS A 180      -7.950  10.045   4.334  1.00 91.07           H
ATOM   2653  N   ILE A 181      -8.230  10.874   6.962  1.00 90.97           N
ATOM   2654  CA  ILE A 181      -8.749  11.790   7.963  1.00 90.97           C
ATOM   2655  C   ILE A 181      -8.449  11.236   9.358  1.00 90.97           C
ATOM   2656  O   ILE A 181      -7.959  11.958  10.224  1.00 90.97           O
ATOM   2657  HA  ILE A 181      -8.219  12.735   7.847  1.00 90.97           H
ATOM   2658  CB  ILE A 181     -10.233  12.068   7.718  1.00 90.97           C
ATOM   2659  HB  ILE A 181     -10.738  11.115   7.561  1.00 90.97           H
ATOM   2660  CG1 ILE A 181     -10.432  12.900   6.449  1.00 90.97           C
ATOM   2661 1HG1 ILE A 181     -10.010  13.894   6.591  1.00 90.97           H
ATOM   2662 2HG1 ILE A 181      -9.892  12.440   5.620  1.00 90.97           H
ATOM   2663  CG2 ILE A 181     -10.877  12.725   8.940  1.00 90.97           C
ATOM   2664 1HG2 ILE A 181     -10.784  12.062   9.800  1.00 90.97           H
ATOM   2665 2HG2 ILE A 181     -10.374  13.669   9.153  1.00 90.97           H
ATOM   2666 3HG2 ILE A 181     -11.932  12.912   8.739  1.00 90.97           H
ATOM   2667  CD1 ILE A 181     -11.916  13.015   6.096  1.00 90.97           C
ATOM   2668 1HD1 ILE A 181     -12.329  12.020   5.931  1.00 90.97           H
ATOM   2669 2HD1 ILE A 181     -12.448  13.497   6.917  1.00 90.97           H
ATOM   2670 3HD1 ILE A 181     -12.029  13.611   5.190  1.00 90.97           H
ATOM   2671  HN  ILE A 181      -8.904  10.548   6.298  1.00 90.97           H
ATOM   2672  N   PRO A 182      -8.738   9.950   9.599  1.00 92.16           N
ATOM   2673  CA  PRO A 182      -8.505   9.359  10.920  1.00 92.16           C
ATOM   2674  C   PRO A 182      -7.082   9.578  11.406  1.00 92.16           C
ATOM   2675  O   PRO A 182      -6.866   9.933  12.564  1.00 92.16           O
ATOM   2676  HA  PRO A 182      -9.138   9.843  11.663  1.00 92.16           H
ATOM   2677  CB  PRO A 182      -8.813   7.875  10.712  1.00 92.16           C
ATOM   2678 1HB  PRO A 182      -7.917   7.313  10.448  1.00 92.16           H
ATOM   2679 2HB  PRO A 182      -9.219   7.419  11.615  1.00 92.16           H
ATOM   2680  CG  PRO A 182      -9.829   7.880   9.577  1.00 92.16           C
ATOM   2681 1HG  PRO A 182      -9.884   6.913   9.078  1.00 92.16           H
ATOM   2682 2HG  PRO A 182     -10.835   8.098   9.935  1.00 92.16           H
ATOM   2683  CD  PRO A 182      -9.303   8.969   8.655  1.00 92.16           C
ATOM   2684 1HD  PRO A 182      -8.545   8.588   7.971  1.00 92.16           H
ATOM   2685 2HD  PRO A 182     -10.096   9.397   8.041  1.00 92.16           H
ATOM   2686  N   GLU A 183      -6.140   9.357  10.501  1.00 88.61           N
ATOM   2687  CA  GLU A 183      -4.732   9.462  10.844  1.00 88.61           C
ATOM   2688  C   GLU A 183      -4.395  10.891  11.271  1.00 88.61           C
ATOM   2689  O   GLU A 183      -3.632  11.098  12.214  1.00 88.61           O
ATOM   2690  HA  GLU A 183      -4.588   8.781  11.683  1.00 88.61           H
ATOM   2691  CB  GLU A 183      -3.849   9.015   9.678  1.00 88.61           C
ATOM   2692 1HB  GLU A 183      -4.300   9.326   8.735  1.00 88.61           H
ATOM   2693 2HB  GLU A 183      -2.837   9.395   9.817  1.00 88.61           H
ATOM   2694  CG  GLU A 183      -3.734   7.490   9.630  1.00 88.61           C
ATOM   2695 1HG  GLU A 183      -3.018   7.199   8.861  1.00 88.61           H
ATOM   2696 2HG  GLU A 183      -3.348   7.121  10.580  1.00 88.61           H
ATOM   2697  CD  GLU A 183      -5.092   6.847   9.340  1.00 88.61           C
ATOM   2698  OE1 GLU A 183      -5.253   5.666   9.719  1.00 88.61           O
ATOM   2699  OE2 GLU A 183      -5.938   7.550   8.746  1.00 88.61           O
ATOM   2700  HN  GLU A 183      -6.326   9.112   9.549  1.00 88.61           H
ATOM   2701  N   ILE A 184      -4.979  11.842  10.557  1.00 90.11           N
ATOM   2702  CA  ILE A 184      -4.694  13.245  10.802  1.00 90.11           C
ATOM   2703  C   ILE A 184      -5.103  13.602  12.232  1.00 90.11           C
ATOM   2704  O   ILE A 184      -4.409  14.357  12.911  1.00 90.11           O
ATOM   2705  HA  ILE A 184      -3.616  13.381  10.708  1.00 90.11           H
ATOM   2706  CB  ILE A 184      -5.355  14.121   9.736  1.00 90.11           C
ATOM   2707  HB  ILE A 184      -6.413  13.862   9.689  1.00 90.11           H
ATOM   2708  CG1 ILE A 184      -4.760  13.846   8.354  1.00 90.11           C
ATOM   2709 1HG1 ILE A 184      -3.739  14.224   8.312  1.00 90.11           H
ATOM   2710 2HG1 ILE A 184      -4.709  12.770   8.184  1.00 90.11           H
ATOM   2711  CG2 ILE A 184      -5.270  15.602  10.113  1.00 90.11           C
ATOM   2712 1HG2 ILE A 184      -5.777  15.765  11.063  1.00 90.11           H
ATOM   2713 2HG2 ILE A 184      -4.223  15.893  10.205  1.00 90.11           H
ATOM   2714 3HG2 ILE A 184      -5.747  16.202   9.338  1.00 90.11           H
ATOM   2715  CD1 ILE A 184      -5.599  14.503   7.255  1.00 90.11           C
ATOM   2716 1HD1 ILE A 184      -6.613  14.104   7.285  1.00 90.11           H
ATOM   2717 2HD1 ILE A 184      -5.627  15.580   7.415  1.00 90.11           H
ATOM   2718 3HD1 ILE A 184      -5.154  14.291   6.283  1.00 90.11           H
ATOM   2719  HN  ILE A 184      -5.636  11.666   9.823  1.00 90.11           H
ATOM   2720  N   LEU A 185      -6.230  13.042  12.649  1.00 90.61           N
ATOM   2721  CA  LEU A 185      -6.854  13.453  13.895  1.00 90.61           C
ATOM   2722  C   LEU A 185      -6.112  12.809  15.068  1.00 90.61           C
ATOM   2723  O   LEU A 185      -5.749  13.490  16.026  1.00 90.61           O
ATOM   2724  HA  LEU A 185      -6.749  14.535  13.972  1.00 90.61           H
ATOM   2725  CB  LEU A 185      -8.352  13.144  13.871  1.00 90.61           C
ATOM   2726 1HB  LEU A 185      -8.482  12.086  13.642  1.00 90.61           H
ATOM   2727 2HB  LEU A 185      -8.752  13.305  14.872  1.00 90.61           H
ATOM   2728  CG  LEU A 185      -9.189  13.957  12.881  1.00 90.61           C
ATOM   2729  HG  LEU A 185      -8.808  13.769  11.877  1.00 90.61           H
ATOM   2730  CD1 LEU A 185     -10.652  13.509  12.901  1.00 90.61           C
ATOM   2731 1HD1 LEU A 185     -10.713  12.456  12.628  1.00 90.61           H
ATOM   2732 2HD1 LEU A 185     -11.061  13.649  13.902  1.00 90.61           H
ATOM   2733 3HD1 LEU A 185     -11.224  14.103  12.189  1.00 90.61           H
ATOM   2734  CD2 LEU A 185      -9.045  15.458  13.145  1.00 90.61           C
ATOM   2735 1HD2 LEU A 185      -9.384  15.683  14.156  1.00 90.61           H
ATOM   2736 2HD2 LEU A 185      -8.000  15.747  13.039  1.00 90.61           H
ATOM   2737 3HD2 LEU A 185      -9.650  16.012  12.427  1.00 90.61           H
ATOM   2738  HN  LEU A 185      -6.713  12.322  12.151  1.00 90.61           H
ATOM   2739  N   TYR A 186      -5.910  11.505  14.954  1.00 90.82           N
ATOM   2740  CA  TYR A 186      -5.627  10.687  16.122  1.00 90.82           C
ATOM   2741  C   TYR A 186      -4.156  10.266  16.153  1.00 90.82           C
ATOM   2742  O   TYR A 186      -3.725   9.571  17.072  1.00 90.82           O
ATOM   2743  HA  TYR A 186      -5.846  11.280  17.009  1.00 90.82           H
ATOM   2744  CB  TYR A 186      -6.500   9.438  15.983  1.00 90.82           C
ATOM   2745 1HB  TYR A 186      -6.178   8.878  15.105  1.00 90.82           H
ATOM   2746 2HB  TYR A 186      -6.337   8.795  16.848  1.00 90.82           H
ATOM   2747  CG  TYR A 186      -7.996   9.734  15.860  1.00 90.82           C
ATOM   2748  CD1 TYR A 186      -8.605  10.592  16.753  1.00 90.82           C
ATOM   2749  HD1 TYR A 186      -8.020  11.058  17.546  1.00 90.82           H
ATOM   2750  CD2 TYR A 186      -8.736   9.144  14.856  1.00 90.82           C
ATOM   2751  HD2 TYR A 186      -8.255   8.467  14.150  1.00 90.82           H
ATOM   2752  CE1 TYR A 186     -10.012  10.871  16.638  1.00 90.82           C
ATOM   2753  HE1 TYR A 186     -10.506  11.547  17.337  1.00 90.82           H
ATOM   2754  CE2 TYR A 186     -10.144   9.424  14.740  1.00 90.82           C
ATOM   2755  HE2 TYR A 186     -10.740   8.964  13.952  1.00 90.82           H
ATOM   2756  CZ  TYR A 186     -10.713  10.273  15.637  1.00 90.82           C
ATOM   2757  OH  TYR A 186     -12.042  10.537  15.528  1.00 90.82           O
ATOM   2758  HH  TYR A 186     -12.440   9.992  14.790  1.00 90.82           H
ATOM   2759  HN  TYR A 186      -5.936  11.008  14.087  1.00 90.82           H
ATOM   2760  N   SER A 187      -3.426  10.704  15.138  1.00 91.32           N
ATOM   2761  CA  SER A 187      -1.983  10.537  15.126  1.00 91.32           C
ATOM   2762  C   SER A 187      -1.345  11.427  16.195  1.00 91.32           C
ATOM   2763  O   SER A 187      -1.523  12.644  16.182  1.00 91.32           O
ATOM   2764  HA  SER A 187      -1.813   9.485  15.353  1.00 91.32           H
ATOM   2765  CB  SER A 187      -1.402  10.861  13.749  1.00 91.32           C
ATOM   2766 1HB  SER A 187      -1.683  11.876  13.466  1.00 91.32           H
ATOM   2767 2HB  SER A 187      -0.313  10.835  13.799  1.00 91.32           H
ATOM   2768  OG  SER A 187      -1.853   9.949  12.751  1.00 91.32           O
ATOM   2769  HG  SER A 187      -2.436  10.424  12.092  1.00 91.32           H
ATOM   2770  HN  SER A 187      -3.805  11.165  14.335  1.00 91.32           H
ATOM   2771  N   GLN A 188      -0.614  10.786  17.094  1.00 84.91           N
ATOM   2772  CA  GLN A 188       0.019  11.499  18.191  1.00 84.91           C
ATOM   2773  C   GLN A 188       1.382  10.882  18.509  1.00 84.91           C
ATOM   2774  O   GLN A 188       1.673   9.761  18.094  1.00 84.91           O
ATOM   2775  HA  GLN A 188       0.149  12.521  17.835  1.00 84.91           H
ATOM   2776  CB  GLN A 188      -0.880  11.509  19.429  1.00 84.91           C
ATOM   2777 1HB  GLN A 188      -1.009  10.492  19.799  1.00 84.91           H
ATOM   2778 2HB  GLN A 188      -0.402  12.080  20.225  1.00 84.91           H
ATOM   2779  CG  GLN A 188      -2.247  12.118  19.109  1.00 84.91           C
ATOM   2780 1HG  GLN A 188      -2.114  13.082  18.618  1.00 84.91           H
ATOM   2781 2HG  GLN A 188      -2.780  11.474  18.409  1.00 84.91           H
ATOM   2782  CD  GLN A 188      -3.079  12.297  20.380  1.00 84.91           C
ATOM   2783  OE1 GLN A 188      -2.598  12.157  21.493  1.00 84.91           O
ATOM   2784  NE2 GLN A 188      -4.350  12.615  20.155  1.00 84.91           N
ATOM   2785 1HE2 GLN A 188      -4.682  12.715  19.217  1.00 84.91           H
ATOM   2786 2HE2 GLN A 188      -4.975  12.753  20.923  1.00 84.91           H
ATOM   2787  HN  GLN A 188      -0.451   9.799  17.082  1.00 84.91           H
ATOM   2788  N   ILE A 189       2.183  11.641  19.243  1.00 88.50           N
ATOM   2789  CA  ILE A 189       3.369  11.087  19.874  1.00 88.50           C
ATOM   2790  C   ILE A 189       3.010  10.590  21.275  1.00 88.50           C
ATOM   2791  O   ILE A 189       2.475  11.343  22.087  1.00 88.50           O
ATOM   2792  HA  ILE A 189       3.688  10.233  19.276  1.00 88.50           H
ATOM   2793  CB  ILE A 189       4.511  12.105  19.855  1.00 88.50           C
ATOM   2794  HB  ILE A 189       4.166  13.013  20.349  1.00 88.50           H
ATOM   2795  CG1 ILE A 189       4.885  12.484  18.421  1.00 88.50           C
ATOM   2796 1HG1 ILE A 189       5.260  11.606  17.895  1.00 88.50           H
ATOM   2797 2HG1 ILE A 189       3.996  12.820  17.887  1.00 88.50           H
ATOM   2798  CG2 ILE A 189       5.716  11.591  20.645  1.00 88.50           C
ATOM   2799 1HG2 ILE A 189       5.423  11.413  21.680  1.00 88.50           H
ATOM   2800 2HG2 ILE A 189       6.071  10.660  20.203  1.00 88.50           H
ATOM   2801 3HG2 ILE A 189       6.513  12.334  20.616  1.00 88.50           H
ATOM   2802  CD1 ILE A 189       5.945  13.586  18.404  1.00 88.50           C
ATOM   2803 1HD1 ILE A 189       5.558  14.471  18.909  1.00 88.50           H
ATOM   2804 2HD1 ILE A 189       6.841  13.237  18.918  1.00 88.50           H
ATOM   2805 3HD1 ILE A 189       6.193  13.837  17.372  1.00 88.50           H
ATOM   2806  HN  ILE A 189       2.033  12.616  19.408  1.00 88.50           H
ATOM   2807  N   LYS A 190       3.320   9.324  21.517  1.00 84.09           N
ATOM   2808  CA  LYS A 190       3.100   8.737  22.828  1.00 84.09           C
ATOM   2809  C   LYS A 190       4.446   8.340  23.437  1.00 84.09           C
ATOM   2810  O   LYS A 190       5.287   7.748  22.761  1.00 84.09           O
ATOM   2811  HA  LYS A 190       2.649   9.504  23.458  1.00 84.09           H
ATOM   2812  CB  LYS A 190       2.101   7.582  22.737  1.00 84.09           C
ATOM   2813 1HB  LYS A 190       1.184   7.925  22.258  1.00 84.09           H
ATOM   2814 2HB  LYS A 190       2.511   6.791  22.108  1.00 84.09           H
ATOM   2815  CG  LYS A 190       1.781   7.023  24.125  1.00 84.09           C
ATOM   2816 1HG  LYS A 190       2.701   6.701  24.612  1.00 84.09           H
ATOM   2817 2HG  LYS A 190       1.349   7.808  24.746  1.00 84.09           H
ATOM   2818  CD  LYS A 190       0.808   5.846  24.031  1.00 84.09           C
ATOM   2819 1HD  LYS A 190      -0.151   6.192  23.644  1.00 84.09           H
ATOM   2820 2HD  LYS A 190       1.189   5.110  23.324  1.00 84.09           H
ATOM   2821  CE  LYS A 190       0.605   5.192  25.399  1.00 84.09           C
ATOM   2822 1HE  LYS A 190       1.567   5.077  25.899  1.00 84.09           H
ATOM   2823 2HE  LYS A 190      -0.008   5.836  26.029  1.00 84.09           H
ATOM   2824  NZ  LYS A 190      -0.044   3.870  25.250  1.00 84.09           N
ATOM   2825 1HZ  LYS A 190      -0.086   3.410  26.153  1.00 84.09           H
ATOM   2826 2HZ  LYS A 190      -0.984   3.994  24.889  1.00 84.09           H
ATOM   2827 3HZ  LYS A 190       0.493   3.301  24.605  1.00 84.09           H
ATOM   2828  HN  LYS A 190       3.714   8.705  20.838  1.00 84.09           H
ATOM   2829  N   GLU A 191       4.609   8.681  24.707  1.00 76.07           N
ATOM   2830  CA  GLU A 191       5.748   8.201  25.470  1.00 76.07           C
ATOM   2831  C   GLU A 191       5.364   6.955  26.271  1.00 76.07           C
ATOM   2832  O   GLU A 191       4.420   6.987  27.059  1.00 76.07           O
ATOM   2833  HA  GLU A 191       6.506   7.945  24.730  1.00 76.07           H
ATOM   2834  CB  GLU A 191       6.294   9.297  26.389  1.00 76.07           C
ATOM   2835 1HB  GLU A 191       5.467   9.816  26.873  1.00 76.07           H
ATOM   2836 2HB  GLU A 191       7.003   8.865  27.094  1.00 76.07           H
ATOM   2837  CG  GLU A 191       7.067  10.348  25.589  1.00 76.07           C
ATOM   2838 1HG  GLU A 191       7.797   9.856  24.947  1.00 76.07           H
ATOM   2839 2HG  GLU A 191       6.382  10.889  24.937  1.00 76.07           H
ATOM   2840  CD  GLU A 191       7.778  11.331  26.521  1.00 76.07           C
ATOM   2841  OE1 GLU A 191       8.550  12.159  25.990  1.00 76.07           O
ATOM   2842  OE2 GLU A 191       7.533  11.233  27.743  1.00 76.07           O
ATOM   2843  HN  GLU A 191       3.981   9.273  25.212  1.00 76.07           H
ATOM   2844  N   GLU A 192       6.114   5.888  26.041  1.00 71.31           N
ATOM   2845  CA  GLU A 192       5.929   4.665  26.803  1.00 71.31           C
ATOM   2846  C   GLU A 192       7.284   4.063  27.179  1.00 71.31           C
ATOM   2847  O   GLU A 192       8.138   3.861  26.317  1.00 71.31           O
ATOM   2848  HA  GLU A 192       5.394   4.963  27.705  1.00 71.31           H
ATOM   2849  CB  GLU A 192       5.079   3.658  26.026  1.00 71.31           C
ATOM   2850 1HB  GLU A 192       4.126   4.114  25.754  1.00 71.31           H
ATOM   2851 2HB  GLU A 192       5.640   3.289  25.168  1.00 71.31           H
ATOM   2852  CG  GLU A 192       4.753   2.436  26.886  1.00 71.31           C
ATOM   2853 1HG  GLU A 192       5.589   1.737  26.863  1.00 71.31           H
ATOM   2854 2HG  GLU A 192       4.622   2.741  27.924  1.00 71.31           H
ATOM   2855  CD  GLU A 192       3.484   1.739  26.390  1.00 71.31           C
ATOM   2856  OE1 GLU A 192       2.809   1.118  27.239  1.00 71.31           O
ATOM   2857  OE2 GLU A 192       3.219   1.842  25.173  1.00 71.31           O
ATOM   2858  HN  GLU A 192       6.837   5.850  25.351  1.00 71.31           H
ATOM   2859  N   SER A 193       7.440   3.794  28.467  1.00 72.12           N
ATOM   2860  CA  SER A 193       8.665   3.190  28.963  1.00 72.12           C
ATOM   2861  C   SER A 193       9.867   4.055  28.580  1.00 72.12           C
ATOM   2862  O   SER A 193      10.960   3.539  28.349  1.00 72.12           O
ATOM   2863  HA  SER A 193       8.550   3.152  30.046  1.00 72.12           H
ATOM   2864  CB  SER A 193       8.838   1.770  28.419  1.00 72.12           C
ATOM   2865 1HB  SER A 193       8.995   1.811  27.342  1.00 72.12           H
ATOM   2866 2HB  SER A 193       9.731   1.321  28.855  1.00 72.12           H
ATOM   2867  OG  SER A 193       7.709   0.948  28.703  1.00 72.12           O
ATOM   2868  HG  SER A 193       7.802   0.067  28.239  1.00 72.12           H
ATOM   2869  HN  SER A 193       6.749   3.981  29.165  1.00 72.12           H
ATOM   2870  N   GLY A 194       9.625   5.356  28.523  1.00 80.66           N
ATOM   2871  CA  GLY A 194      10.690   6.304  28.243  1.00 80.66           C
ATOM   2872  C   GLY A 194      11.035   6.316  26.752  1.00 80.66           C
ATOM   2873  O   GLY A 194      12.018   6.933  26.344  1.00 80.66           O
ATOM   2874 1HA  GLY A 194      10.386   7.302  28.557  1.00 80.66           H
ATOM   2875 2HA  GLY A 194      11.576   6.044  28.822  1.00 80.66           H
ATOM   2876  HN  GLY A 194       8.723   5.764  28.665  1.00 80.66           H
ATOM   2877  N   ILE A 195      10.208   5.627  25.980  1.00 78.81           N
ATOM   2878  CA  ILE A 195      10.379   5.597  24.538  1.00 78.81           C
ATOM   2879  C   ILE A 195       9.258   6.403  23.879  1.00 78.81           C
ATOM   2880  O   ILE A 195       8.080   6.165  24.143  1.00 78.81           O
ATOM   2881  HA  ILE A 195      11.330   6.080  24.312  1.00 78.81           H
ATOM   2882  CB  ILE A 195      10.474   4.154  24.039  1.00 78.81           C
ATOM   2883  HB  ILE A 195       9.556   3.635  24.316  1.00 78.81           H
ATOM   2884  CG1 ILE A 195      11.631   3.415  24.715  1.00 78.81           C
ATOM   2885 1HG1 ILE A 195      12.573   3.907  24.472  1.00 78.81           H
ATOM   2886 2HG1 ILE A 195      11.516   3.465  25.798  1.00 78.81           H
ATOM   2887  CG2 ILE A 195      10.578   4.106  22.513  1.00 78.81           C
ATOM   2888 1HG2 ILE A 195       9.694   4.570  22.075  1.00 78.81           H
ATOM   2889 2HG2 ILE A 195      11.469   4.647  22.193  1.00 78.81           H
ATOM   2890 3HG2 ILE A 195      10.645   3.069  22.186  1.00 78.81           H
ATOM   2891  CD1 ILE A 195      11.684   1.953  24.269  1.00 78.81           C
ATOM   2892 1HD1 ILE A 195      10.750   1.458  24.536  1.00 78.81           H
ATOM   2893 2HD1 ILE A 195      11.823   1.907  23.189  1.00 78.81           H
ATOM   2894 3HD1 ILE A 195      12.515   1.451  24.765  1.00 78.81           H
ATOM   2895  HN  ILE A 195       9.433   5.096  26.325  1.00 78.81           H
ATOM   2896  N   ALA A 196       9.664   7.339  23.033  1.00 89.28           N
ATOM   2897  CA  ALA A 196       8.709   8.107  22.253  1.00 89.28           C
ATOM   2898  C   ALA A 196       8.299   7.302  21.018  1.00 89.28           C
ATOM   2899  O   ALA A 196       9.153   6.804  20.287  1.00 89.28           O
ATOM   2900  HA  ALA A 196       7.829   8.274  22.876  1.00 89.28           H
ATOM   2901  CB  ALA A 196       9.319   9.462  21.890  1.00 89.28           C
ATOM   2902 1HB  ALA A 196       9.565  10.006  22.801  1.00 89.28           H
ATOM   2903 2HB  ALA A 196      10.225   9.307  21.304  1.00 89.28           H
ATOM   2904 3HB  ALA A 196       8.602  10.039  21.305  1.00 89.28           H
ATOM   2905  HN  ALA A 196      10.623   7.574  22.877  1.00 89.28           H
ATOM   2906  N   ILE A 197       6.993   7.199  20.825  1.00 85.26           N
ATOM   2907  CA  ILE A 197       6.459   6.430  19.713  1.00 85.26           C
ATOM   2908  C   ILE A 197       5.411   7.267  18.976  1.00 85.26           C
ATOM   2909  O   ILE A 197       4.610   7.958  19.603  1.00 85.26           O
ATOM   2910  HA  ILE A 197       7.283   6.229  19.029  1.00 85.26           H
ATOM   2911  CB  ILE A 197       5.934   5.078  20.200  1.00 85.26           C
ATOM   2912  HB  ILE A 197       5.374   4.616  19.388  1.00 85.26           H
ATOM   2913  CG1 ILE A 197       4.967   5.255  21.373  1.00 85.26           C
ATOM   2914 1HG1 ILE A 197       5.507   5.637  22.239  1.00 85.26           H
ATOM   2915 2HG1 ILE A 197       4.211   5.997  21.116  1.00 85.26           H
ATOM   2916  CG2 ILE A 197       7.088   4.135  20.546  1.00 85.26           C
ATOM   2917 1HG2 ILE A 197       7.703   3.973  19.661  1.00 85.26           H
ATOM   2918 2HG2 ILE A 197       7.696   4.579  21.335  1.00 85.26           H
ATOM   2919 3HG2 ILE A 197       6.687   3.181  20.890  1.00 85.26           H
ATOM   2920  CD1 ILE A 197       4.290   3.930  21.730  1.00 85.26           C
ATOM   2921 1HD1 ILE A 197       3.732   3.564  20.868  1.00 85.26           H
ATOM   2922 2HD1 ILE A 197       5.048   3.199  22.009  1.00 85.26           H
ATOM   2923 3HD1 ILE A 197       3.608   4.085  22.566  1.00 85.26           H
ATOM   2924  HN  ILE A 197       6.305   7.629  21.410  1.00 85.26           H
ATOM   2925  N   CYS A 198       5.451   7.177  17.655  1.00 90.87           N
ATOM   2926  CA  CYS A 198       4.413   7.775  16.832  1.00 90.87           C
ATOM   2927  C   CYS A 198       3.333   6.721  16.581  1.00 90.87           C
ATOM   2928  O   CYS A 198       3.555   5.765  15.839  1.00 90.87           O
ATOM   2929  HA  CYS A 198       4.010   8.615  17.398  1.00 90.87           H
ATOM   2930  CB  CYS A 198       4.979   8.335  15.526  1.00 90.87           C
ATOM   2931 1HB  CYS A 198       5.616   9.195  15.735  1.00 90.87           H
ATOM   2932 2HB  CYS A 198       5.605   7.586  15.040  1.00 90.87           H
ATOM   2933  SG  CYS A 198       3.613   8.826  14.411  1.00 90.87           S
ATOM   2934  HN  CYS A 198       6.174   6.708  17.148  1.00 90.87           H
ATOM   2935  N   THR A 199       2.188   6.931  17.213  1.00 88.97           N
ATOM   2936  CA  THR A 199       1.083   5.995  17.091  1.00 88.97           C
ATOM   2937  C   THR A 199      -0.243   6.748  16.966  1.00 88.97           C
ATOM   2938  O   THR A 199      -0.308   7.946  17.236  1.00 88.97           O
ATOM   2939  HA  THR A 199       1.215   5.425  16.171  1.00 88.97           H
ATOM   2940  CB  THR A 199       1.133   5.046  18.290  1.00 88.97           C
ATOM   2941  HB  THR A 199       2.149   4.689  18.462  1.00 88.97           H
ATOM   2942  OG1 THR A 199       0.173   4.040  17.978  1.00 88.97           O
ATOM   2943  HG1 THR A 199       0.289   3.255  18.586  1.00 88.97           H
ATOM   2944  CG2 THR A 199       0.595   5.690  19.569  1.00 88.97           C
ATOM   2945 1HG2 THR A 199      -0.443   5.986  19.418  1.00 88.97           H
ATOM   2946 2HG2 THR A 199       1.192   6.569  19.812  1.00 88.97           H
ATOM   2947 3HG2 THR A 199       0.653   4.974  20.389  1.00 88.97           H
ATOM   2948  HN  THR A 199       2.009   7.721  17.798  1.00 88.97           H
ATOM   2949  N   MET A 200      -1.267   6.014  16.557  1.00 88.41           N
ATOM   2950  CA  MET A 200      -2.629   6.509  16.656  1.00 88.41           C
ATOM   2951  C   MET A 200      -3.202   6.265  18.054  1.00 88.41           C
ATOM   2952  O   MET A 200      -3.115   5.156  18.579  1.00 88.41           O
ATOM   2953  HA  MET A 200      -2.567   7.580  16.464  1.00 88.41           H
ATOM   2954  CB  MET A 200      -3.505   5.808  15.616  1.00 88.41           C
ATOM   2955 1HB  MET A 200      -3.397   4.727  15.714  1.00 88.41           H
ATOM   2956 2HB  MET A 200      -4.553   6.041  15.801  1.00 88.41           H
ATOM   2957  CG  MET A 200      -3.123   6.237  14.198  1.00 88.41           C
ATOM   2958 1HG  MET A 200      -3.131   7.325  14.124  1.00 88.41           H
ATOM   2959 2HG  MET A 200      -2.108   5.910  13.971  1.00 88.41           H
ATOM   2960  SD  MET A 200      -4.266   5.538  13.019  1.00 88.41           S
ATOM   2961  CE  MET A 200      -5.749   6.427  13.461  1.00 88.41           C
ATOM   2962 1HE  MET A 200      -6.002   6.219  14.500  1.00 88.41           H
ATOM   2963 2HE  MET A 200      -5.582   7.497  13.335  1.00 88.41           H
ATOM   2964 3HE  MET A 200      -6.569   6.109  12.817  1.00 88.41           H
ATOM   2965  HN  MET A 200      -1.178   5.098  16.165  1.00 88.41           H
ATOM   2966  N   VAL A 201      -3.774   7.319  18.617  1.00 90.85           N
ATOM   2967  CA  VAL A 201      -4.487   7.199  19.878  1.00 90.85           C
ATOM   2968  C   VAL A 201      -5.966   7.523  19.655  1.00 90.85           C
ATOM   2969  O   VAL A 201      -6.310   8.643  19.281  1.00 90.85           O
ATOM   2970  HA  VAL A 201      -4.400   6.164  20.208  1.00 90.85           H
ATOM   2971  CB  VAL A 201      -3.832   8.090  20.935  1.00 90.85           C
ATOM   2972  HB  VAL A 201      -3.935   9.126  20.612  1.00 90.85           H
ATOM   2973  CG1 VAL A 201      -4.539   7.948  22.285  1.00 90.85           C
ATOM   2974 1HG1 VAL A 201      -5.584   8.239  22.181  1.00 90.85           H
ATOM   2975 2HG1 VAL A 201      -4.482   6.911  22.617  1.00 90.85           H
ATOM   2976 3HG1 VAL A 201      -4.053   8.592  23.019  1.00 90.85           H
ATOM   2977  CG2 VAL A 201      -2.339   7.783  21.063  1.00 90.85           C
ATOM   2978 1HG2 VAL A 201      -2.206   6.741  21.353  1.00 90.85           H
ATOM   2979 2HG2 VAL A 201      -1.849   7.960  20.105  1.00 90.85           H
ATOM   2980 3HG2 VAL A 201      -1.898   8.430  21.821  1.00 90.85           H
ATOM   2981  HN  VAL A 201      -3.756   8.239  18.227  1.00 90.85           H
ATOM   2982  N   TYR A 202      -6.800   6.522  19.895  1.00 91.02           N
ATOM   2983  CA  TYR A 202      -8.234   6.685  19.722  1.00 91.02           C
ATOM   2984  C   TYR A 202      -8.883   7.217  21.001  1.00 91.02           C
ATOM   2985  O   TYR A 202      -8.466   6.869  22.104  1.00 91.02           O
ATOM   2986  HA  TYR A 202      -8.396   7.401  18.916  1.00 91.02           H
ATOM   2987  CB  TYR A 202      -8.784   5.289  19.427  1.00 91.02           C
ATOM   2988 1HB  TYR A 202      -8.524   4.625  20.252  1.00 91.02           H
ATOM   2989 2HB  TYR A 202      -9.872   5.339  19.389  1.00 91.02           H
ATOM   2990  CG  TYR A 202      -8.271   4.680  18.121  1.00 91.02           C
ATOM   2991  CD1 TYR A 202      -8.912   4.958  16.931  1.00 91.02           C
ATOM   2992  HD1 TYR A 202      -9.785   5.611  16.922  1.00 91.02           H
ATOM   2993  CD2 TYR A 202      -7.166   3.853  18.132  1.00 91.02           C
ATOM   2994  HD2 TYR A 202      -6.659   3.634  19.072  1.00 91.02           H
ATOM   2995  CE1 TYR A 202      -8.429   4.386  15.701  1.00 91.02           C
ATOM   2996  HE1 TYR A 202      -8.926   4.597  14.755  1.00 91.02           H
ATOM   2997  CE2 TYR A 202      -6.682   3.281  16.903  1.00 91.02           C
ATOM   2998  HE2 TYR A 202      -5.811   2.626  16.897  1.00 91.02           H
ATOM   2999  CZ  TYR A 202      -7.337   3.575  15.748  1.00 91.02           C
ATOM   3000  OH  TYR A 202      -6.881   3.034  14.586  1.00 91.02           O
ATOM   3001  HH  TYR A 202      -7.438   3.352  13.819  1.00 91.02           H
ATOM   3002  HN  TYR A 202      -6.512   5.615  20.202  1.00 91.02           H
ATOM   3003  N   PRO A 203      -9.912   8.067  20.877  1.00 85.74           N
ATOM   3004  CA  PRO A 203     -10.546   8.661  22.057  1.00 85.74           C
ATOM   3005  C   PRO A 203     -11.310   7.637  22.879  1.00 85.74           C
ATOM   3006  O   PRO A 203     -11.808   6.650  22.340  1.00 85.74           O
ATOM   3007  HA  PRO A 203      -9.787   9.058  22.732  1.00 85.74           H
ATOM   3008  CB  PRO A 203     -11.475   9.726  21.471  1.00 85.74           C
ATOM   3009 1HB  PRO A 203     -12.373   9.852  22.076  1.00 85.74           H
ATOM   3010 2HB  PRO A 203     -10.987  10.700  21.420  1.00 85.74           H
ATOM   3011  CG  PRO A 203     -11.801   9.200  20.103  1.00 85.74           C
ATOM   3012 1HG  PRO A 203     -12.635   8.499  20.138  1.00 85.74           H
ATOM   3013 2HG  PRO A 203     -12.092  10.006  19.429  1.00 85.74           H
ATOM   3014  CD  PRO A 203     -10.547   8.525  19.629  1.00 85.74           C
ATOM   3015 1HD  PRO A 203     -10.767   7.693  18.960  1.00 85.74           H
ATOM   3016 2HD  PRO A 203      -9.904   9.214  19.080  1.00 85.74           H
ATOM   3017  N   SER A 204     -11.382   7.900  24.176  1.00 77.33           N
ATOM   3018  CA  SER A 204     -11.889   6.913  25.113  1.00 77.33           C
ATOM   3019  C   SER A 204     -13.292   6.468  24.696  1.00 77.33           C
ATOM   3020  O   SER A 204     -13.635   5.292  24.815  1.00 77.33           O
ATOM   3021  HA  SER A 204     -11.191   6.078  25.059  1.00 77.33           H
ATOM   3022  CB  SER A 204     -11.910   7.467  26.539  1.00 77.33           C
ATOM   3023 1HB  SER A 204     -12.422   6.762  27.195  1.00 77.33           H
ATOM   3024 2HB  SER A 204     -10.889   7.561  26.907  1.00 77.33           H
ATOM   3025  OG  SER A 204     -12.557   8.735  26.610  1.00 77.33           O
ATOM   3026  HG  SER A 204     -13.542   8.610  26.736  1.00 77.33           H
ATOM   3027  HN  SER A 204     -11.102   8.768  24.586  1.00 77.33           H
ATOM   3028  N   ASP A 205     -14.066   7.430  24.216  1.00 73.72           N
ATOM   3029  CA  ASP A 205     -15.450   7.170  23.858  1.00 73.72           C
ATOM   3030  C   ASP A 205     -15.493   6.381  22.548  1.00 73.72           C
ATOM   3031  O   ASP A 205     -15.072   6.878  21.506  1.00 73.72           O
ATOM   3032  HA  ASP A 205     -15.862   6.609  24.697  1.00 73.72           H
ATOM   3033  CB  ASP A 205     -16.220   8.475  23.650  1.00 73.72           C
ATOM   3034 1HB  ASP A 205     -15.698   9.098  22.923  1.00 73.72           H
ATOM   3035 2HB  ASP A 205     -17.204   8.259  23.235  1.00 73.72           H
ATOM   3036  CG  ASP A 205     -16.372   9.239  24.967  1.00 73.72           C
ATOM   3037  OD1 ASP A 205     -16.223   8.585  26.022  1.00 73.72           O
ATOM   3038  OD2 ASP A 205     -16.634  10.459  24.889  1.00 73.72           O
ATOM   3039  HN  ASP A 205     -13.762   8.372  24.072  1.00 73.72           H
ATOM   3040  N   GLU A 206     -16.007   5.163  22.645  1.00 76.27           N
ATOM   3041  CA  GLU A 206     -16.176   4.327  21.469  1.00 76.27           C
ATOM   3042  C   GLU A 206     -14.825   4.085  20.792  1.00 76.27           C
ATOM   3043  O   GLU A 206     -14.767   3.817  19.593  1.00 76.27           O
ATOM   3044  HA  GLU A 206     -16.578   3.384  21.839  1.00 76.27           H
ATOM   3045  CB  GLU A 206     -17.175   4.949  20.492  1.00 76.27           C
ATOM   3046 1HB  GLU A 206     -16.776   5.887  20.105  1.00 76.27           H
ATOM   3047 2HB  GLU A 206     -17.420   4.231  19.710  1.00 76.27           H
ATOM   3048  CG  GLU A 206     -18.491   5.287  21.195  1.00 76.27           C
ATOM   3049 1HG  GLU A 206     -18.652   4.599  22.025  1.00 76.27           H
ATOM   3050 2HG  GLU A 206     -18.434   6.290  21.619  1.00 76.27           H
ATOM   3051  CD  GLU A 206     -19.669   5.206  20.222  1.00 76.27           C
ATOM   3052  OE1 GLU A 206     -20.661   4.537  20.586  1.00 76.27           O
ATOM   3053  OE2 GLU A 206     -19.552   5.814  19.136  1.00 76.27           O
ATOM   3054  HN  GLU A 206     -16.305   4.748  23.505  1.00 76.27           H
ATOM   3055  N   SER A 207     -13.772   4.188  21.589  1.00 87.47           N
ATOM   3056  CA  SER A 207     -12.426   3.977  21.083  1.00 87.47           C
ATOM   3057  C   SER A 207     -12.356   2.654  20.319  1.00 87.47           C
ATOM   3058  O   SER A 207     -11.745   2.579  19.255  1.00 87.47           O
ATOM   3059  HA  SER A 207     -12.235   4.816  20.414  1.00 87.47           H
ATOM   3060  CB  SER A 207     -11.403   3.989  22.220  1.00 87.47           C
ATOM   3061 1HB  SER A 207     -10.424   3.711  21.829  1.00 87.47           H
ATOM   3062 2HB  SER A 207     -11.312   5.001  22.616  1.00 87.47           H
ATOM   3063  OG  SER A 207     -11.763   3.099  23.273  1.00 87.47           O
ATOM   3064  HG  SER A 207     -11.199   3.276  24.079  1.00 87.47           H
ATOM   3065  HN  SER A 207     -13.828   4.411  22.563  1.00 87.47           H
ATOM   3066  N   THR A 208     -12.990   1.641  20.893  1.00 87.10           N
ATOM   3067  CA  THR A 208     -12.952   0.309  20.314  1.00 87.10           C
ATOM   3068  C   THR A 208     -13.636   0.303  18.945  1.00 87.10           C
ATOM   3069  O   THR A 208     -13.113  -0.265  17.988  1.00 87.10           O
ATOM   3070  HA  THR A 208     -11.910   0.035  20.152  1.00 87.10           H
ATOM   3071  CB  THR A 208     -13.585  -0.659  21.314  1.00 87.10           C
ATOM   3072  HB  THR A 208     -14.660  -0.492  21.392  1.00 87.10           H
ATOM   3073  OG1 THR A 208     -12.843  -0.455  22.513  1.00 87.10           O
ATOM   3074  HG1 THR A 208     -11.873  -0.633  22.349  1.00 87.10           H
ATOM   3075  CG2 THR A 208     -13.322  -2.124  20.958  1.00 87.10           C
ATOM   3076 1HG2 THR A 208     -12.248  -2.308  20.947  1.00 87.10           H
ATOM   3077 2HG2 THR A 208     -13.738  -2.339  19.973  1.00 87.10           H
ATOM   3078 3HG2 THR A 208     -13.794  -2.769  21.700  1.00 87.10           H
ATOM   3079  HN  THR A 208     -13.522   1.720  21.737  1.00 87.10           H
ATOM   3080  N   LYS A 209     -14.796   0.942  18.896  1.00 83.06           N
ATOM   3081  CA  LYS A 209     -15.581   0.974  17.674  1.00 83.06           C
ATOM   3082  C   LYS A 209     -14.769   1.649  16.568  1.00 83.06           C
ATOM   3083  O   LYS A 209     -14.742   1.173  15.434  1.00 83.06           O
ATOM   3084  HA  LYS A 209     -15.772  -0.059  17.382  1.00 83.06           H
ATOM   3085  CB  LYS A 209     -16.940   1.631  17.928  1.00 83.06           C
ATOM   3086 1HB  LYS A 209     -16.795   2.609  18.386  1.00 83.06           H
ATOM   3087 2HB  LYS A 209     -17.450   1.796  16.979  1.00 83.06           H
ATOM   3088  CG  LYS A 209     -17.810   0.759  18.835  1.00 83.06           C
ATOM   3089 1HG  LYS A 209     -17.868  -0.251  18.429  1.00 83.06           H
ATOM   3090 2HG  LYS A 209     -17.348   0.679  19.820  1.00 83.06           H
ATOM   3091  CD  LYS A 209     -19.217   1.343  18.971  1.00 83.06           C
ATOM   3092 1HD  LYS A 209     -19.153   2.410  19.185  1.00 83.06           H
ATOM   3093 2HD  LYS A 209     -19.751   1.238  18.027  1.00 83.06           H
ATOM   3094  CE  LYS A 209     -19.997   0.640  20.085  1.00 83.06           C
ATOM   3095 1HE  LYS A 209     -20.260  -0.370  19.771  1.00 83.06           H
ATOM   3096 2HE  LYS A 209     -19.371   0.546  20.972  1.00 83.06           H
ATOM   3097  NZ  LYS A 209     -21.225   1.398  20.415  1.00 83.06           N
ATOM   3098 1HZ  LYS A 209     -21.726   0.922  21.158  1.00 83.06           H
ATOM   3099 2HZ  LYS A 209     -20.974   2.331  20.721  1.00 83.06           H
ATOM   3100 3HZ  LYS A 209     -21.816   1.459  19.594  1.00 83.06           H
ATOM   3101  HN  LYS A 209     -15.198   1.431  19.670  1.00 83.06           H
ATOM   3102  N   LEU A 210     -14.126   2.748  16.936  1.00 88.85           N
ATOM   3103  CA  LEU A 210     -13.410   3.557  15.964  1.00 88.85           C
ATOM   3104  C   LEU A 210     -12.278   2.729  15.352  1.00 88.85           C
ATOM   3105  O   LEU A 210     -12.139   2.667  14.132  1.00 88.85           O
ATOM   3106  HA  LEU A 210     -14.114   3.817  15.173  1.00 88.85           H
ATOM   3107  CB  LEU A 210     -12.940   4.867  16.600  1.00 88.85           C
ATOM   3108 1HB  LEU A 210     -13.795   5.341  17.082  1.00 88.85           H
ATOM   3109 2HB  LEU A 210     -12.223   4.629  17.385  1.00 88.85           H
ATOM   3110  CG  LEU A 210     -12.298   5.880  15.651  1.00 88.85           C
ATOM   3111  HG  LEU A 210     -11.456   5.398  15.154  1.00 88.85           H
ATOM   3112  CD1 LEU A 210     -13.281   6.309  14.560  1.00 88.85           C
ATOM   3113 1HD1 LEU A 210     -13.588   5.436  13.983  1.00 88.85           H
ATOM   3114 2HD1 LEU A 210     -14.157   6.767  15.019  1.00 88.85           H
ATOM   3115 3HD1 LEU A 210     -12.799   7.030  13.899  1.00 88.85           H
ATOM   3116  CD2 LEU A 210     -11.741   7.078  16.423  1.00 88.85           C
ATOM   3117 1HD2 LEU A 210     -12.549   7.569  16.964  1.00 88.85           H
ATOM   3118 2HD2 LEU A 210     -10.986   6.735  17.131  1.00 88.85           H
ATOM   3119 3HD2 LEU A 210     -11.290   7.783  15.725  1.00 88.85           H
ATOM   3120  HN  LEU A 210     -14.090   3.086  17.876  1.00 88.85           H
ATOM   3121  N   LYS A 211     -11.498   2.114  16.229  1.00 93.02           N
ATOM   3122  CA  LYS A 211     -10.374   1.304  15.790  1.00 93.02           C
ATOM   3123  C   LYS A 211     -10.875   0.215  14.840  1.00 93.02           C
ATOM   3124  O   LYS A 211     -10.331   0.037  13.751  1.00 93.02           O
ATOM   3125  HA  LYS A 211      -9.696   1.956  15.240  1.00 93.02           H
ATOM   3126  CB  LYS A 211      -9.602   0.761  16.995  1.00 93.02           C
ATOM   3127 1HB  LYS A 211      -9.234   1.590  17.600  1.00 93.02           H
ATOM   3128 2HB  LYS A 211     -10.272   0.179  17.628  1.00 93.02           H
ATOM   3129  CG  LYS A 211      -8.428  -0.111  16.547  1.00 93.02           C
ATOM   3130 1HG  LYS A 211      -8.805  -1.024  16.086  1.00 93.02           H
ATOM   3131 2HG  LYS A 211      -7.849   0.414  15.787  1.00 93.02           H
ATOM   3132  CD  LYS A 211      -7.525  -0.465  17.730  1.00 93.02           C
ATOM   3133 1HD  LYS A 211      -7.177   0.448  18.212  1.00 93.02           H
ATOM   3134 2HD  LYS A 211      -8.096  -1.021  18.474  1.00 93.02           H
ATOM   3135  CE  LYS A 211      -6.325  -1.297  17.274  1.00 93.02           C
ATOM   3136 1HE  LYS A 211      -6.668  -2.248  16.867  1.00 93.02           H
ATOM   3137 2HE  LYS A 211      -5.799  -0.779  16.472  1.00 93.02           H
ATOM   3138  NZ  LYS A 211      -5.402  -1.539  18.405  1.00 93.02           N
ATOM   3139 1HZ  LYS A 211      -4.715  -2.235  18.138  1.00 93.02           H
ATOM   3140 2HZ  LYS A 211      -4.931  -0.675  18.648  1.00 93.02           H
ATOM   3141 3HZ  LYS A 211      -5.928  -1.874  19.205  1.00 93.02           H
ATOM   3142  HN  LYS A 211     -11.623   2.162  17.220  1.00 93.02           H
ATOM   3143  N   SER A 212     -11.907  -0.486  15.287  1.00 90.85           N
ATOM   3144  CA  SER A 212     -12.439  -1.603  14.524  1.00 90.85           C
ATOM   3145  C   SER A 212     -12.898  -1.124  13.145  1.00 90.85           C
ATOM   3146  O   SER A 212     -12.668  -1.798  12.142  1.00 90.85           O
ATOM   3147  HA  SER A 212     -11.613  -2.307  14.429  1.00 90.85           H
ATOM   3148  CB  SER A 212     -13.598  -2.273  15.265  1.00 90.85           C
ATOM   3149 1HB  SER A 212     -14.383  -1.540  15.449  1.00 90.85           H
ATOM   3150 2HB  SER A 212     -14.029  -3.051  14.636  1.00 90.85           H
ATOM   3151  OG  SER A 212     -13.182  -2.842  16.504  1.00 90.85           O
ATOM   3152  HG  SER A 212     -13.234  -2.157  17.230  1.00 90.85           H
ATOM   3153  HN  SER A 212     -12.376  -0.302  16.150  1.00 90.85           H
ATOM   3154  N   ALA A 213     -13.538   0.037  13.140  1.00 94.06           N
ATOM   3155  CA  ALA A 213     -14.051   0.602  11.904  1.00 94.06           C
ATOM   3156  C   ALA A 213     -12.882   0.922  10.970  1.00 94.06           C
ATOM   3157  O   ALA A 213     -12.922   0.595   9.785  1.00 94.06           O
ATOM   3158  HA  ALA A 213     -14.685  -0.150  11.434  1.00 94.06           H
ATOM   3159  CB  ALA A 213     -14.900   1.835  12.220  1.00 94.06           C
ATOM   3160 1HB  ALA A 213     -15.733   1.548  12.862  1.00 94.06           H
ATOM   3161 2HB  ALA A 213     -14.286   2.577  12.731  1.00 94.06           H
ATOM   3162 3HB  ALA A 213     -15.285   2.259  11.293  1.00 94.06           H
ATOM   3163  HN  ALA A 213     -13.706   0.586  13.958  1.00 94.06           H
ATOM   3164  N   VAL A 214     -11.869   1.559  11.539  1.00 92.13           N
ATOM   3165  CA  VAL A 214     -10.723   1.991  10.758  1.00 92.13           C
ATOM   3166  C   VAL A 214     -10.058   0.771  10.119  1.00 92.13           C
ATOM   3167  O   VAL A 214      -9.697   0.800   8.943  1.00 92.13           O
ATOM   3168  HA  VAL A 214     -11.092   2.644   9.966  1.00 92.13           H
ATOM   3169  CB  VAL A 214      -9.768   2.803  11.635  1.00 92.13           C
ATOM   3170  HB  VAL A 214      -9.584   2.234  12.546  1.00 92.13           H
ATOM   3171  CG1 VAL A 214      -8.424   3.013  10.933  1.00 92.13           C
ATOM   3172 1HG1 VAL A 214      -7.969   2.045  10.723  1.00 92.13           H
ATOM   3173 2HG1 VAL A 214      -8.583   3.551   9.999  1.00 92.13           H
ATOM   3174 3HG1 VAL A 214      -7.764   3.593  11.579  1.00 92.13           H
ATOM   3175  CG2 VAL A 214     -10.393   4.141  12.034  1.00 92.13           C
ATOM   3176 1HG2 VAL A 214     -10.620   4.718  11.137  1.00 92.13           H
ATOM   3177 2HG2 VAL A 214     -11.312   3.961  12.592  1.00 92.13           H
ATOM   3178 3HG2 VAL A 214      -9.693   4.698  12.657  1.00 92.13           H
ATOM   3179  HN  VAL A 214     -11.824   1.780  12.513  1.00 92.13           H
ATOM   3180  N   LEU A 215      -9.914  -0.273  10.922  1.00 91.64           N
ATOM   3181  CA  LEU A 215      -9.222  -1.470  10.477  1.00 91.64           C
ATOM   3182  C   LEU A 215     -10.056  -2.166   9.399  1.00 91.64           C
ATOM   3183  O   LEU A 215      -9.524  -2.592   8.375  1.00 91.64           O
ATOM   3184  HA  LEU A 215      -8.278  -1.156  10.033  1.00 91.64           H
ATOM   3185  CB  LEU A 215      -8.885  -2.369  11.668  1.00 91.64           C
ATOM   3186 1HB  LEU A 215      -9.793  -2.520  12.253  1.00 91.64           H
ATOM   3187 2HB  LEU A 215      -8.585  -3.346  11.288  1.00 91.64           H
ATOM   3188  CG  LEU A 215      -7.788  -1.858  12.604  1.00 91.64           C
ATOM   3189  HG  LEU A 215      -8.114  -0.907  13.025  1.00 91.64           H
ATOM   3190  CD1 LEU A 215      -7.574  -2.820  13.775  1.00 91.64           C
ATOM   3191 1HD1 LEU A 215      -8.500  -2.915  14.341  1.00 91.64           H
ATOM   3192 2HD1 LEU A 215      -7.280  -3.798  13.392  1.00 91.64           H
ATOM   3193 3HD1 LEU A 215      -6.789  -2.433  14.424  1.00 91.64           H
ATOM   3194  CD2 LEU A 215      -6.492  -1.593  11.836  1.00 91.64           C
ATOM   3195 1HD2 LEU A 215      -6.150  -2.516  11.369  1.00 91.64           H
ATOM   3196 2HD2 LEU A 215      -6.672  -0.842  11.067  1.00 91.64           H
ATOM   3197 3HD2 LEU A 215      -5.729  -1.231  12.525  1.00 91.64           H
ATOM   3198  HN  LEU A 215     -10.261  -0.309  11.859  1.00 91.64           H
ATOM   3199  N   THR A 216     -11.351  -2.258   9.666  1.00 91.24           N
ATOM   3200  CA  THR A 216     -12.259  -2.921   8.745  1.00 91.24           C
ATOM   3201  C   THR A 216     -12.215  -2.246   7.373  1.00 91.24           C
ATOM   3202  O   THR A 216     -12.162  -2.921   6.346  1.00 91.24           O
ATOM   3203  HA  THR A 216     -11.920  -3.948   8.607  1.00 91.24           H
ATOM   3204  CB  THR A 216     -13.653  -2.924   9.377  1.00 91.24           C
ATOM   3205  HB  THR A 216     -14.024  -1.908   9.505  1.00 91.24           H
ATOM   3206  OG1 THR A 216     -13.489  -3.676  10.576  1.00 91.24           O
ATOM   3207  HG1 THR A 216     -13.433  -3.059  11.361  1.00 91.24           H
ATOM   3208  CG2 THR A 216     -14.662  -3.737   8.563  1.00 91.24           C
ATOM   3209 1HG2 THR A 216     -14.323  -4.771   8.492  1.00 91.24           H
ATOM   3210 2HG2 THR A 216     -14.748  -3.313   7.563  1.00 91.24           H
ATOM   3211 3HG2 THR A 216     -15.634  -3.706   9.055  1.00 91.24           H
ATOM   3212  HN  THR A 216     -11.779  -1.891  10.491  1.00 91.24           H
ATOM   3213  N   LEU A 217     -12.238  -0.921   7.400  1.00 88.44           N
ATOM   3214  CA  LEU A 217     -12.213  -0.147   6.171  1.00 88.44           C
ATOM   3215  C   LEU A 217     -10.928  -0.462   5.401  1.00 88.44           C
ATOM   3216  O   LEU A 217     -10.944  -0.566   4.176  1.00 88.44           O
ATOM   3217  HA  LEU A 217     -13.063  -0.464   5.567  1.00 88.44           H
ATOM   3218  CB  LEU A 217     -12.400   1.342   6.471  1.00 88.44           C
ATOM   3219 1HB  LEU A 217     -13.139   1.441   7.266  1.00 88.44           H
ATOM   3220 2HB  LEU A 217     -11.460   1.735   6.858  1.00 88.44           H
ATOM   3221  CG  LEU A 217     -12.839   2.213   5.293  1.00 88.44           C
ATOM   3222  HG  LEU A 217     -12.401   1.803   4.383  1.00 88.44           H
ATOM   3223  CD1 LEU A 217     -14.359   2.177   5.120  1.00 88.44           C
ATOM   3224 1HD1 LEU A 217     -14.679   1.151   4.934  1.00 88.44           H
ATOM   3225 2HD1 LEU A 217     -14.837   2.548   6.026  1.00 88.44           H
ATOM   3226 3HD1 LEU A 217     -14.643   2.805   4.275  1.00 88.44           H
ATOM   3227  CD2 LEU A 217     -12.313   3.642   5.442  1.00 88.44           C
ATOM   3228 1HD2 LEU A 217     -12.702   4.078   6.363  1.00 88.44           H
ATOM   3229 2HD2 LEU A 217     -11.224   3.627   5.479  1.00 88.44           H
ATOM   3230 3HD2 LEU A 217     -12.640   4.240   4.591  1.00 88.44           H
ATOM   3231  HN  LEU A 217     -12.274  -0.379   8.240  1.00 88.44           H
ATOM   3232  N   LYS A 218      -9.846  -0.605   6.153  1.00 86.21           N
ATOM   3233  CA  LYS A 218      -8.545  -0.847   5.553  1.00 86.21           C
ATOM   3234  C   LYS A 218      -8.567  -2.192   4.823  1.00 86.21           C
ATOM   3235  O   LYS A 218      -8.060  -2.306   3.708  1.00 86.21           O
ATOM   3236  HA  LYS A 218      -8.372  -0.060   4.819  1.00 86.21           H
ATOM   3237  CB  LYS A 218      -7.441  -0.737   6.606  1.00 86.21           C
ATOM   3238 1HB  LYS A 218      -7.582   0.171   7.192  1.00 86.21           H
ATOM   3239 2HB  LYS A 218      -7.507  -1.576   7.297  1.00 86.21           H
ATOM   3240  CG  LYS A 218      -6.058  -0.717   5.950  1.00 86.21           C
ATOM   3241 1HG  LYS A 218      -5.925  -1.615   5.347  1.00 86.21           H
ATOM   3242 2HG  LYS A 218      -5.985   0.134   5.274  1.00 86.21           H
ATOM   3243  CD  LYS A 218      -4.953  -0.635   7.005  1.00 86.21           C
ATOM   3244 1HD  LYS A 218      -5.052   0.291   7.570  1.00 86.21           H
ATOM   3245 2HD  LYS A 218      -5.062  -1.455   7.715  1.00 86.21           H
ATOM   3246  CE  LYS A 218      -3.569  -0.697   6.354  1.00 86.21           C
ATOM   3247 1HE  LYS A 218      -3.508  -1.564   5.696  1.00 86.21           H
ATOM   3248 2HE  LYS A 218      -3.413   0.185   5.734  1.00 86.21           H
ATOM   3249  NZ  LYS A 218      -2.513  -0.777   7.388  1.00 86.21           N
ATOM   3250 1HZ  LYS A 218      -1.697  -1.239   7.003  1.00 86.21           H
ATOM   3251 2HZ  LYS A 218      -2.262   0.159   7.687  1.00 86.21           H
ATOM   3252 3HZ  LYS A 218      -2.858  -1.305   8.183  1.00 86.21           H
ATOM   3253  HN  LYS A 218      -9.849  -0.559   7.152  1.00 86.21           H
ATOM   3254  N   VAL A 219      -9.159  -3.177   5.482  1.00 90.68           N
ATOM   3255  CA  VAL A 219      -9.190  -4.526   4.943  1.00 90.68           C
ATOM   3256  C   VAL A 219     -10.062  -4.547   3.686  1.00 90.68           C
ATOM   3257  O   VAL A 219      -9.662  -5.090   2.657  1.00 90.68           O
ATOM   3258  HA  VAL A 219      -8.170  -4.794   4.667  1.00 90.68           H
ATOM   3259  CB  VAL A 219      -9.664  -5.508   6.016  1.00 90.68           C
ATOM   3260  HB  VAL A 219     -10.616  -5.146   6.405  1.00 90.68           H
ATOM   3261  CG1 VAL A 219      -9.898  -6.899   5.422  1.00 90.68           C
ATOM   3262 1HG1 VAL A 219     -10.658  -6.838   4.643  1.00 90.68           H
ATOM   3263 2HG1 VAL A 219      -8.967  -7.271   4.993  1.00 90.68           H
ATOM   3264 3HG1 VAL A 219     -10.234  -7.577   6.206  1.00 90.68           H
ATOM   3265  CG2 VAL A 219      -8.673  -5.568   7.180  1.00 90.68           C
ATOM   3266 1HG2 VAL A 219      -7.700  -5.895   6.812  1.00 90.68           H
ATOM   3267 2HG2 VAL A 219      -8.579  -4.579   7.628  1.00 90.68           H
ATOM   3268 3HG2 VAL A 219      -9.034  -6.274   7.928  1.00 90.68           H
ATOM   3269  HN  VAL A 219      -9.611  -3.066   6.367  1.00 90.68           H
ATOM   3270  N   ILE A 220     -11.239  -3.950   3.810  1.00 91.00           N
ATOM   3271  CA  ILE A 220     -12.231  -4.024   2.750  1.00 91.00           C
ATOM   3272  C   ILE A 220     -11.690  -3.325   1.502  1.00 91.00           C
ATOM   3273  O   ILE A 220     -11.608  -3.929   0.434  1.00 91.00           O
ATOM   3274  HA  ILE A 220     -12.383  -5.077   2.518  1.00 91.00           H
ATOM   3275  CB  ILE A 220     -13.572  -3.469   3.233  1.00 91.00           C
ATOM   3276  HB  ILE A 220     -13.392  -2.505   3.709  1.00 91.00           H
ATOM   3277  CG1 ILE A 220     -14.196  -4.383   4.289  1.00 91.00           C
ATOM   3278 1HG1 ILE A 220     -14.415  -5.356   3.849  1.00 91.00           H
ATOM   3279 2HG1 ILE A 220     -13.483  -4.552   5.096  1.00 91.00           H
ATOM   3280  CG2 ILE A 220     -14.519  -3.222   2.057  1.00 91.00           C
ATOM   3281 1HG2 ILE A 220     -14.069  -2.502   1.373  1.00 91.00           H
ATOM   3282 2HG2 ILE A 220     -14.698  -4.160   1.532  1.00 91.00           H
ATOM   3283 3HG2 ILE A 220     -15.465  -2.828   2.429  1.00 91.00           H
ATOM   3284  CD1 ILE A 220     -15.480  -3.773   4.855  1.00 91.00           C
ATOM   3285 1HD1 ILE A 220     -15.252  -2.811   5.315  1.00 91.00           H
ATOM   3286 2HD1 ILE A 220     -16.199  -3.628   4.048  1.00 91.00           H
ATOM   3287 3HD1 ILE A 220     -15.902  -4.443   5.603  1.00 91.00           H
ATOM   3288  HN  ILE A 220     -11.517  -3.425   4.614  1.00 91.00           H
ATOM   3289  N   LEU A 221     -11.335  -2.060   1.677  1.00 89.80           N
ATOM   3290  CA  LEU A 221     -10.958  -1.225   0.549  1.00 89.80           C
ATOM   3291  C   LEU A 221      -9.510  -1.528   0.158  1.00 89.80           C
ATOM   3292  O   LEU A 221      -9.114  -1.309  -0.986  1.00 89.80           O
ATOM   3293  HA  LEU A 221     -11.604  -1.493  -0.286  1.00 89.80           H
ATOM   3294  CB  LEU A 221     -11.214   0.250   0.865  1.00 89.80           C
ATOM   3295 1HB  LEU A 221     -10.636   0.517   1.750  1.00 89.80           H
ATOM   3296 2HB  LEU A 221     -10.830   0.850   0.040  1.00 89.80           H
ATOM   3297  CG  LEU A 221     -12.673   0.640   1.107  1.00 89.80           C
ATOM   3298  HG  LEU A 221     -13.032   0.097   1.981  1.00 89.80           H
ATOM   3299  CD1 LEU A 221     -12.797   2.133   1.421  1.00 89.80           C
ATOM   3300 1HD1 LEU A 221     -12.220   2.365   2.316  1.00 89.80           H
ATOM   3301 2HD1 LEU A 221     -12.414   2.713   0.581  1.00 89.80           H
ATOM   3302 3HD1 LEU A 221     -13.844   2.383   1.588  1.00 89.80           H
ATOM   3303  CD2 LEU A 221     -13.554   0.228  -0.074  1.00 89.80           C
ATOM   3304 1HD2 LEU A 221     -13.204   0.725  -0.979  1.00 89.80           H
ATOM   3305 2HD2 LEU A 221     -13.499  -0.852  -0.209  1.00 89.80           H
ATOM   3306 3HD2 LEU A 221     -14.586   0.517   0.124  1.00 89.80           H
ATOM   3307  HN  LEU A 221     -11.302  -1.607   2.568  1.00 89.80           H
ATOM   3308  N   GLY A 222      -8.760  -2.026   1.129  1.00 88.15           N
ATOM   3309  CA  GLY A 222      -7.324  -2.176   0.964  1.00 88.15           C
ATOM   3310  C   GLY A 222      -6.992  -3.438   0.165  1.00 88.15           C
ATOM   3311  O   GLY A 222      -5.955  -3.506  -0.492  1.00 88.15           O
ATOM   3312 1HA  GLY A 222      -6.920  -1.302   0.454  1.00 88.15           H
ATOM   3313 2HA  GLY A 222      -6.845  -2.224   1.942  1.00 88.15           H
ATOM   3314  HN  GLY A 222      -9.116  -2.325   2.015  1.00 88.15           H
ATOM   3315  N   PHE A 223      -7.893  -4.406   0.248  1.00 82.88           N
ATOM   3316  CA  PHE A 223      -7.645  -5.712  -0.339  1.00 82.88           C
ATOM   3317  C   PHE A 223      -8.911  -6.268  -0.994  1.00 82.88           C
ATOM   3318  O   PHE A 223      -8.933  -6.516  -2.198  1.00 82.88           O
ATOM   3319  HA  PHE A 223      -6.872  -5.584  -1.097  1.00 82.88           H
ATOM   3320  CB  PHE A 223      -7.223  -6.642   0.800  1.00 82.88           C
ATOM   3321 1HB  PHE A 223      -6.426  -6.164   1.369  1.00 82.88           H
ATOM   3322 2HB  PHE A 223      -8.065  -6.772   1.479  1.00 82.88           H
ATOM   3323  CG  PHE A 223      -6.743  -8.018   0.335  1.00 82.88           C
ATOM   3324  CD1 PHE A 223      -7.501  -9.120   0.578  1.00 82.88           C
ATOM   3325  HD1 PHE A 223      -8.451  -9.023   1.105  1.00 82.88           H
ATOM   3326  CD2 PHE A 223      -5.559  -8.139  -0.323  1.00 82.88           C
ATOM   3327  HD2 PHE A 223      -4.951  -7.255  -0.518  1.00 82.88           H
ATOM   3328  CE1 PHE A 223      -7.056 -10.398   0.146  1.00 82.88           C
ATOM   3329  HE1 PHE A 223      -7.664 -11.281   0.341  1.00 82.88           H
ATOM   3330  CE2 PHE A 223      -5.114  -9.416  -0.755  1.00 82.88           C
ATOM   3331  HE2 PHE A 223      -4.164  -9.513  -1.281  1.00 82.88           H
ATOM   3332  CZ  PHE A 223      -5.872 -10.519  -0.511  1.00 82.88           C
ATOM   3333  HZ  PHE A 223      -5.530 -11.499  -0.843  1.00 82.88           H
ATOM   3334  HN  PHE A 223      -8.777  -4.309   0.705  1.00 82.88           H
ATOM   3335  N   PHE A 224      -9.934  -6.448  -0.171  1.00 84.42           N
ATOM   3336  CA  PHE A 224     -11.050  -7.302  -0.540  1.00 84.42           C
ATOM   3337  C   PHE A 224     -11.724  -6.802  -1.819  1.00 84.42           C
ATOM   3338  O   PHE A 224     -11.875  -7.553  -2.781  1.00 84.42           O
ATOM   3339  HA  PHE A 224     -10.649  -8.302  -0.710  1.00 84.42           H
ATOM   3340  CB  PHE A 224     -12.057  -7.245   0.610  1.00 84.42           C
ATOM   3341 1HB  PHE A 224     -11.531  -7.421   1.549  1.00 84.42           H
ATOM   3342 2HB  PHE A 224     -12.475  -6.239   0.663  1.00 84.42           H
ATOM   3343  CG  PHE A 224     -13.202  -8.252   0.486  1.00 84.42           C
ATOM   3344  CD1 PHE A 224     -14.422  -7.843   0.046  1.00 84.42           C
ATOM   3345  HD1 PHE A 224     -14.584  -6.798  -0.217  1.00 84.42           H
ATOM   3346  CD2 PHE A 224     -12.999  -9.556   0.814  1.00 84.42           C
ATOM   3347  HD2 PHE A 224     -12.021  -9.883   1.167  1.00 84.42           H
ATOM   3348  CE1 PHE A 224     -15.485  -8.777  -0.069  1.00 84.42           C
ATOM   3349  HE1 PHE A 224     -16.463  -8.450  -0.421  1.00 84.42           H
ATOM   3350  CE2 PHE A 224     -14.062 -10.490   0.699  1.00 84.42           C
ATOM   3351  HE2 PHE A 224     -13.900 -11.535   0.963  1.00 84.42           H
ATOM   3352  CZ  PHE A 224     -15.283 -10.081   0.260  1.00 84.42           C
ATOM   3353  HZ  PHE A 224     -16.098 -10.799   0.171  1.00 84.42           H
ATOM   3354  HN  PHE A 224     -10.008  -6.022   0.731  1.00 84.42           H
ATOM   3355  N   LEU A 225     -12.113  -5.535  -1.788  1.00 90.15           N
ATOM   3356  CA  LEU A 225     -12.809  -4.938  -2.915  1.00 90.15           C
ATOM   3357  C   LEU A 225     -11.923  -5.024  -4.160  1.00 90.15           C
ATOM   3358  O   LEU A 225     -12.345  -5.544  -5.191  1.00 90.15           O
ATOM   3359  HA  LEU A 225     -13.710  -5.526  -3.091  1.00 90.15           H
ATOM   3360  CB  LEU A 225     -13.256  -3.515  -2.576  1.00 90.15           C
ATOM   3361 1HB  LEU A 225     -13.966  -3.565  -1.750  1.00 90.15           H
ATOM   3362 2HB  LEU A 225     -12.390  -2.959  -2.217  1.00 90.15           H
ATOM   3363  CG  LEU A 225     -13.898  -2.723  -3.717  1.00 90.15           C
ATOM   3364  HG  LEU A 225     -13.263  -2.818  -4.597  1.00 90.15           H
ATOM   3365  CD1 LEU A 225     -15.267  -3.302  -4.082  1.00 90.15           C
ATOM   3366 1HD1 LEU A 225     -15.151  -4.339  -4.398  1.00 90.15           H
ATOM   3367 2HD1 LEU A 225     -15.924  -3.258  -3.214  1.00 90.15           H
ATOM   3368 3HD1 LEU A 225     -15.701  -2.721  -4.896  1.00 90.15           H
ATOM   3369  CD2 LEU A 225     -13.978  -1.234  -3.374  1.00 90.15           C
ATOM   3370 1HD2 LEU A 225     -14.579  -1.100  -2.474  1.00 90.15           H
ATOM   3371 2HD2 LEU A 225     -12.974  -0.847  -3.202  1.00 90.15           H
ATOM   3372 3HD2 LEU A 225     -14.439  -0.695  -4.202  1.00 90.15           H
ATOM   3373  HN  LEU A 225     -11.959  -4.922  -1.013  1.00 90.15           H
ATOM   3374  N   PRO A 226     -10.685  -4.518  -4.087  1.00 90.47           N
ATOM   3375  CA  PRO A 226      -9.779  -4.572  -5.237  1.00 90.47           C
ATOM   3376  C   PRO A 226      -9.634  -5.980  -5.791  1.00 90.47           C
ATOM   3377  O   PRO A 226      -9.676  -6.180  -7.004  1.00 90.47           O
ATOM   3378  HA  PRO A 226     -10.182  -3.982  -6.060  1.00 90.47           H
ATOM   3379  CB  PRO A 226      -8.455  -4.042  -4.681  1.00 90.47           C
ATOM   3380 1HB  PRO A 226      -7.823  -4.850  -4.311  1.00 90.47           H
ATOM   3381 2HB  PRO A 226      -7.883  -3.513  -5.443  1.00 90.47           H
ATOM   3382  CG  PRO A 226      -8.892  -3.110  -3.557  1.00 90.47           C
ATOM   3383 1HG  PRO A 226      -8.088  -2.930  -2.844  1.00 90.47           H
ATOM   3384 2HG  PRO A 226      -9.192  -2.133  -3.935  1.00 90.47           H
ATOM   3385  CD  PRO A 226     -10.056  -3.860  -2.927  1.00 90.47           C
ATOM   3386 1HD  PRO A 226      -9.717  -4.587  -2.190  1.00 90.47           H
ATOM   3387 2HD  PRO A 226     -10.741  -3.186  -2.414  1.00 90.47           H
ATOM   3388  N   PHE A 227      -9.466  -6.926  -4.879  1.00 85.14           N
ATOM   3389  CA  PHE A 227      -9.204  -8.302  -5.268  1.00 85.14           C
ATOM   3390  C   PHE A 227     -10.375  -8.878  -6.066  1.00 85.14           C
ATOM   3391  O   PHE A 227     -10.175  -9.495  -7.112  1.00 85.14           O
ATOM   3392  HA  PHE A 227      -8.310  -8.297  -5.891  1.00 85.14           H
ATOM   3393  CB  PHE A 227      -9.037  -9.107  -3.978  1.00 85.14           C
ATOM   3394 1HB  PHE A 227      -8.204  -8.693  -3.409  1.00 85.14           H
ATOM   3395 2HB  PHE A 227      -9.932  -8.986  -3.367  1.00 85.14           H
ATOM   3396  CG  PHE A 227      -8.789 -10.600  -4.204  1.00 85.14           C
ATOM   3397  CD1 PHE A 227      -9.805 -11.490  -4.041  1.00 85.14           C
ATOM   3398  HD1 PHE A 227     -10.795 -11.139  -3.750  1.00 85.14           H
ATOM   3399  CD2 PHE A 227      -7.554 -11.037  -4.567  1.00 85.14           C
ATOM   3400  HD2 PHE A 227      -6.740 -10.324  -4.697  1.00 85.14           H
ATOM   3401  CE1 PHE A 227      -9.575 -12.875  -4.251  1.00 85.14           C
ATOM   3402  HE1 PHE A 227     -10.389 -13.588  -4.120  1.00 85.14           H
ATOM   3403  CE2 PHE A 227      -7.324 -12.423  -4.777  1.00 85.14           C
ATOM   3404  HE2 PHE A 227      -6.334 -12.773  -5.068  1.00 85.14           H
ATOM   3405  CZ  PHE A 227      -8.340 -13.312  -4.614  1.00 85.14           C
ATOM   3406  HZ  PHE A 227      -8.163 -14.376  -4.775  1.00 85.14           H
ATOM   3407  HN  PHE A 227      -9.506  -6.766  -3.893  1.00 85.14           H
ATOM   3408  N   VAL A 228     -11.573  -8.657  -5.543  1.00 92.19           N
ATOM   3409  CA  VAL A 228     -12.773  -9.183  -6.172  1.00 92.19           C
ATOM   3410  C   VAL A 228     -12.901  -8.602  -7.581  1.00 92.19           C
ATOM   3411  O   VAL A 228     -13.177  -9.330  -8.533  1.00 92.19           O
ATOM   3412  HA  VAL A 228     -12.658 -10.264  -6.247  1.00 92.19           H
ATOM   3413  CB  VAL A 228     -13.992  -8.896  -5.293  1.00 92.19           C
ATOM   3414  HB  VAL A 228     -13.995  -7.830  -5.062  1.00 92.19           H
ATOM   3415  CG1 VAL A 228     -15.290  -9.220  -6.035  1.00 92.19           C
ATOM   3416 1HG1 VAL A 228     -15.357  -8.609  -6.935  1.00 92.19           H
ATOM   3417 2HG1 VAL A 228     -15.298 -10.275  -6.309  1.00 92.19           H
ATOM   3418 3HG1 VAL A 228     -16.141  -9.007  -5.388  1.00 92.19           H
ATOM   3419  CG2 VAL A 228     -13.909  -9.663  -3.972  1.00 92.19           C
ATOM   3420 1HG2 VAL A 228     -13.869 -10.733  -4.175  1.00 92.19           H
ATOM   3421 2HG2 VAL A 228     -13.011  -9.361  -3.433  1.00 92.19           H
ATOM   3422 3HG2 VAL A 228     -14.788  -9.440  -3.367  1.00 92.19           H
ATOM   3423  HN  VAL A 228     -11.729  -8.131  -4.707  1.00 92.19           H
ATOM   3424  N   VAL A 229     -12.694  -7.296  -7.670  1.00 91.80           N
ATOM   3425  CA  VAL A 229     -12.862  -6.596  -8.932  1.00 91.80           C
ATOM   3426  C   VAL A 229     -11.861  -7.143  -9.951  1.00 91.80           C
ATOM   3427  O   VAL A 229     -12.224  -7.433 -11.090  1.00 91.80           O
ATOM   3428  HA  VAL A 229     -13.872  -6.799  -9.289  1.00 91.80           H
ATOM   3429  CB  VAL A 229     -12.731  -5.087  -8.715  1.00 91.80           C
ATOM   3430  HB  VAL A 229     -11.791  -4.905  -8.194  1.00 91.80           H
ATOM   3431  CG1 VAL A 229     -12.679  -4.344 -10.051  1.00 91.80           C
ATOM   3432 1HG1 VAL A 229     -11.821  -4.690 -10.627  1.00 91.80           H
ATOM   3433 2HG1 VAL A 229     -13.595  -4.538 -10.610  1.00 91.80           H
ATOM   3434 3HG1 VAL A 229     -12.586  -3.273  -9.868  1.00 91.80           H
ATOM   3435  CG2 VAL A 229     -13.866  -4.559  -7.836  1.00 91.80           C
ATOM   3436 1HG2 VAL A 229     -14.823  -4.760  -8.319  1.00 91.80           H
ATOM   3437 2HG2 VAL A 229     -13.837  -5.055  -6.866  1.00 91.80           H
ATOM   3438 3HG2 VAL A 229     -13.748  -3.484  -7.698  1.00 91.80           H
ATOM   3439  HN  VAL A 229     -12.418  -6.721  -6.901  1.00 91.80           H
ATOM   3440  N   MET A 230     -10.619  -7.268  -9.505  1.00 83.99           N
ATOM   3441  CA  MET A 230      -9.559  -7.756 -10.370  1.00 83.99           C
ATOM   3442  C   MET A 230      -9.850  -9.181 -10.844  1.00 83.99           C
ATOM   3443  O   MET A 230      -9.769  -9.470 -12.037  1.00 83.99           O
ATOM   3444  HA  MET A 230      -9.541  -7.078 -11.223  1.00 83.99           H
ATOM   3445  CB  MET A 230      -8.230  -7.731  -9.612  1.00 83.99           C
ATOM   3446 1HB  MET A 230      -8.366  -8.157  -8.618  1.00 83.99           H
ATOM   3447 2HB  MET A 230      -7.500  -8.355 -10.128  1.00 83.99           H
ATOM   3448  CG  MET A 230      -7.693  -6.303  -9.491  1.00 83.99           C
ATOM   3449 1HG  MET A 230      -7.690  -5.823 -10.470  1.00 83.99           H
ATOM   3450 2HG  MET A 230      -8.347  -5.713  -8.849  1.00 83.99           H
ATOM   3451  SD  MET A 230      -6.040  -6.327  -8.819  1.00 83.99           S
ATOM   3452  CE  MET A 230      -6.395  -6.811  -7.138  1.00 83.99           C
ATOM   3453 1HE  MET A 230      -7.050  -6.072  -6.678  1.00 83.99           H
ATOM   3454 2HE  MET A 230      -6.888  -7.784  -7.137  1.00 83.99           H
ATOM   3455 3HE  MET A 230      -5.465  -6.875  -6.574  1.00 83.99           H
ATOM   3456  HN  MET A 230     -10.335  -7.043  -8.573  1.00 83.99           H
ATOM   3457  N   ALA A 231     -10.182 -10.033  -9.886  1.00 89.73           N
ATOM   3458  CA  ALA A 231     -10.393 -11.441 -10.177  1.00 89.73           C
ATOM   3459  C   ALA A 231     -11.466 -11.578 -11.259  1.00 89.73           C
ATOM   3460  O   ALA A 231     -11.320 -12.373 -12.186  1.00 89.73           O
ATOM   3461  HA  ALA A 231      -9.455 -11.847 -10.554  1.00 89.73           H
ATOM   3462  CB  ALA A 231     -10.767 -12.178  -8.889  1.00 89.73           C
ATOM   3463 1HB  ALA A 231      -9.959 -12.074  -8.164  1.00 89.73           H
ATOM   3464 2HB  ALA A 231     -11.681 -11.751  -8.478  1.00 89.73           H
ATOM   3465 3HB  ALA A 231     -10.925 -13.234  -9.107  1.00 89.73           H
ATOM   3466  HN  ALA A 231     -10.307  -9.776  -8.927  1.00 89.73           H
ATOM   3467  N   CYS A 232     -12.521 -10.791 -11.105  1.00 89.55           N
ATOM   3468  CA  CYS A 232     -13.626 -10.829 -12.047  1.00 89.55           C
ATOM   3469  C   CYS A 232     -13.115 -10.348 -13.406  1.00 89.55           C
ATOM   3470  O   CYS A 232     -13.350 -10.994 -14.426  1.00 89.55           O
ATOM   3471  HA  CYS A 232     -13.956 -11.866 -12.102  1.00 89.55           H
ATOM   3472  CB  CYS A 232     -14.815  -9.998 -11.558  1.00 89.55           C
ATOM   3473 1HB  CYS A 232     -14.482  -8.997 -11.284  1.00 89.55           H
ATOM   3474 2HB  CYS A 232     -15.543  -9.883 -12.360  1.00 89.55           H
ATOM   3475  SG  CYS A 232     -15.597 -10.813 -10.117  1.00 89.55           S
ATOM   3476  HG  CYS A 232     -14.728 -10.363  -9.216  1.00 89.55           H
ATOM   3477  HN  CYS A 232     -12.627 -10.138 -10.355  1.00 89.55           H
ATOM   3478  N   CYS A 233     -12.426  -9.216 -13.377  1.00 87.32           N
ATOM   3479  CA  CYS A 233     -11.982  -8.579 -14.605  1.00 87.32           C
ATOM   3480  C   CYS A 233     -11.137  -9.585 -15.390  1.00 87.32           C
ATOM   3481  O   CYS A 233     -11.363  -9.795 -16.581  1.00 87.32           O
ATOM   3482  HA  CYS A 233     -12.880  -8.310 -15.161  1.00 87.32           H
ATOM   3483  CB  CYS A 233     -11.214  -7.285 -14.325  1.00 87.32           C
ATOM   3484 1HB  CYS A 233     -10.470  -7.455 -13.547  1.00 87.32           H
ATOM   3485 2HB  CYS A 233     -10.675  -6.972 -15.219  1.00 87.32           H
ATOM   3486  SG  CYS A 233     -12.374  -5.970 -13.803  1.00 87.32           S
ATOM   3487  HG  CYS A 233     -12.507  -6.391 -12.549  1.00 87.32           H
ATOM   3488  HN  CYS A 233     -12.172  -8.737 -12.537  1.00 87.32           H
ATOM   3489  N   TYR A 234     -10.182 -10.181 -14.691  1.00 74.97           N
ATOM   3490  CA  TYR A 234      -9.200 -11.033 -15.340  1.00 74.97           C
ATOM   3491  C   TYR A 234      -9.834 -12.346 -15.802  1.00 74.97           C
ATOM   3492  O   TYR A 234      -9.436 -12.906 -16.822  1.00 74.97           O
ATOM   3493  HA  TYR A 234      -8.814 -10.499 -16.208  1.00 74.97           H
ATOM   3494  CB  TYR A 234      -8.140 -11.337 -14.280  1.00 74.97           C
ATOM   3495 1HB  TYR A 234      -8.625 -11.413 -13.307  1.00 74.97           H
ATOM   3496 2HB  TYR A 234      -7.697 -12.310 -14.492  1.00 74.97           H
ATOM   3497  CG  TYR A 234      -7.025 -10.292 -14.198  1.00 74.97           C
ATOM   3498  CD1 TYR A 234      -5.866 -10.461 -14.928  1.00 74.97           C
ATOM   3499  HD1 TYR A 234      -5.745 -11.338 -15.563  1.00 74.97           H
ATOM   3500  CD2 TYR A 234      -7.178  -9.181 -13.393  1.00 74.97           C
ATOM   3501  HD2 TYR A 234      -8.093  -9.048 -12.816  1.00 74.97           H
ATOM   3502  CE1 TYR A 234      -4.817  -9.478 -14.851  1.00 74.97           C
ATOM   3503  HE1 TYR A 234      -3.896  -9.599 -15.422  1.00 74.97           H
ATOM   3504  CE2 TYR A 234      -6.129  -8.198 -13.316  1.00 74.97           C
ATOM   3505  HE2 TYR A 234      -6.237  -7.316 -12.684  1.00 74.97           H
ATOM   3506  CZ  TYR A 234      -5.000  -8.395 -14.048  1.00 74.97           C
ATOM   3507  OH  TYR A 234      -4.009  -7.466 -13.975  1.00 74.97           O
ATOM   3508  HH  TYR A 234      -3.124  -7.919 -13.868  1.00 74.97           H
ATOM   3509  HN  TYR A 234     -10.074 -10.089 -13.701  1.00 74.97           H
ATOM   3510  N   THR A 235     -10.809 -12.800 -15.028  1.00 85.05           N
ATOM   3511  CA  THR A 235     -11.545 -14.003 -15.379  1.00 85.05           C
ATOM   3512  C   THR A 235     -12.171 -13.858 -16.767  1.00 85.05           C
ATOM   3513  O   THR A 235     -12.093 -14.773 -17.586  1.00 85.05           O
ATOM   3514  HA  THR A 235     -10.841 -14.834 -15.431  1.00 85.05           H
ATOM   3515  CB  THR A 235     -12.570 -14.270 -14.275  1.00 85.05           C
ATOM   3516  HB  THR A 235     -13.301 -13.463 -14.220  1.00 85.05           H
ATOM   3517  OG1 THR A 235     -11.778 -14.463 -13.106  1.00 85.05           O
ATOM   3518  HG1 THR A 235     -11.878 -13.681 -12.491  1.00 85.05           H
ATOM   3519  CG2 THR A 235     -13.295 -15.604 -14.459  1.00 85.05           C
ATOM   3520 1HG2 THR A 235     -12.569 -16.417 -14.447  1.00 85.05           H
ATOM   3521 2HG2 THR A 235     -13.822 -15.603 -15.413  1.00 85.05           H
ATOM   3522 3HG2 THR A 235     -14.010 -15.744 -13.649  1.00 85.05           H
ATOM   3523  HN  THR A 235     -11.097 -12.362 -14.176  1.00 85.05           H
ATOM   3524  N   ILE A 236     -12.779 -12.702 -16.990  1.00 83.92           N
ATOM   3525  CA  ILE A 236     -13.440 -12.435 -18.256  1.00 83.92           C
ATOM   3526  C   ILE A 236     -12.384 -12.254 -19.349  1.00 83.92           C
ATOM   3527  O   ILE A 236     -12.564 -12.720 -20.473  1.00 83.92           O
ATOM   3528  HA  ILE A 236     -14.043 -13.310 -18.500  1.00 83.92           H
ATOM   3529  CB  ILE A 236     -14.396 -11.248 -18.122  1.00 83.92           C
ATOM   3530  HB  ILE A 236     -13.821 -10.382 -17.796  1.00 83.92           H
ATOM   3531  CG1 ILE A 236     -15.456 -11.516 -17.052  1.00 83.92           C
ATOM   3532 1HG1 ILE A 236     -16.181 -12.239 -17.426  1.00 83.92           H
ATOM   3533 2HG1 ILE A 236     -14.987 -11.961 -16.174  1.00 83.92           H
ATOM   3534  CG2 ILE A 236     -15.022 -10.893 -19.472  1.00 83.92           C
ATOM   3535 1HG2 ILE A 236     -14.235 -10.630 -20.179  1.00 83.92           H
ATOM   3536 2HG2 ILE A 236     -15.579 -11.750 -19.851  1.00 83.92           H
ATOM   3537 3HG2 ILE A 236     -15.697 -10.046 -19.348  1.00 83.92           H
ATOM   3538  CD1 ILE A 236     -16.173 -10.225 -16.655  1.00 83.92           C
ATOM   3539 1HD1 ILE A 236     -15.448  -9.514 -16.258  1.00 83.92           H
ATOM   3540 2HD1 ILE A 236     -16.661  -9.796 -17.530  1.00 83.92           H
ATOM   3541 3HD1 ILE A 236     -16.921 -10.444 -15.893  1.00 83.92           H
ATOM   3542  HN  ILE A 236     -12.824 -11.957 -16.324  1.00 83.92           H
ATOM   3543  N   ILE A 237     -11.307 -11.577 -18.980  1.00 79.85           N
ATOM   3544  CA  ILE A 237     -10.229 -11.317 -19.919  1.00 79.85           C
ATOM   3545  C   ILE A 237      -9.711 -12.646 -20.474  1.00 79.85           C
ATOM   3546  O   ILE A 237      -9.613 -12.819 -21.688  1.00 79.85           O
ATOM   3547  HA  ILE A 237     -10.645 -10.738 -20.743  1.00 79.85           H
ATOM   3548  CB  ILE A 237      -9.144 -10.460 -19.264  1.00 79.85           C
ATOM   3549  HB  ILE A 237      -8.964 -10.844 -18.260  1.00 79.85           H
ATOM   3550  CG1 ILE A 237      -9.606  -9.009 -19.118  1.00 79.85           C
ATOM   3551 1HG1 ILE A 237      -9.607  -8.523 -20.094  1.00 79.85           H
ATOM   3552 2HG1 ILE A 237     -10.631  -8.986 -18.748  1.00 79.85           H
ATOM   3553  CG2 ILE A 237      -7.824 -10.566 -20.031  1.00 79.85           C
ATOM   3554 1HG2 ILE A 237      -7.491 -11.604 -20.040  1.00 79.85           H
ATOM   3555 2HG2 ILE A 237      -7.970 -10.223 -21.056  1.00 79.85           H
ATOM   3556 3HG2 ILE A 237      -7.070  -9.947 -19.545  1.00 79.85           H
ATOM   3557  CD1 ILE A 237      -8.695  -8.238 -18.160  1.00 79.85           C
ATOM   3558 1HD1 ILE A 237      -8.715  -8.712 -17.179  1.00 79.85           H
ATOM   3559 2HD1 ILE A 237      -7.676  -8.242 -18.545  1.00 79.85           H
ATOM   3560 3HD1 ILE A 237      -9.046  -7.209 -18.074  1.00 79.85           H
ATOM   3561  HN  ILE A 237     -11.165 -11.208 -18.061  1.00 79.85           H
ATOM   3562  N   ILE A 238      -9.394 -13.550 -19.559  1.00 78.05           N
ATOM   3563  CA  ILE A 238      -8.812 -14.826 -19.937  1.00 78.05           C
ATOM   3564  C   ILE A 238      -9.773 -15.564 -20.871  1.00 78.05           C
ATOM   3565  O   ILE A 238      -9.358 -16.103 -21.895  1.00 78.05           O
ATOM   3566  HA  ILE A 238      -7.892 -14.616 -20.484  1.00 78.05           H
ATOM   3567  CB  ILE A 238      -8.425 -15.629 -18.693  1.00 78.05           C
ATOM   3568  HB  ILE A 238      -9.265 -15.608 -17.999  1.00 78.05           H
ATOM   3569  CG1 ILE A 238      -7.231 -14.991 -17.979  1.00 78.05           C
ATOM   3570 1HG1 ILE A 238      -6.320 -15.180 -18.546  1.00 78.05           H
ATOM   3571 2HG1 ILE A 238      -7.363 -13.910 -17.938  1.00 78.05           H
ATOM   3572  CG2 ILE A 238      -8.166 -17.095 -19.046  1.00 78.05           C
ATOM   3573 1HG2 ILE A 238      -9.068 -17.530 -19.476  1.00 78.05           H
ATOM   3574 2HG2 ILE A 238      -7.352 -17.156 -19.768  1.00 78.05           H
ATOM   3575 3HG2 ILE A 238      -7.893 -17.642 -18.144  1.00 78.05           H
ATOM   3576  CD1 ILE A 238      -7.081 -15.547 -16.561  1.00 78.05           C
ATOM   3577 1HD1 ILE A 238      -7.985 -15.334 -15.990  1.00 78.05           H
ATOM   3578 2HD1 ILE A 238      -6.925 -16.625 -16.608  1.00 78.05           H
ATOM   3579 3HD1 ILE A 238      -6.225 -15.077 -16.076  1.00 78.05           H
ATOM   3580  HN  ILE A 238      -9.529 -13.422 -18.576  1.00 78.05           H
ATOM   3581  N   HIS A 239     -11.040 -15.563 -20.483  1.00 77.53           N
ATOM   3582  CA  HIS A 239     -12.057 -16.268 -21.246  1.00 77.53           C
ATOM   3583  C   HIS A 239     -12.098 -15.720 -22.674  1.00 77.53           C
ATOM   3584  O   HIS A 239     -12.162 -16.486 -23.635  1.00 77.53           O
ATOM   3585  HA  HIS A 239     -11.755 -17.315 -21.276  1.00 77.53           H
ATOM   3586  CB  HIS A 239     -13.413 -16.194 -20.543  1.00 77.53           C
ATOM   3587 1HB  HIS A 239     -13.287 -16.487 -19.501  1.00 77.53           H
ATOM   3588 2HB  HIS A 239     -13.755 -15.159 -20.544  1.00 77.53           H
ATOM   3589  CG  HIS A 239     -14.478 -17.061 -21.170  1.00 77.53           C
ATOM   3590  ND1 HIS A 239     -14.489 -18.440 -21.049  1.00 77.53           N
ATOM   3591  HD1 HIS A 239     -13.818 -18.989 -20.551  1.00 77.53           H
ATOM   3592  CD2 HIS A 239     -15.567 -16.732 -21.923  1.00 77.53           C
ATOM   3593  HD2 HIS A 239     -15.861 -15.723 -22.211  1.00 77.53           H
ATOM   3594  CE1 HIS A 239     -15.541 -18.909 -21.704  1.00 77.53           C
ATOM   3595  HE1 HIS A 239     -15.825 -19.957 -21.794  1.00 77.53           H
ATOM   3596  NE2 HIS A 239     -16.208 -17.849 -22.245  1.00 77.53           N
ATOM   3597  HN  HIS A 239     -11.375 -15.094 -19.667  1.00 77.53           H
ATOM   3598  N   THR A 240     -12.060 -14.399 -22.769  1.00 79.01           N
ATOM   3599  CA  THR A 240     -12.150 -13.738 -24.060  1.00 79.01           C
ATOM   3600  C   THR A 240     -10.924 -14.068 -24.914  1.00 79.01           C
ATOM   3601  O   THR A 240     -11.036 -14.238 -26.127  1.00 79.01           O
ATOM   3602  HA  THR A 240     -13.021 -14.129 -24.586  1.00 79.01           H
ATOM   3603  CB  THR A 240     -12.332 -12.240 -23.812  1.00 79.01           C
ATOM   3604  HB  THR A 240     -11.419 -11.797 -23.415  1.00 79.01           H
ATOM   3605  OG1 THR A 240     -13.473 -12.165 -22.961  1.00 79.01           O
ATOM   3606  HG1 THR A 240     -13.183 -12.068 -22.009  1.00 79.01           H
ATOM   3607  CG2 THR A 240     -12.758 -11.485 -25.073  1.00 79.01           C
ATOM   3608 1HG2 THR A 240     -13.707 -11.884 -25.432  1.00 79.01           H
ATOM   3609 2HG2 THR A 240     -11.997 -11.608 -25.844  1.00 79.01           H
ATOM   3610 3HG2 THR A 240     -12.873 -10.426 -24.841  1.00 79.01           H
ATOM   3611  HN  THR A 240     -11.970 -13.785 -21.985  1.00 79.01           H
ATOM   3612  N   LEU A 241      -9.782 -14.150 -24.247  1.00 74.32           N
ATOM   3613  CA  LEU A 241      -8.518 -14.312 -24.945  1.00 74.32           C
ATOM   3614  C   LEU A 241      -8.396 -15.754 -25.442  1.00 74.32           C
ATOM   3615  O   LEU A 241      -7.824 -16.003 -26.501  1.00 74.32           O
ATOM   3616  HA  LEU A 241      -8.534 -13.649 -25.809  1.00 74.32           H
ATOM   3617  CB  LEU A 241      -7.354 -13.868 -24.056  1.00 74.32           C
ATOM   3618 1HB  LEU A 241      -7.513 -14.271 -23.056  1.00 74.32           H
ATOM   3619 2HB  LEU A 241      -6.438 -14.317 -24.439  1.00 74.32           H
ATOM   3620  CG  LEU A 241      -7.139 -12.358 -23.938  1.00 74.32           C
ATOM   3621  HG  LEU A 241      -8.082 -11.901 -23.637  1.00 74.32           H
ATOM   3622  CD1 LEU A 241      -6.112 -12.033 -22.851  1.00 74.32           C
ATOM   3623 1HD1 LEU A 241      -6.467 -12.412 -21.892  1.00 74.32           H
ATOM   3624 2HD1 LEU A 241      -5.161 -12.504 -23.098  1.00 74.32           H
ATOM   3625 3HD1 LEU A 241      -5.978 -10.954 -22.788  1.00 74.32           H
ATOM   3626  CD2 LEU A 241      -6.754 -11.752 -25.289  1.00 74.32           C
ATOM   3627 1HD2 LEU A 241      -5.830 -12.210 -25.643  1.00 74.32           H
ATOM   3628 2HD2 LEU A 241      -7.550 -11.936 -26.010  1.00 74.32           H
ATOM   3629 3HD2 LEU A 241      -6.607 -10.678 -25.177  1.00 74.32           H
ATOM   3630  HN  LEU A 241      -9.712 -14.106 -23.250  1.00 74.32           H
ATOM   3631  N   ILE A 242      -8.944 -16.666 -24.653  1.00 75.75           N
ATOM   3632  CA  ILE A 242      -8.974 -18.067 -25.037  1.00 75.75           C
ATOM   3633  C   ILE A 242      -9.766 -18.219 -26.337  1.00 75.75           C
ATOM   3634  O   ILE A 242      -9.389 -18.998 -27.210  1.00 75.75           O
ATOM   3635  HA  ILE A 242      -7.945 -18.377 -25.221  1.00 75.75           H
ATOM   3636  CB  ILE A 242      -9.507 -18.927 -23.888  1.00 75.75           C
ATOM   3637  HB  ILE A 242     -10.407 -18.452 -23.496  1.00 75.75           H
ATOM   3638  CG1 ILE A 242      -8.497 -18.997 -22.741  1.00 75.75           C
ATOM   3639 1HG1 ILE A 242      -7.636 -19.592 -23.046  1.00 75.75           H
ATOM   3640 2HG1 ILE A 242      -8.128 -17.996 -22.515  1.00 75.75           H
ATOM   3641  CG2 ILE A 242      -9.909 -20.317 -24.384  1.00 75.75           C
ATOM   3642 1HG2 ILE A 242     -10.688 -20.222 -25.141  1.00 75.75           H
ATOM   3643 2HG2 ILE A 242      -9.040 -20.813 -24.818  1.00 75.75           H
ATOM   3644 3HG2 ILE A 242     -10.284 -20.907 -23.548  1.00 75.75           H
ATOM   3645  CD1 ILE A 242      -9.130 -19.609 -21.490  1.00 75.75           C
ATOM   3646 1HD1 ILE A 242      -9.975 -18.997 -21.174  1.00 75.75           H
ATOM   3647 2HD1 ILE A 242      -9.475 -20.618 -21.714  1.00 75.75           H
ATOM   3648 3HD1 ILE A 242      -8.390 -19.647 -20.690  1.00 75.75           H
ATOM   3649  HN  ILE A 242      -9.362 -16.462 -23.767  1.00 75.75           H
ATOM   3650  N   GLN A 243     -10.849 -17.461 -26.424  1.00 71.07           N
ATOM   3651  CA  GLN A 243     -11.693 -17.495 -27.607  1.00 71.07           C
ATOM   3652  C   GLN A 243     -10.993 -16.800 -28.777  1.00 71.07           C
ATOM   3653  O   GLN A 243     -11.176 -17.185 -29.931  1.00 71.07           O
ATOM   3654  HA  GLN A 243     -11.832 -18.552 -27.834  1.00 71.07           H
ATOM   3655  CB  GLN A 243     -13.055 -16.858 -27.327  1.00 71.07           C
ATOM   3656 1HB  GLN A 243     -12.916 -15.859 -26.915  1.00 71.07           H
ATOM   3657 2HB  GLN A 243     -13.607 -16.745 -28.260  1.00 71.07           H
ATOM   3658  CG  GLN A 243     -13.867 -17.710 -26.349  1.00 71.07           C
ATOM   3659 1HG  GLN A 243     -13.962 -18.724 -26.736  1.00 71.07           H
ATOM   3660 2HG  GLN A 243     -13.340 -17.779 -25.397  1.00 71.07           H
ATOM   3661  CD  GLN A 243     -15.258 -17.112 -26.125  1.00 71.07           C
ATOM   3662  OE1 GLN A 243     -15.583 -16.036 -26.600  1.00 71.07           O
ATOM   3663  NE2 GLN A 243     -16.058 -17.868 -25.378  1.00 71.07           N
ATOM   3664 1HE2 GLN A 243     -15.729 -18.741 -25.019  1.00 71.07           H
ATOM   3665 2HE2 GLN A 243     -16.988 -17.562 -25.175  1.00 71.07           H
ATOM   3666  HN  GLN A 243     -11.153 -16.834 -25.706  1.00 71.07           H
ATOM   3667  N   ALA A 244     -10.208 -15.788 -28.439  1.00 70.99           N
ATOM   3668  CA  ALA A 244      -9.506 -15.015 -29.450  1.00 70.99           C
ATOM   3669  C   ALA A 244      -8.212 -15.737 -29.830  1.00 70.99           C
ATOM   3670  O   ALA A 244      -7.164 -15.496 -29.233  1.00 70.99           O
ATOM   3671  HA  ALA A 244     -10.149 -14.955 -30.328  1.00 70.99           H
ATOM   3672  CB  ALA A 244      -9.252 -13.600 -28.926  1.00 70.99           C
ATOM   3673 1HB  ALA A 244     -10.204 -13.121 -28.699  1.00 70.99           H
ATOM   3674 2HB  ALA A 244      -8.645 -13.651 -28.022  1.00 70.99           H
ATOM   3675 3HB  ALA A 244      -8.725 -13.021 -29.685  1.00 70.99           H
ATOM   3676  HN  ALA A 244     -10.048 -15.495 -27.497  1.00 70.99           H
ATOM   3677  N   LYS A 245      -8.327 -16.609 -30.821  1.00 58.60           N
ATOM   3678  CA  LYS A 245      -7.192 -17.406 -31.253  1.00 58.60           C
ATOM   3679  C   LYS A 245      -6.062 -16.477 -31.702  1.00 58.60           C
ATOM   3680  O   LYS A 245      -5.007 -16.939 -32.133  1.00 58.60           O
ATOM   3681  HA  LYS A 245      -6.847 -17.977 -30.391  1.00 58.60           H
ATOM   3682  CB  LYS A 245      -7.620 -18.414 -32.321  1.00 58.60           C
ATOM   3683 1HB  LYS A 245      -8.240 -17.918 -33.068  1.00 58.60           H
ATOM   3684 2HB  LYS A 245      -6.741 -18.795 -32.841  1.00 58.60           H
ATOM   3685  CG  LYS A 245      -8.394 -19.578 -31.699  1.00 58.60           C
ATOM   3686 1HG  LYS A 245      -7.839 -19.975 -30.849  1.00 58.60           H
ATOM   3687 2HG  LYS A 245      -9.350 -19.220 -31.315  1.00 58.60           H
ATOM   3688  CD  LYS A 245      -8.633 -20.689 -32.723  1.00 58.60           C
ATOM   3689 1HD  LYS A 245      -9.278 -20.320 -33.521  1.00 58.60           H
ATOM   3690 2HD  LYS A 245      -7.687 -20.973 -33.184  1.00 58.60           H
ATOM   3691  CE  LYS A 245      -9.274 -21.912 -32.066  1.00 58.60           C
ATOM   3692 1HE  LYS A 245      -8.669 -22.237 -31.220  1.00 58.60           H
ATOM   3693 2HE  LYS A 245     -10.256 -21.649 -31.673  1.00 58.60           H
ATOM   3694  NZ  LYS A 245      -9.405 -23.017 -33.043  1.00 58.60           N
ATOM   3695 1HZ  LYS A 245      -9.824 -23.821 -32.590  1.00 58.60           H
ATOM   3696 2HZ  LYS A 245      -9.992 -22.718 -33.814  1.00 58.60           H
ATOM   3697 3HZ  LYS A 245      -8.487 -23.267 -33.394  1.00 58.60           H
ATOM   3698  HN  LYS A 245      -9.175 -16.774 -31.325  1.00 58.60           H
ATOM   3699  N   LYS A 246      -6.323 -15.183 -31.585  1.00 52.31           N
ATOM   3700  CA  LYS A 246      -5.447 -14.187 -32.179  1.00 52.31           C
ATOM   3701  C   LYS A 246      -4.222 -13.992 -31.284  1.00 52.31           C
ATOM   3702  O   LYS A 246      -4.356 -13.656 -30.108  1.00 52.31           O
ATOM   3703  HA  LYS A 246      -5.113 -14.578 -33.141  1.00 52.31           H
ATOM   3704  CB  LYS A 246      -6.217 -12.895 -32.459  1.00 52.31           C
ATOM   3705 1HB  LYS A 246      -6.864 -12.663 -31.613  1.00 52.31           H
ATOM   3706 2HB  LYS A 246      -5.517 -12.065 -32.560  1.00 52.31           H
ATOM   3707  CG  LYS A 246      -7.056 -13.021 -33.732  1.00 52.31           C
ATOM   3708 1HG  LYS A 246      -6.463 -13.490 -34.517  1.00 52.31           H
ATOM   3709 2HG  LYS A 246      -7.910 -13.671 -33.545  1.00 52.31           H
ATOM   3710  CD  LYS A 246      -7.545 -11.650 -34.204  1.00 52.31           C
ATOM   3711 1HD  LYS A 246      -8.236 -11.234 -33.470  1.00 52.31           H
ATOM   3712 2HD  LYS A 246      -6.702 -10.963 -34.273  1.00 52.31           H
ATOM   3713  CE  LYS A 246      -8.238 -11.754 -35.564  1.00 52.31           C
ATOM   3714 1HE  LYS A 246      -7.602 -12.296 -36.263  1.00 52.31           H
ATOM   3715 2HE  LYS A 246      -9.162 -12.324 -35.465  1.00 52.31           H
ATOM   3716  NZ  LYS A 246      -8.536 -10.406 -36.098  1.00 52.31           N
ATOM   3717 1HZ  LYS A 246      -9.010 -10.493 -36.990  1.00 52.31           H
ATOM   3718 2HZ  LYS A 246      -9.131  -9.907 -35.446  1.00 52.31           H
ATOM   3719 3HZ  LYS A 246      -7.670  -9.894 -36.224  1.00 52.31           H
ATOM   3720  HN  LYS A 246      -7.113 -14.813 -31.097  1.00 52.31           H
ATOM   3721  N   SER A 247      -3.056 -14.211 -31.874  1.00 55.43           N
ATOM   3722  CA  SER A 247      -1.827 -14.279 -31.101  1.00 55.43           C
ATOM   3723  C   SER A 247      -1.635 -12.984 -30.309  1.00 55.43           C
ATOM   3724  O   SER A 247      -1.336 -13.020 -29.117  1.00 55.43           O
ATOM   3725  HA  SER A 247      -1.957 -15.125 -30.425  1.00 55.43           H
ATOM   3726  CB  SER A 247      -0.620 -14.532 -32.007  1.00 55.43           C
ATOM   3727 1HB  SER A 247      -0.565 -15.593 -32.249  1.00 55.43           H
ATOM   3728 2HB  SER A 247      -0.754 -13.997 -32.947  1.00 55.43           H
ATOM   3729  OG  SER A 247       0.600 -14.121 -31.397  1.00 55.43           O
ATOM   3730  HG  SER A 247       1.364 -14.269 -32.025  1.00 55.43           H
ATOM   3731  HN  SER A 247      -2.943 -14.341 -32.859  1.00 55.43           H
ATOM   3732  N   SER A 248      -1.814 -11.871 -31.005  1.00 55.85           N
ATOM   3733  CA  SER A 248      -1.240 -10.611 -30.562  1.00 55.85           C
ATOM   3734  C   SER A 248      -1.769 -10.256 -29.171  1.00 55.85           C
ATOM   3735  O   SER A 248      -1.127  -9.513 -28.430  1.00 55.85           O
ATOM   3736  HA  SER A 248      -0.164 -10.779 -30.531  1.00 55.85           H
ATOM   3737  CB  SER A 248      -1.552  -9.486 -31.551  1.00 55.85           C
ATOM   3738 1HB  SER A 248      -0.838  -8.674 -31.413  1.00 55.85           H
ATOM   3739 2HB  SER A 248      -1.423  -9.853 -32.570  1.00 55.85           H
ATOM   3740  OG  SER A 248      -2.876  -8.986 -31.391  1.00 55.85           O
ATOM   3741  HG  SER A 248      -3.036  -8.231 -32.028  1.00 55.85           H
ATOM   3742  HN  SER A 248      -2.338 -11.821 -31.855  1.00 55.85           H
ATOM   3743  N   LYS A 249      -2.934 -10.804 -28.858  1.00 53.28           N
ATOM   3744  CA  LYS A 249      -3.609 -10.468 -27.616  1.00 53.28           C
ATOM   3745  C   LYS A 249      -2.862 -11.110 -26.445  1.00 53.28           C
ATOM   3746  O   LYS A 249      -3.033 -10.702 -25.297  1.00 53.28           O
ATOM   3747  HA  LYS A 249      -3.564  -9.385 -27.502  1.00 53.28           H
ATOM   3748  CB  LYS A 249      -5.088 -10.855 -27.688  1.00 53.28           C
ATOM   3749 1HB  LYS A 249      -5.183 -11.874 -28.064  1.00 53.28           H
ATOM   3750 2HB  LYS A 249      -5.520 -10.843 -26.688  1.00 53.28           H
ATOM   3751  CG  LYS A 249      -5.861  -9.896 -28.596  1.00 53.28           C
ATOM   3752 1HG  LYS A 249      -5.626  -8.866 -28.328  1.00 53.28           H
ATOM   3753 2HG  LYS A 249      -5.548 -10.036 -29.630  1.00 53.28           H
ATOM   3754  CD  LYS A 249      -7.369 -10.127 -28.479  1.00 53.28           C
ATOM   3755 1HD  LYS A 249      -7.619 -11.120 -28.854  1.00 53.28           H
ATOM   3756 2HD  LYS A 249      -7.665 -10.100 -27.430  1.00 53.28           H
ATOM   3757  CE  LYS A 249      -8.149  -9.069 -29.262  1.00 53.28           C
ATOM   3758 1HE  LYS A 249      -7.808  -8.073 -28.977  1.00 53.28           H
ATOM   3759 2HE  LYS A 249      -7.952  -9.179 -30.328  1.00 53.28           H
ATOM   3760  NZ  LYS A 249      -9.600  -9.196 -29.003  1.00 53.28           N
ATOM   3761 1HZ  LYS A 249     -10.102  -8.499 -29.541  1.00 53.28           H
ATOM   3762 2HZ  LYS A 249      -9.912 -10.122 -29.274  1.00 53.28           H
ATOM   3763 3HZ  LYS A 249      -9.781  -9.055 -28.015  1.00 53.28           H
ATOM   3764  HN  LYS A 249      -3.414 -11.465 -29.435  1.00 53.28           H
ATOM   3765  N   HIS A 250      -2.051 -12.103 -26.775  1.00 53.55           N
ATOM   3766  CA  HIS A 250      -1.415 -12.921 -25.756  1.00 53.55           C
ATOM   3767  C   HIS A 250      -0.399 -12.079 -24.982  1.00 53.55           C
ATOM   3768  O   HIS A 250      -0.238 -12.250 -23.774  1.00 53.55           O
ATOM   3769  HA  HIS A 250      -2.204 -13.241 -25.075  1.00 53.55           H
ATOM   3770  CB  HIS A 250      -0.796 -14.176 -26.374  1.00 53.55           C
ATOM   3771 1HB  HIS A 250      -0.240 -13.892 -27.268  1.00 53.55           H
ATOM   3772 2HB  HIS A 250      -0.077 -14.598 -25.672  1.00 53.55           H
ATOM   3773  CG  HIS A 250      -1.803 -15.240 -26.742  1.00 53.55           C
ATOM   3774  ND1 HIS A 250      -2.455 -16.014 -25.798  1.00 53.55           N
ATOM   3775  HD1 HIS A 250      -2.334 -15.953 -24.807  1.00 53.55           H
ATOM   3776  CD2 HIS A 250      -2.263 -15.650 -27.960  1.00 53.55           C
ATOM   3777  HD2 HIS A 250      -1.955 -15.247 -28.925  1.00 53.55           H
ATOM   3778  CE1 HIS A 250      -3.267 -16.848 -26.430  1.00 53.55           C
ATOM   3779  HE1 HIS A 250      -3.918 -17.586 -25.961  1.00 53.55           H
ATOM   3780  NE2 HIS A 250      -3.146 -16.621 -27.769  1.00 53.55           N
ATOM   3781  HN  HIS A 250      -1.826 -12.352 -27.717  1.00 53.55           H
ATOM   3782  N   LYS A 251       0.259 -11.188 -25.708  1.00 57.59           N
ATOM   3783  CA  LYS A 251       1.302 -10.365 -25.119  1.00 57.59           C
ATOM   3784  C   LYS A 251       0.702  -9.516 -23.997  1.00 57.59           C
ATOM   3785  O   LYS A 251       1.254  -9.453 -22.899  1.00 57.59           O
ATOM   3786  HA  LYS A 251       2.043 -11.037 -24.686  1.00 57.59           H
ATOM   3787  CB  LYS A 251       2.011  -9.545 -26.199  1.00 57.59           C
ATOM   3788 1HB  LYS A 251       1.274  -9.112 -26.876  1.00 57.59           H
ATOM   3789 2HB  LYS A 251       2.545  -8.715 -25.737  1.00 57.59           H
ATOM   3790  CG  LYS A 251       2.992 -10.413 -26.991  1.00 57.59           C
ATOM   3791 1HG  LYS A 251       3.574 -11.027 -26.305  1.00 57.59           H
ATOM   3792 2HG  LYS A 251       2.439 -11.093 -27.638  1.00 57.59           H
ATOM   3793  CD  LYS A 251       3.932  -9.548 -27.833  1.00 57.59           C
ATOM   3794 1HD  LYS A 251       3.361  -9.027 -28.602  1.00 57.59           H
ATOM   3795 2HD  LYS A 251       4.391  -8.785 -27.205  1.00 57.59           H
ATOM   3796  CE  LYS A 251       5.021 -10.400 -28.488  1.00 57.59           C
ATOM   3797 1HE  LYS A 251       5.430 -11.100 -27.760  1.00 57.59           H
ATOM   3798 2HE  LYS A 251       4.590 -10.994 -29.294  1.00 57.59           H
ATOM   3799  NZ  LYS A 251       6.102  -9.540 -29.020  1.00 57.59           N
ATOM   3800 1HZ  LYS A 251       6.668 -10.073 -29.671  1.00 57.59           H
ATOM   3801 2HZ  LYS A 251       5.695  -8.744 -29.498  1.00 57.59           H
ATOM   3802 3HZ  LYS A 251       6.682  -9.215 -28.255  1.00 57.59           H
ATOM   3803  HN  LYS A 251       0.090 -11.024 -26.680  1.00 57.59           H
ATOM   3804  N   ALA A 252      -0.419  -8.883 -24.311  1.00 64.10           N
ATOM   3805  CA  ALA A 252      -1.067  -7.993 -23.362  1.00 64.10           C
ATOM   3806  C   ALA A 252      -1.484  -8.790 -22.124  1.00 64.10           C
ATOM   3807  O   ALA A 252      -1.411  -8.287 -21.004  1.00 64.10           O
ATOM   3808  HA  ALA A 252      -0.340  -7.236 -23.069  1.00 64.10           H
ATOM   3809  CB  ALA A 252      -2.253  -7.303 -24.038  1.00 64.10           C
ATOM   3810 1HB  ALA A 252      -1.899  -6.727 -24.893  1.00 64.10           H
ATOM   3811 2HB  ALA A 252      -2.966  -8.055 -24.376  1.00 64.10           H
ATOM   3812 3HB  ALA A 252      -2.739  -6.635 -23.326  1.00 64.10           H
ATOM   3813  HN  ALA A 252      -0.882  -8.971 -25.192  1.00 64.10           H
ATOM   3814  N   LEU A 253      -1.912 -10.020 -22.368  1.00 64.72           N
ATOM   3815  CA  LEU A 253      -2.367 -10.881 -21.290  1.00 64.72           C
ATOM   3816  C   LEU A 253      -1.213 -11.123 -20.314  1.00 64.72           C
ATOM   3817  O   LEU A 253      -1.387 -11.010 -19.102  1.00 64.72           O
ATOM   3818  HA  LEU A 253      -3.161 -10.353 -20.763  1.00 64.72           H
ATOM   3819  CB  LEU A 253      -2.976 -12.167 -21.853  1.00 64.72           C
ATOM   3820 1HB  LEU A 253      -3.750 -11.896 -22.570  1.00 64.72           H
ATOM   3821 2HB  LEU A 253      -2.202 -12.701 -22.405  1.00 64.72           H
ATOM   3822  CG  LEU A 253      -3.584 -13.126 -20.827  1.00 64.72           C
ATOM   3823  HG  LEU A 253      -2.826 -13.349 -20.076  1.00 64.72           H
ATOM   3824  CD1 LEU A 253      -4.763 -12.475 -20.100  1.00 64.72           C
ATOM   3825 1HD1 LEU A 253      -4.420 -11.580 -19.581  1.00 64.72           H
ATOM   3826 2HD1 LEU A 253      -5.531 -12.204 -20.824  1.00 64.72           H
ATOM   3827 3HD1 LEU A 253      -5.176 -13.178 -19.377  1.00 64.72           H
ATOM   3828  CD2 LEU A 253      -3.976 -14.452 -21.481  1.00 64.72           C
ATOM   3829 1HD2 LEU A 253      -4.710 -14.268 -22.266  1.00 64.72           H
ATOM   3830 2HD2 LEU A 253      -3.091 -14.919 -21.914  1.00 64.72           H
ATOM   3831 3HD2 LEU A 253      -4.406 -15.115 -20.730  1.00 64.72           H
ATOM   3832  HN  LEU A 253      -1.950 -10.428 -23.280  1.00 64.72           H
ATOM   3833  N   LYS A 254      -0.061 -11.451 -20.880  1.00 67.04           N
ATOM   3834  CA  LYS A 254       1.076 -11.865 -20.076  1.00 67.04           C
ATOM   3835  C   LYS A 254       1.418 -10.760 -19.075  1.00 67.04           C
ATOM   3836  O   LYS A 254       1.656 -11.034 -17.899  1.00 67.04           O
ATOM   3837  HA  LYS A 254       0.777 -12.754 -19.520  1.00 67.04           H
ATOM   3838  CB  LYS A 254       2.249 -12.266 -20.973  1.00 67.04           C
ATOM   3839 1HB  LYS A 254       1.890 -12.890 -21.791  1.00 67.04           H
ATOM   3840 2HB  LYS A 254       2.690 -11.376 -21.421  1.00 67.04           H
ATOM   3841  CG  LYS A 254       3.314 -13.023 -20.177  1.00 67.04           C
ATOM   3842 1HG  LYS A 254       3.741 -12.367 -19.418  1.00 67.04           H
ATOM   3843 2HG  LYS A 254       2.854 -13.861 -19.652  1.00 67.04           H
ATOM   3844  CD  LYS A 254       4.423 -13.538 -21.096  1.00 67.04           C
ATOM   3845 1HD  LYS A 254       3.990 -14.152 -21.886  1.00 67.04           H
ATOM   3846 2HD  LYS A 254       4.917 -12.697 -21.582  1.00 67.04           H
ATOM   3847  CE  LYS A 254       5.451 -14.356 -20.311  1.00 67.04           C
ATOM   3848 1HE  LYS A 254       5.909 -13.734 -19.542  1.00 67.04           H
ATOM   3849 2HE  LYS A 254       4.954 -15.181 -19.800  1.00 67.04           H
ATOM   3850  NZ  LYS A 254       6.495 -14.884 -21.218  1.00 67.04           N
ATOM   3851 1HZ  LYS A 254       7.173 -15.413 -20.681  1.00 67.04           H
ATOM   3852 2HZ  LYS A 254       6.067 -15.488 -21.911  1.00 67.04           H
ATOM   3853 3HZ  LYS A 254       6.960 -14.112 -21.683  1.00 67.04           H
ATOM   3854  HN  LYS A 254       0.102 -11.436 -21.866  1.00 67.04           H
ATOM   3855  N   VAL A 255       1.430  -9.534 -19.577  1.00 66.51           N
ATOM   3856  CA  VAL A 255       1.731  -8.385 -18.740  1.00 66.51           C
ATOM   3857  C   VAL A 255       0.758  -8.350 -17.560  1.00 66.51           C
ATOM   3858  O   VAL A 255       1.176  -8.247 -16.408  1.00 66.51           O
ATOM   3859  HA  VAL A 255       2.743  -8.514 -18.356  1.00 66.51           H
ATOM   3860  CB  VAL A 255       1.702  -7.105 -19.577  1.00 66.51           C
ATOM   3861  HB  VAL A 255       0.696  -6.992 -19.982  1.00 66.51           H
ATOM   3862  CG1 VAL A 255       2.002  -5.878 -18.714  1.00 66.51           C
ATOM   3863 1HG1 VAL A 255       1.254  -5.797 -17.925  1.00 66.51           H
ATOM   3864 2HG1 VAL A 255       2.991  -5.981 -18.268  1.00 66.51           H
ATOM   3865 3HG1 VAL A 255       1.975  -4.982 -19.334  1.00 66.51           H
ATOM   3866  CG2 VAL A 255       2.674  -7.198 -20.755  1.00 66.51           C
ATOM   3867 1HG2 VAL A 255       3.686  -7.347 -20.379  1.00 66.51           H
ATOM   3868 2HG2 VAL A 255       2.395  -8.038 -21.391  1.00 66.51           H
ATOM   3869 3HG2 VAL A 255       2.633  -6.275 -21.334  1.00 66.51           H
ATOM   3870  HN  VAL A 255       1.239  -9.320 -20.535  1.00 66.51           H
ATOM   3871  N   THR A 256      -0.523  -8.437 -17.888  1.00 64.72           N
ATOM   3872  CA  THR A 256      -1.566  -8.162 -16.914  1.00 64.72           C
ATOM   3873  C   THR A 256      -1.574  -9.237 -15.824  1.00 64.72           C
ATOM   3874  O   THR A 256      -1.716  -8.926 -14.643  1.00 64.72           O
ATOM   3875  HA  THR A 256      -1.339  -7.214 -16.426  1.00 64.72           H
ATOM   3876  CB  THR A 256      -2.895  -8.046 -17.663  1.00 64.72           C
ATOM   3877  HB  THR A 256      -3.334  -9.030 -17.830  1.00 64.72           H
ATOM   3878  OG1 THR A 256      -2.567  -7.312 -18.840  1.00 64.72           O
ATOM   3879  HG1 THR A 256      -2.466  -7.935 -19.615  1.00 64.72           H
ATOM   3880  CG2 THR A 256      -3.902  -7.154 -16.935  1.00 64.72           C
ATOM   3881 1HG2 THR A 256      -3.488  -6.151 -16.829  1.00 64.72           H
ATOM   3882 2HG2 THR A 256      -4.108  -7.569 -15.949  1.00 64.72           H
ATOM   3883 3HG2 THR A 256      -4.827  -7.106 -17.510  1.00 64.72           H
ATOM   3884  HN  THR A 256      -0.851  -8.690 -18.798  1.00 64.72           H
ATOM   3885  N   ILE A 257      -1.421 -10.478 -16.261  1.00 73.50           N
ATOM   3886  CA  ILE A 257      -1.386 -11.598 -15.336  1.00 73.50           C
ATOM   3887  C   ILE A 257      -0.246 -11.393 -14.336  1.00 73.50           C
ATOM   3888  O   ILE A 257      -0.432 -11.568 -13.133  1.00 73.50           O
ATOM   3889  HA  ILE A 257      -2.329 -11.599 -14.789  1.00 73.50           H
ATOM   3890  CB  ILE A 257      -1.304 -12.921 -16.099  1.00 73.50           C
ATOM   3891  HB  ILE A 257      -0.525 -12.831 -16.856  1.00 73.50           H
ATOM   3892  CG1 ILE A 257      -2.614 -13.214 -16.832  1.00 73.50           C
ATOM   3893 1HG1 ILE A 257      -3.419 -13.344 -16.108  1.00 73.50           H
ATOM   3894 2HG1 ILE A 257      -2.883 -12.363 -17.457  1.00 73.50           H
ATOM   3895  CG2 ILE A 257      -0.899 -14.067 -15.169  1.00 73.50           C
ATOM   3896 1HG2 ILE A 257       0.077 -13.853 -14.733  1.00 73.50           H
ATOM   3897 2HG2 ILE A 257      -1.638 -14.167 -14.374  1.00 73.50           H
ATOM   3898 3HG2 ILE A 257      -0.848 -14.995 -15.737  1.00 73.50           H
ATOM   3899  CD1 ILE A 257      -2.491 -14.470 -17.697  1.00 73.50           C
ATOM   3900 1HD1 ILE A 257      -1.702 -14.327 -18.435  1.00 73.50           H
ATOM   3901 2HD1 ILE A 257      -2.246 -15.324 -17.064  1.00 73.50           H
ATOM   3902 3HD1 ILE A 257      -3.436 -14.655 -18.206  1.00 73.50           H
ATOM   3903  HN  ILE A 257      -1.322 -10.724 -17.225  1.00 73.50           H
ATOM   3904  N   THR A 258       0.908 -11.024 -14.871  1.00 77.83           N
ATOM   3905  CA  THR A 258       2.107 -10.908 -14.058  1.00 77.83           C
ATOM   3906  C   THR A 258       1.893  -9.891 -12.935  1.00 77.83           C
ATOM   3907  O   THR A 258       2.209 -10.163 -11.778  1.00 77.83           O
ATOM   3908  HA  THR A 258       2.296 -11.871 -13.585  1.00 77.83           H
ATOM   3909  CB  THR A 258       3.274 -10.555 -14.984  1.00 77.83           C
ATOM   3910  HB  THR A 258       3.157  -9.551 -15.391  1.00 77.83           H
ATOM   3911  OG1 THR A 258       3.288 -11.610 -15.942  1.00 77.83           O
ATOM   3912  HG1 THR A 258       2.868 -11.302 -16.796  1.00 77.83           H
ATOM   3913  CG2 THR A 258       4.630 -10.668 -14.285  1.00 77.83           C
ATOM   3914 1HG2 THR A 258       4.775 -11.690 -13.936  1.00 77.83           H
ATOM   3915 2HG2 THR A 258       4.658  -9.986 -13.434  1.00 77.83           H
ATOM   3916 3HG2 THR A 258       5.423 -10.407 -14.986  1.00 77.83           H
ATOM   3917  HN  THR A 258       1.032 -10.807 -15.840  1.00 77.83           H
ATOM   3918  N   VAL A 259       1.359  -8.740 -13.317  1.00 72.23           N
ATOM   3919  CA  VAL A 259       1.144  -7.663 -12.365  1.00 72.23           C
ATOM   3920  C   VAL A 259       0.188  -8.139 -11.270  1.00 72.23           C
ATOM   3921  O   VAL A 259       0.416  -7.885 -10.088  1.00 72.23           O
ATOM   3922  HA  VAL A 259       2.107  -7.428 -11.912  1.00 72.23           H
ATOM   3923  CB  VAL A 259       0.645  -6.413 -13.093  1.00 72.23           C
ATOM   3924  HB  VAL A 259      -0.231  -6.693 -13.678  1.00 72.23           H
ATOM   3925  CG1 VAL A 259       0.220  -5.332 -12.097  1.00 72.23           C
ATOM   3926 1HG1 VAL A 259      -0.584  -5.714 -11.468  1.00 72.23           H
ATOM   3927 2HG1 VAL A 259       1.071  -5.057 -11.474  1.00 72.23           H
ATOM   3928 3HG1 VAL A 259      -0.130  -4.455 -12.642  1.00 72.23           H
ATOM   3929  CG2 VAL A 259       1.706  -5.882 -14.060  1.00 72.23           C
ATOM   3930 1HG2 VAL A 259       2.608  -5.626 -13.504  1.00 72.23           H
ATOM   3931 2HG2 VAL A 259       1.939  -6.647 -14.799  1.00 72.23           H
ATOM   3932 3HG2 VAL A 259       1.325  -4.993 -14.564  1.00 72.23           H
ATOM   3933  HN  VAL A 259       1.075  -8.538 -14.254  1.00 72.23           H
ATOM   3934  N   LEU A 260      -0.864  -8.820 -11.702  1.00 72.57           N
ATOM   3935  CA  LEU A 260      -1.871  -9.308 -10.775  1.00 72.57           C
ATOM   3936  C   LEU A 260      -1.216 -10.259  -9.771  1.00 72.57           C
ATOM   3937  O   LEU A 260      -1.379 -10.099  -8.563  1.00 72.57           O
ATOM   3938  HA  LEU A 260      -2.260  -8.447 -10.232  1.00 72.57           H
ATOM   3939  CB  LEU A 260      -3.043  -9.931 -11.537  1.00 72.57           C
ATOM   3940 1HB  LEU A 260      -3.471  -9.170 -12.190  1.00 72.57           H
ATOM   3941 2HB  LEU A 260      -2.654 -10.720 -12.180  1.00 72.57           H
ATOM   3942  CG  LEU A 260      -4.165 -10.517 -10.679  1.00 72.57           C
ATOM   3943  HG  LEU A 260      -3.715 -11.141  -9.907  1.00 72.57           H
ATOM   3944  CD1 LEU A 260      -4.945  -9.410  -9.966  1.00 72.57           C
ATOM   3945 1HD1 LEU A 260      -4.270  -8.847  -9.322  1.00 72.57           H
ATOM   3946 2HD1 LEU A 260      -5.384  -8.740 -10.706  1.00 72.57           H
ATOM   3947 3HD1 LEU A 260      -5.737  -9.854  -9.363  1.00 72.57           H
ATOM   3948  CD2 LEU A 260      -5.080 -11.417 -11.512  1.00 72.57           C
ATOM   3949 1HD2 LEU A 260      -5.525 -10.835 -12.320  1.00 72.57           H
ATOM   3950 2HD2 LEU A 260      -4.497 -12.237 -11.933  1.00 72.57           H
ATOM   3951 3HD2 LEU A 260      -5.869 -11.820 -10.878  1.00 72.57           H
ATOM   3952  HN  LEU A 260      -1.032  -9.038 -12.663  1.00 72.57           H
ATOM   3953  N   THR A 261      -0.488 -11.227 -10.309  1.00 82.90           N
ATOM   3954  CA  THR A 261       0.054 -12.298  -9.491  1.00 82.90           C
ATOM   3955  C   THR A 261       0.993 -11.732  -8.424  1.00 82.90           C
ATOM   3956  O   THR A 261       0.940 -12.141  -7.265  1.00 82.90           O
ATOM   3957  HA  THR A 261      -0.771 -12.781  -8.967  1.00 82.90           H
ATOM   3958  CB  THR A 261       0.729 -13.308 -10.421  1.00 82.90           C
ATOM   3959  HB  THR A 261       1.587 -12.861 -10.923  1.00 82.90           H
ATOM   3960  OG1 THR A 261      -0.322 -13.750 -11.276  1.00 82.90           O
ATOM   3961  HG1 THR A 261      -0.374 -13.165 -12.085  1.00 82.90           H
ATOM   3962  CG2 THR A 261       1.171 -14.576  -9.687  1.00 82.90           C
ATOM   3963 1HG2 THR A 261       0.301 -15.059  -9.242  1.00 82.90           H
ATOM   3964 2HG2 THR A 261       1.882 -14.313  -8.904  1.00 82.90           H
ATOM   3965 3HG2 THR A 261       1.644 -15.258 -10.393  1.00 82.90           H
ATOM   3966  HN  THR A 261      -0.268 -11.286 -11.283  1.00 82.90           H
ATOM   3967  N   VAL A 262       1.831 -10.800  -8.854  1.00 85.17           N
ATOM   3968  CA  VAL A 262       2.828 -10.224  -7.967  1.00 85.17           C
ATOM   3969  C   VAL A 262       2.125  -9.476  -6.833  1.00 85.17           C
ATOM   3970  O   VAL A 262       2.521  -9.585  -5.674  1.00 85.17           O
ATOM   3971  HA  VAL A 262       3.404 -11.046  -7.541  1.00 85.17           H
ATOM   3972  CB  VAL A 262       3.787  -9.337  -8.764  1.00 85.17           C
ATOM   3973  HB  VAL A 262       3.190  -8.616  -9.323  1.00 85.17           H
ATOM   3974  CG1 VAL A 262       4.715  -8.557  -7.831  1.00 85.17           C
ATOM   3975 1HG1 VAL A 262       4.120  -7.925  -7.172  1.00 85.17           H
ATOM   3976 2HG1 VAL A 262       5.301  -9.256  -7.233  1.00 85.17           H
ATOM   3977 3HG1 VAL A 262       5.386  -7.935  -8.423  1.00 85.17           H
ATOM   3978  CG2 VAL A 262       4.590 -10.164  -9.771  1.00 85.17           C
ATOM   3979 1HG2 VAL A 262       5.171 -10.918  -9.240  1.00 85.17           H
ATOM   3980 2HG2 VAL A 262       3.907 -10.653 -10.466  1.00 85.17           H
ATOM   3981 3HG2 VAL A 262       5.263  -9.509 -10.324  1.00 85.17           H
ATOM   3982  HN  VAL A 262       1.837 -10.440  -9.787  1.00 85.17           H
ATOM   3983  N   PHE A 263       1.093  -8.734  -7.207  1.00 77.76           N
ATOM   3984  CA  PHE A 263       0.337  -7.960  -6.237  1.00 77.76           C
ATOM   3985  C   PHE A 263      -0.288  -8.870  -5.177  1.00 77.76           C
ATOM   3986  O   PHE A 263      -0.109  -8.649  -3.981  1.00 77.76           O
ATOM   3987  HA  PHE A 263       1.033  -7.272  -5.758  1.00 77.76           H
ATOM   3988  CB  PHE A 263      -0.780  -7.250  -7.005  1.00 77.76           C
ATOM   3989 1HB  PHE A 263      -0.333  -6.590  -7.749  1.00 77.76           H
ATOM   3990 2HB  PHE A 263      -1.364  -7.993  -7.547  1.00 77.76           H
ATOM   3991  CG  PHE A 263      -1.721  -6.432  -6.118  1.00 77.76           C
ATOM   3992  CD1 PHE A 263      -2.929  -6.941  -5.756  1.00 77.76           C
ATOM   3993  HD1 PHE A 263      -3.227  -7.933  -6.098  1.00 77.76           H
ATOM   3994  CD2 PHE A 263      -1.350  -5.195  -5.692  1.00 77.76           C
ATOM   3995  HD2 PHE A 263      -0.382  -4.786  -5.983  1.00 77.76           H
ATOM   3996  CE1 PHE A 263      -3.802  -6.182  -4.933  1.00 77.76           C
ATOM   3997  HE1 PHE A 263      -4.770  -6.590  -4.643  1.00 77.76           H
ATOM   3998  CE2 PHE A 263      -2.223  -4.435  -4.870  1.00 77.76           C
ATOM   3999  HE2 PHE A 263      -1.925  -3.444  -4.528  1.00 77.76           H
ATOM   4000  CZ  PHE A 263      -3.431  -4.945  -4.508  1.00 77.76           C
ATOM   4001  HZ  PHE A 263      -4.101  -4.362  -3.876  1.00 77.76           H
ATOM   4002  HN  PHE A 263       0.773  -8.657  -8.152  1.00 77.76           H
ATOM   4003  N   VAL A 264      -1.008  -9.875  -5.655  1.00 84.70           N
ATOM   4004  CA  VAL A 264      -1.757 -10.747  -4.767  1.00 84.70           C
ATOM   4005  C   VAL A 264      -0.789 -11.443  -3.808  1.00 84.70           C
ATOM   4006  O   VAL A 264      -1.043 -11.510  -2.606  1.00 84.70           O
ATOM   4007  HA  VAL A 264      -2.436 -10.122  -4.188  1.00 84.70           H
ATOM   4008  CB  VAL A 264      -2.597 -11.730  -5.586  1.00 84.70           C
ATOM   4009  HB  VAL A 264      -1.933 -12.236  -6.287  1.00 84.70           H
ATOM   4010  CG1 VAL A 264      -3.228 -12.793  -4.685  1.00 84.70           C
ATOM   4011 1HG1 VAL A 264      -2.443 -13.348  -4.173  1.00 84.70           H
ATOM   4012 2HG1 VAL A 264      -3.872 -12.311  -3.950  1.00 84.70           H
ATOM   4013 3HG1 VAL A 264      -3.820 -13.479  -5.292  1.00 84.70           H
ATOM   4014  CG2 VAL A 264      -3.665 -10.994  -6.397  1.00 84.70           C
ATOM   4015 1HG2 VAL A 264      -4.324 -10.449  -5.721  1.00 84.70           H
ATOM   4016 2HG2 VAL A 264      -3.185 -10.293  -7.079  1.00 84.70           H
ATOM   4017 3HG2 VAL A 264      -4.248 -11.716  -6.969  1.00 84.70           H
ATOM   4018  HN  VAL A 264      -1.083 -10.095  -6.628  1.00 84.70           H
ATOM   4019  N   LEU A 265       0.299 -11.944  -4.375  1.00 87.47           N
ATOM   4020  CA  LEU A 265       1.240 -12.744  -3.610  1.00 87.47           C
ATOM   4021  C   LEU A 265       1.874 -11.877  -2.521  1.00 87.47           C
ATOM   4022  O   LEU A 265       2.167 -12.362  -1.429  1.00 87.47           O
ATOM   4023  HA  LEU A 265       0.675 -13.543  -3.130  1.00 87.47           H
ATOM   4024  CB  LEU A 265       2.259 -13.406  -4.540  1.00 87.47           C
ATOM   4025 1HB  LEU A 265       2.662 -12.644  -5.207  1.00 87.47           H
ATOM   4026 2HB  LEU A 265       3.089 -13.771  -3.935  1.00 87.47           H
ATOM   4027  CG  LEU A 265       1.737 -14.565  -5.392  1.00 87.47           C
ATOM   4028  HG  LEU A 265       0.896 -14.202  -5.983  1.00 87.47           H
ATOM   4029  CD1 LEU A 265       2.805 -15.047  -6.375  1.00 87.47           C
ATOM   4030 1HD1 LEU A 265       3.088 -14.227  -7.036  1.00 87.47           H
ATOM   4031 2HD1 LEU A 265       3.681 -15.387  -5.823  1.00 87.47           H
ATOM   4032 3HD1 LEU A 265       2.407 -15.871  -6.968  1.00 87.47           H
ATOM   4033  CD2 LEU A 265       1.214 -15.701  -4.511  1.00 87.47           C
ATOM   4034 1HD2 LEU A 265       2.020 -16.069  -3.876  1.00 87.47           H
ATOM   4035 2HD2 LEU A 265       0.400 -15.331  -3.887  1.00 87.47           H
ATOM   4036 3HD2 LEU A 265       0.849 -16.511  -5.142  1.00 87.47           H
ATOM   4037  HN  LEU A 265       0.540 -11.810  -5.336  1.00 87.47           H
ATOM   4038  N   SER A 266       2.066 -10.610  -2.855  1.00 88.86           N
ATOM   4039  CA  SER A 266       2.759  -9.697  -1.961  1.00 88.86           C
ATOM   4040  C   SER A 266       1.798  -9.190  -0.884  1.00 88.86           C
ATOM   4041  O   SER A 266       2.193  -8.998   0.265  1.00 88.86           O
ATOM   4042  HA  SER A 266       3.560 -10.284  -1.513  1.00 88.86           H
ATOM   4043  CB  SER A 266       3.359  -8.520  -2.733  1.00 88.86           C
ATOM   4044 1HB  SER A 266       3.839  -7.835  -2.034  1.00 88.86           H
ATOM   4045 2HB  SER A 266       4.136  -8.886  -3.405  1.00 88.86           H
ATOM   4046  OG  SER A 266       2.375  -7.817  -3.486  1.00 88.86           O
ATOM   4047  HG  SER A 266       2.406  -8.105  -4.443  1.00 88.86           H
ATOM   4048  HN  SER A 266       1.759 -10.206  -3.717  1.00 88.86           H
ATOM   4049  N   GLN A 267       0.554  -8.987  -1.294  1.00 84.39           N
ATOM   4050  CA  GLN A 267      -0.405  -8.287  -0.456  1.00 84.39           C
ATOM   4051  C   GLN A 267      -1.153  -9.278   0.437  1.00 84.39           C
ATOM   4052  O   GLN A 267      -1.569  -8.933   1.542  1.00 84.39           O
ATOM   4053  HA  GLN A 267       0.188  -7.609   0.158  1.00 84.39           H
ATOM   4054  CB  GLN A 267      -1.381  -7.469  -1.305  1.00 84.39           C
ATOM   4055 1HB  GLN A 267      -1.873  -8.120  -2.028  1.00 84.39           H
ATOM   4056 2HB  GLN A 267      -2.161  -7.052  -0.669  1.00 84.39           H
ATOM   4057  CG  GLN A 267      -0.655  -6.340  -2.039  1.00 84.39           C
ATOM   4058 1HG  GLN A 267       0.144  -6.755  -2.653  1.00 84.39           H
ATOM   4059 2HG  GLN A 267      -1.347  -5.837  -2.715  1.00 84.39           H
ATOM   4060  CD  GLN A 267      -0.074  -5.328  -1.050  1.00 84.39           C
ATOM   4061  OE1 GLN A 267      -0.618  -5.077   0.012  1.00 84.39           O
ATOM   4062  NE2 GLN A 267       1.059  -4.763  -1.458  1.00 84.39           N
ATOM   4063 1HE2 GLN A 267       1.453  -5.014  -2.342  1.00 84.39           H
ATOM   4064 2HE2 GLN A 267       1.517  -4.087  -0.880  1.00 84.39           H
ATOM   4065  HN  GLN A 267       0.200  -9.291  -2.178  1.00 84.39           H
ATOM   4066  N   PHE A 268      -1.302 -10.491  -0.075  1.00 90.52           N
ATOM   4067  CA  PHE A 268      -2.188 -11.462   0.545  1.00 90.52           C
ATOM   4068  C   PHE A 268      -1.744 -11.775   1.975  1.00 90.52           C
ATOM   4069  O   PHE A 268      -2.530 -11.651   2.913  1.00 90.52           O
ATOM   4070  HA  PHE A 268      -3.186 -11.023   0.563  1.00 90.52           H
ATOM   4071  CB  PHE A 268      -2.108 -12.740  -0.293  1.00 90.52           C
ATOM   4072 1HB  PHE A 268      -2.375 -12.505  -1.323  1.00 90.52           H
ATOM   4073 2HB  PHE A 268      -1.076 -13.091  -0.304  1.00 90.52           H
ATOM   4074  CG  PHE A 268      -3.010 -13.870   0.208  1.00 90.52           C
ATOM   4075  CD1 PHE A 268      -2.482 -14.888   0.938  1.00 90.52           C
ATOM   4076  HD1 PHE A 268      -1.417 -14.900   1.167  1.00 90.52           H
ATOM   4077  CD2 PHE A 268      -4.339 -13.855  -0.078  1.00 90.52           C
ATOM   4078  HD2 PHE A 268      -4.762 -13.039  -0.664  1.00 90.52           H
ATOM   4079  CE1 PHE A 268      -3.319 -15.937   1.403  1.00 90.52           C
ATOM   4080  HE1 PHE A 268      -2.896 -16.753   1.988  1.00 90.52           H
ATOM   4081  CE2 PHE A 268      -5.177 -14.904   0.387  1.00 90.52           C
ATOM   4082  HE2 PHE A 268      -6.242 -14.893   0.158  1.00 90.52           H
ATOM   4083  CZ  PHE A 268      -4.649 -15.923   1.117  1.00 90.52           C
ATOM   4084  HZ  PHE A 268      -5.292 -16.727   1.474  1.00 90.52           H
ATOM   4085  HN  PHE A 268      -0.830 -10.814  -0.896  1.00 90.52           H
ATOM   4086  N   PRO A 269      -0.483 -12.184   2.167  1.00 93.88           N
ATOM   4087  CA  PRO A 269      -0.004 -12.551   3.502  1.00 93.88           C
ATOM   4088  C   PRO A 269      -0.261 -11.460   4.528  1.00 93.88           C
ATOM   4089  O   PRO A 269      -0.707 -11.740   5.639  1.00 93.88           O
ATOM   4090  HA  PRO A 269      -0.548 -13.421   3.869  1.00 93.88           H
ATOM   4091  CB  PRO A 269       1.493 -12.795   3.295  1.00 93.88           C
ATOM   4092 1HB  PRO A 269       2.075 -11.893   3.478  1.00 93.88           H
ATOM   4093 2HB  PRO A 269       1.872 -13.561   3.972  1.00 93.88           H
ATOM   4094  CG  PRO A 269       1.581 -13.237   1.839  1.00 93.88           C
ATOM   4095 1HG  PRO A 269       2.586 -13.111   1.438  1.00 93.88           H
ATOM   4096 2HG  PRO A 269       1.333 -14.292   1.720  1.00 93.88           H
ATOM   4097  CD  PRO A 269       0.573 -12.333   1.149  1.00 93.88           C
ATOM   4098 1HD  PRO A 269       1.009 -11.370   0.881  1.00 93.88           H
ATOM   4099 2HD  PRO A 269       0.196 -12.776   0.227  1.00 93.88           H
ATOM   4100  N   TYR A 270       0.030 -10.232   4.124  1.00 91.40           N
ATOM   4101  CA  TYR A 270      -0.108  -9.097   5.020  1.00 91.40           C
ATOM   4102  C   TYR A 270      -1.564  -8.912   5.451  1.00 91.40           C
ATOM   4103  O   TYR A 270      -1.847  -8.728   6.634  1.00 91.40           O
ATOM   4104  HA  TYR A 270       0.503  -9.289   5.902  1.00 91.40           H
ATOM   4105  CB  TYR A 270       0.334  -7.871   4.219  1.00 91.40           C
ATOM   4106 1HB  TYR A 270       1.397  -7.960   3.994  1.00 91.40           H
ATOM   4107 2HB  TYR A 270      -0.193  -7.863   3.265  1.00 91.40           H
ATOM   4108  CG  TYR A 270       0.088  -6.539   4.932  1.00 91.40           C
ATOM   4109  CD1 TYR A 270      -0.829  -5.643   4.422  1.00 91.40           C
ATOM   4110  HD1 TYR A 270      -1.378  -5.883   3.512  1.00 91.40           H
ATOM   4111  CD2 TYR A 270       0.783  -6.236   6.085  1.00 91.40           C
ATOM   4112  HD2 TYR A 270       1.508  -6.944   6.487  1.00 91.40           H
ATOM   4113  CE1 TYR A 270      -1.060  -4.390   5.093  1.00 91.40           C
ATOM   4114  HE1 TYR A 270      -1.782  -3.673   4.702  1.00 91.40           H
ATOM   4115  CE2 TYR A 270       0.552  -4.983   6.756  1.00 91.40           C
ATOM   4116  HE2 TYR A 270       1.094  -4.730   7.667  1.00 91.40           H
ATOM   4117  CZ  TYR A 270      -0.359  -4.122   6.227  1.00 91.40           C
ATOM   4118  OH  TYR A 270      -0.577  -2.939   6.861  1.00 91.40           O
ATOM   4119  HH  TYR A 270      -0.185  -2.966   7.780  1.00 91.40           H
ATOM   4120  HN  TYR A 270       0.354 -10.008   3.204  1.00 91.40           H
ATOM   4121  N   ASN A 271      -2.450  -8.967   4.467  1.00 89.57           N
ATOM   4122  CA  ASN A 271      -3.857  -8.696   4.711  1.00 89.57           C
ATOM   4123  C   ASN A 271      -4.452  -9.832   5.546  1.00 89.57           C
ATOM   4124  O   ASN A 271      -5.446  -9.638   6.244  1.00 89.57           O
ATOM   4125  HA  ASN A 271      -3.878  -7.740   5.233  1.00 89.57           H
ATOM   4126  CB  ASN A 271      -4.638  -8.615   3.398  1.00 89.57           C
ATOM   4127 1HB  ASN A 271      -4.312  -9.410   2.727  1.00 89.57           H
ATOM   4128 2HB  ASN A 271      -5.699  -8.775   3.591  1.00 89.57           H
ATOM   4129  CG  ASN A 271      -4.436  -7.257   2.723  1.00 89.57           C
ATOM   4130  OD1 ASN A 271      -5.039  -6.259   3.085  1.00 89.57           O
ATOM   4131  ND2 ASN A 271      -3.558  -7.274   1.725  1.00 89.57           N
ATOM   4132 1HD2 ASN A 271      -3.097  -8.126   1.478  1.00 89.57           H
ATOM   4133 2HD2 ASN A 271      -3.357  -6.433   1.221  1.00 89.57           H
ATOM   4134  HN  ASN A 271      -2.221  -9.190   3.520  1.00 89.57           H
ATOM   4135  N   CYS A 272      -3.820 -10.992   5.446  1.00 94.22           N
ATOM   4136  CA  CYS A 272      -4.195 -12.123   6.277  1.00 94.22           C
ATOM   4137  C   CYS A 272      -4.000 -11.729   7.742  1.00 94.22           C
ATOM   4138  O   CYS A 272      -4.891 -11.927   8.567  1.00 94.22           O
ATOM   4139  HA  CYS A 272      -5.245 -12.329   6.069  1.00 94.22           H
ATOM   4140  CB  CYS A 272      -3.403 -13.380   5.913  1.00 94.22           C
ATOM   4141 1HB  CYS A 272      -2.339 -13.147   5.864  1.00 94.22           H
ATOM   4142 2HB  CYS A 272      -3.528 -14.136   6.689  1.00 94.22           H
ATOM   4143  SG  CYS A 272      -3.973 -14.036   4.303  1.00 94.22           S
ATOM   4144  HG  CYS A 272      -3.377 -13.111   3.557  1.00 94.22           H
ATOM   4145  HN  CYS A 272      -3.065 -11.164   4.813  1.00 94.22           H
ATOM   4146  N   ILE A 273      -2.828 -11.177   8.022  1.00 93.03           N
ATOM   4147  CA  ILE A 273      -2.495 -10.774   9.378  1.00 93.03           C
ATOM   4148  C   ILE A 273      -3.385  -9.600   9.789  1.00 93.03           C
ATOM   4149  O   ILE A 273      -3.852  -9.538  10.925  1.00 93.03           O
ATOM   4150  HA  ILE A 273      -2.713 -11.618  10.032  1.00 93.03           H
ATOM   4151  CB  ILE A 273      -0.998 -10.483   9.498  1.00 93.03           C
ATOM   4152  HB  ILE A 273      -0.740  -9.712   8.771  1.00 93.03           H
ATOM   4153  CG1 ILE A 273      -0.169 -11.722   9.154  1.00 93.03           C
ATOM   4154 1HG1 ILE A 273      -0.361 -12.018   8.123  1.00 93.03           H
ATOM   4155 2HG1 ILE A 273       0.893 -11.485   9.225  1.00 93.03           H
ATOM   4156  CG2 ILE A 273      -0.656  -9.930  10.883  1.00 93.03           C
ATOM   4157 1HG2 ILE A 273      -1.206  -9.005  11.051  1.00 93.03           H
ATOM   4158 2HG2 ILE A 273      -0.932 -10.661  11.644  1.00 93.03           H
ATOM   4159 3HG2 ILE A 273       0.415  -9.732  10.941  1.00 93.03           H
ATOM   4160  CD1 ILE A 273      -0.501 -12.882  10.094  1.00 93.03           C
ATOM   4161 1HD1 ILE A 273      -0.285 -12.591  11.122  1.00 93.03           H
ATOM   4162 2HD1 ILE A 273      -1.558 -13.132  10.003  1.00 93.03           H
ATOM   4163 3HD1 ILE A 273       0.102 -13.750   9.828  1.00 93.03           H
ATOM   4164  HN  ILE A 273      -2.114 -11.006   7.343  1.00 93.03           H
ATOM   4165  N   LEU A 274      -3.592  -8.696   8.842  1.00 90.18           N
ATOM   4166  CA  LEU A 274      -4.387  -7.508   9.103  1.00 90.18           C
ATOM   4167  C   LEU A 274      -5.803  -7.926   9.507  1.00 90.18           C
ATOM   4168  O   LEU A 274      -6.421  -7.292  10.361  1.00 90.18           O
ATOM   4169  HA  LEU A 274      -3.929  -6.986   9.943  1.00 90.18           H
ATOM   4170  CB  LEU A 274      -4.345  -6.561   7.902  1.00 90.18           C
ATOM   4171 1HB  LEU A 274      -3.373  -6.662   7.419  1.00 90.18           H
ATOM   4172 2HB  LEU A 274      -5.095  -6.885   7.182  1.00 90.18           H
ATOM   4173  CG  LEU A 274      -4.578  -5.080   8.208  1.00 90.18           C
ATOM   4174  HG  LEU A 274      -5.179  -5.009   9.115  1.00 90.18           H
ATOM   4175  CD1 LEU A 274      -3.256  -4.361   8.484  1.00 90.18           C
ATOM   4176 1HD1 LEU A 274      -2.764  -4.822   9.341  1.00 90.18           H
ATOM   4177 2HD1 LEU A 274      -2.610  -4.440   7.609  1.00 90.18           H
ATOM   4178 3HD1 LEU A 274      -3.451  -3.311   8.698  1.00 90.18           H
ATOM   4179  CD2 LEU A 274      -5.373  -4.407   7.087  1.00 90.18           C
ATOM   4180 1HD2 LEU A 274      -4.820  -4.488   6.151  1.00 90.18           H
ATOM   4181 2HD2 LEU A 274      -6.340  -4.899   6.981  1.00 90.18           H
ATOM   4182 3HD2 LEU A 274      -5.525  -3.356   7.329  1.00 90.18           H
ATOM   4183  HN  LEU A 274      -3.228  -8.765   7.914  1.00 90.18           H
ATOM   4184  N   LEU A 275      -6.275  -8.990   8.873  1.00 92.33           N
ATOM   4185  CA  LEU A 275      -7.606  -9.499   9.156  1.00 92.33           C
ATOM   4186  C   LEU A 275      -7.668  -9.973  10.609  1.00 92.33           C
ATOM   4187  O   LEU A 275      -8.612  -9.654  11.330  1.00 92.33           O
ATOM   4188  HA  LEU A 275      -8.305  -8.673   9.032  1.00 92.33           H
ATOM   4189  CB  LEU A 275      -7.993 -10.577   8.141  1.00 92.33           C
ATOM   4190 1HB  LEU A 275      -7.929 -10.147   7.142  1.00 92.33           H
ATOM   4191 2HB  LEU A 275      -7.256 -11.378   8.192  1.00 92.33           H
ATOM   4192  CG  LEU A 275      -9.384 -11.191   8.313  1.00 92.33           C
ATOM   4193  HG  LEU A 275      -9.464 -11.576   9.329  1.00 92.33           H
ATOM   4194  CD1 LEU A 275     -10.475 -10.132   8.144  1.00 92.33           C
ATOM   4195 1HD1 LEU A 275     -10.343  -9.351   8.893  1.00 92.33           H
ATOM   4196 2HD1 LEU A 275     -10.407  -9.695   7.148  1.00 92.33           H
ATOM   4197 3HD1 LEU A 275     -11.454 -10.595   8.271  1.00 92.33           H
ATOM   4198  CD2 LEU A 275      -9.582 -12.374   7.364  1.00 92.33           C
ATOM   4199 1HD2 LEU A 275      -9.474 -12.036   6.333  1.00 92.33           H
ATOM   4200 2HD2 LEU A 275      -8.834 -13.139   7.575  1.00 92.33           H
ATOM   4201 3HD2 LEU A 275     -10.579 -12.792   7.506  1.00 92.33           H
ATOM   4202  HN  LEU A 275      -5.765  -9.499   8.180  1.00 92.33           H
ATOM   4203  N   VAL A 276      -6.649 -10.726  10.997  1.00 93.92           N
ATOM   4204  CA  VAL A 276      -6.574 -11.244  12.352  1.00 93.92           C
ATOM   4205  C   VAL A 276      -6.609 -10.078  13.342  1.00 93.92           C
ATOM   4206  O   VAL A 276      -7.345 -10.117  14.327  1.00 93.92           O
ATOM   4207  HA  VAL A 276      -7.453 -11.869  12.515  1.00 93.92           H
ATOM   4208  CB  VAL A 276      -5.333 -12.124  12.509  1.00 93.92           C
ATOM   4209  HB  VAL A 276      -4.466 -11.539  12.202  1.00 93.92           H
ATOM   4210  CG1 VAL A 276      -5.130 -12.533  13.969  1.00 93.92           C
ATOM   4211 1HG1 VAL A 276      -5.006 -11.640  14.582  1.00 93.92           H
ATOM   4212 2HG1 VAL A 276      -6.000 -13.092  14.314  1.00 93.92           H
ATOM   4213 3HG1 VAL A 276      -4.241 -13.158  14.052  1.00 93.92           H
ATOM   4214  CG2 VAL A 276      -5.414 -13.354  11.601  1.00 93.92           C
ATOM   4215 1HG2 VAL A 276      -6.294 -13.941  11.864  1.00 93.92           H
ATOM   4216 2HG2 VAL A 276      -5.488 -13.034  10.562  1.00 93.92           H
ATOM   4217 3HG2 VAL A 276      -4.519 -13.962  11.732  1.00 93.92           H
ATOM   4218  HN  VAL A 276      -5.886 -10.983  10.404  1.00 93.92           H
ATOM   4219  N   GLN A 277      -5.804  -9.068  13.046  1.00 90.81           N
ATOM   4220  CA  GLN A 277      -5.715  -7.904  13.910  1.00 90.81           C
ATOM   4221  C   GLN A 277      -7.071  -7.200  13.994  1.00 90.81           C
ATOM   4222  O   GLN A 277      -7.435  -6.669  15.041  1.00 90.81           O
ATOM   4223  HA  GLN A 277      -5.439  -8.292  14.891  1.00 90.81           H
ATOM   4224  CB  GLN A 277      -4.627  -6.943  13.426  1.00 90.81           C
ATOM   4225 1HB  GLN A 277      -4.742  -6.767  12.357  1.00 90.81           H
ATOM   4226 2HB  GLN A 277      -4.741  -5.979  13.922  1.00 90.81           H
ATOM   4227  CG  GLN A 277      -3.233  -7.507  13.708  1.00 90.81           C
ATOM   4228 1HG  GLN A 277      -3.128  -7.712  14.774  1.00 90.81           H
ATOM   4229 2HG  GLN A 277      -3.108  -8.456  13.187  1.00 90.81           H
ATOM   4230  CD  GLN A 277      -2.145  -6.528  13.262  1.00 90.81           C
ATOM   4231  OE1 GLN A 277      -2.358  -5.660  12.432  1.00 90.81           O
ATOM   4232  NE2 GLN A 277      -0.971  -6.716  13.858  1.00 90.81           N
ATOM   4233 1HE2 GLN A 277      -0.863  -7.447  14.531  1.00 90.81           H
ATOM   4234 2HE2 GLN A 277      -0.196  -6.125  13.633  1.00 90.81           H
ATOM   4235  HN  GLN A 277      -5.221  -9.037  12.234  1.00 90.81           H
ATOM   4236  N   THR A 278      -7.781  -7.218  12.875  1.00 91.32           N
ATOM   4237  CA  THR A 278      -9.070  -6.553  12.796  1.00 91.32           C
ATOM   4238  C   THR A 278     -10.086  -7.249  13.704  1.00 91.32           C
ATOM   4239  O   THR A 278     -10.835  -6.590  14.424  1.00 91.32           O
ATOM   4240  HA  THR A 278      -8.955  -5.535  13.167  1.00 91.32           H
ATOM   4241  CB  THR A 278      -9.494  -6.516  11.327  1.00 91.32           C
ATOM   4242  HB  THR A 278      -9.663  -7.523  10.945  1.00 91.32           H
ATOM   4243  OG1 THR A 278      -8.457  -5.781  10.684  1.00 91.32           O
ATOM   4244  HG1 THR A 278      -7.564  -6.149  10.945  1.00 91.32           H
ATOM   4245  CG2 THR A 278     -10.747  -5.668  11.100  1.00 91.32           C
ATOM   4246 1HG2 THR A 278     -10.556  -4.644  11.419  1.00 91.32           H
ATOM   4247 2HG2 THR A 278     -11.575  -6.081  11.677  1.00 91.32           H
ATOM   4248 3HG2 THR A 278     -11.005  -5.676  10.040  1.00 91.32           H
ATOM   4249  HN  THR A 278      -7.489  -7.675  12.035  1.00 91.32           H
ATOM   4250  N   ILE A 279     -10.079  -8.573  13.641  1.00 92.09           N
ATOM   4251  CA  ILE A 279     -10.995  -9.365  14.443  1.00 92.09           C
ATOM   4252  C   ILE A 279     -10.645  -9.199  15.923  1.00 92.09           C
ATOM   4253  O   ILE A 279     -11.533  -9.039  16.760  1.00 92.09           O
ATOM   4254  HA  ILE A 279     -11.998  -8.971  14.279  1.00 92.09           H
ATOM   4255  CB  ILE A 279     -10.998 -10.821  13.972  1.00 92.09           C
ATOM   4256  HB  ILE A 279      -9.970 -11.183  13.976  1.00 92.09           H
ATOM   4257  CG1 ILE A 279     -11.510 -10.931  12.535  1.00 92.09           C
ATOM   4258 1HG1 ILE A 279     -12.586 -10.755  12.514  1.00 92.09           H
ATOM   4259 2HG1 ILE A 279     -11.049 -10.158  11.920  1.00 92.09           H
ATOM   4260  CG2 ILE A 279     -11.793 -11.707  14.933  1.00 92.09           C
ATOM   4261 1HG2 ILE A 279     -11.344 -11.661  15.925  1.00 92.09           H
ATOM   4262 2HG2 ILE A 279     -12.823 -11.354  14.985  1.00 92.09           H
ATOM   4263 3HG2 ILE A 279     -11.779 -12.736  14.575  1.00 92.09           H
ATOM   4264  CD1 ILE A 279     -11.201 -12.309  11.946  1.00 92.09           C
ATOM   4265 1HD1 ILE A 279     -10.123 -12.471  11.947  1.00 92.09           H
ATOM   4266 2HD1 ILE A 279     -11.684 -13.078  12.549  1.00 92.09           H
ATOM   4267 3HD1 ILE A 279     -11.576 -12.360  10.924  1.00 92.09           H
ATOM   4268  HN  ILE A 279      -9.463  -9.101  13.057  1.00 92.09           H
ATOM   4269  N   ASP A 280      -9.351  -9.242  16.201  1.00 91.13           N
ATOM   4270  CA  ASP A 280      -8.876  -9.150  17.571  1.00 91.13           C
ATOM   4271  C   ASP A 280      -9.225  -7.772  18.136  1.00 91.13           C
ATOM   4272  O   ASP A 280      -9.506  -7.638  19.326  1.00 91.13           O
ATOM   4273  HA  ASP A 280      -9.378  -9.958  18.103  1.00 91.13           H
ATOM   4274  CB  ASP A 280      -7.357  -9.319  17.640  1.00 91.13           C
ATOM   4275 1HB  ASP A 280      -7.067 -10.247  17.147  1.00 91.13           H
ATOM   4276 2HB  ASP A 280      -6.872  -8.506  17.099  1.00 91.13           H
ATOM   4277  CG  ASP A 280      -6.872  -9.333  19.091  1.00 91.13           C
ATOM   4278  OD1 ASP A 280      -7.475 -10.088  19.884  1.00 91.13           O
ATOM   4279  OD2 ASP A 280      -5.909  -8.588  19.375  1.00 91.13           O
ATOM   4280  HN  ASP A 280      -8.633  -9.337  15.511  1.00 91.13           H
ATOM   4281  N   ALA A 281      -9.195  -6.782  17.256  1.00 90.97           N
ATOM   4282  CA  ALA A 281      -9.510  -5.420  17.651  1.00 90.97           C
ATOM   4283  C   ALA A 281     -10.939  -5.369  18.197  1.00 90.97           C
ATOM   4284  O   ALA A 281     -11.251  -4.541  19.052  1.00 90.97           O
ATOM   4285  HA  ALA A 281      -8.817  -5.135  18.443  1.00 90.97           H
ATOM   4286  CB  ALA A 281      -9.308  -4.482  16.459  1.00 90.97           C
ATOM   4287 1HB  ALA A 281      -8.271  -4.534  16.128  1.00 90.97           H
ATOM   4288 2HB  ALA A 281      -9.965  -4.785  15.643  1.00 90.97           H
ATOM   4289 3HB  ALA A 281      -9.545  -3.461  16.755  1.00 90.97           H
ATOM   4290  HN  ALA A 281      -8.962  -6.899  16.291  1.00 90.97           H
ATOM   4291  N   TYR A 282     -11.767  -6.265  17.681  1.00 79.79           N
ATOM   4292  CA  TYR A 282     -13.164  -6.310  18.080  1.00 79.79           C
ATOM   4293  C   TYR A 282     -13.382  -7.333  19.197  1.00 79.79           C
ATOM   4294  O   TYR A 282     -14.029  -7.034  20.199  1.00 79.79           O
ATOM   4295  HA  TYR A 282     -13.441  -5.321  18.445  1.00 79.79           H
ATOM   4296  CB  TYR A 282     -13.943  -6.752  16.840  1.00 79.79           C
ATOM   4297 1HB  TYR A 282     -13.689  -6.092  16.010  1.00 79.79           H
ATOM   4298 2HB  TYR A 282     -13.621  -7.755  16.559  1.00 79.79           H
ATOM   4299  CG  TYR A 282     -15.461  -6.752  17.026  1.00 79.79           C
ATOM   4300  CD1 TYR A 282     -16.131  -7.941  17.233  1.00 79.79           C
ATOM   4301  HD1 TYR A 282     -15.577  -8.880  17.264  1.00 79.79           H
ATOM   4302  CD2 TYR A 282     -16.162  -5.564  16.987  1.00 79.79           C
ATOM   4303  HD2 TYR A 282     -15.633  -4.625  16.824  1.00 79.79           H
ATOM   4304  CE1 TYR A 282     -17.560  -7.942  17.409  1.00 79.79           C
ATOM   4305  HE1 TYR A 282     -18.101  -8.874  17.573  1.00 79.79           H
ATOM   4306  CE2 TYR A 282     -17.591  -5.564  17.163  1.00 79.79           C
ATOM   4307  HE2 TYR A 282     -18.156  -4.633  17.134  1.00 79.79           H
ATOM   4308  CZ  TYR A 282     -18.220  -6.753  17.365  1.00 79.79           C
ATOM   4309  OH  TYR A 282     -19.569  -6.754  17.531  1.00 79.79           O
ATOM   4310  HH  TYR A 282     -19.917  -5.816  17.510  1.00 79.79           H
ATOM   4311  HN  TYR A 282     -11.499  -6.950  17.004  1.00 79.79           H
ATOM   4312  N   ALA A 283     -12.831  -8.519  18.985  1.00 88.85           N
ATOM   4313  CA  ALA A 283     -13.174  -9.662  19.814  1.00 88.85           C
ATOM   4314  C   ALA A 283     -12.178  -9.765  20.971  1.00 88.85           C
ATOM   4315  O   ALA A 283     -12.470 -10.385  21.992  1.00 88.85           O
ATOM   4316  HA  ALA A 283     -14.172  -9.492  20.218  1.00 88.85           H
ATOM   4317  CB  ALA A 283     -13.200 -10.927  18.953  1.00 88.85           C
ATOM   4318 1HB  ALA A 283     -13.944 -10.814  18.164  1.00 88.85           H
ATOM   4319 2HB  ALA A 283     -12.218 -11.084  18.507  1.00 88.85           H
ATOM   4320 3HB  ALA A 283     -13.457 -11.784  19.575  1.00 88.85           H
ATOM   4321  HN  ALA A 283     -12.163  -8.704  18.265  1.00 88.85           H
ATOM   4322  N   MET A 284     -11.023  -9.148  20.772  1.00 82.03           N
ATOM   4323  CA  MET A 284      -9.983  -9.160  21.787  1.00 82.03           C
ATOM   4324  C   MET A 284      -9.741 -10.578  22.308  1.00 82.03           C
ATOM   4325  O   MET A 284      -9.642 -10.791  23.515  1.00 82.03           O
ATOM   4326  HA  MET A 284      -9.086  -8.789  21.292  1.00 82.03           H
ATOM   4327  CB  MET A 284     -10.394  -8.252  22.949  1.00 82.03           C
ATOM   4328 1HB  MET A 284     -11.291  -8.649  23.425  1.00 82.03           H
ATOM   4329 2HB  MET A 284      -9.609  -8.245  23.704  1.00 82.03           H
ATOM   4330  CG  MET A 284     -10.657  -6.825  22.463  1.00 82.03           C
ATOM   4331 1HG  MET A 284      -9.750  -6.409  22.025  1.00 82.03           H
ATOM   4332 2HG  MET A 284     -11.415  -6.832  21.680  1.00 82.03           H
ATOM   4333  SD  MET A 284     -11.198  -5.807  23.826  1.00 82.03           S
ATOM   4334  CE  MET A 284     -11.526  -4.280  22.961  1.00 82.03           C
ATOM   4335 1HE  MET A 284     -10.611  -3.930  22.482  1.00 82.03           H
ATOM   4336 2HE  MET A 284     -12.291  -4.449  22.203  1.00 82.03           H
ATOM   4337 3HE  MET A 284     -11.876  -3.529  23.669  1.00 82.03           H
ATOM   4338  HN  MET A 284     -10.792  -8.648  19.937  1.00 82.03           H
ATOM   4339  N   PHE A 285      -9.654 -11.511  21.371  1.00 84.49           N
ATOM   4340  CA  PHE A 285      -9.603 -12.920  21.721  1.00 84.49           C
ATOM   4341  C   PHE A 285      -8.169 -13.357  22.028  1.00 84.49           C
ATOM   4342  O   PHE A 285      -7.950 -14.432  22.584  1.00 84.49           O
ATOM   4343  HA  PHE A 285     -10.220 -13.055  22.609  1.00 84.49           H
ATOM   4344  CB  PHE A 285     -10.113 -13.701  20.508  1.00 84.49           C
ATOM   4345 1HB  PHE A 285     -10.250 -14.744  20.792  1.00 84.49           H
ATOM   4346 2HB  PHE A 285     -11.093 -13.315  20.226  1.00 84.49           H
ATOM   4347  CG  PHE A 285      -9.186 -13.636  19.292  1.00 84.49           C
ATOM   4348  CD1 PHE A 285      -9.336 -12.642  18.375  1.00 84.49           C
ATOM   4349  HD1 PHE A 285     -10.116 -11.892  18.507  1.00 84.49           H
ATOM   4350  CD2 PHE A 285      -8.213 -14.571  19.127  1.00 84.49           C
ATOM   4351  HD2 PHE A 285      -8.093 -15.368  19.862  1.00 84.49           H
ATOM   4352  CE1 PHE A 285      -8.477 -12.582  17.247  1.00 84.49           C
ATOM   4353  HE1 PHE A 285      -8.597 -11.786  16.512  1.00 84.49           H
ATOM   4354  CE2 PHE A 285      -7.354 -14.511  17.999  1.00 84.49           C
ATOM   4355  HE2 PHE A 285      -6.574 -15.261  17.867  1.00 84.49           H
ATOM   4356  CZ  PHE A 285      -7.503 -13.518  17.082  1.00 84.49           C
ATOM   4357  HZ  PHE A 285      -6.843 -13.471  16.216  1.00 84.49           H
ATOM   4358  HN  PHE A 285      -9.617 -11.317  20.391  1.00 84.49           H
ATOM   4359  N   ILE A 286      -7.230 -12.502  21.653  1.00 85.84           N
ATOM   4360  CA  ILE A 286      -5.825 -12.774  21.906  1.00 85.84           C
ATOM   4361  C   ILE A 286      -5.468 -12.314  23.320  1.00 85.84           C
ATOM   4362  O   ILE A 286      -5.255 -11.125  23.555  1.00 85.84           O
ATOM   4363  HA  ILE A 286      -5.686 -13.853  21.848  1.00 85.84           H
ATOM   4364  CB  ILE A 286      -4.953 -12.146  20.816  1.00 85.84           C
ATOM   4365  HB  ILE A 286      -5.114 -11.068  20.829  1.00 85.84           H
ATOM   4366  CG1 ILE A 286      -5.362 -12.648  19.430  1.00 85.84           C
ATOM   4367 1HG1 ILE A 286      -5.195 -13.723  19.365  1.00 85.84           H
ATOM   4368 2HG1 ILE A 286      -6.429 -12.481  19.279  1.00 85.84           H
ATOM   4369  CG2 ILE A 286      -3.468 -12.385  21.097  1.00 85.84           C
ATOM   4370 1HG2 ILE A 286      -3.204 -11.939  22.056  1.00 85.84           H
ATOM   4371 2HG2 ILE A 286      -3.272 -13.456  21.128  1.00 85.84           H
ATOM   4372 3HG2 ILE A 286      -2.871 -11.928  20.308  1.00 85.84           H
ATOM   4373  CD1 ILE A 286      -4.568 -11.936  18.333  1.00 85.84           C
ATOM   4374 1HD1 ILE A 286      -4.757 -10.864  18.386  1.00 85.84           H
ATOM   4375 2HD1 ILE A 286      -3.504 -12.125  18.473  1.00 85.84           H
ATOM   4376 3HD1 ILE A 286      -4.879 -12.312  17.358  1.00 85.84           H
ATOM   4377  HN  ILE A 286      -7.416 -11.638  21.184  1.00 85.84           H
ATOM   4378  N   SER A 287      -5.414 -13.279  24.226  1.00 84.31           N
ATOM   4379  CA  SER A 287      -5.090 -12.987  25.612  1.00 84.31           C
ATOM   4380  C   SER A 287      -3.681 -13.486  25.937  1.00 84.31           C
ATOM   4381  O   SER A 287      -3.115 -13.130  26.969  1.00 84.31           O
ATOM   4382  HA  SER A 287      -5.141 -11.902  25.698  1.00 84.31           H
ATOM   4383  CB  SER A 287      -6.109 -13.621  26.561  1.00 84.31           C
ATOM   4384 1HB  SER A 287      -5.823 -13.413  27.592  1.00 84.31           H
ATOM   4385 2HB  SER A 287      -7.086 -13.163  26.403  1.00 84.31           H
ATOM   4386  OG  SER A 287      -6.210 -15.030  26.372  1.00 84.31           O
ATOM   4387  HG  SER A 287      -6.912 -15.407  26.977  1.00 84.31           H
ATOM   4388  HN  SER A 287      -5.586 -14.244  24.026  1.00 84.31           H
ATOM   4389  N   ASN A 288      -3.155 -14.303  25.036  1.00 85.35           N
ATOM   4390  CA  ASN A 288      -1.861 -14.928  25.257  1.00 85.35           C
ATOM   4391  C   ASN A 288      -0.763 -14.036  24.674  1.00 85.35           C
ATOM   4392  O   ASN A 288      -0.784 -13.715  23.487  1.00 85.35           O
ATOM   4393  HA  ASN A 288      -1.778 -15.039  26.338  1.00 85.35           H
ATOM   4394  CB  ASN A 288      -1.782 -16.290  24.565  1.00 85.35           C
ATOM   4395 1HB  ASN A 288      -2.654 -16.888  24.830  1.00 85.35           H
ATOM   4396 2HB  ASN A 288      -1.807 -16.154  23.483  1.00 85.35           H
ATOM   4397  CG  ASN A 288      -0.506 -17.034  24.962  1.00 85.35           C
ATOM   4398  OD1 ASN A 288       0.578 -16.475  25.015  1.00 85.35           O
ATOM   4399  ND2 ASN A 288      -0.693 -18.321  25.238  1.00 85.35           N
ATOM   4400 1HD2 ASN A 288      -1.609 -18.717  25.176  1.00 85.35           H
ATOM   4401 2HD2 ASN A 288       0.081 -18.893  25.508  1.00 85.35           H
ATOM   4402  HN  ASN A 288      -3.595 -14.539  24.170  1.00 85.35           H
ATOM   4403  N   CYS A 289       0.171 -13.662  25.536  1.00 90.07           N
ATOM   4404  CA  CYS A 289       1.213 -12.725  25.151  1.00 90.07           C
ATOM   4405  C   CYS A 289       2.072 -13.381  24.068  1.00 90.07           C
ATOM   4406  O   CYS A 289       2.497 -12.718  23.123  1.00 90.07           O
ATOM   4407  HA  CYS A 289       0.709 -11.840  24.763  1.00 90.07           H
ATOM   4408  CB  CYS A 289       2.049 -12.284  26.354  1.00 90.07           C
ATOM   4409 1HB  CYS A 289       1.405 -11.843  27.114  1.00 90.07           H
ATOM   4410 2HB  CYS A 289       2.532 -13.149  26.808  1.00 90.07           H
ATOM   4411  SG  CYS A 289       3.313 -11.070  25.826  1.00 90.07           S
ATOM   4412  HN  CYS A 289       0.223 -13.987  26.481  1.00 90.07           H
ATOM   4413  N   ALA A 290       2.301 -14.674  24.241  1.00 92.25           N
ATOM   4414  CA  ALA A 290       3.159 -15.411  23.329  1.00 92.25           C
ATOM   4415  C   ALA A 290       2.561 -15.362  21.922  1.00 92.25           C
ATOM   4416  O   ALA A 290       3.283 -15.182  20.942  1.00 92.25           O
ATOM   4417  HA  ALA A 290       4.132 -14.919  23.318  1.00 92.25           H
ATOM   4418  CB  ALA A 290       3.336 -16.843  23.838  1.00 92.25           C
ATOM   4419 1HB  ALA A 290       3.791 -16.822  24.828  1.00 92.25           H
ATOM   4420 2HB  ALA A 290       2.363 -17.331  23.895  1.00 92.25           H
ATOM   4421 3HB  ALA A 290       3.980 -17.395  23.154  1.00 92.25           H
ATOM   4422  HN  ALA A 290       1.913 -15.216  24.987  1.00 92.25           H
ATOM   4423  N   VAL A 291       1.247 -15.526  21.865  1.00 92.41           N
ATOM   4424  CA  VAL A 291       0.544 -15.502  20.594  1.00 92.41           C
ATOM   4425  C   VAL A 291       0.636 -14.098  19.992  1.00 92.41           C
ATOM   4426  O   VAL A 291       0.875 -13.948  18.795  1.00 92.41           O
ATOM   4427  HA  VAL A 291       1.045 -16.203  19.928  1.00 92.41           H
ATOM   4428  CB  VAL A 291      -0.898 -15.977  20.785  1.00 92.41           C
ATOM   4429  HB  VAL A 291      -1.372 -15.324  21.519  1.00 92.41           H
ATOM   4430  CG1 VAL A 291      -1.688 -15.868  19.480  1.00 92.41           C
ATOM   4431 1HG1 VAL A 291      -1.703 -14.829  19.150  1.00 92.41           H
ATOM   4432 2HG1 VAL A 291      -1.215 -16.485  18.716  1.00 92.41           H
ATOM   4433 3HG1 VAL A 291      -2.710 -16.212  19.644  1.00 92.41           H
ATOM   4434  CG2 VAL A 291      -0.937 -17.405  21.332  1.00 92.41           C
ATOM   4435 1HG2 VAL A 291      -0.438 -18.076  20.633  1.00 92.41           H
ATOM   4436 2HG2 VAL A 291      -0.427 -17.440  22.295  1.00 92.41           H
ATOM   4437 3HG2 VAL A 291      -1.973 -17.718  21.458  1.00 92.41           H
ATOM   4438  HN  VAL A 291       0.667 -15.673  22.667  1.00 92.41           H
ATOM   4439  N   SER A 292       0.442 -13.107  20.849  1.00 92.77           N
ATOM   4440  CA  SER A 292       0.472 -11.722  20.411  1.00 92.77           C
ATOM   4441  C   SER A 292       1.844 -11.390  19.820  1.00 92.77           C
ATOM   4442  O   SER A 292       1.935 -10.735  18.783  1.00 92.77           O
ATOM   4443  HA  SER A 292      -0.302 -11.644  19.648  1.00 92.77           H
ATOM   4444  CB  SER A 292       0.147 -10.772  21.565  1.00 92.77           C
ATOM   4445 1HB  SER A 292      -0.783 -11.084  22.040  1.00 92.77           H
ATOM   4446 2HB  SER A 292       0.929 -10.839  22.321  1.00 92.77           H
ATOM   4447  OG  SER A 292       0.026  -9.421  21.127  1.00 92.77           O
ATOM   4448  HG  SER A 292      -0.797  -9.315  20.570  1.00 92.77           H
ATOM   4449  HN  SER A 292       0.266 -13.238  21.825  1.00 92.77           H
ATOM   4450  N   THR A 293       2.877 -11.857  20.506  1.00 89.09           N
ATOM   4451  CA  THR A 293       4.240 -11.570  20.094  1.00 89.09           C
ATOM   4452  C   THR A 293       4.507 -12.140  18.699  1.00 89.09           C
ATOM   4453  O   THR A 293       5.079 -11.462  17.847  1.00 89.09           O
ATOM   4454  HA  THR A 293       4.358 -10.488  20.025  1.00 89.09           H
ATOM   4455  CB  THR A 293       5.184 -12.119  21.166  1.00 89.09           C
ATOM   4456  HB  THR A 293       5.077 -13.200  21.261  1.00 89.09           H
ATOM   4457  OG1 THR A 293       4.862 -11.364  22.331  1.00 89.09           O
ATOM   4458  HG1 THR A 293       4.164 -11.841  22.866  1.00 89.09           H
ATOM   4459  CG2 THR A 293       6.648 -11.773  20.890  1.00 89.09           C
ATOM   4460 1HG2 THR A 293       6.766 -10.689  20.862  1.00 89.09           H
ATOM   4461 2HG2 THR A 293       6.947 -12.196  19.931  1.00 89.09           H
ATOM   4462 3HG2 THR A 293       7.274 -12.186  21.680  1.00 89.09           H
ATOM   4463  HN  THR A 293       2.793 -12.421  21.328  1.00 89.09           H
ATOM   4464  N   ASN A 294       4.080 -13.380  18.510  1.00 91.06           N
ATOM   4465  CA  ASN A 294       4.319 -14.070  17.254  1.00 91.06           C
ATOM   4466  C   ASN A 294       3.561 -13.358  16.133  1.00 91.06           C
ATOM   4467  O   ASN A 294       4.060 -13.246  15.014  1.00 91.06           O
ATOM   4468  HA  ASN A 294       5.400 -14.039  17.112  1.00 91.06           H
ATOM   4469  CB  ASN A 294       3.822 -15.516  17.317  1.00 91.06           C
ATOM   4470 1HB  ASN A 294       2.821 -15.542  17.748  1.00 91.06           H
ATOM   4471 2HB  ASN A 294       3.746 -15.922  16.308  1.00 91.06           H
ATOM   4472  CG  ASN A 294       4.765 -16.384  18.152  1.00 91.06           C
ATOM   4473  OD1 ASN A 294       5.923 -16.062  18.365  1.00 91.06           O
ATOM   4474  ND2 ASN A 294       4.208 -17.501  18.611  1.00 91.06           N
ATOM   4475 1HD2 ASN A 294       3.253 -17.707  18.400  1.00 91.06           H
ATOM   4476 2HD2 ASN A 294       4.745 -18.135  19.168  1.00 91.06           H
ATOM   4477  HN  ASN A 294       3.580 -13.910  19.195  1.00 91.06           H
ATOM   4478  N   ILE A 295       2.366 -12.894  16.471  1.00 91.48           N
ATOM   4479  CA  ILE A 295       1.530 -12.203  15.505  1.00 91.48           C
ATOM   4480  C   ILE A 295       2.225 -10.913  15.066  1.00 91.48           C
ATOM   4481  O   ILE A 295       2.223 -10.574  13.884  1.00 91.48           O
ATOM   4482  HA  ILE A 295       1.430 -12.854  14.636  1.00 91.48           H
ATOM   4483  CB  ILE A 295       0.126 -11.984  16.071  1.00 91.48           C
ATOM   4484  HB  ILE A 295       0.222 -11.632  17.098  1.00 91.48           H
ATOM   4485  CG1 ILE A 295      -0.659 -13.297  16.115  1.00 91.48           C
ATOM   4486 1HG1 ILE A 295      -0.866 -13.636  15.100  1.00 91.48           H
ATOM   4487 2HG1 ILE A 295      -0.055 -14.070  16.592  1.00 91.48           H
ATOM   4488  CG2 ILE A 295      -0.617 -10.899  15.289  1.00 91.48           C
ATOM   4489 1HG2 ILE A 295      -0.065  -9.962  15.354  1.00 91.48           H
ATOM   4490 2HG2 ILE A 295      -0.704 -11.198  14.245  1.00 91.48           H
ATOM   4491 3HG2 ILE A 295      -1.613 -10.763  15.712  1.00 91.48           H
ATOM   4492  CD1 ILE A 295      -1.973 -13.125  16.880  1.00 91.48           C
ATOM   4493 1HD1 ILE A 295      -1.760 -12.810  17.901  1.00 91.48           H
ATOM   4494 2HD1 ILE A 295      -2.584 -12.370  16.386  1.00 91.48           H
ATOM   4495 3HD1 ILE A 295      -2.510 -14.073  16.896  1.00 91.48           H
ATOM   4496  HN  ILE A 295       1.970 -12.984  17.385  1.00 91.48           H
ATOM   4497  N   ASP A 296       2.801 -10.228  16.043  1.00 92.68           N
ATOM   4498  CA  ASP A 296       3.445  -8.951  15.782  1.00 92.68           C
ATOM   4499  C   ASP A 296       4.640  -9.168  14.851  1.00 92.68           C
ATOM   4500  O   ASP A 296       4.877  -8.372  13.944  1.00 92.68           O
ATOM   4501  HA  ASP A 296       2.673  -8.328  15.331  1.00 92.68           H
ATOM   4502  CB  ASP A 296       3.963  -8.321  17.077  1.00 92.68           C
ATOM   4503 1HB  ASP A 296       4.505  -9.067  17.657  1.00 92.68           H
ATOM   4504 2HB  ASP A 296       4.670  -7.526  16.841  1.00 92.68           H
ATOM   4505  CG  ASP A 296       2.811  -7.757  17.910  1.00 92.68           C
ATOM   4506  OD1 ASP A 296       1.716  -7.593  17.329  1.00 92.68           O
ATOM   4507  OD2 ASP A 296       3.050  -7.502  19.111  1.00 92.68           O
ATOM   4508  HN  ASP A 296       2.833 -10.530  16.995  1.00 92.68           H
ATOM   4509  N   ILE A 297       5.361 -10.249  15.109  1.00 91.49           N
ATOM   4510  CA  ILE A 297       6.512 -10.594  14.291  1.00 91.49           C
ATOM   4511  C   ILE A 297       6.044 -10.919  12.871  1.00 91.49           C
ATOM   4512  O   ILE A 297       6.639 -10.462  11.897  1.00 91.49           O
ATOM   4513  HA  ILE A 297       7.157  -9.716  14.249  1.00 91.49           H
ATOM   4514  CB  ILE A 297       7.318 -11.717  14.946  1.00 91.49           C
ATOM   4515  HB  ILE A 297       6.629 -12.517  15.219  1.00 91.49           H
ATOM   4516  CG1 ILE A 297       7.984 -11.235  16.236  1.00 91.49           C
ATOM   4517 1HG1 ILE A 297       8.763 -10.510  15.998  1.00 91.49           H
ATOM   4518 2HG1 ILE A 297       7.251 -10.721  16.858  1.00 91.49           H
ATOM   4519  CG2 ILE A 297       8.331 -12.309  13.964  1.00 91.49           C
ATOM   4520 1HG2 ILE A 297       7.806 -12.714  13.099  1.00 91.49           H
ATOM   4521 2HG2 ILE A 297       9.020 -11.529  13.638  1.00 91.49           H
ATOM   4522 3HG2 ILE A 297       8.890 -13.106  14.455  1.00 91.49           H
ATOM   4523  CD1 ILE A 297       8.588 -12.406  17.012  1.00 91.49           C
ATOM   4524 1HD1 ILE A 297       7.802 -13.116  17.270  1.00 91.49           H
ATOM   4525 2HD1 ILE A 297       9.338 -12.902  16.396  1.00 91.49           H
ATOM   4526 3HD1 ILE A 297       9.055 -12.035  17.925  1.00 91.49           H
ATOM   4527  HN  ILE A 297       5.171 -10.883  15.859  1.00 91.49           H
ATOM   4528  N   CYS A 298       4.982 -11.708  12.799  1.00 93.90           N
ATOM   4529  CA  CYS A 298       4.422 -12.094  11.515  1.00 93.90           C
ATOM   4530  C   CYS A 298       4.035 -10.822  10.758  1.00 93.90           C
ATOM   4531  O   CYS A 298       4.236 -10.729   9.548  1.00 93.90           O
ATOM   4532  HA  CYS A 298       5.203 -12.637  10.983  1.00 93.90           H
ATOM   4533  CB  CYS A 298       3.235 -13.045  11.678  1.00 93.90           C
ATOM   4534 1HB  CYS A 298       2.557 -12.666  12.443  1.00 93.90           H
ATOM   4535 2HB  CYS A 298       2.669 -13.096  10.747  1.00 93.90           H
ATOM   4536  SG  CYS A 298       3.828 -14.713  12.140  1.00 93.90           S
ATOM   4537  HG  CYS A 298       4.057 -14.430  13.419  1.00 93.90           H
ATOM   4538  HN  CYS A 298       4.506 -12.080  13.596  1.00 93.90           H
ATOM   4539  N   PHE A 299       3.486  -9.873  11.502  1.00 93.44           N
ATOM   4540  CA  PHE A 299       3.063  -8.612  10.915  1.00 93.44           C
ATOM   4541  C   PHE A 299       4.245  -7.881  10.277  1.00 93.44           C
ATOM   4542  O   PHE A 299       4.146  -7.397   9.150  1.00 93.44           O
ATOM   4543  HA  PHE A 299       2.324  -8.844  10.148  1.00 93.44           H
ATOM   4544  CB  PHE A 299       2.502  -7.756  12.052  1.00 93.44           C
ATOM   4545 1HB  PHE A 299       1.671  -8.286  12.517  1.00 93.44           H
ATOM   4546 2HB  PHE A 299       3.270  -7.635  12.816  1.00 93.44           H
ATOM   4547  CG  PHE A 299       2.022  -6.372  11.610  1.00 93.44           C
ATOM   4548  CD1 PHE A 299       2.827  -5.288  11.776  1.00 93.44           C
ATOM   4549  HD1 PHE A 299       3.814  -5.405  12.224  1.00 93.44           H
ATOM   4550  CD2 PHE A 299       0.791  -6.225  11.050  1.00 93.44           C
ATOM   4551  HD2 PHE A 299       0.146  -7.094  10.917  1.00 93.44           H
ATOM   4552  CE1 PHE A 299       2.381  -4.003  11.365  1.00 93.44           C
ATOM   4553  HE1 PHE A 299       3.026  -3.135  11.499  1.00 93.44           H
ATOM   4554  CE2 PHE A 299       0.346  -4.941  10.640  1.00 93.44           C
ATOM   4555  HE2 PHE A 299      -0.641  -4.824  10.192  1.00 93.44           H
ATOM   4556  CZ  PHE A 299       1.150  -3.857  10.806  1.00 93.44           C
ATOM   4557  HZ  PHE A 299       0.809  -2.871  10.491  1.00 93.44           H
ATOM   4558  HN  PHE A 299       3.329  -9.954  12.486  1.00 93.44           H
ATOM   4559  N   GLN A 300       5.338  -7.823  11.024  1.00 89.24           N
ATOM   4560  CA  GLN A 300       6.520  -7.113  10.568  1.00 89.24           C
ATOM   4561  C   GLN A 300       7.002  -7.685   9.233  1.00 89.24           C
ATOM   4562  O   GLN A 300       7.291  -6.936   8.301  1.00 89.24           O
ATOM   4563  HA  GLN A 300       6.203  -6.078  10.434  1.00 89.24           H
ATOM   4564  CB  GLN A 300       7.631  -7.164  11.619  1.00 89.24           C
ATOM   4565 1HB  GLN A 300       7.782  -8.194  11.943  1.00 89.24           H
ATOM   4566 2HB  GLN A 300       8.569  -6.828  11.178  1.00 89.24           H
ATOM   4567  CG  GLN A 300       7.285  -6.289  12.825  1.00 89.24           C
ATOM   4568 1HG  GLN A 300       7.107  -5.265  12.497  1.00 89.24           H
ATOM   4569 2HG  GLN A 300       6.361  -6.643  13.283  1.00 89.24           H
ATOM   4570  CD  GLN A 300       8.413  -6.311  13.859  1.00 89.24           C
ATOM   4571  OE1 GLN A 300       9.587  -6.250  13.536  1.00 89.24           O
ATOM   4572  NE2 GLN A 300       7.991  -6.400  15.118  1.00 89.24           N
ATOM   4573 1HE2 GLN A 300       7.012  -6.446  15.315  1.00 89.24           H
ATOM   4574 2HE2 GLN A 300       8.654  -6.421  15.866  1.00 89.24           H
ATOM   4575  HN  GLN A 300       5.423  -8.251  11.924  1.00 89.24           H
ATOM   4576  N   VAL A 301       7.072  -9.007   9.183  1.00 94.15           N
ATOM   4577  CA  VAL A 301       7.624  -9.684   8.022  1.00 94.15           C
ATOM   4578  C   VAL A 301       6.719  -9.434   6.814  1.00 94.15           C
ATOM   4579  O   VAL A 301       7.191  -9.016   5.757  1.00 94.15           O
ATOM   4580  HA  VAL A 301       8.604  -9.250   7.823  1.00 94.15           H
ATOM   4581  CB  VAL A 301       7.817 -11.171   8.326  1.00 94.15           C
ATOM   4582  HB  VAL A 301       6.854 -11.579   8.630  1.00 94.15           H
ATOM   4583  CG1 VAL A 301       8.277 -11.930   7.080  1.00 94.15           C
ATOM   4584 1HG1 VAL A 301       7.528 -11.828   6.295  1.00 94.15           H
ATOM   4585 2HG1 VAL A 301       9.225 -11.518   6.732  1.00 94.15           H
ATOM   4586 3HG1 VAL A 301       8.407 -12.984   7.324  1.00 94.15           H
ATOM   4587  CG2 VAL A 301       8.798 -11.371   9.483  1.00 94.15           C
ATOM   4588 1HG2 VAL A 301       9.764 -10.939   9.219  1.00 94.15           H
ATOM   4589 2HG2 VAL A 301       8.412 -10.879  10.376  1.00 94.15           H
ATOM   4590 3HG2 VAL A 301       8.918 -12.436   9.678  1.00 94.15           H
ATOM   4591  HN  VAL A 301       6.761  -9.611   9.917  1.00 94.15           H
ATOM   4592  N   THR A 302       5.436  -9.700   7.010  1.00 93.36           N
ATOM   4593  CA  THR A 302       4.488  -9.666   5.909  1.00 93.36           C
ATOM   4594  C   THR A 302       4.328  -8.237   5.387  1.00 93.36           C
ATOM   4595  O   THR A 302       4.132  -8.028   4.191  1.00 93.36           O
ATOM   4596  HA  THR A 302       4.891 -10.263   5.091  1.00 93.36           H
ATOM   4597  CB  THR A 302       3.177 -10.285   6.396  1.00 93.36           C
ATOM   4598  HB  THR A 302       2.421 -10.263   5.611  1.00 93.36           H
ATOM   4599  OG1 THR A 302       2.861  -9.549   7.574  1.00 93.36           O
ATOM   4600  HG1 THR A 302       1.913  -9.721   7.842  1.00 93.36           H
ATOM   4601  CG2 THR A 302       3.356 -11.722   6.891  1.00 93.36           C
ATOM   4602 1HG2 THR A 302       4.061 -11.735   7.722  1.00 93.36           H
ATOM   4603 2HG2 THR A 302       3.738 -12.341   6.080  1.00 93.36           H
ATOM   4604 3HG2 THR A 302       2.395 -12.114   7.225  1.00 93.36           H
ATOM   4605  HN  THR A 302       5.043  -9.934   7.899  1.00 93.36           H
ATOM   4606  N   GLN A 303       4.418  -7.290   6.309  1.00 90.25           N
ATOM   4607  CA  GLN A 303       4.332  -5.885   5.950  1.00 90.25           C
ATOM   4608  C   GLN A 303       5.503  -5.496   5.045  1.00 90.25           C
ATOM   4609  O   GLN A 303       5.325  -4.762   4.074  1.00 90.25           O
ATOM   4610  HA  GLN A 303       3.394  -5.782   5.405  1.00 90.25           H
ATOM   4611  CB  GLN A 303       4.287  -5.001   7.198  1.00 90.25           C
ATOM   4612 1HB  GLN A 303       3.405  -5.247   7.790  1.00 90.25           H
ATOM   4613 2HB  GLN A 303       5.157  -5.204   7.823  1.00 90.25           H
ATOM   4614  CG  GLN A 303       4.257  -3.519   6.821  1.00 90.25           C
ATOM   4615 1HG  GLN A 303       5.230  -3.219   6.432  1.00 90.25           H
ATOM   4616 2HG  GLN A 303       3.532  -3.358   6.023  1.00 90.25           H
ATOM   4617  CD  GLN A 303       3.895  -2.653   8.028  1.00 90.25           C
ATOM   4618  OE1 GLN A 303       4.692  -2.428   8.925  1.00 90.25           O
ATOM   4619  NE2 GLN A 303       2.652  -2.180   8.002  1.00 90.25           N
ATOM   4620 1HE2 GLN A 303       2.049  -2.403   7.236  1.00 90.25           H
ATOM   4621 2HE2 GLN A 303       2.321  -1.603   8.748  1.00 90.25           H
ATOM   4622  HN  GLN A 303       4.547  -7.470   7.284  1.00 90.25           H
ATOM   4623  N   THR A 304       6.675  -6.005   5.396  1.00 91.32           N
ATOM   4624  CA  THR A 304       7.882  -5.687   4.652  1.00 91.32           C
ATOM   4625  C   THR A 304       7.774  -6.204   3.216  1.00 91.32           C
ATOM   4626  O   THR A 304       8.129  -5.501   2.271  1.00 91.32           O
ATOM   4627  HA  THR A 304       7.975  -4.602   4.595  1.00 91.32           H
ATOM   4628  CB  THR A 304       9.075  -6.263   5.417  1.00 91.32           C
ATOM   4629  HB  THR A 304       9.036  -7.352   5.437  1.00 91.32           H
ATOM   4630  OG1 THR A 304       9.014  -5.622   6.688  1.00 91.32           O
ATOM   4631  HG1 THR A 304       8.590  -6.232   7.358  1.00 91.32           H
ATOM   4632  CG2 THR A 304      10.416  -5.812   4.836  1.00 91.32           C
ATOM   4633 1HG2 THR A 304      10.483  -4.724   4.879  1.00 91.32           H
ATOM   4634 2HG2 THR A 304      10.493  -6.140   3.800  1.00 91.32           H
ATOM   4635 3HG2 THR A 304      11.229  -6.249   5.416  1.00 91.32           H
ATOM   4636  HN  THR A 304       6.807  -6.622   6.171  1.00 91.32           H
ATOM   4637  N   ILE A 305       7.283  -7.429   3.097  1.00 91.71           N
ATOM   4638  CA  ILE A 305       7.096  -8.037   1.790  1.00 91.71           C
ATOM   4639  C   ILE A 305       6.173  -7.153   0.949  1.00 91.71           C
ATOM   4640  O   ILE A 305       6.391  -6.986  -0.250  1.00 91.71           O
ATOM   4641  HA  ILE A 305       8.072  -8.076   1.306  1.00 91.71           H
ATOM   4642  CB  ILE A 305       6.604  -9.478   1.935  1.00 91.71           C
ATOM   4643  HB  ILE A 305       5.736  -9.478   2.595  1.00 91.71           H
ATOM   4644  CG1 ILE A 305       7.670 -10.358   2.591  1.00 91.71           C
ATOM   4645 1HG1 ILE A 305       8.473 -10.553   1.881  1.00 91.71           H
ATOM   4646 2HG1 ILE A 305       8.112  -9.831   3.436  1.00 91.71           H
ATOM   4647  CG2 ILE A 305       6.147 -10.040   0.587  1.00 91.71           C
ATOM   4648 1HG2 ILE A 305       5.332  -9.430   0.197  1.00 91.71           H
ATOM   4649 2HG2 ILE A 305       6.981 -10.024  -0.114  1.00 91.71           H
ATOM   4650 3HG2 ILE A 305       5.802 -11.065   0.719  1.00 91.71           H
ATOM   4651  CD1 ILE A 305       7.070 -11.683   3.067  1.00 91.71           C
ATOM   4652 1HD1 ILE A 305       6.284 -11.485   3.795  1.00 91.71           H
ATOM   4653 2HD1 ILE A 305       6.650 -12.218   2.216  1.00 91.71           H
ATOM   4654 3HD1 ILE A 305       7.849 -12.289   3.530  1.00 91.71           H
ATOM   4655  HN  ILE A 305       7.015  -8.002   3.871  1.00 91.71           H
ATOM   4656  N   ALA A 306       5.161  -6.611   1.610  1.00 91.70           N
ATOM   4657  CA  ALA A 306       4.175  -5.791   0.928  1.00 91.70           C
ATOM   4658  C   ALA A 306       4.855  -4.537   0.374  1.00 91.70           C
ATOM   4659  O   ALA A 306       4.509  -4.066  -0.708  1.00 91.70           O
ATOM   4660  HA  ALA A 306       3.776  -6.374   0.098  1.00 91.70           H
ATOM   4661  CB  ALA A 306       3.033  -5.458   1.890  1.00 91.70           C
ATOM   4662 1HB  ALA A 306       2.565  -6.382   2.231  1.00 91.70           H
ATOM   4663 2HB  ALA A 306       3.428  -4.913   2.748  1.00 91.70           H
ATOM   4664 3HB  ALA A 306       2.293  -4.843   1.378  1.00 91.70           H
ATOM   4665  HN  ALA A 306       5.010  -6.724   2.592  1.00 91.70           H
ATOM   4666  N   PHE A 307       5.810  -4.033   1.142  1.00 90.04           N
ATOM   4667  CA  PHE A 307       6.493  -2.804   0.776  1.00 90.04           C
ATOM   4668  C   PHE A 307       7.384  -3.016  -0.450  1.00 90.04           C
ATOM   4669  O   PHE A 307       7.565  -2.104  -1.255  1.00 90.04           O
ATOM   4670  HA  PHE A 307       5.727  -2.065   0.543  1.00 90.04           H
ATOM   4671  CB  PHE A 307       7.369  -2.408   1.966  1.00 90.04           C
ATOM   4672 1HB  PHE A 307       7.952  -3.274   2.279  1.00 90.04           H
ATOM   4673 2HB  PHE A 307       8.079  -1.646   1.644  1.00 90.04           H
ATOM   4674  CG  PHE A 307       6.584  -1.879   3.168  1.00 90.04           C
ATOM   4675  CD1 PHE A 307       5.239  -1.702   3.077  1.00 90.04           C
ATOM   4676  HD1 PHE A 307       4.720  -1.939   2.148  1.00 90.04           H
ATOM   4677  CD2 PHE A 307       7.232  -1.584   4.327  1.00 90.04           C
ATOM   4678  HD2 PHE A 307       8.310  -1.725   4.400  1.00 90.04           H
ATOM   4679  CE1 PHE A 307       4.510  -1.211   4.192  1.00 90.04           C
ATOM   4680  HE1 PHE A 307       3.432  -1.070   4.120  1.00 90.04           H
ATOM   4681  CE2 PHE A 307       6.503  -1.093   5.442  1.00 90.04           C
ATOM   4682  HE2 PHE A 307       7.022  -0.857   6.371  1.00 90.04           H
ATOM   4683  CZ  PHE A 307       5.158  -0.917   5.352  1.00 90.04           C
ATOM   4684  HZ  PHE A 307       4.599  -0.539   6.208  1.00 90.04           H
ATOM   4685  HN  PHE A 307       6.117  -4.449   1.998  1.00 90.04           H
ATOM   4686  N   PHE A 308       7.917  -4.224  -0.552  1.00 86.13           N
ATOM   4687  CA  PHE A 308       8.770  -4.573  -1.676  1.00 86.13           C
ATOM   4688  C   PHE A 308       8.009  -4.457  -2.998  1.00 86.13           C
ATOM   4689  O   PHE A 308       8.617  -4.311  -4.058  1.00 86.13           O
ATOM   4690  HA  PHE A 308       9.606  -3.874  -1.677  1.00 86.13           H
ATOM   4691  CB  PHE A 308       9.201  -6.028  -1.476  1.00 86.13           C
ATOM   4692 1HB  PHE A 308       8.410  -6.561  -0.948  1.00 86.13           H
ATOM   4693 2HB  PHE A 308       9.308  -6.502  -2.452  1.00 86.13           H
ATOM   4694  CG  PHE A 308      10.510  -6.188  -0.701  1.00 86.13           C
ATOM   4695  CD1 PHE A 308      11.698  -5.940  -1.314  1.00 86.13           C
ATOM   4696  HD1 PHE A 308      11.718  -5.628  -2.359  1.00 86.13           H
ATOM   4697  CD2 PHE A 308      10.486  -6.578   0.602  1.00 86.13           C
ATOM   4698  HD2 PHE A 308       9.533  -6.776   1.094  1.00 86.13           H
ATOM   4699  CE1 PHE A 308      12.913  -6.089  -0.595  1.00 86.13           C
ATOM   4700  HE1 PHE A 308      13.866  -5.891  -1.087  1.00 86.13           H
ATOM   4701  CE2 PHE A 308      11.701  -6.726   1.321  1.00 86.13           C
ATOM   4702  HE2 PHE A 308      11.681  -7.038   2.366  1.00 86.13           H
ATOM   4703  CZ  PHE A 308      12.889  -6.478   0.708  1.00 86.13           C
ATOM   4704  HZ  PHE A 308      13.822  -6.592   1.260  1.00 86.13           H
ATOM   4705  HN  PHE A 308       7.776  -4.957   0.114  1.00 86.13           H
ATOM   4706  N   HIS A 309       6.690  -4.525  -2.893  1.00 78.50           N
ATOM   4707  CA  HIS A 309       5.839  -4.428  -4.067  1.00 78.50           C
ATOM   4708  C   HIS A 309       6.087  -3.093  -4.772  1.00 78.50           C
ATOM   4709  O   HIS A 309       6.094  -3.027  -6.000  1.00 78.50           O
ATOM   4710  HA  HIS A 309       6.132  -5.240  -4.733  1.00 78.50           H
ATOM   4711  CB  HIS A 309       4.371  -4.638  -3.693  1.00 78.50           C
ATOM   4712 1HB  HIS A 309       4.267  -5.601  -3.193  1.00 78.50           H
ATOM   4713 2HB  HIS A 309       4.077  -3.873  -2.975  1.00 78.50           H
ATOM   4714  CG  HIS A 309       3.425  -4.593  -4.870  1.00 78.50           C
ATOM   4715  ND1 HIS A 309       3.488  -5.497  -5.917  1.00 78.50           N
ATOM   4716  HD1 HIS A 309       4.142  -6.248  -6.002  1.00 78.50           H
ATOM   4717  CD2 HIS A 309       2.394  -3.746  -5.153  1.00 78.50           C
ATOM   4718  HD2 HIS A 309       2.067  -2.911  -4.534  1.00 78.50           H
ATOM   4719  CE1 HIS A 309       2.533  -5.197  -6.785  1.00 78.50           C
ATOM   4720  HE1 HIS A 309       2.325  -5.725  -7.716  1.00 78.50           H
ATOM   4721  NE2 HIS A 309       1.857  -4.112  -6.311  1.00 78.50           N
ATOM   4722  HN  HIS A 309       6.203  -4.644  -2.028  1.00 78.50           H
ATOM   4723  N   SER A 310       6.285  -2.062  -3.964  1.00 82.67           N
ATOM   4724  CA  SER A 310       6.379  -0.709  -4.486  1.00 82.67           C
ATOM   4725  C   SER A 310       7.649  -0.559  -5.326  1.00 82.67           C
ATOM   4726  O   SER A 310       7.687   0.234  -6.265  1.00 82.67           O
ATOM   4727  HA  SER A 310       5.493  -0.577  -5.106  1.00 82.67           H
ATOM   4728  CB  SER A 310       6.367   0.320  -3.354  1.00 82.67           C
ATOM   4729 1HB  SER A 310       6.277   1.321  -3.775  1.00 82.67           H
ATOM   4730 2HB  SER A 310       5.491   0.159  -2.726  1.00 82.67           H
ATOM   4731  OG  SER A 310       7.544   0.247  -2.553  1.00 82.67           O
ATOM   4732  HG  SER A 310       7.450  -0.480  -1.873  1.00 82.67           H
ATOM   4733  HN  SER A 310       6.381  -2.139  -2.971  1.00 82.67           H
ATOM   4734  N   CYS A 311       8.659  -1.334  -4.957  1.00 85.25           N
ATOM   4735  CA  CYS A 311       9.944  -1.260  -5.631  1.00 85.25           C
ATOM   4736  C   CYS A 311       9.944  -2.273  -6.778  1.00 85.25           C
ATOM   4737  O   CYS A 311      10.781  -2.200  -7.676  1.00 85.25           O
ATOM   4738  HA  CYS A 311      10.039  -0.243  -6.013  1.00 85.25           H
ATOM   4739  CB  CYS A 311      11.105  -1.495  -4.663  1.00 85.25           C
ATOM   4740 1HB  CYS A 311      12.048  -1.226  -5.141  1.00 85.25           H
ATOM   4741 2HB  CYS A 311      10.997  -0.852  -3.789  1.00 85.25           H
ATOM   4742  SG  CYS A 311      11.145  -3.250  -4.146  1.00 85.25           S
ATOM   4743  HG  CYS A 311      12.207  -3.137  -3.354  1.00 85.25           H
ATOM   4744  HN  CYS A 311       8.610  -2.001  -4.214  1.00 85.25           H
ATOM   4745  N   LEU A 312       8.994  -3.195  -6.711  1.00 83.10           N
ATOM   4746  CA  LEU A 312       8.937  -4.281  -7.674  1.00 83.10           C
ATOM   4747  C   LEU A 312       8.245  -3.791  -8.948  1.00 83.10           C
ATOM   4748  O   LEU A 312       8.570  -4.239 -10.046  1.00 83.10           O
ATOM   4749  HA  LEU A 312       9.963  -4.553  -7.921  1.00 83.10           H
ATOM   4750  CB  LEU A 312       8.278  -5.514  -7.052  1.00 83.10           C
ATOM   4751 1HB  LEU A 312       7.394  -5.191  -6.503  1.00 83.10           H
ATOM   4752 2HB  LEU A 312       7.935  -6.163  -7.857  1.00 83.10           H
ATOM   4753  CG  LEU A 312       9.156  -6.339  -6.109  1.00 83.10           C
ATOM   4754  HG  LEU A 312       9.508  -5.686  -5.310  1.00 83.10           H
ATOM   4755  CD1 LEU A 312       8.351  -7.463  -5.453  1.00 83.10           C
ATOM   4756 1HD1 LEU A 312       7.529  -7.034  -4.879  1.00 83.10           H
ATOM   4757 2HD1 LEU A 312       7.951  -8.121  -6.224  1.00 83.10           H
ATOM   4758 3HD1 LEU A 312       8.999  -8.033  -4.788  1.00 83.10           H
ATOM   4759  CD2 LEU A 312      10.393  -6.870  -6.836  1.00 83.10           C
ATOM   4760 1HD2 LEU A 312      10.083  -7.503  -7.667  1.00 83.10           H
ATOM   4761 2HD2 LEU A 312      10.979  -6.033  -7.215  1.00 83.10           H
ATOM   4762 3HD2 LEU A 312      11.000  -7.453  -6.143  1.00 83.10           H
ATOM   4763  HN  LEU A 312       8.275  -3.207  -6.016  1.00 83.10           H
ATOM   4764  N   ASN A 313       7.303  -2.878  -8.758  1.00 77.18           N
ATOM   4765  CA  ASN A 313       6.467  -2.426  -9.857  1.00 77.18           C
ATOM   4766  C   ASN A 313       7.356  -1.981 -11.019  1.00 77.18           C
ATOM   4767  O   ASN A 313       7.221  -2.479 -12.136  1.00 77.18           O
ATOM   4768  HA  ASN A 313       5.844  -3.283 -10.114  1.00 77.18           H
ATOM   4769  CB  ASN A 313       5.604  -1.235  -9.438  1.00 77.18           C
ATOM   4770 1HB  ASN A 313       6.197  -0.545  -8.837  1.00 77.18           H
ATOM   4771 2HB  ASN A 313       5.279  -0.687 -10.323  1.00 77.18           H
ATOM   4772  CG  ASN A 313       4.383  -1.695  -8.639  1.00 77.18           C
ATOM   4773  OD1 ASN A 313       3.932  -2.824  -8.742  1.00 77.18           O
ATOM   4774  ND2 ASN A 313       3.875  -0.761  -7.841  1.00 77.18           N
ATOM   4775 1HD2 ASN A 313       4.293   0.146  -7.803  1.00 77.18           H
ATOM   4776 2HD2 ASN A 313       3.075  -0.966  -7.277  1.00 77.18           H
ATOM   4777  HN  ASN A 313       7.109  -2.451  -7.875  1.00 77.18           H
ATOM   4778  N   PRO A 314       8.279  -1.039 -10.780  1.00 76.62           N
ATOM   4779  CA  PRO A 314       9.130  -0.525 -11.857  1.00 76.62           C
ATOM   4780  C   PRO A 314       9.839  -1.638 -12.611  1.00 76.62           C
ATOM   4781  O   PRO A 314       9.931  -1.600 -13.837  1.00 76.62           O
ATOM   4782  HA  PRO A 314       8.521  -0.016 -12.604  1.00 76.62           H
ATOM   4783  CB  PRO A 314      10.119   0.389 -11.132  1.00 76.62           C
ATOM   4784 1HB  PRO A 314      11.026  -0.145 -10.848  1.00 76.62           H
ATOM   4785 2HB  PRO A 314      10.426   1.226 -11.759  1.00 76.62           H
ATOM   4786  CG  PRO A 314       9.337   0.859  -9.911  1.00 76.62           C
ATOM   4787 1HG  PRO A 314       9.996   1.223  -9.123  1.00 76.62           H
ATOM   4788 2HG  PRO A 314       8.664   1.682 -10.153  1.00 76.62           H
ATOM   4789  CD  PRO A 314       8.581  -0.392  -9.491  1.00 76.62           C
ATOM   4790 1HD  PRO A 314       9.187  -1.035  -8.852  1.00 76.62           H
ATOM   4791 2HD  PRO A 314       7.679  -0.150  -8.929  1.00 76.62           H
ATOM   4792  N   VAL A 315      10.326  -2.608 -11.851  1.00 78.26           N
ATOM   4793  CA  VAL A 315      11.107  -3.689 -12.428  1.00 78.26           C
ATOM   4794  C   VAL A 315      10.226  -4.497 -13.383  1.00 78.26           C
ATOM   4795  O   VAL A 315      10.674  -4.901 -14.454  1.00 78.26           O
ATOM   4796  HA  VAL A 315      11.921  -3.240 -12.997  1.00 78.26           H
ATOM   4797  CB  VAL A 315      11.721  -4.542 -11.315  1.00 78.26           C
ATOM   4798  HB  VAL A 315      10.906  -4.947 -10.715  1.00 78.26           H
ATOM   4799  CG1 VAL A 315      12.506  -5.719 -11.897  1.00 78.26           C
ATOM   4800 1HG1 VAL A 315      11.838  -6.344 -12.488  1.00 78.26           H
ATOM   4801 2HG1 VAL A 315      13.309  -5.342 -12.531  1.00 78.26           H
ATOM   4802 3HG1 VAL A 315      12.932  -6.308 -11.084  1.00 78.26           H
ATOM   4803  CG2 VAL A 315      12.604  -3.693 -10.398  1.00 78.26           C
ATOM   4804 1HG2 VAL A 315      13.409  -3.246 -10.980  1.00 78.26           H
ATOM   4805 2HG2 VAL A 315      12.003  -2.905  -9.943  1.00 78.26           H
ATOM   4806 3HG2 VAL A 315      13.027  -4.324  -9.616  1.00 78.26           H
ATOM   4807  HN  VAL A 315      10.194  -2.662 -10.862  1.00 78.26           H
ATOM   4808  N   LEU A 316       8.988  -4.707 -12.959  1.00 76.60           N
ATOM   4809  CA  LEU A 316       8.050  -5.488 -13.748  1.00 76.60           C
ATOM   4810  C   LEU A 316       7.883  -4.838 -15.123  1.00 76.60           C
ATOM   4811  O   LEU A 316       7.875  -5.527 -16.142  1.00 76.60           O
ATOM   4812  HA  LEU A 316       8.483  -6.478 -13.885  1.00 76.60           H
ATOM   4813  CB  LEU A 316       6.734  -5.669 -12.990  1.00 76.60           C
ATOM   4814 1HB  LEU A 316       6.366  -4.685 -12.699  1.00 76.60           H
ATOM   4815 2HB  LEU A 316       5.999  -6.094 -13.674  1.00 76.60           H
ATOM   4816  CG  LEU A 316       6.796  -6.550 -11.740  1.00 76.60           C
ATOM   4817  HG  LEU A 316       7.555  -6.143 -11.073  1.00 76.60           H
ATOM   4818  CD1 LEU A 316       5.466  -6.522 -10.983  1.00 76.60           C
ATOM   4819 1HD1 LEU A 316       5.243  -5.499 -10.679  1.00 76.60           H
ATOM   4820 2HD1 LEU A 316       4.671  -6.890 -11.632  1.00 76.60           H
ATOM   4821 3HD1 LEU A 316       5.538  -7.156 -10.100  1.00 76.60           H
ATOM   4822  CD2 LEU A 316       7.223  -7.976 -12.095  1.00 76.60           C
ATOM   4823 1HD2 LEU A 316       6.505  -8.408 -12.792  1.00 76.60           H
ATOM   4824 2HD2 LEU A 316       8.210  -7.955 -12.557  1.00 76.60           H
ATOM   4825 3HD2 LEU A 316       7.259  -8.580 -11.189  1.00 76.60           H
ATOM   4826  HN  LEU A 316       8.625  -4.356 -12.097  1.00 76.60           H
ATOM   4827  N   TYR A 317       7.754  -3.520 -15.108  1.00 64.25           N
ATOM   4828  CA  TYR A 317       7.514  -2.777 -16.334  1.00 64.25           C
ATOM   4829  C   TYR A 317       8.702  -2.898 -17.290  1.00 64.25           C
ATOM   4830  O   TYR A 317       8.522  -2.957 -18.505  1.00 64.25           O
ATOM   4831  HA  TYR A 317       6.628  -3.195 -16.812  1.00 64.25           H
ATOM   4832  CB  TYR A 317       7.357  -1.313 -15.916  1.00 64.25           C
ATOM   4833 1HB  TYR A 317       8.296  -0.966 -15.486  1.00 64.25           H
ATOM   4834 2HB  TYR A 317       7.171  -0.710 -16.805  1.00 64.25           H
ATOM   4835  CG  TYR A 317       6.231  -1.071 -14.909  1.00 64.25           C
ATOM   4836  CD1 TYR A 317       5.133  -1.907 -14.887  1.00 64.25           C
ATOM   4837  HD1 TYR A 317       5.068  -2.740 -15.587  1.00 64.25           H
ATOM   4838  CD2 TYR A 317       6.313  -0.016 -14.023  1.00 64.25           C
ATOM   4839  HD2 TYR A 317       7.180   0.644 -14.040  1.00 64.25           H
ATOM   4840  CE1 TYR A 317       4.073  -1.679 -13.939  1.00 64.25           C
ATOM   4841  HE1 TYR A 317       3.200  -2.331 -13.911  1.00 64.25           H
ATOM   4842  CE2 TYR A 317       5.253   0.212 -13.075  1.00 64.25           C
ATOM   4843  HE2 TYR A 317       5.305   1.041 -12.370  1.00 64.25           H
ATOM   4844  CZ  TYR A 317       4.185  -0.631 -13.080  1.00 64.25           C
ATOM   4845  OH  TYR A 317       3.185  -0.415 -12.185  1.00 64.25           O
ATOM   4846  HH  TYR A 317       2.532  -1.172 -12.213  1.00 64.25           H
ATOM   4847  HN  TYR A 317       7.810  -2.962 -14.280  1.00 64.25           H
ATOM   4848  N   VAL A 318       9.890  -2.930 -16.704  1.00 66.64           N
ATOM   4849  CA  VAL A 318      11.110  -2.997 -17.491  1.00 66.64           C
ATOM   4850  C   VAL A 318      11.149  -4.324 -18.252  1.00 66.64           C
ATOM   4851  O   VAL A 318      11.390  -4.344 -19.458  1.00 66.64           O
ATOM   4852  HA  VAL A 318      11.082  -2.180 -18.212  1.00 66.64           H
ATOM   4853  CB  VAL A 318      12.327  -2.790 -16.587  1.00 66.64           C
ATOM   4854  HB  VAL A 318      12.255  -3.496 -15.760  1.00 66.64           H
ATOM   4855  CG1 VAL A 318      13.626  -3.082 -17.341  1.00 66.64           C
ATOM   4856 1HG1 VAL A 318      13.620  -4.116 -17.688  1.00 66.64           H
ATOM   4857 2HG1 VAL A 318      13.708  -2.412 -18.197  1.00 66.64           H
ATOM   4858 3HG1 VAL A 318      14.475  -2.928 -16.676  1.00 66.64           H
ATOM   4859  CG2 VAL A 318      12.340  -1.378 -15.999  1.00 66.64           C
ATOM   4860 1HG2 VAL A 318      12.378  -0.648 -16.808  1.00 66.64           H
ATOM   4861 2HG2 VAL A 318      11.437  -1.221 -15.410  1.00 66.64           H
ATOM   4862 3HG2 VAL A 318      13.216  -1.258 -15.361  1.00 66.64           H
ATOM   4863  HN  VAL A 318      10.027  -2.912 -15.714  1.00 66.64           H
ATOM   4864  N   PHE A 319      10.910  -5.399 -17.516  1.00 67.36           N
ATOM   4865  CA  PHE A 319      11.104  -6.734 -18.056  1.00 67.36           C
ATOM   4866  C   PHE A 319       9.927  -7.142 -18.945  1.00 67.36           C
ATOM   4867  O   PHE A 319      10.114  -7.819 -19.955  1.00 67.36           O
ATOM   4868  HA  PHE A 319      12.017  -6.713 -18.651  1.00 67.36           H
ATOM   4869  CB  PHE A 319      11.183  -7.691 -16.865  1.00 67.36           C
ATOM   4870 1HB  PHE A 319      10.434  -7.401 -16.128  1.00 67.36           H
ATOM   4871 2HB  PHE A 319      10.927  -8.696 -17.201  1.00 67.36           H
ATOM   4872  CG  PHE A 319      12.555  -7.730 -16.188  1.00 67.36           C
ATOM   4873  CD1 PHE A 319      13.614  -8.294 -16.829  1.00 67.36           C
ATOM   4874  HD1 PHE A 319      13.485  -8.717 -17.825  1.00 67.36           H
ATOM   4875  CD2 PHE A 319      12.716  -7.201 -14.946  1.00 67.36           C
ATOM   4876  HD2 PHE A 319      11.867  -6.750 -14.432  1.00 67.36           H
ATOM   4877  CE1 PHE A 319      14.887  -8.330 -16.202  1.00 67.36           C
ATOM   4878  HE1 PHE A 319      15.735  -8.781 -16.715  1.00 67.36           H
ATOM   4879  CE2 PHE A 319      13.989  -7.237 -14.318  1.00 67.36           C
ATOM   4880  HE2 PHE A 319      14.117  -6.813 -13.322  1.00 67.36           H
ATOM   4881  CZ  PHE A 319      15.047  -7.801 -14.959  1.00 67.36           C
ATOM   4882  HZ  PHE A 319      16.025  -7.828 -14.477  1.00 67.36           H
ATOM   4883  HN  PHE A 319      10.590  -5.368 -16.569  1.00 67.36           H
ATOM   4884  N   VAL A 320       8.742  -6.713 -18.537  1.00 71.54           N
ATOM   4885  CA  VAL A 320       7.517  -7.223 -19.129  1.00 71.54           C
ATOM   4886  C   VAL A 320       7.049  -6.266 -20.227  1.00 71.54           C
ATOM   4887  O   VAL A 320       6.380  -6.679 -21.173  1.00 71.54           O
ATOM   4888  HA  VAL A 320       7.747  -8.188 -19.580  1.00 71.54           H
ATOM   4889  CB  VAL A 320       6.464  -7.446 -18.042  1.00 71.54           C
ATOM   4890  HB  VAL A 320       6.084  -6.471 -17.738  1.00 71.54           H
ATOM   4891  CG1 VAL A 320       5.286  -8.262 -18.579  1.00 71.54           C
ATOM   4892 1HG1 VAL A 320       4.824  -7.729 -19.410  1.00 71.54           H
ATOM   4893 2HG1 VAL A 320       5.644  -9.232 -18.924  1.00 71.54           H
ATOM   4894 3HG1 VAL A 320       4.552  -8.406 -17.786  1.00 71.54           H
ATOM   4895  CG2 VAL A 320       7.079  -8.116 -16.812  1.00 71.54           C
ATOM   4896 1HG2 VAL A 320       7.499  -9.081 -17.095  1.00 71.54           H
ATOM   4897 2HG2 VAL A 320       7.868  -7.481 -16.409  1.00 71.54           H
ATOM   4898 3HG2 VAL A 320       6.309  -8.263 -16.055  1.00 71.54           H
ATOM   4899  HN  VAL A 320       8.611  -6.031 -17.818  1.00 71.54           H
ATOM   4900  N   GLY A 321       7.419  -5.004 -20.065  1.00 73.31           N
ATOM   4901  CA  GLY A 321       6.943  -3.963 -20.960  1.00 73.31           C
ATOM   4902  C   GLY A 321       7.931  -3.730 -22.105  1.00 73.31           C
ATOM   4903  O   GLY A 321       8.924  -3.024 -21.938  1.00 73.31           O
ATOM   4904 1HA  GLY A 321       5.971  -4.244 -21.365  1.00 73.31           H
ATOM   4905 2HA  GLY A 321       6.800  -3.037 -20.404  1.00 73.31           H
ATOM   4906  HN  GLY A 321       8.032  -4.689 -19.340  1.00 73.31           H
ATOM   4907  N   GLU A 322       7.623  -4.336 -23.242  1.00 64.83           N
ATOM   4908  CA  GLU A 322       8.393  -4.096 -24.451  1.00 64.83           C
ATOM   4909  C   GLU A 322       8.399  -2.603 -24.788  1.00 64.83           C
ATOM   4910  O   GLU A 322       9.448  -2.035 -25.087  1.00 64.83           O
ATOM   4911  HA  GLU A 322       9.406  -4.427 -24.220  1.00 64.83           H
ATOM   4912  CB  GLU A 322       7.850  -4.920 -25.620  1.00 64.83           C
ATOM   4913 1HB  GLU A 322       6.761  -4.870 -25.630  1.00 64.83           H
ATOM   4914 2HB  GLU A 322       8.306  -4.582 -26.550  1.00 64.83           H
ATOM   4915  CG  GLU A 322       8.222  -6.396 -25.469  1.00 64.83           C
ATOM   4916 1HG  GLU A 322       9.299  -6.491 -25.333  1.00 64.83           H
ATOM   4917 2HG  GLU A 322       7.750  -6.805 -24.576  1.00 64.83           H
ATOM   4918  CD  GLU A 322       7.785  -7.200 -26.696  1.00 64.83           C
ATOM   4919  OE1 GLU A 322       8.248  -8.355 -26.812  1.00 64.83           O
ATOM   4920  OE2 GLU A 322       6.998  -6.640 -27.490  1.00 64.83           O
ATOM   4921  HN  GLU A 322       6.865  -4.981 -23.345  1.00 64.83           H
ATOM   4922  N   ARG A 323       7.215  -2.011 -24.728  1.00 62.76           N
ATOM   4923  CA  ARG A 323       7.061  -0.608 -25.075  1.00 62.76           C
ATOM   4924  C   ARG A 323       7.910   0.264 -24.147  1.00 62.76           C
ATOM   4925  O   ARG A 323       8.641   1.139 -24.609  1.00 62.76           O
ATOM   4926  HA  ARG A 323       7.407  -0.537 -26.106  1.00 62.76           H
ATOM   4927  CB  ARG A 323       5.598  -0.173 -24.975  1.00 62.76           C
ATOM   4928 1HB  ARG A 323       4.983  -0.803 -25.618  1.00 62.76           H
ATOM   4929 2HB  ARG A 323       5.242  -0.315 -23.954  1.00 62.76           H
ATOM   4930  CG  ARG A 323       5.433   1.293 -25.379  1.00 62.76           C
ATOM   4931 1HG  ARG A 323       6.024   1.925 -24.716  1.00 62.76           H
ATOM   4932 2HG  ARG A 323       5.819   1.442 -26.387  1.00 62.76           H
ATOM   4933  CD  ARG A 323       3.964   1.716 -25.321  1.00 62.76           C
ATOM   4934 1HD  ARG A 323       3.391   1.175 -26.074  1.00 62.76           H
ATOM   4935 2HD  ARG A 323       3.540   1.456 -24.350  1.00 62.76           H
ATOM   4936  NE  ARG A 323       3.848   3.174 -25.548  1.00 62.76           N
ATOM   4937  HE  ARG A 323       4.577   3.628 -26.059  1.00 62.76           H
ATOM   4938  CZ  ARG A 323       2.826   3.923 -25.113  1.00 62.76           C
ATOM   4939  NH1 ARG A 323       1.820   3.367 -24.423  1.00 62.76           N
ATOM   4940 1HH1 ARG A 323       1.829   2.386 -24.229  1.00 62.76           H
ATOM   4941 2HH1 ARG A 323       1.061   3.933 -24.101  1.00 62.76           H
ATOM   4942  NH2 ARG A 323       2.824   5.237 -25.377  1.00 62.76           N
ATOM   4943 1HH2 ARG A 323       2.069   5.810 -25.059  1.00 62.76           H
ATOM   4944 2HH2 ARG A 323       3.578   5.644 -25.893  1.00 62.76           H
ATOM   4945  HN  ARG A 323       6.372  -2.472 -24.449  1.00 62.76           H
ATOM   4946  N   PHE A 324       7.786  -0.006 -22.856  1.00 74.18           N
ATOM   4947  CA  PHE A 324       8.500   0.771 -21.857  1.00 74.18           C
ATOM   4948  C   PHE A 324      10.012   0.585 -21.996  1.00 74.18           C
ATOM   4949  O   PHE A 324      10.773   1.543 -21.872  1.00 74.18           O
ATOM   4950  HA  PHE A 324       8.248   1.819 -22.021  1.00 74.18           H
ATOM   4951  CB  PHE A 324       8.058   0.252 -20.487  1.00 74.18           C
ATOM   4952 1HB  PHE A 324       6.970   0.285 -20.431  1.00 74.18           H
ATOM   4953 2HB  PHE A 324       8.350  -0.794 -20.394  1.00 74.18           H
ATOM   4954  CG  PHE A 324       8.639   1.036 -19.308  1.00 74.18           C
ATOM   4955  CD1 PHE A 324       9.773   0.601 -18.696  1.00 74.18           C
ATOM   4956  HD1 PHE A 324      10.268  -0.305 -19.046  1.00 74.18           H
ATOM   4957  CD2 PHE A 324       8.021   2.166 -18.872  1.00 74.18           C
ATOM   4958  HD2 PHE A 324       7.112   2.514 -19.362  1.00 74.18           H
ATOM   4959  CE1 PHE A 324      10.313   1.328 -17.602  1.00 74.18           C
ATOM   4960  HE1 PHE A 324      11.222   0.980 -17.112  1.00 74.18           H
ATOM   4961  CE2 PHE A 324       8.561   2.893 -17.778  1.00 74.18           C
ATOM   4962  HE2 PHE A 324       8.065   3.799 -17.428  1.00 74.18           H
ATOM   4963  CZ  PHE A 324       9.695   2.458 -17.166  1.00 74.18           C
ATOM   4964  HZ  PHE A 324      10.109   3.017 -16.326  1.00 74.18           H
ATOM   4965  HN  PHE A 324       7.210  -0.738 -22.490  1.00 74.18           H
ATOM   4966  N   ARG A 325      10.402  -0.655 -22.252  1.00 72.64           N
ATOM   4967  CA  ARG A 325      11.811  -0.980 -22.403  1.00 72.64           C
ATOM   4968  C   ARG A 325      12.419  -0.184 -23.559  1.00 72.64           C
ATOM   4969  O   ARG A 325      13.531   0.330 -23.446  1.00 72.64           O
ATOM   4970  HA  ARG A 325      12.264  -0.700 -21.452  1.00 72.64           H
ATOM   4971  CB  ARG A 325      12.006  -2.475 -22.664  1.00 72.64           C
ATOM   4972 1HB  ARG A 325      11.301  -3.048 -22.062  1.00 72.64           H
ATOM   4973 2HB  ARG A 325      11.786  -2.697 -23.708  1.00 72.64           H
ATOM   4974  CG  ARG A 325      13.436  -2.907 -22.334  1.00 72.64           C
ATOM   4975 1HG  ARG A 325      14.143  -2.286 -22.884  1.00 72.64           H
ATOM   4976 2HG  ARG A 325      13.632  -2.750 -21.274  1.00 72.64           H
ATOM   4977  CD  ARG A 325      13.659  -4.379 -22.688  1.00 72.64           C
ATOM   4978 1HD  ARG A 325      13.670  -4.504 -23.770  1.00 72.64           H
ATOM   4979 2HD  ARG A 325      14.631  -4.707 -22.319  1.00 72.64           H
ATOM   4980  NE  ARG A 325      12.588  -5.210 -22.094  1.00 72.64           N
ATOM   4981  HE  ARG A 325      12.066  -4.828 -21.331  1.00 72.64           H
ATOM   4982  CZ  ARG A 325      12.273  -6.443 -22.515  1.00 72.64           C
ATOM   4983  NH1 ARG A 325      12.939  -7.005 -23.533  1.00 72.64           N
ATOM   4984 1HH1 ARG A 325      13.677  -6.504 -23.985  1.00 72.64           H
ATOM   4985 2HH1 ARG A 325      12.698  -7.925 -23.841  1.00 72.64           H
ATOM   4986  NH2 ARG A 325      11.282  -7.105 -21.902  1.00 72.64           N
ATOM   4987 1HH2 ARG A 325      11.035  -8.026 -22.204  1.00 72.64           H
ATOM   4988 2HH2 ARG A 325      10.790  -6.679 -21.143  1.00 72.64           H
ATOM   4989  HN  ARG A 325       9.777  -1.428 -22.357  1.00 72.64           H
ATOM   4990  N   ARG A 326      11.663  -0.107 -24.644  1.00 68.00           N
ATOM   4991  CA  ARG A 326      12.122   0.602 -25.827  1.00 68.00           C
ATOM   4992  C   ARG A 326      12.246   2.099 -25.534  1.00 68.00           C
ATOM   4993  O   ARG A 326      13.233   2.728 -25.911  1.00 68.00           O
ATOM   4994  HA  ARG A 326      13.094   0.165 -26.054  1.00 68.00           H
ATOM   4995  CB  ARG A 326      11.160   0.397 -26.999  1.00 68.00           C
ATOM   4996 1HB  ARG A 326      10.956  -0.666 -27.125  1.00 68.00           H
ATOM   4997 2HB  ARG A 326      10.208   0.881 -26.782  1.00 68.00           H
ATOM   4998  CG  ARG A 326      11.745   0.967 -28.294  1.00 68.00           C
ATOM   4999 1HG  ARG A 326      11.896   2.041 -28.187  1.00 68.00           H
ATOM   5000 2HG  ARG A 326      12.723   0.524 -28.481  1.00 68.00           H
ATOM   5001  CD  ARG A 326      10.819   0.692 -29.481  1.00 68.00           C
ATOM   5002 1HD  ARG A 326      10.657  -0.380 -29.586  1.00 68.00           H
ATOM   5003 2HD  ARG A 326       9.843   1.146 -29.304  1.00 68.00           H
ATOM   5004  NE  ARG A 326      11.412   1.238 -30.722  1.00 68.00           N
ATOM   5005  HE  ARG A 326      12.310   1.674 -30.660  1.00 68.00           H
ATOM   5006  CZ  ARG A 326      10.821   1.186 -31.923  1.00 68.00           C
ATOM   5007  NH1 ARG A 326       9.617   0.614 -32.065  1.00 68.00           N
ATOM   5008 1HH1 ARG A 326       9.153   0.222 -31.270  1.00 68.00           H
ATOM   5009 2HH1 ARG A 326       9.183   0.579 -32.965  1.00 68.00           H
ATOM   5010  NH2 ARG A 326      11.452   1.713 -32.981  1.00 68.00           N
ATOM   5011 1HH2 ARG A 326      11.024   1.682 -33.885  1.00 68.00           H
ATOM   5012 2HH2 ARG A 326      12.350   2.138 -32.867  1.00 68.00           H
ATOM   5013  HN  ARG A 326      10.754  -0.517 -24.723  1.00 68.00           H
ATOM   5014  N   ASP A 327      11.231   2.624 -24.864  1.00 77.52           N
ATOM   5015  CA  ASP A 327      11.174   4.050 -24.590  1.00 77.52           C
ATOM   5016  C   ASP A 327      12.252   4.411 -23.565  1.00 77.52           C
ATOM   5017  O   ASP A 327      12.818   5.502 -23.613  1.00 77.52           O
ATOM   5018  HA  ASP A 327      11.336   4.534 -25.553  1.00 77.52           H
ATOM   5019  CB  ASP A 327       9.816   4.445 -24.006  1.00 77.52           C
ATOM   5020 1HB  ASP A 327       9.547   3.757 -23.205  1.00 77.52           H
ATOM   5021 2HB  ASP A 327       9.881   5.439 -23.565  1.00 77.52           H
ATOM   5022  CG  ASP A 327       8.731   4.430 -25.085  1.00 77.52           C
ATOM   5023  OD1 ASP A 327       9.114   4.383 -26.274  1.00 77.52           O
ATOM   5024  OD2 ASP A 327       7.544   4.466 -24.696  1.00 77.52           O
ATOM   5025  HN  ASP A 327      10.459   2.095 -24.512  1.00 77.52           H
ATOM   5026  N   LEU A 328      12.502   3.475 -22.662  1.00 79.42           N
ATOM   5027  CA  LEU A 328      13.531   3.663 -21.654  1.00 79.42           C
ATOM   5028  C   LEU A 328      14.881   3.879 -22.342  1.00 79.42           C
ATOM   5029  O   LEU A 328      15.563   4.869 -22.082  1.00 79.42           O
ATOM   5030  HA  LEU A 328      13.280   4.565 -21.096  1.00 79.42           H
ATOM   5031  CB  LEU A 328      13.527   2.500 -20.660  1.00 79.42           C
ATOM   5032 1HB  LEU A 328      12.576   2.505 -20.129  1.00 79.42           H
ATOM   5033 2HB  LEU A 328      13.573   1.567 -21.223  1.00 79.42           H
ATOM   5034  CG  LEU A 328      14.656   2.496 -19.627  1.00 79.42           C
ATOM   5035  HG  LEU A 328      15.607   2.500 -20.160  1.00 79.42           H
ATOM   5036  CD1 LEU A 328      14.616   3.760 -18.766  1.00 79.42           C
ATOM   5037 1HD1 LEU A 328      14.727   4.638 -19.403  1.00 79.42           H
ATOM   5038 2HD1 LEU A 328      13.662   3.812 -18.241  1.00 79.42           H
ATOM   5039 3HD1 LEU A 328      15.429   3.732 -18.041  1.00 79.42           H
ATOM   5040  CD2 LEU A 328      14.619   1.223 -18.779  1.00 79.42           C
ATOM   5041 1HD2 LEU A 328      13.666   1.164 -18.255  1.00 79.42           H
ATOM   5042 2HD2 LEU A 328      14.734   0.353 -19.425  1.00 79.42           H
ATOM   5043 3HD2 LEU A 328      15.432   1.247 -18.053  1.00 79.42           H
ATOM   5044  HN  LEU A 328      12.017   2.602 -22.613  1.00 79.42           H
ATOM   5045  N   VAL A 329      15.225   2.937 -23.208  1.00 80.23           N
ATOM   5046  CA  VAL A 329      16.516   2.967 -23.873  1.00 80.23           C
ATOM   5047  C   VAL A 329      16.630   4.249 -24.700  1.00 80.23           C
ATOM   5048  O   VAL A 329      17.703   4.843 -24.787  1.00 80.23           O
ATOM   5049  HA  VAL A 329      17.284   2.979 -23.099  1.00 80.23           H
ATOM   5050  CB  VAL A 329      16.705   1.698 -24.707  1.00 80.23           C
ATOM   5051  HB  VAL A 329      15.865   1.624 -25.398  1.00 80.23           H
ATOM   5052  CG1 VAL A 329      17.989   1.773 -25.535  1.00 80.23           C
ATOM   5053 1HG1 VAL A 329      17.939   2.629 -26.208  1.00 80.23           H
ATOM   5054 2HG1 VAL A 329      18.845   1.883 -24.869  1.00 80.23           H
ATOM   5055 3HG1 VAL A 329      18.099   0.859 -26.119  1.00 80.23           H
ATOM   5056  CG2 VAL A 329      16.696   0.452 -23.820  1.00 80.23           C
ATOM   5057 1HG2 VAL A 329      17.507   0.517 -23.095  1.00 80.23           H
ATOM   5058 2HG2 VAL A 329      15.743   0.386 -23.295  1.00 80.23           H
ATOM   5059 3HG2 VAL A 329      16.832  -0.435 -24.439  1.00 80.23           H
ATOM   5060  HN  VAL A 329      14.639   2.165 -23.456  1.00 80.23           H
ATOM   5061  N   LYS A 330      15.507   4.638 -25.286  1.00 74.51           N
ATOM   5062  CA  LYS A 330      15.463   5.847 -26.091  1.00 74.51           C
ATOM   5063  C   LYS A 330      15.794   7.053 -25.210  1.00 74.51           C
[truncated: 117,162 more chars]
