# Supplementary material for: Noncanonical roles of chemokine regions in CCR9 activation revealed by structural modeling and mutational mapping
Source: Nat Commun. 2025 Aug 18;16:7695. doi: 10.1038/s41467-025-62321-9 (PMC12361432; doi:10.1038/s41467-025-62321-9)
Supplement: Supplementary file 5 — Supplementary Data 3 [file 41467_2025_62321_MOESM5_ESM.zip › CCR9_CCL25_20_rnk2.pdb]

ATOM      1  N   GLU A  20      -6.118  -5.328  59.200  1.00 50.67           N
ATOM      2  CA  GLU A  20      -5.811  -6.208  58.085  1.00 50.67           C
ATOM      3  C   GLU A  20      -6.202  -7.648  58.422  1.00 50.67           C
ATOM      4  O   GLU A  20      -5.382  -8.417  58.921  1.00 50.67           O
ATOM      5  HA  GLU A  20      -6.416  -5.845  57.255  1.00 50.67           H
ATOM      6  CB  GLU A  20      -4.332  -6.116  57.705  1.00 50.67           C
ATOM      7 1HB  GLU A  20      -3.731  -5.969  58.603  1.00 50.67           H
ATOM      8 2HB  GLU A  20      -4.044  -6.998  57.134  1.00 50.67           H
ATOM      9  CG  GLU A  20      -4.072  -4.912  56.798  1.00 50.67           C
ATOM     10 1HG  GLU A  20      -4.907  -4.785  56.108  1.00 50.67           H
ATOM     11 2HG  GLU A  20      -4.016  -4.004  57.400  1.00 50.67           H
ATOM     12  CD  GLU A  20      -2.774  -5.089  56.009  1.00 50.67           C
ATOM     13  OE1 GLU A  20      -2.730  -4.584  54.867  1.00 50.67           O
ATOM     14  OE2 GLU A  20      -1.854  -5.726  56.566  1.00 50.67           O
ATOM     15  HN  GLU A  20      -6.546  -5.775  59.986  1.00 50.67           H
ATOM     16  N   SER A  21      -7.456  -7.969  58.136  1.00 58.83           N
ATOM     17  CA  SER A  21      -7.958  -9.311  58.378  1.00 58.83           C
ATOM     18  C   SER A  21      -7.099 -10.334  57.631  1.00 58.83           C
ATOM     19  O   SER A  21      -6.674 -10.087  56.504  1.00 58.83           O
ATOM     20  HA  SER A  21      -7.879  -9.459  59.455  1.00 58.83           H
ATOM     21  CB  SER A  21      -9.422  -9.436  57.952  1.00 58.83           C
ATOM     22 1HB  SER A  21      -9.784 -10.437  58.186  1.00 58.83           H
ATOM     23 2HB  SER A  21     -10.028  -8.736  58.528  1.00 58.83           H
ATOM     24  OG  SER A  21      -9.598  -9.182  56.561  1.00 58.83           O
ATOM     25  HG  SER A  21      -9.843 -10.028  56.087  1.00 58.83           H
ATOM     26  HN  SER A  21      -8.121  -7.333  57.746  1.00 58.83           H
ATOM     27  N   THR A  22      -6.871 -11.461  58.290  1.00 61.01           N
ATOM     28  CA  THR A  22      -6.099 -12.535  57.689  1.00 61.01           C
ATOM     29  C   THR A  22      -6.648 -12.876  56.302  1.00 61.01           C
ATOM     30  O   THR A  22      -5.895 -13.269  55.412  1.00 61.01           O
ATOM     31  HA  THR A  22      -5.075 -12.187  57.551  1.00 61.01           H
ATOM     32  CB  THR A  22      -6.109 -13.722  58.655  1.00 61.01           C
ATOM     33  HB  THR A  22      -5.896 -14.653  58.130  1.00 61.01           H
ATOM     34  OG1 THR A  22      -7.386 -13.648  59.282  1.00 61.01           O
ATOM     35  HG1 THR A  22      -8.082 -14.053  58.689  1.00 61.01           H
ATOM     36  CG2 THR A  22      -5.118 -13.547  59.807  1.00 61.01           C
ATOM     37 1HG2 THR A  22      -5.373 -12.651  60.374  1.00 61.01           H
ATOM     38 2HG2 THR A  22      -4.109 -13.449  59.407  1.00 61.01           H
ATOM     39 3HG2 THR A  22      -5.165 -14.417  60.463  1.00 61.01           H
ATOM     40  HN  THR A  22      -7.202 -11.644  59.215  1.00 61.01           H
ATOM     41  N   SER A  23      -7.955 -12.713  56.162  1.00 63.92           N
ATOM     42  CA  SER A  23      -8.611 -12.979  54.893  1.00 63.92           C
ATOM     43  C   SER A  23      -8.028 -12.077  53.803  1.00 63.92           C
ATOM     44  O   SER A  23      -7.831 -12.514  52.670  1.00 63.92           O
ATOM     45  HA  SER A  23      -8.402 -14.027  54.675  1.00 63.92           H
ATOM     46  CB  SER A  23     -10.123 -12.773  55.000  1.00 63.92           C
ATOM     47 1HB  SER A  23     -10.603 -13.135  54.091  1.00 63.92           H
ATOM     48 2HB  SER A  23     -10.512 -13.369  55.826  1.00 63.92           H
ATOM     49  OG  SER A  23     -10.462 -11.404  55.203  1.00 63.92           O
ATOM     50  HG  SER A  23     -11.451 -11.281  55.122  1.00 63.92           H
ATOM     51  HN  SER A  23      -8.562 -12.405  56.895  1.00 63.92           H
ATOM     52  N   SER A  24      -7.768 -10.835  54.184  1.00 68.91           N
ATOM     53  CA  SER A  24      -7.265  -9.852  53.239  1.00 68.91           C
ATOM     54  C   SER A  24      -5.899 -10.289  52.708  1.00 68.91           C
ATOM     55  O   SER A  24      -5.578 -10.057  51.543  1.00 68.91           O
ATOM     56  HA  SER A  24      -7.998  -9.826  52.433  1.00 68.91           H
ATOM     57  CB  SER A  24      -7.167  -8.468  53.884  1.00 68.91           C
ATOM     58 1HB  SER A  24      -8.058  -7.890  53.638  1.00 68.91           H
ATOM     59 2HB  SER A  24      -7.147  -8.574  54.969  1.00 68.91           H
ATOM     60  OG  SER A  24      -6.008  -7.760  53.455  1.00 68.91           O
ATOM     61  HG  SER A  24      -5.926  -6.900  53.958  1.00 68.91           H
ATOM     62  HN  SER A  24      -7.896 -10.498  55.117  1.00 68.91           H
ATOM     63  N   MET A  25      -5.129 -10.912  53.588  1.00 65.69           N
ATOM     64  CA  MET A  25      -3.793 -11.357  53.231  1.00 65.69           C
ATOM     65  C   MET A  25      -3.848 -12.615  52.361  1.00 65.69           C
ATOM     66  O   MET A  25      -3.076 -12.753  51.414  1.00 65.69           O
ATOM     67  HA  MET A  25      -3.351 -10.536  52.667  1.00 65.69           H
ATOM     68  CB  MET A  25      -2.995 -11.651  54.503  1.00 65.69           C
ATOM     69 1HB  MET A  25      -3.182 -10.872  55.242  1.00 65.69           H
ATOM     70 2HB  MET A  25      -3.333 -12.591  54.940  1.00 65.69           H
ATOM     71  CG  MET A  25      -1.496 -11.730  54.205  1.00 65.69           C
ATOM     72 1HG  MET A  25      -0.967 -12.138  55.066  1.00 65.69           H
ATOM     73 2HG  MET A  25      -1.319 -12.409  53.370  1.00 65.69           H
ATOM     74  SD  MET A  25      -0.866 -10.106  53.814  1.00 65.69           S
ATOM     75  CE  MET A  25       0.882 -10.390  54.043  1.00 65.69           C
ATOM     76 1HE  MET A  25       1.068 -10.702  55.071  1.00 65.69           H
ATOM     77 2HE  MET A  25       1.216 -11.171  53.360  1.00 65.69           H
ATOM     78 3HE  MET A  25       1.429  -9.469  53.838  1.00 65.69           H
ATOM     79  HN  MET A  25      -5.404 -11.113  54.528  1.00 65.69           H
ATOM     80  N   GLU A  26      -4.769 -13.500  52.715  1.00 60.27           N
ATOM     81  CA  GLU A  26      -4.953 -14.729  51.962  1.00 60.27           C
ATOM     82  C   GLU A  26      -5.427 -14.415  50.541  1.00 60.27           C
ATOM     83  O   GLU A  26      -4.976 -15.036  49.581  1.00 60.27           O
ATOM     84  HA  GLU A  26      -3.970 -15.199  51.928  1.00 60.27           H
ATOM     85  CB  GLU A  26      -5.933 -15.665  52.672  1.00 60.27           C
ATOM     86 1HB  GLU A  26      -6.784 -15.094  53.042  1.00 60.27           H
ATOM     87 2HB  GLU A  26      -6.218 -16.476  52.001  1.00 60.27           H
ATOM     88  CG  GLU A  26      -5.279 -16.322  53.889  1.00 60.27           C
ATOM     89 1HG  GLU A  26      -4.407 -16.894  53.574  1.00 60.27           H
ATOM     90 2HG  GLU A  26      -4.925 -15.553  54.575  1.00 60.27           H
ATOM     91  CD  GLU A  26      -6.265 -17.242  54.611  1.00 60.27           C
ATOM     92  OE1 GLU A  26      -5.781 -18.097  55.384  1.00 60.27           O
ATOM     93  OE2 GLU A  26      -7.480 -17.070  54.374  1.00 60.27           O
ATOM     94  HN  GLU A  26      -5.380 -13.388  53.498  1.00 60.27           H
ATOM     95  N   ASP A  27      -6.331 -13.450  50.453  1.00 67.44           N
ATOM     96  CA  ASP A  27      -6.914 -13.086  49.173  1.00 67.44           C
ATOM     97  C   ASP A  27      -5.801 -12.663  48.212  1.00 67.44           C
ATOM     98  O   ASP A  27      -5.844 -12.986  47.026  1.00 67.44           O
ATOM     99  HA  ASP A  27      -7.441 -13.978  48.834  1.00 67.44           H
ATOM    100  CB  ASP A  27      -7.881 -11.910  49.323  1.00 67.44           C
ATOM    101 1HB  ASP A  27      -7.429 -11.140  49.949  1.00 67.44           H
ATOM    102 2HB  ASP A  27      -8.066 -11.459  48.347  1.00 67.44           H
ATOM    103  CG  ASP A  27      -9.205 -12.364  49.939  1.00 67.44           C
ATOM    104  OD1 ASP A  27      -9.485 -13.579  49.852  1.00 67.44           O
ATOM    105  OD2 ASP A  27      -9.908 -11.486  50.485  1.00 67.44           O
ATOM    106  HN  ASP A  27      -6.664 -12.923  51.234  1.00 67.44           H
ATOM    107  N   TYR A  28      -4.830 -11.947  48.760  1.00 66.39           N
ATOM    108  CA  TYR A  28      -3.728 -11.442  47.959  1.00 66.39           C
ATOM    109  C   TYR A  28      -2.782 -12.575  47.553  1.00 66.39           C
ATOM    110  O   TYR A  28      -2.272 -12.591  46.434  1.00 66.39           O
ATOM    111  HA  TYR A  28      -4.146 -10.988  47.060  1.00 66.39           H
ATOM    112  CB  TYR A  28      -2.972 -10.458  48.853  1.00 66.39           C
ATOM    113 1HB  TYR A  28      -3.654  -9.667  49.163  1.00 66.39           H
ATOM    114 2HB  TYR A  28      -2.653 -10.976  49.757  1.00 66.39           H
ATOM    115  CG  TYR A  28      -1.749  -9.825  48.187  1.00 66.39           C
ATOM    116  CD1 TYR A  28      -0.492 -10.346  48.414  1.00 66.39           C
ATOM    117  HD1 TYR A  28      -0.370 -11.209  49.069  1.00 66.39           H
ATOM    118  CD2 TYR A  28      -1.903  -8.732  47.358  1.00 66.39           C
ATOM    119  HD2 TYR A  28      -2.896  -8.320  47.178  1.00 66.39           H
ATOM    120  CE1 TYR A  28       0.659  -9.750  47.787  1.00 66.39           C
ATOM    121  HE1 TYR A  28       1.658 -10.152  47.958  1.00 66.39           H
ATOM    122  CE2 TYR A  28      -0.752  -8.136  46.731  1.00 66.39           C
ATOM    123  HE2 TYR A  28      -0.860  -7.273  46.074  1.00 66.39           H
ATOM    124  CZ  TYR A  28       0.472  -8.675  46.976  1.00 66.39           C
ATOM    125  OH  TYR A  28       1.559  -8.112  46.384  1.00 66.39           O
ATOM    126  HH  TYR A  28       1.270  -7.396  45.748  1.00 66.39           H
ATOM    127  HN  TYR A  28      -4.789 -11.711  49.731  1.00 66.39           H
ATOM    128  N   VAL A  29      -2.577 -13.494  48.485  1.00 66.94           N
ATOM    129  CA  VAL A  29      -1.632 -14.576  48.273  1.00 66.94           C
ATOM    130  C   VAL A  29      -2.210 -15.560  47.253  1.00 66.94           C
ATOM    131  O   VAL A  29      -1.478 -16.109  46.431  1.00 66.94           O
ATOM    132  HA  VAL A  29      -0.720 -14.142  47.862  1.00 66.94           H
ATOM    133  CB  VAL A  29      -1.282 -15.236  49.608  1.00 66.94           C
ATOM    134  HB  VAL A  29      -2.216 -15.504  50.104  1.00 66.94           H
ATOM    135  CG1 VAL A  29      -0.479 -16.520  49.393  1.00 66.94           C
ATOM    136 1HG1 VAL A  29      -1.067 -17.221  48.800  1.00 66.94           H
ATOM    137 2HG1 VAL A  29       0.446 -16.286  48.866  1.00 66.94           H
ATOM    138 3HG1 VAL A  29      -0.244 -16.968  50.358  1.00 66.94           H
ATOM    139  CG2 VAL A  29      -0.529 -14.264  50.519  1.00 66.94           C
ATOM    140 1HG2 VAL A  29       0.395 -13.951  50.032  1.00 66.94           H
ATOM    141 2HG2 VAL A  29      -1.151 -13.390  50.712  1.00 66.94           H
ATOM    142 3HG2 VAL A  29      -0.293 -14.758  51.461  1.00 66.94           H
ATOM    143  HN  VAL A  29      -3.043 -13.507  49.370  1.00 66.94           H
ATOM    144  N   ASN A  30      -3.518 -15.753  47.341  1.00 62.15           N
ATOM    145  CA  ASN A  30      -4.182 -16.757  46.527  1.00 62.15           C
ATOM    146  C   ASN A  30      -4.530 -16.154  45.165  1.00 62.15           C
ATOM    147  O   ASN A  30      -4.990 -16.860  44.269  1.00 62.15           O
ATOM    148  HA  ASN A  30      -3.471 -17.579  46.449  1.00 62.15           H
ATOM    149  CB  ASN A  30      -5.482 -17.226  47.183  1.00 62.15           C
ATOM    150 1HB  ASN A  30      -6.089 -16.361  47.455  1.00 62.15           H
ATOM    151 2HB  ASN A  30      -6.063 -17.811  46.470  1.00 62.15           H
ATOM    152  CG  ASN A  30      -5.196 -18.067  48.429  1.00 62.15           C
ATOM    153  OD1 ASN A  30      -4.150 -18.679  48.569  1.00 62.15           O
ATOM    154  ND2 ASN A  30      -6.181 -18.062  49.323  1.00 62.15           N
ATOM    155 1HD2 ASN A  30      -7.014 -17.538  49.146  1.00 62.15           H
ATOM    156 2HD2 ASN A  30      -6.088 -18.583  50.171  1.00 62.15           H
ATOM    157  HN  ASN A  30      -4.119 -15.239  47.953  1.00 62.15           H
ATOM    158  N   PHE A  31      -4.298 -14.854  45.052  1.00 68.94           N
ATOM    159  CA  PHE A  31      -4.569 -14.151  43.810  1.00 68.94           C
ATOM    160  C   PHE A  31      -3.679 -14.671  42.680  1.00 68.94           C
ATOM    161  O   PHE A  31      -2.455 -14.683  42.804  1.00 68.94           O
ATOM    162  HA  PHE A  31      -5.615 -14.329  43.559  1.00 68.94           H
ATOM    163  CB  PHE A  31      -4.252 -12.674  44.054  1.00 68.94           C
ATOM    164 1HB  PHE A  31      -4.784 -12.341  44.946  1.00 68.94           H
ATOM    165 2HB  PHE A  31      -3.187 -12.571  44.261  1.00 68.94           H
ATOM    166  CG  PHE A  31      -4.621 -11.757  42.886  1.00 68.94           C
ATOM    167  CD1 PHE A  31      -3.662 -11.348  42.014  1.00 68.94           C
ATOM    168  HD1 PHE A  31      -2.630 -11.673  42.146  1.00 68.94           H
ATOM    169  CD2 PHE A  31      -5.909 -11.351  42.721  1.00 68.94           C
ATOM    170  HD2 PHE A  31      -6.678 -11.679  43.421  1.00 68.94           H
ATOM    171  CE1 PHE A  31      -4.004 -10.497  40.930  1.00 68.94           C
ATOM    172  HE1 PHE A  31      -3.235 -10.169  40.230  1.00 68.94           H
ATOM    173  CE2 PHE A  31      -6.251 -10.500  41.637  1.00 68.94           C
ATOM    174  HE2 PHE A  31      -7.283 -10.174  41.505  1.00 68.94           H
ATOM    175  CZ  PHE A  31      -5.292 -10.091  40.764  1.00 68.94           C
ATOM    176  HZ  PHE A  31      -5.555  -9.438  39.932  1.00 68.94           H
ATOM    177  HN  PHE A  31      -3.933 -14.285  45.789  1.00 68.94           H
ATOM    178  N   ASN A  32      -4.328 -15.088  41.603  1.00 61.62           N
ATOM    179  CA  ASN A  32      -3.610 -15.591  40.444  1.00 61.62           C
ATOM    180  C   ASN A  32      -3.111 -14.412  39.607  1.00 61.62           C
ATOM    181  O   ASN A  32      -3.866 -13.838  38.823  1.00 61.62           O
ATOM    182  HA  ASN A  32      -2.794 -16.189  40.850  1.00 61.62           H
ATOM    183  CB  ASN A  32      -4.520 -16.446  39.560  1.00 61.62           C
ATOM    184 1HB  ASN A  32      -5.050 -17.174  40.175  1.00 61.62           H
ATOM    185 2HB  ASN A  32      -5.275 -15.815  39.091  1.00 61.62           H
ATOM    186  CG  ASN A  32      -3.713 -17.173  38.483  1.00 61.62           C
ATOM    187  OD1 ASN A  32      -2.504 -17.045  38.385  1.00 61.62           O
ATOM    188  ND2 ASN A  32      -4.447 -17.941  37.683  1.00 61.62           N
ATOM    189 1HD2 ASN A  32      -5.436 -18.002  37.818  1.00 61.62           H
ATOM    190 2HD2 ASN A  32      -4.010 -18.457  36.946  1.00 61.62           H
ATOM    191  HN  ASN A  32      -5.324 -15.086  41.514  1.00 61.62           H
ATOM    192  N   PHE A  33      -1.842 -14.084  39.801  1.00 64.39           N
ATOM    193  CA  PHE A  33      -1.204 -13.053  39.001  1.00 64.39           C
ATOM    194  C   PHE A  33      -0.789 -13.598  37.633  1.00 64.39           C
ATOM    195  O   PHE A  33       0.392 -13.595  37.292  1.00 64.39           O
ATOM    196  HA  PHE A  33      -1.932 -12.252  38.865  1.00 64.39           H
ATOM    197  CB  PHE A  33       0.047 -12.607  39.760  1.00 64.39           C
ATOM    198 1HB  PHE A  33       0.655 -13.484  39.984  1.00 64.39           H
ATOM    199 2HB  PHE A  33       0.643 -11.964  39.112  1.00 64.39           H
ATOM    200  CG  PHE A  33      -0.248 -11.862  41.063  1.00 64.39           C
ATOM    201  CD1 PHE A  33      -0.504 -10.526  41.039  1.00 64.39           C
ATOM    202  HD1 PHE A  33      -0.499  -9.987  40.092  1.00 64.39           H
ATOM    203  CD2 PHE A  33      -0.253 -12.535  42.245  1.00 64.39           C
ATOM    204  HD2 PHE A  33      -0.048 -13.605  42.264  1.00 64.39           H
ATOM    205  CE1 PHE A  33      -0.777  -9.835  42.249  1.00 64.39           C
ATOM    206  HE1 PHE A  33      -0.983  -8.764  42.230  1.00 64.39           H
ATOM    207  CE2 PHE A  33      -0.527 -11.843  43.454  1.00 64.39           C
ATOM    208  HE2 PHE A  33      -0.532 -12.382  44.402  1.00 64.39           H
ATOM    209  CZ  PHE A  33      -0.783 -10.508  43.431  1.00 64.39           C
ATOM    210  HZ  PHE A  33      -0.993  -9.977  44.359  1.00 64.39           H
ATOM    211  HN  PHE A  33      -1.254 -14.509  40.489  1.00 64.39           H
ATOM    212  N   THR A  34      -1.785 -14.053  36.886  1.00 63.37           N
ATOM    213  CA  THR A  34      -1.600 -14.311  35.468  1.00 63.37           C
ATOM    214  C   THR A  34      -1.097 -13.053  34.758  1.00 63.37           C
ATOM    215  O   THR A  34      -1.665 -11.974  34.922  1.00 63.37           O
ATOM    216  HA  THR A  34      -0.827 -15.072  35.356  1.00 63.37           H
ATOM    217  CB  THR A  34      -2.922 -14.838  34.907  1.00 63.37           C
ATOM    218  HB  THR A  34      -3.553 -14.019  34.564  1.00 63.37           H
ATOM    219  OG1 THR A  34      -3.458 -15.628  35.965  1.00 63.37           O
ATOM    220  HG1 THR A  34      -4.434 -15.784  35.814  1.00 63.37           H
ATOM    221  CG2 THR A  34      -2.717 -15.836  33.765  1.00 63.37           C
ATOM    222 1HG2 THR A  34      -2.142 -16.689  34.127  1.00 63.37           H
ATOM    223 2HG2 THR A  34      -2.176 -15.352  32.952  1.00 63.37           H
ATOM    224 3HG2 THR A  34      -3.686 -16.179  33.403  1.00 63.37           H
ATOM    225  HN  THR A  34      -2.703 -14.244  37.234  1.00 63.37           H
ATOM    226  N   ASP A  35      -0.036 -13.232  33.985  1.00 67.33           N
ATOM    227  CA  ASP A  35       0.608 -12.109  33.326  1.00 67.33           C
ATOM    228  C   ASP A  35      -0.120 -11.806  32.015  1.00 67.33           C
ATOM    229  O   ASP A  35       0.258 -12.312  30.959  1.00 67.33           O
ATOM    230  HA  ASP A  35       0.546 -11.285  34.037  1.00 67.33           H
ATOM    231  CB  ASP A  35       2.067 -12.428  32.993  1.00 67.33           C
ATOM    232 1HB  ASP A  35       2.499 -13.041  33.785  1.00 67.33           H
ATOM    233 2HB  ASP A  35       2.115 -13.013  32.075  1.00 67.33           H
ATOM    234  CG  ASP A  35       2.886 -11.145  32.830  1.00 67.33           C
ATOM    235  OD1 ASP A  35       2.284 -10.063  33.002  1.00 67.33           O
ATOM    236  OD2 ASP A  35       4.094 -11.277  32.538  1.00 67.33           O
ATOM    237  HN  ASP A  35       0.382 -14.123  33.806  1.00 67.33           H
ATOM    238  N   PHE A  36      -1.152 -10.982  32.125  1.00 81.21           N
ATOM    239  CA  PHE A  36      -1.882 -10.536  30.950  1.00 81.21           C
ATOM    240  C   PHE A  36      -1.206  -9.321  30.313  1.00 81.21           C
ATOM    241  O   PHE A  36      -1.587  -8.894  29.224  1.00 81.21           O
ATOM    242  HA  PHE A  36      -1.886 -11.362  30.239  1.00 81.21           H
ATOM    243  CB  PHE A  36      -3.283 -10.138  31.419  1.00 81.21           C
ATOM    244 1HB  PHE A  36      -3.192  -9.436  32.248  1.00 81.21           H
ATOM    245 2HB  PHE A  36      -3.790  -9.613  30.610  1.00 81.21           H
ATOM    246  CG  PHE A  36      -4.150 -11.319  31.862  1.00 81.21           C
ATOM    247  CD1 PHE A  36      -4.183 -12.456  31.117  1.00 81.21           C
ATOM    248  HD1 PHE A  36      -3.592 -12.526  30.204  1.00 81.21           H
ATOM    249  CD2 PHE A  36      -4.887 -11.231  33.002  1.00 81.21           C
ATOM    250  HD2 PHE A  36      -4.860 -10.320  33.599  1.00 81.21           H
ATOM    251  CE1 PHE A  36      -4.987 -13.552  31.528  1.00 81.21           C
ATOM    252  HE1 PHE A  36      -5.014 -14.463  30.931  1.00 81.21           H
ATOM    253  CE2 PHE A  36      -5.691 -12.327  33.414  1.00 81.21           C
ATOM    254  HE2 PHE A  36      -6.282 -12.257  34.327  1.00 81.21           H
ATOM    255  CZ  PHE A  36      -5.724 -13.464  32.668  1.00 81.21           C
ATOM    256  HZ  PHE A  36      -6.341 -14.305  32.984  1.00 81.21           H
ATOM    257  HN  PHE A  36      -1.489 -10.621  32.994  1.00 81.21           H
ATOM    258  N   TYR A  37      -0.215  -8.797  31.019  1.00 85.93           N
ATOM    259  CA  TYR A  37       0.582  -7.702  30.492  1.00 85.93           C
ATOM    260  C   TYR A  37       1.739  -8.226  29.639  1.00 85.93           C
ATOM    261  O   TYR A  37       2.707  -8.772  30.168  1.00 85.93           O
ATOM    262  HA  TYR A  37      -0.066  -7.083  29.871  1.00 85.93           H
ATOM    263  CB  TYR A  37       1.152  -6.971  31.710  1.00 85.93           C
ATOM    264 1HB  TYR A  37       0.339  -6.753  32.402  1.00 85.93           H
ATOM    265 2HB  TYR A  37       1.843  -7.635  32.228  1.00 85.93           H
ATOM    266  CG  TYR A  37       1.877  -5.668  31.370  1.00 85.93           C
ATOM    267  CD1 TYR A  37       3.252  -5.651  31.262  1.00 85.93           C
ATOM    268  HD1 TYR A  37       3.822  -6.567  31.419  1.00 85.93           H
ATOM    269  CD2 TYR A  37       1.155  -4.508  31.171  1.00 85.93           C
ATOM    270  HD2 TYR A  37       0.068  -4.521  31.257  1.00 85.93           H
ATOM    271  CE1 TYR A  37       3.935  -4.424  30.942  1.00 85.93           C
ATOM    272  HE1 TYR A  37       5.021  -4.398  30.854  1.00 85.93           H
ATOM    273  CE2 TYR A  37       1.838  -3.281  30.852  1.00 85.93           C
ATOM    274  HE2 TYR A  37       1.280  -2.358  30.693  1.00 85.93           H
ATOM    275  CZ  TYR A  37       3.194  -3.300  30.753  1.00 85.93           C
ATOM    276  OH  TYR A  37       3.839  -2.141  30.451  1.00 85.93           O
ATOM    277  HH  TYR A  37       3.181  -1.456  30.137  1.00 85.93           H
ATOM    278  HN  TYR A  37       0.047  -9.108  31.932  1.00 85.93           H
ATOM    279  N   CYS A  38       1.602  -8.043  28.335  1.00 89.28           N
ATOM    280  CA  CYS A  38       2.562  -8.596  27.395  1.00 89.28           C
ATOM    281  C   CYS A  38       3.640  -7.543  27.134  1.00 89.28           C
ATOM    282  O   CYS A  38       3.370  -6.512  26.519  1.00 89.28           O
ATOM    283  HA  CYS A  38       2.991  -9.479  27.870  1.00 89.28           H
ATOM    284  CB  CYS A  38       1.887  -9.056  26.101  1.00 89.28           C
ATOM    285 1HB  CYS A  38       1.052  -9.718  26.332  1.00 89.28           H
ATOM    286 2HB  CYS A  38       1.476  -8.197  25.571  1.00 89.28           H
ATOM    287  SG  CYS A  38       3.098  -9.926  25.039  1.00 89.28           S
ATOM    288  HN  CYS A  38       0.852  -7.528  27.918  1.00 89.28           H
ATOM    289  N   GLU A  39       4.840  -7.838  27.613  1.00 81.18           N
ATOM    290  CA  GLU A  39       6.003  -7.043  27.259  1.00 81.18           C
ATOM    291  C   GLU A  39       6.560  -7.491  25.906  1.00 81.18           C
ATOM    292  O   GLU A  39       6.893  -8.660  25.724  1.00 81.18           O
ATOM    293  HA  GLU A  39       5.643  -6.017  27.190  1.00 81.18           H
ATOM    294  CB  GLU A  39       7.076  -7.126  28.347  1.00 81.18           C
ATOM    295 1HB  GLU A  39       7.359  -8.167  28.505  1.00 81.18           H
ATOM    296 2HB  GLU A  39       7.917  -6.486  28.083  1.00 81.18           H
ATOM    297  CG  GLU A  39       6.542  -6.607  29.684  1.00 81.18           C
ATOM    298 1HG  GLU A  39       6.081  -5.630  29.540  1.00 81.18           H
ATOM    299 2HG  GLU A  39       5.764  -7.276  30.053  1.00 81.18           H
ATOM    300  CD  GLU A  39       7.664  -6.500  30.718  1.00 81.18           C
ATOM    301  OE1 GLU A  39       7.423  -5.840  31.751  1.00 81.18           O
ATOM    302  OE2 GLU A  39       8.738  -7.082  30.452  1.00 81.18           O
ATOM    303  HN  GLU A  39       5.022  -8.602  28.232  1.00 81.18           H
ATOM    304  N   LYS A  40       6.643  -6.536  24.991  1.00 87.09           N
ATOM    305  CA  LYS A  40       6.974  -6.848  23.611  1.00 87.09           C
ATOM    306  C   LYS A  40       8.411  -6.405  23.324  1.00 87.09           C
ATOM    307  O   LYS A  40       8.722  -5.980  22.213  1.00 87.09           O
ATOM    308  HA  LYS A  40       6.918  -7.930  23.498  1.00 87.09           H
ATOM    309  CB  LYS A  40       5.941  -6.239  22.661  1.00 87.09           C
ATOM    310 1HB  LYS A  40       5.893  -5.160  22.813  1.00 87.09           H
ATOM    311 2HB  LYS A  40       6.251  -6.401  21.629  1.00 87.09           H
ATOM    312  CG  LYS A  40       4.559  -6.854  22.887  1.00 87.09           C
ATOM    313 1HG  LYS A  40       4.631  -7.941  22.856  1.00 87.09           H
ATOM    314 2HG  LYS A  40       4.196  -6.586  23.879  1.00 87.09           H
ATOM    315  CD  LYS A  40       3.565  -6.373  21.828  1.00 87.09           C
ATOM    316 1HD  LYS A  40       3.458  -5.290  21.889  1.00 87.09           H
ATOM    317 2HD  LYS A  40       3.950  -6.599  20.833  1.00 87.09           H
ATOM    318  CE  LYS A  40       2.200  -7.037  22.015  1.00 87.09           C
ATOM    319 1HE  LYS A  40       2.314  -8.121  22.024  1.00 87.09           H
ATOM    320 2HE  LYS A  40       1.780  -6.753  22.981  1.00 87.09           H
ATOM    321  NZ  LYS A  40       1.276  -6.638  20.930  1.00 87.09           N
ATOM    322 1HZ  LYS A  40       0.396  -7.130  21.038  1.00 87.09           H
ATOM    323 2HZ  LYS A  40       1.112  -5.638  20.976  1.00 87.09           H
ATOM    324 3HZ  LYS A  40       1.687  -6.872  20.033  1.00 87.09           H
ATOM    325  HN  LYS A  40       6.488  -5.566  25.180  1.00 87.09           H
ATOM    326  N   ASN A  41       9.247  -6.520  24.345  1.00 82.43           N
ATOM    327  CA  ASN A  41      10.627  -6.080  24.235  1.00 82.43           C
ATOM    328  C   ASN A  41      11.308  -6.831  23.089  1.00 82.43           C
ATOM    329  O   ASN A  41      12.058  -6.241  22.314  1.00 82.43           O
ATOM    330  HA  ASN A  41      10.572  -5.006  24.055  1.00 82.43           H
ATOM    331  CB  ASN A  41      11.403  -6.375  25.521  1.00 82.43           C
ATOM    332 1HB  ASN A  41      11.259  -7.417  25.806  1.00 82.43           H
ATOM    333 2HB  ASN A  41      12.470  -6.237  25.345  1.00 82.43           H
ATOM    334  CG  ASN A  41      10.947  -5.460  26.659  1.00 82.43           C
ATOM    335  OD1 ASN A  41      10.528  -4.332  26.454  1.00 82.43           O
ATOM    336  ND2 ASN A  41      11.050  -6.007  27.867  1.00 82.43           N
ATOM    337 1HD2 ASN A  41      11.402  -6.938  27.966  1.00 82.43           H
ATOM    338 2HD2 ASN A  41      10.776  -5.487  28.676  1.00 82.43           H
ATOM    339  HN  ASN A  41       8.995  -6.904  25.234  1.00 82.43           H
ATOM    340  N   ASN A  42      11.021  -8.123  23.018  1.00 83.22           N
ATOM    341  CA  ASN A  42      11.634  -8.972  22.011  1.00 83.22           C
ATOM    342  C   ASN A  42      11.189  -8.509  20.622  1.00 83.22           C
ATOM    343  O   ASN A  42      11.971  -8.542  19.673  1.00 83.22           O
ATOM    344  HA  ASN A  42      12.708  -8.865  22.162  1.00 83.22           H
ATOM    345  CB  ASN A  42      11.204 -10.430  22.183  1.00 83.22           C
ATOM    346 1HB  ASN A  42      10.116 -10.496  22.175  1.00 83.22           H
ATOM    347 2HB  ASN A  42      11.566 -11.021  21.342  1.00 83.22           H
ATOM    348  CG  ASN A  42      11.745 -11.010  23.492  1.00 83.22           C
ATOM    349  OD1 ASN A  42      12.570 -10.418  24.169  1.00 83.22           O
ATOM    350  ND2 ASN A  42      11.236 -12.197  23.809  1.00 83.22           N
ATOM    351 1HD2 ASN A  42      10.562 -12.628  23.209  1.00 83.22           H
ATOM    352 2HD2 ASN A  42      11.528 -12.658  24.647  1.00 83.22           H
ATOM    353  HN  ASN A  42      10.383  -8.589  23.632  1.00 83.22           H
ATOM    354  N   VAL A  43       9.935  -8.089  20.546  1.00 90.15           N
ATOM    355  CA  VAL A  43       9.359  -7.676  19.277  1.00 90.15           C
ATOM    356  C   VAL A  43      10.053  -6.399  18.799  1.00 90.15           C
ATOM    357  O   VAL A  43      10.373  -6.267  17.619  1.00 90.15           O
ATOM    358  HA  VAL A  43       9.550  -8.470  18.556  1.00 90.15           H
ATOM    359  CB  VAL A  43       7.844  -7.517  19.418  1.00 90.15           C
ATOM    360  HB  VAL A  43       7.656  -6.700  20.114  1.00 90.15           H
ATOM    361  CG1 VAL A  43       7.205  -7.147  18.077  1.00 90.15           C
ATOM    362 1HG1 VAL A  43       7.624  -6.206  17.722  1.00 90.15           H
ATOM    363 2HG1 VAL A  43       7.408  -7.933  17.349  1.00 90.15           H
ATOM    364 3HG1 VAL A  43       6.128  -7.040  18.205  1.00 90.15           H
ATOM    365  CG2 VAL A  43       7.211  -8.784  19.996  1.00 90.15           C
ATOM    366 1HG2 VAL A  43       7.414  -9.626  19.335  1.00 90.15           H
ATOM    367 2HG2 VAL A  43       7.634  -8.985  20.981  1.00 90.15           H
ATOM    368 3HG2 VAL A  43       6.133  -8.643  20.085  1.00 90.15           H
ATOM    369  HN  VAL A  43       9.317  -8.028  21.330  1.00 90.15           H
ATOM    370  N   ARG A  44      10.265  -5.491  19.740  1.00 85.70           N
ATOM    371  CA  ARG A  44      10.900  -4.222  19.426  1.00 85.70           C
ATOM    372  C   ARG A  44      12.353  -4.447  19.003  1.00 85.70           C
ATOM    373  O   ARG A  44      12.855  -3.767  18.109  1.00 85.70           O
ATOM    374  HA  ARG A  44      10.312  -3.811  18.605  1.00 85.70           H
ATOM    375  CB  ARG A  44      10.866  -3.277  20.628  1.00 85.70           C
ATOM    376 1HB  ARG A  44      11.268  -3.784  21.506  1.00 85.70           H
ATOM    377 2HB  ARG A  44      11.506  -2.416  20.437  1.00 85.70           H
ATOM    378  CG  ARG A  44       9.439  -2.805  20.915  1.00 85.70           C
ATOM    379 1HG  ARG A  44       8.972  -2.467  19.990  1.00 85.70           H
ATOM    380 2HG  ARG A  44       8.844  -3.639  21.287  1.00 85.70           H
ATOM    381  CD  ARG A  44       9.433  -1.669  21.940  1.00 85.70           C
ATOM    382 1HD  ARG A  44      10.166  -0.912  21.661  1.00 85.70           H
ATOM    383 2HD  ARG A  44       8.458  -1.181  21.949  1.00 85.70           H
ATOM    384  NE  ARG A  44       9.743  -2.201  23.286  1.00 85.70           N
ATOM    385  HE  ARG A  44      10.705  -2.313  23.535  1.00 85.70           H
ATOM    386  CZ  ARG A  44       8.816  -2.541  24.191  1.00 85.70           C
ATOM    387  NH1 ARG A  44       7.512  -2.412  23.911  1.00 85.70           N
ATOM    388 1HH1 ARG A  44       7.224  -2.059  23.021  1.00 85.70           H
ATOM    389 2HH1 ARG A  44       6.826  -2.669  24.592  1.00 85.70           H
ATOM    390  NH2 ARG A  44       9.212  -3.013  25.381  1.00 85.70           N
ATOM    391 1HH2 ARG A  44       8.533  -3.272  26.068  1.00 85.70           H
ATOM    392 2HH2 ARG A  44      10.188  -3.107  25.582  1.00 85.70           H
ATOM    393  HN  ARG A  44      10.011  -5.610  20.700  1.00 85.70           H
ATOM    394  N   GLN A  45      12.988  -5.402  19.666  1.00 82.44           N
ATOM    395  CA  GLN A  45      14.383  -5.704  19.392  1.00 82.44           C
ATOM    396  C   GLN A  45      14.540  -6.236  17.966  1.00 82.44           C
ATOM    397  O   GLN A  45      15.461  -5.843  17.251  1.00 82.44           O
ATOM    398  HA  GLN A  45      14.909  -4.755  19.493  1.00 82.44           H
ATOM    399  CB  GLN A  45      14.940  -6.698  20.413  1.00 82.44           C
ATOM    400 1HB  GLN A  45      14.739  -6.339  21.422  1.00 82.44           H
ATOM    401 2HB  GLN A  45      14.430  -7.656  20.308  1.00 82.44           H
ATOM    402  CG  GLN A  45      16.446  -6.891  20.224  1.00 82.44           C
ATOM    403 1HG  GLN A  45      16.642  -7.296  19.231  1.00 82.44           H
ATOM    404 2HG  GLN A  45      16.950  -5.927  20.281  1.00 82.44           H
ATOM    405  CD  GLN A  45      17.015  -7.833  21.287  1.00 82.44           C
ATOM    406  OE1 GLN A  45      16.295  -8.460  22.047  1.00 82.44           O
ATOM    407  NE2 GLN A  45      18.343  -7.898  21.297  1.00 82.44           N
ATOM    408 1HE2 GLN A  45      18.875  -7.358  20.645  1.00 82.44           H
ATOM    409 2HE2 GLN A  45      18.810  -8.487  21.956  1.00 82.44           H
ATOM    410  HN  GLN A  45      12.566  -5.965  20.377  1.00 82.44           H
ATOM    411  N   PHE A  46      13.628  -7.122  17.595  1.00 91.16           N
ATOM    412  CA  PHE A  46      13.628  -7.678  16.252  1.00 91.16           C
ATOM    413  C   PHE A  46      13.431  -6.581  15.204  1.00 91.16           C
ATOM    414  O   PHE A  46      14.136  -6.546  14.197  1.00 91.16           O
ATOM    415  HA  PHE A  46      14.596  -8.154  16.100  1.00 91.16           H
ATOM    416  CB  PHE A  46      12.455  -8.658  16.175  1.00 91.16           C
ATOM    417 1HB  PHE A  46      12.599  -9.441  16.919  1.00 91.16           H
ATOM    418 2HB  PHE A  46      11.537  -8.132  16.438  1.00 91.16           H
ATOM    419  CG  PHE A  46      12.277  -9.308  14.801  1.00 91.16           C
ATOM    420  CD1 PHE A  46      11.330  -8.839  13.945  1.00 91.16           C
ATOM    421  HD1 PHE A  46      10.698  -8.000  14.237  1.00 91.16           H
ATOM    422  CD2 PHE A  46      13.066 -10.354  14.436  1.00 91.16           C
ATOM    423  HD2 PHE A  46      13.825 -10.730  15.122  1.00 91.16           H
ATOM    424  CE1 PHE A  46      11.165  -9.442  12.670  1.00 91.16           C
ATOM    425  HE1 PHE A  46      10.406  -9.066  11.983  1.00 91.16           H
ATOM    426  CE2 PHE A  46      12.901 -10.957  13.161  1.00 91.16           C
ATOM    427  HE2 PHE A  46      13.533 -11.795  12.869  1.00 91.16           H
ATOM    428  CZ  PHE A  46      11.954 -10.488  12.305  1.00 91.16           C
ATOM    429  HZ  PHE A  46      11.827 -10.951  11.326  1.00 91.16           H
ATOM    430  HN  PHE A  46      12.900  -7.458  18.192  1.00 91.16           H
ATOM    431  N   ALA A  47      12.468  -5.713  15.477  1.00 91.82           N
ATOM    432  CA  ALA A  47      12.133  -4.650  14.545  1.00 91.82           C
ATOM    433  C   ALA A  47      13.359  -3.760  14.330  1.00 91.82           C
ATOM    434  O   ALA A  47      13.646  -3.354  13.205  1.00 91.82           O
ATOM    435  HA  ALA A  47      11.860  -5.114  13.597  1.00 91.82           H
ATOM    436  CB  ALA A  47      10.930  -3.866  15.074  1.00 91.82           C
ATOM    437 1HB  ALA A  47      10.078  -4.538  15.181  1.00 91.82           H
ATOM    438 2HB  ALA A  47      11.176  -3.434  16.044  1.00 91.82           H
ATOM    439 3HB  ALA A  47      10.679  -3.069  14.374  1.00 91.82           H
ATOM    440  HN  ALA A  47      11.923  -5.727  16.315  1.00 91.82           H
ATOM    441  N   SER A  48      14.049  -3.483  15.426  1.00 89.79           N
ATOM    442  CA  SER A  48      15.130  -2.513  15.405  1.00 89.79           C
ATOM    443  C   SER A  48      16.281  -3.030  14.540  1.00 89.79           C
ATOM    444  O   SER A  48      17.069  -2.245  14.015  1.00 89.79           O
ATOM    445  HA  SER A  48      14.700  -1.611  14.970  1.00 89.79           H
ATOM    446  CB  SER A  48      15.625  -2.209  16.821  1.00 89.79           C
ATOM    447 1HB  SER A  48      16.290  -1.345  16.794  1.00 89.79           H
ATOM    448 2HB  SER A  48      14.778  -1.939  17.451  1.00 89.79           H
ATOM    449  OG  SER A  48      16.311  -3.317  17.396  1.00 89.79           O
ATOM    450  HG  SER A  48      15.876  -4.172  17.113  1.00 89.79           H
ATOM    451  HN  SER A  48      13.880  -3.908  16.316  1.00 89.79           H
ATOM    452  N   HIS A  49      16.342  -4.348  14.419  1.00 85.56           N
ATOM    453  CA  HIS A  49      17.420  -4.983  13.680  1.00 85.56           C
ATOM    454  C   HIS A  49      16.967  -5.254  12.244  1.00 85.56           C
ATOM    455  O   HIS A  49      17.742  -5.086  11.303  1.00 85.56           O
ATOM    456  HA  HIS A  49      18.247  -4.274  13.663  1.00 85.56           H
ATOM    457  CB  HIS A  49      17.902  -6.245  14.398  1.00 85.56           C
ATOM    458 1HB  HIS A  49      17.039  -6.870  14.631  1.00 85.56           H
ATOM    459 2HB  HIS A  49      18.535  -6.817  13.720  1.00 85.56           H
ATOM    460  CG  HIS A  49      18.667  -5.973  15.671  1.00 85.56           C
ATOM    461  ND1 HIS A  49      19.805  -5.186  15.708  1.00 85.56           N
ATOM    462  HD1 HIS A  49      20.227  -4.731  14.924  1.00 85.56           H
ATOM    463  CD2 HIS A  49      18.445  -6.390  16.951  1.00 85.56           C
ATOM    464  HD2 HIS A  49      17.626  -7.029  17.280  1.00 85.56           H
ATOM    465  CE1 HIS A  49      20.240  -5.140  16.959  1.00 85.56           C
ATOM    466  HE1 HIS A  49      21.119  -4.599  17.311  1.00 85.56           H
ATOM    467  NE2 HIS A  49      19.397  -5.887  17.727  1.00 85.56           N
ATOM    468  HN  HIS A  49      15.673  -4.978  14.814  1.00 85.56           H
ATOM    469  N   PHE A  50      15.715  -5.669  12.120  1.00 85.77           N
ATOM    470  CA  PHE A  50      15.237  -6.247  10.876  1.00 85.77           C
ATOM    471  C   PHE A  50      14.737  -5.160   9.922  1.00 85.77           C
ATOM    472  O   PHE A  50      15.048  -5.182   8.732  1.00 85.77           O
ATOM    473  HA  PHE A  50      16.078  -6.770  10.419  1.00 85.77           H
ATOM    474  CB  PHE A  50      14.073  -7.173  11.231  1.00 85.77           C
ATOM    475 1HB  PHE A  50      14.422  -7.925  11.939  1.00 85.77           H
ATOM    476 2HB  PHE A  50      13.301  -6.593  11.737  1.00 85.77           H
ATOM    477  CG  PHE A  50      13.450  -7.880  10.025  1.00 85.77           C
ATOM    478  CD1 PHE A  50      12.249  -7.465   9.539  1.00 85.77           C
ATOM    479  HD1 PHE A  50      11.731  -6.628  10.008  1.00 85.77           H
ATOM    480  CD2 PHE A  50      14.096  -8.924   9.440  1.00 85.77           C
ATOM    481  HD2 PHE A  50      15.058  -9.257   9.830  1.00 85.77           H
ATOM    482  CE1 PHE A  50      11.671  -8.121   8.420  1.00 85.77           C
ATOM    483  HE1 PHE A  50      10.709  -7.788   8.031  1.00 85.77           H
ATOM    484  CE2 PHE A  50      13.518  -9.580   8.321  1.00 85.77           C
ATOM    485  HE2 PHE A  50      14.036 -10.416   7.852  1.00 85.77           H
ATOM    486  CZ  PHE A  50      12.318  -9.164   7.835  1.00 85.77           C
ATOM    487  HZ  PHE A  50      11.874  -9.668   6.976  1.00 85.77           H
ATOM    488  HN  PHE A  50      15.033  -5.614  12.850  1.00 85.77           H
ATOM    489  N   LEU A  51      13.970  -4.235  10.481  1.00 91.95           N
ATOM    490  CA  LEU A  51      13.171  -3.334   9.667  1.00 91.95           C
ATOM    491  C   LEU A  51      14.092  -2.327   8.976  1.00 91.95           C
ATOM    492  O   LEU A  51      14.026  -2.153   7.760  1.00 91.95           O
ATOM    493  HA  LEU A  51      12.680  -3.935   8.902  1.00 91.95           H
ATOM    494  CB  LEU A  51      12.071  -2.685  10.509  1.00 91.95           C
ATOM    495 1HB  LEU A  51      12.540  -2.160  11.341  1.00 91.95           H
ATOM    496 2HB  LEU A  51      11.570  -1.934   9.900  1.00 91.95           H
ATOM    497  CG  LEU A  51      11.011  -3.633  11.074  1.00 91.95           C
ATOM    498  HG  LEU A  51      11.504  -4.333  11.750  1.00 91.95           H
ATOM    499  CD1 LEU A  51       9.972  -2.868  11.896  1.00 91.95           C
ATOM    500 1HD1 LEU A  51      10.466  -2.361  12.725  1.00 91.95           H
ATOM    501 2HD1 LEU A  51       9.480  -2.130  11.262  1.00 91.95           H
ATOM    502 3HD1 LEU A  51       9.231  -3.565  12.286  1.00 91.95           H
ATOM    503  CD2 LEU A  51      10.365  -4.460   9.961  1.00 91.95           C
ATOM    504 1HD2 LEU A  51       9.890  -3.793   9.242  1.00 91.95           H
ATOM    505 2HD2 LEU A  51      11.130  -5.051   9.457  1.00 91.95           H
ATOM    506 3HD2 LEU A  51       9.616  -5.125  10.390  1.00 91.95           H
ATOM    507  HN  LEU A  51      13.890  -4.097  11.468  1.00 91.95           H
ATOM    508  N   PRO A  52      14.963  -1.647   9.734  1.00 93.69           N
ATOM    509  CA  PRO A  52      15.689  -0.493   9.199  1.00 93.69           C
ATOM    510  C   PRO A  52      16.413  -0.818   7.902  1.00 93.69           C
ATOM    511  O   PRO A  52      16.252  -0.116   6.905  1.00 93.69           O
ATOM    512  HA  PRO A  52      14.991   0.304   8.943  1.00 93.69           H
ATOM    513  CB  PRO A  52      16.667  -0.129  10.318  1.00 93.69           C
ATOM    514 1HB  PRO A  52      17.627  -0.627  10.190  1.00 93.69           H
ATOM    515 2HB  PRO A  52      16.865   0.943  10.345  1.00 93.69           H
ATOM    516  CG  PRO A  52      15.951  -0.600  11.579  1.00 93.69           C
ATOM    517 1HG  PRO A  52      16.644  -0.737  12.409  1.00 93.69           H
ATOM    518 2HG  PRO A  52      15.207   0.121  11.915  1.00 93.69           H
ATOM    519  CD  PRO A  52      15.320  -1.911  11.140  1.00 93.69           C
ATOM    520 1HD  PRO A  52      16.016  -2.745  11.226  1.00 93.69           H
ATOM    521 2HD  PRO A  52      14.449  -2.164  11.745  1.00 93.69           H
ATOM    522  N   PRO A  53      17.223  -1.885   7.884  1.00 94.66           N
ATOM    523  CA  PRO A  53      17.979  -2.238   6.680  1.00 94.66           C
ATOM    524  C   PRO A  53      17.089  -2.356   5.454  1.00 94.66           C
ATOM    525  O   PRO A  53      17.438  -1.870   4.379  1.00 94.66           O
ATOM    526  HA  PRO A  53      18.691  -1.449   6.440  1.00 94.66           H
ATOM    527  CB  PRO A  53      18.630  -3.576   7.040  1.00 94.66           C
ATOM    528 1HB  PRO A  53      18.008  -4.418   6.737  1.00 94.66           H
ATOM    529 2HB  PRO A  53      19.594  -3.699   6.546  1.00 94.66           H
ATOM    530  CG  PRO A  53      18.778  -3.500   8.555  1.00 94.66           C
ATOM    531 1HG  PRO A  53      18.893  -4.488   9.000  1.00 94.66           H
ATOM    532 2HG  PRO A  53      19.658  -2.927   8.847  1.00 94.66           H
ATOM    533  CD  PRO A  53      17.487  -2.825   8.989  1.00 94.66           C
ATOM    534 1HD  PRO A  53      16.675  -3.542   9.106  1.00 94.66           H
ATOM    535 2HD  PRO A  53      17.598  -2.315   9.946  1.00 94.66           H
ATOM    536  N   LEU A  54      15.950  -3.006   5.649  1.00 91.98           N
ATOM    537  CA  LEU A  54      15.073  -3.329   4.536  1.00 91.98           C
ATOM    538  C   LEU A  54      14.421  -2.046   4.017  1.00 91.98           C
ATOM    539  O   LEU A  54      14.306  -1.850   2.808  1.00 91.98           O
ATOM    540  HA  LEU A  54      15.692  -3.747   3.743  1.00 91.98           H
ATOM    541  CB  LEU A  54      14.068  -4.408   4.943  1.00 91.98           C
ATOM    542 1HB  LEU A  54      13.516  -4.054   5.814  1.00 91.98           H
ATOM    543 2HB  LEU A  54      13.346  -4.527   4.135  1.00 91.98           H
ATOM    544  CG  LEU A  54      14.655  -5.782   5.271  1.00 91.98           C
ATOM    545  HG  LEU A  54      15.377  -5.661   6.079  1.00 91.98           H
ATOM    546  CD1 LEU A  54      13.570  -6.736   5.774  1.00 91.98           C
ATOM    547 1HD1 LEU A  54      13.115  -6.326   6.676  1.00 91.98           H
ATOM    548 2HD1 LEU A  54      12.807  -6.857   5.005  1.00 91.98           H
ATOM    549 3HD1 LEU A  54      14.015  -7.706   6.000  1.00 91.98           H
ATOM    550  CD2 LEU A  54      15.412  -6.356   4.071  1.00 91.98           C
ATOM    551 1HD2 LEU A  54      14.729  -6.460   3.228  1.00 91.98           H
ATOM    552 2HD2 LEU A  54      16.226  -5.684   3.800  1.00 91.98           H
ATOM    553 3HD2 LEU A  54      15.819  -7.333   4.332  1.00 91.98           H
ATOM    554  HN  LEU A  54      15.626  -3.308   6.545  1.00 91.98           H
ATOM    555  N   TYR A  55      14.012  -1.205   4.956  1.00 92.66           N
ATOM    556  CA  TYR A  55      13.337   0.033   4.609  1.00 92.66           C
ATOM    557  C   TYR A  55      14.262   0.960   3.818  1.00 92.66           C
ATOM    558  O   TYR A  55      13.823   1.633   2.886  1.00 92.66           O
ATOM    559  HA  TYR A  55      12.472  -0.216   3.995  1.00 92.66           H
ATOM    560  CB  TYR A  55      12.977   0.704   5.937  1.00 92.66           C
ATOM    561 1HB  TYR A  55      13.836   0.645   6.606  1.00 92.66           H
ATOM    562 2HB  TYR A  55      12.785   1.761   5.758  1.00 92.66           H
ATOM    563  CG  TYR A  55      11.762   0.090   6.635  1.00 92.66           C
ATOM    564  CD1 TYR A  55      11.152  -1.028   6.103  1.00 92.66           C
ATOM    565  HD1 TYR A  55      11.536  -1.473   5.186  1.00 92.66           H
ATOM    566  CD2 TYR A  55      11.277   0.654   7.797  1.00 92.66           C
ATOM    567  HD2 TYR A  55      11.758   1.537   8.218  1.00 92.66           H
ATOM    568  CE1 TYR A  55      10.009  -1.606   6.761  1.00 92.66           C
ATOM    569  HE1 TYR A  55       9.518  -2.488   6.351  1.00 92.66           H
ATOM    570  CE2 TYR A  55      10.133   0.076   8.455  1.00 92.66           C
ATOM    571  HE2 TYR A  55       9.739   0.512   9.373  1.00 92.66           H
ATOM    572  CZ  TYR A  55       9.556  -1.025   7.904  1.00 92.66           C
ATOM    573  OH  TYR A  55       8.476  -1.571   8.525  1.00 92.66           O
ATOM    574  HH  TYR A  55       8.108  -2.321   7.975  1.00 92.66           H
ATOM    575  HN  TYR A  55      14.136  -1.359   5.936  1.00 92.66           H
ATOM    576  N   TRP A  56      15.525   0.964   4.218  1.00 91.19           N
ATOM    577  CA  TRP A  56      16.526   1.761   3.528  1.00 91.19           C
ATOM    578  C   TRP A  56      16.703   1.183   2.122  1.00 91.19           C
ATOM    579  O   TRP A  56      16.794   1.928   1.148  1.00 91.19           O
ATOM    580  HA  TRP A  56      16.153   2.783   3.466  1.00 91.19           H
ATOM    581  CB  TRP A  56      17.832   1.810   4.323  1.00 91.19           C
ATOM    582 1HB  TRP A  56      18.006   0.834   4.776  1.00 91.19           H
ATOM    583 2HB  TRP A  56      18.657   1.993   3.635  1.00 91.19           H
ATOM    584  CG  TRP A  56      17.853   2.876   5.420  1.00 91.19           C
ATOM    585  CD1 TRP A  56      17.942   2.696   6.744  1.00 91.19           C
ATOM    586  HD1 TRP A  56      18.014   1.722   7.227  1.00 91.19           H
ATOM    587  CD2 TRP A  56      17.780   4.305   5.230  1.00 91.19           C
ATOM    588  NE1 TRP A  56      17.932   3.899   7.420  1.00 91.19           N
ATOM    589  HE1 TRP A  56      17.988   4.022   8.411  1.00 91.19           H
ATOM    590  CE2 TRP A  56      17.830   4.909   6.470  1.00 91.19           C
ATOM    591  CE3 TRP A  56      17.675   5.063   4.051  1.00 91.19           C
ATOM    592  HE3 TRP A  56      17.633   4.610   3.060  1.00 91.19           H
ATOM    593  CZ2 TRP A  56      17.781   6.296   6.650  1.00 91.19           C
ATOM    594  HZ2 TRP A  56      17.822   6.749   7.641  1.00 91.19           H
ATOM    595  CZ3 TRP A  56      17.627   6.448   4.247  1.00 91.19           C
ATOM    596  HZ3 TRP A  56      17.545   7.083   3.365  1.00 91.19           H
ATOM    597  CH2 TRP A  56      17.676   7.071   5.489  1.00 91.19           C
ATOM    598  HH2 TRP A  56      17.633   8.158   5.558  1.00 91.19           H
ATOM    599  HN  TRP A  56      15.867   0.438   4.996  1.00 91.19           H
ATOM    600  N   LEU A  57      16.747  -0.140   2.062  1.00 92.38           N
ATOM    601  CA  LEU A  57      16.928  -0.826   0.794  1.00 92.38           C
ATOM    602  C   LEU A  57      15.761  -0.487  -0.136  1.00 92.38           C
ATOM    603  O   LEU A  57      15.970  -0.078  -1.277  1.00 92.38           O
ATOM    604  HA  LEU A  57      17.847  -0.448   0.346  1.00 92.38           H
ATOM    605  CB  LEU A  57      17.119  -2.327   1.019  1.00 92.38           C
ATOM    606 1HB  LEU A  57      17.987  -2.470   1.662  1.00 92.38           H
ATOM    607 2HB  LEU A  57      16.253  -2.706   1.563  1.00 92.38           H
ATOM    608  CG  LEU A  57      17.306  -3.176  -0.240  1.00 92.38           C
ATOM    609  HG  LEU A  57      16.474  -2.973  -0.915  1.00 92.38           H
ATOM    610  CD1 LEU A  57      18.590  -2.790  -0.976  1.00 92.38           C
ATOM    611 1HD1 LEU A  57      18.541  -1.740  -1.266  1.00 92.38           H
ATOM    612 2HD1 LEU A  57      19.446  -2.945  -0.319  1.00 92.38           H
ATOM    613 3HD1 LEU A  57      18.699  -3.408  -1.867  1.00 92.38           H
ATOM    614  CD2 LEU A  57      17.263  -4.669   0.094  1.00 92.38           C
ATOM    615 1HD2 LEU A  57      18.061  -4.907   0.797  1.00 92.38           H
ATOM    616 2HD2 LEU A  57      16.300  -4.914   0.541  1.00 92.38           H
ATOM    617 3HD2 LEU A  57      17.399  -5.249  -0.819  1.00 92.38           H
ATOM    618  HN  LEU A  57      16.661  -0.739   2.858  1.00 92.38           H
ATOM    619  N   VAL A  58      14.557  -0.670   0.388  1.00 94.22           N
ATOM    620  CA  VAL A  58      13.357  -0.455  -0.403  1.00 94.22           C
ATOM    621  C   VAL A  58      13.325   0.995  -0.890  1.00 94.22           C
ATOM    622  O   VAL A  58      13.000   1.258  -2.047  1.00 94.22           O
ATOM    623  HA  VAL A  58      13.411  -1.115  -1.269  1.00 94.22           H
ATOM    624  CB  VAL A  58      12.119  -0.840   0.410  1.00 94.22           C
ATOM    625  HB  VAL A  58      12.153  -0.293   1.351  1.00 94.22           H
ATOM    626  CG1 VAL A  58      10.837  -0.438  -0.322  1.00 94.22           C
ATOM    627 1HG1 VAL A  58      10.830   0.640  -0.478  1.00 94.22           H
ATOM    628 2HG1 VAL A  58      10.794  -0.946  -1.285  1.00 94.22           H
ATOM    629 3HG1 VAL A  58       9.972  -0.723   0.278  1.00 94.22           H
ATOM    630  CG2 VAL A  58      12.120  -2.335   0.735  1.00 94.22           C
ATOM    631 1HG2 VAL A  58      12.121  -2.909  -0.192  1.00 94.22           H
ATOM    632 2HG2 VAL A  58      13.009  -2.580   1.315  1.00 94.22           H
ATOM    633 3HG2 VAL A  58      11.229  -2.582   1.313  1.00 94.22           H
ATOM    634  HN  VAL A  58      14.395  -0.959   1.331  1.00 94.22           H
ATOM    635  N   PHE A  59      13.667   1.898   0.017  1.00 95.22           N
ATOM    636  CA  PHE A  59      13.649   3.317  -0.296  1.00 95.22           C
ATOM    637  C   PHE A  59      14.565   3.629  -1.482  1.00 95.22           C
ATOM    638  O   PHE A  59      14.139   4.253  -2.452  1.00 95.22           O
ATOM    639  HA  PHE A  59      12.623   3.578  -0.554  1.00 95.22           H
ATOM    640  CB  PHE A  59      14.167   4.054   0.940  1.00 95.22           C
ATOM    641 1HB  PHE A  59      13.457   3.917   1.756  1.00 95.22           H
ATOM    642 2HB  PHE A  59      15.106   3.600   1.255  1.00 95.22           H
ATOM    643  CG  PHE A  59      14.390   5.552   0.724  1.00 95.22           C
ATOM    644  CD1 PHE A  59      15.653   6.056   0.702  1.00 95.22           C
ATOM    645  HD1 PHE A  59      16.506   5.392   0.840  1.00 95.22           H
ATOM    646  CD2 PHE A  59      13.324   6.380   0.553  1.00 95.22           C
ATOM    647  HD2 PHE A  59      12.312   5.977   0.570  1.00 95.22           H
ATOM    648  CE1 PHE A  59      15.859   7.446   0.501  1.00 95.22           C
ATOM    649  HE1 PHE A  59      16.872   7.850   0.484  1.00 95.22           H
ATOM    650  CE2 PHE A  59      13.531   7.771   0.352  1.00 95.22           C
ATOM    651  HE2 PHE A  59      12.677   8.435   0.215  1.00 95.22           H
ATOM    652  CZ  PHE A  59      14.794   8.274   0.330  1.00 95.22           C
ATOM    653  HZ  PHE A  59      14.953   9.342   0.176  1.00 95.22           H
ATOM    654  HN  PHE A  59      13.952   1.674   0.949  1.00 95.22           H
ATOM    655  N   ILE A  60      15.806   3.179  -1.364  1.00 93.02           N
ATOM    656  CA  ILE A  60      16.827   3.540  -2.332  1.00 93.02           C
ATOM    657  C   ILE A  60      16.418   3.027  -3.715  1.00 93.02           C
ATOM    658  O   ILE A  60      16.380   3.791  -4.678  1.00 93.02           O
ATOM    659  HA  ILE A  60      16.874   4.628  -2.368  1.00 93.02           H
ATOM    660  CB  ILE A  60      18.200   3.043  -1.874  1.00 93.02           C
ATOM    661  HB  ILE A  60      18.106   1.995  -1.589  1.00 93.02           H
ATOM    662  CG1 ILE A  60      18.673   3.806  -0.635  1.00 93.02           C
ATOM    663 1HG1 ILE A  60      18.945   4.825  -0.913  1.00 93.02           H
ATOM    664 2HG1 ILE A  60      17.859   3.879   0.085  1.00 93.02           H
ATOM    665  CG2 ILE A  60      19.217   3.112  -3.014  1.00 93.02           C
ATOM    666 1HG2 ILE A  60      18.879   2.489  -3.842  1.00 93.02           H
ATOM    667 2HG2 ILE A  60      19.314   4.144  -3.352  1.00 93.02           H
ATOM    668 3HG2 ILE A  60      20.184   2.754  -2.661  1.00 93.02           H
ATOM    669  CD1 ILE A  60      19.873   3.111   0.012  1.00 93.02           C
ATOM    670 1HD1 ILE A  60      19.590   2.102   0.311  1.00 93.02           H
ATOM    671 2HD1 ILE A  60      20.694   3.062  -0.703  1.00 93.02           H
ATOM    672 3HD1 ILE A  60      20.189   3.675   0.890  1.00 93.02           H
ATOM    673  HN  ILE A  60      16.116   2.579  -0.626  1.00 93.02           H
ATOM    674  N   VAL A  61      16.123   1.736  -3.768  1.00 93.27           N
ATOM    675  CA  VAL A  61      15.845   1.084  -5.036  1.00 93.27           C
ATOM    676  C   VAL A  61      14.558   1.660  -5.630  1.00 93.27           C
ATOM    677  O   VAL A  61      14.491   1.936  -6.827  1.00 93.27           O
ATOM    678  HA  VAL A  61      16.673   1.308  -5.710  1.00 93.27           H
ATOM    679  CB  VAL A  61      15.788  -0.433  -4.844  1.00 93.27           C
ATOM    680  HB  VAL A  61      15.022  -0.647  -4.099  1.00 93.27           H
ATOM    681  CG1 VAL A  61      15.390  -1.136  -6.143  1.00 93.27           C
ATOM    682 1HG1 VAL A  61      14.407  -0.787  -6.459  1.00 93.27           H
ATOM    683 2HG1 VAL A  61      16.123  -0.909  -6.917  1.00 93.27           H
ATOM    684 3HG1 VAL A  61      15.357  -2.213  -5.978  1.00 93.27           H
ATOM    685  CG2 VAL A  61      17.120  -0.969  -4.315  1.00 93.27           C
ATOM    686 1HG2 VAL A  61      17.913  -0.736  -5.026  1.00 93.27           H
ATOM    687 2HG2 VAL A  61      17.345  -0.502  -3.356  1.00 93.27           H
ATOM    688 3HG2 VAL A  61      17.052  -2.049  -4.187  1.00 93.27           H
ATOM    689  HN  VAL A  61      16.072   1.141  -2.967  1.00 93.27           H
ATOM    690  N   GLY A  62      13.567   1.825  -4.766  1.00 94.89           N
ATOM    691  CA  GLY A  62      12.248   2.241  -5.210  1.00 94.89           C
ATOM    692  C   GLY A  62      12.266   3.691  -5.698  1.00 94.89           C
ATOM    693  O   GLY A  62      11.660   4.014  -6.718  1.00 94.89           O
ATOM    694 1HA  GLY A  62      11.907   1.588  -6.013  1.00 94.89           H
ATOM    695 2HA  GLY A  62      11.535   2.138  -4.391  1.00 94.89           H
ATOM    696  HN  GLY A  62      13.655   1.678  -3.780  1.00 94.89           H
ATOM    697  N   ALA A  63      12.969   4.526  -4.946  1.00 94.90           N
ATOM    698  CA  ALA A  63      13.036   5.943  -5.263  1.00 94.90           C
ATOM    699  C   ALA A  63      13.670   6.123  -6.644  1.00 94.90           C
ATOM    700  O   ALA A  63      13.165   6.883  -7.469  1.00 94.90           O
ATOM    701  HA  ALA A  63      12.015   6.325  -5.289  1.00 94.90           H
ATOM    702  CB  ALA A  63      13.809   6.676  -4.166  1.00 94.90           C
ATOM    703 1HB  ALA A  63      13.301   6.541  -3.211  1.00 94.90           H
ATOM    704 2HB  ALA A  63      14.819   6.270  -4.101  1.00 94.90           H
ATOM    705 3HB  ALA A  63      13.859   7.738  -4.404  1.00 94.90           H
ATOM    706  HN  ALA A  63      13.485   4.250  -4.136  1.00 94.90           H
ATOM    707  N   LEU A  64      14.768   5.411  -6.853  1.00 89.37           N
ATOM    708  CA  LEU A  64      15.477   5.482  -8.119  1.00 89.37           C
ATOM    709  C   LEU A  64      14.565   4.975  -9.238  1.00 89.37           C
ATOM    710  O   LEU A  64      14.443   5.613 -10.282  1.00 89.37           O
ATOM    711  HA  LEU A  64      15.703   6.532  -8.308  1.00 89.37           H
ATOM    712  CB  LEU A  64      16.811   4.740  -8.029  1.00 89.37           C
ATOM    713 1HB  LEU A  64      16.621   3.737  -7.647  1.00 89.37           H
ATOM    714 2HB  LEU A  64      17.210   4.627  -9.037  1.00 89.37           H
ATOM    715  CG  LEU A  64      17.885   5.393  -7.156  1.00 89.37           C
ATOM    716  HG  LEU A  64      17.459   5.575  -6.169  1.00 89.37           H
ATOM    717  CD1 LEU A  64      19.081   4.458  -6.967  1.00 89.37           C
ATOM    718 1HD1 LEU A  64      18.751   3.538  -6.485  1.00 89.37           H
ATOM    719 2HD1 LEU A  64      19.516   4.223  -7.938  1.00 89.37           H
ATOM    720 3HD1 LEU A  64      19.829   4.947  -6.343  1.00 89.37           H
ATOM    721  CD2 LEU A  64      18.302   6.751  -7.725  1.00 89.37           C
ATOM    722 1HD2 LEU A  64      18.703   6.616  -8.729  1.00 89.37           H
ATOM    723 2HD2 LEU A  64      17.435   7.410  -7.765  1.00 89.37           H
ATOM    724 3HD2 LEU A  64      19.066   7.193  -7.085  1.00 89.37           H
ATOM    725  HN  LEU A  64      15.172   4.795  -6.176  1.00 89.37           H
ATOM    726  N   GLY A  65      13.947   3.831  -8.982  1.00 92.54           N
ATOM    727  CA  GLY A  65      13.174   3.152 -10.007  1.00 92.54           C
ATOM    728  C   GLY A  65      11.976   3.999 -10.441  1.00 92.54           C
ATOM    729  O   GLY A  65      11.780   4.240 -11.631  1.00 92.54           O
ATOM    730 1HA  GLY A  65      13.808   2.944 -10.869  1.00 92.54           H
ATOM    731 2HA  GLY A  65      12.826   2.191  -9.629  1.00 92.54           H
ATOM    732  HN  GLY A  65      13.969   3.370  -8.094  1.00 92.54           H
ATOM    733  N   ASN A  66      11.205   4.427  -9.452  1.00 90.17           N
ATOM    734  CA  ASN A  66       9.957   5.120  -9.723  1.00 90.17           C
ATOM    735  C   ASN A  66      10.260   6.498 -10.313  1.00 90.17           C
ATOM    736  O   ASN A  66       9.527   6.985 -11.172  1.00 90.17           O
ATOM    737  HA  ASN A  66       9.418   4.477 -10.419  1.00 90.17           H
ATOM    738  CB  ASN A  66       9.150   5.323  -8.438  1.00 90.17           C
ATOM    739 1HB  ASN A  66       9.813   5.647  -7.636  1.00 90.17           H
ATOM    740 2HB  ASN A  66       8.417   6.116  -8.586  1.00 90.17           H
ATOM    741  CG  ASN A  66       8.438   4.032  -8.028  1.00 90.17           C
ATOM    742  OD1 ASN A  66       7.542   3.547  -8.700  1.00 90.17           O
ATOM    743  ND2 ASN A  66       8.884   3.506  -6.891  1.00 90.17           N
ATOM    744 1HD2 ASN A  66       9.622   3.955  -6.388  1.00 90.17           H
ATOM    745 2HD2 ASN A  66       8.481   2.661  -6.540  1.00 90.17           H
ATOM    746  HN  ASN A  66      11.421   4.308  -8.483  1.00 90.17           H
ATOM    747  N   SER A  67      11.343   7.088  -9.828  1.00 90.99           N
ATOM    748  CA  SER A  67      11.797   8.366 -10.352  1.00 90.99           C
ATOM    749  C   SER A  67      12.106   8.239 -11.845  1.00 90.99           C
ATOM    750  O   SER A  67      11.809   9.145 -12.622  1.00 90.99           O
ATOM    751  HA  SER A  67      10.968   9.055 -10.190  1.00 90.99           H
ATOM    752  CB  SER A  67      13.029   8.865  -9.594  1.00 90.99           C
ATOM    753 1HB  SER A  67      13.827   8.127  -9.675  1.00 90.99           H
ATOM    754 2HB  SER A  67      13.394   9.781 -10.059  1.00 90.99           H
ATOM    755  OG  SER A  67      12.748   9.111  -8.219  1.00 90.99           O
ATOM    756  HG  SER A  67      13.259   8.471  -7.646  1.00 90.99           H
ATOM    757  HN  SER A  67      11.905   6.709  -9.093  1.00 90.99           H
ATOM    758  N   LEU A  68      12.699   7.109 -12.200  1.00 85.63           N
ATOM    759  CA  LEU A  68      13.055   6.854 -13.585  1.00 85.63           C
ATOM    760  C   LEU A  68      11.778   6.723 -14.419  1.00 85.63           C
ATOM    761  O   LEU A  68      11.706   7.237 -15.534  1.00 85.63           O
ATOM    762  HA  LEU A  68      13.614   7.718 -13.944  1.00 85.63           H
ATOM    763  CB  LEU A  68      13.982   5.641 -13.686  1.00 85.63           C
ATOM    764 1HB  LEU A  68      14.769   5.747 -12.940  1.00 85.63           H
ATOM    765 2HB  LEU A  68      13.411   4.750 -13.423  1.00 85.63           H
ATOM    766  CG  LEU A  68      14.637   5.408 -15.049  1.00 85.63           C
ATOM    767  HG  LEU A  68      13.870   5.501 -15.817  1.00 85.63           H
ATOM    768  CD1 LEU A  68      15.696   6.475 -15.337  1.00 85.63           C
ATOM    769 1HD1 LEU A  68      15.230   7.460 -15.336  1.00 85.63           H
ATOM    770 2HD1 LEU A  68      16.467   6.438 -14.567  1.00 85.63           H
ATOM    771 3HD1 LEU A  68      16.146   6.286 -16.311  1.00 85.63           H
ATOM    772  CD2 LEU A  68      15.207   3.992 -15.149  1.00 85.63           C
ATOM    773 1HD2 LEU A  68      15.957   3.847 -14.371  1.00 85.63           H
ATOM    774 2HD2 LEU A  68      14.404   3.267 -15.019  1.00 85.63           H
ATOM    775 3HD2 LEU A  68      15.667   3.854 -16.127  1.00 85.63           H
ATOM    776  HN  LEU A  68      12.935   6.377 -11.561  1.00 85.63           H
ATOM    777  N   VAL A  69      10.803   6.033 -13.846  1.00 88.23           N
ATOM    778  CA  VAL A  69       9.539   5.815 -14.529  1.00 88.23           C
ATOM    779  C   VAL A  69       8.915   7.167 -14.880  1.00 88.23           C
ATOM    780  O   VAL A  69       8.524   7.397 -16.024  1.00 88.23           O
ATOM    781  HA  VAL A  69       9.753   5.277 -15.453  1.00 88.23           H
ATOM    782  CB  VAL A  69       8.625   4.939 -13.671  1.00 88.23           C
ATOM    783  HB  VAL A  69       8.561   5.391 -12.681  1.00 88.23           H
ATOM    784  CG1 VAL A  69       7.212   4.884 -14.255  1.00 88.23           C
ATOM    785 1HG1 VAL A  69       6.796   5.890 -14.294  1.00 88.23           H
ATOM    786 2HG1 VAL A  69       7.251   4.467 -15.262  1.00 88.23           H
ATOM    787 3HG1 VAL A  69       6.583   4.254 -13.626  1.00 88.23           H
ATOM    788  CG2 VAL A  69       9.207   3.533 -13.509  1.00 88.23           C
ATOM    789 1HG2 VAL A  69       9.315   3.070 -14.490  1.00 88.23           H
ATOM    790 2HG2 VAL A  69      10.183   3.597 -13.028  1.00 88.23           H
ATOM    791 3HG2 VAL A  69       8.537   2.931 -12.895  1.00 88.23           H
ATOM    792  HN  VAL A  69      10.867   5.627 -12.935  1.00 88.23           H
ATOM    793  N   ILE A  70       8.840   8.027 -13.875  1.00 88.95           N
ATOM    794  CA  ILE A  70       8.198   9.320 -14.042  1.00 88.95           C
ATOM    795  C   ILE A  70       8.909  10.097 -15.152  1.00 88.95           C
ATOM    796  O   ILE A  70       8.261  10.730 -15.984  1.00 88.95           O
ATOM    797  HA  ILE A  70       7.170   9.137 -14.353  1.00 88.95           H
ATOM    798  CB  ILE A  70       8.141  10.066 -12.708  1.00 88.95           C
ATOM    799  HB  ILE A  70       9.142  10.069 -12.275  1.00 88.95           H
ATOM    800  CG1 ILE A  70       7.222   9.349 -11.717  1.00 88.95           C
ATOM    801 1HG1 ILE A  70       6.182   9.503 -12.004  1.00 88.95           H
ATOM    802 2HG1 ILE A  70       7.408   8.276 -11.755  1.00 88.95           H
ATOM    803  CG2 ILE A  70       7.734  11.527 -12.914  1.00 88.95           C
ATOM    804 1HG2 ILE A  70       8.461  12.019 -13.559  1.00 88.95           H
ATOM    805 2HG2 ILE A  70       6.749  11.567 -13.379  1.00 88.95           H
ATOM    806 3HG2 ILE A  70       7.701  12.034 -11.949  1.00 88.95           H
ATOM    807  CD1 ILE A  70       7.445   9.861 -10.293  1.00 88.95           C
ATOM    808 1HD1 ILE A  70       8.480   9.683 -10.001  1.00 88.95           H
ATOM    809 2HD1 ILE A  70       7.235  10.930 -10.254  1.00 88.95           H
ATOM    810 3HD1 ILE A  70       6.779   9.334  -9.609  1.00 88.95           H
ATOM    811  HN  ILE A  70       9.207   7.853 -12.961  1.00 88.95           H
ATOM    812  N   LEU A  71      10.232  10.025 -15.127  1.00 84.28           N
ATOM    813  CA  LEU A  71      11.041  10.790 -16.061  1.00 84.28           C
ATOM    814  C   LEU A  71      10.772  10.298 -17.484  1.00 84.28           C
ATOM    815  O   LEU A  71      10.670  11.098 -18.413  1.00 84.28           O
ATOM    816  HA  LEU A  71      10.725  11.831 -15.990  1.00 84.28           H
ATOM    817  CB  LEU A  71      12.516  10.736 -15.660  1.00 84.28           C
ATOM    818 1HB  LEU A  71      12.595  10.994 -14.604  1.00 84.28           H
ATOM    819 2HB  LEU A  71      12.864   9.708 -15.765  1.00 84.28           H
ATOM    820  CG  LEU A  71      13.459  11.646 -16.450  1.00 84.28           C
ATOM    821  HG  LEU A  71      12.855  12.315 -17.063  1.00 84.28           H
ATOM    822  CD1 LEU A  71      14.290  12.523 -15.510  1.00 84.28           C
ATOM    823 1HD1 LEU A  71      13.625  13.144 -14.911  1.00 84.28           H
ATOM    824 2HD1 LEU A  71      14.885  11.888 -14.854  1.00 84.28           H
ATOM    825 3HD1 LEU A  71      14.952  13.160 -16.098  1.00 84.28           H
ATOM    826  CD2 LEU A  71      14.338  10.832 -17.401  1.00 84.28           C
ATOM    827 1HD2 LEU A  71      14.936  10.124 -16.827  1.00 84.28           H
ATOM    828 2HD2 LEU A  71      13.707  10.289 -18.104  1.00 84.28           H
ATOM    829 3HD2 LEU A  71      14.999  11.503 -17.950  1.00 84.28           H
ATOM    830  HN  LEU A  71      10.749   9.457 -14.487  1.00 84.28           H
ATOM    831  N   VAL A  72      10.664   8.983 -17.612  1.00 84.31           N
ATOM    832  CA  VAL A  72      10.446   8.373 -18.912  1.00 84.31           C
ATOM    833  C   VAL A  72       9.126   8.881 -19.495  1.00 84.31           C
ATOM    834  O   VAL A  72       9.067   9.270 -20.660  1.00 84.31           O
ATOM    835  HA  VAL A  72      11.261   8.687 -19.564  1.00 84.31           H
ATOM    836  CB  VAL A  72      10.499   6.849 -18.790  1.00 84.31           C
ATOM    837  HB  VAL A  72       9.823   6.553 -17.987  1.00 84.31           H
ATOM    838  CG1 VAL A  72      10.019   6.178 -20.078  1.00 84.31           C
ATOM    839 1HG1 VAL A  72       8.991   6.477 -20.283  1.00 84.31           H
ATOM    840 2HG1 VAL A  72      10.658   6.484 -20.907  1.00 84.31           H
ATOM    841 3HG1 VAL A  72      10.066   5.095 -19.964  1.00 84.31           H
ATOM    842  CG2 VAL A  72      11.905   6.376 -18.417  1.00 84.31           C
ATOM    843 1HG2 VAL A  72      12.610   6.689 -19.187  1.00 84.31           H
ATOM    844 2HG2 VAL A  72      12.194   6.814 -17.461  1.00 84.31           H
ATOM    845 3HG2 VAL A  72      11.914   5.289 -18.336  1.00 84.31           H
ATOM    846  HN  VAL A  72      10.723   8.341 -16.847  1.00 84.31           H
ATOM    847  N   TYR A  73       8.100   8.860 -18.657  1.00 80.13           N
ATOM    848  CA  TYR A  73       6.771   9.255 -19.092  1.00 80.13           C
ATOM    849  C   TYR A  73       6.717  10.752 -19.403  1.00 80.13           C
ATOM    850  O   TYR A  73       5.999  11.176 -20.307  1.00 80.13           O
ATOM    851  HA  TYR A  73       6.533   8.694 -19.997  1.00 80.13           H
ATOM    852  CB  TYR A  73       5.836   8.956 -17.918  1.00 80.13           C
ATOM    853 1HB  TYR A  73       6.402   9.031 -16.989  1.00 80.13           H
ATOM    854 2HB  TYR A  73       5.060   9.720 -17.881  1.00 80.13           H
ATOM    855  CG  TYR A  73       5.173   7.579 -17.985  1.00 80.13           C
ATOM    856  CD1 TYR A  73       4.229   7.314 -18.955  1.00 80.13           C
ATOM    857  HD1 TYR A  73       3.955   8.086 -19.675  1.00 80.13           H
ATOM    858  CD2 TYR A  73       5.520   6.601 -17.074  1.00 80.13           C
ATOM    859  HD2 TYR A  73       6.266   6.811 -16.307  1.00 80.13           H
ATOM    860  CE1 TYR A  73       3.605   6.018 -19.018  1.00 80.13           C
ATOM    861  HE1 TYR A  73       2.857   5.795 -19.780  1.00 80.13           H
ATOM    862  CE2 TYR A  73       4.896   5.305 -17.137  1.00 80.13           C
ATOM    863  HE2 TYR A  73       5.160   4.524 -16.424  1.00 80.13           H
ATOM    864  CZ  TYR A  73       3.969   5.077 -18.106  1.00 80.13           C
ATOM    865  OH  TYR A  73       3.380   3.853 -18.165  1.00 80.13           O
ATOM    866  HH  TYR A  73       2.829   3.779 -18.997  1.00 80.13           H
ATOM    867  HN  TYR A  73       8.165   8.581 -17.699  1.00 80.13           H
ATOM    868  N   TRP A  74       7.486  11.511 -18.636  1.00 70.86           N
ATOM    869  CA  TRP A  74       7.454  12.959 -18.744  1.00 70.86           C
ATOM    870  C   TRP A  74       7.976  13.342 -20.131  1.00 70.86           C
ATOM    871  O   TRP A  74       7.345  14.122 -20.842  1.00 70.86           O
ATOM    872  HA  TRP A  74       6.417  13.278 -18.635  1.00 70.86           H
ATOM    873  CB  TRP A  74       8.243  13.612 -17.608  1.00 70.86           C
ATOM    874 1HB  TRP A  74       7.904  13.196 -16.659  1.00 70.86           H
ATOM    875 2HB  TRP A  74       9.295  13.350 -17.713  1.00 70.86           H
ATOM    876  CG  TRP A  74       8.114  15.136 -17.555  1.00 70.86           C
ATOM    877  CD1 TRP A  74       8.848  16.049 -18.205  1.00 70.86           C
ATOM    878  HD1 TRP A  74       9.667  15.808 -18.883  1.00 70.86           H
ATOM    879  CD2 TRP A  74       7.158  15.891 -16.781  1.00 70.86           C
ATOM    880  NE1 TRP A  74       8.438  17.332 -17.908  1.00 70.86           N
ATOM    881  HE1 TRP A  74       8.832  18.178 -18.269  1.00 70.86           H
ATOM    882  CE2 TRP A  74       7.378  17.234 -17.015  1.00 70.86           C
ATOM    883  CE3 TRP A  74       6.142  15.455 -15.913  1.00 70.86           C
ATOM    884  HE3 TRP A  74       5.949  14.401 -15.713  1.00 70.86           H
ATOM    885  CZ2 TRP A  74       6.622  18.249 -16.417  1.00 70.86           C
ATOM    886  HZ2 TRP A  74       6.815  19.303 -16.618  1.00 70.86           H
ATOM    887  CZ3 TRP A  74       5.395  16.482 -15.324  1.00 70.86           C
ATOM    888  HZ3 TRP A  74       4.594  16.199 -14.642  1.00 70.86           H
ATOM    889  CH2 TRP A  74       5.604  17.838 -15.548  1.00 70.86           C
ATOM    890  HH2 TRP A  74       4.978  18.578 -15.050  1.00 70.86           H
ATOM    891  HN  TRP A  74       8.121  11.152 -17.952  1.00 70.86           H
ATOM    892  N   TYR A  75       9.123  12.774 -20.473  1.00 69.30           N
ATOM    893  CA  TYR A  75       9.886  13.256 -21.613  1.00 69.30           C
ATOM    894  C   TYR A  75       9.503  12.500 -22.887  1.00 69.30           C
ATOM    895  O   TYR A  75       9.514  13.070 -23.977  1.00 69.30           O
ATOM    896  HA  TYR A  75       9.661  14.314 -21.745  1.00 69.30           H
ATOM    897  CB  TYR A  75      11.354  12.972 -21.288  1.00 69.30           C
ATOM    898 1HB  TYR A  75      11.420  12.026 -20.751  1.00 69.30           H
ATOM    899 2HB  TYR A  75      11.904  12.849 -22.220  1.00 69.30           H
ATOM    900  CG  TYR A  75      12.028  14.064 -20.455  1.00 69.30           C
ATOM    901  CD1 TYR A  75      12.562  15.175 -21.075  1.00 69.30           C
ATOM    902  HD1 TYR A  75      12.503  15.275 -22.159  1.00 69.30           H
ATOM    903  CD2 TYR A  75      12.103  13.938 -19.082  1.00 69.30           C
ATOM    904  HD2 TYR A  75      11.681  13.060 -18.592  1.00 69.30           H
ATOM    905  CE1 TYR A  75      13.197  16.202 -20.291  1.00 69.30           C
ATOM    906  HE1 TYR A  75      13.623  17.085 -20.769  1.00 69.30           H
ATOM    907  CE2 TYR A  75      12.738  14.965 -18.298  1.00 69.30           C
ATOM    908  HE2 TYR A  75      12.804  14.878 -17.214  1.00 69.30           H
ATOM    909  CZ  TYR A  75      13.254  16.047 -18.941  1.00 69.30           C
ATOM    910  OH  TYR A  75      13.853  17.017 -18.201  1.00 69.30           O
ATOM    911  HH  TYR A  75      13.812  16.781 -17.230  1.00 69.30           H
ATOM    912  HN  TYR A  75       9.531  12.001 -19.988  1.00 69.30           H
ATOM    913  N   CYS A  76       9.173  11.230 -22.707  1.00 67.72           N
ATOM    914  CA  CYS A  76       9.191  10.288 -23.814  1.00 67.72           C
ATOM    915  C   CYS A  76       7.759   9.810 -24.061  1.00 67.72           C
ATOM    916  O   CYS A  76       7.206  10.026 -25.139  1.00 67.72           O
ATOM    917  HA  CYS A  76       9.574  10.829 -24.679  1.00 67.72           H
ATOM    918  CB  CYS A  76      10.144   9.121 -23.548  1.00 67.72           C
ATOM    919 1HB  CYS A  76      11.059   9.486 -23.080  1.00 67.72           H
ATOM    920 2HB  CYS A  76       9.688   8.420 -22.849  1.00 67.72           H
ATOM    921  SG  CYS A  76      10.543   8.268 -25.117  1.00 67.72           S
ATOM    922  HG  CYS A  76       9.352   7.696 -25.271  1.00 67.72           H
ATOM    923  HN  CYS A  76       8.898  10.842 -21.827  1.00 67.72           H
ATOM    924  N   THR A  77       7.199   9.170 -23.046  1.00 59.23           N
ATOM    925  CA  THR A  77       6.061   8.290 -23.252  1.00 59.23           C
ATOM    926  C   THR A  77       4.824   9.102 -23.641  1.00 59.23           C
ATOM    927  O   THR A  77       3.917   8.584 -24.292  1.00 59.23           O
ATOM    928  HA  THR A  77       6.285   7.628 -24.088  1.00 59.23           H
ATOM    929  CB  THR A  77       5.868   7.461 -21.980  1.00 59.23           C
ATOM    930  HB  THR A  77       5.478   8.076 -21.170  1.00 59.23           H
ATOM    931  OG1 THR A  77       7.147   6.878 -21.749  1.00 59.23           O
ATOM    932  HG1 THR A  77       7.340   6.188 -22.447  1.00 59.23           H
ATOM    933  CG2 THR A  77       4.945   6.260 -22.199  1.00 59.23           C
ATOM    934 1HG2 THR A  77       5.370   5.609 -22.963  1.00 59.23           H
ATOM    935 2HG2 THR A  77       3.965   6.610 -22.524  1.00 59.23           H
ATOM    936 3HG2 THR A  77       4.842   5.706 -21.266  1.00 59.23           H
ATOM    937  HN  THR A  77       7.510   9.244 -22.098  1.00 59.23           H
ATOM    938  N   ARG A  78       4.826  10.360 -23.227  1.00 52.87           N
ATOM    939  CA  ARG A  78       3.634  11.184 -23.331  1.00 52.87           C
ATOM    940  C   ARG A  78       2.384  10.349 -23.046  1.00 52.87           C
ATOM    941  O   ARG A  78       2.061   9.432 -23.800  1.00 52.87           O
ATOM    942  HA  ARG A  78       3.766  11.962 -22.579  1.00 52.87           H
ATOM    943  CB  ARG A  78       3.516  11.808 -24.724  1.00 52.87           C
ATOM    944 1HB  ARG A  78       3.674  11.043 -25.483  1.00 52.87           H
ATOM    945 2HB  ARG A  78       2.507  12.197 -24.867  1.00 52.87           H
ATOM    946  CG  ARG A  78       4.534  12.935 -24.908  1.00 52.87           C
ATOM    947 1HG  ARG A  78       4.514  13.593 -24.039  1.00 52.87           H
ATOM    948 2HG  ARG A  78       5.538  12.516 -24.968  1.00 52.87           H
ATOM    949  CD  ARG A  78       4.235  13.743 -26.173  1.00 52.87           C
ATOM    950 1HD  ARG A  78       4.203  13.080 -27.038  1.00 52.87           H
ATOM    951 2HD  ARG A  78       3.253  14.210 -26.092  1.00 52.87           H
ATOM    952  NE  ARG A  78       5.273  14.779 -26.368  1.00 52.87           N
ATOM    953  HE  ARG A  78       6.095  14.732 -25.802  1.00 52.87           H
ATOM    954  CZ  ARG A  78       5.179  15.778 -27.257  1.00 52.87           C
ATOM    955  NH1 ARG A  78       4.099  15.890 -28.043  1.00 52.87           N
ATOM    956 1HH1 ARG A  78       3.355  15.226 -27.968  1.00 52.87           H
ATOM    957 2HH1 ARG A  78       4.037  16.638 -28.704  1.00 52.87           H
ATOM    958  NH2 ARG A  78       6.182  16.662 -27.349  1.00 52.87           N
ATOM    959 1HH2 ARG A  78       6.128  17.413 -28.007  1.00 52.87           H
ATOM    960 2HH2 ARG A  78       6.984  16.571 -26.759  1.00 52.87           H
ATOM    961  HN  ARG A  78       5.621  10.816 -22.827  1.00 52.87           H
ATOM    962  N   VAL A  79       1.715  10.696 -21.957  1.00 69.47           N
ATOM    963  CA  VAL A  79       0.526   9.969 -21.545  1.00 69.47           C
ATOM    964  C   VAL A  79      -0.490   9.973 -22.689  1.00 69.47           C
ATOM    965  O   VAL A  79      -1.213  10.949 -22.879  1.00 69.47           O
ATOM    966  HA  VAL A  79       0.824   8.940 -21.343  1.00 69.47           H
ATOM    967  CB  VAL A  79      -0.029  10.565 -20.250  1.00 69.47           C
ATOM    968  HB  VAL A  79      -0.348  11.586 -20.461  1.00 69.47           H
ATOM    969  CG1 VAL A  79      -1.252   9.783 -19.766  1.00 69.47           C
ATOM    970 1HG1 VAL A  79      -2.030   9.816 -20.529  1.00 69.47           H
ATOM    971 2HG1 VAL A  79      -0.969   8.746 -19.581  1.00 69.47           H
ATOM    972 3HG1 VAL A  79      -1.626  10.227 -18.845  1.00 69.47           H
ATOM    973  CG2 VAL A  79       1.049  10.623 -19.166  1.00 69.47           C
ATOM    974 1HG2 VAL A  79       1.411   9.616 -18.960  1.00 69.47           H
ATOM    975 2HG2 VAL A  79       1.877  11.244 -19.510  1.00 69.47           H
ATOM    976 3HG2 VAL A  79       0.627  11.051 -18.257  1.00 69.47           H
ATOM    977  HN  VAL A  79       1.973  11.457 -21.361  1.00 69.47           H
ATOM    978  N   LYS A  80      -0.512   8.868 -23.421  1.00 62.75           N
ATOM    979  CA  LYS A  80      -1.341   8.776 -24.611  1.00 62.75           C
ATOM    980  C   LYS A  80      -2.559   7.900 -24.312  1.00 62.75           C
ATOM    981  O   LYS A  80      -3.613   8.066 -24.924  1.00 62.75           O
ATOM    982  HA  LYS A  80      -1.689   9.782 -24.846  1.00 62.75           H
ATOM    983  CB  LYS A  80      -0.514   8.293 -25.804  1.00 62.75           C
ATOM    984 1HB  LYS A  80       0.115   7.456 -25.500  1.00 62.75           H
ATOM    985 2HB  LYS A  80      -1.178   7.925 -26.586  1.00 62.75           H
ATOM    986  CG  LYS A  80       0.360   9.420 -26.358  1.00 62.75           C
ATOM    987 1HG  LYS A  80      -0.270  10.254 -26.668  1.00 62.75           H
ATOM    988 2HG  LYS A  80       1.019   9.793 -25.574  1.00 62.75           H
ATOM    989  CD  LYS A  80       1.194   8.934 -27.545  1.00 62.75           C
ATOM    990 1HD  LYS A  80       1.785   8.068 -27.248  1.00 62.75           H
ATOM    991 2HD  LYS A  80       0.534   8.610 -28.349  1.00 62.75           H
ATOM    992  CE  LYS A  80       2.121  10.040 -28.053  1.00 62.75           C
ATOM    993 1HE  LYS A  80       1.535  10.919 -28.323  1.00 62.75           H
ATOM    994 2HE  LYS A  80       2.803  10.344 -27.259  1.00 62.75           H
ATOM    995  NZ  LYS A  80       2.892   9.572 -29.226  1.00 62.75           N
ATOM    996 1HZ  LYS A  80       3.506  10.314 -29.545  1.00 62.75           H
ATOM    997 2HZ  LYS A  80       3.446   8.764 -28.965  1.00 62.75           H
ATOM    998 3HZ  LYS A  80       2.254   9.318 -29.971  1.00 62.75           H
ATOM    999  HN  LYS A  80       0.021   8.049 -23.213  1.00 62.75           H
ATOM   1000  N   THR A  81      -2.375   6.986 -23.370  1.00 74.56           N
ATOM   1001  CA  THR A  81      -3.395   5.994 -23.080  1.00 74.56           C
ATOM   1002  C   THR A  81      -3.844   6.101 -21.621  1.00 74.56           C
ATOM   1003  O   THR A  81      -3.149   6.692 -20.796  1.00 74.56           O
ATOM   1004  HA  THR A  81      -4.267   6.206 -23.699  1.00 74.56           H
ATOM   1005  CB  THR A  81      -2.834   4.618 -23.443  1.00 74.56           C
ATOM   1006  HB  THR A  81      -3.633   3.881 -23.525  1.00 74.56           H
ATOM   1007  OG1 THR A  81      -1.861   4.362 -22.434  1.00 74.56           O
ATOM   1008  HG1 THR A  81      -1.602   3.396 -22.445  1.00 74.56           H
ATOM   1009  CG2 THR A  81      -2.026   4.640 -24.742  1.00 74.56           C
ATOM   1010 1HG2 THR A  81      -1.187   5.327 -24.637  1.00 74.56           H
ATOM   1011 2HG2 THR A  81      -2.665   4.969 -25.562  1.00 74.56           H
ATOM   1012 3HG2 THR A  81      -1.651   3.638 -24.954  1.00 74.56           H
ATOM   1013  HN  THR A  81      -1.548   6.918 -22.812  1.00 74.56           H
ATOM   1014  N   MET A  82      -5.003   5.521 -21.348  1.00 75.22           N
ATOM   1015  CA  MET A  82      -5.529   5.501 -19.993  1.00 75.22           C
ATOM   1016  C   MET A  82      -4.571   4.779 -19.043  1.00 75.22           C
ATOM   1017  O   MET A  82      -4.396   5.195 -17.899  1.00 75.22           O
ATOM   1018  HA  MET A  82      -5.623   6.547 -19.700  1.00 75.22           H
ATOM   1019  CB  MET A  82      -6.887   4.796 -19.983  1.00 75.22           C
ATOM   1020 1HB  MET A  82      -7.398   4.970 -20.930  1.00 75.22           H
ATOM   1021 2HB  MET A  82      -6.741   3.720 -19.892  1.00 75.22           H
ATOM   1022  CG  MET A  82      -7.756   5.298 -18.828  1.00 75.22           C
ATOM   1023 1HG  MET A  82      -7.294   5.040 -17.875  1.00 75.22           H
ATOM   1024 2HG  MET A  82      -7.829   6.385 -18.862  1.00 75.22           H
ATOM   1025  SD  MET A  82      -9.385   4.575 -18.931  1.00 75.22           S
ATOM   1026  CE  MET A  82     -10.287   5.689 -17.867  1.00 75.22           C
ATOM   1027 1HE  MET A  82      -9.854   5.666 -16.867  1.00 75.22           H
ATOM   1028 2HE  MET A  82     -10.226   6.701 -18.266  1.00 75.22           H
ATOM   1029 3HE  MET A  82     -11.331   5.380 -17.819  1.00 75.22           H
ATOM   1030  HN  MET A  82      -5.578   5.070 -22.031  1.00 75.22           H
ATOM   1031  N   THR A  83      -3.977   3.710 -19.553  1.00 77.47           N
ATOM   1032  CA  THR A  83      -3.044   2.925 -18.763  1.00 77.47           C
ATOM   1033  C   THR A  83      -1.830   3.772 -18.376  1.00 77.47           C
ATOM   1034  O   THR A  83      -1.363   3.711 -17.239  1.00 77.47           O
ATOM   1035  HA  THR A  83      -3.538   2.633 -17.837  1.00 77.47           H
ATOM   1036  CB  THR A  83      -2.681   1.674 -19.566  1.00 77.47           C
ATOM   1037  HB  THR A  83      -1.939   1.904 -20.331  1.00 77.47           H
ATOM   1038  OG1 THR A  83      -3.933   1.196 -20.049  1.00 77.47           O
ATOM   1039  HG1 THR A  83      -4.619   1.238 -19.322  1.00 77.47           H
ATOM   1040  CG2 THR A  83      -2.165   0.539 -18.680  1.00 77.47           C
ATOM   1041 1HG2 THR A  83      -2.934   0.263 -17.958  1.00 77.47           H
ATOM   1042 2HG2 THR A  83      -1.272   0.869 -18.150  1.00 77.47           H
ATOM   1043 3HG2 THR A  83      -1.922  -0.324 -19.299  1.00 77.47           H
ATOM   1044  HN  THR A  83      -4.125   3.380 -20.485  1.00 77.47           H
ATOM   1045  N   ASP A  84      -1.353   4.542 -19.343  1.00 79.30           N
ATOM   1046  CA  ASP A  84      -0.171   5.361 -19.133  1.00 79.30           C
ATOM   1047  C   ASP A  84      -0.428   6.335 -17.981  1.00 79.30           C
ATOM   1048  O   ASP A  84       0.472   6.623 -17.194  1.00 79.30           O
ATOM   1049  HA  ASP A  84       0.631   4.656 -18.911  1.00 79.30           H
ATOM   1050  CB  ASP A  84       0.160   6.182 -20.381  1.00 79.30           C
ATOM   1051 1HB  ASP A  84      -0.676   6.839 -20.620  1.00 79.30           H
ATOM   1052 2HB  ASP A  84       1.021   6.820 -20.184  1.00 79.30           H
ATOM   1053  CG  ASP A  84       0.456   5.270 -21.574  1.00 79.30           C
ATOM   1054  OD1 ASP A  84       1.008   4.176 -21.328  1.00 79.30           O
ATOM   1055  OD2 ASP A  84       0.124   5.688 -22.704  1.00 79.30           O
ATOM   1056  HN  ASP A  84      -1.759   4.612 -20.254  1.00 79.30           H
ATOM   1057  N   MET A  85      -1.661   6.816 -17.919  1.00 84.49           N
ATOM   1058  CA  MET A  85      -2.043   7.766 -16.889  1.00 84.49           C
ATOM   1059  C   MET A  85      -1.981   7.125 -15.501  1.00 84.49           C
ATOM   1060  O   MET A  85      -1.430   7.707 -14.568  1.00 84.49           O
ATOM   1061  HA  MET A  85      -1.318   8.577 -16.954  1.00 84.49           H
ATOM   1062  CB  MET A  85      -3.464   8.267 -17.157  1.00 84.49           C
ATOM   1063 1HB  MET A  85      -3.535   8.639 -18.179  1.00 84.49           H
ATOM   1064 2HB  MET A  85      -4.168   7.439 -17.070  1.00 84.49           H
ATOM   1065  CG  MET A  85      -3.849   9.376 -16.176  1.00 84.49           C
ATOM   1066 1HG  MET A  85      -4.859   9.726 -16.389  1.00 84.49           H
ATOM   1067 2HG  MET A  85      -3.854   8.987 -15.158  1.00 84.49           H
ATOM   1068  SD  MET A  85      -2.694  10.731 -16.304  1.00 84.49           S
ATOM   1069  CE  MET A  85      -3.793  12.023 -16.862  1.00 84.49           C
ATOM   1070 1HE  MET A  85      -4.242  11.732 -17.812  1.00 84.49           H
ATOM   1071 2HE  MET A  85      -4.578  12.178 -16.121  1.00 84.49           H
ATOM   1072 3HE  MET A  85      -3.230  12.947 -16.994  1.00 84.49           H
ATOM   1073  HN  MET A  85      -2.391   6.566 -18.556  1.00 84.49           H
ATOM   1074  N   PHE A  86      -2.554   5.934 -15.409  1.00 88.15           N
ATOM   1075  CA  PHE A  86      -2.611   5.227 -14.140  1.00 88.15           C
ATOM   1076  C   PHE A  86      -1.212   4.808 -13.683  1.00 88.15           C
ATOM   1077  O   PHE A  86      -0.896   4.877 -12.496  1.00 88.15           O
ATOM   1078  HA  PHE A  86      -3.041   5.910 -13.408  1.00 88.15           H
ATOM   1079  CB  PHE A  86      -3.458   3.973 -14.365  1.00 88.15           C
ATOM   1080 1HB  PHE A  86      -3.059   3.425 -15.218  1.00 88.15           H
ATOM   1081 2HB  PHE A  86      -3.363   3.322 -13.495  1.00 88.15           H
ATOM   1082  CG  PHE A  86      -4.941   4.259 -14.609  1.00 88.15           C
ATOM   1083  CD1 PHE A  86      -5.590   5.181 -13.848  1.00 88.15           C
ATOM   1084  HD1 PHE A  86      -5.053   5.716 -13.065  1.00 88.15           H
ATOM   1085  CD2 PHE A  86      -5.611   3.591 -15.586  1.00 88.15           C
ATOM   1086  HD2 PHE A  86      -5.091   2.852 -16.196  1.00 88.15           H
ATOM   1087  CE1 PHE A  86      -6.966   5.447 -14.074  1.00 88.15           C
ATOM   1088  HE1 PHE A  86      -7.486   6.185 -13.465  1.00 88.15           H
ATOM   1089  CE2 PHE A  86      -6.987   3.857 -15.813  1.00 88.15           C
ATOM   1090  HE2 PHE A  86      -7.524   3.322 -16.596  1.00 88.15           H
ATOM   1091  CZ  PHE A  86      -7.636   4.779 -15.052  1.00 88.15           C
ATOM   1092  HZ  PHE A  86      -8.692   4.983 -15.226  1.00 88.15           H
ATOM   1093  HN  PHE A  86      -2.974   5.454 -16.179  1.00 88.15           H
ATOM   1094  N   LEU A  87      -0.411   4.383 -14.649  1.00 83.58           N
ATOM   1095  CA  LEU A  87       0.928   3.903 -14.354  1.00 83.58           C
ATOM   1096  C   LEU A  87       1.779   5.065 -13.837  1.00 83.58           C
ATOM   1097  O   LEU A  87       2.635   4.876 -12.974  1.00 83.58           O
ATOM   1098  HA  LEU A  87       0.841   3.159 -13.562  1.00 83.58           H
ATOM   1099  CB  LEU A  87       1.526   3.198 -15.574  1.00 83.58           C
ATOM   1100 1HB  LEU A  87       1.418   3.855 -16.437  1.00 83.58           H
ATOM   1101 2HB  LEU A  87       2.594   3.066 -15.404  1.00 83.58           H
ATOM   1102  CG  LEU A  87       0.921   1.837 -15.925  1.00 83.58           C
ATOM   1103  HG  LEU A  87      -0.151   1.968 -16.071  1.00 83.58           H
ATOM   1104  CD1 LEU A  87       1.495   1.305 -17.239  1.00 83.58           C
ATOM   1105 1HD1 LEU A  87       1.270   2.005 -18.044  1.00 83.58           H
ATOM   1106 2HD1 LEU A  87       2.575   1.194 -17.145  1.00 83.58           H
ATOM   1107 3HD1 LEU A  87       1.048   0.337 -17.465  1.00 83.58           H
ATOM   1108  CD2 LEU A  87       1.103   0.843 -14.776  1.00 83.58           C
ATOM   1109 1HD2 LEU A  87       2.166   0.712 -14.574  1.00 83.58           H
ATOM   1110 2HD2 LEU A  87       0.608   1.226 -13.883  1.00 83.58           H
ATOM   1111 3HD2 LEU A  87       0.664  -0.115 -15.052  1.00 83.58           H
ATOM   1112  HN  LEU A  87      -0.664   4.363 -15.617  1.00 83.58           H
ATOM   1113  N   LEU A  88       1.514   6.241 -14.387  1.00 88.32           N
ATOM   1114  CA  LEU A  88       2.222   7.439 -13.969  1.00 88.32           C
ATOM   1115  C   LEU A  88       1.856   7.763 -12.519  1.00 88.32           C
ATOM   1116  O   LEU A  88       2.735   7.986 -11.688  1.00 88.32           O
ATOM   1117  HA  LEU A  88       3.289   7.220 -14.015  1.00 88.32           H
ATOM   1118  CB  LEU A  88       1.953   8.588 -14.943  1.00 88.32           C
ATOM   1119 1HB  LEU A  88       2.329   8.301 -15.925  1.00 88.32           H
ATOM   1120 2HB  LEU A  88       0.874   8.712 -15.038  1.00 88.32           H
ATOM   1121  CG  LEU A  88       2.563   9.940 -14.570  1.00 88.32           C
ATOM   1122  HG  LEU A  88       2.202  10.216 -13.579  1.00 88.32           H
ATOM   1123  CD1 LEU A  88       4.088   9.850 -14.486  1.00 88.32           C
ATOM   1124 1HD1 LEU A  88       4.368   9.119 -13.728  1.00 88.32           H
ATOM   1125 2HD1 LEU A  88       4.487   9.541 -15.453  1.00 88.32           H
ATOM   1126 3HD1 LEU A  88       4.496  10.825 -14.220  1.00 88.32           H
ATOM   1127  CD2 LEU A  88       2.105  11.034 -15.537  1.00 88.32           C
ATOM   1128 1HD2 LEU A  88       2.418  10.777 -16.550  1.00 88.32           H
ATOM   1129 2HD2 LEU A  88       1.019  11.118 -15.502  1.00 88.32           H
ATOM   1130 3HD2 LEU A  88       2.554  11.985 -15.249  1.00 88.32           H
ATOM   1131  HN  LEU A  88       0.831   6.382 -15.103  1.00 88.32           H
ATOM   1132  N   ASN A  89       0.557   7.780 -12.260  1.00 90.07           N
ATOM   1133  CA  ASN A  89       0.061   8.141 -10.943  1.00 90.07           C
ATOM   1134  C   ASN A  89       0.502   7.084  -9.929  1.00 90.07           C
ATOM   1135  O   ASN A  89       0.738   7.397  -8.763  1.00 90.07           O
ATOM   1136  HA  ASN A  89       0.489   9.122 -10.735  1.00 90.07           H
ATOM   1137  CB  ASN A  89      -1.468   8.203 -10.928  1.00 90.07           C
ATOM   1138 1HB  ASN A  89      -1.874   7.374 -11.507  1.00 90.07           H
ATOM   1139 2HB  ASN A  89      -1.830   8.086  -9.906  1.00 90.07           H
ATOM   1140  CG  ASN A  89      -1.969   9.529 -11.503  1.00 90.07           C
ATOM   1141  OD1 ASN A  89      -2.139  10.514 -10.804  1.00 90.07           O
ATOM   1142  ND2 ASN A  89      -2.194   9.499 -12.814  1.00 90.07           N
ATOM   1143 1HD2 ASN A  89      -2.033   8.658 -13.330  1.00 90.07           H
ATOM   1144 2HD2 ASN A  89      -2.524  10.319 -13.283  1.00 90.07           H
ATOM   1145  HN  ASN A  89      -0.150   7.552 -12.930  1.00 90.07           H
ATOM   1146  N   LEU A  90       0.599   5.853 -10.410  1.00 88.03           N
ATOM   1147  CA  LEU A  90       1.040   4.754  -9.568  1.00 88.03           C
ATOM   1148  C   LEU A  90       2.475   5.015  -9.105  1.00 88.03           C
ATOM   1149  O   LEU A  90       2.795   4.830  -7.932  1.00 88.03           O
ATOM   1150  HA  LEU A  90       0.392   4.733  -8.692  1.00 88.03           H
ATOM   1151  CB  LEU A  90       0.862   3.418 -10.294  1.00 88.03           C
ATOM   1152 1HB  LEU A  90      -0.184   3.322 -10.585  1.00 88.03           H
ATOM   1153 2HB  LEU A  90       1.447   3.446 -11.213  1.00 88.03           H
ATOM   1154  CG  LEU A  90       1.260   2.169  -9.507  1.00 88.03           C
ATOM   1155  HG  LEU A  90       2.293   2.286  -9.179  1.00 88.03           H
ATOM   1156  CD1 LEU A  90       0.401   2.015  -8.250  1.00 88.03           C
ATOM   1157 1HD1 LEU A  90       0.534   2.888  -7.611  1.00 88.03           H
ATOM   1158 2HD1 LEU A  90      -0.648   1.930  -8.535  1.00 88.03           H
ATOM   1159 3HD1 LEU A  90       0.705   1.119  -7.709  1.00 88.03           H
ATOM   1160  CD2 LEU A  90       1.207   0.922 -10.393  1.00 88.03           C
ATOM   1161 1HD2 LEU A  90       0.194   0.789 -10.772  1.00 88.03           H
ATOM   1162 2HD2 LEU A  90       1.895   1.042 -11.230  1.00 88.03           H
ATOM   1163 3HD2 LEU A  90       1.495   0.048  -9.808  1.00 88.03           H
ATOM   1164  HN  LEU A  90       0.384   5.603 -11.354  1.00 88.03           H
ATOM   1165  N   ALA A  91       3.299   5.441 -10.050  1.00 92.04           N
ATOM   1166  CA  ALA A  91       4.702   5.691  -9.763  1.00 92.04           C
ATOM   1167  C   ALA A  91       4.816   6.851  -8.772  1.00 92.04           C
ATOM   1168  O   ALA A  91       5.678   6.839  -7.894  1.00 92.04           O
ATOM   1169  HA  ALA A  91       5.112   4.791  -9.305  1.00 92.04           H
ATOM   1170  CB  ALA A  91       5.450   5.964 -11.069  1.00 92.04           C
ATOM   1171 1HB  ALA A  91       5.362   5.098 -11.726  1.00 92.04           H
ATOM   1172 2HB  ALA A  91       5.019   6.837 -11.559  1.00 92.04           H
ATOM   1173 3HB  ALA A  91       6.502   6.151 -10.853  1.00 92.04           H
ATOM   1174  HN  ALA A  91       3.024   5.615 -10.996  1.00 92.04           H
ATOM   1175  N   ILE A  92       3.934   7.824  -8.945  1.00 91.21           N
ATOM   1176  CA  ILE A  92       3.908   8.976  -8.060  1.00 91.21           C
ATOM   1177  C   ILE A  92       3.535   8.521  -6.648  1.00 91.21           C
ATOM   1178  O   ILE A  92       4.159   8.936  -5.672  1.00 91.21           O
ATOM   1179  HA  ILE A  92       4.916   9.391  -8.034  1.00 91.21           H
ATOM   1180  CB  ILE A  92       2.986  10.061  -8.620  1.00 91.21           C
ATOM   1181  HB  ILE A  92       2.030   9.602  -8.869  1.00 91.21           H
ATOM   1182  CG1 ILE A  92       3.555  10.650  -9.912  1.00 91.21           C
ATOM   1183 1HG1 ILE A  92       4.422  11.269  -9.683  1.00 91.21           H
ATOM   1184 2HG1 ILE A  92       3.900   9.846 -10.562  1.00 91.21           H
ATOM   1185  CG2 ILE A  92       2.709  11.141  -7.571  1.00 91.21           C
ATOM   1186 1HG2 ILE A  92       2.230  10.689  -6.703  1.00 91.21           H
ATOM   1187 2HG2 ILE A  92       3.649  11.602  -7.268  1.00 91.21           H
ATOM   1188 3HG2 ILE A  92       2.052  11.899  -7.996  1.00 91.21           H
ATOM   1189  CD1 ILE A  92       2.503  11.487 -10.643  1.00 91.21           C
ATOM   1190 1HD1 ILE A  92       1.647  10.859 -10.891  1.00 91.21           H
ATOM   1191 2HD1 ILE A  92       2.178  12.305  -9.999  1.00 91.21           H
ATOM   1192 3HD1 ILE A  92       2.933  11.894 -11.558  1.00 91.21           H
ATOM   1193  HN  ILE A  92       3.248   7.834  -9.672  1.00 91.21           H
ATOM   1194  N   ALA A  93       2.519   7.674  -6.583  1.00 92.75           N
ATOM   1195  CA  ALA A  93       2.007   7.215  -5.303  1.00 92.75           C
ATOM   1196  C   ALA A  93       3.104   6.444  -4.566  1.00 92.75           C
ATOM   1197  O   ALA A  93       3.334   6.667  -3.379  1.00 92.75           O
ATOM   1198  HA  ALA A  93       1.738   8.096  -4.718  1.00 92.75           H
ATOM   1199  CB  ALA A  93       0.751   6.371  -5.527  1.00 92.75           C
ATOM   1200 1HB  ALA A  93      -0.008   6.974  -6.027  1.00 92.75           H
ATOM   1201 2HB  ALA A  93       0.998   5.510  -6.149  1.00 92.75           H
ATOM   1202 3HB  ALA A  93       0.367   6.028  -4.567  1.00 92.75           H
ATOM   1203  HN  ALA A  93       2.048   7.302  -7.383  1.00 92.75           H
ATOM   1204  N   ASP A  94       3.751   5.551  -5.301  1.00 89.66           N
ATOM   1205  CA  ASP A  94       4.798   4.725  -4.726  1.00 89.66           C
ATOM   1206  C   ASP A  94       5.908   5.624  -4.177  1.00 89.66           C
ATOM   1207  O   ASP A  94       6.434   5.376  -3.094  1.00 89.66           O
ATOM   1208  HA  ASP A  94       4.307   4.145  -3.944  1.00 89.66           H
ATOM   1209  CB  ASP A  94       5.414   3.803  -5.780  1.00 89.66           C
ATOM   1210 1HB  ASP A  94       5.562   4.354  -6.708  1.00 89.66           H
ATOM   1211 2HB  ASP A  94       6.397   3.470  -5.447  1.00 89.66           H
ATOM   1212  CG  ASP A  94       4.518   2.589  -6.037  1.00 89.66           C
ATOM   1213  OD1 ASP A  94       3.793   2.208  -5.093  1.00 89.66           O
ATOM   1214  OD2 ASP A  94       4.579   2.070  -7.172  1.00 89.66           O
ATOM   1215  HN  ASP A  94       3.570   5.389  -6.272  1.00 89.66           H
ATOM   1216  N   LEU A  95       6.230   6.650  -4.951  1.00 90.70           N
ATOM   1217  CA  LEU A  95       7.318   7.544  -4.593  1.00 90.70           C
ATOM   1218  C   LEU A  95       6.981   8.252  -3.279  1.00 90.70           C
ATOM   1219  O   LEU A  95       7.834   8.383  -2.403  1.00 90.70           O
ATOM   1220  HA  LEU A  95       8.206   6.932  -4.437  1.00 90.70           H
ATOM   1221  CB  LEU A  95       7.626   8.502  -5.746  1.00 90.70           C
ATOM   1222 1HB  LEU A  95       7.751   7.916  -6.656  1.00 90.70           H
ATOM   1223 2HB  LEU A  95       6.760   9.146  -5.898  1.00 90.70           H
ATOM   1224  CG  LEU A  95       8.861   9.388  -5.571  1.00 90.70           C
ATOM   1225  HG  LEU A  95       8.779   9.902  -4.613  1.00 90.70           H
ATOM   1226  CD1 LEU A  95      10.138   8.547  -5.524  1.00 90.70           C
ATOM   1227 1HD1 LEU A  95      10.084   7.851  -4.686  1.00 90.70           H
ATOM   1228 2HD1 LEU A  95      10.238   7.987  -6.454  1.00 90.70           H
ATOM   1229 3HD1 LEU A  95      11.000   9.201  -5.399  1.00 90.70           H
ATOM   1230  CD2 LEU A  95       8.923  10.464  -6.657  1.00 90.70           C
ATOM   1231 1HD2 LEU A  95       8.970   9.989  -7.637  1.00 90.70           H
ATOM   1232 2HD2 LEU A  95       8.032  11.090  -6.599  1.00 90.70           H
ATOM   1233 3HD2 LEU A  95       9.810  11.080  -6.508  1.00 90.70           H
ATOM   1234  HN  LEU A  95       5.763   6.874  -5.807  1.00 90.70           H
ATOM   1235  N   LEU A  96       5.734   8.690  -3.184  1.00 87.46           N
ATOM   1236  CA  LEU A  96       5.283   9.414  -2.008  1.00 87.46           C
ATOM   1237  C   LEU A  96       5.413   8.513  -0.778  1.00 87.46           C
ATOM   1238  O   LEU A  96       5.808   8.972   0.293  1.00 87.46           O
ATOM   1239  HA  LEU A  96       5.945  10.271  -1.879  1.00 87.46           H
ATOM   1240  CB  LEU A  96       3.871   9.961  -2.224  1.00 87.46           C
ATOM   1241 1HB  LEU A  96       3.244   9.153  -2.601  1.00 87.46           H
ATOM   1242 2HB  LEU A  96       3.464  10.255  -1.256  1.00 87.46           H
ATOM   1243  CG  LEU A  96       3.751  11.151  -3.178  1.00 87.46           C
ATOM   1244  HG  LEU A  96       4.215  10.877  -4.125  1.00 87.46           H
ATOM   1245  CD1 LEU A  96       2.284  11.473  -3.471  1.00 87.46           C
ATOM   1246 1HD1 LEU A  96       1.806  10.607  -3.929  1.00 87.46           H
ATOM   1247 2HD1 LEU A  96       1.773  11.719  -2.540  1.00 87.46           H
ATOM   1248 3HD1 LEU A  96       2.227  12.323  -4.151  1.00 87.46           H
ATOM   1249  CD2 LEU A  96       4.508  12.366  -2.638  1.00 87.46           C
ATOM   1250 1HD2 LEU A  96       4.094  12.651  -1.670  1.00 87.46           H
ATOM   1251 2HD2 LEU A  96       5.562  12.115  -2.522  1.00 87.46           H
ATOM   1252 3HD2 LEU A  96       4.406  13.197  -3.335  1.00 87.46           H
ATOM   1253  HN  LEU A  96       5.039   8.557  -3.890  1.00 87.46           H
ATOM   1254  N   PHE A  97       5.073   7.248  -0.973  1.00 89.61           N
ATOM   1255  CA  PHE A  97       5.172   6.272   0.099  1.00 89.61           C
ATOM   1256  C   PHE A  97       6.622   6.112   0.562  1.00 89.61           C
ATOM   1257  O   PHE A  97       6.901   6.127   1.760  1.00 89.61           O
ATOM   1258  HA  PHE A  97       4.567   6.640   0.928  1.00 89.61           H
ATOM   1259  CB  PHE A  97       4.678   4.938  -0.462  1.00 89.61           C
ATOM   1260 1HB  PHE A  97       3.595   4.981  -0.572  1.00 89.61           H
ATOM   1261 2HB  PHE A  97       5.095   4.799  -1.460  1.00 89.61           H
ATOM   1262  CG  PHE A  97       5.042   3.727   0.400  1.00 89.61           C
ATOM   1263  CD1 PHE A  97       5.955   2.824  -0.047  1.00 89.61           C
ATOM   1264  HD1 PHE A  97       6.428   2.962  -1.020  1.00 89.61           H
ATOM   1265  CD2 PHE A  97       4.451   3.554   1.613  1.00 89.61           C
ATOM   1266  HD2 PHE A  97       3.719   4.278   1.971  1.00 89.61           H
ATOM   1267  CE1 PHE A  97       6.292   1.700   0.753  1.00 89.61           C
ATOM   1268  HE1 PHE A  97       7.024   0.976   0.394  1.00 89.61           H
ATOM   1269  CE2 PHE A  97       4.789   2.430   2.412  1.00 89.61           C
ATOM   1270  HE2 PHE A  97       4.316   2.292   3.385  1.00 89.61           H
ATOM   1271  CZ  PHE A  97       5.702   1.527   1.966  1.00 89.61           C
ATOM   1272  HZ  PHE A  97       5.961   0.664   2.580  1.00 89.61           H
ATOM   1273  HN  PHE A  97       4.735   6.887  -1.842  1.00 89.61           H
ATOM   1274  N   LEU A  98       7.507   5.962  -0.413  1.00 92.57           N
ATOM   1275  CA  LEU A  98       8.889   5.617  -0.123  1.00 92.57           C
ATOM   1276  C   LEU A  98       9.512   6.714   0.743  1.00 92.57           C
ATOM   1277  O   LEU A  98      10.355   6.434   1.594  1.00 92.57           O
ATOM   1278  HA  LEU A  98       8.881   4.689   0.448  1.00 92.57           H
ATOM   1279  CB  LEU A  98       9.657   5.346  -1.418  1.00 92.57           C
ATOM   1280 1HB  LEU A  98       9.516   6.196  -2.085  1.00 92.57           H
ATOM   1281 2HB  LEU A  98      10.720   5.297  -1.183  1.00 92.57           H
ATOM   1282  CG  LEU A  98       9.270   4.072  -2.172  1.00 92.57           C
ATOM   1283  HG  LEU A  98       8.182   4.009  -2.201  1.00 92.57           H
ATOM   1284  CD1 LEU A  98       9.758   4.124  -3.621  1.00 92.57           C
ATOM   1285 1HD1 LEU A  98       9.309   4.979  -4.126  1.00 92.57           H
ATOM   1286 2HD1 LEU A  98      10.844   4.223  -3.636  1.00 92.57           H
ATOM   1287 3HD1 LEU A  98       9.471   3.206  -4.135  1.00 92.57           H
ATOM   1288  CD2 LEU A  98       9.776   2.827  -1.441  1.00 92.57           C
ATOM   1289 1HD2 LEU A  98      10.862   2.869  -1.360  1.00 92.57           H
ATOM   1290 2HD2 LEU A  98       9.339   2.789  -0.444  1.00 92.57           H
ATOM   1291 3HD2 LEU A  98       9.488   1.936  -1.999  1.00 92.57           H
ATOM   1292  HN  LEU A  98       7.294   6.071  -1.384  1.00 92.57           H
ATOM   1293  N   VAL A  99       9.073   7.939   0.497  1.00 89.74           N
ATOM   1294  CA  VAL A  99       9.622   9.086   1.200  1.00 89.74           C
ATOM   1295  C   VAL A  99       9.347   8.941   2.698  1.00 89.74           C
ATOM   1296  O   VAL A  99      10.016   9.566   3.520  1.00 89.74           O
ATOM   1297  HA  VAL A  99      10.700   9.086   1.040  1.00 89.74           H
ATOM   1298  CB  VAL A  99       9.056  10.381   0.612  1.00 89.74           C
ATOM   1299  HB  VAL A  99       7.969  10.301   0.610  1.00 89.74           H
ATOM   1300  CG1 VAL A  99       9.437  11.587   1.473  1.00 89.74           C
ATOM   1301 1HG1 VAL A  99       9.038  11.456   2.479  1.00 89.74           H
ATOM   1302 2HG1 VAL A  99      10.523  11.670   1.521  1.00 89.74           H
ATOM   1303 3HG1 VAL A  99       9.022  12.493   1.032  1.00 89.74           H
ATOM   1304  CG2 VAL A  99       9.516  10.572  -0.835  1.00 89.74           C
ATOM   1305 1HG2 VAL A  99      10.604  10.620  -0.867  1.00 89.74           H
ATOM   1306 2HG2 VAL A  99       9.171   9.733  -1.440  1.00 89.74           H
ATOM   1307 3HG2 VAL A  99       9.099  11.499  -1.228  1.00 89.74           H
ATOM   1308  HN  VAL A  99       8.357   8.154  -0.167  1.00 89.74           H
ATOM   1309  N   THR A 100       8.361   8.111   3.009  1.00 89.06           N
ATOM   1310  CA  THR A 100       7.961   7.908   4.391  1.00 89.06           C
ATOM   1311  C   THR A 100       8.880   6.890   5.068  1.00 89.06           C
ATOM   1312  O   THR A 100       9.018   6.890   6.290  1.00 89.06           O
ATOM   1313  HA  THR A 100       8.079   8.851   4.925  1.00 89.06           H
ATOM   1314  CB  THR A 100       6.487   7.498   4.401  1.00 89.06           C
ATOM   1315  HB  THR A 100       6.063   7.595   5.400  1.00 89.06           H
ATOM   1316  OG1 THR A 100       6.490   6.179   3.860  1.00 89.06           O
ATOM   1317  HG1 THR A 100       6.458   6.219   2.861  1.00 89.06           H
ATOM   1318  CG2 THR A 100       5.647   8.305   3.408  1.00 89.06           C
ATOM   1319 1HG2 THR A 100       6.031   8.153   2.400  1.00 89.06           H
ATOM   1320 2HG2 THR A 100       5.703   9.363   3.663  1.00 89.06           H
ATOM   1321 3HG2 THR A 100       4.610   7.973   3.456  1.00 89.06           H
ATOM   1322  HN  THR A 100       7.841   7.584   2.336  1.00 89.06           H
ATOM   1323  N   LEU A 101       9.485   6.047   4.244  1.00 91.26           N
ATOM   1324  CA  LEU A 101      10.184   4.878   4.751  1.00 91.26           C
ATOM   1325  C   LEU A 101      11.356   5.328   5.625  1.00 91.26           C
ATOM   1326  O   LEU A 101      11.617   4.738   6.672  1.00 91.26           O
ATOM   1327  HA  LEU A 101       9.482   4.322   5.373  1.00 91.26           H
ATOM   1328  CB  LEU A 101      10.593   3.958   3.599  1.00 91.26           C
ATOM   1329 1HB  LEU A 101      11.088   4.560   2.837  1.00 91.26           H
ATOM   1330 2HB  LEU A 101      11.331   3.247   3.972  1.00 91.26           H
ATOM   1331  CG  LEU A 101       9.461   3.173   2.932  1.00 91.26           C
ATOM   1332  HG  LEU A 101       8.774   3.885   2.476  1.00 91.26           H
ATOM   1333  CD1 LEU A 101       9.999   2.281   1.811  1.00 91.26           C
ATOM   1334 1HD1 LEU A 101      10.486   2.899   1.057  1.00 91.26           H
ATOM   1335 2HD1 LEU A 101      10.719   1.574   2.223  1.00 91.26           H
ATOM   1336 3HD1 LEU A 101       9.174   1.734   1.355  1.00 91.26           H
ATOM   1337  CD2 LEU A 101       8.664   2.375   3.967  1.00 91.26           C
ATOM   1338 1HD2 LEU A 101       9.326   1.673   4.473  1.00 91.26           H
ATOM   1339 2HD2 LEU A 101       8.232   3.059   4.698  1.00 91.26           H
ATOM   1340 3HD2 LEU A 101       7.866   1.827   3.466  1.00 91.26           H
ATOM   1341  HN  LEU A 101       9.503   6.152   3.250  1.00 91.26           H
ATOM   1342  N   PRO A 102      12.081   6.377   5.213  1.00 93.21           N
ATOM   1343  CA  PRO A 102      13.238   6.843   5.981  1.00 93.21           C
ATOM   1344  C   PRO A 102      12.896   7.104   7.439  1.00 93.21           C
ATOM   1345  O   PRO A 102      13.661   6.748   8.333  1.00 93.21           O
ATOM   1346  HA  PRO A 102      14.008   6.071   6.003  1.00 93.21           H
ATOM   1347  CB  PRO A 102      13.661   8.124   5.259  1.00 93.21           C
ATOM   1348 1HB  PRO A 102      13.186   9.004   5.692  1.00 93.21           H
ATOM   1349 2HB  PRO A 102      14.738   8.282   5.320  1.00 93.21           H
ATOM   1350  CG  PRO A 102      13.206   7.886   3.824  1.00 93.21           C
ATOM   1351 1HG  PRO A 102      13.112   8.820   3.270  1.00 93.21           H
ATOM   1352 2HG  PRO A 102      13.916   7.272   3.271  1.00 93.21           H
ATOM   1353  CD  PRO A 102      11.867   7.191   4.003  1.00 93.21           C
ATOM   1354 1HD  PRO A 102      11.055   7.906   4.140  1.00 93.21           H
ATOM   1355 2HD  PRO A 102      11.608   6.582   3.137  1.00 93.21           H
ATOM   1356  N   PHE A 103      11.743   7.725   7.641  1.00 91.27           N
ATOM   1357  CA  PHE A 103      11.319   8.100   8.979  1.00 91.27           C
ATOM   1358  C   PHE A 103      11.018   6.862   9.826  1.00 91.27           C
ATOM   1359  O   PHE A 103      11.374   6.808  11.002  1.00 91.27           O
ATOM   1360  HA  PHE A 103      12.138   8.658   9.433  1.00 91.27           H
ATOM   1361  CB  PHE A 103      10.039   8.924   8.829  1.00 91.27           C
ATOM   1362 1HB  PHE A 103       9.305   8.339   8.276  1.00 91.27           H
ATOM   1363 2HB  PHE A 103       9.620   9.109   9.817  1.00 91.27           H
ATOM   1364  CG  PHE A 103      10.242  10.264   8.118  1.00 91.27           C
ATOM   1365  CD1 PHE A 103      10.601  11.365   8.831  1.00 91.27           C
ATOM   1366  HD1 PHE A 103      10.744  11.293   9.909  1.00 91.27           H
ATOM   1367  CD2 PHE A 103      10.063  10.354   6.772  1.00 91.27           C
ATOM   1368  HD2 PHE A 103       9.775   9.471   6.201  1.00 91.27           H
ATOM   1369  CE1 PHE A 103      10.789  12.608   8.171  1.00 91.27           C
ATOM   1370  HE1 PHE A 103      11.076  13.490   8.743  1.00 91.27           H
ATOM   1371  CE2 PHE A 103      10.251  11.597   6.113  1.00 91.27           C
ATOM   1372  HE2 PHE A 103      10.108  11.669   5.034  1.00 91.27           H
ATOM   1373  CZ  PHE A 103      10.610  12.698   6.826  1.00 91.27           C
ATOM   1374  HZ  PHE A 103      10.754  13.652   6.319  1.00 91.27           H
ATOM   1375  HN  PHE A 103      11.105   7.970   6.911  1.00 91.27           H
ATOM   1376  N   TRP A 104      10.365   5.897   9.195  1.00 85.64           N
ATOM   1377  CA  TRP A 104       9.981   4.678   9.886  1.00 85.64           C
ATOM   1378  C   TRP A 104      11.257   3.904  10.224  1.00 85.64           C
ATOM   1379  O   TRP A 104      11.324   3.229  11.250  1.00 85.64           O
ATOM   1380  HA  TRP A 104       9.463   4.962  10.802  1.00 85.64           H
ATOM   1381  CB  TRP A 104       8.992   3.863   9.050  1.00 85.64           C
ATOM   1382 1HB  TRP A 104       9.408   3.715   8.054  1.00 85.64           H
ATOM   1383 2HB  TRP A 104       8.881   2.875   9.498  1.00 85.64           H
ATOM   1384  CG  TRP A 104       7.610   4.506   8.919  1.00 85.64           C
ATOM   1385  CD1 TRP A 104       7.012   4.958   7.808  1.00 85.64           C
ATOM   1386  HD1 TRP A 104       7.457   4.922   6.814  1.00 85.64           H
ATOM   1387  CD2 TRP A 104       6.671   4.751   9.987  1.00 85.64           C
ATOM   1388  NE1 TRP A 104       5.762   5.475   8.081  1.00 85.64           N
ATOM   1389  HE1 TRP A 104       5.127   5.870   7.417  1.00 85.64           H
ATOM   1390  CE2 TRP A 104       5.548   5.345   9.448  1.00 85.64           C
ATOM   1391  CE3 TRP A 104       6.767   4.480  11.363  1.00 85.64           C
ATOM   1392  HE3 TRP A 104       7.642   4.011  11.813  1.00 85.64           H
ATOM   1393  CZ2 TRP A 104       4.436   5.718  10.213  1.00 85.64           C
ATOM   1394  HZ2 TRP A 104       3.560   6.186   9.763  1.00 85.64           H
ATOM   1395  CZ3 TRP A 104       5.648   4.859  12.114  1.00 85.64           C
ATOM   1396  HZ3 TRP A 104       5.670   4.671  13.187  1.00 85.64           H
ATOM   1397  CH2 TRP A 104       4.510   5.458  11.586  1.00 85.64           C
ATOM   1398  HH2 TRP A 104       3.678   5.724  12.239  1.00 85.64           H
ATOM   1399  HN  TRP A 104      10.099   5.939   8.232  1.00 85.64           H
ATOM   1400  N   ALA A 105      12.238   4.029   9.343  1.00 93.13           N
ATOM   1401  CA  ALA A 105      13.503   3.340   9.529  1.00 93.13           C
ATOM   1402  C   ALA A 105      14.174   3.851  10.806  1.00 93.13           C
ATOM   1403  O   ALA A 105      14.649   3.061  11.620  1.00 93.13           O
ATOM   1404  HA  ALA A 105      13.289   2.277   9.641  1.00 93.13           H
ATOM   1405  CB  ALA A 105      14.380   3.539   8.291  1.00 93.13           C
ATOM   1406 1HB  ALA A 105      13.871   3.133   7.416  1.00 93.13           H
ATOM   1407 2HB  ALA A 105      14.564   4.603   8.143  1.00 93.13           H
ATOM   1408 3HB  ALA A 105      15.329   3.022   8.431  1.00 93.13           H
ATOM   1409  HN  ALA A 105      12.178   4.587   8.515  1.00 93.13           H
ATOM   1410  N   ILE A 106      14.190   5.169  10.941  1.00 89.64           N
ATOM   1411  CA  ILE A 106      14.815   5.795  12.094  1.00 89.64           C
ATOM   1412  C   ILE A 106      14.030   5.429  13.355  1.00 89.64           C
ATOM   1413  O   ILE A 106      14.619   5.099  14.383  1.00 89.64           O
ATOM   1414  HA  ILE A 106      15.821   5.385  12.183  1.00 89.64           H
ATOM   1415  CB  ILE A 106      14.958   7.302  11.873  1.00 89.64           C
ATOM   1416  HB  ILE A 106      13.993   7.692  11.548  1.00 89.64           H
ATOM   1417  CG1 ILE A 106      15.965   7.601  10.761  1.00 89.64           C
ATOM   1418 1HG1 ILE A 106      16.978   7.439  11.130  1.00 89.64           H
ATOM   1419 2HG1 ILE A 106      15.813   6.908   9.933  1.00 89.64           H
ATOM   1420  CG2 ILE A 106      15.316   8.016  13.178  1.00 89.64           C
ATOM   1421 1HG2 ILE A 106      14.532   7.843  13.915  1.00 89.64           H
ATOM   1422 2HG2 ILE A 106      16.262   7.627  13.557  1.00 89.64           H
ATOM   1423 3HG2 ILE A 106      15.412   9.086  12.993  1.00 89.64           H
ATOM   1424  CD1 ILE A 106      15.821   9.040  10.263  1.00 89.64           C
ATOM   1425 1HD1 ILE A 106      14.814   9.191   9.873  1.00 89.64           H
ATOM   1426 2HD1 ILE A 106      15.997   9.730  11.089  1.00 89.64           H
ATOM   1427 3HD1 ILE A 106      16.548   9.226   9.473  1.00 89.64           H
ATOM   1428  HN  ILE A 106      13.788   5.804  10.282  1.00 89.64           H
ATOM   1429  N   ALA A 107      12.713   5.502  13.236  1.00 91.10           N
ATOM   1430  CA  ALA A 107      11.844   5.268  14.377  1.00 91.10           C
ATOM   1431  C   ALA A 107      12.034   3.834  14.872  1.00 91.10           C
ATOM   1432  O   ALA A 107      12.025   3.583  16.077  1.00 91.10           O
ATOM   1433  HA  ALA A 107      12.140   5.959  15.166  1.00 91.10           H
ATOM   1434  CB  ALA A 107      10.394   5.562  13.983  1.00 91.10           C
ATOM   1435 1HB  ALA A 107      10.307   6.601  13.666  1.00 91.10           H
ATOM   1436 2HB  ALA A 107      10.101   4.906  13.163  1.00 91.10           H
ATOM   1437 3HB  ALA A 107       9.743   5.387  14.839  1.00 91.10           H
ATOM   1438  HN  ALA A 107      12.240   5.714  12.381  1.00 91.10           H
ATOM   1439  N   ALA A 108      12.202   2.929  13.919  1.00 90.22           N
ATOM   1440  CA  ALA A 108      12.332   1.518  14.240  1.00 90.22           C
ATOM   1441  C   ALA A 108      13.707   1.267  14.864  1.00 90.22           C
ATOM   1442  O   ALA A 108      13.869   0.351  15.670  1.00 90.22           O
ATOM   1443  HA  ALA A 108      11.561   1.271  14.970  1.00 90.22           H
ATOM   1444  CB  ALA A 108      12.104   0.684  12.979  1.00 90.22           C
ATOM   1445 1HB  ALA A 108      11.103   0.877  12.592  1.00 90.22           H
ATOM   1446 2HB  ALA A 108      12.843   0.954  12.225  1.00 90.22           H
ATOM   1447 3HB  ALA A 108      12.202  -0.375  13.220  1.00 90.22           H
ATOM   1448  HN  ALA A 108      12.248   3.146  12.944  1.00 90.22           H
ATOM   1449  N   ALA A 109      14.661   2.097  14.469  1.00 88.78           N
ATOM   1450  CA  ALA A 109      16.038   1.912  14.897  1.00 88.78           C
ATOM   1451  C   ALA A 109      16.160   2.275  16.378  1.00 88.78           C
ATOM   1452  O   ALA A 109      16.939   1.664  17.108  1.00 88.78           O
ATOM   1453  HA  ALA A 109      16.286   0.858  14.768  1.00 88.78           H
ATOM   1454  CB  ALA A 109      16.964   2.749  14.012  1.00 88.78           C
ATOM   1455 1HB  ALA A 109      16.860   2.432  12.975  1.00 88.78           H
ATOM   1456 2HB  ALA A 109      16.695   3.802  14.099  1.00 88.78           H
ATOM   1457 3HB  ALA A 109      17.996   2.610  14.333  1.00 88.78           H
ATOM   1458  HN  ALA A 109      14.507   2.882  13.869  1.00 88.78           H
ATOM   1459  N   ASP A 110      15.380   3.269  16.777  1.00 79.75           N
ATOM   1460  CA  ASP A 110      15.519   3.842  18.105  1.00 79.75           C
ATOM   1461  C   ASP A 110      14.152   4.326  18.593  1.00 79.75           C
ATOM   1462  O   ASP A 110      13.396   3.562  19.189  1.00 79.75           O
ATOM   1463  HA  ASP A 110      15.922   3.040  18.723  1.00 79.75           H
ATOM   1464  CB  ASP A 110      16.468   5.042  18.090  1.00 79.75           C
ATOM   1465 1HB  ASP A 110      17.406   4.763  17.610  1.00 79.75           H
ATOM   1466 2HB  ASP A 110      16.033   5.846  17.496  1.00 79.75           H
ATOM   1467  CG  ASP A 110      16.743   5.541  19.510  1.00 79.75           C
ATOM   1468  OD1 ASP A 110      16.372   4.808  20.451  1.00 79.75           O
ATOM   1469  OD2 ASP A 110      17.320   6.645  19.621  1.00 79.75           O
ATOM   1470  HN  ASP A 110      14.665   3.680  16.212  1.00 79.75           H
ATOM   1471  N   GLN A 111      13.877   5.593  18.320  1.00 82.07           N
ATOM   1472  CA  GLN A 111      12.626   6.196  18.748  1.00 82.07           C
ATOM   1473  C   GLN A 111      12.209   7.300  17.775  1.00 82.07           C
ATOM   1474  O   GLN A 111      12.980   7.684  16.898  1.00 82.07           O
ATOM   1475  HA  GLN A 111      11.894   5.389  18.729  1.00 82.07           H
ATOM   1476  CB  GLN A 111      12.738   6.737  20.175  1.00 82.07           C
ATOM   1477 1HB  GLN A 111      11.795   7.198  20.469  1.00 82.07           H
ATOM   1478 2HB  GLN A 111      12.919   5.914  20.867  1.00 82.07           H
ATOM   1479  CG  GLN A 111      13.870   7.761  20.286  1.00 82.07           C
ATOM   1480 1HG  GLN A 111      14.820   7.286  20.042  1.00 82.07           H
ATOM   1481 2HG  GLN A 111      13.715   8.559  19.560  1.00 82.07           H
ATOM   1482  CD  GLN A 111      13.937   8.353  21.696  1.00 82.07           C
ATOM   1483  OE1 GLN A 111      12.967   8.371  22.436  1.00 82.07           O
ATOM   1484  NE2 GLN A 111      15.132   8.835  22.023  1.00 82.07           N
ATOM   1485 1HE2 GLN A 111      15.886   8.790  21.368  1.00 82.07           H
ATOM   1486 2HE2 GLN A 111      15.276   9.244  22.925  1.00 82.07           H
ATOM   1487  HN  GLN A 111      14.490   6.203  17.818  1.00 82.07           H
ATOM   1488  N   TRP A 112      10.988   7.780  17.963  1.00 87.58           N
ATOM   1489  CA  TRP A 112      10.479   8.870  17.149  1.00 87.58           C
ATOM   1490  C   TRP A 112      11.165  10.160  17.602  1.00 87.58           C
ATOM   1491  O   TRP A 112      10.955  10.618  18.724  1.00 87.58           O
ATOM   1492  HA  TRP A 112      10.734   8.658  16.110  1.00 87.58           H
ATOM   1493  CB  TRP A 112       8.953   8.946  17.226  1.00 87.58           C
ATOM   1494 1HB  TRP A 112       8.539   7.960  17.011  1.00 87.58           H
ATOM   1495 2HB  TRP A 112       8.663   9.198  18.246  1.00 87.58           H
ATOM   1496  CG  TRP A 112       8.330   9.963  16.267  1.00 87.58           C
ATOM   1497  CD1 TRP A 112       7.948  11.220  16.533  1.00 87.58           C
ATOM   1498  HD1 TRP A 112       8.038  11.695  17.510  1.00 87.58           H
ATOM   1499  CD2 TRP A 112       8.033   9.758  14.870  1.00 87.58           C
ATOM   1500  NE1 TRP A 112       7.428  11.837  15.413  1.00 87.58           N
ATOM   1501  HE1 TRP A 112       7.077  12.772  15.362  1.00 87.58           H
ATOM   1502  CE2 TRP A 112       7.481  10.920  14.370  1.00 87.58           C
ATOM   1503  CE3 TRP A 112       8.223   8.628  14.056  1.00 87.58           C
ATOM   1504  HE3 TRP A 112       8.657   7.699  14.427  1.00 87.58           H
ATOM   1505  CZ2 TRP A 112       7.074  11.064  13.039  1.00 87.58           C
ATOM   1506  HZ2 TRP A 112       6.640  11.993  12.668  1.00 87.58           H
ATOM   1507  CZ3 TRP A 112       7.811   8.788  12.727  1.00 87.58           C
ATOM   1508  HZ3 TRP A 112       7.936   7.942  12.052  1.00 87.58           H
ATOM   1509  CH2 TRP A 112       7.254   9.951  12.209  1.00 87.58           C
ATOM   1510  HH2 TRP A 112       6.958   9.996  11.161  1.00 87.58           H
ATOM   1511  HN  TRP A 112      10.353   7.438  18.656  1.00 87.58           H
ATOM   1512  N   LYS A 113      11.971  10.711  16.706  1.00 79.99           N
ATOM   1513  CA  LYS A 113      12.826  11.832  17.058  1.00 79.99           C
ATOM   1514  C   LYS A 113      12.238  13.118  16.474  1.00 79.99           C
ATOM   1515  O   LYS A 113      12.865  14.175  16.535  1.00 79.99           O
ATOM   1516  HA  LYS A 113      12.826  11.914  18.145  1.00 79.99           H
ATOM   1517  CB  LYS A 113      14.268  11.562  16.624  1.00 79.99           C
ATOM   1518 1HB  LYS A 113      14.308  11.427  15.543  1.00 79.99           H
ATOM   1519 2HB  LYS A 113      14.890  12.426  16.859  1.00 79.99           H
ATOM   1520  CG  LYS A 113      14.828  10.320  17.320  1.00 79.99           C
ATOM   1521 1HG  LYS A 113      14.714  10.422  18.400  1.00 79.99           H
ATOM   1522 2HG  LYS A 113      14.255   9.442  17.021  1.00 79.99           H
ATOM   1523  CD  LYS A 113      16.304  10.116  16.975  1.00 79.99           C
ATOM   1524 1HD  LYS A 113      16.416  10.002  15.896  1.00 79.99           H
ATOM   1525 2HD  LYS A 113      16.874  10.999  17.263  1.00 79.99           H
ATOM   1526  CE  LYS A 113      16.868   8.883  17.684  1.00 79.99           C
ATOM   1527 1HE  LYS A 113      16.722   8.977  18.760  1.00 79.99           H
ATOM   1528 2HE  LYS A 113      16.325   7.993  17.366  1.00 79.99           H
ATOM   1529  NZ  LYS A 113      18.308   8.726  17.384  1.00 79.99           N
ATOM   1530 1HZ  LYS A 113      18.670   7.918  17.879  1.00 79.99           H
ATOM   1531 2HZ  LYS A 113      18.433   8.595  16.387  1.00 79.99           H
ATOM   1532 3HZ  LYS A 113      18.808   9.557  17.681  1.00 79.99           H
ATOM   1533  HN  LYS A 113      12.046  10.404  15.758  1.00 79.99           H
ATOM   1534  N   PHE A 114      11.041  12.987  15.922  1.00 86.35           N
ATOM   1535  CA  PHE A 114      10.450  14.067  15.151  1.00 86.35           C
ATOM   1536  C   PHE A 114       9.259  14.680  15.890  1.00 86.35           C
ATOM   1537  O   PHE A 114       8.790  14.128  16.884  1.00 86.35           O
ATOM   1538  HA  PHE A 114      11.220  14.826  15.015  1.00 86.35           H
ATOM   1539  CB  PHE A 114       9.961  13.461  13.834  1.00 86.35           C
ATOM   1540 1HB  PHE A 114       9.133  12.784  14.043  1.00 86.35           H
ATOM   1541 2HB  PHE A 114       9.569  14.259  13.203  1.00 86.35           H
ATOM   1542  CG  PHE A 114      11.040  12.702  13.060  1.00 86.35           C
ATOM   1543  CD1 PHE A 114      11.980  13.386  12.355  1.00 86.35           C
ATOM   1544  HD1 PHE A 114      11.965  14.476  12.341  1.00 86.35           H
ATOM   1545  CD2 PHE A 114      11.060  11.342  13.078  1.00 86.35           C
ATOM   1546  HD2 PHE A 114      10.306  10.793  13.643  1.00 86.35           H
ATOM   1547  CE1 PHE A 114      12.982  12.681  11.636  1.00 86.35           C
ATOM   1548  HE1 PHE A 114      13.735  13.230  11.071  1.00 86.35           H
ATOM   1549  CE2 PHE A 114      12.061  10.637  12.359  1.00 86.35           C
ATOM   1550  HE2 PHE A 114      12.077   9.547  12.373  1.00 86.35           H
ATOM   1551  CZ  PHE A 114      13.001  11.322  11.654  1.00 86.35           C
ATOM   1552  HZ  PHE A 114      13.770  10.780  11.102  1.00 86.35           H
ATOM   1553  HN  PHE A 114      10.479  12.163  15.995  1.00 86.35           H
ATOM   1554  N   GLN A 115       8.803  15.813  15.376  1.00 80.06           N
ATOM   1555  CA  GLN A 115       7.709  16.534  16.004  1.00 80.06           C
ATOM   1556  C   GLN A 115       6.382  15.820  15.739  1.00 80.06           C
ATOM   1557  O   GLN A 115       6.298  14.965  14.858  1.00 80.06           O
ATOM   1558  HA  GLN A 115       7.929  16.521  17.072  1.00 80.06           H
ATOM   1559  CB  GLN A 115       7.658  17.984  15.520  1.00 80.06           C
ATOM   1560 1HB  GLN A 115       7.600  18.006  14.431  1.00 80.06           H
ATOM   1561 2HB  GLN A 115       6.756  18.466  15.896  1.00 80.06           H
ATOM   1562  CG  GLN A 115       8.890  18.762  15.986  1.00 80.06           C
ATOM   1563 1HG  GLN A 115       8.980  18.692  17.070  1.00 80.06           H
ATOM   1564 2HG  GLN A 115       9.789  18.313  15.563  1.00 80.06           H
ATOM   1565  CD  GLN A 115       8.802  20.231  15.570  1.00 80.06           C
ATOM   1566  OE1 GLN A 115       7.927  20.640  14.824  1.00 80.06           O
ATOM   1567  NE2 GLN A 115       9.754  21.000  16.091  1.00 80.06           N
ATOM   1568 1HE2 GLN A 115      10.442  20.601  16.697  1.00 80.06           H
ATOM   1569 2HE2 GLN A 115       9.780  21.976  15.878  1.00 80.06           H
ATOM   1570  HN  GLN A 115       9.168  16.238  14.547  1.00 80.06           H
ATOM   1571  N   THR A 116       5.378  16.197  16.517  1.00 86.62           N
ATOM   1572  CA  THR A 116       4.059  15.603  16.378  1.00 86.62           C
ATOM   1573  C   THR A 116       3.524  15.818  14.961  1.00 86.62           C
ATOM   1574  O   THR A 116       2.903  14.926  14.385  1.00 86.62           O
ATOM   1575  HA  THR A 116       4.150  14.527  16.525  1.00 86.62           H
ATOM   1576  CB  THR A 116       3.158  16.193  17.464  1.00 86.62           C
ATOM   1577  HB  THR A 116       2.888  17.223  17.229  1.00 86.62           H
ATOM   1578  OG1 THR A 116       3.899  16.011  18.667  1.00 86.62           O
ATOM   1579  HG1 THR A 116       3.529  16.596  19.389  1.00 86.62           H
ATOM   1580  CG2 THR A 116       1.887  15.370  17.681  1.00 86.62           C
ATOM   1581 1HG2 THR A 116       2.156  14.358  17.982  1.00 86.62           H
ATOM   1582 2HG2 THR A 116       1.315  15.333  16.753  1.00 86.62           H
ATOM   1583 3HG2 THR A 116       1.283  15.832  18.462  1.00 86.62           H
ATOM   1584  HN  THR A 116       5.454  16.894  17.230  1.00 86.62           H
ATOM   1585  N   PHE A 117       3.784  17.008  14.438  1.00 89.85           N
ATOM   1586  CA  PHE A 117       3.323  17.357  13.106  1.00 89.85           C
ATOM   1587  C   PHE A 117       3.801  16.334  12.074  1.00 89.85           C
ATOM   1588  O   PHE A 117       3.020  15.873  11.243  1.00 89.85           O
ATOM   1589  HA  PHE A 117       2.233  17.362  13.132  1.00 89.85           H
ATOM   1590  CB  PHE A 117       3.924  18.723  12.768  1.00 89.85           C
ATOM   1591 1HB  PHE A 117       3.590  19.449  13.509  1.00 89.85           H
ATOM   1592 2HB  PHE A 117       5.009  18.661  12.848  1.00 89.85           H
ATOM   1593  CG  PHE A 117       3.559  19.236  11.373  1.00 89.85           C
ATOM   1594  CD1 PHE A 117       4.486  19.221  10.379  1.00 89.85           C
ATOM   1595  HD1 PHE A 117       5.490  18.843  10.575  1.00 89.85           H
ATOM   1596  CD2 PHE A 117       2.307  19.707  11.128  1.00 89.85           C
ATOM   1597  HD2 PHE A 117       1.563  19.720  11.925  1.00 89.85           H
ATOM   1598  CE1 PHE A 117       4.148  19.696   9.085  1.00 89.85           C
ATOM   1599  HE1 PHE A 117       4.891  19.684   8.288  1.00 89.85           H
ATOM   1600  CE2 PHE A 117       1.968  20.183   9.834  1.00 89.85           C
ATOM   1601  HE2 PHE A 117       0.965  20.561   9.637  1.00 89.85           H
ATOM   1602  CZ  PHE A 117       2.896  20.168   8.839  1.00 89.85           C
ATOM   1603  HZ  PHE A 117       2.636  20.533   7.846  1.00 89.85           H
ATOM   1604  HN  PHE A 117       4.299  17.725  14.909  1.00 89.85           H
ATOM   1605  N   MET A 118       5.082  16.008  12.161  1.00 86.66           N
ATOM   1606  CA  MET A 118       5.677  15.058  11.236  1.00 86.66           C
ATOM   1607  C   MET A 118       5.053  13.670  11.398  1.00 86.66           C
ATOM   1608  O   MET A 118       4.932  12.923  10.429  1.00 86.66           O
ATOM   1609  HA  MET A 118       5.465  15.445  10.240  1.00 86.66           H
ATOM   1610  CB  MET A 118       7.184  14.973  11.491  1.00 86.66           C
ATOM   1611 1HB  MET A 118       7.369  14.830  12.555  1.00 86.66           H
ATOM   1612 2HB  MET A 118       7.595  14.104  10.976  1.00 86.66           H
ATOM   1613  CG  MET A 118       7.893  16.240  11.009  1.00 86.66           C
ATOM   1614 1HG  MET A 118       7.574  17.094  11.605  1.00 86.66           H
ATOM   1615 2HG  MET A 118       8.970  16.139  11.147  1.00 86.66           H
ATOM   1616  SD  MET A 118       7.525  16.528   9.286  1.00 86.66           S
ATOM   1617  CE  MET A 118       8.268  15.075   8.563  1.00 86.66           C
ATOM   1618 1HE  MET A 118       9.333  15.059   8.792  1.00 86.66           H
ATOM   1619 2HE  MET A 118       7.795  14.183   8.974  1.00 86.66           H
ATOM   1620 3HE  MET A 118       8.128  15.095   7.482  1.00 86.66           H
ATOM   1621  HN  MET A 118       5.709  16.380  12.846  1.00 86.66           H
ATOM   1622  N   CYS A 119       4.674  13.367  12.631  1.00 91.71           N
ATOM   1623  CA  CYS A 119       4.011  12.107  12.922  1.00 91.71           C
ATOM   1624  C   CYS A 119       2.702  12.059  12.132  1.00 91.71           C
ATOM   1625  O   CYS A 119       2.411  11.067  11.466  1.00 91.71           O
ATOM   1626  HA  CYS A 119       4.688  11.316  12.599  1.00 91.71           H
ATOM   1627  CB  CYS A 119       3.778  11.924  14.423  1.00 91.71           C
ATOM   1628 1HB  CYS A 119       4.735  11.873  14.944  1.00 91.71           H
ATOM   1629 2HB  CYS A 119       3.243  12.784  14.824  1.00 91.71           H
ATOM   1630  SG  CYS A 119       2.820  10.395  14.726  1.00 91.71           S
ATOM   1631  HN  CYS A 119       4.812  13.964  13.421  1.00 91.71           H
ATOM   1632  N   LYS A 120       1.948  13.144  12.231  1.00 90.57           N
ATOM   1633  CA  LYS A 120       0.668  13.230  11.549  1.00 90.57           C
ATOM   1634  C   LYS A 120       0.886  13.067  10.043  1.00 90.57           C
ATOM   1635  O   LYS A 120       0.190  12.288   9.393  1.00 90.57           O
ATOM   1636  HA  LYS A 120       0.053  12.402  11.900  1.00 90.57           H
ATOM   1637  CB  LYS A 120      -0.056  14.524  11.928  1.00 90.57           C
ATOM   1638 1HB  LYS A 120       0.621  15.371  11.815  1.00 90.57           H
ATOM   1639 2HB  LYS A 120      -0.891  14.691  11.248  1.00 90.57           H
ATOM   1640  CG  LYS A 120      -0.568  14.463  13.369  1.00 90.57           C
ATOM   1641 1HG  LYS A 120      -1.276  13.641  13.472  1.00 90.57           H
ATOM   1642 2HG  LYS A 120       0.262  14.256  14.045  1.00 90.57           H
ATOM   1643  CD  LYS A 120      -1.242  15.778  13.767  1.00 90.57           C
ATOM   1644 1HD  LYS A 120      -0.518  16.591  13.719  1.00 90.57           H
ATOM   1645 2HD  LYS A 120      -2.034  16.014  13.057  1.00 90.57           H
ATOM   1646  CE  LYS A 120      -1.825  15.689  15.179  1.00 90.57           C
ATOM   1647 1HE  LYS A 120      -1.106  15.214  15.846  1.00 90.57           H
ATOM   1648 2HE  LYS A 120      -2.006  16.692  15.567  1.00 90.57           H
ATOM   1649  NZ  LYS A 120      -3.088  14.918  15.171  1.00 90.57           N
ATOM   1650 1HZ  LYS A 120      -3.579  15.066  16.045  1.00 90.57           H
ATOM   1651 2HZ  LYS A 120      -3.668  15.229  14.400  1.00 90.57           H
ATOM   1652 3HZ  LYS A 120      -2.881  13.931  15.062  1.00 90.57           H
ATOM   1653  HN  LYS A 120       2.197  13.952  12.765  1.00 90.57           H
ATOM   1654  N   VAL A 121       1.854  13.813   9.533  1.00 91.76           N
ATOM   1655  CA  VAL A 121       2.094  13.852   8.100  1.00 91.76           C
ATOM   1656  C   VAL A 121       2.475  12.452   7.614  1.00 91.76           C
ATOM   1657  O   VAL A 121       1.906  11.951   6.645  1.00 91.76           O
ATOM   1658  HA  VAL A 121       1.162  14.148   7.619  1.00 91.76           H
ATOM   1659  CB  VAL A 121       3.153  14.907   7.775  1.00 91.76           C
ATOM   1660  HB  VAL A 121       4.020  14.718   8.408  1.00 91.76           H
ATOM   1661  CG1 VAL A 121       3.603  14.800   6.317  1.00 91.76           C
ATOM   1662 1HG1 VAL A 121       4.029  13.812   6.139  1.00 91.76           H
ATOM   1663 2HG1 VAL A 121       2.747  14.950   5.660  1.00 91.76           H
ATOM   1664 3HG1 VAL A 121       4.356  15.561   6.112  1.00 91.76           H
ATOM   1665  CG2 VAL A 121       2.639  16.314   8.088  1.00 91.76           C
ATOM   1666 1HG2 VAL A 121       1.749  16.517   7.493  1.00 91.76           H
ATOM   1667 2HG2 VAL A 121       2.391  16.383   9.147  1.00 91.76           H
ATOM   1668 3HG2 VAL A 121       3.412  17.044   7.848  1.00 91.76           H
ATOM   1669  HN  VAL A 121       2.467  14.384  10.079  1.00 91.76           H
ATOM   1670  N   VAL A 122       3.436  11.860   8.309  1.00 90.19           N
ATOM   1671  CA  VAL A 122       4.039  10.622   7.847  1.00 90.19           C
ATOM   1672  C   VAL A 122       2.982   9.515   7.843  1.00 90.19           C
ATOM   1673  O   VAL A 122       2.882   8.751   6.884  1.00 90.19           O
ATOM   1674  HA  VAL A 122       4.382  10.784   6.825  1.00 90.19           H
ATOM   1675  CB  VAL A 122       5.258  10.281   8.707  1.00 90.19           C
ATOM   1676  HB  VAL A 122       4.952  10.320   9.752  1.00 90.19           H
ATOM   1677  CG1 VAL A 122       5.755   8.864   8.416  1.00 90.19           C
ATOM   1678 1HG1 VAL A 122       4.962   8.148   8.634  1.00 90.19           H
ATOM   1679 2HG1 VAL A 122       6.036   8.785   7.366  1.00 90.19           H
ATOM   1680 3HG1 VAL A 122       6.622   8.647   9.040  1.00 90.19           H
ATOM   1681  CG2 VAL A 122       6.375  11.306   8.505  1.00 90.19           C
ATOM   1682 1HG2 VAL A 122       6.678  11.313   7.458  1.00 90.19           H
ATOM   1683 2HG2 VAL A 122       6.015  12.296   8.786  1.00 90.19           H
ATOM   1684 3HG2 VAL A 122       7.229  11.040   9.128  1.00 90.19           H
ATOM   1685  HN  VAL A 122       3.801  12.213   9.170  1.00 90.19           H
ATOM   1686  N   ASN A 123       2.220   9.465   8.925  1.00 89.71           N
ATOM   1687  CA  ASN A 123       1.172   8.468   9.057  1.00 89.71           C
ATOM   1688  C   ASN A 123       0.130   8.681   7.957  1.00 89.71           C
ATOM   1689  O   ASN A 123      -0.339   7.722   7.346  1.00 89.71           O
ATOM   1690  HA  ASN A 123       1.678   7.506   8.970  1.00 89.71           H
ATOM   1691  CB  ASN A 123       0.464   8.587  10.408  1.00 89.71           C
ATOM   1692 1HB  ASN A 123       0.534   9.612  10.770  1.00 89.71           H
ATOM   1693 2HB  ASN A 123      -0.596   8.362  10.289  1.00 89.71           H
ATOM   1694  CG  ASN A 123       1.080   7.634  11.435  1.00 89.71           C
ATOM   1695  OD1 ASN A 123       1.737   6.662  11.102  1.00 89.71           O
ATOM   1696  ND2 ASN A 123       0.832   7.968  12.699  1.00 89.71           N
ATOM   1697 1HD2 ASN A 123       0.286   8.780  12.903  1.00 89.71           H
ATOM   1698 2HD2 ASN A 123       1.193   7.407  13.444  1.00 89.71           H
ATOM   1699  HN  ASN A 123       2.309  10.089   9.702  1.00 89.71           H
ATOM   1700  N   SER A 124      -0.202   9.945   7.738  1.00 90.72           N
ATOM   1701  CA  SER A 124      -1.235  10.292   6.777  1.00 90.72           C
ATOM   1702  C   SER A 124      -0.784   9.914   5.365  1.00 90.72           C
ATOM   1703  O   SER A 124      -1.553   9.335   4.598  1.00 90.72           O
ATOM   1704  HA  SER A 124      -2.109   9.709   7.069  1.00 90.72           H
ATOM   1705  CB  SER A 124      -1.573  11.783   6.845  1.00 90.72           C
ATOM   1706 1HB  SER A 124      -0.698  12.366   6.557  1.00 90.72           H
ATOM   1707 2HB  SER A 124      -2.358  12.010   6.124  1.00 90.72           H
ATOM   1708  OG  SER A 124      -1.997  12.175   8.147  1.00 90.72           O
ATOM   1709  HG  SER A 124      -1.309  12.768   8.567  1.00 90.72           H
ATOM   1710  HN  SER A 124       0.221  10.723   8.203  1.00 90.72           H
ATOM   1711  N   MET A 125       0.460  10.256   5.064  1.00 84.91           N
ATOM   1712  CA  MET A 125       1.018   9.971   3.753  1.00 84.91           C
ATOM   1713  C   MET A 125       0.998   8.469   3.463  1.00 84.91           C
ATOM   1714  O   MET A 125       0.612   8.048   2.374  1.00 84.91           O
ATOM   1715  HA  MET A 125       0.378  10.493   3.041  1.00 84.91           H
ATOM   1716  CB  MET A 125       2.457  10.485   3.688  1.00 84.91           C
ATOM   1717 1HB  MET A 125       2.989  10.205   4.597  1.00 84.91           H
ATOM   1718 2HB  MET A 125       2.979  10.012   2.856  1.00 84.91           H
ATOM   1719  CG  MET A 125       2.490  12.005   3.519  1.00 84.91           C
ATOM   1720 1HG  MET A 125       1.917  12.294   2.638  1.00 84.91           H
ATOM   1721 2HG  MET A 125       2.018  12.485   4.377  1.00 84.91           H
ATOM   1722  SD  MET A 125       4.177  12.566   3.360  1.00 84.91           S
ATOM   1723  CE  MET A 125       4.534  12.008   1.702  1.00 84.91           C
ATOM   1724 1HE  MET A 125       4.421  10.925   1.651  1.00 84.91           H
ATOM   1725 2HE  MET A 125       3.843  12.479   1.004  1.00 84.91           H
ATOM   1726 3HE  MET A 125       5.557  12.278   1.440  1.00 84.91           H
ATOM   1727  HN  MET A 125       1.081  10.718   5.696  1.00 84.91           H
ATOM   1728  N   TYR A 126       1.420   7.701   4.457  1.00 85.34           N
ATOM   1729  CA  TYR A 126       1.477   6.256   4.315  1.00 85.34           C
ATOM   1730  C   TYR A 126       0.108   5.688   3.935  1.00 85.34           C
ATOM   1731  O   TYR A 126      -0.000   4.887   3.009  1.00 85.34           O
ATOM   1732  HA  TYR A 126       2.190   6.024   3.524  1.00 85.34           H
ATOM   1733  CB  TYR A 126       1.879   5.713   5.687  1.00 85.34           C
ATOM   1734 1HB  TYR A 126       2.898   6.030   5.908  1.00 85.34           H
ATOM   1735 2HB  TYR A 126       1.235   6.158   6.446  1.00 85.34           H
ATOM   1736  CG  TYR A 126       1.798   4.189   5.801  1.00 85.34           C
ATOM   1737  CD1 TYR A 126       0.662   3.595   6.311  1.00 85.34           C
ATOM   1738  HD1 TYR A 126      -0.178   4.210   6.632  1.00 85.34           H
ATOM   1739  CD2 TYR A 126       2.862   3.410   5.394  1.00 85.34           C
ATOM   1740  HD2 TYR A 126       3.760   3.880   4.992  1.00 85.34           H
ATOM   1741  CE1 TYR A 126       0.586   2.161   6.418  1.00 85.34           C
ATOM   1742  HE1 TYR A 126      -0.305   1.678   6.819  1.00 85.34           H
ATOM   1743  CE2 TYR A 126       2.786   1.976   5.502  1.00 85.34           C
ATOM   1744  HE2 TYR A 126       3.619   1.348   5.184  1.00 85.34           H
ATOM   1745  CZ  TYR A 126       1.652   1.422   6.008  1.00 85.34           C
ATOM   1746  OH  TYR A 126       1.580   0.068   6.109  1.00 85.34           O
ATOM   1747  HH  TYR A 126       0.719  -0.198   6.543  1.00 85.34           H
ATOM   1748  HN  TYR A 126       1.718   8.050   5.345  1.00 85.34           H
ATOM   1749  N   LYS A 127      -0.903   6.126   4.671  1.00 85.25           N
ATOM   1750  CA  LYS A 127      -2.244   5.593   4.493  1.00 85.25           C
ATOM   1751  C   LYS A 127      -2.773   6.006   3.118  1.00 85.25           C
ATOM   1752  O   LYS A 127      -3.357   5.192   2.404  1.00 85.25           O
ATOM   1753  HA  LYS A 127      -2.170   4.506   4.523  1.00 85.25           H
ATOM   1754  CB  LYS A 127      -3.147   6.018   5.653  1.00 85.25           C
ATOM   1755 1HB  LYS A 127      -2.768   6.939   6.096  1.00 85.25           H
ATOM   1756 2HB  LYS A 127      -4.148   6.233   5.279  1.00 85.25           H
ATOM   1757  CG  LYS A 127      -3.219   4.924   6.720  1.00 85.25           C
ATOM   1758 1HG  LYS A 127      -2.467   4.162   6.516  1.00 85.25           H
ATOM   1759 2HG  LYS A 127      -2.986   5.348   7.697  1.00 85.25           H
ATOM   1760  CD  LYS A 127      -4.608   4.283   6.755  1.00 85.25           C
ATOM   1761 1HD  LYS A 127      -5.371   5.060   6.782  1.00 85.25           H
ATOM   1762 2HD  LYS A 127      -4.770   3.708   5.843  1.00 85.25           H
ATOM   1763  CE  LYS A 127      -4.759   3.370   7.974  1.00 85.25           C
ATOM   1764 1HE  LYS A 127      -4.612   2.331   7.678  1.00 85.25           H
ATOM   1765 2HE  LYS A 127      -3.989   3.604   8.709  1.00 85.25           H
ATOM   1766  NZ  LYS A 127      -6.099   3.534   8.581  1.00 85.25           N
ATOM   1767 1HZ  LYS A 127      -6.218   2.856   9.326  1.00 85.25           H
ATOM   1768 2HZ  LYS A 127      -6.186   4.470   8.959  1.00 85.25           H
ATOM   1769 3HZ  LYS A 127      -6.811   3.387   7.874  1.00 85.25           H
ATOM   1770  HN  LYS A 127      -0.818   6.829   5.377  1.00 85.25           H
ATOM   1771  N   MET A 128      -2.551   7.270   2.789  1.00 85.63           N
ATOM   1772  CA  MET A 128      -3.035   7.812   1.530  1.00 85.63           C
ATOM   1773  C   MET A 128      -2.470   7.029   0.343  1.00 85.63           C
ATOM   1774  O   MET A 128      -3.191   6.732  -0.608  1.00 85.63           O
ATOM   1775  HA  MET A 128      -4.119   7.704   1.562  1.00 85.63           H
ATOM   1776  CB  MET A 128      -2.624   9.281   1.415  1.00 85.63           C
ATOM   1777 1HB  MET A 128      -2.926   9.818   2.314  1.00 85.63           H
ATOM   1778 2HB  MET A 128      -1.538   9.354   1.349  1.00 85.63           H
ATOM   1779  CG  MET A 128      -3.260   9.933   0.186  1.00 85.63           C
ATOM   1780 1HG  MET A 128      -2.913   9.437  -0.720  1.00 85.63           H
ATOM   1781 2HG  MET A 128      -4.343   9.814   0.220  1.00 85.63           H
ATOM   1782  SD  MET A 128      -2.840  11.667   0.129  1.00 85.63           S
ATOM   1783  CE  MET A 128      -1.101  11.552  -0.260  1.00 85.63           C
ATOM   1784 1HE  MET A 128      -0.589  10.998   0.527  1.00 85.63           H
ATOM   1785 2HE  MET A 128      -0.975  11.034  -1.210  1.00 85.63           H
ATOM   1786 3HE  MET A 128      -0.678  12.554  -0.333  1.00 85.63           H
ATOM   1787  HN  MET A 128      -2.051   7.918   3.364  1.00 85.63           H
ATOM   1788  N   ASN A 129      -1.186   6.716   0.438  1.00 81.20           N
ATOM   1789  CA  ASN A 129      -0.494   6.054  -0.654  1.00 81.20           C
ATOM   1790  C   ASN A 129      -0.926   4.588  -0.712  1.00 81.20           C
ATOM   1791  O   ASN A 129      -1.032   4.010  -1.792  1.00 81.20           O
ATOM   1792  HA  ASN A 129      -0.776   6.607  -1.550  1.00 81.20           H
ATOM   1793  CB  ASN A 129       1.022   6.092  -0.450  1.00 81.20           C
ATOM   1794 1HB  ASN A 129       1.272   5.665   0.521  1.00 81.20           H
ATOM   1795 2HB  ASN A 129       1.510   5.475  -1.204  1.00 81.20           H
ATOM   1796  CG  ASN A 129       1.551   7.525  -0.535  1.00 81.20           C
ATOM   1797  OD1 ASN A 129       1.047   8.358  -1.271  1.00 81.20           O
ATOM   1798  ND2 ASN A 129       2.592   7.765   0.257  1.00 81.20           N
ATOM   1799 1HD2 ASN A 129       2.958   7.038   0.837  1.00 81.20           H
ATOM   1800 2HD2 ASN A 129       3.010   8.674   0.272  1.00 81.20           H
ATOM   1801  HN  ASN A 129      -0.622   6.908   1.241  1.00 81.20           H
ATOM   1802  N   PHE A 130      -1.165   4.028   0.465  1.00 85.63           N
ATOM   1803  CA  PHE A 130      -1.630   2.654   0.560  1.00 85.63           C
ATOM   1804  C   PHE A 130      -2.894   2.445  -0.277  1.00 85.63           C
ATOM   1805  O   PHE A 130      -2.953   1.534  -1.101  1.00 85.63           O
ATOM   1806  HA  PHE A 130      -0.834   2.016   0.178  1.00 85.63           H
ATOM   1807  CB  PHE A 130      -1.959   2.394   2.032  1.00 85.63           C
ATOM   1808 1HB  PHE A 130      -1.042   2.471   2.617  1.00 85.63           H
ATOM   1809 2HB  PHE A 130      -2.631   3.175   2.387  1.00 85.63           H
ATOM   1810  CG  PHE A 130      -2.601   1.030   2.294  1.00 85.63           C
ATOM   1811  CD1 PHE A 130      -3.947   0.933   2.460  1.00 85.63           C
ATOM   1812  HD1 PHE A 130      -4.569   1.827   2.406  1.00 85.63           H
ATOM   1813  CD2 PHE A 130      -1.825  -0.085   2.361  1.00 85.63           C
ATOM   1814  HD2 PHE A 130      -0.746  -0.007   2.228  1.00 85.63           H
ATOM   1815  CE1 PHE A 130      -4.543  -0.333   2.704  1.00 85.63           C
ATOM   1816  HE1 PHE A 130      -5.622  -0.410   2.837  1.00 85.63           H
ATOM   1817  CE2 PHE A 130      -2.421  -1.351   2.605  1.00 85.63           C
ATOM   1818  HE2 PHE A 130      -1.799  -2.244   2.659  1.00 85.63           H
ATOM   1819  CZ  PHE A 130      -3.767  -1.448   2.771  1.00 85.63           C
ATOM   1820  HZ  PHE A 130      -4.224  -2.419   2.958  1.00 85.63           H
ATOM   1821  HN  PHE A 130      -1.045   4.495   1.341  1.00 85.63           H
ATOM   1822  N   TYR A 131      -3.874   3.304  -0.036  1.00 91.35           N
ATOM   1823  CA  TYR A 131      -5.154   3.188  -0.715  1.00 91.35           C
ATOM   1824  C   TYR A 131      -5.023   3.548  -2.196  1.00 91.35           C
ATOM   1825  O   TYR A 131      -5.587   2.871  -3.055  1.00 91.35           O
ATOM   1826  HA  TYR A 131      -5.489   2.155  -0.627  1.00 91.35           H
ATOM   1827  CB  TYR A 131      -6.083   4.198  -0.037  1.00 91.35           C
ATOM   1828 1HB  TYR A 131      -5.544   5.135   0.104  1.00 91.35           H
ATOM   1829 2HB  TYR A 131      -6.920   4.409  -0.702  1.00 91.35           H
ATOM   1830  CG  TYR A 131      -6.629   3.732   1.314  1.00 91.35           C
ATOM   1831  CD1 TYR A 131      -7.362   2.566   1.397  1.00 91.35           C
ATOM   1832  HD1 TYR A 131      -7.553   1.977   0.499  1.00 91.35           H
ATOM   1833  CD2 TYR A 131      -6.387   4.477   2.450  1.00 91.35           C
ATOM   1834  HD2 TYR A 131      -5.808   5.398   2.385  1.00 91.35           H
ATOM   1835  CE1 TYR A 131      -7.876   2.127   2.668  1.00 91.35           C
ATOM   1836  HE1 TYR A 131      -8.457   1.208   2.748  1.00 91.35           H
ATOM   1837  CE2 TYR A 131      -6.901   4.038   3.722  1.00 91.35           C
ATOM   1838  HE2 TYR A 131      -6.718   4.618   4.627  1.00 91.35           H
ATOM   1839  CZ  TYR A 131      -7.620   2.885   3.768  1.00 91.35           C
ATOM   1840  OH  TYR A 131      -8.105   2.470   4.969  1.00 91.35           O
ATOM   1841  HH  TYR A 131      -8.081   3.224   5.626  1.00 91.35           H
ATOM   1842  HN  TYR A 131      -3.804   4.066   0.608  1.00 91.35           H
ATOM   1843  N   SER A 132      -4.276   4.612  -2.450  1.00 90.91           N
ATOM   1844  CA  SER A 132      -4.171   5.149  -3.796  1.00 90.91           C
ATOM   1845  C   SER A 132      -3.537   4.111  -4.725  1.00 90.91           C
ATOM   1846  O   SER A 132      -3.986   3.927  -5.855  1.00 90.91           O
ATOM   1847  HA  SER A 132      -5.195   5.361  -4.103  1.00 90.91           H
ATOM   1848  CB  SER A 132      -3.356   6.443  -3.811  1.00 90.91           C
ATOM   1849 1HB  SER A 132      -3.305   6.828  -4.830  1.00 90.91           H
ATOM   1850 2HB  SER A 132      -3.863   7.198  -3.211  1.00 90.91           H
ATOM   1851  OG  SER A 132      -2.035   6.249  -3.312  1.00 90.91           O
ATOM   1852  HG  SER A 132      -1.509   7.095  -3.397  1.00 90.91           H
ATOM   1853  HN  SER A 132      -3.750   5.105  -1.757  1.00 90.91           H
ATOM   1854  N   CYS A 133      -2.502   3.460  -4.214  1.00 88.43           N
ATOM   1855  CA  CYS A 133      -1.785   2.465  -4.993  1.00 88.43           C
ATOM   1856  C   CYS A 133      -2.763   1.346  -5.358  1.00 88.43           C
ATOM   1857  O   CYS A 133      -2.862   0.959  -6.521  1.00 88.43           O
ATOM   1858  HA  CYS A 133      -1.423   2.970  -5.888  1.00 88.43           H
ATOM   1859  CB  CYS A 133      -0.563   1.933  -4.242  1.00 88.43           C
ATOM   1860 1HB  CYS A 133      -0.845   1.643  -3.230  1.00 88.43           H
ATOM   1861 2HB  CYS A 133      -0.184   1.038  -4.736  1.00 88.43           H
ATOM   1862  SG  CYS A 133       0.743   3.214  -4.185  1.00 88.43           S
ATOM   1863  HG  CYS A 133       0.258   3.859  -3.127  1.00 88.43           H
ATOM   1864  HN  CYS A 133      -2.154   3.603  -3.288  1.00 88.43           H
ATOM   1865  N   VAL A 134      -3.459   0.857  -4.342  1.00 87.69           N
ATOM   1866  CA  VAL A 134      -4.320  -0.301  -4.514  1.00 87.69           C
ATOM   1867  C   VAL A 134      -5.441   0.044  -5.497  1.00 87.69           C
ATOM   1868  O   VAL A 134      -5.778  -0.759  -6.366  1.00 87.69           O
ATOM   1869  HA  VAL A 134      -3.715  -1.101  -4.939  1.00 87.69           H
ATOM   1870  CB  VAL A 134      -4.841  -0.772  -3.154  1.00 87.69           C
ATOM   1871  HB  VAL A 134      -5.327   0.075  -2.670  1.00 87.69           H
ATOM   1872  CG1 VAL A 134      -5.883  -1.880  -3.320  1.00 87.69           C
ATOM   1873 1HG1 VAL A 134      -6.722  -1.505  -3.906  1.00 87.69           H
ATOM   1874 2HG1 VAL A 134      -5.432  -2.728  -3.835  1.00 87.69           H
ATOM   1875 3HG1 VAL A 134      -6.236  -2.196  -2.339  1.00 87.69           H
ATOM   1876  CG2 VAL A 134      -3.691  -1.230  -2.256  1.00 87.69           C
ATOM   1877 1HG2 VAL A 134      -3.164  -2.056  -2.733  1.00 87.69           H
ATOM   1878 2HG2 VAL A 134      -3.001  -0.402  -2.097  1.00 87.69           H
ATOM   1879 3HG2 VAL A 134      -4.089  -1.560  -1.296  1.00 87.69           H
ATOM   1880  HN  VAL A 134      -3.441   1.237  -3.418  1.00 87.69           H
ATOM   1881  N   LEU A 135      -5.987   1.239  -5.326  1.00 92.10           N
ATOM   1882  CA  LEU A 135      -7.106   1.674  -6.144  1.00 92.10           C
ATOM   1883  C   LEU A 135      -6.639   1.845  -7.591  1.00 92.10           C
ATOM   1884  O   LEU A 135      -7.385   1.559  -8.526  1.00 92.10           O
ATOM   1885  HA  LEU A 135      -7.858   0.885  -6.116  1.00 92.10           H
ATOM   1886  CB  LEU A 135      -7.747   2.931  -5.552  1.00 92.10           C
ATOM   1887 1HB  LEU A 135      -6.962   3.668  -5.381  1.00 92.10           H
ATOM   1888 2HB  LEU A 135      -8.425   3.353  -6.294  1.00 92.10           H
ATOM   1889  CG  LEU A 135      -8.520   2.738  -4.246  1.00 92.10           C
ATOM   1890  HG  LEU A 135      -7.857   2.261  -3.524  1.00 92.10           H
ATOM   1891  CD1 LEU A 135      -8.939   4.084  -3.653  1.00 92.10           C
ATOM   1892 1HD1 LEU A 135      -8.052   4.684  -3.449  1.00 92.10           H
ATOM   1893 2HD1 LEU A 135      -9.578   4.610  -4.363  1.00 92.10           H
ATOM   1894 3HD1 LEU A 135      -9.487   3.918  -2.725  1.00 92.10           H
ATOM   1895  CD2 LEU A 135      -9.714   1.803  -4.448  1.00 92.10           C
ATOM   1896 1HD2 LEU A 135     -10.387   2.230  -5.193  1.00 92.10           H
ATOM   1897 2HD2 LEU A 135      -9.361   0.831  -4.792  1.00 92.10           H
ATOM   1898 3HD2 LEU A 135     -10.246   1.683  -3.504  1.00 92.10           H
ATOM   1899  HN  LEU A 135      -5.678   1.903  -4.646  1.00 92.10           H
ATOM   1900  N   LEU A 136      -5.406   2.311  -7.730  1.00 91.27           N
ATOM   1901  CA  LEU A 136      -4.837   2.541  -9.047  1.00 91.27           C
ATOM   1902  C   LEU A 136      -4.686   1.202  -9.772  1.00 91.27           C
ATOM   1903  O   LEU A 136      -5.032   1.086 -10.947  1.00 91.27           O
ATOM   1904  HA  LEU A 136      -5.541   3.158  -9.604  1.00 91.27           H
ATOM   1905  CB  LEU A 136      -3.531   3.330  -8.935  1.00 91.27           C
ATOM   1906 1HB  LEU A 136      -2.946   2.914  -8.115  1.00 91.27           H
ATOM   1907 2HB  LEU A 136      -2.956   3.174  -9.848  1.00 91.27           H
ATOM   1908  CG  LEU A 136      -3.676   4.837  -8.708  1.00 91.27           C
ATOM   1909  HG  LEU A 136      -4.378   4.993  -7.889  1.00 91.27           H
ATOM   1910  CD1 LEU A 136      -2.343   5.458  -8.285  1.00 91.27           C
ATOM   1911 1HD1 LEU A 136      -2.005   4.995  -7.358  1.00 91.27           H
ATOM   1912 2HD1 LEU A 136      -1.600   5.292  -9.066  1.00 91.27           H
ATOM   1913 3HD1 LEU A 136      -2.474   6.529  -8.130  1.00 91.27           H
ATOM   1914  CD2 LEU A 136      -4.262   5.524  -9.943  1.00 91.27           C
ATOM   1915 1HD2 LEU A 136      -3.603   5.360 -10.797  1.00 91.27           H
ATOM   1916 2HD2 LEU A 136      -5.246   5.107 -10.158  1.00 91.27           H
ATOM   1917 3HD2 LEU A 136      -4.354   6.593  -9.755  1.00 91.27           H
ATOM   1918  HN  LEU A 136      -4.802   2.531  -6.964  1.00 91.27           H
ATOM   1919  N   ILE A 137      -4.168   0.225  -9.042  1.00 86.49           N
ATOM   1920  CA  ILE A 137      -3.927  -1.089  -9.614  1.00 86.49           C
ATOM   1921  C   ILE A 137      -5.260  -1.703 -10.049  1.00 86.49           C
ATOM   1922  O   ILE A 137      -5.340  -2.341 -11.098  1.00 86.49           O
ATOM   1923  HA  ILE A 137      -3.305  -0.952 -10.498  1.00 86.49           H
ATOM   1924  CB  ILE A 137      -3.138  -1.962  -8.636  1.00 86.49           C
ATOM   1925  HB  ILE A 137      -3.585  -1.858  -7.647  1.00 86.49           H
ATOM   1926  CG1 ILE A 137      -1.687  -1.491  -8.528  1.00 86.49           C
ATOM   1927 1HG1 ILE A 137      -1.160  -1.710  -9.456  1.00 86.49           H
ATOM   1928 2HG1 ILE A 137      -1.661  -0.409  -8.395  1.00 86.49           H
ATOM   1929  CG2 ILE A 137      -3.234  -3.440  -9.021  1.00 86.49           C
ATOM   1930 1HG2 ILE A 137      -4.278  -3.753  -9.005  1.00 86.49           H
ATOM   1931 2HG2 ILE A 137      -2.827  -3.582 -10.022  1.00 86.49           H
ATOM   1932 3HG2 ILE A 137      -2.664  -4.038  -8.309  1.00 86.49           H
ATOM   1933  CD1 ILE A 137      -0.975  -2.171  -7.357  1.00 86.49           C
ATOM   1934 1HD1 ILE A 137      -1.491  -1.930  -6.428  1.00 86.49           H
ATOM   1935 2HD1 ILE A 137      -0.981  -3.251  -7.506  1.00 86.49           H
ATOM   1936 3HD1 ILE A 137       0.055  -1.818  -7.303  1.00 86.49           H
ATOM   1937  HN  ILE A 137      -3.915   0.319  -8.079  1.00 86.49           H
ATOM   1938  N   MET A 138      -6.272  -1.489  -9.222  1.00 88.55           N
ATOM   1939  CA  MET A 138      -7.611  -1.955  -9.541  1.00 88.55           C
ATOM   1940  C   MET A 138      -8.114  -1.329 -10.843  1.00 88.55           C
ATOM   1941  O   MET A 138      -8.682  -2.019 -11.688  1.00 88.55           O
ATOM   1942  HA  MET A 138      -7.524  -3.035  -9.658  1.00 88.55           H
ATOM   1943  CB  MET A 138      -8.563  -1.594  -8.399  1.00 88.55           C
ATOM   1944 1HB  MET A 138      -8.178  -1.992  -7.460  1.00 88.55           H
ATOM   1945 2HB  MET A 138      -8.611  -0.511  -8.290  1.00 88.55           H
ATOM   1946  CG  MET A 138      -9.965  -2.149  -8.658  1.00 88.55           C
ATOM   1947 1HG  MET A 138     -10.336  -1.788  -9.617  1.00 88.55           H
ATOM   1948 2HG  MET A 138      -9.929  -3.237  -8.719  1.00 88.55           H
ATOM   1949  SD  MET A 138     -11.071  -1.649  -7.349  1.00 88.55           S
ATOM   1950  CE  MET A 138     -11.216   0.092  -7.715  1.00 88.55           C
ATOM   1951 1HE  MET A 138     -10.232   0.558  -7.665  1.00 88.55           H
ATOM   1952 2HE  MET A 138     -11.628   0.220  -8.716  1.00 88.55           H
ATOM   1953 3HE  MET A 138     -11.878   0.562  -6.987  1.00 88.55           H
ATOM   1954  HN  MET A 138      -6.189  -1.007  -8.350  1.00 88.55           H
ATOM   1955  N   CYS A 139      -7.888  -0.029 -10.963  1.00 91.17           N
ATOM   1956  CA  CYS A 139      -8.377   0.712 -12.113  1.00 91.17           C
ATOM   1957  C   CYS A 139      -7.644   0.208 -13.358  1.00 91.17           C
ATOM   1958  O   CYS A 139      -8.227   0.132 -14.438  1.00 91.17           O
ATOM   1959  HA  CYS A 139      -9.446   0.509 -12.185  1.00 91.17           H
ATOM   1960  CB  CYS A 139      -8.211   2.221 -11.925  1.00 91.17           C
ATOM   1961 1HB  CYS A 139      -7.209   2.443 -11.559  1.00 91.17           H
ATOM   1962 2HB  CYS A 139      -8.321   2.730 -12.883  1.00 91.17           H
ATOM   1963  SG  CYS A 139      -9.460   2.845 -10.742  1.00 91.17           S
ATOM   1964  HG  CYS A 139      -8.856   2.388  -9.648  1.00 91.17           H
ATOM   1965  HN  CYS A 139      -7.381   0.514 -10.294  1.00 91.17           H
ATOM   1966  N   ILE A 140      -6.376  -0.124 -13.164  1.00 85.36           N
ATOM   1967  CA  ILE A 140      -5.568  -0.657 -14.248  1.00 85.36           C
ATOM   1968  C   ILE A 140      -6.216  -1.937 -14.779  1.00 85.36           C
ATOM   1969  O   ILE A 140      -6.306  -2.135 -15.990  1.00 85.36           O
ATOM   1970  HA  ILE A 140      -5.563   0.085 -15.047  1.00 85.36           H
ATOM   1971  CB  ILE A 140      -4.119  -0.844 -13.794  1.00 85.36           C
ATOM   1972  HB  ILE A 140      -4.126  -1.320 -12.814  1.00 85.36           H
ATOM   1973  CG1 ILE A 140      -3.415   0.506 -13.636  1.00 85.36           C
ATOM   1974 1HG1 ILE A 140      -3.208   0.929 -14.619  1.00 85.36           H
ATOM   1975 2HG1 ILE A 140      -4.074   1.205 -13.121  1.00 85.36           H
ATOM   1976  CG2 ILE A 140      -3.363  -1.776 -14.743  1.00 85.36           C
ATOM   1977 1HG2 ILE A 140      -3.851  -2.750 -14.761  1.00 85.36           H
ATOM   1978 2HG2 ILE A 140      -3.363  -1.351 -15.747  1.00 85.36           H
ATOM   1979 3HG2 ILE A 140      -2.336  -1.891 -14.398  1.00 85.36           H
ATOM   1980  CD1 ILE A 140      -2.110   0.355 -12.853  1.00 85.36           C
ATOM   1981 1HD1 ILE A 140      -2.324  -0.045 -11.863  1.00 85.36           H
ATOM   1982 2HD1 ILE A 140      -1.444  -0.325 -13.384  1.00 85.36           H
ATOM   1983 3HD1 ILE A 140      -1.630   1.329 -12.755  1.00 85.36           H
ATOM   1984  HN  ILE A 140      -5.901  -0.034 -12.288  1.00 85.36           H
ATOM   1985  N   SER A 141      -6.649  -2.774 -13.848  1.00 85.95           N
ATOM   1986  CA  SER A 141      -7.218  -4.062 -14.205  1.00 85.95           C
ATOM   1987  C   SER A 141      -8.511  -3.862 -14.998  1.00 85.95           C
ATOM   1988  O   SER A 141      -8.747  -4.549 -15.990  1.00 85.95           O
ATOM   1989  HA  SER A 141      -6.463  -4.550 -14.821  1.00 85.95           H
ATOM   1990  CB  SER A 141      -7.484  -4.911 -12.960  1.00 85.95           C
ATOM   1991 1HB  SER A 141      -8.223  -4.411 -12.332  1.00 85.95           H
ATOM   1992 2HB  SER A 141      -7.914  -5.867 -13.258  1.00 85.95           H
ATOM   1993  OG  SER A 141      -6.298  -5.139 -12.205  1.00 85.95           O
ATOM   1994  HG  SER A 141      -6.152  -4.388 -11.561  1.00 85.95           H
ATOM   1995  HN  SER A 141      -6.617  -2.583 -12.866  1.00 85.95           H
ATOM   1996  N   VAL A 142      -9.314  -2.918 -14.530  1.00 88.26           N
ATOM   1997  CA  VAL A 142     -10.579  -2.622 -15.180  1.00 88.26           C
ATOM   1998  C   VAL A 142     -10.311  -2.091 -16.590  1.00 88.26           C
ATOM   1999  O   VAL A 142     -11.003  -2.460 -17.538  1.00 88.26           O
ATOM   2000  HA  VAL A 142     -11.136  -3.556 -15.257  1.00 88.26           H
ATOM   2001  CB  VAL A 142     -11.395  -1.653 -14.322  1.00 88.26           C
ATOM   2002  HB  VAL A 142     -10.790  -0.761 -14.156  1.00 88.26           H
ATOM   2003  CG1 VAL A 142     -12.675  -1.226 -15.043  1.00 88.26           C
ATOM   2004 1HG1 VAL A 142     -12.416  -0.730 -15.979  1.00 88.26           H
ATOM   2005 2HG1 VAL A 142     -13.284  -2.104 -15.253  1.00 88.26           H
ATOM   2006 3HG1 VAL A 142     -13.236  -0.537 -14.410  1.00 88.26           H
ATOM   2007  CG2 VAL A 142     -11.713  -2.266 -12.956  1.00 88.26           C
ATOM   2008 1HG2 VAL A 142     -12.290  -3.181 -13.094  1.00 88.26           H
ATOM   2009 2HG2 VAL A 142     -10.784  -2.496 -12.436  1.00 88.26           H
ATOM   2010 3HG2 VAL A 142     -12.294  -1.556 -12.366  1.00 88.26           H
ATOM   2011  HN  VAL A 142      -9.113  -2.361 -13.724  1.00 88.26           H
ATOM   2012  N   ASP A 143      -9.306  -1.233 -16.684  1.00 82.78           N
ATOM   2013  CA  ASP A 143      -8.977  -0.601 -17.950  1.00 82.78           C
ATOM   2014  C   ASP A 143      -8.623  -1.679 -18.976  1.00 82.78           C
ATOM   2015  O   ASP A 143      -9.052  -1.611 -20.127  1.00 82.78           O
ATOM   2016  HA  ASP A 143      -9.867  -0.037 -18.228  1.00 82.78           H
ATOM   2017  CB  ASP A 143      -7.770   0.328 -17.805  1.00 82.78           C
ATOM   2018 1HB  ASP A 143      -7.996   1.114 -17.084  1.00 82.78           H
ATOM   2019 2HB  ASP A 143      -6.921  -0.231 -17.411  1.00 82.78           H
ATOM   2020  CG  ASP A 143      -7.396   0.955 -19.149  1.00 82.78           C
ATOM   2021  OD1 ASP A 143      -8.251   1.688 -19.691  1.00 82.78           O
ATOM   2022  OD2 ASP A 143      -6.263   0.687 -19.604  1.00 82.78           O
ATOM   2023  HN  ASP A 143      -8.723  -0.969 -15.915  1.00 82.78           H
ATOM   2024  N   ARG A 144      -7.842  -2.649 -18.523  1.00 73.30           N
ATOM   2025  CA  ARG A 144      -7.384  -3.713 -19.400  1.00 73.30           C
ATOM   2026  C   ARG A 144      -8.565  -4.573 -19.853  1.00 73.30           C
ATOM   2027  O   ARG A 144      -8.642  -4.965 -21.017  1.00 73.30           O
ATOM   2028  HA  ARG A 144      -6.926  -3.199 -20.245  1.00 73.30           H
ATOM   2029  CB  ARG A 144      -6.355  -4.601 -18.698  1.00 73.30           C
ATOM   2030 1HB  ARG A 144      -6.732  -4.896 -17.719  1.00 73.30           H
ATOM   2031 2HB  ARG A 144      -6.206  -5.515 -19.272  1.00 73.30           H
ATOM   2032  CG  ARG A 144      -5.019  -3.871 -18.537  1.00 73.30           C
ATOM   2033 1HG  ARG A 144      -5.163  -2.969 -17.943  1.00 73.30           H
ATOM   2034 2HG  ARG A 144      -4.318  -4.503 -17.993  1.00 73.30           H
ATOM   2035  CD  ARG A 144      -4.429  -3.501 -19.900  1.00 73.30           C
ATOM   2036 1HD  ARG A 144      -4.206  -4.406 -20.466  1.00 73.30           H
ATOM   2037 2HD  ARG A 144      -5.158  -2.934 -20.479  1.00 73.30           H
ATOM   2038  NE  ARG A 144      -3.197  -2.702 -19.717  1.00 73.30           N
ATOM   2039  HE  ARG A 144      -2.837  -2.601 -18.790  1.00 73.30           H
ATOM   2040  CZ  ARG A 144      -2.533  -2.106 -20.717  1.00 73.30           C
ATOM   2041  NH1 ARG A 144      -2.971  -2.209 -21.980  1.00 73.30           N
ATOM   2042 1HH1 ARG A 144      -3.798  -2.733 -22.182  1.00 73.30           H
ATOM   2043 2HH1 ARG A 144      -2.470  -1.761 -22.720  1.00 73.30           H
ATOM   2044  NH2 ARG A 144      -1.426  -1.406 -20.436  1.00 73.30           N
ATOM   2045 1HH2 ARG A 144      -0.919  -0.955 -21.171  1.00 73.30           H
ATOM   2046 2HH2 ARG A 144      -1.106  -1.335 -19.491  1.00 73.30           H
ATOM   2047  HN  ARG A 144      -7.525  -2.715 -17.577  1.00 73.30           H
ATOM   2048  N   TYR A 145      -9.456  -4.842 -18.910  1.00 83.83           N
ATOM   2049  CA  TYR A 145     -10.668  -5.584 -19.216  1.00 83.83           C
ATOM   2050  C   TYR A 145     -11.431  -4.935 -20.372  1.00 83.83           C
ATOM   2051  O   TYR A 145     -11.790  -5.606 -21.338  1.00 83.83           O
ATOM   2052  HA  TYR A 145     -10.380  -6.595 -19.502  1.00 83.83           H
ATOM   2053  CB  TYR A 145     -11.529  -5.522 -17.953  1.00 83.83           C
ATOM   2054 1HB  TYR A 145     -11.091  -6.170 -17.194  1.00 83.83           H
ATOM   2055 2HB  TYR A 145     -11.505  -4.507 -17.557  1.00 83.83           H
ATOM   2056  CG  TYR A 145     -12.987  -5.933 -18.173  1.00 83.83           C
ATOM   2057  CD1 TYR A 145     -13.980  -4.975 -18.177  1.00 83.83           C
ATOM   2058  HD1 TYR A 145     -13.727  -3.926 -18.024  1.00 83.83           H
ATOM   2059  CD2 TYR A 145     -13.307  -7.261 -18.367  1.00 83.83           C
ATOM   2060  HD2 TYR A 145     -12.522  -8.017 -18.364  1.00 83.83           H
ATOM   2061  CE1 TYR A 145     -15.352  -5.362 -18.385  1.00 83.83           C
ATOM   2062  HE1 TYR A 145     -16.147  -4.616 -18.391  1.00 83.83           H
ATOM   2063  CE2 TYR A 145     -14.679  -7.648 -18.574  1.00 83.83           C
ATOM   2064  HE2 TYR A 145     -14.946  -8.693 -18.729  1.00 83.83           H
ATOM   2065  CZ  TYR A 145     -15.633  -6.679 -18.573  1.00 83.83           C
ATOM   2066  OH  TYR A 145     -16.929  -7.044 -18.769  1.00 83.83           O
ATOM   2067  HH  TYR A 145     -16.989  -8.033 -18.905  1.00 83.83           H
ATOM   2068  HN  TYR A 145      -9.361  -4.563 -17.955  1.00 83.83           H
ATOM   2069  N   ILE A 146     -11.658  -3.637 -20.234  1.00 81.32           N
ATOM   2070  CA  ILE A 146     -12.436  -2.905 -21.219  1.00 81.32           C
ATOM   2071  C   ILE A 146     -11.707  -2.935 -22.564  1.00 81.32           C
ATOM   2072  O   ILE A 146     -12.333  -3.106 -23.609  1.00 81.32           O
ATOM   2073  HA  ILE A 146     -13.390  -3.421 -21.332  1.00 81.32           H
ATOM   2074  CB  ILE A 146     -12.743  -1.492 -20.718  1.00 81.32           C
ATOM   2075  HB  ILE A 146     -11.805  -1.028 -20.411  1.00 81.32           H
ATOM   2076  CG1 ILE A 146     -13.650  -1.532 -19.487  1.00 81.32           C
ATOM   2077 1HG1 ILE A 146     -14.658  -1.822 -19.783  1.00 81.32           H
ATOM   2078 2HG1 ILE A 146     -13.292  -2.291 -18.791  1.00 81.32           H
ATOM   2079  CG2 ILE A 146     -13.330  -0.629 -21.835  1.00 81.32           C
ATOM   2080 1HG2 ILE A 146     -12.616  -0.561 -22.656  1.00 81.32           H
ATOM   2081 2HG2 ILE A 146     -14.255  -1.080 -22.195  1.00 81.32           H
ATOM   2082 3HG2 ILE A 146     -13.539   0.370 -21.452  1.00 81.32           H
ATOM   2083  CD1 ILE A 146     -13.690  -0.171 -18.790  1.00 81.32           C
ATOM   2084 1HD1 ILE A 146     -12.684   0.105 -18.473  1.00 81.32           H
ATOM   2085 2HD1 ILE A 146     -14.071   0.581 -19.481  1.00 81.32           H
ATOM   2086 3HD1 ILE A 146     -14.342  -0.227 -17.918  1.00 81.32           H
ATOM   2087  HN  ILE A 146     -11.321  -3.088 -19.469  1.00 81.32           H
ATOM   2088  N   ALA A 147     -10.395  -2.766 -22.494  1.00 79.87           N
ATOM   2089  CA  ALA A 147      -9.591  -2.639 -23.697  1.00 79.87           C
ATOM   2090  C   ALA A 147      -9.689  -3.931 -24.510  1.00 79.87           C
ATOM   2091  O   ALA A 147      -9.509  -3.919 -25.727  1.00 79.87           O
ATOM   2092  HA  ALA A 147     -10.002  -1.818 -24.285  1.00 79.87           H
ATOM   2093  CB  ALA A 147      -8.150  -2.298 -23.315  1.00 79.87           C
ATOM   2094 1HB  ALA A 147      -8.132  -1.357 -22.765  1.00 79.87           H
ATOM   2095 2HB  ALA A 147      -7.742  -3.092 -22.689  1.00 79.87           H
ATOM   2096 3HB  ALA A 147      -7.547  -2.202 -24.218  1.00 79.87           H
ATOM   2097  HN  ALA A 147      -9.883  -2.717 -21.636  1.00 79.87           H
ATOM   2098  N   ILE A 148      -9.974  -5.016 -23.805  1.00 75.71           N
ATOM   2099  CA  ILE A 148      -9.924  -6.336 -24.409  1.00 75.71           C
ATOM   2100  C   ILE A 148     -11.341  -6.775 -24.784  1.00 75.71           C
ATOM   2101  O   ILE A 148     -11.588  -7.187 -25.916  1.00 75.71           O
ATOM   2102  HA  ILE A 148      -9.335  -6.255 -25.323  1.00 75.71           H
ATOM   2103  CB  ILE A 148      -9.199  -7.320 -23.489  1.00 75.71           C
ATOM   2104  HB  ILE A 148      -9.639  -7.246 -22.494  1.00 75.71           H
ATOM   2105  CG1 ILE A 148      -7.718  -6.957 -23.355  1.00 75.71           C
ATOM   2106 1HG1 ILE A 148      -7.185  -7.252 -24.259  1.00 75.71           H
ATOM   2107 2HG1 ILE A 148      -7.612  -5.876 -23.261  1.00 75.71           H
ATOM   2108  CG2 ILE A 148      -9.395  -8.761 -23.963  1.00 75.71           C
ATOM   2109 1HG2 ILE A 148     -10.458  -9.002 -23.964  1.00 75.71           H
ATOM   2110 2HG2 ILE A 148      -8.997  -8.869 -24.972  1.00 75.71           H
ATOM   2111 3HG2 ILE A 148      -8.869  -9.440 -23.291  1.00 75.71           H
ATOM   2112  CD1 ILE A 148      -7.093  -7.643 -22.139  1.00 75.71           C
ATOM   2113 1HD1 ILE A 148      -7.613  -7.327 -21.235  1.00 75.71           H
ATOM   2114 2HD1 ILE A 148      -7.179  -8.724 -22.248  1.00 75.71           H
ATOM   2115 3HD1 ILE A 148      -6.041  -7.368 -22.068  1.00 75.71           H
ATOM   2116  HN  ILE A 148     -10.235  -5.003 -22.839  1.00 75.71           H
ATOM   2117  N   ALA A 149     -12.234  -6.672 -23.811  1.00 75.38           N
ATOM   2118  CA  ALA A 149     -13.588  -7.173 -23.982  1.00 75.38           C
ATOM   2119  C   ALA A 149     -14.349  -6.257 -24.942  1.00 75.38           C
ATOM   2120  O   ALA A 149     -15.155  -6.725 -25.745  1.00 75.38           O
ATOM   2121  HA  ALA A 149     -13.520  -8.169 -24.420  1.00 75.38           H
ATOM   2122  CB  ALA A 149     -14.269  -7.281 -22.616  1.00 75.38           C
ATOM   2123 1HB  ALA A 149     -13.705  -7.965 -21.982  1.00 75.38           H
ATOM   2124 2HB  ALA A 149     -14.302  -6.296 -22.148  1.00 75.38           H
ATOM   2125 3HB  ALA A 149     -15.284  -7.656 -22.745  1.00 75.38           H
ATOM   2126  HN  ALA A 149     -12.047  -6.256 -22.921  1.00 75.38           H
ATOM   2127  N   GLN A 150     -14.066  -4.968 -24.829  1.00 66.97           N
ATOM   2128  CA  GLN A 150     -14.798  -3.971 -25.592  1.00 66.97           C
ATOM   2129  C   GLN A 150     -13.853  -3.231 -26.541  1.00 66.97           C
ATOM   2130  O   GLN A 150     -13.943  -2.013 -26.687  1.00 66.97           O
ATOM   2131  HA  GLN A 150     -15.536  -4.530 -26.166  1.00 66.97           H
ATOM   2132  CB  GLN A 150     -15.520  -2.992 -24.664  1.00 66.97           C
ATOM   2133 1HB  GLN A 150     -14.790  -2.424 -24.088  1.00 66.97           H
ATOM   2134 2HB  GLN A 150     -16.086  -2.274 -25.257  1.00 66.97           H
ATOM   2135  CG  GLN A 150     -16.463  -3.732 -23.714  1.00 66.97           C
ATOM   2136 1HG  GLN A 150     -17.120  -4.389 -24.285  1.00 66.97           H
ATOM   2137 2HG  GLN A 150     -15.884  -4.366 -23.042  1.00 66.97           H
ATOM   2138  CD  GLN A 150     -17.303  -2.748 -22.897  1.00 66.97           C
ATOM   2139  OE1 GLN A 150     -17.187  -1.540 -23.023  1.00 66.97           O
ATOM   2140  NE2 GLN A 150     -18.152  -3.330 -22.055  1.00 66.97           N
ATOM   2141 1HE2 GLN A 150     -18.198  -4.327 -22.000  1.00 66.97           H
ATOM   2142 2HE2 GLN A 150     -18.746  -2.770 -21.477  1.00 66.97           H
ATOM   2143  HN  GLN A 150     -13.353  -4.602 -24.230  1.00 66.97           H
ATOM   2144  N   ALA A 151     -12.969  -3.998 -27.162  1.00 66.84           N
ATOM   2145  CA  ALA A 151     -11.857  -3.416 -27.894  1.00 66.84           C
ATOM   2146  C   ALA A 151     -12.392  -2.400 -28.905  1.00 66.84           C
ATOM   2147  O   ALA A 151     -11.834  -1.314 -29.053  1.00 66.84           O
ATOM   2148  HA  ALA A 151     -11.221  -2.900 -27.174  1.00 66.84           H
ATOM   2149  CB  ALA A 151     -11.045  -4.529 -28.559  1.00 66.84           C
ATOM   2150 1HB  ALA A 151     -10.663  -5.207 -27.796  1.00 66.84           H
ATOM   2151 2HB  ALA A 151     -11.684  -5.081 -29.249  1.00 66.84           H
ATOM   2152 3HB  ALA A 151     -10.211  -4.092 -29.108  1.00 66.84           H
ATOM   2153  HN  ALA A 151     -13.005  -4.997 -27.172  1.00 66.84           H
ATOM   2154  N   MET A 152     -13.467  -2.789 -29.574  1.00 56.00           N
ATOM   2155  CA  MET A 152     -14.037  -1.960 -30.622  1.00 56.00           C
ATOM   2156  C   MET A 152     -14.495  -0.610 -30.065  1.00 56.00           C
ATOM   2157  O   MET A 152     -14.125   0.440 -30.589  1.00 56.00           O
ATOM   2158  HA  MET A 152     -13.236  -1.809 -31.345  1.00 56.00           H
ATOM   2159  CB  MET A 152     -15.229  -2.682 -31.253  1.00 56.00           C
ATOM   2160 1HB  MET A 152     -15.867  -3.092 -30.470  1.00 56.00           H
ATOM   2161 2HB  MET A 152     -15.833  -1.971 -31.817  1.00 56.00           H
ATOM   2162  CG  MET A 152     -14.760  -3.807 -32.178  1.00 56.00           C
ATOM   2163 1HG  MET A 152     -13.732  -3.627 -32.492  1.00 56.00           H
ATOM   2164 2HG  MET A 152     -14.768  -4.757 -31.642  1.00 56.00           H
ATOM   2165  SD  MET A 152     -15.824  -3.906 -33.608  1.00 56.00           S
ATOM   2166  CE  MET A 152     -17.209  -4.786 -32.904  1.00 56.00           C
ATOM   2167 1HE  MET A 152     -16.873  -5.755 -32.533  1.00 56.00           H
ATOM   2168 2HE  MET A 152     -17.626  -4.207 -32.080  1.00 56.00           H
ATOM   2169 3HE  MET A 152     -17.972  -4.933 -33.667  1.00 56.00           H
ATOM   2170  HN  MET A 152     -13.946  -3.651 -29.410  1.00 56.00           H
ATOM   2171  N   ARG A 153     -15.293  -0.681 -29.010  1.00 54.82           N
ATOM   2172  CA  ARG A 153     -15.843   0.520 -28.405  1.00 54.82           C
ATOM   2173  C   ARG A 153     -14.724   1.371 -27.802  1.00 54.82           C
ATOM   2174  O   ARG A 153     -14.814   2.598 -27.781  1.00 54.82           O
ATOM   2175  HA  ARG A 153     -16.336   1.044 -29.224  1.00 54.82           H
ATOM   2176  CB  ARG A 153     -16.856   0.173 -27.312  1.00 54.82           C
ATOM   2177 1HB  ARG A 153     -16.447  -0.605 -26.667  1.00 54.82           H
ATOM   2178 2HB  ARG A 153     -17.034   1.046 -26.685  1.00 54.82           H
ATOM   2179  CG  ARG A 153     -18.177  -0.304 -27.920  1.00 54.82           C
ATOM   2180 1HG  ARG A 153     -18.529   0.424 -28.651  1.00 54.82           H
ATOM   2181 2HG  ARG A 153     -18.018  -1.241 -28.455  1.00 54.82           H
ATOM   2182  CD  ARG A 153     -19.239  -0.502 -26.837  1.00 54.82           C
ATOM   2183 1HD  ARG A 153     -18.928  -1.289 -26.150  1.00 54.82           H
ATOM   2184 2HD  ARG A 153     -19.345   0.410 -26.249  1.00 54.82           H
ATOM   2185  NE  ARG A 153     -20.535  -0.857 -27.458  1.00 54.82           N
ATOM   2186  HE  ARG A 153     -20.583  -0.889 -28.456  1.00 54.82           H
ATOM   2187  CZ  ARG A 153     -21.648  -1.137 -26.766  1.00 54.82           C
ATOM   2188  NH1 ARG A 153     -21.641  -1.108 -25.426  1.00 54.82           N
ATOM   2189 1HH1 ARG A 153     -20.801  -0.876 -24.935  1.00 54.82           H
ATOM   2190 2HH1 ARG A 153     -22.476  -1.318 -24.917  1.00 54.82           H
ATOM   2191  NH2 ARG A 153     -22.768  -1.446 -27.434  1.00 54.82           N
ATOM   2192 1HH2 ARG A 153     -23.607  -1.657 -26.932  1.00 54.82           H
ATOM   2193 2HH2 ARG A 153     -22.764  -1.465 -28.434  1.00 54.82           H
ATOM   2194  HN  ARG A 153     -15.564  -1.538 -28.570  1.00 54.82           H
ATOM   2195  N   ALA A 154     -13.695   0.686 -27.325  1.00 60.53           N
ATOM   2196  CA  ALA A 154     -12.623   1.351 -26.604  1.00 60.53           C
ATOM   2197  C   ALA A 154     -11.865   2.272 -27.563  1.00 60.53           C
ATOM   2198  O   ALA A 154     -11.340   3.306 -27.151  1.00 60.53           O
ATOM   2199  HA  ALA A 154     -13.076   1.954 -25.817  1.00 60.53           H
ATOM   2200  CB  ALA A 154     -11.712   0.303 -25.961  1.00 60.53           C
ATOM   2201 1HB  ALA A 154     -12.293  -0.306 -25.268  1.00 60.53           H
ATOM   2202 2HB  ALA A 154     -11.288  -0.335 -26.737  1.00 60.53           H
ATOM   2203 3HB  ALA A 154     -10.908   0.802 -25.421  1.00 60.53           H
ATOM   2204  HN  ALA A 154     -13.587  -0.303 -27.424  1.00 60.53           H
ATOM   2205  N   HIS A 155     -11.831   1.864 -28.823  1.00 56.33           N
ATOM   2206  CA  HIS A 155     -11.070   2.590 -29.825  1.00 56.33           C
ATOM   2207  C   HIS A 155     -11.749   3.930 -30.114  1.00 56.33           C
ATOM   2208  O   HIS A 155     -11.084   4.962 -30.201  1.00 56.33           O
ATOM   2209  HA  HIS A 155     -10.086   2.777 -29.395  1.00 56.33           H
ATOM   2210  CB  HIS A 155     -10.876   1.740 -31.082  1.00 56.33           C
ATOM   2211 1HB  HIS A 155     -10.692   0.708 -30.785  1.00 56.33           H
ATOM   2212 2HB  HIS A 155     -11.802   1.745 -31.658  1.00 56.33           H
ATOM   2213  CG  HIS A 155      -9.745   2.204 -31.969  1.00 56.33           C
ATOM   2214  ND1 HIS A 155      -9.818   3.353 -32.737  1.00 56.33           N
ATOM   2215  HD1 HIS A 155     -10.598   3.976 -32.785  1.00 56.33           H
ATOM   2216  CD2 HIS A 155      -8.515   1.662 -32.201  1.00 56.33           C
ATOM   2217  HD2 HIS A 155      -8.127   0.747 -31.753  1.00 56.33           H
ATOM   2218  CE1 HIS A 155      -8.677   3.486 -33.398  1.00 56.33           C
ATOM   2219  HE1 HIS A 155      -8.427   4.293 -34.087  1.00 56.33           H
ATOM   2220  NE2 HIS A 155      -7.871   2.437 -33.064  1.00 56.33           N
ATOM   2221  HN  HIS A 155     -12.312   1.055 -29.161  1.00 56.33           H
ATOM   2222  N   THR A 156     -13.065   3.872 -30.255  1.00 62.50           N
ATOM   2223  CA  THR A 156     -13.828   5.043 -30.653  1.00 62.50           C
ATOM   2224  C   THR A 156     -13.787   6.105 -29.553  1.00 62.50           C
ATOM   2225  O   THR A 156     -13.865   7.300 -29.835  1.00 62.50           O
ATOM   2226  HA  THR A 156     -13.356   5.477 -31.535  1.00 62.50           H
ATOM   2227  CB  THR A 156     -15.246   4.587 -31.005  1.00 62.50           C
ATOM   2228  HB  THR A 156     -15.935   4.790 -30.185  1.00 62.50           H
ATOM   2229  OG1 THR A 156     -15.092   3.214 -31.353  1.00 62.50           O
ATOM   2230  HG1 THR A 156     -15.975   2.747 -31.301  1.00 62.50           H
ATOM   2231  CG2 THR A 156     -15.770   5.239 -32.286  1.00 62.50           C
ATOM   2232 1HG2 THR A 156     -15.117   4.980 -33.119  1.00 62.50           H
ATOM   2233 2HG2 THR A 156     -15.787   6.322 -32.161  1.00 62.50           H
ATOM   2234 3HG2 THR A 156     -16.779   4.881 -32.489  1.00 62.50           H
ATOM   2235  HN  THR A 156     -13.608   3.046 -30.103  1.00 62.50           H
ATOM   2236  N   TRP A 157     -13.665   5.631 -28.321  1.00 57.64           N
ATOM   2237  CA  TRP A 157     -13.816   6.501 -27.167  1.00 57.64           C
ATOM   2238  C   TRP A 157     -12.419   6.817 -26.627  1.00 57.64           C
ATOM   2239  O   TRP A 157     -12.264   7.146 -25.453  1.00 57.64           O
ATOM   2240  HA  TRP A 157     -14.302   7.417 -27.501  1.00 57.64           H
ATOM   2241  CB  TRP A 157     -14.732   5.866 -26.119  1.00 57.64           C
ATOM   2242 1HB  TRP A 157     -14.376   4.858 -25.903  1.00 57.64           H
ATOM   2243 2HB  TRP A 157     -14.657   6.436 -25.193  1.00 57.64           H
ATOM   2244  CG  TRP A 157     -16.201   5.794 -26.539  1.00 57.64           C
ATOM   2245  CD1 TRP A 157     -16.711   5.871 -27.776  1.00 57.64           C
ATOM   2246  HD1 TRP A 157     -16.113   6.001 -28.678  1.00 57.64           H
ATOM   2247  CD2 TRP A 157     -17.338   5.625 -25.665  1.00 57.64           C
ATOM   2248  NE1 TRP A 157     -18.087   5.765 -27.764  1.00 57.64           N
ATOM   2249  HE1 TRP A 157     -18.690   5.794 -28.561  1.00 57.64           H
ATOM   2250  CE2 TRP A 157     -18.480   5.611 -26.439  1.00 57.64           C
ATOM   2251  CE3 TRP A 157     -17.398   5.489 -24.267  1.00 57.64           C
ATOM   2252  HE3 TRP A 157     -16.511   5.497 -23.634  1.00 57.64           H
ATOM   2253  CZ2 TRP A 157     -19.766   5.463 -25.906  1.00 57.64           C
ATOM   2254  HZ2 TRP A 157     -20.653   5.455 -26.539  1.00 57.64           H
ATOM   2255  CZ3 TRP A 157     -18.691   5.342 -23.749  1.00 57.64           C
ATOM   2256  HZ3 TRP A 157     -18.795   5.233 -22.670  1.00 57.64           H
ATOM   2257  CH2 TRP A 157     -19.851   5.326 -24.515  1.00 57.64           C
ATOM   2258  HH2 TRP A 157     -20.822   5.207 -24.035  1.00 57.64           H
ATOM   2259  HN  TRP A 157     -13.467   4.675 -28.107  1.00 57.64           H
ATOM   2260  N   ARG A 158     -11.439   6.705 -27.512  1.00 58.41           N
ATOM   2261  CA  ARG A 158     -10.047   6.759 -27.097  1.00 58.41           C
ATOM   2262  C   ARG A 158      -9.764   8.068 -26.358  1.00 58.41           C
ATOM   2263  O   ARG A 158      -9.132   8.066 -25.303  1.00 58.41           O
ATOM   2264  HA  ARG A 158      -9.919   5.901 -26.437  1.00 58.41           H
ATOM   2265  CB  ARG A 158      -9.109   6.647 -28.300  1.00 58.41           C
ATOM   2266 1HB  ARG A 158      -9.393   5.789 -28.909  1.00 58.41           H
ATOM   2267 2HB  ARG A 158      -9.212   7.532 -28.929  1.00 58.41           H
ATOM   2268  CG  ARG A 158      -7.654   6.501 -27.850  1.00 58.41           C
ATOM   2269 1HG  ARG A 158      -7.340   7.403 -27.324  1.00 58.41           H
ATOM   2270 2HG  ARG A 158      -7.570   5.675 -27.144  1.00 58.41           H
ATOM   2271  CD  ARG A 158      -6.732   6.255 -29.046  1.00 58.41           C
ATOM   2272 1HD  ARG A 158      -7.019   5.334 -29.553  1.00 58.41           H
ATOM   2273 2HD  ARG A 158      -6.837   7.063 -29.769  1.00 58.41           H
ATOM   2274  NE  ARG A 158      -5.327   6.163 -28.590  1.00 58.41           N
ATOM   2275  HE  ARG A 158      -5.128   6.381 -27.635  1.00 58.41           H
ATOM   2276  CZ  ARG A 158      -4.304   5.806 -29.379  1.00 58.41           C
ATOM   2277  NH1 ARG A 158      -4.511   5.503 -30.667  1.00 58.41           N
ATOM   2278 1HH1 ARG A 158      -5.436   5.542 -31.048  1.00 58.41           H
ATOM   2279 2HH1 ARG A 158      -3.742   5.238 -31.249  1.00 58.41           H
ATOM   2280  NH2 ARG A 158      -3.069   5.757 -28.859  1.00 58.41           N
ATOM   2281 1HH2 ARG A 158      -2.295   5.493 -29.434  1.00 58.41           H
ATOM   2282 2HH2 ARG A 158      -2.923   5.985 -27.896  1.00 58.41           H
ATOM   2283  HN  ARG A 158     -11.583   6.580 -28.493  1.00 58.41           H
ATOM   2284  N   GLU A 159     -10.246   9.156 -26.941  1.00 64.31           N
ATOM   2285  CA  GLU A 159      -9.999  10.475 -26.385  1.00 64.31           C
ATOM   2286  C   GLU A 159     -10.765  10.650 -25.072  1.00 64.31           C
ATOM   2287  O   GLU A 159     -10.208  11.119 -24.081  1.00 64.31           O
ATOM   2288  HA  GLU A 159      -8.926  10.513 -26.195  1.00 64.31           H
ATOM   2289  CB  GLU A 159     -10.370  11.571 -27.386  1.00 64.31           C
ATOM   2290 1HB  GLU A 159     -11.361  11.375 -27.794  1.00 64.31           H
ATOM   2291 2HB  GLU A 159     -10.285  12.548 -26.910  1.00 64.31           H
ATOM   2292  CG  GLU A 159      -9.400  11.583 -28.570  1.00 64.31           C
ATOM   2293 1HG  GLU A 159      -8.374  11.572 -28.204  1.00 64.31           H
ATOM   2294 2HG  GLU A 159      -9.536  10.680 -29.165  1.00 64.31           H
ATOM   2295  CD  GLU A 159      -9.621  12.817 -29.447  1.00 64.31           C
ATOM   2296  OE1 GLU A 159      -8.690  13.142 -30.214  1.00 64.31           O
ATOM   2297  OE2 GLU A 159     -10.717  13.408 -29.330  1.00 64.31           O
ATOM   2298  HN  GLU A 159     -10.795   9.146 -27.777  1.00 64.31           H
ATOM   2299  N   LYS A 160     -12.032  10.263 -25.108  1.00 69.27           N
ATOM   2300  CA  LYS A 160     -12.886  10.388 -23.939  1.00 69.27           C
ATOM   2301  C   LYS A 160     -12.284   9.585 -22.784  1.00 69.27           C
ATOM   2302  O   LYS A 160     -12.347  10.006 -21.631  1.00 69.27           O
ATOM   2303  HA  LYS A 160     -12.901  11.441 -23.656  1.00 69.27           H
ATOM   2304  CB  LYS A 160     -14.324   9.990 -24.280  1.00 69.27           C
ATOM   2305 1HB  LYS A 160     -14.330   9.011 -24.758  1.00 69.27           H
ATOM   2306 2HB  LYS A 160     -14.908   9.902 -23.364  1.00 69.27           H
ATOM   2307  CG  LYS A 160     -14.972  11.021 -25.207  1.00 69.27           C
ATOM   2308 1HG  LYS A 160     -14.858  12.018 -24.784  1.00 69.27           H
ATOM   2309 2HG  LYS A 160     -14.460  11.022 -26.170  1.00 69.27           H
ATOM   2310  CD  LYS A 160     -16.457  10.714 -25.414  1.00 69.27           C
ATOM   2311 1HD  LYS A 160     -16.569   9.729 -25.867  1.00 69.27           H
ATOM   2312 2HD  LYS A 160     -16.963  10.681 -24.449  1.00 69.27           H
ATOM   2313  CE  LYS A 160     -17.115  11.769 -26.305  1.00 69.27           C
ATOM   2314 1HE  LYS A 160     -16.997  12.757 -25.859  1.00 69.27           H
ATOM   2315 2HE  LYS A 160     -16.618  11.797 -27.275  1.00 69.27           H
ATOM   2316  NZ  LYS A 160     -18.553  11.470 -26.487  1.00 69.27           N
ATOM   2317 1HZ  LYS A 160     -18.975  12.181 -27.074  1.00 69.27           H
ATOM   2318 2HZ  LYS A 160     -18.656  10.563 -26.928  1.00 69.27           H
ATOM   2319 3HZ  LYS A 160     -19.013  11.462 -25.584  1.00 69.27           H
ATOM   2320  HN  LYS A 160     -12.475   9.871 -25.915  1.00 69.27           H
ATOM   2321  N   ARG A 161     -11.712   8.442 -23.136  1.00 67.60           N
ATOM   2322  CA  ARG A 161     -11.130   7.559 -22.139  1.00 67.60           C
ATOM   2323  C   ARG A 161      -9.991   8.268 -21.404  1.00 67.60           C
ATOM   2324  O   ARG A 161      -9.792   8.056 -20.208  1.00 67.60           O
ATOM   2325  HA  ARG A 161     -11.950   7.326 -21.460  1.00 67.60           H
ATOM   2326  CB  ARG A 161     -10.594   6.279 -22.783  1.00 67.60           C
ATOM   2327 1HB  ARG A 161     -10.046   6.527 -23.692  1.00 67.60           H
ATOM   2328 2HB  ARG A 161      -9.888   5.796 -22.108  1.00 67.60           H
ATOM   2329  CG  ARG A 161     -11.733   5.314 -23.115  1.00 67.60           C
ATOM   2330 1HG  ARG A 161     -12.277   5.060 -22.205  1.00 67.60           H
ATOM   2331 2HG  ARG A 161     -12.442   5.799 -23.786  1.00 67.60           H
ATOM   2332  CD  ARG A 161     -11.198   4.038 -23.768  1.00 67.60           C
ATOM   2333 1HD  ARG A 161     -12.019   3.473 -24.210  1.00 67.60           H
ATOM   2334 2HD  ARG A 161     -10.515   4.293 -24.578  1.00 67.60           H
ATOM   2335  NE  ARG A 161     -10.499   3.208 -22.761  1.00 67.60           N
ATOM   2336  HE  ARG A 161     -10.514   3.516 -21.810  1.00 67.60           H
ATOM   2337  CZ  ARG A 161      -9.849   2.072 -23.044  1.00 67.60           C
ATOM   2338  NH1 ARG A 161      -9.797   1.613 -24.302  1.00 67.60           N
ATOM   2339 1HH1 ARG A 161     -10.246   2.120 -25.038  1.00 67.60           H
ATOM   2340 2HH1 ARG A 161      -9.310   0.764 -24.505  1.00 67.60           H
ATOM   2341  NH2 ARG A 161      -9.251   1.401 -22.051  1.00 67.60           N
ATOM   2342 1HH2 ARG A 161      -8.761   0.551 -22.245  1.00 67.60           H
ATOM   2343 2HH2 ARG A 161      -9.294   1.750 -21.115  1.00 67.60           H
ATOM   2344  HN  ARG A 161     -11.644   8.118 -24.079  1.00 67.60           H
ATOM   2345  N   LEU A 162      -9.272   9.095 -22.148  1.00 78.53           N
ATOM   2346  CA  LEU A 162      -8.146   9.822 -21.586  1.00 78.53           C
ATOM   2347  C   LEU A 162      -8.662  10.853 -20.581  1.00 78.53           C
ATOM   2348  O   LEU A 162      -8.064  11.047 -19.523  1.00 78.53           O
ATOM   2349  HA  LEU A 162      -7.525   9.102 -21.054  1.00 78.53           H
ATOM   2350  CB  LEU A 162      -7.288  10.425 -22.700  1.00 78.53           C
ATOM   2351 1HB  LEU A 162      -7.029   9.632 -23.402  1.00 78.53           H
ATOM   2352 2HB  LEU A 162      -7.893  11.148 -23.247  1.00 78.53           H
ATOM   2353  CG  LEU A 162      -5.998  11.115 -22.253  1.00 78.53           C
ATOM   2354  HG  LEU A 162      -6.249  11.843 -21.482  1.00 78.53           H
ATOM   2355  CD1 LEU A 162      -5.027  10.111 -21.629  1.00 78.53           C
ATOM   2356 1HD1 LEU A 162      -5.493   9.646 -20.761  1.00 78.53           H
ATOM   2357 2HD1 LEU A 162      -4.777   9.343 -22.362  1.00 78.53           H
ATOM   2358 3HD1 LEU A 162      -4.118  10.628 -21.320  1.00 78.53           H
ATOM   2359  CD2 LEU A 162      -5.359  11.886 -23.411  1.00 78.53           C
ATOM   2360 1HD2 LEU A 162      -5.124  11.196 -24.221  1.00 78.53           H
ATOM   2361 2HD2 LEU A 162      -6.055  12.645 -23.769  1.00 78.53           H
ATOM   2362 3HD2 LEU A 162      -4.444  12.367 -23.066  1.00 78.53           H
ATOM   2363  HN  LEU A 162      -9.448   9.271 -23.117  1.00 78.53           H
ATOM   2364  N   LEU A 163      -9.766  11.488 -20.946  1.00 81.61           N
ATOM   2365  CA  LEU A 163     -10.379  12.482 -20.080  1.00 81.61           C
ATOM   2366  C   LEU A 163     -10.843  11.808 -18.788  1.00 81.61           C
ATOM   2367  O   LEU A 163     -10.549  12.287 -17.693  1.00 81.61           O
ATOM   2368  HA  LEU A 163      -9.612  13.216 -19.831  1.00 81.61           H
ATOM   2369  CB  LEU A 163     -11.492  13.224 -20.822  1.00 81.61           C
ATOM   2370 1HB  LEU A 163     -11.083  13.617 -21.753  1.00 81.61           H
ATOM   2371 2HB  LEU A 163     -12.265  12.504 -21.092  1.00 81.61           H
ATOM   2372  CG  LEU A 163     -12.152  14.376 -20.061  1.00 81.61           C
ATOM   2373  HG  LEU A 163     -12.483  14.001 -19.093  1.00 81.61           H
ATOM   2374  CD1 LEU A 163     -11.150  15.500 -19.792  1.00 81.61           C
ATOM   2375 1HD1 LEU A 163     -10.323  15.115 -19.195  1.00 81.61           H
ATOM   2376 2HD1 LEU A 163     -10.767  15.881 -20.739  1.00 81.61           H
ATOM   2377 3HD1 LEU A 163     -11.645  16.307 -19.250  1.00 81.61           H
ATOM   2378  CD2 LEU A 163     -13.394  14.880 -20.799  1.00 81.61           C
ATOM   2379 1HD2 LEU A 163     -13.110  15.233 -21.790  1.00 81.61           H
ATOM   2380 2HD2 LEU A 163     -14.114  14.068 -20.895  1.00 81.61           H
ATOM   2381 3HD2 LEU A 163     -13.843  15.699 -20.237  1.00 81.61           H
ATOM   2382  HN  LEU A 163     -10.239  11.334 -21.813  1.00 81.61           H
ATOM   2383  N   TYR A 164     -11.562  10.708 -18.956  1.00 75.11           N
ATOM   2384  CA  TYR A 164     -12.081   9.971 -17.817  1.00 75.11           C
ATOM   2385  C   TYR A 164     -10.945   9.479 -16.918  1.00 75.11           C
ATOM   2386  O   TYR A 164     -11.097   9.413 -15.699  1.00 75.11           O
ATOM   2387  HA  TYR A 164     -12.722  10.643 -17.245  1.00 75.11           H
ATOM   2388  CB  TYR A 164     -12.817   8.761 -18.396  1.00 75.11           C
ATOM   2389 1HB  TYR A 164     -12.186   8.293 -19.152  1.00 75.11           H
ATOM   2390 2HB  TYR A 164     -12.966   8.026 -17.605  1.00 75.11           H
ATOM   2391  CG  TYR A 164     -14.172   9.098 -19.022  1.00 75.11           C
ATOM   2392  CD1 TYR A 164     -15.089   9.851 -18.317  1.00 75.11           C
ATOM   2393  HD1 TYR A 164     -14.848  10.205 -17.315  1.00 75.11           H
ATOM   2394  CD2 TYR A 164     -14.477   8.649 -20.291  1.00 75.11           C
ATOM   2395  HD2 TYR A 164     -13.752   8.054 -20.847  1.00 75.11           H
ATOM   2396  CE1 TYR A 164     -16.365  10.168 -18.906  1.00 75.11           C
ATOM   2397  HE1 TYR A 164     -17.098  10.761 -18.360  1.00 75.11           H
ATOM   2398  CE2 TYR A 164     -15.752   8.966 -20.880  1.00 75.11           C
ATOM   2399  HE2 TYR A 164     -16.006   8.617 -21.881  1.00 75.11           H
ATOM   2400  CZ  TYR A 164     -16.633   9.710 -20.158  1.00 75.11           C
ATOM   2401  OH  TYR A 164     -17.837  10.009 -20.714  1.00 75.11           O
ATOM   2402  HH  TYR A 164     -18.380  10.559 -20.080  1.00 75.11           H
ATOM   2403  HN  TYR A 164     -11.790  10.320 -19.849  1.00 75.11           H
ATOM   2404  N   SER A 165      -9.831   9.148 -17.554  1.00 85.93           N
ATOM   2405  CA  SER A 165      -8.675   8.650 -16.828  1.00 85.93           C
ATOM   2406  C   SER A 165      -8.162   9.720 -15.863  1.00 85.93           C
ATOM   2407  O   SER A 165      -7.703   9.404 -14.766  1.00 85.93           O
ATOM   2408  HA  SER A 165      -9.032   7.779 -16.279  1.00 85.93           H
ATOM   2409  CB  SER A 165      -7.562   8.225 -17.789  1.00 85.93           C
ATOM   2410 1HB  SER A 165      -6.816   7.645 -17.247  1.00 85.93           H
ATOM   2411 2HB  SER A 165      -7.977   7.573 -18.558  1.00 85.93           H
ATOM   2412  OG  SER A 165      -6.934   9.346 -18.407  1.00 85.93           O
ATOM   2413  HG  SER A 165      -7.625  10.010 -18.692  1.00 85.93           H
ATOM   2414  HN  SER A 165      -9.712   9.214 -18.545  1.00 85.93           H
ATOM   2415  N   LYS A 166      -8.258  10.966 -16.306  1.00 83.17           N
ATOM   2416  CA  LYS A 166      -7.851  12.088 -15.477  1.00 83.17           C
ATOM   2417  C   LYS A 166      -8.788  12.192 -14.272  1.00 83.17           C
ATOM   2418  O   LYS A 166      -8.333  12.307 -13.135  1.00 83.17           O
ATOM   2419  HA  LYS A 166      -6.845  11.878 -15.114  1.00 83.17           H
ATOM   2420  CB  LYS A 166      -7.774  13.369 -16.309  1.00 83.17           C
ATOM   2421 1HB  LYS A 166      -8.710  13.512 -16.850  1.00 83.17           H
ATOM   2422 2HB  LYS A 166      -7.653  14.228 -15.650  1.00 83.17           H
ATOM   2423  CG  LYS A 166      -6.610  13.310 -17.301  1.00 83.17           C
ATOM   2424 1HG  LYS A 166      -5.679  13.132 -16.763  1.00 83.17           H
ATOM   2425 2HG  LYS A 166      -6.750  12.471 -17.982  1.00 83.17           H
ATOM   2426  CD  LYS A 166      -6.504  14.611 -18.099  1.00 83.17           C
ATOM   2427 1HD  LYS A 166      -7.424  14.772 -18.662  1.00 83.17           H
ATOM   2428 2HD  LYS A 166      -6.396  15.453 -17.417  1.00 83.17           H
ATOM   2429  CE  LYS A 166      -5.313  14.569 -19.059  1.00 83.17           C
ATOM   2430 1HE  LYS A 166      -4.401  14.342 -18.507  1.00 83.17           H
ATOM   2431 2HE  LYS A 166      -5.453  13.768 -19.786  1.00 83.17           H
ATOM   2432  NZ  LYS A 166      -5.167  15.864 -19.761  1.00 83.17           N
ATOM   2433 1HZ  LYS A 166      -4.384  15.814 -20.402  1.00 83.17           H
ATOM   2434 2HZ  LYS A 166      -6.016  16.065 -20.278  1.00 83.17           H
ATOM   2435 3HZ  LYS A 166      -5.002  16.599 -19.082  1.00 83.17           H
ATOM   2436  HN  LYS A 166      -8.604  11.212 -17.210  1.00 83.17           H
ATOM   2437  N   MET A 167     -10.080  12.149 -14.562  1.00 84.93           N
ATOM   2438  CA  MET A 167     -11.086  12.287 -13.523  1.00 84.93           C
ATOM   2439  C   MET A 167     -10.953  11.176 -12.479  1.00 84.93           C
ATOM   2440  O   MET A 167     -10.998  11.438 -11.279  1.00 84.93           O
ATOM   2441  HA  MET A 167     -10.896  13.255 -13.058  1.00 84.93           H
ATOM   2442  CB  MET A 167     -12.480  12.235 -14.150  1.00 84.93           C
ATOM   2443 1HB  MET A 167     -12.565  11.351 -14.783  1.00 84.93           H
ATOM   2444 2HB  MET A 167     -13.232  12.140 -13.367  1.00 84.93           H
ATOM   2445  CG  MET A 167     -12.755  13.490 -14.980  1.00 84.93           C
ATOM   2446 1HG  MET A 167     -12.686  14.376 -14.349  1.00 84.93           H
ATOM   2447 2HG  MET A 167     -12.000  13.595 -15.759  1.00 84.93           H
ATOM   2448  SD  MET A 167     -14.379  13.392 -15.716  1.00 84.93           S
ATOM   2449  CE  MET A 167     -14.554  15.068 -16.305  1.00 84.93           C
ATOM   2450 1HE  MET A 167     -14.490  15.758 -15.464  1.00 84.93           H
ATOM   2451 2HE  MET A 167     -13.758  15.288 -17.017  1.00 84.93           H
ATOM   2452 3HE  MET A 167     -15.521  15.181 -16.796  1.00 84.93           H
ATOM   2453  HN  MET A 167     -10.442  12.022 -15.486  1.00 84.93           H
ATOM   2454  N   VAL A 168     -10.793   9.958 -12.976  1.00 92.31           N
ATOM   2455  CA  VAL A 168     -10.718   8.798 -12.104  1.00 92.31           C
ATOM   2456  C   VAL A 168      -9.520   8.949 -11.164  1.00 92.31           C
ATOM   2457  O   VAL A 168      -9.622   8.664  -9.972  1.00 92.31           O
ATOM   2458  HA  VAL A 168     -11.630   8.775 -11.508  1.00 92.31           H
ATOM   2459  CB  VAL A 168     -10.665   7.518 -12.940  1.00 92.31           C
ATOM   2460  HB  VAL A 168      -9.865   7.628 -13.672  1.00 92.31           H
ATOM   2461  CG1 VAL A 168     -10.338   6.306 -12.066  1.00 92.31           C
ATOM   2462 1HG1 VAL A 168      -9.369   6.452 -11.589  1.00 92.31           H
ATOM   2463 2HG1 VAL A 168     -11.106   6.192 -11.300  1.00 92.31           H
ATOM   2464 3HG1 VAL A 168     -10.307   5.409 -12.685  1.00 92.31           H
ATOM   2465  CG2 VAL A 168     -11.974   7.307 -13.703  1.00 92.31           C
ATOM   2466 1HG2 VAL A 168     -12.799   7.228 -12.995  1.00 92.31           H
ATOM   2467 2HG2 VAL A 168     -12.147   8.152 -14.369  1.00 92.31           H
ATOM   2468 3HG2 VAL A 168     -11.910   6.390 -14.289  1.00 92.31           H
ATOM   2469  HN  VAL A 168     -10.714   9.758 -13.953  1.00 92.31           H
ATOM   2470  N   CYS A 169      -8.412   9.396 -11.737  1.00 93.49           N
ATOM   2471  CA  CYS A 169      -7.194   9.581 -10.966  1.00 93.49           C
ATOM   2472  C   CYS A 169      -7.480  10.586  -9.849  1.00 93.49           C
ATOM   2473  O   CYS A 169      -7.125  10.354  -8.694  1.00 93.49           O
ATOM   2474  HA  CYS A 169      -6.934   8.606 -10.553  1.00 93.49           H
ATOM   2475  CB  CYS A 169      -6.028  10.027 -11.851  1.00 93.49           C
ATOM   2476 1HB  CYS A 169      -6.337  10.860 -12.482  1.00 93.49           H
ATOM   2477 2HB  CYS A 169      -5.206  10.386 -11.230  1.00 93.49           H
ATOM   2478  SG  CYS A 169      -5.461   8.633 -12.891  1.00 93.49           S
ATOM   2479  HG  CYS A 169      -6.451   8.709 -13.776  1.00 93.49           H
ATOM   2480  HN  CYS A 169      -8.338   9.629 -12.706  1.00 93.49           H
ATOM   2481  N   PHE A 170      -8.120  11.681 -10.232  1.00 93.04           N
ATOM   2482  CA  PHE A 170      -8.428  12.738  -9.283  1.00 93.04           C
ATOM   2483  C   PHE A 170      -9.319  12.217  -8.153  1.00 93.04           C
ATOM   2484  O   PHE A 170      -9.065  12.491  -6.981  1.00 93.04           O
ATOM   2485  HA  PHE A 170      -7.483  13.085  -8.867  1.00 93.04           H
ATOM   2486  CB  PHE A 170      -9.183  13.823 -10.052  1.00 93.04           C
ATOM   2487 1HB  PHE A 170      -8.573  14.149 -10.894  1.00 93.04           H
ATOM   2488 2HB  PHE A 170     -10.095  13.393 -10.467  1.00 93.04           H
ATOM   2489  CG  PHE A 170      -9.551  15.044  -9.206  1.00 93.04           C
ATOM   2490  CD1 PHE A 170     -10.825  15.201  -8.757  1.00 93.04           C
ATOM   2491  HD1 PHE A 170     -11.584  14.457  -8.999  1.00 93.04           H
ATOM   2492  CD2 PHE A 170      -8.605  15.972  -8.903  1.00 93.04           C
ATOM   2493  HD2 PHE A 170      -7.584  15.846  -9.263  1.00 93.04           H
ATOM   2494  CE1 PHE A 170     -11.167  16.333  -7.971  1.00 93.04           C
ATOM   2495  HE1 PHE A 170     -12.188  16.459  -7.612  1.00 93.04           H
ATOM   2496  CE2 PHE A 170      -8.946  17.105  -8.118  1.00 93.04           C
ATOM   2497  HE2 PHE A 170      -8.187  17.849  -7.875  1.00 93.04           H
ATOM   2498  CZ  PHE A 170     -10.220  17.261  -7.669  1.00 93.04           C
ATOM   2499  HZ  PHE A 170     -10.482  18.131  -7.066  1.00 93.04           H
ATOM   2500  HN  PHE A 170      -8.425  11.852 -11.168  1.00 93.04           H
ATOM   2501  N   THR A 171     -10.344  11.475  -8.545  1.00 92.84           N
ATOM   2502  CA  THR A 171     -11.283  10.927  -7.580  1.00 92.84           C
ATOM   2503  C   THR A 171     -10.555  10.028  -6.579  1.00 92.84           C
ATOM   2504  O   THR A 171     -10.871  10.034  -5.390  1.00 92.84           O
ATOM   2505  HA  THR A 171     -11.715  11.752  -7.014  1.00 92.84           H
ATOM   2506  CB  THR A 171     -12.388  10.205  -8.354  1.00 92.84           C
ATOM   2507  HB  THR A 171     -12.000   9.310  -8.842  1.00 92.84           H
ATOM   2508  OG1 THR A 171     -12.911  11.203  -9.226  1.00 92.84           O
ATOM   2509  HG1 THR A 171     -12.445  11.164 -10.110  1.00 92.84           H
ATOM   2510  CG2 THR A 171     -13.575   9.828  -7.465  1.00 92.84           C
ATOM   2511 1HG2 THR A 171     -14.004  10.730  -7.031  1.00 92.84           H
ATOM   2512 2HG2 THR A 171     -13.236   9.166  -6.668  1.00 92.84           H
ATOM   2513 3HG2 THR A 171     -14.330   9.318  -8.064  1.00 92.84           H
ATOM   2514  HN  THR A 171     -10.537  11.247  -9.499  1.00 92.84           H
ATOM   2515  N   ILE A 172      -9.595   9.276  -7.096  1.00 93.46           N
ATOM   2516  CA  ILE A 172      -8.843   8.348  -6.269  1.00 93.46           C
ATOM   2517  C   ILE A 172      -8.074   9.130  -5.203  1.00 93.46           C
ATOM   2518  O   ILE A 172      -8.079   8.758  -4.030  1.00 93.46           O
ATOM   2519  HA  ILE A 172      -9.563   7.699  -5.769  1.00 93.46           H
ATOM   2520  CB  ILE A 172      -7.955   7.454  -7.137  1.00 93.46           C
ATOM   2521  HB  ILE A 172      -7.468   8.080  -7.885  1.00 93.46           H
ATOM   2522  CG1 ILE A 172      -8.790   6.416  -7.889  1.00 93.46           C
ATOM   2523 1HG1 ILE A 172      -9.172   5.674  -7.188  1.00 93.46           H
ATOM   2524 2HG1 ILE A 172      -9.655   6.900  -8.344  1.00 93.46           H
ATOM   2525  CG2 ILE A 172      -6.849   6.804  -6.303  1.00 93.46           C
ATOM   2526 1HG2 ILE A 172      -6.230   7.580  -5.852  1.00 93.46           H
ATOM   2527 2HG2 ILE A 172      -7.297   6.195  -5.517  1.00 93.46           H
ATOM   2528 3HG2 ILE A 172      -6.233   6.175  -6.944  1.00 93.46           H
ATOM   2529  CD1 ILE A 172      -7.959   5.723  -8.971  1.00 93.46           C
ATOM   2530 1HD1 ILE A 172      -7.599   6.466  -9.683  1.00 93.46           H
ATOM   2531 2HD1 ILE A 172      -7.109   5.220  -8.510  1.00 93.46           H
ATOM   2532 3HD1 ILE A 172      -8.577   4.991  -9.490  1.00 93.46           H
ATOM   2533  HN  ILE A 172      -9.329   9.293  -8.060  1.00 93.46           H
ATOM   2534  N   TRP A 173      -7.430  10.199  -5.648  1.00 92.04           N
ATOM   2535  CA  TRP A 173      -6.581  10.983  -4.767  1.00 92.04           C
ATOM   2536  C   TRP A 173      -7.464  11.582  -3.670  1.00 92.04           C
ATOM   2537  O   TRP A 173      -7.105  11.550  -2.494  1.00 92.04           O
ATOM   2538  HA  TRP A 173      -5.845  10.310  -4.328  1.00 92.04           H
ATOM   2539  CB  TRP A 173      -5.804  12.041  -5.553  1.00 92.04           C
ATOM   2540 1HB  TRP A 173      -6.479  12.522  -6.261  1.00 92.04           H
ATOM   2541 2HB  TRP A 173      -5.464  12.814  -4.863  1.00 92.04           H
ATOM   2542  CG  TRP A 173      -4.598  11.489  -6.315  1.00 92.04           C
ATOM   2543  CD1 TRP A 173      -4.435  11.389  -7.641  1.00 92.04           C
ATOM   2544  HD1 TRP A 173      -5.176  11.703  -8.376  1.00 92.04           H
ATOM   2545  CD2 TRP A 173      -3.384  10.963  -5.738  1.00 92.04           C
ATOM   2546  NE1 TRP A 173      -3.210  10.839  -7.960  1.00 92.04           N
ATOM   2547  HE1 TRP A 173      -2.861  10.664  -8.881  1.00 92.04           H
ATOM   2548  CE2 TRP A 173      -2.551  10.571  -6.766  1.00 92.04           C
ATOM   2549  CE3 TRP A 173      -3.003  10.823  -4.392  1.00 92.04           C
ATOM   2550  HE3 TRP A 173      -3.643  11.125  -3.562  1.00 92.04           H
ATOM   2551  CZ2 TRP A 173      -1.284  10.013  -6.556  1.00 92.04           C
ATOM   2552  HZ2 TRP A 173      -0.645   9.712  -7.385  1.00 92.04           H
ATOM   2553  CZ3 TRP A 173      -1.734  10.263  -4.198  1.00 92.04           C
ATOM   2554  HZ3 TRP A 173      -1.389  10.132  -3.173  1.00 92.04           H
ATOM   2555  CH2 TRP A 173      -0.883   9.864  -5.223  1.00 92.04           C
ATOM   2556  HH2 TRP A 173       0.091   9.436  -4.989  1.00 92.04           H
ATOM   2557  HN  TRP A 173      -7.482  10.531  -6.590  1.00 92.04           H
ATOM   2558  N   VAL A 174      -8.601  12.114  -4.094  1.00 95.31           N
ATOM   2559  CA  VAL A 174      -9.522  12.747  -3.166  1.00 95.31           C
ATOM   2560  C   VAL A 174      -9.996  11.715  -2.140  1.00 95.31           C
ATOM   2561  O   VAL A 174     -10.023  11.992  -0.942  1.00 95.31           O
ATOM   2562  HA  VAL A 174      -8.976  13.534  -2.645  1.00 95.31           H
ATOM   2563  CB  VAL A 174     -10.674  13.398  -3.934  1.00 95.31           C
ATOM   2564  HB  VAL A 174     -11.120  12.639  -4.576  1.00 95.31           H
ATOM   2565  CG1 VAL A 174     -11.757  13.901  -2.978  1.00 95.31           C
ATOM   2566 1HG1 VAL A 174     -12.151  13.063  -2.402  1.00 95.31           H
ATOM   2567 2HG1 VAL A 174     -11.329  14.638  -2.299  1.00 95.31           H
ATOM   2568 3HG1 VAL A 174     -12.563  14.359  -3.550  1.00 95.31           H
ATOM   2569  CG2 VAL A 174     -10.165  14.530  -4.829  1.00 95.31           C
ATOM   2570 1HG2 VAL A 174      -9.681  15.290  -4.215  1.00 95.31           H
ATOM   2571 2HG2 VAL A 174      -9.447  14.132  -5.546  1.00 95.31           H
ATOM   2572 3HG2 VAL A 174     -11.004  14.976  -5.364  1.00 95.31           H
ATOM   2573  HN  VAL A 174      -8.895  12.117  -5.049  1.00 95.31           H
ATOM   2574  N   LEU A 175     -10.359  10.546  -2.648  1.00 90.33           N
ATOM   2575  CA  LEU A 175     -10.894   9.495  -1.800  1.00 90.33           C
ATOM   2576  C   LEU A 175      -9.834   9.082  -0.778  1.00 90.33           C
ATOM   2577  O   LEU A 175     -10.127   8.959   0.411  1.00 90.33           O
ATOM   2578  HA  LEU A 175     -11.747   9.911  -1.264  1.00 90.33           H
ATOM   2579  CB  LEU A 175     -11.415   8.334  -2.650  1.00 90.33           C
ATOM   2580 1HB  LEU A 175     -12.172   8.721  -3.333  1.00 90.33           H
ATOM   2581 2HB  LEU A 175     -10.594   7.961  -3.262  1.00 90.33           H
ATOM   2582  CG  LEU A 175     -12.017   7.157  -1.880  1.00 90.33           C
ATOM   2583  HG  LEU A 175     -11.273   6.799  -1.168  1.00 90.33           H
ATOM   2584  CD1 LEU A 175     -13.240   7.598  -1.072  1.00 90.33           C
ATOM   2585 1HD1 LEU A 175     -12.946   8.368  -0.359  1.00 90.33           H
ATOM   2586 2HD1 LEU A 175     -13.997   7.997  -1.748  1.00 90.33           H
ATOM   2587 3HD1 LEU A 175     -13.648   6.742  -0.535  1.00 90.33           H
ATOM   2588  CD2 LEU A 175     -12.340   5.994  -2.820  1.00 90.33           C
ATOM   2589 1HD2 LEU A 175     -13.057   6.323  -3.572  1.00 90.33           H
ATOM   2590 2HD2 LEU A 175     -11.426   5.660  -3.312  1.00 90.33           H
ATOM   2591 3HD2 LEU A 175     -12.766   5.171  -2.247  1.00 90.33           H
ATOM   2592  HN  LEU A 175     -10.292  10.313  -3.619  1.00 90.33           H
ATOM   2593  N   ALA A 176      -8.624   8.878  -1.277  1.00 94.91           N
ATOM   2594  CA  ALA A 176      -7.539   8.399  -0.438  1.00 94.91           C
ATOM   2595  C   ALA A 176      -7.270   9.419   0.671  1.00 94.91           C
ATOM   2596  O   ALA A 176      -7.013   9.044   1.814  1.00 94.91           O
ATOM   2597  HA  ALA A 176      -7.858   7.460   0.014  1.00 94.91           H
ATOM   2598  CB  ALA A 176      -6.303   8.137  -1.301  1.00 94.91           C
ATOM   2599 1HB  ALA A 176      -6.538   7.385  -2.053  1.00 94.91           H
ATOM   2600 2HB  ALA A 176      -6.001   9.061  -1.793  1.00 94.91           H
ATOM   2601 3HB  ALA A 176      -5.489   7.778  -0.671  1.00 94.91           H
ATOM   2602  HN  ALA A 176      -8.380   9.034  -2.234  1.00 94.91           H
ATOM   2603  N   ALA A 177      -7.338  10.687   0.294  1.00 94.81           N
ATOM   2604  CA  ALA A 177      -7.077  11.762   1.236  1.00 94.81           C
ATOM   2605  C   ALA A 177      -8.102  11.702   2.370  1.00 94.81           C
ATOM   2606  O   ALA A 177      -7.744  11.809   3.542  1.00 94.81           O
ATOM   2607  HA  ALA A 177      -6.081  11.607   1.650  1.00 94.81           H
ATOM   2608  CB  ALA A 177      -7.101  13.103   0.499  1.00 94.81           C
ATOM   2609 1HB  ALA A 177      -6.335  13.105  -0.276  1.00 94.81           H
ATOM   2610 2HB  ALA A 177      -8.080  13.250   0.043  1.00 94.81           H
ATOM   2611 3HB  ALA A 177      -6.905  13.910   1.206  1.00 94.81           H
ATOM   2612  HN  ALA A 177      -7.567  10.983  -0.633  1.00 94.81           H
ATOM   2613  N   ALA A 178      -9.357  11.530   1.981  1.00 95.09           N
ATOM   2614  CA  ALA A 178     -10.445  11.526   2.945  1.00 95.09           C
ATOM   2615  C   ALA A 178     -10.268  10.346   3.902  1.00 95.09           C
ATOM   2616  O   ALA A 178     -10.588  10.449   5.085  1.00 95.09           O
ATOM   2617  HA  ALA A 178     -10.389  12.455   3.513  1.00 95.09           H
ATOM   2618  CB  ALA A 178     -11.783  11.481   2.204  1.00 95.09           C
ATOM   2619 1HB  ALA A 178     -11.872  12.356   1.560  1.00 95.09           H
ATOM   2620 2HB  ALA A 178     -11.832  10.577   1.598  1.00 95.09           H
ATOM   2621 3HB  ALA A 178     -12.599  11.478   2.927  1.00 95.09           H
ATOM   2622  HN  ALA A 178      -9.635  11.396   1.030  1.00 95.09           H
ATOM   2623  N   LEU A 179      -9.760   9.252   3.354  1.00 91.96           N
ATOM   2624  CA  LEU A 179      -9.607   8.030   4.126  1.00 91.96           C
ATOM   2625  C   LEU A 179      -8.444   8.194   5.107  1.00 91.96           C
ATOM   2626  O   LEU A 179      -8.210   7.328   5.948  1.00 91.96           O
ATOM   2627  HA  LEU A 179     -10.524   7.888   4.698  1.00 91.96           H
ATOM   2628  CB  LEU A 179      -9.461   6.824   3.196  1.00 91.96           C
ATOM   2629 1HB  LEU A 179      -8.654   7.028   2.492  1.00 91.96           H
ATOM   2630 2HB  LEU A 179      -9.154   5.965   3.793  1.00 91.96           H
ATOM   2631  CG  LEU A 179     -10.709   6.437   2.400  1.00 91.96           C
ATOM   2632  HG  LEU A 179     -11.070   7.323   1.878  1.00 91.96           H
ATOM   2633  CD1 LEU A 179     -10.377   5.389   1.335  1.00 91.96           C
ATOM   2634 1HD1 LEU A 179      -9.635   5.793   0.647  1.00 91.96           H
ATOM   2635 2HD1 LEU A 179      -9.978   4.496   1.817  1.00 91.96           H
ATOM   2636 3HD1 LEU A 179     -11.282   5.132   0.784  1.00 91.96           H
ATOM   2637  CD2 LEU A 179     -11.831   5.973   3.331  1.00 91.96           C
ATOM   2638 1HD2 LEU A 179     -11.496   5.105   3.899  1.00 91.96           H
ATOM   2639 2HD2 LEU A 179     -12.091   6.779   4.017  1.00 91.96           H
ATOM   2640 3HD2 LEU A 179     -12.706   5.704   2.739  1.00 91.96           H
ATOM   2641  HN  LEU A 179      -9.456   9.192   2.404  1.00 91.96           H
ATOM   2642  N   CYS A 180      -7.746   9.312   4.967  1.00 91.01           N
ATOM   2643  CA  CYS A 180      -6.567   9.564   5.777  1.00 91.01           C
ATOM   2644  C   CYS A 180      -6.955  10.520   6.906  1.00 91.01           C
ATOM   2645  O   CYS A 180      -6.115  10.898   7.722  1.00 91.01           O
ATOM   2646  HA  CYS A 180      -6.250   8.601   6.177  1.00 91.01           H
ATOM   2647  CB  CYS A 180      -5.411  10.112   4.938  1.00 91.01           C
ATOM   2648 1HB  CYS A 180      -5.711  11.040   4.451  1.00 91.01           H
ATOM   2649 2HB  CYS A 180      -4.564  10.350   5.581  1.00 91.01           H
ATOM   2650  SG  CYS A 180      -4.912   8.881   3.679  1.00 91.01           S
ATOM   2651  HG  CYS A 180      -6.067   8.882   3.019  1.00 91.01           H
ATOM   2652  HN  CYS A 180      -7.974  10.036   4.315  1.00 91.01           H
ATOM   2653  N   ILE A 181      -8.229  10.885   6.918  1.00 90.88           N
ATOM   2654  CA  ILE A 181      -8.730  11.822   7.909  1.00 90.88           C
ATOM   2655  C   ILE A 181      -8.439  11.280   9.310  1.00 90.88           C
ATOM   2656  O   ILE A 181      -7.940  12.006  10.169  1.00 90.88           O
ATOM   2657  HA  ILE A 181      -8.185  12.757   7.780  1.00 90.88           H
ATOM   2658  CB  ILE A 181     -10.210  12.123   7.661  1.00 90.88           C
ATOM   2659  HB  ILE A 181     -10.731  11.177   7.516  1.00 90.88           H
ATOM   2660  CG1 ILE A 181     -10.396  12.943   6.383  1.00 90.88           C
ATOM   2661 1HG1 ILE A 181      -9.957  13.932   6.514  1.00 90.88           H
ATOM   2662 2HG1 ILE A 181      -9.864  12.465   5.560  1.00 90.88           H
ATOM   2663  CG2 ILE A 181     -10.841  12.806   8.876  1.00 90.88           C
ATOM   2664 1HG2 ILE A 181     -10.758  12.151   9.744  1.00 90.88           H
ATOM   2665 2HG2 ILE A 181     -10.322  13.743   9.077  1.00 90.88           H
ATOM   2666 3HG2 ILE A 181     -11.893  13.009   8.674  1.00 90.88           H
ATOM   2667  CD1 ILE A 181     -11.878  13.078   6.029  1.00 90.88           C
ATOM   2668 1HD1 ILE A 181     -12.307  12.088   5.875  1.00 90.88           H
ATOM   2669 2HD1 ILE A 181     -12.402  13.578   6.844  1.00 90.88           H
ATOM   2670 3HD1 ILE A 181     -11.982  13.665   5.117  1.00 90.88           H
ATOM   2671  HN  ILE A 181      -8.912  10.552   6.268  1.00 90.88           H
ATOM   2672  N   PRO A 182      -8.744  10.000   9.565  1.00 92.09           N
ATOM   2673  CA  PRO A 182      -8.523   9.423  10.894  1.00 92.09           C
ATOM   2674  C   PRO A 182      -7.098   9.630  11.383  1.00 92.09           C
ATOM   2675  O   PRO A 182      -6.882   9.988  12.539  1.00 92.09           O
ATOM   2676  HA  PRO A 182      -9.152   9.923  11.629  1.00 92.09           H
ATOM   2677  CB  PRO A 182      -8.847   7.940  10.702  1.00 92.09           C
ATOM   2678 1HB  PRO A 182      -7.957   7.364  10.448  1.00 92.09           H
ATOM   2679 2HB  PRO A 182      -9.262   7.500  11.609  1.00 92.09           H
ATOM   2680  CG  PRO A 182      -9.859   7.944   9.563  1.00 92.09           C
ATOM   2681 1HG  PRO A 182      -9.924   6.971   9.076  1.00 92.09           H
ATOM   2682 2HG  PRO A 182     -10.864   8.178   9.916  1.00 92.09           H
ATOM   2683  CD  PRO A 182      -9.317   9.015   8.631  1.00 92.09           C
ATOM   2684 1HD  PRO A 182      -8.561   8.618   7.954  1.00 92.09           H
ATOM   2685 2HD  PRO A 182     -10.102   9.446   8.009  1.00 92.09           H
ATOM   2686  N   GLU A 183      -6.157   9.397  10.480  1.00 88.41           N
ATOM   2687  CA  GLU A 183      -4.749   9.486  10.828  1.00 88.41           C
ATOM   2688  C   GLU A 183      -4.394  10.915  11.245  1.00 88.41           C
ATOM   2689  O   GLU A 183      -3.622  11.119  12.181  1.00 88.41           O
ATOM   2690  HA  GLU A 183      -4.616   8.810  11.673  1.00 88.41           H
ATOM   2691  CB  GLU A 183      -3.867   9.019   9.668  1.00 88.41           C
ATOM   2692 1HB  GLU A 183      -4.282   9.374   8.725  1.00 88.41           H
ATOM   2693 2HB  GLU A 183      -2.839   9.342   9.835  1.00 88.41           H
ATOM   2694  CG  GLU A 183      -3.832   7.492   9.587  1.00 88.41           C
ATOM   2695 1HG  GLU A 183      -3.123   7.181   8.819  1.00 88.41           H
ATOM   2696 2HG  GLU A 183      -3.477   7.082  10.532  1.00 88.41           H
ATOM   2697  CD  GLU A 183      -5.217   6.927   9.268  1.00 88.41           C
ATOM   2698  OE1 GLU A 183      -5.470   5.776   9.682  1.00 88.41           O
ATOM   2699  OE2 GLU A 183      -5.993   7.661   8.616  1.00 88.41           O
ATOM   2700  HN  GLU A 183      -6.342   9.153   9.529  1.00 88.41           H
ATOM   2701  N   ILE A 184      -4.976  11.868  10.531  1.00 90.07           N
ATOM   2702  CA  ILE A 184      -4.678  13.269  10.771  1.00 90.07           C
ATOM   2703  C   ILE A 184      -5.094  13.638  12.196  1.00 90.07           C
ATOM   2704  O   ILE A 184      -4.397  14.390  12.875  1.00 90.07           O
ATOM   2705  HA  ILE A 184      -3.599  13.394  10.683  1.00 90.07           H
ATOM   2706  CB  ILE A 184      -5.324  14.146   9.696  1.00 90.07           C
ATOM   2707  HB  ILE A 184      -6.385  13.900   9.647  1.00 90.07           H
ATOM   2708  CG1 ILE A 184      -4.729  13.851   8.318  1.00 90.07           C
ATOM   2709 1HG1 ILE A 184      -3.700  14.210   8.278  1.00 90.07           H
ATOM   2710 2HG1 ILE A 184      -4.697  12.774   8.154  1.00 90.07           H
ATOM   2711  CG2 ILE A 184      -5.220  15.628  10.061  1.00 90.07           C
ATOM   2712 1HG2 ILE A 184      -5.729  15.805  11.008  1.00 90.07           H
ATOM   2713 2HG2 ILE A 184      -4.171  15.906  10.154  1.00 90.07           H
ATOM   2714 3HG2 ILE A 184      -5.687  16.228   9.280  1.00 90.07           H
ATOM   2715  CD1 ILE A 184      -5.550  14.517   7.212  1.00 90.07           C
ATOM   2716 1HD1 ILE A 184      -6.571  14.137   7.239  1.00 90.07           H
ATOM   2717 2HD1 ILE A 184      -5.559  15.596   7.365  1.00 90.07           H
ATOM   2718 3HD1 ILE A 184      -5.104  14.292   6.243  1.00 90.07           H
ATOM   2719  HN  ILE A 184      -5.638  11.695   9.802  1.00 90.07           H
ATOM   2720  N   LEU A 185      -6.229  13.092  12.608  1.00 90.51           N
ATOM   2721  CA  LEU A 185      -6.857  13.515  13.848  1.00 90.51           C
ATOM   2722  C   LEU A 185      -6.117  12.886  15.030  1.00 90.51           C
ATOM   2723  O   LEU A 185      -5.730  13.584  15.966  1.00 90.51           O
ATOM   2724  HA  LEU A 185      -6.754  14.598  13.913  1.00 90.51           H
ATOM   2725  CB  LEU A 185      -8.355  13.204  13.823  1.00 90.51           C
ATOM   2726 1HB  LEU A 185      -8.482  12.144  13.603  1.00 90.51           H
ATOM   2727 2HB  LEU A 185      -8.757  13.372  14.822  1.00 90.51           H
ATOM   2728  CG  LEU A 185      -9.191  14.007  12.824  1.00 90.51           C
ATOM   2729  HG  LEU A 185      -8.805  13.814  11.823  1.00 90.51           H
ATOM   2730  CD1 LEU A 185     -10.651  13.552  12.841  1.00 90.51           C
ATOM   2731 1HD1 LEU A 185     -10.707  12.496  12.574  1.00 90.51           H
ATOM   2732 2HD1 LEU A 185     -11.065  13.696  13.839  1.00 90.51           H
ATOM   2733 3HD1 LEU A 185     -11.223  14.139  12.122  1.00 90.51           H
ATOM   2734  CD2 LEU A 185      -9.055  15.509  13.079  1.00 90.51           C
ATOM   2735 1HD2 LEU A 185      -9.399  15.739  14.087  1.00 90.51           H
ATOM   2736 2HD2 LEU A 185      -8.010  15.802  12.975  1.00 90.51           H
ATOM   2737 3HD2 LEU A 185      -9.659  16.056  12.355  1.00 90.51           H
ATOM   2738  HN  LEU A 185      -6.716  12.373  12.111  1.00 90.51           H
ATOM   2739  N   TYR A 186      -5.944  11.575  14.949  1.00 90.81           N
ATOM   2740  CA  TYR A 186      -5.671  10.782  16.135  1.00 90.81           C
ATOM   2741  C   TYR A 186      -4.201  10.364  16.189  1.00 90.81           C
ATOM   2742  O   TYR A 186      -3.773   9.707  17.137  1.00 90.81           O
ATOM   2743  HA  TYR A 186      -5.900  11.392  17.008  1.00 90.81           H
ATOM   2744  CB  TYR A 186      -6.541   9.529  16.013  1.00 90.81           C
ATOM   2745 1HB  TYR A 186      -6.210   8.952  15.149  1.00 90.81           H
ATOM   2746 2HB  TYR A 186      -6.384   8.903  16.892  1.00 90.81           H
ATOM   2747  CG  TYR A 186      -8.036   9.820  15.872  1.00 90.81           C
ATOM   2748  CD1 TYR A 186      -8.660  10.671  16.761  1.00 90.81           C
ATOM   2749  HD1 TYR A 186      -8.088  11.135  17.564  1.00 90.81           H
ATOM   2750  CD2 TYR A 186      -8.761   9.232  14.855  1.00 90.81           C
ATOM   2751  HD2 TYR A 186      -8.268   8.560  14.152  1.00 90.81           H
ATOM   2752  CE1 TYR A 186     -10.068  10.945  16.628  1.00 90.81           C
ATOM   2753  HE1 TYR A 186     -10.573  11.615  17.324  1.00 90.81           H
ATOM   2754  CE2 TYR A 186     -10.168   9.506  14.722  1.00 90.81           C
ATOM   2755  HE2 TYR A 186     -10.752   9.048  13.923  1.00 90.81           H
ATOM   2756  CZ  TYR A 186     -10.752  10.349  15.615  1.00 90.81           C
ATOM   2757  OH  TYR A 186     -12.081  10.609  15.489  1.00 90.81           O
ATOM   2758  HH  TYR A 186     -12.466  10.068  14.741  1.00 90.81           H
ATOM   2759  HN  TYR A 186      -5.987  11.057  14.094  1.00 90.81           H
ATOM   2760  N   SER A 187      -3.467  10.763  15.160  1.00 90.96           N
ATOM   2761  CA  SER A 187      -2.021  10.617  15.171  1.00 90.96           C
ATOM   2762  C   SER A 187      -1.406  11.579  16.189  1.00 90.96           C
ATOM   2763  O   SER A 187      -1.602  12.790  16.102  1.00 90.96           O
ATOM   2764  HA  SER A 187      -1.838   9.583  15.462  1.00 90.96           H
ATOM   2765  CB  SER A 187      -1.432  10.867  13.781  1.00 90.96           C
ATOM   2766 1HB  SER A 187      -1.712  11.865  13.444  1.00 90.96           H
ATOM   2767 2HB  SER A 187      -0.344  10.844  13.839  1.00 90.96           H
ATOM   2768  OG  SER A 187      -1.878   9.903  12.831  1.00 90.96           O
ATOM   2769  HG  SER A 187      -2.375  10.357  12.091  1.00 90.96           H
ATOM   2770  HN  SER A 187      -3.844  11.178  14.332  1.00 90.96           H
ATOM   2771  N   GLN A 188      -0.673  11.003  17.132  1.00 84.55           N
ATOM   2772  CA  GLN A 188       0.067  11.799  18.095  1.00 84.55           C
ATOM   2773  C   GLN A 188       1.316  11.046  18.559  1.00 84.55           C
ATOM   2774  O   GLN A 188       1.464   9.856  18.285  1.00 84.55           O
ATOM   2775  HA  GLN A 188       0.358  12.704  17.561  1.00 84.55           H
ATOM   2776  CB  GLN A 188      -0.816  12.182  19.285  1.00 84.55           C
ATOM   2777 1HB  GLN A 188      -0.268  12.851  19.948  1.00 84.55           H
ATOM   2778 2HB  GLN A 188      -1.691  12.728  18.932  1.00 84.55           H
ATOM   2779  CG  GLN A 188      -1.261  10.939  20.059  1.00 84.55           C
ATOM   2780 1HG  GLN A 188      -1.742  10.236  19.379  1.00 84.55           H
ATOM   2781 2HG  GLN A 188      -0.390  10.435  20.476  1.00 84.55           H
ATOM   2782  CD  GLN A 188      -2.229  11.312  21.183  1.00 84.55           C
ATOM   2783  OE1 GLN A 188      -2.751  12.413  21.249  1.00 84.55           O
ATOM   2784  NE2 GLN A 188      -2.439  10.336  22.062  1.00 84.55           N
ATOM   2785 1HE2 GLN A 188      -1.979   9.455  21.950  1.00 84.55           H
ATOM   2786 2HE2 GLN A 188      -3.057  10.483  22.834  1.00 84.55           H
ATOM   2787  HN  GLN A 188      -0.582  10.013  17.242  1.00 84.55           H
ATOM   2788  N   ILE A 189       2.181  11.770  19.253  1.00 88.08           N
ATOM   2789  CA  ILE A 189       3.336  11.154  19.884  1.00 88.08           C
ATOM   2790  C   ILE A 189       2.940  10.635  21.267  1.00 88.08           C
ATOM   2791  O   ILE A 189       2.397  11.379  22.082  1.00 88.08           O
ATOM   2792  HA  ILE A 189       3.631  10.305  19.267  1.00 88.08           H
ATOM   2793  CB  ILE A 189       4.516  12.128  19.907  1.00 88.08           C
ATOM   2794  HB  ILE A 189       4.202  13.032  20.428  1.00 88.08           H
ATOM   2795  CG1 ILE A 189       4.917  12.538  18.489  1.00 88.08           C
ATOM   2796 1HG1 ILE A 189       5.293  11.670  17.948  1.00 88.08           H
ATOM   2797 2HG1 ILE A 189       4.040  12.894  17.948  1.00 88.08           H
ATOM   2798  CG2 ILE A 189       5.694  11.542  20.689  1.00 88.08           C
ATOM   2799 1HG2 ILE A 189       5.386  11.342  21.715  1.00 88.08           H
ATOM   2800 2HG2 ILE A 189       6.017  10.613  20.218  1.00 88.08           H
ATOM   2801 3HG2 ILE A 189       6.519  12.255  20.689  1.00 88.08           H
ATOM   2802  CD1 ILE A 189       5.986  13.632  18.516  1.00 88.08           C
ATOM   2803 1HD1 ILE A 189       5.597  14.508  19.036  1.00 88.08           H
ATOM   2804 2HD1 ILE A 189       6.870  13.264  19.036  1.00 88.08           H
ATOM   2805 3HD1 ILE A 189       6.252  13.905  17.494  1.00 88.08           H
ATOM   2806  HN  ILE A 189       2.103  12.758  19.388  1.00 88.08           H
ATOM   2807  N   LYS A 190       3.228   9.361  21.490  1.00 83.63           N
ATOM   2808  CA  LYS A 190       2.996   8.758  22.792  1.00 83.63           C
ATOM   2809  C   LYS A 190       4.339   8.369  23.415  1.00 83.63           C
ATOM   2810  O   LYS A 190       5.165   7.728  22.768  1.00 83.63           O
ATOM   2811  HA  LYS A 190       2.529   9.513  23.423  1.00 83.63           H
ATOM   2812  CB  LYS A 190       2.012   7.593  22.676  1.00 83.63           C
ATOM   2813 1HB  LYS A 190       1.087   7.938  22.214  1.00 83.63           H
ATOM   2814 2HB  LYS A 190       2.427   6.825  22.022  1.00 83.63           H
ATOM   2815  CG  LYS A 190       1.709   6.991  24.050  1.00 83.63           C
ATOM   2816 1HG  LYS A 190       2.635   6.653  24.514  1.00 83.63           H
ATOM   2817 2HG  LYS A 190       1.287   7.757  24.701  1.00 83.63           H
ATOM   2818  CD  LYS A 190       0.733   5.819  23.932  1.00 83.63           C
ATOM   2819 1HD  LYS A 190      -0.239   6.183  23.598  1.00 83.63           H
ATOM   2820 2HD  LYS A 190       1.088   5.120  23.176  1.00 83.63           H
ATOM   2821  CE  LYS A 190       0.580   5.096  25.272  1.00 83.63           C
ATOM   2822 1HE  LYS A 190       1.555   4.989  25.747  1.00 83.63           H
ATOM   2823 2HE  LYS A 190      -0.039   5.691  25.944  1.00 83.63           H
ATOM   2824  NZ  LYS A 190      -0.031   3.763  25.075  1.00 83.63           N
ATOM   2825 1HZ  LYS A 190      -0.193   3.328  25.976  1.00 83.63           H
ATOM   2826 2HZ  LYS A 190      -0.914   3.865  24.586  1.00 83.63           H
ATOM   2827 3HZ  LYS A 190       0.594   3.182  24.526  1.00 83.63           H
ATOM   2828  HN  LYS A 190       3.612   8.745  20.802  1.00 83.63           H
ATOM   2829  N   GLU A 191       4.514   8.773  24.665  1.00 75.51           N
ATOM   2830  CA  GLU A 191       5.656   8.324  25.443  1.00 75.51           C
ATOM   2831  C   GLU A 191       5.298   7.062  26.231  1.00 75.51           C
ATOM   2832  O   GLU A 191       4.339   7.058  27.001  1.00 75.51           O
ATOM   2833  HA  GLU A 191       6.433   8.097  24.713  1.00 75.51           H
ATOM   2834  CB  GLU A 191       6.152   9.431  26.376  1.00 75.51           C
ATOM   2835 1HB  GLU A 191       5.302   9.911  26.862  1.00 75.51           H
ATOM   2836 2HB  GLU A 191       6.875   9.020  27.081  1.00 75.51           H
ATOM   2837  CG  GLU A 191       6.886  10.521  25.593  1.00 75.51           C
ATOM   2838 1HG  GLU A 191       7.638  10.066  24.948  1.00 75.51           H
ATOM   2839 2HG  GLU A 191       6.183  11.042  24.943  1.00 75.51           H
ATOM   2840  CD  GLU A 191       7.554  11.521  26.538  1.00 75.51           C
ATOM   2841  OE1 GLU A 191       8.233  12.430  26.015  1.00 75.51           O
ATOM   2842  OE2 GLU A 191       7.371  11.353  27.763  1.00 75.51           O
ATOM   2843  HN  GLU A 191       3.894   9.395  25.144  1.00 75.51           H
ATOM   2844  N   GLU A 192       6.088   6.022  26.011  1.00 71.00           N
ATOM   2845  CA  GLU A 192       5.913   4.780  26.745  1.00 71.00           C
ATOM   2846  C   GLU A 192       7.270   4.221  27.175  1.00 71.00           C
ATOM   2847  O   GLU A 192       8.151   4.010  26.343  1.00 71.00           O
ATOM   2848  HA  GLU A 192       5.325   5.044  27.624  1.00 71.00           H
ATOM   2849  CB  GLU A 192       5.137   3.757  25.912  1.00 71.00           C
ATOM   2850 1HB  GLU A 192       4.159   4.161  25.652  1.00 71.00           H
ATOM   2851 2HB  GLU A 192       5.728   3.466  25.044  1.00 71.00           H
ATOM   2852  CG  GLU A 192       4.887   2.477  26.712  1.00 71.00           C
ATOM   2853 1HG  GLU A 192       5.745   1.812  26.619  1.00 71.00           H
ATOM   2854 2HG  GLU A 192       4.784   2.719  27.770  1.00 71.00           H
ATOM   2855  CD  GLU A 192       3.626   1.762  26.222  1.00 71.00           C
ATOM   2856  OE1 GLU A 192       3.087   0.957  27.011  1.00 71.00           O
ATOM   2857  OE2 GLU A 192       3.229   2.038  25.069  1.00 71.00           O
ATOM   2858  HN  GLU A 192       6.836   6.019  25.347  1.00 71.00           H
ATOM   2859  N   SER A 193       7.397   3.998  28.475  1.00 71.69           N
ATOM   2860  CA  SER A 193       8.618   3.431  29.021  1.00 71.69           C
ATOM   2861  C   SER A 193       9.816   4.304  28.641  1.00 71.69           C
ATOM   2862  O   SER A 193      10.922   3.799  28.453  1.00 71.69           O
ATOM   2863  HA  SER A 193       8.476   3.426  30.102  1.00 71.69           H
ATOM   2864  CB  SER A 193       8.829   1.998  28.528  1.00 71.69           C
ATOM   2865 1HB  SER A 193       9.021   2.008  27.455  1.00 71.69           H
ATOM   2866 2HB  SER A 193       9.713   1.576  29.006  1.00 71.69           H
ATOM   2867  OG  SER A 193       7.703   1.169  28.801  1.00 71.69           O
ATOM   2868  HG  SER A 193       7.843   0.260  28.407  1.00 71.69           H
ATOM   2869  HN  SER A 193       6.686   4.197  29.149  1.00 71.69           H
ATOM   2870  N   GLY A 194       9.555   5.599  28.540  1.00 80.05           N
ATOM   2871  CA  GLY A 194      10.611   6.555  28.253  1.00 80.05           C
ATOM   2872  C   GLY A 194      10.962   6.553  26.764  1.00 80.05           C
ATOM   2873  O   GLY A 194      11.919   7.205  26.347  1.00 80.05           O
ATOM   2874 1HA  GLY A 194      10.295   7.554  28.555  1.00 80.05           H
ATOM   2875 2HA  GLY A 194      11.497   6.311  28.839  1.00 80.05           H
ATOM   2876  HN  GLY A 194       8.644   5.997  28.651  1.00 80.05           H
ATOM   2877  N   ILE A 195      10.169   5.814  26.003  1.00 78.13           N
ATOM   2878  CA  ILE A 195      10.341   5.773  24.560  1.00 78.13           C
ATOM   2879  C   ILE A 195       9.221   6.574  23.894  1.00 78.13           C
ATOM   2880  O   ILE A 195       8.044   6.357  24.178  1.00 78.13           O
ATOM   2881  HA  ILE A 195      11.293   6.253  24.331  1.00 78.13           H
ATOM   2882  CB  ILE A 195      10.436   4.325  24.073  1.00 78.13           C
ATOM   2883  HB  ILE A 195       9.520   3.809  24.358  1.00 78.13           H
ATOM   2884  CG1 ILE A 195      11.597   3.594  24.751  1.00 78.13           C
ATOM   2885 1HG1 ILE A 195      12.538   4.075  24.486  1.00 78.13           H
ATOM   2886 2HG1 ILE A 195      11.495   3.667  25.834  1.00 78.13           H
ATOM   2887  CG2 ILE A 195      10.534   4.266  22.548  1.00 78.13           C
ATOM   2888 1HG2 ILE A 195       9.648   4.725  22.109  1.00 78.13           H
ATOM   2889 2HG2 ILE A 195      11.422   4.804  22.219  1.00 78.13           H
ATOM   2890 3HG2 ILE A 195      10.600   3.225  22.228  1.00 78.13           H
ATOM   2891  CD1 ILE A 195      11.635   2.122  24.335  1.00 78.13           C
ATOM   2892 1HD1 ILE A 195      10.701   1.639  24.623  1.00 78.13           H
ATOM   2893 2HD1 ILE A 195      11.761   2.053  23.254  1.00 78.13           H
ATOM   2894 3HD1 ILE A 195      12.469   1.626  24.831  1.00 78.13           H
ATOM   2895  HN  ILE A 195       9.421   5.252  26.355  1.00 78.13           H
ATOM   2896  N   ALA A 196       9.627   7.483  23.020  1.00 88.60           N
ATOM   2897  CA  ALA A 196       8.670   8.259  22.249  1.00 88.60           C
ATOM   2898  C   ALA A 196       8.211   7.440  21.041  1.00 88.60           C
ATOM   2899  O   ALA A 196       9.035   6.912  20.295  1.00 88.60           O
ATOM   2900  HA  ALA A 196       7.811   8.458  22.889  1.00 88.60           H
ATOM   2901  CB  ALA A 196       9.302   9.592  21.843  1.00 88.60           C
ATOM   2902 1HB  ALA A 196       9.583  10.148  22.738  1.00 88.60           H
ATOM   2903 2HB  ALA A 196      10.189   9.404  21.238  1.00 88.60           H
ATOM   2904 3HB  ALA A 196       8.584  10.174  21.265  1.00 88.60           H
ATOM   2905  HN  ALA A 196      10.587   7.692  22.835  1.00 88.60           H
ATOM   2906  N   ILE A 197       6.898   7.360  20.884  1.00 84.47           N
ATOM   2907  CA  ILE A 197       6.317   6.530  19.842  1.00 84.47           C
ATOM   2908  C   ILE A 197       5.277   7.343  19.069  1.00 84.47           C
ATOM   2909  O   ILE A 197       4.408   7.975  19.668  1.00 84.47           O
ATOM   2910  HA  ILE A 197       7.120   6.256  19.158  1.00 84.47           H
ATOM   2911  CB  ILE A 197       5.766   5.232  20.436  1.00 84.47           C
ATOM   2912  HB  ILE A 197       4.934   5.484  21.094  1.00 84.47           H
ATOM   2913  CG1 ILE A 197       6.822   4.529  21.292  1.00 84.47           C
ATOM   2914 1HG1 ILE A 197       7.688   4.283  20.678  1.00 84.47           H
ATOM   2915 2HG1 ILE A 197       7.168   5.203  22.076  1.00 84.47           H
ATOM   2916  CG2 ILE A 197       5.216   4.318  19.340  1.00 84.47           C
ATOM   2917 1HG2 ILE A 197       4.411   4.829  18.810  1.00 84.47           H
ATOM   2918 2HG2 ILE A 197       6.013   4.071  18.639  1.00 84.47           H
ATOM   2919 3HG2 ILE A 197       4.830   3.403  19.789  1.00 84.47           H
ATOM   2920  CD1 ILE A 197       6.257   3.254  21.921  1.00 84.47           C
ATOM   2921 1HD1 ILE A 197       5.406   3.507  22.554  1.00 84.47           H
ATOM   2922 2HD1 ILE A 197       5.935   2.573  21.134  1.00 84.47           H
ATOM   2923 3HD1 ILE A 197       7.028   2.774  22.524  1.00 84.47           H
ATOM   2924  HN  ILE A 197       6.236   7.849  21.453  1.00 84.47           H
ATOM   2925  N   CYS A 198       5.400   7.300  17.751  1.00 90.29           N
ATOM   2926  CA  CYS A 198       4.384   7.875  16.885  1.00 90.29           C
ATOM   2927  C   CYS A 198       3.316   6.811  16.626  1.00 90.29           C
ATOM   2928  O   CYS A 198       3.555   5.853  15.892  1.00 90.29           O
ATOM   2929  HA  CYS A 198       3.961   8.725  17.421  1.00 90.29           H
ATOM   2930  CB  CYS A 198       4.986   8.409  15.584  1.00 90.29           C
ATOM   2931 1HB  CYS A 198       5.625   9.266  15.794  1.00 90.29           H
ATOM   2932 2HB  CYS A 198       5.615   7.647  15.125  1.00 90.29           H
ATOM   2933  SG  CYS A 198       3.650   8.895  14.430  1.00 90.29           S
ATOM   2934  HN  CYS A 198       6.174   6.884  17.275  1.00 90.29           H
ATOM   2935  N   THR A 199       2.161   7.015  17.242  1.00 88.63           N
ATOM   2936  CA  THR A 199       1.055   6.085  17.087  1.00 88.63           C
ATOM   2937  C   THR A 199      -0.271   6.842  17.003  1.00 88.63           C
ATOM   2938  O   THR A 199      -0.326   8.038  17.285  1.00 88.63           O
ATOM   2939  HA  THR A 199       1.181   5.556  16.142  1.00 88.63           H
ATOM   2940  CB  THR A 199       1.112   5.085  18.243  1.00 88.63           C
ATOM   2941  HB  THR A 199       2.128   4.718  18.391  1.00 88.63           H
ATOM   2942  OG1 THR A 199       0.146   4.097  17.897  1.00 88.63           O
ATOM   2943  HG1 THR A 199       0.313   3.258  18.415  1.00 88.63           H
ATOM   2944  CG2 THR A 199       0.588   5.675  19.554  1.00 88.63           C
ATOM   2945 1HG2 THR A 199      -0.450   5.981  19.425  1.00 88.63           H
ATOM   2946 2HG2 THR A 199       1.190   6.541  19.829  1.00 88.63           H
ATOM   2947 3HG2 THR A 199       0.651   4.925  20.342  1.00 88.63           H
ATOM   2948  HN  THR A 199       1.975   7.797  17.837  1.00 88.63           H
ATOM   2949  N   MET A 200      -1.308   6.114  16.615  1.00 87.91           N
ATOM   2950  CA  MET A 200      -2.666   6.617  16.744  1.00 87.91           C
ATOM   2951  C   MET A 200      -3.247   6.279  18.119  1.00 87.91           C
ATOM   2952  O   MET A 200      -3.131   5.146  18.584  1.00 87.91           O
ATOM   2953  HA  MET A 200      -2.590   7.698  16.629  1.00 87.91           H
ATOM   2954  CB  MET A 200      -3.544   6.001  15.653  1.00 87.91           C
ATOM   2955 1HB  MET A 200      -3.462   4.915  15.685  1.00 87.91           H
ATOM   2956 2HB  MET A 200      -4.589   6.247  15.841  1.00 87.91           H
ATOM   2957  CG  MET A 200      -3.135   6.509  14.269  1.00 87.91           C
ATOM   2958 1HG  MET A 200      -2.707   7.508  14.350  1.00 87.91           H
ATOM   2959 2HG  MET A 200      -2.363   5.864  13.849  1.00 87.91           H
ATOM   2960  SD  MET A 200      -4.555   6.541  13.187  1.00 87.91           S
ATOM   2961  CE  MET A 200      -4.949   4.801  13.140  1.00 87.91           C
ATOM   2962 1HE  MET A 200      -4.100   4.247  12.740  1.00 87.91           H
ATOM   2963 2HE  MET A 200      -5.169   4.451  14.149  1.00 87.91           H
ATOM   2964 3HE  MET A 200      -5.819   4.642  12.503  1.00 87.91           H
ATOM   2965  HN  MET A 200      -1.232   5.199  16.219  1.00 87.91           H
ATOM   2966  N   VAL A 201      -3.859   7.282  18.730  1.00 90.38           N
ATOM   2967  CA  VAL A 201      -4.572   7.075  19.978  1.00 90.38           C
ATOM   2968  C   VAL A 201      -6.030   7.508  19.806  1.00 90.38           C
ATOM   2969  O   VAL A 201      -6.303   8.653  19.450  1.00 90.38           O
ATOM   2970  HA  VAL A 201      -4.547   6.008  20.198  1.00 90.38           H
ATOM   2971  CB  VAL A 201      -3.861   7.810  21.116  1.00 90.38           C
ATOM   2972  HB  VAL A 201      -3.902   8.878  20.902  1.00 90.38           H
ATOM   2973  CG1 VAL A 201      -4.568   7.570  22.451  1.00 90.38           C
ATOM   2974 1HG1 VAL A 201      -5.594   7.932  22.389  1.00 90.38           H
ATOM   2975 2HG1 VAL A 201      -4.573   6.503  22.673  1.00 90.38           H
ATOM   2976 3HG1 VAL A 201      -4.042   8.104  23.242  1.00 90.38           H
ATOM   2977  CG2 VAL A 201      -2.388   7.403  21.195  1.00 90.38           C
ATOM   2978 1HG2 VAL A 201      -2.317   6.330  21.374  1.00 90.38           H
ATOM   2979 2HG2 VAL A 201      -1.892   7.649  20.256  1.00 90.38           H
ATOM   2980 3HG2 VAL A 201      -1.906   7.940  22.012  1.00 90.38           H
ATOM   2981  HN  VAL A 201      -3.873   8.221  18.386  1.00 90.38           H
ATOM   2982  N   TYR A 202      -6.927   6.569  20.067  1.00 90.44           N
ATOM   2983  CA  TYR A 202      -8.340   6.793  19.812  1.00 90.44           C
ATOM   2984  C   TYR A 202      -9.039   7.351  21.053  1.00 90.44           C
ATOM   2985  O   TYR A 202      -8.727   6.957  22.176  1.00 90.44           O
ATOM   2986  HA  TYR A 202      -8.425   7.515  19.000  1.00 90.44           H
ATOM   2987  CB  TYR A 202      -8.932   5.421  19.482  1.00 90.44           C
ATOM   2988 1HB  TYR A 202      -8.744   4.746  20.317  1.00 90.44           H
ATOM   2989 2HB  TYR A 202     -10.013   5.517  19.386  1.00 90.44           H
ATOM   2990  CG  TYR A 202      -8.374   4.794  18.203  1.00 90.44           C
ATOM   2991  CD1 TYR A 202      -8.942   5.097  16.982  1.00 90.44           C
ATOM   2992  HD1 TYR A 202      -9.789   5.782  16.929  1.00 90.44           H
ATOM   2993  CD2 TYR A 202      -7.303   3.927  18.269  1.00 90.44           C
ATOM   2994  HD2 TYR A 202      -6.854   3.689  19.234  1.00 90.44           H
ATOM   2995  CE1 TYR A 202      -8.417   4.507  15.778  1.00 90.44           C
ATOM   2996  HE1 TYR A 202      -8.857   4.737  14.807  1.00 90.44           H
ATOM   2997  CE2 TYR A 202      -6.778   3.337  17.065  1.00 90.44           C
ATOM   2998  HE2 TYR A 202      -5.932   2.651  17.104  1.00 90.44           H
ATOM   2999  CZ  TYR A 202      -7.361   3.656  15.879  1.00 90.44           C
ATOM   3000  OH  TYR A 202      -6.865   3.100  14.741  1.00 90.44           O
ATOM   3001  HH  TYR A 202      -7.542   3.160  14.008  1.00 90.44           H
ATOM   3002  HN  TYR A 202      -6.703   5.671  20.445  1.00 90.44           H
ATOM   3003  N   PRO A 203      -9.994   8.275  20.876  1.00 85.37           N
ATOM   3004  CA  PRO A 203     -10.737   8.820  22.014  1.00 85.37           C
ATOM   3005  C   PRO A 203     -11.352   7.730  22.877  1.00 85.37           C
ATOM   3006  O   PRO A 203     -11.746   6.681  22.370  1.00 85.37           O
ATOM   3007  HA  PRO A 203     -10.063   9.362  22.677  1.00 85.37           H
ATOM   3008  CB  PRO A 203     -11.807   9.698  21.361  1.00 85.37           C
ATOM   3009 1HB  PRO A 203     -12.731   9.145  21.191  1.00 85.37           H
ATOM   3010 2HB  PRO A 203     -12.060  10.554  21.986  1.00 85.37           H
ATOM   3011  CG  PRO A 203     -11.159  10.129  20.051  1.00 85.37           C
ATOM   3012 1HG  PRO A 203     -11.899  10.458  19.322  1.00 85.37           H
ATOM   3013 2HG  PRO A 203     -10.476  10.966  20.193  1.00 85.37           H
ATOM   3014  CD  PRO A 203     -10.434   8.871  19.601  1.00 85.37           C
ATOM   3015 1HD  PRO A 203     -11.093   8.198  19.052  1.00 85.37           H
ATOM   3016 2HD  PRO A 203      -9.596   9.100  18.942  1.00 85.37           H
ATOM   3017  N   SER A 204     -11.417   8.010  24.170  1.00 76.68           N
ATOM   3018  CA  SER A 204     -11.731   6.979  25.144  1.00 76.68           C
ATOM   3019  C   SER A 204     -13.147   6.448  24.907  1.00 76.68           C
ATOM   3020  O   SER A 204     -13.403   5.257  25.073  1.00 76.68           O
ATOM   3021  HA  SER A 204     -10.995   6.192  24.978  1.00 76.68           H
ATOM   3022  CB  SER A 204     -11.595   7.510  26.572  1.00 76.68           C
ATOM   3023 1HB  SER A 204     -11.987   6.772  27.273  1.00 76.68           H
ATOM   3024 2HB  SER A 204     -10.540   7.646  26.810  1.00 76.68           H
ATOM   3025  OG  SER A 204     -12.284   8.745  26.750  1.00 76.68           O
ATOM   3026  HG  SER A 204     -13.265   8.578  26.850  1.00 76.68           H
ATOM   3027  HN  SER A 204     -11.261   8.920  24.554  1.00 76.68           H
ATOM   3028  N   ASP A 205     -14.029   7.360  24.524  1.00 72.62           N
ATOM   3029  CA  ASP A 205     -15.456   7.112  24.633  1.00 72.62           C
ATOM   3030  C   ASP A 205     -15.836   5.936  23.732  1.00 72.62           C
ATOM   3031  O   ASP A 205     -16.538   5.021  24.161  1.00 72.62           O
ATOM   3032  HA  ASP A 205     -15.630   6.901  25.689  1.00 72.62           H
ATOM   3033  CB  ASP A 205     -16.263   8.332  24.184  1.00 72.62           C
ATOM   3034 1HB  ASP A 205     -15.981   8.604  23.167  1.00 72.62           H
ATOM   3035 2HB  ASP A 205     -17.324   8.083  24.165  1.00 72.62           H
ATOM   3036  CG  ASP A 205     -16.029   9.519  25.120  1.00 72.62           C
ATOM   3037  OD1 ASP A 205     -15.462   9.280  26.208  1.00 72.62           O
ATOM   3038  OD2 ASP A 205     -16.422  10.638  24.726  1.00 72.62           O
ATOM   3039  HN  ASP A 205     -13.783   8.252  24.145  1.00 72.62           H
ATOM   3040  N   GLU A 206     -15.356   5.998  22.498  1.00 75.47           N
ATOM   3041  CA  GLU A 206     -15.701   4.991  21.509  1.00 75.47           C
ATOM   3042  C   GLU A 206     -14.434   4.412  20.876  1.00 75.47           C
ATOM   3043  O   GLU A 206     -14.442   4.020  19.710  1.00 75.47           O
ATOM   3044  HA  GLU A 206     -16.228   4.212  22.060  1.00 75.47           H
ATOM   3045  CB  GLU A 206     -16.633   5.568  20.442  1.00 75.47           C
ATOM   3046 1HB  GLU A 206     -16.196   6.475  20.024  1.00 75.47           H
ATOM   3047 2HB  GLU A 206     -16.847   4.808  19.691  1.00 75.47           H
ATOM   3048  CG  GLU A 206     -17.981   5.966  21.048  1.00 75.47           C
ATOM   3049 1HG  GLU A 206     -18.165   5.381  21.949  1.00 75.47           H
ATOM   3050 2HG  GLU A 206     -17.953   7.014  21.348  1.00 75.47           H
ATOM   3051  CD  GLU A 206     -19.118   5.747  20.049  1.00 75.47           C
ATOM   3052  OE1 GLU A 206     -20.117   5.114  20.455  1.00 75.47           O
ATOM   3053  OE2 GLU A 206     -18.963   6.216  18.900  1.00 75.47           O
ATOM   3054  HN  GLU A 206     -14.742   6.717  22.173  1.00 75.47           H
ATOM   3055  N   SER A 207     -13.376   4.378  21.672  1.00 86.94           N
ATOM   3056  CA  SER A 207     -12.064   4.024  21.157  1.00 86.94           C
ATOM   3057  C   SER A 207     -12.143   2.709  20.381  1.00 86.94           C
ATOM   3058  O   SER A 207     -11.604   2.600  19.280  1.00 86.94           O
ATOM   3059  HA  SER A 207     -11.783   4.843  20.495  1.00 86.94           H
ATOM   3060  CB  SER A 207     -11.040   3.912  22.289  1.00 86.94           C
ATOM   3061 1HB  SER A 207     -10.095   3.547  21.888  1.00 86.94           H
ATOM   3062 2HB  SER A 207     -10.850   4.901  22.706  1.00 86.94           H
ATOM   3063  OG  SER A 207     -11.484   3.038  23.325  1.00 86.94           O
ATOM   3064  HG  SER A 207     -10.898   3.137  24.129  1.00 86.94           H
ATOM   3065  HN  SER A 207     -13.405   4.585  22.650  1.00 86.94           H
ATOM   3066  N   THR A 208     -12.820   1.742  20.984  1.00 86.73           N
ATOM   3067  CA  THR A 208     -12.876   0.404  20.420  1.00 86.73           C
ATOM   3068  C   THR A 208     -13.585   0.426  19.064  1.00 86.73           C
ATOM   3069  O   THR A 208     -13.104  -0.165  18.099  1.00 86.73           O
ATOM   3070  HA  THR A 208     -11.857   0.062  20.243  1.00 86.73           H
ATOM   3071  CB  THR A 208     -13.551  -0.512  21.443  1.00 86.73           C
ATOM   3072  HB  THR A 208     -14.611  -0.273  21.540  1.00 86.73           H
ATOM   3073  OG1 THR A 208     -12.773  -0.345  22.625  1.00 86.73           O
ATOM   3074  HG1 THR A 208     -11.826  -0.614  22.452  1.00 86.73           H
ATOM   3075  CG2 THR A 208     -13.392  -1.994  21.098  1.00 86.73           C
ATOM   3076 1HG2 THR A 208     -12.333  -2.248  21.067  1.00 86.73           H
ATOM   3077 2HG2 THR A 208     -13.841  -2.190  20.124  1.00 86.73           H
ATOM   3078 3HG2 THR A 208     -13.889  -2.599  21.856  1.00 86.73           H
ATOM   3079  HN  THR A 208     -13.321   1.861  21.841  1.00 86.73           H
ATOM   3080  N   LYS A 209     -14.716   1.115  19.035  1.00 82.84           N
ATOM   3081  CA  LYS A 209     -15.520   1.183  17.826  1.00 82.84           C
ATOM   3082  C   LYS A 209     -14.698   1.826  16.707  1.00 82.84           C
ATOM   3083  O   LYS A 209     -14.682   1.332  15.581  1.00 82.84           O
ATOM   3084  HA  LYS A 209     -15.758   0.160  17.535  1.00 82.84           H
ATOM   3085  CB  LYS A 209     -16.845   1.895  18.103  1.00 82.84           C
ATOM   3086 1HB  LYS A 209     -16.652   2.868  18.556  1.00 82.84           H
ATOM   3087 2HB  LYS A 209     -17.366   2.080  17.164  1.00 82.84           H
ATOM   3088  CG  LYS A 209     -17.733   1.062  19.030  1.00 82.84           C
ATOM   3089 1HG  LYS A 209     -17.841   0.055  18.627  1.00 82.84           H
ATOM   3090 2HG  LYS A 209     -17.256   0.965  20.005  1.00 82.84           H
ATOM   3091  CD  LYS A 209     -19.112   1.703  19.191  1.00 82.84           C
ATOM   3092 1HD  LYS A 209     -19.001   2.773  19.369  1.00 82.84           H
ATOM   3093 2HD  LYS A 209     -19.680   1.591  18.268  1.00 82.84           H
ATOM   3094  CE  LYS A 209     -19.881   1.066  20.351  1.00 82.84           C
ATOM   3095 1HE  LYS A 209     -20.228   0.074  20.062  1.00 82.84           H
ATOM   3096 2HE  LYS A 209     -19.218   0.936  21.206  1.00 82.84           H
ATOM   3097  NZ  LYS A 209     -21.035   1.910  20.733  1.00 82.84           N
ATOM   3098 1HZ  LYS A 209     -21.497   1.505  21.540  1.00 82.84           H
ATOM   3099 2HZ  LYS A 209     -20.710   2.843  20.963  1.00 82.84           H
ATOM   3100 3HZ  LYS A 209     -21.688   1.960  19.959  1.00 82.84           H
ATOM   3101  HN  LYS A 209     -15.084   1.620  19.816  1.00 82.84           H
ATOM   3102  N   LEU A 210     -14.035   2.919  17.057  1.00 88.66           N
ATOM   3103  CA  LEU A 210     -13.327   3.713  16.068  1.00 88.66           C
ATOM   3104  C   LEU A 210     -12.213   2.869  15.445  1.00 88.66           C
ATOM   3105  O   LEU A 210     -12.085   2.808  14.223  1.00 88.66           O
ATOM   3106  HA  LEU A 210     -14.041   3.974  15.286  1.00 88.66           H
ATOM   3107  CB  LEU A 210     -12.834   5.023  16.686  1.00 88.66           C
ATOM   3108 1HB  LEU A 210     -13.673   5.502  17.190  1.00 88.66           H
ATOM   3109 2HB  LEU A 210     -12.095   4.785  17.451  1.00 88.66           H
ATOM   3110  CG  LEU A 210     -12.214   6.031  15.715  1.00 88.66           C
ATOM   3111  HG  LEU A 210     -11.389   5.544  15.197  1.00 88.66           H
ATOM   3112  CD1 LEU A 210     -13.226   6.460  14.651  1.00 88.66           C
ATOM   3113 1HD1 LEU A 210     -13.552   5.586  14.086  1.00 88.66           H
ATOM   3114 2HD1 LEU A 210     -14.087   6.923  15.133  1.00 88.66           H
ATOM   3115 3HD1 LEU A 210     -12.760   7.177  13.975  1.00 88.66           H
ATOM   3116  CD2 LEU A 210     -11.631   7.229  16.468  1.00 88.66           C
ATOM   3117 1HD2 LEU A 210     -12.422   7.725  17.030  1.00 88.66           H
ATOM   3118 2HD2 LEU A 210     -10.858   6.885  17.155  1.00 88.66           H
ATOM   3119 3HD2 LEU A 210     -11.198   7.930  15.754  1.00 88.66           H
ATOM   3120  HN  LEU A 210     -13.977   3.262  17.995  1.00 88.66           H
ATOM   3121  N   LYS A 211     -11.435   2.240  16.313  1.00 92.71           N
ATOM   3122  CA  LYS A 211     -10.331   1.409  15.864  1.00 92.71           C
ATOM   3123  C   LYS A 211     -10.862   0.332  14.916  1.00 92.71           C
ATOM   3124  O   LYS A 211     -10.330   0.144  13.823  1.00 92.71           O
ATOM   3125  HA  LYS A 211      -9.645   2.049  15.309  1.00 92.71           H
ATOM   3126  CB  LYS A 211      -9.560   0.849  17.061  1.00 92.71           C
ATOM   3127 1HB  LYS A 211      -9.168   1.669  17.662  1.00 92.71           H
ATOM   3128 2HB  LYS A 211     -10.236   0.281  17.700  1.00 92.71           H
ATOM   3129  CG  LYS A 211      -8.410  -0.049  16.600  1.00 92.71           C
ATOM   3130 1HG  LYS A 211      -8.811  -0.957  16.150  1.00 92.71           H
ATOM   3131 2HG  LYS A 211      -7.832   0.460  15.830  1.00 92.71           H
ATOM   3132  CD  LYS A 211      -7.497  -0.415  17.772  1.00 92.71           C
ATOM   3133 1HD  LYS A 211      -7.124   0.494  18.245  1.00 92.71           H
ATOM   3134 2HD  LYS A 211      -8.068  -0.956  18.528  1.00 92.71           H
ATOM   3135  CE  LYS A 211      -6.320  -1.273  17.304  1.00 92.71           C
ATOM   3136 1HE  LYS A 211      -6.687  -2.220  16.909  1.00 92.71           H
ATOM   3137 2HE  LYS A 211      -5.797  -0.769  16.491  1.00 92.71           H
ATOM   3138  NZ  LYS A 211      -5.384  -1.524  18.422  1.00 92.71           N
ATOM   3139 1HZ  LYS A 211      -4.728  -2.251  18.157  1.00 92.71           H
ATOM   3140 2HZ  LYS A 211      -4.877  -0.673  18.637  1.00 92.71           H
ATOM   3141 3HZ  LYS A 211      -5.906  -1.822  19.239  1.00 92.71           H
ATOM   3142  HN  LYS A 211     -11.549   2.290  17.305  1.00 92.71           H
ATOM   3143  N   SER A 212     -11.906  -0.348  15.369  1.00 90.67           N
ATOM   3144  CA  SER A 212     -12.457  -1.463  14.617  1.00 90.67           C
ATOM   3145  C   SER A 212     -12.931  -0.984  13.243  1.00 90.67           C
ATOM   3146  O   SER A 212     -12.732  -1.668  12.241  1.00 90.67           O
ATOM   3147  HA  SER A 212     -11.637  -2.173  14.512  1.00 90.67           H
ATOM   3148  CB  SER A 212     -13.609  -2.123  15.376  1.00 90.67           C
ATOM   3149 1HB  SER A 212     -14.399  -1.391  15.544  1.00 90.67           H
ATOM   3150 2HB  SER A 212     -14.036  -2.919  14.766  1.00 90.67           H
ATOM   3151  OG  SER A 212     -13.187  -2.660  16.627  1.00 90.67           O
ATOM   3152  HG  SER A 212     -13.279  -1.969  17.344  1.00 90.67           H
ATOM   3153  HN  SER A 212     -12.372  -0.148  16.231  1.00 90.67           H
ATOM   3154  N   ALA A 213     -13.550   0.188  13.242  1.00 94.05           N
ATOM   3155  CA  ALA A 213     -14.081   0.752  12.013  1.00 94.05           C
ATOM   3156  C   ALA A 213     -12.926   1.062  11.058  1.00 94.05           C
ATOM   3157  O   ALA A 213     -12.988   0.731   9.875  1.00 94.05           O
ATOM   3158  HA  ALA A 213     -14.728   0.003  11.556  1.00 94.05           H
ATOM   3159  CB  ALA A 213     -14.916   1.992  12.339  1.00 94.05           C
ATOM   3160 1HB  ALA A 213     -15.740   1.712  12.996  1.00 94.05           H
ATOM   3161 2HB  ALA A 213     -14.290   2.732  12.837  1.00 94.05           H
ATOM   3162 3HB  ALA A 213     -15.315   2.415  11.417  1.00 94.05           H
ATOM   3163  HN  ALA A 213     -13.689   0.748  14.059  1.00 94.05           H
ATOM   3164  N   VAL A 214     -11.900   1.695  11.607  1.00 91.90           N
ATOM   3165  CA  VAL A 214     -10.769   2.126  10.803  1.00 91.90           C
ATOM   3166  C   VAL A 214     -10.108   0.904  10.163  1.00 91.90           C
ATOM   3167  O   VAL A 214      -9.756   0.929   8.985  1.00 91.90           O
ATOM   3168  HA  VAL A 214     -11.155   2.770  10.012  1.00 91.90           H
ATOM   3169  CB  VAL A 214      -9.804   2.950  11.657  1.00 91.90           C
ATOM   3170  HB  VAL A 214      -9.588   2.382  12.561  1.00 91.90           H
ATOM   3171  CG1 VAL A 214      -8.483   3.183  10.921  1.00 91.90           C
ATOM   3172 1HG1 VAL A 214      -8.018   2.222  10.696  1.00 91.90           H
ATOM   3173 2HG1 VAL A 214      -8.674   3.720   9.992  1.00 91.90           H
ATOM   3174 3HG1 VAL A 214      -7.815   3.771  11.550  1.00 91.90           H
ATOM   3175  CG2 VAL A 214     -10.439   4.278  12.076  1.00 91.90           C
ATOM   3176 1HG2 VAL A 214     -10.698   4.853  11.187  1.00 91.90           H
ATOM   3177 2HG2 VAL A 214     -11.340   4.082  12.657  1.00 91.90           H
ATOM   3178 3HG2 VAL A 214      -9.731   4.844  12.681  1.00 91.90           H
ATOM   3179  HN  VAL A 214     -11.833   1.913  12.581  1.00 91.90           H
ATOM   3180  N   LEU A 215      -9.958  -0.137  10.969  1.00 91.59           N
ATOM   3181  CA  LEU A 215      -9.275  -1.339  10.521  1.00 91.59           C
ATOM   3182  C   LEU A 215     -10.127  -2.040   9.461  1.00 91.59           C
ATOM   3183  O   LEU A 215      -9.610  -2.481   8.436  1.00 91.59           O
ATOM   3184  HA  LEU A 215      -8.337  -1.028  10.060  1.00 91.59           H
ATOM   3185  CB  LEU A 215      -8.920  -2.230  11.713  1.00 91.59           C
ATOM   3186 1HB  LEU A 215      -9.818  -2.375  12.313  1.00 91.59           H
ATOM   3187 2HB  LEU A 215      -8.627  -3.209  11.335  1.00 91.59           H
ATOM   3188  CG  LEU A 215      -7.807  -1.714  12.628  1.00 91.59           C
ATOM   3189  HG  LEU A 215      -8.128  -0.764  13.054  1.00 91.59           H
ATOM   3190  CD1 LEU A 215      -7.567  -2.675  13.794  1.00 91.59           C
ATOM   3191 1HD1 LEU A 215      -8.482  -2.773  14.378  1.00 91.59           H
ATOM   3192 2HD1 LEU A 215      -7.276  -3.652  13.406  1.00 91.59           H
ATOM   3193 3HD1 LEU A 215      -6.771  -2.285  14.428  1.00 91.59           H
ATOM   3194  CD2 LEU A 215      -6.526  -1.444  11.835  1.00 91.59           C
ATOM   3195 1HD2 LEU A 215      -6.190  -2.367  11.362  1.00 91.59           H
ATOM   3196 2HD2 LEU A 215      -6.725  -0.694  11.069  1.00 91.59           H
ATOM   3197 3HD2 LEU A 215      -5.752  -1.079  12.509  1.00 91.59           H
ATOM   3198  HN  LEU A 215     -10.293  -0.169  11.911  1.00 91.59           H
ATOM   3199  N   THR A 216     -11.419  -2.121   9.745  1.00 91.22           N
ATOM   3200  CA  THR A 216     -12.342  -2.792   8.847  1.00 91.22           C
ATOM   3201  C   THR A 216     -12.326  -2.125   7.470  1.00 91.22           C
ATOM   3202  O   THR A 216     -12.304  -2.806   6.446  1.00 91.22           O
ATOM   3203  HA  THR A 216     -12.001  -3.819   8.708  1.00 91.22           H
ATOM   3204  CB  THR A 216     -13.723  -2.797   9.504  1.00 91.22           C
ATOM   3205  HB  THR A 216     -14.093  -1.780   9.639  1.00 91.22           H
ATOM   3206  OG1 THR A 216     -13.536  -3.547  10.701  1.00 91.22           O
ATOM   3207  HG1 THR A 216     -13.467  -2.929  11.485  1.00 91.22           H
ATOM   3208  CG2 THR A 216     -14.747  -3.611   8.711  1.00 91.22           C
ATOM   3209 1HG2 THR A 216     -14.409  -4.644   8.634  1.00 91.22           H
ATOM   3210 2HG2 THR A 216     -14.852  -3.188   7.712  1.00 91.22           H
ATOM   3211 3HG2 THR A 216     -15.710  -3.581   9.221  1.00 91.22           H
ATOM   3212  HN  THR A 216     -11.835  -1.738  10.570  1.00 91.22           H
ATOM   3213  N   LEU A 217     -12.339  -0.800   7.490  1.00 88.40           N
ATOM   3214  CA  LEU A 217     -12.343  -0.034   6.255  1.00 88.40           C
ATOM   3215  C   LEU A 217     -11.070  -0.340   5.465  1.00 88.40           C
ATOM   3216  O   LEU A 217     -11.107  -0.456   4.241  1.00 88.40           O
ATOM   3217  HA  LEU A 217     -13.201  -0.363   5.669  1.00 88.40           H
ATOM   3218  CB  LEU A 217     -12.542   1.455   6.550  1.00 88.40           C
ATOM   3219 1HB  LEU A 217     -13.373   1.559   7.247  1.00 88.40           H
ATOM   3220 2HB  LEU A 217     -11.652   1.826   7.058  1.00 88.40           H
ATOM   3221  CG  LEU A 217     -12.813   2.348   5.338  1.00 88.40           C
ATOM   3222  HG  LEU A 217     -12.052   2.142   4.585  1.00 88.40           H
ATOM   3223  CD1 LEU A 217     -14.169   2.023   4.709  1.00 88.40           C
ATOM   3224 1HD1 LEU A 217     -14.180   0.982   4.386  1.00 88.40           H
ATOM   3225 2HD1 LEU A 217     -14.958   2.183   5.445  1.00 88.40           H
ATOM   3226 3HD1 LEU A 217     -14.337   2.672   3.850  1.00 88.40           H
ATOM   3227  CD2 LEU A 217     -12.693   3.827   5.709  1.00 88.40           C
ATOM   3228 1HD2 LEU A 217     -13.417   4.066   6.488  1.00 88.40           H
ATOM   3229 2HD2 LEU A 217     -11.686   4.030   6.074  1.00 88.40           H
ATOM   3230 3HD2 LEU A 217     -12.890   4.440   4.830  1.00 88.40           H
ATOM   3231  HN  LEU A 217     -12.345  -0.254   8.327  1.00 88.40           H
ATOM   3232  N   LYS A 218      -9.972  -0.462   6.197  1.00 86.19           N
ATOM   3233  CA  LYS A 218      -8.682  -0.713   5.576  1.00 86.19           C
ATOM   3234  C   LYS A 218      -8.719  -2.066   4.863  1.00 86.19           C
ATOM   3235  O   LYS A 218      -8.246  -2.190   3.734  1.00 86.19           O
ATOM   3236  HA  LYS A 218      -8.522   0.066   4.831  1.00 86.19           H
ATOM   3237  CB  LYS A 218      -7.559  -0.591   6.607  1.00 86.19           C
ATOM   3238 1HB  LYS A 218      -7.677   0.333   7.173  1.00 86.19           H
ATOM   3239 2HB  LYS A 218      -7.626  -1.412   7.322  1.00 86.19           H
ATOM   3240  CG  LYS A 218      -6.188  -0.609   5.929  1.00 86.19           C
ATOM   3241 1HG  LYS A 218      -6.100  -1.495   5.300  1.00 86.19           H
ATOM   3242 2HG  LYS A 218      -6.091   0.257   5.274  1.00 86.19           H
ATOM   3243  CD  LYS A 218      -5.063  -0.600   6.966  1.00 86.19           C
ATOM   3244 1HD  LYS A 218      -5.107   0.321   7.548  1.00 86.19           H
ATOM   3245 2HD  LYS A 218      -5.200  -1.425   7.664  1.00 86.19           H
ATOM   3246  CE  LYS A 218      -3.694  -0.717   6.291  1.00 86.19           C
ATOM   3247 1HE  LYS A 218      -3.704  -1.540   5.577  1.00 86.19           H
ATOM   3248 2HE  LYS A 218      -3.481   0.191   5.728  1.00 86.19           H
ATOM   3249  NZ  LYS A 218      -2.636  -0.941   7.301  1.00 86.19           N
ATOM   3250 1HZ  LYS A 218      -1.794  -1.270   6.841  1.00 86.19           H
ATOM   3251 2HZ  LYS A 218      -2.440  -0.072   7.784  1.00 86.19           H
ATOM   3252 3HZ  LYS A 218      -2.949  -1.636   7.970  1.00 86.19           H
ATOM   3253  HN  LYS A 218      -9.955  -0.392   7.194  1.00 86.19           H
ATOM   3254  N   VAL A 219      -9.286  -3.046   5.551  1.00 90.66           N
ATOM   3255  CA  VAL A 219      -9.285  -4.410   5.049  1.00 90.66           C
ATOM   3256  C   VAL A 219     -10.181  -4.493   3.811  1.00 90.66           C
ATOM   3257  O   VAL A 219      -9.799  -5.087   2.804  1.00 90.66           O
ATOM   3258  HA  VAL A 219      -8.263  -4.654   4.760  1.00 90.66           H
ATOM   3259  CB  VAL A 219      -9.707  -5.376   6.158  1.00 90.66           C
ATOM   3260  HB  VAL A 219     -10.661  -5.031   6.559  1.00 90.66           H
ATOM   3261  CG1 VAL A 219      -9.913  -6.788   5.606  1.00 90.66           C
ATOM   3262 1HG1 VAL A 219     -10.692  -6.770   4.844  1.00 90.66           H
ATOM   3263 2HG1 VAL A 219      -8.982  -7.146   5.167  1.00 90.66           H
ATOM   3264 3HG1 VAL A 219     -10.213  -7.454   6.415  1.00 90.66           H
ATOM   3265  CG2 VAL A 219      -8.690  -5.376   7.301  1.00 90.66           C
ATOM   3266 1HG2 VAL A 219      -7.716  -5.685   6.920  1.00 90.66           H
ATOM   3267 2HG2 VAL A 219      -8.615  -4.373   7.721  1.00 90.66           H
ATOM   3268 3HG2 VAL A 219      -9.014  -6.071   8.076  1.00 90.66           H
ATOM   3269  HN  VAL A 219      -9.738  -2.921   6.434  1.00 90.66           H
ATOM   3270  N   ILE A 220     -11.354  -3.889   3.927  1.00 90.91           N
ATOM   3271  CA  ILE A 220     -12.354  -3.990   2.878  1.00 90.91           C
ATOM   3272  C   ILE A 220     -11.823  -3.323   1.607  1.00 90.91           C
ATOM   3273  O   ILE A 220     -11.730  -3.961   0.560  1.00 90.91           O
ATOM   3274  HA  ILE A 220     -12.508  -5.049   2.673  1.00 90.91           H
ATOM   3275  CB  ILE A 220     -13.692  -3.422   3.356  1.00 90.91           C
ATOM   3276  HB  ILE A 220     -13.508  -2.445   3.804  1.00 90.91           H
ATOM   3277  CG1 ILE A 220     -14.307  -4.307   4.442  1.00 90.91           C
ATOM   3278 1HG1 ILE A 220     -14.533  -5.290   4.029  1.00 90.91           H
ATOM   3279 2HG1 ILE A 220     -13.585  -4.458   5.245  1.00 90.91           H
ATOM   3280  CG2 ILE A 220     -14.649  -3.207   2.182  1.00 90.91           C
ATOM   3281 1HG2 ILE A 220     -14.204  -2.507   1.475  1.00 90.91           H
ATOM   3282 2HG2 ILE A 220     -14.831  -4.159   1.684  1.00 90.91           H
ATOM   3283 3HG2 ILE A 220     -15.591  -2.803   2.550  1.00 90.91           H
ATOM   3284  CD1 ILE A 220     -15.583  -3.678   5.006  1.00 90.91           C
ATOM   3285 1HD1 ILE A 220     -15.347  -2.706   5.439  1.00 90.91           H
ATOM   3286 2HD1 ILE A 220     -16.310  -3.552   4.204  1.00 90.91           H
ATOM   3287 3HD1 ILE A 220     -15.999  -4.328   5.775  1.00 90.91           H
ATOM   3288  HN  ILE A 220     -11.625  -3.341   4.718  1.00 90.91           H
ATOM   3289  N   LEU A 221     -11.487  -2.049   1.742  1.00 89.75           N
ATOM   3290  CA  LEU A 221     -11.130  -1.243   0.587  1.00 89.75           C
ATOM   3291  C   LEU A 221      -9.688  -1.553   0.180  1.00 89.75           C
ATOM   3292  O   LEU A 221      -9.311  -1.363  -0.975  1.00 89.75           O
ATOM   3293  HA  LEU A 221     -11.790  -1.533  -0.231  1.00 89.75           H
ATOM   3294  CB  LEU A 221     -11.384   0.240   0.868  1.00 89.75           C
ATOM   3295 1HB  LEU A 221     -10.809   0.525   1.749  1.00 89.75           H
ATOM   3296 2HB  LEU A 221     -10.994   0.820   0.032  1.00 89.75           H
ATOM   3297  CG  LEU A 221     -12.843   0.639   1.094  1.00 89.75           C
ATOM   3298  HG  LEU A 221     -13.202   0.129   1.988  1.00 89.75           H
ATOM   3299  CD1 LEU A 221     -12.967   2.142   1.351  1.00 89.75           C
ATOM   3300 1HD1 LEU A 221     -12.390   2.408   2.237  1.00 89.75           H
ATOM   3301 2HD1 LEU A 221     -12.584   2.690   0.490  1.00 89.75           H
ATOM   3302 3HD1 LEU A 221     -14.014   2.399   1.508  1.00 89.75           H
ATOM   3303  CD2 LEU A 221     -13.724   0.182  -0.071  1.00 89.75           C
ATOM   3304 1HD2 LEU A 221     -13.374   0.644  -0.994  1.00 89.75           H
ATOM   3305 2HD2 LEU A 221     -13.668  -0.903  -0.164  1.00 89.75           H
ATOM   3306 3HD2 LEU A 221     -14.756   0.479   0.116  1.00 89.75           H
ATOM   3307  HN  LEU A 221     -11.457  -1.568   2.618  1.00 89.75           H
ATOM   3308  N   GLY A 222      -8.921  -2.026   1.151  1.00 88.34           N
ATOM   3309  CA  GLY A 222      -7.490  -2.189   0.963  1.00 88.34           C
ATOM   3310  C   GLY A 222      -7.176  -3.507   0.252  1.00 88.34           C
ATOM   3311  O   GLY A 222      -6.130  -3.641  -0.381  1.00 88.34           O
ATOM   3312 1HA  GLY A 222      -7.099  -1.355   0.381  1.00 88.34           H
ATOM   3313 2HA  GLY A 222      -6.987  -2.165   1.930  1.00 88.34           H
ATOM   3314  HN  GLY A 222      -9.263  -2.296   2.052  1.00 88.34           H
ATOM   3315  N   PHE A 223      -8.102  -4.446   0.379  1.00 82.52           N
ATOM   3316  CA  PHE A 223      -7.871  -5.795  -0.108  1.00 82.52           C
ATOM   3317  C   PHE A 223      -9.099  -6.328  -0.849  1.00 82.52           C
ATOM   3318  O   PHE A 223      -9.059  -6.525  -2.063  1.00 82.52           O
ATOM   3319  HA  PHE A 223      -7.025  -5.751  -0.794  1.00 82.52           H
ATOM   3320  CB  PHE A 223      -7.608  -6.674   1.117  1.00 82.52           C
ATOM   3321 1HB  PHE A 223      -6.801  -6.233   1.702  1.00 82.52           H
ATOM   3322 2HB  PHE A 223      -8.497  -6.674   1.749  1.00 82.52           H
ATOM   3323  CG  PHE A 223      -7.242  -8.120   0.778  1.00 82.52           C
ATOM   3324  CD1 PHE A 223      -8.056  -9.137   1.167  1.00 82.52           C
ATOM   3325  HD1 PHE A 223      -8.970  -8.923   1.721  1.00 82.52           H
ATOM   3326  CD2 PHE A 223      -6.101  -8.388   0.087  1.00 82.52           C
ATOM   3327  HD2 PHE A 223      -5.448  -7.573  -0.225  1.00 82.52           H
ATOM   3328  CE1 PHE A 223      -7.715 -10.480   0.853  1.00 82.52           C
ATOM   3329  HE1 PHE A 223      -8.368 -11.295   1.165  1.00 82.52           H
ATOM   3330  CE2 PHE A 223      -5.761  -9.731  -0.228  1.00 82.52           C
ATOM   3331  HE2 PHE A 223      -4.847  -9.945  -0.781  1.00 82.52           H
ATOM   3332  CZ  PHE A 223      -6.575 -10.748   0.162  1.00 82.52           C
ATOM   3333  HZ  PHE A 223      -6.314 -11.778  -0.080  1.00 82.52           H
ATOM   3334  HN  PHE A 223      -8.995  -4.297   0.805  1.00 82.52           H
ATOM   3335  N   PHE A 224     -10.161  -6.547  -0.088  1.00 84.56           N
ATOM   3336  CA  PHE A 224     -11.263  -7.368  -0.560  1.00 84.56           C
ATOM   3337  C   PHE A 224     -11.849  -6.807  -1.857  1.00 84.56           C
ATOM   3338  O   PHE A 224     -11.966  -7.524  -2.850  1.00 84.56           O
ATOM   3339  HA  PHE A 224     -10.867  -8.366  -0.744  1.00 84.56           H
ATOM   3340  CB  PHE A 224     -12.340  -7.338   0.527  1.00 84.56           C
ATOM   3341 1HB  PHE A 224     -12.393  -6.332   0.944  1.00 84.56           H
ATOM   3342 2HB  PHE A 224     -13.308  -7.545   0.071  1.00 84.56           H
ATOM   3343  CG  PHE A 224     -12.105  -8.334   1.664  1.00 84.56           C
ATOM   3344  CD1 PHE A 224     -12.244  -9.668   1.439  1.00 84.56           C
ATOM   3345  HD1 PHE A 224     -12.523 -10.028   0.448  1.00 84.56           H
ATOM   3346  CD2 PHE A 224     -11.756  -7.886   2.900  1.00 84.56           C
ATOM   3347  HD2 PHE A 224     -11.645  -6.817   3.080  1.00 84.56           H
ATOM   3348  CE1 PHE A 224     -12.026 -10.593   2.494  1.00 84.56           C
ATOM   3349  HE1 PHE A 224     -12.138 -11.662   2.314  1.00 84.56           H
ATOM   3350  CE2 PHE A 224     -11.538  -8.811   3.955  1.00 84.56           C
ATOM   3351  HE2 PHE A 224     -11.259  -8.452   4.945  1.00 84.56           H
ATOM   3352  CZ  PHE A 224     -11.677 -10.145   3.730  1.00 84.56           C
ATOM   3353  HZ  PHE A 224     -11.510 -10.855   4.540  1.00 84.56           H
ATOM   3354  HN  PHE A 224     -10.276  -6.174   0.833  1.00 84.56           H
ATOM   3355  N   LEU A 225     -12.202  -5.531  -1.807  1.00 90.10           N
ATOM   3356  CA  LEU A 225     -12.843  -4.887  -2.940  1.00 90.10           C
ATOM   3357  C   LEU A 225     -11.917  -4.964  -4.156  1.00 90.10           C
ATOM   3358  O   LEU A 225     -12.302  -5.487  -5.201  1.00 90.10           O
ATOM   3359  HA  LEU A 225     -13.752  -5.445  -3.163  1.00 90.10           H
ATOM   3360  CB  LEU A 225     -13.264  -3.461  -2.578  1.00 90.10           C
ATOM   3361 1HB  LEU A 225     -13.994  -3.513  -1.771  1.00 90.10           H
ATOM   3362 2HB  LEU A 225     -12.394  -2.934  -2.187  1.00 90.10           H
ATOM   3363  CG  LEU A 225     -13.861  -2.629  -3.715  1.00 90.10           C
ATOM   3364  HG  LEU A 225     -13.208  -2.718  -4.583  1.00 90.10           H
ATOM   3365  CD1 LEU A 225     -15.234  -3.167  -4.126  1.00 90.10           C
ATOM   3366 1HD1 LEU A 225     -15.134  -4.198  -4.463  1.00 90.10           H
ATOM   3367 2HD1 LEU A 225     -15.910  -3.127  -3.272  1.00 90.10           H
ATOM   3368 3HD1 LEU A 225     -15.635  -2.557  -4.935  1.00 90.10           H
ATOM   3369  CD2 LEU A 225     -13.915  -1.147  -3.340  1.00 90.10           C
ATOM   3370 1HD2 LEU A 225     -14.533  -1.019  -2.451  1.00 90.10           H
ATOM   3371 2HD2 LEU A 225     -12.907  -0.787  -3.136  1.00 90.10           H
ATOM   3372 3HD2 LEU A 225     -14.343  -0.578  -4.165  1.00 90.10           H
ATOM   3373  HN  LEU A 225     -12.056  -4.942  -1.012  1.00 90.10           H
ATOM   3374  N   PRO A 226     -10.686  -4.448  -4.044  1.00 90.60           N
ATOM   3375  CA  PRO A 226      -9.742  -4.495  -5.163  1.00 90.60           C
ATOM   3376  C   PRO A 226      -9.568  -5.902  -5.711  1.00 90.60           C
ATOM   3377  O   PRO A 226      -9.580  -6.106  -6.924  1.00 90.60           O
ATOM   3378  HA  PRO A 226     -10.123  -3.909  -5.999  1.00 90.60           H
ATOM   3379  CB  PRO A 226      -8.442  -3.954  -4.565  1.00 90.60           C
ATOM   3380 1HB  PRO A 226      -7.816  -4.756  -4.174  1.00 90.60           H
ATOM   3381 2HB  PRO A 226      -7.849  -3.422  -5.308  1.00 90.60           H
ATOM   3382  CG  PRO A 226      -8.923  -3.025  -3.457  1.00 90.60           C
ATOM   3383 1HG  PRO A 226      -8.144  -2.838  -2.718  1.00 90.60           H
ATOM   3384 2HG  PRO A 226      -9.218  -2.050  -3.845  1.00 90.60           H
ATOM   3385  CD  PRO A 226     -10.100  -3.784  -2.865  1.00 90.60           C
ATOM   3386 1HD  PRO A 226      -9.780  -4.508  -2.116  1.00 90.60           H
ATOM   3387 2HD  PRO A 226     -10.808  -3.115  -2.375  1.00 90.60           H
ATOM   3388  N   PHE A 227      -9.410  -6.845  -4.794  1.00 85.33           N
ATOM   3389  CA  PHE A 227      -9.082  -8.209  -5.172  1.00 85.33           C
ATOM   3390  C   PHE A 227     -10.204  -8.832  -6.006  1.00 85.33           C
ATOM   3391  O   PHE A 227      -9.946  -9.442  -7.042  1.00 85.33           O
ATOM   3392  HA  PHE A 227      -8.169  -8.170  -5.766  1.00 85.33           H
ATOM   3393  CB  PHE A 227      -8.924  -9.007  -3.875  1.00 85.33           C
ATOM   3394 1HB  PHE A 227      -8.162  -8.530  -3.258  1.00 85.33           H
ATOM   3395 2HB  PHE A 227      -9.859  -8.963  -3.317  1.00 85.33           H
ATOM   3396  CG  PHE A 227      -8.543 -10.473  -4.089  1.00 85.33           C
ATOM   3397  CD1 PHE A 227      -9.495 -11.441  -4.010  1.00 85.33           C
ATOM   3398  HD1 PHE A 227     -10.529 -11.173  -3.794  1.00 85.33           H
ATOM   3399  CD2 PHE A 227      -7.253 -10.808  -4.359  1.00 85.33           C
ATOM   3400  HD2 PHE A 227      -6.490 -10.032  -4.422  1.00 85.33           H
ATOM   3401  CE1 PHE A 227      -9.141 -12.802  -4.208  1.00 85.33           C
ATOM   3402  HE1 PHE A 227      -9.904 -13.578  -4.144  1.00 85.33           H
ATOM   3403  CE2 PHE A 227      -6.899 -12.169  -4.557  1.00 85.33           C
ATOM   3404  HE2 PHE A 227      -5.865 -12.438  -4.773  1.00 85.33           H
ATOM   3405  CZ  PHE A 227      -7.851 -13.137  -4.478  1.00 85.33           C
ATOM   3406  HZ  PHE A 227      -7.580 -14.182  -4.630  1.00 85.33           H
ATOM   3407  HN  PHE A 227      -9.502  -6.690  -3.810  1.00 85.33           H
ATOM   3408  N   VAL A 228     -11.425  -8.657  -5.522  1.00 92.33           N
ATOM   3409  CA  VAL A 228     -12.582  -9.236  -6.183  1.00 92.33           C
ATOM   3410  C   VAL A 228     -12.680  -8.683  -7.606  1.00 92.33           C
ATOM   3411  O   VAL A 228     -12.908  -9.434  -8.553  1.00 92.33           O
ATOM   3412  HA  VAL A 228     -12.426 -10.313  -6.235  1.00 92.33           H
ATOM   3413  CB  VAL A 228     -13.842  -8.979  -5.353  1.00 92.33           C
ATOM   3414  HB  VAL A 228     -13.885  -7.913  -5.131  1.00 92.33           H
ATOM   3415  CG1 VAL A 228     -15.101  -9.346  -6.141  1.00 92.33           C
ATOM   3416 1HG1 VAL A 228     -15.151  -8.744  -7.048  1.00 92.33           H
ATOM   3417 2HG1 VAL A 228     -15.067 -10.403  -6.407  1.00 92.33           H
ATOM   3418 3HG1 VAL A 228     -15.982  -9.154  -5.528  1.00 92.33           H
ATOM   3419  CG2 VAL A 228     -13.786  -9.734  -4.024  1.00 92.33           C
ATOM   3420 1HG2 VAL A 228     -13.707 -10.804  -4.217  1.00 92.33           H
ATOM   3421 2HG2 VAL A 228     -12.918  -9.402  -3.454  1.00 92.33           H
ATOM   3422 3HG2 VAL A 228     -14.693  -9.533  -3.454  1.00 92.33           H
ATOM   3423  HN  VAL A 228     -11.629  -8.132  -4.696  1.00 92.33           H
ATOM   3424  N   VAL A 229     -12.503  -7.374  -7.712  1.00 92.01           N
ATOM   3425  CA  VAL A 229     -12.641  -6.701  -8.993  1.00 92.01           C
ATOM   3426  C   VAL A 229     -11.571  -7.221  -9.954  1.00 92.01           C
ATOM   3427  O   VAL A 229     -11.864  -7.527 -11.109  1.00 92.01           O
ATOM   3428  HA  VAL A 229     -13.623  -6.953  -9.392  1.00 92.01           H
ATOM   3429  CB  VAL A 229     -12.583  -5.185  -8.796  1.00 92.01           C
ATOM   3430  HB  VAL A 229     -11.677  -4.954  -8.237  1.00 92.01           H
ATOM   3431  CG1 VAL A 229     -12.502  -4.461 -10.141  1.00 92.01           C
ATOM   3432 1HG1 VAL A 229     -11.605  -4.779 -10.672  1.00 92.01           H
ATOM   3433 2HG1 VAL A 229     -13.382  -4.703 -10.737  1.00 92.01           H
ATOM   3434 3HG1 VAL A 229     -12.462  -3.385  -9.973  1.00 92.01           H
ATOM   3435  CG2 VAL A 229     -13.779  -4.692  -7.979  1.00 92.01           C
ATOM   3436 1HG2 VAL A 229     -14.703  -4.942  -8.500  1.00 92.01           H
ATOM   3437 2HG2 VAL A 229     -13.772  -5.172  -7.000  1.00 92.01           H
ATOM   3438 3HG2 VAL A 229     -13.712  -3.611  -7.854  1.00 92.01           H
ATOM   3439  HN  VAL A 229     -12.271  -6.777  -6.944  1.00 92.01           H
ATOM   3440  N   MET A 230     -10.351  -7.305  -9.442  1.00 84.64           N
ATOM   3441  CA  MET A 230      -9.225  -7.729 -10.257  1.00 84.64           C
ATOM   3442  C   MET A 230      -9.412  -9.168 -10.745  1.00 84.64           C
ATOM   3443  O   MET A 230      -9.197  -9.461 -11.920  1.00 84.64           O
ATOM   3444  HA  MET A 230      -9.207  -7.049 -11.109  1.00 84.64           H
ATOM   3445  CB  MET A 230      -7.937  -7.631  -9.438  1.00 84.64           C
ATOM   3446 1HB  MET A 230      -8.087  -8.089  -8.460  1.00 84.64           H
ATOM   3447 2HB  MET A 230      -7.143  -8.191  -9.933  1.00 84.64           H
ATOM   3448  CG  MET A 230      -7.507  -6.173  -9.264  1.00 84.64           C
ATOM   3449 1HG  MET A 230      -7.476  -5.676 -10.234  1.00 84.64           H
ATOM   3450 2HG  MET A 230      -8.239  -5.640  -8.657  1.00 84.64           H
ATOM   3451  SD  MET A 230      -5.901  -6.098  -8.490  1.00 84.64           S
ATOM   3452  CE  MET A 230      -6.316  -6.687  -6.857  1.00 84.64           C
ATOM   3453 1HE  MET A 230      -7.056  -6.024  -6.408  1.00 84.64           H
ATOM   3454 2HE  MET A 230      -6.727  -7.695  -6.928  1.00 84.64           H
ATOM   3455 3HE  MET A 230      -5.420  -6.704  -6.237  1.00 84.64           H
ATOM   3456  HN  MET A 230     -10.128  -7.090  -8.492  1.00 84.64           H
ATOM   3457  N   ALA A 231      -9.811 -10.026  -9.818  1.00 90.39           N
ATOM   3458  CA  ALA A 231      -9.954 -11.440 -10.119  1.00 90.39           C
ATOM   3459  C   ALA A 231     -10.979 -11.617 -11.241  1.00 90.39           C
ATOM   3460  O   ALA A 231     -10.748 -12.372 -12.184  1.00 90.39           O
ATOM   3461  HA  ALA A 231      -8.986 -11.806 -10.462  1.00 90.39           H
ATOM   3462  CB  ALA A 231     -10.345 -12.196  -8.847  1.00 90.39           C
ATOM   3463 1HB  ALA A 231      -9.570 -12.062  -8.092  1.00 90.39           H
ATOM   3464 2HB  ALA A 231     -11.291 -11.808  -8.470  1.00 90.39           H
ATOM   3465 3HB  ALA A 231     -10.452 -13.257  -9.074  1.00 90.39           H
ATOM   3466  HN  ALA A 231     -10.034  -9.770  -8.877  1.00 90.39           H
ATOM   3467  N   CYS A 232     -12.090 -10.908 -11.102  1.00 89.75           N
ATOM   3468  CA  CYS A 232     -13.169 -11.010 -12.069  1.00 89.75           C
ATOM   3469  C   CYS A 232     -12.651 -10.513 -13.421  1.00 89.75           C
ATOM   3470  O   CYS A 232     -12.849 -11.167 -14.444  1.00 89.75           O
ATOM   3471  HA  CYS A 232     -13.443 -12.063 -12.123  1.00 89.75           H
ATOM   3472  CB  CYS A 232     -14.410 -10.238 -11.616  1.00 89.75           C
ATOM   3473 1HB  CYS A 232     -14.135  -9.220 -11.340  1.00 89.75           H
ATOM   3474 2HB  CYS A 232     -15.123 -10.164 -12.437  1.00 89.75           H
ATOM   3475  SG  CYS A 232     -15.186 -11.084 -10.190  1.00 89.75           S
ATOM   3476  HG  CYS A 232     -14.374 -10.575  -9.268  1.00 89.75           H
ATOM   3477  HN  CYS A 232     -12.258 -10.274 -10.346  1.00 89.75           H
ATOM   3478  N   CYS A 233     -11.997  -9.361 -13.381  1.00 88.17           N
ATOM   3479  CA  CYS A 233     -11.566  -8.703 -14.602  1.00 88.17           C
ATOM   3480  C   CYS A 233     -10.687  -9.677 -15.389  1.00 88.17           C
ATOM   3481  O   CYS A 233     -10.925  -9.916 -16.572  1.00 88.17           O
ATOM   3482  HA  CYS A 233     -12.469  -8.458 -15.161  1.00 88.17           H
ATOM   3483  CB  CYS A 233     -10.841  -7.387 -14.310  1.00 88.17           C
ATOM   3484 1HB  CYS A 233     -10.100  -7.538 -13.525  1.00 88.17           H
ATOM   3485 2HB  CYS A 233     -10.302  -7.055 -15.197  1.00 88.17           H
ATOM   3486  SG  CYS A 233     -12.045  -6.110 -13.795  1.00 88.17           S
ATOM   3487  HG  CYS A 233     -12.183  -6.544 -12.546  1.00 88.17           H
ATOM   3488  HN  CYS A 233     -11.761  -8.881 -12.536  1.00 88.17           H
ATOM   3489  N   TYR A 234      -9.689 -10.212 -14.701  1.00 75.46           N
ATOM   3490  CA  TYR A 234      -8.661 -10.998 -15.361  1.00 75.46           C
ATOM   3491  C   TYR A 234      -9.186 -12.387 -15.730  1.00 75.46           C
ATOM   3492  O   TYR A 234      -8.723 -12.994 -16.694  1.00 75.46           O
ATOM   3493  HA  TYR A 234      -8.370 -10.475 -16.272  1.00 75.46           H
ATOM   3494  CB  TYR A 234      -7.527 -11.148 -14.346  1.00 75.46           C
ATOM   3495 1HB  TYR A 234      -7.952 -11.176 -13.342  1.00 75.46           H
ATOM   3496 2HB  TYR A 234      -7.031 -12.104 -14.509  1.00 75.46           H
ATOM   3497  CG  TYR A 234      -6.483 -10.031 -14.410  1.00 75.46           C
ATOM   3498  CD1 TYR A 234      -5.342 -10.196 -15.168  1.00 75.46           C
ATOM   3499  HD1 TYR A 234      -5.184 -11.122 -15.720  1.00 75.46           H
ATOM   3500  CD2 TYR A 234      -6.684  -8.858 -13.710  1.00 75.46           C
ATOM   3501  HD2 TYR A 234      -7.585  -8.728 -13.111  1.00 75.46           H
ATOM   3502  CE1 TYR A 234      -4.359  -9.144 -15.228  1.00 75.46           C
ATOM   3503  HE1 TYR A 234      -3.454  -9.262 -15.822  1.00 75.46           H
ATOM   3504  CE2 TYR A 234      -5.701  -7.807 -13.770  1.00 75.46           C
ATOM   3505  HE2 TYR A 234      -5.847  -6.876 -13.222  1.00 75.46           H
ATOM   3506  CZ  TYR A 234      -4.588  -8.002 -14.526  1.00 75.46           C
ATOM   3507  OH  TYR A 234      -3.660  -7.009 -14.583  1.00 75.46           O
ATOM   3508  HH  TYR A 234      -3.933  -6.252 -13.989  1.00 75.46           H
ATOM   3509  HN  TYR A 234      -9.577 -10.115 -13.712  1.00 75.46           H
ATOM   3510  N   THR A 235     -10.146 -12.851 -14.942  1.00 85.35           N
ATOM   3511  CA  THR A 235     -10.836 -14.090 -15.253  1.00 85.35           C
ATOM   3512  C   THR A 235     -11.464 -14.016 -16.647  1.00 85.35           C
ATOM   3513  O   THR A 235     -11.317 -14.937 -17.448  1.00 85.35           O
ATOM   3514  HA  THR A 235     -10.103 -14.896 -15.276  1.00 85.35           H
ATOM   3515  CB  THR A 235     -11.854 -14.357 -14.142  1.00 85.35           C
ATOM   3516  HB  THR A 235     -12.610 -13.573 -14.111  1.00 85.35           H
ATOM   3517  OG1 THR A 235     -11.058 -14.492 -12.968  1.00 85.35           O
ATOM   3518  HG1 THR A 235     -11.147 -13.674 -12.399  1.00 85.35           H
ATOM   3519  CG2 THR A 235     -12.537 -15.718 -14.288  1.00 85.35           C
ATOM   3520 1HG2 THR A 235     -11.785 -16.507 -14.251  1.00 85.35           H
ATOM   3521 2HG2 THR A 235     -13.062 -15.761 -15.242  1.00 85.35           H
ATOM   3522 3HG2 THR A 235     -13.248 -15.857 -13.474  1.00 85.35           H
ATOM   3523  HN  THR A 235     -10.451 -12.395 -14.106  1.00 85.35           H
ATOM   3524  N   ILE A 236     -12.150 -12.909 -16.893  1.00 84.13           N
ATOM   3525  CA  ILE A 236     -12.818 -12.711 -18.168  1.00 84.13           C
ATOM   3526  C   ILE A 236     -11.768 -12.489 -19.259  1.00 84.13           C
ATOM   3527  O   ILE A 236     -11.920 -12.973 -20.380  1.00 84.13           O
ATOM   3528  HA  ILE A 236     -13.365 -13.626 -18.397  1.00 84.13           H
ATOM   3529  CB  ILE A 236     -13.846 -11.583 -18.066  1.00 84.13           C
ATOM   3530  HB  ILE A 236     -13.331 -10.681 -17.735  1.00 84.13           H
ATOM   3531  CG1 ILE A 236     -14.911 -11.905 -17.016  1.00 84.13           C
ATOM   3532 1HG1 ILE A 236     -15.586 -12.669 -17.401  1.00 84.13           H
ATOM   3533 2HG1 ILE A 236     -14.436 -12.319 -16.126  1.00 84.13           H
ATOM   3534  CG2 ILE A 236     -14.461 -11.276 -19.432  1.00 84.13           C
ATOM   3535 1HG2 ILE A 236     -13.676 -10.971 -20.124  1.00 84.13           H
ATOM   3536 2HG2 ILE A 236     -14.958 -12.167 -19.815  1.00 84.13           H
ATOM   3537 3HG2 ILE A 236     -15.188 -10.470 -19.330  1.00 84.13           H
ATOM   3538  CD1 ILE A 236     -15.708 -10.654 -16.641  1.00 84.13           C
ATOM   3539 1HD1 ILE A 236     -15.033  -9.902 -16.234  1.00 84.13           H
ATOM   3540 2HD1 ILE A 236     -16.201 -10.258 -17.529  1.00 84.13           H
ATOM   3541 3HD1 ILE A 236     -16.459 -10.912 -15.894  1.00 84.13           H
ATOM   3542  HN  ILE A 236     -12.254 -12.159 -16.241  1.00 84.13           H
ATOM   3543  N   ILE A 237     -10.726 -11.756 -18.893  1.00 80.73           N
ATOM   3544  CA  ILE A 237      -9.661 -11.448 -19.832  1.00 80.73           C
ATOM   3545  C   ILE A 237      -9.082 -12.751 -20.386  1.00 80.73           C
ATOM   3546  O   ILE A 237      -9.004 -12.933 -21.600  1.00 80.73           O
ATOM   3547  HA  ILE A 237     -10.104 -10.889 -20.657  1.00 80.73           H
ATOM   3548  CB  ILE A 237      -8.617 -10.540 -19.179  1.00 80.73           C
ATOM   3549  HB  ILE A 237      -8.461 -10.881 -18.155  1.00 80.73           H
ATOM   3550  CG1 ILE A 237      -9.117  -9.096 -19.103  1.00 80.73           C
ATOM   3551 1HG1 ILE A 237      -9.116  -8.654 -20.099  1.00 80.73           H
ATOM   3552 2HG1 ILE A 237     -10.149  -9.083 -18.750  1.00 80.73           H
ATOM   3553  CG2 ILE A 237      -7.272 -10.644 -19.900  1.00 80.73           C
ATOM   3554 1HG2 ILE A 237      -6.915 -11.673 -19.858  1.00 80.73           H
ATOM   3555 2HG2 ILE A 237      -7.394 -10.344 -20.941  1.00 80.73           H
ATOM   3556 3HG2 ILE A 237      -6.548  -9.988 -19.416  1.00 80.73           H
ATOM   3557  CD1 ILE A 237      -8.241  -8.261 -18.167  1.00 80.73           C
ATOM   3558 1HD1 ILE A 237      -8.265  -8.692 -17.166  1.00 80.73           H
ATOM   3559 2HD1 ILE A 237      -7.216  -8.257 -18.536  1.00 80.73           H
ATOM   3560 3HD1 ILE A 237      -8.619  -7.239 -18.131  1.00 80.73           H
ATOM   3561  HN  ILE A 237     -10.604 -11.377 -17.976  1.00 80.73           H
ATOM   3562  N   ILE A 238      -8.691 -13.625 -19.469  1.00 78.34           N
ATOM   3563  CA  ILE A 238      -8.028 -14.861 -19.848  1.00 78.34           C
ATOM   3564  C   ILE A 238      -8.949 -15.669 -20.764  1.00 78.34           C
ATOM   3565  O   ILE A 238      -8.508 -16.201 -21.782  1.00 78.34           O
ATOM   3566  HA  ILE A 238      -7.133 -14.593 -20.409  1.00 78.34           H
ATOM   3567  CB  ILE A 238      -7.571 -15.626 -18.605  1.00 78.34           C
ATOM   3568  HB  ILE A 238      -8.401 -15.658 -17.899  1.00 78.34           H
ATOM   3569  CG1 ILE A 238      -6.415 -14.904 -17.910  1.00 78.34           C
ATOM   3570 1HG1 ILE A 238      -5.499 -15.039 -18.486  1.00 78.34           H
ATOM   3571 2HG1 ILE A 238      -6.617 -13.834 -17.878  1.00 78.34           H
ATOM   3572  CG2 ILE A 238      -7.218 -17.074 -18.951  1.00 78.34           C
ATOM   3573 1HG2 ILE A 238      -8.094 -17.573 -19.367  1.00 78.34           H
ATOM   3574 2HG2 ILE A 238      -6.411 -17.086 -19.685  1.00 78.34           H
ATOM   3575 3HG2 ILE A 238      -6.896 -17.595 -18.050  1.00 78.34           H
ATOM   3576  CD1 ILE A 238      -6.212 -15.434 -16.489  1.00 78.34           C
ATOM   3577 1HD1 ILE A 238      -7.122 -15.276 -15.909  1.00 78.34           H
ATOM   3578 2HD1 ILE A 238      -5.987 -16.500 -16.527  1.00 78.34           H
ATOM   3579 3HD1 ILE A 238      -5.384 -14.904 -16.018  1.00 78.34           H
ATOM   3580  HN  ILE A 238      -8.821 -13.499 -18.486  1.00 78.34           H
ATOM   3581  N   HIS A 239     -10.212 -15.736 -20.370  1.00 77.42           N
ATOM   3582  CA  HIS A 239     -11.192 -16.499 -21.124  1.00 77.42           C
ATOM   3583  C   HIS A 239     -11.260 -15.971 -22.559  1.00 77.42           C
ATOM   3584  O   HIS A 239     -11.294 -16.750 -23.510  1.00 77.42           O
ATOM   3585  HA  HIS A 239     -10.839 -17.530 -21.142  1.00 77.42           H
ATOM   3586  CB  HIS A 239     -12.551 -16.483 -20.421  1.00 77.42           C
ATOM   3587 1HB  HIS A 239     -12.418 -16.804 -19.388  1.00 77.42           H
ATOM   3588 2HB  HIS A 239     -12.922 -15.459 -20.392  1.00 77.42           H
ATOM   3589  CG  HIS A 239     -13.591 -17.361 -21.076  1.00 77.42           C
ATOM   3590  ND1 HIS A 239     -14.555 -16.866 -21.936  1.00 77.42           N
ATOM   3591  HD1 HIS A 239     -14.663 -15.909 -22.207  1.00 77.42           H
ATOM   3592  CD2 HIS A 239     -13.807 -18.705 -20.987  1.00 77.42           C
ATOM   3593  HD2 HIS A 239     -13.224 -19.406 -20.390  1.00 77.42           H
ATOM   3594  CE1 HIS A 239     -15.313 -17.876 -22.341  1.00 77.42           C
ATOM   3595  HE1 HIS A 239     -16.159 -17.808 -23.025  1.00 77.42           H
ATOM   3596  NE2 HIS A 239     -14.847 -19.014 -21.751  1.00 77.42           N
ATOM   3597  HN  HIS A 239     -10.568 -15.282 -19.553  1.00 77.42           H
ATOM   3598  N   THR A 240     -11.279 -14.651 -22.669  1.00 78.96           N
ATOM   3599  CA  THR A 240     -11.402 -14.010 -23.967  1.00 78.96           C
ATOM   3600  C   THR A 240     -10.171 -14.305 -24.827  1.00 78.96           C
ATOM   3601  O   THR A 240     -10.285 -14.490 -26.038  1.00 78.96           O
ATOM   3602  HA  THR A 240     -12.262 -14.439 -24.482  1.00 78.96           H
ATOM   3603  CB  THR A 240     -11.637 -12.516 -23.736  1.00 78.96           C
ATOM   3604  HB  THR A 240     -10.738 -12.035 -23.352  1.00 78.96           H
ATOM   3605  OG1 THR A 240     -12.773 -12.472 -22.877  1.00 78.96           O
ATOM   3606  HG1 THR A 240     -12.481 -12.335 -21.930  1.00 78.96           H
ATOM   3607  CG2 THR A 240     -12.100 -11.794 -25.003  1.00 78.96           C
ATOM   3608 1HG2 THR A 240     -13.037 -12.231 -25.349  1.00 78.96           H
ATOM   3609 2HG2 THR A 240     -11.342 -11.898 -25.779  1.00 78.96           H
ATOM   3610 3HG2 THR A 240     -12.253 -10.737 -24.784  1.00 78.96           H
ATOM   3611  HN  THR A 240     -11.211 -14.024 -21.893  1.00 78.96           H
ATOM   3612  N   LEU A 241      -9.023 -14.341 -24.167  1.00 74.69           N
ATOM   3613  CA  LEU A 241      -7.762 -14.510 -24.869  1.00 74.69           C
ATOM   3614  C   LEU A 241      -7.692 -15.924 -25.451  1.00 74.69           C
ATOM   3615  O   LEU A 241      -7.276 -16.108 -26.593  1.00 74.69           O
ATOM   3616  HA  LEU A 241      -7.748 -13.797 -25.692  1.00 74.69           H
ATOM   3617  CB  LEU A 241      -6.587 -14.165 -23.951  1.00 74.69           C
ATOM   3618 1HB  LEU A 241      -6.749 -14.651 -22.988  1.00 74.69           H
ATOM   3619 2HB  LEU A 241      -5.680 -14.594 -24.377  1.00 74.69           H
ATOM   3620  CG  LEU A 241      -6.345 -12.674 -23.703  1.00 74.69           C
ATOM   3621  HG  LEU A 241      -7.288 -12.222 -23.397  1.00 74.69           H
ATOM   3622  CD1 LEU A 241      -5.350 -12.463 -22.560  1.00 74.69           C
ATOM   3623 1HD1 LEU A 241      -5.745 -12.909 -21.648  1.00 74.69           H
ATOM   3624 2HD1 LEU A 241      -4.400 -12.934 -22.814  1.00 74.69           H
ATOM   3625 3HD1 LEU A 241      -5.196 -11.395 -22.406  1.00 74.69           H
ATOM   3626  CD2 LEU A 241      -5.902 -11.970 -24.987  1.00 74.69           C
ATOM   3627 1HD2 LEU A 241      -4.977 -12.420 -25.347  1.00 74.69           H
ATOM   3628 2HD2 LEU A 241      -6.677 -12.077 -25.746  1.00 74.69           H
ATOM   3629 3HD2 LEU A 241      -5.737 -10.912 -24.783  1.00 74.69           H
ATOM   3630  HN  LEU A 241      -8.946 -14.258 -23.173  1.00 74.69           H
ATOM   3631  N   ILE A 242      -8.106 -16.885 -24.638  1.00 75.84           N
ATOM   3632  CA  ILE A 242      -8.077 -18.278 -25.050  1.00 75.84           C
ATOM   3633  C   ILE A 242      -8.899 -18.443 -26.330  1.00 75.84           C
ATOM   3634  O   ILE A 242      -8.491 -19.155 -27.247  1.00 75.84           O
ATOM   3635  HA  ILE A 242      -7.040 -18.532 -25.271  1.00 75.84           H
ATOM   3636  CB  ILE A 242      -8.531 -19.185 -23.905  1.00 75.84           C
ATOM   3637  HB  ILE A 242      -9.462 -18.787 -23.503  1.00 75.84           H
ATOM   3638  CG1 ILE A 242      -7.509 -19.185 -22.767  1.00 75.84           C
ATOM   3639 1HG1 ILE A 242      -6.622 -19.741 -23.070  1.00 75.84           H
ATOM   3640 2HG1 ILE A 242      -7.190 -18.163 -22.560  1.00 75.84           H
ATOM   3641  CG2 ILE A 242      -8.825 -20.599 -24.410  1.00 75.84           C
ATOM   3642 1HG2 ILE A 242      -9.616 -20.560 -25.160  1.00 75.84           H
ATOM   3643 2HG2 ILE A 242      -7.924 -21.022 -24.855  1.00 75.84           H
ATOM   3644 3HG2 ILE A 242      -9.146 -21.223 -23.576  1.00 75.84           H
ATOM   3645  CD1 ILE A 242      -8.099 -19.806 -21.500  1.00 75.84           C
ATOM   3646 1HD1 ILE A 242      -8.972 -19.233 -21.186  1.00 75.84           H
ATOM   3647 2HD1 ILE A 242      -8.395 -20.835 -21.704  1.00 75.84           H
ATOM   3648 3HD1 ILE A 242      -7.352 -19.793 -20.706  1.00 75.84           H
ATOM   3649  HN  ILE A 242      -8.455 -16.725 -23.715  1.00 75.84           H
ATOM   3650  N   GLN A 243     -10.043 -17.775 -26.351  1.00 71.01           N
ATOM   3651  CA  GLN A 243     -10.948 -17.876 -27.483  1.00 71.01           C
ATOM   3652  C   GLN A 243     -10.341 -17.193 -28.710  1.00 71.01           C
ATOM   3653  O   GLN A 243     -10.554 -17.634 -29.839  1.00 71.01           O
ATOM   3654  HA  GLN A 243     -11.059 -18.944 -27.671  1.00 71.01           H
ATOM   3655  CB  GLN A 243     -12.317 -17.281 -27.145  1.00 71.01           C
ATOM   3656 1HB  GLN A 243     -12.189 -16.287 -26.716  1.00 71.01           H
ATOM   3657 2HB  GLN A 243     -12.900 -17.162 -28.058  1.00 71.01           H
ATOM   3658  CG  GLN A 243     -13.075 -18.174 -26.162  1.00 71.01           C
ATOM   3659 1HG  GLN A 243     -13.115 -19.193 -26.546  1.00 71.01           H
ATOM   3660 2HG  GLN A 243     -12.540 -18.213 -25.213  1.00 71.01           H
ATOM   3661  CD  GLN A 243     -14.496 -17.654 -25.932  1.00 71.01           C
ATOM   3662  OE1 GLN A 243     -14.850 -16.552 -26.315  1.00 71.01           O
ATOM   3663  NE2 GLN A 243     -15.286 -18.508 -25.287  1.00 71.01           N
ATOM   3664 1HE2 GLN A 243     -14.933 -19.398 -25.000  1.00 71.01           H
ATOM   3665 2HE2 GLN A 243     -16.234 -18.259 -25.089  1.00 71.01           H
ATOM   3666  HN  GLN A 243     -10.353 -17.174 -25.614  1.00 71.01           H
ATOM   3667  N   ALA A 244      -9.598 -16.128 -28.448  1.00 71.39           N
ATOM   3668  CA  ALA A 244      -9.166 -15.237 -29.512  1.00 71.39           C
ATOM   3669  C   ALA A 244      -8.061 -15.916 -30.324  1.00 71.39           C
ATOM   3670  O   ALA A 244      -7.794 -15.529 -31.460  1.00 71.39           O
ATOM   3671  HA  ALA A 244     -10.023 -15.055 -30.161  1.00 71.39           H
ATOM   3672  CB  ALA A 244      -8.713 -13.906 -28.910  1.00 71.39           C
ATOM   3673 1HB  ALA A 244      -9.542 -13.450 -28.369  1.00 71.39           H
ATOM   3674 2HB  ALA A 244      -7.884 -14.081 -28.224  1.00 71.39           H
ATOM   3675 3HB  ALA A 244      -8.389 -13.237 -29.708  1.00 71.39           H
ATOM   3676  HN  ALA A 244      -9.292 -15.871 -27.532  1.00 71.39           H
ATOM   3677  N   LYS A 245      -7.449 -16.917 -29.708  1.00 59.77           N
ATOM   3678  CA  LYS A 245      -6.382 -17.657 -30.361  1.00 59.77           C
ATOM   3679  C   LYS A 245      -5.383 -16.671 -30.970  1.00 59.77           C
ATOM   3680  O   LYS A 245      -4.489 -17.068 -31.715  1.00 59.77           O
ATOM   3681  HA  LYS A 245      -5.871 -18.238 -29.594  1.00 59.77           H
ATOM   3682  CB  LYS A 245      -6.960 -18.650 -31.372  1.00 59.77           C
ATOM   3683 1HB  LYS A 245      -7.679 -18.144 -32.015  1.00 59.77           H
ATOM   3684 2HB  LYS A 245      -6.163 -19.022 -32.017  1.00 59.77           H
ATOM   3685  CG  LYS A 245      -7.638 -19.823 -30.662  1.00 59.77           C
ATOM   3686 1HG  LYS A 245      -6.990 -20.198 -29.870  1.00 59.77           H
ATOM   3687 2HG  LYS A 245      -8.558 -19.482 -30.186  1.00 59.77           H
ATOM   3688  CD  LYS A 245      -7.955 -20.950 -31.646  1.00 59.77           C
ATOM   3689 1HD  LYS A 245      -8.700 -20.611 -32.366  1.00 59.77           H
ATOM   3690 2HD  LYS A 245      -7.059 -21.207 -32.212  1.00 59.77           H
ATOM   3691  CE  LYS A 245      -8.474 -22.189 -30.913  1.00 59.77           C
ATOM   3692 1HE  LYS A 245      -7.789 -22.456 -30.108  1.00 59.77           H
ATOM   3693 2HE  LYS A 245      -9.437 -21.968 -30.451  1.00 59.77           H
ATOM   3694  NZ  LYS A 245      -8.616 -23.325 -31.850  1.00 59.77           N
ATOM   3695 1HZ  LYS A 245      -8.985 -24.129 -31.354  1.00 59.77           H
ATOM   3696 2HZ  LYS A 245      -9.250 -23.069 -32.599  1.00 59.77           H
ATOM   3697 3HZ  LYS A 245      -7.709 -23.556 -32.240  1.00 59.77           H
ATOM   3698  HN  LYS A 245      -7.671 -17.224 -28.783  1.00 59.77           H
ATOM   3699  N   LYS A 246      -5.568 -15.404 -30.628  1.00 52.89           N
ATOM   3700  CA  LYS A 246      -4.776 -14.344 -31.230  1.00 52.89           C
ATOM   3701  C   LYS A 246      -3.541 -14.082 -30.365  1.00 52.89           C
ATOM   3702  O   LYS A 246      -3.648 -13.511 -29.281  1.00 52.89           O
ATOM   3703  HA  LYS A 246      -4.445 -14.697 -32.206  1.00 52.89           H
ATOM   3704  CB  LYS A 246      -5.637 -13.101 -31.465  1.00 52.89           C
ATOM   3705 1HB  LYS A 246      -6.287 -12.936 -30.606  1.00 52.89           H
ATOM   3706 2HB  LYS A 246      -4.997 -12.223 -31.554  1.00 52.89           H
ATOM   3707  CG  LYS A 246      -6.483 -13.252 -32.731  1.00 52.89           C
ATOM   3708 1HG  LYS A 246      -5.857 -13.604 -33.551  1.00 52.89           H
ATOM   3709 2HG  LYS A 246      -7.252 -14.007 -32.570  1.00 52.89           H
ATOM   3710  CD  LYS A 246      -7.137 -11.923 -33.115  1.00 52.89           C
ATOM   3711 1HD  LYS A 246      -7.816 -11.606 -32.323  1.00 52.89           H
ATOM   3712 2HD  LYS A 246      -6.373 -11.151 -33.209  1.00 52.89           H
ATOM   3713  CE  LYS A 246      -7.906 -12.051 -34.431  1.00 52.89           C
ATOM   3714 1HE  LYS A 246      -7.256 -12.469 -35.200  1.00 52.89           H
ATOM   3715 2HE  LYS A 246      -8.739 -12.743 -34.307  1.00 52.89           H
ATOM   3716  NZ  LYS A 246      -8.411 -10.730 -34.867  1.00 52.89           N
ATOM   3717 1HZ  LYS A 246      -8.936 -10.835 -35.728  1.00 52.89           H
ATOM   3718 2HZ  LYS A 246      -9.015 -10.345 -34.148  1.00 52.89           H
ATOM   3719 3HZ  LYS A 246      -7.629 -10.103 -35.022  1.00 52.89           H
ATOM   3720  HN  LYS A 246      -6.242 -15.099 -29.956  1.00 52.89           H
ATOM   3721  N   SER A 247      -2.398 -14.513 -30.877  1.00 56.42           N
ATOM   3722  CA  SER A 247      -1.161 -14.434 -30.118  1.00 56.42           C
ATOM   3723  C   SER A 247      -0.876 -12.982 -29.732  1.00 56.42           C
ATOM   3724  O   SER A 247      -0.445 -12.706 -28.614  1.00 56.42           O
ATOM   3725  HA  SER A 247      -1.330 -15.041 -29.229  1.00 56.42           H
ATOM   3726  CB  SER A 247       0.011 -15.012 -30.914  1.00 56.42           C
ATOM   3727 1HB  SER A 247      -0.038 -16.101 -30.894  1.00 56.42           H
ATOM   3728 2HB  SER A 247      -0.074 -14.709 -31.958  1.00 56.42           H
ATOM   3729  OG  SER A 247       1.269 -14.585 -30.398  1.00 56.42           O
ATOM   3730  HG  SER A 247       2.012 -14.968 -30.947  1.00 56.42           H
ATOM   3731  HN  SER A 247      -2.308 -14.909 -31.791  1.00 56.42           H
ATOM   3732  N   SER A 248      -1.128 -12.090 -30.680  1.00 56.18           N
ATOM   3733  CA  SER A 248      -0.586 -10.744 -30.604  1.00 56.18           C
ATOM   3734  C   SER A 248      -1.032 -10.072 -29.304  1.00 56.18           C
ATOM   3735  O   SER A 248      -0.311  -9.244 -28.750  1.00 56.18           O
ATOM   3736  HA  SER A 248       0.497 -10.868 -30.619  1.00 56.18           H
ATOM   3737  CB  SER A 248      -1.019  -9.908 -31.810  1.00 56.18           C
ATOM   3738 1HB  SER A 248      -0.484  -8.958 -31.803  1.00 56.18           H
ATOM   3739 2HB  SER A 248      -0.741 -10.424 -32.729  1.00 56.18           H
ATOM   3740  OG  SER A 248      -2.423  -9.661 -31.812  1.00 56.18           O
ATOM   3741  HG  SER A 248      -2.668  -9.085 -32.591  1.00 56.18           H
ATOM   3742  HN  SER A 248      -1.691 -12.275 -31.486  1.00 56.18           H
ATOM   3743  N   LYS A 249      -2.219 -10.454 -28.855  1.00 52.93           N
ATOM   3744  CA  LYS A 249      -2.819  -9.820 -27.693  1.00 52.93           C
ATOM   3745  C   LYS A 249      -2.066 -10.256 -26.434  1.00 52.93           C
ATOM   3746  O   LYS A 249      -2.095  -9.563 -25.419  1.00 52.93           O
ATOM   3747  HA  LYS A 249      -2.700  -8.743 -27.811  1.00 52.93           H
ATOM   3748  CB  LYS A 249      -4.321 -10.108 -27.642  1.00 52.93           C
ATOM   3749 1HB  LYS A 249      -4.501 -11.163 -27.849  1.00 52.93           H
ATOM   3750 2HB  LYS A 249      -4.698  -9.911 -26.639  1.00 52.93           H
ATOM   3751  CG  LYS A 249      -5.078  -9.248 -28.656  1.00 52.93           C
ATOM   3752 1HG  LYS A 249      -4.755  -8.210 -28.572  1.00 52.93           H
ATOM   3753 2HG  LYS A 249      -4.838  -9.575 -29.668  1.00 52.93           H
ATOM   3754  CD  LYS A 249      -6.589  -9.337 -28.431  1.00 52.93           C
ATOM   3755 1HD  LYS A 249      -6.928 -10.356 -28.618  1.00 52.93           H
ATOM   3756 2HD  LYS A 249      -6.819  -9.111 -27.390  1.00 52.93           H
ATOM   3757  CE  LYS A 249      -7.338  -8.368 -29.347  1.00 52.93           C
ATOM   3758 1HE  LYS A 249      -6.912  -7.369 -29.256  1.00 52.93           H
ATOM   3759 2HE  LYS A 249      -7.216  -8.673 -30.386  1.00 52.93           H
ATOM   3760  NZ  LYS A 249      -8.777  -8.334 -29.000  1.00 52.93           N
ATOM   3761 1HZ  LYS A 249      -9.260  -7.698 -29.625  1.00 52.93           H
ATOM   3762 2HZ  LYS A 249      -9.169  -9.264 -29.093  1.00 52.93           H
ATOM   3763 3HZ  LYS A 249      -8.886  -8.015 -28.043  1.00 52.93           H
ATOM   3764  HN  LYS A 249      -2.766 -11.181 -29.270  1.00 52.93           H
ATOM   3765  N   HIS A 250      -1.410 -11.402 -26.542  1.00 55.19           N
ATOM   3766  CA  HIS A 250      -0.805 -12.030 -25.380  1.00 55.19           C
ATOM   3767  C   HIS A 250       0.350 -11.165 -24.872  1.00 55.19           C
ATOM   3768  O   HIS A 250       0.505 -10.977 -23.666  1.00 55.19           O
ATOM   3769  HA  HIS A 250      -1.578 -12.077 -24.613  1.00 55.19           H
ATOM   3770  CB  HIS A 250      -0.377 -13.464 -25.699  1.00 55.19           C
ATOM   3771 1HB  HIS A 250       0.161 -13.469 -26.647  1.00 55.19           H
ATOM   3772 2HB  HIS A 250       0.322 -13.802 -24.934  1.00 55.19           H
ATOM   3773  CG  HIS A 250      -1.523 -14.443 -25.782  1.00 55.19           C
ATOM   3774  ND1 HIS A 250      -2.047 -15.080 -24.671  1.00 55.19           N
ATOM   3775  HD1 HIS A 250      -1.734 -14.964 -23.728  1.00 55.19           H
ATOM   3776  CD2 HIS A 250      -2.240 -14.888 -26.854  1.00 55.19           C
ATOM   3777  HD2 HIS A 250      -2.089 -14.586 -27.891  1.00 55.19           H
ATOM   3778  CE1 HIS A 250      -3.034 -15.870 -25.068  1.00 55.19           C
ATOM   3779  HE1 HIS A 250      -3.644 -16.505 -24.425  1.00 55.19           H
ATOM   3780  NE2 HIS A 250      -3.152 -15.750 -26.421  1.00 55.19           N
ATOM   3781  HN  HIS A 250      -1.288 -11.897 -27.402  1.00 55.19           H
ATOM   3782  N   LYS A 251       1.131 -10.662 -25.816  1.00 57.15           N
ATOM   3783  CA  LYS A 251       2.365  -9.974 -25.479  1.00 57.15           C
ATOM   3784  C   LYS A 251       2.040  -8.726 -24.655  1.00 57.15           C
ATOM   3785  O   LYS A 251       2.743  -8.410 -23.697  1.00 57.15           O
ATOM   3786  HA  LYS A 251       2.958 -10.650 -24.862  1.00 57.15           H
ATOM   3787  CB  LYS A 251       3.179  -9.683 -26.741  1.00 57.15           C
ATOM   3788 1HB  LYS A 251       2.534  -9.237 -27.499  1.00 57.15           H
ATOM   3789 2HB  LYS A 251       3.957  -8.954 -26.517  1.00 57.15           H
ATOM   3790  CG  LYS A 251       3.814 -10.961 -27.292  1.00 57.15           C
ATOM   3791 1HG  LYS A 251       4.381 -11.458 -26.505  1.00 57.15           H
ATOM   3792 2HG  LYS A 251       3.032 -11.653 -27.606  1.00 57.15           H
ATOM   3793  CD  LYS A 251       4.734 -10.651 -28.474  1.00 57.15           C
ATOM   3794 1HD  LYS A 251       4.161 -10.182 -29.273  1.00 57.15           H
ATOM   3795 2HD  LYS A 251       5.498  -9.937 -28.167  1.00 57.15           H
ATOM   3796  CE  LYS A 251       5.401 -11.925 -28.998  1.00 57.15           C
ATOM   3797 1HE  LYS A 251       6.070 -12.331 -28.239  1.00 57.15           H
ATOM   3798 2HE  LYS A 251       4.644 -12.684 -29.195  1.00 57.15           H
ATOM   3799  NZ  LYS A 251       6.160 -11.640 -30.236  1.00 57.15           N
ATOM   3800 1HZ  LYS A 251       6.595 -12.493 -30.569  1.00 57.15           H
ATOM   3801 2HZ  LYS A 251       5.529 -11.283 -30.945  1.00 57.15           H
ATOM   3802 3HZ  LYS A 251       6.876 -10.949 -30.042  1.00 57.15           H
ATOM   3803  HN  LYS A 251       0.933 -10.719 -26.795  1.00 57.15           H
ATOM   3804  N   ALA A 252       0.973  -8.052 -25.059  1.00 64.60           N
ATOM   3805  CA  ALA A 252       0.616  -6.782 -24.449  1.00 64.60           C
ATOM   3806  C   ALA A 252       0.122  -7.027 -23.022  1.00 64.60           C
ATOM   3807  O   ALA A 252       0.217  -6.146 -22.169  1.00 64.60           O
ATOM   3808  HA  ALA A 252       1.515  -6.167 -24.413  1.00 64.60           H
ATOM   3809  CB  ALA A 252      -0.429  -6.076 -25.315  1.00 64.60           C
ATOM   3810 1HB  ALA A 252      -0.019  -5.899 -26.309  1.00 64.60           H
ATOM   3811 2HB  ALA A 252      -1.317  -6.703 -25.395  1.00 64.60           H
ATOM   3812 3HB  ALA A 252      -0.697  -5.124 -24.857  1.00 64.60           H
ATOM   3813  HN  ALA A 252       0.360  -8.358 -25.787  1.00 64.60           H
ATOM   3814  N   LEU A 253      -0.393  -8.229 -22.807  1.00 68.22           N
ATOM   3815  CA  LEU A 253      -1.034  -8.553 -21.544  1.00 68.22           C
ATOM   3816  C   LEU A 253       0.023  -9.043 -20.552  1.00 68.22           C
ATOM   3817  O   LEU A 253      -0.181  -8.982 -19.341  1.00 68.22           O
ATOM   3818  HA  LEU A 253      -1.473  -7.634 -21.155  1.00 68.22           H
ATOM   3819  CB  LEU A 253      -2.179  -9.544 -21.762  1.00 68.22           C
ATOM   3820 1HB  LEU A 253      -1.870 -10.263 -22.521  1.00 68.22           H
ATOM   3821 2HB  LEU A 253      -2.331 -10.101 -20.838  1.00 68.22           H
ATOM   3822  CG  LEU A 253      -3.518  -8.939 -22.187  1.00 68.22           C
ATOM   3823  HG  LEU A 253      -3.316  -8.064 -22.806  1.00 68.22           H
ATOM   3824  CD1 LEU A 253      -4.317  -9.924 -23.043  1.00 68.22           C
ATOM   3825 1HD1 LEU A 253      -3.747 -10.174 -23.938  1.00 68.22           H
ATOM   3826 2HD1 LEU A 253      -4.510 -10.830 -22.470  1.00 68.22           H
ATOM   3827 3HD1 LEU A 253      -5.265  -9.468 -23.332  1.00 68.22           H
ATOM   3828  CD2 LEU A 253      -4.313  -8.459 -20.972  1.00 68.22           C
ATOM   3829 1HD2 LEU A 253      -4.506  -9.302 -20.308  1.00 68.22           H
ATOM   3830 2HD2 LEU A 253      -3.740  -7.700 -20.439  1.00 68.22           H
ATOM   3831 3HD2 LEU A 253      -5.261  -8.034 -21.303  1.00 68.22           H
ATOM   3832  HN  LEU A 253      -0.379  -8.971 -23.476  1.00 68.22           H
ATOM   3833  N   LYS A 254       1.131  -9.517 -21.103  1.00 70.55           N
ATOM   3834  CA  LYS A 254       2.147 -10.171 -20.296  1.00 70.55           C
ATOM   3835  C   LYS A 254       2.536  -9.256 -19.134  1.00 70.55           C
ATOM   3836  O   LYS A 254       2.667  -9.710 -17.998  1.00 70.55           O
ATOM   3837  HA  LYS A 254       1.705 -11.080 -19.887  1.00 70.55           H
ATOM   3838  CB  LYS A 254       3.331 -10.596 -21.168  1.00 70.55           C
ATOM   3839 1HB  LYS A 254       2.966 -11.094 -22.066  1.00 70.55           H
ATOM   3840 2HB  LYS A 254       3.882  -9.714 -21.494  1.00 70.55           H
ATOM   3841  CG  LYS A 254       4.267 -11.534 -20.402  1.00 70.55           C
ATOM   3842 1HG  LYS A 254       4.688 -11.011 -19.543  1.00 70.55           H
ATOM   3843 2HG  LYS A 254       3.701 -12.380 -20.013  1.00 70.55           H
ATOM   3844  CD  LYS A 254       5.396 -12.038 -21.303  1.00 70.55           C
ATOM   3845 1HD  LYS A 254       4.974 -12.535 -22.176  1.00 70.55           H
ATOM   3846 2HD  LYS A 254       5.980 -11.193 -21.668  1.00 70.55           H
ATOM   3847  CE  LYS A 254       6.308 -13.007 -20.548  1.00 70.55           C
ATOM   3848 1HE  LYS A 254       6.741 -12.508 -19.682  1.00 70.55           H
ATOM   3849 2HE  LYS A 254       5.724 -13.848 -20.173  1.00 70.55           H
ATOM   3850  NZ  LYS A 254       7.386 -13.501 -21.434  1.00 70.55           N
ATOM   3851 1HZ  LYS A 254       7.976 -14.146 -20.921  1.00 70.55           H
ATOM   3852 2HZ  LYS A 254       6.977 -13.977 -22.231  1.00 70.55           H
ATOM   3853 3HZ  LYS A 254       7.942 -12.717 -21.758  1.00 70.55           H
ATOM   3854  HN  LYS A 254       1.338  -9.461 -22.080  1.00 70.55           H
ATOM   3855  N   VAL A 255       2.710  -7.983 -19.458  1.00 73.56           N
ATOM   3856  CA  VAL A 255       3.157  -7.014 -18.471  1.00 73.56           C
ATOM   3857  C   VAL A 255       2.137  -6.945 -17.332  1.00 73.56           C
ATOM   3858  O   VAL A 255       2.494  -7.094 -16.165  1.00 73.56           O
ATOM   3859  HA  VAL A 255       4.107  -7.367 -18.070  1.00 73.56           H
ATOM   3860  CB  VAL A 255       3.399  -5.660 -19.140  1.00 73.56           C
ATOM   3861  HB  VAL A 255       2.454  -5.322 -19.566  1.00 73.56           H
ATOM   3862  CG1 VAL A 255       3.853  -4.616 -18.117  1.00 73.56           C
ATOM   3863 1HG1 VAL A 255       3.084  -4.497 -17.354  1.00 73.56           H
ATOM   3864 2HG1 VAL A 255       4.781  -4.946 -17.650  1.00 73.56           H
ATOM   3865 3HG1 VAL A 255       4.018  -3.663 -18.620  1.00 73.56           H
ATOM   3866  CG2 VAL A 255       4.410  -5.785 -20.282  1.00 73.56           C
ATOM   3867 1HG2 VAL A 255       5.357  -6.155 -19.889  1.00 73.56           H
ATOM   3868 2HG2 VAL A 255       4.030  -6.481 -21.029  1.00 73.56           H
ATOM   3869 3HG2 VAL A 255       4.564  -4.808 -20.740  1.00 73.56           H
ATOM   3870  HN  VAL A 255       2.551  -7.612 -20.372  1.00 73.56           H
ATOM   3871  N   THR A 256       0.888  -6.718 -17.712  1.00 72.01           N
ATOM   3872  CA  THR A 256      -0.146  -6.415 -16.738  1.00 72.01           C
ATOM   3873  C   THR A 256      -0.423  -7.635 -15.857  1.00 72.01           C
ATOM   3874  O   THR A 256      -0.706  -7.495 -14.668  1.00 72.01           O
ATOM   3875  HA  THR A 256       0.219  -5.624 -16.083  1.00 72.01           H
ATOM   3876  CB  THR A 256      -1.380  -5.921 -17.497  1.00 72.01           C
ATOM   3877  HB  THR A 256      -2.238  -5.836 -16.831  1.00 72.01           H
ATOM   3878  OG1 THR A 256      -1.522  -6.848 -18.569  1.00 72.01           O
ATOM   3879  HG1 THR A 256      -1.885  -7.715 -18.226  1.00 72.01           H
ATOM   3880  CG2 THR A 256      -1.140  -4.580 -18.194  1.00 72.01           C
ATOM   3881 1HG2 THR A 256      -0.325  -4.683 -18.909  1.00 72.01           H
ATOM   3882 2HG2 THR A 256      -0.879  -3.826 -17.451  1.00 72.01           H
ATOM   3883 3HG2 THR A 256      -2.047  -4.275 -18.717  1.00 72.01           H
ATOM   3884  HN  THR A 256       0.581  -6.738 -18.663  1.00 72.01           H
ATOM   3885  N   ILE A 257      -0.333  -8.804 -16.475  1.00 76.30           N
ATOM   3886  CA  ILE A 257      -0.525 -10.049 -15.752  1.00 76.30           C
ATOM   3887  C   ILE A 257       0.539 -10.168 -14.659  1.00 76.30           C
ATOM   3888  O   ILE A 257       0.222 -10.466 -13.508  1.00 76.30           O
ATOM   3889  HA  ILE A 257      -1.504 -10.003 -15.276  1.00 76.30           H
ATOM   3890  CB  ILE A 257      -0.547 -11.233 -16.720  1.00 76.30           C
ATOM   3891  HB  ILE A 257       0.319 -11.153 -17.378  1.00 76.30           H
ATOM   3892  CG1 ILE A 257      -1.793 -11.193 -17.608  1.00 76.30           C
ATOM   3893 1HG1 ILE A 257      -2.682 -11.361 -17.000  1.00 76.30           H
ATOM   3894 2HG1 ILE A 257      -1.894 -10.204 -18.054  1.00 76.30           H
ATOM   3895  CG2 ILE A 257      -0.421 -12.559 -15.968  1.00 76.30           C
ATOM   3896 1HG2 ILE A 257       0.518 -12.577 -15.416  1.00 76.30           H
ATOM   3897 2HG2 ILE A 257      -1.254 -12.662 -15.272  1.00 76.30           H
ATOM   3898 3HG2 ILE A 257      -0.440 -13.384 -16.680  1.00 76.30           H
ATOM   3899  CD1 ILE A 257      -1.715 -12.250 -18.711  1.00 76.30           C
ATOM   3900 1HD1 ILE A 257      -0.838 -12.065 -19.331  1.00 76.30           H
ATOM   3901 2HD1 ILE A 257      -1.638 -13.240 -18.260  1.00 76.30           H
ATOM   3902 3HD1 ILE A 257      -2.613 -12.200 -19.326  1.00 76.30           H
ATOM   3903  HN  ILE A 257      -0.133  -8.907 -17.449  1.00 76.30           H
ATOM   3904  N   THR A 258       1.780  -9.930 -15.057  1.00 81.21           N
ATOM   3905  CA  THR A 258       2.901 -10.084 -14.146  1.00 81.21           C
ATOM   3906  C   THR A 258       2.753  -9.137 -12.953  1.00 81.21           C
ATOM   3907  O   THR A 258       2.913  -9.549 -11.806  1.00 81.21           O
ATOM   3908  HA  THR A 258       2.886 -11.100 -13.751  1.00 81.21           H
ATOM   3909  CB  THR A 258       4.190  -9.863 -14.941  1.00 81.21           C
ATOM   3910  HB  THR A 258       4.273  -8.827 -15.269  1.00 81.21           H
ATOM   3911  OG1 THR A 258       4.127 -10.835 -15.981  1.00 81.21           O
ATOM   3912  HG1 THR A 258       3.775 -10.418 -16.818  1.00 81.21           H
ATOM   3913  CG2 THR A 258       5.441 -10.248 -14.147  1.00 81.21           C
ATOM   3914 1HG2 THR A 258       5.389 -11.303 -13.876  1.00 81.21           H
ATOM   3915 2HG2 THR A 258       5.497  -9.643 -13.242  1.00 81.21           H
ATOM   3916 3HG2 THR A 258       6.327 -10.072 -14.757  1.00 81.21           H
ATOM   3917  HN  THR A 258       2.024  -9.637 -15.982  1.00 81.21           H
ATOM   3918  N   VAL A 259       2.450  -7.886 -13.266  1.00 78.75           N
ATOM   3919  CA  VAL A 259       2.334  -6.865 -12.239  1.00 78.75           C
ATOM   3920  C   VAL A 259       1.265  -7.284 -11.228  1.00 78.75           C
ATOM   3921  O   VAL A 259       1.467  -7.165 -10.020  1.00 78.75           O
ATOM   3922  HA  VAL A 259       3.294  -6.801 -11.728  1.00 78.75           H
ATOM   3923  CB  VAL A 259       2.048  -5.506 -12.882  1.00 78.75           C
ATOM   3924  HB  VAL A 259       1.203  -5.627 -13.560  1.00 78.75           H
ATOM   3925  CG1 VAL A 259       1.658  -4.471 -11.825  1.00 78.75           C
ATOM   3926 1HG1 VAL A 259       0.762  -4.805 -11.302  1.00 78.75           H
ATOM   3927 2HG1 VAL A 259       2.474  -4.355 -11.111  1.00 78.75           H
ATOM   3928 3HG1 VAL A 259       1.460  -3.514 -12.309  1.00 78.75           H
ATOM   3929  CG2 VAL A 259       3.245  -5.026 -13.704  1.00 78.75           C
ATOM   3930 1HG2 VAL A 259       4.116  -4.929 -13.056  1.00 78.75           H
ATOM   3931 2HG2 VAL A 259       3.457  -5.748 -14.493  1.00 78.75           H
ATOM   3932 3HG2 VAL A 259       3.015  -4.058 -14.150  1.00 78.75           H
ATOM   3933  HN  VAL A 259       2.285  -7.567 -14.200  1.00 78.75           H
ATOM   3934  N   LEU A 260       0.151  -7.767 -11.758  1.00 76.52           N
ATOM   3935  CA  LEU A 260      -0.973  -8.148 -10.920  1.00 76.52           C
ATOM   3936  C   LEU A 260      -0.553  -9.298 -10.002  1.00 76.52           C
ATOM   3937  O   LEU A 260      -0.781  -9.248  -8.794  1.00 76.52           O
ATOM   3938  HA  LEU A 260      -1.225  -7.287 -10.301  1.00 76.52           H
ATOM   3939  CB  LEU A 260      -2.199  -8.463 -11.779  1.00 76.52           C
ATOM   3940 1HB  LEU A 260      -2.380  -7.618 -12.443  1.00 76.52           H
ATOM   3941 2HB  LEU A 260      -1.966  -9.321 -12.409  1.00 76.52           H
ATOM   3942  CG  LEU A 260      -3.493  -8.761 -11.017  1.00 76.52           C
ATOM   3943  HG  LEU A 260      -3.239  -9.336 -10.127  1.00 76.52           H
ATOM   3944  CD1 LEU A 260      -4.163  -7.469 -10.546  1.00 76.52           C
ATOM   3945 1HD1 LEU A 260      -3.485  -6.929  -9.885  1.00 76.52           H
ATOM   3946 2HD1 LEU A 260      -4.401  -6.848 -11.410  1.00 76.52           H
ATOM   3947 3HD1 LEU A 260      -5.079  -7.710 -10.008  1.00 76.52           H
ATOM   3948  CD2 LEU A 260      -4.437  -9.623 -11.858  1.00 76.52           C
ATOM   3949 1HD2 LEU A 260      -4.687  -9.096 -12.779  1.00 76.52           H
ATOM   3950 2HD2 LEU A 260      -3.948 -10.567 -12.101  1.00 76.52           H
ATOM   3951 3HD2 LEU A 260      -5.348  -9.821 -11.293  1.00 76.52           H
ATOM   3952  HN  LEU A 260       0.010  -7.899 -12.739  1.00 76.52           H
ATOM   3953  N   THR A 261       0.053 -10.307 -10.610  1.00 84.13           N
ATOM   3954  CA  THR A 261       0.411 -11.513  -9.883  1.00 84.13           C
ATOM   3955  C   THR A 261       1.352 -11.177  -8.724  1.00 84.13           C
ATOM   3956  O   THR A 261       1.174 -11.672  -7.612  1.00 84.13           O
ATOM   3957  HA  THR A 261      -0.496 -11.933  -9.448  1.00 84.13           H
ATOM   3958  CB  THR A 261       1.007 -12.507 -10.881  1.00 84.13           C
ATOM   3959  HB  THR A 261       1.939 -12.128 -11.300  1.00 84.13           H
ATOM   3960  OG1 THR A 261      -0.043 -12.729 -11.819  1.00 84.13           O
ATOM   3961  HG1 THR A 261       0.017 -12.064 -12.563  1.00 84.13           H
ATOM   3962  CG2 THR A 261       1.249 -13.885 -10.261  1.00 84.13           C
ATOM   3963 1HG2 THR A 261       0.305 -14.294  -9.903  1.00 84.13           H
ATOM   3964 2HG2 THR A 261       1.944 -13.790  -9.427  1.00 84.13           H
ATOM   3965 3HG2 THR A 261       1.673 -14.552 -11.012  1.00 84.13           H
ATOM   3966  HN  THR A 261       0.298 -10.309 -11.580  1.00 84.13           H
ATOM   3967  N   VAL A 262       2.333 -10.339  -9.024  1.00 87.14           N
ATOM   3968  CA  VAL A 262       3.322  -9.959  -8.031  1.00 87.14           C
ATOM   3969  C   VAL A 262       2.630  -9.218  -6.885  1.00 87.14           C
ATOM   3970  O   VAL A 262       2.928  -9.457  -5.716  1.00 87.14           O
ATOM   3971  HA  VAL A 262       3.764 -10.875  -7.639  1.00 87.14           H
ATOM   3972  CB  VAL A 262       4.435  -9.138  -8.687  1.00 87.14           C
ATOM   3973  HB  VAL A 262       3.969  -8.311  -9.224  1.00 87.14           H
ATOM   3974  CG1 VAL A 262       5.373  -8.546  -7.634  1.00 87.14           C
ATOM   3975 1HG1 VAL A 262       4.807  -7.896  -6.967  1.00 87.14           H
ATOM   3976 2HG1 VAL A 262       5.827  -9.352  -7.058  1.00 87.14           H
ATOM   3977 3HG1 VAL A 262       6.155  -7.968  -8.128  1.00 87.14           H
ATOM   3978  CG2 VAL A 262       5.210  -9.980  -9.702  1.00 87.14           C
ATOM   3979 1HG2 VAL A 262       5.659 -10.836  -9.198  1.00 87.14           H
ATOM   3980 2HG2 VAL A 262       4.530 -10.331 -10.478  1.00 87.14           H
ATOM   3981 3HG2 VAL A 262       5.995  -9.373 -10.154  1.00 87.14           H
ATOM   3982  HN  VAL A 262       2.457  -9.923  -9.925  1.00 87.14           H
ATOM   3983  N   PHE A 263       1.718  -8.332  -7.261  1.00 82.04           N
ATOM   3984  CA  PHE A 263       0.996  -7.540  -6.280  1.00 82.04           C
ATOM   3985  C   PHE A 263       0.217  -8.437  -5.316  1.00 82.04           C
ATOM   3986  O   PHE A 263       0.369  -8.327  -4.100  1.00 82.04           O
ATOM   3987  HA  PHE A 263       1.735  -6.965  -5.722  1.00 82.04           H
ATOM   3988  CB  PHE A 263       0.009  -6.663  -7.053  1.00 82.04           C
ATOM   3989 1HB  PHE A 263       0.565  -6.023  -7.738  1.00 82.04           H
ATOM   3990 2HB  PHE A 263      -0.630  -7.303  -7.663  1.00 82.04           H
ATOM   3991  CG  PHE A 263      -0.875  -5.787  -6.163  1.00 82.04           C
ATOM   3992  CD1 PHE A 263      -2.169  -6.137  -5.934  1.00 82.04           C
ATOM   3993  HD1 PHE A 263      -2.577  -7.041  -6.384  1.00 82.04           H
ATOM   3994  CD2 PHE A 263      -0.366  -4.658  -5.600  1.00 82.04           C
ATOM   3995  HD2 PHE A 263       0.672  -4.378  -5.784  1.00 82.04           H
ATOM   3996  CE1 PHE A 263      -2.988  -5.323  -5.107  1.00 82.04           C
ATOM   3997  HE1 PHE A 263      -4.026  -5.603  -4.924  1.00 82.04           H
ATOM   3998  CE2 PHE A 263      -1.185  -3.845  -4.774  1.00 82.04           C
ATOM   3999  HE2 PHE A 263      -0.777  -2.940  -4.323  1.00 82.04           H
ATOM   4000  CZ  PHE A 263      -2.479  -4.194  -4.545  1.00 82.04           C
ATOM   4001  HZ  PHE A 263      -3.108  -3.570  -3.910  1.00 82.04           H
ATOM   4002  HN  PHE A 263       1.472  -8.153  -8.213  1.00 82.04           H
ATOM   4003  N   VAL A 264      -0.600  -9.304  -5.895  1.00 86.48           N
ATOM   4004  CA  VAL A 264      -1.492 -10.135  -5.104  1.00 86.48           C
ATOM   4005  C   VAL A 264      -0.665 -10.992  -4.143  1.00 86.48           C
ATOM   4006  O   VAL A 264      -1.004 -11.115  -2.967  1.00 86.48           O
ATOM   4007  HA  VAL A 264      -2.130  -9.471  -4.521  1.00 86.48           H
ATOM   4008  CB  VAL A 264      -2.388 -10.965  -6.025  1.00 86.48           C
ATOM   4009  HB  VAL A 264      -1.746 -11.499  -6.725  1.00 86.48           H
ATOM   4010  CG1 VAL A 264      -3.180 -12.004  -5.228  1.00 86.48           C
ATOM   4011 1HG1 VAL A 264      -2.490 -12.674  -4.716  1.00 86.48           H
ATOM   4012 2HG1 VAL A 264      -3.807 -11.498  -4.494  1.00 86.48           H
ATOM   4013 3HG1 VAL A 264      -3.809 -12.580  -5.907  1.00 86.48           H
ATOM   4014  CG2 VAL A 264      -3.323 -10.066  -6.837  1.00 86.48           C
ATOM   4015 1HG2 VAL A 264      -3.955  -9.493  -6.158  1.00 86.48           H
ATOM   4016 2HG2 VAL A 264      -2.732  -9.384  -7.447  1.00 86.48           H
ATOM   4017 3HG2 VAL A 264      -3.949 -10.682  -7.483  1.00 86.48           H
ATOM   4018  HN  VAL A 264      -0.659  -9.443  -6.884  1.00 86.48           H
ATOM   4019  N   LEU A 265       0.404 -11.562  -4.680  1.00 88.28           N
ATOM   4020  CA  LEU A 265       1.215 -12.497  -3.918  1.00 88.28           C
ATOM   4021  C   LEU A 265       1.872 -11.761  -2.749  1.00 88.28           C
ATOM   4022  O   LEU A 265       2.034 -12.325  -1.668  1.00 88.28           O
ATOM   4023  HA  LEU A 265       0.546 -13.257  -3.515  1.00 88.28           H
ATOM   4024  CB  LEU A 265       2.212 -13.210  -4.834  1.00 88.28           C
ATOM   4025 1HB  LEU A 265       2.732 -12.459  -5.428  1.00 88.28           H
ATOM   4026 2HB  LEU A 265       2.961 -13.699  -4.211  1.00 88.28           H
ATOM   4027  CG  LEU A 265       1.621 -14.253  -5.786  1.00 88.28           C
ATOM   4028  HG  LEU A 265       0.854 -13.768  -6.389  1.00 88.28           H
ATOM   4029  CD1 LEU A 265       2.686 -14.782  -6.748  1.00 88.28           C
ATOM   4030 1HD1 LEU A 265       3.085 -13.957  -7.338  1.00 88.28           H
ATOM   4031 2HD1 LEU A 265       3.492 -15.246  -6.179  1.00 88.28           H
ATOM   4032 3HD1 LEU A 265       2.239 -15.521  -7.413  1.00 88.28           H
ATOM   4033  CD2 LEU A 265       0.939 -15.381  -5.009  1.00 88.28           C
ATOM   4034 1HD2 LEU A 265       1.668 -15.870  -4.363  1.00 88.28           H
ATOM   4035 2HD2 LEU A 265       0.134 -14.967  -4.400  1.00 88.28           H
ATOM   4036 3HD2 LEU A 265       0.528 -16.107  -5.709  1.00 88.28           H
ATOM   4037  HN  LEU A 265       0.717 -11.395  -5.614  1.00 88.28           H
ATOM   4038  N   SER A 266       2.233 -10.512  -3.005  1.00 89.60           N
ATOM   4039  CA  SER A 266       2.951  -9.723  -2.019  1.00 89.60           C
ATOM   4040  C   SER A 266       1.976  -9.186  -0.969  1.00 89.60           C
ATOM   4041  O   SER A 266       2.322  -9.077   0.207  1.00 89.60           O
ATOM   4042  HA  SER A 266       3.664 -10.410  -1.563  1.00 89.60           H
ATOM   4043  CB  SER A 266       3.707  -8.569  -2.680  1.00 89.60           C
ATOM   4044 1HB  SER A 266       4.236  -7.998  -1.918  1.00 89.60           H
ATOM   4045 2HB  SER A 266       4.460  -8.971  -3.358  1.00 89.60           H
ATOM   4046  OG  SER A 266       2.835  -7.703  -3.401  1.00 89.60           O
ATOM   4047  HG  SER A 266       2.812  -7.965  -4.366  1.00 89.60           H
ATOM   4048  HN  SER A 266       2.044 -10.041  -3.867  1.00 89.60           H
ATOM   4049  N   GLN A 267       0.777  -8.864  -1.431  1.00 84.82           N
ATOM   4050  CA  GLN A 267      -0.182  -8.158  -0.597  1.00 84.82           C
ATOM   4051  C   GLN A 267      -0.973  -9.149   0.258  1.00 84.82           C
ATOM   4052  O   GLN A 267      -1.400  -8.818   1.363  1.00 84.82           O
ATOM   4053  HA  GLN A 267       0.415  -7.509   0.044  1.00 84.82           H
ATOM   4054  CB  GLN A 267      -1.119  -7.298  -1.448  1.00 84.82           C
ATOM   4055 1HB  GLN A 267      -1.578  -7.911  -2.223  1.00 84.82           H
ATOM   4056 2HB  GLN A 267      -1.927  -6.911  -0.827  1.00 84.82           H
ATOM   4057  CG  GLN A 267      -0.361  -6.135  -2.092  1.00 84.82           C
ATOM   4058 1HG  GLN A 267       0.477  -6.519  -2.673  1.00 84.82           H
ATOM   4059 2HG  GLN A 267      -1.017  -5.609  -2.786  1.00 84.82           H
ATOM   4060  CD  GLN A 267       0.151  -5.160  -1.030  1.00 84.82           C
ATOM   4061  OE1 GLN A 267      -0.442  -4.977   0.021  1.00 84.82           O
ATOM   4062  NE2 GLN A 267       1.284  -4.546  -1.361  1.00 84.82           N
ATOM   4063 1HE2 GLN A 267       1.720  -4.741  -2.240  1.00 84.82           H
ATOM   4064 2HE2 GLN A 267       1.699  -3.889  -0.732  1.00 84.82           H
ATOM   4065  HN  GLN A 267       0.457  -9.078  -2.354  1.00 84.82           H
ATOM   4066  N   PHE A 268      -1.145 -10.346  -0.285  1.00 90.56           N
ATOM   4067  CA  PHE A 268      -2.059 -11.310   0.303  1.00 90.56           C
ATOM   4068  C   PHE A 268      -1.649 -11.652   1.737  1.00 90.56           C
ATOM   4069  O   PHE A 268      -2.446 -11.516   2.663  1.00 90.56           O
ATOM   4070  HA  PHE A 268      -3.049 -10.854   0.309  1.00 90.56           H
ATOM   4071  CB  PHE A 268      -1.984 -12.576  -0.552  1.00 90.56           C
ATOM   4072 1HB  PHE A 268      -2.217 -12.319  -1.586  1.00 90.56           H
ATOM   4073 2HB  PHE A 268      -0.960 -12.950  -0.541  1.00 90.56           H
ATOM   4074  CG  PHE A 268      -2.924 -13.693  -0.094  1.00 90.56           C
ATOM   4075  CD1 PHE A 268      -2.442 -14.725   0.650  1.00 90.56           C
ATOM   4076  HD1 PHE A 268      -1.387 -14.756   0.920  1.00 90.56           H
ATOM   4077  CD2 PHE A 268      -4.241 -13.655  -0.432  1.00 90.56           C
ATOM   4078  HD2 PHE A 268      -4.626 -12.828  -1.028  1.00 90.56           H
ATOM   4079  CE1 PHE A 268      -3.315 -15.761   1.075  1.00 90.56           C
ATOM   4080  HE1 PHE A 268      -2.929 -16.588   1.671  1.00 90.56           H
ATOM   4081  CE2 PHE A 268      -5.113 -14.691  -0.007  1.00 90.56           C
ATOM   4082  HE2 PHE A 268      -6.169 -14.660  -0.277  1.00 90.56           H
ATOM   4083  CZ  PHE A 268      -4.632 -15.723   0.737  1.00 90.56           C
ATOM   4084  HZ  PHE A 268      -5.301 -16.518   1.064  1.00 90.56           H
ATOM   4085  HN  PHE A 268      -0.673 -10.658  -1.109  1.00 90.56           H
ATOM   4086  N   PRO A 269      -0.403 -12.100   1.945  1.00 93.97           N
ATOM   4087  CA  PRO A 269       0.041 -12.500   3.282  1.00 93.97           C
ATOM   4088  C   PRO A 269      -0.203 -11.416   4.319  1.00 93.97           C
ATOM   4089  O   PRO A 269      -0.662 -11.701   5.424  1.00 93.97           O
ATOM   4090  HA  PRO A 269      -0.535 -13.359   3.627  1.00 93.97           H
ATOM   4091  CB  PRO A 269       1.533 -12.784   3.099  1.00 93.97           C
ATOM   4092 1HB  PRO A 269       2.138 -11.901   3.305  1.00 93.97           H
ATOM   4093 2HB  PRO A 269       1.877 -13.570   3.771  1.00 93.97           H
ATOM   4094  CG  PRO A 269       1.635 -13.207   1.638  1.00 93.97           C
ATOM   4095 1HG  PRO A 269       2.650 -13.105   1.257  1.00 93.97           H
ATOM   4096 2HG  PRO A 269       1.359 -14.253   1.500  1.00 93.97           H
ATOM   4097  CD  PRO A 269       0.666 -12.265   0.943  1.00 93.97           C
ATOM   4098 1HD  PRO A 269       1.134 -11.312   0.697  1.00 93.97           H
ATOM   4099 2HD  PRO A 269       0.293 -12.684   0.009  1.00 93.97           H
ATOM   4100  N   TYR A 270       0.113 -10.189   3.932  1.00 91.10           N
ATOM   4101  CA  TYR A 270      -0.016  -9.061   4.839  1.00 91.10           C
ATOM   4102  C   TYR A 270      -1.473  -8.859   5.260  1.00 91.10           C
ATOM   4103  O   TYR A 270      -1.763  -8.684   6.442  1.00 91.10           O
ATOM   4104  HA  TYR A 270       0.584  -9.271   5.724  1.00 91.10           H
ATOM   4105  CB  TYR A 270       0.451  -7.833   4.054  1.00 91.10           C
ATOM   4106 1HB  TYR A 270       1.520  -7.923   3.861  1.00 91.10           H
ATOM   4107 2HB  TYR A 270      -0.049  -7.822   3.085  1.00 91.10           H
ATOM   4108  CG  TYR A 270       0.185  -6.504   4.763  1.00 91.10           C
ATOM   4109  CD1 TYR A 270      -0.708  -5.601   4.225  1.00 91.10           C
ATOM   4110  HD1 TYR A 270      -1.225  -5.835   3.294  1.00 91.10           H
ATOM   4111  CD2 TYR A 270       0.840  -6.207   5.942  1.00 91.10           C
ATOM   4112  HD2 TYR A 270       1.546  -6.921   6.367  1.00 91.10           H
ATOM   4113  CE1 TYR A 270      -0.958  -4.349   4.892  1.00 91.10           C
ATOM   4114  HE1 TYR A 270      -1.661  -3.627   4.477  1.00 91.10           H
ATOM   4115  CE2 TYR A 270       0.590  -4.956   6.609  1.00 91.10           C
ATOM   4116  HE2 TYR A 270       1.100  -4.710   7.540  1.00 91.10           H
ATOM   4117  CZ  TYR A 270      -0.297  -4.089   6.051  1.00 91.10           C
ATOM   4118  OH  TYR A 270      -0.532  -2.907   6.682  1.00 91.10           O
ATOM   4119  HH  TYR A 270      -0.218  -2.957   7.630  1.00 91.10           H
ATOM   4120  HN  TYR A 270       0.451  -9.960   3.019  1.00 91.10           H
ATOM   4121  N   ASN A 271      -2.351  -8.890   4.268  1.00 89.31           N
ATOM   4122  CA  ASN A 271      -3.755  -8.598   4.503  1.00 89.31           C
ATOM   4123  C   ASN A 271      -4.378  -9.731   5.321  1.00 89.31           C
ATOM   4124  O   ASN A 271      -5.371  -9.526   6.016  1.00 89.31           O
ATOM   4125  HA  ASN A 271      -3.765  -7.646   5.034  1.00 89.31           H
ATOM   4126  CB  ASN A 271      -4.524  -8.491   3.184  1.00 89.31           C
ATOM   4127 1HB  ASN A 271      -4.221  -9.297   2.516  1.00 89.31           H
ATOM   4128 2HB  ASN A 271      -5.591  -8.614   3.369  1.00 89.31           H
ATOM   4129  CG  ASN A 271      -4.270  -7.141   2.510  1.00 89.31           C
ATOM   4130  OD1 ASN A 271      -4.782  -6.110   2.914  1.00 89.31           O
ATOM   4131  ND2 ASN A 271      -3.453  -7.204   1.462  1.00 89.31           N
ATOM   4132 1HD2 ASN A 271      -3.067  -8.083   1.182  1.00 89.31           H
ATOM   4133 2HD2 ASN A 271      -3.226  -6.373   0.954  1.00 89.31           H
ATOM   4134  HN  ASN A 271      -2.118  -9.109   3.321  1.00 89.31           H
ATOM   4135  N   CYS A 272      -3.767 -10.902   5.212  1.00 94.00           N
ATOM   4136  CA  CYS A 272      -4.173 -12.037   6.023  1.00 94.00           C
ATOM   4137  C   CYS A 272      -3.979 -11.669   7.495  1.00 94.00           C
ATOM   4138  O   CYS A 272      -4.884 -11.852   8.309  1.00 94.00           O
ATOM   4139  HA  CYS A 272      -5.226 -12.216   5.804  1.00 94.00           H
ATOM   4140  CB  CYS A 272      -3.406 -13.306   5.645  1.00 94.00           C
ATOM   4141 1HB  CYS A 272      -2.338 -13.095   5.600  1.00 94.00           H
ATOM   4142 2HB  CYS A 272      -3.549 -14.068   6.411  1.00 94.00           H
ATOM   4143  SG  CYS A 272      -3.988 -13.930   4.026  1.00 94.00           S
ATOM   4144  HG  CYS A 272      -3.364 -13.014   3.292  1.00 94.00           H
ATOM   4145  HN  CYS A 272      -3.008 -11.080   4.585  1.00 94.00           H
ATOM   4146  N   ILE A 273      -2.793 -11.159   7.793  1.00 92.72           N
ATOM   4147  CA  ILE A 273      -2.462 -10.783   9.157  1.00 92.72           C
ATOM   4148  C   ILE A 273      -3.330  -9.597   9.581  1.00 92.72           C
ATOM   4149  O   ILE A 273      -3.803  -9.543  10.715  1.00 92.72           O
ATOM   4150  HA  ILE A 273      -2.701 -11.632   9.797  1.00 92.72           H
ATOM   4151  CB  ILE A 273      -0.960 -10.525   9.292  1.00 92.72           C
ATOM   4152  HB  ILE A 273      -0.682  -9.748   8.580  1.00 92.72           H
ATOM   4153  CG1 ILE A 273      -0.154 -11.775   8.932  1.00 92.72           C
ATOM   4154 1HG1 ILE A 273      -0.351 -12.054   7.897  1.00 92.72           H
ATOM   4155 2HG1 ILE A 273       0.912 -11.559   9.007  1.00 92.72           H
ATOM   4156  CG2 ILE A 273      -0.616 -10.003  10.688  1.00 92.72           C
ATOM   4157 1HG2 ILE A 273      -1.148  -9.070  10.868  1.00 92.72           H
ATOM   4158 2HG2 ILE A 273      -0.912 -10.740  11.434  1.00 92.72           H
ATOM   4159 3HG2 ILE A 273       0.458  -9.828  10.756  1.00 92.72           H
ATOM   4160  CD1 ILE A 273      -0.510 -12.941   9.857  1.00 92.72           C
ATOM   4161 1HD1 ILE A 273      -0.289 -12.668  10.889  1.00 92.72           H
ATOM   4162 2HD1 ILE A 273      -1.571 -13.170   9.761  1.00 92.72           H
ATOM   4163 3HD1 ILE A 273       0.077 -13.817   9.580  1.00 92.72           H
ATOM   4164  HN  ILE A 273      -2.068 -11.001   7.123  1.00 92.72           H
ATOM   4165  N   LEU A 274      -3.513  -8.675   8.647  1.00 89.90           N
ATOM   4166  CA  LEU A 274      -4.283  -7.474   8.921  1.00 89.90           C
ATOM   4167  C   LEU A 274      -5.710  -7.867   9.311  1.00 89.90           C
ATOM   4168  O   LEU A 274      -6.321  -7.229  10.166  1.00 89.90           O
ATOM   4169  HA  LEU A 274      -3.818  -6.975   9.770  1.00 89.90           H
ATOM   4170  CB  LEU A 274      -4.214  -6.510   7.735  1.00 89.90           C
ATOM   4171 1HB  LEU A 274      -3.178  -6.451   7.401  1.00 89.90           H
ATOM   4172 2HB  LEU A 274      -4.790  -6.935   6.912  1.00 89.90           H
ATOM   4173  CG  LEU A 274      -4.719  -5.090   7.994  1.00 89.90           C
ATOM   4174  HG  LEU A 274      -5.669  -5.157   8.524  1.00 89.90           H
ATOM   4175  CD1 LEU A 274      -3.752  -4.320   8.896  1.00 89.90           C
ATOM   4176 1HD1 LEU A 274      -3.656  -4.837   9.851  1.00 89.90           H
ATOM   4177 2HD1 LEU A 274      -2.776  -4.261   8.415  1.00 89.90           H
ATOM   4178 3HD1 LEU A 274      -4.135  -3.314   9.064  1.00 89.90           H
ATOM   4179  CD2 LEU A 274      -4.986  -4.354   6.679  1.00 89.90           C
ATOM   4180 1HD2 LEU A 274      -4.064  -4.297   6.101  1.00 89.90           H
ATOM   4181 2HD2 LEU A 274      -5.740  -4.894   6.107  1.00 89.90           H
ATOM   4182 3HD2 LEU A 274      -5.344  -3.347   6.893  1.00 89.90           H
ATOM   4183  HN  LEU A 274      -3.146  -8.739   7.719  1.00 89.90           H
ATOM   4184  N   LEU A 275      -6.198  -8.916   8.665  1.00 92.06           N
ATOM   4185  CA  LEU A 275      -7.536  -9.411   8.945  1.00 92.06           C
ATOM   4186  C   LEU A 275      -7.605  -9.886  10.398  1.00 92.06           C
ATOM   4187  O   LEU A 275      -8.538  -9.543  11.123  1.00 92.06           O
ATOM   4188  HA  LEU A 275      -8.225  -8.576   8.822  1.00 92.06           H
ATOM   4189  CB  LEU A 275      -7.934 -10.482   7.928  1.00 92.06           C
ATOM   4190 1HB  LEU A 275      -7.892 -10.042   6.932  1.00 92.06           H
ATOM   4191 2HB  LEU A 275      -7.190 -11.277   7.957  1.00 92.06           H
ATOM   4192  CG  LEU A 275      -9.317 -11.108   8.121  1.00 92.06           C
ATOM   4193  HG  LEU A 275      -9.373 -11.507   9.134  1.00 92.06           H
ATOM   4194  CD1 LEU A 275     -10.419 -10.056   7.987  1.00 92.06           C
ATOM   4195 1HD1 LEU A 275     -10.277  -9.283   8.743  1.00 92.06           H
ATOM   4196 2HD1 LEU A 275     -10.374  -9.606   6.995  1.00 92.06           H
ATOM   4197 3HD1 LEU A 275     -11.391 -10.528   8.129  1.00 92.06           H
ATOM   4198  CD2 LEU A 275      -9.526 -12.282   7.162  1.00 92.06           C
ATOM   4199 1HD2 LEU A 275      -9.441 -11.930   6.133  1.00 92.06           H
ATOM   4200 2HD2 LEU A 275      -8.768 -13.043   7.348  1.00 92.06           H
ATOM   4201 3HD2 LEU A 275     -10.516 -12.709   7.320  1.00 92.06           H
ATOM   4202  HN  LEU A 275      -5.698  -9.423   7.963  1.00 92.06           H
ATOM   4203  N   VAL A 276      -6.606 -10.668  10.780  1.00 93.71           N
ATOM   4204  CA  VAL A 276      -6.552 -11.210  12.127  1.00 93.71           C
ATOM   4205  C   VAL A 276      -6.565 -10.060  13.136  1.00 93.71           C
ATOM   4206  O   VAL A 276      -7.302 -10.100  14.119  1.00 93.71           O
ATOM   4207  HA  VAL A 276      -7.447 -11.815  12.274  1.00 93.71           H
ATOM   4208  CB  VAL A 276      -5.333 -12.122  12.276  1.00 93.71           C
ATOM   4209  HB  VAL A 276      -4.450 -11.550  11.992  1.00 93.71           H
ATOM   4210  CG1 VAL A 276      -5.157 -12.569  13.728  1.00 93.71           C
ATOM   4211 1HG1 VAL A 276      -5.018 -11.694  14.363  1.00 93.71           H
ATOM   4212 2HG1 VAL A 276      -6.044 -13.115  14.050  1.00 93.71           H
ATOM   4213 3HG1 VAL A 276      -4.284 -13.217  13.806  1.00 93.71           H
ATOM   4214  CG2 VAL A 276      -5.433 -13.328  11.339  1.00 93.71           C
ATOM   4215 1HG2 VAL A 276      -6.329 -13.901  11.578  1.00 93.71           H
ATOM   4216 2HG2 VAL A 276      -5.488 -12.983  10.307  1.00 93.71           H
ATOM   4217 3HG2 VAL A 276      -4.554 -13.960  11.465  1.00 93.71           H
ATOM   4218  HN  VAL A 276      -5.844 -10.931  10.188  1.00 93.71           H
ATOM   4219  N   GLN A 277      -5.740  -9.061  12.857  1.00 90.45           N
ATOM   4220  CA  GLN A 277      -5.628  -7.914  13.741  1.00 90.45           C
ATOM   4221  C   GLN A 277      -6.969  -7.183  13.835  1.00 90.45           C
ATOM   4222  O   GLN A 277      -7.319  -6.654  14.888  1.00 90.45           O
ATOM   4223  HA  GLN A 277      -5.361  -8.323  14.715  1.00 90.45           H
ATOM   4224  CB  GLN A 277      -4.520  -6.968  13.274  1.00 90.45           C
ATOM   4225 1HB  GLN A 277      -4.627  -6.775  12.207  1.00 90.45           H
ATOM   4226 2HB  GLN A 277      -4.617  -6.009  13.783  1.00 90.45           H
ATOM   4227  CG  GLN A 277      -3.138  -7.562  13.554  1.00 90.45           C
ATOM   4228 1HG  GLN A 277      -3.051  -7.807  14.613  1.00 90.45           H
ATOM   4229 2HG  GLN A 277      -3.020  -8.493  13.001  1.00 90.45           H
ATOM   4230  CD  GLN A 277      -2.030  -6.583  13.159  1.00 90.45           C
ATOM   4231  OE1 GLN A 277      -2.208  -5.706  12.331  1.00 90.45           O
ATOM   4232  NE2 GLN A 277      -0.880  -6.783  13.797  1.00 90.45           N
ATOM   4233 1HE2 GLN A 277      -0.800  -7.522  14.466  1.00 90.45           H
ATOM   4234 2HE2 GLN A 277      -0.094  -6.194  13.607  1.00 90.45           H
ATOM   4235  HN  GLN A 277      -5.156  -9.028  12.045  1.00 90.45           H
ATOM   4236  N   THR A 278      -7.683  -7.177  12.718  1.00 91.00           N
ATOM   4237  CA  THR A 278      -8.958  -6.484  12.649  1.00 91.00           C
ATOM   4238  C   THR A 278      -9.990  -7.176  13.543  1.00 91.00           C
ATOM   4239  O   THR A 278     -10.725  -6.515  14.275  1.00 91.00           O
ATOM   4240  HA  THR A 278      -8.823  -5.476  13.039  1.00 91.00           H
ATOM   4241  CB  THR A 278      -9.378  -6.412  11.180  1.00 91.00           C
ATOM   4242  HB  THR A 278      -9.573  -7.408  10.782  1.00 91.00           H
ATOM   4243  OG1 THR A 278      -8.320  -5.694  10.551  1.00 91.00           O
ATOM   4244  HG1 THR A 278      -7.441  -6.113  10.778  1.00 91.00           H
ATOM   4245  CG2 THR A 278     -10.608  -5.528  10.965  1.00 91.00           C
ATOM   4246 1HG2 THR A 278     -10.390  -4.514  11.302  1.00 91.00           H
ATOM   4247 2HG2 THR A 278     -11.447  -5.927  11.535  1.00 91.00           H
ATOM   4248 3HG2 THR A 278     -10.863  -5.512   9.905  1.00 91.00           H
ATOM   4249  HN  THR A 278      -7.403  -7.634  11.874  1.00 91.00           H
ATOM   4250  N   ILE A 279     -10.012  -8.498  13.453  1.00 92.00           N
ATOM   4251  CA  ILE A 279     -10.943  -9.286  14.243  1.00 92.00           C
ATOM   4252  C   ILE A 279     -10.590  -9.150  15.725  1.00 92.00           C
ATOM   4253  O   ILE A 279     -11.474  -8.976  16.563  1.00 92.00           O
ATOM   4254  HA  ILE A 279     -11.938  -8.871  14.085  1.00 92.00           H
ATOM   4255  CB  ILE A 279     -10.972 -10.734  13.748  1.00 92.00           C
ATOM   4256  HB  ILE A 279      -9.952 -11.117  13.753  1.00 92.00           H
ATOM   4257  CG1 ILE A 279     -11.478 -10.811  12.306  1.00 92.00           C
ATOM   4258 1HG1 ILE A 279     -12.550 -10.616  12.282  1.00 92.00           H
ATOM   4259 2HG1 ILE A 279     -10.999 -10.036  11.708  1.00 92.00           H
ATOM   4260  CG2 ILE A 279     -11.791 -11.618  14.691  1.00 92.00           C
ATOM   4261 1HG2 ILE A 279     -11.347 -11.598  15.686  1.00 92.00           H
ATOM   4262 2HG2 ILE A 279     -12.814 -11.245  14.742  1.00 92.00           H
ATOM   4263 3HG2 ILE A 279     -11.796 -12.642  14.316  1.00 92.00           H
ATOM   4264  CD1 ILE A 279     -11.190 -12.184  11.697  1.00 92.00           C
ATOM   4265 1HD1 ILE A 279     -10.115 -12.365  11.701  1.00 92.00           H
ATOM   4266 2HD1 ILE A 279     -11.690 -12.954  12.284  1.00 92.00           H
ATOM   4267 3HD1 ILE A 279     -11.559 -12.211  10.672  1.00 92.00           H
ATOM   4268  HN  ILE A 279      -9.410  -9.028  12.856  1.00 92.00           H
ATOM   4269  N   ASP A 280      -9.298  -9.233  16.004  1.00 90.85           N
ATOM   4270  CA  ASP A 280      -8.821  -9.168  17.375  1.00 90.85           C
ATOM   4271  C   ASP A 280      -9.162  -7.797  17.964  1.00 90.85           C
ATOM   4272  O   ASP A 280      -9.470  -7.687  19.149  1.00 90.85           O
ATOM   4273  HA  ASP A 280      -9.328  -9.982  17.893  1.00 90.85           H
ATOM   4274  CB  ASP A 280      -7.303  -9.346  17.440  1.00 90.85           C
ATOM   4275 1HB  ASP A 280      -7.022 -10.278  16.950  1.00 90.85           H
ATOM   4276 2HB  ASP A 280      -6.815  -8.539  16.894  1.00 90.85           H
ATOM   4277  CG  ASP A 280      -6.814  -9.357  18.890  1.00 90.85           C
ATOM   4278  OD1 ASP A 280      -7.407 -10.120  19.683  1.00 90.85           O
ATOM   4279  OD2 ASP A 280      -5.858  -8.603  19.172  1.00 90.85           O
ATOM   4280  HN  ASP A 280      -8.583  -9.343  15.313  1.00 90.85           H
ATOM   4281  N   ALA A 281      -9.095  -6.788  17.108  1.00 90.52           N
ATOM   4282  CA  ALA A 281      -9.392  -5.429  17.529  1.00 90.52           C
ATOM   4283  C   ALA A 281     -10.826  -5.365  18.058  1.00 90.52           C
ATOM   4284  O   ALA A 281     -11.135  -4.555  18.930  1.00 90.52           O
ATOM   4285  HA  ALA A 281      -8.705  -5.174  18.336  1.00 90.52           H
ATOM   4286  CB  ALA A 281      -9.158  -4.470  16.360  1.00 90.52           C
ATOM   4287 1HB  ALA A 281      -8.118  -4.532  16.042  1.00 90.52           H
ATOM   4288 2HB  ALA A 281      -9.810  -4.743  15.530  1.00 90.52           H
ATOM   4289 3HB  ALA A 281      -9.381  -3.451  16.677  1.00 90.52           H
ATOM   4290  HN  ALA A 281      -8.845  -6.887  16.145  1.00 90.52           H
ATOM   4291  N   TYR A 282     -11.665  -6.231  17.508  1.00 79.82           N
ATOM   4292  CA  TYR A 282     -13.066  -6.262  17.890  1.00 79.82           C
ATOM   4293  C   TYR A 282     -13.310  -7.288  18.999  1.00 79.82           C
ATOM   4294  O   TYR A 282     -13.959  -6.984  19.999  1.00 79.82           O
ATOM   4295  HA  TYR A 282     -13.337  -5.271  18.256  1.00 79.82           H
ATOM   4296  CB  TYR A 282     -13.836  -6.689  16.639  1.00 79.82           C
ATOM   4297 1HB  TYR A 282     -13.575  -6.021  15.818  1.00 79.82           H
ATOM   4298 2HB  TYR A 282     -13.512  -7.689  16.350  1.00 79.82           H
ATOM   4299  CG  TYR A 282     -15.356  -6.691  16.813  1.00 79.82           C
ATOM   4300  CD1 TYR A 282     -16.027  -7.881  17.004  1.00 79.82           C
ATOM   4301  HD1 TYR A 282     -15.475  -8.820  17.031  1.00 79.82           H
ATOM   4302  CD2 TYR A 282     -16.055  -5.501  16.779  1.00 79.82           C
ATOM   4303  HD2 TYR A 282     -15.525  -4.561  16.628  1.00 79.82           H
ATOM   4304  CE1 TYR A 282     -17.458  -7.882  17.168  1.00 79.82           C
ATOM   4305  HE1 TYR A 282     -18.001  -8.815  17.320  1.00 79.82           H
ATOM   4306  CE2 TYR A 282     -17.486  -5.503  16.942  1.00 79.82           C
ATOM   4307  HE2 TYR A 282     -18.050  -4.571  16.917  1.00 79.82           H
ATOM   4308  CZ  TYR A 282     -18.117  -6.693  17.129  1.00 79.82           C
ATOM   4309  OH  TYR A 282     -19.468  -6.694  17.284  1.00 79.82           O
ATOM   4310  HH  TYR A 282     -19.793  -7.627  17.441  1.00 79.82           H
ATOM   4311  HN  TYR A 282     -11.401  -6.902  16.815  1.00 79.82           H
ATOM   4312  N   ALA A 283     -12.776  -8.481  18.785  1.00 88.64           N
ATOM   4313  CA  ALA A 283     -13.146  -9.624  19.602  1.00 88.64           C
ATOM   4314  C   ALA A 283     -12.176  -9.740  20.780  1.00 88.64           C
ATOM   4315  O   ALA A 283     -12.494 -10.361  21.792  1.00 88.64           O
ATOM   4316  HA  ALA A 283     -14.150  -9.446  19.987  1.00 88.64           H
ATOM   4317  CB  ALA A 283     -13.166 -10.886  18.737  1.00 88.64           C
ATOM   4318 1HB  ALA A 283     -13.892 -10.764  17.933  1.00 88.64           H
ATOM   4319 2HB  ALA A 283     -12.176 -11.049  18.311  1.00 88.64           H
ATOM   4320 3HB  ALA A 283     -13.444 -11.743  19.350  1.00 88.64           H
ATOM   4321  HN  ALA A 283     -12.103  -8.673  18.070  1.00 88.64           H
ATOM   4322  N   MET A 284     -11.011  -9.132  20.607  1.00 81.59           N
ATOM   4323  CA  MET A 284      -9.988  -9.169  21.638  1.00 81.59           C
ATOM   4324  C   MET A 284      -9.777 -10.595  22.151  1.00 81.59           C
ATOM   4325  O   MET A 284      -9.696 -10.818  23.357  1.00 81.59           O
ATOM   4326  HA  MET A 284      -9.077  -8.809  21.159  1.00 81.59           H
ATOM   4327  CB  MET A 284     -10.400  -8.263  22.800  1.00 81.59           C
ATOM   4328 1HB  MET A 284     -11.316  -8.643  23.254  1.00 81.59           H
ATOM   4329 2HB  MET A 284      -9.631  -8.282  23.572  1.00 81.59           H
ATOM   4330  CG  MET A 284     -10.619  -6.826  22.325  1.00 81.59           C
ATOM   4331 1HG  MET A 284      -9.708  -6.444  21.864  1.00 81.59           H
ATOM   4332 2HG  MET A 284     -11.397  -6.800  21.562  1.00 81.59           H
ATOM   4333  SD  MET A 284     -11.083  -5.791  23.703  1.00 81.59           S
ATOM   4334  CE  MET A 284     -11.349  -4.244  22.853  1.00 81.59           C
ATOM   4335 1HE  MET A 284     -10.426  -3.937  22.360  1.00 81.59           H
ATOM   4336 2HE  MET A 284     -12.134  -4.368  22.108  1.00 81.59           H
ATOM   4337 3HE  MET A 284     -11.647  -3.481  23.572  1.00 81.59           H
ATOM   4338  HN  MET A 284     -10.763  -8.622  19.783  1.00 81.59           H
ATOM   4339  N   PHE A 285      -9.695 -11.522  21.208  1.00 84.32           N
ATOM   4340  CA  PHE A 285      -9.660 -12.934  21.549  1.00 84.32           C
ATOM   4341  C   PHE A 285      -8.230 -13.391  21.846  1.00 84.32           C
ATOM   4342  O   PHE A 285      -8.022 -14.473  22.394  1.00 84.32           O
ATOM   4343  HA  PHE A 285     -10.275 -13.067  22.439  1.00 84.32           H
ATOM   4344  CB  PHE A 285     -10.185 -13.701  20.333  1.00 84.32           C
ATOM   4345 1HB  PHE A 285     -10.348 -14.741  20.615  1.00 84.32           H
ATOM   4346 2HB  PHE A 285     -11.155 -13.292  20.050  1.00 84.32           H
ATOM   4347  CG  PHE A 285      -9.255 -13.656  19.120  1.00 84.32           C
ATOM   4348  CD1 PHE A 285      -9.390 -12.668  18.195  1.00 84.32           C
ATOM   4349  HD1 PHE A 285     -10.162 -11.908  18.318  1.00 84.32           H
ATOM   4350  CD2 PHE A 285      -8.292 -14.604  18.965  1.00 84.32           C
ATOM   4351  HD2 PHE A 285      -8.184 -15.396  19.706  1.00 84.32           H
ATOM   4352  CE1 PHE A 285      -8.527 -12.627  17.068  1.00 84.32           C
ATOM   4353  HE1 PHE A 285      -8.635 -11.835  16.327  1.00 84.32           H
ATOM   4354  CE2 PHE A 285      -7.428 -14.563  17.839  1.00 84.32           C
ATOM   4355  HE2 PHE A 285      -6.657 -15.323  17.715  1.00 84.32           H
ATOM   4356  CZ  PHE A 285      -7.564 -13.575  16.914  1.00 84.32           C
ATOM   4357  HZ  PHE A 285      -6.901 -13.543  16.050  1.00 84.32           H
ATOM   4358  HN  PHE A 285      -9.652 -11.322  20.229  1.00 84.32           H
ATOM   4359  N   ILE A 286      -7.282 -12.545  21.472  1.00 85.48           N
ATOM   4360  CA  ILE A 286      -5.880 -12.835  21.718  1.00 85.48           C
ATOM   4361  C   ILE A 286      -5.509 -12.375  23.130  1.00 85.48           C
ATOM   4362  O   ILE A 286      -5.270 -11.190  23.358  1.00 85.48           O
ATOM   4363  HA  ILE A 286      -5.756 -13.916  21.664  1.00 85.48           H
ATOM   4364  CB  ILE A 286      -5.006 -12.222  20.622  1.00 85.48           C
ATOM   4365  HB  ILE A 286      -5.159 -11.143  20.626  1.00 85.48           H
ATOM   4366  CG1 ILE A 286      -5.420 -12.733  19.241  1.00 85.48           C
ATOM   4367 1HG1 ILE A 286      -5.259 -13.810  19.184  1.00 85.48           H
ATOM   4368 2HG1 ILE A 286      -6.486 -12.563  19.091  1.00 85.48           H
ATOM   4369  CG2 ILE A 286      -3.522 -12.468  20.903  1.00 85.48           C
ATOM   4370 1HG2 ILE A 286      -3.253 -12.016  21.857  1.00 85.48           H
ATOM   4371 2HG2 ILE A 286      -3.333 -13.541  20.942  1.00 85.48           H
ATOM   4372 3HG2 ILE A 286      -2.923 -12.023  20.108  1.00 85.48           H
ATOM   4373  CD1 ILE A 286      -4.626 -12.034  18.136  1.00 85.48           C
ATOM   4374 1HD1 ILE A 286      -4.809 -10.960  18.181  1.00 85.48           H
ATOM   4375 2HD1 ILE A 286      -3.562 -12.227  18.276  1.00 85.48           H
ATOM   4376 3HD1 ILE A 286      -4.940 -12.415  17.165  1.00 85.48           H
ATOM   4377  HN  ILE A 286      -7.459 -11.676  21.010  1.00 85.48           H
ATOM   4378  N   SER A 287      -5.472 -13.337  24.040  1.00 83.96           N
ATOM   4379  CA  SER A 287      -5.136 -13.045  25.423  1.00 83.96           C
ATOM   4380  C   SER A 287      -3.723 -13.543  25.735  1.00 83.96           C
ATOM   4381  O   SER A 287      -3.142 -13.176  26.755  1.00 83.96           O
ATOM   4382  HA  SER A 287      -5.187 -11.960  25.510  1.00 83.96           H
ATOM   4383  CB  SER A 287      -6.145 -13.681  26.381  1.00 83.96           C
ATOM   4384 1HB  SER A 287      -5.855 -13.465  27.409  1.00 83.96           H
ATOM   4385 2HB  SER A 287      -7.126 -13.231  26.226  1.00 83.96           H
ATOM   4386  OG  SER A 287      -6.237 -15.091  26.201  1.00 83.96           O
ATOM   4387  HG  SER A 287      -6.936 -15.469  26.809  1.00 83.96           H
ATOM   4388  HN  SER A 287      -5.666 -14.298  23.846  1.00 83.96           H
ATOM   4389  N   ASN A 288      -3.210 -14.372  24.837  1.00 85.08           N
ATOM   4390  CA  ASN A 288      -1.916 -14.998  25.048  1.00 85.08           C
ATOM   4391  C   ASN A 288      -0.819 -14.098  24.476  1.00 85.08           C
ATOM   4392  O   ASN A 288      -0.838 -13.767  23.291  1.00 85.08           O
ATOM   4393  HA  ASN A 288      -1.832 -15.123  26.128  1.00 85.08           H
ATOM   4394  CB  ASN A 288      -1.836 -16.351  24.338  1.00 85.08           C
ATOM   4395 1HB  ASN A 288      -2.709 -16.952  24.594  1.00 85.08           H
ATOM   4396 2HB  ASN A 288      -1.858 -16.200  23.259  1.00 85.08           H
ATOM   4397  CG  ASN A 288      -0.561 -17.100  24.729  1.00 85.08           C
ATOM   4398  OD1 ASN A 288       0.495 -16.522  24.923  1.00 85.08           O
ATOM   4399  ND2 ASN A 288      -0.718 -18.417  24.833  1.00 85.08           N
ATOM   4400 1HD2 ASN A 288      -1.613 -18.829  24.661  1.00 85.08           H
ATOM   4401 2HD2 ASN A 288       0.059 -18.995  25.084  1.00 85.08           H
ATOM   4402  HN  ASN A 288      -3.663 -14.616  23.979  1.00 85.08           H
ATOM   4403  N   CYS A 289       0.110 -13.726  25.344  1.00 89.96           N
ATOM   4404  CA  CYS A 289       1.161 -12.798  24.964  1.00 89.96           C
ATOM   4405  C   CYS A 289       2.010 -13.454  23.874  1.00 89.96           C
ATOM   4406  O   CYS A 289       2.429 -12.792  22.925  1.00 89.96           O
ATOM   4407  HA  CYS A 289       0.667 -11.904  24.584  1.00 89.96           H
ATOM   4408  CB  CYS A 289       2.005 -12.376  26.168  1.00 89.96           C
ATOM   4409 1HB  CYS A 289       1.366 -11.939  26.936  1.00 89.96           H
ATOM   4410 2HB  CYS A 289       2.484 -13.249  26.611  1.00 89.96           H
ATOM   4411  SG  CYS A 289       3.275 -11.164  25.648  1.00 89.96           S
ATOM   4412  HN  CYS A 289       0.152 -14.048  26.290  1.00 89.96           H
ATOM   4413  N   ALA A 290       2.239 -14.748  24.045  1.00 92.19           N
ATOM   4414  CA  ALA A 290       3.099 -15.483  23.133  1.00 92.19           C
ATOM   4415  C   ALA A 290       2.512 -15.418  21.721  1.00 92.19           C
ATOM   4416  O   ALA A 290       3.242 -15.228  20.750  1.00 92.19           O
ATOM   4417  HA  ALA A 290       4.075 -14.998  23.134  1.00 92.19           H
ATOM   4418  CB  ALA A 290       3.262 -16.920  23.631  1.00 92.19           C
ATOM   4419 1HB  ALA A 290       3.710 -16.911  24.625  1.00 92.19           H
ATOM   4420 2HB  ALA A 290       2.286 -17.402  23.676  1.00 92.19           H
ATOM   4421 3HB  ALA A 290       3.908 -17.471  22.947  1.00 92.19           H
ATOM   4422  HN  ALA A 290       1.849 -15.291  24.788  1.00 92.19           H
ATOM   4423  N   VAL A 291       1.199 -15.580  21.653  1.00 92.30           N
ATOM   4424  CA  VAL A 291       0.506 -15.544  20.376  1.00 92.30           C
ATOM   4425  C   VAL A 291       0.602 -14.134  19.789  1.00 92.30           C
ATOM   4426  O   VAL A 291       0.842 -13.971  18.594  1.00 92.30           O
ATOM   4427  HA  VAL A 291       1.014 -16.238  19.706  1.00 92.30           H
ATOM   4428  CB  VAL A 291      -0.937 -16.022  20.550  1.00 92.30           C
ATOM   4429  HB  VAL A 291      -1.416 -15.379  21.288  1.00 92.30           H
ATOM   4430  CG1 VAL A 291      -1.717 -15.897  19.240  1.00 92.30           C
ATOM   4431 1HG1 VAL A 291      -1.731 -14.855  18.923  1.00 92.30           H
ATOM   4432 2HG1 VAL A 291      -1.238 -16.504  18.472  1.00 92.30           H
ATOM   4433 3HG1 VAL A 291      -2.739 -16.244  19.392  1.00 92.30           H
ATOM   4434  CG2 VAL A 291      -0.978 -17.457  21.079  1.00 92.30           C
ATOM   4435 1HG2 VAL A 291      -0.473 -18.119  20.375  1.00 92.30           H
ATOM   4436 2HG2 VAL A 291      -0.476 -17.504  22.045  1.00 92.30           H
ATOM   4437 3HG2 VAL A 291      -2.016 -17.772  21.193  1.00 92.30           H
ATOM   4438  HN  VAL A 291       0.612 -15.734  22.448  1.00 92.30           H
ATOM   4439  N   SER A 292       0.409 -13.152  20.657  1.00 92.61           N
ATOM   4440  CA  SER A 292       0.437 -11.762  20.233  1.00 92.61           C
ATOM   4441  C   SER A 292       1.811 -11.420  19.653  1.00 92.61           C
ATOM   4442  O   SER A 292       1.905 -10.759  18.620  1.00 92.61           O
ATOM   4443  HA  SER A 292      -0.334 -11.679  19.466  1.00 92.61           H
ATOM   4444  CB  SER A 292       0.102 -10.825  21.395  1.00 92.61           C
ATOM   4445 1HB  SER A 292      -0.838 -11.134  21.851  1.00 92.61           H
ATOM   4446 2HB  SER A 292       0.872 -10.910  22.162  1.00 92.61           H
ATOM   4447  OG  SER A 292       0.000  -9.467  20.973  1.00 92.61           O
ATOM   4448  HG  SER A 292      -0.808  -9.348  20.398  1.00 92.61           H
ATOM   4449  HN  SER A 292       0.236 -13.293  21.632  1.00 92.61           H
ATOM   4450  N   THR A 293       2.842 -11.884  20.344  1.00 88.92           N
ATOM   4451  CA  THR A 293       4.206 -11.592  19.939  1.00 88.92           C
ATOM   4452  C   THR A 293       4.480 -12.153  18.543  1.00 88.92           C
ATOM   4453  O   THR A 293       5.048 -11.467  17.694  1.00 88.92           O
ATOM   4454  HA  THR A 293       4.322 -10.510  19.877  1.00 88.92           H
ATOM   4455  CB  THR A 293       5.146 -12.146  21.012  1.00 88.92           C
ATOM   4456  HB  THR A 293       5.036 -13.226  21.106  1.00 88.92           H
ATOM   4457  OG1 THR A 293       4.825 -11.392  22.178  1.00 88.92           O
ATOM   4458  HG1 THR A 293       4.110 -11.857  22.700  1.00 88.92           H
ATOM   4459  CG2 THR A 293       6.612 -11.804  20.739  1.00 88.92           C
ATOM   4460 1HG2 THR A 293       6.734 -10.721  20.712  1.00 88.92           H
ATOM   4461 2HG2 THR A 293       6.911 -12.227  19.780  1.00 88.92           H
ATOM   4462 3HG2 THR A 293       7.236 -12.221  21.530  1.00 88.92           H
ATOM   4463  HN  THR A 293       2.756 -12.450  21.164  1.00 88.92           H
ATOM   4464  N   ASN A 294       4.064 -13.396  18.347  1.00 90.87           N
ATOM   4465  CA  ASN A 294       4.314 -14.079  17.089  1.00 90.87           C
ATOM   4466  C   ASN A 294       3.567 -13.359  15.965  1.00 90.87           C
ATOM   4467  O   ASN A 294       4.080 -13.233  14.855  1.00 90.87           O
ATOM   4468  HA  ASN A 294       5.395 -14.050  16.957  1.00 90.87           H
ATOM   4469  CB  ASN A 294       3.814 -15.524  17.139  1.00 90.87           C
ATOM   4470 1HB  ASN A 294       2.809 -15.551  17.561  1.00 90.87           H
ATOM   4471 2HB  ASN A 294       3.745 -15.924  16.127  1.00 90.87           H
ATOM   4472  CG  ASN A 294       4.748 -16.400  17.976  1.00 90.87           C
ATOM   4473  OD1 ASN A 294       5.901 -16.075  18.211  1.00 90.87           O
ATOM   4474  ND2 ASN A 294       4.188 -17.524  18.413  1.00 90.87           N
ATOM   4475 1HD2 ASN A 294       3.237 -17.731  18.185  1.00 90.87           H
ATOM   4476 2HD2 ASN A 294       4.719 -18.163  18.970  1.00 90.87           H
ATOM   4477  HN  ASN A 294       3.566 -13.933  19.028  1.00 90.87           H
ATOM   4478  N   ILE A 295       2.366 -12.904  16.292  1.00 91.23           N
ATOM   4479  CA  ILE A 295       1.535 -12.215  15.319  1.00 91.23           C
ATOM   4480  C   ILE A 295       2.228 -10.920  14.891  1.00 91.23           C
ATOM   4481  O   ILE A 295       2.244 -10.582  13.708  1.00 91.23           O
ATOM   4482  HA  ILE A 295       1.447 -12.864  14.448  1.00 91.23           H
ATOM   4483  CB  ILE A 295       0.124 -12.005  15.872  1.00 91.23           C
ATOM   4484  HB  ILE A 295       0.210 -11.651  16.899  1.00 91.23           H
ATOM   4485  CG1 ILE A 295      -0.652 -13.323  15.910  1.00 91.23           C
ATOM   4486 1HG1 ILE A 295      -0.857 -13.658  14.894  1.00 91.23           H
ATOM   4487 2HG1 ILE A 295      -0.043 -14.094  16.383  1.00 91.23           H
ATOM   4488  CG2 ILE A 295      -0.618 -10.925  15.083  1.00 91.23           C
ATOM   4489 1HG2 ILE A 295      -0.072  -9.984  15.151  1.00 91.23           H
ATOM   4490 2HG2 ILE A 295      -0.694 -11.226  14.038  1.00 91.23           H
ATOM   4491 3HG2 ILE A 295      -1.618 -10.795  15.496  1.00 91.23           H
ATOM   4492  CD1 ILE A 295      -1.967 -13.162  16.676  1.00 91.23           C
ATOM   4493 1HD1 ILE A 295      -1.756 -12.851  17.699  1.00 91.23           H
ATOM   4494 2HD1 ILE A 295      -2.583 -12.408  16.186  1.00 91.23           H
ATOM   4495 3HD1 ILE A 295      -2.499 -14.114  16.688  1.00 91.23           H
ATOM   4496  HN  ILE A 295       1.960 -13.000  17.201  1.00 91.23           H
ATOM   4497  N   ASP A 296       2.783 -10.229  15.876  1.00 92.29           N
ATOM   4498  CA  ASP A 296       3.421  -8.948  15.625  1.00 92.29           C
ATOM   4499  C   ASP A 296       4.634  -9.157  14.716  1.00 92.29           C
ATOM   4500  O   ASP A 296       4.891  -8.351  13.823  1.00 92.29           O
ATOM   4501  HA  ASP A 296       2.652  -8.332  15.159  1.00 92.29           H
ATOM   4502  CB  ASP A 296       3.910  -8.312  16.927  1.00 92.29           C
ATOM   4503 1HB  ASP A 296       4.451  -9.052  17.517  1.00 92.29           H
ATOM   4504 2HB  ASP A 296       4.612  -7.509  16.702  1.00 92.29           H
ATOM   4505  CG  ASP A 296       2.739  -7.760  17.741  1.00 92.29           C
ATOM   4506  OD1 ASP A 296       1.668  -7.557  17.129  1.00 92.29           O
ATOM   4507  OD2 ASP A 296       2.940  -7.552  18.957  1.00 92.29           O
ATOM   4508  HN  ASP A 296       2.801 -10.531  16.829  1.00 92.29           H
ATOM   4509  N   ILE A 297       5.348 -10.243  14.975  1.00 91.30           N
ATOM   4510  CA  ILE A 297       6.507 -10.586  14.170  1.00 91.30           C
ATOM   4511  C   ILE A 297       6.057 -10.899  12.741  1.00 91.30           C
ATOM   4512  O   ILE A 297       6.655 -10.421  11.779  1.00 91.30           O
ATOM   4513  HA  ILE A 297       7.157  -9.711  14.143  1.00 91.30           H
ATOM   4514  CB  ILE A 297       7.300 -11.718  14.826  1.00 91.30           C
ATOM   4515  HB  ILE A 297       6.604 -12.516  15.087  1.00 91.30           H
ATOM   4516  CG1 ILE A 297       7.954 -11.247  16.127  1.00 91.30           C
ATOM   4517 1HG1 ILE A 297       8.739 -10.524  15.902  1.00 91.30           H
ATOM   4518 2HG1 ILE A 297       7.216 -10.735  16.744  1.00 91.30           H
ATOM   4519  CG2 ILE A 297       8.321 -12.310  13.852  1.00 91.30           C
ATOM   4520 1HG2 ILE A 297       7.803 -12.707  12.979  1.00 91.30           H
ATOM   4521 2HG2 ILE A 297       9.017 -11.532  13.539  1.00 91.30           H
ATOM   4522 3HG2 ILE A 297       8.870 -13.112  14.345  1.00 91.30           H
ATOM   4523  CD1 ILE A 297       8.546 -12.426  16.901  1.00 91.30           C
ATOM   4524 1HD1 ILE A 297       7.754 -13.135  17.145  1.00 91.30           H
ATOM   4525 2HD1 ILE A 297       9.300 -12.921  16.290  1.00 91.30           H
ATOM   4526 3HD1 ILE A 297       9.005 -12.063  17.821  1.00 91.30           H
ATOM   4527  HN  ILE A 297       5.145 -10.881  15.718  1.00 91.30           H
ATOM   4528  N   CYS A 298       5.005 -11.700  12.649  1.00 93.61           N
ATOM   4529  CA  CYS A 298       4.467 -12.082  11.354  1.00 93.61           C
ATOM   4530  C   CYS A 298       4.075 -10.809  10.602  1.00 93.61           C
ATOM   4531  O   CYS A 298       4.293 -10.704   9.396  1.00 93.61           O
ATOM   4532  HA  CYS A 298       5.262 -12.612  10.829  1.00 93.61           H
ATOM   4533  CB  CYS A 298       3.289 -13.048  11.494  1.00 93.61           C
ATOM   4534 1HB  CYS A 298       2.597 -12.683  12.252  1.00 93.61           H
ATOM   4535 2HB  CYS A 298       2.737 -13.099  10.556  1.00 93.61           H
ATOM   4536  SG  CYS A 298       3.896 -14.713  11.952  1.00 93.61           S
ATOM   4537  HG  CYS A 298       4.101 -14.437  13.237  1.00 93.61           H
ATOM   4538  HN  CYS A 298       4.524 -12.085  13.436  1.00 93.61           H
ATOM   4539  N   PHE A 299       3.503  -9.873  11.346  1.00 93.09           N
ATOM   4540  CA  PHE A 299       3.071  -8.614  10.763  1.00 93.09           C
ATOM   4541  C   PHE A 299       4.250  -7.866  10.137  1.00 93.09           C
ATOM   4542  O   PHE A 299       4.153  -7.378   9.012  1.00 93.09           O
ATOM   4543  HA  PHE A 299       2.340  -8.850   9.989  1.00 93.09           H
ATOM   4544  CB  PHE A 299       2.492  -7.770  11.900  1.00 93.09           C
ATOM   4545 1HB  PHE A 299       1.657  -8.307  12.349  1.00 93.09           H
ATOM   4546 2HB  PHE A 299       3.250  -7.654  12.675  1.00 93.09           H
ATOM   4547  CG  PHE A 299       2.013  -6.384  11.464  1.00 93.09           C
ATOM   4548  CD1 PHE A 299       2.811  -5.298  11.652  1.00 93.09           C
ATOM   4549  HD1 PHE A 299       3.792  -5.416  12.113  1.00 93.09           H
ATOM   4550  CD2 PHE A 299       0.790  -6.236  10.889  1.00 93.09           C
ATOM   4551  HD2 PHE A 299       0.150  -7.106  10.738  1.00 93.09           H
ATOM   4552  CE1 PHE A 299       2.367  -4.012  11.248  1.00 93.09           C
ATOM   4553  HE1 PHE A 299       3.006  -3.142  11.399  1.00 93.09           H
ATOM   4554  CE2 PHE A 299       0.346  -4.950  10.485  1.00 93.09           C
ATOM   4555  HE2 PHE A 299      -0.635  -4.832  10.023  1.00 93.09           H
ATOM   4556  CZ  PHE A 299       1.143  -3.865  10.673  1.00 93.09           C
ATOM   4557  HZ  PHE A 299       0.802  -2.877  10.362  1.00 93.09           H
ATOM   4558  HN  PHE A 299       3.334  -9.964  12.327  1.00 93.09           H
ATOM   4559  N   GLN A 300       5.336  -7.800  10.893  1.00 88.86           N
ATOM   4560  CA  GLN A 300       6.516  -7.080  10.446  1.00 88.86           C
ATOM   4561  C   GLN A 300       7.016  -7.652   9.119  1.00 88.86           C
ATOM   4562  O   GLN A 300       7.300  -6.905   8.184  1.00 88.86           O
ATOM   4563  HA  GLN A 300       6.190  -6.049  10.305  1.00 88.86           H
ATOM   4564  CB  GLN A 300       7.616  -7.117  11.509  1.00 88.86           C
ATOM   4565 1HB  GLN A 300       7.762  -8.142  11.851  1.00 88.86           H
ATOM   4566 2HB  GLN A 300       8.559  -6.789  11.072  1.00 88.86           H
ATOM   4567  CG  GLN A 300       7.260  -6.222  12.698  1.00 88.86           C
ATOM   4568 1HG  GLN A 300       7.100  -5.201  12.354  1.00 88.86           H
ATOM   4569 2HG  GLN A 300       6.323  -6.559  13.143  1.00 88.86           H
ATOM   4570  CD  GLN A 300       8.369  -6.244  13.752  1.00 88.86           C
ATOM   4571  OE1 GLN A 300       9.540  -6.063  13.462  1.00 88.86           O
ATOM   4572  NE2 GLN A 300       7.936  -6.475  14.988  1.00 88.86           N
ATOM   4573 1HE2 GLN A 300       6.960  -6.615  15.158  1.00 88.86           H
ATOM   4574 2HE2 GLN A 300       8.586  -6.508  15.747  1.00 88.86           H
ATOM   4575  HN  GLN A 300       5.417  -8.227  11.794  1.00 88.86           H
ATOM   4576  N   VAL A 301       7.109  -8.973   9.078  1.00 93.99           N
ATOM   4577  CA  VAL A 301       7.675  -9.649   7.923  1.00 93.99           C
ATOM   4578  C   VAL A 301       6.786  -9.396   6.703  1.00 93.99           C
ATOM   4579  O   VAL A 301       7.269  -8.966   5.657  1.00 93.99           O
ATOM   4580  HA  VAL A 301       8.658  -9.214   7.736  1.00 93.99           H
ATOM   4581  CB  VAL A 301       7.865 -11.136   8.227  1.00 93.99           C
ATOM   4582  HB  VAL A 301       6.896 -11.545   8.514  1.00 93.99           H
ATOM   4583  CG1 VAL A 301       8.345 -11.892   6.986  1.00 93.99           C
ATOM   4584 1HG1 VAL A 301       7.607 -11.789   6.190  1.00 93.99           H
ATOM   4585 2HG1 VAL A 301       9.297 -11.479   6.655  1.00 93.99           H
ATOM   4586 3HG1 VAL A 301       8.471 -12.947   7.230  1.00 93.99           H
ATOM   4587  CG2 VAL A 301       8.827 -11.338   9.399  1.00 93.99           C
ATOM   4588 1HG2 VAL A 301       9.797 -10.906   9.151  1.00 93.99           H
ATOM   4589 2HG2 VAL A 301       8.427 -10.848  10.286  1.00 93.99           H
ATOM   4590 3HG2 VAL A 301       8.944 -12.404   9.594  1.00 93.99           H
ATOM   4591  HN  VAL A 301       6.807  -9.578   9.815  1.00 93.99           H
ATOM   4592  N   THR A 302       5.503  -9.674   6.879  1.00 93.29           N
ATOM   4593  CA  THR A 302       4.570  -9.642   5.765  1.00 93.29           C
ATOM   4594  C   THR A 302       4.408  -8.211   5.247  1.00 93.29           C
ATOM   4595  O   THR A 302       4.230  -7.997   4.049  1.00 93.29           O
ATOM   4596  HA  THR A 302       4.989 -10.231   4.949  1.00 93.29           H
ATOM   4597  CB  THR A 302       3.256 -10.273   6.230  1.00 93.29           C
ATOM   4598  HB  THR A 302       2.511 -10.248   5.435  1.00 93.29           H
ATOM   4599  OG1 THR A 302       2.921  -9.548   7.410  1.00 93.29           O
ATOM   4600  HG1 THR A 302       3.190 -10.070   8.219  1.00 93.29           H
ATOM   4601  CG2 THR A 302       3.438 -11.712   6.715  1.00 93.29           C
ATOM   4602 1HG2 THR A 302       4.132 -11.728   7.555  1.00 93.29           H
ATOM   4603 2HG2 THR A 302       3.834 -12.322   5.903  1.00 93.29           H
ATOM   4604 3HG2 THR A 302       2.475 -12.113   7.033  1.00 93.29           H
ATOM   4605  HN  THR A 302       5.099  -9.918   7.761  1.00 93.29           H
ATOM   4606  N   GLN A 303       4.474  -7.268   6.176  1.00 90.09           N
ATOM   4607  CA  GLN A 303       4.374  -5.862   5.824  1.00 90.09           C
ATOM   4608  C   GLN A 303       5.552  -5.452   4.938  1.00 90.09           C
ATOM   4609  O   GLN A 303       5.376  -4.721   3.965  1.00 90.09           O
ATOM   4610  HA  GLN A 303       3.442  -5.769   5.267  1.00 90.09           H
ATOM   4611  CB  GLN A 303       4.299  -4.987   7.077  1.00 90.09           C
ATOM   4612 1HB  GLN A 303       3.425  -5.264   7.666  1.00 90.09           H
ATOM   4613 2HB  GLN A 303       5.174  -5.166   7.702  1.00 90.09           H
ATOM   4614  CG  GLN A 303       4.224  -3.505   6.707  1.00 90.09           C
ATOM   4615 1HG  GLN A 303       5.176  -3.183   6.286  1.00 90.09           H
ATOM   4616 2HG  GLN A 303       3.468  -3.357   5.935  1.00 90.09           H
ATOM   4617  CD  GLN A 303       3.886  -2.651   7.930  1.00 90.09           C
ATOM   4618  OE1 GLN A 303       4.716  -2.386   8.783  1.00 90.09           O
ATOM   4619  NE2 GLN A 303       2.623  -2.235   7.967  1.00 90.09           N
ATOM   4620 1HE2 GLN A 303       1.991  -2.488   7.234  1.00 90.09           H
ATOM   4621 2HE2 GLN A 303       2.304  -1.670   8.729  1.00 90.09           H
ATOM   4622  HN  GLN A 303       4.594  -7.452   7.152  1.00 90.09           H
ATOM   4623  N   THR A 304       6.727  -5.940   5.307  1.00 91.39           N
ATOM   4624  CA  THR A 304       7.941  -5.594   4.587  1.00 91.39           C
ATOM   4625  C   THR A 304       7.874  -6.115   3.150  1.00 91.39           C
ATOM   4626  O   THR A 304       8.235  -5.407   2.211  1.00 91.39           O
ATOM   4627  HA  THR A 304       8.009  -4.508   4.530  1.00 91.39           H
ATOM   4628  CB  THR A 304       9.132  -6.140   5.377  1.00 91.39           C
ATOM   4629  HB  THR A 304       9.121  -7.230   5.392  1.00 91.39           H
ATOM   4630  OG1 THR A 304       9.025  -5.506   6.649  1.00 91.39           O
ATOM   4631  HG1 THR A 304       8.608  -6.132   7.309  1.00 91.39           H
ATOM   4632  CG2 THR A 304      10.473  -5.650   4.828  1.00 91.39           C
ATOM   4633 1HG2 THR A 304      10.509  -4.562   4.876  1.00 91.39           H
ATOM   4634 2HG2 THR A 304      10.581  -5.972   3.792  1.00 91.39           H
ATOM   4635 3HG2 THR A 304      11.284  -6.067   5.425  1.00 91.39           H
ATOM   4636  HN  THR A 304       6.857  -6.559   6.081  1.00 91.39           H
ATOM   4637  N   ILE A 305       7.411  -7.350   3.023  1.00 91.99           N
ATOM   4638  CA  ILE A 305       7.269  -7.965   1.714  1.00 91.99           C
ATOM   4639  C   ILE A 305       6.350  -7.102   0.847  1.00 91.99           C
ATOM   4640  O   ILE A 305       6.596  -6.934  -0.347  1.00 91.99           O
ATOM   4641  HA  ILE A 305       8.257  -7.988   1.254  1.00 91.99           H
ATOM   4642  CB  ILE A 305       6.800  -9.415   1.852  1.00 91.99           C
ATOM   4643  HB  ILE A 305       5.924  -9.431   2.500  1.00 91.99           H
ATOM   4644  CG1 ILE A 305       7.873 -10.277   2.520  1.00 91.99           C
ATOM   4645 1HG1 ILE A 305       8.687 -10.460   1.818  1.00 91.99           H
ATOM   4646 2HG1 ILE A 305       8.298  -9.742   3.369  1.00 91.99           H
ATOM   4647  CG2 ILE A 305       6.370  -9.983   0.498  1.00 91.99           C
ATOM   4648 1HG2 ILE A 305       5.549  -9.387   0.098  1.00 91.99           H
ATOM   4649 2HG2 ILE A 305       7.212  -9.952  -0.194  1.00 91.99           H
ATOM   4650 3HG2 ILE A 305       6.041 -11.015   0.624  1.00 91.99           H
ATOM   4651  CD1 ILE A 305       7.289 -11.611   2.992  1.00 91.99           C
ATOM   4652 1HD1 ILE A 305       6.492 -11.424   3.711  1.00 91.99           H
ATOM   4653 2HD1 ILE A 305       6.887 -12.154   2.137  1.00 91.99           H
ATOM   4654 3HD1 ILE A 305       8.073 -12.204   3.463  1.00 91.99           H
ATOM   4655  HN  ILE A 305       7.136  -7.926   3.793  1.00 91.99           H
ATOM   4656  N   ALA A 306       5.312  -6.577   1.481  1.00 92.17           N
ATOM   4657  CA  ALA A 306       4.326  -5.780   0.770  1.00 92.17           C
ATOM   4658  C   ALA A 306       4.992  -4.511   0.235  1.00 92.17           C
ATOM   4659  O   ALA A 306       4.668  -4.050  -0.858  1.00 92.17           O
ATOM   4660  HA  ALA A 306       3.964  -6.372  -0.070  1.00 92.17           H
ATOM   4661  CB  ALA A 306       3.151  -5.474   1.701  1.00 92.17           C
ATOM   4662 1HB  ALA A 306       2.694  -6.408   2.029  1.00 92.17           H
ATOM   4663 2HB  ALA A 306       3.509  -4.920   2.568  1.00 92.17           H
ATOM   4664 3HB  ALA A 306       2.411  -4.876   1.167  1.00 92.17           H
ATOM   4665  HN  ALA A 306       5.140  -6.688   2.459  1.00 92.17           H
ATOM   4666  N   PHE A 307       5.910  -3.982   1.030  1.00 90.21           N
ATOM   4667  CA  PHE A 307       6.563  -2.729   0.691  1.00 90.21           C
ATOM   4668  C   PHE A 307       7.507  -2.908  -0.500  1.00 90.21           C
ATOM   4669  O   PHE A 307       7.715  -1.977  -1.277  1.00 90.21           O
ATOM   4670  HA  PHE A 307       5.780  -2.018   0.428  1.00 90.21           H
ATOM   4671  CB  PHE A 307       7.379  -2.304   1.913  1.00 90.21           C
ATOM   4672 1HB  PHE A 307       7.990  -3.145   2.240  1.00 90.21           H
ATOM   4673 2HB  PHE A 307       8.062  -1.507   1.622  1.00 90.21           H
ATOM   4674  CG  PHE A 307       6.529  -1.823   3.091  1.00 90.21           C
ATOM   4675  CD1 PHE A 307       5.178  -1.733   2.964  1.00 90.21           C
ATOM   4676  HD1 PHE A 307       4.700  -2.004   2.022  1.00 90.21           H
ATOM   4677  CD2 PHE A 307       7.125  -1.484   4.266  1.00 90.21           C
ATOM   4678  HD2 PHE A 307       8.208  -1.556   4.368  1.00 90.21           H
ATOM   4679  CE1 PHE A 307       4.390  -1.286   4.057  1.00 90.21           C
ATOM   4680  HE1 PHE A 307       3.307  -1.214   3.954  1.00 90.21           H
ATOM   4681  CE2 PHE A 307       6.337  -1.037   5.359  1.00 90.21           C
ATOM   4682  HE2 PHE A 307       6.814  -0.766   6.301  1.00 90.21           H
ATOM   4683  CZ  PHE A 307       4.986  -0.948   5.232  1.00 90.21           C
ATOM   4684  HZ  PHE A 307       4.380  -0.605   6.071  1.00 90.21           H
ATOM   4685  HN  PHE A 307       6.209  -4.395   1.891  1.00 90.21           H
ATOM   4686  N   PHE A 308       8.053  -4.110  -0.607  1.00 87.21           N
ATOM   4687  CA  PHE A 308       8.964  -4.425  -1.694  1.00 87.21           C
ATOM   4688  C   PHE A 308       8.269  -4.285  -3.050  1.00 87.21           C
ATOM   4689  O   PHE A 308       8.926  -4.083  -4.070  1.00 87.21           O
ATOM   4690  HA  PHE A 308       9.792  -3.718  -1.637  1.00 87.21           H
ATOM   4691  CB  PHE A 308       9.400  -5.880  -1.506  1.00 87.21           C
ATOM   4692 1HB  PHE A 308       8.606  -6.422  -0.991  1.00 87.21           H
ATOM   4693 2HB  PHE A 308       9.519  -6.342  -2.485  1.00 87.21           H
ATOM   4694  CG  PHE A 308      10.702  -6.042  -0.719  1.00 87.21           C
ATOM   4695  CD1 PHE A 308      11.895  -5.789  -1.320  1.00 87.21           C
ATOM   4696  HD1 PHE A 308      11.924  -5.469  -2.362  1.00 87.21           H
ATOM   4697  CD2 PHE A 308      10.666  -6.441   0.580  1.00 87.21           C
ATOM   4698  HD2 PHE A 308       9.710  -6.644   1.062  1.00 87.21           H
ATOM   4699  CE1 PHE A 308      13.104  -5.940  -0.591  1.00 87.21           C
ATOM   4700  HE1 PHE A 308      14.060  -5.736  -1.072  1.00 87.21           H
ATOM   4701  CE2 PHE A 308      11.875  -6.592   1.310  1.00 87.21           C
ATOM   4702  HE2 PHE A 308      11.846  -6.911   2.352  1.00 87.21           H
ATOM   4703  CZ  PHE A 308      13.068  -6.338   0.709  1.00 87.21           C
ATOM   4704  HZ  PHE A 308      13.996  -6.454   1.270  1.00 87.21           H
ATOM   4705  HN  PHE A 308       7.882  -4.861   0.032  1.00 87.21           H
ATOM   4706  N   HIS A 309       6.949  -4.397  -3.017  1.00 80.26           N
ATOM   4707  CA  HIS A 309       6.160  -4.313  -4.234  1.00 80.26           C
ATOM   4708  C   HIS A 309       6.391  -2.957  -4.903  1.00 80.26           C
ATOM   4709  O   HIS A 309       6.479  -2.871  -6.127  1.00 80.26           O
ATOM   4710  HA  HIS A 309       6.521  -5.101  -4.895  1.00 80.26           H
ATOM   4711  CB  HIS A 309       4.683  -4.588  -3.944  1.00 80.26           C
ATOM   4712 1HB  HIS A 309       4.588  -5.583  -3.509  1.00 80.26           H
ATOM   4713 2HB  HIS A 309       4.332  -3.878  -3.195  1.00 80.26           H
ATOM   4714  CG  HIS A 309       3.792  -4.498  -5.160  1.00 80.26           C
ATOM   4715  ND1 HIS A 309       3.891  -5.371  -6.229  1.00 80.26           N
ATOM   4716  HD1 HIS A 309       4.541  -6.128  -6.308  1.00 80.26           H
ATOM   4717  CD2 HIS A 309       2.784  -3.631  -5.464  1.00 80.26           C
ATOM   4718  HD2 HIS A 309       2.439  -2.809  -4.835  1.00 80.26           H
ATOM   4719  CE1 HIS A 309       2.980  -5.035  -7.130  1.00 80.26           C
ATOM   4720  HE1 HIS A 309       2.808  -5.533  -8.084  1.00 80.26           H
ATOM   4721  NE2 HIS A 309       2.295  -3.955  -6.654  1.00 80.26           N
ATOM   4722  HN  HIS A 309       6.421  -4.541  -2.180  1.00 80.26           H
ATOM   4723  N   SER A 310       6.481  -1.930  -4.071  1.00 84.07           N
ATOM   4724  CA  SER A 310       6.542  -0.566  -4.568  1.00 84.07           C
ATOM   4725  C   SER A 310       7.864  -0.336  -5.303  1.00 84.07           C
ATOM   4726  O   SER A 310       7.959   0.544  -6.157  1.00 84.07           O
ATOM   4727  HA  SER A 310       5.701  -0.472  -5.255  1.00 84.07           H
ATOM   4728  CB  SER A 310       6.385   0.443  -3.429  1.00 84.07           C
ATOM   4729 1HB  SER A 310       7.157   0.268  -2.680  1.00 84.07           H
ATOM   4730 2HB  SER A 310       6.538   1.451  -3.815  1.00 84.07           H
ATOM   4731  OG  SER A 310       5.102   0.360  -2.815  1.00 84.07           O
ATOM   4732  HG  SER A 310       4.413   0.784  -3.403  1.00 84.07           H
ATOM   4733  HN  SER A 310       6.512  -2.018  -3.075  1.00 84.07           H
ATOM   4734  N   CYS A 311       8.852  -1.143  -4.944  1.00 86.95           N
ATOM   4735  CA  CYS A 311      10.166  -1.034  -5.554  1.00 86.95           C
ATOM   4736  C   CYS A 311      10.232  -2.010  -6.731  1.00 86.95           C
ATOM   4737  O   CYS A 311      11.103  -1.892  -7.592  1.00 86.95           O
ATOM   4738  HA  CYS A 311      10.267  -0.005  -5.899  1.00 86.95           H
ATOM   4739  CB  CYS A 311      11.284  -1.286  -4.540  1.00 86.95           C
ATOM   4740 1HB  CYS A 311      12.231  -0.914  -4.930  1.00 86.95           H
ATOM   4741 2HB  CYS A 311      11.081  -0.738  -3.620  1.00 86.95           H
ATOM   4742  SG  CYS A 311      11.414  -3.077  -4.185  1.00 86.95           S
ATOM   4743  HG  CYS A 311      12.452  -2.979  -3.359  1.00 86.95           H
ATOM   4744  HN  CYS A 311       8.766  -1.859  -4.252  1.00 86.95           H
ATOM   4745  N   LEU A 312       9.301  -2.952  -6.729  1.00 84.90           N
ATOM   4746  CA  LEU A 312       9.342  -4.046  -7.684  1.00 84.90           C
ATOM   4747  C   LEU A 312       8.731  -3.585  -9.009  1.00 84.90           C
ATOM   4748  O   LEU A 312       9.161  -4.013 -10.078  1.00 84.90           O
ATOM   4749  HA  LEU A 312      10.390  -4.292  -7.855  1.00 84.90           H
ATOM   4750  CB  LEU A 312       8.673  -5.293  -7.100  1.00 84.90           C
ATOM   4751 1HB  LEU A 312       7.751  -4.988  -6.606  1.00 84.90           H
ATOM   4752 2HB  LEU A 312       8.393  -5.950  -7.923  1.00 84.90           H
ATOM   4753  CG  LEU A 312       9.510  -6.098  -6.104  1.00 84.90           C
ATOM   4754  HG  LEU A 312       9.813  -5.432  -5.296  1.00 84.90           H
ATOM   4755  CD1 LEU A 312       8.684  -7.223  -5.478  1.00 84.90           C
ATOM   4756 1HD1 LEU A 312       7.830  -6.798  -4.952  1.00 84.90           H
ATOM   4757 2HD1 LEU A 312       8.332  -7.894  -6.261  1.00 84.90           H
ATOM   4758 3HD1 LEU A 312       9.303  -7.780  -4.774  1.00 84.90           H
ATOM   4759  CD2 LEU A 312      10.789  -6.622  -6.760  1.00 84.90           C
ATOM   4760 1HD2 LEU A 312      10.529  -7.267  -7.600  1.00 84.90           H
ATOM   4761 2HD2 LEU A 312      11.384  -5.782  -7.118  1.00 84.90           H
ATOM   4762 3HD2 LEU A 312      11.365  -7.191  -6.030  1.00 84.90           H
ATOM   4763  HN  LEU A 312       8.530  -2.976  -6.092  1.00 84.90           H
ATOM   4764  N   ASN A 313       7.736  -2.716  -8.894  1.00 79.94           N
ATOM   4765  CA  ASN A 313       6.956  -2.314 -10.053  1.00 79.94           C
ATOM   4766  C   ASN A 313       7.901  -1.835 -11.156  1.00 79.94           C
ATOM   4767  O   ASN A 313       7.873  -2.353 -12.271  1.00 79.94           O
ATOM   4768  HA  ASN A 313       6.394  -3.202 -10.342  1.00 79.94           H
ATOM   4769  CB  ASN A 313       6.010  -1.163  -9.707  1.00 79.94           C
ATOM   4770 1HB  ASN A 313       6.512  -0.462  -9.041  1.00 79.94           H
ATOM   4771 2HB  ASN A 313       5.753  -0.614 -10.613  1.00 79.94           H
ATOM   4772  CG  ASN A 313       4.734  -1.683  -9.041  1.00 79.94           C
ATOM   4773  OD1 ASN A 313       4.305  -2.805  -9.255  1.00 79.94           O
ATOM   4774  ND2 ASN A 313       4.155  -0.808  -8.224  1.00 79.94           N
ATOM   4775 1HD2 ASN A 313       4.560   0.097  -8.093  1.00 79.94           H
ATOM   4776 2HD2 ASN A 313       3.315  -1.055  -7.741  1.00 79.94           H
ATOM   4777  HN  ASN A 313       7.461  -2.291  -8.032  1.00 79.94           H
ATOM   4778  N   PRO A 314       8.752  -0.840 -10.868  1.00 80.86           N
ATOM   4779  CA  PRO A 314       9.644  -0.290 -11.891  1.00 80.86           C
ATOM   4780  C   PRO A 314      10.463  -1.367 -12.582  1.00 80.86           C
ATOM   4781  O   PRO A 314      10.639  -1.334 -13.799  1.00 80.86           O
ATOM   4782  HA  PRO A 314       9.060   0.177 -12.685  1.00 80.86           H
ATOM   4783  CB  PRO A 314      10.529   0.686 -11.113  1.00 80.86           C
ATOM   4784 1HB  PRO A 314      11.443   0.206 -10.763  1.00 80.86           H
ATOM   4785 2HB  PRO A 314      10.832   1.532 -11.730  1.00 80.86           H
ATOM   4786  CG  PRO A 314       9.641   1.122  -9.954  1.00 80.86           C
ATOM   4787 1HG  PRO A 314      10.224   1.530  -9.129  1.00 80.86           H
ATOM   4788 2HG  PRO A 314       8.942   1.903 -10.251  1.00 80.86           H
ATOM   4789  CD  PRO A 314       8.930  -0.165  -9.569  1.00 80.86           C
ATOM   4790 1HD  PRO A 314       9.525  -0.768  -8.884  1.00 80.86           H
ATOM   4791 2HD  PRO A 314       7.979   0.031  -9.073  1.00 80.86           H
ATOM   4792  N   VAL A 315      10.948  -2.303 -11.779  1.00 82.48           N
ATOM   4793  CA  VAL A 315      11.819  -3.348 -12.289  1.00 82.48           C
ATOM   4794  C   VAL A 315      11.046  -4.210 -13.289  1.00 82.48           C
ATOM   4795  O   VAL A 315      11.580  -4.592 -14.328  1.00 82.48           O
ATOM   4796  HA  VAL A 315      12.645  -2.863 -12.809  1.00 82.48           H
ATOM   4797  CB  VAL A 315      12.401  -4.157 -11.127  1.00 82.48           C
ATOM   4798  HB  VAL A 315      11.570  -4.604 -10.581  1.00 82.48           H
ATOM   4799  CG1 VAL A 315      13.291  -5.291 -11.640  1.00 82.48           C
ATOM   4800 1HG1 VAL A 315      12.702  -5.958 -12.270  1.00 82.48           H
ATOM   4801 2HG1 VAL A 315      14.113  -4.873 -12.221  1.00 82.48           H
ATOM   4802 3HG1 VAL A 315      13.691  -5.850 -10.794  1.00 82.48           H
ATOM   4803  CG2 VAL A 315      13.168  -3.253 -10.160  1.00 82.48           C
ATOM   4804 1HG2 VAL A 315      13.985  -2.765 -10.689  1.00 82.48           H
ATOM   4805 2HG2 VAL A 315      12.493  -2.498  -9.756  1.00 82.48           H
ATOM   4806 3HG2 VAL A 315      13.570  -3.854  -9.344  1.00 82.48           H
ATOM   4807  HN  VAL A 315      10.754  -2.355 -10.800  1.00 82.48           H
ATOM   4808  N   LEU A 316       9.799  -4.490 -12.939  1.00 80.81           N
ATOM   4809  CA  LEU A 316       8.959  -5.334 -13.773  1.00 80.81           C
ATOM   4810  C   LEU A 316       8.832  -4.705 -15.162  1.00 80.81           C
ATOM   4811  O   LEU A 316       8.888  -5.405 -16.171  1.00 80.81           O
ATOM   4812  HA  LEU A 316       9.462  -6.296 -13.874  1.00 80.81           H
ATOM   4813  CB  LEU A 316       7.615  -5.595 -13.090  1.00 80.81           C
ATOM   4814 1HB  LEU A 316       7.165  -4.634 -12.839  1.00 80.81           H
ATOM   4815 2HB  LEU A 316       6.954  -6.079 -13.807  1.00 80.81           H
ATOM   4816  CG  LEU A 316       7.662  -6.450 -11.822  1.00 80.81           C
ATOM   4817  HG  LEU A 316       8.339  -5.974 -11.113  1.00 80.81           H
ATOM   4818  CD1 LEU A 316       6.286  -6.519 -11.156  1.00 80.81           C
ATOM   4819 1HD1 LEU A 316       5.962  -5.514 -10.888  1.00 80.81           H
ATOM   4820 2HD1 LEU A 316       5.569  -6.959 -11.849  1.00 80.81           H
ATOM   4821 3HD1 LEU A 316       6.348  -7.133 -10.258  1.00 80.81           H
ATOM   4822  CD2 LEU A 316       8.225  -7.841 -12.120  1.00 80.81           C
ATOM   4823 1HD2 LEU A 316       7.592  -8.339 -12.855  1.00 80.81           H
ATOM   4824 2HD2 LEU A 316       9.236  -7.747 -12.515  1.00 80.81           H
ATOM   4825 3HD2 LEU A 316       8.247  -8.429 -11.202  1.00 80.81           H
ATOM   4826  HN  LEU A 316       9.363  -4.153 -12.105  1.00 80.81           H
ATOM   4827  N   TYR A 317       8.663  -3.391 -15.168  1.00 71.14           N
ATOM   4828  CA  TYR A 317       8.481  -2.666 -16.414  1.00 71.14           C
ATOM   4829  C   TYR A 317       9.733  -2.758 -17.289  1.00 71.14           C
ATOM   4830  O   TYR A 317       9.635  -2.845 -18.512  1.00 71.14           O
ATOM   4831  HA  TYR A 317       7.642  -3.115 -16.945  1.00 71.14           H
ATOM   4832  CB  TYR A 317       8.253  -1.205 -16.022  1.00 71.14           C
ATOM   4833 1HB  TYR A 317       9.135  -0.839 -15.495  1.00 71.14           H
ATOM   4834 2HB  TYR A 317       8.153  -0.607 -16.928  1.00 71.14           H
ATOM   4835  CG  TYR A 317       7.022  -0.981 -15.142  1.00 71.14           C
ATOM   4836  CD1 TYR A 317       5.968  -1.871 -15.192  1.00 71.14           C
ATOM   4837  HD1 TYR A 317       6.013  -2.733 -15.857  1.00 71.14           H
ATOM   4838  CD2 TYR A 317       6.965   0.110 -14.300  1.00 71.14           C
ATOM   4839  HD2 TYR A 317       7.797   0.813 -14.261  1.00 71.14           H
ATOM   4840  CE1 TYR A 317       4.809  -1.660 -14.364  1.00 71.14           C
ATOM   4841  HE1 TYR A 317       3.970  -2.355 -14.393  1.00 71.14           H
ATOM   4842  CE2 TYR A 317       5.806   0.321 -13.472  1.00 71.14           C
ATOM   4843  HE2 TYR A 317       5.748   1.179 -12.802  1.00 71.14           H
ATOM   4844  CZ  TYR A 317       4.785  -0.575 -13.544  1.00 71.14           C
ATOM   4845  OH  TYR A 317       3.690  -0.376 -12.762  1.00 71.14           O
ATOM   4846  HH  TYR A 317       3.098  -1.182 -12.791  1.00 71.14           H
ATOM   4847  HN  TYR A 317       8.648  -2.825 -14.344  1.00 71.14           H
ATOM   4848  N   VAL A 318      10.881  -2.735 -16.628  1.00 72.95           N
ATOM   4849  CA  VAL A 318      12.151  -2.747 -17.333  1.00 72.95           C
ATOM   4850  C   VAL A 318      12.310  -4.081 -18.065  1.00 72.95           C
ATOM   4851  O   VAL A 318      12.651  -4.108 -19.247  1.00 72.95           O
ATOM   4852  HA  VAL A 318      12.126  -1.944 -18.070  1.00 72.95           H
ATOM   4853  CB  VAL A 318      13.295  -2.460 -16.358  1.00 72.95           C
ATOM   4854  HB  VAL A 318      13.211  -3.162 -15.528  1.00 72.95           H
ATOM   4855  CG1 VAL A 318      14.653  -2.683 -17.025  1.00 72.95           C
ATOM   4856 1HG1 VAL A 318      14.729  -3.718 -17.358  1.00 72.95           H
ATOM   4857 2HG1 VAL A 318      14.750  -2.017 -17.883  1.00 72.95           H
ATOM   4858 3HG1 VAL A 318      15.448  -2.472 -16.310  1.00 72.95           H
ATOM   4859  CG2 VAL A 318      13.188  -1.044 -15.789  1.00 72.95           C
ATOM   4860 1HG2 VAL A 318      13.234  -0.321 -16.604  1.00 72.95           H
ATOM   4861 2HG2 VAL A 318      12.241  -0.935 -15.260  1.00 72.95           H
ATOM   4862 3HG2 VAL A 318      14.013  -0.867 -15.099  1.00 72.95           H
ATOM   4863  HN  VAL A 318      10.952  -2.708 -15.631  1.00 72.95           H
ATOM   4864  N   PHE A 319      12.056  -5.155 -17.333  1.00 72.26           N
ATOM   4865  CA  PHE A 319      12.350  -6.488 -17.832  1.00 72.26           C
ATOM   4866  C   PHE A 319      11.236  -6.985 -18.756  1.00 72.26           C
ATOM   4867  O   PHE A 319      11.502  -7.677 -19.738  1.00 72.26           O
ATOM   4868  HA  PHE A 319      13.283  -6.425 -18.392  1.00 72.26           H
ATOM   4869  CB  PHE A 319      12.437  -7.412 -16.616  1.00 72.26           C
ATOM   4870 1HB  PHE A 319      11.627  -7.169 -15.929  1.00 72.26           H
ATOM   4871 2HB  PHE A 319      12.281  -8.440 -16.941  1.00 72.26           H
ATOM   4872  CG  PHE A 319      13.767  -7.327 -15.864  1.00 72.26           C
ATOM   4873  CD1 PHE A 319      14.905  -7.801 -16.438  1.00 72.26           C
ATOM   4874  HD1 PHE A 319      14.869  -8.241 -17.435  1.00 72.26           H
ATOM   4875  CD2 PHE A 319      13.811  -6.777 -14.621  1.00 72.26           C
ATOM   4876  HD2 PHE A 319      12.899  -6.397 -14.160  1.00 72.26           H
ATOM   4877  CE1 PHE A 319      16.139  -7.721 -15.740  1.00 72.26           C
ATOM   4878  HE1 PHE A 319      17.051  -8.102 -16.201  1.00 72.26           H
ATOM   4879  CE2 PHE A 319      15.045  -6.697 -13.923  1.00 72.26           C
ATOM   4880  HE2 PHE A 319      15.080  -6.257 -12.926  1.00 72.26           H
ATOM   4881  CZ  PHE A 319      16.183  -7.171 -14.497  1.00 72.26           C
ATOM   4882  HZ  PHE A 319      17.130  -7.110 -13.962  1.00 72.26           H
ATOM   4883  HN  PHE A 319      11.657  -5.126 -16.417  1.00 72.26           H
ATOM   4884  N   VAL A 320      10.013  -6.614 -18.409  1.00 75.64           N
ATOM   4885  CA  VAL A 320       8.845  -7.189 -19.054  1.00 75.64           C
ATOM   4886  C   VAL A 320       8.335  -6.228 -20.130  1.00 75.64           C
ATOM   4887  O   VAL A 320       7.720  -6.653 -21.106  1.00 75.64           O
ATOM   4888  HA  VAL A 320       9.157  -8.117 -19.533  1.00 75.64           H
ATOM   4889  CB  VAL A 320       7.784  -7.531 -18.006  1.00 75.64           C
ATOM   4890  HB  VAL A 320       7.365  -6.595 -17.636  1.00 75.64           H
ATOM   4891  CG1 VAL A 320       6.644  -8.344 -18.624  1.00 75.64           C
ATOM   4892 1HG1 VAL A 320       6.176  -7.766 -19.420  1.00 75.64           H
ATOM   4893 2HG1 VAL A 320       7.041  -9.272 -19.034  1.00 75.64           H
ATOM   4894 3HG1 VAL A 320       5.904  -8.573 -17.857  1.00 75.64           H
ATOM   4895  CG2 VAL A 320       8.404  -8.270 -16.818  1.00 75.64           C
ATOM   4896 1HG2 VAL A 320       8.862  -9.196 -17.166  1.00 75.64           H
ATOM   4897 2HG2 VAL A 320       9.163  -7.640 -16.355  1.00 75.64           H
ATOM   4898 3HG2 VAL A 320       7.627  -8.500 -16.089  1.00 75.64           H
ATOM   4899  HN  VAL A 320       9.814  -5.934 -17.704  1.00 75.64           H
ATOM   4900  N   GLY A 321       8.610  -4.950 -19.914  1.00 76.93           N
ATOM   4901  CA  GLY A 321       8.042  -3.910 -20.754  1.00 76.93           C
ATOM   4902  C   GLY A 321       8.976  -3.574 -21.918  1.00 76.93           C
ATOM   4903  O   GLY A 321       9.908  -2.786 -21.763  1.00 76.93           O
ATOM   4904 1HA  GLY A 321       7.077  -4.237 -21.141  1.00 76.93           H
ATOM   4905 2HA  GLY A 321       7.860  -3.015 -20.159  1.00 76.93           H
ATOM   4906  HN  GLY A 321       9.208  -4.622 -19.182  1.00 76.93           H
ATOM   4907  N   GLU A 322       8.694  -4.187 -23.058  1.00 67.20           N
ATOM   4908  CA  GLU A 322       9.407  -3.859 -24.281  1.00 67.20           C
ATOM   4909  C   GLU A 322       9.263  -2.368 -24.595  1.00 67.20           C
ATOM   4910  O   GLU A 322      10.245  -1.699 -24.912  1.00 67.20           O
ATOM   4911  HA  GLU A 322      10.451  -4.095 -24.080  1.00 67.20           H
ATOM   4912  CB  GLU A 322       8.914  -4.715 -25.450  1.00 67.20           C
ATOM   4913 1HB  GLU A 322       7.825  -4.744 -25.450  1.00 67.20           H
ATOM   4914 2HB  GLU A 322       9.336  -4.341 -26.382  1.00 67.20           H
ATOM   4915  CG  GLU A 322       9.394  -6.161 -25.309  1.00 67.20           C
ATOM   4916 1HG  GLU A 322      10.469  -6.176 -25.131  1.00 67.20           H
ATOM   4917 2HG  GLU A 322       8.921  -6.623 -24.443  1.00 67.20           H
ATOM   4918  CD  GLU A 322       9.069  -6.971 -26.566  1.00 67.20           C
ATOM   4919  OE1 GLU A 322       9.529  -8.131 -26.628  1.00 67.20           O
ATOM   4920  OE2 GLU A 322       8.367  -6.411 -27.436  1.00 67.20           O
ATOM   4921  HN  GLU A 322       7.994  -4.895 -23.154  1.00 67.20           H
ATOM   4922  N   ARG A 323       8.031  -1.891 -24.497  1.00 64.40           N
ATOM   4923  CA  ARG A 323       7.735  -0.508 -24.828  1.00 64.40           C
ATOM   4924  C   ARG A 323       8.506   0.435 -23.902  1.00 64.40           C
ATOM   4925  O   ARG A 323       9.133   1.388 -24.363  1.00 64.40           O
ATOM   4926  HA  ARG A 323       8.058  -0.393 -25.862  1.00 64.40           H
ATOM   4927  CB  ARG A 323       6.237  -0.220 -24.705  1.00 64.40           C
ATOM   4928 1HB  ARG A 323       5.679  -0.894 -25.356  1.00 64.40           H
ATOM   4929 2HB  ARG A 323       5.908  -0.417 -23.685  1.00 64.40           H
ATOM   4930  CG  ARG A 323       5.925   1.231 -25.076  1.00 64.40           C
ATOM   4931 1HG  ARG A 323       6.446   1.904 -24.395  1.00 64.40           H
ATOM   4932 2HG  ARG A 323       6.297   1.442 -26.079  1.00 64.40           H
ATOM   4933  CD  ARG A 323       4.420   1.500 -25.018  1.00 64.40           C
ATOM   4934 1HD  ARG A 323       3.910   0.930 -25.794  1.00 64.40           H
ATOM   4935 2HD  ARG A 323       4.020   1.166 -24.061  1.00 64.40           H
ATOM   4936  NE  ARG A 323       4.158   2.946 -25.198  1.00 64.40           N
ATOM   4937  HE  ARG A 323       4.837   3.488 -25.693  1.00 64.40           H
ATOM   4938  CZ  ARG A 323       3.066   3.574 -24.741  1.00 64.40           C
ATOM   4939  NH1 ARG A 323       2.122   2.897 -24.071  1.00 64.40           N
ATOM   4940 1HH1 ARG A 323       2.230   1.916 -23.910  1.00 64.40           H
ATOM   4941 2HH1 ARG A 323       1.311   3.373 -23.733  1.00 64.40           H
ATOM   4942  NH2 ARG A 323       2.932   4.888 -24.962  1.00 64.40           N
ATOM   4943 1HH2 ARG A 323       2.123   5.372 -24.628  1.00 64.40           H
ATOM   4944 2HH2 ARG A 323       3.641   5.386 -25.463  1.00 64.40           H
ATOM   4945  HN  ARG A 323       7.244  -2.432 -24.199  1.00 64.40           H
ATOM   4946  N   PHE A 324       8.434   0.137 -22.613  1.00 77.39           N
ATOM   4947  CA  PHE A 324       9.088   0.968 -21.616  1.00 77.39           C
ATOM   4948  C   PHE A 324      10.607   0.952 -21.799  1.00 77.39           C
ATOM   4949  O   PHE A 324      11.266   1.977 -21.631  1.00 77.39           O
ATOM   4950  HA  PHE A 324       8.718   1.985 -21.749  1.00 77.39           H
ATOM   4951  CB  PHE A 324       8.744   0.377 -20.247  1.00 77.39           C
ATOM   4952 1HB  PHE A 324       7.661   0.304 -20.155  1.00 77.39           H
ATOM   4953 2HB  PHE A 324       9.138  -0.638 -20.192  1.00 77.39           H
ATOM   4954  CG  PHE A 324       9.289   1.183 -19.066  1.00 77.39           C
ATOM   4955  CD1 PHE A 324      10.458   0.819 -18.475  1.00 77.39           C
ATOM   4956  HD1 PHE A 324      11.008  -0.047 -18.843  1.00 77.39           H
ATOM   4957  CD2 PHE A 324       8.603   2.265 -18.608  1.00 77.39           C
ATOM   4958  HD2 PHE A 324       7.666   2.557 -19.082  1.00 77.39           H
ATOM   4959  CE1 PHE A 324      10.963   1.568 -17.380  1.00 77.39           C
ATOM   4960  HE1 PHE A 324      11.900   1.276 -16.906  1.00 77.39           H
ATOM   4961  CE2 PHE A 324       9.108   3.014 -17.512  1.00 77.39           C
ATOM   4962  HE2 PHE A 324       8.559   3.880 -17.145  1.00 77.39           H
ATOM   4963  CZ  PHE A 324      10.278   2.649 -16.921  1.00 77.39           C
ATOM   4964  HZ  PHE A 324      10.665   3.224 -16.080  1.00 77.39           H
ATOM   4965  HN  PHE A 324       7.943  -0.653 -22.248  1.00 77.39           H
ATOM   4966  N   ARG A 325      11.117  -0.222 -22.140  1.00 74.79           N
ATOM   4967  CA  ARG A 325      12.551  -0.394 -22.305  1.00 74.79           C
ATOM   4968  C   ARG A 325      13.067   0.505 -23.430  1.00 74.79           C
ATOM   4969  O   ARG A 325      14.128   1.115 -23.305  1.00 74.79           O
ATOM   4970  HA  ARG A 325      12.979  -0.107 -21.345  1.00 74.79           H
ATOM   4971  CB  ARG A 325      12.896  -1.850 -22.626  1.00 74.79           C
ATOM   4972 1HB  ARG A 325      12.132  -2.508 -22.212  1.00 74.79           H
ATOM   4973 2HB  ARG A 325      12.895  -1.999 -23.705  1.00 74.79           H
ATOM   4974  CG  ARG A 325      14.265  -2.227 -22.055  1.00 74.79           C
ATOM   4975 1HG  ARG A 325      15.017  -1.521 -22.409  1.00 74.79           H
ATOM   4976 2HG  ARG A 325      14.243  -2.151 -20.968  1.00 74.79           H
ATOM   4977  CD  ARG A 325      14.658  -3.647 -22.465  1.00 74.79           C
ATOM   4978 1HD  ARG A 325      14.926  -3.669 -23.521  1.00 74.79           H
ATOM   4979 2HD  ARG A 325      15.538  -3.966 -21.906  1.00 74.79           H
ATOM   4980  NE  ARG A 325      13.535  -4.577 -22.209  1.00 74.79           N
ATOM   4981  HE  ARG A 325      12.801  -4.270 -21.603  1.00 74.79           H
ATOM   4982  CZ  ARG A 325      13.439  -5.804 -22.740  1.00 74.79           C
ATOM   4983  NH1 ARG A 325      14.393  -6.266 -23.559  1.00 74.79           N
ATOM   4984 1HH1 ARG A 325      15.184  -5.695 -23.779  1.00 74.79           H
ATOM   4985 2HH1 ARG A 325      14.314  -7.183 -23.951  1.00 74.79           H
ATOM   4986  NH2 ARG A 325      12.375  -6.561 -22.439  1.00 74.79           N
ATOM   4987 1HH2 ARG A 325      12.289  -7.478 -22.826  1.00 74.79           H
ATOM   4988 2HH2 ARG A 325      11.668  -6.208 -21.826  1.00 74.79           H
ATOM   4989  HN  ARG A 325      10.571  -1.043 -22.302  1.00 74.79           H
ATOM   4990  N   ARG A 326      12.293   0.558 -24.505  1.00 68.50           N
ATOM   4991  CA  ARG A 326      12.641   1.401 -25.636  1.00 68.50           C
ATOM   4992  C   ARG A 326      12.583   2.877 -25.236  1.00 68.50           C
ATOM   4993  O   ARG A 326      13.505   3.638 -25.524  1.00 68.50           O
ATOM   4994  HA  ARG A 326      13.656   1.106 -25.902  1.00 68.50           H
ATOM   4995  CB  ARG A 326      11.693   1.161 -26.813  1.00 68.50           C
ATOM   4996 1HB  ARG A 326      10.661   1.176 -26.463  1.00 68.50           H
ATOM   4997 2HB  ARG A 326      11.795   1.969 -27.538  1.00 68.50           H
ATOM   4998  CG  ARG A 326      11.988  -0.179 -27.490  1.00 68.50           C
ATOM   4999 1HG  ARG A 326      13.033  -0.213 -27.797  1.00 68.50           H
ATOM   5000 2HG  ARG A 326      11.838  -0.991 -26.778  1.00 68.50           H
ATOM   5001  CD  ARG A 326      11.086  -0.388 -28.708  1.00 68.50           C
ATOM   5002 1HD  ARG A 326      10.055  -0.146 -28.453  1.00 68.50           H
ATOM   5003 2HD  ARG A 326      11.383   0.286 -29.511  1.00 68.50           H
ATOM   5004  NE  ARG A 326      11.176  -1.792 -29.169  1.00 68.50           N
ATOM   5005  HE  ARG A 326      11.905  -2.363 -28.793  1.00 68.50           H
ATOM   5006  CZ  ARG A 326      10.340  -2.345 -30.059  1.00 68.50           C
ATOM   5007  NH1 ARG A 326       9.345  -1.626 -30.595  1.00 68.50           N
ATOM   5008 1HH1 ARG A 326       9.221  -0.670 -30.332  1.00 68.50           H
ATOM   5009 2HH1 ARG A 326       8.726  -2.047 -31.259  1.00 68.50           H
ATOM   5010  NH2 ARG A 326      10.516  -3.628 -30.404  1.00 68.50           N
ATOM   5011 1HH2 ARG A 326       9.901  -4.056 -31.067  1.00 68.50           H
ATOM   5012 2HH2 ARG A 326      11.261  -4.157 -29.999  1.00 68.50           H
ATOM   5013  HN  ARG A 326      11.444   0.040 -24.609  1.00 68.50           H
ATOM   5014  N   ASP A 327      11.490   3.236 -24.579  1.00 78.40           N
ATOM   5015  CA  ASP A 327      11.248   4.627 -24.234  1.00 78.40           C
ATOM   5016  C   ASP A 327      12.309   5.092 -23.235  1.00 78.40           C
ATOM   5017  O   ASP A 327      12.714   6.253 -23.249  1.00 78.40           O
ATOM   5018  HA  ASP A 327      11.298   5.169 -25.178  1.00 78.40           H
ATOM   5019  CB  ASP A 327       9.875   4.801 -23.581  1.00 78.40           C
ATOM   5020 1HB  ASP A 327       9.745   4.057 -22.795  1.00 78.40           H
ATOM   5021 2HB  ASP A 327       9.817   5.780 -23.104  1.00 78.40           H
ATOM   5022  CG  ASP A 327       8.755   4.663 -24.614  1.00 78.40           C
ATOM   5023  OD1 ASP A 327       9.083   4.728 -25.818  1.00 78.40           O
ATOM   5024  OD2 ASP A 327       7.597   4.495 -24.175  1.00 78.40           O
ATOM   5025  HN  ASP A 327      10.779   2.598 -24.285  1.00 78.40           H
ATOM   5026  N   LEU A 328      12.731   4.161 -22.391  1.00 80.55           N
ATOM   5027  CA  LEU A 328      13.781   4.443 -21.428  1.00 80.55           C
ATOM   5028  C   LEU A 328      15.062   4.823 -22.173  1.00 80.55           C
ATOM   5029  O   LEU A 328      15.630   5.888 -21.936  1.00 80.55           O
ATOM   5030  HA  LEU A 328      13.459   5.300 -20.836  1.00 80.55           H
ATOM   5031  CB  LEU A 328      13.955   3.267 -20.465  1.00 80.55           C
ATOM   5032 1HB  LEU A 328      13.035   3.153 -19.892  1.00 80.55           H
ATOM   5033 2HB  LEU A 328      14.081   2.358 -21.052  1.00 80.55           H
ATOM   5034  CG  LEU A 328      15.124   3.372 -19.483  1.00 80.55           C
ATOM   5035  HG  LEU A 328      16.043   3.485 -20.057  1.00 80.55           H
ATOM   5036  CD1 LEU A 328      14.988   4.614 -18.599  1.00 80.55           C
ATOM   5037 1HD1 LEU A 328      14.977   5.506 -19.226  1.00 80.55           H
ATOM   5038 2HD1 LEU A 328      14.059   4.557 -18.032  1.00 80.55           H
ATOM   5039 3HD1 LEU A 328      15.831   4.665 -17.911  1.00 80.55           H
ATOM   5040  CD2 LEU A 328      15.261   2.093 -18.655  1.00 80.55           C
ATOM   5041 1HD2 LEU A 328      14.344   1.925 -18.090  1.00 80.55           H
ATOM   5042 2HD2 LEU A 328      15.438   1.247 -19.320  1.00 80.55           H
ATOM   5043 3HD2 LEU A 328      16.099   2.194 -17.965  1.00 80.55           H
ATOM   5044  HN  LEU A 328      12.367   3.229 -22.359  1.00 80.55           H
ATOM   5045  N   VAL A 329      15.480   3.930 -23.059  1.00 80.96           N
ATOM   5046  CA  VAL A 329      16.729   4.117 -23.778  1.00 80.96           C
ATOM   5047  C   VAL A 329      16.651   5.404 -24.602  1.00 80.96           C
ATOM   5048  O   VAL A 329      17.641   6.122 -24.733  1.00 80.96           O
ATOM   5049  HA  VAL A 329      17.522   4.222 -23.038  1.00 80.96           H
ATOM   5050  CB  VAL A 329      17.033   2.881 -24.627  1.00 80.96           C
ATOM   5051  HB  VAL A 329      16.169   2.690 -25.263  1.00 80.96           H
ATOM   5052  CG1 VAL A 329      18.241   3.124 -25.535  1.00 80.96           C
ATOM   5053 1HG1 VAL A 329      18.033   3.962 -26.200  1.00 80.96           H
ATOM   5054 2HG1 VAL A 329      19.114   3.353 -24.924  1.00 80.96           H
ATOM   5055 3HG1 VAL A 329      18.436   2.230 -26.127  1.00 80.96           H
ATOM   5056  CG2 VAL A 329      17.249   1.650 -23.745  1.00 80.96           C
ATOM   5057 1HG2 VAL A 329      18.088   1.827 -23.073  1.00 80.96           H
ATOM   5058 2HG2 VAL A 329      16.349   1.459 -23.161  1.00 80.96           H
ATOM   5059 3HG2 VAL A 329      17.464   0.786 -24.374  1.00 80.96           H
ATOM   5060  HN  VAL A 329      14.981   3.094 -23.288  1.00 80.96           H
ATOM   5061  N   LYS A 330      15.464   5.656 -25.135  1.00 74.63           N
ATOM   5062  CA  LYS A 330      15.238   6.856 -25.924  1.00 74.63           C
ATOM   5063  C   LYS A 330      15.462   8.088 -25.045  1.00 74.63           C
[truncated: 117,162 more chars]
