# Supplementary material for: Noncanonical roles of chemokine regions in CCR9 activation revealed by structural modeling and mutational mapping
Source: Nat Commun. 2025 Aug 18;16:7695. doi: 10.1038/s41467-025-62321-9 (PMC12361432; doi:10.1038/s41467-025-62321-9)
Supplement: Supplementary file 5 — Supplementary Data 3 [file 41467_2025_62321_MOESM5_ESM.zip › CCR9_CCL25_20_rnk3.pdb]

ATOM      1  N   GLU A  20      -5.902  -5.936  58.197  1.00 50.56           N
ATOM      2  CA  GLU A  20      -6.066  -6.822  57.057  1.00 50.56           C
ATOM      3  C   GLU A  20      -6.527  -8.205  57.521  1.00 50.56           C
ATOM      4  O   GLU A  20      -5.717  -9.016  57.965  1.00 50.56           O
ATOM      5  HA  GLU A  20      -6.839  -6.362  56.441  1.00 50.56           H
ATOM      6  CB  GLU A  20      -4.771  -6.919  56.247  1.00 50.56           C
ATOM      7 1HB  GLU A  20      -3.915  -6.773  56.905  1.00 50.56           H
ATOM      8 2HB  GLU A  20      -4.745  -7.866  55.709  1.00 50.56           H
ATOM      9  CG  GLU A  20      -4.705  -5.818  55.186  1.00 50.56           C
ATOM     10 1HG  GLU A  20      -5.693  -5.667  54.752  1.00 50.56           H
ATOM     11 2HG  GLU A  20      -4.413  -4.877  55.651  1.00 50.56           H
ATOM     12  CD  GLU A  20      -3.707  -6.180  54.083  1.00 50.56           C
ATOM     13  OE1 GLU A  20      -3.927  -5.714  52.944  1.00 50.56           O
ATOM     14  OE2 GLU A  20      -2.747  -6.913  54.405  1.00 50.56           O
ATOM     15  HN  GLU A  20      -6.094  -6.352  59.086  1.00 50.56           H
ATOM     16  N   SER A  21      -7.827  -8.430  57.403  1.00 58.57           N
ATOM     17  CA  SER A  21      -8.393  -9.732  57.715  1.00 58.57           C
ATOM     18  C   SER A  21      -7.665 -10.822  56.926  1.00 58.57           C
ATOM     19  O   SER A  21      -7.302 -10.618  55.768  1.00 58.57           O
ATOM     20  HA  SER A  21      -8.235  -9.865  58.786  1.00 58.57           H
ATOM     21  CB  SER A  21      -9.892  -9.769  57.413  1.00 58.57           C
ATOM     22 1HB  SER A  21     -10.289 -10.752  57.665  1.00 58.57           H
ATOM     23 2HB  SER A  21     -10.407  -9.045  58.045  1.00 58.57           H
ATOM     24  OG  SER A  21     -10.167  -9.484  56.044  1.00 58.57           O
ATOM     25  HG  SER A  21     -10.501 -10.306  55.584  1.00 58.57           H
ATOM     26  HN  SER A  21      -8.489  -7.744  57.100  1.00 58.57           H
ATOM     27  N   THR A  22      -7.473 -11.956  57.583  1.00 60.22           N
ATOM     28  CA  THR A  22      -6.801 -13.081  56.955  1.00 60.22           C
ATOM     29  C   THR A  22      -7.416 -13.372  55.584  1.00 60.22           C
ATOM     30  O   THR A  22      -6.717 -13.789  54.662  1.00 60.22           O
ATOM     31  HA  THR A  22      -5.759 -12.808  56.787  1.00 60.22           H
ATOM     32  CB  THR A  22      -6.869 -14.269  57.916  1.00 60.22           C
ATOM     33  HB  THR A  22      -7.108 -15.189  57.382  1.00 60.22           H
ATOM     34  OG1 THR A  22      -7.818 -13.866  58.900  1.00 60.22           O
ATOM     35  HG1 THR A  22      -8.141 -14.663  59.411  1.00 60.22           H
ATOM     36  CG2 THR A  22      -5.572 -14.460  58.705  1.00 60.22           C
ATOM     37 1HG2 THR A  22      -5.369 -13.564  59.292  1.00 60.22           H
ATOM     38 2HG2 THR A  22      -4.748 -14.634  58.013  1.00 60.22           H
ATOM     39 3HG2 THR A  22      -5.674 -15.316  59.371  1.00 60.22           H
ATOM     40  HN  THR A  22      -7.768 -12.113  58.526  1.00 60.22           H
ATOM     41  N   SER A  23      -8.718 -13.140  55.494  1.00 62.77           N
ATOM     42  CA  SER A  23      -9.428 -13.341  54.243  1.00 62.77           C
ATOM     43  C   SER A  23      -8.852 -12.426  53.161  1.00 62.77           C
ATOM     44  O   SER A  23      -8.664 -12.848  52.021  1.00 62.77           O
ATOM     45  HA  SER A  23      -9.267 -14.388  53.984  1.00 62.77           H
ATOM     46  CB  SER A  23     -10.927 -13.084  54.413  1.00 62.77           C
ATOM     47 1HB  SER A  23     -11.446 -13.342  53.490  1.00 62.77           H
ATOM     48 2HB  SER A  23     -11.321 -13.736  55.193  1.00 62.77           H
ATOM     49  OG  SER A  23     -11.201 -11.726  54.748  1.00 62.77           O
ATOM     50  HG  SER A  23     -12.186 -11.557  54.711  1.00 62.77           H
ATOM     51  HN  SER A  23      -9.283 -12.821  56.255  1.00 62.77           H
ATOM     52  N   SER A  24      -8.588 -11.189  53.556  1.00 67.91           N
ATOM     53  CA  SER A  24      -8.094 -10.194  52.619  1.00 67.91           C
ATOM     54  C   SER A  24      -6.741 -10.632  52.056  1.00 67.91           C
ATOM     55  O   SER A  24      -6.449 -10.402  50.883  1.00 67.91           O
ATOM     56  HA  SER A  24      -8.841 -10.147  51.827  1.00 67.91           H
ATOM     57  CB  SER A  24      -7.972  -8.822  53.287  1.00 67.91           C
ATOM     58 1HB  SER A  24      -8.967  -8.442  53.518  1.00 67.91           H
ATOM     59 2HB  SER A  24      -7.443  -8.926  54.234  1.00 67.91           H
ATOM     60  OG  SER A  24      -7.286  -7.886  52.460  1.00 67.91           O
ATOM     61  HG  SER A  24      -7.121  -7.039  52.967  1.00 67.91           H
ATOM     62  HN  SER A  24      -8.706 -10.865  54.494  1.00 67.91           H
ATOM     63  N   MET A  25      -5.951 -11.256  52.917  1.00 64.42           N
ATOM     64  CA  MET A  25      -4.616 -11.685  52.534  1.00 64.42           C
ATOM     65  C   MET A  25      -4.673 -12.954  51.682  1.00 64.42           C
ATOM     66  O   MET A  25      -3.896 -13.109  50.740  1.00 64.42           O
ATOM     67  HA  MET A  25      -4.201 -10.864  51.949  1.00 64.42           H
ATOM     68  CB  MET A  25      -3.784 -11.950  53.790  1.00 64.42           C
ATOM     69 1HB  MET A  25      -4.081 -11.259  54.580  1.00 64.42           H
ATOM     70 2HB  MET A  25      -3.983 -12.957  54.157  1.00 64.42           H
ATOM     71  CG  MET A  25      -2.290 -11.791  53.502  1.00 64.42           C
ATOM     72 1HG  MET A  25      -1.937 -12.629  52.900  1.00 64.42           H
ATOM     73 2HG  MET A  25      -2.118 -10.886  52.920  1.00 64.42           H
ATOM     74  SD  MET A  25      -1.378 -11.714  55.034  1.00 64.42           S
ATOM     75  CE  MET A  25       0.251 -11.340  54.406  1.00 64.42           C
ATOM     76 1HE  MET A  25       0.575 -12.137  53.737  1.00 64.42           H
ATOM     77 2HE  MET A  25       0.222 -10.397  53.860  1.00 64.42           H
ATOM     78 3HE  MET A  25       0.951 -11.256  55.238  1.00 64.42           H
ATOM     79  HN  MET A  25      -6.208 -11.468  53.860  1.00 64.42           H
ATOM     80  N   GLU A  26      -5.599 -13.831  52.042  1.00 58.34           N
ATOM     81  CA  GLU A  26      -5.823 -15.042  51.272  1.00 58.34           C
ATOM     82  C   GLU A  26      -6.303 -14.694  49.862  1.00 58.34           C
ATOM     83  O   GLU A  26      -5.865 -15.300  48.886  1.00 58.34           O
ATOM     84  HA  GLU A  26      -4.853 -15.536  51.221  1.00 58.34           H
ATOM     85  CB  GLU A  26      -6.819 -15.964  51.978  1.00 58.34           C
ATOM     86 1HB  GLU A  26      -7.603 -15.369  52.447  1.00 58.34           H
ATOM     87 2HB  GLU A  26      -7.202 -16.701  51.272  1.00 58.34           H
ATOM     88  CG  GLU A  26      -6.137 -16.754  53.098  1.00 58.34           C
ATOM     89 1HG  GLU A  26      -5.309 -17.332  52.687  1.00 58.34           H
ATOM     90 2HG  GLU A  26      -5.713 -16.064  53.828  1.00 58.34           H
ATOM     91  CD  GLU A  26      -7.128 -17.692  53.789  1.00 58.34           C
ATOM     92  OE1 GLU A  26      -6.652 -18.692  54.369  1.00 58.34           O
ATOM     93  OE2 GLU A  26      -8.338 -17.388  53.723  1.00 58.34           O
ATOM     94  HN  GLU A  26      -6.189 -13.723  52.843  1.00 58.34           H
ATOM     95  N   ASP A  27      -7.197 -13.718  49.800  1.00 65.81           N
ATOM     96  CA  ASP A  27      -7.783 -13.318  48.532  1.00 65.81           C
ATOM     97  C   ASP A  27      -6.669 -12.891  47.574  1.00 65.81           C
ATOM     98  O   ASP A  27      -6.723 -13.188  46.381  1.00 65.81           O
ATOM     99  HA  ASP A  27      -8.324 -14.195  48.177  1.00 65.81           H
ATOM    100  CB  ASP A  27      -8.732 -12.132  48.712  1.00 65.81           C
ATOM    101 1HB  ASP A  27      -8.267 -11.384  49.354  1.00 65.81           H
ATOM    102 2HB  ASP A  27      -8.913 -11.657  47.748  1.00 65.81           H
ATOM    103  CG  ASP A  27     -10.061 -12.581  49.324  1.00 65.81           C
ATOM    104  OD1 ASP A  27     -10.356 -13.791  49.213  1.00 65.81           O
ATOM    105  OD2 ASP A  27     -10.751 -11.705  49.887  1.00 65.81           O
ATOM    106  HN  ASP A  27      -7.522 -13.205  50.595  1.00 65.81           H
ATOM    107  N   TYR A  28      -5.685 -12.200  48.131  1.00 64.98           N
ATOM    108  CA  TYR A  28      -4.578 -11.698  47.334  1.00 64.98           C
ATOM    109  C   TYR A  28      -3.648 -12.836  46.910  1.00 64.98           C
ATOM    110  O   TYR A  28      -3.156 -12.853  45.783  1.00 64.98           O
ATOM    111  HA  TYR A  28      -4.992 -11.226  46.443  1.00 64.98           H
ATOM    112  CB  TYR A  28      -3.808 -10.737  48.242  1.00 64.98           C
ATOM    113 1HB  TYR A  28      -4.482  -9.947  48.573  1.00 64.98           H
ATOM    114 2HB  TYR A  28      -3.485 -11.275  49.133  1.00 64.98           H
ATOM    115  CG  TYR A  28      -2.586 -10.099  47.577  1.00 64.98           C
ATOM    116  CD1 TYR A  28      -1.331 -10.636  47.781  1.00 64.98           C
ATOM    117  HD1 TYR A  28      -1.210 -11.514  48.416  1.00 64.98           H
ATOM    118  CD2 TYR A  28      -2.739  -8.987  46.774  1.00 64.98           C
ATOM    119  HD2 TYR A  28      -3.730  -8.563  46.613  1.00 64.98           H
ATOM    120  CE1 TYR A  28      -0.181 -10.036  47.156  1.00 64.98           C
ATOM    121  HE1 TYR A  28       0.816 -10.450  47.309  1.00 64.98           H
ATOM    122  CE2 TYR A  28      -1.589  -8.387  46.149  1.00 64.98           C
ATOM    123  HE2 TYR A  28      -1.695  -7.509  45.513  1.00 64.98           H
ATOM    124  CZ  TYR A  28      -0.366  -8.941  46.371  1.00 64.98           C
ATOM    125  OH  TYR A  28       0.720  -8.374  45.780  1.00 64.98           O
ATOM    126  HH  TYR A  28       0.494  -7.454  45.461  1.00 64.98           H
ATOM    127  HN  TYR A  28      -5.637 -11.982  49.106  1.00 64.98           H
ATOM    128  N   VAL A  29      -3.435 -13.760  47.836  1.00 65.46           N
ATOM    129  CA  VAL A  29      -2.501 -14.849  47.606  1.00 65.46           C
ATOM    130  C   VAL A  29      -3.098 -15.820  46.585  1.00 65.46           C
ATOM    131  O   VAL A  29      -2.382 -16.361  45.745  1.00 65.46           O
ATOM    132  HA  VAL A  29      -1.590 -14.419  47.190  1.00 65.46           H
ATOM    133  CB  VAL A  29      -2.145 -15.522  48.933  1.00 65.46           C
ATOM    134  HB  VAL A  29      -3.075 -15.786  49.436  1.00 65.46           H
ATOM    135  CG1 VAL A  29      -1.355 -16.811  48.699  1.00 65.46           C
ATOM    136 1HG1 VAL A  29      -1.955 -17.502  48.107  1.00 65.46           H
ATOM    137 2HG1 VAL A  29      -0.433 -16.581  48.165  1.00 65.46           H
ATOM    138 3HG1 VAL A  29      -1.114 -17.269  49.659  1.00 65.46           H
ATOM    139  CG2 VAL A  29      -1.374 -14.564  49.844  1.00 65.46           C
ATOM    140 1HG2 VAL A  29      -0.452 -14.256  49.350  1.00 65.46           H
ATOM    141 2HG2 VAL A  29      -1.987 -13.687  50.050  1.00 65.46           H
ATOM    142 3HG2 VAL A  29      -1.133 -15.068  50.780  1.00 65.46           H
ATOM    143  HN  VAL A  29      -3.887 -13.772  48.728  1.00 65.46           H
ATOM    144  N   ASN A  30      -4.405 -16.011  46.692  1.00 60.20           N
ATOM    145  CA  ASN A  30      -5.085 -17.003  45.877  1.00 60.20           C
ATOM    146  C   ASN A  30      -5.446 -16.384  44.525  1.00 60.20           C
ATOM    147  O   ASN A  30      -5.928 -17.077  43.630  1.00 60.20           O
ATOM    148  HA  ASN A  30      -4.380 -17.829  45.782  1.00 60.20           H
ATOM    149  CB  ASN A  30      -6.381 -17.470  46.544  1.00 60.20           C
ATOM    150 1HB  ASN A  30      -6.981 -16.605  46.826  1.00 60.20           H
ATOM    151 2HB  ASN A  30      -6.971 -18.050  45.834  1.00 60.20           H
ATOM    152  CG  ASN A  30      -6.085 -18.318  47.782  1.00 60.20           C
ATOM    153  OD1 ASN A  30      -5.040 -18.935  47.908  1.00 60.20           O
ATOM    154  ND2 ASN A  30      -7.060 -18.315  48.686  1.00 60.20           N
ATOM    155 1HD2 ASN A  30      -7.893 -17.787  48.520  1.00 60.20           H
ATOM    156 2HD2 ASN A  30      -6.961 -18.840  49.531  1.00 60.20           H
ATOM    157  HN  ASN A  30      -4.995 -15.504  47.320  1.00 60.20           H
ATOM    158  N   PHE A  31      -5.199 -15.087  44.419  1.00 67.02           N
ATOM    159  CA  PHE A  31      -5.467 -14.373  43.182  1.00 67.02           C
ATOM    160  C   PHE A  31      -4.584 -14.894  42.046  1.00 67.02           C
ATOM    161  O   PHE A  31      -3.365 -14.979  42.191  1.00 67.02           O
ATOM    162  HA  PHE A  31      -6.514 -14.540  42.931  1.00 67.02           H
ATOM    163  CB  PHE A  31      -5.135 -12.901  43.435  1.00 67.02           C
ATOM    164 1HB  PHE A  31      -5.648 -12.574  44.339  1.00 67.02           H
ATOM    165 2HB  PHE A  31      -4.066 -12.807  43.623  1.00 67.02           H
ATOM    166  CG  PHE A  31      -5.520 -11.970  42.283  1.00 67.02           C
ATOM    167  CD1 PHE A  31      -4.573 -11.554  41.400  1.00 67.02           C
ATOM    168  HD1 PHE A  31      -3.540 -11.884  41.512  1.00 67.02           H
ATOM    169  CD2 PHE A  31      -6.808 -11.558  42.143  1.00 67.02           C
ATOM    170  HD2 PHE A  31      -7.567 -11.891  42.851  1.00 67.02           H
ATOM    171  CE1 PHE A  31      -4.930 -10.690  40.331  1.00 67.02           C
ATOM    172  HE1 PHE A  31      -4.171 -10.356  39.623  1.00 67.02           H
ATOM    173  CE2 PHE A  31      -7.165 -10.694  41.074  1.00 67.02           C
ATOM    174  HE2 PHE A  31      -8.198 -10.364  40.961  1.00 67.02           H
ATOM    175  CZ  PHE A  31      -6.218 -10.278  40.190  1.00 67.02           C
ATOM    176  HZ  PHE A  31      -6.492  -9.615  39.370  1.00 67.02           H
ATOM    177  HN  PHE A  31      -4.824 -14.527  45.157  1.00 67.02           H
ATOM    178  N   ASN A  32      -5.233 -15.230  40.941  1.00 61.11           N
ATOM    179  CA  ASN A  32      -4.521 -15.726  39.775  1.00 61.11           C
ATOM    180  C   ASN A  32      -3.933 -14.544  39.002  1.00 61.11           C
ATOM    181  O   ASN A  32      -4.627 -13.909  38.209  1.00 61.11           O
ATOM    182  HA  ASN A  32      -3.752 -16.389  40.170  1.00 61.11           H
ATOM    183  CB  ASN A  32      -5.461 -16.484  38.837  1.00 61.11           C
ATOM    184 1HB  ASN A  32      -6.046 -17.206  39.407  1.00 61.11           H
ATOM    185 2HB  ASN A  32      -6.168 -15.789  38.384  1.00 61.11           H
ATOM    186  CG  ASN A  32      -4.676 -17.208  37.741  1.00 61.11           C
ATOM    187  OD1 ASN A  32      -3.463 -17.115  37.647  1.00 61.11           O
ATOM    188  ND2 ASN A  32      -5.433 -17.931  36.921  1.00 61.11           N
ATOM    189 1HD2 ASN A  32      -6.423 -17.964  37.053  1.00 61.11           H
ATOM    190 2HD2 ASN A  32      -5.011 -18.441  36.171  1.00 61.11           H
ATOM    191  HN  ASN A  32      -6.226 -15.169  40.835  1.00 61.11           H
ATOM    192  N   PHE A  33      -2.660 -14.284  39.259  1.00 63.48           N
ATOM    193  CA  PHE A  33      -1.947 -13.245  38.536  1.00 63.48           C
ATOM    194  C   PHE A  33      -1.488 -13.747  37.166  1.00 63.48           C
ATOM    195  O   PHE A  33      -0.295 -13.741  36.867  1.00 63.48           O
ATOM    196  HA  PHE A  33      -2.637 -12.412  38.403  1.00 63.48           H
ATOM    197  CB  PHE A  33      -0.718 -12.881  39.371  1.00 63.48           C
ATOM    198 1HB  PHE A  33      -0.170 -13.793  39.609  1.00 63.48           H
ATOM    199 2HB  PHE A  33      -0.054 -12.259  38.771  1.00 63.48           H
ATOM    200  CG  PHE A  33      -1.045 -12.145  40.672  1.00 63.48           C
ATOM    201  CD1 PHE A  33      -1.263 -10.803  40.658  1.00 63.48           C
ATOM    202  HD1 PHE A  33      -1.205 -10.251  39.719  1.00 63.48           H
ATOM    203  CD2 PHE A  33      -1.117 -12.833  41.843  1.00 63.48           C
ATOM    204  HD2 PHE A  33      -0.941 -13.909  41.855  1.00 63.48           H
ATOM    205  CE1 PHE A  33      -1.566 -10.120  41.865  1.00 63.48           C
ATOM    206  HE1 PHE A  33      -1.741  -9.044  41.854  1.00 63.48           H
ATOM    207  CE2 PHE A  33      -1.420 -12.151  43.050  1.00 63.48           C
ATOM    208  HE2 PHE A  33      -1.478 -12.702  43.989  1.00 63.48           H
ATOM    209  CZ  PHE A  33      -1.638 -10.808  43.036  1.00 63.48           C
ATOM    210  HZ  PHE A  33      -1.872 -10.284  43.963  1.00 63.48           H
ATOM    211  HN  PHE A  33      -2.118 -14.768  39.946  1.00 63.48           H
ATOM    212  N   THR A  34      -2.459 -14.169  36.370  1.00 63.16           N
ATOM    213  CA  THR A  34      -2.229 -14.367  34.949  1.00 63.16           C
ATOM    214  C   THR A  34      -1.699 -13.082  34.310  1.00 63.16           C
ATOM    215  O   THR A  34      -2.309 -12.022  34.441  1.00 63.16           O
ATOM    216  HA  THR A  34      -1.457 -15.126  34.828  1.00 63.16           H
ATOM    217  CB  THR A  34      -3.535 -14.863  34.323  1.00 63.16           C
ATOM    218  HB  THR A  34      -4.260 -14.053  34.244  1.00 63.16           H
ATOM    219  OG1 THR A  34      -3.922 -15.957  35.150  1.00 63.16           O
ATOM    220  HG1 THR A  34      -3.151 -16.581  35.275  1.00 63.16           H
ATOM    221  CG2 THR A  34      -3.321 -15.494  32.946  1.00 63.16           C
ATOM    222 1HG2 THR A  34      -2.648 -16.346  33.037  1.00 63.16           H
ATOM    223 2HG2 THR A  34      -2.885 -14.756  32.272  1.00 63.16           H
ATOM    224 3HG2 THR A  34      -4.279 -15.828  32.547  1.00 63.16           H
ATOM    225  HN  THR A  34      -3.387 -14.375  36.681  1.00 63.16           H
ATOM    226  N   ASP A  35      -0.568 -13.218  33.633  1.00 67.28           N
ATOM    227  CA  ASP A  35       0.097 -12.066  33.049  1.00 67.28           C
ATOM    228  C   ASP A  35      -0.534 -11.753  31.690  1.00 67.28           C
ATOM    229  O   ASP A  35      -0.105 -12.283  30.666  1.00 67.28           O
ATOM    230  HA  ASP A  35      -0.041 -11.259  33.768  1.00 67.28           H
ATOM    231  CB  ASP A  35       1.585 -12.344  32.826  1.00 67.28           C
ATOM    232 1HB  ASP A  35       1.981 -12.918  33.664  1.00 67.28           H
ATOM    233 2HB  ASP A  35       1.715 -12.954  31.932  1.00 67.28           H
ATOM    234  CG  ASP A  35       2.371 -11.039  32.679  1.00 67.28           C
ATOM    235  OD1 ASP A  35       1.723  -9.974  32.768  1.00 67.28           O
ATOM    236  OD2 ASP A  35       3.601 -11.137  32.480  1.00 67.28           O
ATOM    237  HN  ASP A  35      -0.109 -14.093  33.482  1.00 67.28           H
ATOM    238  N   PHE A  36      -1.542 -10.894  31.726  1.00 81.21           N
ATOM    239  CA  PHE A  36      -2.187 -10.447  30.503  1.00 81.21           C
ATOM    240  C   PHE A  36      -1.459  -9.240  29.908  1.00 81.21           C
ATOM    241  O   PHE A  36      -1.774  -8.804  28.802  1.00 81.21           O
ATOM    242  HA  PHE A  36      -2.151 -11.276  29.796  1.00 81.21           H
ATOM    243  CB  PHE A  36      -3.613 -10.035  30.875  1.00 81.21           C
ATOM    244 1HB  PHE A  36      -3.572  -9.334  31.710  1.00 81.21           H
ATOM    245 2HB  PHE A  36      -4.057  -9.502  30.034  1.00 81.21           H
ATOM    246  CG  PHE A  36      -4.520 -11.206  31.256  1.00 81.21           C
ATOM    247  CD1 PHE A  36      -4.526 -12.335  30.498  1.00 81.21           C
ATOM    248  HD1 PHE A  36      -3.885 -12.406  29.620  1.00 81.21           H
ATOM    249  CD2 PHE A  36      -5.321 -11.118  32.352  1.00 81.21           C
ATOM    250  HD2 PHE A  36      -5.316 -10.213  32.959  1.00 81.21           H
ATOM    251  CE1 PHE A  36      -5.369 -13.423  30.851  1.00 81.21           C
ATOM    252  HE1 PHE A  36      -5.374 -14.328  30.243  1.00 81.21           H
ATOM    253  CE2 PHE A  36      -6.163 -12.206  32.705  1.00 81.21           C
ATOM    254  HE2 PHE A  36      -6.805 -12.135  33.583  1.00 81.21           H
ATOM    255  CZ  PHE A  36      -6.169 -13.335  31.947  1.00 81.21           C
ATOM    256  HZ  PHE A  36      -6.816 -14.170  32.218  1.00 81.21           H
ATOM    257  HN  PHE A  36      -1.916 -10.506  32.568  1.00 81.21           H
ATOM    258  N   TYR A  37      -0.499  -8.735  30.669  1.00 85.73           N
ATOM    259  CA  TYR A  37       0.323  -7.631  30.202  1.00 85.73           C
ATOM    260  C   TYR A  37       1.505  -8.140  29.373  1.00 85.73           C
ATOM    261  O   TYR A  37       2.432  -8.742  29.912  1.00 85.73           O
ATOM    262  HA  TYR A  37      -0.299  -6.989  29.578  1.00 85.73           H
ATOM    263  CB  TYR A  37       0.857  -6.941  31.459  1.00 85.73           C
ATOM    264 1HB  TYR A  37       0.021  -6.720  32.122  1.00 85.73           H
ATOM    265 2HB  TYR A  37       1.511  -7.632  31.990  1.00 85.73           H
ATOM    266  CG  TYR A  37       1.624  -5.647  31.180  1.00 85.73           C
ATOM    267  CD1 TYR A  37       3.004  -5.658  31.141  1.00 85.73           C
ATOM    268  HD1 TYR A  37       3.546  -6.589  31.309  1.00 85.73           H
ATOM    269  CD2 TYR A  37       0.937  -4.470  30.968  1.00 85.73           C
ATOM    270  HD2 TYR A  37      -0.153  -4.461  30.998  1.00 85.73           H
ATOM    271  CE1 TYR A  37       3.726  -4.440  30.879  1.00 85.73           C
ATOM    272  HE1 TYR A  37       4.816  -4.435  30.846  1.00 85.73           H
ATOM    273  CE2 TYR A  37       1.659  -3.252  30.705  1.00 85.73           C
ATOM    274  HE2 TYR A  37       1.129  -2.315  30.536  1.00 85.73           H
ATOM    275  CZ  TYR A  37       3.018  -3.297  30.674  1.00 85.73           C
ATOM    276  OH  TYR A  37       3.701  -2.147  30.426  1.00 85.73           O
ATOM    277  HH  TYR A  37       4.669  -2.349  30.279  1.00 85.73           H
ATOM    278  HN  TYR A  37      -0.279  -9.066  31.586  1.00 85.73           H
ATOM    279  N   CYS A  38       1.433  -7.879  28.076  1.00 89.36           N
ATOM    280  CA  CYS A  38       2.419  -8.410  27.150  1.00 89.36           C
ATOM    281  C   CYS A  38       3.468  -7.326  26.892  1.00 89.36           C
ATOM    282  O   CYS A  38       3.161  -6.286  26.313  1.00 89.36           O
ATOM    283  HA  CYS A  38       2.868  -9.277  27.635  1.00 89.36           H
ATOM    284  CB  CYS A  38       1.771  -8.898  25.853  1.00 89.36           C
ATOM    285 1HB  CYS A  38       0.931  -9.554  26.080  1.00 89.36           H
ATOM    286 2HB  CYS A  38       1.371  -8.051  25.295  1.00 89.36           H
ATOM    287  SG  CYS A  38       3.003  -9.789  24.835  1.00 89.36           S
ATOM    288  HN  CYS A  38       0.719  -7.318  27.657  1.00 89.36           H
ATOM    289  N   GLU A  39       4.684  -7.608  27.335  1.00 81.16           N
ATOM    290  CA  GLU A  39       5.817  -6.762  27.000  1.00 81.16           C
ATOM    291  C   GLU A  39       6.341  -7.105  25.604  1.00 81.16           C
ATOM    292  O   GLU A  39       6.622  -8.266  25.310  1.00 81.16           O
ATOM    293  HA  GLU A  39       5.430  -5.743  27.010  1.00 81.16           H
ATOM    294  CB  GLU A  39       6.924  -6.889  28.048  1.00 81.16           C
ATOM    295 1HB  GLU A  39       7.226  -7.932  28.139  1.00 81.16           H
ATOM    296 2HB  GLU A  39       7.749  -6.222  27.794  1.00 81.16           H
ATOM    297  CG  GLU A  39       6.427  -6.452  29.428  1.00 81.16           C
ATOM    298 1HG  GLU A  39       5.949  -5.475  29.353  1.00 81.16           H
ATOM    299 2HG  GLU A  39       5.670  -7.151  29.783  1.00 81.16           H
ATOM    300  CD  GLU A  39       7.580  -6.386  30.431  1.00 81.16           C
ATOM    301  OE1 GLU A  39       7.351  -5.819  31.521  1.00 81.16           O
ATOM    302  OE2 GLU A  39       8.663  -6.905  30.085  1.00 81.16           O
ATOM    303  HN  GLU A  39       4.901  -8.396  27.911  1.00 81.16           H
ATOM    304  N   LYS A  40       6.458  -6.073  24.781  1.00 86.89           N
ATOM    305  CA  LYS A  40       6.763  -6.269  23.374  1.00 86.89           C
ATOM    306  C   LYS A  40       8.243  -5.968  23.131  1.00 86.89           C
ATOM    307  O   LYS A  40       8.637  -5.634  22.015  1.00 86.89           O
ATOM    308  HA  LYS A  40       6.581  -7.319  23.144  1.00 86.89           H
ATOM    309  CB  LYS A  40       5.816  -5.443  22.501  1.00 86.89           C
ATOM    310 1HB  LYS A  40       5.962  -4.382  22.702  1.00 86.89           H
ATOM    311 2HB  LYS A  40       6.053  -5.603  21.449  1.00 86.89           H
ATOM    312  CG  LYS A  40       4.357  -5.822  22.764  1.00 86.89           C
ATOM    313 1HG  LYS A  40       4.173  -5.848  23.837  1.00 86.89           H
ATOM    314 2HG  LYS A  40       3.699  -5.060  22.345  1.00 86.89           H
ATOM    315  CD  LYS A  40       4.025  -7.184  22.151  1.00 86.89           C
ATOM    316 1HD  LYS A  40       4.363  -7.212  21.114  1.00 86.89           H
ATOM    317 2HD  LYS A  40       4.565  -7.967  22.683  1.00 86.89           H
ATOM    318  CE  LYS A  40       2.522  -7.460  22.211  1.00 86.89           C
ATOM    319 1HE  LYS A  40       2.241  -7.759  23.221  1.00 86.89           H
ATOM    320 2HE  LYS A  40       1.969  -6.549  21.983  1.00 86.89           H
ATOM    321  NZ  LYS A  40       2.152  -8.525  21.252  1.00 86.89           N
ATOM    322 1HZ  LYS A  40       1.144  -8.634  21.240  1.00 86.89           H
ATOM    323 2HZ  LYS A  40       2.475  -8.272  20.325  1.00 86.89           H
ATOM    324 3HZ  LYS A  40       2.583  -9.399  21.534  1.00 86.89           H
ATOM    325  HN  LYS A  40       6.348  -5.119  25.061  1.00 86.89           H
ATOM    326  N   ASN A  41       9.023  -6.098  24.194  1.00 82.61           N
ATOM    327  CA  ASN A  41      10.428  -5.732  24.141  1.00 82.61           C
ATOM    328  C   ASN A  41      11.116  -6.528  23.030  1.00 82.61           C
ATOM    329  O   ASN A  41      11.870  -5.968  22.235  1.00 82.61           O
ATOM    330  HA  ASN A  41      10.438  -4.659  23.952  1.00 82.61           H
ATOM    331  CB  ASN A  41      11.132  -6.056  25.460  1.00 82.61           C
ATOM    332 1HB  ASN A  41      10.882  -7.071  25.770  1.00 82.61           H
ATOM    333 2HB  ASN A  41      12.213  -6.024  25.317  1.00 82.61           H
ATOM    334  CG  ASN A  41      10.728  -5.067  26.555  1.00 82.61           C
ATOM    335  OD1 ASN A  41      10.430  -3.911  26.304  1.00 82.61           O
ATOM    336  ND2 ASN A  41      10.734  -5.585  27.780  1.00 82.61           N
ATOM    337 1HD2 ASN A  41      10.988  -6.542  27.917  1.00 82.61           H
ATOM    338 2HD2 ASN A  41      10.483  -5.016  28.564  1.00 82.61           H
ATOM    339  HN  ASN A  41       8.710  -6.445  25.078  1.00 82.61           H
ATOM    340  N   ASN A  42      10.832  -7.822  23.009  1.00 83.25           N
ATOM    341  CA  ASN A  42      11.465  -8.713  22.052  1.00 83.25           C
ATOM    342  C   ASN A  42      11.074  -8.291  20.634  1.00 83.25           C
ATOM    343  O   ASN A  42      11.886  -8.370  19.713  1.00 83.25           O
ATOM    344  HA  ASN A  42      12.535  -8.617  22.236  1.00 83.25           H
ATOM    345  CB  ASN A  42      11.008 -10.158  22.258  1.00 83.25           C
ATOM    346 1HB  ASN A  42       9.920 -10.211  22.203  1.00 83.25           H
ATOM    347 2HB  ASN A  42      11.398 -10.785  21.456  1.00 83.25           H
ATOM    348  CG  ASN A  42      11.482 -10.696  23.610  1.00 83.25           C
ATOM    349  OD1 ASN A  42      12.273 -10.083  24.308  1.00 83.25           O
ATOM    350  ND2 ASN A  42      10.955 -11.872  23.939  1.00 83.25           N
ATOM    351 1HD2 ASN A  42      10.311 -12.322  23.321  1.00 83.25           H
ATOM    352 2HD2 ASN A  42      11.204 -12.306  24.805  1.00 83.25           H
ATOM    353  HN  ASN A  42      10.183  -8.262  23.631  1.00 83.25           H
ATOM    354  N   VAL A  43       9.831  -7.853  20.503  1.00 90.19           N
ATOM    355  CA  VAL A  43       9.299  -7.490  19.200  1.00 90.19           C
ATOM    356  C   VAL A  43       9.999  -6.223  18.703  1.00 90.19           C
ATOM    357  O   VAL A  43      10.343  -6.121  17.527  1.00 90.19           O
ATOM    358  HA  VAL A  43       9.524  -8.307  18.514  1.00 90.19           H
ATOM    359  CB  VAL A  43       7.778  -7.341  19.279  1.00 90.19           C
ATOM    360  HB  VAL A  43       7.557  -6.519  19.959  1.00 90.19           H
ATOM    361  CG1 VAL A  43       7.190  -6.991  17.910  1.00 90.19           C
ATOM    362 1HG1 VAL A  43       7.616  -6.050  17.562  1.00 90.19           H
ATOM    363 2HG1 VAL A  43       7.428  -7.783  17.199  1.00 90.19           H
ATOM    364 3HG1 VAL A  43       6.108  -6.892  17.995  1.00 90.19           H
ATOM    365  CG2 VAL A  43       7.132  -8.607  19.846  1.00 90.19           C
ATOM    366 1HG2 VAL A  43       7.368  -9.455  19.202  1.00 90.19           H
ATOM    367 2HG2 VAL A  43       7.518  -8.794  20.848  1.00 90.19           H
ATOM    368 3HG2 VAL A  43       6.051  -8.475  19.891  1.00 90.19           H
ATOM    369  HN  VAL A  43       9.193  -7.745  21.265  1.00 90.19           H
ATOM    370  N   ARG A  44      10.187  -5.290  19.625  1.00 85.98           N
ATOM    371  CA  ARG A  44      10.831  -4.030  19.293  1.00 85.98           C
ATOM    372  C   ARG A  44      12.297  -4.265  18.922  1.00 85.98           C
ATOM    373  O   ARG A  44      12.830  -3.602  18.033  1.00 85.98           O
ATOM    374  HA  ARG A  44      10.268  -3.645  18.443  1.00 85.98           H
ATOM    375  CB  ARG A  44      10.759  -3.049  20.465  1.00 85.98           C
ATOM    376 1HB  ARG A  44      11.136  -3.529  21.369  1.00 85.98           H
ATOM    377 2HB  ARG A  44      11.403  -2.192  20.267  1.00 85.98           H
ATOM    378  CG  ARG A  44       9.323  -2.573  20.694  1.00 85.98           C
ATOM    379 1HG  ARG A  44       8.884  -2.261  19.747  1.00 85.98           H
ATOM    380 2HG  ARG A  44       8.718  -3.399  21.069  1.00 85.98           H
ATOM    381  CD  ARG A  44       9.283  -1.412  21.689  1.00 85.98           C
ATOM    382 1HD  ARG A  44      10.005  -0.649  21.400  1.00 85.98           H
ATOM    383 2HD  ARG A  44       8.299  -0.942  21.673  1.00 85.98           H
ATOM    384  NE  ARG A  44       9.585  -1.903  23.053  1.00 85.98           N
ATOM    385  HE  ARG A  44      10.545  -2.008  23.311  1.00 85.98           H
ATOM    386  CZ  ARG A  44       8.652  -2.215  23.962  1.00 85.98           C
ATOM    387  NH1 ARG A  44       7.350  -2.094  23.671  1.00 85.98           N
ATOM    388 1HH1 ARG A  44       7.068  -1.768  22.769  1.00 85.98           H
ATOM    389 2HH1 ARG A  44       6.660  -2.329  24.356  1.00 85.98           H
ATOM    390  NH2 ARG A  44       9.041  -2.651  25.168  1.00 85.98           N
ATOM    391 1HH2 ARG A  44       8.358  -2.888  25.859  1.00 85.98           H
ATOM    392 2HH2 ARG A  44      10.015  -2.739  25.378  1.00 85.98           H
ATOM    393  HN  ARG A  44       9.909  -5.383  20.581  1.00 85.98           H
ATOM    394  N   GLN A  45      12.907  -5.210  19.623  1.00 82.65           N
ATOM    395  CA  GLN A  45      14.309  -5.520  19.398  1.00 82.65           C
ATOM    396  C   GLN A  45      14.506  -6.095  17.994  1.00 82.65           C
ATOM    397  O   GLN A  45      15.450  -5.726  17.296  1.00 82.65           O
ATOM    398  HA  GLN A  45      14.834  -4.569  19.487  1.00 82.65           H
ATOM    399  CB  GLN A  45      14.834  -6.484  20.464  1.00 82.65           C
ATOM    400 1HB  GLN A  45      14.585  -6.107  21.456  1.00 82.65           H
ATOM    401 2HB  GLN A  45      14.343  -7.452  20.359  1.00 82.65           H
ATOM    402  CG  GLN A  45      16.349  -6.660  20.345  1.00 82.65           C
ATOM    403 1HG  GLN A  45      16.593  -7.106  19.381  1.00 82.65           H
ATOM    404 2HG  GLN A  45      16.836  -5.685  20.377  1.00 82.65           H
ATOM    405  CD  GLN A  45      16.889  -7.543  21.472  1.00 82.65           C
ATOM    406  OE1 GLN A  45      16.150  -8.168  22.214  1.00 82.65           O
ATOM    407  NE2 GLN A  45      18.216  -7.559  21.558  1.00 82.65           N
ATOM    408 1HE2 GLN A  45      18.765  -7.023  20.917  1.00 82.65           H
ATOM    409 2HE2 GLN A  45      18.665  -8.108  22.264  1.00 82.65           H
ATOM    410  HN  GLN A  45      12.461  -5.757  20.331  1.00 82.65           H
ATOM    411  N   PHE A  46      13.602  -6.988  17.622  1.00 91.55           N
ATOM    412  CA  PHE A  46      13.628  -7.570  16.291  1.00 91.55           C
ATOM    413  C   PHE A  46      13.480  -6.491  15.217  1.00 91.55           C
ATOM    414  O   PHE A  46      14.222  -6.480  14.236  1.00 91.55           O
ATOM    415  HA  PHE A  46      14.591  -8.067  16.174  1.00 91.55           H
ATOM    416  CB  PHE A  46      12.440  -8.530  16.199  1.00 91.55           C
ATOM    417 1HB  PHE A  46      12.566  -9.320  16.940  1.00 91.55           H
ATOM    418 2HB  PHE A  46      11.530  -7.991  16.459  1.00 91.55           H
ATOM    419  CG  PHE A  46      12.261  -9.169  14.820  1.00 91.55           C
ATOM    420  CD1 PHE A  46      11.333  -8.675  13.958  1.00 91.55           C
ATOM    421  HD1 PHE A  46      10.716  -7.825  14.249  1.00 91.55           H
ATOM    422  CD2 PHE A  46      13.031 -10.229  14.456  1.00 91.55           C
ATOM    423  HD2 PHE A  46      13.775 -10.625  15.147  1.00 91.55           H
ATOM    424  CE1 PHE A  46      11.166  -9.268  12.678  1.00 91.55           C
ATOM    425  HE1 PHE A  46      10.422  -8.872  11.987  1.00 91.55           H
ATOM    426  CE2 PHE A  46      12.865 -10.822  13.176  1.00 91.55           C
ATOM    427  HE2 PHE A  46      13.482 -11.672  12.885  1.00 91.55           H
ATOM    428  CZ  PHE A  46      11.936 -10.328  12.314  1.00 91.55           C
ATOM    429  HZ  PHE A  46      11.809 -10.783  11.332  1.00 91.55           H
ATOM    430  HN  PHE A  46      12.862  -7.314  18.211  1.00 91.55           H
ATOM    431  N   ALA A  47      12.517  -5.608  15.439  1.00 92.09           N
ATOM    432  CA  ALA A  47      12.223  -4.562  14.474  1.00 92.09           C
ATOM    433  C   ALA A  47      13.465  -3.689  14.281  1.00 92.09           C
ATOM    434  O   ALA A  47      13.787  -3.302  13.159  1.00 92.09           O
ATOM    435  HA  ALA A  47      11.977  -5.044  13.528  1.00 92.09           H
ATOM    436  CB  ALA A  47      11.012  -3.756  14.948  1.00 92.09           C
ATOM    437 1HB  ALA A  47      10.150  -4.417  15.041  1.00 92.09           H
ATOM    438 2HB  ALA A  47      11.231  -3.306  15.916  1.00 92.09           H
ATOM    439 3HB  ALA A  47      10.792  -2.972  14.224  1.00 92.09           H
ATOM    440  HN  ALA A  47      11.945  -5.600  16.259  1.00 92.09           H
ATOM    441  N   SER A  48      14.128  -3.405  15.392  1.00 90.10           N
ATOM    442  CA  SER A  48      15.219  -2.445  15.387  1.00 90.10           C
ATOM    443  C   SER A  48      16.382  -2.978  14.549  1.00 90.10           C
ATOM    444  O   SER A  48      17.192  -2.204  14.042  1.00 90.10           O
ATOM    445  HA  SER A  48      14.806  -1.541  14.938  1.00 90.10           H
ATOM    446  CB  SER A  48      15.687  -2.137  16.811  1.00 90.10           C
ATOM    447 1HB  SER A  48      16.370  -1.287  16.792  1.00 90.10           H
ATOM    448 2HB  SER A  48      14.831  -1.844  17.419  1.00 90.10           H
ATOM    449  OG  SER A  48      16.337  -3.253  17.413  1.00 90.10           O
ATOM    450  HG  SER A  48      15.920  -4.104  17.093  1.00 90.10           H
ATOM    451  HN  SER A  48      13.932  -3.817  16.282  1.00 90.10           H
ATOM    452  N   HIS A  49      16.428  -4.297  14.430  1.00 85.84           N
ATOM    453  CA  HIS A  49      17.516  -4.947  13.719  1.00 85.84           C
ATOM    454  C   HIS A  49      17.090  -5.226  12.276  1.00 85.84           C
ATOM    455  O   HIS A  49      17.883  -5.067  11.349  1.00 85.84           O
ATOM    456  HA  HIS A  49      18.350  -4.245  13.713  1.00 85.84           H
ATOM    457  CB  HIS A  49      17.972  -6.207  14.457  1.00 85.84           C
ATOM    458 1HB  HIS A  49      17.098  -6.815  14.691  1.00 85.84           H
ATOM    459 2HB  HIS A  49      18.602  -6.798  13.791  1.00 85.84           H
ATOM    460  CG  HIS A  49      18.732  -5.930  15.732  1.00 85.84           C
ATOM    461  ND1 HIS A  49      19.898  -5.185  15.763  1.00 85.84           N
ATOM    462  HD1 HIS A  49      20.345  -4.765  14.973  1.00 85.84           H
ATOM    463  CD2 HIS A  49      18.481  -6.306  17.019  1.00 85.84           C
ATOM    464  HD2 HIS A  49      17.635  -6.907  17.354  1.00 85.84           H
ATOM    465  CE1 HIS A  49      20.321  -5.122  17.017  1.00 85.84           C
ATOM    466  HE1 HIS A  49      21.214  -4.605  17.367  1.00 85.84           H
ATOM    467  NE2 HIS A  49      19.442  -5.818  17.794  1.00 85.84           N
ATOM    468  HN  HIS A  49      15.741  -4.917  14.810  1.00 85.84           H
ATOM    469  N   PHE A  50      15.839  -5.638  12.131  1.00 86.06           N
ATOM    470  CA  PHE A  50      15.385  -6.229  10.883  1.00 86.06           C
ATOM    471  C   PHE A  50      14.884  -5.153   9.918  1.00 86.06           C
ATOM    472  O   PHE A  50      15.206  -5.180   8.731  1.00 86.06           O
ATOM    473  HA  PHE A  50      16.238  -6.743  10.440  1.00 86.06           H
ATOM    474  CB  PHE A  50      14.228  -7.168  11.228  1.00 86.06           C
ATOM    475 1HB  PHE A  50      14.574  -7.905  11.951  1.00 86.06           H
ATOM    476 2HB  PHE A  50      13.439  -6.593  11.712  1.00 86.06           H
ATOM    477  CG  PHE A  50      13.638  -7.898  10.019  1.00 86.06           C
ATOM    478  CD1 PHE A  50      12.434  -7.515   9.515  1.00 86.06           C
ATOM    479  HD1 PHE A  50      11.890  -6.688   9.971  1.00 86.06           H
ATOM    480  CD2 PHE A  50      14.317  -8.929   9.450  1.00 86.06           C
ATOM    481  HD2 PHE A  50      15.282  -9.236   9.855  1.00 86.06           H
ATOM    482  CE1 PHE A  50      11.887  -8.193   8.393  1.00 86.06           C
ATOM    483  HE1 PHE A  50      10.922  -7.886   7.989  1.00 86.06           H
ATOM    484  CE2 PHE A  50      13.770  -9.607   8.329  1.00 86.06           C
ATOM    485  HE2 PHE A  50      14.314 -10.434   7.872  1.00 86.06           H
ATOM    486  CZ  PHE A  50      12.566  -9.224   7.824  1.00 86.06           C
ATOM    487  HZ  PHE A  50      12.146  -9.744   6.963  1.00 86.06           H
ATOM    488  HN  PHE A  50      15.143  -5.574  12.846  1.00 86.06           H
ATOM    489  N   LEU A  51      14.103  -4.231  10.463  1.00 92.21           N
ATOM    490  CA  LEU A  51      13.302  -3.345   9.636  1.00 92.21           C
ATOM    491  C   LEU A  51      14.216  -2.324   8.956  1.00 92.21           C
ATOM    492  O   LEU A  51      14.151  -2.139   7.742  1.00 92.21           O
ATOM    493  HA  LEU A  51      12.831  -3.955   8.864  1.00 92.21           H
ATOM    494  CB  LEU A  51      12.179  -2.713  10.461  1.00 92.21           C
ATOM    495 1HB  LEU A  51      12.627  -2.178  11.298  1.00 92.21           H
ATOM    496 2HB  LEU A  51      11.674  -1.971   9.842  1.00 92.21           H
ATOM    497  CG  LEU A  51      11.126  -3.677  11.011  1.00 92.21           C
ATOM    498  HG  LEU A  51      11.617  -4.355  11.709  1.00 92.21           H
ATOM    499  CD1 LEU A  51      10.049  -2.924  11.795  1.00 92.21           C
ATOM    500 1HD1 LEU A  51      10.510  -2.395  12.629  1.00 92.21           H
ATOM    501 2HD1 LEU A  51       9.557  -2.207  11.138  1.00 92.21           H
ATOM    502 3HD1 LEU A  51       9.314  -3.633  12.175  1.00 92.21           H
ATOM    503  CD2 LEU A  51      10.529  -4.533   9.893  1.00 92.21           C
ATOM    504 1HD2 LEU A  51      10.057  -3.887   9.153  1.00 92.21           H
ATOM    505 2HD2 LEU A  51      11.320  -5.114   9.418  1.00 92.21           H
ATOM    506 3HD2 LEU A  51       9.784  -5.210  10.312  1.00 92.21           H
ATOM    507  HN  LEU A  51      14.014  -4.086  11.448  1.00 92.21           H
ATOM    508  N   PRO A  52      15.080  -1.645   9.723  1.00 93.97           N
ATOM    509  CA  PRO A  52      15.802  -0.483   9.198  1.00 93.97           C
ATOM    510  C   PRO A  52      16.532  -0.794   7.902  1.00 93.97           C
ATOM    511  O   PRO A  52      16.371  -0.086   6.909  1.00 93.97           O
ATOM    512  HA  PRO A  52      15.100   0.312   8.946  1.00 93.97           H
ATOM    513  CB  PRO A  52      16.773  -0.121  10.324  1.00 93.97           C
ATOM    514 1HB  PRO A  52      17.737  -0.613  10.195  1.00 93.97           H
ATOM    515 2HB  PRO A  52      16.965   0.951  10.359  1.00 93.97           H
ATOM    516  CG  PRO A  52      16.056  -0.606  11.578  1.00 93.97           C
ATOM    517 1HG  PRO A  52      16.746  -0.745  12.411  1.00 93.97           H
ATOM    518 2HG  PRO A  52      15.306   0.108  11.917  1.00 93.97           H
ATOM    519  CD  PRO A  52      15.433  -1.917  11.128  1.00 93.97           C
ATOM    520 1HD  PRO A  52      16.134  -2.748  11.210  1.00 93.97           H
ATOM    521 2HD  PRO A  52      14.562  -2.179  11.728  1.00 93.97           H
ATOM    522  N   PRO A  53      17.348  -1.856   7.879  1.00 94.87           N
ATOM    523  CA  PRO A  53      18.106  -2.200   6.673  1.00 94.87           C
ATOM    524  C   PRO A  53      17.216  -2.317   5.447  1.00 94.87           C
ATOM    525  O   PRO A  53      17.565  -1.829   4.373  1.00 94.87           O
ATOM    526  HA  PRO A  53      18.814  -1.406   6.437  1.00 94.87           H
ATOM    527  CB  PRO A  53      18.764  -3.535   7.027  1.00 94.87           C
ATOM    528 1HB  PRO A  53      18.147  -4.380   6.721  1.00 94.87           H
ATOM    529 2HB  PRO A  53      19.729  -3.650   6.533  1.00 94.87           H
ATOM    530  CG  PRO A  53      18.912  -3.465   8.542  1.00 94.87           C
ATOM    531 1HG  PRO A  53      19.033  -4.455   8.983  1.00 94.87           H
ATOM    532 2HG  PRO A  53      19.789  -2.889   8.837  1.00 94.87           H
ATOM    533  CD  PRO A  53      17.618  -2.800   8.979  1.00 94.87           C
ATOM    534 1HD  PRO A  53      16.809  -3.522   9.094  1.00 94.87           H
ATOM    535 2HD  PRO A  53      17.727  -2.293   9.939  1.00 94.87           H
ATOM    536  N   LEU A  54      16.078  -2.968   5.641  1.00 92.28           N
ATOM    537  CA  LEU A  54      15.200  -3.289   4.528  1.00 92.28           C
ATOM    538  C   LEU A  54      14.545  -2.005   4.014  1.00 92.28           C
ATOM    539  O   LEU A  54      14.430  -1.804   2.807  1.00 92.28           O
ATOM    540  HA  LEU A  54      15.820  -3.703   3.732  1.00 92.28           H
ATOM    541  CB  LEU A  54      14.198  -4.372   4.932  1.00 92.28           C
ATOM    542 1HB  LEU A  54      13.648  -4.023   5.806  1.00 92.28           H
ATOM    543 2HB  LEU A  54      13.474  -4.488   4.125  1.00 92.28           H
ATOM    544  CG  LEU A  54      14.788  -5.747   5.251  1.00 92.28           C
ATOM    545  HG  LEU A  54      15.519  -5.628   6.051  1.00 92.28           H
ATOM    546  CD1 LEU A  54      13.708  -6.702   5.763  1.00 92.28           C
ATOM    547 1HD1 LEU A  54      13.263  -6.294   6.670  1.00 92.28           H
ATOM    548 2HD1 LEU A  54      12.937  -6.821   5.001  1.00 92.28           H
ATOM    549 3HD1 LEU A  54      14.155  -7.672   5.982  1.00 92.28           H
ATOM    550  CD2 LEU A  54      15.532  -6.318   4.042  1.00 92.28           C
ATOM    551 1HD2 LEU A  54      14.841  -6.420   3.205  1.00 92.28           H
ATOM    552 2HD2 LEU A  54      16.343  -5.646   3.763  1.00 92.28           H
ATOM    553 3HD2 LEU A  54      15.942  -7.296   4.296  1.00 92.28           H
ATOM    554  HN  LEU A  54      15.754  -3.274   6.536  1.00 92.28           H
ATOM    555  N   TYR A  55      14.134  -1.170   4.957  1.00 92.93           N
ATOM    556  CA  TYR A  55      13.451   0.066   4.616  1.00 92.93           C
ATOM    557  C   TYR A  55      14.374   1.005   3.837  1.00 92.93           C
ATOM    558  O   TYR A  55      13.936   1.682   2.909  1.00 92.93           O
ATOM    559  HA  TYR A  55      12.591  -0.185   3.995  1.00 92.93           H
ATOM    560  CB  TYR A  55      13.079   0.723   5.947  1.00 92.93           C
ATOM    561 1HB  TYR A  55      13.931   0.656   6.624  1.00 92.93           H
ATOM    562 2HB  TYR A  55      12.890   1.783   5.777  1.00 92.93           H
ATOM    563  CG  TYR A  55      11.856   0.104   6.627  1.00 92.93           C
ATOM    564  CD1 TYR A  55      11.265  -1.021   6.091  1.00 92.93           C
ATOM    565  HD1 TYR A  55      11.669  -1.470   5.183  1.00 92.93           H
ATOM    566  CD2 TYR A  55      11.345   0.672   7.776  1.00 92.93           C
ATOM    567  HD2 TYR A  55      11.812   1.561   8.199  1.00 92.93           H
ATOM    568  CE1 TYR A  55      10.114  -1.604   6.730  1.00 92.93           C
ATOM    569  HE1 TYR A  55       9.637  -2.493   6.318  1.00 92.93           H
ATOM    570  CE2 TYR A  55      10.194   0.090   8.416  1.00 92.93           C
ATOM    571  HE2 TYR A  55       9.779   0.528   9.324  1.00 92.93           H
ATOM    572  CZ  TYR A  55       9.635  -1.020   7.861  1.00 92.93           C
ATOM    573  OH  TYR A  55       8.548  -1.570   8.466  1.00 92.93           O
ATOM    574  HH  TYR A  55       8.212  -2.342   7.927  1.00 92.93           H
ATOM    575  HN  TYR A  55      14.260  -1.327   5.937  1.00 92.93           H
ATOM    576  N   TRP A  56      15.635   1.016   4.244  1.00 91.49           N
ATOM    577  CA  TRP A  56      16.634   1.820   3.562  1.00 91.49           C
ATOM    578  C   TRP A  56      16.815   1.254   2.152  1.00 91.49           C
ATOM    579  O   TRP A  56      16.903   2.007   1.184  1.00 91.49           O
ATOM    580  HA  TRP A  56      16.260   2.842   3.508  1.00 91.49           H
ATOM    581  CB  TRP A  56      17.939   1.865   4.360  1.00 91.49           C
ATOM    582 1HB  TRP A  56      18.114   0.887   4.807  1.00 91.49           H
ATOM    583 2HB  TRP A  56      18.766   2.055   3.675  1.00 91.49           H
ATOM    584  CG  TRP A  56      17.958   2.925   5.463  1.00 91.49           C
ATOM    585  CD1 TRP A  56      18.041   2.736   6.787  1.00 91.49           C
ATOM    586  HD1 TRP A  56      18.109   1.758   7.264  1.00 91.49           H
ATOM    587  CD2 TRP A  56      17.888   4.355   5.283  1.00 91.49           C
ATOM    588  NE1 TRP A  56      18.029   3.934   7.471  1.00 91.49           N
ATOM    589  HE1 TRP A  56      18.081   4.051   8.463  1.00 91.49           H
ATOM    590  CE2 TRP A  56      17.933   4.950   6.527  1.00 91.49           C
ATOM    591  CE3 TRP A  56      17.789   5.120   4.108  1.00 91.49           C
ATOM    592  HE3 TRP A  56      17.752   4.674   3.114  1.00 91.49           H
ATOM    593  CZ2 TRP A  56      17.886   6.337   6.716  1.00 91.49           C
ATOM    594  HZ2 TRP A  56      17.924   6.783   7.710  1.00 91.49           H
ATOM    595  CZ3 TRP A  56      17.743   6.504   4.313  1.00 91.49           C
ATOM    596  HZ3 TRP A  56      17.666   7.145   3.434  1.00 91.49           H
ATOM    597  CH2 TRP A  56      17.788   7.119   5.559  1.00 91.49           C
ATOM    598  HH2 TRP A  56      17.746   8.206   5.635  1.00 91.49           H
ATOM    599  HN  TRP A  56      15.976   0.489   5.023  1.00 91.49           H
ATOM    600  N   LEU A  57      16.865  -0.068   2.082  1.00 92.59           N
ATOM    601  CA  LEU A  57      17.046  -0.744   0.808  1.00 92.59           C
ATOM    602  C   LEU A  57      15.872  -0.408  -0.114  1.00 92.59           C
ATOM    603  O   LEU A  57      16.073  -0.000  -1.257  1.00 92.59           O
ATOM    604  HA  LEU A  57      17.960  -0.355   0.359  1.00 92.59           H
ATOM    605  CB  LEU A  57      17.250  -2.245   1.022  1.00 92.59           C
ATOM    606 1HB  LEU A  57      18.120  -2.386   1.663  1.00 92.59           H
ATOM    607 2HB  LEU A  57      16.388  -2.635   1.563  1.00 92.59           H
ATOM    608  CG  LEU A  57      17.443  -3.083  -0.244  1.00 92.59           C
ATOM    609  HG  LEU A  57      16.620  -2.867  -0.925  1.00 92.59           H
ATOM    610  CD1 LEU A  57      18.738  -2.699  -0.963  1.00 92.59           C
ATOM    611 1HD1 LEU A  57      18.699  -1.646  -1.243  1.00 92.59           H
ATOM    612 2HD1 LEU A  57      19.586  -2.867  -0.300  1.00 92.59           H
ATOM    613 3HD1 LEU A  57      18.850  -3.309  -1.859  1.00 92.59           H
ATOM    614  CD2 LEU A  57      17.386  -4.578   0.074  1.00 92.59           C
ATOM    615 1HD2 LEU A  57      18.175  -4.829   0.783  1.00 92.59           H
ATOM    616 2HD2 LEU A  57      16.416  -4.820   0.509  1.00 92.59           H
ATOM    617 3HD2 LEU A  57      17.526  -5.150  -0.843  1.00 92.59           H
ATOM    618  HN  LEU A  57      16.785  -0.674   2.873  1.00 92.59           H
ATOM    619  N   VAL A  58      14.672  -0.591   0.418  1.00 94.34           N
ATOM    620  CA  VAL A  58      13.467  -0.374  -0.363  1.00 94.34           C
ATOM    621  C   VAL A  58      13.424   1.081  -0.834  1.00 94.34           C
ATOM    622  O   VAL A  58      13.081   1.356  -1.983  1.00 94.34           O
ATOM    623  HA  VAL A  58      13.519  -1.023  -1.237  1.00 94.34           H
ATOM    624  CB  VAL A  58      12.236  -0.775   0.452  1.00 94.34           C
ATOM    625  HB  VAL A  58      12.274  -0.241   1.401  1.00 94.34           H
ATOM    626  CG1 VAL A  58      10.947  -0.368  -0.265  1.00 94.34           C
ATOM    627 1HG1 VAL A  58      10.935   0.713  -0.406  1.00 94.34           H
ATOM    628 2HG1 VAL A  58      10.899  -0.862  -1.236  1.00 94.34           H
ATOM    629 3HG1 VAL A  58      10.087  -0.665   0.336  1.00 94.34           H
ATOM    630  CG2 VAL A  58      12.244  -2.275   0.755  1.00 94.34           C
ATOM    631 1HG2 VAL A  58      12.241  -2.835  -0.180  1.00 94.34           H
ATOM    632 2HG2 VAL A  58      13.138  -2.525   1.326  1.00 94.34           H
ATOM    633 3HG2 VAL A  58      11.358  -2.533   1.336  1.00 94.34           H
ATOM    634  HN  VAL A  58      14.518  -0.881   1.362  1.00 94.34           H
ATOM    635  N   PHE A  59      13.776   1.975   0.079  1.00 95.38           N
ATOM    636  CA  PHE A  59      13.754   3.397  -0.219  1.00 95.38           C
ATOM    637  C   PHE A  59      14.660   3.722  -1.408  1.00 95.38           C
ATOM    638  O   PHE A  59      14.226   4.355  -2.369  1.00 95.38           O
ATOM    639  HA  PHE A  59      12.725   3.660  -0.466  1.00 95.38           H
ATOM    640  CB  PHE A  59      14.280   4.122   1.021  1.00 95.38           C
ATOM    641 1HB  PHE A  59      13.572   3.983   1.839  1.00 95.38           H
ATOM    642 2HB  PHE A  59      15.218   3.660   1.330  1.00 95.38           H
ATOM    643  CG  PHE A  59      14.511   5.621   0.815  1.00 95.38           C
ATOM    644  CD1 PHE A  59      15.777   6.116   0.787  1.00 95.38           C
ATOM    645  HD1 PHE A  59      16.627   5.446   0.910  1.00 95.38           H
ATOM    646  CD2 PHE A  59      13.449   6.457   0.661  1.00 95.38           C
ATOM    647  HD2 PHE A  59      12.435   6.060   0.684  1.00 95.38           H
ATOM    648  CE1 PHE A  59      15.991   7.507   0.595  1.00 95.38           C
ATOM    649  HE1 PHE A  59      17.006   7.904   0.573  1.00 95.38           H
ATOM    650  CE2 PHE A  59      13.663   7.848   0.470  1.00 95.38           C
ATOM    651  HE2 PHE A  59      12.813   8.518   0.346  1.00 95.38           H
ATOM    652  CZ  PHE A  59      14.930   8.343   0.441  1.00 95.38           C
ATOM    653  HZ  PHE A  59      15.094   9.411   0.294  1.00 95.38           H
ATOM    654  HN  PHE A  59      14.071   1.742   1.005  1.00 95.38           H
ATOM    655  N   ILE A  60      15.903   3.275  -1.303  1.00 93.20           N
ATOM    656  CA  ILE A  60      16.918   3.652  -2.273  1.00 93.20           C
ATOM    657  C   ILE A  60      16.505   3.151  -3.658  1.00 93.20           C
ATOM    658  O   ILE A  60      16.465   3.923  -4.614  1.00 93.20           O
ATOM    659  HA  ILE A  60      16.959   4.741  -2.297  1.00 93.20           H
ATOM    660  CB  ILE A  60      18.295   3.157  -1.826  1.00 93.20           C
ATOM    661  HB  ILE A  60      18.208   2.107  -1.549  1.00 93.20           H
ATOM    662  CG1 ILE A  60      18.773   3.913  -0.584  1.00 93.20           C
ATOM    663 1HG1 ILE A  60      19.037   4.935  -0.855  1.00 93.20           H
ATOM    664 2HG1 ILE A  60      17.963   3.975   0.142  1.00 93.20           H
ATOM    665  CG2 ILE A  60      19.306   3.240  -2.971  1.00 93.20           C
ATOM    666 1HG2 ILE A  60      18.966   2.622  -3.802  1.00 93.20           H
ATOM    667 2HG2 ILE A  60      19.397   4.275  -3.302  1.00 93.20           H
ATOM    668 3HG2 ILE A  60      20.276   2.883  -2.626  1.00 93.20           H
ATOM    669  CD1 ILE A  60      19.981   3.220   0.049  1.00 93.20           C
ATOM    670 1HD1 ILE A  60      19.707   2.206   0.341  1.00 93.20           H
ATOM    671 2HD1 ILE A  60      20.797   3.182  -0.672  1.00 93.20           H
ATOM    672 3HD1 ILE A  60      20.300   3.778   0.929  1.00 93.20           H
ATOM    673  HN  ILE A  60      16.219   2.667  -0.575  1.00 93.20           H
ATOM    674  N   VAL A  61      16.208   1.861  -3.722  1.00 93.43           N
ATOM    675  CA  VAL A  61      15.926   1.221  -4.995  1.00 93.43           C
ATOM    676  C   VAL A  61      14.628   1.790  -5.571  1.00 93.43           C
ATOM    677  O   VAL A  61      14.545   2.068  -6.767  1.00 93.43           O
ATOM    678  HA  VAL A  61      16.745   1.460  -5.673  1.00 93.43           H
ATOM    679  CB  VAL A  61      15.885  -0.299  -4.819  1.00 93.43           C
ATOM    680  HB  VAL A  61      15.122  -0.530  -4.075  1.00 93.43           H
ATOM    681  CG1 VAL A  61      15.493  -0.992  -6.125  1.00 93.43           C
ATOM    682 1HG1 VAL A  61      14.506  -0.650  -6.436  1.00 93.43           H
ATOM    683 2HG1 VAL A  61      16.223  -0.749  -6.898  1.00 93.43           H
ATOM    684 3HG1 VAL A  61      15.472  -2.071  -5.972  1.00 93.43           H
ATOM    685  CG2 VAL A  61      17.224  -0.826  -4.298  1.00 93.43           C
ATOM    686 1HG2 VAL A  61      18.013  -0.578  -5.008  1.00 93.43           H
ATOM    687 2HG2 VAL A  61      17.445  -0.368  -3.334  1.00 93.43           H
ATOM    688 3HG2 VAL A  61      17.167  -1.909  -4.182  1.00 93.43           H
ATOM    689  HN  VAL A  61      16.159   1.259  -2.926  1.00 93.43           H
ATOM    690  N   GLY A  62      13.647   1.947  -4.694  1.00 95.09           N
ATOM    691  CA  GLY A  62      12.320   2.354  -5.121  1.00 95.09           C
ATOM    692  C   GLY A  62      12.318   3.810  -5.593  1.00 95.09           C
ATOM    693  O   GLY A  62      11.698   4.137  -6.604  1.00 95.09           O
ATOM    694 1HA  GLY A  62      11.978   1.706  -5.928  1.00 95.09           H
ATOM    695 2HA  GLY A  62      11.616   2.235  -4.297  1.00 95.09           H
ATOM    696  HN  GLY A  62      13.749   1.801  -3.710  1.00 95.09           H
ATOM    697  N   ALA A  63      13.019   4.644  -4.839  1.00 94.99           N
ATOM    698  CA  ALA A  63      13.064   6.065  -5.139  1.00 94.99           C
ATOM    699  C   ALA A  63      13.693   6.272  -6.518  1.00 94.99           C
ATOM    700  O   ALA A  63      13.178   7.039  -7.330  1.00 94.99           O
ATOM    701  HA  ALA A  63      12.038   6.433  -5.158  1.00 94.99           H
ATOM    702  CB  ALA A  63      13.829   6.796  -4.033  1.00 94.99           C
ATOM    703 1HB  ALA A  63      13.325   6.641  -3.079  1.00 94.99           H
ATOM    704 2HB  ALA A  63      14.845   6.405  -3.975  1.00 94.99           H
ATOM    705 3HB  ALA A  63      13.862   7.862  -4.258  1.00 94.99           H
ATOM    706  HN  ALA A  63      13.548   4.364  -4.039  1.00 94.99           H
ATOM    707  N   LEU A  64      14.797   5.574  -6.740  1.00 89.48           N
ATOM    708  CA  LEU A  64      15.498   5.667  -8.009  1.00 89.48           C
ATOM    709  C   LEU A  64      14.588   5.159  -9.129  1.00 89.48           C
ATOM    710  O   LEU A  64      14.457   5.804 -10.168  1.00 89.48           O
ATOM    711  HA  LEU A  64      15.711   6.721  -8.188  1.00 89.48           H
ATOM    712  CB  LEU A  64      16.843   4.941  -7.932  1.00 89.48           C
ATOM    713 1HB  LEU A  64      16.668   3.933  -7.556  1.00 89.48           H
ATOM    714 2HB  LEU A  64      17.237   4.840  -8.944  1.00 89.48           H
ATOM    715  CG  LEU A  64      17.913   5.603  -7.062  1.00 89.48           C
ATOM    716  HG  LEU A  64      17.491   5.772  -6.071  1.00 89.48           H
ATOM    717  CD1 LEU A  64      19.123   4.682  -6.887  1.00 89.48           C
ATOM    718 1HD1 LEU A  64      18.808   3.755  -6.409  1.00 89.48           H
ATOM    719 2HD1 LEU A  64      19.555   4.460  -7.863  1.00 89.48           H
ATOM    720 3HD1 LEU A  64      19.869   5.177  -6.264  1.00 89.48           H
ATOM    721  CD2 LEU A  64      18.310   6.969  -7.623  1.00 89.48           C
ATOM    722 1HD2 LEU A  64      18.706   6.847  -8.632  1.00 89.48           H
ATOM    723 2HD2 LEU A  64      17.434   7.618  -7.653  1.00 89.48           H
ATOM    724 3HD2 LEU A  64      19.072   7.417  -6.986  1.00 89.48           H
ATOM    725  HN  LEU A  64      15.210   4.954  -6.073  1.00 89.48           H
ATOM    726  N   GLY A  65      13.983   4.008  -8.880  1.00 92.75           N
ATOM    727  CA  GLY A  65      13.214   3.328  -9.908  1.00 92.75           C
ATOM    728  C   GLY A  65      12.000   4.161 -10.326  1.00 92.75           C
ATOM    729  O   GLY A  65      11.793   4.411 -11.512  1.00 92.75           O
ATOM    730 1HA  GLY A  65      13.846   3.140 -10.776  1.00 92.75           H
ATOM    731 2HA  GLY A  65      12.883   2.357  -9.539  1.00 92.75           H
ATOM    732  HN  GLY A  65      14.011   3.541  -7.996  1.00 92.75           H
ATOM    733  N   ASN A  66      11.230   4.568  -9.327  1.00 90.53           N
ATOM    734  CA  ASN A  66       9.974   5.253  -9.582  1.00 90.53           C
ATOM    735  C   ASN A  66      10.263   6.641 -10.157  1.00 90.53           C
ATOM    736  O   ASN A  66       9.521   7.132 -11.006  1.00 90.53           O
ATOM    737  HA  ASN A  66       9.437   4.615 -10.284  1.00 90.53           H
ATOM    738  CB  ASN A  66       9.173   5.433  -8.291  1.00 90.53           C
ATOM    739 1HB  ASN A  66       9.838   5.750  -7.488  1.00 90.53           H
ATOM    740 2HB  ASN A  66       8.435   6.224  -8.424  1.00 90.53           H
ATOM    741  CG  ASN A  66       8.470   4.133  -7.896  1.00 90.53           C
ATOM    742  OD1 ASN A  66       7.557   3.665  -8.556  1.00 90.53           O
ATOM    743  ND2 ASN A  66       8.945   3.578  -6.785  1.00 90.53           N
ATOM    744 1HD2 ASN A  66       9.697   4.014  -6.290  1.00 90.53           H
ATOM    745 2HD2 ASN A  66       8.551   2.724  -6.444  1.00 90.53           H
ATOM    746  HN  ASN A  66      11.451   4.436  -8.361  1.00 90.53           H
ATOM    747  N   SER A  67      11.344   7.235  -9.671  1.00 91.02           N
ATOM    748  CA  SER A  67      11.790   8.517 -10.188  1.00 91.02           C
ATOM    749  C   SER A  67      12.092   8.402 -11.684  1.00 91.02           C
ATOM    750  O   SER A  67      11.785   9.310 -12.454  1.00 91.02           O
ATOM    751  HA  SER A  67      10.959   9.202 -10.017  1.00 91.02           H
ATOM    752  CB  SER A  67      13.024   9.016  -9.435  1.00 91.02           C
ATOM    753 1HB  SER A  67      13.827   8.285  -9.531  1.00 91.02           H
ATOM    754 2HB  SER A  67      13.379   9.940  -9.890  1.00 91.02           H
ATOM    755  OG  SER A  67      12.752   9.242  -8.054  1.00 91.02           O
ATOM    756  HG  SER A  67      13.291   8.614  -7.492  1.00 91.02           H
ATOM    757  HN  SER A  67      11.909   6.855  -8.939  1.00 91.02           H
ATOM    758  N   LEU A  68      12.689   7.277 -12.049  1.00 85.56           N
ATOM    759  CA  LEU A  68      13.038   7.032 -13.439  1.00 85.56           C
ATOM    760  C   LEU A  68      11.757   6.895 -14.264  1.00 85.56           C
ATOM    761  O   LEU A  68      11.675   7.407 -15.380  1.00 85.56           O
ATOM    762  HA  LEU A  68      13.587   7.904 -13.796  1.00 85.56           H
ATOM    763  CB  LEU A  68      13.975   5.829 -13.552  1.00 85.56           C
ATOM    764 1HB  LEU A  68      14.736   5.911 -12.776  1.00 85.56           H
ATOM    765 2HB  LEU A  68      13.402   4.926 -13.340  1.00 85.56           H
ATOM    766  CG  LEU A  68      14.678   5.650 -14.899  1.00 85.56           C
ATOM    767  HG  LEU A  68      13.939   5.782 -15.689  1.00 85.56           H
ATOM    768  CD1 LEU A  68      15.754   6.718 -15.102  1.00 85.56           C
ATOM    769 1HD1 LEU A  68      15.295   7.706 -15.076  1.00 85.56           H
ATOM    770 2HD1 LEU A  68      16.497   6.641 -14.308  1.00 85.56           H
ATOM    771 3HD1 LEU A  68      16.237   6.567 -16.067  1.00 85.56           H
ATOM    772  CD2 LEU A  68      15.241   4.234 -15.040  1.00 85.56           C
ATOM    773 1HD2 LEU A  68      15.961   4.049 -14.243  1.00 85.56           H
ATOM    774 2HD2 LEU A  68      14.428   3.511 -14.971  1.00 85.56           H
ATOM    775 3HD2 LEU A  68      15.735   4.134 -16.006  1.00 85.56           H
ATOM    776  HN  LEU A  68      12.934   6.543 -11.416  1.00 85.56           H
ATOM    777  N   VAL A  69      10.789   6.199 -13.685  1.00 88.58           N
ATOM    778  CA  VAL A  69       9.521   5.977 -14.359  1.00 88.58           C
ATOM    779  C   VAL A  69       8.888   7.327 -14.702  1.00 88.58           C
ATOM    780  O   VAL A  69       8.489   7.558 -15.842  1.00 88.58           O
ATOM    781  HA  VAL A  69       9.730   5.442 -15.285  1.00 88.58           H
ATOM    782  CB  VAL A  69       8.617   5.095 -13.495  1.00 88.58           C
ATOM    783  HB  VAL A  69       8.559   5.544 -12.504  1.00 88.58           H
ATOM    784  CG1 VAL A  69       7.200   5.035 -14.068  1.00 88.58           C
ATOM    785 1HG1 VAL A  69       6.779   6.040 -14.102  1.00 88.58           H
ATOM    786 2HG1 VAL A  69       7.233   4.621 -15.076  1.00 88.58           H
ATOM    787 3HG1 VAL A  69       6.579   4.401 -13.435  1.00 88.58           H
ATOM    788  CG2 VAL A  69       9.207   3.692 -13.341  1.00 88.58           C
ATOM    789 1HG2 VAL A  69       9.309   3.231 -14.323  1.00 88.58           H
ATOM    790 2HG2 VAL A  69      10.186   3.759 -12.867  1.00 88.58           H
ATOM    791 3HG2 VAL A  69       8.545   3.085 -12.723  1.00 88.58           H
ATOM    792  HN  VAL A  69      10.861   5.793 -12.774  1.00 88.58           H
ATOM    793  N   ILE A  70       8.815   8.184 -13.694  1.00 89.16           N
ATOM    794  CA  ILE A  70       8.167   9.475 -13.854  1.00 89.16           C
ATOM    795  C   ILE A  70       8.880  10.265 -14.953  1.00 89.16           C
ATOM    796  O   ILE A  70       8.233  10.909 -15.778  1.00 89.16           O
ATOM    797  HA  ILE A  70       7.142   9.289 -14.172  1.00 89.16           H
ATOM    798  CB  ILE A  70       8.100  10.210 -12.514  1.00 89.16           C
ATOM    799  HB  ILE A  70       9.098  10.217 -12.077  1.00 89.16           H
ATOM    800  CG1 ILE A  70       7.182   9.478 -11.532  1.00 89.16           C
ATOM    801 1HG1 ILE A  70       6.142   9.629 -11.819  1.00 89.16           H
ATOM    802 2HG1 ILE A  70       7.374   8.406 -11.581  1.00 89.16           H
ATOM    803  CG2 ILE A  70       7.682  11.669 -12.709  1.00 89.16           C
ATOM    804 1HG2 ILE A  70       8.408  12.172 -13.348  1.00 89.16           H
ATOM    805 2HG2 ILE A  70       6.698  11.705 -13.178  1.00 89.16           H
ATOM    806 3HG2 ILE A  70       7.641  12.168 -11.741  1.00 89.16           H
ATOM    807  CD1 ILE A  70       7.401   9.976 -10.102  1.00 89.16           C
ATOM    808 1HD1 ILE A  70       8.436   9.801  -9.810  1.00 89.16           H
ATOM    809 2HD1 ILE A  70       7.185  11.043 -10.052  1.00 89.16           H
ATOM    810 3HD1 ILE A  70       6.736   9.439  -9.425  1.00 89.16           H
ATOM    811  HN  ILE A  70       9.188   8.009 -12.783  1.00 89.16           H
ATOM    812  N   LEU A  71      10.202  10.190 -14.930  1.00 84.23           N
ATOM    813  CA  LEU A  71      11.013  10.973 -15.846  1.00 84.23           C
ATOM    814  C   LEU A  71      10.775  10.485 -17.277  1.00 84.23           C
ATOM    815  O   LEU A  71      10.729  11.284 -18.210  1.00 84.23           O
ATOM    816  HA  LEU A  71      10.678  12.008 -15.775  1.00 84.23           H
ATOM    817  CB  LEU A  71      12.483  10.943 -15.422  1.00 84.23           C
ATOM    818 1HB  LEU A  71      12.538  11.170 -14.358  1.00 84.23           H
ATOM    819 2HB  LEU A  71      12.856   9.927 -15.551  1.00 84.23           H
ATOM    820  CG  LEU A  71      13.416  11.898 -16.169  1.00 84.23           C
ATOM    821  HG  LEU A  71      12.805  12.617 -16.714  1.00 84.23           H
ATOM    822  CD1 LEU A  71      14.284  12.692 -15.191  1.00 84.23           C
ATOM    823 1HD1 LEU A  71      13.645  13.275 -14.528  1.00 84.23           H
ATOM    824 2HD1 LEU A  71      14.888  12.003 -14.599  1.00 84.23           H
ATOM    825 3HD1 LEU A  71      14.939  13.363 -15.747  1.00 84.23           H
ATOM    826  CD2 LEU A  71      14.258  11.146 -17.202  1.00 84.23           C
ATOM    827 1HD2 LEU A  71      14.861  10.390 -16.698  1.00 84.23           H
ATOM    828 2HD2 LEU A  71      13.600  10.664 -17.925  1.00 84.23           H
ATOM    829 3HD2 LEU A  71      14.913  11.848 -17.718  1.00 84.23           H
ATOM    830  HN  LEU A  71      10.718   9.607 -14.302  1.00 84.23           H
ATOM    831  N   VAL A  72      10.631   9.174 -17.404  1.00 84.47           N
ATOM    832  CA  VAL A  72      10.409   8.568 -18.706  1.00 84.47           C
ATOM    833  C   VAL A  72       9.101   9.101 -19.295  1.00 84.47           C
ATOM    834  O   VAL A  72       9.054   9.487 -20.462  1.00 84.47           O
ATOM    835  HA  VAL A  72      11.233   8.868 -19.353  1.00 84.47           H
ATOM    836  CB  VAL A  72      10.432   7.043 -18.584  1.00 84.47           C
ATOM    837  HB  VAL A  72       9.751   6.761 -17.781  1.00 84.47           H
ATOM    838  CG1 VAL A  72       9.937   6.383 -19.873  1.00 84.47           C
ATOM    839 1HG1 VAL A  72       8.915   6.702 -20.075  1.00 84.47           H
ATOM    840 2HG1 VAL A  72      10.580   6.677 -20.702  1.00 84.47           H
ATOM    841 3HG1 VAL A  72       9.964   5.299 -19.759  1.00 84.47           H
ATOM    842  CG2 VAL A  72      11.830   6.544 -18.214  1.00 84.47           C
ATOM    843 1HG2 VAL A  72      12.539   6.843 -18.985  1.00 84.47           H
ATOM    844 2HG2 VAL A  72      12.128   6.975 -17.258  1.00 84.47           H
ATOM    845 3HG2 VAL A  72      11.818   5.457 -18.134  1.00 84.47           H
ATOM    846  HN  VAL A  72      10.664   8.531 -16.639  1.00 84.47           H
ATOM    847  N   TYR A  73       8.072   9.106 -18.460  1.00 81.06           N
ATOM    848  CA  TYR A  73       6.755   9.537 -18.898  1.00 81.06           C
ATOM    849  C   TYR A  73       6.739  11.040 -19.189  1.00 81.06           C
ATOM    850  O   TYR A  73       6.014  11.497 -20.071  1.00 81.06           O
ATOM    851  HA  TYR A  73       6.510   8.996 -19.812  1.00 81.06           H
ATOM    852  CB  TYR A  73       5.807   9.245 -17.734  1.00 81.06           C
ATOM    853 1HB  TYR A  73       6.356   9.343 -16.798  1.00 81.06           H
ATOM    854 2HB  TYR A  73       5.019   9.998 -17.722  1.00 81.06           H
ATOM    855  CG  TYR A  73       5.165   7.857 -17.788  1.00 81.06           C
ATOM    856  CD1 TYR A  73       4.274   7.548 -18.796  1.00 81.06           C
ATOM    857  HD1 TYR A  73       4.028   8.292 -19.553  1.00 81.06           H
ATOM    858  CD2 TYR A  73       5.476   6.915 -16.829  1.00 81.06           C
ATOM    859  HD2 TYR A  73       6.179   7.159 -16.033  1.00 81.06           H
ATOM    860  CE1 TYR A  73       3.670   6.242 -18.847  1.00 81.06           C
ATOM    861  HE1 TYR A  73       2.965   5.985 -19.638  1.00 81.06           H
ATOM    862  CE2 TYR A  73       4.872   5.609 -16.880  1.00 81.06           C
ATOM    863  HE2 TYR A  73       5.109   4.855 -16.129  1.00 81.06           H
ATOM    864  CZ  TYR A  73       3.998   5.337 -17.887  1.00 81.06           C
ATOM    865  OH  TYR A  73       3.428   4.103 -17.935  1.00 81.06           O
ATOM    866  HH  TYR A  73       2.956   3.979 -18.808  1.00 81.06           H
ATOM    867  HN  TYR A  73       8.127   8.823 -17.503  1.00 81.06           H
ATOM    868  N   TRP A  74       7.547  11.765 -18.430  1.00 71.65           N
ATOM    869  CA  TRP A  74       7.568  13.215 -18.532  1.00 71.65           C
ATOM    870  C   TRP A  74       8.105  13.583 -19.916  1.00 71.65           C
ATOM    871  O   TRP A  74       7.482  14.358 -20.641  1.00 71.65           O
ATOM    872  HA  TRP A  74       6.544  13.571 -18.422  1.00 71.65           H
ATOM    873  CB  TRP A  74       8.380  13.833 -17.392  1.00 71.65           C
ATOM    874 1HB  TRP A  74       7.965  13.498 -16.441  1.00 71.65           H
ATOM    875 2HB  TRP A  74       9.402  13.458 -17.442  1.00 71.65           H
ATOM    876  CG  TRP A  74       8.411  15.362 -17.408  1.00 71.65           C
ATOM    877  CD1 TRP A  74       9.322  16.163 -17.979  1.00 71.65           C
ATOM    878  HD1 TRP A  74      10.194  15.806 -18.527  1.00 71.65           H
ATOM    879  CD2 TRP A  74       7.448  16.249 -16.801  1.00 71.65           C
ATOM    880  NE1 TRP A  74       9.017  17.495 -17.784  1.00 71.65           N
ATOM    881  HE1 TRP A  74       9.546  18.277 -18.115  1.00 71.65           H
ATOM    882  CE2 TRP A  74       7.841  17.549 -17.045  1.00 71.65           C
ATOM    883  CE3 TRP A  74       6.282  15.962 -16.069  1.00 71.65           C
ATOM    884  HE3 TRP A  74       5.950  14.944 -15.863  1.00 71.65           H
ATOM    885  CZ2 TRP A  74       7.126  18.664 -16.594  1.00 71.65           C
ATOM    886  HZ2 TRP A  74       7.458  19.681 -16.800  1.00 71.65           H
ATOM    887  CZ3 TRP A  74       5.578  17.087 -15.625  1.00 71.65           C
ATOM    888  HZ3 TRP A  74       4.666  16.921 -15.052  1.00 71.65           H
ATOM    889  CH2 TRP A  74       5.961  18.402 -15.862  1.00 71.65           C
ATOM    890  HH2 TRP A  74       5.358  19.226 -15.481  1.00 71.65           H
ATOM    891  HN  TRP A  74       8.178  11.380 -17.756  1.00 71.65           H
ATOM    892  N   TYR A  75       9.255  13.011 -20.241  1.00 70.12           N
ATOM    893  CA  TYR A  75      10.039  13.494 -21.365  1.00 70.12           C
ATOM    894  C   TYR A  75       9.673  12.750 -22.650  1.00 70.12           C
ATOM    895  O   TYR A  75       9.705  13.326 -23.736  1.00 70.12           O
ATOM    896  HA  TYR A  75       9.824  14.555 -21.494  1.00 70.12           H
ATOM    897  CB  TYR A  75      11.500  13.198 -21.017  1.00 70.12           C
ATOM    898 1HB  TYR A  75      11.546  12.273 -20.443  1.00 70.12           H
ATOM    899 2HB  TYR A  75      12.055  13.029 -21.940  1.00 70.12           H
ATOM    900  CG  TYR A  75      12.188  14.310 -20.222  1.00 70.12           C
ATOM    901  CD1 TYR A  75      12.719  15.401 -20.879  1.00 70.12           C
ATOM    902  HD1 TYR A  75      12.649  15.471 -21.965  1.00 70.12           H
ATOM    903  CD2 TYR A  75      12.276  14.221 -18.848  1.00 70.12           C
ATOM    904  HD2 TYR A  75      11.856  13.359 -18.329  1.00 70.12           H
ATOM    905  CE1 TYR A  75      13.367  16.447 -20.130  1.00 70.12           C
ATOM    906  HE1 TYR A  75      13.791  17.314 -20.637  1.00 70.12           H
ATOM    907  CE2 TYR A  75      12.924  15.267 -18.099  1.00 70.12           C
ATOM    908  HE2 TYR A  75      13.001  15.210 -17.013  1.00 70.12           H
ATOM    909  CZ  TYR A  75      13.437  16.328 -18.777  1.00 70.12           C
ATOM    910  OH  TYR A  75      14.048  17.316 -18.070  1.00 70.12           O
ATOM    911  HH  TYR A  75      14.018  17.106 -17.093  1.00 70.12           H
ATOM    912  HN  TYR A  75       9.650  12.233 -19.753  1.00 70.12           H
ATOM    913  N   CYS A  76       9.332  11.480 -22.484  1.00 68.60           N
ATOM    914  CA  CYS A  76       9.376  10.543 -23.593  1.00 68.60           C
ATOM    915  C   CYS A  76       7.951  10.059 -23.870  1.00 68.60           C
ATOM    916  O   CYS A  76       7.376  10.375 -24.911  1.00 68.60           O
ATOM    917  HA  CYS A  76       9.773  11.088 -24.449  1.00 68.60           H
ATOM    918  CB  CYS A  76      10.329   9.379 -23.313  1.00 68.60           C
ATOM    919 1HB  CYS A  76      11.222   9.744 -22.805  1.00 68.60           H
ATOM    920 2HB  CYS A  76       9.854   8.662 -22.644  1.00 68.60           H
ATOM    921  SG  CYS A  76      10.794   8.558 -24.881  1.00 68.60           S
ATOM    922  HG  CYS A  76       9.610   7.992 -25.097  1.00 68.60           H
ATOM    923  HN  CYS A  76       9.030  11.091 -21.614  1.00 68.60           H
ATOM    924  N   THR A  77       7.423   9.300 -22.922  1.00 61.17           N
ATOM    925  CA  THR A  77       6.212   8.534 -23.163  1.00 61.17           C
ATOM    926  C   THR A  77       5.034   9.471 -23.439  1.00 61.17           C
ATOM    927  O   THR A  77       4.221   9.208 -24.323  1.00 61.17           O
ATOM    928  HA  THR A  77       6.359   7.933 -24.061  1.00 61.17           H
ATOM    929  CB  THR A  77       5.988   7.612 -21.963  1.00 61.17           C
ATOM    930  HB  THR A  77       5.691   8.184 -21.083  1.00 61.17           H
ATOM    931  OG1 THR A  77       7.212   6.892 -21.844  1.00 61.17           O
ATOM    932  HG1 THR A  77       7.240   6.153 -22.517  1.00 61.17           H
ATOM    933  CG2 THR A  77       4.944   6.529 -22.243  1.00 61.17           C
ATOM    934 1HG2 THR A  77       5.274   5.915 -23.080  1.00 61.17           H
ATOM    935 2HG2 THR A  77       3.991   6.998 -22.489  1.00 61.17           H
ATOM    936 3HG2 THR A  77       4.824   5.903 -21.358  1.00 61.17           H
ATOM    937  HN  THR A  77       7.808   9.204 -22.004  1.00 61.17           H
ATOM    938  N   ARG A  78       4.981  10.545 -22.665  1.00 55.52           N
ATOM    939  CA  ARG A  78       3.736  11.271 -22.478  1.00 55.52           C
ATOM    940  C   ARG A  78       2.578  10.294 -22.265  1.00 55.52           C
ATOM    941  O   ARG A  78       2.596   9.181 -22.789  1.00 55.52           O
ATOM    942  HA  ARG A  78       3.901  11.883 -21.591  1.00 55.52           H
ATOM    943  CB  ARG A  78       3.430  12.159 -23.685  1.00 55.52           C
ATOM    944 1HB  ARG A  78       3.412  11.553 -24.591  1.00 55.52           H
ATOM    945 2HB  ARG A  78       2.438  12.598 -23.576  1.00 55.52           H
ATOM    946  CG  ARG A  78       4.473  13.270 -23.828  1.00 55.52           C
ATOM    947 1HG  ARG A  78       4.591  13.786 -22.876  1.00 55.52           H
ATOM    948 2HG  ARG A  78       5.440  12.835 -24.078  1.00 55.52           H
ATOM    949  CD  ARG A  78       4.063  14.271 -24.910  1.00 55.52           C
ATOM    950 1HD  ARG A  78       3.971  13.763 -25.871  1.00 55.52           H
ATOM    951 2HD  ARG A  78       3.085  14.691 -24.677  1.00 55.52           H
ATOM    952  NE  ARG A  78       5.068  15.353 -25.005  1.00 55.52           N
ATOM    953  HE  ARG A  78       5.909  15.260 -24.473  1.00 55.52           H
ATOM    954  CZ  ARG A  78       4.921  16.450 -25.760  1.00 55.52           C
ATOM    955  NH1 ARG A  78       3.814  16.628 -26.494  1.00 55.52           N
ATOM    956 1HH1 ARG A  78       3.090  15.938 -26.482  1.00 55.52           H
ATOM    957 2HH1 ARG A  78       3.712  17.449 -27.055  1.00 55.52           H
ATOM    958  NH2 ARG A  78       5.898  17.368 -25.770  1.00 55.52           N
ATOM    959 1HH2 ARG A  78       5.804  18.192 -26.328  1.00 55.52           H
ATOM    960 2HH2 ARG A  78       6.720  17.228 -25.219  1.00 55.52           H
ATOM    961  HN  ARG A  78       5.767  10.919 -22.172  1.00 55.52           H
ATOM    962  N   VAL A  79       1.599  10.745 -21.495  1.00 70.25           N
ATOM    963  CA  VAL A  79       0.449   9.915 -21.183  1.00 70.25           C
ATOM    964  C   VAL A  79      -0.471   9.846 -22.404  1.00 70.25           C
ATOM    965  O   VAL A  79      -1.226  10.780 -22.669  1.00 70.25           O
ATOM    966  HA  VAL A  79       0.816   8.912 -20.964  1.00 70.25           H
ATOM    967  CB  VAL A  79      -0.256  10.444 -19.932  1.00 70.25           C
ATOM    968  HB  VAL A  79      -0.668  11.425 -20.170  1.00 70.25           H
ATOM    969  CG1 VAL A  79      -1.416   9.532 -19.529  1.00 70.25           C
ATOM    970 1HG1 VAL A  79      -2.139   9.483 -20.343  1.00 70.25           H
ATOM    971 2HG1 VAL A  79      -1.036   8.532 -19.319  1.00 70.25           H
ATOM    972 3HG1 VAL A  79      -1.899   9.932 -18.638  1.00 70.25           H
ATOM    973  CG2 VAL A  79       0.733  10.617 -18.778  1.00 70.25           C
ATOM    974 1HG2 VAL A  79       1.187   9.655 -18.542  1.00 70.25           H
ATOM    975 2HG2 VAL A  79       1.510  11.325 -19.067  1.00 70.25           H
ATOM    976 3HG2 VAL A  79       0.206  10.995 -17.902  1.00 70.25           H
ATOM    977  HN  VAL A  79       1.584  11.659 -21.088  1.00 70.25           H
ATOM    978  N   LYS A  80      -0.377   8.731 -23.114  1.00 63.92           N
ATOM    979  CA  LYS A  80      -1.109   8.573 -24.359  1.00 63.92           C
ATOM    980  C   LYS A  80      -2.329   7.682 -24.119  1.00 63.92           C
ATOM    981  O   LYS A  80      -3.320   7.772 -24.842  1.00 63.92           O
ATOM    982  HA  LYS A  80      -1.457   9.561 -24.661  1.00 63.92           H
ATOM    983  CB  LYS A  80      -0.182   8.062 -25.464  1.00 63.92           C
ATOM    984 1HB  LYS A  80       0.343   7.171 -25.121  1.00 63.92           H
ATOM    985 2HB  LYS A  80      -0.773   7.769 -26.332  1.00 63.92           H
ATOM    986  CG  LYS A  80       0.832   9.135 -25.869  1.00 63.92           C
ATOM    987 1HG  LYS A  80       0.306  10.036 -26.184  1.00 63.92           H
ATOM    988 2HG  LYS A  80       1.442   9.406 -25.008  1.00 63.92           H
ATOM    989  CD  LYS A  80       1.731   8.639 -27.003  1.00 63.92           C
ATOM    990 1HD  LYS A  80       2.234   7.721 -26.698  1.00 63.92           H
ATOM    991 2HD  LYS A  80       1.122   8.394 -27.874  1.00 63.92           H
ATOM    992  CE  LYS A  80       2.770   9.696 -27.381  1.00 63.92           C
ATOM    993 1HE  LYS A  80       2.268  10.608 -27.705  1.00 63.92           H
ATOM    994 2HE  LYS A  80       3.368   9.955 -26.507  1.00 63.92           H
ATOM    995  NZ  LYS A  80       3.649   9.195 -28.461  1.00 63.92           N
ATOM    996 1HZ  LYS A  80       4.326   9.910 -28.704  1.00 63.92           H
ATOM    997 2HZ  LYS A  80       4.135   8.364 -28.143  1.00 63.92           H
ATOM    998 3HZ  LYS A  80       3.089   8.970 -29.276  1.00 63.92           H
ATOM    999  HN  LYS A  80       0.185   7.947 -22.851  1.00 63.92           H
ATOM   1000  N   THR A  81      -2.218   6.842 -23.100  1.00 76.01           N
ATOM   1001  CA  THR A  81      -3.254   5.863 -22.820  1.00 76.01           C
ATOM   1002  C   THR A  81      -3.728   5.988 -21.371  1.00 76.01           C
ATOM   1003  O   THR A  81      -3.054   6.600 -20.544  1.00 76.01           O
ATOM   1004  HA  THR A  81      -4.112   6.080 -23.457  1.00 76.01           H
ATOM   1005  CB  THR A  81      -2.701   4.478 -23.162  1.00 76.01           C
ATOM   1006  HB  THR A  81      -3.503   3.742 -23.219  1.00 76.01           H
ATOM   1007  OG1 THR A  81      -1.718   4.240 -22.158  1.00 76.01           O
ATOM   1008  HG1 THR A  81      -1.461   3.273 -22.153  1.00 76.01           H
ATOM   1009  CG2 THR A  81      -1.907   4.471 -24.469  1.00 76.01           C
ATOM   1010 1HG2 THR A  81      -1.065   5.158 -24.387  1.00 76.01           H
ATOM   1011 2HG2 THR A  81      -2.553   4.785 -25.289  1.00 76.01           H
ATOM   1012 3HG2 THR A  81      -1.537   3.464 -24.664  1.00 76.01           H
ATOM   1013  HN  THR A  81      -1.439   6.824 -22.474  1.00 76.01           H
ATOM   1014  N   MET A  82      -4.885   5.398 -21.108  1.00 76.35           N
ATOM   1015  CA  MET A  82      -5.433   5.393 -19.762  1.00 76.35           C
ATOM   1016  C   MET A  82      -4.512   4.642 -18.798  1.00 76.35           C
ATOM   1017  O   MET A  82      -4.342   5.051 -17.651  1.00 76.35           O
ATOM   1018  HA  MET A  82      -5.500   6.441 -19.468  1.00 76.35           H
ATOM   1019  CB  MET A  82      -6.811   4.729 -19.774  1.00 76.35           C
ATOM   1020 1HB  MET A  82      -7.385   5.090 -20.627  1.00 76.35           H
ATOM   1021 2HB  MET A  82      -6.699   3.652 -19.899  1.00 76.35           H
ATOM   1022  CG  MET A  82      -7.572   5.021 -18.479  1.00 76.35           C
ATOM   1023 1HG  MET A  82      -7.081   4.529 -17.640  1.00 76.35           H
ATOM   1024 2HG  MET A  82      -7.559   6.091 -18.274  1.00 76.35           H
ATOM   1025  SD  MET A  82      -9.257   4.448 -18.619  1.00 76.35           S
ATOM   1026  CE  MET A  82      -9.911   5.026 -17.062  1.00 76.35           C
ATOM   1027 1HE  MET A  82      -9.355   4.570 -16.243  1.00 76.35           H
ATOM   1028 2HE  MET A  82      -9.815   6.110 -17.008  1.00 76.35           H
ATOM   1029 3HE  MET A  82     -10.963   4.750 -16.985  1.00 76.35           H
ATOM   1030  HN  MET A  82      -5.444   4.931 -21.793  1.00 76.35           H
ATOM   1031  N   THR A  83      -3.943   3.556 -19.300  1.00 78.80           N
ATOM   1032  CA  THR A  83      -3.007   2.770 -18.514  1.00 78.80           C
ATOM   1033  C   THR A  83      -1.798   3.621 -18.117  1.00 78.80           C
ATOM   1034  O   THR A  83      -1.345   3.568 -16.975  1.00 78.80           O
ATOM   1035  HA  THR A  83      -3.501   2.469 -17.591  1.00 78.80           H
ATOM   1036  CB  THR A  83      -2.635   1.527 -19.324  1.00 78.80           C
ATOM   1037  HB  THR A  83      -1.880   1.763 -20.074  1.00 78.80           H
ATOM   1038  OG1 THR A  83      -3.881   1.059 -19.833  1.00 78.80           O
ATOM   1039  HG1 THR A  83      -4.527   0.922 -19.082  1.00 78.80           H
ATOM   1040  CG2 THR A  83      -2.138   0.380 -18.442  1.00 78.80           C
ATOM   1041 1HG2 THR A  83      -2.920   0.099 -17.736  1.00 78.80           H
ATOM   1042 2HG2 THR A  83      -1.252   0.701 -17.894  1.00 78.80           H
ATOM   1043 3HG2 THR A  83      -1.888  -0.477 -19.067  1.00 78.80           H
ATOM   1044  HN  THR A  83      -4.111   3.212 -20.224  1.00 78.80           H
ATOM   1045  N   ASP A  84      -1.311   4.386 -19.083  1.00 80.74           N
ATOM   1046  CA  ASP A  84      -0.139   5.216 -18.861  1.00 80.74           C
ATOM   1047  C   ASP A  84      -0.414   6.180 -17.706  1.00 80.74           C
ATOM   1048  O   ASP A  84       0.468   6.443 -16.889  1.00 80.74           O
ATOM   1049  HA  ASP A  84       0.668   4.518 -18.639  1.00 80.74           H
ATOM   1050  CB  ASP A  84       0.190   6.048 -20.103  1.00 80.74           C
ATOM   1051 1HB  ASP A  84      -0.664   6.672 -20.364  1.00 80.74           H
ATOM   1052 2HB  ASP A  84       1.021   6.719 -19.885  1.00 80.74           H
ATOM   1053  CG  ASP A  84       0.551   5.147 -21.286  1.00 80.74           C
ATOM   1054  OD1 ASP A  84       1.102   4.057 -21.022  1.00 80.74           O
ATOM   1055  OD2 ASP A  84       0.267   5.570 -22.428  1.00 80.74           O
ATOM   1056  HN  ASP A  84      -1.702   4.444 -20.002  1.00 80.74           H
ATOM   1057  N   MET A  85      -1.640   6.681 -17.674  1.00 85.26           N
ATOM   1058  CA  MET A  85      -2.029   7.642 -16.656  1.00 85.26           C
ATOM   1059  C   MET A  85      -1.975   7.017 -15.261  1.00 85.26           C
ATOM   1060  O   MET A  85      -1.441   7.615 -14.329  1.00 85.26           O
ATOM   1061  HA  MET A  85      -1.305   8.454 -16.726  1.00 85.26           H
ATOM   1062  CB  MET A  85      -3.449   8.138 -16.939  1.00 85.26           C
ATOM   1063 1HB  MET A  85      -3.516   8.493 -17.967  1.00 85.26           H
ATOM   1064 2HB  MET A  85      -4.153   7.312 -16.840  1.00 85.26           H
ATOM   1065  CG  MET A  85      -3.838   9.264 -15.978  1.00 85.26           C
ATOM   1066 1HG  MET A  85      -4.843   9.617 -16.207  1.00 85.26           H
ATOM   1067 2HG  MET A  85      -3.856   8.890 -14.955  1.00 85.26           H
ATOM   1068  SD  MET A  85      -2.674  10.611 -16.114  1.00 85.26           S
ATOM   1069  CE  MET A  85      -3.790  11.947 -16.506  1.00 85.26           C
ATOM   1070 1HE  MET A  85      -4.316  11.721 -17.434  1.00 85.26           H
ATOM   1071 2HE  MET A  85      -4.513  12.066 -15.699  1.00 85.26           H
ATOM   1072 3HE  MET A  85      -3.224  12.871 -16.626  1.00 85.26           H
ATOM   1073  HN  MET A  85      -2.359   6.441 -18.325  1.00 85.26           H
ATOM   1074  N   PHE A  86      -2.535   5.820 -15.162  1.00 89.06           N
ATOM   1075  CA  PHE A  86      -2.591   5.123 -13.888  1.00 89.06           C
ATOM   1076  C   PHE A  86      -1.192   4.706 -13.430  1.00 89.06           C
ATOM   1077  O   PHE A  86      -0.874   4.784 -12.244  1.00 89.06           O
ATOM   1078  HA  PHE A  86      -3.019   5.813 -13.161  1.00 89.06           H
ATOM   1079  CB  PHE A  86      -3.440   3.869 -14.101  1.00 89.06           C
ATOM   1080 1HB  PHE A  86      -3.025   3.298 -14.932  1.00 89.06           H
ATOM   1081 2HB  PHE A  86      -3.368   3.238 -13.215  1.00 89.06           H
ATOM   1082  CG  PHE A  86      -4.916   4.157 -14.386  1.00 89.06           C
ATOM   1083  CD1 PHE A  86      -5.565   5.128 -13.689  1.00 89.06           C
ATOM   1084  HD1 PHE A  86      -5.035   5.701 -12.929  1.00 89.06           H
ATOM   1085  CD2 PHE A  86      -5.578   3.442 -15.335  1.00 89.06           C
ATOM   1086  HD2 PHE A  86      -5.057   2.664 -15.892  1.00 89.06           H
ATOM   1087  CE1 PHE A  86      -6.935   5.396 -13.953  1.00 89.06           C
ATOM   1088  HE1 PHE A  86      -7.455   6.174 -13.395  1.00 89.06           H
ATOM   1089  CE2 PHE A  86      -6.947   3.710 -15.598  1.00 89.06           C
ATOM   1090  HE2 PHE A  86      -7.478   3.137 -16.359  1.00 89.06           H
ATOM   1091  CZ  PHE A  86      -7.597   4.681 -14.902  1.00 89.06           C
ATOM   1092  HZ  PHE A  86      -8.648   4.886 -15.105  1.00 89.06           H
ATOM   1093  HN  PHE A  86      -2.945   5.329 -15.930  1.00 89.06           H
ATOM   1094  N   LEU A  87      -0.393   4.271 -14.394  1.00 84.69           N
ATOM   1095  CA  LEU A  87       0.950   3.803 -14.098  1.00 84.69           C
ATOM   1096  C   LEU A  87       1.795   4.974 -13.594  1.00 84.69           C
ATOM   1097  O   LEU A  87       2.646   4.801 -12.723  1.00 84.69           O
ATOM   1098  HA  LEU A  87       0.870   3.065 -13.300  1.00 84.69           H
ATOM   1099  CB  LEU A  87       1.548   3.091 -15.313  1.00 84.69           C
ATOM   1100 1HB  LEU A  87       1.441   3.743 -16.181  1.00 84.69           H
ATOM   1101 2HB  LEU A  87       2.617   2.961 -15.143  1.00 84.69           H
ATOM   1102  CG  LEU A  87       0.945   1.728 -15.657  1.00 84.69           C
ATOM   1103  HG  LEU A  87      -0.125   1.858 -15.817  1.00 84.69           H
ATOM   1104  CD1 LEU A  87       1.533   1.181 -16.959  1.00 84.69           C
ATOM   1105 1HD1 LEU A  87       1.319   1.873 -17.774  1.00 84.69           H
ATOM   1106 2HD1 LEU A  87       2.612   1.068 -16.852  1.00 84.69           H
ATOM   1107 3HD1 LEU A  87       1.087   0.211 -17.180  1.00 84.69           H
ATOM   1108  CD2 LEU A  87       1.112   0.746 -14.495  1.00 84.69           C
ATOM   1109 1HD2 LEU A  87       2.173   0.615 -14.280  1.00 84.69           H
ATOM   1110 2HD2 LEU A  87       0.608   1.139 -13.612  1.00 84.69           H
ATOM   1111 3HD2 LEU A  87       0.675  -0.215 -14.766  1.00 84.69           H
ATOM   1112  HN  LEU A  87      -0.650   4.237 -15.360  1.00 84.69           H
ATOM   1113  N   LEU A  88       1.530   6.141 -14.162  1.00 89.07           N
ATOM   1114  CA  LEU A  88       2.231   7.348 -13.757  1.00 89.07           C
ATOM   1115  C   LEU A  88       1.862   7.685 -12.311  1.00 89.07           C
ATOM   1116  O   LEU A  88       2.740   7.917 -11.481  1.00 89.07           O
ATOM   1117  HA  LEU A  88       3.299   7.135 -13.800  1.00 89.07           H
ATOM   1118  CB  LEU A  88       1.956   8.485 -14.743  1.00 89.07           C
ATOM   1119 1HB  LEU A  88       2.348   8.196 -15.718  1.00 89.07           H
ATOM   1120 2HB  LEU A  88       0.876   8.591 -14.852  1.00 89.07           H
ATOM   1121  CG  LEU A  88       2.540   9.850 -14.373  1.00 89.07           C
ATOM   1122  HG  LEU A  88       2.159  10.129 -13.390  1.00 89.07           H
ATOM   1123  CD1 LEU A  88       4.065   9.782 -14.264  1.00 89.07           C
ATOM   1124 1HD1 LEU A  88       4.342   9.063 -13.493  1.00 89.07           H
ATOM   1125 2HD1 LEU A  88       4.484   9.470 -15.220  1.00 89.07           H
ATOM   1126 3HD1 LEU A  88       4.454  10.765 -14.000  1.00 89.07           H
ATOM   1127  CD2 LEU A  88       2.083  10.927 -15.358  1.00 89.07           C
ATOM   1128 1HD2 LEU A  88       2.415  10.665 -16.363  1.00 89.07           H
ATOM   1129 2HD2 LEU A  88       0.995  10.996 -15.342  1.00 89.07           H
ATOM   1130 3HD2 LEU A  88       2.512  11.887 -15.072  1.00 89.07           H
ATOM   1131  HN  LEU A  88       0.852   6.270 -14.886  1.00 89.07           H
ATOM   1132  N   ASN A  89       0.563   7.701 -12.053  1.00 90.58           N
ATOM   1133  CA  ASN A  89       0.064   8.077 -10.741  1.00 90.58           C
ATOM   1134  C   ASN A  89       0.504   7.032  -9.714  1.00 90.58           C
ATOM   1135  O   ASN A  89       0.731   7.358  -8.550  1.00 90.58           O
ATOM   1136  HA  ASN A  89       0.491   9.061 -10.544  1.00 90.58           H
ATOM   1137  CB  ASN A  89      -1.465   8.137 -10.730  1.00 90.58           C
ATOM   1138 1HB  ASN A  89      -1.870   7.303 -11.302  1.00 90.58           H
ATOM   1139 2HB  ASN A  89      -1.829   8.030  -9.708  1.00 90.58           H
ATOM   1140  CG  ASN A  89      -1.966   9.458 -11.319  1.00 90.58           C
ATOM   1141  OD1 ASN A  89      -2.135  10.450 -10.630  1.00 90.58           O
ATOM   1142  ND2 ASN A  89      -2.193   9.414 -12.629  1.00 90.58           N
ATOM   1143 1HD2 ASN A  89      -2.033   8.567 -13.136  1.00 90.58           H
ATOM   1144 2HD2 ASN A  89      -2.523  10.228 -13.106  1.00 90.58           H
ATOM   1145  HN  ASN A  89      -0.142   7.463 -12.721  1.00 90.58           H
ATOM   1146  N   LEU A  90       0.611   5.797 -10.183  1.00 89.25           N
ATOM   1147  CA  LEU A  90       1.068   4.711  -9.332  1.00 89.25           C
ATOM   1148  C   LEU A  90       2.504   4.989  -8.884  1.00 89.25           C
ATOM   1149  O   LEU A  90       2.837   4.816  -7.712  1.00 89.25           O
ATOM   1150  HA  LEU A  90       0.428   4.696  -8.450  1.00 89.25           H
ATOM   1151  CB  LEU A  90       0.894   3.366 -10.041  1.00 89.25           C
ATOM   1152 1HB  LEU A  90      -0.146   3.273 -10.351  1.00 89.25           H
ATOM   1153 2HB  LEU A  90       1.498   3.376 -10.948  1.00 89.25           H
ATOM   1154  CG  LEU A  90       1.268   2.126  -9.226  1.00 89.25           C
ATOM   1155  HG  LEU A  90       2.286   2.253  -8.859  1.00 89.25           H
ATOM   1156  CD1 LEU A  90       0.361   1.980  -8.003  1.00 89.25           C
ATOM   1157 1HD1 LEU A  90       0.464   2.859  -7.367  1.00 89.25           H
ATOM   1158 2HD1 LEU A  90      -0.675   1.886  -8.328  1.00 89.25           H
ATOM   1159 3HD1 LEU A  90       0.648   1.091  -7.442  1.00 89.25           H
ATOM   1160  CD2 LEU A  90       1.256   0.871 -10.102  1.00 89.25           C
ATOM   1161 1HD2 LEU A  90       0.259   0.729 -10.519  1.00 89.25           H
ATOM   1162 2HD2 LEU A  90       1.975   0.987 -10.912  1.00 89.25           H
ATOM   1163 3HD2 LEU A  90       1.525   0.004  -9.498  1.00 89.25           H
ATOM   1164  HN  LEU A  90       0.393   5.535 -11.123  1.00 89.25           H
ATOM   1165  N   ALA A  91       3.316   5.416  -9.839  1.00 92.68           N
ATOM   1166  CA  ALA A  91       4.716   5.690  -9.564  1.00 92.68           C
ATOM   1167  C   ALA A  91       4.820   6.862  -8.587  1.00 92.68           C
ATOM   1168  O   ALA A  91       5.674   6.864  -7.702  1.00 92.68           O
ATOM   1169  HA  ALA A  91       5.143   4.802  -9.099  1.00 92.68           H
ATOM   1170  CB  ALA A  91       5.452   5.960 -10.879  1.00 92.68           C
ATOM   1171 1HB  ALA A  91       5.373   5.086 -11.526  1.00 92.68           H
ATOM   1172 2HB  ALA A  91       5.004   6.821 -11.375  1.00 92.68           H
ATOM   1173 3HB  ALA A  91       6.502   6.166 -10.672  1.00 92.68           H
ATOM   1174  HN  ALA A  91       3.032   5.575 -10.785  1.00 92.68           H
ATOM   1175  N   ILE A  92       3.938   7.832  -8.780  1.00 91.69           N
ATOM   1176  CA  ILE A  92       3.904   8.997  -7.912  1.00 91.69           C
ATOM   1177  C   ILE A  92       3.552   8.557  -6.489  1.00 91.69           C
ATOM   1178  O   ILE A  92       4.190   8.983  -5.528  1.00 91.69           O
ATOM   1179  HA  ILE A  92       4.906   9.427  -7.902  1.00 91.69           H
ATOM   1180  CB  ILE A  92       2.961  10.060  -8.478  1.00 91.69           C
ATOM   1181  HB  ILE A  92       2.011   9.582  -8.716  1.00 91.69           H
ATOM   1182  CG1 ILE A  92       3.512  10.644  -9.781  1.00 91.69           C
ATOM   1183 1HG1 ILE A  92       4.373  11.276  -9.564  1.00 91.69           H
ATOM   1184 2HG1 ILE A  92       3.861   9.838 -10.425  1.00 91.69           H
ATOM   1185  CG2 ILE A  92       2.673  11.146  -7.440  1.00 91.69           C
ATOM   1186 1HG2 ILE A  92       2.207  10.697  -6.563  1.00 91.69           H
ATOM   1187 2HG2 ILE A  92       3.607  11.627  -7.148  1.00 91.69           H
ATOM   1188 3HG2 ILE A  92       2.000  11.889  -7.868  1.00 91.69           H
ATOM   1189  CD1 ILE A  92       2.443  11.461 -10.510  1.00 91.69           C
ATOM   1190 1HD1 ILE A  92       1.594  10.819 -10.746  1.00 91.69           H
ATOM   1191 2HD1 ILE A  92       2.113  12.280  -9.872  1.00 91.69           H
ATOM   1192 3HD1 ILE A  92       2.861  11.864 -11.432  1.00 91.69           H
ATOM   1193  HN  ILE A  92       3.257   7.831  -9.512  1.00 91.69           H
ATOM   1194  N   ALA A  93       2.538   7.709  -6.401  1.00 93.48           N
ATOM   1195  CA  ALA A  93       2.042   7.268  -5.108  1.00 93.48           C
ATOM   1196  C   ALA A  93       3.153   6.521  -4.368  1.00 93.48           C
ATOM   1197  O   ALA A  93       3.397   6.774  -3.189  1.00 93.48           O
ATOM   1198  HA  ALA A  93       1.769   8.156  -4.537  1.00 93.48           H
ATOM   1199  CB  ALA A  93       0.792   6.408  -5.307  1.00 93.48           C
ATOM   1200 1HB  ALA A  93       0.024   6.994  -5.810  1.00 93.48           H
ATOM   1201 2HB  ALA A  93       1.043   5.538  -5.915  1.00 93.48           H
ATOM   1202 3HB  ALA A  93       0.421   6.077  -4.337  1.00 93.48           H
ATOM   1203  HN  ALA A  93       2.058   7.326  -7.190  1.00 93.48           H
ATOM   1204  N   ASP A  94       3.797   5.617  -5.090  1.00 90.71           N
ATOM   1205  CA  ASP A  94       4.847   4.801  -4.505  1.00 90.71           C
ATOM   1206  C   ASP A  94       5.965   5.709  -3.990  1.00 90.71           C
ATOM   1207  O   ASP A  94       6.508   5.481  -2.910  1.00 90.71           O
ATOM   1208  HA  ASP A  94       4.363   4.241  -3.705  1.00 90.71           H
ATOM   1209  CB  ASP A  94       5.450   3.851  -5.542  1.00 90.71           C
ATOM   1210 1HB  ASP A  94       5.599   4.382  -6.483  1.00 90.71           H
ATOM   1211 2HB  ASP A  94       6.431   3.516  -5.206  1.00 90.71           H
ATOM   1212  CG  ASP A  94       4.541   2.642  -5.771  1.00 90.71           C
ATOM   1213  OD1 ASP A  94       3.798   2.303  -4.825  1.00 90.71           O
ATOM   1214  OD2 ASP A  94       4.611   2.083  -6.887  1.00 90.71           O
ATOM   1215  HN  ASP A  94       3.612   5.438  -6.057  1.00 90.71           H
ATOM   1216  N   LEU A  95       6.277   6.721  -4.787  1.00 91.16           N
ATOM   1217  CA  LEU A  95       7.368   7.623  -4.459  1.00 91.16           C
ATOM   1218  C   LEU A  95       7.044   8.357  -3.156  1.00 91.16           C
ATOM   1219  O   LEU A  95       7.909   8.516  -2.297  1.00 91.16           O
ATOM   1220  HA  LEU A  95       8.258   7.015  -4.300  1.00 91.16           H
ATOM   1221  CB  LEU A  95       7.662   8.558  -5.635  1.00 91.16           C
ATOM   1222 1HB  LEU A  95       7.773   7.953  -6.535  1.00 91.16           H
ATOM   1223 2HB  LEU A  95       6.795   9.200  -5.787  1.00 91.16           H
ATOM   1224  CG  LEU A  95       8.901   9.444  -5.493  1.00 91.16           C
ATOM   1225  HG  LEU A  95       8.829   9.983  -4.548  1.00 91.16           H
ATOM   1226  CD1 LEU A  95      10.175   8.600  -5.437  1.00 91.16           C
ATOM   1227 1HD1 LEU A  95      10.128   7.927  -4.581  1.00 91.16           H
ATOM   1228 2HD1 LEU A  95      10.266   8.017  -6.353  1.00 91.16           H
ATOM   1229 3HD1 LEU A  95      11.041   9.255  -5.336  1.00 91.16           H
ATOM   1230  CD2 LEU A  95       8.955  10.491  -6.607  1.00 91.16           C
ATOM   1231 1HD2 LEU A  95       8.992   9.991  -7.575  1.00 91.16           H
ATOM   1232 2HD2 LEU A  95       8.067  11.121  -6.558  1.00 91.16           H
ATOM   1233 3HD2 LEU A  95       9.845  11.108  -6.483  1.00 91.16           H
ATOM   1234  HN  LEU A  95       5.799   6.928  -5.640  1.00 91.16           H
ATOM   1235  N   LEU A  96       5.794   8.785  -3.051  1.00 88.21           N
ATOM   1236  CA  LEU A  96       5.352   9.523  -1.880  1.00 88.21           C
ATOM   1237  C   LEU A  96       5.531   8.652  -0.635  1.00 88.21           C
ATOM   1238  O   LEU A  96       5.971   9.135   0.407  1.00 88.21           O
ATOM   1239  HA  LEU A  96       5.995  10.398  -1.784  1.00 88.21           H
ATOM   1240  CB  LEU A  96       3.922  10.031  -2.075  1.00 88.21           C
ATOM   1241 1HB  LEU A  96       3.309   9.203  -2.431  1.00 88.21           H
ATOM   1242 2HB  LEU A  96       3.526  10.325  -1.103  1.00 88.21           H
ATOM   1243  CG  LEU A  96       3.753  11.206  -3.040  1.00 88.21           C
ATOM   1244  HG  LEU A  96       4.204  10.932  -3.994  1.00 88.21           H
ATOM   1245  CD1 LEU A  96       2.273  11.490  -3.304  1.00 88.21           C
ATOM   1246 1HD1 LEU A  96       1.806  10.608  -3.742  1.00 88.21           H
ATOM   1247 2HD1 LEU A  96       1.777  11.735  -2.364  1.00 88.21           H
ATOM   1248 3HD1 LEU A  96       2.182  12.330  -3.992  1.00 88.21           H
ATOM   1249  CD2 LEU A  96       4.492  12.445  -2.530  1.00 88.21           C
ATOM   1250 1HD2 LEU A  96       4.093  12.731  -1.557  1.00 88.21           H
ATOM   1251 2HD2 LEU A  96       5.555  12.220  -2.435  1.00 88.21           H
ATOM   1252 3HD2 LEU A  96       4.356  13.265  -3.234  1.00 88.21           H
ATOM   1253  HN  LEU A  96       5.091   8.635  -3.746  1.00 88.21           H
ATOM   1254  N   PHE A  97       5.181   7.383  -0.785  1.00 90.71           N
ATOM   1255  CA  PHE A  97       5.308   6.437   0.311  1.00 90.71           C
ATOM   1256  C   PHE A  97       6.773   6.267   0.721  1.00 90.71           C
ATOM   1257  O   PHE A  97       7.096   6.296   1.908  1.00 90.71           O
ATOM   1258  HA  PHE A  97       4.741   6.837   1.151  1.00 90.71           H
ATOM   1259  CB  PHE A  97       4.774   5.095  -0.193  1.00 90.71           C
ATOM   1260 1HB  PHE A  97       3.685   5.135  -0.216  1.00 90.71           H
ATOM   1261 2HB  PHE A  97       5.109   4.943  -1.219  1.00 90.71           H
ATOM   1262  CG  PHE A  97       5.207   3.896   0.653  1.00 90.71           C
ATOM   1263  CD1 PHE A  97       6.051   2.965   0.131  1.00 90.71           C
ATOM   1264  HD1 PHE A  97       6.419   3.074  -0.889  1.00 90.71           H
ATOM   1265  CD2 PHE A  97       4.749   3.760   1.926  1.00 90.71           C
ATOM   1266  HD2 PHE A  97       4.072   4.505   2.344  1.00 90.71           H
ATOM   1267  CE1 PHE A  97       6.453   1.852   0.916  1.00 90.71           C
ATOM   1268  HE1 PHE A  97       7.130   1.107   0.498  1.00 90.71           H
ATOM   1269  CE2 PHE A  97       5.151   2.647   2.711  1.00 90.71           C
ATOM   1270  HE2 PHE A  97       4.783   2.538   3.731  1.00 90.71           H
ATOM   1271  CZ  PHE A  97       5.995   1.717   2.189  1.00 90.71           C
ATOM   1272  HZ  PHE A  97       6.304   0.862   2.792  1.00 90.71           H
ATOM   1273  HN  PHE A  97       4.817   7.000  -1.634  1.00 90.71           H
ATOM   1274  N   LEU A  98       7.619   6.095  -0.283  1.00 93.08           N
ATOM   1275  CA  LEU A  98       9.003   5.724  -0.040  1.00 93.08           C
ATOM   1276  C   LEU A  98       9.677   6.809   0.802  1.00 93.08           C
ATOM   1277  O   LEU A  98      10.544   6.514   1.623  1.00 93.08           O
ATOM   1278  HA  LEU A  98       8.997   4.797   0.533  1.00 93.08           H
ATOM   1279  CB  LEU A  98       9.721   5.436  -1.360  1.00 93.08           C
ATOM   1280 1HB  LEU A  98       9.543   6.272  -2.037  1.00 93.08           H
ATOM   1281 2HB  LEU A  98      10.793   5.403  -1.168  1.00 93.08           H
ATOM   1282  CG  LEU A  98       9.319   4.144  -2.074  1.00 93.08           C
ATOM   1283  HG  LEU A  98       8.231   4.069  -2.059  1.00 93.08           H
ATOM   1284  CD1 LEU A  98       9.748   4.173  -3.543  1.00 93.08           C
ATOM   1285 1HD1 LEU A  98       9.270   5.013  -4.045  1.00 93.08           H
ATOM   1286 2HD1 LEU A  98      10.831   4.283  -3.602  1.00 93.08           H
ATOM   1287 3HD1 LEU A  98       9.450   3.242  -4.026  1.00 93.08           H
ATOM   1288  CD2 LEU A  98       9.867   2.919  -1.340  1.00 93.08           C
ATOM   1289 1HD2 LEU A  98      10.955   2.974  -1.303  1.00 93.08           H
ATOM   1290 2HD2 LEU A  98       9.469   2.895  -0.326  1.00 93.08           H
ATOM   1291 3HD2 LEU A  98       9.566   2.014  -1.869  1.00 93.08           H
ATOM   1292  HN  LEU A  98       7.374   6.204  -1.246  1.00 93.08           H
ATOM   1293  N   VAL A  99       9.253   8.043   0.570  1.00 90.31           N
ATOM   1294  CA  VAL A  99       9.832   9.177   1.269  1.00 90.31           C
ATOM   1295  C   VAL A  99       9.560   9.041   2.768  1.00 90.31           C
ATOM   1296  O   VAL A  99      10.234   9.667   3.584  1.00 90.31           O
ATOM   1297  HA  VAL A  99      10.909   9.150   1.104  1.00 90.31           H
ATOM   1298  CB  VAL A  99       9.295  10.484   0.680  1.00 90.31           C
ATOM   1299  HB  VAL A  99       8.207  10.441   0.705  1.00 90.31           H
ATOM   1300  CG1 VAL A  99       9.738  11.685   1.518  1.00 90.31           C
ATOM   1301 1HG1 VAL A  99       9.359  11.578   2.534  1.00 90.31           H
ATOM   1302 2HG1 VAL A  99      10.827  11.732   1.539  1.00 90.31           H
ATOM   1303 3HG1 VAL A  99       9.343  12.600   1.077  1.00 90.31           H
ATOM   1304  CG2 VAL A  99       9.725  10.645  -0.780  1.00 90.31           C
ATOM   1305 1HG2 VAL A  99      10.814  10.656  -0.839  1.00 90.31           H
ATOM   1306 2HG2 VAL A  99       9.338   9.812  -1.367  1.00 90.31           H
ATOM   1307 3HG2 VAL A  99       9.331  11.581  -1.173  1.00 90.31           H
ATOM   1308  HN  VAL A  99       8.528   8.272  -0.081  1.00 90.31           H
ATOM   1309  N   THR A 100       8.570   8.219   3.085  1.00 89.59           N
ATOM   1310  CA  THR A 100       8.176   8.021   4.469  1.00 89.59           C
ATOM   1311  C   THR A 100       9.075   6.977   5.136  1.00 89.59           C
ATOM   1312  O   THR A 100       9.225   6.971   6.356  1.00 89.59           O
ATOM   1313  HA  THR A 100       8.322   8.958   5.006  1.00 89.59           H
ATOM   1314  CB  THR A 100       6.692   7.646   4.489  1.00 89.59           C
ATOM   1315  HB  THR A 100       6.268   7.790   5.483  1.00 89.59           H
ATOM   1316  OG1 THR A 100       6.665   6.310   3.997  1.00 89.59           O
ATOM   1317  HG1 THR A 100       5.788   5.882   4.216  1.00 89.59           H
ATOM   1318  CG2 THR A 100       5.875   8.438   3.466  1.00 89.59           C
ATOM   1319 1HG2 THR A 100       6.257   8.240   2.465  1.00 89.59           H
ATOM   1320 2HG2 THR A 100       5.955   9.503   3.683  1.00 89.59           H
ATOM   1321 3HG2 THR A 100       4.830   8.133   3.523  1.00 89.59           H
ATOM   1322  HN  THR A 100       8.043   7.694   2.416  1.00 89.59           H
ATOM   1323  N   LEU A 101       9.650   6.120   4.304  1.00 91.57           N
ATOM   1324  CA  LEU A 101      10.340   4.943   4.803  1.00 91.57           C
ATOM   1325  C   LEU A 101      11.510   5.379   5.687  1.00 91.57           C
ATOM   1326  O   LEU A 101      11.762   4.777   6.730  1.00 91.57           O
ATOM   1327  HA  LEU A 101       9.632   4.385   5.417  1.00 91.57           H
ATOM   1328  CB  LEU A 101      10.750   4.032   3.644  1.00 91.57           C
ATOM   1329 1HB  LEU A 101      11.212   4.646   2.871  1.00 91.57           H
ATOM   1330 2HB  LEU A 101      11.515   3.343   4.003  1.00 91.57           H
ATOM   1331  CG  LEU A 101       9.627   3.214   3.003  1.00 91.57           C
ATOM   1332  HG  LEU A 101       8.901   3.907   2.576  1.00 91.57           H
ATOM   1333  CD1 LEU A 101      10.160   2.355   1.856  1.00 91.57           C
ATOM   1334 1HD1 LEU A 101      10.603   2.998   1.095  1.00 91.57           H
ATOM   1335 2HD1 LEU A 101      10.918   1.669   2.237  1.00 91.57           H
ATOM   1336 3HD1 LEU A 101       9.341   1.784   1.418  1.00 91.57           H
ATOM   1337  CD2 LEU A 101       8.890   2.378   4.051  1.00 91.57           C
ATOM   1338 1HD2 LEU A 101       9.592   1.694   4.529  1.00 91.57           H
ATOM   1339 2HD2 LEU A 101       8.457   3.038   4.804  1.00 91.57           H
ATOM   1340 3HD2 LEU A 101       8.097   1.807   3.569  1.00 91.57           H
ATOM   1341  HN  LEU A 101       9.649   6.220   3.309  1.00 91.57           H
ATOM   1342  N   PRO A 102      12.242   6.427   5.289  1.00 93.54           N
ATOM   1343  CA  PRO A 102      13.393   6.885   6.072  1.00 93.54           C
ATOM   1344  C   PRO A 102      13.036   7.140   7.527  1.00 93.54           C
ATOM   1345  O   PRO A 102      13.789   6.774   8.428  1.00 93.54           O
ATOM   1346  HA  PRO A 102      14.160   6.111   6.098  1.00 93.54           H
ATOM   1347  CB  PRO A 102      13.828   8.168   5.361  1.00 93.54           C
ATOM   1348 1HB  PRO A 102      13.351   9.048   5.793  1.00 93.54           H
ATOM   1349 2HB  PRO A 102      14.905   8.322   5.434  1.00 93.54           H
ATOM   1350  CG  PRO A 102      13.388   7.940   3.920  1.00 93.54           C
ATOM   1351 1HG  PRO A 102      13.304   8.877   3.369  1.00 93.54           H
ATOM   1352 2HG  PRO A 102      14.102   7.325   3.371  1.00 93.54           H
ATOM   1353  CD  PRO A 102      12.044   7.248   4.080  1.00 93.54           C
ATOM   1354 1HD  PRO A 102      11.234   7.965   4.212  1.00 93.54           H
ATOM   1355 2HD  PRO A 102      11.793   6.644   3.208  1.00 93.54           H
ATOM   1356  N   PHE A 103      11.884   7.767   7.719  1.00 91.59           N
ATOM   1357  CA  PHE A 103      11.446   8.134   9.055  1.00 91.59           C
ATOM   1358  C   PHE A 103      11.134   6.891   9.891  1.00 91.59           C
ATOM   1359  O   PHE A 103      11.471   6.833  11.072  1.00 91.59           O
ATOM   1360  HA  PHE A 103      12.261   8.688   9.522  1.00 91.59           H
ATOM   1361  CB  PHE A 103      10.169   8.961   8.895  1.00 91.59           C
ATOM   1362 1HB  PHE A 103       9.439   8.379   8.332  1.00 91.59           H
ATOM   1363 2HB  PHE A 103       9.739   9.142   9.881  1.00 91.59           H
ATOM   1364  CG  PHE A 103      10.380  10.303   8.193  1.00 91.59           C
ATOM   1365  CD1 PHE A 103      10.710  11.406   8.918  1.00 91.59           C
ATOM   1366  HD1 PHE A 103      10.823  11.333   9.999  1.00 91.59           H
ATOM   1367  CD2 PHE A 103      10.238  10.395   6.843  1.00 91.59           C
ATOM   1368  HD2 PHE A 103       9.974   9.511   6.262  1.00 91.59           H
ATOM   1369  CE1 PHE A 103      10.906  12.652   8.266  1.00 91.59           C
ATOM   1370  HE1 PHE A 103      11.170  13.535   8.847  1.00 91.59           H
ATOM   1371  CE2 PHE A 103      10.434  11.641   6.191  1.00 91.59           C
ATOM   1372  HE2 PHE A 103      10.320  11.714   5.110  1.00 91.59           H
ATOM   1373  CZ  PHE A 103      10.764  12.743   6.916  1.00 91.59           C
ATOM   1374  HZ  PHE A 103      10.915  13.699   6.416  1.00 91.59           H
ATOM   1375  HN  PHE A 103      11.257   8.023   6.983  1.00 91.59           H
ATOM   1376  N   TRP A 104      10.494   5.928   9.244  1.00 85.89           N
ATOM   1377  CA  TRP A 104      10.099   4.705   9.923  1.00 85.89           C
ATOM   1378  C   TRP A 104      11.367   3.912  10.243  1.00 85.89           C
ATOM   1379  O   TRP A 104      11.431   3.220  11.258  1.00 85.89           O
ATOM   1380  HA  TRP A 104       9.592   4.986  10.846  1.00 85.89           H
ATOM   1381  CB  TRP A 104       9.094   3.913   9.084  1.00 85.89           C
ATOM   1382 1HB  TRP A 104       9.507   3.761   8.088  1.00 85.89           H
ATOM   1383 2HB  TRP A 104       8.963   2.927   9.529  1.00 85.89           H
ATOM   1384  CG  TRP A 104       7.725   4.584   8.956  1.00 85.89           C
ATOM   1385  CD1 TRP A 104       7.143   5.066   7.849  1.00 85.89           C
ATOM   1386  HD1 TRP A 104       7.594   5.038   6.857  1.00 85.89           H
ATOM   1387  CD2 TRP A 104       6.784   4.830  10.022  1.00 85.89           C
ATOM   1388  NE1 TRP A 104       5.901   5.602   8.123  1.00 85.89           N
ATOM   1389  HE1 TRP A 104       5.278   6.021   7.462  1.00 85.89           H
ATOM   1390  CE2 TRP A 104       5.676   5.454   9.486  1.00 85.89           C
ATOM   1391  CE3 TRP A 104       6.866   4.534  11.394  1.00 85.89           C
ATOM   1392  HE3 TRP A 104       7.730   4.042  11.841  1.00 85.89           H
ATOM   1393  CZ2 TRP A 104       4.567   5.836  10.250  1.00 85.89           C
ATOM   1394  HZ2 TRP A 104       3.703   6.328   9.803  1.00 85.89           H
ATOM   1395  CZ3 TRP A 104       5.750   4.922  12.144  1.00 85.89           C
ATOM   1396  HZ3 TRP A 104       5.762   4.716  13.214  1.00 85.89           H
ATOM   1397  CH2 TRP A 104       4.627   5.551  11.620  1.00 85.89           C
ATOM   1398  HH2 TRP A 104       3.796   5.822  12.272  1.00 85.89           H
ATOM   1399  HN  TRP A 104      10.246   5.973   8.276  1.00 85.89           H
ATOM   1400  N   ALA A 105      12.345   4.038   9.358  1.00 93.41           N
ATOM   1401  CA  ALA A 105      13.611   3.347   9.538  1.00 93.41           C
ATOM   1402  C   ALA A 105      14.277   3.839  10.825  1.00 93.41           C
ATOM   1403  O   ALA A 105      14.756   3.038  11.625  1.00 93.41           O
ATOM   1404  HA  ALA A 105      13.397   2.283   9.634  1.00 93.41           H
ATOM   1405  CB  ALA A 105      14.491   3.565   8.306  1.00 93.41           C
ATOM   1406 1HB  ALA A 105      13.985   3.172   7.424  1.00 93.41           H
ATOM   1407 2HB  ALA A 105      14.675   4.631   8.174  1.00 93.41           H
ATOM   1408 3HB  ALA A 105      15.440   3.046   8.441  1.00 93.41           H
ATOM   1409  HN  ALA A 105      12.284   4.599   8.533  1.00 93.41           H
ATOM   1410  N   ILE A 106      14.286   5.155  10.983  1.00 90.07           N
ATOM   1411  CA  ILE A 106      14.903   5.764  12.149  1.00 90.07           C
ATOM   1412  C   ILE A 106      14.105   5.387  13.399  1.00 90.07           C
ATOM   1413  O   ILE A 106      14.682   5.033  14.425  1.00 90.07           O
ATOM   1414  HA  ILE A 106      15.907   5.348  12.242  1.00 90.07           H
ATOM   1415  CB  ILE A 106      15.056   7.273  11.948  1.00 90.07           C
ATOM   1416  HB  ILE A 106      14.097   7.672  11.617  1.00 90.07           H
ATOM   1417  CG1 ILE A 106      16.076   7.579  10.850  1.00 90.07           C
ATOM   1418 1HG1 ILE A 106      17.084   7.407  11.227  1.00 90.07           H
ATOM   1419 2HG1 ILE A 106      15.929   6.899  10.011  1.00 90.07           H
ATOM   1420  CG2 ILE A 106      15.404   7.969  13.265  1.00 90.07           C
ATOM   1421 1HG2 ILE A 106      14.611   7.792  13.991  1.00 90.07           H
ATOM   1422 2HG2 ILE A 106      16.343   7.571  13.649  1.00 90.07           H
ATOM   1423 3HG2 ILE A 106      15.506   9.041  13.093  1.00 90.07           H
ATOM   1424  CD1 ILE A 106      15.946   9.026  10.368  1.00 90.07           C
ATOM   1425 1HD1 ILE A 106      14.944   9.187   9.970  1.00 90.07           H
ATOM   1426 2HD1 ILE A 106      16.117   9.704  11.204  1.00 90.07           H
ATOM   1427 3HD1 ILE A 106      16.682   9.217   9.588  1.00 90.07           H
ATOM   1428  HN  ILE A 106      13.883   5.799  10.333  1.00 90.07           H
ATOM   1429  N   ALA A 107      12.789   5.477  13.270  1.00 91.28           N
ATOM   1430  CA  ALA A 107      11.909   5.234  14.401  1.00 91.28           C
ATOM   1431  C   ALA A 107      12.085   3.791  14.878  1.00 91.28           C
ATOM   1432  O   ALA A 107      12.059   3.523  16.078  1.00 91.28           O
ATOM   1433  HA  ALA A 107      12.203   5.912  15.202  1.00 91.28           H
ATOM   1434  CB  ALA A 107      10.465   5.544  13.999  1.00 91.28           C
ATOM   1435 1HB  ALA A 107      10.388   6.588  13.697  1.00 91.28           H
ATOM   1436 2HB  ALA A 107      10.174   4.902  13.168  1.00 91.28           H
ATOM   1437 3HB  ALA A 107       9.805   5.362  14.847  1.00 91.28           H
ATOM   1438  HN  ALA A 107      12.325   5.710  12.416  1.00 91.28           H
ATOM   1439  N   ALA A 108      12.260   2.900  13.914  1.00 90.54           N
ATOM   1440  CA  ALA A 108      12.389   1.485  14.217  1.00 90.54           C
ATOM   1441  C   ALA A 108      13.756   1.227  14.855  1.00 90.54           C
ATOM   1442  O   ALA A 108      13.904   0.316  15.668  1.00 90.54           O
ATOM   1443  HA  ALA A 108      11.609   1.226  14.933  1.00 90.54           H
ATOM   1444  CB  ALA A 108      12.178   0.668  12.941  1.00 90.54           C
ATOM   1445 1HB  ALA A 108      11.182   0.865  12.544  1.00 90.54           H
ATOM   1446 2HB  ALA A 108      12.926   0.950  12.200  1.00 90.54           H
ATOM   1447 3HB  ALA A 108      12.275  -0.394  13.169  1.00 90.54           H
ATOM   1448  HN  ALA A 108      12.314   3.131  12.942  1.00 90.54           H
ATOM   1449  N   ALA A 109      14.721   2.046  14.461  1.00 89.15           N
ATOM   1450  CA  ALA A 109      16.091   1.856  14.906  1.00 89.15           C
ATOM   1451  C   ALA A 109      16.196   2.218  16.389  1.00 89.15           C
ATOM   1452  O   ALA A 109      16.963   1.604  17.129  1.00 89.15           O
ATOM   1453  HA  ALA A 109      16.338   0.802  14.780  1.00 89.15           H
ATOM   1454  CB  ALA A 109      17.031   2.691  14.035  1.00 89.15           C
ATOM   1455 1HB  ALA A 109      16.940   2.374  12.996  1.00 89.15           H
ATOM   1456 2HB  ALA A 109      16.765   3.744  14.119  1.00 89.15           H
ATOM   1457 3HB  ALA A 109      18.059   2.548  14.369  1.00 89.15           H
ATOM   1458  HN  ALA A 109      14.579   2.825  13.851  1.00 89.15           H
ATOM   1459  N   ASP A 110      15.413   3.213  16.779  1.00 80.02           N
ATOM   1460  CA  ASP A 110      15.528   3.777  18.114  1.00 80.02           C
ATOM   1461  C   ASP A 110      14.145   4.221  18.596  1.00 80.02           C
ATOM   1462  O   ASP A 110      13.413   3.438  19.199  1.00 80.02           O
ATOM   1463  HA  ASP A 110      15.947   2.979  18.727  1.00 80.02           H
ATOM   1464  CB  ASP A 110      16.445   5.002  18.117  1.00 80.02           C
ATOM   1465 1HB  ASP A 110      17.384   4.759  17.618  1.00 80.02           H
ATOM   1466 2HB  ASP A 110      15.982   5.809  17.549  1.00 80.02           H
ATOM   1467  CG  ASP A 110      16.727   5.472  19.545  1.00 80.02           C
ATOM   1468  OD1 ASP A 110      16.313   4.745  20.474  1.00 80.02           O
ATOM   1469  OD2 ASP A 110      17.351   6.547  19.676  1.00 80.02           O
ATOM   1470  HN  ASP A 110      14.711   3.632  16.203  1.00 80.02           H
ATOM   1471  N   GLN A 111      13.830   5.476  18.313  1.00 82.34           N
ATOM   1472  CA  GLN A 111      12.547   6.033  18.707  1.00 82.34           C
ATOM   1473  C   GLN A 111      12.137   7.153  17.749  1.00 82.34           C
ATOM   1474  O   GLN A 111      12.927   7.573  16.905  1.00 82.34           O
ATOM   1475  HA  GLN A 111      11.839   5.207  18.635  1.00 82.34           H
ATOM   1476  CB  GLN A 111      12.587   6.534  20.152  1.00 82.34           C
ATOM   1477 1HB  GLN A 111      11.628   6.984  20.411  1.00 82.34           H
ATOM   1478 2HB  GLN A 111      12.738   5.694  20.828  1.00 82.34           H
ATOM   1479  CG  GLN A 111      13.706   7.560  20.345  1.00 82.34           C
ATOM   1480 1HG  GLN A 111      14.667   7.102  20.111  1.00 82.34           H
ATOM   1481 2HG  GLN A 111      13.569   8.388  19.650  1.00 82.34           H
ATOM   1482  CD  GLN A 111      13.723   8.088  21.781  1.00 82.34           C
ATOM   1483  OE1 GLN A 111      12.711   8.149  22.459  1.00 82.34           O
ATOM   1484  NE2 GLN A 111      14.926   8.467  22.204  1.00 82.34           N
ATOM   1485 1HE2 GLN A 111      15.716   8.391  21.596  1.00 82.34           H
ATOM   1486 2HE2 GLN A 111      15.040   8.827  23.130  1.00 82.34           H
ATOM   1487  HN  GLN A 111      14.432   6.108  17.825  1.00 82.34           H
ATOM   1488  N   TRP A 112      10.902   7.605  17.911  1.00 87.61           N
ATOM   1489  CA  TRP A 112      10.395   8.703  17.106  1.00 87.61           C
ATOM   1490  C   TRP A 112      11.052   9.994  17.601  1.00 87.61           C
ATOM   1491  O   TRP A 112      10.811  10.424  18.727  1.00 87.61           O
ATOM   1492  HA  TRP A 112      10.677   8.515  16.070  1.00 87.61           H
ATOM   1493  CB  TRP A 112       8.867   8.755  17.149  1.00 87.61           C
ATOM   1494 1HB  TRP A 112       8.473   7.766  16.915  1.00 87.61           H
ATOM   1495 2HB  TRP A 112       8.550   8.992  18.165  1.00 87.61           H
ATOM   1496  CG  TRP A 112       8.251   9.774  16.188  1.00 87.61           C
ATOM   1497  CD1 TRP A 112       7.840  11.020  16.458  1.00 87.61           C
ATOM   1498  HD1 TRP A 112       7.896  11.484  17.443  1.00 87.61           H
ATOM   1499  CD2 TRP A 112       7.993   9.581  14.781  1.00 87.61           C
ATOM   1500  NE1 TRP A 112       7.337  11.642  15.334  1.00 87.61           N
ATOM   1501  HE1 TRP A 112       6.971  12.572  15.285  1.00 87.61           H
ATOM   1502  CE2 TRP A 112       7.433  10.740  14.282  1.00 87.61           C
ATOM   1503  CE3 TRP A 112       8.224   8.465  13.958  1.00 87.61           C
ATOM   1504  HE3 TRP A 112       8.664   7.539  14.328  1.00 87.61           H
ATOM   1505  CZ2 TRP A 112       7.057  10.894  12.942  1.00 87.61           C
ATOM   1506  HZ2 TRP A 112       6.617  11.819  12.572  1.00 87.61           H
ATOM   1507  CZ3 TRP A 112       7.843   8.635  12.622  1.00 87.61           C
ATOM   1508  HZ3 TRP A 112       8.000   7.799  11.940  1.00 87.61           H
ATOM   1509  CH2 TRP A 112       7.278   9.795  12.103  1.00 87.61           C
ATOM   1510  HH2 TRP A 112       7.009   9.848  11.048  1.00 87.61           H
ATOM   1511  HN  TRP A 112      10.254   7.234  18.576  1.00 87.61           H
ATOM   1512  N   LYS A 113      11.868  10.575  16.733  1.00 79.94           N
ATOM   1513  CA  LYS A 113      12.691  11.707  17.123  1.00 79.94           C
ATOM   1514  C   LYS A 113      12.103  12.989  16.529  1.00 79.94           C
ATOM   1515  O   LYS A 113      12.707  14.056  16.626  1.00 79.94           O
ATOM   1516  HA  LYS A 113      12.651  11.781  18.210  1.00 79.94           H
ATOM   1517  CB  LYS A 113      14.152  11.465  16.739  1.00 79.94           C
ATOM   1518 1HB  LYS A 113      14.229  11.320  15.662  1.00 79.94           H
ATOM   1519 2HB  LYS A 113      14.747  12.344  16.986  1.00 79.94           H
ATOM   1520  CG  LYS A 113      14.714  10.241  17.466  1.00 79.94           C
ATOM   1521 1HG  LYS A 113      14.566  10.352  18.540  1.00 79.94           H
ATOM   1522 2HG  LYS A 113      14.168   9.349  17.159  1.00 79.94           H
ATOM   1523  CD  LYS A 113      16.204  10.063  17.167  1.00 79.94           C
ATOM   1524 1HD  LYS A 113      16.351   9.937  16.094  1.00 79.94           H
ATOM   1525 2HD  LYS A 113      16.747  10.961  17.459  1.00 79.94           H
ATOM   1526  CE  LYS A 113      16.771   8.852  17.911  1.00 79.94           C
ATOM   1527 1HE  LYS A 113      16.613   8.970  18.983  1.00 79.94           H
ATOM   1528 2HE  LYS A 113      16.240   7.950  17.608  1.00 79.94           H
ATOM   1529  NZ  LYS A 113      18.217   8.702  17.630  1.00 79.94           N
ATOM   1530 1HZ  LYS A 113      18.574   7.892  18.124  1.00 79.94           H
ATOM   1531 2HZ  LYS A 113      18.356   8.580  16.634  1.00 79.94           H
ATOM   1532 3HZ  LYS A 113      18.709   9.532  17.941  1.00 79.94           H
ATOM   1533  HN  LYS A 113      11.971  10.286  15.782  1.00 79.94           H
ATOM   1534  N   PHE A 114      10.932  12.841  15.927  1.00 86.47           N
ATOM   1535  CA  PHE A 114      10.349  13.920  15.149  1.00 86.47           C
ATOM   1536  C   PHE A 114       9.133  14.516  15.862  1.00 86.47           C
ATOM   1537  O   PHE A 114       8.639  13.947  16.834  1.00 86.47           O
ATOM   1538  HA  PHE A 114      11.114  14.688  15.037  1.00 86.47           H
ATOM   1539  CB  PHE A 114       9.899  13.319  13.816  1.00 86.47           C
ATOM   1540 1HB  PHE A 114       9.068  12.637  13.999  1.00 86.47           H
ATOM   1541 2HB  PHE A 114       9.521  14.118  13.178  1.00 86.47           H
ATOM   1542  CG  PHE A 114      11.002  12.567  13.068  1.00 86.47           C
ATOM   1543  CD1 PHE A 114      11.962  13.259  12.398  1.00 86.47           C
ATOM   1544  HD1 PHE A 114      11.945  14.349  12.393  1.00 86.47           H
ATOM   1545  CD2 PHE A 114      11.023  11.207  13.075  1.00 86.47           C
ATOM   1546  HD2 PHE A 114      10.253  10.653  13.612  1.00 86.47           H
ATOM   1547  CE1 PHE A 114      12.986  12.561  11.704  1.00 86.47           C
ATOM   1548  HE1 PHE A 114      13.755  13.115  11.166  1.00 86.47           H
ATOM   1549  CE2 PHE A 114      12.046  10.509  12.381  1.00 86.47           C
ATOM   1550  HE2 PHE A 114      12.063   9.420  12.386  1.00 86.47           H
ATOM   1551  CZ  PHE A 114      13.006  11.201  11.710  1.00 86.47           C
ATOM   1552  HZ  PHE A 114      13.792  10.665  11.178  1.00 86.47           H
ATOM   1553  HN  PHE A 114      10.386  12.004  15.964  1.00 86.47           H
ATOM   1554  N   GLN A 115       8.687  15.654  15.352  1.00 80.10           N
ATOM   1555  CA  GLN A 115       7.566  16.356  15.954  1.00 80.10           C
ATOM   1556  C   GLN A 115       6.256  15.627  15.646  1.00 80.10           C
ATOM   1557  O   GLN A 115       6.208  14.780  14.756  1.00 80.10           O
ATOM   1558  HA  GLN A 115       7.756  16.337  17.028  1.00 80.10           H
ATOM   1559  CB  GLN A 115       7.510  17.809  15.480  1.00 80.10           C
ATOM   1560 1HB  GLN A 115       7.471  17.839  14.391  1.00 80.10           H
ATOM   1561 2HB  GLN A 115       6.597  18.280  15.845  1.00 80.10           H
ATOM   1562  CG  GLN A 115       8.727  18.594  15.973  1.00 80.10           C
ATOM   1563 1HG  GLN A 115       8.812  18.498  17.056  1.00 80.10           H
ATOM   1564 2HG  GLN A 115       9.635  18.172  15.543  1.00 80.10           H
ATOM   1565  CD  GLN A 115       8.616  20.073  15.594  1.00 80.10           C
ATOM   1566  OE1 GLN A 115       7.722  20.491  14.877  1.00 80.10           O
ATOM   1567  NE2 GLN A 115       9.572  20.837  16.114  1.00 80.10           N
ATOM   1568 1HE2 GLN A 115      10.277  20.431  16.695  1.00 80.10           H
ATOM   1569 2HE2 GLN A 115       9.585  21.819  15.924  1.00 80.10           H
ATOM   1570  HN  GLN A 115       9.076  16.096  14.543  1.00 80.10           H
ATOM   1571  N   THR A 116       5.227  15.984  16.400  1.00 86.76           N
ATOM   1572  CA  THR A 116       3.921  15.371  16.221  1.00 86.76           C
ATOM   1573  C   THR A 116       3.421  15.588  14.792  1.00 86.76           C
ATOM   1574  O   THR A 116       2.824  14.693  14.197  1.00 86.76           O
ATOM   1575  HA  THR A 116       4.024  14.296  16.364  1.00 86.76           H
ATOM   1576  CB  THR A 116       2.982  15.941  17.287  1.00 86.76           C
ATOM   1577  HB  THR A 116       2.704  16.968  17.051  1.00 86.76           H
ATOM   1578  OG1 THR A 116       3.693  15.760  18.508  1.00 86.76           O
ATOM   1579  HG1 THR A 116       3.293  16.332  19.225  1.00 86.76           H
ATOM   1580  CG2 THR A 116       1.717  15.098  17.463  1.00 86.76           C
ATOM   1581 1HG2 THR A 116       1.993  14.088  17.764  1.00 86.76           H
ATOM   1582 2HG2 THR A 116       1.171  15.060  16.520  1.00 86.76           H
ATOM   1583 3HG2 THR A 116       1.086  15.547  18.230  1.00 86.76           H
ATOM   1584  HN  THR A 116       5.274  16.676  17.120  1.00 86.76           H
ATOM   1585  N   PHE A 117       3.683  16.783  14.282  1.00 89.99           N
ATOM   1586  CA  PHE A 117       3.249  17.136  12.941  1.00 89.99           C
ATOM   1587  C   PHE A 117       3.751  16.117  11.916  1.00 89.99           C
ATOM   1588  O   PHE A 117       2.989  15.660  11.065  1.00 89.99           O
ATOM   1589  HA  PHE A 117       2.159  17.139  12.944  1.00 89.99           H
ATOM   1590  CB  PHE A 117       3.855  18.504  12.621  1.00 89.99           C
ATOM   1591 1HB  PHE A 117       3.495  19.229  13.351  1.00 89.99           H
ATOM   1592 2HB  PHE A 117       4.937  18.447  12.735  1.00 89.99           H
ATOM   1593  CG  PHE A 117       3.531  19.014  11.215  1.00 89.99           C
ATOM   1594  CD1 PHE A 117       4.484  18.987  10.245  1.00 89.99           C
ATOM   1595  HD1 PHE A 117       5.479  18.601  10.470  1.00 89.99           H
ATOM   1596  CD2 PHE A 117       2.290  19.494  10.935  1.00 89.99           C
ATOM   1597  HD2 PHE A 117       1.526  19.516  11.712  1.00 89.99           H
ATOM   1598  CE1 PHE A 117       4.184  19.460   8.941  1.00 89.99           C
ATOM   1599  HE1 PHE A 117       4.948  19.438   8.164  1.00 89.99           H
ATOM   1600  CE2 PHE A 117       1.989  19.968   9.630  1.00 89.99           C
ATOM   1601  HE2 PHE A 117       0.995  20.353   9.406  1.00 89.99           H
ATOM   1602  CZ  PHE A 117       2.943  19.940   8.661  1.00 89.99           C
ATOM   1603  HZ  PHE A 117       2.712  20.304   7.659  1.00 89.99           H
ATOM   1604  HN  PHE A 117       4.181  17.501  14.768  1.00 89.99           H
ATOM   1605  N   MET A 118       5.030  15.790  12.032  1.00 87.06           N
ATOM   1606  CA  MET A 118       5.645  14.842  11.118  1.00 87.06           C
ATOM   1607  C   MET A 118       5.020  13.453  11.266  1.00 87.06           C
ATOM   1608  O   MET A 118       4.906  12.713  10.290  1.00 87.06           O
ATOM   1609  HA  MET A 118       5.452  15.230  10.118  1.00 87.06           H
ATOM   1610  CB  MET A 118       7.146  14.759  11.403  1.00 87.06           C
ATOM   1611 1HB  MET A 118       7.310  14.609  12.470  1.00 87.06           H
ATOM   1612 2HB  MET A 118       7.570  13.896  10.891  1.00 87.06           H
ATOM   1613  CG  MET A 118       7.862  16.032  10.947  1.00 87.06           C
ATOM   1614 1HG  MET A 118       7.528  16.881  11.543  1.00 87.06           H
ATOM   1615 2HG  MET A 118       8.936  15.933  11.106  1.00 87.06           H
ATOM   1616  SD  MET A 118       7.529  16.334   9.219  1.00 87.06           S
ATOM   1617  CE  MET A 118       8.274  14.879   8.501  1.00 87.06           C
ATOM   1618 1HE  MET A 118       9.335  14.854   8.750  1.00 87.06           H
ATOM   1619 2HE  MET A 118       7.787  13.988   8.897  1.00 87.06           H
ATOM   1620 3HE  MET A 118       8.155  14.907   7.418  1.00 87.06           H
ATOM   1621  HN  MET A 118       5.641  16.159  12.732  1.00 87.06           H
ATOM   1622  N   CYS A 119       4.633  13.141  12.494  1.00 92.21           N
ATOM   1623  CA  CYS A 119       3.963  11.881  12.770  1.00 92.21           C
ATOM   1624  C   CYS A 119       2.664  11.841  11.963  1.00 92.21           C
ATOM   1625  O   CYS A 119       2.373  10.849  11.297  1.00 92.21           O
ATOM   1626  HA  CYS A 119       4.642  11.090  12.451  1.00 92.21           H
ATOM   1627  CB  CYS A 119       3.712  11.691  14.267  1.00 92.21           C
ATOM   1628 1HB  CYS A 119       4.661  11.636  14.799  1.00 92.21           H
ATOM   1629 2HB  CYS A 119       3.171  12.549  14.665  1.00 92.21           H
ATOM   1630  SG  CYS A 119       2.749  10.160  14.549  1.00 92.21           S
ATOM   1631  HN  CYS A 119       4.769  13.731  13.290  1.00 92.21           H
ATOM   1632  N   LYS A 120       1.917  12.932  12.049  1.00 90.91           N
ATOM   1633  CA  LYS A 120       0.642  13.023  11.358  1.00 90.91           C
ATOM   1634  C   LYS A 120       0.870  12.859   9.854  1.00 90.91           C
ATOM   1635  O   LYS A 120       0.165  12.096   9.195  1.00 90.91           O
ATOM   1636  HA  LYS A 120       0.023  12.197  11.705  1.00 90.91           H
ATOM   1637  CB  LYS A 120      -0.079  14.319  11.733  1.00 90.91           C
ATOM   1638 1HB  LYS A 120       0.602  15.163  11.627  1.00 90.91           H
ATOM   1639 2HB  LYS A 120      -0.908  14.491  11.045  1.00 90.91           H
ATOM   1640  CG  LYS A 120      -0.606  14.258  13.168  1.00 90.91           C
ATOM   1641 1HG  LYS A 120      -1.336  13.453  13.258  1.00 90.91           H
ATOM   1642 2HG  LYS A 120       0.212  14.022  13.850  1.00 90.91           H
ATOM   1643  CD  LYS A 120      -1.248  15.585  13.574  1.00 90.91           C
ATOM   1644 1HD  LYS A 120      -0.512  16.386  13.503  1.00 90.91           H
ATOM   1645 2HD  LYS A 120      -2.054  15.830  12.882  1.00 90.91           H
ATOM   1646  CE  LYS A 120      -1.798  15.515  15.000  1.00 90.91           C
ATOM   1647 1HE  LYS A 120      -1.237  14.780  15.577  1.00 90.91           H
ATOM   1648 2HE  LYS A 120      -1.666  16.477  15.495  1.00 90.91           H
ATOM   1649  NZ  LYS A 120      -3.233  15.152  14.985  1.00 90.91           N
ATOM   1650 1HZ  LYS A 120      -3.544  14.963  15.932  1.00 90.91           H
ATOM   1651 2HZ  LYS A 120      -3.772  15.919  14.599  1.00 90.91           H
ATOM   1652 3HZ  LYS A 120      -3.366  14.325  14.414  1.00 90.91           H
ATOM   1653  HN  LYS A 120       2.170  13.743  12.577  1.00 90.91           H
ATOM   1654  N   VAL A 121       1.856  13.589   9.354  1.00 92.05           N
ATOM   1655  CA  VAL A 121       2.115  13.618   7.924  1.00 92.05           C
ATOM   1656  C   VAL A 121       2.509  12.217   7.453  1.00 92.05           C
ATOM   1657  O   VAL A 121       1.958  11.708   6.479  1.00 92.05           O
ATOM   1658  HA  VAL A 121       1.189  13.908   7.428  1.00 92.05           H
ATOM   1659  CB  VAL A 121       3.175  14.675   7.606  1.00 92.05           C
ATOM   1660  HB  VAL A 121       4.031  14.498   8.256  1.00 92.05           H
ATOM   1661  CG1 VAL A 121       3.651  14.555   6.157  1.00 92.05           C
ATOM   1662 1HG1 VAL A 121       4.084  13.568   5.998  1.00 92.05           H
ATOM   1663 2HG1 VAL A 121       2.805  14.694   5.484  1.00 92.05           H
ATOM   1664 3HG1 VAL A 121       4.403  15.318   5.957  1.00 92.05           H
ATOM   1665  CG2 VAL A 121       2.649  16.083   7.895  1.00 92.05           C
ATOM   1666 1HG2 VAL A 121       1.768  16.275   7.282  1.00 92.05           H
ATOM   1667 2HG2 VAL A 121       2.382  16.162   8.949  1.00 92.05           H
ATOM   1668 3HG2 VAL A 121       3.422  16.815   7.660  1.00 92.05           H
ATOM   1669  HN  VAL A 121       2.470  14.153   9.906  1.00 92.05           H
ATOM   1670  N   VAL A 122       3.460  11.633   8.168  1.00 90.60           N
ATOM   1671  CA  VAL A 122       4.069  10.389   7.728  1.00 90.60           C
ATOM   1672  C   VAL A 122       3.011   9.283   7.721  1.00 90.60           C
ATOM   1673  O   VAL A 122       2.928   8.504   6.773  1.00 90.60           O
ATOM   1674  HA  VAL A 122       4.425  10.539   6.709  1.00 90.60           H
ATOM   1675  CB  VAL A 122       5.275  10.057   8.608  1.00 90.60           C
ATOM   1676  HB  VAL A 122       4.954  10.103   9.649  1.00 90.60           H
ATOM   1677  CG1 VAL A 122       5.779   8.638   8.335  1.00 90.60           C
ATOM   1678 1HG1 VAL A 122       4.984   7.923   8.548  1.00 90.60           H
ATOM   1679 2HG1 VAL A 122       6.075   8.553   7.290  1.00 90.60           H
ATOM   1680 3HG1 VAL A 122       6.637   8.428   8.974  1.00 90.60           H
ATOM   1681  CG2 VAL A 122       6.394  11.083   8.415  1.00 90.60           C
ATOM   1682 1HG2 VAL A 122       6.711  11.082   7.373  1.00 90.60           H
ATOM   1683 2HG2 VAL A 122       6.028  12.074   8.683  1.00 90.60           H
ATOM   1684 3HG2 VAL A 122       7.239  10.823   9.053  1.00 90.60           H
ATOM   1685  HN  VAL A 122       3.813  11.994   9.030  1.00 90.60           H
ATOM   1686  N   ASN A 123       2.229   9.249   8.790  1.00 90.11           N
ATOM   1687  CA  ASN A 123       1.162   8.270   8.906  1.00 90.11           C
ATOM   1688  C   ASN A 123       0.152   8.487   7.777  1.00 90.11           C
ATOM   1689  O   ASN A 123      -0.306   7.528   7.157  1.00 90.11           O
ATOM   1690  HA  ASN A 123       1.655   7.300   8.845  1.00 90.11           H
ATOM   1691  CB  ASN A 123       0.421   8.418  10.237  1.00 90.11           C
ATOM   1692 1HB  ASN A 123       0.477   9.453  10.575  1.00 90.11           H
ATOM   1693 2HB  ASN A 123      -0.634   8.185  10.098  1.00 90.11           H
ATOM   1694  CG  ASN A 123       1.017   7.495  11.302  1.00 90.11           C
ATOM   1695  OD1 ASN A 123       1.761   6.572  11.014  1.00 90.11           O
ATOM   1696  ND2 ASN A 123       0.650   7.795  12.544  1.00 90.11           N
ATOM   1697 1HD2 ASN A 123       0.037   8.567  12.712  1.00 90.11           H
ATOM   1698 2HD2 ASN A 123       0.988   7.249  13.311  1.00 90.11           H
ATOM   1699  HN  ASN A 123       2.316   9.874   9.566  1.00 90.11           H
ATOM   1700  N   SER A 124      -0.165   9.752   7.544  1.00 90.92           N
ATOM   1701  CA  SER A 124      -1.169  10.102   6.554  1.00 90.92           C
ATOM   1702  C   SER A 124      -0.685   9.710   5.156  1.00 90.92           C
ATOM   1703  O   SER A 124      -1.446   9.157   4.365  1.00 90.92           O
ATOM   1704  HA  SER A 124      -2.055   9.528   6.827  1.00 90.92           H
ATOM   1705  CB  SER A 124      -1.495  11.596   6.604  1.00 90.92           C
ATOM   1706 1HB  SER A 124      -0.604  12.170   6.349  1.00 90.92           H
ATOM   1707 2HB  SER A 124      -2.249  11.828   5.852  1.00 90.92           H
ATOM   1708  OG  SER A 124      -1.966  11.997   7.888  1.00 90.92           O
ATOM   1709  HG  SER A 124      -1.289  12.582   8.333  1.00 90.92           H
ATOM   1710  HN  SER A 124       0.251  10.529   8.017  1.00 90.92           H
ATOM   1711  N   MET A 125       0.578  10.014   4.896  1.00 85.41           N
ATOM   1712  CA  MET A 125       1.164   9.728   3.597  1.00 85.41           C
ATOM   1713  C   MET A 125       1.136   8.227   3.302  1.00 85.41           C
ATOM   1714  O   MET A 125       0.795   7.815   2.194  1.00 85.41           O
ATOM   1715  HA  MET A 125       0.546  10.259   2.873  1.00 85.41           H
ATOM   1716  CB  MET A 125       2.609  10.228   3.568  1.00 85.41           C
ATOM   1717 1HB  MET A 125       3.121   9.926   4.481  1.00 85.41           H
ATOM   1718 2HB  MET A 125       3.141   9.765   2.736  1.00 85.41           H
ATOM   1719  CG  MET A 125       2.660  11.751   3.428  1.00 85.41           C
ATOM   1720 1HG  MET A 125       2.141  12.059   2.520  1.00 85.41           H
ATOM   1721 2HG  MET A 125       2.142  12.219   4.266  1.00 85.41           H
ATOM   1722  SD  MET A 125       4.357  12.303   3.378  1.00 85.41           S
ATOM   1723  CE  MET A 125       4.794  11.809   1.719  1.00 85.41           C
ATOM   1724 1HE  MET A 125       4.676  10.730   1.618  1.00 85.41           H
ATOM   1725 2HE  MET A 125       4.142  12.314   1.006  1.00 85.41           H
ATOM   1726 3HE  MET A 125       5.830  12.082   1.520  1.00 85.41           H
ATOM   1727  HN  MET A 125       1.196  10.447   5.552  1.00 85.41           H
ATOM   1728  N   TYR A 126       1.501   7.451   4.312  1.00 85.63           N
ATOM   1729  CA  TYR A 126       1.490   6.004   4.185  1.00 85.63           C
ATOM   1730  C   TYR A 126       0.090   5.493   3.839  1.00 85.63           C
ATOM   1731  O   TYR A 126      -0.068   4.664   2.944  1.00 85.63           O
ATOM   1732  HA  TYR A 126       2.177   5.731   3.384  1.00 85.63           H
ATOM   1733  CB  TYR A 126       1.894   5.457   5.556  1.00 85.63           C
ATOM   1734 1HB  TYR A 126       2.954   5.656   5.717  1.00 85.63           H
ATOM   1735 2HB  TYR A 126       1.347   5.999   6.328  1.00 85.63           H
ATOM   1736  CG  TYR A 126       1.639   3.958   5.729  1.00 85.63           C
ATOM   1737  CD1 TYR A 126       0.539   3.523   6.438  1.00 85.63           C
ATOM   1738  HD1 TYR A 126      -0.149   4.246   6.875  1.00 85.63           H
ATOM   1739  CD2 TYR A 126       2.510   3.042   5.175  1.00 85.63           C
ATOM   1740  HD2 TYR A 126       3.380   3.386   4.614  1.00 85.63           H
ATOM   1741  CE1 TYR A 126       0.299   2.112   6.600  1.00 85.63           C
ATOM   1742  HE1 TYR A 126      -0.567   1.755   7.158  1.00 85.63           H
ATOM   1743  CE2 TYR A 126       2.270   1.632   5.337  1.00 85.63           C
ATOM   1744  HE2 TYR A 126       2.950   0.898   4.905  1.00 85.63           H
ATOM   1745  CZ  TYR A 126       1.176   1.236   6.041  1.00 85.63           C
ATOM   1746  OH  TYR A 126       0.950  -0.096   6.194  1.00 85.63           O
ATOM   1747  HH  TYR A 126       1.408  -0.607   5.467  1.00 85.63           H
ATOM   1748  HN  TYR A 126       1.798   7.795   5.203  1.00 85.63           H
ATOM   1749  N   LYS A 127      -0.890   6.011   4.565  1.00 85.63           N
ATOM   1750  CA  LYS A 127      -2.252   5.520   4.441  1.00 85.63           C
ATOM   1751  C   LYS A 127      -2.803   5.899   3.065  1.00 85.63           C
ATOM   1752  O   LYS A 127      -3.494   5.105   2.429  1.00 85.63           O
ATOM   1753  HA  LYS A 127      -2.216   4.433   4.511  1.00 85.63           H
ATOM   1754  CB  LYS A 127      -3.109   6.021   5.605  1.00 85.63           C
ATOM   1755 1HB  LYS A 127      -2.554   5.926   6.538  1.00 85.63           H
ATOM   1756 2HB  LYS A 127      -3.329   7.080   5.471  1.00 85.63           H
ATOM   1757  CG  LYS A 127      -4.417   5.232   5.702  1.00 85.63           C
ATOM   1758 1HG  LYS A 127      -5.129   5.776   6.322  1.00 85.63           H
ATOM   1759 2HG  LYS A 127      -4.863   5.137   4.712  1.00 85.63           H
ATOM   1760  CD  LYS A 127      -4.176   3.841   6.293  1.00 85.63           C
ATOM   1761 1HD  LYS A 127      -3.633   3.226   5.576  1.00 85.63           H
ATOM   1762 2HD  LYS A 127      -3.549   3.923   7.181  1.00 85.63           H
ATOM   1763  CE  LYS A 127      -5.498   3.164   6.658  1.00 85.63           C
ATOM   1764 1HE  LYS A 127      -6.333   3.759   6.287  1.00 85.63           H
ATOM   1765 2HE  LYS A 127      -5.561   2.190   6.172  1.00 85.63           H
ATOM   1766  NZ  LYS A 127      -5.611   3.001   8.124  1.00 85.63           N
ATOM   1767 1HZ  LYS A 127      -6.428   2.441   8.341  1.00 85.63           H
ATOM   1768 2HZ  LYS A 127      -4.781   2.537   8.477  1.00 85.63           H
ATOM   1769 3HZ  LYS A 127      -5.700   3.912   8.560  1.00 85.63           H
ATOM   1770  HN  LYS A 127      -0.766   6.750   5.226  1.00 85.63           H
ATOM   1771  N   MET A 128      -2.476   7.113   2.645  1.00 86.01           N
ATOM   1772  CA  MET A 128      -2.917   7.600   1.349  1.00 86.01           C
ATOM   1773  C   MET A 128      -2.342   6.746   0.218  1.00 86.01           C
ATOM   1774  O   MET A 128      -3.043   6.424  -0.740  1.00 86.01           O
ATOM   1775  HA  MET A 128      -4.004   7.518   1.359  1.00 86.01           H
ATOM   1776  CB  MET A 128      -2.470   9.053   1.171  1.00 86.01           C
ATOM   1777 1HB  MET A 128      -2.731   9.629   2.059  1.00 86.01           H
ATOM   1778 2HB  MET A 128      -1.385   9.094   1.073  1.00 86.01           H
ATOM   1779  CG  MET A 128      -3.123   9.680  -0.062  1.00 86.01           C
ATOM   1780 1HG  MET A 128      -2.877   9.098  -0.950  1.00 86.01           H
ATOM   1781 2HG  MET A 128      -4.208   9.660   0.042  1.00 86.01           H
ATOM   1782  SD  MET A 128      -2.561  11.363  -0.261  1.00 86.01           S
ATOM   1783  CE  MET A 128      -3.302  12.110   1.182  1.00 86.01           C
ATOM   1784 1HE  MET A 128      -4.385  11.996   1.134  1.00 86.01           H
ATOM   1785 2HE  MET A 128      -2.924  11.620   2.079  1.00 86.01           H
ATOM   1786 3HE  MET A 128      -3.049  13.169   1.212  1.00 86.01           H
ATOM   1787  HN  MET A 128      -1.922   7.756   3.173  1.00 86.01           H
ATOM   1788  N   ASN A 129      -1.070   6.405   0.365  1.00 82.07           N
ATOM   1789  CA  ASN A 129      -0.400   5.572  -0.620  1.00 82.07           C
ATOM   1790  C   ASN A 129      -1.094   4.211  -0.687  1.00 82.07           C
ATOM   1791  O   ASN A 129      -1.380   3.709  -1.773  1.00 82.07           O
ATOM   1792  HA  ASN A 129      -0.471   6.124  -1.557  1.00 82.07           H
ATOM   1793  CB  ASN A 129       1.063   5.338  -0.239  1.00 82.07           C
ATOM   1794 1HB  ASN A 129       1.563   6.296  -0.095  1.00 82.07           H
ATOM   1795 2HB  ASN A 129       1.115   4.806   0.711  1.00 82.07           H
ATOM   1796  CG  ASN A 129       1.790   4.536  -1.320  1.00 82.07           C
ATOM   1797  OD1 ASN A 129       1.886   4.937  -2.468  1.00 82.07           O
ATOM   1798  ND2 ASN A 129       2.294   3.382  -0.891  1.00 82.07           N
ATOM   1799 1HD2 ASN A 129       2.179   3.111   0.065  1.00 82.07           H
ATOM   1800 2HD2 ASN A 129       2.787   2.785  -1.524  1.00 82.07           H
ATOM   1801  HN  ASN A 129      -0.501   6.687   1.137  1.00 82.07           H
ATOM   1802  N   PHE A 130      -1.346   3.651   0.487  1.00 87.18           N
ATOM   1803  CA  PHE A 130      -1.919   2.319   0.575  1.00 87.18           C
ATOM   1804  C   PHE A 130      -3.188   2.211  -0.274  1.00 87.18           C
ATOM   1805  O   PHE A 130      -3.312   1.308  -1.099  1.00 87.18           O
ATOM   1806  HA  PHE A 130      -1.172   1.620   0.198  1.00 87.18           H
ATOM   1807  CB  PHE A 130      -2.279   2.083   2.043  1.00 87.18           C
ATOM   1808 1HB  PHE A 130      -1.369   2.119   2.640  1.00 87.18           H
ATOM   1809 2HB  PHE A 130      -2.918   2.897   2.385  1.00 87.18           H
ATOM   1810  CG  PHE A 130      -2.990   0.753   2.302  1.00 87.18           C
ATOM   1811  CD1 PHE A 130      -4.339   0.724   2.470  1.00 87.18           C
ATOM   1812  HD1 PHE A 130      -4.915   1.648   2.419  1.00 87.18           H
ATOM   1813  CD2 PHE A 130      -2.272  -0.401   2.366  1.00 87.18           C
ATOM   1814  HD2 PHE A 130      -1.191  -0.378   2.232  1.00 87.18           H
ATOM   1815  CE1 PHE A 130      -4.999  -0.510   2.711  1.00 87.18           C
ATOM   1816  HE1 PHE A 130      -6.080  -0.533   2.845  1.00 87.18           H
ATOM   1817  CE2 PHE A 130      -2.931  -1.635   2.607  1.00 87.18           C
ATOM   1818  HE2 PHE A 130      -2.356  -2.559   2.658  1.00 87.18           H
ATOM   1819  CZ  PHE A 130      -4.281  -1.664   2.774  1.00 87.18           C
ATOM   1820  HZ  PHE A 130      -4.787  -2.611   2.959  1.00 87.18           H
ATOM   1821  HN  PHE A 130      -1.165   4.092   1.367  1.00 87.18           H
ATOM   1822  N   TYR A 131      -4.098   3.146  -0.041  1.00 91.85           N
ATOM   1823  CA  TYR A 131      -5.379   3.129  -0.725  1.00 91.85           C
ATOM   1824  C   TYR A 131      -5.218   3.502  -2.200  1.00 91.85           C
ATOM   1825  O   TYR A 131      -5.837   2.891  -3.070  1.00 91.85           O
ATOM   1826  HA  TYR A 131      -5.785   2.120  -0.656  1.00 91.85           H
ATOM   1827  CB  TYR A 131      -6.240   4.189  -0.035  1.00 91.85           C
ATOM   1828 1HB  TYR A 131      -5.646   5.093   0.101  1.00 91.85           H
ATOM   1829 2HB  TYR A 131      -7.072   4.449  -0.689  1.00 91.85           H
ATOM   1830  CG  TYR A 131      -6.794   3.752   1.323  1.00 91.85           C
ATOM   1831  CD1 TYR A 131      -7.540   2.595   1.424  1.00 91.85           C
ATOM   1832  HD1 TYR A 131      -7.734   1.993   0.537  1.00 91.85           H
ATOM   1833  CD2 TYR A 131      -6.548   4.515   2.446  1.00 91.85           C
ATOM   1834  HD2 TYR A 131      -5.959   5.429   2.367  1.00 91.85           H
ATOM   1835  CE1 TYR A 131      -8.062   2.184   2.702  1.00 91.85           C
ATOM   1836  HE1 TYR A 131      -8.653   1.273   2.795  1.00 91.85           H
ATOM   1837  CE2 TYR A 131      -7.070   4.104   3.724  1.00 91.85           C
ATOM   1838  HE2 TYR A 131      -6.883   4.697   4.619  1.00 91.85           H
ATOM   1839  CZ  TYR A 131      -7.801   2.959   3.789  1.00 91.85           C
ATOM   1840  OH  TYR A 131      -8.294   2.571   4.995  1.00 91.85           O
ATOM   1841  HH  TYR A 131      -8.355   3.358   5.609  1.00 91.85           H
ATOM   1842  HN  TYR A 131      -3.971   3.903   0.600  1.00 91.85           H
ATOM   1843  N   SER A 132      -4.384   4.504  -2.437  1.00 91.57           N
ATOM   1844  CA  SER A 132      -4.226   5.047  -3.775  1.00 91.57           C
ATOM   1845  C   SER A 132      -3.648   3.981  -4.708  1.00 91.57           C
ATOM   1846  O   SER A 132      -4.125   3.806  -5.828  1.00 91.57           O
ATOM   1847  HA  SER A 132      -5.230   5.329  -4.092  1.00 91.57           H
ATOM   1848  CB  SER A 132      -3.329   6.286  -3.765  1.00 91.57           C
ATOM   1849 1HB  SER A 132      -3.245   6.682  -4.777  1.00 91.57           H
ATOM   1850 2HB  SER A 132      -3.792   7.064  -3.156  1.00 91.57           H
ATOM   1851  OG  SER A 132      -2.028   6.000  -3.258  1.00 91.57           O
ATOM   1852  HG  SER A 132      -1.494   6.842  -3.190  1.00 91.57           H
ATOM   1853  HN  SER A 132      -3.823   4.942  -1.734  1.00 91.57           H
ATOM   1854  N   CYS A 133      -2.628   3.296  -4.211  1.00 89.72           N
ATOM   1855  CA  CYS A 133      -1.965   2.267  -4.994  1.00 89.72           C
ATOM   1856  C   CYS A 133      -2.990   1.181  -5.327  1.00 89.72           C
ATOM   1857  O   CYS A 133      -3.115   0.774  -6.481  1.00 89.72           O
ATOM   1858  HA  CYS A 133      -1.603   2.750  -5.902  1.00 89.72           H
ATOM   1859  CB  CYS A 133      -0.747   1.698  -4.264  1.00 89.72           C
ATOM   1860 1HB  CYS A 133      -0.995   1.504  -3.221  1.00 89.72           H
ATOM   1861 2HB  CYS A 133      -0.461   0.744  -4.706  1.00 89.72           H
ATOM   1862  SG  CYS A 133       0.650   2.876  -4.365  1.00 89.72           S
ATOM   1863  HG  CYS A 133       0.228   3.676  -3.390  1.00 89.72           H
ATOM   1864  HN  CYS A 133      -2.256   3.433  -3.293  1.00 89.72           H
ATOM   1865  N   VAL A 134      -3.697   0.743  -4.296  1.00 88.75           N
ATOM   1866  CA  VAL A 134      -4.623  -0.367  -4.441  1.00 88.75           C
ATOM   1867  C   VAL A 134      -5.702   0.005  -5.460  1.00 88.75           C
ATOM   1868  O   VAL A 134      -6.042  -0.796  -6.330  1.00 88.75           O
ATOM   1869  HA  VAL A 134      -4.059  -1.218  -4.822  1.00 88.75           H
ATOM   1870  CB  VAL A 134      -5.197  -0.751  -3.076  1.00 88.75           C
ATOM   1871  HB  VAL A 134      -5.498   0.166  -2.569  1.00 88.75           H
ATOM   1872  CG1 VAL A 134      -6.439  -1.631  -3.232  1.00 88.75           C
ATOM   1873 1HG1 VAL A 134      -7.201  -1.088  -3.791  1.00 88.75           H
ATOM   1874 2HG1 VAL A 134      -6.174  -2.542  -3.768  1.00 88.75           H
ATOM   1875 3HG1 VAL A 134      -6.827  -1.889  -2.246  1.00 88.75           H
ATOM   1876  CG2 VAL A 134      -4.141  -1.442  -2.211  1.00 88.75           C
ATOM   1877 1HG2 VAL A 134      -3.796  -2.346  -2.713  1.00 88.75           H
ATOM   1878 2HG2 VAL A 134      -3.298  -0.767  -2.059  1.00 88.75           H
ATOM   1879 3HG2 VAL A 134      -4.576  -1.704  -1.247  1.00 88.75           H
ATOM   1880  HN  VAL A 134      -3.644   1.132  -3.376  1.00 88.75           H
ATOM   1881  N   LEU A 135      -6.210   1.220  -5.319  1.00 92.54           N
ATOM   1882  CA  LEU A 135      -7.304   1.676  -6.161  1.00 92.54           C
ATOM   1883  C   LEU A 135      -6.805   1.828  -7.599  1.00 92.54           C
ATOM   1884  O   LEU A 135      -7.529   1.524  -8.546  1.00 92.54           O
ATOM   1885  HA  LEU A 135      -8.074   0.905  -6.142  1.00 92.54           H
ATOM   1886  CB  LEU A 135      -7.925   2.951  -5.588  1.00 92.54           C
ATOM   1887 1HB  LEU A 135      -7.129   3.677  -5.422  1.00 92.54           H
ATOM   1888 2HB  LEU A 135      -8.593   3.375  -6.338  1.00 92.54           H
ATOM   1889  CG  LEU A 135      -8.708   2.788  -4.283  1.00 92.54           C
ATOM   1890  HG  LEU A 135      -8.059   2.302  -3.554  1.00 92.54           H
ATOM   1891  CD1 LEU A 135      -9.098   4.149  -3.704  1.00 92.54           C
ATOM   1892 1HD1 LEU A 135      -8.198   4.730  -3.501  1.00 92.54           H
ATOM   1893 2HD1 LEU A 135      -9.722   4.684  -4.421  1.00 92.54           H
ATOM   1894 3HD1 LEU A 135      -9.653   4.004  -2.777  1.00 92.54           H
ATOM   1895  CD2 LEU A 135      -9.923   1.880  -4.482  1.00 92.54           C
ATOM   1896 1HD2 LEU A 135     -10.582   2.315  -5.233  1.00 92.54           H
ATOM   1897 2HD2 LEU A 135      -9.591   0.897  -4.816  1.00 92.54           H
ATOM   1898 3HD2 LEU A 135     -10.461   1.781  -3.539  1.00 92.54           H
ATOM   1899  HN  LEU A 135      -5.888   1.887  -4.647  1.00 92.54           H
ATOM   1900  N   LEU A 136      -5.572   2.299  -7.718  1.00 92.03           N
ATOM   1901  CA  LEU A 136      -4.971   2.501  -9.025  1.00 92.03           C
ATOM   1902  C   LEU A 136      -4.823   1.149  -9.728  1.00 92.03           C
ATOM   1903  O   LEU A 136      -5.147   1.021 -10.908  1.00 92.03           O
ATOM   1904  HA  LEU A 136      -5.654   3.119  -9.607  1.00 92.03           H
ATOM   1905  CB  LEU A 136      -3.657   3.274  -8.897  1.00 92.03           C
ATOM   1906 1HB  LEU A 136      -3.086   2.847  -8.073  1.00 92.03           H
ATOM   1907 2HB  LEU A 136      -3.075   3.115  -9.805  1.00 92.03           H
ATOM   1908  CG  LEU A 136      -3.786   4.781  -8.665  1.00 92.03           C
ATOM   1909  HG  LEU A 136      -4.499   4.942  -7.857  1.00 92.03           H
ATOM   1910  CD1 LEU A 136      -2.453   5.383  -8.218  1.00 92.03           C
ATOM   1911 1HD1 LEU A 136      -2.135   4.912  -7.288  1.00 92.03           H
ATOM   1912 2HD1 LEU A 136      -1.700   5.211  -8.987  1.00 92.03           H
ATOM   1913 3HD1 LEU A 136      -2.572   6.455  -8.060  1.00 92.03           H
ATOM   1914  CD2 LEU A 136      -4.344   5.481  -9.906  1.00 92.03           C
ATOM   1915 1HD2 LEU A 136      -3.674   5.313 -10.749  1.00 92.03           H
ATOM   1916 2HD2 LEU A 136      -5.329   5.078 -10.139  1.00 92.03           H
ATOM   1917 3HD2 LEU A 136      -4.425   6.551  -9.714  1.00 92.03           H
ATOM   1918  HN  LEU A 136      -4.989   2.540  -6.943  1.00 92.03           H
ATOM   1919  N   ILE A 137      -4.334   0.176  -8.973  1.00 87.50           N
ATOM   1920  CA  ILE A 137      -4.086  -1.145  -9.524  1.00 87.50           C
ATOM   1921  C   ILE A 137      -5.414  -1.770  -9.956  1.00 87.50           C
ATOM   1922  O   ILE A 137      -5.483  -2.443 -10.983  1.00 87.50           O
ATOM   1923  HA  ILE A 137      -3.461  -1.019 -10.408  1.00 87.50           H
ATOM   1924  CB  ILE A 137      -3.298  -2.001  -8.530  1.00 87.50           C
ATOM   1925  HB  ILE A 137      -3.693  -1.815  -7.531  1.00 87.50           H
ATOM   1926  CG1 ILE A 137      -1.821  -1.602  -8.514  1.00 87.50           C
ATOM   1927 1HG1 ILE A 137      -1.362  -1.856  -9.469  1.00 87.50           H
ATOM   1928 2HG1 ILE A 137      -1.734  -0.522  -8.396  1.00 87.50           H
ATOM   1929  CG2 ILE A 137      -3.486  -3.491  -8.820  1.00 87.50           C
ATOM   1930 1HG2 ILE A 137      -4.543  -3.746  -8.740  1.00 87.50           H
ATOM   1931 2HG2 ILE A 137      -3.134  -3.713  -9.827  1.00 87.50           H
ATOM   1932 3HG2 ILE A 137      -2.915  -4.076  -8.099  1.00 87.50           H
ATOM   1933  CD1 ILE A 137      -1.075  -2.306  -7.379  1.00 87.50           C
ATOM   1934 1HD1 ILE A 137      -1.523  -2.030  -6.424  1.00 87.50           H
ATOM   1935 2HD1 ILE A 137      -1.145  -3.386  -7.514  1.00 87.50           H
ATOM   1936 3HD1 ILE A 137      -0.028  -2.005  -7.390  1.00 87.50           H
ATOM   1937  HN  ILE A 137      -4.109   0.280  -8.005  1.00 87.50           H
ATOM   1938  N   MET A 138      -6.437  -1.526  -9.149  1.00 89.16           N
ATOM   1939  CA  MET A 138      -7.777  -1.976  -9.483  1.00 89.16           C
ATOM   1940  C   MET A 138      -8.252  -1.357 -10.799  1.00 89.16           C
ATOM   1941  O   MET A 138      -8.827  -2.044 -11.641  1.00 89.16           O
ATOM   1942  HA  MET A 138      -7.706  -3.058  -9.588  1.00 89.16           H
ATOM   1943  CB  MET A 138      -8.741  -1.588  -8.359  1.00 89.16           C
ATOM   1944 1HB  MET A 138      -8.365  -1.964  -7.407  1.00 89.16           H
ATOM   1945 2HB  MET A 138      -8.789  -0.502  -8.275  1.00 89.16           H
ATOM   1946  CG  MET A 138     -10.140  -2.148  -8.619  1.00 89.16           C
ATOM   1947 1HG  MET A 138     -10.514  -1.786  -9.577  1.00 89.16           H
ATOM   1948 2HG  MET A 138     -10.100  -3.236  -8.683  1.00 89.16           H
ATOM   1949  SD  MET A 138     -11.248  -1.657  -7.308  1.00 89.16           S
ATOM   1950  CE  MET A 138     -11.382   0.089  -7.654  1.00 89.16           C
ATOM   1951 1HE  MET A 138     -10.395   0.548  -7.595  1.00 89.16           H
ATOM   1952 2HE  MET A 138     -11.790   0.231  -8.654  1.00 89.16           H
ATOM   1953 3HE  MET A 138     -12.043   0.554  -6.923  1.00 89.16           H
ATOM   1954  HN  MET A 138      -6.360  -1.031  -8.283  1.00 89.16           H
ATOM   1955  N   CYS A 139      -7.994  -0.064 -10.935  1.00 91.75           N
ATOM   1956  CA  CYS A 139      -8.440   0.669 -12.107  1.00 91.75           C
ATOM   1957  C   CYS A 139      -7.684   0.135 -13.325  1.00 91.75           C
ATOM   1958  O   CYS A 139      -8.246   0.033 -14.414  1.00 91.75           O
ATOM   1959  HA  CYS A 139      -9.510   0.483 -12.204  1.00 91.75           H
ATOM   1960  CB  CYS A 139      -8.253   2.178 -11.936  1.00 91.75           C
ATOM   1961 1HB  CYS A 139      -7.251   2.388 -11.563  1.00 91.75           H
ATOM   1962 2HB  CYS A 139      -8.345   2.676 -12.901  1.00 91.75           H
ATOM   1963  SG  CYS A 139      -9.504   2.835 -10.773  1.00 91.75           S
ATOM   1964  HG  CYS A 139      -8.918   2.382  -9.668  1.00 91.75           H
ATOM   1965  HN  CYS A 139      -7.490   0.479 -10.263  1.00 91.75           H
ATOM   1966  N   ILE A 140      -6.420  -0.193 -13.099  1.00 86.80           N
ATOM   1967  CA  ILE A 140      -5.593  -0.755 -14.154  1.00 86.80           C
ATOM   1968  C   ILE A 140      -6.233  -2.048 -14.663  1.00 86.80           C
ATOM   1969  O   ILE A 140      -6.282  -2.287 -15.869  1.00 86.80           O
ATOM   1970  HA  ILE A 140      -5.571  -0.034 -14.971  1.00 86.80           H
ATOM   1971  CB  ILE A 140      -4.152  -0.931 -13.668  1.00 86.80           C
ATOM   1972  HB  ILE A 140      -4.179  -1.389 -12.679  1.00 86.80           H
ATOM   1973  CG1 ILE A 140      -3.454   0.422 -13.522  1.00 86.80           C
ATOM   1974 1HG1 ILE A 140      -3.233   0.830 -14.508  1.00 86.80           H
ATOM   1975 2HG1 ILE A 140      -4.121   1.128 -13.027  1.00 86.80           H
ATOM   1976  CG2 ILE A 140      -3.377  -1.880 -14.585  1.00 86.80           C
ATOM   1977 1HG2 ILE A 140      -3.865  -2.855 -14.594  1.00 86.80           H
ATOM   1978 2HG2 ILE A 140      -3.358  -1.474 -15.596  1.00 86.80           H
ATOM   1979 3HG2 ILE A 140      -2.357  -1.988 -14.217  1.00 86.80           H
ATOM   1980  CD1 ILE A 140      -2.159   0.286 -12.718  1.00 86.80           C
ATOM   1981 1HD1 ILE A 140      -2.386  -0.099 -11.725  1.00 86.80           H
ATOM   1982 2HD1 ILE A 140      -1.485  -0.402 -13.229  1.00 86.80           H
ATOM   1983 3HD1 ILE A 140      -1.682   1.263 -12.629  1.00 86.80           H
ATOM   1984  HN  ILE A 140      -5.961  -0.080 -12.218  1.00 86.80           H
ATOM   1985  N   SER A 141      -6.707  -2.847 -13.719  1.00 86.63           N
ATOM   1986  CA  SER A 141      -7.300  -4.131 -14.055  1.00 86.63           C
ATOM   1987  C   SER A 141      -8.545  -3.922 -14.920  1.00 86.63           C
ATOM   1988  O   SER A 141      -8.731  -4.610 -15.922  1.00 86.63           O
ATOM   1989  HA  SER A 141      -6.532  -4.667 -14.612  1.00 86.63           H
ATOM   1990  CB  SER A 141      -7.657  -4.919 -12.793  1.00 86.63           C
ATOM   1991 1HB  SER A 141      -8.466  -4.413 -12.266  1.00 86.63           H
ATOM   1992 2HB  SER A 141      -8.027  -5.905 -13.074  1.00 86.63           H
ATOM   1993  OG  SER A 141      -6.540  -5.063 -11.919  1.00 86.63           O
ATOM   1994  HG  SER A 141      -6.479  -4.272 -11.310  1.00 86.63           H
ATOM   1995  HN  SER A 141      -6.691  -2.632 -12.743  1.00 86.63           H
ATOM   1996  N   VAL A 142      -9.365  -2.969 -14.500  1.00 88.60           N
ATOM   1997  CA  VAL A 142     -10.604  -2.686 -15.203  1.00 88.60           C
ATOM   1998  C   VAL A 142     -10.283  -2.166 -16.606  1.00 88.60           C
ATOM   1999  O   VAL A 142     -10.938  -2.541 -17.577  1.00 88.60           O
ATOM   2000  HA  VAL A 142     -11.153  -3.623 -15.294  1.00 88.60           H
ATOM   2001  CB  VAL A 142     -11.459  -1.714 -14.387  1.00 88.60           C
ATOM   2002  HB  VAL A 142     -10.866  -0.818 -14.205  1.00 88.60           H
ATOM   2003  CG1 VAL A 142     -12.711  -1.300 -15.163  1.00 88.60           C
ATOM   2004 1HG1 VAL A 142     -12.418  -0.812 -16.092  1.00 88.60           H
ATOM   2005 2HG1 VAL A 142     -13.307  -2.184 -15.389  1.00 88.60           H
ATOM   2006 3HG1 VAL A 142     -13.300  -0.609 -14.559  1.00 88.60           H
ATOM   2007  CG2 VAL A 142     -11.828  -2.316 -13.030  1.00 88.60           C
ATOM   2008 1HG2 VAL A 142     -12.394  -3.235 -13.182  1.00 88.60           H
ATOM   2009 2HG2 VAL A 142     -10.919  -2.537 -12.470  1.00 88.60           H
ATOM   2010 3HG2 VAL A 142     -12.435  -1.604 -12.470  1.00 88.60           H
ATOM   2011  HN  VAL A 142      -9.194  -2.398 -13.697  1.00 88.60           H
ATOM   2012  N   ASP A 143      -9.273  -1.310 -16.668  1.00 83.26           N
ATOM   2013  CA  ASP A 143      -8.893  -0.690 -17.926  1.00 83.26           C
ATOM   2014  C   ASP A 143      -8.500  -1.778 -18.927  1.00 83.26           C
ATOM   2015  O   ASP A 143      -8.890  -1.725 -20.092  1.00 83.26           O
ATOM   2016  HA  ASP A 143      -9.771  -0.128 -18.245  1.00 83.26           H
ATOM   2017  CB  ASP A 143      -7.692   0.240 -17.742  1.00 83.26           C
ATOM   2018 1HB  ASP A 143      -7.945   1.031 -17.036  1.00 83.26           H
ATOM   2019 2HB  ASP A 143      -6.860  -0.317 -17.312  1.00 83.26           H
ATOM   2020  CG  ASP A 143      -7.266   0.856 -19.076  1.00 83.26           C
ATOM   2021  OD1 ASP A 143      -8.147   1.452 -19.732  1.00 83.26           O
ATOM   2022  OD2 ASP A 143      -6.069   0.717 -19.408  1.00 83.26           O
ATOM   2023  HN  ASP A 143      -8.720  -1.039 -15.880  1.00 83.26           H
ATOM   2024  N   ARG A 144      -7.732  -2.740 -18.436  1.00 73.87           N
ATOM   2025  CA  ARG A 144      -7.249  -3.818 -19.282  1.00 73.87           C
ATOM   2026  C   ARG A 144      -8.418  -4.684 -19.756  1.00 73.87           C
ATOM   2027  O   ARG A 144      -8.463  -5.092 -20.916  1.00 73.87           O
ATOM   2028  HA  ARG A 144      -6.766  -3.318 -20.122  1.00 73.87           H
ATOM   2029  CB  ARG A 144      -6.242  -4.695 -18.536  1.00 73.87           C
ATOM   2030 1HB  ARG A 144      -6.639  -4.957 -17.555  1.00 73.87           H
ATOM   2031 2HB  ARG A 144      -6.094  -5.628 -19.080  1.00 73.87           H
ATOM   2032  CG  ARG A 144      -4.902  -3.975 -18.374  1.00 73.87           C
ATOM   2033 1HG  ARG A 144      -5.047  -3.050 -17.816  1.00 73.87           H
ATOM   2034 2HG  ARG A 144      -4.220  -4.595 -17.793  1.00 73.87           H
ATOM   2035  CD  ARG A 144      -4.280  -3.662 -19.736  1.00 73.87           C
ATOM   2036 1HD  ARG A 144      -4.115  -4.586 -20.291  1.00 73.87           H
ATOM   2037 2HD  ARG A 144      -4.964  -3.053 -20.327  1.00 73.87           H
ATOM   2038  NE  ARG A 144      -2.997  -2.947 -19.554  1.00 73.87           N
ATOM   2039  HE  ARG A 144      -2.739  -2.674 -18.627  1.00 73.87           H
ATOM   2040  CZ  ARG A 144      -2.159  -2.641 -20.554  1.00 73.87           C
ATOM   2041  NH1 ARG A 144      -2.453  -2.981 -21.817  1.00 73.87           N
ATOM   2042 1HH1 ARG A 144      -3.304  -3.467 -22.018  1.00 73.87           H
ATOM   2043 2HH1 ARG A 144      -1.823  -2.749 -22.557  1.00 73.87           H
ATOM   2044  NH2 ARG A 144      -1.022  -1.989 -20.273  1.00 73.87           N
ATOM   2045 1HH2 ARG A 144      -0.386  -1.753 -21.008  1.00 73.87           H
ATOM   2046 2HH2 ARG A 144      -0.810  -1.739 -19.328  1.00 73.87           H
ATOM   2047  HN  ARG A 144      -7.441  -2.790 -17.481  1.00 73.87           H
ATOM   2048  N   TYR A 145      -9.335  -4.940 -18.835  1.00 84.16           N
ATOM   2049  CA  TYR A 145     -10.542  -5.678 -19.165  1.00 84.16           C
ATOM   2050  C   TYR A 145     -11.274  -5.032 -20.344  1.00 84.16           C
ATOM   2051  O   TYR A 145     -11.612  -5.708 -21.314  1.00 84.16           O
ATOM   2052  HA  TYR A 145     -10.253  -6.692 -19.439  1.00 84.16           H
ATOM   2053  CB  TYR A 145     -11.434  -5.604 -17.924  1.00 84.16           C
ATOM   2054 1HB  TYR A 145     -11.049  -6.291 -17.171  1.00 84.16           H
ATOM   2055 2HB  TYR A 145     -11.371  -4.601 -17.503  1.00 84.16           H
ATOM   2056  CG  TYR A 145     -12.904  -5.936 -18.193  1.00 84.16           C
ATOM   2057  CD1 TYR A 145     -13.851  -4.933 -18.179  1.00 84.16           C
ATOM   2058  HD1 TYR A 145     -13.553  -3.905 -17.976  1.00 84.16           H
ATOM   2059  CD2 TYR A 145     -13.281  -7.239 -18.450  1.00 84.16           C
ATOM   2060  HD2 TYR A 145     -12.532  -8.031 -18.461  1.00 84.16           H
ATOM   2061  CE1 TYR A 145     -15.234  -5.246 -18.433  1.00 84.16           C
ATOM   2062  HE1 TYR A 145     -15.993  -4.463 -18.424  1.00 84.16           H
ATOM   2063  CE2 TYR A 145     -14.663  -7.551 -18.704  1.00 84.16           C
ATOM   2064  HE2 TYR A 145     -14.975  -8.576 -18.908  1.00 84.16           H
ATOM   2065  CZ  TYR A 145     -15.572  -6.539 -18.682  1.00 84.16           C
ATOM   2066  OH  TYR A 145     -16.878  -6.835 -18.922  1.00 84.16           O
ATOM   2067  HH  TYR A 145     -16.981  -7.814 -19.095  1.00 84.16           H
ATOM   2068  HN  TYR A 145      -9.263  -4.654 -17.879  1.00 84.16           H
ATOM   2069  N   ILE A 146     -11.497  -3.732 -20.220  1.00 81.56           N
ATOM   2070  CA  ILE A 146     -12.251  -3.003 -21.226  1.00 81.56           C
ATOM   2071  C   ILE A 146     -11.486  -3.031 -22.550  1.00 81.56           C
ATOM   2072  O   ILE A 146     -12.085  -3.178 -23.614  1.00 81.56           O
ATOM   2073  HA  ILE A 146     -13.199  -3.523 -21.364  1.00 81.56           H
ATOM   2074  CB  ILE A 146     -12.576  -1.592 -20.733  1.00 81.56           C
ATOM   2075  HB  ILE A 146     -11.647  -1.117 -20.417  1.00 81.56           H
ATOM   2076  CG1 ILE A 146     -13.498  -1.636 -19.512  1.00 81.56           C
ATOM   2077 1HG1 ILE A 146     -14.501  -1.929 -19.820  1.00 81.56           H
ATOM   2078 2HG1 ILE A 146     -13.145  -2.394 -18.813  1.00 81.56           H
ATOM   2079  CG2 ILE A 146     -13.159  -0.738 -21.860  1.00 81.56           C
ATOM   2080 1HG2 ILE A 146     -12.436  -0.666 -22.673  1.00 81.56           H
ATOM   2081 2HG2 ILE A 146     -14.076  -1.199 -22.229  1.00 81.56           H
ATOM   2082 3HG2 ILE A 146     -13.382   0.260 -21.483  1.00 81.56           H
ATOM   2083  CD1 ILE A 146     -13.549  -0.276 -18.814  1.00 81.56           C
ATOM   2084 1HD1 ILE A 146     -12.548   0.002 -18.486  1.00 81.56           H
ATOM   2085 2HD1 ILE A 146     -13.925   0.475 -19.509  1.00 81.56           H
ATOM   2086 3HD1 ILE A 146     -14.211  -0.335 -17.950  1.00 81.56           H
ATOM   2087  HN  ILE A 146     -11.173  -3.180 -19.452  1.00 81.56           H
ATOM   2088  N   ALA A 147     -10.173  -2.887 -22.442  1.00 79.98           N
ATOM   2089  CA  ALA A 147      -9.332  -2.780 -23.622  1.00 79.98           C
ATOM   2090  C   ALA A 147      -9.411  -4.084 -24.419  1.00 79.98           C
ATOM   2091  O   ALA A 147      -9.228  -4.084 -25.635  1.00 79.98           O
ATOM   2092  HA  ALA A 147      -9.720  -1.966 -24.233  1.00 79.98           H
ATOM   2093  CB  ALA A 147      -7.901  -2.442 -23.200  1.00 79.98           C
ATOM   2094 1HB  ALA A 147      -7.895  -1.493 -22.663  1.00 79.98           H
ATOM   2095 2HB  ALA A 147      -7.517  -3.229 -22.550  1.00 79.98           H
ATOM   2096 3HB  ALA A 147      -7.270  -2.362 -24.085  1.00 79.98           H
ATOM   2097  HN  ALA A 147      -9.685  -2.843 -21.570  1.00 79.98           H
ATOM   2098  N   ILE A 148      -9.686  -5.163 -23.701  1.00 75.93           N
ATOM   2099  CA  ILE A 148      -9.637  -6.489 -24.294  1.00 75.93           C
ATOM   2100  C   ILE A 148     -11.050  -6.914 -24.698  1.00 75.93           C
ATOM   2101  O   ILE A 148     -11.287  -7.283 -25.848  1.00 75.93           O
ATOM   2102  HA  ILE A 148      -9.026  -6.422 -25.194  1.00 75.93           H
ATOM   2103  CB  ILE A 148      -8.945  -7.474 -23.350  1.00 75.93           C
ATOM   2104  HB  ILE A 148      -9.387  -7.364 -22.359  1.00 75.93           H
ATOM   2105  CG1 ILE A 148      -7.455  -7.152 -23.218  1.00 75.93           C
ATOM   2106 1HG1 ILE A 148      -6.950  -7.362 -24.161  1.00 75.93           H
ATOM   2107 2HG1 ILE A 148      -7.325  -6.089 -23.017  1.00 75.93           H
ATOM   2108  CG2 ILE A 148      -9.183  -8.918 -23.794  1.00 75.93           C
ATOM   2109 1HG2 ILE A 148     -10.253  -9.127 -23.794  1.00 75.93           H
ATOM   2110 2HG2 ILE A 148      -8.785  -9.060 -24.799  1.00 75.93           H
ATOM   2111 3HG2 ILE A 148      -8.680  -9.597 -23.105  1.00 75.93           H
ATOM   2112  CD1 ILE A 148      -6.814  -7.972 -22.096  1.00 75.93           C
ATOM   2113 1HD1 ILE A 148      -7.306  -7.741 -21.151  1.00 75.93           H
ATOM   2114 2HD1 ILE A 148      -6.925  -9.034 -22.314  1.00 75.93           H
ATOM   2115 3HD1 ILE A 148      -5.755  -7.724 -22.025  1.00 75.93           H
ATOM   2116  HN  ILE A 148      -9.937  -5.142 -22.733  1.00 75.93           H
ATOM   2117  N   ALA A 149     -11.953  -6.849 -23.731  1.00 76.01           N
ATOM   2118  CA  ALA A 149     -13.297  -7.367 -23.924  1.00 76.01           C
ATOM   2119  C   ALA A 149     -14.059  -6.451 -24.883  1.00 76.01           C
ATOM   2120  O   ALA A 149     -14.799  -6.925 -25.744  1.00 76.01           O
ATOM   2121  HA  ALA A 149     -13.209  -8.357 -24.374  1.00 76.01           H
ATOM   2122  CB  ALA A 149     -13.992  -7.501 -22.568  1.00 76.01           C
ATOM   2123 1HB  ALA A 149     -13.427  -8.185 -21.936  1.00 76.01           H
ATOM   2124 2HB  ALA A 149     -14.046  -6.524 -22.089  1.00 76.01           H
ATOM   2125 3HB  ALA A 149     -15.000  -7.891 -22.714  1.00 76.01           H
ATOM   2126  HN  ALA A 149     -11.779  -6.451 -22.830  1.00 76.01           H
ATOM   2127  N   GLN A 150     -13.853  -5.155 -24.702  1.00 67.59           N
ATOM   2128  CA  GLN A 150     -14.584  -4.165 -25.474  1.00 67.59           C
ATOM   2129  C   GLN A 150     -13.640  -3.434 -26.430  1.00 67.59           C
ATOM   2130  O   GLN A 150     -13.758  -2.224 -26.621  1.00 67.59           O
ATOM   2131  HA  GLN A 150     -15.323  -4.730 -26.043  1.00 67.59           H
ATOM   2132  CB  GLN A 150     -15.307  -3.178 -24.556  1.00 67.59           C
ATOM   2133 1HB  GLN A 150     -14.577  -2.615 -23.974  1.00 67.59           H
ATOM   2134 2HB  GLN A 150     -15.861  -2.455 -25.156  1.00 67.59           H
ATOM   2135  CG  GLN A 150     -16.266  -3.907 -23.613  1.00 67.59           C
ATOM   2136 1HG  GLN A 150     -16.891  -4.594 -24.184  1.00 67.59           H
ATOM   2137 2HG  GLN A 150     -15.698  -4.508 -22.903  1.00 67.59           H
ATOM   2138  CD  GLN A 150     -17.151  -2.915 -22.856  1.00 67.59           C
ATOM   2139  OE1 GLN A 150     -17.054  -1.709 -23.015  1.00 67.59           O
ATOM   2140  NE2 GLN A 150     -18.018  -3.487 -22.025  1.00 67.59           N
ATOM   2141 1HE2 GLN A 150     -18.047  -4.484 -21.941  1.00 67.59           H
ATOM   2142 2HE2 GLN A 150     -18.641  -2.922 -21.484  1.00 67.59           H
ATOM   2143  HN  GLN A 150     -13.201  -4.779 -24.043  1.00 67.59           H
ATOM   2144  N   ALA A 151     -12.724  -4.199 -27.006  1.00 67.09           N
ATOM   2145  CA  ALA A 151     -11.614  -3.614 -27.740  1.00 67.09           C
ATOM   2146  C   ALA A 151     -12.158  -2.654 -28.800  1.00 67.09           C
ATOM   2147  O   ALA A 151     -11.588  -1.588 -29.028  1.00 67.09           O
ATOM   2148  HA  ALA A 151     -11.007  -3.052 -27.030  1.00 67.09           H
ATOM   2149  CB  ALA A 151     -10.759  -4.728 -28.346  1.00 67.09           C
ATOM   2150 1HB  ALA A 151     -10.373  -5.364 -27.549  1.00 67.09           H
ATOM   2151 2HB  ALA A 151     -11.368  -5.325 -29.025  1.00 67.09           H
ATOM   2152 3HB  ALA A 151      -9.927  -4.289 -28.896  1.00 67.09           H
ATOM   2153  HN  ALA A 151     -12.732  -5.198 -26.978  1.00 67.09           H
ATOM   2154  N   MET A 152     -13.255  -3.066 -29.419  1.00 55.82           N
ATOM   2155  CA  MET A 152     -13.838  -2.294 -30.503  1.00 55.82           C
ATOM   2156  C   MET A 152     -14.310  -0.925 -30.008  1.00 55.82           C
ATOM   2157  O   MET A 152     -13.965   0.102 -30.590  1.00 55.82           O
ATOM   2158  HA  MET A 152     -13.040  -2.167 -31.235  1.00 55.82           H
ATOM   2159  CB  MET A 152     -15.022  -3.059 -31.096  1.00 55.82           C
ATOM   2160 1HB  MET A 152     -15.662  -3.426 -30.293  1.00 55.82           H
ATOM   2161 2HB  MET A 152     -15.627  -2.386 -31.704  1.00 55.82           H
ATOM   2162  CG  MET A 152     -14.542  -4.235 -31.950  1.00 55.82           C
ATOM   2163 1HG  MET A 152     -13.459  -4.192 -32.067  1.00 55.82           H
ATOM   2164 2HG  MET A 152     -14.772  -5.176 -31.450  1.00 55.82           H
ATOM   2165  SD  MET A 152     -15.330  -4.188 -33.551  1.00 55.82           S
ATOM   2166  CE  MET A 152     -16.988  -4.667 -33.094  1.00 55.82           C
ATOM   2167 1HE  MET A 152     -16.968  -5.657 -32.639  1.00 55.82           H
ATOM   2168 2HE  MET A 152     -17.391  -3.947 -32.381  1.00 55.82           H
ATOM   2169 3HE  MET A 152     -17.618  -4.688 -33.984  1.00 55.82           H
ATOM   2170  HN  MET A 152     -13.742  -3.909 -29.191  1.00 55.82           H
ATOM   2171  N   ARG A 153     -15.093  -0.956 -28.939  1.00 54.11           N
ATOM   2172  CA  ARG A 153     -15.623   0.269 -28.365  1.00 54.11           C
ATOM   2173  C   ARG A 153     -14.495   1.095 -27.742  1.00 54.11           C
ATOM   2174  O   ARG A 153     -14.629   2.305 -27.571  1.00 54.11           O
ATOM   2175  HA  ARG A 153     -16.078   0.796 -29.203  1.00 54.11           H
ATOM   2176  CB  ARG A 153     -16.674  -0.034 -27.295  1.00 54.11           C
ATOM   2177 1HB  ARG A 153     -16.320  -0.838 -26.650  1.00 54.11           H
ATOM   2178 2HB  ARG A 153     -16.818   0.842 -26.662  1.00 54.11           H
ATOM   2179  CG  ARG A 153     -18.006  -0.433 -27.933  1.00 54.11           C
ATOM   2180 1HG  ARG A 153     -18.314   0.330 -28.649  1.00 54.11           H
ATOM   2181 2HG  ARG A 153     -17.883  -1.362 -28.491  1.00 54.11           H
ATOM   2182  CD  ARG A 153     -19.092  -0.610 -26.870  1.00 54.11           C
ATOM   2183 1HD  ARG A 153     -18.841  -1.447 -26.218  1.00 54.11           H
ATOM   2184 2HD  ARG A 153     -19.146   0.279 -26.242  1.00 54.11           H
ATOM   2185  NE  ARG A 153     -20.401  -0.850 -27.518  1.00 54.11           N
ATOM   2186  HE  ARG A 153     -20.438  -0.836 -28.518  1.00 54.11           H
ATOM   2187  CZ  ARG A 153     -21.538  -1.086 -26.850  1.00 54.11           C
ATOM   2188  NH1 ARG A 153     -21.546  -1.117 -25.511  1.00 54.11           N
ATOM   2189 1HH1 ARG A 153     -20.699  -0.963 -25.002  1.00 54.11           H
ATOM   2190 2HH1 ARG A 153     -22.399  -1.294 -25.020  1.00 54.11           H
ATOM   2191  NH2 ARG A 153     -22.667  -1.291 -27.542  1.00 54.11           N
ATOM   2192 1HH2 ARG A 153     -23.525  -1.468 -27.059  1.00 54.11           H
ATOM   2193 2HH2 ARG A 153     -22.653  -1.266 -28.542  1.00 54.11           H
ATOM   2194  HN  ARG A 153     -15.364  -1.795 -28.469  1.00 54.11           H
ATOM   2195  N   ALA A 154     -13.410   0.407 -27.420  1.00 59.21           N
ATOM   2196  CA  ALA A 154     -12.309   1.034 -26.708  1.00 59.21           C
ATOM   2197  C   ALA A 154     -11.618   2.039 -27.632  1.00 59.21           C
ATOM   2198  O   ALA A 154     -11.151   3.084 -27.180  1.00 59.21           O
ATOM   2199  HA  ALA A 154     -12.727   1.567 -25.854  1.00 59.21           H
ATOM   2200  CB  ALA A 154     -11.351  -0.043 -26.197  1.00 59.21           C
ATOM   2201 1HB  ALA A 154     -11.884  -0.713 -25.523  1.00 59.21           H
ATOM   2202 2HB  ALA A 154     -10.960  -0.612 -27.041  1.00 59.21           H
ATOM   2203 3HB  ALA A 154     -10.525   0.429 -25.663  1.00 59.21           H
ATOM   2204  HN  ALA A 154     -13.276  -0.560 -27.636  1.00 59.21           H
ATOM   2205  N   HIS A 155     -11.573   1.688 -28.909  1.00 55.32           N
ATOM   2206  CA  HIS A 155     -10.731   2.402 -29.853  1.00 55.32           C
ATOM   2207  C   HIS A 155     -11.338   3.776 -30.146  1.00 55.32           C
ATOM   2208  O   HIS A 155     -10.618   4.766 -30.259  1.00 55.32           O
ATOM   2209  HA  HIS A 155      -9.764   2.538 -29.369  1.00 55.32           H
ATOM   2210  CB  HIS A 155     -10.506   1.571 -31.118  1.00 55.32           C
ATOM   2211 1HB  HIS A 155     -10.589   0.514 -30.865  1.00 55.32           H
ATOM   2212 2HB  HIS A 155     -11.301   1.791 -31.830  1.00 55.32           H
ATOM   2213  CG  HIS A 155      -9.172   1.813 -31.783  1.00 55.32           C
ATOM   2214  ND1 HIS A 155      -8.851   3.005 -32.408  1.00 55.32           N
ATOM   2215  HD1 HIS A 155      -9.447   3.805 -32.484  1.00 55.32           H
ATOM   2216  CD2 HIS A 155      -8.081   1.004 -31.912  1.00 55.32           C
ATOM   2217  HD2 HIS A 155      -7.994  -0.013 -31.531  1.00 55.32           H
ATOM   2218  CE1 HIS A 155      -7.621   2.907 -32.890  1.00 55.32           C
ATOM   2219  HE1 HIS A 155      -7.083   3.681 -33.436  1.00 55.32           H
ATOM   2220  NE2 HIS A 155      -7.146   1.666 -32.582  1.00 55.32           N
ATOM   2221  HN  HIS A 155     -12.099   0.932 -29.299  1.00 55.32           H
ATOM   2222  N   THR A 156     -12.658   3.791 -30.260  1.00 61.45           N
ATOM   2223  CA  THR A 156     -13.361   4.999 -30.658  1.00 61.45           C
ATOM   2224  C   THR A 156     -13.338   6.027 -29.525  1.00 61.45           C
ATOM   2225  O   THR A 156     -13.425   7.229 -29.771  1.00 61.45           O
ATOM   2226  HA  THR A 156     -12.833   5.442 -31.502  1.00 61.45           H
ATOM   2227  CB  THR A 156     -14.774   4.603 -31.091  1.00 61.45           C
ATOM   2228  HB  THR A 156     -15.469   5.432 -30.954  1.00 61.45           H
ATOM   2229  OG1 THR A 156     -15.056   3.432 -30.328  1.00 61.45           O
ATOM   2230  HG1 THR A 156     -16.036   3.236 -30.352  1.00 61.45           H
ATOM   2231  CG2 THR A 156     -14.830   4.125 -32.543  1.00 61.45           C
ATOM   2232 1HG2 THR A 156     -14.185   3.254 -32.663  1.00 61.45           H
ATOM   2233 2HG2 THR A 156     -14.488   4.923 -33.202  1.00 61.45           H
ATOM   2234 3HG2 THR A 156     -15.855   3.856 -32.798  1.00 61.45           H
ATOM   2235  HN  THR A 156     -13.244   2.999 -30.086  1.00 61.45           H
ATOM   2236  N   TRP A 157     -13.221   5.517 -28.308  1.00 56.88           N
ATOM   2237  CA  TRP A 157     -13.422   6.341 -27.128  1.00 56.88           C
ATOM   2238  C   TRP A 157     -12.049   6.649 -26.528  1.00 56.88           C
ATOM   2239  O   TRP A 157     -11.939   6.938 -25.337  1.00 56.88           O
ATOM   2240  HA  TRP A 157     -13.905   7.265 -27.446  1.00 56.88           H
ATOM   2241  CB  TRP A 157     -14.368   5.660 -26.138  1.00 56.88           C
ATOM   2242 1HB  TRP A 157     -14.063   4.621 -26.015  1.00 56.88           H
ATOM   2243 2HB  TRP A 157     -14.266   6.140 -25.165  1.00 56.88           H
ATOM   2244  CG  TRP A 157     -15.839   5.698 -26.557  1.00 56.88           C
ATOM   2245  CD1 TRP A 157     -16.375   5.316 -27.724  1.00 56.88           C
ATOM   2246  HD1 TRP A 157     -15.802   4.912 -28.559  1.00 56.88           H
ATOM   2247  CD2 TRP A 157     -16.949   6.160 -25.758  1.00 56.88           C
ATOM   2248  NE1 TRP A 157     -17.743   5.497 -27.737  1.00 56.88           N
ATOM   2249  HE1 TRP A 157     -18.361   5.287 -28.494  1.00 56.88           H
ATOM   2250  CE2 TRP A 157     -18.103   6.027 -26.503  1.00 56.88           C
ATOM   2251  CE3 TRP A 157     -16.977   6.674 -24.450  1.00 56.88           C
ATOM   2252  HE3 TRP A 157     -16.080   6.789 -23.841  1.00 56.88           H
ATOM   2253  CZ2 TRP A 157     -19.369   6.386 -26.026  1.00 56.88           C
ATOM   2254  HZ2 TRP A 157     -20.266   6.272 -26.635  1.00 56.88           H
ATOM   2255  CZ3 TRP A 157     -18.250   7.028 -23.988  1.00 56.88           C
ATOM   2256  HZ3 TRP A 157     -18.328   7.432 -22.978  1.00 56.88           H
ATOM   2257  CH2 TRP A 157     -19.421   6.901 -24.725  1.00 56.88           C
ATOM   2258  HH2 TRP A 157     -20.376   7.200 -24.292  1.00 56.88           H
ATOM   2259  HN  TRP A 157     -12.994   4.561 -28.122  1.00 56.88           H
ATOM   2260  N   ARG A 158     -11.036   6.577 -27.379  1.00 58.41           N
ATOM   2261  CA  ARG A 158      -9.661   6.637 -26.913  1.00 58.41           C
ATOM   2262  C   ARG A 158      -9.405   7.956 -26.182  1.00 58.41           C
ATOM   2263  O   ARG A 158      -8.803   7.969 -25.110  1.00 58.41           O
ATOM   2264  HA  ARG A 158      -9.559   5.788 -26.237  1.00 58.41           H
ATOM   2265  CB  ARG A 158      -8.678   6.509 -28.079  1.00 58.41           C
ATOM   2266 1HB  ARG A 158      -8.953   5.655 -28.699  1.00 58.41           H
ATOM   2267 2HB  ARG A 158      -8.740   7.395 -28.711  1.00 58.41           H
ATOM   2268  CG  ARG A 158      -7.245   6.337 -27.572  1.00 58.41           C
ATOM   2269 1HG  ARG A 158      -6.937   7.231 -27.030  1.00 58.41           H
ATOM   2270 2HG  ARG A 158      -7.202   5.507 -26.866  1.00 58.41           H
ATOM   2271  CD  ARG A 158      -6.281   6.078 -28.731  1.00 58.41           C
ATOM   2272 1HD  ARG A 158      -6.570   5.171 -29.261  1.00 58.41           H
ATOM   2273 2HD  ARG A 158      -6.334   6.897 -29.448  1.00 58.41           H
ATOM   2274  NE  ARG A 158      -4.898   5.944 -28.219  1.00 58.41           N
ATOM   2275  HE  ARG A 158      -4.735   6.145 -27.253  1.00 58.41           H
ATOM   2276  CZ  ARG A 158      -3.853   5.570 -28.968  1.00 58.41           C
ATOM   2277  NH1 ARG A 158      -4.014   5.288 -30.269  1.00 58.41           N
ATOM   2278 1HH1 ARG A 158      -4.920   5.356 -30.686  1.00 58.41           H
ATOM   2279 2HH1 ARG A 158      -3.228   5.010 -30.821  1.00 58.41           H
ATOM   2280  NH2 ARG A 158      -2.643   5.482 -28.398  1.00 58.41           N
ATOM   2281 1HH2 ARG A 158      -1.852   5.204 -28.944  1.00 58.41           H
ATOM   2282 2HH2 ARG A 158      -2.531   5.694 -27.428  1.00 58.41           H
ATOM   2283  HN  ARG A 158     -11.143   6.480 -28.369  1.00 58.41           H
ATOM   2284  N   GLU A 159      -9.875   9.035 -26.792  1.00 64.16           N
ATOM   2285  CA  GLU A 159      -9.639  10.363 -26.251  1.00 64.16           C
ATOM   2286  C   GLU A 159     -10.444  10.563 -24.966  1.00 64.16           C
ATOM   2287  O   GLU A 159      -9.909  11.026 -23.960  1.00 64.16           O
ATOM   2288  HA  GLU A 159      -8.573  10.400 -26.030  1.00 64.16           H
ATOM   2289  CB  GLU A 159      -9.975  11.442 -27.282  1.00 64.16           C
ATOM   2290 1HB  GLU A 159     -10.939  11.224 -27.741  1.00 64.16           H
ATOM   2291 2HB  GLU A 159      -9.933  12.425 -26.812  1.00 64.16           H
ATOM   2292  CG  GLU A 159      -8.944  11.461 -28.412  1.00 64.16           C
ATOM   2293 1HG  GLU A 159      -7.938  11.460 -27.992  1.00 64.16           H
ATOM   2294 2HG  GLU A 159      -9.039  10.556 -29.012  1.00 64.16           H
ATOM   2295  CD  GLU A 159      -9.128  12.691 -29.303  1.00 64.16           C
ATOM   2296  OE1 GLU A 159      -8.159  13.025 -30.018  1.00 64.16           O
ATOM   2297  OE2 GLU A 159     -10.235  13.270 -29.249  1.00 64.16           O
ATOM   2298  HN  GLU A 159     -10.407   9.011 -27.639  1.00 64.16           H
ATOM   2299  N   LYS A 160     -11.718  10.205 -25.041  1.00 69.19           N
ATOM   2300  CA  LYS A 160     -12.606  10.355 -23.901  1.00 69.19           C
ATOM   2301  C   LYS A 160     -12.042   9.571 -22.714  1.00 69.19           C
ATOM   2302  O   LYS A 160     -12.176   9.994 -21.567  1.00 69.19           O
ATOM   2303  HA  LYS A 160     -12.625  11.412 -23.639  1.00 69.19           H
ATOM   2304  CB  LYS A 160     -14.034   9.956 -24.279  1.00 69.19           C
ATOM   2305 1HB  LYS A 160     -14.028   8.977 -24.758  1.00 69.19           H
ATOM   2306 2HB  LYS A 160     -14.640   9.865 -23.377  1.00 69.19           H
ATOM   2307  CG  LYS A 160     -14.661  10.987 -25.219  1.00 69.19           C
ATOM   2308 1HG  LYS A 160     -14.546  11.986 -24.797  1.00 69.19           H
ATOM   2309 2HG  LYS A 160     -14.134  10.982 -26.173  1.00 69.19           H
ATOM   2310  CD  LYS A 160     -16.144  10.691 -25.447  1.00 69.19           C
ATOM   2311 1HD  LYS A 160     -16.257   9.707 -25.903  1.00 69.19           H
ATOM   2312 2HD  LYS A 160     -16.664  10.660 -24.490  1.00 69.19           H
ATOM   2313  CE  LYS A 160     -16.783  11.752 -26.346  1.00 69.19           C
ATOM   2314 1HE  LYS A 160     -16.671  12.737 -25.893  1.00 69.19           H
ATOM   2315 2HE  LYS A 160     -16.267  11.782 -27.306  1.00 69.19           H
ATOM   2316  NZ  LYS A 160     -18.218  11.456 -26.557  1.00 69.19           N
ATOM   2317 1HZ  LYS A 160     -18.627  12.172 -27.148  1.00 69.19           H
ATOM   2318 2HZ  LYS A 160     -18.315  10.552 -27.005  1.00 69.19           H
ATOM   2319 3HZ  LYS A 160     -18.695  11.444 -25.662  1.00 69.19           H
ATOM   2320  HN  LYS A 160     -12.143   9.819 -25.860  1.00 69.19           H
ATOM   2321  N   ARG A 161     -11.424   8.443 -23.031  1.00 67.70           N
ATOM   2322  CA  ARG A 161     -10.864   7.582 -22.003  1.00 67.70           C
ATOM   2323  C   ARG A 161      -9.747   8.310 -21.252  1.00 67.70           C
ATOM   2324  O   ARG A 161      -9.591   8.137 -20.044  1.00 67.70           O
ATOM   2325  HA  ARG A 161     -11.700   7.359 -21.341  1.00 67.70           H
ATOM   2326  CB  ARG A 161     -10.306   6.292 -22.608  1.00 67.70           C
ATOM   2327 1HB  ARG A 161      -9.767   6.521 -23.527  1.00 67.70           H
ATOM   2328 2HB  ARG A 161      -9.589   5.844 -21.920  1.00 67.70           H
ATOM   2329  CG  ARG A 161     -11.429   5.296 -22.903  1.00 67.70           C
ATOM   2330 1HG  ARG A 161     -11.901   4.987 -21.971  1.00 67.70           H
ATOM   2331 2HG  ARG A 161     -12.199   5.777 -23.506  1.00 67.70           H
ATOM   2332  CD  ARG A 161     -10.891   4.067 -23.640  1.00 67.70           C
ATOM   2333 1HD  ARG A 161     -10.446   4.367 -24.588  1.00 67.70           H
ATOM   2334 2HD  ARG A 161     -10.103   3.597 -23.052  1.00 67.70           H
ATOM   2335  NE  ARG A 161     -11.987   3.101 -23.880  1.00 67.70           N
ATOM   2336  HE  ARG A 161     -12.916   3.459 -23.968  1.00 67.70           H
ATOM   2337  CZ  ARG A 161     -11.811   1.777 -23.986  1.00 67.70           C
ATOM   2338  NH1 ARG A 161     -10.587   1.243 -23.877  1.00 67.70           N
ATOM   2339 1HH1 ARG A 161      -9.796   1.833 -23.714  1.00 67.70           H
ATOM   2340 2HH1 ARG A 161     -10.464   0.253 -23.958  1.00 67.70           H
ATOM   2341  NH2 ARG A 161     -12.877   0.996 -24.204  1.00 67.70           N
ATOM   2342 1HH2 ARG A 161     -12.763   0.005 -24.287  1.00 67.70           H
ATOM   2343 2HH2 ARG A 161     -13.787   1.402 -24.285  1.00 67.70           H
ATOM   2344  HN  ARG A 161     -11.303   8.116 -23.968  1.00 67.70           H
ATOM   2345  N   LEU A 162      -8.997   9.108 -21.998  1.00 79.05           N
ATOM   2346  CA  LEU A 162      -7.884   9.843 -21.423  1.00 79.05           C
ATOM   2347  C   LEU A 162      -8.421  10.895 -20.451  1.00 79.05           C
ATOM   2348  O   LEU A 162      -7.814  11.153 -19.413  1.00 79.05           O
ATOM   2349  HA  LEU A 162      -7.278   9.132 -20.862  1.00 79.05           H
ATOM   2350  CB  LEU A 162      -6.997  10.422 -22.527  1.00 79.05           C
ATOM   2351 1HB  LEU A 162      -6.746   9.620 -23.222  1.00 79.05           H
ATOM   2352 2HB  LEU A 162      -7.577  11.157 -23.085  1.00 79.05           H
ATOM   2353  CG  LEU A 162      -5.697  11.083 -22.066  1.00 79.05           C
ATOM   2354  HG  LEU A 162      -5.940  11.811 -21.291  1.00 79.05           H
ATOM   2355  CD1 LEU A 162      -4.751  10.056 -21.439  1.00 79.05           C
ATOM   2356 1HD1 LEU A 162      -5.235   9.596 -20.577  1.00 79.05           H
ATOM   2357 2HD1 LEU A 162      -4.511   9.288 -22.174  1.00 79.05           H
ATOM   2358 3HD1 LEU A 162      -3.835  10.553 -21.120  1.00 79.05           H
ATOM   2359  CD2 LEU A 162      -5.033  11.848 -23.212  1.00 79.05           C
ATOM   2360 1HD2 LEU A 162      -4.805  11.159 -24.025  1.00 79.05           H
ATOM   2361 2HD2 LEU A 162      -5.711  12.623 -23.572  1.00 79.05           H
ATOM   2362 3HD2 LEU A 162      -4.112  12.309 -22.857  1.00 79.05           H
ATOM   2363  HN  LEU A 162      -9.141   9.255 -22.977  1.00 79.05           H
ATOM   2364  N   LEU A 163      -9.554  11.474 -20.822  1.00 81.71           N
ATOM   2365  CA  LEU A 163     -10.202  12.461 -19.975  1.00 81.71           C
ATOM   2366  C   LEU A 163     -10.704  11.781 -18.700  1.00 81.71           C
ATOM   2367  O   LEU A 163     -10.456  12.265 -17.596  1.00 81.71           O
ATOM   2368  HA  LEU A 163      -9.450  13.200 -19.700  1.00 81.71           H
ATOM   2369  CB  LEU A 163     -11.296  13.197 -20.752  1.00 81.71           C
ATOM   2370 1HB  LEU A 163     -10.861  13.590 -21.670  1.00 81.71           H
ATOM   2371 2HB  LEU A 163     -12.056  12.472 -21.044  1.00 81.71           H
ATOM   2372  CG  LEU A 163     -11.985  14.346 -20.013  1.00 81.71           C
ATOM   2373  HG  LEU A 163     -12.338  13.972 -19.052  1.00 81.71           H
ATOM   2374  CD1 LEU A 163     -10.999  15.479 -19.722  1.00 81.71           C
ATOM   2375 1HD1 LEU A 163     -10.186  15.103 -19.101  1.00 81.71           H
ATOM   2376 2HD1 LEU A 163     -10.594  15.859 -20.660  1.00 81.71           H
ATOM   2377 3HD1 LEU A 163     -11.514  16.283 -19.196  1.00 81.71           H
ATOM   2378  CD2 LEU A 163     -13.211  14.838 -20.785  1.00 81.71           C
ATOM   2379 1HD2 LEU A 163     -12.903  15.189 -21.770  1.00 81.71           H
ATOM   2380 2HD2 LEU A 163     -13.922  14.019 -20.898  1.00 81.71           H
ATOM   2381 3HD2 LEU A 163     -13.681  15.655 -20.238  1.00 81.71           H
ATOM   2382  HN  LEU A 163     -10.026  11.279 -21.682  1.00 81.71           H
ATOM   2383  N   TYR A 164     -11.400  10.671 -18.894  1.00 75.02           N
ATOM   2384  CA  TYR A 164     -11.941   9.922 -17.773  1.00 75.02           C
ATOM   2385  C   TYR A 164     -10.824   9.430 -16.851  1.00 75.02           C
ATOM   2386  O   TYR A 164     -10.996   9.377 -15.634  1.00 75.02           O
ATOM   2387  HA  TYR A 164     -12.600  10.585 -17.212  1.00 75.02           H
ATOM   2388  CB  TYR A 164     -12.655   8.712 -18.379  1.00 75.02           C
ATOM   2389 1HB  TYR A 164     -12.006   8.257 -19.128  1.00 75.02           H
ATOM   2390 2HB  TYR A 164     -12.813   7.967 -17.600  1.00 75.02           H
ATOM   2391  CG  TYR A 164     -14.001   9.044 -19.027  1.00 75.02           C
ATOM   2392  CD1 TYR A 164     -14.940   9.777 -18.330  1.00 75.02           C
ATOM   2393  HD1 TYR A 164     -14.722  10.120 -17.319  1.00 75.02           H
ATOM   2394  CD2 TYR A 164     -14.277   8.609 -20.307  1.00 75.02           C
ATOM   2395  HD2 TYR A 164     -13.536   8.030 -20.858  1.00 75.02           H
ATOM   2396  CE1 TYR A 164     -16.207  10.089 -18.939  1.00 75.02           C
ATOM   2397  HE1 TYR A 164     -16.957  10.668 -18.400  1.00 75.02           H
ATOM   2398  CE2 TYR A 164     -15.544   8.921 -20.917  1.00 75.02           C
ATOM   2399  HE2 TYR A 164     -15.774   8.585 -21.927  1.00 75.02           H
ATOM   2400  CZ  TYR A 164     -16.446   9.646 -20.202  1.00 75.02           C
ATOM   2401  OH  TYR A 164     -17.642   9.941 -20.778  1.00 75.02           O
ATOM   2402  HH  TYR A 164     -18.203  10.477 -20.146  1.00 75.02           H
ATOM   2403  HN  TYR A 164     -11.595  10.283 -19.795  1.00 75.02           H
ATOM   2404  N   SER A 165      -9.703   9.082 -17.466  1.00 85.96           N
ATOM   2405  CA  SER A 165      -8.561   8.586 -16.717  1.00 85.96           C
ATOM   2406  C   SER A 165      -8.052   9.667 -15.761  1.00 85.96           C
ATOM   2407  O   SER A 165      -7.617   9.365 -14.651  1.00 85.96           O
ATOM   2408  HA  SER A 165      -8.934   7.727 -16.158  1.00 85.96           H
ATOM   2409  CB  SER A 165      -7.440   8.135 -17.655  1.00 85.96           C
ATOM   2410 1HB  SER A 165      -6.707   7.556 -17.093  1.00 85.96           H
ATOM   2411 2HB  SER A 165      -7.850   7.475 -18.419  1.00 85.96           H
ATOM   2412  OG  SER A 165      -6.792   9.240 -18.281  1.00 85.96           O
ATOM   2413  HG  SER A 165      -7.459   9.956 -18.487  1.00 85.96           H
ATOM   2414  HN  SER A 165      -9.568   9.135 -18.455  1.00 85.96           H
ATOM   2415  N   LYS A 166      -8.122  10.905 -16.228  1.00 83.39           N
ATOM   2416  CA  LYS A 166      -7.727  12.037 -15.408  1.00 83.39           C
ATOM   2417  C   LYS A 166      -8.681  12.158 -14.219  1.00 83.39           C
ATOM   2418  O   LYS A 166      -8.242  12.275 -13.076  1.00 83.39           O
ATOM   2419  HA  LYS A 166      -6.726  11.832 -15.029  1.00 83.39           H
ATOM   2420  CB  LYS A 166      -7.638  13.308 -16.257  1.00 83.39           C
ATOM   2421 1HB  LYS A 166      -8.544  13.417 -16.852  1.00 83.39           H
ATOM   2422 2HB  LYS A 166      -7.578  14.180 -15.606  1.00 83.39           H
ATOM   2423  CG  LYS A 166      -6.417  13.267 -17.178  1.00 83.39           C
ATOM   2424 1HG  LYS A 166      -5.513  13.137 -16.584  1.00 83.39           H
ATOM   2425 2HG  LYS A 166      -6.488  12.406 -17.844  1.00 83.39           H
ATOM   2426  CD  LYS A 166      -6.311  14.550 -18.005  1.00 83.39           C
ATOM   2427 1HD  LYS A 166      -7.207  14.669 -18.615  1.00 83.39           H
ATOM   2428 2HD  LYS A 166      -6.263  15.412 -17.340  1.00 83.39           H
ATOM   2429  CE  LYS A 166      -5.074  14.522 -18.905  1.00 83.39           C
ATOM   2430 1HE  LYS A 166      -4.186  14.323 -18.305  1.00 83.39           H
ATOM   2431 2HE  LYS A 166      -5.160  13.710 -19.627  1.00 83.39           H
ATOM   2432  NZ  LYS A 166      -4.921  15.811 -19.616  1.00 83.39           N
ATOM   2433 1HZ  LYS A 166      -4.108  15.769 -20.221  1.00 83.39           H
ATOM   2434 2HZ  LYS A 166      -5.749  15.990 -20.174  1.00 83.39           H
ATOM   2435 3HZ  LYS A 166      -4.801  16.558 -18.940  1.00 83.39           H
ATOM   2436  HN  LYS A 166      -8.441  11.139 -17.147  1.00 83.39           H
ATOM   2437  N   MET A 167      -9.969  12.126 -14.529  1.00 85.01           N
ATOM   2438  CA  MET A 167     -10.989  12.280 -13.505  1.00 85.01           C
ATOM   2439  C   MET A 167     -10.892  11.164 -12.462  1.00 85.01           C
ATOM   2440  O   MET A 167     -10.964  11.424 -11.262  1.00 85.01           O
ATOM   2441  HA  MET A 167     -10.791  13.243 -13.036  1.00 85.01           H
ATOM   2442  CB  MET A 167     -12.374  12.252 -14.156  1.00 85.01           C
ATOM   2443 1HB  MET A 167     -12.463  11.371 -14.792  1.00 85.01           H
ATOM   2444 2HB  MET A 167     -13.140  12.167 -13.385  1.00 85.01           H
ATOM   2445  CG  MET A 167     -12.615  13.514 -14.986  1.00 85.01           C
ATOM   2446 1HG  MET A 167     -12.555  14.396 -14.348  1.00 85.01           H
ATOM   2447 2HG  MET A 167     -11.838  13.615 -15.743  1.00 85.01           H
ATOM   2448  SD  MET A 167     -14.219  13.434 -15.766  1.00 85.01           S
ATOM   2449  CE  MET A 167     -14.345  15.103 -16.386  1.00 85.01           C
ATOM   2450 1HE  MET A 167     -14.291  15.805 -15.554  1.00 85.01           H
ATOM   2451 2HE  MET A 167     -13.525  15.297 -17.078  1.00 85.01           H
ATOM   2452 3HE  MET A 167     -15.295  15.227 -16.906  1.00 85.01           H
ATOM   2453  HN  MET A 167     -10.318  11.998 -15.457  1.00 85.01           H
ATOM   2454  N   VAL A 168     -10.730   9.946 -12.959  1.00 92.51           N
ATOM   2455  CA  VAL A 168     -10.676   8.784 -12.088  1.00 92.51           C
ATOM   2456  C   VAL A 168      -9.488   8.922 -11.134  1.00 92.51           C
ATOM   2457  O   VAL A 168      -9.607   8.641  -9.943  1.00 92.51           O
ATOM   2458  HA  VAL A 168     -11.595   8.769 -11.503  1.00 92.51           H
ATOM   2459  CB  VAL A 168     -10.626   7.505 -12.925  1.00 92.51           C
ATOM   2460  HB  VAL A 168      -9.817   7.609 -13.648  1.00 92.51           H
ATOM   2461  CG1 VAL A 168     -10.320   6.288 -12.049  1.00 92.51           C
ATOM   2462 1HG1 VAL A 168      -9.355   6.425 -11.562  1.00 92.51           H
ATOM   2463 2HG1 VAL A 168     -11.097   6.181 -11.293  1.00 92.51           H
ATOM   2464 3HG1 VAL A 168     -10.290   5.393 -12.670  1.00 92.51           H
ATOM   2465  CG2 VAL A 168     -11.929   7.307 -13.703  1.00 92.51           C
ATOM   2466 1HG2 VAL A 168     -12.762   7.235 -13.003  1.00 92.51           H
ATOM   2467 2HG2 VAL A 168     -12.087   8.155 -14.369  1.00 92.51           H
ATOM   2468 3HG2 VAL A 168     -11.866   6.390 -14.289  1.00 92.51           H
ATOM   2469  HN  VAL A 168     -10.637   9.748 -13.934  1.00 92.51           H
ATOM   2470  N   CYS A 169      -8.367   9.354 -11.695  1.00 93.82           N
ATOM   2471  CA  CYS A 169      -7.157   9.529 -10.910  1.00 93.82           C
ATOM   2472  C   CYS A 169      -7.443  10.550  -9.807  1.00 93.82           C
ATOM   2473  O   CYS A 169      -7.107  10.325  -8.645  1.00 93.82           O
ATOM   2474  HA  CYS A 169      -6.918   8.555 -10.483  1.00 93.82           H
ATOM   2475  CB  CYS A 169      -5.972   9.948 -11.782  1.00 93.82           C
ATOM   2476 1HB  CYS A 169      -6.265  10.768 -12.437  1.00 93.82           H
ATOM   2477 2HB  CYS A 169      -5.160  10.315 -11.155  1.00 93.82           H
ATOM   2478  SG  CYS A 169      -5.397   8.526 -12.781  1.00 93.82           S
ATOM   2479  HG  CYS A 169      -6.369   8.591 -13.687  1.00 93.82           H
ATOM   2480  HN  CYS A 169      -8.279   9.582 -12.664  1.00 93.82           H
ATOM   2481  N   PHE A 170      -8.061  11.651 -10.210  1.00 93.34           N
ATOM   2482  CA  PHE A 170      -8.376  12.717  -9.275  1.00 93.34           C
ATOM   2483  C   PHE A 170      -9.286  12.211  -8.153  1.00 93.34           C
ATOM   2484  O   PHE A 170      -9.043  12.490  -6.980  1.00 93.34           O
ATOM   2485  HA  PHE A 170      -7.434  13.062  -8.848  1.00 93.34           H
ATOM   2486  CB  PHE A 170      -9.113  13.801 -10.064  1.00 93.34           C
ATOM   2487 1HB  PHE A 170      -8.486  14.120 -10.896  1.00 93.34           H
ATOM   2488 2HB  PHE A 170     -10.018  13.371 -10.493  1.00 93.34           H
ATOM   2489  CG  PHE A 170      -9.494  15.027  -9.231  1.00 93.34           C
ATOM   2490  CD1 PHE A 170     -10.775  15.187  -8.803  1.00 93.34           C
ATOM   2491  HD1 PHE A 170     -11.530  14.441  -9.052  1.00 93.34           H
ATOM   2492  CD2 PHE A 170      -8.552  15.957  -8.920  1.00 93.34           C
ATOM   2493  HD2 PHE A 170      -7.525  15.828  -9.264  1.00 93.34           H
ATOM   2494  CE1 PHE A 170     -11.128  16.324  -8.030  1.00 93.34           C
ATOM   2495  HE1 PHE A 170     -12.154  16.453  -7.686  1.00 93.34           H
ATOM   2496  CE2 PHE A 170      -8.905  17.094  -8.147  1.00 93.34           C
ATOM   2497  HE2 PHE A 170      -8.149  17.840  -7.898  1.00 93.34           H
ATOM   2498  CZ  PHE A 170     -10.185  17.254  -7.718  1.00 93.34           C
ATOM   2499  HZ  PHE A 170     -10.457  18.127  -7.125  1.00 93.34           H
ATOM   2500  HN  PHE A 170      -8.344  11.820 -11.154  1.00 93.34           H
ATOM   2501  N   THR A 171     -10.314  11.478  -8.554  1.00 93.12           N
ATOM   2502  CA  THR A 171     -11.267  10.940  -7.598  1.00 93.12           C
ATOM   2503  C   THR A 171     -10.559  10.031  -6.592  1.00 93.12           C
ATOM   2504  O   THR A 171     -10.888  10.037  -5.406  1.00 93.12           O
ATOM   2505  HA  THR A 171     -11.694  11.770  -7.035  1.00 93.12           H
ATOM   2506  CB  THR A 171     -12.374  10.233  -8.382  1.00 93.12           C
ATOM   2507  HB  THR A 171     -11.994   9.335  -8.869  1.00 93.12           H
ATOM   2508  OG1 THR A 171     -12.879  11.239  -9.256  1.00 93.12           O
ATOM   2509  HG1 THR A 171     -12.399  11.203 -10.132  1.00 93.12           H
ATOM   2510  CG2 THR A 171     -13.572   9.868  -7.503  1.00 93.12           C
ATOM   2511 1HG2 THR A 171     -13.995  10.774  -7.070  1.00 93.12           H
ATOM   2512 2HG2 THR A 171     -13.247   9.201  -6.705  1.00 93.12           H
ATOM   2513 3HG2 THR A 171     -14.328   9.368  -8.109  1.00 93.12           H
ATOM   2514  HN  THR A 171     -10.499  11.250  -9.510  1.00 93.12           H
ATOM   2515  N   ILE A 172      -9.600   9.272  -7.101  1.00 93.77           N
ATOM   2516  CA  ILE A 172      -8.860   8.341  -6.267  1.00 93.77           C
ATOM   2517  C   ILE A 172      -8.081   9.121  -5.205  1.00 93.77           C
ATOM   2518  O   ILE A 172      -8.086   8.753  -4.032  1.00 93.77           O
ATOM   2519  HA  ILE A 172      -9.588   7.705  -5.763  1.00 93.77           H
ATOM   2520  CB  ILE A 172      -7.983   7.430  -7.128  1.00 93.77           C
ATOM   2521  HB  ILE A 172      -7.491   8.044  -7.882  1.00 93.77           H
ATOM   2522  CG1 ILE A 172      -8.830   6.394  -7.870  1.00 93.77           C
ATOM   2523 1HG1 ILE A 172      -9.227   5.668  -7.160  1.00 93.77           H
ATOM   2524 2HG1 ILE A 172      -9.685   6.884  -8.336  1.00 93.77           H
ATOM   2525  CG2 ILE A 172      -6.882   6.776  -6.290  1.00 93.77           C
ATOM   2526 1HG2 ILE A 172      -6.255   7.550  -5.847  1.00 93.77           H
ATOM   2527 2HG2 ILE A 172      -7.335   6.179  -5.498  1.00 93.77           H
ATOM   2528 3HG2 ILE A 172      -6.274   6.134  -6.926  1.00 93.77           H
ATOM   2529  CD1 ILE A 172      -8.004   5.673  -8.937  1.00 93.77           C
ATOM   2530 1HD1 ILE A 172      -7.629   6.400  -9.658  1.00 93.77           H
ATOM   2531 2HD1 ILE A 172      -7.164   5.164  -8.464  1.00 93.77           H
ATOM   2532 3HD1 ILE A 172      -8.630   4.943  -9.449  1.00 93.77           H
ATOM   2533  HN  ILE A 172      -9.327   9.286  -8.063  1.00 93.77           H
ATOM   2534  N   TRP A 173      -7.431  10.183  -5.657  1.00 92.35           N
ATOM   2535  CA  TRP A 173      -6.584  10.971  -4.778  1.00 92.35           C
ATOM   2536  C   TRP A 173      -7.470  11.584  -3.692  1.00 92.35           C
ATOM   2537  O   TRP A 173      -7.118  11.563  -2.513  1.00 92.35           O
ATOM   2538  HA  TRP A 173      -5.854  10.298  -4.327  1.00 92.35           H
ATOM   2539  CB  TRP A 173      -5.796  12.017  -5.568  1.00 92.35           C
ATOM   2540 1HB  TRP A 173      -6.452  12.463  -6.316  1.00 92.35           H
ATOM   2541 2HB  TRP A 173      -5.494  12.818  -4.892  1.00 92.35           H
ATOM   2542  CG  TRP A 173      -4.552  11.464  -6.267  1.00 92.35           C
ATOM   2543  CD1 TRP A 173      -4.341  11.318  -7.582  1.00 92.35           C
ATOM   2544  HD1 TRP A 173      -5.062  11.589  -8.353  1.00 92.35           H
ATOM   2545  CD2 TRP A 173      -3.350  10.985  -5.629  1.00 92.35           C
ATOM   2546  NE1 TRP A 173      -3.095  10.782  -7.838  1.00 92.35           N
ATOM   2547  HE1 TRP A 173      -2.711  10.581  -8.739  1.00 92.35           H
ATOM   2548  CE2 TRP A 173      -2.473  10.573  -6.612  1.00 92.35           C
ATOM   2549  CE3 TRP A 173      -3.014  10.902  -4.266  1.00 92.35           C
ATOM   2550  HE3 TRP A 173      -3.688  11.221  -3.471  1.00 92.35           H
ATOM   2551  CZ2 TRP A 173      -1.204  10.050  -6.338  1.00 92.35           C
ATOM   2552  HZ2 TRP A 173      -0.530   9.732  -7.133  1.00 92.35           H
ATOM   2553  CZ3 TRP A 173      -1.742  10.377  -4.009  1.00 92.35           C
ATOM   2554  HZ3 TRP A 173      -1.430  10.291  -2.968  1.00 92.35           H
ATOM   2555  CH2 TRP A 173      -0.847   9.958  -4.987  1.00 92.35           C
ATOM   2556  HH2 TRP A 173       0.127   9.560  -4.704  1.00 92.35           H
ATOM   2557  HN  TRP A 173      -7.476  10.507  -6.602  1.00 92.35           H
ATOM   2558  N   VAL A 174      -8.602  12.117  -4.127  1.00 95.56           N
ATOM   2559  CA  VAL A 174      -9.528  12.760  -3.211  1.00 95.56           C
ATOM   2560  C   VAL A 174     -10.019  11.736  -2.186  1.00 95.56           C
ATOM   2561  O   VAL A 174     -10.075  12.026  -0.992  1.00 95.56           O
ATOM   2562  HA  VAL A 174      -8.981  13.546  -2.689  1.00 95.56           H
ATOM   2563  CB  VAL A 174     -10.668  13.416  -3.993  1.00 95.56           C
ATOM   2564  HB  VAL A 174     -11.107  12.660  -4.643  1.00 95.56           H
ATOM   2565  CG1 VAL A 174     -11.762  13.919  -3.050  1.00 95.56           C
ATOM   2566 1HG1 VAL A 174     -12.165  13.081  -2.481  1.00 95.56           H
ATOM   2567 2HG1 VAL A 174     -11.341  14.654  -2.364  1.00 95.56           H
ATOM   2568 3HG1 VAL A 174     -12.560  14.381  -3.632  1.00 95.56           H
ATOM   2569  CG2 VAL A 174     -10.144  14.549  -4.879  1.00 95.56           C
ATOM   2570 1HG2 VAL A 174      -9.667  15.306  -4.256  1.00 95.56           H
ATOM   2571 2HG2 VAL A 174      -9.418  14.150  -5.587  1.00 95.56           H
ATOM   2572 3HG2 VAL A 174     -10.975  14.998  -5.424  1.00 95.56           H
ATOM   2573  HN  VAL A 174      -8.890  12.113  -5.085  1.00 95.56           H
ATOM   2574  N   LEU A 175     -10.361  10.560  -2.689  1.00 90.43           N
ATOM   2575  CA  LEU A 175     -10.910   9.514  -1.842  1.00 90.43           C
ATOM   2576  C   LEU A 175      -9.856   9.087  -0.819  1.00 90.43           C
ATOM   2577  O   LEU A 175     -10.154   8.957   0.367  1.00 90.43           O
ATOM   2578  HA  LEU A 175     -11.759   9.940  -1.307  1.00 90.43           H
ATOM   2579  CB  LEU A 175     -11.444   8.360  -2.693  1.00 90.43           C
ATOM   2580 1HB  LEU A 175     -12.186   8.759  -3.385  1.00 90.43           H
ATOM   2581 2HB  LEU A 175     -10.624   7.969  -3.295  1.00 90.43           H
ATOM   2582  CG  LEU A 175     -12.076   7.197  -1.926  1.00 90.43           C
ATOM   2583  HG  LEU A 175     -11.350   6.834  -1.198  1.00 90.43           H
ATOM   2584  CD1 LEU A 175     -13.307   7.661  -1.144  1.00 90.43           C
ATOM   2585 1HD1 LEU A 175     -13.016   8.433  -0.432  1.00 90.43           H
ATOM   2586 2HD1 LEU A 175     -14.046   8.065  -1.836  1.00 90.43           H
ATOM   2587 3HD1 LEU A 175     -13.736   6.815  -0.608  1.00 90.43           H
ATOM   2588  CD2 LEU A 175     -12.397   6.032  -2.863  1.00 90.43           C
ATOM   2589 1HD2 LEU A 175     -13.096   6.365  -3.631  1.00 90.43           H
ATOM   2590 2HD2 LEU A 175     -11.479   5.682  -3.335  1.00 90.43           H
ATOM   2591 3HD2 LEU A 175     -12.845   5.219  -2.292  1.00 90.43           H
ATOM   2592  HN  LEU A 175     -10.269  10.317  -3.655  1.00 90.43           H
ATOM   2593  N   ALA A 176      -8.645   8.881  -1.315  1.00 95.12           N
ATOM   2594  CA  ALA A 176      -7.561   8.407  -0.472  1.00 95.12           C
ATOM   2595  C   ALA A 176      -7.287   9.436   0.627  1.00 95.12           C
ATOM   2596  O   ALA A 176      -7.026   9.072   1.772  1.00 95.12           O
ATOM   2597  HA  ALA A 176      -7.884   7.473  -0.011  1.00 95.12           H
ATOM   2598  CB  ALA A 176      -6.327   8.130  -1.333  1.00 95.12           C
ATOM   2599 1HB  ALA A 176      -6.566   7.371  -2.078  1.00 95.12           H
ATOM   2600 2HB  ALA A 176      -6.021   9.048  -1.835  1.00 95.12           H
ATOM   2601 3HB  ALA A 176      -5.514   7.774  -0.700  1.00 95.12           H
ATOM   2602  HN  ALA A 176      -8.400   9.033  -2.273  1.00 95.12           H
ATOM   2603  N   ALA A 177      -7.355  10.701   0.238  1.00 94.98           N
ATOM   2604  CA  ALA A 177      -7.097  11.785   1.171  1.00 94.98           C
ATOM   2605  C   ALA A 177      -8.123  11.732   2.305  1.00 94.98           C
ATOM   2606  O   ALA A 177      -7.764  11.834   3.477  1.00 94.98           O
ATOM   2607  HA  ALA A 177      -6.101  11.635   1.586  1.00 94.98           H
ATOM   2608  CB  ALA A 177      -7.124  13.119   0.422  1.00 94.98           C
ATOM   2609 1HB  ALA A 177      -6.358  13.117  -0.353  1.00 94.98           H
ATOM   2610 2HB  ALA A 177      -8.103  13.259  -0.035  1.00 94.98           H
ATOM   2611 3HB  ALA A 177      -6.930  13.932   1.122  1.00 94.98           H
ATOM   2612  HN  ALA A 177      -7.581  10.989  -0.692  1.00 94.98           H
ATOM   2613  N   ALA A 178      -9.379  11.572   1.916  1.00 95.27           N
ATOM   2614  CA  ALA A 178     -10.465  11.560   2.881  1.00 95.27           C
ATOM   2615  C   ALA A 178     -10.282  10.377   3.834  1.00 95.27           C
ATOM   2616  O   ALA A 178     -10.586  10.479   5.022  1.00 95.27           O
ATOM   2617  HA  ALA A 178     -10.412  12.487   3.452  1.00 95.27           H
ATOM   2618  CB  ALA A 178     -11.804  11.511   2.143  1.00 95.27           C
ATOM   2619 1HB  ALA A 178     -11.898  12.387   1.502  1.00 95.27           H
ATOM   2620 2HB  ALA A 178     -11.851  10.608   1.533  1.00 95.27           H
ATOM   2621 3HB  ALA A 178     -12.619  11.502   2.867  1.00 95.27           H
ATOM   2622  HN  ALA A 178      -9.659  11.452   0.963  1.00 95.27           H
ATOM   2623  N   LEU A 179      -9.786   9.281   3.278  1.00 92.19           N
ATOM   2624  CA  LEU A 179      -9.622   8.060   4.048  1.00 92.19           C
ATOM   2625  C   LEU A 179      -8.428   8.212   4.992  1.00 92.19           C
ATOM   2626  O   LEU A 179      -8.176   7.344   5.826  1.00 92.19           O
ATOM   2627  HA  LEU A 179     -10.523   7.929   4.648  1.00 92.19           H
ATOM   2628  CB  LEU A 179      -9.519   6.850   3.117  1.00 92.19           C
ATOM   2629 1HB  LEU A 179      -8.720   7.035   2.399  1.00 92.19           H
ATOM   2630 2HB  LEU A 179      -9.221   5.985   3.709  1.00 92.19           H
ATOM   2631  CG  LEU A 179     -10.788   6.490   2.342  1.00 92.19           C
ATOM   2632  HG  LEU A 179     -11.146   7.387   1.837  1.00 92.19           H
ATOM   2633  CD1 LEU A 179     -10.494   5.449   1.260  1.00 92.19           C
ATOM   2634 1HD1 LEU A 179      -9.759   5.849   0.561  1.00 92.19           H
ATOM   2635 2HD1 LEU A 179     -10.099   4.545   1.724  1.00 92.19           H
ATOM   2636 3HD1 LEU A 179     -11.413   5.211   0.725  1.00 92.19           H
ATOM   2637  CD2 LEU A 179     -11.898   6.032   3.290  1.00 92.19           C
ATOM   2638 1HD2 LEU A 179     -11.565   5.154   3.843  1.00 92.19           H
ATOM   2639 2HD2 LEU A 179     -12.132   6.835   3.990  1.00 92.19           H
ATOM   2640 3HD2 LEU A 179     -12.789   5.782   2.714  1.00 92.19           H
ATOM   2641  HN  LEU A 179      -9.498   9.220   2.322  1.00 92.19           H
ATOM   2642  N   CYS A 180      -7.725   9.323   4.830  1.00 91.11           N
ATOM   2643  CA  CYS A 180      -6.546   9.587   5.637  1.00 91.11           C
ATOM   2644  C   CYS A 180      -6.952  10.502   6.795  1.00 91.11           C
ATOM   2645  O   CYS A 180      -6.128  10.834   7.646  1.00 91.11           O
ATOM   2646  HA  CYS A 180      -6.199   8.623   6.009  1.00 91.11           H
ATOM   2647  CB  CYS A 180      -5.413  10.190   4.804  1.00 91.11           C
ATOM   2648 1HB  CYS A 180      -5.746  11.117   4.339  1.00 91.11           H
ATOM   2649 2HB  CYS A 180      -4.571  10.441   5.449  1.00 91.11           H
ATOM   2650  SG  CYS A 180      -4.881   9.001   3.518  1.00 91.11           S
ATOM   2651  HG  CYS A 180      -5.637   9.503   2.545  1.00 91.11           H
ATOM   2652  HN  CYS A 180      -7.948  10.034   4.163  1.00 91.11           H
ATOM   2653  N   ILE A 181      -8.220  10.883   6.789  1.00 91.02           N
ATOM   2654  CA  ILE A 181      -8.729  11.807   7.789  1.00 91.02           C
ATOM   2655  C   ILE A 181      -8.461  11.240   9.184  1.00 91.02           C
ATOM   2656  O   ILE A 181      -7.969  11.948  10.062  1.00 91.02           O
ATOM   2657  HA  ILE A 181      -8.175  12.740   7.683  1.00 91.02           H
ATOM   2658  CB  ILE A 181     -10.203  12.123   7.526  1.00 91.02           C
ATOM   2659  HB  ILE A 181     -10.727  11.183   7.352  1.00 91.02           H
ATOM   2660  CG1 ILE A 181     -10.365  12.972   6.264  1.00 91.02           C
ATOM   2661 1HG1 ILE A 181      -9.923  13.956   6.424  1.00 91.02           H
ATOM   2662 2HG1 ILE A 181      -9.824  12.510   5.438  1.00 91.02           H
ATOM   2663  CG2 ILE A 181     -10.849  12.781   8.747  1.00 91.02           C
ATOM   2664 1HG2 ILE A 181     -10.782  12.107   9.601  1.00 91.02           H
ATOM   2665 2HG2 ILE A 181     -10.328  13.710   8.977  1.00 91.02           H
ATOM   2666 3HG2 ILE A 181     -11.896  12.995   8.533  1.00 91.02           H
ATOM   2667  CD1 ILE A 181     -11.842  13.125   5.892  1.00 91.02           C
ATOM   2668 1HD1 ILE A 181     -12.274  12.141   5.709  1.00 91.02           H
ATOM   2669 2HD1 ILE A 181     -12.374  13.609   6.710  1.00 91.02           H
ATOM   2670 3HD1 ILE A 181     -11.928  13.733   4.992  1.00 91.02           H
ATOM   2671  HN  ILE A 181      -8.895  10.573   6.119  1.00 91.02           H
ATOM   2672  N   PRO A 182      -8.776   9.958   9.414  1.00 92.34           N
ATOM   2673  CA  PRO A 182      -8.565   9.353  10.731  1.00 92.34           C
ATOM   2674  C   PRO A 182      -7.141   9.540  11.230  1.00 92.34           C
ATOM   2675  O   PRO A 182      -6.927   9.892  12.389  1.00 92.34           O
ATOM   2676  HA  PRO A 182      -9.194   9.845  11.474  1.00 92.34           H
ATOM   2677  CB  PRO A 182      -8.901   7.877  10.510  1.00 92.34           C
ATOM   2678 1HB  PRO A 182      -8.014   7.299  10.249  1.00 92.34           H
ATOM   2679 2HB  PRO A 182      -9.323   7.423  11.407  1.00 92.34           H
ATOM   2680  CG  PRO A 182      -9.908   7.911   9.368  1.00 92.34           C
ATOM   2681 1HG  PRO A 182      -9.979   6.948   8.861  1.00 92.34           H
ATOM   2682 2HG  PRO A 182     -10.913   8.146   9.720  1.00 92.34           H
ATOM   2683  CD  PRO A 182      -9.354   8.996   8.458  1.00 92.34           C
ATOM   2684 1HD  PRO A 182      -8.598   8.605   7.777  1.00 92.34           H
ATOM   2685 2HD  PRO A 182     -10.133   9.444   7.842  1.00 92.34           H
ATOM   2686  N   GLU A 183      -6.197   9.296  10.333  1.00 88.73           N
ATOM   2687  CA  GLU A 183      -4.790   9.368  10.688  1.00 88.73           C
ATOM   2688  C   GLU A 183      -4.419  10.795  11.096  1.00 88.73           C
ATOM   2689  O   GLU A 183      -3.644  10.995  12.030  1.00 88.73           O
ATOM   2690  HA  GLU A 183      -4.672   8.697  11.539  1.00 88.73           H
ATOM   2691  CB  GLU A 183      -3.908   8.879   9.538  1.00 88.73           C
ATOM   2692 1HB  GLU A 183      -4.322   9.218   8.588  1.00 88.73           H
ATOM   2693 2HB  GLU A 183      -2.880   9.203   9.700  1.00 88.73           H
ATOM   2694  CG  GLU A 183      -3.875   7.350   9.484  1.00 88.73           C
ATOM   2695 1HG  GLU A 183      -3.055   7.023   8.844  1.00 88.73           H
ATOM   2696 2HG  GLU A 183      -3.681   6.952  10.480  1.00 88.73           H
ATOM   2697  CD  GLU A 183      -5.197   6.791   8.954  1.00 88.73           C
ATOM   2698  OE1 GLU A 183      -5.384   5.562   9.079  1.00 88.73           O
ATOM   2699  OE2 GLU A 183      -5.990   7.606   8.435  1.00 88.73           O
ATOM   2700  HN  GLU A 183      -6.381   9.053   9.380  1.00 88.73           H
ATOM   2701  N   ILE A 184      -4.989  11.750  10.376  1.00 90.13           N
ATOM   2702  CA  ILE A 184      -4.680  13.150  10.612  1.00 90.13           C
ATOM   2703  C   ILE A 184      -5.109  13.531  12.030  1.00 90.13           C
ATOM   2704  O   ILE A 184      -4.412  14.279  12.713  1.00 90.13           O
ATOM   2705  HA  ILE A 184      -3.599  13.264  10.536  1.00 90.13           H
ATOM   2706  CB  ILE A 184      -5.305  14.026   9.524  1.00 90.13           C
ATOM   2707  HB  ILE A 184      -6.363  13.775   9.449  1.00 90.13           H
ATOM   2708  CG1 ILE A 184      -4.675  13.741   8.160  1.00 90.13           C
ATOM   2709 1HG1 ILE A 184      -3.654  14.123   8.140  1.00 90.13           H
ATOM   2710 2HG1 ILE A 184      -4.615  12.664   8.002  1.00 90.13           H
ATOM   2711  CG2 ILE A 184      -5.218  15.508   9.897  1.00 90.13           C
ATOM   2712 1HG2 ILE A 184      -5.750  15.679  10.833  1.00 90.13           H
ATOM   2713 2HG2 ILE A 184      -4.173  15.792  10.017  1.00 90.13           H
ATOM   2714 3HG2 ILE A 184      -5.670  16.108   9.107  1.00 90.13           H
ATOM   2715  CD1 ILE A 184      -5.488  14.383   7.035  1.00 90.13           C
ATOM   2716 1HD1 ILE A 184      -6.501  13.980   7.043  1.00 90.13           H
ATOM   2717 2HD1 ILE A 184      -5.525  15.462   7.183  1.00 90.13           H
ATOM   2718 3HD1 ILE A 184      -5.018  14.164   6.076  1.00 90.13           H
ATOM   2719  HN  ILE A 184      -5.649  11.580   9.645  1.00 90.13           H
ATOM   2720  N   LEU A 185      -6.254  12.998  12.431  1.00 90.59           N
ATOM   2721  CA  LEU A 185      -6.888  13.428  13.666  1.00 90.59           C
ATOM   2722  C   LEU A 185      -6.176  12.777  14.853  1.00 90.59           C
ATOM   2723  O   LEU A 185      -5.810  13.457  15.811  1.00 90.59           O
ATOM   2724  HA  LEU A 185      -6.762  14.509  13.738  1.00 90.59           H
ATOM   2725  CB  LEU A 185      -8.392  13.149  13.622  1.00 90.59           C
ATOM   2726 1HB  LEU A 185      -8.539  12.097  13.377  1.00 90.59           H
ATOM   2727 2HB  LEU A 185      -8.799  13.305  14.620  1.00 90.59           H
ATOM   2728  CG  LEU A 185      -9.201  13.991  12.634  1.00 90.59           C
ATOM   2729  HG  LEU A 185      -8.808  13.815  11.632  1.00 90.59           H
ATOM   2730  CD1 LEU A 185     -10.670  13.564  12.624  1.00 90.59           C
ATOM   2731 1HD1 LEU A 185     -10.742  12.517  12.332  1.00 90.59           H
ATOM   2732 2HD1 LEU A 185     -11.093  13.693  13.621  1.00 90.59           H
ATOM   2733 3HD1 LEU A 185     -11.223  14.179  11.914  1.00 90.59           H
ATOM   2734  CD2 LEU A 185      -9.041  15.485  12.926  1.00 90.59           C
ATOM   2735 1HD2 LEU A 185      -9.391  15.697  13.936  1.00 90.59           H
ATOM   2736 2HD2 LEU A 185      -7.989  15.760  12.840  1.00 90.59           H
ATOM   2737 3HD2 LEU A 185      -9.626  16.060  12.209  1.00 90.59           H
ATOM   2738  HN  LEU A 185      -6.746  12.286  11.929  1.00 90.59           H
ATOM   2739  N   TYR A 186      -6.002  11.467  14.752  1.00 91.01           N
ATOM   2740  CA  TYR A 186      -5.740  10.654  15.928  1.00 91.01           C
ATOM   2741  C   TYR A 186      -4.277  10.210  15.972  1.00 91.01           C
ATOM   2742  O   TYR A 186      -3.862   9.520  16.902  1.00 91.01           O
ATOM   2743  HA  TYR A 186      -5.956  11.258  16.809  1.00 91.01           H
ATOM   2744  CB  TYR A 186      -6.632   9.418  15.793  1.00 91.01           C
ATOM   2745 1HB  TYR A 186      -6.309   8.843  14.925  1.00 91.01           H
ATOM   2746 2HB  TYR A 186      -6.490   8.783  16.667  1.00 91.01           H
ATOM   2747  CG  TYR A 186      -8.121   9.738  15.650  1.00 91.01           C
ATOM   2748  CD1 TYR A 186      -8.735  10.583  16.552  1.00 91.01           C
ATOM   2749  HD1 TYR A 186      -8.159  11.022  17.366  1.00 91.01           H
ATOM   2750  CD2 TYR A 186      -8.850   9.182  14.618  1.00 91.01           C
ATOM   2751  HD2 TYR A 186      -8.365   8.515  13.905  1.00 91.01           H
ATOM   2752  CE1 TYR A 186     -10.137  10.884  16.417  1.00 91.01           C
ATOM   2753  HE1 TYR A 186     -10.635  11.549  17.123  1.00 91.01           H
ATOM   2754  CE2 TYR A 186     -10.252   9.483  14.483  1.00 91.01           C
ATOM   2755  HE2 TYR A 186     -10.840   9.051  13.673  1.00 91.01           H
ATOM   2756  CZ  TYR A 186     -10.826  10.319  15.389  1.00 91.01           C
ATOM   2757  OH  TYR A 186     -12.150  10.603  15.262  1.00 91.01           O
ATOM   2758  HH  TYR A 186     -12.543  10.072  14.512  1.00 91.01           H
ATOM   2759  HN  TYR A 186      -6.038  10.964  13.889  1.00 91.01           H
ATOM   2760  N   SER A 187      -3.535  10.624  14.955  1.00 91.12           N
ATOM   2761  CA  SER A 187      -2.090  10.468  14.970  1.00 91.12           C
ATOM   2762  C   SER A 187      -1.472  11.421  15.995  1.00 91.12           C
ATOM   2763  O   SER A 187      -1.661  12.633  15.914  1.00 91.12           O
ATOM   2764  HA  SER A 187      -1.915   9.431  15.257  1.00 91.12           H
ATOM   2765  CB  SER A 187      -1.494  10.720  13.584  1.00 91.12           C
ATOM   2766 1HB  SER A 187      -1.757  11.725  13.254  1.00 91.12           H
ATOM   2767 2HB  SER A 187      -0.407  10.678  13.644  1.00 91.12           H
ATOM   2768  OG  SER A 187      -1.954   9.772  12.625  1.00 91.12           O
ATOM   2769  HG  SER A 187      -2.392  10.243  11.860  1.00 91.12           H
ATOM   2770  HN  SER A 187      -3.904  11.059  14.134  1.00 91.12           H
ATOM   2771  N   GLN A 188      -0.745  10.836  16.936  1.00 84.69           N
ATOM   2772  CA  GLN A 188       0.001  11.623  17.903  1.00 84.69           C
ATOM   2773  C   GLN A 188       1.219  10.840  18.399  1.00 84.69           C
ATOM   2774  O   GLN A 188       1.350   9.649  18.122  1.00 84.69           O
ATOM   2775  HA  GLN A 188       0.327  12.512  17.363  1.00 84.69           H
ATOM   2776  CB  GLN A 188      -0.892  12.046  19.072  1.00 84.69           C
ATOM   2777 1HB  GLN A 188      -0.297  12.578  19.814  1.00 84.69           H
ATOM   2778 2HB  GLN A 188      -1.655  12.738  18.719  1.00 84.69           H
ATOM   2779  CG  GLN A 188      -1.558  10.830  19.720  1.00 84.69           C
ATOM   2780 1HG  GLN A 188      -2.077  10.247  18.960  1.00 84.69           H
ATOM   2781 2HG  GLN A 188      -0.797  10.182  20.154  1.00 84.69           H
ATOM   2782  CD  GLN A 188      -2.548  11.261  20.804  1.00 84.69           C
ATOM   2783  OE1 GLN A 188      -2.559  12.395  21.256  1.00 84.69           O
ATOM   2784  NE2 GLN A 188      -3.375  10.296  21.196  1.00 84.69           N
ATOM   2785 1HE2 GLN A 188      -3.313   9.387  20.784  1.00 84.69           H
ATOM   2786 2HE2 GLN A 188      -4.060  10.481  21.901  1.00 84.69           H
ATOM   2787  HN  GLN A 188      -0.662   9.845  17.044  1.00 84.69           H
ATOM   2788  N   ILE A 189       2.079  11.542  19.122  1.00 88.32           N
ATOM   2789  CA  ILE A 189       3.218  10.902  19.758  1.00 88.32           C
ATOM   2790  C   ILE A 189       2.801  10.380  21.135  1.00 88.32           C
ATOM   2791  O   ILE A 189       2.273  11.131  21.953  1.00 88.32           O
ATOM   2792  HA  ILE A 189       3.504  10.052  19.139  1.00 88.32           H
ATOM   2793  CB  ILE A 189       4.414  11.855  19.798  1.00 88.32           C
ATOM   2794  HB  ILE A 189       4.115  12.757  20.331  1.00 88.32           H
ATOM   2795  CG1 ILE A 189       4.825  12.280  18.387  1.00 88.32           C
ATOM   2796 1HG1 ILE A 189       5.183  11.412  17.832  1.00 88.32           H
ATOM   2797 2HG1 ILE A 189       3.956  12.663  17.851  1.00 88.32           H
ATOM   2798  CG2 ILE A 189       5.581  11.239  20.573  1.00 88.32           C
ATOM   2799 1HG2 ILE A 189       5.267  11.029  21.596  1.00 88.32           H
ATOM   2800 2HG2 ILE A 189       5.889  10.312  20.090  1.00 88.32           H
ATOM   2801 3HG2 ILE A 189       6.418  11.937  20.586  1.00 88.32           H
ATOM   2802  CD1 ILE A 189       5.916  13.351  18.432  1.00 88.32           C
ATOM   2803 1HD1 ILE A 189       5.545  14.225  18.966  1.00 88.32           H
ATOM   2804 2HD1 ILE A 189       6.792  12.955  18.946  1.00 88.32           H
ATOM   2805 3HD1 ILE A 189       6.189  13.634  17.415  1.00 88.32           H
ATOM   2806  HN  ILE A 189       2.007  12.527  19.276  1.00 88.32           H
ATOM   2807  N   LYS A 190       3.055   9.097  21.348  1.00 83.79           N
ATOM   2808  CA  LYS A 190       2.819   8.494  22.648  1.00 83.79           C
ATOM   2809  C   LYS A 190       4.158   8.083  23.265  1.00 83.79           C
ATOM   2810  O   LYS A 190       4.983   7.453  22.605  1.00 83.79           O
ATOM   2811  HA  LYS A 190       2.365   9.254  23.284  1.00 83.79           H
ATOM   2812  CB  LYS A 190       1.817   7.344  22.531  1.00 83.79           C
ATOM   2813 1HB  LYS A 190       0.915   7.692  22.029  1.00 83.79           H
ATOM   2814 2HB  LYS A 190       2.239   6.550  21.914  1.00 83.79           H
ATOM   2815  CG  LYS A 190       1.458   6.787  23.911  1.00 83.79           C
ATOM   2816 1HG  LYS A 190       2.363   6.461  24.422  1.00 83.79           H
ATOM   2817 2HG  LYS A 190       1.014   7.575  24.520  1.00 83.79           H
ATOM   2818  CD  LYS A 190       0.481   5.615  23.792  1.00 83.79           C
ATOM   2819 1HD  LYS A 190      -0.472   5.970  23.400  1.00 83.79           H
ATOM   2820 2HD  LYS A 190       0.867   4.887  23.079  1.00 83.79           H
ATOM   2821  CE  LYS A 190       0.263   4.943  25.149  1.00 83.79           C
ATOM   2822 1HE  LYS A 190       1.203   4.913  25.701  1.00 83.79           H
ATOM   2823 2HE  LYS A 190      -0.437   5.530  25.744  1.00 83.79           H
ATOM   2824  NZ  LYS A 190      -0.258   3.570  24.970  1.00 83.79           N
ATOM   2825 1HZ  LYS A 190      -0.517   3.187  25.872  1.00 83.79           H
ATOM   2826 2HZ  LYS A 190      -1.072   3.594  24.366  1.00 83.79           H
ATOM   2827 3HZ  LYS A 190       0.458   2.989  24.548  1.00 83.79           H
ATOM   2828  HN  LYS A 190       3.414   8.475  20.652  1.00 83.79           H
ATOM   2829  N   GLU A 191       4.332   8.456  24.525  1.00 75.79           N
ATOM   2830  CA  GLU A 191       5.473   7.988  25.293  1.00 75.79           C
ATOM   2831  C   GLU A 191       5.095   6.746  26.102  1.00 75.79           C
ATOM   2832  O   GLU A 191       4.133   6.770  26.869  1.00 75.79           O
ATOM   2833  HA  GLU A 191       6.233   7.731  24.555  1.00 75.79           H
ATOM   2834  CB  GLU A 191       6.012   9.093  26.204  1.00 75.79           C
ATOM   2835 1HB  GLU A 191       5.180   9.630  26.661  1.00 75.79           H
ATOM   2836 2HB  GLU A 191       6.701   8.666  26.932  1.00 75.79           H
ATOM   2837  CG  GLU A 191       6.813  10.121  25.403  1.00 75.79           C
ATOM   2838 1HG  GLU A 191       7.536   9.610  24.768  1.00 75.79           H
ATOM   2839 2HG  GLU A 191       6.145  10.675  24.744  1.00 75.79           H
ATOM   2840  CD  GLU A 191       7.541  11.094  26.333  1.00 75.79           C
ATOM   2841  OE1 GLU A 191       8.378  11.861  25.810  1.00 75.79           O
ATOM   2842  OE2 GLU A 191       7.245  11.048  27.547  1.00 75.79           O
ATOM   2843  HN  GLU A 191       3.711   9.065  25.018  1.00 75.79           H
ATOM   2844  N   GLU A 192       5.871   5.690  25.904  1.00 71.05           N
ATOM   2845  CA  GLU A 192       5.684   4.470  26.669  1.00 71.05           C
ATOM   2846  C   GLU A 192       7.038   3.870  27.052  1.00 71.05           C
ATOM   2847  O   GLU A 192       7.895   3.665  26.194  1.00 71.05           O
ATOM   2848  HA  GLU A 192       5.145   4.771  27.568  1.00 71.05           H
ATOM   2849  CB  GLU A 192       4.837   3.459  25.892  1.00 71.05           C
ATOM   2850 1HB  GLU A 192       3.875   3.905  25.637  1.00 71.05           H
ATOM   2851 2HB  GLU A 192       5.392   3.106  25.023  1.00 71.05           H
ATOM   2852  CG  GLU A 192       4.538   2.224  26.744  1.00 71.05           C
ATOM   2853 1HG  GLU A 192       5.329   1.486  26.611  1.00 71.05           H
ATOM   2854 2HG  GLU A 192       4.532   2.498  27.799  1.00 71.05           H
ATOM   2855  CD  GLU A 192       3.190   1.609  26.364  1.00 71.05           C
ATOM   2856  OE1 GLU A 192       2.627   0.900  27.225  1.00 71.05           O
ATOM   2857  OE2 GLU A 192       2.753   1.861  25.220  1.00 71.05           O
ATOM   2858  HN  GLU A 192       6.614   5.661  25.236  1.00 71.05           H
ATOM   2859  N   SER A 193       7.190   3.606  28.342  1.00 71.85           N
ATOM   2860  CA  SER A 193       8.415   3.010  28.845  1.00 71.85           C
ATOM   2861  C   SER A 193       9.616   3.874  28.456  1.00 71.85           C
ATOM   2862  O   SER A 193      10.709   3.357  28.227  1.00 71.85           O
ATOM   2863  HA  SER A 193       8.299   2.981  29.928  1.00 71.85           H
ATOM   2864  CB  SER A 193       8.592   1.585  28.314  1.00 71.85           C
ATOM   2865 1HB  SER A 193       8.742   1.616  27.235  1.00 71.85           H
ATOM   2866 2HB  SER A 193       9.490   1.146  28.748  1.00 71.85           H
ATOM   2867  OG  SER A 193       7.469   0.761  28.614  1.00 71.85           O
ATOM   2868  HG  SER A 193       7.537  -0.104  28.116  1.00 71.85           H
ATOM   2869  HN  SER A 193       6.495   3.793  29.036  1.00 71.85           H
ATOM   2870  N   GLY A 194       9.373   5.175  28.392  1.00 80.39           N
ATOM   2871  CA  GLY A 194      10.438   6.122  28.111  1.00 80.39           C
ATOM   2872  C   GLY A 194      10.785   6.131  26.621  1.00 80.39           C
ATOM   2873  O   GLY A 194      11.765   6.751  26.212  1.00 80.39           O
ATOM   2874 1HA  GLY A 194      10.132   7.121  28.423  1.00 80.39           H
ATOM   2875 2HA  GLY A 194      11.323   5.864  28.693  1.00 80.39           H
ATOM   2876  HN  GLY A 194       8.470   5.582  28.529  1.00 80.39           H
ATOM   2877  N   ILE A 195       9.962   5.436  25.850  1.00 78.50           N
ATOM   2878  CA  ILE A 195      10.137   5.400  24.408  1.00 78.50           C
ATOM   2879  C   ILE A 195       9.032   6.224  23.744  1.00 78.50           C
ATOM   2880  O   ILE A 195       7.850   6.015  24.013  1.00 78.50           O
ATOM   2881  HA  ILE A 195      11.097   5.866  24.184  1.00 78.50           H
ATOM   2882  CB  ILE A 195      10.209   3.954  23.913  1.00 78.50           C
ATOM   2883  HB  ILE A 195       9.288   3.448  24.200  1.00 78.50           H
ATOM   2884  CG1 ILE A 195      11.364   3.204  24.579  1.00 78.50           C
ATOM   2885 1HG1 ILE A 195      12.311   3.672  24.308  1.00 78.50           H
ATOM   2886 2HG1 ILE A 195      11.272   3.275  25.662  1.00 78.50           H
ATOM   2887  CG2 ILE A 195      10.296   3.902  22.386  1.00 78.50           C
ATOM   2888 1HG2 ILE A 195       9.414   4.375  21.956  1.00 78.50           H
ATOM   2889 2HG2 ILE A 195      11.190   4.430  22.054  1.00 78.50           H
ATOM   2890 3HG2 ILE A 195      10.346   2.863  22.061  1.00 78.50           H
ATOM   2891  CD1 ILE A 195      11.377   1.733  24.158  1.00 78.50           C
ATOM   2892 1HD1 ILE A 195      10.439   1.262  24.452  1.00 78.50           H
ATOM   2893 2HD1 ILE A 195      11.494   1.666  23.076  1.00 78.50           H
ATOM   2894 3HD1 ILE A 195      12.208   1.223  24.645  1.00 78.50           H
ATOM   2895  HN  ILE A 195       9.188   4.904  26.195  1.00 78.50           H
ATOM   2896  N   ALA A 196       9.456   7.142  22.888  1.00 88.87           N
ATOM   2897  CA  ALA A 196       8.515   7.946  22.126  1.00 88.87           C
ATOM   2898  C   ALA A 196       8.036   7.147  20.912  1.00 88.87           C
ATOM   2899  O   ALA A 196       8.847   6.618  20.153  1.00 88.87           O
ATOM   2900  HA  ALA A 196       7.661   8.158  22.770  1.00 88.87           H
ATOM   2901  CB  ALA A 196       9.175   9.268  21.731  1.00 88.87           C
ATOM   2902 1HB  ALA A 196       9.470   9.809  22.629  1.00 88.87           H
ATOM   2903 2HB  ALA A 196      10.057   9.066  21.122  1.00 88.87           H
ATOM   2904 3HB  ALA A 196       8.469   9.870  21.159  1.00 88.87           H
ATOM   2905  HN  ALA A 196      10.420   7.341  22.713  1.00 88.87           H
ATOM   2906  N   ILE A 197       6.720   7.085  20.766  1.00 84.57           N
ATOM   2907  CA  ILE A 197       6.120   6.264  19.728  1.00 84.57           C
ATOM   2908  C   ILE A 197       5.131   7.108  18.924  1.00 84.57           C
ATOM   2909  O   ILE A 197       4.251   7.752  19.494  1.00 84.57           O
ATOM   2910  HA  ILE A 197       6.921   5.942  19.062  1.00 84.57           H
ATOM   2911  CB  ILE A 197       5.502   5.002  20.334  1.00 84.57           C
ATOM   2912  HB  ILE A 197       4.784   5.306  21.097  1.00 84.57           H
ATOM   2913  CG1 ILE A 197       6.565   4.149  21.029  1.00 84.57           C
ATOM   2914 1HG1 ILE A 197       7.277   3.778  20.292  1.00 84.57           H
ATOM   2915 2HG1 ILE A 197       7.126   4.763  21.733  1.00 84.57           H
ATOM   2916  CG2 ILE A 197       4.730   4.209  19.279  1.00 84.57           C
ATOM   2917 1HG2 ILE A 197       3.931   4.828  18.870  1.00 84.57           H
ATOM   2918 2HG2 ILE A 197       5.407   3.915  18.477  1.00 84.57           H
ATOM   2919 3HG2 ILE A 197       4.300   3.317  19.736  1.00 84.57           H
ATOM   2920  CD1 ILE A 197       5.926   2.971  21.767  1.00 84.57           C
ATOM   2921 1HD1 ILE A 197       5.233   3.347  22.520  1.00 84.57           H
ATOM   2922 2HD1 ILE A 197       5.386   2.346  21.056  1.00 84.57           H
ATOM   2923 3HD1 ILE A 197       6.704   2.381  22.252  1.00 84.57           H
ATOM   2924  HN  ILE A 197       6.070   7.582  21.340  1.00 84.57           H
ATOM   2925  N   CYS A 198       5.308   7.079  17.611  1.00 90.58           N
ATOM   2926  CA  CYS A 198       4.327   7.662  16.710  1.00 90.58           C
ATOM   2927  C   CYS A 198       3.251   6.611  16.427  1.00 90.58           C
ATOM   2928  O   CYS A 198       3.497   5.644  15.708  1.00 90.58           O
ATOM   2929  HA  CYS A 198       3.901   8.523  17.226  1.00 90.58           H
ATOM   2930  CB  CYS A 198       4.976   8.175  15.424  1.00 90.58           C
ATOM   2931 1HB  CYS A 198       5.627   9.021  15.647  1.00 90.58           H
ATOM   2932 2HB  CYS A 198       5.603   7.398  14.987  1.00 90.58           H
ATOM   2933  SG  CYS A 198       3.684   8.680  14.230  1.00 90.58           S
ATOM   2934  HN  CYS A 198       6.102   6.668  17.163  1.00 90.58           H
ATOM   2935  N   THR A 199       2.082   6.837  17.007  1.00 88.82           N
ATOM   2936  CA  THR A 199       0.973   5.913  16.841  1.00 88.82           C
ATOM   2937  C   THR A 199      -0.347   6.677  16.730  1.00 88.82           C
ATOM   2938  O   THR A 199      -0.401   7.875  17.007  1.00 88.82           O
ATOM   2939  HA  THR A 199       1.111   5.375  15.903  1.00 88.82           H
ATOM   2940  CB  THR A 199       1.005   4.922  18.007  1.00 88.82           C
ATOM   2941  HB  THR A 199       2.019   4.562  18.184  1.00 88.82           H
ATOM   2942  OG1 THR A 199       0.053   3.927  17.644  1.00 88.82           O
ATOM   2943  HG1 THR A 199       0.175   3.113  18.212  1.00 88.82           H
ATOM   2944  CG2 THR A 199       0.444   5.520  19.299  1.00 88.82           C
ATOM   2945 1HG2 THR A 199      -0.592   5.819  19.141  1.00 88.82           H
ATOM   2946 2HG2 THR A 199       1.035   6.392  19.582  1.00 88.82           H
ATOM   2947 3HG2 THR A 199       0.490   4.776  20.094  1.00 88.82           H
ATOM   2948  HN  THR A 199       1.886   7.633  17.580  1.00 88.82           H
ATOM   2949  N   MET A 200      -1.380   5.954  16.323  1.00 88.34           N
ATOM   2950  CA  MET A 200      -2.738   6.460  16.435  1.00 88.34           C
ATOM   2951  C   MET A 200      -3.316   6.177  17.823  1.00 88.34           C
ATOM   2952  O   MET A 200      -3.211   5.060  18.327  1.00 88.34           O
ATOM   2953  HA  MET A 200      -2.664   7.536  16.278  1.00 88.34           H
ATOM   2954  CB  MET A 200      -3.618   5.801  15.371  1.00 88.34           C
ATOM   2955 1HB  MET A 200      -3.537   4.717  15.448  1.00 88.34           H
ATOM   2956 2HB  MET A 200      -4.663   6.056  15.549  1.00 88.34           H
ATOM   2957  CG  MET A 200      -3.210   6.250  13.967  1.00 88.34           C
ATOM   2958 1HG  MET A 200      -3.220   7.339  13.907  1.00 88.34           H
ATOM   2959 2HG  MET A 200      -2.190   5.929  13.755  1.00 88.34           H
ATOM   2960  SD  MET A 200      -4.328   5.563  12.757  1.00 88.34           S
ATOM   2961  CE  MET A 200      -5.816   6.459  13.166  1.00 88.34           C
ATOM   2962 1HE  MET A 200      -6.096   6.248  14.198  1.00 88.34           H
ATOM   2963 2HE  MET A 200      -5.640   7.529  13.049  1.00 88.34           H
ATOM   2964 3HE  MET A 200      -6.622   6.149  12.500  1.00 88.34           H
ATOM   2965  HN  MET A 200      -1.301   5.041  15.925  1.00 88.34           H
ATOM   2966  N   VAL A 201      -3.913   7.209  18.402  1.00 90.74           N
ATOM   2967  CA  VAL A 201      -4.622   7.053  19.661  1.00 90.74           C
ATOM   2968  C   VAL A 201      -6.094   7.421  19.462  1.00 90.74           C
ATOM   2969  O   VAL A 201      -6.409   8.543  19.068  1.00 90.74           O
ATOM   2970  HA  VAL A 201      -4.558   6.003  19.947  1.00 90.74           H
ATOM   2971  CB  VAL A 201      -3.941   7.883  20.751  1.00 90.74           C
ATOM   2972  HB  VAL A 201      -4.030   8.934  20.477  1.00 90.74           H
ATOM   2973  CG1 VAL A 201      -4.633   7.689  22.101  1.00 90.74           C
ATOM   2974 1HG1 VAL A 201      -5.675   8.002  22.024  1.00 90.74           H
ATOM   2975 2HG1 VAL A 201      -4.590   6.638  22.384  1.00 90.74           H
ATOM   2976 3HG1 VAL A 201      -4.129   8.291  22.858  1.00 90.74           H
ATOM   2977  CG2 VAL A 201      -2.451   7.547  20.845  1.00 90.74           C
ATOM   2978 1HG2 VAL A 201      -2.332   6.490  21.085  1.00 90.74           H
ATOM   2979 2HG2 VAL A 201      -1.969   7.760  19.891  1.00 90.74           H
ATOM   2980 3HG2 VAL A 201      -1.991   8.151  21.627  1.00 90.74           H
ATOM   2981  HN  VAL A 201      -3.919   8.135  18.026  1.00 90.74           H
ATOM   2982  N   TYR A 202      -6.955   6.454  19.743  1.00 90.85           N
ATOM   2983  CA  TYR A 202      -8.382   6.642  19.541  1.00 90.85           C
ATOM   2984  C   TYR A 202      -9.052   7.164  20.813  1.00 90.85           C
ATOM   2985  O   TYR A 202      -8.677   6.779  21.920  1.00 90.85           O
ATOM   2986  HA  TYR A 202      -8.516   7.372  18.743  1.00 90.85           H
ATOM   2987  CB  TYR A 202      -8.947   5.258  19.213  1.00 90.85           C
ATOM   2988 1HB  TYR A 202      -8.718   4.579  20.035  1.00 90.85           H
ATOM   2989 2HB  TYR A 202     -10.033   5.326  19.149  1.00 90.85           H
ATOM   2990  CG  TYR A 202      -8.410   4.659  17.912  1.00 90.85           C
ATOM   2991  CD1 TYR A 202      -9.030   4.946  16.713  1.00 90.85           C
ATOM   2992  HD1 TYR A 202      -9.902   5.600  16.693  1.00 90.85           H
ATOM   2993  CD2 TYR A 202      -7.306   3.831  17.937  1.00 90.85           C
ATOM   2994  HD2 TYR A 202      -6.816   3.605  18.884  1.00 90.85           H
ATOM   2995  CE1 TYR A 202      -8.524   4.383  15.488  1.00 90.85           C
ATOM   2996  HE1 TYR A 202      -9.004   4.601  14.534  1.00 90.85           H
ATOM   2997  CE2 TYR A 202      -6.800   3.268  16.712  1.00 90.85           C
ATOM   2998  HE2 TYR A 202      -5.929   2.613  16.718  1.00 90.85           H
ATOM   2999  CZ  TYR A 202      -7.435   3.571  15.548  1.00 90.85           C
ATOM   3000  OH  TYR A 202      -6.957   3.039  14.391  1.00 90.85           O
ATOM   3001  HH  TYR A 202      -7.480   3.387  13.613  1.00 90.85           H
ATOM   3002  HN  TYR A 202      -6.693   5.558  20.101  1.00 90.85           H
ATOM   3003  N   PRO A 203     -10.050   8.048  20.681  1.00 85.41           N
ATOM   3004  CA  PRO A 203     -10.673   8.665  21.855  1.00 85.41           C
ATOM   3005  C   PRO A 203     -11.478   7.667  22.672  1.00 85.41           C
ATOM   3006  O   PRO A 203     -12.012   6.702  22.128  1.00 85.41           O
ATOM   3007  HA  PRO A 203      -9.907   9.036  22.536  1.00 85.41           H
ATOM   3008  CB  PRO A 203     -11.561   9.760  21.261  1.00 85.41           C
ATOM   3009 1HB  PRO A 203     -12.459   9.916  21.859  1.00 85.41           H
ATOM   3010 2HB  PRO A 203     -11.041  10.716  21.213  1.00 85.41           H
ATOM   3011  CG  PRO A 203     -11.894   9.244  19.891  1.00 85.41           C
ATOM   3012 1HG  PRO A 203     -12.751   8.571  19.920  1.00 85.41           H
ATOM   3013 2HG  PRO A 203     -12.152  10.059  19.214  1.00 85.41           H
ATOM   3014  CD  PRO A 203     -10.659   8.527  19.427  1.00 85.41           C
ATOM   3015 1HD  PRO A 203     -10.902   7.701  18.758  1.00 85.41           H
ATOM   3016 2HD  PRO A 203      -9.989   9.192  18.883  1.00 85.41           H
ATOM   3017  N   SER A 204     -11.543   7.928  23.969  1.00 76.75           N
ATOM   3018  CA  SER A 204     -11.857   6.883  24.929  1.00 76.75           C
ATOM   3019  C   SER A 204     -13.261   6.336  24.666  1.00 76.75           C
ATOM   3020  O   SER A 204     -13.492   5.132  24.770  1.00 76.75           O
ATOM   3021  HA  SER A 204     -11.108   6.108  24.766  1.00 76.75           H
ATOM   3022  CB  SER A 204     -11.750   7.402  26.364  1.00 76.75           C
ATOM   3023 1HB  SER A 204     -12.123   6.644  27.052  1.00 76.75           H
ATOM   3024 2HB  SER A 204     -10.702   7.570  26.612  1.00 76.75           H
ATOM   3025  OG  SER A 204     -12.480   8.612  26.550  1.00 76.75           O
ATOM   3026  HG  SER A 204     -13.450   8.409  26.684  1.00 76.75           H
ATOM   3027  HN  SER A 204     -11.386   8.833  24.366  1.00 76.75           H
ATOM   3028  N   ASP A 205     -14.163   7.247  24.330  1.00 72.79           N
ATOM   3029  CA  ASP A 205     -15.584   6.986  24.487  1.00 72.79           C
ATOM   3030  C   ASP A 205     -15.994   5.840  23.560  1.00 72.79           C
ATOM   3031  O   ASP A 205     -16.726   4.939  23.967  1.00 72.79           O
ATOM   3032  HA  ASP A 205     -15.715   6.738  25.540  1.00 72.79           H
ATOM   3033  CB  ASP A 205     -16.414   8.216  24.113  1.00 72.79           C
ATOM   3034 1HB  ASP A 205     -16.154   8.543  23.106  1.00 72.79           H
ATOM   3035 2HB  ASP A 205     -17.472   7.955  24.100  1.00 72.79           H
ATOM   3036  CG  ASP A 205     -16.177   9.359  25.103  1.00 72.79           C
ATOM   3037  OD1 ASP A 205     -15.565   9.079  26.156  1.00 72.79           O
ATOM   3038  OD2 ASP A 205     -16.614  10.485  24.784  1.00 72.79           O
ATOM   3039  HN  ASP A 205     -13.937   8.147  23.957  1.00 72.79           H
ATOM   3040  N   GLU A 206     -15.503   5.911  22.331  1.00 75.53           N
ATOM   3041  CA  GLU A 206     -15.836   4.908  21.333  1.00 75.53           C
ATOM   3042  C   GLU A 206     -14.563   4.365  20.681  1.00 75.53           C
ATOM   3043  O   GLU A 206     -14.576   3.979  19.513  1.00 75.53           O
ATOM   3044  HA  GLU A 206     -16.340   4.112  21.880  1.00 75.53           H
ATOM   3045  CB  GLU A 206     -16.791   5.477  20.282  1.00 75.53           C
ATOM   3046 1HB  GLU A 206     -16.374   6.393  19.864  1.00 75.53           H
ATOM   3047 2HB  GLU A 206     -17.004   4.718  19.530  1.00 75.53           H
ATOM   3048  CG  GLU A 206     -18.136   5.852  20.909  1.00 75.53           C
ATOM   3049 1HG  GLU A 206     -18.287   5.280  21.824  1.00 75.53           H
ATOM   3050 2HG  GLU A 206     -18.130   6.906  21.188  1.00 75.53           H
ATOM   3051  CD  GLU A 206     -19.287   5.583  19.937  1.00 75.53           C
ATOM   3052  OE1 GLU A 206     -20.281   4.976  20.390  1.00 75.53           O
ATOM   3053  OE2 GLU A 206     -19.147   5.991  18.764  1.00 75.53           O
ATOM   3054  HN  GLU A 206     -14.890   6.635  22.015  1.00 75.53           H
ATOM   3055  N   SER A 207     -13.494   4.353  21.464  1.00 87.11           N
ATOM   3056  CA  SER A 207     -12.181   4.030  20.932  1.00 87.11           C
ATOM   3057  C   SER A 207     -12.238   2.707  20.166  1.00 87.11           C
ATOM   3058  O   SER A 207     -11.708   2.602  19.061  1.00 87.11           O
ATOM   3059  HA  SER A 207     -11.932   4.851  20.260  1.00 87.11           H
ATOM   3060  CB  SER A 207     -11.139   3.952  22.050  1.00 87.11           C
ATOM   3061 1HB  SER A 207     -10.193   3.597  21.639  1.00 87.11           H
ATOM   3062 2HB  SER A 207     -10.959   4.950  22.448  1.00 87.11           H
ATOM   3063  OG  SER A 207     -11.551   3.088  23.105  1.00 87.11           O
ATOM   3064  HG  SER A 207     -11.894   3.627  23.874  1.00 87.11           H
ATOM   3065  HN  SER A 207     -13.515   4.558  22.442  1.00 87.11           H
ATOM   3066  N   THR A 208     -12.886   1.729  20.784  1.00 87.03           N
ATOM   3067  CA  THR A 208     -12.927   0.389  20.225  1.00 87.03           C
ATOM   3068  C   THR A 208     -13.655   0.394  18.879  1.00 87.03           C
ATOM   3069  O   THR A 208     -13.180  -0.196  17.910  1.00 87.03           O
ATOM   3070  HA  THR A 208     -11.904   0.065  20.034  1.00 87.03           H
ATOM   3071  CB  THR A 208     -13.571  -0.536  21.260  1.00 87.03           C
ATOM   3072  HB  THR A 208     -14.630  -0.307  21.380  1.00 87.03           H
ATOM   3073  OG1 THR A 208     -12.769  -0.365  22.425  1.00 87.03           O
ATOM   3074  HG1 THR A 208     -11.825  -0.631  22.232  1.00 87.03           H
ATOM   3075  CG2 THR A 208     -13.406  -2.015  20.907  1.00 87.03           C
ATOM   3076 1HG2 THR A 208     -12.345  -2.259  20.853  1.00 87.03           H
ATOM   3077 2HG2 THR A 208     -13.874  -2.213  19.943  1.00 87.03           H
ATOM   3078 3HG2 THR A 208     -13.881  -2.627  21.674  1.00 87.03           H
ATOM   3079  HN  THR A 208     -13.376   1.842  21.648  1.00 87.03           H
ATOM   3080  N   LYS A 209     -14.796   1.068  18.862  1.00 83.04           N
ATOM   3081  CA  LYS A 209     -15.613   1.125  17.662  1.00 83.04           C
ATOM   3082  C   LYS A 209     -14.812   1.781  16.535  1.00 83.04           C
ATOM   3083  O   LYS A 209     -14.811   1.295  15.405  1.00 83.04           O
ATOM   3084  HA  LYS A 209     -15.840   0.099  17.372  1.00 83.04           H
ATOM   3085  CB  LYS A 209     -16.945   1.819  17.953  1.00 83.04           C
ATOM   3086 1HB  LYS A 209     -16.761   2.796  18.401  1.00 83.04           H
ATOM   3087 2HB  LYS A 209     -17.481   1.993  17.020  1.00 83.04           H
ATOM   3088  CG  LYS A 209     -17.808   0.976  18.894  1.00 83.04           C
ATOM   3089 1HG  LYS A 209     -17.904  -0.035  18.497  1.00 83.04           H
ATOM   3090 2HG  LYS A 209     -17.319   0.891  19.864  1.00 83.04           H
ATOM   3091  CD  LYS A 209     -19.196   1.595  19.068  1.00 83.04           C
ATOM   3092 1HD  LYS A 209     -19.101   2.666  19.246  1.00 83.04           H
ATOM   3093 2HD  LYS A 209     -19.770   1.475  18.149  1.00 83.04           H
ATOM   3094  CE  LYS A 209     -19.946   0.944  20.232  1.00 83.04           C
ATOM   3095 1HE  LYS A 209     -20.270  -0.057  19.949  1.00 83.04           H
ATOM   3096 2HE  LYS A 209     -19.277   0.833  21.085  1.00 83.04           H
ATOM   3097  NZ  LYS A 209     -21.118   1.762  20.616  1.00 83.04           N
ATOM   3098 1HZ  LYS A 209     -21.575   1.342  21.418  1.00 83.04           H
ATOM   3099 2HZ  LYS A 209     -20.813   2.699  20.854  1.00 83.04           H
ATOM   3100 3HZ  LYS A 209     -21.769   1.805  19.840  1.00 83.04           H
ATOM   3101  HN  LYS A 209     -15.162   1.567  19.647  1.00 83.04           H
ATOM   3102  N   LEU A 210     -14.149   2.874  16.882  1.00 88.91           N
ATOM   3103  CA  LEU A 210     -13.454   3.675  15.889  1.00 88.91           C
ATOM   3104  C   LEU A 210     -12.335   2.842  15.261  1.00 88.91           C
ATOM   3105  O   LEU A 210     -12.210   2.785  14.039  1.00 88.91           O
ATOM   3106  HA  LEU A 210     -14.174   3.929  15.111  1.00 88.91           H
ATOM   3107  CB  LEU A 210     -12.970   4.990  16.504  1.00 88.91           C
ATOM   3108 1HB  LEU A 210     -13.808   5.455  17.024  1.00 88.91           H
ATOM   3109 2HB  LEU A 210     -12.216   4.760  17.257  1.00 88.91           H
ATOM   3110  CG  LEU A 210     -12.382   6.011  15.528  1.00 88.91           C
ATOM   3111  HG  LEU A 210     -11.567   5.533  14.984  1.00 88.91           H
ATOM   3112  CD1 LEU A 210     -13.423   6.444  14.494  1.00 88.91           C
ATOM   3113 1HD1 LEU A 210     -13.759   5.573  13.930  1.00 88.91           H
ATOM   3114 2HD1 LEU A 210     -14.274   6.897  15.002  1.00 88.91           H
ATOM   3115 3HD1 LEU A 210     -12.979   7.169  13.812  1.00 88.91           H
ATOM   3116  CD2 LEU A 210     -11.786   7.205  16.276  1.00 88.91           C
ATOM   3117 1HD2 LEU A 210     -12.566   7.692  16.863  1.00 88.91           H
ATOM   3118 2HD2 LEU A 210     -10.994   6.860  16.940  1.00 88.91           H
ATOM   3119 3HD2 LEU A 210     -11.375   7.915  15.558  1.00 88.91           H
ATOM   3120  HN  LEU A 210     -14.083   3.214  17.821  1.00 88.91           H
ATOM   3121  N   LYS A 211     -11.550   2.216  16.125  1.00 93.07           N
ATOM   3122  CA  LYS A 211     -10.450   1.382  15.670  1.00 93.07           C
ATOM   3123  C   LYS A 211     -10.991   0.299  14.735  1.00 93.07           C
ATOM   3124  O   LYS A 211     -10.477   0.111  13.634  1.00 93.07           O
ATOM   3125  HA  LYS A 211      -9.770   2.019  15.104  1.00 93.07           H
ATOM   3126  CB  LYS A 211      -9.667   0.830  16.863  1.00 93.07           C
ATOM   3127 1HB  LYS A 211      -9.261   1.654  17.450  1.00 93.07           H
ATOM   3128 2HB  LYS A 211     -10.338   0.274  17.517  1.00 93.07           H
ATOM   3129  CG  LYS A 211      -8.529  -0.081  16.397  1.00 93.07           C
ATOM   3130 1HG  LYS A 211      -8.942  -0.994  15.969  1.00 93.07           H
ATOM   3131 2HG  LYS A 211      -7.963   0.414  15.608  1.00 93.07           H
ATOM   3132  CD  LYS A 211      -7.597  -0.431  17.559  1.00 93.07           C
ATOM   3133 1HD  LYS A 211      -7.212   0.484  18.010  1.00 93.07           H
ATOM   3134 2HD  LYS A 211      -8.156  -0.956  18.333  1.00 93.07           H
ATOM   3135  CE  LYS A 211      -6.432  -1.301  17.084  1.00 93.07           C
ATOM   3136 1HE  LYS A 211      -6.808  -2.263  16.734  1.00 93.07           H
ATOM   3137 2HE  LYS A 211      -5.936  -0.826  16.238  1.00 93.07           H
ATOM   3138  NZ  LYS A 211      -5.461  -1.511  18.181  1.00 93.07           N
ATOM   3139 1HZ  LYS A 211      -4.746  -2.164  17.879  1.00 93.07           H
ATOM   3140 2HZ  LYS A 211      -5.030  -0.627  18.425  1.00 93.07           H
ATOM   3141 3HZ  LYS A 211      -5.942  -1.888  18.990  1.00 93.07           H
ATOM   3142  HN  LYS A 211     -11.655   2.272  17.118  1.00 93.07           H
ATOM   3143  N   SER A 212     -12.022  -0.386  15.208  1.00 90.98           N
ATOM   3144  CA  SER A 212     -12.588  -1.497  14.462  1.00 90.98           C
ATOM   3145  C   SER A 212     -13.078  -1.014  13.095  1.00 90.98           C
ATOM   3146  O   SER A 212     -12.902  -1.702  12.091  1.00 90.98           O
ATOM   3147  HA  SER A 212     -11.774  -2.212  14.346  1.00 90.98           H
ATOM   3148  CB  SER A 212     -13.735  -2.152  15.235  1.00 90.98           C
ATOM   3149 1HB  SER A 212     -14.518  -1.416  15.415  1.00 90.98           H
ATOM   3150 2HB  SER A 212     -14.175  -2.944  14.629  1.00 90.98           H
ATOM   3151  OG  SER A 212     -13.299  -2.694  16.479  1.00 90.98           O
ATOM   3152  HG  SER A 212     -13.369  -2.001  17.197  1.00 90.98           H
ATOM   3153  HN  SER A 212     -12.468  -0.192  16.082  1.00 90.98           H
ATOM   3154  N   ALA A 213     -13.683   0.164  13.101  1.00 94.26           N
ATOM   3155  CA  ALA A 213     -14.220   0.736  11.878  1.00 94.26           C
ATOM   3156  C   ALA A 213     -13.071   1.040  10.915  1.00 94.26           C
ATOM   3157  O   ALA A 213     -13.140   0.703   9.734  1.00 94.26           O
ATOM   3158  HA  ALA A 213     -14.876  -0.007  11.425  1.00 94.26           H
ATOM   3159  CB  ALA A 213     -15.044   1.981  12.215  1.00 94.26           C
ATOM   3160 1HB  ALA A 213     -15.864   1.705  12.878  1.00 94.26           H
ATOM   3161 2HB  ALA A 213     -14.407   2.715  12.709  1.00 94.26           H
ATOM   3162 3HB  ALA A 213     -15.446   2.409  11.297  1.00 94.26           H
ATOM   3163  HN  ALA A 213     -13.808   0.725  13.920  1.00 94.26           H
ATOM   3164  N   VAL A 214     -12.041   1.674  11.455  1.00 92.22           N
ATOM   3165  CA  VAL A 214     -10.908   2.088  10.644  1.00 92.22           C
ATOM   3166  C   VAL A 214     -10.260   0.854  10.014  1.00 92.22           C
ATOM   3167  O   VAL A 214      -9.926   0.860   8.830  1.00 92.22           O
ATOM   3168  HA  VAL A 214     -11.289   2.729   9.849  1.00 92.22           H
ATOM   3169  CB  VAL A 214      -9.932   2.910  11.488  1.00 92.22           C
ATOM   3170  HB  VAL A 214      -9.708   2.341  12.391  1.00 92.22           H
ATOM   3171  CG1 VAL A 214      -8.618   3.141  10.739  1.00 92.22           C
ATOM   3172 1HG1 VAL A 214      -8.158   2.180  10.510  1.00 92.22           H
ATOM   3173 2HG1 VAL A 214      -8.818   3.679   9.813  1.00 92.22           H
ATOM   3174 3HG1 VAL A 214      -7.943   3.727  11.362  1.00 92.22           H
ATOM   3175  CG2 VAL A 214     -10.561   4.239  11.914  1.00 92.22           C
ATOM   3176 1HG2 VAL A 214     -10.828   4.815  11.028  1.00 92.22           H
ATOM   3177 2HG2 VAL A 214     -11.456   4.044  12.505  1.00 92.22           H
ATOM   3178 3HG2 VAL A 214      -9.846   4.803  12.513  1.00 92.22           H
ATOM   3179  HN  VAL A 214     -11.972   1.905  12.425  1.00 92.22           H
ATOM   3180  N   LEU A 215     -10.101  -0.175  10.833  1.00 91.83           N
ATOM   3181  CA  LEU A 215      -9.426  -1.385  10.393  1.00 91.83           C
ATOM   3182  C   LEU A 215     -10.285  -2.089   9.341  1.00 91.83           C
ATOM   3183  O   LEU A 215      -9.773  -2.542   8.319  1.00 91.83           O
ATOM   3184  HA  LEU A 215      -8.488  -1.084   9.928  1.00 91.83           H
ATOM   3185  CB  LEU A 215      -9.075  -2.268  11.592  1.00 91.83           C
ATOM   3186 1HB  LEU A 215      -9.970  -2.392  12.202  1.00 91.83           H
ATOM   3187 2HB  LEU A 215      -8.801  -3.256  11.222  1.00 91.83           H
ATOM   3188  CG  LEU A 215      -7.945  -1.760  12.491  1.00 91.83           C
ATOM   3189  HG  LEU A 215      -8.249  -0.801  12.911  1.00 91.83           H
ATOM   3190  CD1 LEU A 215      -7.708  -2.713  13.664  1.00 91.83           C
ATOM   3191 1HD1 LEU A 215      -8.619  -2.793  14.258  1.00 91.83           H
ATOM   3192 2HD1 LEU A 215      -7.436  -3.697  13.283  1.00 91.83           H
ATOM   3193 3HD1 LEU A 215      -6.900  -2.328  14.287  1.00 91.83           H
ATOM   3194  CD2 LEU A 215      -6.669  -1.516  11.683  1.00 91.83           C
ATOM   3195 1HD2 LEU A 215      -6.351  -2.448  11.216  1.00 91.83           H
ATOM   3196 2HD2 LEU A 215      -6.864  -0.771  10.912  1.00 91.83           H
ATOM   3197 3HD2 LEU A 215      -5.883  -1.156  12.346  1.00 91.83           H
ATOM   3198  HN  LEU A 215     -10.424  -0.192  11.779  1.00 91.83           H
ATOM   3199  N   THR A 216     -11.577  -2.160   9.629  1.00 91.55           N
ATOM   3200  CA  THR A 216     -12.507  -2.827   8.734  1.00 91.55           C
ATOM   3201  C   THR A 216     -12.496  -2.158   7.358  1.00 91.55           C
ATOM   3202  O   THR A 216     -12.481  -2.839   6.333  1.00 91.55           O
ATOM   3203  HA  THR A 216     -12.171  -3.854   8.593  1.00 91.55           H
ATOM   3204  CB  THR A 216     -13.885  -2.827   9.399  1.00 91.55           C
ATOM   3205  HB  THR A 216     -14.252  -1.809   9.534  1.00 91.55           H
ATOM   3206  OG1 THR A 216     -13.693  -3.575  10.596  1.00 91.55           O
ATOM   3207  HG1 THR A 216     -13.645  -2.958  11.381  1.00 91.55           H
ATOM   3208  CG2 THR A 216     -14.915  -3.640   8.612  1.00 91.55           C
ATOM   3209 1HG2 THR A 216     -14.579  -4.674   8.535  1.00 91.55           H
ATOM   3210 2HG2 THR A 216     -15.024  -3.218   7.613  1.00 91.55           H
ATOM   3211 3HG2 THR A 216     -15.875  -3.607   9.127  1.00 91.55           H
ATOM   3212  HN  THR A 216     -11.988  -1.772  10.453  1.00 91.55           H
ATOM   3213  N   LEU A 217     -12.505  -0.834   7.379  1.00 88.62           N
ATOM   3214  CA  LEU A 217     -12.498  -0.065   6.146  1.00 88.62           C
ATOM   3215  C   LEU A 217     -11.224  -0.381   5.360  1.00 88.62           C
ATOM   3216  O   LEU A 217     -11.261  -0.512   4.137  1.00 88.62           O
ATOM   3217  HA  LEU A 217     -13.356  -0.387   5.556  1.00 88.62           H
ATOM   3218  CB  LEU A 217     -12.685   1.424   6.441  1.00 88.62           C
ATOM   3219 1HB  LEU A 217     -13.486   1.532   7.172  1.00 88.62           H
ATOM   3220 2HB  LEU A 217     -11.774   1.798   6.909  1.00 88.62           H
ATOM   3221  CG  LEU A 217     -13.008   2.311   5.237  1.00 88.62           C
ATOM   3222  HG  LEU A 217     -12.354   2.021   4.414  1.00 88.62           H
ATOM   3223  CD1 LEU A 217     -14.448   2.097   4.768  1.00 88.62           C
ATOM   3224 1HD1 LEU A 217     -14.585   1.054   4.481  1.00 88.62           H
ATOM   3225 2HD1 LEU A 217     -15.135   2.343   5.578  1.00 88.62           H
ATOM   3226 3HD1 LEU A 217     -14.651   2.739   3.912  1.00 88.62           H
ATOM   3227  CD2 LEU A 217     -12.719   3.782   5.547  1.00 88.62           C
ATOM   3228 1HD2 LEU A 217     -13.330   4.102   6.391  1.00 88.62           H
ATOM   3229 2HD2 LEU A 217     -11.664   3.900   5.795  1.00 88.62           H
ATOM   3230 3HD2 LEU A 217     -12.957   4.390   4.674  1.00 88.62           H
ATOM   3231  HN  LEU A 217     -12.516  -0.288   8.217  1.00 88.62           H
ATOM   3232  N   LYS A 218     -10.127  -0.495   6.094  1.00 86.52           N
ATOM   3233  CA  LYS A 218      -8.838  -0.759   5.477  1.00 86.52           C
ATOM   3234  C   LYS A 218      -8.884  -2.116   4.771  1.00 86.52           C
ATOM   3235  O   LYS A 218      -8.420  -2.246   3.639  1.00 86.52           O
ATOM   3236  HA  LYS A 218      -8.669   0.015   4.729  1.00 86.52           H
ATOM   3237  CB  LYS A 218      -7.716  -0.642   6.511  1.00 86.52           C
ATOM   3238 1HB  LYS A 218      -7.806   0.303   7.046  1.00 86.52           H
ATOM   3239 2HB  LYS A 218      -7.813  -1.437   7.251  1.00 86.52           H
ATOM   3240  CG  LYS A 218      -6.343  -0.727   5.841  1.00 86.52           C
ATOM   3241 1HG  LYS A 218      -6.281  -1.636   5.243  1.00 86.52           H
ATOM   3242 2HG  LYS A 218      -6.215   0.113   5.159  1.00 86.52           H
ATOM   3243  CD  LYS A 218      -5.223  -0.719   6.884  1.00 86.52           C
ATOM   3244 1HD  LYS A 218      -5.253   0.213   7.449  1.00 86.52           H
ATOM   3245 2HD  LYS A 218      -5.379  -1.529   7.596  1.00 86.52           H
ATOM   3246  CE  LYS A 218      -3.854  -0.874   6.219  1.00 86.52           C
ATOM   3247 1HE  LYS A 218      -3.870  -1.721   5.533  1.00 86.52           H
ATOM   3248 2HE  LYS A 218      -3.628   0.012   5.625  1.00 86.52           H
ATOM   3249  NZ  LYS A 218      -2.801  -1.075   7.240  1.00 86.52           N
ATOM   3250 1HZ  LYS A 218      -2.007  -1.545   6.819  1.00 86.52           H
ATOM   3251 2HZ  LYS A 218      -2.508  -0.175   7.604  1.00 86.52           H
ATOM   3252 3HZ  LYS A 218      -3.168  -1.642   7.996  1.00 86.52           H
ATOM   3253  HN  LYS A 218     -10.110  -0.411   7.090  1.00 86.52           H
ATOM   3254  N   VAL A 219      -9.447  -3.092   5.468  1.00 90.69           N
ATOM   3255  CA  VAL A 219      -9.446  -4.459   4.976  1.00 90.69           C
ATOM   3256  C   VAL A 219     -10.356  -4.556   3.750  1.00 90.69           C
ATOM   3257  O   VAL A 219      -9.997  -5.181   2.753  1.00 90.69           O
ATOM   3258  HA  VAL A 219      -8.427  -4.700   4.676  1.00 90.69           H
ATOM   3259  CB  VAL A 219      -9.850  -5.418   6.097  1.00 90.69           C
ATOM   3260  HB  VAL A 219     -10.791  -5.065   6.518  1.00 90.69           H
ATOM   3261  CG1 VAL A 219     -10.080  -6.830   5.554  1.00 90.69           C
ATOM   3262 1HG1 VAL A 219     -10.876  -6.808   4.810  1.00 90.69           H
ATOM   3263 2HG1 VAL A 219      -9.162  -7.197   5.095  1.00 90.69           H
ATOM   3264 3HG1 VAL A 219     -10.366  -7.492   6.372  1.00 90.69           H
ATOM   3265  CG2 VAL A 219      -8.807  -5.424   7.216  1.00 90.69           C
ATOM   3266 1HG2 VAL A 219      -7.845  -5.742   6.814  1.00 90.69           H
ATOM   3267 2HG2 VAL A 219      -8.714  -4.421   7.632  1.00 90.69           H
ATOM   3268 3HG2 VAL A 219      -9.119  -6.114   8.000  1.00 90.69           H
ATOM   3269  HN  VAL A 219      -9.897  -2.960   6.351  1.00 90.69           H
ATOM   3270  N   ILE A 220     -11.517  -3.927   3.863  1.00 91.18           N
ATOM   3271  CA  ILE A 220     -12.516  -4.006   2.811  1.00 91.18           C
ATOM   3272  C   ILE A 220     -11.964  -3.359   1.539  1.00 91.18           C
ATOM   3273  O   ILE A 220     -11.900  -3.998   0.491  1.00 91.18           O
ATOM   3274  HA  ILE A 220     -12.697  -5.062   2.610  1.00 91.18           H
ATOM   3275  CB  ILE A 220     -13.840  -3.402   3.283  1.00 91.18           C
ATOM   3276  HB  ILE A 220     -13.631  -2.432   3.735  1.00 91.18           H
ATOM   3277  CG1 ILE A 220     -14.487  -4.273   4.362  1.00 91.18           C
ATOM   3278 1HG1 ILE A 220     -14.746  -5.245   3.942  1.00 91.18           H
ATOM   3279 2HG1 ILE A 220     -13.773  -4.452   5.166  1.00 91.18           H
ATOM   3280  CG2 ILE A 220     -14.783  -3.156   2.103  1.00 91.18           C
ATOM   3281 1HG2 ILE A 220     -14.315  -2.467   1.401  1.00 91.18           H
ATOM   3282 2HG2 ILE A 220     -14.990  -4.101   1.601  1.00 91.18           H
ATOM   3283 3HG2 ILE A 220     -15.716  -2.727   2.467  1.00 91.18           H
ATOM   3284  CD1 ILE A 220     -15.742  -3.604   4.927  1.00 91.18           C
ATOM   3285 1HD1 ILE A 220     -15.475  -2.644   5.367  1.00 91.18           H
ATOM   3286 2HD1 ILE A 220     -16.463  -3.449   4.125  1.00 91.18           H
ATOM   3287 3HD1 ILE A 220     -16.181  -4.245   5.692  1.00 91.18           H
ATOM   3288  HN  ILE A 220     -11.779  -3.374   4.654  1.00 91.18           H
ATOM   3289  N   LEU A 221     -11.579  -2.098   1.674  1.00 90.06           N
ATOM   3290  CA  LEU A 221     -11.178  -1.311   0.521  1.00 90.06           C
ATOM   3291  C   LEU A 221      -9.753  -1.693   0.119  1.00 90.06           C
ATOM   3292  O   LEU A 221      -9.361  -1.518  -1.034  1.00 90.06           O
ATOM   3293  HA  LEU A 221     -11.849  -1.567  -0.299  1.00 90.06           H
ATOM   3294  CB  LEU A 221     -11.359   0.182   0.803  1.00 90.06           C
ATOM   3295 1HB  LEU A 221     -10.780   0.437   1.691  1.00 90.06           H
ATOM   3296 2HB  LEU A 221     -10.930   0.743  -0.028  1.00 90.06           H
ATOM   3297  CG  LEU A 221     -12.798   0.656   1.014  1.00 90.06           C
ATOM   3298  HG  LEU A 221     -13.205   0.137   1.881  1.00 90.06           H
ATOM   3299  CD1 LEU A 221     -12.843   2.154   1.322  1.00 90.06           C
ATOM   3300 1HD1 LEU A 221     -12.272   2.356   2.228  1.00 90.06           H
ATOM   3301 2HD1 LEU A 221     -12.410   2.709   0.489  1.00 90.06           H
ATOM   3302 3HD1 LEU A 221     -13.877   2.465   1.467  1.00 90.06           H
ATOM   3303  CD2 LEU A 221     -13.676   0.291  -0.185  1.00 90.06           C
ATOM   3304 1HD2 LEU A 221     -13.280   0.765  -1.083  1.00 90.06           H
ATOM   3305 2HD2 LEU A 221     -13.680  -0.791  -0.316  1.00 90.06           H
ATOM   3306 3HD2 LEU A 221     -14.694   0.639  -0.009  1.00 90.06           H
ATOM   3307  HN  LEU A 221     -11.539  -1.616   2.550  1.00 90.06           H
ATOM   3308  N   GLY A 222      -9.015  -2.207   1.092  1.00 88.18           N
ATOM   3309  CA  GLY A 222      -7.591  -2.435   0.911  1.00 88.18           C
ATOM   3310  C   GLY A 222      -7.332  -3.794   0.259  1.00 88.18           C
ATOM   3311  O   GLY A 222      -6.303  -3.991  -0.386  1.00 88.18           O
ATOM   3312 1HA  GLY A 222      -7.169  -1.644   0.291  1.00 88.18           H
ATOM   3313 2HA  GLY A 222      -7.086  -2.388   1.876  1.00 88.18           H
ATOM   3314  HN  GLY A 222      -9.374  -2.466   1.988  1.00 88.18           H
ATOM   3315  N   PHE A 223      -8.282  -4.697   0.450  1.00 81.84           N
ATOM   3316  CA  PHE A 223      -8.093  -6.080   0.045  1.00 81.84           C
ATOM   3317  C   PHE A 223      -9.296  -6.587  -0.753  1.00 81.84           C
ATOM   3318  O   PHE A 223      -9.192  -6.825  -1.955  1.00 81.84           O
ATOM   3319  HA  PHE A 223      -7.202  -6.114  -0.582  1.00 81.84           H
ATOM   3320  CB  PHE A 223      -7.960  -6.907   1.326  1.00 81.84           C
ATOM   3321 1HB  PHE A 223      -7.166  -6.483   1.940  1.00 81.84           H
ATOM   3322 2HB  PHE A 223      -8.884  -6.823   1.898  1.00 81.84           H
ATOM   3323  CG  PHE A 223      -7.662  -8.388   1.082  1.00 81.84           C
ATOM   3324  CD1 PHE A 223      -8.523  -9.339   1.533  1.00 81.84           C
ATOM   3325  HD1 PHE A 223      -9.426  -9.046   2.068  1.00 81.84           H
ATOM   3326  CD2 PHE A 223      -6.534  -8.753   0.414  1.00 81.84           C
ATOM   3327  HD2 PHE A 223      -5.844  -7.991   0.053  1.00 81.84           H
ATOM   3328  CE1 PHE A 223      -8.246 -10.713   1.307  1.00 81.84           C
ATOM   3329  HE1 PHE A 223      -8.936 -11.475   1.668  1.00 81.84           H
ATOM   3330  CE2 PHE A 223      -6.257 -10.127   0.188  1.00 81.84           C
ATOM   3331  HE2 PHE A 223      -5.354 -10.420  -0.347  1.00 81.84           H
ATOM   3332  CZ  PHE A 223      -7.119 -11.078   0.639  1.00 81.84           C
ATOM   3333  HZ  PHE A 223      -6.906 -12.133   0.465  1.00 81.84           H
ATOM   3334  HN  PHE A 223      -9.166  -4.498   0.873  1.00 81.84           H
ATOM   3335  N   PHE A 224     -10.410  -6.736  -0.052  1.00 84.43           N
ATOM   3336  CA  PHE A 224     -11.521  -7.517  -0.570  1.00 84.43           C
ATOM   3337  C   PHE A 224     -12.029  -6.938  -1.892  1.00 84.43           C
ATOM   3338  O   PHE A 224     -12.111  -7.647  -2.893  1.00 84.43           O
ATOM   3339  HA  PHE A 224     -11.155  -8.530  -0.736  1.00 84.43           H
ATOM   3340  CB  PHE A 224     -12.642  -7.444   0.469  1.00 84.43           C
ATOM   3341 1HB  PHE A 224     -12.704  -6.425   0.851  1.00 84.43           H
ATOM   3342 2HB  PHE A 224     -13.592  -7.659  -0.020  1.00 84.43           H
ATOM   3343  CG  PHE A 224     -12.463  -8.404   1.646  1.00 84.43           C
ATOM   3344  CD1 PHE A 224     -12.682  -9.736   1.477  1.00 84.43           C
ATOM   3345  HD1 PHE A 224     -12.985 -10.119   0.503  1.00 84.43           H
ATOM   3346  CD2 PHE A 224     -12.084  -7.927   2.862  1.00 84.43           C
ATOM   3347  HD2 PHE A 224     -11.909  -6.860   2.998  1.00 84.43           H
ATOM   3348  CE1 PHE A 224     -12.516 -10.627   2.570  1.00 84.43           C
ATOM   3349  HE1 PHE A 224     -12.692 -11.695   2.434  1.00 84.43           H
ATOM   3350  CE2 PHE A 224     -11.918  -8.818   3.955  1.00 84.43           C
ATOM   3351  HE2 PHE A 224     -11.615  -8.436   4.929  1.00 84.43           H
ATOM   3352  CZ  PHE A 224     -12.137 -10.150   3.786  1.00 84.43           C
ATOM   3353  HZ  PHE A 224     -12.009 -10.834   4.624  1.00 84.43           H
ATOM   3354  HN  PHE A 224     -10.560  -6.336   0.852  1.00 84.43           H
ATOM   3355  N   LEU A 225     -12.357  -5.654  -1.852  1.00 90.46           N
ATOM   3356  CA  LEU A 225     -12.943  -4.996  -3.006  1.00 90.46           C
ATOM   3357  C   LEU A 225     -11.977  -5.093  -4.189  1.00 90.46           C
ATOM   3358  O   LEU A 225     -12.342  -5.591  -5.253  1.00 90.46           O
ATOM   3359  HA  LEU A 225     -13.856  -5.534  -3.261  1.00 90.46           H
ATOM   3360  CB  LEU A 225     -13.345  -3.561  -2.658  1.00 90.46           C
ATOM   3361 1HB  LEU A 225     -14.111  -3.597  -1.883  1.00 90.46           H
ATOM   3362 2HB  LEU A 225     -12.480  -3.057  -2.228  1.00 90.46           H
ATOM   3363  CG  LEU A 225     -13.871  -2.712  -3.816  1.00 90.46           C
ATOM   3364  HG  LEU A 225     -13.180  -2.810  -4.654  1.00 90.46           H
ATOM   3365  CD1 LEU A 225     -15.234  -3.219  -4.293  1.00 90.46           C
ATOM   3366 1HD1 LEU A 225     -15.140  -4.251  -4.631  1.00 90.46           H
ATOM   3367 2HD1 LEU A 225     -15.948  -3.170  -3.471  1.00 90.46           H
ATOM   3368 3HD1 LEU A 225     -15.585  -2.597  -5.117  1.00 90.46           H
ATOM   3369  CD2 LEU A 225     -13.912  -1.230  -3.436  1.00 90.46           C
ATOM   3370 1HD2 LEU A 225     -14.568  -1.094  -2.576  1.00 90.46           H
ATOM   3371 2HD2 LEU A 225     -12.907  -0.892  -3.183  1.00 90.46           H
ATOM   3372 3HD2 LEU A 225     -14.290  -0.649  -4.277  1.00 90.46           H
ATOM   3373  HN  LEU A 225     -12.228  -5.069  -1.051  1.00 90.46           H
ATOM   3374  N   PRO A 226     -10.733  -4.622  -4.026  1.00 91.04           N
ATOM   3375  CA  PRO A 226      -9.750  -4.698  -5.109  1.00 91.04           C
ATOM   3376  C   PRO A 226      -9.605  -6.108  -5.659  1.00 91.04           C
ATOM   3377  O   PRO A 226      -9.565  -6.304  -6.873  1.00 91.04           O
ATOM   3378  HA  PRO A 226     -10.077  -4.095  -5.956  1.00 91.04           H
ATOM   3379  CB  PRO A 226      -8.455  -4.207  -4.458  1.00 91.04           C
ATOM   3380 1HB  PRO A 226      -7.873  -5.033  -4.049  1.00 91.04           H
ATOM   3381 2HB  PRO A 226      -7.816  -3.693  -5.176  1.00 91.04           H
ATOM   3382  CG  PRO A 226      -8.945  -3.267  -3.364  1.00 91.04           C
ATOM   3383 1HG  PRO A 226      -8.188  -3.111  -2.595  1.00 91.04           H
ATOM   3384 2HG  PRO A 226      -9.189  -2.280  -3.757  1.00 91.04           H
ATOM   3385  CD  PRO A 226     -10.170  -3.985  -2.822  1.00 91.04           C
ATOM   3386 1HD  PRO A 226      -9.905  -4.724  -2.066  1.00 91.04           H
ATOM   3387 2HD  PRO A 226     -10.871  -3.294  -2.356  1.00 91.04           H
ATOM   3388  N   PHE A 227      -9.531  -7.062  -4.742  1.00 85.57           N
ATOM   3389  CA  PHE A 227      -9.244  -8.437  -5.115  1.00 85.57           C
ATOM   3390  C   PHE A 227     -10.380  -9.025  -5.954  1.00 85.57           C
ATOM   3391  O   PHE A 227     -10.134  -9.665  -6.976  1.00 85.57           O
ATOM   3392  HA  PHE A 227      -8.327  -8.428  -5.703  1.00 85.57           H
ATOM   3393  CB  PHE A 227      -9.120  -9.235  -3.815  1.00 85.57           C
ATOM   3394 1HB  PHE A 227      -8.383  -8.753  -3.174  1.00 85.57           H
ATOM   3395 2HB  PHE A 227     -10.073  -9.201  -3.288  1.00 85.57           H
ATOM   3396  CG  PHE A 227      -8.719 -10.697  -4.020  1.00 85.57           C
ATOM   3397  CD1 PHE A 227      -9.668 -11.671  -4.009  1.00 85.57           C
ATOM   3398  HD1 PHE A 227     -10.715 -11.410  -3.855  1.00 85.57           H
ATOM   3399  CD2 PHE A 227      -7.413 -11.024  -4.212  1.00 85.57           C
ATOM   3400  HD2 PHE A 227      -6.652 -10.243  -4.220  1.00 85.57           H
ATOM   3401  CE1 PHE A 227      -9.296 -13.028  -4.198  1.00 85.57           C
ATOM   3402  HE1 PHE A 227     -10.057 -13.809  -4.190  1.00 85.57           H
ATOM   3403  CE2 PHE A 227      -7.040 -12.381  -4.401  1.00 85.57           C
ATOM   3404  HE2 PHE A 227      -5.993 -12.642  -4.555  1.00 85.57           H
ATOM   3405  CZ  PHE A 227      -7.989 -13.354  -4.391  1.00 85.57           C
ATOM   3406  HZ  PHE A 227      -7.703 -14.396  -4.536  1.00 85.57           H
ATOM   3407  HN  PHE A 227      -9.662  -6.908  -3.763  1.00 85.57           H
ATOM   3408  N   VAL A 228     -11.599  -8.788  -5.492  1.00 92.78           N
ATOM   3409  CA  VAL A 228     -12.772  -9.303  -6.178  1.00 92.78           C
ATOM   3410  C   VAL A 228     -12.811  -8.746  -7.602  1.00 92.78           C
ATOM   3411  O   VAL A 228     -13.051  -9.485  -8.555  1.00 92.78           O
ATOM   3412  HA  VAL A 228     -12.674 -10.388  -6.228  1.00 92.78           H
ATOM   3413  CB  VAL A 228     -14.033  -8.977  -5.374  1.00 92.78           C
ATOM   3414  HB  VAL A 228     -14.026  -7.909  -5.159  1.00 92.78           H
ATOM   3415  CG1 VAL A 228     -15.294  -9.286  -6.184  1.00 92.78           C
ATOM   3416 1HG1 VAL A 228     -15.296  -8.688  -7.095  1.00 92.78           H
ATOM   3417 2HG1 VAL A 228     -15.309 -10.344  -6.444  1.00 92.78           H
ATOM   3418 3HG1 VAL A 228     -16.175  -9.045  -5.589  1.00 92.78           H
ATOM   3419  CG2 VAL A 228     -14.041  -9.726  -4.040  1.00 92.78           C
ATOM   3420 1HG2 VAL A 228     -14.012 -10.800  -4.225  1.00 92.78           H
ATOM   3421 2HG2 VAL A 228     -13.168  -9.435  -3.455  1.00 92.78           H
ATOM   3422 3HG2 VAL A 228     -14.948  -9.476  -3.489  1.00 92.78           H
ATOM   3423  HN  VAL A 228     -11.791  -8.256  -4.668  1.00 92.78           H
ATOM   3424  N   VAL A 229     -12.571  -7.447  -7.702  1.00 92.42           N
ATOM   3425  CA  VAL A 229     -12.644  -6.769  -8.985  1.00 92.42           C
ATOM   3426  C   VAL A 229     -11.568  -7.332  -9.916  1.00 92.42           C
ATOM   3427  O   VAL A 229     -11.839  -7.618 -11.081  1.00 92.42           O
ATOM   3428  HA  VAL A 229     -13.624  -6.979  -9.413  1.00 92.42           H
ATOM   3429  CB  VAL A 229     -12.529  -5.256  -8.785  1.00 92.42           C
ATOM   3430  HB  VAL A 229     -11.630  -5.063  -8.200  1.00 92.42           H
ATOM   3431  CG1 VAL A 229     -12.381  -4.535 -10.126  1.00 92.42           C
ATOM   3432 1HG1 VAL A 229     -11.483  -4.890 -10.632  1.00 92.42           H
ATOM   3433 2HG1 VAL A 229     -13.253  -4.740 -10.747  1.00 92.42           H
ATOM   3434 3HG1 VAL A 229     -12.301  -3.462  -9.955  1.00 92.42           H
ATOM   3435  CG2 VAL A 229     -13.726  -4.715  -8.001  1.00 92.42           C
ATOM   3436 1HG2 VAL A 229     -14.645  -4.926  -8.548  1.00 92.42           H
ATOM   3437 2HG2 VAL A 229     -13.767  -5.195  -7.023  1.00 92.42           H
ATOM   3438 3HG2 VAL A 229     -13.619  -3.638  -7.872  1.00 92.42           H
ATOM   3439  HN  VAL A 229     -12.330  -6.861  -6.928  1.00 92.42           H
ATOM   3440  N   MET A 230     -10.370  -7.473  -9.368  1.00 85.03           N
ATOM   3441  CA  MET A 230      -9.249  -7.980 -10.140  1.00 85.03           C
ATOM   3442  C   MET A 230      -9.516  -9.406 -10.624  1.00 85.03           C
ATOM   3443  O   MET A 230      -9.298  -9.720 -11.793  1.00 85.03           O
ATOM   3444  HA  MET A 230      -9.155  -7.310 -10.995  1.00 85.03           H
ATOM   3445  CB  MET A 230      -7.985  -7.961  -9.277  1.00 85.03           C
ATOM   3446 1HB  MET A 230      -8.211  -8.354  -8.286  1.00 85.03           H
ATOM   3447 2HB  MET A 230      -7.232  -8.616  -9.716  1.00 85.03           H
ATOM   3448  CG  MET A 230      -7.426  -6.542  -9.154  1.00 85.03           C
ATOM   3449 1HG  MET A 230      -7.357  -6.083 -10.140  1.00 85.03           H
ATOM   3450 2HG  MET A 230      -8.102  -5.926  -8.562  1.00 85.03           H
ATOM   3451  SD  MET A 230      -5.814  -6.586  -8.389  1.00 85.03           S
ATOM   3452  CE  MET A 230      -6.274  -7.027  -6.722  1.00 85.03           C
ATOM   3453 1HE  MET A 230      -6.938  -6.264  -6.314  1.00 85.03           H
ATOM   3454 2HE  MET A 230      -6.787  -7.989  -6.729  1.00 85.03           H
ATOM   3455 3HE  MET A 230      -5.379  -7.097  -6.104  1.00 85.03           H
ATOM   3456  HN  MET A 230     -10.161  -7.248  -8.416  1.00 85.03           H
ATOM   3457  N   ALA A 231      -9.984 -10.232  -9.700  1.00 90.86           N
ATOM   3458  CA  ALA A 231     -10.208 -11.637  -9.996  1.00 90.86           C
ATOM   3459  C   ALA A 231     -11.220 -11.759 -11.137  1.00 90.86           C
ATOM   3460  O   ALA A 231     -11.030 -12.552 -12.057  1.00 90.86           O
ATOM   3461  HA  ALA A 231      -9.257 -12.064 -10.317  1.00 90.86           H
ATOM   3462  CB  ALA A 231     -10.669 -12.359  -8.728  1.00 90.86           C
ATOM   3463 1HB  ALA A 231      -9.902 -12.268  -7.959  1.00 90.86           H
ATOM   3464 2HB  ALA A 231     -11.596 -11.911  -8.372  1.00 90.86           H
ATOM   3465 3HB  ALA A 231     -10.836 -13.413  -8.951  1.00 90.86           H
ATOM   3466  HN  ALA A 231     -10.210  -9.956  -8.765  1.00 90.86           H
ATOM   3467  N   CYS A 232     -12.273 -10.961 -11.039  1.00 90.35           N
ATOM   3468  CA  CYS A 232     -13.318 -10.973 -12.048  1.00 90.35           C
ATOM   3469  C   CYS A 232     -12.709 -10.515 -13.375  1.00 90.35           C
ATOM   3470  O   CYS A 232     -12.908 -11.155 -14.407  1.00 90.35           O
ATOM   3471  HA  CYS A 232     -13.672 -12.002 -12.119  1.00 90.35           H
ATOM   3472  CB  CYS A 232     -14.511 -10.107 -11.638  1.00 90.35           C
ATOM   3473 1HB  CYS A 232     -14.166  -9.117 -11.340  1.00 90.35           H
ATOM   3474 2HB  CYS A 232     -15.180  -9.970 -12.488  1.00 90.35           H
ATOM   3475  SG  CYS A 232     -15.412 -10.898 -10.255  1.00 90.35           S
ATOM   3476  HG  CYS A 232     -14.588 -10.483  -9.297  1.00 90.35           H
ATOM   3477  HN  CYS A 232     -12.418 -10.316 -10.288  1.00 90.35           H
ATOM   3478  N   CYS A 233     -11.980  -9.411 -13.305  1.00 88.61           N
ATOM   3479  CA  CYS A 233     -11.423  -8.805 -14.502  1.00 88.61           C
ATOM   3480  C   CYS A 233     -10.551  -9.847 -15.207  1.00 88.61           C
ATOM   3481  O   CYS A 233     -10.676 -10.053 -16.413  1.00 88.61           O
ATOM   3482  HA  CYS A 233     -12.267  -8.518 -15.130  1.00 88.61           H
ATOM   3483  CB  CYS A 233     -10.641  -7.530 -14.180  1.00 88.61           C
ATOM   3484 1HB  CYS A 233      -9.967  -7.710 -13.342  1.00 88.61           H
ATOM   3485 2HB  CYS A 233     -10.021  -7.249 -15.031  1.00 88.61           H
ATOM   3486  SG  CYS A 233     -11.797  -6.172 -13.772  1.00 88.61           S
ATOM   3487  HG  CYS A 233     -12.057  -6.578 -12.533  1.00 88.61           H
ATOM   3488  HN  CYS A 233     -11.770  -8.933 -12.452  1.00 88.61           H
ATOM   3489  N   TYR A 234      -9.688 -10.476 -14.423  1.00 75.76           N
ATOM   3490  CA  TYR A 234      -8.737 -11.428 -14.971  1.00 75.76           C
ATOM   3491  C   TYR A 234      -9.456 -12.635 -15.577  1.00 75.76           C
ATOM   3492  O   TYR A 234      -9.088 -13.107 -16.651  1.00 75.76           O
ATOM   3493  HA  TYR A 234      -8.168 -10.924 -15.753  1.00 75.76           H
ATOM   3494  CB  TYR A 234      -7.883 -11.898 -13.792  1.00 75.76           C
ATOM   3495 1HB  TYR A 234      -8.449 -11.763 -12.870  1.00 75.76           H
ATOM   3496 2HB  TYR A 234      -7.693 -12.966 -13.896  1.00 75.76           H
ATOM   3497  CG  TYR A 234      -6.545 -11.167 -13.663  1.00 75.76           C
ATOM   3498  CD1 TYR A 234      -5.611 -11.253 -14.676  1.00 75.76           C
ATOM   3499  HD1 TYR A 234      -5.827 -11.842 -15.567  1.00 75.76           H
ATOM   3500  CD2 TYR A 234      -6.271 -10.422 -12.534  1.00 75.76           C
ATOM   3501  HD2 TYR A 234      -7.009 -10.354 -11.734  1.00 75.76           H
ATOM   3502  CE1 TYR A 234      -4.352 -10.566 -14.554  1.00 75.76           C
ATOM   3503  HE1 TYR A 234      -3.606 -10.626 -15.347  1.00 75.76           H
ATOM   3504  CE2 TYR A 234      -5.012  -9.735 -12.412  1.00 75.76           C
ATOM   3505  HE2 TYR A 234      -4.783  -9.143 -11.526  1.00 75.76           H
ATOM   3506  CZ  TYR A 234      -4.114  -9.841 -13.429  1.00 75.76           C
ATOM   3507  OH  TYR A 234      -2.925  -9.191 -13.314  1.00 75.76           O
ATOM   3508  HH  TYR A 234      -2.207  -9.836 -13.053  1.00 75.76           H
ATOM   3509  HN  TYR A 234      -9.632 -10.345 -13.434  1.00 75.76           H
ATOM   3510  N   THR A 235     -10.470 -13.101 -14.861  1.00 85.55           N
ATOM   3511  CA  THR A 235     -11.208 -14.278 -15.285  1.00 85.55           C
ATOM   3512  C   THR A 235     -11.763 -14.079 -16.697  1.00 85.55           C
ATOM   3513  O   THR A 235     -11.662 -14.970 -17.539  1.00 85.55           O
ATOM   3514  HA  THR A 235     -10.516 -15.120 -15.329  1.00 85.55           H
ATOM   3515  CB  THR A 235     -12.289 -14.560 -14.240  1.00 85.55           C
ATOM   3516  HB  THR A 235     -13.027 -13.758 -14.218  1.00 85.55           H
ATOM   3517  OG1 THR A 235     -11.561 -14.759 -13.032  1.00 85.55           O
ATOM   3518  HG1 THR A 235     -11.637 -13.950 -12.449  1.00 85.55           H
ATOM   3519  CG2 THR A 235     -12.995 -15.897 -14.475  1.00 85.55           C
ATOM   3520 1HG2 THR A 235     -12.266 -16.706 -14.429  1.00 85.55           H
ATOM   3521 2HG2 THR A 235     -13.470 -15.890 -15.456  1.00 85.55           H
ATOM   3522 3HG2 THR A 235     -13.753 -16.047 -13.706  1.00 85.55           H
ATOM   3523  HN  THR A 235     -10.787 -12.688 -14.007  1.00 85.55           H
ATOM   3524  N   ILE A 236     -12.338 -12.905 -16.912  1.00 84.50           N
ATOM   3525  CA  ILE A 236     -12.940 -12.591 -18.196  1.00 84.50           C
ATOM   3526  C   ILE A 236     -11.836 -12.407 -19.240  1.00 84.50           C
ATOM   3527  O   ILE A 236     -11.975 -12.850 -20.380  1.00 84.50           O
ATOM   3528  HA  ILE A 236     -13.553 -13.444 -18.488  1.00 84.50           H
ATOM   3529  CB  ILE A 236     -13.873 -11.385 -18.070  1.00 84.50           C
ATOM   3530  HB  ILE A 236     -13.291 -10.539 -17.706  1.00 84.50           H
ATOM   3531  CG1 ILE A 236     -14.976 -11.650 -17.043  1.00 84.50           C
ATOM   3532 1HG1 ILE A 236     -15.703 -12.348 -17.457  1.00 84.50           H
ATOM   3533 2HG1 ILE A 236     -14.548 -12.123 -16.159  1.00 84.50           H
ATOM   3534  CG2 ILE A 236     -14.444 -10.988 -19.433  1.00 84.50           C
ATOM   3535 1HG2 ILE A 236     -13.628 -10.729 -20.107  1.00 84.50           H
ATOM   3536 2HG2 ILE A 236     -15.007 -11.824 -19.849  1.00 84.50           H
ATOM   3537 3HG2 ILE A 236     -15.104 -10.129 -19.314  1.00 84.50           H
ATOM   3538  CD1 ILE A 236     -15.677 -10.351 -16.643  1.00 84.50           C
ATOM   3539 1HD1 ILE A 236     -14.951  -9.664 -16.208  1.00 84.50           H
ATOM   3540 2HD1 ILE A 236     -16.125  -9.893 -17.526  1.00 84.50           H
ATOM   3541 3HD1 ILE A 236     -16.456 -10.568 -15.912  1.00 84.50           H
ATOM   3542  HN  ILE A 236     -12.397 -12.177 -16.228  1.00 84.50           H
ATOM   3543  N   ILE A 237     -10.765 -11.754 -18.814  1.00 81.20           N
ATOM   3544  CA  ILE A 237      -9.643 -11.499 -19.700  1.00 81.20           C
ATOM   3545  C   ILE A 237      -9.117 -12.828 -20.246  1.00 81.20           C
ATOM   3546  O   ILE A 237      -8.980 -12.996 -21.456  1.00 81.20           O
ATOM   3547  HA  ILE A 237     -10.014 -10.906 -20.536  1.00 81.20           H
ATOM   3548  CB  ILE A 237      -8.578 -10.661 -18.989  1.00 81.20           C
ATOM   3549  HB  ILE A 237      -8.482 -11.027 -17.967  1.00 81.20           H
ATOM   3550  CG1 ILE A 237      -9.000  -9.193 -18.906  1.00 81.20           C
ATOM   3551 1HG1 ILE A 237      -8.920  -8.732 -19.890  1.00 81.20           H
ATOM   3552 2HG1 ILE A 237     -10.047  -9.129 -18.608  1.00 81.20           H
ATOM   3553  CG2 ILE A 237      -7.212 -10.828 -19.658  1.00 81.20           C
ATOM   3554 1HG2 ILE A 237      -6.915 -11.876 -19.621  1.00 81.20           H
ATOM   3555 2HG2 ILE A 237      -7.275 -10.504 -20.697  1.00 81.20           H
ATOM   3556 3HG2 ILE A 237      -6.474 -10.222 -19.133  1.00 81.20           H
ATOM   3557  CD1 ILE A 237      -8.132  -8.429 -17.905  1.00 81.20           C
ATOM   3558 1HD1 ILE A 237      -8.234  -8.878 -16.917  1.00 81.20           H
ATOM   3559 2HD1 ILE A 237      -7.089  -8.475 -18.219  1.00 81.20           H
ATOM   3560 3HD1 ILE A 237      -8.453  -7.388 -17.865  1.00 81.20           H
ATOM   3561  HN  ILE A 237     -10.658 -11.402 -17.884  1.00 81.20           H
ATOM   3562  N   ILE A 238      -8.836 -13.739 -19.325  1.00 78.37           N
ATOM   3563  CA  ILE A 238      -8.253 -15.019 -19.692  1.00 78.37           C
ATOM   3564  C   ILE A 238      -9.197 -15.748 -20.650  1.00 78.37           C
ATOM   3565  O   ILE A 238      -8.760 -16.291 -21.663  1.00 78.37           O
ATOM   3566  HA  ILE A 238      -7.319 -14.814 -20.215  1.00 78.37           H
ATOM   3567  CB  ILE A 238      -7.903 -15.826 -18.440  1.00 78.37           C
ATOM   3568  HB  ILE A 238      -8.766 -15.815 -17.774  1.00 78.37           H
ATOM   3569  CG1 ILE A 238      -6.739 -15.186 -17.682  1.00 78.37           C
ATOM   3570 1HG1 ILE A 238      -5.812 -15.340 -18.235  1.00 78.37           H
ATOM   3571 2HG1 ILE A 238      -6.894 -14.109 -17.613  1.00 78.37           H
ATOM   3572  CG2 ILE A 238      -7.623 -17.289 -18.792  1.00 78.37           C
ATOM   3573 1HG2 ILE A 238      -8.508 -17.727 -19.255  1.00 78.37           H
ATOM   3574 2HG2 ILE A 238      -6.786 -17.341 -19.488  1.00 78.37           H
ATOM   3575 3HG2 ILE A 238      -7.377 -17.840 -17.885  1.00 78.37           H
ATOM   3576  CD1 ILE A 238      -6.606 -15.779 -16.278  1.00 78.37           C
ATOM   3577 1HD1 ILE A 238      -7.526 -15.602 -15.721  1.00 78.37           H
ATOM   3578 2HD1 ILE A 238      -6.427 -16.852 -16.353  1.00 78.37           H
ATOM   3579 3HD1 ILE A 238      -5.771 -15.307 -15.762  1.00 78.37           H
ATOM   3580  HN  ILE A 238      -9.000 -13.614 -18.347  1.00 78.37           H
ATOM   3581  N   HIS A 239     -10.474 -15.735 -20.297  1.00 77.51           N
ATOM   3582  CA  HIS A 239     -11.478 -16.420 -21.094  1.00 77.51           C
ATOM   3583  C   HIS A 239     -11.472 -15.859 -22.517  1.00 77.51           C
ATOM   3584  O   HIS A 239     -11.526 -16.616 -23.486  1.00 77.51           O
ATOM   3585  HA  HIS A 239     -11.190 -17.470 -21.125  1.00 77.51           H
ATOM   3586  CB  HIS A 239     -12.852 -16.332 -20.428  1.00 77.51           C
ATOM   3587 1HB  HIS A 239     -12.751 -16.588 -19.373  1.00 77.51           H
ATOM   3588 2HB  HIS A 239     -13.202 -15.301 -20.473  1.00 77.51           H
ATOM   3589  CG  HIS A 239     -13.895 -17.230 -21.050  1.00 77.51           C
ATOM   3590  ND1 HIS A 239     -13.872 -18.608 -20.920  1.00 77.51           N
ATOM   3591  HD1 HIS A 239     -13.188 -19.137 -20.418  1.00 77.51           H
ATOM   3592  CD2 HIS A 239     -14.990 -16.933 -21.807  1.00 77.51           C
ATOM   3593  HD2 HIS A 239     -15.307 -15.933 -22.103  1.00 77.51           H
ATOM   3594  CE1 HIS A 239     -14.911 -19.106 -21.574  1.00 77.51           C
ATOM   3595  HE1 HIS A 239     -15.168 -20.162 -21.658  1.00 77.51           H
ATOM   3596  NE2 HIS A 239     -15.602 -18.067 -22.124  1.00 77.51           N
ATOM   3597  HN  HIS A 239     -10.824 -15.270 -19.484  1.00 77.51           H
ATOM   3598  N   THR A 240     -11.407 -14.539 -22.599  1.00 79.25           N
ATOM   3599  CA  THR A 240     -11.431 -13.866 -23.887  1.00 79.25           C
ATOM   3600  C   THR A 240     -10.182 -14.220 -24.697  1.00 79.25           C
ATOM   3601  O   THR A 240     -10.252 -14.386 -25.914  1.00 79.25           O
ATOM   3602  HA  THR A 240     -12.290 -14.232 -24.450  1.00 79.25           H
ATOM   3603  CB  THR A 240     -11.586 -12.365 -23.635  1.00 79.25           C
ATOM   3604  HB  THR A 240     -10.676 -11.947 -23.205  1.00 79.25           H
ATOM   3605  OG1 THR A 240     -12.752 -12.269 -22.820  1.00 79.25           O
ATOM   3606  HG1 THR A 240     -12.491 -12.148 -21.863  1.00 79.25           H
ATOM   3607  CG2 THR A 240     -11.953 -11.593 -24.903  1.00 79.25           C
ATOM   3608 1HG2 THR A 240     -12.898 -11.967 -25.296  1.00 79.25           H
ATOM   3609 2HG2 THR A 240     -11.170 -11.728 -25.650  1.00 79.25           H
ATOM   3610 3HG2 THR A 240     -12.051 -10.533 -24.668  1.00 79.25           H
ATOM   3611  HN  THR A 240     -11.339 -13.932 -21.807  1.00 79.25           H
ATOM   3612  N   LEU A 241      -9.067 -14.326 -23.989  1.00 75.21           N
ATOM   3613  CA  LEU A 241      -7.790 -14.578 -24.636  1.00 75.21           C
ATOM   3614  C   LEU A 241      -7.779 -16.002 -25.195  1.00 75.21           C
ATOM   3615  O   LEU A 241      -7.256 -16.241 -26.283  1.00 75.21           O
ATOM   3616  HA  LEU A 241      -7.702 -13.879 -25.468  1.00 75.21           H
ATOM   3617  CB  LEU A 241      -6.636 -14.286 -23.675  1.00 75.21           C
ATOM   3618 1HB  LEU A 241      -6.868 -14.739 -22.711  1.00 75.21           H
ATOM   3619 2HB  LEU A 241      -5.741 -14.780 -24.053  1.00 75.21           H
ATOM   3620  CG  LEU A 241      -6.311 -12.808 -23.447  1.00 75.21           C
ATOM   3621  HG  LEU A 241      -7.223 -12.302 -23.133  1.00 75.21           H
ATOM   3622  CD1 LEU A 241      -5.290 -12.639 -22.320  1.00 75.21           C
ATOM   3623 1HD1 LEU A 241      -5.695 -13.054 -21.397  1.00 75.21           H
ATOM   3624 2HD1 LEU A 241      -4.370 -13.163 -22.581  1.00 75.21           H
ATOM   3625 3HD1 LEU A 241      -5.076 -11.579 -22.179  1.00 75.21           H
ATOM   3626  CD2 LEU A 241      -5.848 -12.142 -24.745  1.00 75.21           C
ATOM   3627 1HD2 LEU A 241      -4.953 -12.645 -25.112  1.00 75.21           H
ATOM   3628 2HD2 LEU A 241      -6.638 -12.215 -25.492  1.00 75.21           H
ATOM   3629 3HD2 LEU A 241      -5.623 -11.093 -24.554  1.00 75.21           H
ATOM   3630  HN  LEU A 241      -9.027 -14.243 -22.993  1.00 75.21           H
ATOM   3631  N   ILE A 242      -8.362 -16.910 -24.427  1.00 75.18           N
ATOM   3632  CA  ILE A 242      -8.440 -18.301 -24.839  1.00 75.18           C
ATOM   3633  C   ILE A 242      -9.247 -18.400 -26.135  1.00 75.18           C
ATOM   3634  O   ILE A 242      -8.896 -19.164 -27.033  1.00 75.18           O
ATOM   3635  HA  ILE A 242      -7.423 -18.640 -25.039  1.00 75.18           H
ATOM   3636  CB  ILE A 242      -8.990 -19.167 -23.704  1.00 75.18           C
ATOM   3637  HB  ILE A 242      -9.883 -18.683 -23.308  1.00 75.18           H
ATOM   3638  CG1 ILE A 242      -7.984 -19.269 -22.556  1.00 75.18           C
ATOM   3639 1HG1 ILE A 242      -7.139 -19.886 -22.861  1.00 75.18           H
ATOM   3640 2HG1 ILE A 242      -7.589 -18.280 -22.324  1.00 75.18           H
ATOM   3641  CG2 ILE A 242      -9.413 -20.544 -24.220  1.00 75.18           C
ATOM   3642 1HG2 ILE A 242     -10.188 -20.426 -24.977  1.00 75.18           H
ATOM   3643 2HG2 ILE A 242      -8.552 -21.048 -24.658  1.00 75.18           H
ATOM   3644 3HG2 ILE A 242      -9.800 -21.139 -23.393  1.00 75.18           H
ATOM   3645  CD1 ILE A 242      -8.636 -19.869 -21.308  1.00 75.18           C
ATOM   3646 1HD1 ILE A 242      -9.465 -19.236 -20.991  1.00 75.18           H
ATOM   3647 2HD1 ILE A 242      -9.008 -20.867 -21.536  1.00 75.18           H
ATOM   3648 3HD1 ILE A 242      -7.899 -19.930 -20.507  1.00 75.18           H
ATOM   3649  HN  ILE A 242      -8.776 -16.709 -23.539  1.00 75.18           H
ATOM   3650  N   GLN A 243     -10.315 -17.617 -26.191  1.00 70.43           N
ATOM   3651  CA  GLN A 243     -11.168 -17.598 -27.367  1.00 70.43           C
ATOM   3652  C   GLN A 243     -10.464 -16.881 -28.521  1.00 70.43           C
ATOM   3653  O   GLN A 243     -10.616 -17.265 -29.679  1.00 70.43           O
ATOM   3654  HA  GLN A 243     -11.330 -18.644 -27.625  1.00 70.43           H
ATOM   3655  CB  GLN A 243     -12.516 -16.944 -27.056  1.00 70.43           C
ATOM   3656 1HB  GLN A 243     -12.353 -15.968 -26.598  1.00 70.43           H
ATOM   3657 2HB  GLN A 243     -13.064 -16.774 -27.982  1.00 70.43           H
ATOM   3658  CG  GLN A 243     -13.347 -17.821 -26.117  1.00 70.43           C
ATOM   3659 1HG  GLN A 243     -13.442 -18.821 -26.538  1.00 70.43           H
ATOM   3660 2HG  GLN A 243     -12.834 -17.925 -25.161  1.00 70.43           H
ATOM   3661  CD  GLN A 243     -14.737 -17.221 -25.894  1.00 70.43           C
ATOM   3662  OE1 GLN A 243     -15.043 -16.121 -26.325  1.00 70.43           O
ATOM   3663  NE2 GLN A 243     -15.558 -18.002 -25.198  1.00 70.43           N
ATOM   3664 1HE2 GLN A 243     -15.243 -18.894 -24.873  1.00 70.43           H
ATOM   3665 2HE2 GLN A 243     -16.489 -17.698 -25.000  1.00 70.43           H
ATOM   3666  HN  GLN A 243     -10.599 -17.006 -25.452  1.00 70.43           H
ATOM   3667  N   ALA A 244      -9.709 -15.852 -28.164  1.00 70.17           N
ATOM   3668  CA  ALA A 244      -9.014 -15.053 -29.159  1.00 70.17           C
ATOM   3669  C   ALA A 244      -7.695 -15.736 -29.525  1.00 70.17           C
ATOM   3670  O   ALA A 244      -6.661 -15.464 -28.916  1.00 70.17           O
ATOM   3671  HA  ALA A 244      -9.646 -15.004 -30.046  1.00 70.17           H
ATOM   3672  CB  ALA A 244      -8.808 -13.635 -28.622  1.00 70.17           C
ATOM   3673 1HB  ALA A 244      -9.776 -13.184 -28.405  1.00 70.17           H
ATOM   3674 2HB  ALA A 244      -8.214 -13.676 -27.709  1.00 70.17           H
ATOM   3675 3HB  ALA A 244      -8.287 -13.036 -29.368  1.00 70.17           H
ATOM   3676  HN  ALA A 244      -9.569 -15.563 -27.217  1.00 70.17           H
ATOM   3677  N   LYS A 245      -7.773 -16.610 -30.518  1.00 57.36           N
ATOM   3678  CA  LYS A 245      -6.599 -17.336 -30.969  1.00 57.36           C
ATOM   3679  C   LYS A 245      -5.472 -16.344 -31.262  1.00 57.36           C
ATOM   3680  O   LYS A 245      -4.303 -16.723 -31.314  1.00 57.36           O
ATOM   3681  HA  LYS A 245      -6.283 -17.986 -30.153  1.00 57.36           H
ATOM   3682  CB  LYS A 245      -6.949 -18.236 -32.156  1.00 57.36           C
ATOM   3683 1HB  LYS A 245      -7.539 -17.676 -32.881  1.00 57.36           H
ATOM   3684 2HB  LYS A 245      -6.035 -18.548 -32.662  1.00 57.36           H
ATOM   3685  CG  LYS A 245      -7.730 -19.469 -31.697  1.00 57.36           C
ATOM   3686 1HG  LYS A 245      -7.205 -19.950 -30.871  1.00 57.36           H
ATOM   3687 2HG  LYS A 245      -8.707 -19.165 -31.319  1.00 57.36           H
ATOM   3688  CD  LYS A 245      -7.908 -20.465 -32.845  1.00 57.36           C
ATOM   3689 1HD  LYS A 245      -8.535 -20.024 -33.620  1.00 57.36           H
ATOM   3690 2HD  LYS A 245      -6.940 -20.676 -33.300  1.00 57.36           H
ATOM   3691  CE  LYS A 245      -8.540 -21.766 -32.349  1.00 57.36           C
ATOM   3692 1HE  LYS A 245      -7.982 -22.146 -31.493  1.00 57.36           H
ATOM   3693 2HE  LYS A 245      -9.557 -21.576 -32.007  1.00 57.36           H
ATOM   3694  NZ  LYS A 245      -8.555 -22.779 -33.428  1.00 57.36           N
ATOM   3695 1HZ  LYS A 245      -8.985 -23.631 -33.086  1.00 57.36           H
ATOM   3696 2HZ  LYS A 245      -9.085 -22.426 -34.216  1.00 57.36           H
ATOM   3697 3HZ  LYS A 245      -7.604 -22.975 -33.721  1.00 57.36           H
ATOM   3698  HN  LYS A 245      -8.617 -16.823 -31.009  1.00 57.36           H
ATOM   3699  N   LYS A 246      -5.862 -15.091 -31.446  1.00 52.25           N
ATOM   3700  CA  LYS A 246      -4.940 -14.085 -31.943  1.00 52.25           C
ATOM   3701  C   LYS A 246      -3.975 -13.686 -30.824  1.00 52.25           C
ATOM   3702  O   LYS A 246      -4.372 -13.030 -29.862  1.00 52.25           O
ATOM   3703  HA  LYS A 246      -4.364 -14.539 -32.750  1.00 52.25           H
ATOM   3704  CB  LYS A 246      -5.706 -12.904 -32.543  1.00 52.25           C
ATOM   3705 1HB  LYS A 246      -6.511 -12.608 -31.870  1.00 52.25           H
ATOM   3706 2HB  LYS A 246      -5.042 -12.046 -32.641  1.00 52.25           H
ATOM   3707  CG  LYS A 246      -6.286 -13.266 -33.912  1.00 52.25           C
ATOM   3708 1HG  LYS A 246      -5.516 -13.735 -34.525  1.00 52.25           H
ATOM   3709 2HG  LYS A 246      -7.085 -13.997 -33.791  1.00 52.25           H
ATOM   3710  CD  LYS A 246      -6.827 -12.025 -34.624  1.00 52.25           C
ATOM   3711 1HD  LYS A 246      -7.663 -11.613 -34.060  1.00 52.25           H
ATOM   3712 2HD  LYS A 246      -6.055 -11.255 -34.657  1.00 52.25           H
ATOM   3713  CE  LYS A 246      -7.279 -12.362 -36.046  1.00 52.25           C
ATOM   3714 1HE  LYS A 246      -6.461 -12.830 -36.594  1.00 52.25           H
ATOM   3715 2HE  LYS A 246      -8.095 -13.085 -36.013  1.00 52.25           H
ATOM   3716  NZ  LYS A 246      -7.722 -11.139 -36.753  1.00 52.25           N
ATOM   3717 1HZ  LYS A 246      -8.017 -11.380 -37.693  1.00 52.25           H
ATOM   3718 2HZ  LYS A 246      -8.498 -10.721 -36.252  1.00 52.25           H
ATOM   3719 3HZ  LYS A 246      -6.954 -10.479 -36.799  1.00 52.25           H
ATOM   3720  HN  LYS A 246      -6.788 -14.761 -31.262  1.00 52.25           H
ATOM   3721  N   SER A 247      -2.727 -14.099 -30.988  1.00 55.32           N
ATOM   3722  CA  SER A 247      -1.743 -13.945 -29.930  1.00 55.32           C
ATOM   3723  C   SER A 247      -1.482 -12.460 -29.670  1.00 55.32           C
ATOM   3724  O   SER A 247      -1.108 -12.076 -28.563  1.00 55.32           O
ATOM   3725  HA  SER A 247      -2.187 -14.415 -29.052  1.00 55.32           H
ATOM   3726  CB  SER A 247      -0.437 -14.659 -30.284  1.00 55.32           C
ATOM   3727 1HB  SER A 247      -0.639 -15.714 -30.467  1.00 55.32           H
ATOM   3728 2HB  SER A 247      -0.037 -14.246 -31.210  1.00 55.32           H
ATOM   3729  OG  SER A 247       0.536 -14.535 -29.250  1.00 55.32           O
ATOM   3730  HG  SER A 247       0.258 -15.069 -28.452  1.00 55.32           H
ATOM   3731  HN  SER A 247      -2.385 -14.531 -31.822  1.00 55.32           H
ATOM   3732  N   SER A 248      -1.691 -11.664 -30.709  1.00 55.08           N
ATOM   3733  CA  SER A 248      -1.065 -10.355 -30.787  1.00 55.08           C
ATOM   3734  C   SER A 248      -1.327  -9.572 -29.499  1.00 55.08           C
ATOM   3735  O   SER A 248      -0.476  -8.806 -29.050  1.00 55.08           O
ATOM   3736  HA  SER A 248       0.000 -10.551 -30.905  1.00 55.08           H
ATOM   3737  CB  SER A 248      -1.577  -9.572 -31.997  1.00 55.08           C
ATOM   3738 1HB  SER A 248      -1.318 -10.107 -32.911  1.00 55.08           H
ATOM   3739 2HB  SER A 248      -2.665  -9.514 -31.959  1.00 55.08           H
ATOM   3740  OG  SER A 248      -1.034  -8.255 -32.049  1.00 55.08           O
ATOM   3741  HG  SER A 248      -1.382  -7.773 -32.853  1.00 55.08           H
ATOM   3742  HN  SER A 248      -2.274 -11.901 -31.486  1.00 55.08           H
ATOM   3743  N   LYS A 249      -2.509  -9.792 -28.940  1.00 52.37           N
ATOM   3744  CA  LYS A 249      -2.964  -8.995 -27.814  1.00 52.37           C
ATOM   3745  C   LYS A 249      -2.147  -9.361 -26.573  1.00 52.37           C
ATOM   3746  O   LYS A 249      -2.216  -8.674 -25.555  1.00 52.37           O
ATOM   3747  HA  LYS A 249      -2.775  -7.949 -28.056  1.00 52.37           H
ATOM   3748  CB  LYS A 249      -4.474  -9.150 -27.624  1.00 52.37           C
ATOM   3749 1HB  LYS A 249      -4.743 -10.206 -27.659  1.00 52.37           H
ATOM   3750 2HB  LYS A 249      -4.760  -8.782 -26.638  1.00 52.37           H
ATOM   3751  CG  LYS A 249      -5.244  -8.386 -28.703  1.00 52.37           C
ATOM   3752 1HG  LYS A 249      -4.876  -7.361 -28.760  1.00 52.37           H
ATOM   3753 2HG  LYS A 249      -5.064  -8.844 -29.676  1.00 52.37           H
ATOM   3754  CD  LYS A 249      -6.745  -8.380 -28.406  1.00 52.37           C
ATOM   3755 1HD  LYS A 249      -7.123  -9.402 -28.402  1.00 52.37           H
ATOM   3756 2HD  LYS A 249      -6.920  -7.972 -27.410  1.00 52.37           H
ATOM   3757  CE  LYS A 249      -7.506  -7.552 -29.443  1.00 52.37           C
ATOM   3758 1HE  LYS A 249      -7.127  -6.530 -29.451  1.00 52.37           H
ATOM   3759 2HE  LYS A 249      -7.336  -7.962 -30.439  1.00 52.37           H
ATOM   3760  NZ  LYS A 249      -8.955  -7.549 -29.142  1.00 52.37           N
ATOM   3761 1HZ  LYS A 249      -9.435  -6.941 -29.796  1.00 52.37           H
ATOM   3762 2HZ  LYS A 249      -9.320  -8.491 -29.226  1.00 52.37           H
ATOM   3763 3HZ  LYS A 249      -9.103  -7.212 -28.197  1.00 52.37           H
ATOM   3764  HN  LYS A 249      -3.148 -10.498 -29.245  1.00 52.37           H
ATOM   3765  N   HIS A 250      -1.392 -10.443 -26.698  1.00 55.82           N
ATOM   3766  CA  HIS A 250      -0.780 -11.066 -25.537  1.00 55.82           C
ATOM   3767  C   HIS A 250       0.289 -10.136 -24.960  1.00 55.82           C
ATOM   3768  O   HIS A 250       0.404  -9.996 -23.743  1.00 55.82           O
ATOM   3769  HA  HIS A 250      -1.571 -11.199 -24.799  1.00 55.82           H
ATOM   3770  CB  HIS A 250      -0.233 -12.451 -25.889  1.00 55.82           C
ATOM   3771 1HB  HIS A 250       0.290 -12.392 -26.844  1.00 55.82           H
ATOM   3772 2HB  HIS A 250       0.504 -12.741 -25.140  1.00 55.82           H
ATOM   3773  CG  HIS A 250      -1.291 -13.525 -25.976  1.00 55.82           C
ATOM   3774  ND1 HIS A 250      -2.254 -13.549 -26.970  1.00 55.82           N
ATOM   3775  HD1 HIS A 250      -2.349 -12.883 -27.709  1.00 55.82           H
ATOM   3776  CD2 HIS A 250      -1.526 -14.611 -25.185  1.00 55.82           C
ATOM   3777  HD2 HIS A 250      -0.949 -14.894 -24.305  1.00 55.82           H
ATOM   3778  CE1 HIS A 250      -3.030 -14.606 -26.775  1.00 55.82           C
ATOM   3779  HE1 HIS A 250      -3.880 -14.899 -27.390  1.00 55.82           H
ATOM   3780  NE2 HIS A 250      -2.577 -15.262 -25.668  1.00 55.82           N
ATOM   3781  HN  HIS A 250      -1.198 -10.891 -27.570  1.00 55.82           H
ATOM   3782  N   LYS A 251       1.045  -9.524 -25.860  1.00 57.08           N
ATOM   3783  CA  LYS A 251       2.259  -8.828 -25.470  1.00 57.08           C
ATOM   3784  C   LYS A 251       1.903  -7.684 -24.518  1.00 57.08           C
ATOM   3785  O   LYS A 251       2.516  -7.536 -23.463  1.00 57.08           O
ATOM   3786  HA  LYS A 251       2.886  -9.541 -24.933  1.00 57.08           H
ATOM   3787  CB  LYS A 251       3.040  -8.379 -26.706  1.00 57.08           C
ATOM   3788 1HB  LYS A 251       2.361  -7.916 -27.422  1.00 57.08           H
ATOM   3789 2HB  LYS A 251       3.770  -7.620 -26.424  1.00 57.08           H
ATOM   3790  CG  LYS A 251       3.754  -9.562 -27.363  1.00 57.08           C
ATOM   3791 1HG  LYS A 251       4.319 -10.113 -26.612  1.00 57.08           H
ATOM   3792 2HG  LYS A 251       3.018 -10.251 -27.778  1.00 57.08           H
ATOM   3793  CD  LYS A 251       4.697  -9.087 -28.471  1.00 57.08           C
ATOM   3794 1HD  LYS A 251       4.123  -8.592 -29.255  1.00 57.08           H
ATOM   3795 2HD  LYS A 251       5.391  -8.348 -28.070  1.00 57.08           H
ATOM   3796  CE  LYS A 251       5.478 -10.260 -29.066  1.00 57.08           C
ATOM   3797 1HE  LYS A 251       6.048 -10.760 -28.283  1.00 57.08           H
ATOM   3798 2HE  LYS A 251       4.786 -10.995 -29.476  1.00 57.08           H
ATOM   3799  NZ  LYS A 251       6.394  -9.787 -30.129  1.00 57.08           N
ATOM   3800 1HZ  LYS A 251       6.896 -10.576 -30.519  1.00 57.08           H
ATOM   3801 2HZ  LYS A 251       5.857  -9.333 -30.860  1.00 57.08           H
ATOM   3802 3HZ  LYS A 251       7.055  -9.126 -29.736  1.00 57.08           H
ATOM   3803  HN  LYS A 251       0.839  -9.499 -26.838  1.00 57.08           H
ATOM   3804  N   ALA A 252       0.912  -6.904 -24.926  1.00 64.58           N
ATOM   3805  CA  ALA A 252       0.536  -5.718 -24.176  1.00 64.58           C
ATOM   3806  C   ALA A 252      -0.002  -6.136 -22.806  1.00 64.58           C
ATOM   3807  O   ALA A 252      -0.009  -5.339 -21.869  1.00 64.58           O
ATOM   3808  HA  ALA A 252       1.434  -5.116 -24.036  1.00 64.58           H
ATOM   3809  CB  ALA A 252      -0.482  -4.907 -24.980  1.00 64.58           C
ATOM   3810 1HB  ALA A 252      -0.040  -4.610 -25.932  1.00 64.58           H
ATOM   3811 2HB  ALA A 252      -1.367  -5.516 -25.165  1.00 64.58           H
ATOM   3812 3HB  ALA A 252      -0.764  -4.017 -24.417  1.00 64.58           H
ATOM   3813  HN  ALA A 252       0.372  -7.072 -25.751  1.00 64.58           H
ATOM   3814  N   LEU A 253      -0.441  -7.384 -22.734  1.00 68.77           N
ATOM   3815  CA  LEU A 253      -1.086  -7.882 -21.531  1.00 68.77           C
ATOM   3816  C   LEU A 253      -0.017  -8.340 -20.536  1.00 68.77           C
ATOM   3817  O   LEU A 253      -0.199  -8.220 -19.326  1.00 68.77           O
ATOM   3818  HA  LEU A 253      -1.636  -7.051 -21.088  1.00 68.77           H
ATOM   3819  CB  LEU A 253      -2.107  -8.966 -21.880  1.00 68.77           C
ATOM   3820 1HB  LEU A 253      -2.558  -8.717 -22.840  1.00 68.77           H
ATOM   3821 2HB  LEU A 253      -1.575  -9.909 -22.013  1.00 68.77           H
ATOM   3822  CG  LEU A 253      -3.228  -9.185 -20.862  1.00 68.77           C
ATOM   3823  HG  LEU A 253      -2.784  -9.220 -19.867  1.00 68.77           H
ATOM   3824  CD1 LEU A 253      -4.216  -8.017 -20.876  1.00 68.77           C
ATOM   3825 1HD1 LEU A 253      -3.692  -7.095 -20.626  1.00 68.77           H
ATOM   3826 2HD1 LEU A 253      -4.658  -7.926 -21.868  1.00 68.77           H
ATOM   3827 3HD1 LEU A 253      -5.003  -8.198 -20.143  1.00 68.77           H
ATOM   3828  CD2 LEU A 253      -3.924 -10.528 -21.093  1.00 68.77           C
ATOM   3829 1HD2 LEU A 253      -4.353 -10.547 -22.095  1.00 68.77           H
ATOM   3830 2HD2 LEU A 253      -3.199 -11.335 -20.993  1.00 68.77           H
ATOM   3831 3HD2 LEU A 253      -4.717 -10.657 -20.356  1.00 68.77           H
ATOM   3832  HN  LEU A 253      -0.361  -8.049 -23.476  1.00 68.77           H
ATOM   3833  N   LYS A 254       1.074  -8.855 -21.085  1.00 71.12           N
ATOM   3834  CA  LYS A 254       2.094  -9.489 -20.267  1.00 71.12           C
ATOM   3835  C   LYS A 254       2.451  -8.568 -19.099  1.00 71.12           C
ATOM   3836  O   LYS A 254       2.455  -8.995 -17.946  1.00 71.12           O
ATOM   3837  HA  LYS A 254       1.666 -10.407 -19.864  1.00 71.12           H
ATOM   3838  CB  LYS A 254       3.296  -9.888 -21.125  1.00 71.12           C
ATOM   3839 1HB  LYS A 254       3.491  -9.115 -21.869  1.00 71.12           H
ATOM   3840 2HB  LYS A 254       4.186  -9.959 -20.500  1.00 71.12           H
ATOM   3841  CG  LYS A 254       3.050 -11.226 -21.826  1.00 71.12           C
ATOM   3842 1HG  LYS A 254       2.787 -11.984 -21.088  1.00 71.12           H
ATOM   3843 2HG  LYS A 254       2.202 -11.135 -22.504  1.00 71.12           H
ATOM   3844  CD  LYS A 254       4.288 -11.673 -22.605  1.00 71.12           C
ATOM   3845 1HD  LYS A 254       4.519 -10.941 -23.379  1.00 71.12           H
ATOM   3846 2HD  LYS A 254       5.149 -11.711 -21.937  1.00 71.12           H
ATOM   3847  CE  LYS A 254       4.069 -13.046 -23.243  1.00 71.12           C
ATOM   3848 1HE  LYS A 254       3.755 -13.761 -22.482  1.00 71.12           H
ATOM   3849 2HE  LYS A 254       3.265 -12.989 -23.977  1.00 71.12           H
ATOM   3850  NZ  LYS A 254       5.310 -13.520 -23.894  1.00 71.12           N
ATOM   3851 1HZ  LYS A 254       5.142 -14.420 -24.330  1.00 71.12           H
ATOM   3852 2HZ  LYS A 254       5.598 -12.851 -24.601  1.00 71.12           H
ATOM   3853 3HZ  LYS A 254       6.043 -13.612 -23.199  1.00 71.12           H
ATOM   3854  HN  LYS A 254       1.265  -8.844 -22.066  1.00 71.12           H
ATOM   3855  N   VAL A 255       2.743  -7.320 -19.439  1.00 75.15           N
ATOM   3856  CA  VAL A 255       3.195  -6.361 -18.446  1.00 75.15           C
ATOM   3857  C   VAL A 255       2.186  -6.309 -17.297  1.00 75.15           C
ATOM   3858  O   VAL A 255       2.557  -6.447 -16.132  1.00 75.15           O
ATOM   3859  HA  VAL A 255       4.150  -6.714 -18.057  1.00 75.15           H
ATOM   3860  CB  VAL A 255       3.425  -4.998 -19.102  1.00 75.15           C
ATOM   3861  HB  VAL A 255       2.472  -4.655 -19.504  1.00 75.15           H
ATOM   3862  CG1 VAL A 255       3.898  -3.968 -18.074  1.00 75.15           C
ATOM   3863 1HG1 VAL A 255       3.144  -3.858 -17.295  1.00 75.15           H
ATOM   3864 2HG1 VAL A 255       4.835  -4.303 -17.629  1.00 75.15           H
ATOM   3865 3HG1 VAL A 255       4.054  -3.008 -18.567  1.00 75.15           H
ATOM   3866  CG2 VAL A 255       4.414  -5.108 -20.264  1.00 75.15           C
ATOM   3867 1HG2 VAL A 255       5.368  -5.484 -19.894  1.00 75.15           H
ATOM   3868 2HG2 VAL A 255       4.019  -5.795 -21.013  1.00 75.15           H
ATOM   3869 3HG2 VAL A 255       4.559  -4.126 -20.712  1.00 75.15           H
ATOM   3870  HN  VAL A 255       2.675  -6.964 -20.370  1.00 75.15           H
ATOM   3871  N   THR A 256       0.928  -6.109 -17.664  1.00 73.73           N
ATOM   3872  CA  THR A 256      -0.102  -5.819 -16.681  1.00 73.73           C
ATOM   3873  C   THR A 256      -0.358  -7.044 -15.801  1.00 73.73           C
ATOM   3874  O   THR A 256      -0.559  -6.914 -14.594  1.00 73.73           O
ATOM   3875  HA  THR A 256       0.260  -5.026 -16.028  1.00 73.73           H
ATOM   3876  CB  THR A 256      -1.347  -5.338 -17.429  1.00 73.73           C
ATOM   3877  HB  THR A 256      -1.848  -6.169 -17.926  1.00 73.73           H
ATOM   3878  OG1 THR A 256      -0.860  -4.311 -18.289  1.00 73.73           O
ATOM   3879  HG1 THR A 256      -0.381  -3.615 -17.754  1.00 73.73           H
ATOM   3880  CG2 THR A 256      -2.338  -4.618 -16.513  1.00 73.73           C
ATOM   3881 1HG2 THR A 256      -1.856  -3.747 -16.068  1.00 73.73           H
ATOM   3882 2HG2 THR A 256      -2.662  -5.296 -15.724  1.00 73.73           H
ATOM   3883 3HG2 THR A 256      -3.203  -4.297 -17.094  1.00 73.73           H
ATOM   3884  HN  THR A 256       0.611  -6.142 -18.612  1.00 73.73           H
ATOM   3885  N   ILE A 257      -0.342  -8.206 -16.438  1.00 77.18           N
ATOM   3886  CA  ILE A 257      -0.524  -9.456 -15.721  1.00 77.18           C
ATOM   3887  C   ILE A 257       0.543  -9.573 -14.630  1.00 77.18           C
ATOM   3888  O   ILE A 257       0.224  -9.828 -13.470  1.00 77.18           O
ATOM   3889  HA  ILE A 257      -1.503  -9.418 -15.243  1.00 77.18           H
ATOM   3890  CB  ILE A 257      -0.540 -10.635 -16.695  1.00 77.18           C
ATOM   3891  HB  ILE A 257       0.317 -10.540 -17.362  1.00 77.18           H
ATOM   3892  CG1 ILE A 257      -1.797 -10.608 -17.567  1.00 77.18           C
ATOM   3893 1HG1 ILE A 257      -2.684 -10.655 -16.936  1.00 77.18           H
ATOM   3894 2HG1 ILE A 257      -1.844  -9.667 -18.114  1.00 77.18           H
ATOM   3895  CG2 ILE A 257      -0.388 -11.963 -15.951  1.00 77.18           C
ATOM   3896 1HG2 ILE A 257       0.559 -11.970 -15.410  1.00 77.18           H
ATOM   3897 2HG2 ILE A 257      -1.210 -12.081 -15.245  1.00 77.18           H
ATOM   3898 3HG2 ILE A 257      -0.403 -12.785 -16.667  1.00 77.18           H
ATOM   3899  CD1 ILE A 257      -1.805 -11.778 -18.554  1.00 77.18           C
ATOM   3900 1HD1 ILE A 257      -0.929 -11.714 -19.200  1.00 77.18           H
ATOM   3901 2HD1 ILE A 257      -1.782 -12.718 -18.003  1.00 77.18           H
ATOM   3902 3HD1 ILE A 257      -2.708 -11.735 -19.161  1.00 77.18           H
ATOM   3903  HN  ILE A 257      -0.207  -8.300 -17.425  1.00 77.18           H
ATOM   3904  N   THR A 258       1.788  -9.382 -15.042  1.00 82.02           N
ATOM   3905  CA  THR A 258       2.912  -9.575 -14.142  1.00 82.02           C
ATOM   3906  C   THR A 258       2.790  -8.650 -12.930  1.00 82.02           C
ATOM   3907  O   THR A 258       2.930  -9.091 -11.790  1.00 82.02           O
ATOM   3908  HA  THR A 258       2.880 -10.598 -13.767  1.00 82.02           H
ATOM   3909  CB  THR A 258       4.199  -9.364 -14.941  1.00 82.02           C
ATOM   3910  HB  THR A 258       4.296  -8.325 -15.255  1.00 82.02           H
ATOM   3911  OG1 THR A 258       4.115 -10.320 -15.995  1.00 82.02           O
ATOM   3912  HG1 THR A 258       3.643  -9.921 -16.781  1.00 82.02           H
ATOM   3913  CG2 THR A 258       5.448  -9.779 -14.160  1.00 82.02           C
ATOM   3914 1HG2 THR A 258       5.381 -10.837 -13.904  1.00 82.02           H
ATOM   3915 2HG2 THR A 258       5.519  -9.188 -13.247  1.00 82.02           H
ATOM   3916 3HG2 THR A 258       6.333  -9.609 -14.773  1.00 82.02           H
ATOM   3917  HN  THR A 258       2.033  -9.100 -15.970  1.00 82.02           H
ATOM   3918  N   VAL A 259       2.530  -7.382 -13.217  1.00 80.73           N
ATOM   3919  CA  VAL A 259       2.462  -6.377 -12.170  1.00 80.73           C
ATOM   3920  C   VAL A 259       1.374  -6.764 -11.167  1.00 80.73           C
ATOM   3921  O   VAL A 259       1.584  -6.687  -9.958  1.00 80.73           O
ATOM   3922  HA  VAL A 259       3.424  -6.368 -11.659  1.00 80.73           H
ATOM   3923  CB  VAL A 259       2.241  -4.994 -12.787  1.00 80.73           C
ATOM   3924  HB  VAL A 259       1.394  -5.063 -13.470  1.00 80.73           H
ATOM   3925  CG1 VAL A 259       1.894  -3.963 -11.711  1.00 80.73           C
ATOM   3926 1HG1 VAL A 259       0.982  -4.266 -11.198  1.00 80.73           H
ATOM   3927 2HG1 VAL A 259       2.711  -3.899 -10.993  1.00 80.73           H
ATOM   3928 3HG1 VAL A 259       1.742  -2.989 -12.177  1.00 80.73           H
ATOM   3929  CG2 VAL A 259       3.463  -4.553 -13.596  1.00 80.73           C
ATOM   3930 1HG2 VAL A 259       4.334  -4.509 -12.943  1.00 80.73           H
ATOM   3931 2HG2 VAL A 259       3.645  -5.268 -14.398  1.00 80.73           H
ATOM   3932 3HG2 VAL A 259       3.279  -3.567 -14.023  1.00 80.73           H
ATOM   3933  HN  VAL A 259       2.369  -7.041 -14.143  1.00 80.73           H
ATOM   3934  N   LEU A 260       0.235  -7.173 -11.706  1.00 77.49           N
ATOM   3935  CA  LEU A 260      -0.930  -7.442 -10.880  1.00 77.49           C
ATOM   3936  C   LEU A 260      -0.681  -8.702 -10.049  1.00 77.49           C
ATOM   3937  O   LEU A 260      -1.056  -8.762  -8.879  1.00 77.49           O
ATOM   3938  HA  LEU A 260      -1.051  -6.598 -10.201  1.00 77.49           H
ATOM   3939  CB  LEU A 260      -2.193  -7.513 -11.742  1.00 77.49           C
ATOM   3940 1HB  LEU A 260      -2.007  -8.199 -12.568  1.00 77.49           H
ATOM   3941 2HB  LEU A 260      -2.994  -7.945 -11.142  1.00 77.49           H
ATOM   3942  CG  LEU A 260      -2.686  -6.185 -12.320  1.00 77.49           C
ATOM   3943  HG  LEU A 260      -1.827  -5.644 -12.716  1.00 77.49           H
ATOM   3944  CD1 LEU A 260      -3.650  -6.418 -13.484  1.00 77.49           C
ATOM   3945 1HD1 LEU A 260      -3.141  -6.974 -14.272  1.00 77.49           H
ATOM   3946 2HD1 LEU A 260      -4.511  -6.988 -13.135  1.00 77.49           H
ATOM   3947 3HD1 LEU A 260      -3.986  -5.458 -13.876  1.00 77.49           H
ATOM   3948  CD2 LEU A 260      -3.306  -5.309 -11.229  1.00 77.49           C
ATOM   3949 1HD2 LEU A 260      -4.152  -5.831 -10.781  1.00 77.49           H
ATOM   3950 2HD2 LEU A 260      -2.560  -5.101 -10.462  1.00 77.49           H
ATOM   3951 3HD2 LEU A 260      -3.649  -4.371 -11.667  1.00 77.49           H
ATOM   3952  HN  LEU A 260       0.101  -7.320 -12.686  1.00 77.49           H
ATOM   3953  N   THR A 261      -0.051  -9.677 -10.686  1.00 84.87           N
ATOM   3954  CA  THR A 261       0.253 -10.932 -10.020  1.00 84.87           C
ATOM   3955  C   THR A 261       1.215 -10.699  -8.854  1.00 84.87           C
ATOM   3956  O   THR A 261       1.000 -11.207  -7.755  1.00 84.87           O
ATOM   3957  HA  THR A 261      -0.671 -11.329  -9.598  1.00 84.87           H
ATOM   3958  CB  THR A 261       0.794 -11.906 -11.069  1.00 84.87           C
ATOM   3959  HB  THR A 261       1.730 -11.541 -11.492  1.00 84.87           H
ATOM   3960  OG1 THR A 261      -0.281 -12.055 -11.992  1.00 84.87           O
ATOM   3961  HG1 THR A 261      -0.242 -11.333 -12.683  1.00 84.87           H
ATOM   3962  CG2 THR A 261       1.002 -13.314 -10.509  1.00 84.87           C
ATOM   3963 1HG2 THR A 261       0.052 -13.705 -10.147  1.00 84.87           H
ATOM   3964 2HG2 THR A 261       1.716 -13.276  -9.686  1.00 84.87           H
ATOM   3965 3HG2 THR A 261       1.387 -13.964 -11.294  1.00 84.87           H
ATOM   3966  HN  THR A 261       0.251  -9.620 -11.638  1.00 84.87           H
ATOM   3967  N   VAL A 262       2.257  -9.929  -9.133  1.00 88.01           N
ATOM   3968  CA  VAL A 262       3.273  -9.652  -8.132  1.00 88.01           C
ATOM   3969  C   VAL A 262       2.631  -8.922  -6.950  1.00 88.01           C
ATOM   3970  O   VAL A 262       2.939  -9.214  -5.795  1.00 88.01           O
ATOM   3971  HA  VAL A 262       3.662 -10.609  -7.784  1.00 88.01           H
ATOM   3972  CB  VAL A 262       4.428  -8.871  -8.761  1.00 88.01           C
ATOM   3973  HB  VAL A 262       4.008  -8.009  -9.279  1.00 88.01           H
ATOM   3974  CG1 VAL A 262       5.388  -8.352  -7.688  1.00 88.01           C
ATOM   3975 1HG1 VAL A 262       4.850  -7.693  -7.008  1.00 88.01           H
ATOM   3976 2HG1 VAL A 262       5.798  -9.194  -7.130  1.00 88.01           H
ATOM   3977 3HG1 VAL A 262       6.200  -7.801  -8.163  1.00 88.01           H
ATOM   3978  CG2 VAL A 262       5.168  -9.724  -9.794  1.00 88.01           C
ATOM   3979 1HG2 VAL A 262       5.571 -10.613  -9.309  1.00 88.01           H
ATOM   3980 2HG2 VAL A 262       4.477 -10.021 -10.582  1.00 88.01           H
ATOM   3981 3HG2 VAL A 262       5.985  -9.144 -10.225  1.00 88.01           H
ATOM   3982  HN  VAL A 262       2.412  -9.499 -10.023  1.00 88.01           H
ATOM   3983  N   PHE A 263       1.752  -7.987  -7.279  1.00 83.29           N
ATOM   3984  CA  PHE A 263       1.061  -7.217  -6.259  1.00 83.29           C
ATOM   3985  C   PHE A 263       0.269  -8.133  -5.324  1.00 83.29           C
ATOM   3986  O   PHE A 263       0.442  -8.083  -4.107  1.00 83.29           O
ATOM   3987  HA  PHE A 263       1.820  -6.684  -5.686  1.00 83.29           H
ATOM   3988  CB  PHE A 263       0.088  -6.285  -6.984  1.00 83.29           C
ATOM   3989 1HB  PHE A 263       0.651  -5.650  -7.668  1.00 83.29           H
ATOM   3990 2HB  PHE A 263      -0.589  -6.885  -7.592  1.00 83.29           H
ATOM   3991  CG  PHE A 263      -0.737  -5.398  -6.050  1.00 83.29           C
ATOM   3992  CD1 PHE A 263      -2.031  -5.716  -5.777  1.00 83.29           C
ATOM   3993  HD1 PHE A 263      -2.480  -6.604  -6.224  1.00 83.29           H
ATOM   3994  CD2 PHE A 263      -0.177  -4.291  -5.493  1.00 83.29           C
ATOM   3995  HD2 PHE A 263       0.860  -4.036  -5.711  1.00 83.29           H
ATOM   3996  CE1 PHE A 263      -2.797  -4.893  -4.910  1.00 83.29           C
ATOM   3997  HE1 PHE A 263      -3.834  -5.148  -4.692  1.00 83.29           H
ATOM   3998  CE2 PHE A 263      -0.943  -3.468  -4.625  1.00 83.29           C
ATOM   3999  HE2 PHE A 263      -0.494  -2.581  -4.179  1.00 83.29           H
ATOM   4000  CZ  PHE A 263      -2.237  -3.786  -4.353  1.00 83.29           C
ATOM   4001  HZ  PHE A 263      -2.825  -3.154  -3.687  1.00 83.29           H
ATOM   4002  HN  PHE A 263       1.511  -7.753  -8.221  1.00 83.29           H
ATOM   4003  N   VAL A 264      -0.583  -8.949  -5.928  1.00 87.24           N
ATOM   4004  CA  VAL A 264      -1.474  -9.802  -5.160  1.00 87.24           C
ATOM   4005  C   VAL A 264      -0.647 -10.693  -4.232  1.00 87.24           C
ATOM   4006  O   VAL A 264      -0.977 -10.849  -3.058  1.00 87.24           O
ATOM   4007  HA  VAL A 264      -2.107  -9.155  -4.553  1.00 87.24           H
ATOM   4008  CB  VAL A 264      -2.378 -10.598  -6.104  1.00 87.24           C
ATOM   4009  HB  VAL A 264      -1.742 -11.098  -6.834  1.00 87.24           H
ATOM   4010  CG1 VAL A 264      -3.155 -11.673  -5.342  1.00 87.24           C
ATOM   4011 1HG1 VAL A 264      -2.454 -12.360  -4.868  1.00 87.24           H
ATOM   4012 2HG1 VAL A 264      -3.775 -11.202  -4.580  1.00 87.24           H
ATOM   4013 3HG1 VAL A 264      -3.789 -12.224  -6.037  1.00 87.24           H
ATOM   4014  CG2 VAL A 264      -3.328  -9.671  -6.865  1.00 87.24           C
ATOM   4015 1HG2 VAL A 264      -3.954  -9.130  -6.156  1.00 87.24           H
ATOM   4016 2HG2 VAL A 264      -2.748  -8.960  -7.454  1.00 87.24           H
ATOM   4017 3HG2 VAL A 264      -3.959 -10.262  -7.529  1.00 87.24           H
ATOM   4018  HN  VAL A 264      -0.669  -9.032  -6.921  1.00 87.24           H
ATOM   4019  N   LEU A 265       0.413 -11.256  -4.794  1.00 88.72           N
ATOM   4020  CA  LEU A 265       1.222 -12.220  -4.068  1.00 88.72           C
ATOM   4021  C   LEU A 265       1.887 -11.528  -2.877  1.00 88.72           C
ATOM   4022  O   LEU A 265       2.013 -12.116  -1.804  1.00 88.72           O
ATOM   4023  HA  LEU A 265       0.550 -12.990  -3.689  1.00 88.72           H
ATOM   4024  CB  LEU A 265       2.212 -12.907  -5.011  1.00 88.72           C
ATOM   4025 1HB  LEU A 265       2.735 -12.138  -5.580  1.00 88.72           H
ATOM   4026 2HB  LEU A 265       2.960 -13.422  -4.408  1.00 88.72           H
ATOM   4027  CG  LEU A 265       1.613 -13.911  -5.997  1.00 88.72           C
ATOM   4028  HG  LEU A 265       0.841 -13.403  -6.575  1.00 88.72           H
ATOM   4029  CD1 LEU A 265       2.669 -14.404  -6.989  1.00 88.72           C
ATOM   4030 1HD1 LEU A 265       3.064 -13.557  -7.549  1.00 88.72           H
ATOM   4031 2HD1 LEU A 265       3.479 -14.889  -6.445  1.00 88.72           H
ATOM   4032 3HD1 LEU A 265       2.216 -15.117  -7.678  1.00 88.72           H
ATOM   4033  CD2 LEU A 265       0.936 -15.068  -5.259  1.00 88.72           C
ATOM   4034 1HD2 LEU A 265       1.671 -15.582  -4.639  1.00 88.72           H
ATOM   4035 2HD2 LEU A 265       0.138 -14.678  -4.628  1.00 88.72           H
ATOM   4036 3HD2 LEU A 265       0.519 -15.767  -5.983  1.00 88.72           H
ATOM   4037  HN  LEU A 265       0.721 -11.062  -5.726  1.00 88.72           H
ATOM   4038  N   SER A 266       2.294 -10.288  -3.105  1.00 90.07           N
ATOM   4039  CA  SER A 266       3.031  -9.545  -2.098  1.00 90.07           C
ATOM   4040  C   SER A 266       2.071  -9.017  -1.030  1.00 90.07           C
ATOM   4041  O   SER A 266       2.432  -8.922   0.142  1.00 90.07           O
ATOM   4042  HA  SER A 266       3.730 -10.260  -1.664  1.00 90.07           H
ATOM   4043  CB  SER A 266       3.812  -8.389  -2.727  1.00 90.07           C
ATOM   4044 1HB  SER A 266       4.391  -7.881  -1.956  1.00 90.07           H
ATOM   4045 2HB  SER A 266       4.523  -8.784  -3.452  1.00 90.07           H
ATOM   4046  OG  SER A 266       2.952  -7.451  -3.369  1.00 90.07           O
ATOM   4047  HG  SER A 266       2.849  -7.688  -4.335  1.00 90.07           H
ATOM   4048  HN  SER A 266       2.129  -9.793  -3.959  1.00 90.07           H
ATOM   4049  N   GLN A 267       0.866  -8.688  -1.473  1.00 85.17           N
ATOM   4050  CA  GLN A 267      -0.086  -8.003  -0.615  1.00 85.17           C
ATOM   4051  C   GLN A 267      -0.876  -9.016   0.215  1.00 85.17           C
ATOM   4052  O   GLN A 267      -1.330  -8.704   1.315  1.00 85.17           O
ATOM   4053  HA  GLN A 267       0.516  -7.375   0.042  1.00 85.17           H
ATOM   4054  CB  GLN A 267      -1.023  -7.115  -1.436  1.00 85.17           C
ATOM   4055 1HB  GLN A 267      -1.494  -7.706  -2.222  1.00 85.17           H
ATOM   4056 2HB  GLN A 267      -1.823  -6.738  -0.799  1.00 85.17           H
ATOM   4057  CG  GLN A 267      -0.263  -5.942  -2.058  1.00 85.17           C
ATOM   4058 1HG  GLN A 267       0.565  -6.318  -2.659  1.00 85.17           H
ATOM   4059 2HG  GLN A 267      -0.922  -5.393  -2.730  1.00 85.17           H
ATOM   4060  CD  GLN A 267       0.271  -5.001  -0.977  1.00 85.17           C
ATOM   4061  OE1 GLN A 267      -0.321  -4.821   0.075  1.00 85.17           O
ATOM   4062  NE2 GLN A 267       1.420  -4.411  -1.293  1.00 85.17           N
ATOM   4063 1HE2 GLN A 267       1.855  -4.601  -2.173  1.00 85.17           H
ATOM   4064 2HE2 GLN A 267       1.850  -3.777  -0.650  1.00 85.17           H
ATOM   4065  HN  GLN A 267       0.539  -8.881  -2.398  1.00 85.17           H
ATOM   4066  N   PHE A 268      -1.018 -10.209  -0.344  1.00 90.84           N
ATOM   4067  CA  PHE A 268      -1.923 -11.197   0.219  1.00 90.84           C
ATOM   4068  C   PHE A 268      -1.534 -11.538   1.659  1.00 90.84           C
ATOM   4069  O   PHE A 268      -2.350 -11.415   2.572  1.00 90.84           O
ATOM   4070  HA  PHE A 268      -2.923 -10.763   0.207  1.00 90.84           H
ATOM   4071  CB  PHE A 268      -1.802 -12.456  -0.641  1.00 90.84           C
ATOM   4072 1HB  PHE A 268      -2.020 -12.199  -1.677  1.00 90.84           H
ATOM   4073 2HB  PHE A 268      -0.770 -12.807  -0.610  1.00 90.84           H
ATOM   4074  CG  PHE A 268      -2.726 -13.597  -0.208  1.00 90.84           C
ATOM   4075  CD1 PHE A 268      -2.234 -14.627   0.530  1.00 90.84           C
ATOM   4076  HD1 PHE A 268      -1.181 -14.641   0.814  1.00 90.84           H
ATOM   4077  CD2 PHE A 268      -4.039 -13.579  -0.562  1.00 90.84           C
ATOM   4078  HD2 PHE A 268      -4.433 -12.753  -1.154  1.00 90.84           H
ATOM   4079  CE1 PHE A 268      -3.091 -15.686   0.932  1.00 90.84           C
ATOM   4080  HE1 PHE A 268      -2.697 -16.512   1.523  1.00 90.84           H
ATOM   4081  CE2 PHE A 268      -4.896 -14.637  -0.160  1.00 90.84           C
ATOM   4082  HE2 PHE A 268      -5.949 -14.624  -0.444  1.00 90.84           H
ATOM   4083  CZ  PHE A 268      -4.404 -15.668   0.578  1.00 90.84           C
ATOM   4084  HZ  PHE A 268      -5.063 -16.480   0.886  1.00 90.84           H
ATOM   4085  HN  PHE A 268      -0.528 -10.504  -1.165  1.00 90.84           H
ATOM   4086  N   PRO A 269      -0.287 -11.971   1.889  1.00 94.19           N
ATOM   4087  CA  PRO A 269       0.141 -12.360   3.235  1.00 94.19           C
ATOM   4088  C   PRO A 269      -0.132 -11.274   4.263  1.00 94.19           C
ATOM   4089  O   PRO A 269      -0.600 -11.559   5.364  1.00 94.19           O
ATOM   4090  HA  PRO A 269      -0.431 -13.223   3.575  1.00 94.19           H
ATOM   4091  CB  PRO A 269       1.639 -12.628   3.076  1.00 94.19           C
ATOM   4092 1HB  PRO A 269       2.230 -11.737   3.288  1.00 94.19           H
ATOM   4093 2HB  PRO A 269       1.981 -13.407   3.757  1.00 94.19           H
ATOM   4094  CG  PRO A 269       1.768 -13.057   1.619  1.00 94.19           C
ATOM   4095 1HG  PRO A 269       2.788 -12.945   1.253  1.00 94.19           H
ATOM   4096 2HG  PRO A 269       1.506 -14.106   1.482  1.00 94.19           H
ATOM   4097  CD  PRO A 269       0.799 -12.129   0.905  1.00 94.19           C
ATOM   4098 1HD  PRO A 269       1.260 -11.171   0.662  1.00 94.19           H
ATOM   4099 2HD  PRO A 269       0.446 -12.556  -0.033  1.00 94.19           H
ATOM   4100  N   TYR A 270       0.172 -10.044   3.873  1.00 91.53           N
ATOM   4101  CA  TYR A 270       0.024  -8.915   4.775  1.00 91.53           C
ATOM   4102  C   TYR A 270      -1.442  -8.712   5.163  1.00 91.53           C
ATOM   4103  O   TYR A 270      -1.755  -8.508   6.335  1.00 91.53           O
ATOM   4104  HA  TYR A 270       0.605  -9.123   5.673  1.00 91.53           H
ATOM   4105  CB  TYR A 270       0.507  -7.689   3.998  1.00 91.53           C
ATOM   4106 1HB  TYR A 270       1.575  -7.791   3.805  1.00 91.53           H
ATOM   4107 2HB  TYR A 270       0.009  -7.666   3.028  1.00 91.53           H
ATOM   4108  CG  TYR A 270       0.258  -6.360   4.714  1.00 91.53           C
ATOM   4109  CD1 TYR A 270      -0.552  -5.405   4.135  1.00 91.53           C
ATOM   4110  HD1 TYR A 270      -1.014  -5.597   3.167  1.00 91.53           H
ATOM   4111  CD2 TYR A 270       0.844  -6.117   5.940  1.00 91.53           C
ATOM   4112  HD2 TYR A 270       1.484  -6.872   6.398  1.00 91.53           H
ATOM   4113  CE1 TYR A 270      -0.786  -4.154   4.809  1.00 91.53           C
ATOM   4114  HE1 TYR A 270      -1.423  -3.391   4.363  1.00 91.53           H
ATOM   4115  CE2 TYR A 270       0.610  -4.866   6.614  1.00 91.53           C
ATOM   4116  HE2 TYR A 270       1.066  -4.661   7.583  1.00 91.53           H
ATOM   4117  CZ  TYR A 270      -0.194  -3.947   6.016  1.00 91.53           C
ATOM   4118  OH  TYR A 270      -0.415  -2.766   6.653  1.00 91.53           O
ATOM   4119  HH  TYR A 270      -0.030  -2.797   7.575  1.00 91.53           H
ATOM   4120  HN  TYR A 270       0.513  -9.815   2.961  1.00 91.53           H
ATOM   4121  N   ASN A 271      -2.302  -8.775   4.157  1.00 89.76           N
ATOM   4122  CA  ASN A 271      -3.715  -8.505   4.362  1.00 89.76           C
ATOM   4123  C   ASN A 271      -4.332  -9.640   5.183  1.00 89.76           C
ATOM   4124  O   ASN A 271      -5.333  -9.441   5.869  1.00 89.76           O
ATOM   4125  HA  ASN A 271      -3.752  -7.548   4.882  1.00 89.76           H
ATOM   4126  CB  ASN A 271      -4.460  -8.427   3.029  1.00 89.76           C
ATOM   4127 1HB  ASN A 271      -4.126  -9.232   2.373  1.00 89.76           H
ATOM   4128 2HB  ASN A 271      -5.527  -8.574   3.195  1.00 89.76           H
ATOM   4129  CG  ASN A 271      -4.226  -7.077   2.348  1.00 89.76           C
ATOM   4130  OD1 ASN A 271      -4.675  -6.037   2.801  1.00 89.76           O
ATOM   4131  ND2 ASN A 271      -3.498  -7.150   1.237  1.00 89.76           N
ATOM   4132 1HD2 ASN A 271      -3.159  -8.036   0.919  1.00 89.76           H
ATOM   4133 2HD2 ASN A 271      -3.290  -6.320   0.720  1.00 89.76           H
ATOM   4134  HN  ASN A 271      -2.048  -9.005   3.218  1.00 89.76           H
ATOM   4135  N   CYS A 272      -3.709 -10.805   5.085  1.00 94.18           N
ATOM   4136  CA  CYS A 272      -4.110 -11.939   5.900  1.00 94.18           C
ATOM   4137  C   CYS A 272      -3.940 -11.557   7.371  1.00 94.18           C
ATOM   4138  O   CYS A 272      -4.840 -11.775   8.181  1.00 94.18           O
ATOM   4139  HA  CYS A 272      -5.157 -12.135   5.669  1.00 94.18           H
ATOM   4140  CB  CYS A 272      -3.321 -13.200   5.542  1.00 94.18           C
ATOM   4141 1HB  CYS A 272      -2.254 -12.977   5.519  1.00 94.18           H
ATOM   4142 2HB  CYS A 272      -3.471 -13.962   6.307  1.00 94.18           H
ATOM   4143  SG  CYS A 272      -3.861 -13.836   3.913  1.00 94.18           S
ATOM   4144  HG  CYS A 272      -3.232 -12.914   3.189  1.00 94.18           H
ATOM   4145  HN  CYS A 272      -2.945 -10.980   4.464  1.00 94.18           H
ATOM   4146  N   ILE A 273      -2.779 -10.995   7.673  1.00 93.03           N
ATOM   4147  CA  ILE A 273      -2.467 -10.607   9.038  1.00 93.03           C
ATOM   4148  C   ILE A 273      -3.363  -9.437   9.449  1.00 93.03           C
ATOM   4149  O   ILE A 273      -3.840  -9.384  10.582  1.00 93.03           O
ATOM   4150  HA  ILE A 273      -2.695 -11.459   9.680  1.00 93.03           H
ATOM   4151  CB  ILE A 273      -0.972 -10.318   9.185  1.00 93.03           C
ATOM   4152  HB  ILE A 273      -0.705  -9.532   8.479  1.00 93.03           H
ATOM   4153  CG1 ILE A 273      -0.137 -11.549   8.828  1.00 93.03           C
ATOM   4154 1HG1 ILE A 273      -0.326 -11.832   7.792  1.00 93.03           H
ATOM   4155 2HG1 ILE A 273       0.923 -11.309   8.905  1.00 93.03           H
ATOM   4156  CG2 ILE A 273      -0.650  -9.794  10.586  1.00 93.03           C
ATOM   4157 1HG2 ILE A 273      -1.204  -8.873  10.766  1.00 93.03           H
ATOM   4158 2HG2 ILE A 273      -0.936 -10.540  11.328  1.00 93.03           H
ATOM   4159 3HG2 ILE A 273       0.419  -9.597  10.664  1.00 93.03           H
ATOM   4160  CD1 ILE A 273      -0.468 -12.723   9.751  1.00 93.03           C
ATOM   4161 1HD1 ILE A 273      -0.256 -12.445  10.784  1.00 93.03           H
ATOM   4162 2HD1 ILE A 273      -1.524 -12.976   9.654  1.00 93.03           H
ATOM   4163 3HD1 ILE A 273       0.139 -13.585   9.475  1.00 93.03           H
ATOM   4164  HN  ILE A 273      -2.060 -10.804   7.005  1.00 93.03           H
ATOM   4165  N   LEU A 274      -3.566  -8.529   8.506  1.00 90.32           N
ATOM   4166  CA  LEU A 274      -4.419  -7.378   8.746  1.00 90.32           C
ATOM   4167  C   LEU A 274      -5.811  -7.858   9.161  1.00 90.32           C
ATOM   4168  O   LEU A 274      -6.435  -7.276  10.047  1.00 90.32           O
ATOM   4169  HA  LEU A 274      -3.986  -6.817   9.575  1.00 90.32           H
ATOM   4170  CB  LEU A 274      -4.426  -6.452   7.528  1.00 90.32           C
ATOM   4171 1HB  LEU A 274      -4.442  -7.068   6.629  1.00 90.32           H
ATOM   4172 2HB  LEU A 274      -5.353  -5.879   7.538  1.00 90.32           H
ATOM   4173  CG  LEU A 274      -3.255  -5.474   7.423  1.00 90.32           C
ATOM   4174  HG  LEU A 274      -2.330  -6.050   7.388  1.00 90.32           H
ATOM   4175  CD1 LEU A 274      -3.331  -4.664   6.127  1.00 90.32           C
ATOM   4176 1HD1 LEU A 274      -3.299  -5.342   5.273  1.00 90.32           H
ATOM   4177 2HD1 LEU A 274      -4.262  -4.098   6.106  1.00 90.32           H
ATOM   4178 3HD1 LEU A 274      -2.487  -3.977   6.077  1.00 90.32           H
ATOM   4179  CD2 LEU A 274      -3.180  -4.573   8.657  1.00 90.32           C
ATOM   4180 1HD2 LEU A 274      -4.104  -4.003   8.748  1.00 90.32           H
ATOM   4181 2HD2 LEU A 274      -3.043  -5.187   9.547  1.00 90.32           H
ATOM   4182 3HD2 LEU A 274      -2.338  -3.888   8.556  1.00 90.32           H
ATOM   4183  HN  LEU A 274      -3.159  -8.570   7.593  1.00 90.32           H
ATOM   4184  N   LEU A 275      -6.258  -8.917   8.501  1.00 92.36           N
ATOM   4185  CA  LEU A 275      -7.575  -9.468   8.774  1.00 92.36           C
ATOM   4186  C   LEU A 275      -7.630  -9.950  10.225  1.00 92.36           C
ATOM   4187  O   LEU A 275      -8.583  -9.655  10.945  1.00 92.36           O
ATOM   4188  HA  LEU A 275      -8.298  -8.662   8.650  1.00 92.36           H
ATOM   4189  CB  LEU A 275      -7.924 -10.552   7.753  1.00 92.36           C
ATOM   4190 1HB  LEU A 275      -7.869 -10.115   6.756  1.00 92.36           H
ATOM   4191 2HB  LEU A 275      -7.162 -11.329   7.803  1.00 92.36           H
ATOM   4192  CG  LEU A 275      -9.296 -11.210   7.916  1.00 92.36           C
ATOM   4193  HG  LEU A 275      -9.363 -11.613   8.926  1.00 92.36           H
ATOM   4194  CD1 LEU A 275     -10.419 -10.182   7.762  1.00 92.36           C
ATOM   4195 1HD1 LEU A 275     -10.310  -9.409   8.522  1.00 92.36           H
ATOM   4196 2HD1 LEU A 275     -10.364  -9.729   6.772  1.00 92.36           H
ATOM   4197 3HD1 LEU A 275     -11.383 -10.677   7.882  1.00 92.36           H
ATOM   4198  CD2 LEU A 275      -9.458 -12.385   6.949  1.00 92.36           C
ATOM   4199 1HD2 LEU A 275      -9.361 -12.029   5.924  1.00 92.36           H
ATOM   4200 2HD2 LEU A 275      -8.687 -13.130   7.150  1.00 92.36           H
ATOM   4201 3HD2 LEU A 275     -10.441 -12.835   7.086  1.00 92.36           H
ATOM   4202  HN  LEU A 275      -5.739  -9.395   7.793  1.00 92.36           H
ATOM   4203  N   VAL A 276      -6.597 -10.683  10.612  1.00 93.99           N
ATOM   4204  CA  VAL A 276      -6.521 -11.218  11.961  1.00 93.99           C
ATOM   4205  C   VAL A 276      -6.573 -10.065  12.966  1.00 93.99           C
ATOM   4206  O   VAL A 276      -7.315 -10.123  13.945  1.00 93.99           O
ATOM   4207  HA  VAL A 276      -7.393 -11.854  12.112  1.00 93.99           H
ATOM   4208  CB  VAL A 276      -5.270 -12.085  12.111  1.00 93.99           C
ATOM   4209  HB  VAL A 276      -4.408 -11.484  11.822  1.00 93.99           H
ATOM   4210  CG1 VAL A 276      -5.075 -12.519  13.565  1.00 93.99           C
ATOM   4211 1HG1 VAL A 276      -4.966 -11.637  14.196  1.00 93.99           H
ATOM   4212 2HG1 VAL A 276      -5.940 -13.095  13.892  1.00 93.99           H
ATOM   4213 3HG1 VAL A 276      -4.178 -13.135  13.643  1.00 93.99           H
ATOM   4214  CG2 VAL A 276      -5.329 -13.298  11.180  1.00 93.99           C
ATOM   4215 1HG2 VAL A 276      -6.204 -13.901  11.424  1.00 93.99           H
ATOM   4216 2HG2 VAL A 276      -5.398 -12.960  10.146  1.00 93.99           H
ATOM   4217 3HG2 VAL A 276      -4.428 -13.898  11.307  1.00 93.99           H
ATOM   4218  HN  VAL A 276      -5.822 -10.913  10.023  1.00 93.99           H
ATOM   4219  N   GLN A 277      -5.775  -9.044  12.688  1.00 90.80           N
ATOM   4220  CA  GLN A 277      -5.690  -7.898  13.577  1.00 90.80           C
ATOM   4221  C   GLN A 277      -7.047  -7.196  13.669  1.00 90.80           C
ATOM   4222  O   GLN A 277      -7.415  -6.686  14.726  1.00 90.80           O
ATOM   4223  HA  GLN A 277      -5.418  -8.305  14.550  1.00 90.80           H
ATOM   4224  CB  GLN A 277      -4.601  -6.927  13.117  1.00 90.80           C
ATOM   4225 1HB  GLN A 277      -4.704  -6.738  12.048  1.00 90.80           H
ATOM   4226 2HB  GLN A 277      -4.724  -5.970  13.623  1.00 90.80           H
ATOM   4227  CG  GLN A 277      -3.208  -7.489  13.408  1.00 90.80           C
ATOM   4228 1HG  GLN A 277      -3.123  -7.730  14.468  1.00 90.80           H
ATOM   4229 2HG  GLN A 277      -3.064  -8.418  12.857  1.00 90.80           H
ATOM   4230  CD  GLN A 277      -2.120  -6.486  13.019  1.00 90.80           C
ATOM   4231  OE1 GLN A 277      -2.316  -5.605  12.198  1.00 90.80           O
ATOM   4232  NE2 GLN A 277      -0.965  -6.667  13.654  1.00 90.80           N
ATOM   4233 1HE2 GLN A 277      -0.870  -7.410  14.317  1.00 90.80           H
ATOM   4234 2HE2 GLN A 277      -0.192  -6.062  13.468  1.00 90.80           H
ATOM   4235  HN  GLN A 277      -5.196  -8.992  11.875  1.00 90.80           H
ATOM   4236  N   THR A 278      -7.752  -7.191  12.547  1.00 91.41           N
ATOM   4237  CA  THR A 278      -9.040  -6.522  12.476  1.00 91.41           C
ATOM   4238  C   THR A 278     -10.063  -7.238  13.360  1.00 91.41           C
ATOM   4239  O   THR A 278     -10.816  -6.595  14.090  1.00 91.41           O
ATOM   4240  HA  THR A 278      -8.925  -5.513  12.872  1.00 91.41           H
ATOM   4241  CB  THR A 278      -9.454  -6.449  11.004  1.00 91.41           C
ATOM   4242  HB  THR A 278      -9.621  -7.446  10.597  1.00 91.41           H
ATOM   4243  OG1 THR A 278      -8.411  -5.699  10.387  1.00 91.41           O
ATOM   4244  HG1 THR A 278      -7.746  -6.319   9.969  1.00 91.41           H
ATOM   4245  CG2 THR A 278     -10.704  -5.594  10.790  1.00 91.41           C
ATOM   4246 1HG2 THR A 278     -10.513  -4.578  11.136  1.00 91.41           H
ATOM   4247 2HG2 THR A 278     -11.536  -6.019  11.352  1.00 91.41           H
ATOM   4248 3HG2 THR A 278     -10.954  -5.575   9.729  1.00 91.41           H
ATOM   4249  HN  THR A 278      -7.458  -7.633  11.700  1.00 91.41           H
ATOM   4250  N   ILE A 279     -10.057  -8.560  13.265  1.00 92.14           N
ATOM   4251  CA  ILE A 279     -10.971  -9.370  14.052  1.00 92.14           C
ATOM   4252  C   ILE A 279     -10.622  -9.230  15.535  1.00 92.14           C
ATOM   4253  O   ILE A 279     -11.510  -9.097  16.376  1.00 92.14           O
ATOM   4254  HA  ILE A 279     -11.975  -8.977  13.895  1.00 92.14           H
ATOM   4255  CB  ILE A 279     -10.969 -10.817  13.554  1.00 92.14           C
ATOM   4256  HB  ILE A 279      -9.940 -11.177  13.556  1.00 92.14           H
ATOM   4257  CG1 ILE A 279     -11.475 -10.901  12.113  1.00 92.14           C
ATOM   4258 1HG1 ILE A 279     -12.552 -10.736  12.092  1.00 92.14           H
ATOM   4259 2HG1 ILE A 279     -11.019 -10.111  11.517  1.00 92.14           H
ATOM   4260  CG2 ILE A 279     -11.765 -11.722  14.495  1.00 92.14           C
ATOM   4261 1HG2 ILE A 279     -11.320 -11.694  15.490  1.00 92.14           H
ATOM   4262 2HG2 ILE A 279     -12.796 -11.373  14.549  1.00 92.14           H
ATOM   4263 3HG2 ILE A 279     -11.747 -12.745  14.118  1.00 92.14           H
ATOM   4264  CD1 ILE A 279     -11.150 -12.264  11.496  1.00 92.14           C
ATOM   4265 1HD1 ILE A 279     -10.070 -12.415  11.497  1.00 92.14           H
ATOM   4266 2HD1 ILE A 279     -11.627 -13.050  12.081  1.00 92.14           H
ATOM   4267 3HD1 ILE A 279     -11.521 -12.297  10.472  1.00 92.14           H
ATOM   4268  HN  ILE A 279      -9.445  -9.075  12.665  1.00 92.14           H
ATOM   4269  N   ASP A 280      -9.326  -9.264  15.811  1.00 91.04           N
ATOM   4270  CA  ASP A 280      -8.851  -9.188  17.182  1.00 91.04           C
ATOM   4271  C   ASP A 280      -9.215  -7.823  17.769  1.00 91.04           C
ATOM   4272  O   ASP A 280      -9.517  -7.714  18.956  1.00 91.04           O
ATOM   4273  HA  ASP A 280      -9.343 -10.010  17.702  1.00 91.04           H
ATOM   4274  CB  ASP A 280      -7.330  -9.340  17.247  1.00 91.04           C
ATOM   4275 1HB  ASP A 280      -7.031 -10.261  16.745  1.00 91.04           H
ATOM   4276 2HB  ASP A 280      -6.856  -8.517  16.712  1.00 91.04           H
ATOM   4277  CG  ASP A 280      -6.842  -9.361  18.697  1.00 91.04           C
ATOM   4278  OD1 ASP A 280      -7.416 -10.152  19.477  1.00 91.04           O
ATOM   4279  OD2 ASP A 280      -5.908  -8.586  18.993  1.00 91.04           O
ATOM   4280  HN  ASP A 280      -8.609  -9.342  15.119  1.00 91.04           H
ATOM   4281  N   ALA A 281      -9.175  -6.815  16.909  1.00 90.78           N
ATOM   4282  CA  ALA A 281      -9.502  -5.462  17.326  1.00 90.78           C
ATOM   4283  C   ALA A 281     -10.940  -5.428  17.847  1.00 90.78           C
ATOM   4284  O   ALA A 281     -11.267  -4.628  18.723  1.00 90.78           O
ATOM   4285  HA  ALA A 281      -8.824  -5.192  18.136  1.00 90.78           H
ATOM   4286  CB  ALA A 281      -9.282  -4.500  16.157  1.00 90.78           C
ATOM   4287 1HB  ALA A 281      -8.239  -4.542  15.843  1.00 90.78           H
ATOM   4288 2HB  ALA A 281      -9.924  -4.789  15.324  1.00 90.78           H
ATOM   4289 3HB  ALA A 281      -9.528  -3.486  16.470  1.00 90.78           H
ATOM   4290  HN  ALA A 281      -8.925  -6.912  15.946  1.00 90.78           H
ATOM   4291  N   TYR A 282     -11.760  -6.305  17.288  1.00 80.00           N
ATOM   4292  CA  TYR A 282     -13.164  -6.358  17.657  1.00 80.00           C
ATOM   4293  C   TYR A 282     -13.402  -7.388  18.763  1.00 80.00           C
ATOM   4294  O   TYR A 282     -14.076  -7.099  19.751  1.00 80.00           O
ATOM   4295  HA  TYR A 282     -13.454  -5.372  18.020  1.00 80.00           H
ATOM   4296  CB  TYR A 282     -13.915  -6.798  16.398  1.00 80.00           C
ATOM   4297 1HB  TYR A 282     -13.646  -6.133  15.577  1.00 80.00           H
ATOM   4298 2HB  TYR A 282     -13.583  -7.798  16.120  1.00 80.00           H
ATOM   4299  CG  TYR A 282     -15.437  -6.805  16.552  1.00 80.00           C
ATOM   4300  CD1 TYR A 282     -16.104  -7.996  16.756  1.00 80.00           C
ATOM   4301  HD1 TYR A 282     -15.546  -8.931  16.808  1.00 80.00           H
ATOM   4302  CD2 TYR A 282     -16.143  -5.621  16.486  1.00 80.00           C
ATOM   4303  HD2 TYR A 282     -15.616  -4.681  16.325  1.00 80.00           H
ATOM   4304  CE1 TYR A 282     -17.537  -8.003  16.901  1.00 80.00           C
ATOM   4305  HE1 TYR A 282     -18.076  -8.936  17.063  1.00 80.00           H
ATOM   4306  CE2 TYR A 282     -17.576  -5.628  16.631  1.00 80.00           C
ATOM   4307  HE2 TYR A 282     -18.145  -4.700  16.581  1.00 80.00           H
ATOM   4308  CZ  TYR A 282     -18.202  -6.819  16.831  1.00 80.00           C
ATOM   4309  OH  TYR A 282     -19.555  -6.825  16.968  1.00 80.00           O
ATOM   4310  HH  TYR A 282     -19.877  -7.757  17.134  1.00 80.00           H
ATOM   4311  HN  TYR A 282     -11.479  -6.970  16.595  1.00 80.00           H
ATOM   4312  N   ALA A 283     -12.834  -8.568  18.561  1.00 89.05           N
ATOM   4313  CA  ALA A 283     -13.185  -9.717  19.379  1.00 89.05           C
ATOM   4314  C   ALA A 283     -12.210  -9.817  20.554  1.00 89.05           C
ATOM   4315  O   ALA A 283     -12.513 -10.451  21.564  1.00 89.05           O
ATOM   4316  HA  ALA A 283     -14.191  -9.555  19.765  1.00 89.05           H
ATOM   4317  CB  ALA A 283     -13.186 -10.978  18.514  1.00 89.05           C
ATOM   4318 1HB  ALA A 283     -13.915 -10.868  17.711  1.00 89.05           H
ATOM   4319 2HB  ALA A 283     -12.194 -11.126  18.086  1.00 89.05           H
ATOM   4320 3HB  ALA A 283     -13.449 -11.840  19.128  1.00 89.05           H
ATOM   4321  HN  ALA A 283     -12.148  -8.745  17.855  1.00 89.05           H
ATOM   4322  N   MET A 284     -11.060  -9.180  20.384  1.00 82.14           N
ATOM   4323  CA  MET A 284     -10.034  -9.201  21.413  1.00 82.14           C
ATOM   4324  C   MET A 284      -9.793 -10.625  21.918  1.00 82.14           C
ATOM   4325  O   MET A 284      -9.718 -10.855  23.124  1.00 82.14           O
ATOM   4326  HA  MET A 284      -9.132  -8.820  20.935  1.00 82.14           H
ATOM   4327  CB  MET A 284     -10.464  -8.311  22.581  1.00 82.14           C
ATOM   4328 1HB  MET A 284     -11.368  -8.715  23.037  1.00 82.14           H
ATOM   4329 2HB  MET A 284      -9.690  -8.313  23.348  1.00 82.14           H
ATOM   4330  CG  MET A 284     -10.721  -6.877  22.112  1.00 82.14           C
ATOM   4331 1HG  MET A 284      -9.808  -6.454  21.692  1.00 82.14           H
ATOM   4332 2HG  MET A 284     -11.468  -6.873  21.318  1.00 82.14           H
ATOM   4333  SD  MET A 284     -11.281  -5.878  23.481  1.00 82.14           S
ATOM   4334  CE  MET A 284     -11.592  -4.338  22.633  1.00 82.14           C
ATOM   4335 1HE  MET A 284     -10.669  -3.983  22.174  1.00 82.14           H
ATOM   4336 2HE  MET A 284     -12.346  -4.494  21.861  1.00 82.14           H
ATOM   4337 3HE  MET A 284     -11.951  -3.597  23.347  1.00 82.14           H
ATOM   4338  HN  MET A 284     -10.826  -8.659  19.564  1.00 82.14           H
ATOM   4339  N   PHE A 285      -9.679 -11.544  20.970  1.00 84.97           N
ATOM   4340  CA  PHE A 285      -9.622 -12.957  21.301  1.00 84.97           C
ATOM   4341  C   PHE A 285      -8.186 -13.392  21.603  1.00 84.97           C
ATOM   4342  O   PHE A 285      -7.963 -14.471  22.151  1.00 84.97           O
ATOM   4343  HA  PHE A 285     -10.239 -13.107  22.187  1.00 84.97           H
ATOM   4344  CB  PHE A 285     -10.127 -13.724  20.077  1.00 84.97           C
ATOM   4345 1HB  PHE A 285     -10.285 -14.766  20.354  1.00 84.97           H
ATOM   4346 2HB  PHE A 285     -11.097 -13.322  19.785  1.00 84.97           H
ATOM   4347  CG  PHE A 285      -9.184 -13.667  18.874  1.00 84.97           C
ATOM   4348  CD1 PHE A 285      -9.311 -12.671  17.957  1.00 84.97           C
ATOM   4349  HD1 PHE A 285     -10.085 -11.913  18.079  1.00 84.97           H
ATOM   4350  CD2 PHE A 285      -8.219 -14.613  18.721  1.00 84.97           C
ATOM   4351  HD2 PHE A 285      -8.117 -15.411  19.456  1.00 84.97           H
ATOM   4352  CE1 PHE A 285      -8.436 -12.618  16.840  1.00 84.97           C
ATOM   4353  HE1 PHE A 285      -8.538 -11.820  16.105  1.00 84.97           H
ATOM   4354  CE2 PHE A 285      -7.344 -14.560  17.604  1.00 84.97           C
ATOM   4355  HE2 PHE A 285      -6.570 -15.318  17.482  1.00 84.97           H
ATOM   4356  CZ  PHE A 285      -7.471 -13.564  16.687  1.00 84.97           C
ATOM   4357  HZ  PHE A 285      -6.799 -13.523  15.830  1.00 84.97           H
ATOM   4358  HN  PHE A 285      -9.625 -11.336  19.994  1.00 84.97           H
ATOM   4359  N   ILE A 286      -7.250 -12.530  21.233  1.00 86.07           N
ATOM   4360  CA  ILE A 286      -5.845 -12.797  21.487  1.00 86.07           C
ATOM   4361  C   ILE A 286      -5.486 -12.319  22.895  1.00 86.07           C
ATOM   4362  O   ILE A 286      -5.283 -11.126  23.117  1.00 86.07           O
ATOM   4363  HA  ILE A 286      -5.704 -13.877  21.443  1.00 86.07           H
ATOM   4364  CB  ILE A 286      -4.976 -12.182  20.389  1.00 86.07           C
ATOM   4365  HB  ILE A 286      -5.140 -11.104  20.386  1.00 86.07           H
ATOM   4366  CG1 ILE A 286      -5.384 -12.704  19.010  1.00 86.07           C
ATOM   4367 1HG1 ILE A 286      -5.203 -13.778  18.955  1.00 86.07           H
ATOM   4368 2HG1 ILE A 286      -6.453 -12.553  18.861  1.00 86.07           H
ATOM   4369  CG2 ILE A 286      -3.490 -12.411  20.672  1.00 86.07           C
ATOM   4370 1HG2 ILE A 286      -3.226 -11.952  21.624  1.00 86.07           H
ATOM   4371 2HG2 ILE A 286      -3.290 -13.482  20.717  1.00 86.07           H
ATOM   4372 3HG2 ILE A 286      -2.895 -11.964  19.876  1.00 86.07           H
ATOM   4373  CD1 ILE A 286      -4.604 -11.993  17.901  1.00 86.07           C
ATOM   4374 1HD1 ILE A 286      -4.807 -10.923  17.944  1.00 86.07           H
ATOM   4375 2HD1 ILE A 286      -3.537 -12.167  18.039  1.00 86.07           H
ATOM   4376 3HD1 ILE A 286      -4.914 -12.384  16.932  1.00 86.07           H
ATOM   4377  HN  ILE A 286      -7.439 -11.665  20.769  1.00 86.07           H
ATOM   4378  N   SER A 287      -5.418 -13.275  23.811  1.00 84.42           N
ATOM   4379  CA  SER A 287      -5.108 -12.964  25.196  1.00 84.42           C
ATOM   4380  C   SER A 287      -3.697 -13.447  25.538  1.00 84.42           C
ATOM   4381  O   SER A 287      -3.129 -13.046  26.552  1.00 84.42           O
ATOM   4382  HA  SER A 287      -5.169 -11.878  25.268  1.00 84.42           H
ATOM   4383  CB  SER A 287      -6.130 -13.595  26.144  1.00 84.42           C
ATOM   4384 1HB  SER A 287      -5.853 -13.372  27.175  1.00 84.42           H
ATOM   4385 2HB  SER A 287      -7.108 -13.147  25.973  1.00 84.42           H
ATOM   4386  OG  SER A 287      -6.217 -15.007  25.971  1.00 84.42           O
ATOM   4387  HG  SER A 287      -6.923 -15.382  26.572  1.00 84.42           H
ATOM   4388  HN  SER A 287      -5.570 -14.244  23.619  1.00 84.42           H
ATOM   4389  N   ASN A 288      -3.173 -14.301  24.671  1.00 85.16           N
ATOM   4390  CA  ASN A 288      -1.870 -14.901  24.907  1.00 85.16           C
ATOM   4391  C   ASN A 288      -0.783 -13.993  24.330  1.00 85.16           C
ATOM   4392  O   ASN A 288      -0.798 -13.679  23.141  1.00 85.16           O
ATOM   4393  HA  ASN A 288      -1.795 -15.006  25.989  1.00 85.16           H
ATOM   4394  CB  ASN A 288      -1.760 -16.265  24.222  1.00 85.16           C
ATOM   4395 1HB  ASN A 288      -2.629 -16.873  24.473  1.00 85.16           H
ATOM   4396 2HB  ASN A 288      -1.765 -16.133  23.140  1.00 85.16           H
ATOM   4397  CG  ASN A 288      -0.482 -16.990  24.647  1.00 85.16           C
ATOM   4398  OD1 ASN A 288       0.560 -16.393  24.861  1.00 85.16           O
ATOM   4399  ND2 ASN A 288      -0.619 -18.308  24.757  1.00 85.16           N
ATOM   4400 1HD2 ASN A 288      -1.502 -18.737  24.566  1.00 85.16           H
ATOM   4401 2HD2 ASN A 288       0.161 -18.871  25.030  1.00 85.16           H
ATOM   4402  HN  ASN A 288      -3.621 -14.583  23.823  1.00 85.16           H
ATOM   4403  N   CYS A 289       0.134 -13.595  25.200  1.00 90.06           N
ATOM   4404  CA  CYS A 289       1.177 -12.660  24.813  1.00 90.06           C
ATOM   4405  C   CYS A 289       2.036 -13.318  23.731  1.00 90.06           C
ATOM   4406  O   CYS A 289       2.421 -12.670  22.759  1.00 90.06           O
ATOM   4407  HA  CYS A 289       0.674 -11.775  24.422  1.00 90.06           H
ATOM   4408  CB  CYS A 289       2.013 -12.216  26.014  1.00 90.06           C
ATOM   4409 1HB  CYS A 289       1.365 -11.796  26.784  1.00 90.06           H
ATOM   4410 2HB  CYS A 289       2.516 -13.076  26.456  1.00 90.06           H
ATOM   4411  SG  CYS A 289       3.248 -10.971  25.492  1.00 90.06           S
ATOM   4412  HN  CYS A 289       0.172 -13.900  26.151  1.00 90.06           H
ATOM   4413  N   ALA A 290       2.311 -14.598  23.937  1.00 92.14           N
ATOM   4414  CA  ALA A 290       3.199 -15.325  23.046  1.00 92.14           C
ATOM   4415  C   ALA A 290       2.619 -15.308  21.630  1.00 92.14           C
ATOM   4416  O   ALA A 290       3.354 -15.149  20.657  1.00 92.14           O
ATOM   4417  HA  ALA A 290       4.160 -14.810  23.042  1.00 92.14           H
ATOM   4418  CB  ALA A 290       3.403 -16.746  23.576  1.00 92.14           C
ATOM   4419 1HB  ALA A 290       3.844 -16.702  24.572  1.00 92.14           H
ATOM   4420 2HB  ALA A 290       2.441 -17.256  23.626  1.00 92.14           H
ATOM   4421 3HB  ALA A 290       4.069 -17.291  22.907  1.00 92.14           H
ATOM   4422  HN  ALA A 290       1.940 -15.135  24.694  1.00 92.14           H
ATOM   4423  N   VAL A 291       1.307 -15.475  21.561  1.00 92.40           N
ATOM   4424  CA  VAL A 291       0.617 -15.457  20.282  1.00 92.40           C
ATOM   4425  C   VAL A 291       0.689 -14.049  19.688  1.00 92.40           C
ATOM   4426  O   VAL A 291       0.909 -13.888  18.489  1.00 92.40           O
ATOM   4427  HA  VAL A 291       1.139 -16.145  19.617  1.00 92.40           H
ATOM   4428  CB  VAL A 291      -0.817 -15.961  20.454  1.00 92.40           C
ATOM   4429  HB  VAL A 291      -1.313 -15.320  21.183  1.00 92.40           H
ATOM   4430  CG1 VAL A 291      -1.594 -15.864  19.139  1.00 92.40           C
ATOM   4431 1HG1 VAL A 291      -1.626 -14.825  18.812  1.00 92.40           H
ATOM   4432 2HG1 VAL A 291      -1.100 -16.470  18.380  1.00 92.40           H
ATOM   4433 3HG1 VAL A 291      -2.610 -16.229  19.290  1.00 92.40           H
ATOM   4434  CG2 VAL A 291      -0.835 -17.391  20.997  1.00 92.40           C
ATOM   4435 1HG2 VAL A 291      -0.314 -18.050  20.302  1.00 92.40           H
ATOM   4436 2HG2 VAL A 291      -0.336 -17.418  21.966  1.00 92.40           H
ATOM   4437 3HG2 VAL A 291      -1.866 -17.725  21.110  1.00 92.40           H
ATOM   4438  HN  VAL A 291       0.719 -15.621  22.356  1.00 92.40           H
ATOM   4439  N   SER A 292       0.499 -13.066  20.556  1.00 92.68           N
ATOM   4440  CA  SER A 292       0.458 -11.680  20.119  1.00 92.68           C
ATOM   4441  C   SER A 292       1.813 -11.276  19.535  1.00 92.68           C
ATOM   4442  O   SER A 292       1.874 -10.615  18.499  1.00 92.68           O
ATOM   4443  HA  SER A 292      -0.316 -11.642  19.352  1.00 92.68           H
ATOM   4444  CB  SER A 292       0.079 -10.750  21.273  1.00 92.68           C
ATOM   4445 1HB  SER A 292      -0.851 -11.095  21.726  1.00 92.68           H
ATOM   4446 2HB  SER A 292       0.846 -10.798  22.045  1.00 92.68           H
ATOM   4447  OG  SER A 292      -0.076  -9.401  20.842  1.00 92.68           O
ATOM   4448  HG  SER A 292      -0.918  -9.306  20.310  1.00 92.68           H
ATOM   4449  HN  SER A 292       0.374 -13.203  21.538  1.00 92.68           H
ATOM   4450  N   THR A 293       2.866 -11.690  20.224  1.00 89.03           N
ATOM   4451  CA  THR A 293       4.215 -11.340  19.812  1.00 89.03           C
ATOM   4452  C   THR A 293       4.533 -11.958  18.449  1.00 89.03           C
ATOM   4453  O   THR A 293       5.145 -11.313  17.598  1.00 89.03           O
ATOM   4454  HA  THR A 293       4.268 -10.258  19.692  1.00 89.03           H
ATOM   4455  CB  THR A 293       5.176 -11.780  20.918  1.00 89.03           C
ATOM   4456  HB  THR A 293       6.212 -11.608  20.624  1.00 89.03           H
ATOM   4457  OG1 THR A 293       4.824 -13.139  21.164  1.00 89.03           O
ATOM   4458  HG1 THR A 293       5.226 -13.729  20.464  1.00 89.03           H
ATOM   4459  CG2 THR A 293       4.900 -11.076  22.248  1.00 89.03           C
ATOM   4460 1HG2 THR A 293       3.885 -11.304  22.575  1.00 89.03           H
ATOM   4461 2HG2 THR A 293       5.007 -10.000  22.118  1.00 89.03           H
ATOM   4462 3HG2 THR A 293       5.610 -11.425  22.998  1.00 89.03           H
ATOM   4463  HN  THR A 293       2.809 -12.253  21.048  1.00 89.03           H
ATOM   4464  N   ASN A 294       4.104 -13.201  18.283  1.00 91.05           N
ATOM   4465  CA  ASN A 294       4.361 -13.923  17.049  1.00 91.05           C
ATOM   4466  C   ASN A 294       3.606 -13.249  15.902  1.00 91.05           C
ATOM   4467  O   ASN A 294       4.127 -13.134  14.794  1.00 91.05           O
ATOM   4468  HA  ASN A 294       5.442 -13.886  16.915  1.00 91.05           H
ATOM   4469  CB  ASN A 294       3.877 -15.371  17.147  1.00 91.05           C
ATOM   4470 1HB  ASN A 294       2.878 -15.396  17.583  1.00 91.05           H
ATOM   4471 2HB  ASN A 294       3.800 -15.801  16.149  1.00 91.05           H
ATOM   4472  CG  ASN A 294       4.831 -16.212  17.998  1.00 91.05           C
ATOM   4473  OD1 ASN A 294       5.965 -15.842  18.255  1.00 91.05           O
ATOM   4474  ND2 ASN A 294       4.311 -17.361  18.420  1.00 91.05           N
ATOM   4475 1HD2 ASN A 294       3.373 -17.605  18.173  1.00 91.05           H
ATOM   4476 2HD2 ASN A 294       4.857 -17.981  18.983  1.00 91.05           H
ATOM   4477  HN  ASN A 294       3.590 -13.711  18.972  1.00 91.05           H
ATOM   4478  N   ILE A 295       2.389 -12.822  16.207  1.00 91.48           N
ATOM   4479  CA  ILE A 295       1.557 -12.162  15.215  1.00 91.48           C
ATOM   4480  C   ILE A 295       2.217 -10.847  14.795  1.00 91.48           C
ATOM   4481  O   ILE A 295       2.217 -10.497  13.615  1.00 91.48           O
ATOM   4482  HA  ILE A 295       1.506 -12.816  14.344  1.00 91.48           H
ATOM   4483  CB  ILE A 295       0.130 -11.994  15.739  1.00 91.48           C
ATOM   4484  HB  ILE A 295       0.183 -11.635  16.766  1.00 91.48           H
ATOM   4485  CG1 ILE A 295      -0.605 -13.336  15.767  1.00 91.48           C
ATOM   4486 1HG1 ILE A 295      -0.771 -13.685  14.748  1.00 91.48           H
ATOM   4487 2HG1 ILE A 295       0.013 -14.083  16.264  1.00 91.48           H
ATOM   4488  CG2 ILE A 295      -0.631 -10.941  14.931  1.00 91.48           C
ATOM   4489 1HG2 ILE A 295      -0.116  -9.983  15.006  1.00 91.48           H
ATOM   4490 2HG2 ILE A 295      -0.676 -11.247  13.886  1.00 91.48           H
ATOM   4491 3HG2 ILE A 295      -1.642 -10.841  15.324  1.00 91.48           H
ATOM   4492  CD1 ILE A 295      -1.946 -13.211  16.493  1.00 91.48           C
ATOM   4493 1HD1 ILE A 295      -1.775 -12.884  17.519  1.00 91.48           H
ATOM   4494 2HD1 ILE A 295      -2.571 -12.480  15.979  1.00 91.48           H
ATOM   4495 3HD1 ILE A 295      -2.448 -14.178  16.499  1.00 91.48           H
ATOM   4496  HN  ILE A 295       1.972 -12.919  17.110  1.00 91.48           H
ATOM   4497  N   ASP A 296       2.763 -10.154  15.783  1.00 92.58           N
ATOM   4498  CA  ASP A 296       3.370  -8.856  15.541  1.00 92.58           C
ATOM   4499  C   ASP A 296       4.584  -9.028  14.625  1.00 92.58           C
ATOM   4500  O   ASP A 296       4.796  -8.230  13.714  1.00 92.58           O
ATOM   4501  HA  ASP A 296       2.585  -8.254  15.084  1.00 92.58           H
ATOM   4502  CB  ASP A 296       3.850  -8.220  16.847  1.00 92.58           C
ATOM   4503 1HB  ASP A 296       4.397  -8.957  17.435  1.00 92.58           H
ATOM   4504 2HB  ASP A 296       4.543  -7.408  16.627  1.00 92.58           H
ATOM   4505  CG  ASP A 296       2.670  -7.684  17.661  1.00 92.58           C
ATOM   4506  OD1 ASP A 296       1.574  -7.577  17.070  1.00 92.58           O
ATOM   4507  OD2 ASP A 296       2.892  -7.394  18.857  1.00 92.58           O
ATOM   4508  HN  ASP A 296       2.796 -10.465  16.733  1.00 92.58           H
ATOM   4509  N   ILE A 297       5.348 -10.075  14.900  1.00 91.57           N
ATOM   4510  CA  ILE A 297       6.520 -10.378  14.095  1.00 91.57           C
ATOM   4511  C   ILE A 297       6.079 -10.715  12.669  1.00 91.57           C
ATOM   4512  O   ILE A 297       6.673 -10.239  11.703  1.00 91.57           O
ATOM   4513  HA  ILE A 297       7.135  -9.479  14.062  1.00 91.57           H
ATOM   4514  CB  ILE A 297       7.355 -11.475  14.756  1.00 91.57           C
ATOM   4515  HB  ILE A 297       6.688 -12.291  15.035  1.00 91.57           H
ATOM   4516  CG1 ILE A 297       8.009 -10.967  16.043  1.00 91.57           C
ATOM   4517 1HG1 ILE A 297       8.786 -10.243  15.798  1.00 91.57           H
ATOM   4518 2HG1 ILE A 297       7.268 -10.446  16.650  1.00 91.57           H
ATOM   4519  CG2 ILE A 297       8.384 -12.046  13.778  1.00 91.57           C
ATOM   4520 1HG2 ILE A 297       7.869 -12.471  12.916  1.00 91.57           H
ATOM   4521 2HG2 ILE A 297       9.051 -11.251  13.447  1.00 91.57           H
ATOM   4522 3HG2 ILE A 297       8.964 -12.824  14.274  1.00 91.57           H
ATOM   4523  CD1 ILE A 297       8.613 -12.121  16.845  1.00 91.57           C
ATOM   4524 1HD1 ILE A 297       7.828 -12.830  17.108  1.00 91.57           H
ATOM   4525 2HD1 ILE A 297       9.370 -12.624  16.243  1.00 91.57           H
ATOM   4526 3HD1 ILE A 297       9.071 -11.732  17.754  1.00 91.57           H
ATOM   4527  HN  ILE A 297       5.179 -10.709  15.655  1.00 91.57           H
ATOM   4528  N   CYS A 298       5.042 -11.535  12.582  1.00 93.79           N
ATOM   4529  CA  CYS A 298       4.510 -11.935  11.291  1.00 93.79           C
ATOM   4530  C   CYS A 298       4.091 -10.675  10.532  1.00 93.79           C
ATOM   4531  O   CYS A 298       4.310 -10.570   9.326  1.00 93.79           O
ATOM   4532  HA  CYS A 298       5.315 -12.452  10.768  1.00 93.79           H
ATOM   4533  CB  CYS A 298       3.353 -12.925  11.437  1.00 93.79           C
ATOM   4534 1HB  CYS A 298       2.660 -12.576  12.203  1.00 93.79           H
ATOM   4535 2HB  CYS A 298       2.792 -12.983  10.504  1.00 93.79           H
ATOM   4536  SG  CYS A 298       3.996 -14.579  11.884  1.00 93.79           S
ATOM   4537  HG  CYS A 298       4.218 -14.301  13.165  1.00 93.79           H
ATOM   4538  HN  CYS A 298       4.568 -11.922  13.373  1.00 93.79           H
ATOM   4539  N   PHE A 299       3.496  -9.749  11.270  1.00 93.45           N
ATOM   4540  CA  PHE A 299       3.046  -8.499  10.682  1.00 93.45           C
ATOM   4541  C   PHE A 299       4.217  -7.725  10.073  1.00 93.45           C
ATOM   4542  O   PHE A 299       4.128  -7.241   8.946  1.00 93.45           O
ATOM   4543  HA  PHE A 299       2.332  -8.749   9.897  1.00 93.45           H
ATOM   4544  CB  PHE A 299       2.433  -7.668  11.811  1.00 93.45           C
ATOM   4545 1HB  PHE A 299       1.600  -8.221  12.244  1.00 93.45           H
ATOM   4546 2HB  PHE A 299       3.176  -7.542  12.599  1.00 93.45           H
ATOM   4547  CG  PHE A 299       1.938  -6.289  11.371  1.00 93.45           C
ATOM   4548  CD1 PHE A 299       2.720  -5.193  11.561  1.00 93.45           C
ATOM   4549  HD1 PHE A 299       3.701  -5.297  12.027  1.00 93.45           H
ATOM   4550  CD2 PHE A 299       0.715  -6.159  10.791  1.00 93.45           C
ATOM   4551  HD2 PHE A 299       0.088  -7.038  10.639  1.00 93.45           H
ATOM   4552  CE1 PHE A 299       2.261  -3.913  11.153  1.00 93.45           C
ATOM   4553  HE1 PHE A 299       2.888  -3.035  11.305  1.00 93.45           H
ATOM   4554  CE2 PHE A 299       0.255  -4.879  10.382  1.00 93.45           C
ATOM   4555  HE2 PHE A 299      -0.725  -4.775   9.917  1.00 93.45           H
ATOM   4556  CZ  PHE A 299       1.038  -3.783  10.572  1.00 93.45           C
ATOM   4557  HZ  PHE A 299       0.685  -2.801  10.259  1.00 93.45           H
ATOM   4558  HN  PHE A 299       3.322  -9.842  12.250  1.00 93.45           H
ATOM   4559  N   GLN A 300       5.289  -7.633  10.847  1.00 89.13           N
ATOM   4560  CA  GLN A 300       6.457  -6.881  10.421  1.00 89.13           C
ATOM   4561  C   GLN A 300       7.008  -7.452   9.113  1.00 89.13           C
ATOM   4562  O   GLN A 300       7.328  -6.704   8.190  1.00 89.13           O
ATOM   4563  HA  GLN A 300       6.103  -5.862  10.260  1.00 89.13           H
ATOM   4564  CB  GLN A 300       7.531  -6.871  11.510  1.00 89.13           C
ATOM   4565 1HB  GLN A 300       7.707  -7.888  11.861  1.00 89.13           H
ATOM   4566 2HB  GLN A 300       8.472  -6.510  11.096  1.00 89.13           H
ATOM   4567  CG  GLN A 300       7.112  -5.986  12.686  1.00 89.13           C
ATOM   4568 1HG  GLN A 300       6.865  -4.988  12.324  1.00 89.13           H
ATOM   4569 2HG  GLN A 300       6.211  -6.391  13.147  1.00 89.13           H
ATOM   4570  CD  GLN A 300       8.228  -5.894  13.728  1.00 89.13           C
ATOM   4571  OE1 GLN A 300       9.386  -6.173  13.462  1.00 89.13           O
ATOM   4572  NE2 GLN A 300       7.817  -5.490  14.927  1.00 89.13           N
ATOM   4573 1HE2 GLN A 300       6.852  -5.277  15.079  1.00 89.13           H
ATOM   4574 2HE2 GLN A 300       8.473  -5.398  15.676  1.00 89.13           H
ATOM   4575  HN  GLN A 300       5.367  -8.060  11.748  1.00 89.13           H
ATOM   4576  N   VAL A 301       7.103  -8.773   9.075  1.00 94.24           N
ATOM   4577  CA  VAL A 301       7.702  -9.448   7.936  1.00 94.24           C
ATOM   4578  C   VAL A 301       6.830  -9.222   6.698  1.00 94.24           C
ATOM   4579  O   VAL A 301       7.326  -8.803   5.654  1.00 94.24           O
ATOM   4580  HA  VAL A 301       8.679  -8.997   7.763  1.00 94.24           H
ATOM   4581  CB  VAL A 301       7.912 -10.929   8.256  1.00 94.24           C
ATOM   4582  HB  VAL A 301       6.950 -11.349   8.550  1.00 94.24           H
ATOM   4583  CG1 VAL A 301       8.402 -11.692   7.024  1.00 94.24           C
ATOM   4584 1HG1 VAL A 301       7.663 -11.609   6.228  1.00 94.24           H
ATOM   4585 2HG1 VAL A 301       9.349 -11.270   6.688  1.00 94.24           H
ATOM   4586 3HG1 VAL A 301       8.544 -12.742   7.280  1.00 94.24           H
ATOM   4587  CG2 VAL A 301       8.878 -11.104   9.430  1.00 94.24           C
ATOM   4588 1HG2 VAL A 301       9.842 -10.661   9.177  1.00 94.24           H
ATOM   4589 2HG2 VAL A 301       8.472 -10.609  10.312  1.00 94.24           H
ATOM   4590 3HG2 VAL A 301       9.010 -12.166   9.637  1.00 94.24           H
ATOM   4591  HN  VAL A 301       6.779  -9.378   9.802  1.00 94.24           H
ATOM   4592  N   THR A 302       5.547  -9.510   6.857  1.00 93.59           N
ATOM   4593  CA  THR A 302       4.628  -9.480   5.732  1.00 93.59           C
ATOM   4594  C   THR A 302       4.462  -8.049   5.217  1.00 93.59           C
ATOM   4595  O   THR A 302       4.300  -7.832   4.017  1.00 93.59           O
ATOM   4596  HA  THR A 302       5.061 -10.064   4.919  1.00 93.59           H
ATOM   4597  CB  THR A 302       3.313 -10.122   6.178  1.00 93.59           C
ATOM   4598  HB  THR A 302       2.577 -10.101   5.374  1.00 93.59           H
ATOM   4599  OG1 THR A 302       2.958  -9.403   7.356  1.00 93.59           O
ATOM   4600  HG1 THR A 302       3.205  -9.932   8.167  1.00 93.59           H
ATOM   4601  CG2 THR A 302       3.498 -11.561   6.662  1.00 93.59           C
ATOM   4602 1HG2 THR A 302       4.182 -11.574   7.510  1.00 93.59           H
ATOM   4603 2HG2 THR A 302       3.910 -12.166   5.854  1.00 93.59           H
ATOM   4604 3HG2 THR A 302       2.534 -11.969   6.966  1.00 93.59           H
ATOM   4605  HN  THR A 302       5.134  -9.760   7.733  1.00 93.59           H
ATOM   4606  N   GLN A 303       4.509  -7.109   6.150  1.00 90.37           N
ATOM   4607  CA  GLN A 303       4.418  -5.702   5.800  1.00 90.37           C
ATOM   4608  C   GLN A 303       5.607  -5.295   4.926  1.00 90.37           C
ATOM   4609  O   GLN A 303       5.442  -4.564   3.950  1.00 90.37           O
ATOM   4610  HA  GLN A 303       3.492  -5.603   5.234  1.00 90.37           H
ATOM   4611  CB  GLN A 303       4.335  -4.829   7.054  1.00 90.37           C
ATOM   4612 1HB  GLN A 303       3.458  -5.108   7.638  1.00 90.37           H
ATOM   4613 2HB  GLN A 303       5.207  -5.007   7.684  1.00 90.37           H
ATOM   4614  CG  GLN A 303       4.260  -3.346   6.686  1.00 90.37           C
ATOM   4615 1HG  GLN A 303       5.214  -3.022   6.269  1.00 90.37           H
ATOM   4616 2HG  GLN A 303       3.507  -3.198   5.911  1.00 90.37           H
ATOM   4617  CD  GLN A 303       3.916  -2.494   7.909  1.00 90.37           C
ATOM   4618  OE1 GLN A 303       4.686  -2.371   8.848  1.00 90.37           O
ATOM   4619  NE2 GLN A 303       2.720  -1.916   7.847  1.00 90.37           N
ATOM   4620 1HE2 GLN A 303       2.137  -2.058   7.047  1.00 90.37           H
ATOM   4621 2HE2 GLN A 303       2.405  -1.338   8.599  1.00 90.37           H
ATOM   4622  HN  GLN A 303       4.607  -7.296   7.127  1.00 90.37           H
ATOM   4623  N   THR A 304       6.777  -5.785   5.308  1.00 91.80           N
ATOM   4624  CA  THR A 304       7.997  -5.450   4.595  1.00 91.80           C
ATOM   4625  C   THR A 304       7.934  -5.966   3.156  1.00 91.80           C
ATOM   4626  O   THR A 304       8.291  -5.252   2.220  1.00 91.80           O
ATOM   4627  HA  THR A 304       8.077  -4.364   4.542  1.00 91.80           H
ATOM   4628  CB  THR A 304       9.178  -6.011   5.390  1.00 91.80           C
ATOM   4629  HB  THR A 304       9.160  -7.101   5.397  1.00 91.80           H
ATOM   4630  OG1 THR A 304       9.067  -5.385   6.665  1.00 91.80           O
ATOM   4631  HG1 THR A 304       8.662  -6.020   7.323  1.00 91.80           H
ATOM   4632  CG2 THR A 304      10.527  -5.527   4.854  1.00 91.80           C
ATOM   4633 1HG2 THR A 304      10.571  -4.439   4.910  1.00 91.80           H
ATOM   4634 2HG2 THR A 304      10.641  -5.842   3.817  1.00 91.80           H
ATOM   4635 3HG2 THR A 304      11.331  -5.954   5.454  1.00 91.80           H
ATOM   4636  HN  THR A 304       6.898  -6.400   6.087  1.00 91.80           H
ATOM   4637  N   ILE A 305       7.475  -7.202   3.024  1.00 92.24           N
ATOM   4638  CA  ILE A 305       7.334  -7.812   1.713  1.00 92.24           C
ATOM   4639  C   ILE A 305       6.413  -6.948   0.850  1.00 92.24           C
ATOM   4640  O   ILE A 305       6.658  -6.772  -0.342  1.00 92.24           O
ATOM   4641  HA  ILE A 305       8.322  -7.830   1.253  1.00 92.24           H
ATOM   4642  CB  ILE A 305       6.870  -9.264   1.845  1.00 92.24           C
ATOM   4643  HB  ILE A 305       5.989  -9.284   2.487  1.00 92.24           H
ATOM   4644  CG1 ILE A 305       7.941 -10.123   2.520  1.00 92.24           C
ATOM   4645 1HG1 ILE A 305       8.762 -10.300   1.825  1.00 92.24           H
ATOM   4646 2HG1 ILE A 305       8.356  -9.588   3.374  1.00 92.24           H
ATOM   4647  CG2 ILE A 305       6.452  -9.832   0.487  1.00 92.24           C
ATOM   4648 1HG2 ILE A 305       5.633  -9.239   0.082  1.00 92.24           H
ATOM   4649 2HG2 ILE A 305       7.300  -9.797  -0.198  1.00 92.24           H
ATOM   4650 3HG2 ILE A 305       6.127 -10.865   0.610  1.00 92.24           H
ATOM   4651  CD1 ILE A 305       7.360 -11.461   2.983  1.00 92.24           C
ATOM   4652 1HD1 ILE A 305       6.556 -11.280   3.697  1.00 92.24           H
ATOM   4653 2HD1 ILE A 305       6.967 -12.003   2.123  1.00 92.24           H
ATOM   4654 3HD1 ILE A 305       8.142 -12.051   3.460  1.00 92.24           H
ATOM   4655  HN  ILE A 305       7.204  -7.783   3.792  1.00 92.24           H
ATOM   4656  N   ALA A 306       5.371  -6.432   1.486  1.00 92.55           N
ATOM   4657  CA  ALA A 306       4.390  -5.624   0.782  1.00 92.55           C
ATOM   4658  C   ALA A 306       5.063  -4.355   0.256  1.00 92.55           C
ATOM   4659  O   ALA A 306       4.751  -3.890  -0.839  1.00 92.55           O
ATOM   4660  HA  ALA A 306       4.024  -6.208  -0.063  1.00 92.55           H
ATOM   4661  CB  ALA A 306       3.217  -5.318   1.715  1.00 92.55           C
ATOM   4662 1HB  ALA A 306       2.755  -6.251   2.037  1.00 92.55           H
ATOM   4663 2HB  ALA A 306       3.578  -4.772   2.586  1.00 92.55           H
ATOM   4664 3HB  ALA A 306       2.481  -4.712   1.186  1.00 92.55           H
ATOM   4665  HN  ALA A 306       5.193  -6.558   2.462  1.00 92.55           H
ATOM   4666  N   PHE A 307       5.975  -3.830   1.061  1.00 90.72           N
ATOM   4667  CA  PHE A 307       6.635  -2.578   0.730  1.00 90.72           C
ATOM   4668  C   PHE A 307       7.587  -2.757  -0.455  1.00 90.72           C
ATOM   4669  O   PHE A 307       7.797  -1.827  -1.232  1.00 90.72           O
ATOM   4670  HA  PHE A 307       5.857  -1.863   0.464  1.00 90.72           H
ATOM   4671  CB  PHE A 307       7.443  -2.160   1.960  1.00 90.72           C
ATOM   4672 1HB  PHE A 307       8.040  -3.008   2.296  1.00 90.72           H
ATOM   4673 2HB  PHE A 307       8.141  -1.373   1.672  1.00 90.72           H
ATOM   4674  CG  PHE A 307       6.588  -1.662   3.126  1.00 90.72           C
ATOM   4675  CD1 PHE A 307       5.243  -1.525   2.974  1.00 90.72           C
ATOM   4676  HD1 PHE A 307       4.775  -1.770   2.021  1.00 90.72           H
ATOM   4677  CD2 PHE A 307       7.172  -1.356   4.316  1.00 90.72           C
ATOM   4678  HD2 PHE A 307       8.250  -1.465   4.438  1.00 90.72           H
ATOM   4679  CE1 PHE A 307       4.450  -1.063   4.057  1.00 90.72           C
ATOM   4680  HE1 PHE A 307       3.372  -0.953   3.935  1.00 90.72           H
ATOM   4681  CE2 PHE A 307       6.378  -0.893   5.399  1.00 90.72           C
ATOM   4682  HE2 PHE A 307       6.847  -0.648   6.352  1.00 90.72           H
ATOM   4683  CZ  PHE A 307       5.034  -0.757   5.247  1.00 90.72           C
ATOM   4684  HZ  PHE A 307       4.425  -0.402   6.078  1.00 90.72           H
ATOM   4685  HN  PHE A 307       6.264  -4.244   1.924  1.00 90.72           H
ATOM   4686  N   PHE A 308       8.137  -3.958  -0.555  1.00 87.33           N
ATOM   4687  CA  PHE A 308       9.047  -4.276  -1.642  1.00 87.33           C
ATOM   4688  C   PHE A 308       8.355  -4.127  -2.998  1.00 87.33           C
ATOM   4689  O   PHE A 308       9.013  -3.904  -4.013  1.00 87.33           O
ATOM   4690  HA  PHE A 308       9.880  -3.575  -1.582  1.00 87.33           H
ATOM   4691  CB  PHE A 308       9.473  -5.734  -1.457  1.00 87.33           C
ATOM   4692 1HB  PHE A 308       8.676  -6.272  -0.942  1.00 87.33           H
ATOM   4693 2HB  PHE A 308       9.586  -6.196  -2.438  1.00 87.33           H
ATOM   4694  CG  PHE A 308      10.775  -5.908  -0.673  1.00 87.33           C
ATOM   4695  CD1 PHE A 308      11.970  -5.685  -1.283  1.00 87.33           C
ATOM   4696  HD1 PHE A 308      12.000  -5.382  -2.330  1.00 87.33           H
ATOM   4697  CD2 PHE A 308      10.738  -6.285   0.633  1.00 87.33           C
ATOM   4698  HD2 PHE A 308       9.780  -6.464   1.121  1.00 87.33           H
ATOM   4699  CE1 PHE A 308      13.179  -5.846  -0.555  1.00 87.33           C
ATOM   4700  HE1 PHE A 308      14.137  -5.667  -1.044  1.00 87.33           H
ATOM   4701  CE2 PHE A 308      11.947  -6.446   1.360  1.00 87.33           C
ATOM   4702  HE2 PHE A 308      11.917  -6.749   2.407  1.00 87.33           H
ATOM   4703  CZ  PHE A 308      13.142  -6.223   0.751  1.00 87.33           C
ATOM   4704  HZ  PHE A 308      14.070  -6.347   1.309  1.00 87.33           H
ATOM   4705  HN  PHE A 308       7.970  -4.705   0.089  1.00 87.33           H
ATOM   4706  N   HIS A 309       7.037  -4.256  -2.971  1.00 80.71           N
ATOM   4707  CA  HIS A 309       6.249  -4.144  -4.187  1.00 80.71           C
ATOM   4708  C   HIS A 309       6.483  -2.773  -4.825  1.00 80.71           C
ATOM   4709  O   HIS A 309       6.511  -2.651  -6.049  1.00 80.71           O
ATOM   4710  HA  HIS A 309       6.608  -4.917  -4.865  1.00 80.71           H
ATOM   4711  CB  HIS A 309       4.771  -4.422  -3.904  1.00 80.71           C
ATOM   4712 1HB  HIS A 309       4.663  -5.454  -3.572  1.00 80.71           H
ATOM   4713 2HB  HIS A 309       4.443  -3.787  -3.081  1.00 80.71           H
ATOM   4714  CG  HIS A 309       3.865  -4.191  -5.090  1.00 80.71           C
ATOM   4715  ND1 HIS A 309       3.164  -3.013  -5.280  1.00 80.71           N
ATOM   4716  HD1 HIS A 309       3.182  -2.218  -4.675  1.00 80.71           H
ATOM   4717  CD2 HIS A 309       3.554  -4.999  -6.144  1.00 80.71           C
ATOM   4718  HD2 HIS A 309       3.935  -6.007  -6.308  1.00 80.71           H
ATOM   4719  CE1 HIS A 309       2.465  -3.119  -6.401  1.00 80.71           C
ATOM   4720  HE1 HIS A 309       1.811  -2.355  -6.823  1.00 80.71           H
ATOM   4721  NE2 HIS A 309       2.708  -4.351  -6.934  1.00 80.71           N
ATOM   4722  HN  HIS A 309       6.509  -4.434  -2.140  1.00 80.71           H
ATOM   4723  N   SER A 310       6.644  -1.776  -3.967  1.00 84.52           N
ATOM   4724  CA  SER A 310       6.717  -0.399  -4.425  1.00 84.52           C
ATOM   4725  C   SER A 310       8.002  -0.182  -5.228  1.00 84.52           C
ATOM   4726  O   SER A 310       8.056   0.688  -6.095  1.00 84.52           O
ATOM   4727  HA  SER A 310       5.842  -0.259  -5.059  1.00 84.52           H
ATOM   4728  CB  SER A 310       6.655   0.577  -3.249  1.00 84.52           C
ATOM   4729 1HB  SER A 310       6.574   1.596  -3.627  1.00 84.52           H
ATOM   4730 2HB  SER A 310       5.757   0.382  -2.663  1.00 84.52           H
ATOM   4731  OG  SER A 310       7.802   0.474  -2.408  1.00 84.52           O
ATOM   4732  HG  SER A 310       7.624  -0.171  -1.665  1.00 84.52           H
ATOM   4733  HN  SER A 310       6.724  -1.897  -2.978  1.00 84.52           H
ATOM   4734  N   CYS A 311       9.004  -0.988  -4.909  1.00 87.25           N
ATOM   4735  CA  CYS A 311      10.294  -0.874  -5.567  1.00 87.25           C
ATOM   4736  C   CYS A 311      10.330  -1.867  -6.731  1.00 87.25           C
ATOM   4737  O   CYS A 311      11.175  -1.759  -7.618  1.00 87.25           O
ATOM   4738  HA  CYS A 311      10.371   0.151  -5.930  1.00 87.25           H
ATOM   4739  CB  CYS A 311      11.450  -1.099  -4.589  1.00 87.25           C
ATOM   4740 1HB  CYS A 311      12.387  -0.776  -5.042  1.00 87.25           H
ATOM   4741 2HB  CYS A 311      11.303  -0.494  -3.695  1.00 87.25           H
ATOM   4742  SG  CYS A 311      11.551  -2.869  -4.136  1.00 87.25           S
ATOM   4743  HG  CYS A 311      12.624  -2.752  -3.360  1.00 87.25           H
ATOM   4744  HN  CYS A 311       8.945  -1.708  -4.217  1.00 87.25           H
ATOM   4745  N   LEU A 312       9.402  -2.812  -6.689  1.00 85.08           N
ATOM   4746  CA  LEU A 312       9.402  -3.903  -7.648  1.00 85.08           C
ATOM   4747  C   LEU A 312       8.791  -3.419  -8.965  1.00 85.08           C
ATOM   4748  O   LEU A 312       9.223  -3.829 -10.041  1.00 85.08           O
ATOM   4749  HA  LEU A 312      10.441  -4.179  -7.830  1.00 85.08           H
ATOM   4750  CB  LEU A 312       8.704  -5.132  -7.062  1.00 85.08           C
ATOM   4751 1HB  LEU A 312       7.804  -4.801  -6.544  1.00 85.08           H
ATOM   4752 2HB  LEU A 312       8.382  -5.770  -7.885  1.00 85.08           H
ATOM   4753  CG  LEU A 312       9.535  -5.977  -6.094  1.00 85.08           C
ATOM   4754  HG  LEU A 312       9.888  -5.329  -5.292  1.00 85.08           H
ATOM   4755  CD1 LEU A 312       8.681  -7.071  -5.449  1.00 85.08           C
ATOM   4756 1HD1 LEU A 312       7.860  -6.613  -4.898  1.00 85.08           H
ATOM   4757 2HD1 LEU A 312       8.278  -7.722  -6.225  1.00 85.08           H
ATOM   4758 3HD1 LEU A 312       9.296  -7.656  -4.766  1.00 85.08           H
ATOM   4759  CD2 LEU A 312      10.771  -6.550  -6.789  1.00 85.08           C
ATOM   4760 1HD2 LEU A 312      10.460  -7.179  -7.624  1.00 85.08           H
ATOM   4761 2HD2 LEU A 312      11.391  -5.734  -7.160  1.00 85.08           H
ATOM   4762 3HD2 LEU A 312      11.344  -7.147  -6.079  1.00 85.08           H
ATOM   4763  HN  LEU A 312       8.662  -2.839  -6.018  1.00 85.08           H
ATOM   4764  N   ASN A 313       7.796  -2.554  -8.836  1.00 80.39           N
ATOM   4765  CA  ASN A 313       7.016  -2.134  -9.988  1.00 80.39           C
ATOM   4766  C   ASN A 313       7.960  -1.649 -11.089  1.00 80.39           C
ATOM   4767  O   ASN A 313       7.922  -2.153 -12.211  1.00 80.39           O
ATOM   4768  HA  ASN A 313       6.447  -3.015 -10.284  1.00 80.39           H
ATOM   4769  CB  ASN A 313       6.078  -0.980  -9.626  1.00 80.39           C
ATOM   4770 1HB  ASN A 313       6.597  -0.275  -8.978  1.00 80.39           H
ATOM   4771 2HB  ASN A 313       5.799  -0.438 -10.529  1.00 80.39           H
ATOM   4772  CG  ASN A 313       4.820  -1.495  -8.925  1.00 80.39           C
ATOM   4773  OD1 ASN A 313       4.393  -2.624  -9.108  1.00 80.39           O
ATOM   4774  ND2 ASN A 313       4.251  -0.608  -8.113  1.00 80.39           N
ATOM   4775 1HD2 ASN A 313       4.653   0.302  -8.007  1.00 80.39           H
ATOM   4776 2HD2 ASN A 313       3.423  -0.851  -7.609  1.00 80.39           H
ATOM   4777  HN  ASN A 313       7.522  -2.142  -7.967  1.00 80.39           H
ATOM   4778  N   PRO A 314       8.821  -0.666 -10.792  1.00 81.43           N
ATOM   4779  CA  PRO A 314       9.710  -0.107 -11.814  1.00 81.43           C
ATOM   4780  C   PRO A 314      10.515  -1.181 -12.527  1.00 81.43           C
ATOM   4781  O   PRO A 314      10.688  -1.128 -13.743  1.00 81.43           O
ATOM   4782  HA  PRO A 314       9.125   0.376 -12.596  1.00 81.43           H
ATOM   4783  CB  PRO A 314      10.609   0.849 -11.028  1.00 81.43           C
ATOM   4784 1HB  PRO A 314      11.521   0.356 -10.691  1.00 81.43           H
ATOM   4785 2HB  PRO A 314      10.914   1.702 -11.633  1.00 81.43           H
ATOM   4786  CG  PRO A 314       9.733   1.274  -9.855  1.00 81.43           C
ATOM   4787 1HG  PRO A 314      10.326   1.665  -9.028  1.00 81.43           H
ATOM   4788 2HG  PRO A 314       9.038   2.066 -10.136  1.00 81.43           H
ATOM   4789  CD  PRO A 314       9.014  -0.012  -9.485  1.00 81.43           C
ATOM   4790 1HD  PRO A 314       9.609  -0.630  -8.813  1.00 81.43           H
ATOM   4791 2HD  PRO A 314       8.068   0.184  -8.979  1.00 81.43           H
ATOM   4792  N   VAL A 315      10.992  -2.137 -11.743  1.00 82.22           N
ATOM   4793  CA  VAL A 315      11.842  -3.188 -12.276  1.00 82.22           C
ATOM   4794  C   VAL A 315      11.042  -4.026 -13.276  1.00 82.22           C
ATOM   4795  O   VAL A 315      11.554  -4.394 -14.332  1.00 82.22           O
ATOM   4796  HA  VAL A 315      12.668  -2.709 -12.801  1.00 82.22           H
ATOM   4797  CB  VAL A 315      12.426  -4.020 -11.132  1.00 82.22           C
ATOM   4798  HB  VAL A 315      11.596  -4.460 -10.579  1.00 82.22           H
ATOM   4799  CG1 VAL A 315      13.290  -5.162 -11.670  1.00 82.22           C
ATOM   4800 1HG1 VAL A 315      12.683  -5.812 -12.300  1.00 82.22           H
ATOM   4801 2HG1 VAL A 315      14.111  -4.750 -12.258  1.00 82.22           H
ATOM   4802 3HG1 VAL A 315      13.693  -5.736 -10.836  1.00 82.22           H
ATOM   4803  CG2 VAL A 315      13.221  -3.139 -10.165  1.00 82.22           C
ATOM   4804 1HG2 VAL A 315      14.039  -2.658 -10.701  1.00 82.22           H
ATOM   4805 2HG2 VAL A 315      12.564  -2.378  -9.744  1.00 82.22           H
ATOM   4806 3HG2 VAL A 315      13.625  -3.755  -9.362  1.00 82.22           H
ATOM   4807  HN  VAL A 315      10.807  -2.200 -10.762  1.00 82.22           H
ATOM   4808  N   LEU A 316       9.800  -4.303 -12.908  1.00 80.93           N
ATOM   4809  CA  LEU A 316       8.938  -5.124 -13.741  1.00 80.93           C
ATOM   4810  C   LEU A 316       8.790  -4.468 -15.116  1.00 80.93           C
ATOM   4811  O   LEU A 316       8.817  -5.151 -16.138  1.00 80.93           O
ATOM   4812  HA  LEU A 316       9.429  -6.088 -13.869  1.00 80.93           H
ATOM   4813  CB  LEU A 316       7.604  -5.385 -13.038  1.00 80.93           C
ATOM   4814 1HB  LEU A 316       7.159  -4.425 -12.778  1.00 80.93           H
ATOM   4815 2HB  LEU A 316       6.931  -5.868 -13.746  1.00 80.93           H
ATOM   4816  CG  LEU A 316       7.670  -6.243 -11.773  1.00 80.93           C
ATOM   4817  HG  LEU A 316       8.363  -5.772 -11.076  1.00 80.93           H
ATOM   4818  CD1 LEU A 316       6.306  -6.307 -11.082  1.00 80.93           C
ATOM   4819 1HD1 LEU A 316       5.992  -5.301 -10.805  1.00 80.93           H
ATOM   4820 2HD1 LEU A 316       5.574  -6.742 -11.762  1.00 80.93           H
ATOM   4821 3HD1 LEU A 316       6.381  -6.923 -10.186  1.00 80.93           H
ATOM   4822  CD2 LEU A 316       8.220  -7.637 -12.084  1.00 80.93           C
ATOM   4823 1HD2 LEU A 316       7.572  -8.130 -12.808  1.00 80.93           H
ATOM   4824 2HD2 LEU A 316       9.225  -7.547 -12.498  1.00 80.93           H
ATOM   4825 3HD2 LEU A 316       8.256  -8.226 -11.167  1.00 80.93           H
ATOM   4826  HN  LEU A 316       9.382  -3.977 -12.059  1.00 80.93           H
ATOM   4827  N   TYR A 317       8.637  -3.153 -15.095  1.00 72.30           N
ATOM   4828  CA  TYR A 317       8.452  -2.401 -16.325  1.00 72.30           C
ATOM   4829  C   TYR A 317       9.681  -2.518 -17.229  1.00 72.30           C
ATOM   4830  O   TYR A 317       9.553  -2.589 -18.450  1.00 72.30           O
ATOM   4831  HA  TYR A 317       7.587  -2.815 -16.845  1.00 72.30           H
ATOM   4832  CB  TYR A 317       8.279  -0.940 -15.905  1.00 72.30           C
ATOM   4833 1HB  TYR A 317       9.180  -0.614 -15.385  1.00 72.30           H
ATOM   4834 2HB  TYR A 317       8.187  -0.324 -16.800  1.00 72.30           H
ATOM   4835  CG  TYR A 317       7.068  -0.691 -15.004  1.00 72.30           C
ATOM   4836  CD1 TYR A 317       5.979  -1.536 -15.063  1.00 72.30           C
ATOM   4837  HD1 TYR A 317       5.981  -2.381 -15.751  1.00 72.30           H
ATOM   4838  CD2 TYR A 317       7.065   0.379 -14.132  1.00 72.30           C
ATOM   4839  HD2 TYR A 317       7.926   1.046 -14.086  1.00 72.30           H
ATOM   4840  CE1 TYR A 317       4.839  -1.301 -14.215  1.00 72.30           C
ATOM   4841  HE1 TYR A 317       3.972  -1.960 -14.251  1.00 72.30           H
ATOM   4842  CE2 TYR A 317       5.926   0.614 -13.284  1.00 72.30           C
ATOM   4843  HE2 TYR A 317       5.910   1.455 -12.591  1.00 72.30           H
ATOM   4844  CZ  TYR A 317       4.869  -0.238 -13.367  1.00 72.30           C
ATOM   4845  OH  TYR A 317       3.792  -0.016 -12.566  1.00 72.30           O
ATOM   4846  HH  TYR A 317       3.931   0.817 -12.030  1.00 72.30           H
ATOM   4847  HN  TYR A 317       8.638  -2.602 -14.260  1.00 72.30           H
ATOM   4848  N   VAL A 318      10.843  -2.534 -16.594  1.00 73.65           N
ATOM   4849  CA  VAL A 318      12.096  -2.588 -17.327  1.00 73.65           C
ATOM   4850  C   VAL A 318      12.189  -3.922 -18.071  1.00 73.65           C
ATOM   4851  O   VAL A 318      12.488  -3.953 -19.264  1.00 73.65           O
ATOM   4852  HA  VAL A 318      12.085  -1.780 -18.058  1.00 73.65           H
ATOM   4853  CB  VAL A 318      13.271  -2.352 -16.376  1.00 73.65           C
ATOM   4854  HB  VAL A 318      13.183  -3.060 -15.552  1.00 73.65           H
ATOM   4855  CG1 VAL A 318      14.606  -2.611 -17.077  1.00 73.65           C
ATOM   4856 1HG1 VAL A 318      14.639  -3.644 -17.424  1.00 73.65           H
ATOM   4857 2HG1 VAL A 318      14.705  -1.939 -17.929  1.00 73.65           H
ATOM   4858 3HG1 VAL A 318      15.423  -2.436 -16.378  1.00 73.65           H
ATOM   4859  CG2 VAL A 318      13.225  -0.939 -15.789  1.00 73.65           C
ATOM   4860 1HG2 VAL A 318      13.277  -0.209 -16.597  1.00 73.65           H
ATOM   4861 2HG2 VAL A 318      12.295  -0.805 -15.237  1.00 73.65           H
ATOM   4862 3HG2 VAL A 318      14.071  -0.798 -15.117  1.00 73.65           H
ATOM   4863  HN  VAL A 318      10.937  -2.510 -15.598  1.00 73.65           H
ATOM   4864  N   PHE A 319      11.927  -4.993 -17.336  1.00 73.09           N
ATOM   4865  CA  PHE A 319      12.164  -6.331 -17.851  1.00 73.09           C
ATOM   4866  C   PHE A 319      11.039  -6.762 -18.794  1.00 73.09           C
ATOM   4867  O   PHE A 319      11.287  -7.432 -19.795  1.00 73.09           O
ATOM   4868  HA  PHE A 319      13.106  -6.305 -18.398  1.00 73.09           H
ATOM   4869  CB  PHE A 319      12.193  -7.275 -16.647  1.00 73.09           C
ATOM   4870 1HB  PHE A 319      11.412  -6.978 -15.946  1.00 73.09           H
ATOM   4871 2HB  PHE A 319      11.952  -8.283 -16.983  1.00 73.09           H
ATOM   4872  CG  PHE A 319      13.534  -7.304 -15.911  1.00 73.09           C
ATOM   4873  CD1 PHE A 319      14.611  -7.905 -16.485  1.00 73.09           C
ATOM   4874  HD1 PHE A 319      14.519  -8.366 -17.468  1.00 73.09           H
ATOM   4875  CD2 PHE A 319      13.650  -6.730 -14.684  1.00 73.09           C
ATOM   4876  HD2 PHE A 319      12.786  -6.248 -14.224  1.00 73.09           H
ATOM   4877  CE1 PHE A 319      15.856  -7.932 -15.802  1.00 73.09           C
ATOM   4878  HE1 PHE A 319      16.719  -8.414 -16.262  1.00 73.09           H
ATOM   4879  CE2 PHE A 319      14.895  -6.757 -14.002  1.00 73.09           C
ATOM   4880  HE2 PHE A 319      14.987  -6.296 -13.018  1.00 73.09           H
ATOM   4881  CZ  PHE A 319      15.971  -7.358 -14.575  1.00 73.09           C
ATOM   4882  HZ  PHE A 319      16.927  -7.378 -14.051  1.00 73.09           H
ATOM   4883  HN  PHE A 319      11.560  -4.957 -16.406  1.00 73.09           H
ATOM   4884  N   VAL A 320       9.827  -6.359 -18.442  1.00 75.99           N
ATOM   4885  CA  VAL A 320       8.643  -6.886 -19.099  1.00 75.99           C
ATOM   4886  C   VAL A 320       8.161  -5.886 -20.151  1.00 75.99           C
ATOM   4887  O   VAL A 320       7.507  -6.267 -21.121  1.00 75.99           O
ATOM   4888  HA  VAL A 320       8.929  -7.812 -19.599  1.00 75.99           H
ATOM   4889  CB  VAL A 320       7.573  -7.222 -18.058  1.00 75.99           C
ATOM   4890  HB  VAL A 320       7.179  -6.283 -17.668  1.00 75.99           H
ATOM   4891  CG1 VAL A 320       6.412  -7.990 -18.693  1.00 75.99           C
ATOM   4892 1HG1 VAL A 320       5.960  -7.383 -19.477  1.00 75.99           H
ATOM   4893 2HG1 VAL A 320       6.785  -8.920 -19.123  1.00 75.99           H
ATOM   4894 3HG1 VAL A 320       5.666  -8.216 -17.931  1.00 75.99           H
ATOM   4895  CG2 VAL A 320       8.173  -8.003 -16.887  1.00 75.99           C
ATOM   4896 1HG2 VAL A 320       8.606  -8.933 -17.255  1.00 75.99           H
ATOM   4897 2HG2 VAL A 320       8.949  -7.404 -16.410  1.00 75.99           H
ATOM   4898 3HG2 VAL A 320       7.390  -8.228 -16.162  1.00 75.99           H
ATOM   4899  HN  VAL A 320       9.648  -5.687 -17.724  1.00 75.99           H
ATOM   4900  N   GLY A 321       8.503  -4.626 -19.925  1.00 77.27           N
ATOM   4901  CA  GLY A 321       7.948  -3.545 -20.721  1.00 77.27           C
ATOM   4902  C   GLY A 321       8.836  -3.242 -21.929  1.00 77.27           C
ATOM   4903  O   GLY A 321       9.794  -2.477 -21.824  1.00 77.27           O
ATOM   4904 1HA  GLY A 321       6.947  -3.815 -21.060  1.00 77.27           H
ATOM   4905 2HA  GLY A 321       7.846  -2.651 -20.107  1.00 77.27           H
ATOM   4906  HN  GLY A 321       9.145  -4.340 -19.213  1.00 77.27           H
ATOM   4907  N   GLU A 322       8.488  -3.859 -23.049  1.00 67.26           N
ATOM   4908  CA  GLU A 322       9.159  -3.566 -24.305  1.00 67.26           C
ATOM   4909  C   GLU A 322       9.039  -2.077 -24.635  1.00 67.26           C
ATOM   4910  O   GLU A 322       9.998  -1.461 -25.098  1.00 67.26           O
ATOM   4911  HA  GLU A 322      10.205  -3.825 -24.142  1.00 67.26           H
ATOM   4912  CB  GLU A 322       8.599  -4.426 -25.439  1.00 67.26           C
ATOM   4913 1HB  GLU A 322       7.510  -4.413 -25.407  1.00 67.26           H
ATOM   4914 2HB  GLU A 322       9.006  -4.088 -26.392  1.00 67.26           H
ATOM   4915  CG  GLU A 322       9.027  -5.887 -25.282  1.00 67.26           C
ATOM   4916 1HG  GLU A 322      10.110  -5.942 -25.173  1.00 67.26           H
ATOM   4917 2HG  GLU A 322       8.593  -6.301 -24.372  1.00 67.26           H
ATOM   4918  CD  GLU A 322       8.588  -6.720 -26.488  1.00 67.26           C
ATOM   4919  OE1 GLU A 322       8.954  -7.914 -26.516  1.00 67.26           O
ATOM   4920  OE2 GLU A 322       7.896  -6.143 -27.354  1.00 67.26           O
ATOM   4921  HN  GLU A 322       7.764  -4.546 -23.108  1.00 67.26           H
ATOM   4922  N   ARG A 323       7.853  -1.541 -24.386  1.00 64.96           N
ATOM   4923  CA  ARG A 323       7.584  -0.145 -24.687  1.00 64.96           C
ATOM   4924  C   ARG A 323       8.386   0.763 -23.753  1.00 64.96           C
ATOM   4925  O   ARG A 323       8.996   1.734 -24.199  1.00 64.96           O
ATOM   4926  HA  ARG A 323       7.897  -0.018 -25.723  1.00 64.96           H
ATOM   4927  CB  ARG A 323       6.094   0.172 -24.540  1.00 64.96           C
ATOM   4928 1HB  ARG A 323       5.513  -0.482 -25.191  1.00 64.96           H
ATOM   4929 2HB  ARG A 323       5.774  -0.030 -23.518  1.00 64.96           H
ATOM   4930  CG  ARG A 323       5.808   1.634 -24.890  1.00 64.96           C
ATOM   4931 1HG  ARG A 323       6.341   2.288 -24.201  1.00 64.96           H
ATOM   4932 2HG  ARG A 323       6.183   1.852 -25.890  1.00 64.96           H
ATOM   4933  CD  ARG A 323       4.308   1.930 -24.826  1.00 64.96           C
ATOM   4934 1HD  ARG A 323       3.788   1.384 -25.613  1.00 64.96           H
ATOM   4935 2HD  ARG A 323       3.901   1.584 -23.876  1.00 64.96           H
ATOM   4936  NE  ARG A 323       4.072   3.383 -24.978  1.00 64.96           N
ATOM   4937  HE  ARG A 323       4.779   3.928 -25.429  1.00 64.96           H
ATOM   4938  CZ  ARG A 323       2.970   4.013 -24.549  1.00 64.96           C
ATOM   4939  NH1 ARG A 323       1.991   3.333 -23.938  1.00 64.96           N
ATOM   4940 1HH1 ARG A 323       2.079   2.346 -23.799  1.00 64.96           H
ATOM   4941 2HH1 ARG A 323       1.172   3.811 -23.621  1.00 64.96           H
ATOM   4942  NH2 ARG A 323       2.863   5.335 -24.740  1.00 64.96           N
ATOM   4943 1HH2 ARG A 323       2.047   5.821 -24.426  1.00 64.96           H
ATOM   4944 2HH2 ARG A 323       3.598   5.836 -25.197  1.00 64.96           H
ATOM   4945  HN  ARG A 323       7.086  -2.043 -23.986  1.00 64.96           H
ATOM   4946  N   PHE A 324       8.360   0.416 -22.475  1.00 78.11           N
ATOM   4947  CA  PHE A 324       9.016   1.229 -21.465  1.00 78.11           C
ATOM   4948  C   PHE A 324      10.534   1.223 -21.657  1.00 78.11           C
ATOM   4949  O   PHE A 324      11.186   2.256 -21.511  1.00 78.11           O
ATOM   4950  HA  PHE A 324       8.642   2.247 -21.576  1.00 78.11           H
ATOM   4951  CB  PHE A 324       8.683   0.609 -20.106  1.00 78.11           C
ATOM   4952 1HB  PHE A 324       7.602   0.490 -20.028  1.00 78.11           H
ATOM   4953 2HB  PHE A 324       9.118  -0.389 -20.057  1.00 78.11           H
ATOM   4954  CG  PHE A 324       9.180   1.425 -18.911  1.00 78.11           C
ATOM   4955  CD1 PHE A 324      10.360   1.108 -18.314  1.00 78.11           C
ATOM   4956  HD1 PHE A 324      10.952   0.273 -18.687  1.00 78.11           H
ATOM   4957  CD2 PHE A 324       8.441   2.468 -18.446  1.00 78.11           C
ATOM   4958  HD2 PHE A 324       7.495   2.722 -18.924  1.00 78.11           H
ATOM   4959  CE1 PHE A 324      10.821   1.866 -17.205  1.00 78.11           C
ATOM   4960  HE1 PHE A 324      11.767   1.612 -16.727  1.00 78.11           H
ATOM   4961  CE2 PHE A 324       8.902   3.226 -17.337  1.00 78.11           C
ATOM   4962  HE2 PHE A 324       8.310   4.062 -16.964  1.00 78.11           H
ATOM   4963  CZ  PHE A 324      10.082   2.909 -16.740  1.00 78.11           C
ATOM   4964  HZ  PHE A 324      10.436   3.491 -15.889  1.00 78.11           H
ATOM   4965  HN  PHE A 324       7.902  -0.403 -22.127  1.00 78.11           H
ATOM   4966  N   ARG A 325      11.052   0.047 -21.981  1.00 75.16           N
ATOM   4967  CA  ARG A 325      12.479  -0.103 -22.214  1.00 75.16           C
ATOM   4968  C   ARG A 325      12.937   0.843 -23.326  1.00 75.16           C
ATOM   4969  O   ARG A 325      13.944   1.534 -23.182  1.00 75.16           O
ATOM   4970  HA  ARG A 325      12.945   0.155 -21.263  1.00 75.16           H
ATOM   4971  CB  ARG A 325      12.825  -1.541 -22.603  1.00 75.16           C
ATOM   4972 1HB  ARG A 325      12.071  -1.928 -23.289  1.00 75.16           H
ATOM   4973 2HB  ARG A 325      13.777  -1.560 -23.132  1.00 75.16           H
ATOM   4974  CG  ARG A 325      12.905  -2.439 -21.366  1.00 75.16           C
ATOM   4975 1HG  ARG A 325      13.549  -1.976 -20.618  1.00 75.16           H
ATOM   4976 2HG  ARG A 325      11.916  -2.538 -20.919  1.00 75.16           H
ATOM   4977  CD  ARG A 325      13.448  -3.823 -21.728  1.00 75.16           C
ATOM   4978 1HD  ARG A 325      14.307  -3.724 -22.391  1.00 75.16           H
ATOM   4979 2HD  ARG A 325      13.797  -4.332 -20.829  1.00 75.16           H
ATOM   4980  NE  ARG A 325      12.392  -4.625 -22.385  1.00 75.16           N
ATOM   4981  HE  ARG A 325      11.464  -4.254 -22.402  1.00 75.16           H
ATOM   4982  CZ  ARG A 325      12.602  -5.817 -22.959  1.00 75.16           C
ATOM   4983  NH1 ARG A 325      13.826  -6.363 -22.966  1.00 75.16           N
ATOM   4984 1HH1 ARG A 325      14.592  -5.880 -22.541  1.00 75.16           H
ATOM   4985 2HH1 ARG A 325      13.975  -7.253 -23.397  1.00 75.16           H
ATOM   4986  NH2 ARG A 325      11.570  -6.456 -23.527  1.00 75.16           N
ATOM   4987 1HH2 ARG A 325      11.710  -7.347 -23.959  1.00 75.16           H
ATOM   4988 2HH2 ARG A 325      10.660  -6.042 -23.517  1.00 75.16           H
ATOM   4989  HN  ARG A 325      10.517  -0.791 -22.084  1.00 75.16           H
ATOM   4990  N   ARG A 326      12.175   0.844 -24.410  1.00 68.56           N
ATOM   4991  CA  ARG A 326      12.495   1.686 -25.549  1.00 68.56           C
ATOM   4992  C   ARG A 326      12.440   3.162 -25.150  1.00 68.56           C
ATOM   4993  O   ARG A 326      13.341   3.932 -25.480  1.00 68.56           O
ATOM   4994  HA  ARG A 326      13.506   1.395 -25.836  1.00 68.56           H
ATOM   4995  CB  ARG A 326      11.524   1.441 -26.706  1.00 68.56           C
ATOM   4996 1HB  ARG A 326      10.559   1.121 -26.313  1.00 68.56           H
ATOM   4997 2HB  ARG A 326      11.355   2.372 -27.247  1.00 68.56           H
ATOM   4998  CG  ARG A 326      12.069   0.380 -27.664  1.00 68.56           C
ATOM   4999 1HG  ARG A 326      13.057   0.677 -28.017  1.00 68.56           H
ATOM   5000 2HG  ARG A 326      12.190  -0.565 -27.135  1.00 68.56           H
ATOM   5001  CD  ARG A 326      11.132   0.187 -28.858  1.00 68.56           C
ATOM   5002 1HD  ARG A 326      10.691   1.141 -29.143  1.00 68.56           H
ATOM   5003 2HD  ARG A 326      11.696  -0.173 -29.719  1.00 68.56           H
ATOM   5004  NE  ARG A 326      10.066  -0.780 -28.513  1.00 68.56           N
ATOM   5005  HE  ARG A 326      10.231  -1.410 -27.754  1.00 68.56           H
ATOM   5006  CZ  ARG A 326       8.892  -0.864 -29.154  1.00 68.56           C
ATOM   5007  NH1 ARG A 326       8.616  -0.045 -30.178  1.00 68.56           N
ATOM   5008 1HH1 ARG A 326       9.289   0.635 -30.470  1.00 68.56           H
ATOM   5009 2HH1 ARG A 326       7.738  -0.114 -30.651  1.00 68.56           H
ATOM   5010  NH2 ARG A 326       7.998  -1.779 -28.755  1.00 68.56           N
ATOM   5011 1HH2 ARG A 326       7.117  -1.855 -29.223  1.00 68.56           H
ATOM   5012 2HH2 ARG A 326       8.212  -2.387 -27.990  1.00 68.56           H
ATOM   5013  HN  ARG A 326      11.353   0.283 -24.516  1.00 68.56           H
ATOM   5014  N   ASP A 327      11.374   3.512 -24.446  1.00 78.79           N
ATOM   5015  CA  ASP A 327      11.138   4.900 -24.085  1.00 78.79           C
ATOM   5016  C   ASP A 327      12.196   5.346 -23.073  1.00 78.79           C
ATOM   5017  O   ASP A 327      12.624   6.499 -23.085  1.00 78.79           O
ATOM   5018  HA  ASP A 327      11.197   5.454 -25.022  1.00 78.79           H
ATOM   5019  CB  ASP A 327       9.762   5.075 -23.438  1.00 78.79           C
ATOM   5020 1HB  ASP A 327       9.634   4.340 -22.643  1.00 78.79           H
ATOM   5021 2HB  ASP A 327       9.697   6.059 -22.975  1.00 78.79           H
ATOM   5022  CG  ASP A 327       8.646   4.915 -24.472  1.00 78.79           C
ATOM   5023  OD1 ASP A 327       8.977   4.965 -25.677  1.00 78.79           O
ATOM   5024  OD2 ASP A 327       7.487   4.747 -24.035  1.00 78.79           O
ATOM   5025  HN  ASP A 327      10.680   2.868 -24.124  1.00 78.79           H
ATOM   5026  N   LEU A 328      12.587   4.409 -22.222  1.00 80.67           N
ATOM   5027  CA  LEU A 328      13.616   4.679 -21.233  1.00 80.67           C
ATOM   5028  C   LEU A 328      14.916   5.056 -21.946  1.00 80.67           C
ATOM   5029  O   LEU A 328      15.487   6.115 -21.686  1.00 80.67           O
ATOM   5030  HA  LEU A 328      13.286   5.534 -20.642  1.00 80.67           H
ATOM   5031  CB  LEU A 328      13.762   3.496 -20.274  1.00 80.67           C
ATOM   5032 1HB  LEU A 328      12.834   3.392 -19.713  1.00 80.67           H
ATOM   5033 2HB  LEU A 328      13.880   2.587 -20.865  1.00 80.67           H
ATOM   5034  CG  LEU A 328      14.921   3.577 -19.279  1.00 80.67           C
ATOM   5035  HG  LEU A 328      15.847   3.698 -19.842  1.00 80.67           H
ATOM   5036  CD1 LEU A 328      14.780   4.802 -18.373  1.00 80.67           C
ATOM   5037 1HD1 LEU A 328      14.778   5.706 -18.982  1.00 80.67           H
ATOM   5038 2HD1 LEU A 328      13.846   4.737 -17.816  1.00 80.67           H
ATOM   5039 3HD1 LEU A 328      15.617   4.836 -17.675  1.00 80.67           H
ATOM   5040  CD2 LEU A 328      15.046   2.281 -18.475  1.00 80.67           C
ATOM   5041 1HD2 LEU A 328      14.123   2.106 -17.923  1.00 80.67           H
ATOM   5042 2HD2 LEU A 328      15.227   1.449 -19.155  1.00 80.67           H
ATOM   5043 3HD2 LEU A 328      15.878   2.367 -17.775  1.00 80.67           H
ATOM   5044  HN  LEU A 328      12.214   3.481 -22.201  1.00 80.67           H
ATOM   5045  N   VAL A 329      15.347   4.170 -22.832  1.00 80.68           N
ATOM   5046  CA  VAL A 329      16.621   4.346 -23.508  1.00 80.68           C
ATOM   5047  C   VAL A 329      16.586   5.639 -24.324  1.00 80.68           C
ATOM   5048  O   VAL A 329      17.593   6.337 -24.433  1.00 80.68           O
ATOM   5049  HA  VAL A 329      17.391   4.436 -22.741  1.00 80.68           H
ATOM   5050  CB  VAL A 329      16.938   3.112 -24.356  1.00 80.68           C
ATOM   5051  HB  VAL A 329      16.098   2.943 -25.029  1.00 80.68           H
ATOM   5052  CG1 VAL A 329      18.187   3.340 -25.210  1.00 80.68           C
ATOM   5053 1HG1 VAL A 329      18.023   4.188 -25.874  1.00 80.68           H
ATOM   5054 2HG1 VAL A 329      19.038   3.547 -24.561  1.00 80.68           H
ATOM   5055 3HG1 VAL A 329      18.390   2.448 -25.802  1.00 80.68           H
ATOM   5056  CG2 VAL A 329      17.093   1.869 -23.478  1.00 80.68           C
ATOM   5057 1HG2 VAL A 329      17.907   2.024 -22.769  1.00 80.68           H
ATOM   5058 2HG2 VAL A 329      16.166   1.690 -22.933  1.00 80.68           H
ATOM   5059 3HG2 VAL A 329      17.318   1.007 -24.105  1.00 80.68           H
ATOM   5060  HN  VAL A 329      14.842   3.346 -23.089  1.00 80.68           H
ATOM   5061  N   LYS A 330      15.416   5.921 -24.878  1.00 74.69           N
ATOM   5062  CA  LYS A 330      15.229   7.131 -25.660  1.00 74.69           C
ATOM   5063  C   LYS A 330      15.440   8.351 -24.761  1.00 74.69           C
[truncated: 117,162 more chars]
