# Supplementary material for: Noncanonical roles of chemokine regions in CCR9 activation revealed by structural modeling and mutational mapping
Source: Nat Commun. 2025 Aug 18;16:7695. doi: 10.1038/s41467-025-62321-9 (PMC12361432; doi:10.1038/s41467-025-62321-9)
Supplement: Supplementary file 5 — Supplementary Data 3 [file 41467_2025_62321_MOESM5_ESM.zip › CCR9_CCL25_20_rnk4.pdb]

ATOM      1  N   GLU A  20      -4.798  -4.949  58.713  1.00 50.75           N
ATOM      2  CA  GLU A  20      -4.830  -5.959  57.669  1.00 50.75           C
ATOM      3  C   GLU A  20      -5.355  -7.283  58.228  1.00 50.75           C
ATOM      4  O   GLU A  20      -4.591  -8.077  58.775  1.00 50.75           O
ATOM      5  HA  GLU A  20      -5.519  -5.577  56.916  1.00 50.75           H
ATOM      6  CB  GLU A  20      -3.448  -6.140  57.039  1.00 50.75           C
ATOM      7 1HB  GLU A  20      -2.677  -5.996  57.796  1.00 50.75           H
ATOM      8 2HB  GLU A  20      -3.392  -7.111  56.547  1.00 50.75           H
ATOM      9  CG  GLU A  20      -3.200  -5.092  55.952  1.00 50.75           C
ATOM     10 1HG  GLU A  20      -4.117  -4.923  55.388  1.00 50.75           H
ATOM     11 2HG  GLU A  20      -2.929  -4.142  56.412  1.00 50.75           H
ATOM     12  CD  GLU A  20      -2.087  -5.541  55.002  1.00 50.75           C
ATOM     13  OE1 GLU A  20      -2.177  -5.176  53.810  1.00 50.75           O
ATOM     14  OE2 GLU A  20      -1.171  -6.238  55.490  1.00 50.75           O
ATOM     15  HN  GLU A  20      -5.137  -5.251  59.604  1.00 50.75           H
ATOM     16  N   SER A  21      -6.656  -7.481  58.071  1.00 59.14           N
ATOM     17  CA  SER A  21      -7.262  -8.763  58.389  1.00 59.14           C
ATOM     18  C   SER A  21      -6.565  -9.879  57.607  1.00 59.14           C
ATOM     19  O   SER A  21      -6.231  -9.705  56.436  1.00 59.14           O
ATOM     20  HA  SER A  21      -7.112  -8.895  59.460  1.00 59.14           H
ATOM     21  CB  SER A  21      -8.760  -8.755  58.081  1.00 59.14           C
ATOM     22 1HB  SER A  21      -9.200  -9.701  58.398  1.00 59.14           H
ATOM     23 2HB  SER A  21      -9.245  -7.968  58.660  1.00 59.14           H
ATOM     24  OG  SER A  21      -9.020  -8.552  56.695  1.00 59.14           O
ATOM     25  HG  SER A  21      -9.384  -9.390  56.289  1.00 59.14           H
ATOM     26  HN  SER A  21      -7.290  -6.785  57.735  1.00 59.14           H
ATOM     27  N   THR A  22      -6.368 -10.999  58.286  1.00 60.85           N
ATOM     28  CA  THR A  22      -5.717 -12.143  57.671  1.00 60.85           C
ATOM     29  C   THR A  22      -6.380 -12.478  56.333  1.00 60.85           C
ATOM     30  O   THR A  22      -5.715 -12.931  55.403  1.00 60.85           O
ATOM     31  HA  THR A  22      -4.682 -11.874  57.456  1.00 60.85           H
ATOM     32  CB  THR A  22      -5.747 -13.300  58.671  1.00 60.85           C
ATOM     33  HB  THR A  22      -5.598 -14.254  58.166  1.00 60.85           H
ATOM     34  OG1 THR A  22      -6.996 -13.147  59.341  1.00 60.85           O
ATOM     35  HG1 THR A  22      -7.728 -13.556  58.796  1.00 60.85           H
ATOM     36  CG2 THR A  22      -4.707 -13.142  59.782  1.00 60.85           C
ATOM     37 1HG2 THR A  22      -4.898 -12.219  60.330  1.00 60.85           H
ATOM     38 2HG2 THR A  22      -3.710 -13.104  59.343  1.00 60.85           H
ATOM     39 3HG2 THR A  22      -4.772 -13.989  60.464  1.00 60.85           H
ATOM     40  HN  THR A  22      -6.644 -11.132  59.238  1.00 60.85           H
ATOM     41  N   SER A  23      -7.682 -12.242  56.279  1.00 63.38           N
ATOM     42  CA  SER A  23      -8.440 -12.498  55.066  1.00 63.38           C
ATOM     43  C   SER A  23      -7.895 -11.646  53.919  1.00 63.38           C
ATOM     44  O   SER A  23      -7.779 -12.119  52.790  1.00 63.38           O
ATOM     45  HA  SER A  23      -8.298 -13.558  54.856  1.00 63.38           H
ATOM     46  CB  SER A  23      -9.929 -12.216  55.276  1.00 63.38           C
ATOM     47 1HB  SER A  23     -10.484 -12.520  54.389  1.00 63.38           H
ATOM     48 2HB  SER A  23     -10.299 -12.818  56.106  1.00 63.38           H
ATOM     49  OG  SER A  23     -10.178 -10.838  55.543  1.00 63.38           O
ATOM     50  HG  SER A  23     -11.163 -10.663  55.546  1.00 63.38           H
ATOM     51  HN  SER A  23      -8.218 -11.883  57.044  1.00 63.38           H
ATOM     52  N   SER A  24      -7.574 -10.403  54.248  1.00 68.60           N
ATOM     53  CA  SER A  24      -7.132  -9.452  53.241  1.00 68.60           C
ATOM     54  C   SER A  24      -5.791  -9.898  52.654  1.00 68.60           C
ATOM     55  O   SER A  24      -5.505  -9.639  51.487  1.00 68.60           O
ATOM     56  HA  SER A  24      -7.908  -9.462  52.475  1.00 68.60           H
ATOM     57  CB  SER A  24      -7.014  -8.044  53.828  1.00 68.60           C
ATOM     58 1HB  SER A  24      -7.123  -7.309  53.031  1.00 68.60           H
ATOM     59 2HB  SER A  24      -7.829  -7.875  54.532  1.00 68.60           H
ATOM     60  OG  SER A  24      -5.767  -7.845  54.489  1.00 68.60           O
ATOM     61  HG  SER A  24      -5.707  -8.437  55.292  1.00 68.60           H
ATOM     62  HN  SER A  24      -7.613 -10.043  55.180  1.00 68.60           H
ATOM     63  N   MET A  25      -5.006 -10.559  53.491  1.00 65.23           N
ATOM     64  CA  MET A  25      -3.691 -11.020  53.078  1.00 65.23           C
ATOM     65  C   MET A  25      -3.795 -12.310  52.262  1.00 65.23           C
ATOM     66  O   MET A  25      -3.058 -12.499  51.295  1.00 65.23           O
ATOM     67  HA  MET A  25      -3.282 -10.222  52.458  1.00 65.23           H
ATOM     68  CB  MET A  25      -2.824 -11.266  54.314  1.00 65.23           C
ATOM     69 1HB  MET A  25      -2.982 -10.466  55.038  1.00 65.23           H
ATOM     70 2HB  MET A  25      -3.125 -12.196  54.795  1.00 65.23           H
ATOM     71  CG  MET A  25      -1.342 -11.335  53.939  1.00 65.23           C
ATOM     72 1HG  MET A  25      -1.118 -12.302  53.488  1.00 65.23           H
ATOM     73 2HG  MET A  25      -1.111 -10.575  53.193  1.00 65.23           H
ATOM     74  SD  MET A  25      -0.333 -11.092  55.391  1.00 65.23           S
ATOM     75  CE  MET A  25       1.291 -11.145  54.652  1.00 65.23           C
ATOM     76 1HE  MET A  25       1.438 -12.110  54.167  1.00 65.23           H
ATOM     77 2HE  MET A  25       1.380 -10.350  53.912  1.00 65.23           H
ATOM     78 3HE  MET A  25       2.047 -11.008  55.425  1.00 65.23           H
ATOM     79  HN  MET A  25      -5.253 -10.780  54.435  1.00 65.23           H
ATOM     80  N   GLU A  26      -4.715 -13.166  52.682  1.00 59.94           N
ATOM     81  CA  GLU A  26      -4.983 -14.395  51.954  1.00 59.94           C
ATOM     82  C   GLU A  26      -5.496 -14.077  50.548  1.00 59.94           C
ATOM     83  O   GLU A  26      -5.092 -14.716  49.577  1.00 59.94           O
ATOM     84  HA  GLU A  26      -4.023 -14.908  51.890  1.00 59.94           H
ATOM     85  CB  GLU A  26      -5.975 -15.277  52.713  1.00 59.94           C
ATOM     86 1HB  GLU A  26      -6.774 -14.661  53.125  1.00 59.94           H
ATOM     87 2HB  GLU A  26      -6.336 -16.071  52.059  1.00 59.94           H
ATOM     88  CG  GLU A  26      -5.298 -15.971  53.897  1.00 59.94           C
ATOM     89 1HG  GLU A  26      -4.466 -16.578  53.540  1.00 59.94           H
ATOM     90 2HG  GLU A  26      -4.879 -15.222  54.570  1.00 59.94           H
ATOM     91  CD  GLU A  26      -6.291 -16.851  54.658  1.00 59.94           C
ATOM     92  OE1 GLU A  26      -5.812 -17.743  55.392  1.00 59.94           O
ATOM     93  OE2 GLU A  26      -7.506 -16.613  54.489  1.00 59.94           O
ATOM     94  HN  GLU A  26      -5.272 -13.031  53.501  1.00 59.94           H
ATOM     95  N   ASP A  27      -6.378 -13.091  50.483  1.00 66.94           N
ATOM     96  CA  ASP A  27      -6.991 -12.717  49.219  1.00 66.94           C
ATOM     97  C   ASP A  27      -5.898 -12.324  48.224  1.00 66.94           C
ATOM     98  O   ASP A  27      -5.991 -12.639  47.038  1.00 66.94           O
ATOM     99  HA  ASP A  27      -7.549 -13.598  48.900  1.00 66.94           H
ATOM    100  CB  ASP A  27      -7.925 -11.518  49.394  1.00 66.94           C
ATOM    101 1HB  ASP A  27      -7.433 -10.754  49.995  1.00 66.94           H
ATOM    102 2HB  ASP A  27      -8.137 -11.073  48.422  1.00 66.94           H
ATOM    103  CG  ASP A  27      -9.235 -11.937  50.065  1.00 66.94           C
ATOM    104  OD1 ASP A  27      -9.550 -13.144  49.990  1.00 66.94           O
ATOM    105  OD2 ASP A  27      -9.892 -11.040  50.637  1.00 66.94           O
ATOM    106  HN  ASP A  27      -6.674 -12.553  51.272  1.00 66.94           H
ATOM    107  N   TYR A  28      -4.888 -11.641  48.742  1.00 65.94           N
ATOM    108  CA  TYR A  28      -3.795 -11.172  47.907  1.00 65.94           C
ATOM    109  C   TYR A  28      -2.898 -12.333  47.475  1.00 65.94           C
ATOM    110  O   TYR A  28      -2.427 -12.370  46.339  1.00 65.94           O
ATOM    111  HA  TYR A  28      -4.225 -10.705  47.021  1.00 65.94           H
ATOM    112  CB  TYR A  28      -2.982 -10.211  48.777  1.00 65.94           C
ATOM    113 1HB  TYR A  28      -3.629  -9.398  49.105  1.00 65.94           H
ATOM    114 2HB  TYR A  28      -2.653 -10.738  49.673  1.00 65.94           H
ATOM    115  CG  TYR A  28      -1.759  -9.618  48.074  1.00 65.94           C
ATOM    116  CD1 TYR A  28      -0.514 -10.183  48.261  1.00 65.94           C
ATOM    117  HD1 TYR A  28      -0.402 -11.052  48.910  1.00 65.94           H
ATOM    118  CD2 TYR A  28      -1.902  -8.518  47.252  1.00 65.94           C
ATOM    119  HD2 TYR A  28      -2.885  -8.072  47.105  1.00 65.94           H
ATOM    120  CE1 TYR A  28       0.636  -9.625  47.599  1.00 65.94           C
ATOM    121  HE1 TYR A  28       1.626 -10.061  47.738  1.00 65.94           H
ATOM    122  CE2 TYR A  28      -0.751  -7.960  46.591  1.00 65.94           C
ATOM    123  HE2 TYR A  28      -0.850  -7.092  45.939  1.00 65.94           H
ATOM    124  CZ  TYR A  28       0.461  -8.541  46.796  1.00 65.94           C
ATOM    125  OH  TYR A  28       1.548  -8.014  46.171  1.00 65.94           O
ATOM    126  HH  TYR A  28       1.318  -7.123  45.780  1.00 65.94           H
ATOM    127  HN  TYR A  28      -4.809 -11.408  49.711  1.00 65.94           H
ATOM    128  N   VAL A  29      -2.688 -13.255  48.404  1.00 66.68           N
ATOM    129  CA  VAL A  29      -1.782 -14.365  48.166  1.00 66.68           C
ATOM    130  C   VAL A  29      -2.422 -15.336  47.171  1.00 66.68           C
ATOM    131  O   VAL A  29      -1.735 -15.904  46.323  1.00 66.68           O
ATOM    132  HA  VAL A  29      -0.873 -13.958  47.723  1.00 66.68           H
ATOM    133  CB  VAL A  29      -1.407 -15.028  49.492  1.00 66.68           C
ATOM    134  HB  VAL A  29      -2.330 -15.264  50.022  1.00 66.68           H
ATOM    135  CG1 VAL A  29      -0.653 -16.339  49.256  1.00 66.68           C
ATOM    136 1HG1 VAL A  29      -1.284 -17.023  48.689  1.00 66.68           H
ATOM    137 2HG1 VAL A  29       0.260 -16.137  48.696  1.00 66.68           H
ATOM    138 3HG1 VAL A  29      -0.399 -16.789  50.215  1.00 66.68           H
ATOM    139  CG2 VAL A  29      -0.591 -14.077  50.370  1.00 66.68           C
ATOM    140 1HG2 VAL A  29       0.324 -13.797  49.848  1.00 66.68           H
ATOM    141 2HG2 VAL A  29      -1.178 -13.183  50.580  1.00 66.68           H
ATOM    142 3HG2 VAL A  29      -0.338 -14.574  51.306  1.00 66.68           H
ATOM    143  HN  VAL A  29      -3.124 -13.251  49.304  1.00 66.68           H
ATOM    144  N   ASN A  30      -3.730 -15.496  47.309  1.00 61.66           N
ATOM    145  CA  ASN A  30      -4.449 -16.484  46.522  1.00 61.66           C
ATOM    146  C   ASN A  30      -4.821 -15.877  45.167  1.00 61.66           C
ATOM    147  O   ASN A  30      -5.344 -16.570  44.296  1.00 61.66           O
ATOM    148  HA  ASN A  30      -3.767 -17.328  46.428  1.00 61.66           H
ATOM    149  CB  ASN A  30      -5.743 -16.908  47.220  1.00 61.66           C
ATOM    150 1HB  ASN A  30      -6.315 -16.024  47.503  1.00 61.66           H
ATOM    151 2HB  ASN A  30      -6.362 -17.481  46.530  1.00 61.66           H
ATOM    152  CG  ASN A  30      -5.445 -17.748  48.464  1.00 61.66           C
ATOM    153  OD1 ASN A  30      -4.417 -18.397  48.575  1.00 61.66           O
ATOM    154  ND2 ASN A  30      -6.398 -17.701  49.390  1.00 61.66           N
ATOM    155 1HD2 ASN A  30      -7.217 -17.148  49.236  1.00 61.66           H
ATOM    156 2HD2 ASN A  30      -6.295 -18.217  50.240  1.00 61.66           H
ATOM    157  HN  ASN A  30      -4.295 -14.968  47.942  1.00 61.66           H
ATOM    158  N   PHE A  31      -4.534 -14.591  45.032  1.00 68.83           N
ATOM    159  CA  PHE A  31      -4.811 -13.889  43.790  1.00 68.83           C
ATOM    160  C   PHE A  31      -3.973 -14.455  42.642  1.00 68.83           C
ATOM    161  O   PHE A  31      -2.756 -14.588  42.763  1.00 68.83           O
ATOM    162  HA  PHE A  31      -5.869 -14.028  43.568  1.00 68.83           H
ATOM    163  CB  PHE A  31      -4.429 -12.424  44.010  1.00 68.83           C
ATOM    164 1HB  PHE A  31      -4.915 -12.064  44.917  1.00 68.83           H
ATOM    165 2HB  PHE A  31      -3.354 -12.360  44.178  1.00 68.83           H
ATOM    166  CG  PHE A  31      -4.804 -11.502  42.848  1.00 68.83           C
ATOM    167  CD1 PHE A  31      -3.856 -11.117  41.952  1.00 68.83           C
ATOM    168  HD1 PHE A  31      -2.829 -11.465  42.062  1.00 68.83           H
ATOM    169  CD2 PHE A  31      -6.086 -11.068  42.710  1.00 68.83           C
ATOM    170  HD2 PHE A  31      -6.845 -11.376  43.428  1.00 68.83           H
ATOM    171  CE1 PHE A  31      -4.204 -10.261  40.873  1.00 68.83           C
ATOM    172  HE1 PHE A  31      -3.444  -9.952  40.155  1.00 68.83           H
ATOM    173  CE2 PHE A  31      -6.434 -10.212  41.632  1.00 68.83           C
ATOM    174  HE2 PHE A  31      -7.461  -9.864  41.522  1.00 68.83           H
ATOM    175  CZ  PHE A  31      -5.486  -9.827  40.736  1.00 68.83           C
ATOM    176  HZ  PHE A  31      -5.753  -9.171  39.908  1.00 68.83           H
ATOM    177  HN  PHE A  31      -4.122 -14.031  45.751  1.00 68.83           H
ATOM    178  N   ASN A  32      -4.658 -14.775  41.554  1.00 62.24           N
ATOM    179  CA  ASN A  32      -3.990 -15.314  40.381  1.00 62.24           C
ATOM    180  C   ASN A  32      -3.393 -14.164  39.566  1.00 62.24           C
ATOM    181  O   ASN A  32      -4.092 -13.529  38.778  1.00 62.24           O
ATOM    182  HA  ASN A  32      -3.228 -15.989  40.770  1.00 62.24           H
ATOM    183  CB  ASN A  32      -4.974 -16.067  39.484  1.00 62.24           C
ATOM    184 1HB  ASN A  32      -5.553 -16.770  40.084  1.00 62.24           H
ATOM    185 2HB  ASN A  32      -5.683 -15.365  39.045  1.00 62.24           H
ATOM    186  CG  ASN A  32      -4.239 -16.820  38.374  1.00 62.24           C
ATOM    187  OD1 ASN A  32      -3.023 -16.803  38.277  1.00 62.24           O
ATOM    188  ND2 ASN A  32      -5.042 -17.480  37.544  1.00 62.24           N
ATOM    189 1HD2 ASN A  32      -6.033 -17.453  37.680  1.00 62.24           H
ATOM    190 2HD2 ASN A  32      -4.656 -18.004  36.785  1.00 62.24           H
ATOM    191  HN  ASN A  32      -5.648 -14.671  41.466  1.00 62.24           H
ATOM    192  N   PHE A  33      -2.107 -13.932  39.784  1.00 64.32           N
ATOM    193  CA  PHE A  33      -1.389 -12.925  39.022  1.00 64.32           C
ATOM    194  C   PHE A  33      -0.964 -13.469  37.657  1.00 64.32           C
ATOM    195  O   PHE A  33       0.222 -13.486  37.333  1.00 64.32           O
ATOM    196  HA  PHE A  33      -2.066 -12.082  38.881  1.00 64.32           H
ATOM    197  CB  PHE A  33      -0.137 -12.564  39.826  1.00 64.32           C
ATOM    198 1HB  PHE A  33       0.400 -13.480  40.073  1.00 64.32           H
ATOM    199 2HB  PHE A  33       0.524 -11.966  39.200  1.00 64.32           H
ATOM    200  CG  PHE A  33      -0.427 -11.796  41.117  1.00 64.32           C
ATOM    201  CD1 PHE A  33      -0.582 -10.445  41.084  1.00 64.32           C
ATOM    202  HD1 PHE A  33      -0.501  -9.910  40.138  1.00 64.32           H
ATOM    203  CD2 PHE A  33      -0.529 -12.464  42.297  1.00 64.32           C
ATOM    204  HD2 PHE A  33      -0.404 -13.546  42.324  1.00 64.32           H
ATOM    205  CE1 PHE A  33      -0.851  -9.732  42.282  1.00 64.32           C
ATOM    206  HE1 PHE A  33      -0.975  -8.650  42.256  1.00 64.32           H
ATOM    207  CE2 PHE A  33      -0.797 -11.751  43.496  1.00 64.32           C
ATOM    208  HE2 PHE A  33      -0.879 -12.286  44.442  1.00 64.32           H
ATOM    209  CZ  PHE A  33      -0.953 -10.400  43.463  1.00 64.32           C
ATOM    210  HZ  PHE A  33      -1.159  -9.853  44.382  1.00 64.32           H
ATOM    211  HN  PHE A  33      -1.559 -14.418  40.465  1.00 64.32           H
ATOM    212  N   THR A  34      -1.957 -13.901  36.893  1.00 63.40           N
ATOM    213  CA  THR A  34      -1.755 -14.158  35.477  1.00 63.40           C
ATOM    214  C   THR A  34      -1.202 -12.911  34.783  1.00 63.40           C
ATOM    215  O   THR A  34      -1.740 -11.817  34.945  1.00 63.40           O
ATOM    216  HA  THR A  34      -1.004 -14.941  35.374  1.00 63.40           H
ATOM    217  CB  THR A  34      -3.083 -14.642  34.890  1.00 63.40           C
ATOM    218  HB  THR A  34      -3.786 -13.816  34.786  1.00 63.40           H
ATOM    219  OG1 THR A  34      -3.489 -15.688  35.768  1.00 63.40           O
ATOM    220  HG1 THR A  34      -2.735 -16.331  35.906  1.00 63.40           H
ATOM    221  CG2 THR A  34      -2.906 -15.336  33.539  1.00 63.40           C
ATOM    222 1HG2 THR A  34      -2.256 -16.203  33.657  1.00 63.40           H
ATOM    223 2HG2 THR A  34      -2.459 -14.641  32.828  1.00 63.40           H
ATOM    224 3HG2 THR A  34      -3.879 -15.660  33.167  1.00 63.40           H
ATOM    225  HN  THR A  34      -2.884 -14.075  37.226  1.00 63.40           H
ATOM    226  N   ASP A  35      -0.136 -13.119  34.025  1.00 67.48           N
ATOM    227  CA  ASP A  35       0.539 -12.015  33.364  1.00 67.48           C
ATOM    228  C   ASP A  35      -0.180 -11.697  32.051  1.00 67.48           C
ATOM    229  O   ASP A  35       0.169 -12.235  31.002  1.00 67.48           O
ATOM    230  HA  ASP A  35       0.498 -11.188  34.073  1.00 67.48           H
ATOM    231  CB  ASP A  35       1.989 -12.374  33.034  1.00 67.48           C
ATOM    232 1HB  ASP A  35       2.420 -12.952  33.852  1.00 67.48           H
ATOM    233 2HB  ASP A  35       2.018 -13.008  32.147  1.00 67.48           H
ATOM    234  CG  ASP A  35       2.825 -11.115  32.795  1.00 67.48           C
ATOM    235  OD1 ASP A  35       2.241 -10.016  32.908  1.00 67.48           O
ATOM    236  OD2 ASP A  35       4.030 -11.281  32.505  1.00 67.48           O
ATOM    237  HN  ASP A  35       0.267 -14.020  33.861  1.00 67.48           H
ATOM    238  N   PHE A  36      -1.170 -10.823  32.153  1.00 81.35           N
ATOM    239  CA  PHE A  36      -1.886 -10.362  30.976  1.00 81.35           C
ATOM    240  C   PHE A  36      -1.170  -9.176  30.328  1.00 81.35           C
ATOM    241  O   PHE A  36      -1.540  -8.742  29.238  1.00 81.35           O
ATOM    242  HA  PHE A  36      -1.919 -11.193  30.271  1.00 81.35           H
ATOM    243  CB  PHE A  36      -3.272  -9.913  31.442  1.00 81.35           C
ATOM    244 1HB  PHE A  36      -3.157  -9.220  32.276  1.00 81.35           H
ATOM    245 2HB  PHE A  36      -3.755  -9.362  30.635  1.00 81.35           H
ATOM    246  CG  PHE A  36      -4.186 -11.061  31.875  1.00 81.35           C
ATOM    247  CD1 PHE A  36      -4.252 -12.196  31.128  1.00 81.35           C
ATOM    248  HD1 PHE A  36      -3.653 -12.287  30.222  1.00 81.35           H
ATOM    249  CD2 PHE A  36      -4.932 -10.947  33.006  1.00 81.35           C
ATOM    250  HD2 PHE A  36      -4.880 -10.038  33.604  1.00 81.35           H
ATOM    251  CE1 PHE A  36      -5.100 -13.262  31.530  1.00 81.35           C
ATOM    252  HE1 PHE A  36      -5.153 -14.171  30.931  1.00 81.35           H
ATOM    253  CE2 PHE A  36      -5.780 -12.013  33.407  1.00 81.35           C
ATOM    254  HE2 PHE A  36      -6.379 -11.922  34.314  1.00 81.35           H
ATOM    255  CZ  PHE A  36      -5.846 -13.148  32.661  1.00 81.35           C
ATOM    256  HZ  PHE A  36      -6.497 -13.966  32.969  1.00 81.35           H
ATOM    257  HN  PHE A  36      -1.485 -10.432  33.019  1.00 81.35           H
ATOM    258  N   TYR A  37      -0.157  -8.684  31.026  1.00 86.14           N
ATOM    259  CA  TYR A  37       0.657  -7.600  30.503  1.00 86.14           C
ATOM    260  C   TYR A  37       1.807  -8.139  29.650  1.00 86.14           C
ATOM    261  O   TYR A  37       2.779  -8.675  30.180  1.00 86.14           O
ATOM    262  HA  TYR A  37       0.019  -6.970  29.883  1.00 86.14           H
ATOM    263  CB  TYR A  37       1.236  -6.880  31.723  1.00 86.14           C
ATOM    264 1HB  TYR A  37       0.427  -6.658  32.419  1.00 86.14           H
ATOM    265 2HB  TYR A  37       1.923  -7.553  32.236  1.00 86.14           H
ATOM    266  CG  TYR A  37       1.972  -5.581  31.388  1.00 86.14           C
ATOM    267  CD1 TYR A  37       3.348  -5.576  31.281  1.00 86.14           C
ATOM    268  HD1 TYR A  37       3.910  -6.497  31.435  1.00 86.14           H
ATOM    269  CD2 TYR A  37       1.260  -4.415  31.193  1.00 86.14           C
ATOM    270  HD2 TYR A  37       0.173  -4.420  31.277  1.00 86.14           H
ATOM    271  CE1 TYR A  37       4.041  -4.354  30.965  1.00 86.14           C
ATOM    272  HE1 TYR A  37       5.127  -4.335  30.878  1.00 86.14           H
ATOM    273  CE2 TYR A  37       1.953  -3.193  30.877  1.00 86.14           C
ATOM    274  HE2 TYR A  37       1.403  -2.265  30.721  1.00 86.14           H
ATOM    275  CZ  TYR A  37       3.309  -3.222  30.779  1.00 86.14           C
ATOM    276  OH  TYR A  37       3.963  -2.068  30.482  1.00 86.14           O
ATOM    277  HH  TYR A  37       4.934  -2.254  30.332  1.00 86.14           H
ATOM    278  HN  TYR A  37       0.111  -9.014  31.932  1.00 86.14           H
ATOM    279  N   CYS A  38       1.658  -7.978  28.343  1.00 89.51           N
ATOM    280  CA  CYS A  38       2.623  -8.528  27.407  1.00 89.51           C
ATOM    281  C   CYS A  38       3.684  -7.460  27.128  1.00 89.51           C
ATOM    282  O   CYS A  38       3.394  -6.439  26.507  1.00 89.51           O
ATOM    283  HA  CYS A  38       3.068  -9.398  27.890  1.00 89.51           H
ATOM    284  CB  CYS A  38       1.951  -9.013  26.121  1.00 89.51           C
ATOM    285 1HB  CYS A  38       1.125  -9.682  26.363  1.00 89.51           H
ATOM    286 2HB  CYS A  38       1.528  -8.167  25.580  1.00 89.51           H
ATOM    287  SG  CYS A  38       3.170  -9.882  25.067  1.00 89.51           S
ATOM    288  HN  CYS A  38       0.896  -7.484  27.923  1.00 89.51           H
ATOM    289  N   GLU A  39       4.891  -7.733  27.601  1.00 81.45           N
ATOM    290  CA  GLU A  39       6.038  -6.917  27.242  1.00 81.45           C
ATOM    291  C   GLU A  39       6.598  -7.357  25.887  1.00 81.45           C
ATOM    292  O   GLU A  39       6.948  -8.522  25.705  1.00 81.45           O
ATOM    293  HA  GLU A  39       5.658  -5.898  27.172  1.00 81.45           H
ATOM    294  CB  GLU A  39       7.115  -6.977  28.326  1.00 81.45           C
ATOM    295 1HB  GLU A  39       7.403  -8.014  28.501  1.00 81.45           H
ATOM    296 2HB  GLU A  39       7.954  -6.339  28.047  1.00 81.45           H
ATOM    297  CG  GLU A  39       6.586  -6.436  29.656  1.00 81.45           C
ATOM    298 1HG  GLU A  39       6.136  -5.455  29.500  1.00 81.45           H
ATOM    299 2HG  GLU A  39       5.800  -7.091  30.032  1.00 81.45           H
ATOM    300  CD  GLU A  39       7.708  -6.330  30.690  1.00 81.45           C
ATOM    301  OE1 GLU A  39       7.440  -5.740  31.759  1.00 81.45           O
ATOM    302  OE2 GLU A  39       8.808  -6.842  30.389  1.00 81.45           O
ATOM    303  HN  GLU A  39       5.091  -8.494  28.218  1.00 81.45           H
ATOM    304  N   LYS A  40       6.665  -6.401  24.972  1.00 87.59           N
ATOM    305  CA  LYS A  40       7.001  -6.708  23.592  1.00 87.59           C
ATOM    306  C   LYS A  40       8.434  -6.253  23.307  1.00 87.59           C
ATOM    307  O   LYS A  40       8.756  -5.873  22.183  1.00 87.59           O
ATOM    308  HA  LYS A  40       6.953  -7.791  23.478  1.00 87.59           H
ATOM    309  CB  LYS A  40       5.964  -6.106  22.642  1.00 87.59           C
ATOM    310 1HB  LYS A  40       5.908  -5.028  22.794  1.00 87.59           H
ATOM    311 2HB  LYS A  40       6.275  -6.266  21.610  1.00 87.59           H
ATOM    312  CG  LYS A  40       4.585  -6.730  22.868  1.00 87.59           C
ATOM    313 1HG  LYS A  40       4.665  -7.817  22.840  1.00 87.59           H
ATOM    314 2HG  LYS A  40       4.219  -6.463  23.859  1.00 87.59           H
ATOM    315  CD  LYS A  40       3.589  -6.259  21.806  1.00 87.59           C
ATOM    316 1HD  LYS A  40       3.476  -5.176  21.864  1.00 87.59           H
ATOM    317 2HD  LYS A  40       3.976  -6.486  20.813  1.00 87.59           H
ATOM    318  CE  LYS A  40       2.228  -6.930  21.996  1.00 87.59           C
ATOM    319 1HE  LYS A  40       2.354  -8.011  22.059  1.00 87.59           H
ATOM    320 2HE  LYS A  40       1.783  -6.606  22.936  1.00 87.59           H
ATOM    321  NZ  LYS A  40       1.325  -6.596  20.872  1.00 87.59           N
ATOM    322 1HZ  LYS A  40       0.445  -7.086  20.988  1.00 87.59           H
ATOM    323 2HZ  LYS A  40       1.155  -5.596  20.860  1.00 87.59           H
ATOM    324 3HZ  LYS A  40       1.755  -6.877  19.998  1.00 87.59           H
ATOM    325  HN  LYS A  40       6.496  -5.433  25.161  1.00 87.59           H
ATOM    326  N   ASN A  41       9.256  -6.308  24.345  1.00 83.09           N
ATOM    327  CA  ASN A  41      10.631  -5.852  24.235  1.00 83.09           C
ATOM    328  C   ASN A  41      11.336  -6.633  23.125  1.00 83.09           C
ATOM    329  O   ASN A  41      12.083  -6.059  22.335  1.00 83.09           O
ATOM    330  HA  ASN A  41      10.562  -4.786  24.016  1.00 83.09           H
ATOM    331  CB  ASN A  41      11.395  -6.089  25.539  1.00 83.09           C
ATOM    332 1HB  ASN A  41      11.243  -7.115  25.873  1.00 83.09           H
ATOM    333 2HB  ASN A  41      12.464  -5.965  25.365  1.00 83.09           H
ATOM    334  CG  ASN A  41      10.935  -5.119  26.629  1.00 83.09           C
ATOM    335  OD1 ASN A  41      10.528  -3.998  26.367  1.00 83.09           O
ATOM    336  ND2 ASN A  41      11.021  -5.610  27.862  1.00 83.09           N
ATOM    337 1HD2 ASN A  41      11.364  -6.538  28.007  1.00 83.09           H
ATOM    338 2HD2 ASN A  41      10.743  -5.051  28.643  1.00 83.09           H
ATOM    339  HN  ASN A  41       8.996  -6.656  25.246  1.00 83.09           H
ATOM    340  N   ASN A  42      11.073  -7.932  23.100  1.00 83.68           N
ATOM    341  CA  ASN A  42      11.718  -8.807  22.136  1.00 83.68           C
ATOM    342  C   ASN A  42      11.282  -8.412  20.724  1.00 83.68           C
ATOM    343  O   ASN A  42      12.078  -8.466  19.787  1.00 83.68           O
ATOM    344  HA  ASN A  42      12.787  -8.672  22.296  1.00 83.68           H
ATOM    345  CB  ASN A  42      11.317 -10.266  22.364  1.00 83.68           C
ATOM    346 1HB  ASN A  42      10.231 -10.357  22.343  1.00 83.68           H
ATOM    347 2HB  ASN A  42      11.704 -10.884  21.553  1.00 83.68           H
ATOM    348  CG  ASN A  42      11.851 -10.779  23.703  1.00 83.68           C
ATOM    349  OD1 ASN A  42      12.654 -10.143  24.365  1.00 83.68           O
ATOM    350  ND2 ASN A  42      11.361 -11.962  24.063  1.00 83.68           N
ATOM    351 1HD2 ASN A  42      10.704 -12.432  23.474  1.00 83.68           H
ATOM    352 2HD2 ASN A  42      11.649 -12.382  24.924  1.00 83.68           H
ATOM    353  HN  ASN A  42      10.434  -8.385  23.722  1.00 83.68           H
ATOM    354  N   VAL A  43      10.020  -8.025  20.614  1.00 90.72           N
ATOM    355  CA  VAL A  43       9.452  -7.682  19.322  1.00 90.72           C
ATOM    356  C   VAL A  43      10.112  -6.402  18.803  1.00 90.72           C
ATOM    357  O   VAL A  43      10.430  -6.300  17.620  1.00 90.72           O
ATOM    358  HA  VAL A  43       9.680  -8.497  18.635  1.00 90.72           H
ATOM    359  CB  VAL A  43       7.930  -7.567  19.433  1.00 90.72           C
ATOM    360  HB  VAL A  43       7.705  -6.746  20.114  1.00 90.72           H
ATOM    361  CG1 VAL A  43       7.305  -7.237  18.076  1.00 90.72           C
ATOM    362 1HG1 VAL A  43       7.701  -6.289  17.714  1.00 90.72           H
ATOM    363 2HG1 VAL A  43       7.545  -8.027  17.364  1.00 90.72           H
ATOM    364 3HG1 VAL A  43       6.223  -7.162  18.184  1.00 90.72           H
ATOM    365  CG2 VAL A  43       7.326  -8.844  20.020  1.00 90.72           C
ATOM    366 1HG2 VAL A  43       7.566  -9.689  19.376  1.00 90.72           H
ATOM    367 2HG2 VAL A  43       7.737  -9.016  21.015  1.00 90.72           H
ATOM    368 3HG2 VAL A  43       6.243  -8.735  20.088  1.00 90.72           H
ATOM    369  HN  VAL A  43       9.391  -7.945  21.387  1.00 90.72           H
ATOM    370  N   ARG A  44      10.297  -5.459  19.715  1.00 86.50           N
ATOM    371  CA  ARG A  44      10.915  -4.191  19.365  1.00 86.50           C
ATOM    372  C   ARG A  44      12.376  -4.405  18.963  1.00 86.50           C
ATOM    373  O   ARG A  44      12.874  -3.752  18.047  1.00 86.50           O
ATOM    374  HA  ARG A  44      10.328  -3.817  18.526  1.00 86.50           H
ATOM    375  CB  ARG A  44      10.854  -3.207  20.535  1.00 86.50           C
ATOM    376 1HB  ARG A  44      11.246  -3.682  21.435  1.00 86.50           H
ATOM    377 2HB  ARG A  44      11.491  -2.348  20.325  1.00 86.50           H
ATOM    378  CG  ARG A  44       9.419  -2.737  20.782  1.00 86.50           C
ATOM    379 1HG  ARG A  44       8.958  -2.453  19.837  1.00 86.50           H
ATOM    380 2HG  ARG A  44       8.830  -3.558  21.191  1.00 86.50           H
ATOM    381  CD  ARG A  44       9.390  -1.550  21.747  1.00 86.50           C
ATOM    382 1HD  ARG A  44      10.105  -0.793  21.427  1.00 86.50           H
ATOM    383 2HD  ARG A  44       8.405  -1.084  21.734  1.00 86.50           H
ATOM    384  NE  ARG A  44       9.715  -2.004  23.118  1.00 86.50           N
ATOM    385  HE  ARG A  44      10.680  -2.076  23.371  1.00 86.50           H
ATOM    386  CZ  ARG A  44       8.798  -2.324  24.041  1.00 86.50           C
ATOM    387  NH1 ARG A  44       7.491  -2.246  23.756  1.00 86.50           N
ATOM    388 1HH1 ARG A  44       7.193  -1.947  22.849  1.00 86.50           H
ATOM    389 2HH1 ARG A  44       6.812  -2.486  24.451  1.00 86.50           H
ATOM    390  NH2 ARG A  44       9.207  -2.724  25.252  1.00 86.50           N
ATOM    391 1HH2 ARG A  44       8.535  -2.966  25.952  1.00 86.50           H
ATOM    392 2HH2 ARG A  44      10.185  -2.779  25.457  1.00 86.50           H
ATOM    393  HN  ARG A  44      10.034  -5.550  20.675  1.00 86.50           H
ATOM    394  N   GLN A  45      13.021  -5.323  19.667  1.00 82.89           N
ATOM    395  CA  GLN A  45      14.425  -5.607  19.419  1.00 82.89           C
ATOM    396  C   GLN A  45      14.609  -6.180  18.012  1.00 82.89           C
ATOM    397  O   GLN A  45      15.532  -5.794  17.297  1.00 82.89           O
ATOM    398  HA  GLN A  45      14.933  -4.646  19.496  1.00 82.89           H
ATOM    399  CB  GLN A  45      14.987  -6.559  20.477  1.00 82.89           C
ATOM    400 1HB  GLN A  45      14.754  -6.180  21.472  1.00 82.89           H
ATOM    401 2HB  GLN A  45      14.508  -7.533  20.386  1.00 82.89           H
ATOM    402  CG  GLN A  45      16.502  -6.713  20.325  1.00 82.89           C
ATOM    403 1HG  GLN A  45      16.732  -7.129  19.344  1.00 82.89           H
ATOM    404 2HG  GLN A  45      16.978  -5.734  20.376  1.00 82.89           H
ATOM    405  CD  GLN A  45      17.072  -7.621  21.417  1.00 82.89           C
ATOM    406  OE1 GLN A  45      16.353  -8.261  22.166  1.00 82.89           O
ATOM    407  NE2 GLN A  45      18.401  -7.640  21.464  1.00 82.89           N
ATOM    408 1HE2 GLN A  45      18.933  -7.091  20.820  1.00 82.89           H
ATOM    409 2HE2 GLN A  45      18.869  -8.204  22.145  1.00 82.89           H
ATOM    410  HN  GLN A  45      12.603  -5.867  20.395  1.00 82.89           H
ATOM    411  N   PHE A  46      13.716  -7.093  17.658  1.00 91.72           N
ATOM    412  CA  PHE A  46      13.735  -7.682  16.330  1.00 91.72           C
ATOM    413  C   PHE A  46      13.535  -6.613  15.253  1.00 91.72           C
ATOM    414  O   PHE A  46      14.255  -6.589  14.256  1.00 91.72           O
ATOM    415  HA  PHE A  46      14.710  -8.151  16.197  1.00 91.72           H
ATOM    416  CB  PHE A  46      12.574  -8.676  16.265  1.00 91.72           C
ATOM    417 1HB  PHE A  46      12.723  -9.443  17.025  1.00 91.72           H
ATOM    418 2HB  PHE A  46      11.649  -8.156  16.514  1.00 91.72           H
ATOM    419  CG  PHE A  46      12.410  -9.354  14.903  1.00 91.72           C
ATOM    420  CD1 PHE A  46      11.473  -8.903  14.027  1.00 91.72           C
ATOM    421  HD1 PHE A  46      10.838  -8.058  14.296  1.00 91.72           H
ATOM    422  CD2 PHE A  46      13.202 -10.408  14.568  1.00 91.72           C
ATOM    423  HD2 PHE A  46      13.953 -10.770  15.270  1.00 91.72           H
ATOM    424  CE1 PHE A  46      11.321  -9.532  12.763  1.00 91.72           C
ATOM    425  HE1 PHE A  46      10.569  -9.170  12.061  1.00 91.72           H
ATOM    426  CE2 PHE A  46      13.050 -11.037  13.304  1.00 91.72           C
ATOM    427  HE2 PHE A  46      13.685 -11.881  13.036  1.00 91.72           H
ATOM    428  CZ  PHE A  46      12.113 -10.585  12.429  1.00 91.72           C
ATOM    429  HZ  PHE A  46      11.996 -11.068  11.458  1.00 91.72           H
ATOM    430  HN  PHE A  46      12.992  -7.429  18.259  1.00 91.72           H
ATOM    431  N   ALA A  47      12.555  -5.754  15.492  1.00 92.45           N
ATOM    432  CA  ALA A  47      12.213  -4.722  14.528  1.00 92.45           C
ATOM    433  C   ALA A  47      13.424  -3.812  14.310  1.00 92.45           C
ATOM    434  O   ALA A  47      13.708  -3.410  13.183  1.00 92.45           O
ATOM    435  HA  ALA A  47      11.966  -5.214  13.588  1.00 92.45           H
ATOM    436  CB  ALA A  47      10.986  -3.951  15.019  1.00 92.45           C
ATOM    437 1HB  ALA A  47      10.146  -4.637  15.129  1.00 92.45           H
ATOM    438 2HB  ALA A  47      11.207  -3.490  15.981  1.00 92.45           H
ATOM    439 3HB  ALA A  47      10.730  -3.177  14.295  1.00 92.45           H
ATOM    440  HN  ALA A  47      12.000  -5.755  16.324  1.00 92.45           H
ATOM    441  N   SER A  48      14.106  -3.514  15.407  1.00 90.61           N
ATOM    442  CA  SER A  48      15.172  -2.528  15.381  1.00 90.61           C
ATOM    443  C   SER A  48      16.335  -3.037  14.526  1.00 90.61           C
ATOM    444  O   SER A  48      17.116  -2.246  14.001  1.00 90.61           O
ATOM    445  HA  SER A  48      14.731  -1.637  14.935  1.00 90.61           H
ATOM    446  CB  SER A  48      15.657  -2.203  16.796  1.00 90.61           C
ATOM    447 1HB  SER A  48      16.316  -1.336  16.763  1.00 90.61           H
ATOM    448 2HB  SER A  48      14.804  -1.932  17.418  1.00 90.61           H
ATOM    449  OG  SER A  48      16.346  -3.301  17.389  1.00 90.61           O
ATOM    450  HG  SER A  48      15.938  -4.163  17.090  1.00 90.61           H
ATOM    451  HN  SER A  48      13.939  -3.934  16.300  1.00 90.61           H
ATOM    452  N   HIS A  49      16.412  -4.355  14.413  1.00 86.02           N
ATOM    453  CA  HIS A  49      17.501  -4.981  13.683  1.00 86.02           C
ATOM    454  C   HIS A  49      17.063  -5.255  12.243  1.00 86.02           C
ATOM    455  O   HIS A  49      17.848  -5.095  11.310  1.00 86.02           O
ATOM    456  HA  HIS A  49      18.323  -4.265  13.673  1.00 86.02           H
ATOM    457  CB  HIS A  49      17.986  -6.240  14.405  1.00 86.02           C
ATOM    458 1HB  HIS A  49      17.127  -6.870  14.631  1.00 86.02           H
ATOM    459 2HB  HIS A  49      18.629  -6.807  13.732  1.00 86.02           H
ATOM    460  CG  HIS A  49      18.740  -5.962  15.683  1.00 86.02           C
ATOM    461  ND1 HIS A  49      19.865  -5.158  15.731  1.00 86.02           N
ATOM    462  HD1 HIS A  49      20.285  -4.692  14.952  1.00 86.02           H
ATOM    463  CD2 HIS A  49      18.517  -6.389  16.960  1.00 86.02           C
ATOM    464  HD2 HIS A  49      17.706  -7.042  17.281  1.00 86.02           H
ATOM    465  CE1 HIS A  49      20.293  -5.111  16.984  1.00 86.02           C
ATOM    466  HE1 HIS A  49      21.161  -4.559  17.344  1.00 86.02           H
ATOM    467  NE2 HIS A  49      19.457  -5.875  17.744  1.00 86.02           N
ATOM    468  HN  HIS A  49      15.748  -4.990  14.809  1.00 86.02           H
ATOM    469  N   PHE A  50      15.810  -5.663  12.107  1.00 86.41           N
ATOM    470  CA  PHE A  50      15.343  -6.244  10.859  1.00 86.41           C
ATOM    471  C   PHE A  50      14.826  -5.161   9.910  1.00 86.41           C
ATOM    472  O   PHE A  50      15.133  -5.176   8.719  1.00 86.41           O
ATOM    473  HA  PHE A  50      16.192  -6.751  10.401  1.00 86.41           H
ATOM    474  CB  PHE A  50      14.192  -7.189  11.209  1.00 86.41           C
ATOM    475 1HB  PHE A  50      14.537  -7.905  11.956  1.00 86.41           H
ATOM    476 2HB  PHE A  50      13.388  -6.613  11.667  1.00 86.41           H
ATOM    477  CG  PHE A  50      13.631  -7.956  10.010  1.00 86.41           C
ATOM    478  CD1 PHE A  50      12.418  -7.619   9.494  1.00 86.41           C
ATOM    479  HD1 PHE A  50      11.847  -6.802   9.934  1.00 86.41           H
ATOM    480  CD2 PHE A  50      14.344  -8.976   9.460  1.00 86.41           C
ATOM    481  HD2 PHE A  50      15.315  -9.246   9.874  1.00 86.41           H
ATOM    482  CE1 PHE A  50      11.897  -8.331   8.381  1.00 86.41           C
ATOM    483  HE1 PHE A  50      10.926  -8.060   7.968  1.00 86.41           H
ATOM    484  CE2 PHE A  50      13.823  -9.688   8.348  1.00 86.41           C
ATOM    485  HE2 PHE A  50      14.394 -10.505   7.907  1.00 86.41           H
ATOM    486  CZ  PHE A  50      12.611  -9.350   7.832  1.00 86.41           C
ATOM    487  HZ  PHE A  50      12.211  -9.896   6.977  1.00 86.41           H
ATOM    488  HN  PHE A  50      15.120  -5.603  12.829  1.00 86.41           H
ATOM    489  N   LEU A  51      14.051  -4.246  10.473  1.00 92.59           N
ATOM    490  CA  LEU A  51      13.252  -3.341   9.664  1.00 92.59           C
ATOM    491  C   LEU A  51      14.165  -2.293   9.025  1.00 92.59           C
ATOM    492  O   LEU A  51      14.074  -2.035   7.826  1.00 92.59           O
ATOM    493  HA  LEU A  51      12.794  -3.931   8.870  1.00 92.59           H
ATOM    494  CB  LEU A  51      12.115  -2.742  10.495  1.00 92.59           C
ATOM    495 1HB  LEU A  51      12.550  -2.221  11.347  1.00 92.59           H
ATOM    496 2HB  LEU A  51      11.606  -1.992   9.889  1.00 92.59           H
ATOM    497  CG  LEU A  51      11.071  -3.731  11.016  1.00 92.59           C
ATOM    498  HG  LEU A  51      11.566  -4.422  11.699  1.00 92.59           H
ATOM    499  CD1 LEU A  51       9.982  -3.010  11.813  1.00 92.59           C
ATOM    500 1HD1 LEU A  51      10.432  -2.498  12.662  1.00 92.59           H
ATOM    501 2HD1 LEU A  51       9.484  -2.282  11.172  1.00 92.59           H
ATOM    502 3HD1 LEU A  51       9.253  -3.737  12.171  1.00 92.59           H
ATOM    503  CD2 LEU A  51      10.488  -4.566   9.873  1.00 92.59           C
ATOM    504 1HD2 LEU A  51      10.013  -3.906   9.147  1.00 92.59           H
ATOM    505 2HD2 LEU A  51      11.288  -5.125   9.387  1.00 92.59           H
ATOM    506 3HD2 LEU A  51       9.749  -5.261  10.272  1.00 92.59           H
ATOM    507  HN  LEU A  51      13.964  -4.117  11.461  1.00 92.59           H
ATOM    508  N   PRO A  52      15.058  -1.674   9.809  1.00 94.21           N
ATOM    509  CA  PRO A  52      15.782  -0.491   9.340  1.00 94.21           C
ATOM    510  C   PRO A  52      16.475  -0.730   8.008  1.00 94.21           C
ATOM    511  O   PRO A  52      16.347   0.073   7.085  1.00 94.21           O
ATOM    512  HA  PRO A  52      15.085   0.327   9.156  1.00 94.21           H
ATOM    513  CB  PRO A  52      16.786  -0.213  10.460  1.00 94.21           C
ATOM    514 1HB  PRO A  52      17.740  -0.707  10.276  1.00 94.21           H
ATOM    515 2HB  PRO A  52      16.995   0.853  10.557  1.00 94.21           H
ATOM    516  CG  PRO A  52      16.094  -0.766  11.700  1.00 94.21           C
ATOM    517 1HG  PRO A  52      16.803  -0.965  12.504  1.00 94.21           H
ATOM    518 2HG  PRO A  52      15.363  -0.065  12.102  1.00 94.21           H
ATOM    519  CD  PRO A  52      15.442  -2.039  11.185  1.00 94.21           C
ATOM    520 1HD  PRO A  52      16.134  -2.882  11.197  1.00 94.21           H
ATOM    521 2HD  PRO A  52      14.583  -2.327  11.790  1.00 94.21           H
ATOM    522  N   PRO A  53      17.223  -1.834   7.877  1.00 94.95           N
ATOM    523  CA  PRO A  53      18.007  -2.074   6.663  1.00 94.95           C
ATOM    524  C   PRO A  53      17.129  -2.357   5.455  1.00 94.95           C
ATOM    525  O   PRO A  53      17.460  -1.966   4.337  1.00 94.95           O
ATOM    526  HA  PRO A  53      18.575  -1.182   6.399  1.00 94.95           H
ATOM    527  CB  PRO A  53      18.877  -3.279   7.026  1.00 94.95           C
ATOM    528 1HB  PRO A  53      19.072  -3.910   6.159  1.00 94.95           H
ATOM    529 2HB  PRO A  53      19.846  -2.971   7.419  1.00 94.95           H
ATOM    530  CG  PRO A  53      18.067  -4.003   8.064  1.00 94.95           C
ATOM    531 1HG  PRO A  53      17.342  -4.672   7.601  1.00 94.95           H
ATOM    532 2HG  PRO A  53      18.702  -4.615   8.703  1.00 94.95           H
ATOM    533  CD  PRO A  53      17.382  -2.926   8.854  1.00 94.95           C
ATOM    534 1HD  PRO A  53      16.420  -3.262   9.241  1.00 94.95           H
ATOM    535 2HD  PRO A  53      17.980  -2.615   9.710  1.00 94.95           H
ATOM    536  N   LEU A  54      16.020  -3.035   5.715  1.00 92.41           N
ATOM    537  CA  LEU A  54      15.123  -3.440   4.646  1.00 92.41           C
ATOM    538  C   LEU A  54      14.436  -2.202   4.066  1.00 92.41           C
ATOM    539  O   LEU A  54      14.288  -2.082   2.851  1.00 92.41           O
ATOM    540  HA  LEU A  54      15.731  -3.896   3.865  1.00 92.41           H
ATOM    541  CB  LEU A  54      14.147  -4.509   5.142  1.00 92.41           C
ATOM    542 1HB  LEU A  54      13.648  -4.132   6.035  1.00 92.41           H
ATOM    543 2HB  LEU A  54      13.378  -4.652   4.383  1.00 92.41           H
ATOM    544  CG  LEU A  54      14.758  -5.873   5.472  1.00 92.41           C
ATOM    545  HG  LEU A  54      15.505  -5.733   6.253  1.00 92.41           H
ATOM    546  CD1 LEU A  54      13.698  -6.828   6.026  1.00 92.41           C
ATOM    547 1HD1 LEU A  54      13.270  -6.408   6.935  1.00 92.41           H
ATOM    548 2HD1 LEU A  54      12.911  -6.968   5.284  1.00 92.41           H
ATOM    549 3HD1 LEU A  54      14.159  -7.790   6.251  1.00 92.41           H
ATOM    550  CD2 LEU A  54      15.479  -6.459   4.257  1.00 92.41           C
ATOM    551 1HD2 LEU A  54      14.770  -6.582   3.438  1.00 92.41           H
ATOM    552 2HD2 LEU A  54      16.277  -5.785   3.948  1.00 92.41           H
ATOM    553 3HD2 LEU A  54      15.903  -7.429   4.519  1.00 92.41           H
ATOM    554  HN  LEU A  54      15.733  -3.307   6.633  1.00 92.41           H
ATOM    555  N   TYR A  55      14.035  -1.313   4.963  1.00 93.16           N
ATOM    556  CA  TYR A  55      13.338  -0.104   4.557  1.00 93.16           C
ATOM    557  C   TYR A  55      14.257   0.813   3.747  1.00 93.16           C
ATOM    558  O   TYR A  55      13.824   1.429   2.775  1.00 93.16           O
ATOM    559  HA  TYR A  55      12.490  -0.396   3.938  1.00 93.16           H
ATOM    560  CB  TYR A  55      12.941   0.608   5.852  1.00 93.16           C
ATOM    561 1HB  TYR A  55      13.795   0.613   6.529  1.00 93.16           H
ATOM    562 2HB  TYR A  55      12.707   1.648   5.626  1.00 93.16           H
ATOM    563  CG  TYR A  55      11.745  -0.024   6.568  1.00 93.16           C
ATOM    564  CD1 TYR A  55      11.146  -1.152   6.046  1.00 93.16           C
ATOM    565  HD1 TYR A  55      11.524  -1.593   5.123  1.00 93.16           H
ATOM    566  CD2 TYR A  55      11.266   0.534   7.736  1.00 93.16           C
ATOM    567  HD2 TYR A  55      11.740   1.425   8.148  1.00 93.16           H
ATOM    568  CE1 TYR A  55      10.021  -1.747   6.719  1.00 93.16           C
ATOM    569  HE1 TYR A  55       9.538  -2.638   6.318  1.00 93.16           H
ATOM    570  CE2 TYR A  55      10.141  -0.061   8.409  1.00 93.16           C
ATOM    571  HE2 TYR A  55       9.753   0.370   9.332  1.00 93.16           H
ATOM    572  CZ  TYR A  55       9.574  -1.172   7.868  1.00 93.16           C
ATOM    573  OH  TYR A  55       8.511  -1.734   8.504  1.00 93.16           O
ATOM    574  HH  TYR A  55       8.166  -2.509   7.974  1.00 93.16           H
ATOM    575  HN  TYR A  55      14.179  -1.408   5.948  1.00 93.16           H
ATOM    576  N   TRP A  56      15.509   0.873   4.177  1.00 91.44           N
ATOM    577  CA  TRP A  56      16.501   1.674   3.481  1.00 91.44           C
ATOM    578  C   TRP A  56      16.678   1.091   2.077  1.00 91.44           C
ATOM    579  O   TRP A  56      16.746   1.832   1.098  1.00 91.44           O
ATOM    580  HA  TRP A  56      16.122   2.693   3.416  1.00 91.44           H
ATOM    581  CB  TRP A  56      17.809   1.735   4.272  1.00 91.44           C
ATOM    582 1HB  TRP A  56      17.990   0.764   4.732  1.00 91.44           H
ATOM    583 2HB  TRP A  56      18.632   1.918   3.581  1.00 91.44           H
ATOM    584  CG  TRP A  56      17.829   2.810   5.360  1.00 91.44           C
ATOM    585  CD1 TRP A  56      17.916   2.640   6.687  1.00 91.44           C
ATOM    586  HD1 TRP A  56      17.987   1.669   7.177  1.00 91.44           H
ATOM    587  CD2 TRP A  56      17.756   4.238   5.160  1.00 91.44           C
ATOM    588  NE1 TRP A  56      17.904   3.848   7.353  1.00 91.44           N
ATOM    589  HE1 TRP A  56      17.958   3.979   8.343  1.00 91.44           H
ATOM    590  CE2 TRP A  56      17.803   4.851   6.395  1.00 91.44           C
ATOM    591  CE3 TRP A  56      17.652   4.986   3.974  1.00 91.44           C
ATOM    592  HE3 TRP A  56      17.613   4.526   2.987  1.00 91.44           H
ATOM    593  CZ2 TRP A  56      17.754   6.240   6.564  1.00 91.44           C
ATOM    594  HZ2 TRP A  56      17.793   6.700   7.552  1.00 91.44           H
ATOM    595  CZ3 TRP A  56      17.604   6.373   4.160  1.00 91.44           C
ATOM    596  HZ3 TRP A  56      17.523   7.000   3.273  1.00 91.44           H
ATOM    597  CH2 TRP A  56      17.651   7.005   5.397  1.00 91.44           C
ATOM    598  HH2 TRP A  56      17.608   8.093   5.458  1.00 91.44           H
ATOM    599  HN  TRP A  56      15.847   0.389   4.984  1.00 91.44           H
ATOM    600  N   LEU A  57      16.748  -0.231   2.024  1.00 92.49           N
ATOM    601  CA  LEU A  57      16.931  -0.921   0.759  1.00 92.49           C
ATOM    602  C   LEU A  57      15.757  -0.597  -0.168  1.00 92.49           C
ATOM    603  O   LEU A  57      15.958  -0.206  -1.316  1.00 92.49           O
ATOM    604  HA  LEU A  57      17.844  -0.536   0.306  1.00 92.49           H
ATOM    605  CB  LEU A  57      17.137  -2.419   0.990  1.00 92.49           C
ATOM    606 1HB  LEU A  57      18.000  -2.551   1.642  1.00 92.49           H
ATOM    607 2HB  LEU A  57      16.270  -2.806   1.526  1.00 92.49           H
ATOM    608  CG  LEU A  57      17.346  -3.269  -0.265  1.00 92.49           C
ATOM    609  HG  LEU A  57      16.527  -3.067  -0.955  1.00 92.49           H
ATOM    610  CD1 LEU A  57      18.643  -2.883  -0.978  1.00 92.49           C
ATOM    611 1HD1 LEU A  57      18.599  -1.834  -1.270  1.00 92.49           H
ATOM    612 2HD1 LEU A  57      19.488  -3.038  -0.306  1.00 92.49           H
ATOM    613 3HD1 LEU A  57      18.768  -3.502  -1.867  1.00 92.49           H
ATOM    614  CD2 LEU A  57      17.298  -4.762   0.069  1.00 92.49           C
ATOM    615 1HD2 LEU A  57      18.084  -4.998   0.787  1.00 92.49           H
ATOM    616 2HD2 LEU A  57      16.327  -5.007   0.499  1.00 92.49           H
ATOM    617 3HD2 LEU A  57      17.450  -5.343  -0.840  1.00 92.49           H
ATOM    618  HN  LEU A  57      16.682  -0.827   2.825  1.00 92.49           H
ATOM    619  N   VAL A  58      14.557  -0.773   0.366  1.00 94.34           N
ATOM    620  CA  VAL A  58      13.351  -0.568  -0.418  1.00 94.34           C
ATOM    621  C   VAL A  58      13.312   0.878  -0.916  1.00 94.34           C
ATOM    622  O   VAL A  58      12.976   1.132  -2.072  1.00 94.34           O
ATOM    623  HA  VAL A  58      13.402  -1.234  -1.279  1.00 94.34           H
ATOM    624  CB  VAL A  58      12.120  -0.950   0.405  1.00 94.34           C
ATOM    625  HB  VAL A  58      12.161  -0.400   1.345  1.00 94.34           H
ATOM    626  CG1 VAL A  58      10.832  -0.552  -0.317  1.00 94.34           C
ATOM    627 1HG1 VAL A  58      10.824   0.526  -0.478  1.00 94.34           H
ATOM    628 2HG1 VAL A  58      10.782  -1.062  -1.279  1.00 94.34           H
ATOM    629 3HG1 VAL A  58       9.972  -0.835   0.290  1.00 94.34           H
ATOM    630  CG2 VAL A  58      12.124  -2.444   0.736  1.00 94.34           C
ATOM    631 1HG2 VAL A  58      12.118  -3.021  -0.189  1.00 94.34           H
ATOM    632 2HG2 VAL A  58      13.017  -2.687   1.310  1.00 94.34           H
ATOM    633 3HG2 VAL A  58      11.238  -2.689   1.321  1.00 94.34           H
ATOM    634  HN  VAL A  58      14.402  -1.050   1.315  1.00 94.34           H
ATOM    635  N   PHE A  59      13.660   1.789  -0.019  1.00 95.26           N
ATOM    636  CA  PHE A  59      13.636   3.205  -0.342  1.00 95.26           C
ATOM    637  C   PHE A  59      14.549   3.512  -1.531  1.00 95.26           C
ATOM    638  O   PHE A  59      14.118   4.124  -2.507  1.00 95.26           O
ATOM    639  HA  PHE A  59      12.608   3.461  -0.600  1.00 95.26           H
ATOM    640  CB  PHE A  59      14.153   3.954   0.888  1.00 95.26           C
ATOM    641 1HB  PHE A  59      13.448   3.814   1.708  1.00 95.26           H
ATOM    642 2HB  PHE A  59      15.098   3.510   1.201  1.00 95.26           H
ATOM    643  CG  PHE A  59      14.361   5.453   0.663  1.00 95.26           C
ATOM    644  CD1 PHE A  59      15.619   5.969   0.637  1.00 95.26           C
ATOM    645  HD1 PHE A  59      16.479   5.314   0.777  1.00 95.26           H
ATOM    646  CD2 PHE A  59      13.287   6.270   0.488  1.00 95.26           C
ATOM    647  HD2 PHE A  59      12.279   5.856   0.509  1.00 95.26           H
ATOM    648  CE1 PHE A  59      15.812   7.360   0.428  1.00 95.26           C
ATOM    649  HE1 PHE A  59      16.820   7.773   0.407  1.00 95.26           H
ATOM    650  CE2 PHE A  59      13.480   7.661   0.279  1.00 95.26           C
ATOM    651  HE2 PHE A  59      12.620   8.315   0.139  1.00 95.26           H
ATOM    652  CZ  PHE A  59      14.738   8.176   0.253  1.00 95.26           C
ATOM    653  HZ  PHE A  59      14.886   9.244   0.093  1.00 95.26           H
ATOM    654  HN  PHE A  59      13.954   1.573   0.912  1.00 95.26           H
ATOM    655  N   ILE A  60      15.793   3.072  -1.410  1.00 93.04           N
ATOM    656  CA  ILE A  60      16.811   3.431  -2.383  1.00 93.04           C
ATOM    657  C   ILE A  60      16.402   2.906  -3.761  1.00 93.04           C
ATOM    658  O   ILE A  60      16.371   3.660  -4.732  1.00 93.04           O
ATOM    659  HA  ILE A  60      16.853   4.519  -2.426  1.00 93.04           H
ATOM    660  CB  ILE A  60      18.187   2.943  -1.923  1.00 93.04           C
ATOM    661  HB  ILE A  60      18.098   1.896  -1.632  1.00 93.04           H
ATOM    662  CG1 ILE A  60      18.658   3.716  -0.690  1.00 93.04           C
ATOM    663 1HG1 ILE A  60      18.921   4.735  -0.974  1.00 93.04           H
ATOM    664 2HG1 ILE A  60      17.845   3.786   0.033  1.00 93.04           H
ATOM    665  CG2 ILE A  60      19.202   3.011  -3.065  1.00 93.04           C
ATOM    666 1HG2 ILE A  60      18.866   2.381  -3.888  1.00 93.04           H
ATOM    667 2HG2 ILE A  60      19.294   4.041  -3.410  1.00 93.04           H
ATOM    668 3HG2 ILE A  60      20.171   2.658  -2.711  1.00 93.04           H
ATOM    669  CD1 ILE A  60      19.866   3.034  -0.044  1.00 93.04           C
ATOM    670 1HD1 ILE A  60      19.592   2.024   0.261  1.00 93.04           H
ATOM    671 2HD1 ILE A  60      20.684   2.988  -0.762  1.00 93.04           H
ATOM    672 3HD1 ILE A  60      20.181   3.604   0.830  1.00 93.04           H
ATOM    673  HN  ILE A  60      16.108   2.482  -0.667  1.00 93.04           H
ATOM    674  N   VAL A  61      16.097   1.617  -3.801  1.00 93.34           N
ATOM    675  CA  VAL A  61      15.824   0.952  -5.064  1.00 93.34           C
ATOM    676  C   VAL A  61      14.534   1.516  -5.664  1.00 93.34           C
ATOM    677  O   VAL A  61      14.464   1.771  -6.865  1.00 93.34           O
ATOM    678  HA  VAL A  61      16.651   1.174  -5.738  1.00 93.34           H
ATOM    679  CB  VAL A  61      15.775  -0.563  -4.858  1.00 93.34           C
ATOM    680  HB  VAL A  61      15.011  -0.775  -4.109  1.00 93.34           H
ATOM    681  CG1 VAL A  61      15.378  -1.280  -6.150  1.00 93.34           C
ATOM    682 1HG1 VAL A  61      14.392  -0.938  -6.467  1.00 93.34           H
ATOM    683 2HG1 VAL A  61      16.107  -1.056  -6.928  1.00 93.34           H
ATOM    684 3HG1 VAL A  61      15.350  -2.355  -5.975  1.00 93.34           H
ATOM    685  CG2 VAL A  61      17.111  -1.088  -4.328  1.00 93.34           C
ATOM    686 1HG2 VAL A  61      17.901  -0.858  -5.043  1.00 93.34           H
ATOM    687 2HG2 VAL A  61      17.335  -0.612  -3.373  1.00 93.34           H
ATOM    688 3HG2 VAL A  61      17.048  -2.167  -4.190  1.00 93.34           H
ATOM    689  HN  VAL A  61      16.036   1.031  -2.993  1.00 93.34           H
ATOM    690  N   GLY A  62      13.546   1.695  -4.799  1.00 94.92           N
ATOM    691  CA  GLY A  62      12.227   2.109  -5.246  1.00 94.92           C
ATOM    692  C   GLY A  62      12.248   3.553  -5.751  1.00 94.92           C
ATOM    693  O   GLY A  62      11.633   3.867  -6.769  1.00 94.92           O
ATOM    694 1HA  GLY A  62      11.884   1.447  -6.041  1.00 94.92           H
ATOM    695 2HA  GLY A  62      11.516   2.017  -4.425  1.00 94.92           H
ATOM    696  HN  GLY A  62      13.636   1.561  -3.812  1.00 94.92           H
ATOM    697  N   ALA A  63      12.961   4.393  -5.015  1.00 94.93           N
ATOM    698  CA  ALA A  63      13.032   5.806  -5.349  1.00 94.93           C
ATOM    699  C   ALA A  63      13.668   5.966  -6.732  1.00 94.93           C
ATOM    700  O   ALA A  63      13.170   6.724  -7.564  1.00 94.93           O
ATOM    701  HA  ALA A  63      12.013   6.191  -5.380  1.00 94.93           H
ATOM    702  CB  ALA A  63      13.809   6.550  -4.261  1.00 94.93           C
ATOM    703 1HB  ALA A  63      13.300   6.428  -3.304  1.00 94.93           H
ATOM    704 2HB  ALA A  63      14.817   6.142  -4.190  1.00 94.93           H
ATOM    705 3HB  ALA A  63      13.862   7.609  -4.512  1.00 94.93           H
ATOM    706  HN  ALA A  63      13.482   4.124  -4.205  1.00 94.93           H
ATOM    707  N   LEU A  64      14.758   5.242  -6.935  1.00 89.36           N
ATOM    708  CA  LEU A  64      15.467   5.294  -8.202  1.00 89.36           C
ATOM    709  C   LEU A  64      14.550   4.784  -9.316  1.00 89.36           C
ATOM    710  O   LEU A  64      14.435   5.413 -10.367  1.00 89.36           O
ATOM    711  HA  LEU A  64      15.703   6.339  -8.401  1.00 89.36           H
ATOM    712  CB  LEU A  64      16.794   4.540  -8.105  1.00 89.36           C
ATOM    713 1HB  LEU A  64      16.598   3.551  -7.691  1.00 89.36           H
ATOM    714 2HB  LEU A  64      17.180   4.392  -9.114  1.00 89.36           H
ATOM    715  CG  LEU A  64      17.885   5.207  -7.265  1.00 89.36           C
ATOM    716  HG  LEU A  64      17.469   5.436  -6.284  1.00 89.36           H
ATOM    717  CD1 LEU A  64      19.066   4.259  -7.046  1.00 89.36           C
ATOM    718 1HD1 LEU A  64      18.722   3.365  -6.526  1.00 89.36           H
ATOM    719 2HD1 LEU A  64      19.490   3.978  -8.010  1.00 89.36           H
ATOM    720 3HD1 LEU A  64      19.826   4.758  -6.446  1.00 89.36           H
ATOM    721  CD2 LEU A  64      18.324   6.534  -7.890  1.00 89.36           C
ATOM    722 1HD2 LEU A  64      18.716   6.352  -8.890  1.00 89.36           H
ATOM    723 2HD2 LEU A  64      17.469   7.207  -7.951  1.00 89.36           H
ATOM    724 3HD2 LEU A  64      19.100   6.987  -7.272  1.00 89.36           H
ATOM    725  HN  LEU A  64      15.157   4.628  -6.253  1.00 89.36           H
ATOM    726  N   GLY A  65      13.920   3.650  -9.047  1.00 92.55           N
ATOM    727  CA  GLY A  65      13.139   2.969 -10.065  1.00 92.55           C
ATOM    728  C   GLY A  65      11.951   3.824 -10.509  1.00 92.55           C
ATOM    729  O   GLY A  65      11.761   4.059 -11.702  1.00 92.55           O
ATOM    730 1HA  GLY A  65      13.771   2.744 -10.924  1.00 92.55           H
ATOM    731 2HA  GLY A  65      12.780   2.016  -9.676  1.00 92.55           H
ATOM    732  HN  GLY A  65      13.937   3.199  -8.155  1.00 92.55           H
ATOM    733  N   ASN A  66      11.181   4.268  -9.526  1.00 90.18           N
ATOM    734  CA  ASN A  66       9.945   4.979  -9.805  1.00 90.18           C
ATOM    735  C   ASN A  66      10.273   6.342 -10.416  1.00 90.18           C
ATOM    736  O   ASN A  66       9.544   6.832 -11.278  1.00 90.18           O
ATOM    737  HA  ASN A  66       9.394   4.336 -10.491  1.00 90.18           H
ATOM    738  CB  ASN A  66       9.144   5.215  -8.523  1.00 90.18           C
ATOM    739 1HB  ASN A  66       9.812   5.546  -7.728  1.00 90.18           H
ATOM    740 2HB  ASN A  66       8.421   6.014  -8.685  1.00 90.18           H
ATOM    741  CG  ASN A  66       8.416   3.942  -8.088  1.00 90.18           C
ATOM    742  OD1 ASN A  66       7.513   3.455  -8.748  1.00 90.18           O
ATOM    743  ND2 ASN A  66       8.859   3.430  -6.943  1.00 90.18           N
ATOM    744 1HD2 ASN A  66       9.605   3.879  -6.450  1.00 90.18           H
ATOM    745 2HD2 ASN A  66       8.446   2.597  -6.575  1.00 90.18           H
ATOM    746  HN  ASN A  66      11.390   4.148  -8.555  1.00 90.18           H
ATOM    747  N   SER A  67      11.370   6.917  -9.946  1.00 90.94           N
ATOM    748  CA  SER A  67      11.849   8.176 -10.493  1.00 90.94           C
ATOM    749  C   SER A  67      12.152   8.017 -11.984  1.00 90.94           C
ATOM    750  O   SER A  67      11.885   8.919 -12.775  1.00 90.94           O
ATOM    751  HA  SER A  67      11.034   8.884 -10.342  1.00 90.94           H
ATOM    752  CB  SER A  67      13.093   8.663  -9.747  1.00 90.94           C
ATOM    753 1HB  SER A  67      13.877   7.909  -9.819  1.00 90.94           H
ATOM    754 2HB  SER A  67      13.473   9.565 -10.226  1.00 90.94           H
ATOM    755  OG  SER A  67      12.820   8.934  -8.375  1.00 90.94           O
ATOM    756  HG  SER A  67      13.316   8.288  -7.794  1.00 90.94           H
ATOM    757  HN  SER A  67      11.927   6.539  -9.207  1.00 90.94           H
ATOM    758  N   LEU A  68      12.707   6.862 -12.323  1.00 85.39           N
ATOM    759  CA  LEU A  68      13.048   6.572 -13.705  1.00 85.39           C
ATOM    760  C   LEU A  68      11.765   6.473 -14.532  1.00 85.39           C
ATOM    761  O   LEU A  68      11.709   6.963 -15.659  1.00 85.39           O
ATOM    762  HA  LEU A  68      13.636   7.410 -14.079  1.00 85.39           H
ATOM    763  CB  LEU A  68      13.931   5.326 -13.789  1.00 85.39           C
ATOM    764 1HB  LEU A  68      14.511   5.253 -12.869  1.00 85.39           H
ATOM    765 2HB  LEU A  68      13.285   4.449 -13.829  1.00 85.39           H
ATOM    766  CG  LEU A  68      14.897   5.267 -14.974  1.00 85.39           C
ATOM    767  HG  LEU A  68      14.447   5.803 -15.809  1.00 85.39           H
ATOM    768  CD1 LEU A  68      16.215   5.970 -14.642  1.00 85.39           C
ATOM    769 1HD1 LEU A  68      16.018   7.015 -14.403  1.00 85.39           H
ATOM    770 2HD1 LEU A  68      16.682   5.483 -13.786  1.00 85.39           H
ATOM    771 3HD1 LEU A  68      16.883   5.914 -15.502  1.00 85.39           H
ATOM    772  CD2 LEU A  68      15.117   3.823 -15.431  1.00 85.39           C
ATOM    773 1HD2 LEU A  68      15.536   3.242 -14.609  1.00 85.39           H
ATOM    774 2HD2 LEU A  68      14.165   3.389 -15.734  1.00 85.39           H
ATOM    775 3HD2 LEU A  68      15.808   3.810 -16.274  1.00 85.39           H
ATOM    776  HN  LEU A  68      12.922   6.133 -11.672  1.00 85.39           H
ATOM    777  N   VAL A  69      10.765   5.837 -13.941  1.00 88.32           N
ATOM    778  CA  VAL A  69       9.495   5.641 -14.621  1.00 88.32           C
ATOM    779  C   VAL A  69       8.909   7.003 -14.998  1.00 88.32           C
ATOM    780  O   VAL A  69       8.516   7.218 -16.144  1.00 88.32           O
ATOM    781  HA  VAL A  69       9.694   5.080 -15.534  1.00 88.32           H
ATOM    782  CB  VAL A  69       8.556   4.808 -13.747  1.00 88.32           C
ATOM    783  HB  VAL A  69       8.499   5.283 -12.767  1.00 88.32           H
ATOM    784  CG1 VAL A  69       7.145   4.774 -14.336  1.00 88.32           C
ATOM    785 1HG1 VAL A  69       6.753   5.790 -14.399  1.00 88.32           H
ATOM    786 2HG1 VAL A  69       7.177   4.334 -15.332  1.00 88.32           H
ATOM    787 3HG1 VAL A  69       6.498   4.175 -13.695  1.00 88.32           H
ATOM    788  CG2 VAL A  69       9.102   3.392 -13.550  1.00 88.32           C
ATOM    789 1HG2 VAL A  69       9.203   2.904 -14.520  1.00 88.32           H
ATOM    790 2HG2 VAL A  69      10.078   3.443 -13.066  1.00 88.32           H
ATOM    791 3HG2 VAL A  69       8.415   2.821 -12.925  1.00 88.32           H
ATOM    792  HN  VAL A  69      10.811   5.458 -13.016  1.00 88.32           H
ATOM    793  N   ILE A  70       8.869   7.888 -14.013  1.00 88.91           N
ATOM    794  CA  ILE A  70       8.273   9.199 -14.208  1.00 88.91           C
ATOM    795  C   ILE A  70       9.018   9.932 -15.325  1.00 88.91           C
ATOM    796  O   ILE A  70       8.399  10.579 -16.169  1.00 88.91           O
ATOM    797  HA  ILE A  70       7.241   9.045 -14.525  1.00 88.91           H
ATOM    798  CB  ILE A  70       8.231   9.970 -12.887  1.00 88.91           C
ATOM    799  HB  ILE A  70       9.232   9.964 -12.456  1.00 88.91           H
ATOM    800  CG1 ILE A  70       7.302   9.287 -11.882  1.00 88.91           C
ATOM    801 1HG1 ILE A  70       6.264   9.446 -12.175  1.00 88.91           H
ATOM    802 2HG1 ILE A  70       7.475   8.211 -11.896  1.00 88.91           H
ATOM    803  CG2 ILE A  70       7.848  11.433 -13.119  1.00 88.91           C
ATOM    804 1HG2 ILE A  70       8.583  11.902 -13.774  1.00 88.91           H
ATOM    805 2HG2 ILE A  70       6.863  11.482 -13.584  1.00 88.91           H
ATOM    806 3HG2 ILE A  70       7.826  11.959 -12.164  1.00 88.91           H
ATOM    807  CD1 ILE A  70       7.529   9.828 -10.470  1.00 88.91           C
ATOM    808 1HD1 ILE A  70       8.561   9.645 -10.172  1.00 88.91           H
ATOM    809 2HD1 ILE A  70       7.331  10.900 -10.455  1.00 88.91           H
ATOM    810 3HD1 ILE A  70       6.856   9.325  -9.775  1.00 88.91           H
ATOM    811  HN  ILE A  70       9.235   7.722 -13.097  1.00 88.91           H
ATOM    812  N   LEU A  71      10.337   9.807 -15.295  1.00 84.32           N
ATOM    813  CA  LEU A  71      11.177  10.509 -16.250  1.00 84.32           C
ATOM    814  C   LEU A  71      10.849  10.026 -17.664  1.00 84.32           C
ATOM    815  O   LEU A  71      10.750  10.828 -18.591  1.00 84.32           O
ATOM    816  HA  LEU A  71      10.933  11.569 -16.182  1.00 84.32           H
ATOM    817  CB  LEU A  71      12.653  10.359 -15.876  1.00 84.32           C
ATOM    818 1HB  LEU A  71      12.760  10.562 -14.810  1.00 84.32           H
ATOM    819 2HB  LEU A  71      12.944   9.320 -16.033  1.00 84.32           H
ATOM    820  CG  LEU A  71      13.633  11.255 -16.638  1.00 84.32           C
ATOM    821  HG  LEU A  71      13.300  11.320 -17.674  1.00 84.32           H
ATOM    822  CD1 LEU A  71      13.631  12.676 -16.071  1.00 84.32           C
ATOM    823 1HD1 LEU A  71      12.630  13.100 -16.157  1.00 84.32           H
ATOM    824 2HD1 LEU A  71      13.925  12.649 -15.022  1.00 84.32           H
ATOM    825 3HD1 LEU A  71      14.335  13.291 -16.631  1.00 84.32           H
ATOM    826  CD2 LEU A  71      15.036  10.645 -16.652  1.00 84.32           C
ATOM    827 1HD2 LEU A  71      15.392  10.529 -15.628  1.00 84.32           H
ATOM    828 2HD2 LEU A  71      15.003   9.670 -17.138  1.00 84.32           H
ATOM    829 3HD2 LEU A  71      15.712  11.302 -17.200  1.00 84.32           H
ATOM    830  HN  LEU A  71      10.830   9.239 -14.635  1.00 84.32           H
ATOM    831  N   VAL A  72      10.689   8.716 -17.785  1.00 84.52           N
ATOM    832  CA  VAL A  72      10.456   8.107 -19.084  1.00 84.52           C
ATOM    833  C   VAL A  72       9.156   8.657 -19.674  1.00 84.52           C
ATOM    834  O   VAL A  72       9.108   9.019 -20.849  1.00 84.52           O
ATOM    835  HA  VAL A  72      11.284   8.392 -19.734  1.00 84.52           H
ATOM    836  CB  VAL A  72      10.457   6.583 -18.955  1.00 84.52           C
ATOM    837  HB  VAL A  72       9.762   6.314 -18.159  1.00 84.52           H
ATOM    838  CG1 VAL A  72       9.970   5.923 -20.247  1.00 84.52           C
ATOM    839 1HG1 VAL A  72       8.955   6.256 -20.464  1.00 84.52           H
ATOM    840 2HG1 VAL A  72      10.628   6.205 -21.069  1.00 84.52           H
ATOM    841 3HG1 VAL A  72       9.980   4.840 -20.128  1.00 84.52           H
ATOM    842  CG2 VAL A  72      11.843   6.066 -18.564  1.00 84.52           C
ATOM    843 1HG2 VAL A  72      12.566   6.352 -19.328  1.00 84.52           H
ATOM    844 2HG2 VAL A  72      12.135   6.498 -17.607  1.00 84.52           H
ATOM    845 3HG2 VAL A  72      11.815   4.980 -18.479  1.00 84.52           H
ATOM    846  HN  VAL A  72      10.717   8.076 -17.017  1.00 84.52           H
ATOM    847  N   TYR A  73       8.134   8.702 -18.832  1.00 80.75           N
ATOM    848  CA  TYR A  73       6.826   9.161 -19.267  1.00 80.75           C
ATOM    849  C   TYR A  73       6.850  10.657 -19.591  1.00 80.75           C
ATOM    850  O   TYR A  73       6.128  11.115 -20.475  1.00 80.75           O
ATOM    851  HA  TYR A  73       6.557   8.607 -20.166  1.00 80.75           H
ATOM    852  CB  TYR A  73       5.881   8.922 -18.088  1.00 80.75           C
ATOM    853 1HB  TYR A  73       6.443   9.026 -17.159  1.00 80.75           H
ATOM    854 2HB  TYR A  73       5.116   9.698 -18.085  1.00 80.75           H
ATOM    855  CG  TYR A  73       5.200   7.553 -18.104  1.00 80.75           C
ATOM    856  CD1 TYR A  73       4.314   7.235 -19.114  1.00 80.75           C
ATOM    857  HD1 TYR A  73       4.100   7.960 -19.899  1.00 80.75           H
ATOM    858  CD2 TYR A  73       5.471   6.635 -17.110  1.00 80.75           C
ATOM    859  HD2 TYR A  73       6.170   6.886 -16.313  1.00 80.75           H
ATOM    860  CE1 TYR A  73       3.672   5.946 -19.130  1.00 80.75           C
ATOM    861  HE1 TYR A  73       2.970   5.683 -19.921  1.00 80.75           H
ATOM    862  CE2 TYR A  73       4.829   5.346 -17.126  1.00 80.75           C
ATOM    863  HE2 TYR A  73       5.034   4.612 -16.347  1.00 80.75           H
ATOM    864  CZ  TYR A  73       3.961   5.065 -18.135  1.00 80.75           C
ATOM    865  OH  TYR A  73       3.355   3.848 -18.150  1.00 80.75           O
ATOM    866  HH  TYR A  73       2.818   3.744 -18.987  1.00 80.75           H
ATOM    867  HN  TYR A  73       8.189   8.433 -17.871  1.00 80.75           H
ATOM    868  N   TRP A  74       7.687  11.375 -18.858  1.00 71.23           N
ATOM    869  CA  TRP A  74       7.760  12.819 -19.005  1.00 71.23           C
ATOM    870  C   TRP A  74       8.307  13.126 -20.400  1.00 71.23           C
ATOM    871  O   TRP A  74       7.713  13.901 -21.147  1.00 71.23           O
ATOM    872  HA  TRP A  74       6.750  13.216 -18.905  1.00 71.23           H
ATOM    873  CB  TRP A  74       8.596  13.442 -17.885  1.00 71.23           C
ATOM    874 1HB  TRP A  74       8.195  13.120 -16.924  1.00 71.23           H
ATOM    875 2HB  TRP A  74       9.615  13.060 -17.950  1.00 71.23           H
ATOM    876  CG  TRP A  74       8.638  14.971 -17.917  1.00 71.23           C
ATOM    877  CD1 TRP A  74       9.456  15.760 -18.627  1.00 71.23           C
ATOM    878  HD1 TRP A  74      10.229  15.392 -19.301  1.00 71.23           H
ATOM    879  CD2 TRP A  74       7.787  15.870 -17.174  1.00 71.23           C
ATOM    880  NE1 TRP A  74       9.197  17.096 -18.397  1.00 71.23           N
ATOM    881  HE1 TRP A  74       9.674  17.871 -18.810  1.00 71.23           H
ATOM    882  CE2 TRP A  74       8.150  17.165 -17.485  1.00 71.23           C
ATOM    883  CE3 TRP A  74       6.746  15.598 -16.269  1.00 71.23           C
ATOM    884  HE3 TRP A  74       6.441  14.585 -16.006  1.00 71.23           H
ATOM    885  CZ2 TRP A  74       7.523  18.290 -16.936  1.00 71.23           C
ATOM    886  HZ2 TRP A  74       7.827  19.303 -17.198  1.00 71.23           H
ATOM    887  CZ3 TRP A  74       6.130  16.733 -15.728  1.00 71.23           C
ATOM    888  HZ3 TRP A  74       5.316  16.579 -15.020  1.00 71.23           H
ATOM    889  CH2 TRP A  74       6.483  18.043 -16.031  1.00 71.23           C
ATOM    890  HH2 TRP A  74       5.952  18.874 -15.567  1.00 71.23           H
ATOM    891  HN  TRP A  74       8.307  10.988 -18.175  1.00 71.23           H
ATOM    892  N   TYR A  75       9.433  12.500 -20.710  1.00 69.74           N
ATOM    893  CA  TYR A  75      10.231  12.917 -21.850  1.00 69.74           C
ATOM    894  C   TYR A  75       9.795  12.186 -23.122  1.00 69.74           C
ATOM    895  O   TYR A  75       9.809  12.762 -24.209  1.00 69.74           O
ATOM    896  HA  TYR A  75      10.087  13.989 -21.989  1.00 69.74           H
ATOM    897  CB  TYR A  75      11.674  12.527 -21.521  1.00 69.74           C
ATOM    898 1HB  TYR A  75      11.664  11.635 -20.895  1.00 69.74           H
ATOM    899 2HB  TYR A  75      12.187  12.262 -22.445  1.00 69.74           H
ATOM    900  CG  TYR A  75      12.468  13.623 -20.809  1.00 69.74           C
ATOM    901  CD1 TYR A  75      13.125  14.588 -21.545  1.00 69.74           C
ATOM    902  HD1 TYR A  75      13.078  14.569 -22.634  1.00 69.74           H
ATOM    903  CD2 TYR A  75      12.528  13.647 -19.430  1.00 69.74           C
ATOM    904  HD2 TYR A  75      12.009  12.885 -18.849  1.00 69.74           H
ATOM    905  CE1 TYR A  75      13.873  15.620 -20.875  1.00 69.74           C
ATOM    906  HE1 TYR A  75      14.396  16.388 -21.444  1.00 69.74           H
ATOM    907  CE2 TYR A  75      13.276  14.679 -18.760  1.00 69.74           C
ATOM    908  HE2 TYR A  75      13.331  14.709 -17.672  1.00 69.74           H
ATOM    909  CZ  TYR A  75      13.911  15.615 -19.515  1.00 69.74           C
ATOM    910  OH  TYR A  75      14.617  16.589 -18.882  1.00 69.74           O
ATOM    911  HH  TYR A  75      14.547  16.474 -17.891  1.00 69.74           H
ATOM    912  HN  TYR A  75       9.801  11.724 -20.198  1.00 69.74           H
ATOM    913  N   CYS A  76       9.417  10.929 -22.943  1.00 67.76           N
ATOM    914  CA  CYS A  76       9.381   9.993 -24.054  1.00 67.76           C
ATOM    915  C   CYS A  76       7.920   9.641 -24.338  1.00 67.76           C
ATOM    916  O   CYS A  76       7.403   9.938 -25.414  1.00 67.76           O
ATOM    917  HA  CYS A  76       9.829  10.503 -24.907  1.00 67.76           H
ATOM    918  CB  CYS A  76      10.224   8.748 -23.772  1.00 67.76           C
ATOM    919 1HB  CYS A  76      11.156   9.032 -23.284  1.00 67.76           H
ATOM    920 2HB  CYS A  76       9.694   8.087 -23.086  1.00 67.76           H
ATOM    921  SG  CYS A  76      10.581   7.867 -25.336  1.00 67.76           S
ATOM    922  HG  CYS A  76       9.344   7.420 -25.530  1.00 67.76           H
ATOM    923  HN  CYS A  76       9.140  10.548 -22.061  1.00 67.76           H
ATOM    924  N   THR A  77       7.294   9.012 -23.354  1.00 60.10           N
ATOM    925  CA  THR A  77       6.081   8.251 -23.603  1.00 60.10           C
ATOM    926  C   THR A  77       4.923   9.191 -23.944  1.00 60.10           C
ATOM    927  O   THR A  77       4.091   8.873 -24.792  1.00 60.10           O
ATOM    928  HA  THR A  77       6.246   7.618 -24.475  1.00 60.10           H
ATOM    929  CB  THR A  77       5.813   7.375 -22.378  1.00 60.10           C
ATOM    930  HB  THR A  77       5.472   7.977 -21.536  1.00 60.10           H
ATOM    931  OG1 THR A  77       7.037   6.674 -22.177  1.00 60.10           O
ATOM    932  HG1 THR A  77       7.198   6.042 -22.936  1.00 60.10           H
ATOM    933  CG2 THR A  77       4.793   6.270 -22.661  1.00 60.10           C
ATOM    934 1HG2 THR A  77       5.165   5.627 -23.458  1.00 60.10           H
ATOM    935 2HG2 THR A  77       3.847   6.718 -22.967  1.00 60.10           H
ATOM    936 3HG2 THR A  77       4.639   5.678 -21.759  1.00 60.10           H
ATOM    937  HN  THR A  77       7.601   9.017 -22.402  1.00 60.10           H
ATOM    938  N   ARG A  78       4.906  10.328 -23.266  1.00 54.00           N
ATOM    939  CA  ARG A  78       3.680  11.093 -23.116  1.00 54.00           C
ATOM    940  C   ARG A  78       2.505  10.159 -22.818  1.00 54.00           C
ATOM    941  O   ARG A  78       2.392   9.089 -23.413  1.00 54.00           O
ATOM    942  HA  ARG A  78       3.870  11.764 -22.279  1.00 54.00           H
ATOM    943  CB  ARG A  78       3.374  11.897 -24.382  1.00 54.00           C
ATOM    944 1HB  ARG A  78       3.545  11.276 -25.261  1.00 54.00           H
ATOM    945 2HB  ARG A  78       2.322  12.180 -24.392  1.00 54.00           H
ATOM    946  CG  ARG A  78       4.247  13.151 -24.459  1.00 54.00           C
ATOM    947 1HG  ARG A  78       4.175  13.706 -23.524  1.00 54.00           H
ATOM    948 2HG  ARG A  78       5.292  12.865 -24.580  1.00 54.00           H
ATOM    949  CD  ARG A  78       3.820  14.046 -25.624  1.00 54.00           C
ATOM    950 1HD  ARG A  78       3.992  13.532 -26.570  1.00 54.00           H
ATOM    951 2HD  ARG A  78       2.751  14.251 -25.563  1.00 54.00           H
ATOM    952  NE  ARG A  78       4.580  15.315 -25.593  1.00 54.00           N
ATOM    953  HE  ARG A  78       5.292  15.418 -24.899  1.00 54.00           H
ATOM    954  CZ  ARG A  78       4.374  16.335 -26.437  1.00 54.00           C
ATOM    955  NH1 ARG A  78       3.433  16.252 -27.388  1.00 54.00           N
ATOM    956 1HH1 ARG A  78       2.878  15.424 -27.471  1.00 54.00           H
ATOM    957 2HH1 ARG A  78       3.285  17.018 -28.014  1.00 54.00           H
ATOM    958  NH2 ARG A  78       5.123  17.439 -26.317  1.00 54.00           N
ATOM    959 1HH2 ARG A  78       4.982  18.210 -26.939  1.00 54.00           H
ATOM    960 2HH2 ARG A  78       5.823  17.493 -25.605  1.00 54.00           H
ATOM    961  HN  ARG A  78       5.709  10.728 -22.823  1.00 54.00           H
ATOM    962  N   VAL A  79       1.661  10.599 -21.896  1.00 69.88           N
ATOM    963  CA  VAL A  79       0.502   9.813 -21.508  1.00 69.88           C
ATOM    964  C   VAL A  79      -0.501   9.786 -22.663  1.00 69.88           C
ATOM    965  O   VAL A  79      -1.267  10.731 -22.847  1.00 69.88           O
ATOM    966  HA  VAL A  79       0.843   8.796 -21.316  1.00 69.88           H
ATOM    967  CB  VAL A  79      -0.094  10.366 -20.211  1.00 69.88           C
ATOM    968  HB  VAL A  79      -0.486  11.361 -20.420  1.00 69.88           H
ATOM    969  CG1 VAL A  79      -1.257   9.496 -19.728  1.00 69.88           C
ATOM    970 1HG1 VAL A  79      -2.036   9.475 -20.490  1.00 69.88           H
ATOM    971 2HG1 VAL A  79      -0.900   8.482 -19.544  1.00 69.88           H
ATOM    972 3HG1 VAL A  79      -1.662   9.911 -18.805  1.00 69.88           H
ATOM    973  CG2 VAL A  79       0.978  10.499 -19.128  1.00 69.88           C
ATOM    974 1HG2 VAL A  79       1.412   9.521 -18.924  1.00 69.88           H
ATOM    975 2HG2 VAL A  79       1.758  11.179 -19.471  1.00 69.88           H
ATOM    976 3HG2 VAL A  79       0.527  10.894 -18.218  1.00 69.88           H
ATOM    977  HN  VAL A  79       1.758  11.472 -21.419  1.00 69.88           H
ATOM    978  N   LYS A  80      -0.464   8.693 -23.411  1.00 63.41           N
ATOM    979  CA  LYS A  80      -1.260   8.588 -24.622  1.00 63.41           C
ATOM    980  C   LYS A  80      -2.490   7.722 -24.345  1.00 63.41           C
ATOM    981  O   LYS A  80      -3.517   7.866 -25.007  1.00 63.41           O
ATOM    982  HA  LYS A  80      -1.596   9.592 -24.880  1.00 63.41           H
ATOM    983  CB  LYS A  80      -0.402   8.085 -25.785  1.00 63.41           C
ATOM    984 1HB  LYS A  80       0.174   7.216 -25.467  1.00 63.41           H
ATOM    985 2HB  LYS A  80      -1.046   7.758 -26.601  1.00 63.41           H
ATOM    986  CG  LYS A  80       0.545   9.178 -26.281  1.00 63.41           C
ATOM    987 1HG  LYS A  80      -0.030  10.054 -26.582  1.00 63.41           H
ATOM    988 2HG  LYS A  80       1.201   9.492 -25.469  1.00 63.41           H
ATOM    989  CD  LYS A  80       1.385   8.683 -27.460  1.00 63.41           C
ATOM    990 1HD  LYS A  80       1.942   7.794 -27.166  1.00 63.41           H
ATOM    991 2HD  LYS A  80       0.730   8.391 -28.281  1.00 63.41           H
ATOM    992  CE  LYS A  80       2.356   9.766 -27.935  1.00 63.41           C
ATOM    993 1HE  LYS A  80       1.801  10.656 -28.230  1.00 63.41           H
ATOM    994 2HE  LYS A  80       3.014  10.057 -27.117  1.00 63.41           H
ATOM    995  NZ  LYS A  80       3.161   9.276 -29.076  1.00 63.41           N
ATOM    996 1HZ  LYS A  80       3.795  10.006 -29.381  1.00 63.41           H
ATOM    997 2HZ  LYS A  80       3.694   8.463 -28.789  1.00 63.41           H
ATOM    998 3HZ  LYS A  80       2.544   9.023 -29.841  1.00 63.41           H
ATOM    999  HN  LYS A  80       0.095   7.891 -23.202  1.00 63.41           H
ATOM   1000  N   THR A  81      -2.346   6.841 -23.366  1.00 75.29           N
ATOM   1001  CA  THR A  81      -3.388   5.872 -23.071  1.00 75.29           C
ATOM   1002  C   THR A  81      -3.852   6.013 -21.620  1.00 75.29           C
ATOM   1003  O   THR A  81      -3.159   6.612 -20.799  1.00 75.29           O
ATOM   1004  HA  THR A  81      -4.248   6.089 -23.705  1.00 75.29           H
ATOM   1005  CB  THR A  81      -2.848   4.480 -23.404  1.00 75.29           C
ATOM   1006  HB  THR A  81      -3.657   3.752 -23.460  1.00 75.29           H
ATOM   1007  OG1 THR A  81      -1.870   4.237 -22.396  1.00 75.29           O
ATOM   1008  HG1 THR A  81      -1.627   3.267 -22.383  1.00 75.29           H
ATOM   1009  CG2 THR A  81      -2.051   4.458 -24.710  1.00 75.29           C
ATOM   1010 1HG2 THR A  81      -1.202   5.137 -24.629  1.00 75.29           H
ATOM   1011 2HG2 THR A  81      -2.692   4.774 -25.532  1.00 75.29           H
ATOM   1012 3HG2 THR A  81      -1.690   3.446 -24.898  1.00 75.29           H
ATOM   1013  HN  THR A  81      -1.537   6.782 -22.781  1.00 75.29           H
ATOM   1014  N   MET A  82      -5.021   5.452 -21.349  1.00 75.50           N
ATOM   1015  CA  MET A  82      -5.566   5.470 -20.002  1.00 75.50           C
ATOM   1016  C   MET A  82      -4.650   4.724 -19.030  1.00 75.50           C
ATOM   1017  O   MET A  82      -4.485   5.139 -17.884  1.00 75.50           O
ATOM   1018  HA  MET A  82      -5.623   6.523 -19.723  1.00 75.50           H
ATOM   1019  CB  MET A  82      -6.950   4.818 -20.002  1.00 75.50           C
ATOM   1020 1HB  MET A  82      -7.524   5.175 -20.857  1.00 75.50           H
ATOM   1021 2HB  MET A  82      -6.848   3.739 -20.114  1.00 75.50           H
ATOM   1022  CG  MET A  82      -7.704   5.133 -18.708  1.00 75.50           C
ATOM   1023 1HG  MET A  82      -7.212   4.650 -17.864  1.00 75.50           H
ATOM   1024 2HG  MET A  82      -7.684   6.206 -18.517  1.00 75.50           H
ATOM   1025  SD  MET A  82      -9.393   4.568 -18.833  1.00 75.50           S
ATOM   1026  CE  MET A  82     -10.032   5.156 -17.273  1.00 75.50           C
ATOM   1027 1HE  MET A  82      -9.472   4.701 -16.456  1.00 75.50           H
ATOM   1028 2HE  MET A  82      -9.930   6.240 -17.224  1.00 75.50           H
ATOM   1029 3HE  MET A  82     -11.085   4.886 -17.187  1.00 75.50           H
ATOM   1030  HN  MET A  82      -5.592   4.991 -22.029  1.00 75.50           H
ATOM   1031  N   THR A  83      -4.077   3.636 -19.523  1.00 78.12           N
ATOM   1032  CA  THR A  83      -3.170   2.837 -18.718  1.00 78.12           C
ATOM   1033  C   THR A  83      -1.932   3.654 -18.339  1.00 78.12           C
ATOM   1034  O   THR A  83      -1.458   3.581 -17.207  1.00 78.12           O
ATOM   1035  HA  THR A  83      -3.675   2.574 -17.789  1.00 78.12           H
ATOM   1036  CB  THR A  83      -2.841   1.563 -19.498  1.00 78.12           C
ATOM   1037  HB  THR A  83      -2.138   1.771 -20.305  1.00 78.12           H
ATOM   1038  OG1 THR A  83      -4.114   1.067 -19.904  1.00 78.12           O
ATOM   1039  HG1 THR A  83      -4.767   1.144 -19.151  1.00 78.12           H
ATOM   1040  CG2 THR A  83      -2.278   0.457 -18.604  1.00 78.12           C
ATOM   1041 1HG2 THR A  83      -3.009   0.202 -17.837  1.00 78.12           H
ATOM   1042 2HG2 THR A  83      -1.361   0.806 -18.129  1.00 78.12           H
ATOM   1043 3HG2 THR A  83      -2.062  -0.424 -19.208  1.00 78.12           H
ATOM   1044  HN  THR A  83      -4.225   3.299 -20.453  1.00 78.12           H
ATOM   1045  N   ASP A  84      -1.445   4.413 -19.310  1.00 80.08           N
ATOM   1046  CA  ASP A  84      -0.258   5.225 -19.100  1.00 80.08           C
ATOM   1047  C   ASP A  84      -0.514   6.210 -17.958  1.00 80.08           C
ATOM   1048  O   ASP A  84       0.383   6.493 -17.165  1.00 80.08           O
ATOM   1049  HA  ASP A  84       0.537   4.516 -18.868  1.00 80.08           H
ATOM   1050  CB  ASP A  84       0.085   6.033 -20.353  1.00 80.08           C
ATOM   1051 1HB  ASP A  84      -0.745   6.694 -20.603  1.00 80.08           H
ATOM   1052 2HB  ASP A  84       0.949   6.667 -20.155  1.00 80.08           H
ATOM   1053  CG  ASP A  84       0.384   5.110 -21.536  1.00 80.08           C
ATOM   1054  OD1 ASP A  84       0.963   4.032 -21.282  1.00 80.08           O
ATOM   1055  OD2 ASP A  84       0.025   5.503 -22.667  1.00 80.08           O
ATOM   1056  HN  ASP A  84      -1.846   4.479 -20.223  1.00 80.08           H
ATOM   1057  N   MET A  85      -1.742   6.705 -17.910  1.00 84.91           N
ATOM   1058  CA  MET A  85      -2.125   7.659 -16.883  1.00 84.91           C
ATOM   1059  C   MET A  85      -2.047   7.028 -15.491  1.00 84.91           C
ATOM   1060  O   MET A  85      -1.477   7.613 -14.572  1.00 84.91           O
ATOM   1061  HA  MET A  85      -1.408   8.476 -16.960  1.00 84.91           H
ATOM   1062  CB  MET A  85      -3.552   8.145 -17.144  1.00 84.91           C
ATOM   1063 1HB  MET A  85      -3.627   8.535 -18.159  1.00 84.91           H
ATOM   1064 2HB  MET A  85      -4.245   7.306 -17.073  1.00 84.91           H
ATOM   1065  CG  MET A  85      -3.953   9.231 -16.144  1.00 84.91           C
ATOM   1066 1HG  MET A  85      -4.993   9.516 -16.302  1.00 84.91           H
ATOM   1067 2HG  MET A  85      -3.879   8.846 -15.127  1.00 84.91           H
ATOM   1068  SD  MET A  85      -2.895  10.656 -16.333  1.00 84.91           S
ATOM   1069  CE  MET A  85      -3.503  11.289 -17.888  1.00 84.91           C
ATOM   1070 1HE  MET A  85      -3.372  10.534 -18.663  1.00 84.91           H
ATOM   1071 2HE  MET A  85      -4.561  11.532 -17.793  1.00 84.91           H
ATOM   1072 3HE  MET A  85      -2.946  12.186 -18.158  1.00 84.91           H
ATOM   1073  HN  MET A  85      -2.468   6.465 -18.555  1.00 84.91           H
ATOM   1074  N   PHE A  86      -2.629   5.843 -15.381  1.00 88.66           N
ATOM   1075  CA  PHE A  86      -2.686   5.153 -14.103  1.00 88.66           C
ATOM   1076  C   PHE A  86      -1.289   4.718 -13.653  1.00 88.66           C
ATOM   1077  O   PHE A  86      -0.966   4.788 -12.468  1.00 88.66           O
ATOM   1078  HA  PHE A  86      -3.099   5.852 -13.376  1.00 88.66           H
ATOM   1079  CB  PHE A  86      -3.554   3.909 -14.304  1.00 88.66           C
ATOM   1080 1HB  PHE A  86      -3.179   3.352 -15.162  1.00 88.66           H
ATOM   1081 2HB  PHE A  86      -3.450   3.262 -13.433  1.00 88.66           H
ATOM   1082  CG  PHE A  86      -5.037   4.215 -14.520  1.00 88.66           C
ATOM   1083  CD1 PHE A  86      -5.666   5.127 -13.732  1.00 88.66           C
ATOM   1084  HD1 PHE A  86      -5.113   5.641 -12.946  1.00 88.66           H
ATOM   1085  CD2 PHE A  86      -5.728   3.574 -15.501  1.00 88.66           C
ATOM   1086  HD2 PHE A  86      -5.224   2.842 -16.133  1.00 88.66           H
ATOM   1087  CE1 PHE A  86      -7.043   5.410 -13.933  1.00 88.66           C
ATOM   1088  HE1 PHE A  86      -7.547   6.141 -13.301  1.00 88.66           H
ATOM   1089  CE2 PHE A  86      -7.104   3.857 -15.702  1.00 88.66           C
ATOM   1090  HE2 PHE A  86      -7.657   3.343 -16.488  1.00 88.66           H
ATOM   1091  CZ  PHE A  86      -7.733   4.769 -14.914  1.00 88.66           C
ATOM   1092  HZ  PHE A  86      -8.790   4.987 -15.068  1.00 88.66           H
ATOM   1093  HN  PHE A  86      -3.056   5.356 -16.143  1.00 88.66           H
ATOM   1094  N   LEU A  87      -0.500   4.280 -14.622  1.00 84.22           N
ATOM   1095  CA  LEU A  87       0.839   3.793 -14.334  1.00 84.22           C
ATOM   1096  C   LEU A  87       1.699   4.951 -13.825  1.00 84.22           C
ATOM   1097  O   LEU A  87       2.551   4.762 -12.958  1.00 84.22           O
ATOM   1098  HA  LEU A  87       0.753   3.052 -13.540  1.00 84.22           H
ATOM   1099  CB  LEU A  87       1.425   3.082 -15.555  1.00 84.22           C
ATOM   1100 1HB  LEU A  87       1.308   3.734 -16.421  1.00 84.22           H
ATOM   1101 2HB  LEU A  87       2.495   2.952 -15.397  1.00 84.22           H
ATOM   1102  CG  LEU A  87       0.818   1.719 -15.893  1.00 84.22           C
ATOM   1103  HG  LEU A  87      -0.255   1.847 -16.032  1.00 84.22           H
ATOM   1104  CD1 LEU A  87       1.383   1.177 -17.208  1.00 84.22           C
ATOM   1105 1HD1 LEU A  87       1.152   1.872 -18.015  1.00 84.22           H
ATOM   1106 2HD1 LEU A  87       2.464   1.067 -17.121  1.00 84.22           H
ATOM   1107 3HD1 LEU A  87       0.935   0.207 -17.423  1.00 84.22           H
ATOM   1108  CD2 LEU A  87       1.009   0.733 -14.738  1.00 84.22           C
ATOM   1109 1HD2 LEU A  87       2.074   0.603 -14.543  1.00 84.22           H
ATOM   1110 2HD2 LEU A  87       0.521   1.121 -13.844  1.00 84.22           H
ATOM   1111 3HD2 LEU A  87       0.569  -0.228 -15.004  1.00 84.22           H
ATOM   1112  HN  LEU A  87      -0.760   4.254 -15.587  1.00 84.22           H
ATOM   1113  N   LEU A  88       1.448   6.125 -14.387  1.00 88.75           N
ATOM   1114  CA  LEU A  88       2.169   7.319 -13.980  1.00 88.75           C
ATOM   1115  C   LEU A  88       1.807   7.660 -12.533  1.00 88.75           C
ATOM   1116  O   LEU A  88       2.689   7.885 -11.706  1.00 88.75           O
ATOM   1117  HA  LEU A  88       3.233   7.089 -14.025  1.00 88.75           H
ATOM   1118  CB  LEU A  88       1.911   8.462 -14.964  1.00 88.75           C
ATOM   1119 1HB  LEU A  88       2.281   8.161 -15.944  1.00 88.75           H
ATOM   1120 2HB  LEU A  88       0.833   8.598 -15.058  1.00 88.75           H
ATOM   1121  CG  LEU A  88       2.538   9.810 -14.605  1.00 88.75           C
ATOM   1122  HG  LEU A  88       2.193  10.093 -13.610  1.00 88.75           H
ATOM   1123  CD1 LEU A  88       4.063   9.707 -14.542  1.00 88.75           C
ATOM   1124 1HD1 LEU A  88       4.346   8.977 -13.784  1.00 88.75           H
ATOM   1125 2HD1 LEU A  88       4.446   9.391 -15.512  1.00 88.75           H
ATOM   1126 3HD1 LEU A  88       4.483  10.679 -14.285  1.00 88.75           H
ATOM   1127  CD2 LEU A  88       2.077  10.904 -15.571  1.00 88.75           C
ATOM   1128 1HD2 LEU A  88       2.373  10.640 -16.586  1.00 88.75           H
ATOM   1129 2HD2 LEU A  88       0.992  10.998 -15.522  1.00 88.75           H
ATOM   1130 3HD2 LEU A  88       2.537  11.852 -15.293  1.00 88.75           H
ATOM   1131  HN  LEU A  88       0.767   6.266 -15.105  1.00 88.75           H
ATOM   1132  N   ASN A  89       0.509   7.687 -12.272  1.00 90.30           N
ATOM   1133  CA  ASN A  89       0.017   8.057 -10.956  1.00 90.30           C
ATOM   1134  C   ASN A  89       0.459   7.005  -9.936  1.00 90.30           C
ATOM   1135  O   ASN A  89       0.708   7.326  -8.775  1.00 90.30           O
ATOM   1136  HA  ASN A  89       0.448   9.039 -10.755  1.00 90.30           H
ATOM   1137  CB  ASN A  89      -1.511   8.123 -10.936  1.00 90.30           C
ATOM   1138 1HB  ASN A  89      -1.921   7.292 -11.510  1.00 90.30           H
ATOM   1139 2HB  ASN A  89      -1.870   8.011  -9.913  1.00 90.30           H
ATOM   1140  CG  ASN A  89      -2.011   9.447 -11.516  1.00 90.30           C
ATOM   1141  OD1 ASN A  89      -2.166  10.439 -10.823  1.00 90.30           O
ATOM   1142  ND2 ASN A  89      -2.254   9.408 -12.823  1.00 90.30           N
ATOM   1143 1HD2 ASN A  89      -2.106   8.561 -13.334  1.00 90.30           H
ATOM   1144 2HD2 ASN A  89      -2.585  10.225 -13.295  1.00 90.30           H
ATOM   1145  HN  ASN A  89      -0.201   7.462 -12.940  1.00 90.30           H
ATOM   1146  N   LEU A  90       0.543   5.770 -10.408  1.00 88.69           N
ATOM   1147  CA  LEU A  90       0.986   4.674  -9.562  1.00 88.69           C
ATOM   1148  C   LEU A  90       2.426   4.931  -9.116  1.00 88.69           C
ATOM   1149  O   LEU A  90       2.759   4.748  -7.946  1.00 88.69           O
ATOM   1150  HA  LEU A  90       0.347   4.665  -8.679  1.00 88.69           H
ATOM   1151  CB  LEU A  90       0.793   3.335 -10.275  1.00 88.69           C
ATOM   1152 1HB  LEU A  90      -0.254   3.249 -10.569  1.00 88.69           H
ATOM   1153 2HB  LEU A  90       1.381   3.346 -11.193  1.00 88.69           H
ATOM   1154  CG  LEU A  90       1.172   2.088  -9.475  1.00 88.69           C
ATOM   1155  HG  LEU A  90       2.199   2.204  -9.127  1.00 88.69           H
ATOM   1156  CD1 LEU A  90       0.289   1.943  -8.234  1.00 88.69           C
ATOM   1157 1HD1 LEU A  90       0.411   2.818  -7.596  1.00 88.69           H
ATOM   1158 2HD1 LEU A  90      -0.754   1.858  -8.539  1.00 88.69           H
ATOM   1159 3HD1 LEU A  90       0.580   1.048  -7.683  1.00 88.69           H
ATOM   1160  CD2 LEU A  90       1.133   0.837 -10.356  1.00 88.69           C
ATOM   1161 1HD2 LEU A  90       0.127   0.704 -10.753  1.00 88.69           H
ATOM   1162 2HD2 LEU A  90       1.837   0.951 -11.180  1.00 88.69           H
ATOM   1163 3HD2 LEU A  90       1.407  -0.035  -9.761  1.00 88.69           H
ATOM   1164  HN  LEU A  90       0.314   5.513 -11.347  1.00 88.69           H
ATOM   1165  N   ALA A  91       3.242   5.352 -10.071  1.00 92.29           N
ATOM   1166  CA  ALA A  91       4.648   5.601  -9.799  1.00 92.29           C
ATOM   1167  C   ALA A  91       4.772   6.758  -8.805  1.00 92.29           C
ATOM   1168  O   ALA A  91       5.635   6.738  -7.928  1.00 92.29           O
ATOM   1169  HA  ALA A  91       5.064   4.700  -9.348  1.00 92.29           H
ATOM   1170  CB  ALA A  91       5.381   5.880 -11.113  1.00 92.29           C
ATOM   1171 1HB  ALA A  91       5.286   5.016 -11.771  1.00 92.29           H
ATOM   1172 2HB  ALA A  91       4.943   6.754 -11.595  1.00 92.29           H
ATOM   1173 3HB  ALA A  91       6.435   6.067 -10.908  1.00 92.29           H
ATOM   1174  HN  ALA A  91       2.958   5.521 -11.015  1.00 92.29           H
ATOM   1175  N   ILE A  92       3.898   7.739  -8.976  1.00 91.25           N
ATOM   1176  CA  ILE A  92       3.887   8.893  -8.092  1.00 91.25           C
ATOM   1177  C   ILE A  92       3.518   8.443  -6.677  1.00 91.25           C
ATOM   1178  O   ILE A  92       4.151   8.854  -5.706  1.00 91.25           O
ATOM   1179  HA  ILE A  92       4.898   9.299  -8.072  1.00 91.25           H
ATOM   1180  CB  ILE A  92       2.971   9.985  -8.649  1.00 91.25           C
ATOM   1181  HB  ILE A  92       2.008   9.534  -8.888  1.00 91.25           H
ATOM   1182  CG1 ILE A  92       3.534  10.563  -9.948  1.00 91.25           C
ATOM   1183 1HG1 ILE A  92       4.411  11.173  -9.729  1.00 91.25           H
ATOM   1184 2HG1 ILE A  92       3.865   9.753 -10.598  1.00 91.25           H
ATOM   1185  CG2 ILE A  92       2.714  11.071  -7.602  1.00 91.25           C
ATOM   1186 1HG2 ILE A  92       2.237  10.628  -6.728  1.00 91.25           H
ATOM   1187 2HG2 ILE A  92       3.661  11.525  -7.309  1.00 91.25           H
ATOM   1188 3HG2 ILE A  92       2.060  11.834  -8.024  1.00 91.25           H
ATOM   1189  CD1 ILE A  92       2.485  11.409 -10.672  1.00 91.25           C
ATOM   1190 1HD1 ILE A  92       1.621  10.789 -10.911  1.00 91.25           H
ATOM   1191 2HD1 ILE A  92       2.175  12.232 -10.029  1.00 91.25           H
ATOM   1192 3HD1 ILE A  92       2.912  11.808 -11.593  1.00 91.25           H
ATOM   1193  HN  ILE A  92       3.209   7.755  -9.700  1.00 91.25           H
ATOM   1194  N   ALA A  93       2.494   7.604  -6.606  1.00 92.79           N
ATOM   1195  CA  ALA A  93       1.981   7.158  -5.322  1.00 92.79           C
ATOM   1196  C   ALA A  93       3.071   6.374  -4.587  1.00 92.79           C
ATOM   1197  O   ALA A  93       3.296   6.586  -3.396  1.00 92.79           O
ATOM   1198  HA  ALA A  93       1.727   8.043  -4.740  1.00 92.79           H
ATOM   1199  CB  ALA A  93       0.713   6.329  -5.539  1.00 92.79           C
ATOM   1200 1HB  ALA A  93      -0.039   6.940  -6.038  1.00 92.79           H
ATOM   1201 2HB  ALA A  93       0.947   5.463  -6.158  1.00 92.79           H
ATOM   1202 3HB  ALA A  93       0.329   5.994  -4.575  1.00 92.79           H
ATOM   1203  HN  ALA A  93       2.019   7.233  -7.403  1.00 92.79           H
ATOM   1204  N   ASP A  94       3.718   5.486  -5.327  1.00 89.90           N
ATOM   1205  CA  ASP A  94       4.764   4.655  -4.755  1.00 89.90           C
ATOM   1206  C   ASP A  94       5.878   5.550  -4.208  1.00 89.90           C
ATOM   1207  O   ASP A  94       6.405   5.299  -3.125  1.00 89.90           O
ATOM   1208  HA  ASP A  94       4.274   4.075  -3.973  1.00 89.90           H
ATOM   1209  CB  ASP A  94       5.374   3.733  -5.812  1.00 89.90           C
ATOM   1210 1HB  ASP A  94       5.497   4.278  -6.748  1.00 89.90           H
ATOM   1211 2HB  ASP A  94       6.368   3.417  -5.494  1.00 89.90           H
ATOM   1212  CG  ASP A  94       4.493   2.504  -6.043  1.00 89.90           C
ATOM   1213  OD1 ASP A  94       3.749   2.154  -5.101  1.00 89.90           O
ATOM   1214  OD2 ASP A  94       4.582   1.943  -7.156  1.00 89.90           O
ATOM   1215  HN  ASP A  94       3.538   5.330  -6.298  1.00 89.90           H
ATOM   1216  N   LEU A  95       6.202   6.576  -4.981  1.00 90.68           N
ATOM   1217  CA  LEU A  95       7.298   7.462  -4.627  1.00 90.68           C
ATOM   1218  C   LEU A  95       6.969   8.175  -3.314  1.00 90.68           C
ATOM   1219  O   LEU A  95       7.828   8.309  -2.444  1.00 90.68           O
ATOM   1220  HA  LEU A  95       8.182   6.843  -4.471  1.00 90.68           H
ATOM   1221  CB  LEU A  95       7.611   8.415  -5.783  1.00 90.68           C
ATOM   1222 1HB  LEU A  95       7.679   7.831  -6.701  1.00 90.68           H
ATOM   1223 2HB  LEU A  95       6.771   9.098  -5.902  1.00 90.68           H
ATOM   1224  CG  LEU A  95       8.890   9.243  -5.642  1.00 90.68           C
ATOM   1225  HG  LEU A  95       8.885   9.714  -4.659  1.00 90.68           H
ATOM   1226  CD1 LEU A  95      10.131   8.351  -5.710  1.00 90.68           C
ATOM   1227 1HD1 LEU A  95      10.098   7.619  -4.903  1.00 90.68           H
ATOM   1228 2HD1 LEU A  95      10.154   7.833  -6.669  1.00 90.68           H
ATOM   1229 3HD1 LEU A  95      11.026   8.965  -5.607  1.00 90.68           H
ATOM   1230  CD2 LEU A  95       8.933  10.366  -6.680  1.00 90.68           C
ATOM   1231 1HD2 LEU A  95       8.904   9.936  -7.681  1.00 90.68           H
ATOM   1232 2HD2 LEU A  95       8.075  11.022  -6.541  1.00 90.68           H
ATOM   1233 3HD2 LEU A  95       9.853  10.939  -6.558  1.00 90.68           H
ATOM   1234  HN  LEU A  95       5.732   6.805  -5.833  1.00 90.68           H
ATOM   1235  N   LEU A  96       5.722   8.613  -3.213  1.00 87.41           N
ATOM   1236  CA  LEU A  96       5.280   9.347  -2.039  1.00 87.41           C
ATOM   1237  C   LEU A  96       5.400   8.448  -0.806  1.00 87.41           C
ATOM   1238  O   LEU A  96       5.808   8.903   0.261  1.00 87.41           O
ATOM   1239  HA  LEU A  96       5.951  10.196  -1.913  1.00 87.41           H
ATOM   1240  CB  LEU A  96       3.874   9.908  -2.256  1.00 87.41           C
ATOM   1241 1HB  LEU A  96       3.239   9.107  -2.634  1.00 87.41           H
ATOM   1242 2HB  LEU A  96       3.470  10.206  -1.289  1.00 87.41           H
ATOM   1243  CG  LEU A  96       3.768  11.099  -3.211  1.00 87.41           C
ATOM   1244  HG  LEU A  96       4.242  10.825  -4.153  1.00 87.41           H
ATOM   1245  CD1 LEU A  96       2.305  11.426  -3.519  1.00 87.41           C
ATOM   1246 1HD1 LEU A  96       1.830  10.563  -3.983  1.00 87.41           H
ATOM   1247 2HD1 LEU A  96       1.785  11.673  -2.593  1.00 87.41           H
ATOM   1248 3HD1 LEU A  96       2.258  12.277  -4.199  1.00 87.41           H
ATOM   1249  CD2 LEU A  96       4.523  12.311  -2.662  1.00 87.41           C
ATOM   1250 1HD2 LEU A  96       4.100  12.597  -1.698  1.00 87.41           H
ATOM   1251 2HD2 LEU A  96       5.575  12.057  -2.536  1.00 87.41           H
ATOM   1252 3HD2 LEU A  96       4.431  13.144  -3.360  1.00 87.41           H
ATOM   1253  HN  LEU A  96       5.022   8.475  -3.913  1.00 87.41           H
ATOM   1254  N   PHE A  97       5.036   7.188  -0.995  1.00 89.58           N
ATOM   1255  CA  PHE A  97       5.128   6.213   0.079  1.00 89.58           C
ATOM   1256  C   PHE A  97       6.577   6.039   0.539  1.00 89.58           C
ATOM   1257  O   PHE A  97       6.856   6.038   1.737  1.00 89.58           O
ATOM   1258  HA  PHE A  97       4.529   6.589   0.908  1.00 89.58           H
ATOM   1259  CB  PHE A  97       4.619   4.883  -0.479  1.00 89.58           C
ATOM   1260 1HB  PHE A  97       3.532   4.926  -0.557  1.00 89.58           H
ATOM   1261 2HB  PHE A  97       5.006   4.752  -1.489  1.00 89.58           H
ATOM   1262  CG  PHE A  97       5.008   3.666   0.362  1.00 89.58           C
ATOM   1263  CD1 PHE A  97       5.910   2.768  -0.117  1.00 89.58           C
ATOM   1264  HD1 PHE A  97       6.357   2.917  -1.100  1.00 89.58           H
ATOM   1265  CD2 PHE A  97       4.451   3.481   1.589  1.00 89.58           C
ATOM   1266  HD2 PHE A  97       3.727   4.200   1.973  1.00 89.58           H
ATOM   1267  CE1 PHE A  97       6.271   1.638   0.664  1.00 89.58           C
ATOM   1268  HE1 PHE A  97       6.995   0.919   0.280  1.00 89.58           H
ATOM   1269  CE2 PHE A  97       4.811   2.351   2.370  1.00 89.58           C
ATOM   1270  HE2 PHE A  97       4.365   2.203   3.353  1.00 89.58           H
ATOM   1271  CZ  PHE A  97       5.714   1.454   1.891  1.00 89.58           C
ATOM   1272  HZ  PHE A  97       5.991   0.586   2.490  1.00 89.58           H
ATOM   1273  HN  PHE A  97       4.685   6.830  -1.861  1.00 89.58           H
ATOM   1274  N   LEU A  98       7.461   5.895  -0.438  1.00 92.70           N
ATOM   1275  CA  LEU A  98       8.841   5.542  -0.152  1.00 92.70           C
ATOM   1276  C   LEU A  98       9.476   6.638   0.705  1.00 92.70           C
ATOM   1277  O   LEU A  98      10.312   6.355   1.562  1.00 92.70           O
ATOM   1278  HA  LEU A  98       8.829   4.616   0.424  1.00 92.70           H
ATOM   1279  CB  LEU A  98       9.601   5.258  -1.449  1.00 92.70           C
ATOM   1280 1HB  LEU A  98       9.452   6.099  -2.126  1.00 92.70           H
ATOM   1281 2HB  LEU A  98      10.666   5.216  -1.222  1.00 92.70           H
ATOM   1282  CG  LEU A  98       9.215   3.973  -2.185  1.00 92.70           C
ATOM   1283  HG  LEU A  98       8.127   3.904  -2.205  1.00 92.70           H
ATOM   1284  CD1 LEU A  98       9.692   4.009  -3.639  1.00 92.70           C
ATOM   1285 1HD1 LEU A  98       9.234   4.856  -4.150  1.00 92.70           H
ATOM   1286 2HD1 LEU A  98      10.776   4.114  -3.663  1.00 92.70           H
ATOM   1287 3HD1 LEU A  98       9.404   3.084  -4.139  1.00 92.70           H
ATOM   1288  CD2 LEU A  98       9.733   2.739  -1.443  1.00 92.70           C
ATOM   1289 1HD2 LEU A  98      10.819   2.788  -1.371  1.00 92.70           H
ATOM   1290 2HD2 LEU A  98       9.303   2.711  -0.442  1.00 92.70           H
ATOM   1291 3HD2 LEU A  98       9.445   1.840  -1.988  1.00 92.70           H
ATOM   1292  HN  LEU A  98       7.247   6.015  -1.408  1.00 92.70           H
ATOM   1293  N   VAL A  99       9.056   7.867   0.445  1.00 89.80           N
ATOM   1294  CA  VAL A  99       9.613   9.013   1.143  1.00 89.80           C
ATOM   1295  C   VAL A  99       9.340   8.874   2.642  1.00 89.80           C
ATOM   1296  O   VAL A  99      10.018   9.493   3.460  1.00 89.80           O
ATOM   1297  HA  VAL A  99      10.691   9.004   0.980  1.00 89.80           H
ATOM   1298  CB  VAL A  99       9.055  10.309   0.551  1.00 89.80           C
ATOM   1299  HB  VAL A  99       7.968  10.233   0.544  1.00 89.80           H
ATOM   1300  CG1 VAL A  99       9.437  11.514   1.413  1.00 89.80           C
ATOM   1301 1HG1 VAL A  99       9.032  11.385   2.417  1.00 89.80           H
ATOM   1302 2HG1 VAL A  99      10.523  11.593   1.466  1.00 89.80           H
ATOM   1303 3HG1 VAL A  99       9.028  12.422   0.970  1.00 89.80           H
ATOM   1304  CG2 VAL A  99       9.522  10.498  -0.893  1.00 89.80           C
ATOM   1305 1HG2 VAL A  99      10.611  10.542  -0.920  1.00 89.80           H
ATOM   1306 2HG2 VAL A  99       9.177   9.660  -1.499  1.00 89.80           H
ATOM   1307 3HG2 VAL A  99       9.111  11.426  -1.290  1.00 89.80           H
ATOM   1308  HN  VAL A  99       8.349   8.085  -0.228  1.00 89.80           H
ATOM   1309  N   THR A 100       8.346   8.057   2.956  1.00 89.31           N
ATOM   1310  CA  THR A 100       7.949   7.859   4.340  1.00 89.31           C
ATOM   1311  C   THR A 100       8.872   6.845   5.020  1.00 89.31           C
ATOM   1312  O   THR A 100       9.025   6.860   6.240  1.00 89.31           O
ATOM   1313  HA  THR A 100       8.066   8.804   4.870  1.00 89.31           H
ATOM   1314  CB  THR A 100       6.476   7.444   4.355  1.00 89.31           C
ATOM   1315  HB  THR A 100       6.053   7.546   5.354  1.00 89.31           H
ATOM   1316  OG1 THR A 100       6.482   6.123   3.821  1.00 89.31           O
ATOM   1317  HG1 THR A 100       6.429   6.157   2.823  1.00 89.31           H
ATOM   1318  CG2 THR A 100       5.633   8.244   3.360  1.00 89.31           C
ATOM   1319 1HG2 THR A 100       6.015   8.088   2.351  1.00 89.31           H
ATOM   1320 2HG2 THR A 100       5.686   9.304   3.609  1.00 89.31           H
ATOM   1321 3HG2 THR A 100       4.596   7.910   3.412  1.00 89.31           H
ATOM   1322  HN  THR A 100       7.816   7.536   2.286  1.00 89.31           H
ATOM   1323  N   LEU A 101       9.464   5.989   4.200  1.00 91.60           N
ATOM   1324  CA  LEU A 101      10.162   4.823   4.713  1.00 91.60           C
ATOM   1325  C   LEU A 101      11.336   5.278   5.582  1.00 91.60           C
ATOM   1326  O   LEU A 101      11.592   4.702   6.638  1.00 91.60           O
ATOM   1327  HA  LEU A 101       9.462   4.272   5.340  1.00 91.60           H
ATOM   1328  CB  LEU A 101      10.570   3.895   3.567  1.00 91.60           C
ATOM   1329 1HB  LEU A 101      11.070   4.491   2.803  1.00 91.60           H
ATOM   1330 2HB  LEU A 101      11.303   3.183   3.945  1.00 91.60           H
ATOM   1331  CG  LEU A 101       9.436   3.112   2.902  1.00 91.60           C
ATOM   1332  HG  LEU A 101       8.751   3.826   2.443  1.00 91.60           H
ATOM   1333  CD1 LEU A 101       9.971   2.216   1.783  1.00 91.60           C
ATOM   1334 1HD1 LEU A 101      10.461   2.831   1.028  1.00 91.60           H
ATOM   1335 2HD1 LEU A 101      10.689   1.508   2.196  1.00 91.60           H
ATOM   1336 3HD1 LEU A 101       9.144   1.671   1.327  1.00 91.60           H
ATOM   1337  CD2 LEU A 101       8.636   2.320   3.938  1.00 91.60           C
ATOM   1338 1HD2 LEU A 101       9.296   1.616   4.445  1.00 91.60           H
ATOM   1339 2HD2 LEU A 101       8.206   3.006   4.667  1.00 91.60           H
ATOM   1340 3HD2 LEU A 101       7.836   1.773   3.438  1.00 91.60           H
ATOM   1341  HN  LEU A 101       9.471   6.082   3.204  1.00 91.60           H
ATOM   1342  N   PRO A 102      12.068   6.317   5.157  1.00 93.52           N
ATOM   1343  CA  PRO A 102      13.232   6.781   5.916  1.00 93.52           C
ATOM   1344  C   PRO A 102      12.898   7.060   7.372  1.00 93.52           C
ATOM   1345  O   PRO A 102      13.660   6.700   8.267  1.00 93.52           O
ATOM   1346  HA  PRO A 102      13.996   6.003   5.943  1.00 93.52           H
ATOM   1347  CB  PRO A 102      13.663   8.050   5.178  1.00 93.52           C
ATOM   1348 1HB  PRO A 102      13.197   8.939   5.604  1.00 93.52           H
ATOM   1349 2HB  PRO A 102      14.742   8.200   5.233  1.00 93.52           H
ATOM   1350  CG  PRO A 102      13.201   7.802   3.747  1.00 93.52           C
ATOM   1351 1HG  PRO A 102      13.113   8.730   3.183  1.00 93.52           H
ATOM   1352 2HG  PRO A 102      13.904   7.175   3.198  1.00 93.52           H
ATOM   1353  CD  PRO A 102      11.856   7.120   3.939  1.00 93.52           C
ATOM   1354 1HD  PRO A 102      11.051   7.843   4.071  1.00 93.52           H
ATOM   1355 2HD  PRO A 102      11.589   6.503   3.080  1.00 93.52           H
ATOM   1356  N   PHE A 103      11.755   7.701   7.571  1.00 91.71           N
ATOM   1357  CA  PHE A 103      11.342   8.095   8.907  1.00 91.71           C
ATOM   1358  C   PHE A 103      11.034   6.870   9.770  1.00 91.71           C
ATOM   1359  O   PHE A 103      11.382   6.835  10.949  1.00 91.71           O
ATOM   1360  HA  PHE A 103      12.167   8.652   9.350  1.00 91.71           H
ATOM   1361  CB  PHE A 103      10.067   8.928   8.752  1.00 91.71           C
ATOM   1362 1HB  PHE A 103       9.330   8.346   8.200  1.00 91.71           H
ATOM   1363 2HB  PHE A 103       9.648   9.118   9.740  1.00 91.71           H
ATOM   1364  CG  PHE A 103      10.280  10.265   8.039  1.00 91.71           C
ATOM   1365  CD1 PHE A 103      10.629  11.369   8.753  1.00 91.71           C
ATOM   1366  HD1 PHE A 103      10.758  11.301   9.833  1.00 91.71           H
ATOM   1367  CD2 PHE A 103      10.120  10.349   6.691  1.00 91.71           C
ATOM   1368  HD2 PHE A 103       9.840   9.465   6.119  1.00 91.71           H
ATOM   1369  CE1 PHE A 103      10.827  12.609   8.091  1.00 91.71           C
ATOM   1370  HE1 PHE A 103      11.106  13.494   8.663  1.00 91.71           H
ATOM   1371  CE2 PHE A 103      10.318  11.590   6.029  1.00 91.71           C
ATOM   1372  HE2 PHE A 103      10.189  11.658   4.949  1.00 91.71           H
ATOM   1373  CZ  PHE A 103      10.667  12.694   6.743  1.00 91.71           C
ATOM   1374  HZ  PHE A 103      10.819  13.646   6.234  1.00 91.71           H
ATOM   1375  HN  PHE A 103      11.119   7.949   6.841  1.00 91.71           H
ATOM   1376  N   TRP A 104      10.386   5.896   9.149  1.00 86.14           N
ATOM   1377  CA  TRP A 104       9.989   4.691   9.857  1.00 86.14           C
ATOM   1378  C   TRP A 104      11.254   3.894  10.181  1.00 86.14           C
ATOM   1379  O   TRP A 104      11.313   3.202  11.196  1.00 86.14           O
ATOM   1380  HA  TRP A 104       9.494   4.995  10.779  1.00 86.14           H
ATOM   1381  CB  TRP A 104       8.969   3.889   9.047  1.00 86.14           C
ATOM   1382 1HB  TRP A 104       9.373   3.707   8.051  1.00 86.14           H
ATOM   1383 2HB  TRP A 104       8.830   2.916   9.517  1.00 86.14           H
ATOM   1384  CG  TRP A 104       7.607   4.572   8.911  1.00 86.14           C
ATOM   1385  CD1 TRP A 104       7.023   5.036   7.797  1.00 86.14           C
ATOM   1386  HD1 TRP A 104       7.468   4.982   6.803  1.00 86.14           H
ATOM   1387  CD2 TRP A 104       6.675   4.851   9.977  1.00 86.14           C
ATOM   1388  NE1 TRP A 104       5.789   5.592   8.066  1.00 86.14           N
ATOM   1389  HE1 TRP A 104       5.167   6.002   7.400  1.00 86.14           H
ATOM   1390  CE2 TRP A 104       5.570   5.476   9.434  1.00 86.14           C
ATOM   1391  CE3 TRP A 104       6.762   4.585  11.355  1.00 86.14           C
ATOM   1392  HE3 TRP A 104       7.623   4.093  11.808  1.00 86.14           H
ATOM   1393  CZ2 TRP A 104       4.470   5.886  10.196  1.00 86.14           C
ATOM   1394  HZ2 TRP A 104       3.609   6.378   9.743  1.00 86.14           H
ATOM   1395  CZ3 TRP A 104       5.654   5.002  12.102  1.00 86.14           C
ATOM   1396  HZ3 TRP A 104       5.670   4.819  13.177  1.00 86.14           H
ATOM   1397  CH2 TRP A 104       4.535   5.631  11.571  1.00 86.14           C
ATOM   1398  HH2 TRP A 104       3.711   5.925  12.221  1.00 86.14           H
ATOM   1399  HN  TRP A 104      10.134   5.920   8.182  1.00 86.14           H
ATOM   1400  N   ALA A 105      12.236   4.018   9.300  1.00 93.77           N
ATOM   1401  CA  ALA A 105      13.497   3.321   9.481  1.00 93.77           C
ATOM   1402  C   ALA A 105      14.181   3.833  10.750  1.00 93.77           C
ATOM   1403  O   ALA A 105      14.670   3.045  11.557  1.00 93.77           O
ATOM   1404  HA  ALA A 105      13.276   2.260   9.600  1.00 93.77           H
ATOM   1405  CB  ALA A 105      14.366   3.505   8.235  1.00 93.77           C
ATOM   1406 1HB  ALA A 105      13.848   3.099   7.367  1.00 93.77           H
ATOM   1407 2HB  ALA A 105      14.558   4.567   8.080  1.00 93.77           H
ATOM   1408 3HB  ALA A 105      15.313   2.982   8.371  1.00 93.77           H
ATOM   1409  HN  ALA A 105      12.179   4.582   8.475  1.00 93.77           H
ATOM   1410  N   ILE A 106      14.193   5.151  10.886  1.00 90.30           N
ATOM   1411  CA  ILE A 106      14.825   5.779  12.034  1.00 90.30           C
ATOM   1412  C   ILE A 106      14.048   5.415  13.301  1.00 90.30           C
ATOM   1413  O   ILE A 106      14.643   5.080  14.324  1.00 90.30           O
ATOM   1414  HA  ILE A 106      15.831   5.370  12.117  1.00 90.30           H
ATOM   1415  CB  ILE A 106      14.966   7.286  11.811  1.00 90.30           C
ATOM   1416  HB  ILE A 106      13.999   7.675  11.490  1.00 90.30           H
ATOM   1417  CG1 ILE A 106      15.966   7.583  10.692  1.00 90.30           C
ATOM   1418 1HG1 ILE A 106      16.981   7.423  11.055  1.00 90.30           H
ATOM   1419 2HG1 ILE A 106      15.810   6.889   9.866  1.00 90.30           H
ATOM   1420  CG2 ILE A 106      15.332   8.001  13.112  1.00 90.30           C
ATOM   1421 1HG2 ILE A 106      14.552   7.830  13.854  1.00 90.30           H
ATOM   1422 2HG2 ILE A 106      16.280   7.613  13.486  1.00 90.30           H
ATOM   1423 3HG2 ILE A 106      15.426   9.071  12.925  1.00 90.30           H
ATOM   1424  CD1 ILE A 106      15.818   9.021  10.192  1.00 90.30           C
ATOM   1425 1HD1 ILE A 106      14.809   9.170   9.807  1.00 90.30           H
ATOM   1426 2HD1 ILE A 106      15.999   9.712  11.015  1.00 90.30           H
ATOM   1427 3HD1 ILE A 106      16.541   9.206   9.397  1.00 90.30           H
ATOM   1428  HN  ILE A 106      13.781   5.785  10.231  1.00 90.30           H
ATOM   1429  N   ALA A 107      12.729   5.494  13.192  1.00 91.66           N
ATOM   1430  CA  ALA A 107      11.868   5.261  14.338  1.00 91.66           C
ATOM   1431  C   ALA A 107      12.055   3.823  14.828  1.00 91.66           C
ATOM   1432  O   ALA A 107      12.030   3.565  16.030  1.00 91.66           O
ATOM   1433  HA  ALA A 107      12.174   5.947  15.128  1.00 91.66           H
ATOM   1434  CB  ALA A 107      10.417   5.563  13.957  1.00 91.66           C
ATOM   1435 1HB  ALA A 107      10.333   6.604  13.645  1.00 91.66           H
ATOM   1436 2HB  ALA A 107      10.114   4.912  13.137  1.00 91.66           H
ATOM   1437 3HB  ALA A 107       9.772   5.388  14.817  1.00 91.66           H
ATOM   1438  HN  ALA A 107      12.251   5.711  12.341  1.00 91.66           H
ATOM   1439  N   ALA A 108      12.238   2.925  13.871  1.00 90.97           N
ATOM   1440  CA  ALA A 108      12.378   1.514  14.186  1.00 90.97           C
ATOM   1441  C   ALA A 108      13.757   1.268  14.802  1.00 90.97           C
ATOM   1442  O   ALA A 108      13.924   0.361  15.616  1.00 90.97           O
ATOM   1443  HA  ALA A 108      11.612   1.259  14.918  1.00 90.97           H
ATOM   1444  CB  ALA A 108      12.148   0.683  12.922  1.00 90.97           C
ATOM   1445 1HB  ALA A 108      11.145   0.872  12.540  1.00 90.97           H
ATOM   1446 2HB  ALA A 108      12.883   0.961  12.166  1.00 90.97           H
ATOM   1447 3HB  ALA A 108      12.254  -0.376  13.159  1.00 90.97           H
ATOM   1448  HN  ALA A 108      12.290   3.148  12.897  1.00 90.97           H
ATOM   1449  N   ALA A 109      14.709   2.093  14.392  1.00 89.58           N
ATOM   1450  CA  ALA A 109      16.088   1.913  14.813  1.00 89.58           C
ATOM   1451  C   ALA A 109      16.223   2.312  16.284  1.00 89.58           C
ATOM   1452  O   ALA A 109      17.006   1.717  17.023  1.00 89.58           O
ATOM   1453  HA  ALA A 109      16.332   0.856  14.708  1.00 89.58           H
ATOM   1454  CB  ALA A 109      17.010   2.725  13.902  1.00 89.58           C
ATOM   1455 1HB  ALA A 109      16.898   2.384  12.873  1.00 89.58           H
ATOM   1456 2HB  ALA A 109      16.746   3.781  13.965  1.00 89.58           H
ATOM   1457 3HB  ALA A 109      18.045   2.590  14.218  1.00 89.58           H
ATOM   1458  HN  ALA A 109      14.551   2.871  13.783  1.00 89.58           H
ATOM   1459  N   ASP A 110      15.448   3.317  16.665  1.00 80.43           N
ATOM   1460  CA  ASP A 110      15.582   3.906  17.987  1.00 80.43           C
ATOM   1461  C   ASP A 110      14.208   4.363  18.479  1.00 80.43           C
ATOM   1462  O   ASP A 110      13.454   3.574  19.048  1.00 80.43           O
ATOM   1463  HA  ASP A 110      16.008   3.119  18.609  1.00 80.43           H
ATOM   1464  CB  ASP A 110      16.503   5.127  17.954  1.00 80.43           C
ATOM   1465 1HB  ASP A 110      17.432   4.874  17.443  1.00 80.43           H
ATOM   1466 2HB  ASP A 110      16.032   5.927  17.381  1.00 80.43           H
ATOM   1467  CG  ASP A 110      16.811   5.620  19.369  1.00 80.43           C
ATOM   1468  OD1 ASP A 110      16.420   4.905  20.317  1.00 80.43           O
ATOM   1469  OD2 ASP A 110      17.430   6.701  19.472  1.00 80.43           O
ATOM   1470  HN  ASP A 110      14.740   3.726  16.090  1.00 80.43           H
ATOM   1471  N   GLN A 111      13.923   5.635  18.243  1.00 83.18           N
ATOM   1472  CA  GLN A 111      12.653   6.207  18.657  1.00 83.18           C
ATOM   1473  C   GLN A 111      12.245   7.337  17.710  1.00 83.18           C
ATOM   1474  O   GLN A 111      13.033   7.756  16.864  1.00 83.18           O
ATOM   1475  HA  GLN A 111      11.933   5.391  18.591  1.00 83.18           H
ATOM   1476  CB  GLN A 111      12.720   6.701  20.104  1.00 83.18           C
ATOM   1477 1HB  GLN A 111      11.768   7.155  20.381  1.00 83.18           H
ATOM   1478 2HB  GLN A 111      12.877   5.855  20.774  1.00 83.18           H
ATOM   1479  CG  GLN A 111      13.848   7.718  20.284  1.00 83.18           C
ATOM   1480 1HG  GLN A 111      14.803   7.254  20.037  1.00 83.18           H
ATOM   1481 2HG  GLN A 111      13.708   8.548  19.592  1.00 83.18           H
ATOM   1482  CD  GLN A 111      13.887   8.245  21.720  1.00 83.18           C
ATOM   1483  OE1 GLN A 111      12.915   8.190  22.455  1.00 83.18           O
ATOM   1484  NE2 GLN A 111      15.061   8.758  22.076  1.00 83.18           N
ATOM   1485 1HE2 GLN A 111      15.819   8.772  21.424  1.00 83.18           H
ATOM   1486 2HE2 GLN A 111      15.186   9.129  22.997  1.00 83.18           H
ATOM   1487  HN  GLN A 111      14.541   6.269  17.779  1.00 83.18           H
ATOM   1488  N   TRP A 112      11.016   7.798  17.885  1.00 88.34           N
ATOM   1489  CA  TRP A 112      10.508   8.899  17.084  1.00 88.34           C
ATOM   1490  C   TRP A 112      11.169  10.187  17.578  1.00 88.34           C
ATOM   1491  O   TRP A 112      10.928  10.620  18.704  1.00 88.34           O
ATOM   1492  HA  TRP A 112      10.786   8.712  16.046  1.00 88.34           H
ATOM   1493  CB  TRP A 112       8.980   8.954  17.132  1.00 88.34           C
ATOM   1494 1HB  TRP A 112       8.583   7.968  16.889  1.00 88.34           H
ATOM   1495 2HB  TRP A 112       8.667   9.181  18.152  1.00 88.34           H
ATOM   1496  CG  TRP A 112       8.364   9.985  16.184  1.00 88.34           C
ATOM   1497  CD1 TRP A 112       7.971  11.234  16.466  1.00 88.34           C
ATOM   1498  HD1 TRP A 112       8.045  11.693  17.453  1.00 88.34           H
ATOM   1499  CD2 TRP A 112       8.084   9.802  14.780  1.00 88.34           C
ATOM   1500  NE1 TRP A 112       7.460  11.868  15.352  1.00 88.34           N
ATOM   1501  HE1 TRP A 112       7.105  12.801  15.312  1.00 88.34           H
ATOM   1502  CE2 TRP A 112       7.532  10.969  14.294  1.00 88.34           C
ATOM   1503  CE3 TRP A 112       8.292   8.687  13.949  1.00 88.34           C
ATOM   1504  HE3 TRP A 112       8.727   7.755  14.309  1.00 88.34           H
ATOM   1505  CZ2 TRP A 112       7.140  11.134  12.960  1.00 88.34           C
ATOM   1506  HZ2 TRP A 112       6.706  12.067  12.600  1.00 88.34           H
ATOM   1507  CZ3 TRP A 112       7.896   8.868  12.618  1.00 88.34           C
ATOM   1508  HZ3 TRP A 112       8.034   8.034  11.930  1.00 88.34           H
ATOM   1509  CH2 TRP A 112       7.338  10.037  12.113  1.00 88.34           C
ATOM   1510  HH2 TRP A 112       7.055  10.099  11.062  1.00 88.34           H
ATOM   1511  HN  TRP A 112      10.372   7.433  18.557  1.00 88.34           H
ATOM   1512  N   LYS A 113      11.990  10.764  16.712  1.00 80.35           N
ATOM   1513  CA  LYS A 113      12.818  11.892  17.102  1.00 80.35           C
ATOM   1514  C   LYS A 113      12.221  13.179  16.531  1.00 80.35           C
ATOM   1515  O   LYS A 113      12.818  14.249  16.645  1.00 80.35           O
ATOM   1516  HA  LYS A 113      12.794  11.954  18.190  1.00 80.35           H
ATOM   1517  CB  LYS A 113      14.273  11.655  16.694  1.00 80.35           C
ATOM   1518 1HB  LYS A 113      14.336  11.528  15.614  1.00 80.35           H
ATOM   1519 2HB  LYS A 113      14.873  12.529  16.947  1.00 80.35           H
ATOM   1520  CG  LYS A 113      14.844  10.419  17.393  1.00 80.35           C
ATOM   1521 1HG  LYS A 113      14.707  10.510  18.470  1.00 80.35           H
ATOM   1522 2HG  LYS A 113      14.296   9.532  17.075  1.00 80.35           H
ATOM   1523  CD  LYS A 113      16.331  10.248  17.076  1.00 80.35           C
ATOM   1524 1HD  LYS A 113      16.467  10.140  16.000  1.00 80.35           H
ATOM   1525 2HD  LYS A 113      16.876  11.142  17.377  1.00 80.35           H
ATOM   1526  CE  LYS A 113      16.907   9.026  17.793  1.00 80.35           C
ATOM   1527 1HE  LYS A 113      16.770   9.130  18.869  1.00 80.35           H
ATOM   1528 2HE  LYS A 113      16.368   8.129  17.488  1.00 80.35           H
ATOM   1529  NZ  LYS A 113      18.347   8.874  17.484  1.00 80.35           N
ATOM   1530 1HZ  LYS A 113      18.708   8.050  17.952  1.00 80.35           H
ATOM   1531 2HZ  LYS A 113      18.469   8.775  16.482  1.00 80.35           H
ATOM   1532 3HZ  LYS A 113      18.850   9.694  17.806  1.00 80.35           H
ATOM   1533  HN  LYS A 113      12.093  10.473  15.761  1.00 80.35           H
ATOM   1534  N   PHE A 114      11.050  13.034  15.928  1.00 86.92           N
ATOM   1535  CA  PHE A 114      10.461  14.122  15.164  1.00 86.92           C
ATOM   1536  C   PHE A 114       9.262  14.722  15.901  1.00 86.92           C
ATOM   1537  O   PHE A 114       8.787  14.157  16.884  1.00 86.92           O
ATOM   1538  HA  PHE A 114      11.230  14.885  15.043  1.00 86.92           H
ATOM   1539  CB  PHE A 114       9.985  13.529  13.837  1.00 86.92           C
ATOM   1540 1HB  PHE A 114       9.163  12.840  14.032  1.00 86.92           H
ATOM   1541 2HB  PHE A 114       9.587  14.331  13.215  1.00 86.92           H
ATOM   1542  CG  PHE A 114      11.076  12.792  13.057  1.00 86.92           C
ATOM   1543  CD1 PHE A 114      12.010  13.497  12.364  1.00 86.92           C
ATOM   1544  HD1 PHE A 114      11.982  14.587  12.364  1.00 86.92           H
ATOM   1545  CD2 PHE A 114      11.111  11.433  13.056  1.00 86.92           C
ATOM   1546  HD2 PHE A 114      10.362  10.868  13.612  1.00 86.92           H
ATOM   1547  CE1 PHE A 114      13.022  12.813  11.640  1.00 86.92           C
ATOM   1548  HE1 PHE A 114      13.771  13.378  11.085  1.00 86.92           H
ATOM   1549  CE2 PHE A 114      12.123  10.749  12.333  1.00 86.92           C
ATOM   1550  HE2 PHE A 114      12.151   9.659  12.332  1.00 86.92           H
ATOM   1551  CZ  PHE A 114      13.058  11.454  11.640  1.00 86.92           C
ATOM   1552  HZ  PHE A 114      13.835  10.929  11.084  1.00 86.92           H
ATOM   1553  HN  PHE A 114      10.508  12.195  15.954  1.00 86.92           H
ATOM   1554  N   GLN A 115       8.808  15.860  15.397  1.00 80.49           N
ATOM   1555  CA  GLN A 115       7.702  16.566  16.020  1.00 80.49           C
ATOM   1556  C   GLN A 115       6.383  15.847  15.731  1.00 80.49           C
ATOM   1557  O   GLN A 115       6.315  15.001  14.840  1.00 80.49           O
ATOM   1558  HA  GLN A 115       7.909  16.543  17.090  1.00 80.49           H
ATOM   1559  CB  GLN A 115       7.647  18.022  15.552  1.00 80.49           C
ATOM   1560 1HB  GLN A 115       7.590  18.056  14.464  1.00 80.49           H
ATOM   1561 2HB  GLN A 115       6.742  18.496  15.933  1.00 80.49           H
ATOM   1562  CG  GLN A 115       8.876  18.798  16.028  1.00 80.49           C
ATOM   1563 1HG  GLN A 115       8.971  18.706  17.110  1.00 80.49           H
ATOM   1564 2HG  GLN A 115       9.776  18.365  15.591  1.00 80.49           H
ATOM   1565  CD  GLN A 115       8.775  20.275  15.643  1.00 80.49           C
ATOM   1566  OE1 GLN A 115       7.868  20.701  14.948  1.00 80.49           O
ATOM   1567  NE2 GLN A 115       9.755  21.030  16.132  1.00 80.49           N
ATOM   1568 1HE2 GLN A 115      10.470  20.617  16.696  1.00 80.49           H
ATOM   1569 2HE2 GLN A 115       9.777  22.010  15.935  1.00 80.49           H
ATOM   1570  HN  GLN A 115       9.182  16.298  14.579  1.00 80.49           H
ATOM   1571  N   THR A 116       5.367  16.209  16.500  1.00 86.96           N
ATOM   1572  CA  THR A 116       4.055  15.604  16.342  1.00 86.96           C
ATOM   1573  C   THR A 116       3.532  15.828  14.922  1.00 86.96           C
ATOM   1574  O   THR A 116       2.915  14.940  14.337  1.00 86.96           O
ATOM   1575  HA  THR A 116       4.155  14.527  16.480  1.00 86.96           H
ATOM   1576  CB  THR A 116       3.138  16.174  17.425  1.00 86.96           C
ATOM   1577  HB  THR A 116       2.865  17.205  17.201  1.00 86.96           H
ATOM   1578  OG1 THR A 116       3.866  15.980  18.635  1.00 86.96           O
ATOM   1579  HG1 THR A 116       3.483  16.552  19.360  1.00 86.96           H
ATOM   1580  CG2 THR A 116       1.869  15.341  17.617  1.00 86.96           C
ATOM   1581 1HG2 THR A 116       2.141  14.326  17.907  1.00 86.96           H
ATOM   1582 2HG2 THR A 116       1.308  15.313  16.682  1.00 86.96           H
ATOM   1583 3HG2 THR A 116       1.254  15.790  18.396  1.00 86.96           H
ATOM   1584  HN  THR A 116       5.429  16.901  17.219  1.00 86.96           H
ATOM   1585  N   PHE A 117       3.797  17.021  14.409  1.00 90.07           N
ATOM   1586  CA  PHE A 117       3.345  17.379  13.076  1.00 90.07           C
ATOM   1587  C   PHE A 117       3.829  16.362  12.041  1.00 90.07           C
ATOM   1588  O   PHE A 117       3.053  15.908  11.201  1.00 90.07           O
ATOM   1589  HA  PHE A 117       2.255  17.385  13.095  1.00 90.07           H
ATOM   1590  CB  PHE A 117       3.949  18.747  12.751  1.00 90.07           C
ATOM   1591 1HB  PHE A 117       3.602  19.471  13.488  1.00 90.07           H
ATOM   1592 2HB  PHE A 117       5.033  18.686  12.851  1.00 90.07           H
ATOM   1593  CG  PHE A 117       3.608  19.262  11.352  1.00 90.07           C
ATOM   1594  CD1 PHE A 117       4.553  19.249  10.373  1.00 90.07           C
ATOM   1595  HD1 PHE A 117       5.553  18.872  10.587  1.00 90.07           H
ATOM   1596  CD2 PHE A 117       2.360  19.732  11.085  1.00 90.07           C
ATOM   1597  HD2 PHE A 117       1.603  19.742  11.870  1.00 90.07           H
ATOM   1598  CE1 PHE A 117       4.236  19.727   9.074  1.00 90.07           C
ATOM   1599  HE1 PHE A 117       4.993  19.717   8.290  1.00 90.07           H
ATOM   1600  CE2 PHE A 117       2.043  20.210   9.786  1.00 90.07           C
ATOM   1601  HE2 PHE A 117       1.043  20.587   9.573  1.00 90.07           H
ATOM   1602  CZ  PHE A 117       2.988  20.197   8.808  1.00 90.07           C
ATOM   1603  HZ  PHE A 117       2.745  20.564   7.811  1.00 90.07           H
ATOM   1604  HN  PHE A 117       4.310  17.733  14.888  1.00 90.07           H
ATOM   1605  N   MET A 118       5.110  16.034  12.134  1.00 87.05           N
ATOM   1606  CA  MET A 118       5.710  15.089  11.208  1.00 87.05           C
ATOM   1607  C   MET A 118       5.078  13.703  11.354  1.00 87.05           C
ATOM   1608  O   MET A 118       4.952  12.968  10.376  1.00 87.05           O
ATOM   1609  HA  MET A 118       5.507  15.484  10.213  1.00 87.05           H
ATOM   1610  CB  MET A 118       7.213  14.996  11.476  1.00 87.05           C
ATOM   1611 1HB  MET A 118       7.387  14.825  12.538  1.00 87.05           H
ATOM   1612 2HB  MET A 118       7.629  14.141  10.943  1.00 87.05           H
ATOM   1613  CG  MET A 118       7.928  16.275  11.035  1.00 87.05           C
ATOM   1614 1HG  MET A 118       7.582  17.119  11.631  1.00 87.05           H
ATOM   1615 2HG  MET A 118       9.000  16.180  11.208  1.00 87.05           H
ATOM   1616  SD  MET A 118       7.617  16.583   9.304  1.00 87.05           S
ATOM   1617  CE  MET A 118       8.458  15.183   8.584  1.00 87.05           C
ATOM   1618 1HE  MET A 118       9.513  15.214   8.856  1.00 87.05           H
ATOM   1619 2HE  MET A 118       8.012  14.261   8.956  1.00 87.05           H
ATOM   1620 3HE  MET A 118       8.361  15.221   7.499  1.00 87.05           H
ATOM   1621  HN  MET A 118       5.732  16.402  12.825  1.00 87.05           H
ATOM   1622  N   CYS A 119       4.699  13.387  12.584  1.00 92.37           N
ATOM   1623  CA  CYS A 119       4.027  12.129  12.860  1.00 92.37           C
ATOM   1624  C   CYS A 119       2.724  12.094  12.058  1.00 92.37           C
ATOM   1625  O   CYS A 119       2.436  11.110  11.378  1.00 92.37           O
ATOM   1626  HA  CYS A 119       4.702  11.336  12.537  1.00 92.37           H
ATOM   1627  CB  CYS A 119       3.780  11.936  14.358  1.00 92.37           C
ATOM   1628 1HB  CYS A 119       4.731  11.886  14.888  1.00 92.37           H
ATOM   1629 2HB  CYS A 119       3.237  12.791  14.758  1.00 92.37           H
ATOM   1630  SG  CYS A 119       2.826  10.401  14.642  1.00 92.37           S
ATOM   1631  HN  CYS A 119       4.843  13.973  13.381  1.00 92.37           H
ATOM   1632  N   LYS A 120       1.972  13.179  12.164  1.00 90.87           N
ATOM   1633  CA  LYS A 120       0.694  13.274  11.480  1.00 90.87           C
ATOM   1634  C   LYS A 120       0.914  13.120   9.974  1.00 90.87           C
ATOM   1635  O   LYS A 120       0.213  12.354   9.315  1.00 90.87           O
ATOM   1636  HA  LYS A 120       0.076  12.444  11.825  1.00 90.87           H
ATOM   1637  CB  LYS A 120      -0.027  14.566  11.867  1.00 90.87           C
ATOM   1638 1HB  LYS A 120       0.652  15.412  11.760  1.00 90.87           H
ATOM   1639 2HB  LYS A 120      -0.861  14.740  11.187  1.00 90.87           H
ATOM   1640  CG  LYS A 120      -0.542  14.497  13.306  1.00 90.87           C
ATOM   1641 1HG  LYS A 120      -1.253  13.676  13.403  1.00 90.87           H
ATOM   1642 2HG  LYS A 120       0.286  14.283  13.982  1.00 90.87           H
ATOM   1643  CD  LYS A 120      -1.213  15.811  13.713  1.00 90.87           C
ATOM   1644 1HD  LYS A 120      -0.492  16.626  13.651  1.00 90.87           H
ATOM   1645 2HD  LYS A 120      -2.018  16.043  13.015  1.00 90.87           H
ATOM   1646  CE  LYS A 120      -1.773  15.724  15.134  1.00 90.87           C
ATOM   1647 1HE  LYS A 120      -1.047  15.241  15.788  1.00 90.87           H
ATOM   1648 2HE  LYS A 120      -1.939  16.726  15.527  1.00 90.87           H
ATOM   1649  NZ  LYS A 120      -3.043  14.963  15.145  1.00 90.87           N
ATOM   1650 1HZ  LYS A 120      -3.513  15.103  16.033  1.00 90.87           H
ATOM   1651 2HZ  LYS A 120      -3.638  15.289  14.392  1.00 90.87           H
ATOM   1652 3HZ  LYS A 120      -2.847  13.976  15.019  1.00 90.87           H
ATOM   1653  HN  LYS A 120       2.222  13.982  12.705  1.00 90.87           H
ATOM   1654  N   VAL A 121       1.891  13.861   9.472  1.00 92.00           N
ATOM   1655  CA  VAL A 121       2.137  13.907   8.041  1.00 92.00           C
ATOM   1656  C   VAL A 121       2.520  12.510   7.549  1.00 92.00           C
ATOM   1657  O   VAL A 121       1.960  12.017   6.571  1.00 92.00           O
ATOM   1658  HA  VAL A 121       1.208  14.207   7.557  1.00 92.00           H
ATOM   1659  CB  VAL A 121       3.198  14.964   7.726  1.00 92.00           C
ATOM   1660  HB  VAL A 121       4.062  14.772   8.362  1.00 92.00           H
ATOM   1661  CG1 VAL A 121       3.656  14.863   6.269  1.00 92.00           C
ATOM   1662 1HG1 VAL A 121       4.081  13.876   6.089  1.00 92.00           H
ATOM   1663 2HG1 VAL A 121       2.802  15.017   5.609  1.00 92.00           H
ATOM   1664 3HG1 VAL A 121       4.409  15.626   6.072  1.00 92.00           H
ATOM   1665  CG2 VAL A 121       2.683  16.369   8.043  1.00 92.00           C
ATOM   1666 1HG2 VAL A 121       1.796  16.575   7.444  1.00 92.00           H
ATOM   1667 2HG2 VAL A 121       2.430  16.433   9.101  1.00 92.00           H
ATOM   1668 3HG2 VAL A 121       3.457  17.101   7.810  1.00 92.00           H
ATOM   1669  HN  VAL A 121       2.507  14.423  10.025  1.00 92.00           H
ATOM   1670  N   VAL A 122       3.473  11.911   8.249  1.00 90.62           N
ATOM   1671  CA  VAL A 122       4.075  10.672   7.787  1.00 90.62           C
ATOM   1672  C   VAL A 122       3.015   9.569   7.772  1.00 90.62           C
ATOM   1673  O   VAL A 122       2.921   8.807   6.812  1.00 90.62           O
ATOM   1674  HA  VAL A 122       4.424  10.837   6.768  1.00 90.62           H
ATOM   1675  CB  VAL A 122       5.287  10.325   8.653  1.00 90.62           C
ATOM   1676  HB  VAL A 122       4.974  10.360   9.697  1.00 90.62           H
ATOM   1677  CG1 VAL A 122       5.783   8.907   8.359  1.00 90.62           C
ATOM   1678 1HG1 VAL A 122       4.987   8.193   8.569  1.00 90.62           H
ATOM   1679 2HG1 VAL A 122       6.070   8.834   7.310  1.00 90.62           H
ATOM   1680 3HG1 VAL A 122       6.645   8.686   8.988  1.00 90.62           H
ATOM   1681  CG2 VAL A 122       6.408  11.348   8.464  1.00 90.62           C
ATOM   1682 1HG2 VAL A 122       6.717  11.359   7.419  1.00 90.62           H
ATOM   1683 2HG2 VAL A 122       6.048  12.338   8.747  1.00 90.62           H
ATOM   1684 3HG2 VAL A 122       7.257  11.077   9.091  1.00 90.62           H
ATOM   1685  HN  VAL A 122       3.831  12.258   9.116  1.00 90.62           H
ATOM   1686  N   ASN A 123       2.243   9.520   8.848  1.00 90.17           N
ATOM   1687  CA  ASN A 123       1.187   8.529   8.966  1.00 90.17           C
ATOM   1688  C   ASN A 123       0.150   8.761   7.865  1.00 90.17           C
ATOM   1689  O   ASN A 123      -0.319   7.811   7.239  1.00 90.17           O
ATOM   1690  HA  ASN A 123       1.686   7.565   8.872  1.00 90.17           H
ATOM   1691  CB  ASN A 123       0.475   8.641  10.316  1.00 90.17           C
ATOM   1692 1HB  ASN A 123       0.537   9.666  10.680  1.00 90.17           H
ATOM   1693 2HB  ASN A 123      -0.583   8.410  10.194  1.00 90.17           H
ATOM   1694  CG  ASN A 123       1.095   7.691  11.343  1.00 90.17           C
ATOM   1695  OD1 ASN A 123       1.811   6.760  11.013  1.00 90.17           O
ATOM   1696  ND2 ASN A 123       0.781   7.977  12.603  1.00 90.17           N
ATOM   1697 1HD2 ASN A 123       0.187   8.756  12.806  1.00 90.17           H
ATOM   1698 2HD2 ASN A 123       1.138   7.413  13.348  1.00 90.17           H
ATOM   1699  HN  ASN A 123       2.330  10.140   9.627  1.00 90.17           H
ATOM   1700  N   SER A 124      -0.177  10.028   7.661  1.00 91.06           N
ATOM   1701  CA  SER A 124      -1.205  10.391   6.700  1.00 91.06           C
ATOM   1702  C   SER A 124      -0.752  10.023   5.286  1.00 91.06           C
ATOM   1703  O   SER A 124      -1.524   9.463   4.509  1.00 91.06           O
ATOM   1704  HA  SER A 124      -2.083   9.811   6.984  1.00 91.06           H
ATOM   1705  CB  SER A 124      -1.532  11.883   6.781  1.00 91.06           C
ATOM   1706 1HB  SER A 124      -0.650  12.463   6.509  1.00 91.06           H
ATOM   1707 2HB  SER A 124      -2.309  12.124   6.055  1.00 91.06           H
ATOM   1708  OG  SER A 124      -1.967  12.265   8.083  1.00 91.06           O
ATOM   1709  HG  SER A 124      -1.289  12.865   8.508  1.00 91.06           H
ATOM   1710  HN  SER A 124       0.246  10.799   8.138  1.00 91.06           H
ATOM   1711  N   MET A 125       0.498  10.352   4.994  1.00 85.12           N
ATOM   1712  CA  MET A 125       1.062  10.065   3.686  1.00 85.12           C
ATOM   1713  C   MET A 125       1.032   8.564   3.394  1.00 85.12           C
ATOM   1714  O   MET A 125       0.614   8.146   2.315  1.00 85.12           O
ATOM   1715  HA  MET A 125       0.431  10.594   2.972  1.00 85.12           H
ATOM   1716  CB  MET A 125       2.506  10.568   3.632  1.00 85.12           C
ATOM   1717 1HB  MET A 125       3.027  10.288   4.547  1.00 85.12           H
ATOM   1718 2HB  MET A 125       3.031  10.088   2.806  1.00 85.12           H
ATOM   1719  CG  MET A 125       2.552  12.087   3.457  1.00 85.12           C
ATOM   1720 1HG  MET A 125       1.974  12.379   2.580  1.00 85.12           H
ATOM   1721 2HG  MET A 125       2.092  12.574   4.317  1.00 85.12           H
ATOM   1722  SD  MET A 125       4.242  12.631   3.280  1.00 85.12           S
ATOM   1723  CE  MET A 125       4.587  12.041   1.631  1.00 85.12           C
ATOM   1724 1HE  MET A 125       4.464  10.958   1.600  1.00 85.12           H
ATOM   1725 2HE  MET A 125       3.896  12.506   0.927  1.00 85.12           H
ATOM   1726 3HE  MET A 125       5.611  12.299   1.359  1.00 85.12           H
ATOM   1727  HN  MET A 125       1.120  10.806   5.633  1.00 85.12           H
ATOM   1728  N   TYR A 126       1.482   7.794   4.373  1.00 86.06           N
ATOM   1729  CA  TYR A 126       1.518   6.348   4.232  1.00 86.06           C
ATOM   1730  C   TYR A 126       0.135   5.797   3.879  1.00 86.06           C
ATOM   1731  O   TYR A 126       0.002   4.981   2.969  1.00 86.06           O
ATOM   1732  HA  TYR A 126       2.213   6.106   3.429  1.00 86.06           H
ATOM   1733  CB  TYR A 126       1.938   5.801   5.598  1.00 86.06           C
ATOM   1734 1HB  TYR A 126       2.985   6.051   5.771  1.00 86.06           H
ATOM   1735 2HB  TYR A 126       1.358   6.302   6.373  1.00 86.06           H
ATOM   1736  CG  TYR A 126       1.759   4.289   5.745  1.00 86.06           C
ATOM   1737  CD1 TYR A 126       0.691   3.787   6.460  1.00 86.06           C
ATOM   1738  HD1 TYR A 126      -0.025   4.468   6.920  1.00 86.06           H
ATOM   1739  CD2 TYR A 126       2.665   3.427   5.162  1.00 86.06           C
ATOM   1740  HD2 TYR A 126       3.509   3.823   4.597  1.00 86.06           H
ATOM   1741  CE1 TYR A 126       0.522   2.363   6.598  1.00 86.06           C
ATOM   1742  HE1 TYR A 126      -0.317   1.954   7.161  1.00 86.06           H
ATOM   1743  CE2 TYR A 126       2.496   2.003   5.300  1.00 86.06           C
ATOM   1744  HE2 TYR A 126       3.204   1.311   4.844  1.00 86.06           H
ATOM   1745  CZ  TYR A 126       1.433   1.542   6.011  1.00 86.06           C
ATOM   1746  OH  TYR A 126       1.273   0.198   6.142  1.00 86.06           O
ATOM   1747  HH  TYR A 126       0.578   0.001   6.833  1.00 86.06           H
ATOM   1748  HN  TYR A 126       1.817   8.141   5.249  1.00 86.06           H
ATOM   1749  N   LYS A 127      -0.860   6.265   4.619  1.00 85.55           N
ATOM   1750  CA  LYS A 127      -2.203   5.724   4.496  1.00 85.55           C
ATOM   1751  C   LYS A 127      -2.783   6.112   3.135  1.00 85.55           C
ATOM   1752  O   LYS A 127      -3.391   5.286   2.456  1.00 85.55           O
ATOM   1753  HA  LYS A 127      -2.122   4.638   4.540  1.00 85.55           H
ATOM   1754  CB  LYS A 127      -3.067   6.162   5.680  1.00 85.55           C
ATOM   1755 1HB  LYS A 127      -2.489   6.097   6.602  1.00 85.55           H
ATOM   1756 2HB  LYS A 127      -3.355   7.206   5.558  1.00 85.55           H
ATOM   1757  CG  LYS A 127      -4.320   5.291   5.796  1.00 85.55           C
ATOM   1758 1HG  LYS A 127      -5.070   5.806   6.396  1.00 85.55           H
ATOM   1759 2HG  LYS A 127      -4.753   5.137   4.808  1.00 85.55           H
ATOM   1760  CD  LYS A 127      -3.991   3.939   6.431  1.00 85.55           C
ATOM   1761 1HD  LYS A 127      -3.482   3.306   5.704  1.00 85.55           H
ATOM   1762 2HD  LYS A 127      -3.305   4.082   7.265  1.00 85.55           H
ATOM   1763  CE  LYS A 127      -5.261   3.240   6.922  1.00 85.55           C
ATOM   1764 1HE  LYS A 127      -6.139   3.796   6.593  1.00 85.55           H
ATOM   1765 2HE  LYS A 127      -5.330   2.246   6.481  1.00 85.55           H
ATOM   1766  NZ  LYS A 127      -5.257   3.135   8.398  1.00 85.55           N
ATOM   1767 1HZ  LYS A 127      -5.952   2.458   8.691  1.00 85.55           H
ATOM   1768 2HZ  LYS A 127      -4.340   2.837   8.713  1.00 85.55           H
ATOM   1769 3HZ  LYS A 127      -5.476   4.040   8.802  1.00 85.55           H
ATOM   1770  HN  LYS A 127      -0.760   7.000   5.290  1.00 85.55           H
ATOM   1771  N   MET A 128      -2.573   7.370   2.775  1.00 85.70           N
ATOM   1772  CA  MET A 128      -3.106   7.891   1.528  1.00 85.70           C
ATOM   1773  C   MET A 128      -2.541   7.127   0.329  1.00 85.70           C
ATOM   1774  O   MET A 128      -3.274   6.795  -0.602  1.00 85.70           O
ATOM   1775  HA  MET A 128      -4.185   7.744   1.585  1.00 85.70           H
ATOM   1776  CB  MET A 128      -2.753   9.374   1.401  1.00 85.70           C
ATOM   1777 1HB  MET A 128      -3.079   9.907   2.294  1.00 85.70           H
ATOM   1778 2HB  MET A 128      -1.671   9.490   1.338  1.00 85.70           H
ATOM   1779  CG  MET A 128      -3.409   9.990   0.164  1.00 85.70           C
ATOM   1780 1HG  MET A 128      -3.037   9.502  -0.737  1.00 85.70           H
ATOM   1781 2HG  MET A 128      -4.486   9.826   0.193  1.00 85.70           H
ATOM   1782  SD  MET A 128      -3.062  11.740   0.095  1.00 85.70           S
ATOM   1783  CE  MET A 128      -1.303  11.695  -0.206  1.00 85.70           C
ATOM   1784 1HE  MET A 128      -0.807  11.176   0.614  1.00 85.70           H
ATOM   1785 2HE  MET A 128      -1.108  11.168  -1.140  1.00 85.70           H
ATOM   1786 3HE  MET A 128      -0.921  12.713  -0.277  1.00 85.70           H
ATOM   1787  HN  MET A 128      -2.051   8.028   3.318  1.00 85.70           H
ATOM   1788  N   ASN A 129      -1.243   6.869   0.390  1.00 81.15           N
ATOM   1789  CA  ASN A 129      -0.554   6.227  -0.716  1.00 81.15           C
ATOM   1790  C   ASN A 129      -0.944   4.748  -0.765  1.00 81.15           C
ATOM   1791  O   ASN A 129      -1.024   4.159  -1.842  1.00 81.15           O
ATOM   1792  HA  ASN A 129      -0.871   6.771  -1.606  1.00 81.15           H
ATOM   1793  CB  ASN A 129       0.964   6.309  -0.543  1.00 81.15           C
ATOM   1794 1HB  ASN A 129       1.245   5.904   0.429  1.00 81.15           H
ATOM   1795 2HB  ASN A 129       1.454   5.695  -1.298  1.00 81.15           H
ATOM   1796  CG  ASN A 129       1.451   7.755  -0.658  1.00 81.15           C
ATOM   1797  OD1 ASN A 129       0.948   8.547  -1.438  1.00 81.15           O
ATOM   1798  ND2 ASN A 129       2.457   8.054   0.159  1.00 81.15           N
ATOM   1799 1HD2 ASN A 129       2.824   7.357   0.775  1.00 81.15           H
ATOM   1800 2HD2 ASN A 129       2.845   8.976   0.158  1.00 81.15           H
ATOM   1801  HN  ASN A 129      -0.665   7.091   1.176  1.00 81.15           H
ATOM   1802  N   PHE A 130      -1.178   4.192   0.414  1.00 85.58           N
ATOM   1803  CA  PHE A 130      -1.619   2.811   0.516  1.00 85.58           C
ATOM   1804  C   PHE A 130      -2.889   2.579  -0.306  1.00 85.58           C
ATOM   1805  O   PHE A 130      -2.935   1.680  -1.144  1.00 85.58           O
ATOM   1806  HA  PHE A 130      -0.817   2.185   0.125  1.00 85.58           H
ATOM   1807  CB  PHE A 130      -1.925   2.546   1.991  1.00 85.58           C
ATOM   1808 1HB  PHE A 130      -1.004   2.643   2.566  1.00 85.58           H
ATOM   1809 2HB  PHE A 130      -2.609   3.314   2.353  1.00 85.58           H
ATOM   1810  CG  PHE A 130      -2.537   1.171   2.263  1.00 85.58           C
ATOM   1811  CD1 PHE A 130      -3.878   1.049   2.456  1.00 85.58           C
ATOM   1812  HD1 PHE A 130      -4.516   1.931   2.417  1.00 85.58           H
ATOM   1813  CD2 PHE A 130      -1.740   0.070   2.312  1.00 85.58           C
ATOM   1814  HD2 PHE A 130      -0.666   0.167   2.157  1.00 85.58           H
ATOM   1815  CE1 PHE A 130      -4.445  -0.228   2.708  1.00 85.58           C
ATOM   1816  HE1 PHE A 130      -5.520  -0.326   2.863  1.00 85.58           H
ATOM   1817  CE2 PHE A 130      -2.308  -1.207   2.564  1.00 85.58           C
ATOM   1818  HE2 PHE A 130      -1.669  -2.090   2.603  1.00 85.58           H
ATOM   1819  CZ  PHE A 130      -3.649  -1.329   2.757  1.00 85.58           C
ATOM   1820  HZ  PHE A 130      -4.084  -2.309   2.950  1.00 85.58           H
ATOM   1821  HN  PHE A 130      -1.071   4.666   1.288  1.00 85.58           H
ATOM   1822  N   TYR A 131      -3.889   3.406  -0.037  1.00 91.57           N
ATOM   1823  CA  TYR A 131      -5.174   3.267  -0.700  1.00 91.57           C
ATOM   1824  C   TYR A 131      -5.068   3.623  -2.184  1.00 91.57           C
ATOM   1825  O   TYR A 131      -5.646   2.945  -3.031  1.00 91.57           O
ATOM   1826  HA  TYR A 131      -5.491   2.228  -0.605  1.00 91.57           H
ATOM   1827  CB  TYR A 131      -6.112   4.263  -0.014  1.00 91.57           C
ATOM   1828 1HB  TYR A 131      -5.582   5.204   0.132  1.00 91.57           H
ATOM   1829 2HB  TYR A 131      -6.952   4.470  -0.677  1.00 91.57           H
ATOM   1830  CG  TYR A 131      -6.651   3.783   1.335  1.00 91.57           C
ATOM   1831  CD1 TYR A 131      -7.348   2.595   1.416  1.00 91.57           C
ATOM   1832  HD1 TYR A 131      -7.513   1.998   0.519  1.00 91.57           H
ATOM   1833  CD2 TYR A 131      -6.441   4.539   2.470  1.00 91.57           C
ATOM   1834  HD2 TYR A 131      -5.891   5.478   2.406  1.00 91.57           H
ATOM   1835  CE1 TYR A 131      -7.855   2.143   2.686  1.00 91.57           C
ATOM   1836  HE1 TYR A 131      -8.407   1.206   2.764  1.00 91.57           H
ATOM   1837  CE2 TYR A 131      -6.949   4.088   3.739  1.00 91.57           C
ATOM   1838  HE2 TYR A 131      -6.790   4.675   4.644  1.00 91.57           H
ATOM   1839  CZ  TYR A 131      -7.631   2.912   3.785  1.00 91.57           C
ATOM   1840  OH  TYR A 131      -8.110   2.485   4.984  1.00 91.57           O
ATOM   1841  HH  TYR A 131      -8.129   3.245   5.634  1.00 91.57           H
ATOM   1842  HN  TYR A 131      -3.831   4.159   0.619  1.00 91.57           H
ATOM   1843  N   SER A 132      -4.324   4.686  -2.453  1.00 91.08           N
ATOM   1844  CA  SER A 132      -4.222   5.205  -3.806  1.00 91.08           C
ATOM   1845  C   SER A 132      -3.603   4.151  -4.726  1.00 91.08           C
ATOM   1846  O   SER A 132      -4.064   3.954  -5.849  1.00 91.08           O
ATOM   1847  HA  SER A 132      -5.246   5.424  -4.109  1.00 91.08           H
ATOM   1848  CB  SER A 132      -3.395   6.492  -3.841  1.00 91.08           C
ATOM   1849 1HB  SER A 132      -3.355   6.869  -4.863  1.00 91.08           H
ATOM   1850 2HB  SER A 132      -3.888   7.256  -3.240  1.00 91.08           H
ATOM   1851  OG  SER A 132      -2.071   6.289  -3.357  1.00 91.08           O
ATOM   1852  HG  SER A 132      -1.525   7.116  -3.497  1.00 91.08           H
ATOM   1853  HN  SER A 132      -3.798   5.189  -1.766  1.00 91.08           H
ATOM   1854  N   CYS A 133      -2.567   3.502  -4.215  1.00 88.91           N
ATOM   1855  CA  CYS A 133      -1.865   2.489  -4.986  1.00 88.91           C
ATOM   1856  C   CYS A 133      -2.857   1.379  -5.336  1.00 88.91           C
ATOM   1857  O   CYS A 133      -2.967   0.982  -6.495  1.00 88.91           O
ATOM   1858  HA  CYS A 133      -1.499   2.980  -5.888  1.00 88.91           H
ATOM   1859  CB  CYS A 133      -0.647   1.950  -4.234  1.00 88.91           C
ATOM   1860 1HB  CYS A 133      -0.925   1.692  -3.212  1.00 88.91           H
ATOM   1861 2HB  CYS A 133      -0.293   1.034  -4.708  1.00 88.91           H
ATOM   1862  SG  CYS A 133       0.686   3.203  -4.221  1.00 88.91           S
ATOM   1863  HG  CYS A 133       0.221   3.891  -3.182  1.00 88.91           H
ATOM   1864  HN  CYS A 133      -2.208   3.657  -3.295  1.00 88.91           H
ATOM   1865  N   VAL A 134      -3.555   0.907  -4.313  1.00 88.03           N
ATOM   1866  CA  VAL A 134      -4.426  -0.245  -4.468  1.00 88.03           C
ATOM   1867  C   VAL A 134      -5.543   0.095  -5.457  1.00 88.03           C
ATOM   1868  O   VAL A 134      -5.877  -0.713  -6.323  1.00 88.03           O
ATOM   1869  HA  VAL A 134      -3.827  -1.057  -4.881  1.00 88.03           H
ATOM   1870  CB  VAL A 134      -4.952  -0.692  -3.102  1.00 88.03           C
ATOM   1871  HB  VAL A 134      -5.412   0.172  -2.622  1.00 88.03           H
ATOM   1872  CG1 VAL A 134      -6.024  -1.772  -3.254  1.00 88.03           C
ATOM   1873 1HG1 VAL A 134      -6.856  -1.379  -3.838  1.00 88.03           H
ATOM   1874 2HG1 VAL A 134      -5.599  -2.637  -3.765  1.00 88.03           H
ATOM   1875 3HG1 VAL A 134      -6.380  -2.072  -2.269  1.00 88.03           H
ATOM   1876  CG2 VAL A 134      -3.810  -1.174  -2.206  1.00 88.03           C
ATOM   1877 1HG2 VAL A 134      -3.308  -2.018  -2.680  1.00 88.03           H
ATOM   1878 2HG2 VAL A 134      -3.096  -0.364  -2.058  1.00 88.03           H
ATOM   1879 3HG2 VAL A 134      -4.211  -1.486  -1.242  1.00 88.03           H
ATOM   1880  HN  VAL A 134      -3.532   1.299  -3.393  1.00 88.03           H
ATOM   1881  N   LEU A 135      -6.090   1.291  -5.295  1.00 92.14           N
ATOM   1882  CA  LEU A 135      -7.216   1.715  -6.109  1.00 92.14           C
ATOM   1883  C   LEU A 135      -6.757   1.883  -7.559  1.00 92.14           C
ATOM   1884  O   LEU A 135      -7.516   1.613  -8.489  1.00 92.14           O
ATOM   1885  HA  LEU A 135      -7.963   0.922  -6.072  1.00 92.14           H
ATOM   1886  CB  LEU A 135      -7.860   2.971  -5.518  1.00 92.14           C
ATOM   1887 1HB  LEU A 135      -7.080   3.716  -5.362  1.00 92.14           H
ATOM   1888 2HB  LEU A 135      -8.551   3.382  -6.255  1.00 92.14           H
ATOM   1889  CG  LEU A 135      -8.617   2.781  -4.202  1.00 92.14           C
ATOM   1890  HG  LEU A 135      -7.942   2.312  -3.485  1.00 92.14           H
ATOM   1891  CD1 LEU A 135      -9.037   4.129  -3.612  1.00 92.14           C
ATOM   1892 1HD1 LEU A 135      -8.151   4.735  -3.422  1.00 92.14           H
ATOM   1893 2HD1 LEU A 135      -9.687   4.647  -4.317  1.00 92.14           H
ATOM   1894 3HD1 LEU A 135      -9.573   3.965  -2.677  1.00 92.14           H
ATOM   1895  CD2 LEU A 135      -9.808   1.839  -4.385  1.00 92.14           C
ATOM   1896 1HD2 LEU A 135     -10.492   2.257  -5.124  1.00 92.14           H
ATOM   1897 2HD2 LEU A 135      -9.453   0.867  -4.727  1.00 92.14           H
ATOM   1898 3HD2 LEU A 135     -10.328   1.721  -3.434  1.00 92.14           H
ATOM   1899  HN  LEU A 135      -5.776   1.963  -4.624  1.00 92.14           H
ATOM   1900  N   LEU A 136      -5.518   2.328  -7.706  1.00 91.53           N
ATOM   1901  CA  LEU A 136      -4.949   2.534  -9.027  1.00 91.53           C
ATOM   1902  C   LEU A 136      -4.807   1.184  -9.733  1.00 91.53           C
ATOM   1903  O   LEU A 136      -5.157   1.052 -10.905  1.00 91.53           O
ATOM   1904  HA  LEU A 136      -5.651   3.147  -9.593  1.00 91.53           H
ATOM   1905  CB  LEU A 136      -3.639   3.319  -8.930  1.00 91.53           C
ATOM   1906 1HB  LEU A 136      -3.053   2.908  -8.108  1.00 91.53           H
ATOM   1907 2HB  LEU A 136      -3.069   3.150  -9.844  1.00 91.53           H
ATOM   1908  CG  LEU A 136      -3.775   4.828  -8.718  1.00 91.53           C
ATOM   1909  HG  LEU A 136      -4.472   4.996  -7.897  1.00 91.53           H
ATOM   1910  CD1 LEU A 136      -2.437   5.447  -8.309  1.00 91.53           C
ATOM   1911 1HD1 LEU A 136      -2.096   4.992  -7.378  1.00 91.53           H
ATOM   1912 2HD1 LEU A 136      -1.700   5.269  -9.091  1.00 91.53           H
ATOM   1913 3HD1 LEU A 136      -2.562   6.520  -8.164  1.00 91.53           H
ATOM   1914  CD2 LEU A 136      -4.364   5.505  -9.957  1.00 91.53           C
ATOM   1915 1HD2 LEU A 136      -3.711   5.329 -10.812  1.00 91.53           H
ATOM   1916 2HD2 LEU A 136      -5.351   5.090 -10.163  1.00 91.53           H
ATOM   1917 3HD2 LEU A 136      -4.450   6.577  -9.779  1.00 91.53           H
ATOM   1918  HN  LEU A 136      -4.908   2.547  -6.945  1.00 91.53           H
ATOM   1919  N   ILE A 137      -4.293   0.216  -8.989  1.00 86.86           N
ATOM   1920  CA  ILE A 137      -4.071  -1.111  -9.538  1.00 86.86           C
ATOM   1921  C   ILE A 137      -5.412  -1.713  -9.965  1.00 86.86           C
ATOM   1922  O   ILE A 137      -5.500  -2.369 -11.001  1.00 86.86           O
ATOM   1923  HA  ILE A 137      -3.446  -0.998 -10.424  1.00 86.86           H
ATOM   1924  CB  ILE A 137      -3.296  -1.980  -8.545  1.00 86.86           C
ATOM   1925  HB  ILE A 137      -3.748  -1.858  -7.560  1.00 86.86           H
ATOM   1926  CG1 ILE A 137      -1.841  -1.520  -8.434  1.00 86.86           C
ATOM   1927 1HG1 ILE A 137      -1.312  -1.750  -9.359  1.00 86.86           H
ATOM   1928 2HG1 ILE A 137      -1.806  -0.438  -8.308  1.00 86.86           H
ATOM   1929  CG2 ILE A 137      -3.403  -3.461  -8.911  1.00 86.86           C
ATOM   1930 1HG2 ILE A 137      -4.450  -3.764  -8.898  1.00 86.86           H
ATOM   1931 2HG2 ILE A 137      -2.992  -3.619  -9.909  1.00 86.86           H
ATOM   1932 3HG2 ILE A 137      -2.844  -4.055  -8.189  1.00 86.86           H
ATOM   1933  CD1 ILE A 137      -1.140  -2.200  -7.256  1.00 86.86           C
ATOM   1934 1HD1 ILE A 137      -1.657  -1.948  -6.331  1.00 86.86           H
ATOM   1935 2HD1 ILE A 137      -1.155  -3.280  -7.398  1.00 86.86           H
ATOM   1936 3HD1 ILE A 137      -0.107  -1.856  -7.201  1.00 86.86           H
ATOM   1937  HN  ILE A 137      -4.030   0.326  -8.031  1.00 86.86           H
ATOM   1938  N   MET A 138      -6.422  -1.466  -9.144  1.00 88.59           N
ATOM   1939  CA  MET A 138      -7.768  -1.917  -9.458  1.00 88.59           C
ATOM   1940  C   MET A 138      -8.264  -1.295 -10.765  1.00 88.59           C
ATOM   1941  O   MET A 138      -8.831  -1.987 -11.609  1.00 88.59           O
ATOM   1942  HA  MET A 138      -7.697  -2.999  -9.567  1.00 88.59           H
ATOM   1943  CB  MET A 138      -8.714  -1.533  -8.318  1.00 88.59           C
ATOM   1944 1HB  MET A 138      -8.333  -1.928  -7.377  1.00 88.59           H
ATOM   1945 2HB  MET A 138      -8.747  -0.448  -8.219  1.00 88.59           H
ATOM   1946  CG  MET A 138     -10.123  -2.071  -8.571  1.00 88.59           C
ATOM   1947 1HG  MET A 138     -10.493  -1.709  -9.531  1.00 88.59           H
ATOM   1948 2HG  MET A 138     -10.102  -3.159  -8.628  1.00 88.59           H
ATOM   1949  SD  MET A 138     -11.219  -1.551  -7.261  1.00 88.59           S
ATOM   1950  CE  MET A 138     -11.336   0.192  -7.628  1.00 88.59           C
ATOM   1951 1HE  MET A 138     -10.344   0.641  -7.580  1.00 88.59           H
ATOM   1952 2HE  MET A 138     -11.747   0.326  -8.629  1.00 88.59           H
ATOM   1953 3HE  MET A 138     -11.989   0.674  -6.900  1.00 88.59           H
ATOM   1954  HN  MET A 138      -6.333  -0.970  -8.281  1.00 88.59           H
ATOM   1955  N   CYS A 139      -8.031   0.003 -10.891  1.00 91.26           N
ATOM   1956  CA  CYS A 139      -8.522   0.743 -12.041  1.00 91.26           C
ATOM   1957  C   CYS A 139      -7.788   0.239 -13.285  1.00 91.26           C
ATOM   1958  O   CYS A 139      -8.374   0.150 -14.363  1.00 91.26           O
ATOM   1959  HA  CYS A 139      -9.590   0.539 -12.112  1.00 91.26           H
ATOM   1960  CB  CYS A 139      -8.358   2.253 -11.855  1.00 91.26           C
ATOM   1961 1HB  CYS A 139      -7.360   2.474 -11.474  1.00 91.26           H
ATOM   1962 2HB  CYS A 139      -8.452   2.759 -12.816  1.00 91.26           H
ATOM   1963  SG  CYS A 139      -9.623   2.881 -10.692  1.00 91.26           S
ATOM   1964  HG  CYS A 139      -9.041   2.419  -9.589  1.00 91.26           H
ATOM   1965  HN  CYS A 139      -7.520   0.547 -10.226  1.00 91.26           H
ATOM   1966  N   ILE A 140      -6.516  -0.079 -13.095  1.00 85.91           N
ATOM   1967  CA  ILE A 140      -5.710  -0.623 -14.175  1.00 85.91           C
ATOM   1968  C   ILE A 140      -6.370  -1.897 -14.706  1.00 85.91           C
ATOM   1969  O   ILE A 140      -6.446  -2.103 -15.916  1.00 85.91           O
ATOM   1970  HA  ILE A 140      -5.695   0.117 -14.976  1.00 85.91           H
ATOM   1971  CB  ILE A 140      -4.265  -0.824 -13.717  1.00 85.91           C
ATOM   1972  HB  ILE A 140      -4.280  -1.291 -12.732  1.00 85.91           H
ATOM   1973  CG1 ILE A 140      -3.545   0.518 -13.568  1.00 85.91           C
ATOM   1974 1HG1 ILE A 140      -3.333   0.932 -14.554  1.00 85.91           H
ATOM   1975 2HG1 ILE A 140      -4.195   1.229 -13.057  1.00 85.91           H
ATOM   1976  CG2 ILE A 140      -3.518  -1.773 -14.656  1.00 85.91           C
ATOM   1977 1HG2 ILE A 140      -4.019  -2.741 -14.667  1.00 85.91           H
ATOM   1978 2HG2 ILE A 140      -3.511  -1.356 -15.663  1.00 85.91           H
ATOM   1979 3HG2 ILE A 140      -2.493  -1.898 -14.307  1.00 85.91           H
ATOM   1980  CD1 ILE A 140      -2.240   0.357 -12.785  1.00 85.91           C
ATOM   1981 1HD1 ILE A 140      -2.459  -0.034 -11.791  1.00 85.91           H
ATOM   1982 2HD1 ILE A 140      -1.584  -0.335 -13.312  1.00 85.91           H
ATOM   1983 3HD1 ILE A 140      -1.749   1.326 -12.694  1.00 85.91           H
ATOM   1984  HN  ILE A 140      -6.037   0.030 -12.224  1.00 85.91           H
ATOM   1985  N   SER A 141      -6.831  -2.719 -13.774  1.00 85.81           N
ATOM   1986  CA  SER A 141      -7.407  -4.005 -14.128  1.00 85.81           C
ATOM   1987  C   SER A 141      -8.694  -3.798 -14.929  1.00 85.81           C
ATOM   1988  O   SER A 141      -8.930  -4.489 -15.920  1.00 85.81           O
ATOM   1989  HA  SER A 141      -6.652  -4.501 -14.738  1.00 85.81           H
ATOM   1990  CB  SER A 141      -7.687  -4.845 -12.881  1.00 85.81           C
ATOM   1991 1HB  SER A 141      -8.497  -4.390 -12.312  1.00 85.81           H
ATOM   1992 2HB  SER A 141      -8.026  -5.837 -13.181  1.00 85.81           H
ATOM   1993  OG  SER A 141      -6.535  -4.969 -12.051  1.00 85.81           O
ATOM   1994  HG  SER A 141      -6.510  -4.222 -11.387  1.00 85.81           H
ATOM   1995  HN  SER A 141      -6.815  -2.519 -12.794  1.00 85.81           H
ATOM   1996  N   VAL A 142      -9.492  -2.845 -14.471  1.00 87.78           N
ATOM   1997  CA  VAL A 142     -10.758  -2.553 -15.121  1.00 87.78           C
ATOM   1998  C   VAL A 142     -10.493  -2.024 -16.532  1.00 87.78           C
ATOM   1999  O   VAL A 142     -11.179  -2.403 -17.480  1.00 87.78           O
ATOM   2000  HA  VAL A 142     -11.313  -3.488 -15.196  1.00 87.78           H
ATOM   2001  CB  VAL A 142     -11.575  -1.585 -14.263  1.00 87.78           C
ATOM   2002  HB  VAL A 142     -10.978  -0.686 -14.111  1.00 87.78           H
ATOM   2003  CG1 VAL A 142     -12.866  -1.176 -14.976  1.00 87.78           C
ATOM   2004 1HG1 VAL A 142     -12.622  -0.687 -15.918  1.00 87.78           H
ATOM   2005 2HG1 VAL A 142     -13.469  -2.063 -15.172  1.00 87.78           H
ATOM   2006 3HG1 VAL A 142     -13.428  -0.488 -14.344  1.00 87.78           H
ATOM   2007  CG2 VAL A 142     -11.875  -2.188 -12.889  1.00 87.78           C
ATOM   2008 1HG2 VAL A 142     -12.443  -3.110 -13.013  1.00 87.78           H
ATOM   2009 2HG2 VAL A 142     -10.938  -2.405 -12.376  1.00 87.78           H
ATOM   2010 3HG2 VAL A 142     -12.457  -1.479 -12.300  1.00 87.78           H
ATOM   2011  HN  VAL A 142      -9.286  -2.279 -13.673  1.00 87.78           H
ATOM   2012  N   ASP A 143      -9.496  -1.156 -16.626  1.00 82.65           N
ATOM   2013  CA  ASP A 143      -9.170  -0.526 -17.894  1.00 82.65           C
ATOM   2014  C   ASP A 143      -8.810  -1.606 -18.917  1.00 82.65           C
ATOM   2015  O   ASP A 143      -9.255  -1.553 -20.063  1.00 82.65           O
ATOM   2016  HA  ASP A 143     -10.062   0.033 -18.174  1.00 82.65           H
ATOM   2017  CB  ASP A 143      -7.967   0.409 -17.751  1.00 82.65           C
ATOM   2018 1HB  ASP A 143      -8.215   1.224 -17.071  1.00 82.65           H
ATOM   2019 2HB  ASP A 143      -7.131  -0.133 -17.309  1.00 82.65           H
ATOM   2020  CG  ASP A 143      -7.552   0.979 -19.109  1.00 82.65           C
ATOM   2021  OD1 ASP A 143      -8.429   1.582 -19.763  1.00 82.65           O
ATOM   2022  OD2 ASP A 143      -6.366   0.799 -19.461  1.00 82.65           O
ATOM   2023  HN  ASP A 143      -8.918  -0.883 -15.857  1.00 82.65           H
ATOM   2024  N   ARG A 144      -8.009  -2.560 -18.466  1.00 73.15           N
ATOM   2025  CA  ARG A 144      -7.541  -3.620 -19.343  1.00 73.15           C
ATOM   2026  C   ARG A 144      -8.717  -4.478 -19.812  1.00 73.15           C
ATOM   2027  O   ARG A 144      -8.783  -4.863 -20.979  1.00 73.15           O
ATOM   2028  HA  ARG A 144      -7.074  -3.103 -20.181  1.00 73.15           H
ATOM   2029  CB  ARG A 144      -6.520  -4.511 -18.633  1.00 73.15           C
ATOM   2030 1HB  ARG A 144      -6.895  -4.787 -17.648  1.00 73.15           H
ATOM   2031 2HB  ARG A 144      -6.386  -5.436 -19.194  1.00 73.15           H
ATOM   2032  CG  ARG A 144      -5.174  -3.796 -18.490  1.00 73.15           C
ATOM   2033 1HG  ARG A 144      -5.309  -2.866 -17.939  1.00 73.15           H
ATOM   2034 2HG  ARG A 144      -4.490  -4.414 -17.909  1.00 73.15           H
ATOM   2035  CD  ARG A 144      -4.563  -3.499 -19.861  1.00 73.15           C
ATOM   2036 1HD  ARG A 144      -4.338  -4.432 -20.378  1.00 73.15           H
ATOM   2037 2HD  ARG A 144      -5.280  -2.957 -20.478  1.00 73.15           H
ATOM   2038  NE  ARG A 144      -3.328  -2.700 -19.702  1.00 73.15           N
ATOM   2039  HE  ARG A 144      -2.999  -2.525 -18.774  1.00 73.15           H
ATOM   2040  CZ  ARG A 144      -2.623  -2.195 -20.724  1.00 73.15           C
ATOM   2041  NH1 ARG A 144      -3.017  -2.398 -21.988  1.00 73.15           N
ATOM   2042 1HH1 ARG A 144      -3.844  -2.929 -22.175  1.00 73.15           H
ATOM   2043 2HH1 ARG A 144      -2.485  -2.018 -22.745  1.00 73.15           H
ATOM   2044  NH2 ARG A 144      -1.517  -1.485 -20.462  1.00 73.15           N
ATOM   2045 1HH2 ARG A 144      -0.980  -1.101 -21.213  1.00 73.15           H
ATOM   2046 2HH2 ARG A 144      -1.230  -1.338 -19.516  1.00 73.15           H
ATOM   2047  HN  ARG A 144      -7.681  -2.615 -17.523  1.00 73.15           H
ATOM   2048  N   TYR A 145      -9.617  -4.753 -18.880  1.00 82.98           N
ATOM   2049  CA  TYR A 145     -10.826  -5.493 -19.201  1.00 82.98           C
ATOM   2050  C   TYR A 145     -11.593  -4.820 -20.341  1.00 82.98           C
ATOM   2051  O   TYR A 145     -11.952  -5.471 -21.321  1.00 82.98           O
ATOM   2052  HA  TYR A 145     -10.534  -6.496 -19.512  1.00 82.98           H
ATOM   2053  CB  TYR A 145     -11.687  -5.464 -17.936  1.00 82.98           C
ATOM   2054 1HB  TYR A 145     -11.245  -6.129 -17.194  1.00 82.98           H
ATOM   2055 2HB  TYR A 145     -11.665  -4.458 -17.517  1.00 82.98           H
ATOM   2056  CG  TYR A 145     -13.143  -5.874 -18.165  1.00 82.98           C
ATOM   2057  CD1 TYR A 145     -14.146  -4.930 -18.085  1.00 82.98           C
ATOM   2058  HD1 TYR A 145     -13.901  -3.892 -17.858  1.00 82.98           H
ATOM   2059  CD2 TYR A 145     -13.453  -7.188 -18.452  1.00 82.98           C
ATOM   2060  HD2 TYR A 145     -12.660  -7.933 -18.516  1.00 82.98           H
ATOM   2061  CE1 TYR A 145     -15.517  -5.316 -18.300  1.00 82.98           C
ATOM   2062  HE1 TYR A 145     -16.319  -4.580 -18.239  1.00 82.98           H
ATOM   2063  CE2 TYR A 145     -14.823  -7.574 -18.667  1.00 82.98           C
ATOM   2064  HE2 TYR A 145     -15.082  -8.608 -18.895  1.00 82.98           H
ATOM   2065  CZ  TYR A 145     -15.788  -6.619 -18.581  1.00 82.98           C
ATOM   2066  OH  TYR A 145     -17.082  -6.983 -18.784  1.00 82.98           O
ATOM   2067  HH  TYR A 145     -17.132  -7.956 -19.008  1.00 82.98           H
ATOM   2068  HN  TYR A 145      -9.531  -4.480 -17.921  1.00 82.98           H
ATOM   2069  N   ILE A 146     -11.822  -3.526 -20.175  1.00 80.72           N
ATOM   2070  CA  ILE A 146     -12.609  -2.775 -21.139  1.00 80.72           C
ATOM   2071  C   ILE A 146     -11.879  -2.758 -22.483  1.00 80.72           C
ATOM   2072  O   ILE A 146     -12.505  -2.883 -23.535  1.00 80.72           O
ATOM   2073  HA  ILE A 146     -13.556  -3.299 -21.267  1.00 80.72           H
ATOM   2074  CB  ILE A 146     -12.932  -1.381 -20.597  1.00 80.72           C
ATOM   2075  HB  ILE A 146     -11.998  -0.906 -20.299  1.00 80.72           H
ATOM   2076  CG1 ILE A 146     -13.813  -1.468 -19.350  1.00 80.72           C
ATOM   2077 1HG1 ILE A 146     -14.820  -1.775 -19.632  1.00 80.72           H
ATOM   2078 2HG1 ILE A 146     -13.424  -2.233 -18.678  1.00 80.72           H
ATOM   2079  CG2 ILE A 146     -13.559  -0.503 -21.682  1.00 80.72           C
ATOM   2080 1HG2 ILE A 146     -12.863  -0.402 -22.515  1.00 80.72           H
ATOM   2081 2HG2 ILE A 146     -14.482  -0.964 -22.034  1.00 80.72           H
ATOM   2082 3HG2 ILE A 146     -13.779   0.482 -21.270  1.00 80.72           H
ATOM   2083  CD1 ILE A 146     -13.869  -0.123 -18.623  1.00 80.72           C
ATOM   2084 1HD1 ILE A 146     -12.863   0.169 -18.321  1.00 80.72           H
ATOM   2085 2HD1 ILE A 146     -14.282   0.634 -19.290  1.00 80.72           H
ATOM   2086 3HD1 ILE A 146     -14.502  -0.213 -17.740  1.00 80.72           H
ATOM   2087  HN  ILE A 146     -11.482  -2.992 -19.400  1.00 80.72           H
ATOM   2088  N   ALA A 147     -10.565  -2.603 -22.406  1.00 79.23           N
ATOM   2089  CA  ALA A 147      -9.756  -2.462 -23.604  1.00 79.23           C
ATOM   2090  C   ALA A 147      -9.860  -3.741 -24.438  1.00 79.23           C
ATOM   2091  O   ALA A 147      -9.703  -3.706 -25.657  1.00 79.23           O
ATOM   2092  HA  ALA A 147     -10.159  -1.629 -24.181  1.00 79.23           H
ATOM   2093  CB  ALA A 147      -8.314  -2.138 -23.211  1.00 79.23           C
ATOM   2094 1HB  ALA A 147      -8.292  -1.206 -22.647  1.00 79.23           H
ATOM   2095 2HB  ALA A 147      -7.914  -2.945 -22.597  1.00 79.23           H
ATOM   2096 3HB  ALA A 147      -7.707  -2.032 -24.111  1.00 79.23           H
ATOM   2097  HN  ALA A 147     -10.056  -2.573 -21.546  1.00 79.23           H
ATOM   2098  N   ILE A 148     -10.125  -4.840 -23.747  1.00 75.08           N
ATOM   2099  CA  ILE A 148     -10.151  -6.142 -24.392  1.00 75.08           C
ATOM   2100  C   ILE A 148     -11.574  -6.443 -24.866  1.00 75.08           C
ATOM   2101  O   ILE A 148     -11.782  -6.814 -26.020  1.00 75.08           O
ATOM   2102  HA  ILE A 148      -9.500  -6.087 -25.265  1.00 75.08           H
ATOM   2103  CB  ILE A 148      -9.573  -7.212 -23.464  1.00 75.08           C
ATOM   2104  HB  ILE A 148     -10.082  -7.141 -22.502  1.00 75.08           H
ATOM   2105  CG1 ILE A 148      -8.085  -6.968 -23.205  1.00 75.08           C
ATOM   2106 1HG1 ILE A 148      -7.505  -7.282 -24.074  1.00 75.08           H
ATOM   2107 2HG1 ILE A 148      -7.905  -5.901 -23.072  1.00 75.08           H
ATOM   2108  CG2 ILE A 148      -9.837  -8.615 -24.013  1.00 75.08           C
ATOM   2109 1HG2 ILE A 148     -10.911  -8.774 -24.103  1.00 75.08           H
ATOM   2110 2HG2 ILE A 148      -9.372  -8.715 -24.994  1.00 75.08           H
ATOM   2111 3HG2 ILE A 148      -9.416  -9.356 -23.334  1.00 75.08           H
ATOM   2112  CD1 ILE A 148      -7.611  -7.730 -21.966  1.00 75.08           C
ATOM   2113 1HD1 ILE A 148      -8.176  -7.395 -21.096  1.00 75.08           H
ATOM   2114 2HD1 ILE A 148      -7.770  -8.798 -22.114  1.00 75.08           H
ATOM   2115 3HD1 ILE A 148      -6.550  -7.539 -21.806  1.00 75.08           H
ATOM   2116  HN  ILE A 148     -10.318  -4.851 -22.766  1.00 75.08           H
ATOM   2117  N   ALA A 149     -12.517  -6.271 -23.951  1.00 73.98           N
ATOM   2118  CA  ALA A 149     -13.888  -6.679 -24.205  1.00 73.98           C
ATOM   2119  C   ALA A 149     -14.515  -5.735 -25.232  1.00 73.98           C
ATOM   2120  O   ALA A 149     -15.252  -6.173 -26.115  1.00 73.98           O
ATOM   2121  HA  ALA A 149     -13.864  -7.687 -24.618  1.00 73.98           H
ATOM   2122  CB  ALA A 149     -14.665  -6.705 -22.887  1.00 73.98           C
ATOM   2123 1HB  ALA A 149     -14.196  -7.412 -22.202  1.00 73.98           H
ATOM   2124 2HB  ALA A 149     -14.659  -5.710 -22.441  1.00 73.98           H
ATOM   2125 3HB  ALA A 149     -15.694  -7.011 -23.077  1.00 73.98           H
ATOM   2126  HN  ALA A 149     -12.357  -5.862 -23.053  1.00 73.98           H
ATOM   2127  N   GLN A 150     -14.200  -4.456 -25.084  1.00 64.57           N
ATOM   2128  CA  GLN A 150     -14.831  -3.431 -25.898  1.00 64.57           C
ATOM   2129  C   GLN A 150     -13.805  -2.796 -26.839  1.00 64.57           C
ATOM   2130  O   GLN A 150     -13.830  -1.587 -27.065  1.00 64.57           O
ATOM   2131  HA  GLN A 150     -15.594  -3.950 -26.478  1.00 64.57           H
ATOM   2132  CB  GLN A 150     -15.501  -2.371 -25.021  1.00 64.57           C
ATOM   2133 1HB  GLN A 150     -14.749  -1.865 -24.417  1.00 64.57           H
ATOM   2134 2HB  GLN A 150     -15.965  -1.613 -25.652  1.00 64.57           H
ATOM   2135  CG  GLN A 150     -16.557  -3.001 -24.110  1.00 64.57           C
ATOM   2136 1HG  GLN A 150     -17.221  -3.632 -24.700  1.00 64.57           H
ATOM   2137 2HG  GLN A 150     -16.071  -3.645 -23.377  1.00 64.57           H
ATOM   2138  CD  GLN A 150     -17.372  -1.924 -23.391  1.00 64.57           C
ATOM   2139  OE1 GLN A 150     -17.142  -0.735 -23.534  1.00 64.57           O
ATOM   2140  NE2 GLN A 150     -18.337  -2.407 -22.612  1.00 64.57           N
ATOM   2141 1HE2 GLN A 150     -18.473  -3.395 -22.539  1.00 64.57           H
ATOM   2142 2HE2 GLN A 150     -18.925  -1.781 -22.100  1.00 64.57           H
ATOM   2143  HN  GLN A 150     -13.529  -4.119 -24.424  1.00 64.57           H
ATOM   2144  N   ALA A 151     -12.928  -3.639 -27.363  1.00 65.38           N
ATOM   2145  CA  ALA A 151     -11.758  -3.155 -28.076  1.00 65.38           C
ATOM   2146  C   ALA A 151     -12.202  -2.203 -29.189  1.00 65.38           C
ATOM   2147  O   ALA A 151     -11.551  -1.190 -29.440  1.00 65.38           O
ATOM   2148  HA  ALA A 151     -11.140  -2.607 -27.366  1.00 65.38           H
ATOM   2149  CB  ALA A 151     -10.958  -4.345 -28.612  1.00 65.38           C
ATOM   2150 1HB  ALA A 151     -10.642  -4.974 -27.780  1.00 65.38           H
ATOM   2151 2HB  ALA A 151     -11.582  -4.926 -29.290  1.00 65.38           H
ATOM   2152 3HB  ALA A 151     -10.081  -3.981 -29.147  1.00 65.38           H
ATOM   2153  HN  ALA A 151     -13.007  -4.635 -27.307  1.00 65.38           H
ATOM   2154  N   MET A 152     -13.308  -2.562 -29.825  1.00 54.74           N
ATOM   2155  CA  MET A 152     -13.800  -1.797 -30.958  1.00 54.74           C
ATOM   2156  C   MET A 152     -14.205  -0.384 -30.532  1.00 54.74           C
ATOM   2157  O   MET A 152     -13.754   0.598 -31.120  1.00 54.74           O
ATOM   2158  HA  MET A 152     -12.970  -1.748 -31.662  1.00 54.74           H
ATOM   2159  CB  MET A 152     -15.007  -2.511 -31.570  1.00 54.74           C
ATOM   2160 1HB  MET A 152     -15.700  -2.804 -30.780  1.00 54.74           H
ATOM   2161 2HB  MET A 152     -15.544  -1.827 -32.227  1.00 54.74           H
ATOM   2162  CG  MET A 152     -14.571  -3.748 -32.358  1.00 54.74           C
ATOM   2163 1HG  MET A 152     -13.704  -3.510 -32.974  1.00 54.74           H
ATOM   2164 2HG  MET A 152     -14.267  -4.538 -31.671  1.00 54.74           H
ATOM   2165  SD  MET A 152     -15.912  -4.320 -33.388  1.00 54.74           S
ATOM   2166  CE  MET A 152     -15.194  -5.825 -34.024  1.00 54.74           C
ATOM   2167 1HE  MET A 152     -14.283  -5.589 -34.574  1.00 54.74           H
ATOM   2168 2HE  MET A 152     -14.957  -6.492 -33.196  1.00 54.74           H
ATOM   2169 3HE  MET A 152     -15.905  -6.313 -34.692  1.00 54.74           H
ATOM   2170  HN  MET A 152     -13.862  -3.357 -29.579  1.00 54.74           H
ATOM   2171  N   ARG A 153     -15.050  -0.327 -29.514  1.00 52.46           N
ATOM   2172  CA  ARG A 153     -15.590   0.944 -29.059  1.00 52.46           C
ATOM   2173  C   ARG A 153     -14.495   1.774 -28.386  1.00 52.46           C
ATOM   2174  O   ARG A 153     -14.592   2.998 -28.319  1.00 52.46           O
ATOM   2175  HA  ARG A 153     -15.952   1.432 -29.964  1.00 52.46           H
ATOM   2176  CB  ARG A 153     -16.740   0.733 -28.073  1.00 52.46           C
ATOM   2177 1HB  ARG A 153     -16.479  -0.056 -27.368  1.00 52.46           H
ATOM   2178 2HB  ARG A 153     -16.897   1.641 -27.492  1.00 52.46           H
ATOM   2179  CG  ARG A 153     -18.030   0.361 -28.807  1.00 52.46           C
ATOM   2180 1HG  ARG A 153     -18.236   1.098 -29.584  1.00 52.46           H
ATOM   2181 2HG  ARG A 153     -17.906  -0.600 -29.305  1.00 52.46           H
ATOM   2182  CD  ARG A 153     -19.212   0.291 -27.838  1.00 52.46           C
ATOM   2183 1HD  ARG A 153     -19.052  -0.507 -27.114  1.00 52.46           H
ATOM   2184 2HD  ARG A 153     -19.287   1.222 -27.275  1.00 52.46           H
ATOM   2185  NE  ARG A 153     -20.466   0.051 -28.586  1.00 52.46           N
ATOM   2186  HE  ARG A 153     -20.415  -0.003 -29.583  1.00 52.46           H
ATOM   2187  CZ  ARG A 153     -21.667  -0.099 -28.010  1.00 52.46           C
ATOM   2188  NH1 ARG A 153     -21.795  -0.036 -26.678  1.00 52.46           N
ATOM   2189 1HH1 ARG A 153     -20.991   0.124 -26.105  1.00 52.46           H
ATOM   2190 2HH1 ARG A 153     -22.695  -0.149 -26.256  1.00 52.46           H
ATOM   2191  NH2 ARG A 153     -22.738  -0.313 -28.787  1.00 52.46           N
ATOM   2192 1HH2 ARG A 153     -23.641  -0.427 -28.373  1.00 52.46           H
ATOM   2193 2HH2 ARG A 153     -22.634  -0.359 -29.780  1.00 52.46           H
ATOM   2194  HN  ARG A 153     -15.366  -1.127 -29.003  1.00 52.46           H
ATOM   2195  N   ALA A 154     -13.479   1.074 -27.902  1.00 58.60           N
ATOM   2196  CA  ALA A 154     -12.445   1.711 -27.104  1.00 58.60           C
ATOM   2197  C   ALA A 154     -11.584   2.597 -28.006  1.00 58.60           C
ATOM   2198  O   ALA A 154     -10.966   3.552 -27.537  1.00 58.60           O
ATOM   2199  HA  ALA A 154     -12.938   2.335 -26.359  1.00 58.60           H
ATOM   2200  CB  ALA A 154     -11.624   0.639 -26.384  1.00 58.60           C
ATOM   2201 1HB  ALA A 154     -12.277   0.056 -25.735  1.00 58.60           H
ATOM   2202 2HB  ALA A 154     -11.161  -0.019 -27.120  1.00 58.60           H
ATOM   2203 3HB  ALA A 154     -10.848   1.117 -25.786  1.00 58.60           H
ATOM   2204  HN  ALA A 154     -13.356   0.093 -28.048  1.00 58.60           H
ATOM   2205  N   HIS A 155     -11.571   2.250 -29.285  1.00 55.19           N
ATOM   2206  CA  HIS A 155     -10.654   2.878 -30.221  1.00 55.19           C
ATOM   2207  C   HIS A 155     -11.158   4.279 -30.572  1.00 55.19           C
ATOM   2208  O   HIS A 155     -10.375   5.225 -30.643  1.00 55.19           O
ATOM   2209  HA  HIS A 155      -9.695   2.964 -29.710  1.00 55.19           H
ATOM   2210  CB  HIS A 155     -10.447   1.995 -31.454  1.00 55.19           C
ATOM   2211 1HB  HIS A 155     -10.563   0.951 -31.164  1.00 55.19           H
ATOM   2212 2HB  HIS A 155     -11.231   2.213 -32.179  1.00 55.19           H
ATOM   2213  CG  HIS A 155      -9.103   2.172 -32.118  1.00 55.19           C
ATOM   2214  ND1 HIS A 155      -7.994   2.657 -31.447  1.00 55.19           N
ATOM   2215  HD1 HIS A 155      -7.965   2.933 -30.486  1.00 55.19           H
ATOM   2216  CD2 HIS A 155      -8.701   1.923 -33.397  1.00 55.19           C
ATOM   2217  HD2 HIS A 155      -9.329   1.531 -34.197  1.00 55.19           H
ATOM   2218  CE1 HIS A 155      -6.976   2.695 -32.295  1.00 55.19           C
ATOM   2219  HE1 HIS A 155      -5.964   3.031 -32.067  1.00 55.19           H
ATOM   2220  NE2 HIS A 155      -7.417   2.240 -33.503  1.00 55.19           N
ATOM   2221  HN  HIS A 155     -12.170   1.556 -29.682  1.00 55.19           H
ATOM   2222  N   THR A 156     -12.463   4.367 -30.784  1.00 61.66           N
ATOM   2223  CA  THR A 156     -13.064   5.608 -31.241  1.00 61.66           C
ATOM   2224  C   THR A 156     -13.065   6.647 -30.117  1.00 61.66           C
ATOM   2225  O   THR A 156     -13.039   7.848 -30.378  1.00 61.66           O
ATOM   2226  HA  THR A 156     -12.451   6.011 -32.048  1.00 61.66           H
ATOM   2227  CB  THR A 156     -14.462   5.288 -31.774  1.00 61.66           C
ATOM   2228  HB  THR A 156     -15.049   6.198 -31.900  1.00 61.66           H
ATOM   2229  OG1 THR A 156     -14.982   4.346 -30.839  1.00 61.66           O
ATOM   2230  HG1 THR A 156     -15.957   4.200 -31.008  1.00 61.66           H
ATOM   2231  CG2 THR A 156     -14.424   4.519 -33.096  1.00 61.66           C
ATOM   2232 1HG2 THR A 156     -13.895   3.577 -32.953  1.00 61.66           H
ATOM   2233 2HG2 THR A 156     -13.907   5.115 -33.848  1.00 61.66           H
ATOM   2234 3HG2 THR A 156     -15.442   4.318 -33.429  1.00 61.66           H
ATOM   2235  HN  THR A 156     -13.104   3.612 -30.648  1.00 61.66           H
ATOM   2236  N   TRP A 157     -13.095   6.145 -28.891  1.00 57.12           N
ATOM   2237  CA  TRP A 157     -13.314   7.000 -27.738  1.00 57.12           C
ATOM   2238  C   TRP A 157     -11.974   7.181 -27.022  1.00 57.12           C
ATOM   2239  O   TRP A 157     -11.935   7.349 -25.804  1.00 57.12           O
ATOM   2240  HA  TRP A 157     -13.675   7.963 -28.100  1.00 57.12           H
ATOM   2241  CB  TRP A 157     -14.404   6.428 -26.830  1.00 57.12           C
ATOM   2242 1HB  TRP A 157     -14.232   5.359 -26.701  1.00 57.12           H
ATOM   2243 2HB  TRP A 157     -14.320   6.885 -25.844  1.00 57.12           H
ATOM   2244  CG  TRP A 157     -15.826   6.641 -27.354  1.00 57.12           C
ATOM   2245  CD1 TRP A 157     -16.335   6.263 -28.535  1.00 57.12           C
ATOM   2246  HD1 TRP A 157     -15.773   5.733 -29.304  1.00 57.12           H
ATOM   2247  CD2 TRP A 157     -16.907   7.301 -26.663  1.00 57.12           C
ATOM   2248  NE1 TRP A 157     -17.660   6.630 -28.655  1.00 57.12           N
ATOM   2249  HE1 TRP A 157     -18.253   6.459 -29.442  1.00 57.12           H
ATOM   2250  CE2 TRP A 157     -18.019   7.282 -27.481  1.00 57.12           C
ATOM   2251  CE3 TRP A 157     -16.945   7.895 -25.390  1.00 57.12           C
ATOM   2252  HE3 TRP A 157     -16.081   7.924 -24.725  1.00 57.12           H
ATOM   2253  CZ2 TRP A 157     -19.249   7.841 -27.115  1.00 57.12           C
ATOM   2254  HZ2 TRP A 157     -20.113   7.812 -27.779  1.00 57.12           H
ATOM   2255  CZ3 TRP A 157     -18.182   8.450 -25.039  1.00 57.12           C
ATOM   2256  HZ3 TRP A 157     -18.266   8.924 -24.061  1.00 57.12           H
ATOM   2257  CH2 TRP A 157     -19.310   8.438 -25.851  1.00 57.12           C
ATOM   2258  HH2 TRP A 157     -20.238   8.892 -25.504  1.00 57.12           H
ATOM   2259  HN  TRP A 157     -12.973   5.175 -28.681  1.00 57.12           H
ATOM   2260  N   ARG A 158     -10.909   7.140 -27.808  1.00 59.08           N
ATOM   2261  CA  ARG A 158      -9.567   7.128 -27.251  1.00 59.08           C
ATOM   2262  C   ARG A 158      -9.332   8.382 -26.407  1.00 59.08           C
ATOM   2263  O   ARG A 158      -8.805   8.299 -25.298  1.00 59.08           O
ATOM   2264  HA  ARG A 158      -9.528   6.228 -26.637  1.00 59.08           H
ATOM   2265  CB  ARG A 158      -8.512   7.061 -28.357  1.00 59.08           C
ATOM   2266 1HB  ARG A 158      -8.824   6.347 -29.120  1.00 59.08           H
ATOM   2267 2HB  ARG A 158      -8.428   8.032 -28.844  1.00 59.08           H
ATOM   2268  CG  ARG A 158      -7.151   6.649 -27.792  1.00 59.08           C
ATOM   2269 1HG  ARG A 158      -6.808   7.398 -27.078  1.00 59.08           H
ATOM   2270 2HG  ARG A 158      -7.248   5.710 -27.247  1.00 59.08           H
ATOM   2271  CD  ARG A 158      -6.118   6.492 -28.910  1.00 59.08           C
ATOM   2272 1HD  ARG A 158      -6.492   5.804 -29.668  1.00 59.08           H
ATOM   2273 2HD  ARG A 158      -5.954   7.450 -29.402  1.00 59.08           H
ATOM   2274  NE  ARG A 158      -4.843   5.985 -28.354  1.00 59.08           N
ATOM   2275  HE  ARG A 158      -4.779   5.864 -27.363  1.00 59.08           H
ATOM   2276  CZ  ARG A 158      -3.770   5.679 -29.095  1.00 59.08           C
ATOM   2277  NH1 ARG A 158      -3.799   5.822 -30.427  1.00 59.08           N
ATOM   2278 1HH1 ARG A 158      -4.626   6.160 -30.875  1.00 59.08           H
ATOM   2279 2HH1 ARG A 158      -2.993   5.591 -30.972  1.00 59.08           H
ATOM   2280  NH2 ARG A 158      -2.666   5.227 -28.483  1.00 59.08           N
ATOM   2281 1HH2 ARG A 158      -1.856   4.994 -29.022  1.00 59.08           H
ATOM   2282 2HH2 ARG A 158      -2.652   5.123 -27.489  1.00 59.08           H
ATOM   2283  HN  ARG A 158     -10.952   7.115 -28.807  1.00 59.08           H
ATOM   2284  N   GLU A 159      -9.734   9.515 -26.963  1.00 64.70           N
ATOM   2285  CA  GLU A 159      -9.507  10.792 -26.308  1.00 64.70           C
ATOM   2286  C   GLU A 159     -10.374  10.907 -25.053  1.00 64.70           C
ATOM   2287  O   GLU A 159      -9.893  11.311 -23.996  1.00 64.70           O
ATOM   2288  HA  GLU A 159      -8.453  10.792 -26.031  1.00 64.70           H
ATOM   2289  CB  GLU A 159      -9.773  11.955 -27.267  1.00 64.70           C
ATOM   2290 1HB  GLU A 159     -10.721  11.797 -27.782  1.00 64.70           H
ATOM   2291 2HB  GLU A 159      -9.732  12.898 -26.721  1.00 64.70           H
ATOM   2292  CG  GLU A 159      -8.693  12.034 -28.347  1.00 64.70           C
ATOM   2293 1HG  GLU A 159      -7.707  11.998 -27.883  1.00 64.70           H
ATOM   2294 2HG  GLU A 159      -8.767  11.168 -29.005  1.00 64.70           H
ATOM   2295  CD  GLU A 159      -8.830  13.318 -29.167  1.00 64.70           C
ATOM   2296  OE1 GLU A 159      -7.825  13.690 -29.810  1.00 64.70           O
ATOM   2297  OE2 GLU A 159      -9.937  13.898 -29.133  1.00 64.70           O
ATOM   2298  HN  GLU A 159     -10.206   9.569 -27.843  1.00 64.70           H
ATOM   2299  N   LYS A 160     -11.639  10.544 -25.211  1.00 69.57           N
ATOM   2300  CA  LYS A 160     -12.586  10.633 -24.113  1.00 69.57           C
ATOM   2301  C   LYS A 160     -12.100   9.759 -22.954  1.00 69.57           C
ATOM   2302  O   LYS A 160     -12.278  10.112 -21.789  1.00 69.57           O
ATOM   2303  HA  LYS A 160     -12.603  11.670 -23.779  1.00 69.57           H
ATOM   2304  CB  LYS A 160     -13.997  10.288 -24.593  1.00 69.57           C
ATOM   2305 1HB  LYS A 160     -13.980   9.342 -25.135  1.00 69.57           H
ATOM   2306 2HB  LYS A 160     -14.654  10.150 -23.734  1.00 69.57           H
ATOM   2307  CG  LYS A 160     -14.554  11.390 -25.496  1.00 69.57           C
ATOM   2308 1HG  LYS A 160     -14.401  12.362 -25.027  1.00 69.57           H
ATOM   2309 2HG  LYS A 160     -14.007  11.402 -26.440  1.00 69.57           H
ATOM   2310  CD  LYS A 160     -16.044  11.177 -25.767  1.00 69.57           C
ATOM   2311 1HD  LYS A 160     -16.198  10.203 -26.231  1.00 69.57           H
ATOM   2312 2HD  LYS A 160     -16.591  11.170 -24.824  1.00 69.57           H
ATOM   2313  CE  LYS A 160     -16.599  12.275 -26.676  1.00 69.57           C
ATOM   2314 1HE  LYS A 160     -16.462  13.249 -26.205  1.00 69.57           H
ATOM   2315 2HE  LYS A 160     -16.044  12.293 -27.614  1.00 69.57           H
ATOM   2316  NZ  LYS A 160     -18.036  12.046 -26.948  1.00 69.57           N
ATOM   2317 1HZ  LYS A 160     -18.391  12.790 -27.538  1.00 69.57           H
ATOM   2318 2HZ  LYS A 160     -18.153  11.156 -27.418  1.00 69.57           H
ATOM   2319 3HZ  LYS A 160     -18.548  12.036 -26.072  1.00 69.57           H
ATOM   2320  HN  LYS A 160     -12.018  10.195 -26.069  1.00 69.57           H
ATOM   2321  N   ARG A 161     -11.495   8.637 -23.315  1.00 67.85           N
ATOM   2322  CA  ARG A 161     -10.979   7.712 -22.320  1.00 67.85           C
ATOM   2323  C   ARG A 161      -9.851   8.368 -21.520  1.00 67.85           C
ATOM   2324  O   ARG A 161      -9.717   8.131 -20.321  1.00 67.85           O
ATOM   2325  HA  ARG A 161     -11.832   7.485 -21.681  1.00 67.85           H
ATOM   2326  CB  ARG A 161     -10.453   6.434 -22.976  1.00 67.85           C
ATOM   2327 1HB  ARG A 161      -9.859   6.690 -23.854  1.00 67.85           H
ATOM   2328 2HB  ARG A 161      -9.792   5.912 -22.285  1.00 67.85           H
ATOM   2329  CG  ARG A 161     -11.604   5.513 -23.384  1.00 67.85           C
ATOM   2330 1HG  ARG A 161     -12.250   5.330 -22.525  1.00 67.85           H
ATOM   2331 2HG  ARG A 161     -12.215   6.003 -24.142  1.00 67.85           H
ATOM   2332  CD  ARG A 161     -11.077   4.183 -23.926  1.00 67.85           C
ATOM   2333 1HD  ARG A 161     -11.516   3.980 -24.903  1.00 67.85           H
ATOM   2334 2HD  ARG A 161      -9.998   4.240 -24.066  1.00 67.85           H
ATOM   2335  NE  ARG A 161     -11.407   3.088 -22.987  1.00 67.85           N
ATOM   2336  HE  ARG A 161     -12.058   3.280 -22.253  1.00 67.85           H
ATOM   2337  CZ  ARG A 161     -10.888   1.854 -23.060  1.00 67.85           C
ATOM   2338  NH1 ARG A 161     -10.011   1.541 -24.024  1.00 67.85           N
ATOM   2339 1HH1 ARG A 161      -9.740   2.230 -24.696  1.00 67.85           H
ATOM   2340 2HH1 ARG A 161      -9.629   0.618 -24.071  1.00 67.85           H
ATOM   2341  NH2 ARG A 161     -11.259   0.939 -22.154  1.00 67.85           N
ATOM   2342 1HH2 ARG A 161     -10.881   0.014 -22.195  1.00 67.85           H
ATOM   2343 2HH2 ARG A 161     -11.914   1.181 -21.439  1.00 67.85           H
ATOM   2344  HN  ARG A 161     -11.356   8.357 -24.265  1.00 67.85           H
ATOM   2345  N   LEU A 162      -9.069   9.180 -22.217  1.00 79.22           N
ATOM   2346  CA  LEU A 162      -7.947   9.858 -21.591  1.00 79.22           C
ATOM   2347  C   LEU A 162      -8.473  10.874 -20.575  1.00 79.22           C
ATOM   2348  O   LEU A 162      -7.950  10.977 -19.467  1.00 79.22           O
ATOM   2349  HA  LEU A 162      -7.367   9.105 -21.058  1.00 79.22           H
ATOM   2350  CB  LEU A 162      -7.030  10.468 -22.653  1.00 79.22           C
ATOM   2351 1HB  LEU A 162      -6.794   9.698 -23.387  1.00 79.22           H
ATOM   2352 2HB  LEU A 162      -7.582  11.249 -23.176  1.00 79.22           H
ATOM   2353  CG  LEU A 162      -5.717  11.065 -22.142  1.00 79.22           C
ATOM   2354  HG  LEU A 162      -5.945  11.727 -21.307  1.00 79.22           H
ATOM   2355  CD1 LEU A 162      -4.787   9.972 -21.612  1.00 79.22           C
ATOM   2356 1HD1 LEU A 162      -5.275   9.447 -20.791  1.00 79.22           H
ATOM   2357 2HD1 LEU A 162      -4.562   9.267 -22.412  1.00 79.22           H
ATOM   2358 3HD1 LEU A 162      -3.861  10.424 -21.255  1.00 79.22           H
ATOM   2359  CD2 LEU A 162      -5.045  11.916 -23.222  1.00 79.22           C
ATOM   2360 1HD2 LEU A 162      -4.831  11.295 -24.092  1.00 79.22           H
ATOM   2361 2HD2 LEU A 162      -5.710  12.730 -23.510  1.00 79.22           H
ATOM   2362 3HD2 LEU A 162      -4.114  12.328 -22.832  1.00 79.22           H
ATOM   2363  HN  LEU A 162      -9.192   9.376 -23.190  1.00 79.22           H
ATOM   2364  N   LEU A 163      -9.502  11.599 -20.990  1.00 81.96           N
ATOM   2365  CA  LEU A 163     -10.119  12.587 -20.122  1.00 81.96           C
ATOM   2366  C   LEU A 163     -10.667  11.892 -18.874  1.00 81.96           C
ATOM   2367  O   LEU A 163     -10.457  12.359 -17.756  1.00 81.96           O
ATOM   2368  HA  LEU A 163      -9.339  13.284 -19.814  1.00 81.96           H
ATOM   2369  CB  LEU A 163     -11.169  13.393 -20.889  1.00 81.96           C
ATOM   2370 1HB  LEU A 163     -10.715  13.763 -21.808  1.00 81.96           H
ATOM   2371 2HB  LEU A 163     -11.974  12.718 -21.181  1.00 81.96           H
ATOM   2372  CG  LEU A 163     -11.782  14.579 -20.142  1.00 81.96           C
ATOM   2373  HG  LEU A 163     -12.116  14.231 -19.164  1.00 81.96           H
ATOM   2374  CD1 LEU A 163     -10.740  15.673 -19.901  1.00 81.96           C
ATOM   2375 1HD1 LEU A 163      -9.921  15.269 -19.305  1.00 81.96           H
ATOM   2376 2HD1 LEU A 163     -10.354  16.024 -20.858  1.00 81.96           H
ATOM   2377 3HD1 LEU A 163     -11.202  16.504 -19.368  1.00 81.96           H
ATOM   2378  CD2 LEU A 163     -13.014  15.112 -20.876  1.00 81.96           C
ATOM   2379 1HD2 LEU A 163     -12.727  15.439 -21.876  1.00 81.96           H
ATOM   2380 2HD2 LEU A 163     -13.762  14.323 -20.952  1.00 81.96           H
ATOM   2381 3HD2 LEU A 163     -13.430  15.955 -20.324  1.00 81.96           H
ATOM   2382  HN  LEU A 163      -9.912  11.520 -21.899  1.00 81.96           H
ATOM   2383  N   TYR A 164     -11.360  10.787 -19.108  1.00 75.48           N
ATOM   2384  CA  TYR A 164     -11.986  10.052 -18.021  1.00 75.48           C
ATOM   2385  C   TYR A 164     -10.937   9.522 -17.043  1.00 75.48           C
ATOM   2386  O   TYR A 164     -11.170   9.488 -15.835  1.00 75.48           O
ATOM   2387  HA  TYR A 164     -12.652  10.735 -17.494  1.00 75.48           H
ATOM   2388  CB  TYR A 164     -12.705   8.869 -18.672  1.00 75.48           C
ATOM   2389 1HB  TYR A 164     -13.014   9.152 -19.678  1.00 75.48           H
ATOM   2390 2HB  TYR A 164     -12.001   8.042 -18.776  1.00 75.48           H
ATOM   2391  CG  TYR A 164     -13.930   8.382 -17.896  1.00 75.48           C
ATOM   2392  CD1 TYR A 164     -13.814   7.324 -17.017  1.00 75.48           C
ATOM   2393  HD1 TYR A 164     -12.850   6.836 -16.876  1.00 75.48           H
ATOM   2394  CD2 TYR A 164     -15.151   9.000 -18.075  1.00 75.48           C
ATOM   2395  HD2 TYR A 164     -15.242   9.835 -18.769  1.00 75.48           H
ATOM   2396  CE1 TYR A 164     -14.968   6.866 -16.286  1.00 75.48           C
ATOM   2397  HE1 TYR A 164     -14.890   6.031 -15.589  1.00 75.48           H
ATOM   2398  CE2 TYR A 164     -16.304   8.542 -17.344  1.00 75.48           C
ATOM   2399  HE2 TYR A 164     -17.274   9.021 -17.476  1.00 75.48           H
ATOM   2400  CZ  TYR A 164     -16.155   7.497 -16.486  1.00 75.48           C
ATOM   2401  OH  TYR A 164     -17.244   7.064 -15.796  1.00 75.48           O
ATOM   2402  HH  TYR A 164     -16.989   6.307 -15.194  1.00 75.48           H
ATOM   2403  HN  TYR A 164     -11.497  10.394 -20.017  1.00 75.48           H
ATOM   2404  N   SER A 165      -9.804   9.120 -17.600  1.00 86.21           N
ATOM   2405  CA  SER A 165      -8.725   8.576 -16.793  1.00 86.21           C
ATOM   2406  C   SER A 165      -8.214   9.638 -15.817  1.00 86.21           C
ATOM   2407  O   SER A 165      -7.851   9.322 -14.685  1.00 86.21           O
ATOM   2408  HA  SER A 165      -9.164   7.738 -16.251  1.00 86.21           H
ATOM   2409  CB  SER A 165      -7.580   8.069 -17.673  1.00 86.21           C
ATOM   2410 1HB  SER A 165      -6.906   7.458 -17.074  1.00 86.21           H
ATOM   2411 2HB  SER A 165      -7.982   7.426 -18.456  1.00 86.21           H
ATOM   2412  OG  SER A 165      -6.850   9.139 -18.266  1.00 86.21           O
ATOM   2413  HG  SER A 165      -7.480   9.794 -18.683  1.00 86.21           H
ATOM   2414  HN  SER A 165      -9.617   9.163 -18.581  1.00 86.21           H
ATOM   2415  N   LYS A 166      -8.203  10.875 -16.291  1.00 83.51           N
ATOM   2416  CA  LYS A 166      -7.793  11.992 -15.457  1.00 83.51           C
ATOM   2417  C   LYS A 166      -8.769  12.136 -14.288  1.00 83.51           C
ATOM   2418  O   LYS A 166      -8.351  12.303 -13.143  1.00 83.51           O
ATOM   2419  HA  LYS A 166      -6.807  11.756 -15.057  1.00 83.51           H
ATOM   2420  CB  LYS A 166      -7.648  13.263 -16.297  1.00 83.51           C
ATOM   2421 1HB  LYS A 166      -8.542  13.406 -16.904  1.00 83.51           H
ATOM   2422 2HB  LYS A 166      -7.567  14.129 -15.641  1.00 83.51           H
ATOM   2423  CG  LYS A 166      -6.417  13.185 -17.203  1.00 83.51           C
ATOM   2424 1HG  LYS A 166      -5.528  13.005 -16.598  1.00 83.51           H
ATOM   2425 2HG  LYS A 166      -6.515  12.339 -17.884  1.00 83.51           H
ATOM   2426  CD  LYS A 166      -6.244  14.476 -18.005  1.00 83.51           C
ATOM   2427 1HD  LYS A 166      -7.115  14.632 -18.641  1.00 83.51           H
ATOM   2428 2HD  LYS A 166      -6.189  15.326 -17.325  1.00 83.51           H
ATOM   2429  CE  LYS A 166      -4.980  14.421 -18.865  1.00 83.51           C
ATOM   2430 1HE  LYS A 166      -4.118  14.186 -18.241  1.00 83.51           H
ATOM   2431 2HE  LYS A 166      -5.067  13.622 -19.601  1.00 83.51           H
ATOM   2432  NZ  LYS A 166      -4.764  15.714 -19.552  1.00 83.51           N
ATOM   2433 1HZ  LYS A 166      -3.937  15.653 -20.136  1.00 83.51           H
ATOM   2434 2HZ  LYS A 166      -5.570  15.929 -20.128  1.00 83.51           H
ATOM   2435 3HZ  LYS A 166      -4.636  16.446 -18.862  1.00 83.51           H
ATOM   2436  HN  LYS A 166      -8.466  11.119 -17.224  1.00 83.51           H
ATOM   2437  N   MET A 167     -10.050  12.064 -14.617  1.00 85.08           N
ATOM   2438  CA  MET A 167     -11.090  12.270 -13.623  1.00 85.08           C
ATOM   2439  C   MET A 167     -11.057  11.172 -12.559  1.00 85.08           C
ATOM   2440  O   MET A 167     -11.207  11.449 -11.370  1.00 85.08           O
ATOM   2441  HA  MET A 167     -10.872  13.235 -13.166  1.00 85.08           H
ATOM   2442  CB  MET A 167     -12.458  12.275 -14.309  1.00 85.08           C
ATOM   2443 1HB  MET A 167     -12.374  12.737 -15.293  1.00 85.08           H
ATOM   2444 2HB  MET A 167     -12.794  11.251 -14.465  1.00 85.08           H
ATOM   2445  CG  MET A 167     -13.489  13.034 -13.470  1.00 85.08           C
ATOM   2446 1HG  MET A 167     -13.658  12.513 -12.528  1.00 85.08           H
ATOM   2447 2HG  MET A 167     -13.110  14.025 -13.222  1.00 85.08           H
ATOM   2448  SD  MET A 167     -15.023  13.177 -14.371  1.00 85.08           S
ATOM   2449  CE  MET A 167     -15.865  14.383 -13.361  1.00 85.08           C
ATOM   2450 1HE  MET A 167     -15.980  13.994 -12.349  1.00 85.08           H
ATOM   2451 2HE  MET A 167     -15.281  15.303 -13.331  1.00 85.08           H
ATOM   2452 3HE  MET A 167     -16.848  14.590 -13.784  1.00 85.08           H
ATOM   2453  HN  MET A 167     -10.381  11.870 -15.540  1.00 85.08           H
ATOM   2454  N   VAL A 168     -10.860   9.947 -13.024  1.00 92.37           N
ATOM   2455  CA  VAL A 168     -10.808   8.805 -12.127  1.00 92.37           C
ATOM   2456  C   VAL A 168      -9.613   8.957 -11.184  1.00 92.37           C
ATOM   2457  O   VAL A 168      -9.730   8.712  -9.984  1.00 92.37           O
ATOM   2458  HA  VAL A 168     -11.724   8.808 -11.537  1.00 92.37           H
ATOM   2459  CB  VAL A 168     -10.770   7.506 -12.935  1.00 92.37           C
ATOM   2460  HB  VAL A 168      -9.950   7.580 -13.650  1.00 92.37           H
ATOM   2461  CG1 VAL A 168     -10.496   6.304 -12.029  1.00 92.37           C
ATOM   2462 1HG1 VAL A 168      -9.535   6.435 -11.532  1.00 92.37           H
ATOM   2463 2HG1 VAL A 168     -11.285   6.227 -11.280  1.00 92.37           H
ATOM   2464 3HG1 VAL A 168     -10.475   5.394 -12.629  1.00 92.37           H
ATOM   2465  CG2 VAL A 168     -12.066   7.314 -13.725  1.00 92.37           C
ATOM   2466 1HG2 VAL A 168     -12.909   7.271 -13.035  1.00 92.37           H
ATOM   2467 2HG2 VAL A 168     -12.200   8.149 -14.412  1.00 92.37           H
ATOM   2468 3HG2 VAL A 168     -12.012   6.383 -14.290  1.00 92.37           H
ATOM   2469  HN  VAL A 168     -10.737   9.730 -13.992  1.00 92.37           H
ATOM   2470  N   CYS A 169      -8.491   9.360 -11.761  1.00 93.47           N
ATOM   2471  CA  CYS A 169      -7.272   9.533 -10.990  1.00 93.47           C
ATOM   2472  C   CYS A 169      -7.549  10.543  -9.875  1.00 93.47           C
ATOM   2473  O   CYS A 169      -7.203  10.307  -8.718  1.00 93.47           O
ATOM   2474  HA  CYS A 169      -7.023   8.557 -10.574  1.00 93.47           H
ATOM   2475  CB  CYS A 169      -6.100   9.965 -11.873  1.00 93.47           C
ATOM   2476 1HB  CYS A 169      -6.406  10.784 -12.523  1.00 93.47           H
ATOM   2477 2HB  CYS A 169      -5.285  10.339 -11.253  1.00 93.47           H
ATOM   2478  SG  CYS A 169      -5.520   8.551 -12.880  1.00 93.47           S
ATOM   2479  HG  CYS A 169      -6.505   8.603 -13.772  1.00 93.47           H
ATOM   2480  HN  CYS A 169      -8.406   9.566 -12.736  1.00 93.47           H
ATOM   2481  N   PHE A 170      -8.171  11.648 -10.261  1.00 93.04           N
ATOM   2482  CA  PHE A 170      -8.474  12.707  -9.314  1.00 93.04           C
ATOM   2483  C   PHE A 170      -9.371  12.193  -8.186  1.00 93.04           C
ATOM   2484  O   PHE A 170      -9.119  12.466  -7.014  1.00 93.04           O
ATOM   2485  HA  PHE A 170      -7.527  13.047  -8.895  1.00 93.04           H
ATOM   2486  CB  PHE A 170      -9.219  13.798 -10.086  1.00 93.04           C
ATOM   2487 1HB  PHE A 170      -8.606  14.115 -10.929  1.00 93.04           H
ATOM   2488 2HB  PHE A 170     -10.135  13.375 -10.498  1.00 93.04           H
ATOM   2489  CG  PHE A 170      -9.575  15.024  -9.243  1.00 93.04           C
ATOM   2490  CD1 PHE A 170     -10.847  15.195  -8.793  1.00 93.04           C
ATOM   2491  HD1 PHE A 170     -11.613  14.458  -9.034  1.00 93.04           H
ATOM   2492  CD2 PHE A 170      -8.618  15.943  -8.942  1.00 93.04           C
ATOM   2493  HD2 PHE A 170      -7.599  15.806  -9.303  1.00 93.04           H
ATOM   2494  CE1 PHE A 170     -11.177  16.333  -8.011  1.00 93.04           C
ATOM   2495  HE1 PHE A 170     -12.197  16.470  -7.651  1.00 93.04           H
ATOM   2496  CE2 PHE A 170      -8.948  17.081  -8.160  1.00 93.04           C
ATOM   2497  HE2 PHE A 170      -8.182  17.818  -7.920  1.00 93.04           H
ATOM   2498  CZ  PHE A 170     -10.221  17.252  -7.711  1.00 93.04           C
ATOM   2499  HZ  PHE A 170     -10.474  18.126  -7.110  1.00 93.04           H
ATOM   2500  HN  PHE A 170      -8.465  11.824 -11.201  1.00 93.04           H
ATOM   2501  N   THR A 171     -10.401  11.458  -8.580  1.00 92.87           N
ATOM   2502  CA  THR A 171     -11.351  10.924  -7.619  1.00 92.87           C
ATOM   2503  C   THR A 171     -10.638  10.022  -6.610  1.00 92.87           C
ATOM   2504  O   THR A 171     -10.957  10.041  -5.422  1.00 92.87           O
ATOM   2505  HA  THR A 171     -11.778  11.755  -7.060  1.00 92.87           H
ATOM   2506  CB  THR A 171     -12.458  10.209  -8.396  1.00 92.87           C
ATOM   2507  HB  THR A 171     -12.082   9.296  -8.859  1.00 92.87           H
ATOM   2508  OG1 THR A 171     -12.946  11.199  -9.297  1.00 92.87           O
ATOM   2509  HG1 THR A 171     -12.456  11.141 -10.167  1.00 92.87           H
ATOM   2510  CG2 THR A 171     -13.667   9.875  -7.520  1.00 92.87           C
ATOM   2511 1HG2 THR A 171     -14.084  10.795  -7.111  1.00 92.87           H
ATOM   2512 2HG2 THR A 171     -13.355   9.223  -6.704  1.00 92.87           H
ATOM   2513 3HG2 THR A 171     -14.422   9.369  -8.120  1.00 92.87           H
ATOM   2514  HN  THR A 171     -10.590  11.227  -9.535  1.00 92.87           H
ATOM   2515  N   ILE A 172      -9.686   9.254  -7.119  1.00 93.43           N
ATOM   2516  CA  ILE A 172      -8.945   8.326  -6.282  1.00 93.43           C
ATOM   2517  C   ILE A 172      -8.172   9.109  -5.219  1.00 93.43           C
ATOM   2518  O   ILE A 172      -8.189   8.749  -4.043  1.00 93.43           O
ATOM   2519  HA  ILE A 172      -9.672   7.687  -5.780  1.00 93.43           H
ATOM   2520  CB  ILE A 172      -8.062   7.417  -7.140  1.00 93.43           C
ATOM   2521  HB  ILE A 172      -7.555   8.035  -7.881  1.00 93.43           H
ATOM   2522  CG1 ILE A 172      -8.907   6.396  -7.905  1.00 93.43           C
ATOM   2523 1HG1 ILE A 172      -9.308   5.658  -7.211  1.00 93.43           H
ATOM   2524 2HG1 ILE A 172      -9.758   6.896  -8.367  1.00 93.43           H
ATOM   2525  CG2 ILE A 172      -6.979   6.747  -6.293  1.00 93.43           C
ATOM   2526 1HG2 ILE A 172      -6.352   7.511  -5.834  1.00 93.43           H
ATOM   2527 2HG2 ILE A 172      -7.447   6.144  -5.515  1.00 93.43           H
ATOM   2528 3HG2 ILE A 172      -6.366   6.107  -6.928  1.00 93.43           H
ATOM   2529  CD1 ILE A 172      -8.075   5.693  -8.981  1.00 93.43           C
ATOM   2530 1HD1 ILE A 172      -7.696   6.432  -9.687  1.00 93.43           H
ATOM   2531 2HD1 ILE A 172      -7.239   5.175  -8.512  1.00 93.43           H
ATOM   2532 3HD1 ILE A 172      -8.700   4.973  -9.509  1.00 93.43           H
ATOM   2533  HN  ILE A 172      -9.419   9.260  -8.083  1.00 93.43           H
ATOM   2534  N   TRP A 173      -7.513  10.165  -5.671  1.00 91.97           N
ATOM   2535  CA  TRP A 173      -6.657  10.945  -4.793  1.00 91.97           C
ATOM   2536  C   TRP A 173      -7.534  11.560  -3.702  1.00 91.97           C
ATOM   2537  O   TRP A 173      -7.172  11.544  -2.526  1.00 91.97           O
ATOM   2538  HA  TRP A 173      -5.929  10.266  -4.349  1.00 91.97           H
ATOM   2539  CB  TRP A 173      -5.866  11.989  -5.584  1.00 91.97           C
ATOM   2540 1HB  TRP A 173      -6.530  12.458  -6.311  1.00 91.97           H
ATOM   2541 2HB  TRP A 173      -5.536  12.773  -4.903  1.00 91.97           H
ATOM   2542  CG  TRP A 173      -4.648  11.424  -6.318  1.00 91.97           C
ATOM   2543  CD1 TRP A 173      -4.467  11.296  -7.639  1.00 91.97           C
ATOM   2544  HD1 TRP A 173      -5.199  11.592  -8.390  1.00 91.97           H
ATOM   2545  CD2 TRP A 173      -3.442  10.913  -5.713  1.00 91.97           C
ATOM   2546  NE1 TRP A 173      -3.237  10.741  -7.929  1.00 91.97           N
ATOM   2547  HE1 TRP A 173      -2.875  10.548  -8.841  1.00 91.97           H
ATOM   2548  CE2 TRP A 173      -2.594  10.501  -6.721  1.00 91.97           C
ATOM   2549  CE3 TRP A 173      -3.079  10.803  -4.359  1.00 91.97           C
ATOM   2550  HE3 TRP A 173      -3.730  11.121  -3.545  1.00 91.97           H
ATOM   2551  CZ2 TRP A 173      -1.329   9.951  -6.481  1.00 91.97           C
ATOM   2552  HZ2 TRP A 173      -0.677   9.633  -7.295  1.00 91.97           H
ATOM   2553  CZ3 TRP A 173      -1.812  10.251  -4.136  1.00 91.97           C
ATOM   2554  HZ3 TRP A 173      -1.480  10.142  -3.104  1.00 91.97           H
ATOM   2555  CH2 TRP A 173      -0.946   9.831  -5.140  1.00 91.97           C
ATOM   2556  HH2 TRP A 173       0.026   9.410  -4.884  1.00 91.97           H
ATOM   2557  HN  TRP A 173      -7.556  10.489  -6.616  1.00 91.97           H
ATOM   2558  N   VAL A 174      -8.672  12.088  -4.129  1.00 95.29           N
ATOM   2559  CA  VAL A 174      -9.592  12.731  -3.206  1.00 95.29           C
ATOM   2560  C   VAL A 174     -10.063  11.709  -2.168  1.00 95.29           C
ATOM   2561  O   VAL A 174     -10.099  12.003  -0.974  1.00 95.29           O
ATOM   2562  HA  VAL A 174      -9.046  13.523  -2.695  1.00 95.29           H
ATOM   2563  CB  VAL A 174     -10.746  13.373  -3.979  1.00 95.29           C
ATOM   2564  HB  VAL A 174     -11.191  12.607  -4.614  1.00 95.29           H
ATOM   2565  CG1 VAL A 174     -11.830  13.879  -3.025  1.00 95.29           C
ATOM   2566 1HG1 VAL A 174     -12.221  13.045  -2.443  1.00 95.29           H
ATOM   2567 2HG1 VAL A 174     -11.403  14.623  -2.352  1.00 95.29           H
ATOM   2568 3HG1 VAL A 174     -12.638  14.331  -3.601  1.00 95.29           H
ATOM   2569  CG2 VAL A 174     -10.241  14.499  -4.883  1.00 95.29           C
ATOM   2570 1HG2 VAL A 174      -9.759  15.264  -4.274  1.00 95.29           H
ATOM   2571 2HG2 VAL A 174      -9.522  14.097  -5.597  1.00 95.29           H
ATOM   2572 3HG2 VAL A 174     -11.081  14.938  -5.420  1.00 95.29           H
ATOM   2573  HN  VAL A 174      -8.967  12.082  -5.084  1.00 95.29           H
ATOM   2574  N   LEU A 175     -10.411  10.530  -2.662  1.00 90.33           N
ATOM   2575  CA  LEU A 175     -10.952   9.490  -1.803  1.00 90.33           C
ATOM   2576  C   LEU A 175      -9.893   9.078  -0.779  1.00 90.33           C
ATOM   2577  O   LEU A 175     -10.190   8.943   0.407  1.00 90.33           O
ATOM   2578  HA  LEU A 175     -11.802   9.916  -1.269  1.00 90.33           H
ATOM   2579  CB  LEU A 175     -11.483   8.325  -2.642  1.00 90.33           C
ATOM   2580 1HB  LEU A 175     -12.231   8.713  -3.334  1.00 90.33           H
ATOM   2581 2HB  LEU A 175     -10.663   7.935  -3.245  1.00 90.33           H
ATOM   2582  CG  LEU A 175     -12.103   7.165  -1.861  1.00 90.33           C
ATOM   2583  HG  LEU A 175     -11.372   6.813  -1.134  1.00 90.33           H
ATOM   2584  CD1 LEU A 175     -13.334   7.627  -1.078  1.00 90.33           C
ATOM   2585 1HD1 LEU A 175     -13.044   8.406  -0.373  1.00 90.33           H
ATOM   2586 2HD1 LEU A 175     -14.078   8.020  -1.769  1.00 90.33           H
ATOM   2587 3HD1 LEU A 175     -13.755   6.782  -0.532  1.00 90.33           H
ATOM   2588  CD2 LEU A 175     -12.422   5.989  -2.787  1.00 90.33           C
ATOM   2589 1HD2 LEU A 175     -13.126   6.311  -3.554  1.00 90.33           H
ATOM   2590 2HD2 LEU A 175     -11.504   5.641  -3.261  1.00 90.33           H
ATOM   2591 3HD2 LEU A 175     -12.861   5.178  -2.207  1.00 90.33           H
ATOM   2592  HN  LEU A 175     -10.330  10.281  -3.627  1.00 90.33           H
ATOM   2593  N   ALA A 176      -8.679   8.890  -1.274  1.00 94.91           N
ATOM   2594  CA  ALA A 176      -7.591   8.422  -0.432  1.00 94.91           C
ATOM   2595  C   ALA A 176      -7.325   9.451   0.668  1.00 94.91           C
ATOM   2596  O   ALA A 176      -7.072   9.087   1.816  1.00 94.91           O
ATOM   2597  HA  ALA A 176      -7.907   7.485   0.028  1.00 94.91           H
ATOM   2598  CB  ALA A 176      -6.355   8.156  -1.294  1.00 94.91           C
ATOM   2599 1HB  ALA A 176      -6.589   7.397  -2.040  1.00 94.91           H
ATOM   2600 2HB  ALA A 176      -6.056   9.078  -1.794  1.00 94.91           H
ATOM   2601 3HB  ALA A 176      -5.540   7.805  -0.662  1.00 94.91           H
ATOM   2602  HN  ALA A 176      -8.433   9.051  -2.230  1.00 94.91           H
ATOM   2603  N   ALA A 177      -7.390  10.716   0.279  1.00 94.86           N
ATOM   2604  CA  ALA A 177      -7.126  11.800   1.210  1.00 94.86           C
ATOM   2605  C   ALA A 177      -8.141  11.744   2.353  1.00 94.86           C
ATOM   2606  O   ALA A 177      -7.773  11.862   3.521  1.00 94.86           O
ATOM   2607  HA  ALA A 177      -6.125  11.651   1.616  1.00 94.86           H
ATOM   2608  CB  ALA A 177      -7.161  13.135   0.463  1.00 94.86           C
ATOM   2609 1HB  ALA A 177      -6.402  13.134  -0.319  1.00 94.86           H
ATOM   2610 2HB  ALA A 177      -8.145  13.274   0.014  1.00 94.86           H
ATOM   2611 3HB  ALA A 177      -6.962  13.948   1.161  1.00 94.86           H
ATOM   2612  HN  ALA A 177      -7.619  11.004  -0.651  1.00 94.86           H
ATOM   2613  N   ALA A 178      -9.399  11.565   1.977  1.00 95.19           N
ATOM   2614  CA  ALA A 178     -10.477  11.557   2.950  1.00 95.19           C
ATOM   2615  C   ALA A 178     -10.275  10.392   3.921  1.00 95.19           C
ATOM   2616  O   ALA A 178     -10.581  10.507   5.106  1.00 95.19           O
ATOM   2617  HA  ALA A 178     -10.430  12.494   3.505  1.00 95.19           H
ATOM   2618  CB  ALA A 178     -11.821  11.483   2.222  1.00 95.19           C
ATOM   2619 1HB  ALA A 178     -11.928  12.349   1.568  1.00 95.19           H
ATOM   2620 2HB  ALA A 178     -11.863  10.571   1.628  1.00 95.19           H
ATOM   2621 3HB  ALA A 178     -12.630  11.478   2.953  1.00 95.19           H
ATOM   2622  HN  ALA A 178      -9.684  11.426   1.028  1.00 95.19           H
ATOM   2623  N   LEU A 179      -9.760   9.297   3.381  1.00 92.23           N
ATOM   2624  CA  LEU A 179      -9.575   8.090   4.169  1.00 92.23           C
ATOM   2625  C   LEU A 179      -8.390   8.283   5.117  1.00 92.23           C
ATOM   2626  O   LEU A 179      -8.116   7.426   5.956  1.00 92.23           O
ATOM   2627  HA  LEU A 179     -10.476   7.949   4.766  1.00 92.23           H
ATOM   2628  CB  LEU A 179      -9.441   6.870   3.256  1.00 92.23           C
ATOM   2629 1HB  LEU A 179      -8.660   7.073   2.524  1.00 92.23           H
ATOM   2630 2HB  LEU A 179      -9.102   6.026   3.858  1.00 92.23           H
ATOM   2631  CG  LEU A 179     -10.707   6.449   2.507  1.00 92.23           C
ATOM   2632  HG  LEU A 179     -11.118   7.329   2.011  1.00 92.23           H
ATOM   2633  CD1 LEU A 179     -10.385   5.425   1.418  1.00 92.23           C
ATOM   2634 1HD1 LEU A 179      -9.685   5.861   0.705  1.00 92.23           H
ATOM   2635 2HD1 LEU A 179      -9.937   4.540   1.871  1.00 92.23           H
ATOM   2636 3HD1 LEU A 179     -11.302   5.143   0.901  1.00 92.23           H
ATOM   2637  CD2 LEU A 179     -11.774   5.938   3.478  1.00 92.23           C
ATOM   2638 1HD2 LEU A 179     -11.387   5.076   4.022  1.00 92.23           H
ATOM   2639 2HD2 LEU A 179     -12.031   6.728   4.184  1.00 92.23           H
ATOM   2640 3HD2 LEU A 179     -12.663   5.646   2.919  1.00 92.23           H
ATOM   2641  HN  LEU A 179      -9.473   9.226   2.426  1.00 92.23           H
ATOM   2642  N   CYS A 180      -7.718   9.413   4.952  1.00 91.23           N
ATOM   2643  CA  CYS A 180      -6.534   9.702   5.743  1.00 91.23           C
ATOM   2644  C   CYS A 180      -6.941  10.616   6.901  1.00 91.23           C
ATOM   2645  O   CYS A 180      -6.111  10.974   7.735  1.00 91.23           O
ATOM   2646  HA  CYS A 180      -6.166   8.746   6.116  1.00 91.23           H
ATOM   2647  CB  CYS A 180      -5.423  10.319   4.892  1.00 91.23           C
ATOM   2648 1HB  CYS A 180      -5.770  11.251   4.445  1.00 91.23           H
ATOM   2649 2HB  CYS A 180      -4.568  10.568   5.521  1.00 91.23           H
ATOM   2650  SG  CYS A 180      -4.915   9.148   3.581  1.00 91.23           S
ATOM   2651  HG  CYS A 180      -6.099   9.091   2.979  1.00 91.23           H
ATOM   2652  HN  CYS A 180      -7.971  10.122   4.294  1.00 91.23           H
ATOM   2653  N   ILE A 181      -8.219  10.967   6.914  1.00 91.09           N
ATOM   2654  CA  ILE A 181      -8.731  11.890   7.914  1.00 91.09           C
ATOM   2655  C   ILE A 181      -8.438  11.336   9.310  1.00 91.09           C
ATOM   2656  O   ILE A 181      -7.951  12.058  10.178  1.00 91.09           O
ATOM   2657  HA  ILE A 181      -8.193  12.831   7.796  1.00 91.09           H
ATOM   2658  CB  ILE A 181     -10.212  12.181   7.665  1.00 91.09           C
ATOM   2659  HB  ILE A 181     -10.726  11.231   7.516  1.00 91.09           H
ATOM   2660  CG1 ILE A 181     -10.403  13.003   6.389  1.00 91.09           C
ATOM   2661 1HG1 ILE A 181      -9.971  13.995   6.523  1.00 91.09           H
ATOM   2662 2HG1 ILE A 181      -9.867  12.531   5.565  1.00 91.09           H
ATOM   2663  CG2 ILE A 181     -10.850  12.854   8.882  1.00 91.09           C
ATOM   2664 1HG2 ILE A 181     -10.763  12.198   9.748  1.00 91.09           H
ATOM   2665 2HG2 ILE A 181     -10.339  13.795   9.086  1.00 91.09           H
ATOM   2666 3HG2 ILE A 181     -11.903  13.050   8.678  1.00 91.09           H
ATOM   2667  CD1 ILE A 181     -11.886  13.129   6.035  1.00 91.09           C
ATOM   2668 1HD1 ILE A 181     -12.308  12.137   5.878  1.00 91.09           H
ATOM   2669 2HD1 ILE A 181     -12.414  13.623   6.851  1.00 91.09           H
ATOM   2670 3HD1 ILE A 181     -11.993  13.718   5.124  1.00 91.09           H
ATOM   2671  HN  ILE A 181      -8.898  10.634   6.260  1.00 91.09           H
ATOM   2672  N   PRO A 182      -8.729  10.050   9.550  1.00 92.36           N
ATOM   2673  CA  PRO A 182      -8.499   9.459  10.871  1.00 92.36           C
ATOM   2674  C   PRO A 182      -7.076   9.675  11.360  1.00 92.36           C
ATOM   2675  O   PRO A 182      -6.862  10.046  12.513  1.00 92.36           O
ATOM   2676  HA  PRO A 182      -9.133   9.944  11.613  1.00 92.36           H
ATOM   2677  CB  PRO A 182      -8.809   7.975  10.662  1.00 92.36           C
ATOM   2678 1HB  PRO A 182      -7.913   7.412  10.399  1.00 92.36           H
ATOM   2679 2HB  PRO A 182      -9.217   7.520  11.564  1.00 92.36           H
ATOM   2680  CG  PRO A 182      -9.823   7.982   9.525  1.00 92.36           C
ATOM   2681 1HG  PRO A 182      -9.879   7.015   9.026  1.00 92.36           H
ATOM   2682 2HG  PRO A 182     -10.830   8.201   9.882  1.00 92.36           H
ATOM   2683  CD  PRO A 182      -9.294   9.070   8.605  1.00 92.36           C
ATOM   2684 1HD  PRO A 182      -8.535   8.689   7.922  1.00 92.36           H
ATOM   2685 2HD  PRO A 182     -10.085   9.500   7.990  1.00 92.36           H
ATOM   2686  N   GLU A 183      -6.133   9.436  10.461  1.00 88.83           N
ATOM   2687  CA  GLU A 183      -4.726   9.531  10.810  1.00 88.83           C
ATOM   2688  C   GLU A 183      -4.379  10.960  11.233  1.00 88.83           C
ATOM   2689  O   GLU A 183      -3.607  11.165  12.168  1.00 88.83           O
ATOM   2690  HA  GLU A 183      -4.589   8.853  11.652  1.00 88.83           H
ATOM   2691  CB  GLU A 183      -3.841   9.073   9.649  1.00 88.83           C
ATOM   2692 1HB  GLU A 183      -4.272   9.407   8.705  1.00 88.83           H
ATOM   2693 2HB  GLU A 183      -2.820   9.424   9.804  1.00 88.83           H
ATOM   2694  CG  GLU A 183      -3.767   7.546   9.585  1.00 88.83           C
ATOM   2695 1HG  GLU A 183      -2.960   7.246   8.916  1.00 88.83           H
ATOM   2696 2HG  GLU A 183      -3.528   7.149  10.571  1.00 88.83           H
ATOM   2697  CD  GLU A 183      -5.089   6.953   9.096  1.00 88.83           C
ATOM   2698  OE1 GLU A 183      -5.256   5.726   9.261  1.00 88.83           O
ATOM   2699  OE2 GLU A 183      -5.903   7.741   8.567  1.00 88.83           O
ATOM   2700  HN  GLU A 183      -6.317   9.181   9.512  1.00 88.83           H
ATOM   2701  N   ILE A 184      -4.967  11.912  10.523  1.00 90.24           N
ATOM   2702  CA  ILE A 184      -4.681  13.315  10.770  1.00 90.24           C
ATOM   2703  C   ILE A 184      -5.097  13.673  12.198  1.00 90.24           C
ATOM   2704  O   ILE A 184      -4.404  14.425  12.880  1.00 90.24           O
ATOM   2705  HA  ILE A 184      -3.602  13.449  10.681  1.00 90.24           H
ATOM   2706  CB  ILE A 184      -5.335  14.192   9.700  1.00 90.24           C
ATOM   2707  HB  ILE A 184      -6.392  13.932   9.645  1.00 90.24           H
ATOM   2708  CG1 ILE A 184      -4.729  13.919   8.322  1.00 90.24           C
ATOM   2709 1HG1 ILE A 184      -3.709  14.300   8.287  1.00 90.24           H
ATOM   2710 2HG1 ILE A 184      -4.673  12.844   8.152  1.00 90.24           H
ATOM   2711  CG2 ILE A 184      -5.253  15.672  10.079  1.00 90.24           C
ATOM   2712 1HG2 ILE A 184      -5.768  15.834  11.026  1.00 90.24           H
ATOM   2713 2HG2 ILE A 184      -4.207  15.964  10.179  1.00 90.24           H
ATOM   2714 3HG2 ILE A 184      -5.725  16.273   9.301  1.00 90.24           H
ATOM   2715  CD1 ILE A 184      -5.562  14.573   7.217  1.00 90.24           C
ATOM   2716 1HD1 ILE A 184      -6.575  14.171   7.240  1.00 90.24           H
ATOM   2717 2HD1 ILE A 184      -5.595  15.651   7.377  1.00 90.24           H
ATOM   2718 3HD1 ILE A 184      -5.110  14.363   6.248  1.00 90.24           H
ATOM   2719  HN  ILE A 184      -5.628  11.738   9.792  1.00 90.24           H
ATOM   2720  N   LEU A 185      -6.228  13.117  12.607  1.00 90.67           N
ATOM   2721  CA  LEU A 185      -6.862  13.534  13.846  1.00 90.67           C
ATOM   2722  C   LEU A 185      -6.119  12.910  15.029  1.00 90.67           C
ATOM   2723  O   LEU A 185      -5.761  13.605  15.978  1.00 90.67           O
ATOM   2724  HA  LEU A 185      -6.768  14.618  13.912  1.00 90.67           H
ATOM   2725  CB  LEU A 185      -8.357  13.210  13.819  1.00 90.67           C
ATOM   2726 1HB  LEU A 185      -8.475  12.153  13.584  1.00 90.67           H
ATOM   2727 2HB  LEU A 185      -8.760  13.362  14.820  1.00 90.67           H
ATOM   2728  CG  LEU A 185      -9.201  14.020  12.832  1.00 90.67           C
ATOM   2729  HG  LEU A 185      -8.810  13.851  11.829  1.00 90.67           H
ATOM   2730  CD1 LEU A 185     -10.655  13.545  12.836  1.00 90.67           C
ATOM   2731 1HD1 LEU A 185     -10.695  12.494  12.550  1.00 90.67           H
ATOM   2732 2HD1 LEU A 185     -11.074  13.666  13.835  1.00 90.67           H
ATOM   2733 3HD1 LEU A 185     -11.233  14.138  12.126  1.00 90.67           H
ATOM   2734  CD2 LEU A 185      -9.087  15.519  13.114  1.00 90.67           C
ATOM   2735 1HD2 LEU A 185      -9.437  15.726  14.126  1.00 90.67           H
ATOM   2736 2HD2 LEU A 185      -8.046  15.829  13.020  1.00 90.67           H
ATOM   2737 3HD2 LEU A 185      -9.696  16.072  12.399  1.00 90.67           H
ATOM   2738  HN  LEU A 185      -6.709  12.395  12.108  1.00 90.67           H
ATOM   2739  N   TYR A 186      -5.910  11.605  14.933  1.00 90.99           N
ATOM   2740  CA  TYR A 186      -5.629  10.804  16.112  1.00 90.99           C
ATOM   2741  C   TYR A 186      -4.156  10.391  16.157  1.00 90.99           C
ATOM   2742  O   TYR A 186      -3.723   9.726  17.097  1.00 90.99           O
ATOM   2743  HA  TYR A 186      -5.857  11.407  16.991  1.00 90.99           H
ATOM   2744  CB  TYR A 186      -6.494   9.549  15.985  1.00 90.99           C
ATOM   2745 1HB  TYR A 186      -6.169   8.982  15.112  1.00 90.99           H
ATOM   2746 2HB  TYR A 186      -6.328   8.915  16.856  1.00 90.99           H
ATOM   2747  CG  TYR A 186      -7.992   9.835  15.859  1.00 90.99           C
ATOM   2748  CD1 TYR A 186      -8.615  10.664  16.770  1.00 90.99           C
ATOM   2749  HD1 TYR A 186      -8.040  11.113  17.580  1.00 90.99           H
ATOM   2750  CD2 TYR A 186      -8.720   9.266  14.834  1.00 90.99           C
ATOM   2751  HD2 TYR A 186      -8.228   8.611  14.114  1.00 90.99           H
ATOM   2752  CE1 TYR A 186     -10.024  10.933  16.652  1.00 90.99           C
ATOM   2753  HE1 TYR A 186     -10.529  11.586  17.365  1.00 90.99           H
ATOM   2754  CE2 TYR A 186     -10.130   9.535  14.716  1.00 90.99           C
ATOM   2755  HE2 TYR A 186     -10.716   9.092  13.912  1.00 90.99           H
ATOM   2756  CZ  TYR A 186     -10.712  10.356  15.631  1.00 90.99           C
ATOM   2757  OH  TYR A 186     -12.043  10.611  15.519  1.00 90.99           O
ATOM   2758  HH  TYR A 186     -12.432  10.076  14.769  1.00 90.99           H
ATOM   2759  HN  TYR A 186      -5.929  11.097  14.072  1.00 90.99           H
ATOM   2760  N   SER A 187      -3.428  10.803  15.130  1.00 91.38           N
ATOM   2761  CA  SER A 187      -1.983  10.648  15.127  1.00 91.38           C
ATOM   2762  C   SER A 187      -1.352  11.605  16.140  1.00 91.38           C
ATOM   2763  O   SER A 187      -1.552  12.816  16.063  1.00 91.38           O
ATOM   2764  HA  SER A 187      -1.804   9.612  15.415  1.00 91.38           H
ATOM   2765  CB  SER A 187      -1.406  10.895  13.732  1.00 91.38           C
ATOM   2766 1HB  SER A 187      -1.677  11.897  13.399  1.00 91.38           H
ATOM   2767 2HB  SER A 187      -0.317  10.859  13.778  1.00 91.38           H
ATOM   2768  OG  SER A 187      -1.872   9.939  12.784  1.00 91.38           O
ATOM   2769  HG  SER A 187      -2.373  10.399  12.051  1.00 91.38           H
ATOM   2770  HN  SER A 187      -3.808  11.235  14.312  1.00 91.38           H
ATOM   2771  N   GLN A 188      -0.602  11.025  17.066  1.00 84.87           N
ATOM   2772  CA  GLN A 188       0.161  11.818  18.015  1.00 84.87           C
ATOM   2773  C   GLN A 188       1.388  11.039  18.491  1.00 84.87           C
ATOM   2774  O   GLN A 188       1.516   9.846  18.217  1.00 84.87           O
ATOM   2775  HA  GLN A 188       0.476  12.704  17.465  1.00 84.87           H
ATOM   2776  CB  GLN A 188      -0.710  12.245  19.198  1.00 84.87           C
ATOM   2777 1HB  GLN A 188      -0.117  12.836  19.896  1.00 84.87           H
ATOM   2778 2HB  GLN A 188      -1.519  12.886  18.846  1.00 84.87           H
ATOM   2779  CG  GLN A 188      -1.293  11.028  19.918  1.00 84.87           C
ATOM   2780 1HG  GLN A 188      -1.852  10.415  19.211  1.00 84.87           H
ATOM   2781 2HG  GLN A 188      -0.484  10.408  20.306  1.00 84.87           H
ATOM   2782  CD  GLN A 188      -2.209  11.456  21.066  1.00 84.87           C
ATOM   2783  OE1 GLN A 188      -2.303  12.620  21.418  1.00 84.87           O
ATOM   2784  NE2 GLN A 188      -2.878  10.453  21.627  1.00 84.87           N
ATOM   2785 1HE2 GLN A 188      -2.755   9.519  21.290  1.00 84.87           H
ATOM   2786 2HE2 GLN A 188      -3.503  10.632  22.387  1.00 84.87           H
ATOM   2787  HN  GLN A 188      -0.512  10.035  17.173  1.00 84.87           H
ATOM   2788  N   ILE A 189       2.261  11.744  19.196  1.00 88.67           N
ATOM   2789  CA  ILE A 189       3.416  11.110  19.808  1.00 88.67           C
ATOM   2790  C   ILE A 189       3.025  10.568  21.184  1.00 88.67           C
ATOM   2791  O   ILE A 189       2.466  11.293  22.005  1.00 88.67           O
ATOM   2792  HA  ILE A 189       3.702  10.270  19.174  1.00 88.67           H
ATOM   2793  CB  ILE A 189       4.602  12.076  19.842  1.00 88.67           C
ATOM   2794  HB  ILE A 189       4.299  12.970  20.386  1.00 88.67           H
ATOM   2795  CG1 ILE A 189       4.992  12.516  18.429  1.00 88.67           C
ATOM   2796 1HG1 ILE A 189       5.360  11.658  17.866  1.00 88.67           H
ATOM   2797 2HG1 ILE A 189       4.111  12.888  17.905  1.00 88.67           H
ATOM   2798  CG2 ILE A 189       5.784  11.466  20.598  1.00 88.67           C
ATOM   2799 1HG2 ILE A 189       5.485  11.244  21.623  1.00 88.67           H
ATOM   2800 2HG2 ILE A 189       6.096  10.546  20.104  1.00 88.67           H
ATOM   2801 3HG2 ILE A 189       6.614  12.173  20.607  1.00 88.67           H
ATOM   2802  CD1 ILE A 189       6.065  13.605  18.470  1.00 88.67           C
ATOM   2803 1HD1 ILE A 189       5.685  14.470  19.014  1.00 88.67           H
ATOM   2804 2HD1 ILE A 189       6.953  13.221  18.974  1.00 88.67           H
ATOM   2805 3HD1 ILE A 189       6.323  13.900  17.453  1.00 88.67           H
ATOM   2806  HN  ILE A 189       2.188  12.730  19.350  1.00 88.67           H
ATOM   2807  N   LYS A 190       3.335   9.297  21.394  1.00 84.14           N
ATOM   2808  CA  LYS A 190       3.114   8.676  22.689  1.00 84.14           C
ATOM   2809  C   LYS A 190       4.461   8.282  23.297  1.00 84.14           C
ATOM   2810  O   LYS A 190       5.283   7.649  22.637  1.00 84.14           O
ATOM   2811  HA  LYS A 190       2.649   9.422  23.333  1.00 84.14           H
ATOM   2812  CB  LYS A 190       2.130   7.510  22.563  1.00 84.14           C
ATOM   2813 1HB  LYS A 190       1.218   7.850  22.074  1.00 84.14           H
ATOM   2814 2HB  LYS A 190       2.560   6.734  21.931  1.00 84.14           H
ATOM   2815  CG  LYS A 190       1.793   6.928  23.937  1.00 84.14           C
ATOM   2816 1HG  LYS A 190       2.707   6.603  24.433  1.00 84.14           H
ATOM   2817 2HG  LYS A 190       1.347   7.700  24.564  1.00 84.14           H
ATOM   2818  CD  LYS A 190       0.828   5.747  23.810  1.00 84.14           C
ATOM   2819 1HD  LYS A 190      -0.110   6.085  23.370  1.00 84.14           H
ATOM   2820 2HD  LYS A 190       1.247   5.002  23.134  1.00 84.14           H
ATOM   2821  CE  LYS A 190       0.558   5.110  25.175  1.00 84.14           C
ATOM   2822 1HE  LYS A 190       1.496   4.979  25.714  1.00 84.14           H
ATOM   2823 2HE  LYS A 190      -0.064   5.774  25.775  1.00 84.14           H
ATOM   2824  NZ  LYS A 190      -0.115   3.802  25.012  1.00 84.14           N
ATOM   2825 1HZ  LYS A 190      -0.202   3.353  25.917  1.00 84.14           H
ATOM   2826 2HZ  LYS A 190      -1.036   3.943  24.614  1.00 84.14           H
ATOM   2827 3HZ  LYS A 190       0.434   3.214  24.395  1.00 84.14           H
ATOM   2828  HN  LYS A 190       3.729   8.695  20.699  1.00 84.14           H
ATOM   2829  N   GLU A 191       4.645   8.672  24.550  1.00 75.94           N
ATOM   2830  CA  GLU A 191       5.787   8.207  25.319  1.00 75.94           C
ATOM   2831  C   GLU A 191       5.414   6.957  26.118  1.00 75.94           C
ATOM   2832  O   GLU A 191       4.463   6.975  26.897  1.00 75.94           O
ATOM   2833  HA  GLU A 191       6.551   7.961  24.582  1.00 75.94           H
ATOM   2834  CB  GLU A 191       6.315   9.310  26.239  1.00 75.94           C
ATOM   2835 1HB  GLU A 191       5.478   9.848  26.684  1.00 75.94           H
ATOM   2836 2HB  GLU A 191       6.992   8.879  26.977  1.00 75.94           H
ATOM   2837  CG  GLU A 191       7.131  10.337  25.452  1.00 75.94           C
ATOM   2838 1HG  GLU A 191       7.847   9.823  24.810  1.00 75.94           H
ATOM   2839 2HG  GLU A 191       6.471  10.908  24.799  1.00 75.94           H
ATOM   2840  CD  GLU A 191       7.873  11.286  26.394  1.00 75.94           C
ATOM   2841  OE1 GLU A 191       8.722  12.047  25.881  1.00 75.94           O
ATOM   2842  OE2 GLU A 191       7.574  11.230  27.607  1.00 75.94           O
ATOM   2843  HN  GLU A 191       4.032   9.294  25.038  1.00 75.94           H
ATOM   2844  N   GLU A 192       6.184   5.901  25.898  1.00 71.58           N
ATOM   2845  CA  GLU A 192       5.972   4.657  26.618  1.00 71.58           C
ATOM   2846  C   GLU A 192       7.314   4.032  27.004  1.00 71.58           C
ATOM   2847  O   GLU A 192       8.173   3.819  26.150  1.00 71.58           O
ATOM   2848  HA  GLU A 192       5.420   4.933  27.516  1.00 71.58           H
ATOM   2849  CB  GLU A 192       5.130   3.682  25.791  1.00 71.58           C
ATOM   2850 1HB  GLU A 192       4.225   4.181  25.445  1.00 71.58           H
ATOM   2851 2HB  GLU A 192       5.733   3.272  24.981  1.00 71.58           H
ATOM   2852  CG  GLU A 192       4.681   2.491  26.639  1.00 71.58           C
ATOM   2853 1HG  GLU A 192       5.498   1.775  26.730  1.00 71.58           H
ATOM   2854 2HG  GLU A 192       4.439   2.828  27.647  1.00 71.58           H
ATOM   2855  CD  GLU A 192       3.462   1.805  26.019  1.00 71.58           C
ATOM   2856  OE1 GLU A 192       2.574   1.407  26.804  1.00 71.58           O
ATOM   2857  OE2 GLU A 192       3.446   1.694  24.774  1.00 71.58           O
ATOM   2858  HN  GLU A 192       6.940   5.887  25.243  1.00 71.58           H
ATOM   2859  N   SER A 193       7.452   3.755  28.292  1.00 72.29           N
ATOM   2860  CA  SER A 193       8.668   3.143  28.800  1.00 72.29           C
ATOM   2861  C   SER A 193       9.879   4.004  28.434  1.00 72.29           C
ATOM   2862  O   SER A 193      10.972   3.483  28.217  1.00 72.29           O
ATOM   2863  HA  SER A 193       8.541   3.101  29.882  1.00 72.29           H
ATOM   2864  CB  SER A 193       8.841   1.724  28.253  1.00 72.29           C
ATOM   2865 1HB  SER A 193       9.028   1.770  27.180  1.00 72.29           H
ATOM   2866 2HB  SER A 193       9.717   1.264  28.710  1.00 72.29           H
ATOM   2867  OG  SER A 193       7.695   0.914  28.500  1.00 72.29           O
ATOM   2868  HG  SER A 193       7.805   0.023  28.060  1.00 72.29           H
ATOM   2869  HN  SER A 193       6.753   3.941  28.983  1.00 72.29           H
ATOM   2870  N   GLY A 194       9.643   5.306  28.377  1.00 80.89           N
ATOM   2871  CA  GLY A 194      10.715   6.250  28.109  1.00 80.89           C
ATOM   2872  C   GLY A 194      11.065   6.274  26.620  1.00 80.89           C
ATOM   2873  O   GLY A 194      12.046   6.898  26.219  1.00 80.89           O
ATOM   2874 1HA  GLY A 194      10.417   7.247  28.433  1.00 80.89           H
ATOM   2875 2HA  GLY A 194      11.598   5.978  28.689  1.00 80.89           H
ATOM   2876  HN  GLY A 194       8.742   5.718  28.511  1.00 80.89           H
ATOM   2877  N   ILE A 195      10.242   5.587  25.841  1.00 79.01           N
ATOM   2878  CA  ILE A 195      10.415   5.573  24.398  1.00 79.01           C
ATOM   2879  C   ILE A 195       9.296   6.388  23.747  1.00 79.01           C
ATOM   2880  O   ILE A 195       8.118   6.157  24.015  1.00 79.01           O
ATOM   2881  HA  ILE A 195      11.367   6.056  24.178  1.00 79.01           H
ATOM   2882  CB  ILE A 195      10.508   4.135  23.883  1.00 79.01           C
ATOM   2883  HB  ILE A 195       9.589   3.615  24.156  1.00 79.01           H
ATOM   2884  CG1 ILE A 195      11.665   3.388  24.549  1.00 79.01           C
ATOM   2885 1HG1 ILE A 195      12.608   3.872  24.297  1.00 79.01           H
ATOM   2886 2HG1 ILE A 195      11.560   3.439  25.633  1.00 79.01           H
ATOM   2887  CG2 ILE A 195      10.608   4.104  22.357  1.00 79.01           C
ATOM   2888 1HG2 ILE A 195       9.724   4.573  21.925  1.00 79.01           H
ATOM   2889 2HG2 ILE A 195      11.499   4.647  22.040  1.00 79.01           H
ATOM   2890 3HG2 ILE A 195      10.672   3.070  22.018  1.00 79.01           H
ATOM   2891  CD1 ILE A 195      11.701   1.924  24.103  1.00 79.01           C
ATOM   2892 1HD1 ILE A 195      10.766   1.437  24.379  1.00 79.01           H
ATOM   2893 2HD1 ILE A 195      11.831   1.877  23.022  1.00 79.01           H
ATOM   2894 3HD1 ILE A 195      12.533   1.417  24.591  1.00 79.01           H
ATOM   2895  HN  ILE A 195       9.471   5.048  26.179  1.00 79.01           H
ATOM   2896  N   ALA A 196       9.704   7.325  22.903  1.00 89.52           N
ATOM   2897  CA  ALA A 196       8.750   8.121  22.150  1.00 89.52           C
ATOM   2898  C   ALA A 196       8.301   7.337  20.915  1.00 89.52           C
ATOM   2899  O   ALA A 196       9.131   6.845  20.152  1.00 89.52           O
ATOM   2900  HA  ALA A 196       7.887   8.299  22.791  1.00 89.52           H
ATOM   2901  CB  ALA A 196       9.381   9.467  21.788  1.00 89.52           C
ATOM   2902 1HB  ALA A 196       9.656   9.997  22.700  1.00 89.52           H
ATOM   2903 2HB  ALA A 196      10.272   9.300  21.183  1.00 89.52           H
ATOM   2904 3HB  ALA A 196       8.665  10.064  21.223  1.00 89.52           H
ATOM   2905  HN  ALA A 196      10.665   7.543  22.732  1.00 89.52           H
ATOM   2906  N   ILE A 197       6.989   7.244  20.758  1.00 85.39           N
ATOM   2907  CA  ILE A 197       6.418   6.461  19.675  1.00 85.39           C
ATOM   2908  C   ILE A 197       5.368   7.299  18.943  1.00 85.39           C
ATOM   2909  O   ILE A 197       4.506   7.909  19.574  1.00 85.39           O
ATOM   2910  HA  ILE A 197       7.224   6.232  18.978  1.00 85.39           H
ATOM   2911  CB  ILE A 197       5.883   5.128  20.202  1.00 85.39           C
ATOM   2912  HB  ILE A 197       5.054   5.336  20.878  1.00 85.39           H
ATOM   2913  CG1 ILE A 197       6.951   4.389  21.011  1.00 85.39           C
ATOM   2914 1HG1 ILE A 197       7.798   4.150  20.369  1.00 85.39           H
ATOM   2915 2HG1 ILE A 197       7.326   5.038  21.803  1.00 85.39           H
ATOM   2916  CG2 ILE A 197       5.332   4.269  19.062  1.00 85.39           C
ATOM   2917 1HG2 ILE A 197       4.519   4.800  18.567  1.00 85.39           H
ATOM   2918 2HG2 ILE A 197       6.126   4.067  18.343  1.00 85.39           H
ATOM   2919 3HG2 ILE A 197       4.958   3.327  19.465  1.00 85.39           H
ATOM   2920  CD1 ILE A 197       6.387   3.104  21.621  1.00 85.39           C
ATOM   2921 1HD1 ILE A 197       5.556   3.350  22.281  1.00 85.39           H
ATOM   2922 2HD1 ILE A 197       6.036   2.448  20.824  1.00 85.39           H
ATOM   2923 3HD1 ILE A 197       7.167   2.599  22.190  1.00 85.39           H
ATOM   2924  HN  ILE A 197       6.321   7.691  21.353  1.00 85.39           H
ATOM   2925  N   CYS A 198       5.475   7.302  17.623  1.00 91.01           N
ATOM   2926  CA  CYS A 198       4.441   7.892  16.790  1.00 91.01           C
ATOM   2927  C   CYS A 198       3.366   6.833  16.537  1.00 91.01           C
ATOM   2928  O   CYS A 198       3.600   5.865  15.815  1.00 91.01           O
ATOM   2929  HA  CYS A 198       4.031   8.734  17.348  1.00 91.01           H
ATOM   2930  CB  CYS A 198       5.014   8.446  15.484  1.00 91.01           C
ATOM   2931 1HB  CYS A 198       5.638   9.315  15.691  1.00 91.01           H
ATOM   2932 2HB  CYS A 198       5.653   7.699  15.012  1.00 91.01           H
ATOM   2933  SG  CYS A 198       3.654   8.910  14.351  1.00 91.01           S
ATOM   2934  HN  CYS A 198       6.249   6.912  17.123  1.00 91.01           H
ATOM   2935  N   THR A 199       2.209   7.052  17.146  1.00 89.12           N
ATOM   2936  CA  THR A 199       1.104   6.118  17.013  1.00 89.12           C
ATOM   2937  C   THR A 199      -0.223   6.873  16.920  1.00 89.12           C
ATOM   2938  O   THR A 199      -0.282   8.070  17.198  1.00 89.12           O
ATOM   2939  HA  THR A 199       1.227   5.571  16.079  1.00 89.12           H
ATOM   2940  CB  THR A 199       1.167   5.142  18.189  1.00 89.12           C
ATOM   2941  HB  THR A 199       2.185   4.783  18.344  1.00 89.12           H
ATOM   2942  OG1 THR A 199       0.206   4.142  17.862  1.00 89.12           O
ATOM   2943  HG1 THR A 199       0.354   3.328  18.424  1.00 89.12           H
ATOM   2944  CG2 THR A 199       0.640   5.754  19.488  1.00 89.12           C
ATOM   2945 1HG2 THR A 199      -0.400   6.052  19.354  1.00 89.12           H
ATOM   2946 2HG2 THR A 199       1.238   6.629  19.746  1.00 89.12           H
ATOM   2947 3HG2 THR A 199       0.707   5.019  20.290  1.00 89.12           H
ATOM   2948  HN  THR A 199       2.022   7.850  17.720  1.00 89.12           H
ATOM   2949  N   MET A 200      -1.257   6.141  16.529  1.00 88.39           N
ATOM   2950  CA  MET A 200      -2.616   6.636  16.660  1.00 88.39           C
ATOM   2951  C   MET A 200      -3.173   6.346  18.055  1.00 88.39           C
ATOM   2952  O   MET A 200      -3.033   5.236  18.565  1.00 88.39           O
ATOM   2953  HA  MET A 200      -2.553   7.713  16.504  1.00 88.39           H
ATOM   2954  CB  MET A 200      -3.506   5.972  15.607  1.00 88.39           C
ATOM   2955 1HB  MET A 200      -3.429   4.888  15.693  1.00 88.39           H
ATOM   2956 2HB  MET A 200      -4.548   6.234  15.789  1.00 88.39           H
ATOM   2957  CG  MET A 200      -3.103   6.407  14.197  1.00 88.39           C
ATOM   2958 1HG  MET A 200      -3.092   7.495  14.132  1.00 88.39           H
ATOM   2959 2HG  MET A 200      -2.092   6.064  13.976  1.00 88.39           H
ATOM   2960  SD  MET A 200      -4.248   5.738  13.002  1.00 88.39           S
ATOM   2961  CE  MET A 200      -5.716   6.657  13.430  1.00 88.39           C
ATOM   2962 1HE  MET A 200      -5.986   6.450  14.466  1.00 88.39           H
ATOM   2963 2HE  MET A 200      -5.525   7.724  13.312  1.00 88.39           H
ATOM   2964 3HE  MET A 200      -6.536   6.360  12.776  1.00 88.39           H
ATOM   2965  HN  MET A 200      -1.176   5.228  16.130  1.00 88.39           H
ATOM   2966  N   VAL A 201      -3.794   7.365  18.634  1.00 90.83           N
ATOM   2967  CA  VAL A 201      -4.477   7.200  19.905  1.00 90.83           C
ATOM   2968  C   VAL A 201      -5.953   7.568  19.737  1.00 90.83           C
ATOM   2969  O   VAL A 201      -6.277   8.692  19.356  1.00 90.83           O
ATOM   2970  HA  VAL A 201      -4.408   6.148  20.182  1.00 90.83           H
ATOM   2971  CB  VAL A 201      -3.776   8.023  20.987  1.00 90.83           C
ATOM   2972  HB  VAL A 201      -3.867   9.076  20.720  1.00 90.83           H
ATOM   2973  CG1 VAL A 201      -4.445   7.824  22.348  1.00 90.83           C
ATOM   2974 1HG1 VAL A 201      -5.487   8.139  22.290  1.00 90.83           H
ATOM   2975 2HG1 VAL A 201      -4.399   6.770  22.625  1.00 90.83           H
ATOM   2976 3HG1 VAL A 201      -3.927   8.420  23.099  1.00 90.83           H
ATOM   2977  CG2 VAL A 201      -2.285   7.683  21.054  1.00 90.83           C
ATOM   2978 1HG2 VAL A 201      -2.164   6.625  21.286  1.00 90.83           H
ATOM   2979 2HG2 VAL A 201      -1.819   7.900  20.093  1.00 90.83           H
ATOM   2980 3HG2 VAL A 201      -1.811   8.282  21.831  1.00 90.83           H
ATOM   2981  HN  VAL A 201      -3.833   8.287  18.249  1.00 90.83           H
ATOM   2982  N   TYR A 202      -6.808   6.599  20.029  1.00 90.91           N
ATOM   2983  CA  TYR A 202      -8.237   6.779  19.835  1.00 90.91           C
ATOM   2984  C   TYR A 202      -8.902   7.305  21.109  1.00 90.91           C
ATOM   2985  O   TYR A 202      -8.515   6.930  22.215  1.00 90.91           O
ATOM   2986  HA  TYR A 202      -8.379   7.505  19.034  1.00 90.91           H
ATOM   2987  CB  TYR A 202      -8.797   5.391  19.517  1.00 90.91           C
ATOM   2988 1HB  TYR A 202      -8.565   4.719  20.342  1.00 90.91           H
ATOM   2989 2HB  TYR A 202      -9.884   5.455  19.453  1.00 90.91           H
ATOM   2990  CG  TYR A 202      -8.260   4.786  18.218  1.00 90.91           C
ATOM   2991  CD1 TYR A 202      -8.869   5.081  17.016  1.00 90.91           C
ATOM   2992  HD1 TYR A 202      -9.733   5.745  16.991  1.00 90.91           H
ATOM   2993  CD2 TYR A 202      -7.166   3.945  18.250  1.00 90.91           C
ATOM   2994  HD2 TYR A 202      -6.685   3.712  19.200  1.00 90.91           H
ATOM   2995  CE1 TYR A 202      -8.363   4.511  15.794  1.00 90.91           C
ATOM   2996  HE1 TYR A 202      -8.835   4.735  14.837  1.00 90.91           H
ATOM   2997  CE2 TYR A 202      -6.661   3.375  17.028  1.00 90.91           C
ATOM   2998  HE2 TYR A 202      -5.798   2.709  17.039  1.00 90.91           H
ATOM   2999  CZ  TYR A 202      -7.284   3.686  15.860  1.00 90.91           C
ATOM   3000  OH  TYR A 202      -6.806   3.148  14.706  1.00 90.91           O
ATOM   3001  HH  TYR A 202      -7.311   3.512  13.924  1.00 90.91           H
ATOM   3002  HN  TYR A 202      -6.540   5.707  20.391  1.00 90.91           H
ATOM   3003  N   PRO A 203      -9.909   8.178  20.978  1.00 85.20           N
ATOM   3004  CA  PRO A 203     -10.542   8.781  22.154  1.00 85.20           C
ATOM   3005  C   PRO A 203     -11.339   7.770  22.962  1.00 85.20           C
ATOM   3006  O   PRO A 203     -11.826   6.780  22.418  1.00 85.20           O
ATOM   3007  HA  PRO A 203      -9.783   9.157  22.839  1.00 85.20           H
ATOM   3008  CB  PRO A 203     -11.440   9.870  21.564  1.00 85.20           C
ATOM   3009 1HB  PRO A 203     -12.342  10.013  22.159  1.00 85.20           H
ATOM   3010 2HB  PRO A 203     -10.930  10.832  21.523  1.00 85.20           H
ATOM   3011  CG  PRO A 203     -11.763   9.358  20.189  1.00 85.20           C
ATOM   3012 1HG  PRO A 203     -12.613   8.676  20.211  1.00 85.20           H
ATOM   3013 2HG  PRO A 203     -12.028  10.175  19.517  1.00 85.20           H
ATOM   3014  CD  PRO A 203     -10.519   8.658  19.725  1.00 85.20           C
ATOM   3015 1HD  PRO A 203     -10.751   7.834  19.050  1.00 85.20           H
ATOM   3016 2HD  PRO A 203      -9.854   9.334  19.188  1.00 85.20           H
ATOM   3017  N   SER A 204     -11.452   8.048  24.253  1.00 76.36           N
ATOM   3018  CA  SER A 204     -11.796   7.015  25.214  1.00 76.36           C
ATOM   3019  C   SER A 204     -13.200   6.478  24.925  1.00 76.36           C
ATOM   3020  O   SER A 204     -13.452   5.283  25.067  1.00 76.36           O
ATOM   3021  HA  SER A 204     -11.051   6.231  25.075  1.00 76.36           H
ATOM   3022  CB  SER A 204     -11.715   7.546  26.646  1.00 76.36           C
ATOM   3023 1HB  SER A 204     -12.110   6.798  27.334  1.00 76.36           H
ATOM   3024 2HB  SER A 204     -10.671   7.706  26.915  1.00 76.36           H
ATOM   3025  OG  SER A 204     -12.438   8.764  26.806  1.00 76.36           O
ATOM   3026  HG  SER A 204     -13.416   8.573  26.891  1.00 76.36           H
ATOM   3027  HN  SER A 204     -11.313   8.959  24.642  1.00 76.36           H
ATOM   3028  N   ASP A 205     -14.076   7.388  24.526  1.00 72.37           N
ATOM   3029  CA  ASP A 205     -15.505   7.154  24.646  1.00 72.37           C
ATOM   3030  C   ASP A 205     -15.897   5.962  23.769  1.00 72.37           C
ATOM   3031  O   ASP A 205     -16.620   5.072  24.214  1.00 72.37           O
ATOM   3032  HA  ASP A 205     -15.677   6.966  25.706  1.00 72.37           H
ATOM   3033  CB  ASP A 205     -16.304   8.371  24.174  1.00 72.37           C
ATOM   3034 1HB  ASP A 205     -15.997   8.643  23.164  1.00 72.37           H
ATOM   3035 2HB  ASP A 205     -17.363   8.119  24.128  1.00 72.37           H
ATOM   3036  CG  ASP A 205     -16.097   9.560  25.114  1.00 72.37           C
ATOM   3037  OD1 ASP A 205     -15.530   9.330  26.204  1.00 72.37           O
ATOM   3038  OD2 ASP A 205     -16.510  10.672  24.721  1.00 72.37           O
ATOM   3039  HN  ASP A 205     -13.824   8.270  24.128  1.00 72.37           H
ATOM   3040  N   GLU A 206     -15.403   5.985  22.540  1.00 75.34           N
ATOM   3041  CA  GLU A 206     -15.726   4.939  21.585  1.00 75.34           C
ATOM   3042  C   GLU A 206     -14.450   4.404  20.933  1.00 75.34           C
ATOM   3043  O   GLU A 206     -14.458   4.025  19.762  1.00 75.34           O
ATOM   3044  HA  GLU A 206     -16.202   4.151  22.168  1.00 75.34           H
ATOM   3045  CB  GLU A 206     -16.710   5.446  20.529  1.00 75.34           C
ATOM   3046 1HB  GLU A 206     -16.328   6.362  20.080  1.00 75.34           H
ATOM   3047 2HB  GLU A 206     -16.905   4.658  19.800  1.00 75.34           H
ATOM   3048  CG  GLU A 206     -18.060   5.793  21.159  1.00 75.34           C
ATOM   3049 1HG  GLU A 206     -18.166   5.272  22.111  1.00 75.34           H
ATOM   3050 2HG  GLU A 206     -18.101   6.861  21.374  1.00 75.34           H
ATOM   3051  CD  GLU A 206     -19.214   5.409  20.231  1.00 75.34           C
ATOM   3052  OE1 GLU A 206     -20.212   4.872  20.758  1.00 75.34           O
ATOM   3053  OE2 GLU A 206     -19.073   5.663  19.015  1.00 75.34           O
ATOM   3054  HN  GLU A 206     -14.794   6.699  22.195  1.00 75.34           H
ATOM   3055  N   SER A 207     -13.383   4.389  21.719  1.00 87.05           N
ATOM   3056  CA  SER A 207     -12.067   4.075  21.188  1.00 87.05           C
ATOM   3057  C   SER A 207     -12.114   2.752  20.420  1.00 87.05           C
ATOM   3058  O   SER A 207     -11.577   2.651  19.318  1.00 87.05           O
ATOM   3059  HA  SER A 207     -11.822   4.898  20.518  1.00 87.05           H
ATOM   3060  CB  SER A 207     -11.026   4.001  22.307  1.00 87.05           C
ATOM   3061 1HB  SER A 207     -10.078   3.651  21.898  1.00 87.05           H
ATOM   3062 2HB  SER A 207     -10.851   5.001  22.705  1.00 87.05           H
ATOM   3063  OG  SER A 207     -11.436   3.136  23.362  1.00 87.05           O
ATOM   3064  HG  SER A 207     -10.844   3.263  24.158  1.00 87.05           H
ATOM   3065  HN  SER A 207     -13.408   4.586  22.699  1.00 87.05           H
ATOM   3066  N   THR A 208     -12.763   1.772  21.032  1.00 86.84           N
ATOM   3067  CA  THR A 208     -12.797   0.433  20.470  1.00 86.84           C
ATOM   3068  C   THR A 208     -13.512   0.441  19.117  1.00 86.84           C
ATOM   3069  O   THR A 208     -13.030  -0.151  18.152  1.00 86.84           O
ATOM   3070  HA  THR A 208     -11.773   0.109  20.288  1.00 86.84           H
ATOM   3071  CB  THR A 208     -13.451  -0.495  21.496  1.00 86.84           C
ATOM   3072  HB  THR A 208     -14.515  -0.281  21.592  1.00 86.84           H
ATOM   3073  OG1 THR A 208     -12.677  -0.304  22.678  1.00 86.84           O
ATOM   3074  HG1 THR A 208     -11.720  -0.533  22.500  1.00 86.84           H
ATOM   3075  CG2 THR A 208     -13.256  -1.974  21.157  1.00 86.84           C
ATOM   3076 1HG2 THR A 208     -12.190  -2.202  21.129  1.00 86.84           H
ATOM   3077 2HG2 THR A 208     -13.699  -2.185  20.184  1.00 86.84           H
ATOM   3078 3HG2 THR A 208     -13.739  -2.587  21.918  1.00 86.84           H
ATOM   3079  HN  THR A 208     -13.257   1.881  21.894  1.00 86.84           H
ATOM   3080  N   LYS A 209     -14.651   1.117  19.089  1.00 82.96           N
ATOM   3081  CA  LYS A 209     -15.460   1.173  17.883  1.00 82.96           C
ATOM   3082  C   LYS A 209     -14.652   1.831  16.763  1.00 82.96           C
ATOM   3083  O   LYS A 209     -14.643   1.346  15.632  1.00 82.96           O
ATOM   3084  HA  LYS A 209     -15.682   0.146  17.592  1.00 82.96           H
ATOM   3085  CB  LYS A 209     -16.796   1.863  18.165  1.00 82.96           C
ATOM   3086 1HB  LYS A 209     -16.618   2.835  18.625  1.00 82.96           H
ATOM   3087 2HB  LYS A 209     -17.320   2.046  17.227  1.00 82.96           H
ATOM   3088  CG  LYS A 209     -17.670   1.009  19.086  1.00 82.96           C
ATOM   3089 1HG  LYS A 209     -17.775   0.007  18.668  1.00 82.96           H
ATOM   3090 2HG  LYS A 209     -17.185   0.900  20.056  1.00 82.96           H
ATOM   3091  CD  LYS A 209     -19.053   1.638  19.268  1.00 82.96           C
ATOM   3092 1HD  LYS A 209     -18.946   2.698  19.500  1.00 82.96           H
ATOM   3093 2HD  LYS A 209     -19.613   1.571  18.335  1.00 82.96           H
ATOM   3094  CE  LYS A 209     -19.829   0.942  20.387  1.00 82.96           C
ATOM   3095 1HE  LYS A 209     -20.138  -0.051  20.060  1.00 82.96           H
ATOM   3096 2HE  LYS A 209     -19.184   0.806  21.255  1.00 82.96           H
ATOM   3097  NZ  LYS A 209     -21.019   1.737  20.766  1.00 82.96           N
ATOM   3098 1HZ  LYS A 209     -21.504   1.277  21.528  1.00 82.96           H
ATOM   3099 2HZ  LYS A 209     -20.726   2.662  21.060  1.00 82.96           H
ATOM   3100 3HZ  LYS A 209     -21.640   1.817  19.968  1.00 82.96           H
ATOM   3101  HN  LYS A 209     -15.022   1.621  19.870  1.00 82.96           H
ATOM   3102  N   LEU A 210     -13.994   2.925  17.115  1.00 88.78           N
ATOM   3103  CA  LEU A 210     -13.294   3.729  16.127  1.00 88.78           C
ATOM   3104  C   LEU A 210     -12.171   2.898  15.504  1.00 88.78           C
ATOM   3105  O   LEU A 210     -12.039   2.843  14.282  1.00 88.78           O
ATOM   3106  HA  LEU A 210     -14.011   3.982  15.346  1.00 88.78           H
ATOM   3107  CB  LEU A 210     -12.817   5.043  16.747  1.00 88.78           C
ATOM   3108 1HB  LEU A 210     -13.643   5.479  17.309  1.00 88.78           H
ATOM   3109 2HB  LEU A 210     -12.027   4.818  17.464  1.00 88.78           H
ATOM   3110  CG  LEU A 210     -12.293   6.095  15.767  1.00 88.78           C
ATOM   3111  HG  LEU A 210     -11.528   5.631  15.145  1.00 88.78           H
ATOM   3112  CD1 LEU A 210     -13.405   6.577  14.833  1.00 88.78           C
ATOM   3113 1HD1 LEU A 210     -13.793   5.732  14.264  1.00 88.78           H
ATOM   3114 2HD1 LEU A 210     -14.209   7.017  15.422  1.00 88.78           H
ATOM   3115 3HD1 LEU A 210     -13.006   7.324  14.147  1.00 88.78           H
ATOM   3116  CD2 LEU A 210     -11.628   7.255  16.511  1.00 88.78           C
ATOM   3117 1HD2 LEU A 210     -12.354   7.725  17.174  1.00 88.78           H
ATOM   3118 2HD2 LEU A 210     -10.791   6.877  17.099  1.00 88.78           H
ATOM   3119 3HD2 LEU A 210     -11.264   7.988  15.791  1.00 88.78           H
ATOM   3120  HN  LEU A 210     -13.934   3.263  18.054  1.00 88.78           H
ATOM   3121  N   LYS A 211     -11.388   2.274  16.372  1.00 92.97           N
ATOM   3122  CA  LYS A 211     -10.280   1.449  15.922  1.00 92.97           C
ATOM   3123  C   LYS A 211     -10.805   0.371  14.971  1.00 92.97           C
ATOM   3124  O   LYS A 211     -10.266   0.183  13.882  1.00 92.97           O
ATOM   3125  HA  LYS A 211      -9.596   2.093  15.369  1.00 92.97           H
ATOM   3126  CB  LYS A 211      -9.507   0.890  17.118  1.00 92.97           C
ATOM   3127 1HB  LYS A 211      -9.111   1.711  17.716  1.00 92.97           H
ATOM   3128 2HB  LYS A 211     -10.184   0.326  17.761  1.00 92.97           H
ATOM   3129  CG  LYS A 211      -8.362  -0.013  16.658  1.00 92.97           C
ATOM   3130 1HG  LYS A 211      -8.767  -0.922  16.212  1.00 92.97           H
ATOM   3131 2HG  LYS A 211      -7.785   0.492  15.883  1.00 92.97           H
ATOM   3132  CD  LYS A 211      -7.446  -0.377  17.828  1.00 92.97           C
ATOM   3133 1HD  LYS A 211      -7.061   0.532  18.290  1.00 92.97           H
ATOM   3134 2HD  LYS A 211      -8.018  -0.904  18.592  1.00 92.97           H
ATOM   3135  CE  LYS A 211      -6.280  -1.251  17.361  1.00 92.97           C
ATOM   3136 1HE  LYS A 211      -6.658  -2.204  16.991  1.00 92.97           H
ATOM   3137 2HE  LYS A 211      -5.766  -0.768  16.530  1.00 92.97           H
ATOM   3138  NZ  LYS A 211      -5.331  -1.485  18.472  1.00 92.97           N
ATOM   3139 1HZ  LYS A 211      -4.647  -2.180  18.191  1.00 92.97           H
ATOM   3140 2HZ  LYS A 211      -4.857  -0.618  18.700  1.00 92.97           H
ATOM   3141 3HZ  LYS A 211      -5.837  -1.818  19.285  1.00 92.97           H
ATOM   3142  HN  LYS A 211     -11.502   2.324  17.364  1.00 92.97           H
ATOM   3143  N   SER A 212     -11.851  -0.308  15.418  1.00 90.79           N
ATOM   3144  CA  SER A 212     -12.402  -1.419  14.660  1.00 90.79           C
ATOM   3145  C   SER A 212     -12.870  -0.934  13.286  1.00 90.79           C
ATOM   3146  O   SER A 212     -12.677  -1.618  12.283  1.00 90.79           O
ATOM   3147  HA  SER A 212     -11.583  -2.131  14.555  1.00 90.79           H
ATOM   3148  CB  SER A 212     -13.558  -2.080  15.412  1.00 90.79           C
ATOM   3149 1HB  SER A 212     -14.352  -1.350  15.570  1.00 90.79           H
ATOM   3150 2HB  SER A 212     -13.977  -2.880  14.802  1.00 90.79           H
ATOM   3151  OG  SER A 212     -13.144  -2.609  16.669  1.00 90.79           O
ATOM   3152  HG  SER A 212     -13.265  -1.923  17.386  1.00 90.79           H
ATOM   3153  HN  SER A 212     -12.320  -0.111  16.279  1.00 90.79           H
ATOM   3154  N   ALA A 213     -13.478   0.244  13.286  1.00 94.09           N
ATOM   3155  CA  ALA A 213     -14.002   0.815  12.057  1.00 94.09           C
ATOM   3156  C   ALA A 213     -12.843   1.118  11.105  1.00 94.09           C
ATOM   3157  O   ALA A 213     -12.901   0.783   9.923  1.00 94.09           O
ATOM   3158  HA  ALA A 213     -14.653   0.071  11.597  1.00 94.09           H
ATOM   3159  CB  ALA A 213     -14.829   2.059  12.384  1.00 94.09           C
ATOM   3160 1HB  ALA A 213     -15.656   1.784  13.039  1.00 94.09           H
ATOM   3161 2HB  ALA A 213     -14.198   2.793  12.885  1.00 94.09           H
ATOM   3162 3HB  ALA A 213     -15.223   2.487  11.462  1.00 94.09           H
ATOM   3163  HN  ALA A 213     -13.613   0.803  14.103  1.00 94.09           H
ATOM   3164  N   VAL A 214     -11.817   1.750  11.656  1.00 92.19           N
ATOM   3165  CA  VAL A 214     -10.674   2.160  10.858  1.00 92.19           C
ATOM   3166  C   VAL A 214     -10.035   0.925  10.219  1.00 92.19           C
ATOM   3167  O   VAL A 214      -9.697   0.939   9.036  1.00 92.19           O
ATOM   3168  HA  VAL A 214     -11.043   2.813  10.067  1.00 92.19           H
ATOM   3169  CB  VAL A 214      -9.696   2.962  11.718  1.00 92.19           C
ATOM   3170  HB  VAL A 214      -9.480   2.378  12.613  1.00 92.19           H
ATOM   3171  CG1 VAL A 214      -8.377   3.193  10.977  1.00 92.19           C
ATOM   3172 1HG1 VAL A 214      -7.923   2.232  10.736  1.00 92.19           H
ATOM   3173 2HG1 VAL A 214      -8.569   3.746  10.058  1.00 92.19           H
ATOM   3174 3HG1 VAL A 214      -7.700   3.765  11.611  1.00 92.19           H
ATOM   3175  CG2 VAL A 214     -10.316   4.289  12.161  1.00 92.19           C
ATOM   3176 1HG2 VAL A 214     -10.575   4.880  11.283  1.00 92.19           H
ATOM   3177 2HG2 VAL A 214     -11.215   4.093  12.745  1.00 92.19           H
ATOM   3178 3HG2 VAL A 214      -9.599   4.839  12.771  1.00 92.19           H
ATOM   3179  HN  VAL A 214     -11.759   1.982  12.627  1.00 92.19           H
ATOM   3180  N   LEU A 215      -9.889  -0.112  11.029  1.00 91.84           N
ATOM   3181  CA  LEU A 215      -9.222  -1.323  10.582  1.00 91.84           C
ATOM   3182  C   LEU A 215     -10.077  -2.005   9.511  1.00 91.84           C
ATOM   3183  O   LEU A 215      -9.554  -2.477   8.503  1.00 91.84           O
ATOM   3184  HA  LEU A 215      -8.275  -1.027  10.130  1.00 91.84           H
ATOM   3185  CB  LEU A 215      -8.893  -2.225  11.773  1.00 91.84           C
ATOM   3186 1HB  LEU A 215      -9.799  -2.356  12.365  1.00 91.84           H
ATOM   3187 2HB  LEU A 215      -8.616  -3.209  11.393  1.00 91.84           H
ATOM   3188  CG  LEU A 215      -7.778  -1.734  12.698  1.00 91.84           C
ATOM   3189  HG  LEU A 215      -8.078  -0.772  13.113  1.00 91.84           H
ATOM   3190  CD1 LEU A 215      -7.581  -2.692  13.875  1.00 91.84           C
ATOM   3191 1HD1 LEU A 215      -8.506  -2.760  14.448  1.00 91.84           H
ATOM   3192 2HD1 LEU A 215      -7.313  -3.680  13.499  1.00 91.84           H
ATOM   3193 3HD1 LEU A 215      -6.783  -2.319  14.517  1.00 91.84           H
ATOM   3194  CD2 LEU A 215      -6.480  -1.507  11.921  1.00 91.84           C
ATOM   3195 1HD2 LEU A 215      -6.165  -2.442  11.459  1.00 91.84           H
ATOM   3196 2HD2 LEU A 215      -6.647  -0.757  11.147  1.00 91.84           H
ATOM   3197 3HD2 LEU A 215      -5.705  -1.158  12.603  1.00 91.84           H
ATOM   3198  HN  LEU A 215     -10.216  -0.135  11.974  1.00 91.84           H
ATOM   3199  N   THR A 216     -11.376  -2.035   9.768  1.00 91.33           N
ATOM   3200  CA  THR A 216     -12.303  -2.689   8.860  1.00 91.33           C
ATOM   3201  C   THR A 216     -12.262  -2.022   7.484  1.00 91.33           C
ATOM   3202  O   THR A 216     -12.233  -2.703   6.460  1.00 91.33           O
ATOM   3203  HA  THR A 216     -11.981  -3.722   8.725  1.00 91.33           H
ATOM   3204  CB  THR A 216     -13.691  -2.668   9.505  1.00 91.33           C
ATOM   3205  HB  THR A 216     -14.047  -1.645   9.628  1.00 91.33           H
ATOM   3206  OG1 THR A 216     -13.525  -3.411  10.709  1.00 91.33           O
ATOM   3207  HG1 THR A 216     -13.480  -2.789  11.491  1.00 91.33           H
ATOM   3208  CG2 THR A 216     -14.719  -3.474   8.708  1.00 91.33           C
ATOM   3209 1HG2 THR A 216     -14.395  -4.513   8.643  1.00 91.33           H
ATOM   3210 2HG2 THR A 216     -14.808  -3.058   7.705  1.00 91.33           H
ATOM   3211 3HG2 THR A 216     -15.685  -3.426   9.209  1.00 91.33           H
ATOM   3212  HN  THR A 216     -11.796  -1.624  10.577  1.00 91.33           H
ATOM   3213  N   LEU A 217     -12.262  -0.697   7.504  1.00 88.53           N
ATOM   3214  CA  LEU A 217     -12.185   0.070   6.272  1.00 88.53           C
ATOM   3215  C   LEU A 217     -10.913  -0.316   5.515  1.00 88.53           C
ATOM   3216  O   LEU A 217     -10.936  -0.473   4.295  1.00 88.53           O
ATOM   3217  HA  LEU A 217     -13.046  -0.204   5.663  1.00 88.53           H
ATOM   3218  CB  LEU A 217     -12.295   1.567   6.566  1.00 88.53           C
ATOM   3219 1HB  LEU A 217     -11.702   1.788   7.453  1.00 88.53           H
ATOM   3220 2HB  LEU A 217     -11.845   2.114   5.737  1.00 88.53           H
ATOM   3221  CG  LEU A 217     -13.711   2.105   6.786  1.00 88.53           C
ATOM   3222  HG  LEU A 217     -14.221   1.446   7.489  1.00 88.53           H
ATOM   3223  CD1 LEU A 217     -13.676   3.499   7.417  1.00 88.53           C
ATOM   3224 1HD1 LEU A 217     -13.167   3.449   8.379  1.00 88.53           H
ATOM   3225 2HD1 LEU A 217     -13.141   4.182   6.758  1.00 88.53           H
ATOM   3226 3HD1 LEU A 217     -14.695   3.857   7.562  1.00 88.53           H
ATOM   3227  CD2 LEU A 217     -14.513   2.085   5.484  1.00 88.53           C
ATOM   3228 1HD2 LEU A 217     -14.015   2.707   4.740  1.00 88.53           H
ATOM   3229 2HD2 LEU A 217     -14.582   1.062   5.114  1.00 88.53           H
ATOM   3230 3HD2 LEU A 217     -15.515   2.473   5.668  1.00 88.53           H
ATOM   3231  HN  LEU A 217     -12.313  -0.150   8.340  1.00 88.53           H
ATOM   3232  N   LYS A 218      -9.833  -0.458   6.270  1.00 86.44           N
ATOM   3233  CA  LYS A 218      -8.540  -0.755   5.677  1.00 86.44           C
ATOM   3234  C   LYS A 218      -8.612  -2.102   4.955  1.00 86.44           C
ATOM   3235  O   LYS A 218      -8.107  -2.241   3.842  1.00 86.44           O
ATOM   3236  HA  LYS A 218      -8.332   0.021   4.941  1.00 86.44           H
ATOM   3237  CB  LYS A 218      -7.437  -0.683   6.735  1.00 86.44           C
ATOM   3238 1HB  LYS A 218      -7.549   0.229   7.321  1.00 86.44           H
ATOM   3239 2HB  LYS A 218      -7.536  -1.520   7.427  1.00 86.44           H
ATOM   3240  CG  LYS A 218      -6.052  -0.712   6.086  1.00 86.44           C
ATOM   3241 1HG  LYS A 218      -5.969  -1.584   5.437  1.00 86.44           H
ATOM   3242 2HG  LYS A 218      -5.923   0.167   5.455  1.00 86.44           H
ATOM   3243  CD  LYS A 218      -4.950  -0.752   7.147  1.00 86.44           C
ATOM   3244 1HD  LYS A 218      -4.995   0.150   7.757  1.00 86.44           H
ATOM   3245 2HD  LYS A 218      -5.113  -1.598   7.815  1.00 86.44           H
ATOM   3246  CE  LYS A 218      -3.569  -0.866   6.498  1.00 86.44           C
ATOM   3247 1HE  LYS A 218      -3.579  -1.651   5.742  1.00 86.44           H
ATOM   3248 2HE  LYS A 218      -3.322   0.064   5.988  1.00 86.44           H
ATOM   3249  NZ  LYS A 218      -2.540  -1.167   7.519  1.00 86.44           N
ATOM   3250 1HZ  LYS A 218      -1.689  -1.474   7.062  1.00 86.44           H
ATOM   3251 2HZ  LYS A 218      -2.350  -0.333   8.063  1.00 86.44           H
ATOM   3252 3HZ  LYS A 218      -2.877  -1.901   8.133  1.00 86.44           H
ATOM   3253  HN  LYS A 218      -9.832  -0.374   7.266  1.00 86.44           H
ATOM   3254  N   VAL A 219      -9.244  -3.060   5.617  1.00 90.77           N
ATOM   3255  CA  VAL A 219      -9.300  -4.416   5.099  1.00 90.77           C
ATOM   3256  C   VAL A 219     -10.180  -4.443   3.848  1.00 90.77           C
ATOM   3257  O   VAL A 219      -9.789  -4.998   2.822  1.00 90.77           O
ATOM   3258  HA  VAL A 219      -8.286  -4.705   4.822  1.00 90.77           H
ATOM   3259  CB  VAL A 219      -9.784  -5.374   6.190  1.00 90.77           C
ATOM   3260  HB  VAL A 219     -10.720  -4.983   6.588  1.00 90.77           H
ATOM   3261  CG1 VAL A 219     -10.061  -6.764   5.616  1.00 90.77           C
ATOM   3262 1HG1 VAL A 219     -10.831  -6.693   4.847  1.00 90.77           H
ATOM   3263 2HG1 VAL A 219      -9.147  -7.166   5.178  1.00 90.77           H
ATOM   3264 3HG1 VAL A 219     -10.404  -7.425   6.413  1.00 90.77           H
ATOM   3265  CG2 VAL A 219      -8.778  -5.446   7.341  1.00 90.77           C
ATOM   3266 1HG2 VAL A 219      -7.819  -5.802   6.963  1.00 90.77           H
ATOM   3267 2HG2 VAL A 219      -8.651  -4.455   7.776  1.00 90.77           H
ATOM   3268 3HG2 VAL A 219      -9.146  -6.134   8.103  1.00 90.77           H
ATOM   3269  HN  VAL A 219      -9.710  -2.922   6.491  1.00 90.77           H
ATOM   3270  N   ILE A 220     -11.351  -3.837   3.973  1.00 91.11           N
ATOM   3271  CA  ILE A 220     -12.355  -3.924   2.927  1.00 91.11           C
ATOM   3272  C   ILE A 220     -11.838  -3.220   1.670  1.00 91.11           C
ATOM   3273  O   ILE A 220     -11.744  -3.831   0.607  1.00 91.11           O
ATOM   3274  HA  ILE A 220     -12.497  -4.980   2.697  1.00 91.11           H
ATOM   3275  CB  ILE A 220     -13.697  -3.384   3.425  1.00 91.11           C
ATOM   3276  HB  ILE A 220     -13.524  -2.413   3.889  1.00 91.11           H
ATOM   3277  CG1 ILE A 220     -14.291  -4.298   4.499  1.00 91.11           C
ATOM   3278 1HG1 ILE A 220     -14.483  -5.284   4.076  1.00 91.11           H
ATOM   3279 2HG1 ILE A 220     -13.571  -4.433   5.306  1.00 91.11           H
ATOM   3280  CG2 ILE A 220     -14.666  -3.162   2.262  1.00 91.11           C
ATOM   3281 1HG2 ILE A 220     -14.237  -2.443   1.564  1.00 91.11           H
ATOM   3282 2HG2 ILE A 220     -14.838  -4.108   1.748  1.00 91.11           H
ATOM   3283 3HG2 ILE A 220     -15.611  -2.779   2.644  1.00 91.11           H
ATOM   3284  CD1 ILE A 220     -15.590  -3.715   5.059  1.00 91.11           C
ATOM   3285 1HD1 ILE A 220     -15.389  -2.740   5.502  1.00 91.11           H
ATOM   3286 2HD1 ILE A 220     -16.316  -3.605   4.253  1.00 91.11           H
ATOM   3287 3HD1 ILE A 220     -15.991  -4.384   5.820  1.00 91.11           H
ATOM   3288  HN  ILE A 220     -11.618  -3.295   4.770  1.00 91.11           H
ATOM   3289  N   LEU A 221     -11.516  -1.946   1.834  1.00 89.93           N
ATOM   3290  CA  LEU A 221     -11.173  -1.108   0.698  1.00 89.93           C
ATOM   3291  C   LEU A 221      -9.716  -1.359   0.306  1.00 89.93           C
ATOM   3292  O   LEU A 221      -9.332  -1.142  -0.842  1.00 89.93           O
ATOM   3293  HA  LEU A 221     -11.811  -1.408  -0.134  1.00 89.93           H
ATOM   3294  CB  LEU A 221     -11.484   0.359   1.000  1.00 89.93           C
ATOM   3295 1HB  LEU A 221     -10.889   0.667   1.860  1.00 89.93           H
ATOM   3296 2HB  LEU A 221     -11.156   0.962   0.153  1.00 89.93           H
ATOM   3297  CG  LEU A 221     -12.951   0.689   1.287  1.00 89.93           C
ATOM   3298  HG  LEU A 221     -13.279   0.080   2.129  1.00 89.93           H
ATOM   3299  CD1 LEU A 221     -13.114   2.154   1.697  1.00 89.93           C
ATOM   3300 1HD1 LEU A 221     -12.530   2.346   2.598  1.00 89.93           H
ATOM   3301 2HD1 LEU A 221     -12.762   2.798   0.892  1.00 89.93           H
ATOM   3302 3HD1 LEU A 221     -14.165   2.361   1.895  1.00 89.93           H
ATOM   3303  CD2 LEU A 221     -13.838   0.326   0.094  1.00 89.93           C
ATOM   3304 1HD2 LEU A 221     -13.517   0.890  -0.782  1.00 89.93           H
ATOM   3305 2HD2 LEU A 221     -13.753  -0.742  -0.111  1.00 89.93           H
ATOM   3306 3HD2 LEU A 221     -14.875   0.570   0.324  1.00 89.93           H
ATOM   3307  HN  LEU A 221     -11.488  -1.486   2.722  1.00 89.93           H
ATOM   3308  N   GLY A 222      -8.944  -1.814   1.282  1.00 88.55           N
ATOM   3309  CA  GLY A 222      -7.504  -1.912   1.113  1.00 88.55           C
ATOM   3310  C   GLY A 222      -7.127  -3.186   0.354  1.00 88.55           C
ATOM   3311  O   GLY A 222      -6.057  -3.261  -0.247  1.00 88.55           O
ATOM   3312 1HA  GLY A 222      -7.137  -1.040   0.572  1.00 88.55           H
ATOM   3313 2HA  GLY A 222      -7.019  -1.909   2.089  1.00 88.55           H
ATOM   3314  HN  GLY A 222      -9.286  -2.111   2.173  1.00 88.55           H
ATOM   3315  N   PHE A 223      -8.028  -4.157   0.407  1.00 83.11           N
ATOM   3316  CA  PHE A 223      -7.756  -5.462  -0.171  1.00 83.11           C
ATOM   3317  C   PHE A 223      -9.014  -6.050  -0.812  1.00 83.11           C
ATOM   3318  O   PHE A 223      -9.043  -6.301  -2.016  1.00 83.11           O
ATOM   3319  HA  PHE A 223      -6.991  -5.324  -0.935  1.00 83.11           H
ATOM   3320  CB  PHE A 223      -7.307  -6.373   0.973  1.00 83.11           C
ATOM   3321 1HB  PHE A 223      -6.515  -5.875   1.532  1.00 83.11           H
ATOM   3322 2HB  PHE A 223      -8.141  -6.513   1.661  1.00 83.11           H
ATOM   3323  CG  PHE A 223      -6.805  -7.744   0.517  1.00 83.11           C
ATOM   3324  CD1 PHE A 223      -7.530  -8.861   0.796  1.00 83.11           C
ATOM   3325  HD1 PHE A 223      -8.468  -8.779   1.344  1.00 83.11           H
ATOM   3326  CD2 PHE A 223      -5.635  -7.847  -0.168  1.00 83.11           C
ATOM   3327  HD2 PHE A 223      -5.054  -6.952  -0.391  1.00 83.11           H
ATOM   3328  CE1 PHE A 223      -7.064 -10.134   0.372  1.00 83.11           C
ATOM   3329  HE1 PHE A 223      -7.644 -11.029   0.595  1.00 83.11           H
ATOM   3330  CE2 PHE A 223      -5.169  -9.119  -0.592  1.00 83.11           C
ATOM   3331  HE2 PHE A 223      -4.231  -9.201  -1.140  1.00 83.11           H
ATOM   3332  CZ  PHE A 223      -5.893 -10.236  -0.313  1.00 83.11           C
ATOM   3333  HZ  PHE A 223      -5.536 -11.213  -0.638  1.00 83.11           H
ATOM   3334  HN  PHE A 223      -8.927  -4.062   0.833  1.00 83.11           H
ATOM   3335  N   PHE A 224     -10.024  -6.254   0.021  1.00 84.46           N
ATOM   3336  CA  PHE A 224     -11.111  -7.153  -0.326  1.00 84.46           C
ATOM   3337  C   PHE A 224     -11.826  -6.685  -1.596  1.00 84.46           C
ATOM   3338  O   PHE A 224     -11.980  -7.452  -2.545  1.00 84.46           O
ATOM   3339  HA  PHE A 224     -10.675  -8.137  -0.499  1.00 84.46           H
ATOM   3340  CB  PHE A 224     -12.102  -7.130   0.840  1.00 84.46           C
ATOM   3341 1HB  PHE A 224     -11.545  -7.155   1.777  1.00 84.46           H
ATOM   3342 2HB  PHE A 224     -12.649  -6.188   0.819  1.00 84.46           H
ATOM   3343  CG  PHE A 224     -13.103  -8.286   0.829  1.00 84.46           C
ATOM   3344  CD1 PHE A 224     -14.347  -8.104   0.308  1.00 84.46           C
ATOM   3345  HD1 PHE A 224     -14.629  -7.134  -0.101  1.00 84.46           H
ATOM   3346  CD2 PHE A 224     -12.751  -9.497   1.339  1.00 84.46           C
ATOM   3347  HD2 PHE A 224     -11.755  -9.643   1.757  1.00 84.46           H
ATOM   3348  CE1 PHE A 224     -15.277  -9.177   0.298  1.00 84.46           C
ATOM   3349  HE1 PHE A 224     -16.273  -9.031  -0.119  1.00 84.46           H
ATOM   3350  CE2 PHE A 224     -13.681 -10.570   1.329  1.00 84.46           C
ATOM   3351  HE2 PHE A 224     -13.399 -11.540   1.738  1.00 84.46           H
ATOM   3352  CZ  PHE A 224     -14.924 -10.387   0.809  1.00 84.46           C
ATOM   3353  HZ  PHE A 224     -15.638 -11.211   0.801  1.00 84.46           H
ATOM   3354  HN  PHE A 224     -10.107  -5.818   0.917  1.00 84.46           H
ATOM   3355  N   LEU A 225     -12.243  -5.428  -1.572  1.00 89.95           N
ATOM   3356  CA  LEU A 225     -12.961  -4.856  -2.699  1.00 89.95           C
ATOM   3357  C   LEU A 225     -12.076  -4.919  -3.946  1.00 89.95           C
ATOM   3358  O   LEU A 225     -12.487  -5.449  -4.977  1.00 89.95           O
ATOM   3359  HA  LEU A 225     -13.844  -5.472  -2.871  1.00 89.95           H
ATOM   3360  CB  LEU A 225     -13.450  -3.446  -2.362  1.00 89.95           C
ATOM   3361 1HB  LEU A 225     -14.138  -3.513  -1.519  1.00 89.95           H
ATOM   3362 2HB  LEU A 225     -12.596  -2.856  -2.031  1.00 89.95           H
ATOM   3363  CG  LEU A 225     -14.148  -2.690  -3.495  1.00 89.95           C
ATOM   3364  HG  LEU A 225     -13.534  -2.776  -4.392  1.00 89.95           H
ATOM   3365  CD1 LEU A 225     -15.507  -3.317  -3.817  1.00 89.95           C
ATOM   3366 1HD1 LEU A 225     -15.365  -4.353  -4.123  1.00 89.95           H
ATOM   3367 2HD1 LEU A 225     -16.141  -3.283  -2.931  1.00 89.95           H
ATOM   3368 3HD1 LEU A 225     -15.981  -2.760  -4.625  1.00 89.95           H
ATOM   3369  CD2 LEU A 225     -14.267  -1.200  -3.168  1.00 89.95           C
ATOM   3370 1HD2 LEU A 225     -14.847  -1.074  -2.254  1.00 89.95           H
ATOM   3371 2HD2 LEU A 225     -13.272  -0.779  -3.028  1.00 89.95           H
ATOM   3372 3HD2 LEU A 225     -14.767  -0.687  -3.990  1.00 89.95           H
ATOM   3373  HN  LEU A 225     -12.099  -4.805  -0.803  1.00 89.95           H
ATOM   3374  N   PRO A 226     -10.851  -4.381  -3.875  1.00 90.77           N
ATOM   3375  CA  PRO A 226      -9.941  -4.423  -5.023  1.00 90.77           C
ATOM   3376  C   PRO A 226      -9.760  -5.832  -5.564  1.00 90.77           C
ATOM   3377  O   PRO A 226      -9.807  -6.047  -6.774  1.00 90.77           O
ATOM   3378  HA  PRO A 226     -10.357  -3.851  -5.852  1.00 90.77           H
ATOM   3379  CB  PRO A 226      -8.633  -3.855  -4.470  1.00 90.77           C
ATOM   3380 1HB  PRO A 226      -7.981  -4.643  -4.092  1.00 90.77           H
ATOM   3381 2HB  PRO A 226      -8.072  -3.320  -5.236  1.00 90.77           H
ATOM   3382  CG  PRO A 226      -9.095  -2.924  -3.356  1.00 90.77           C
ATOM   3383 1HG  PRO A 226      -8.297  -2.717  -2.643  1.00 90.77           H
ATOM   3384 2HG  PRO A 226      -9.418  -1.958  -3.744  1.00 90.77           H
ATOM   3385  CD  PRO A 226     -10.241  -3.696  -2.721  1.00 90.77           C
ATOM   3386 1HD  PRO A 226      -9.885  -4.408  -1.976  1.00 90.77           H
ATOM   3387 2HD  PRO A 226     -10.944  -3.034  -2.216  1.00 90.77           H
ATOM   3388  N   PHE A 227      -9.557  -6.764  -4.643  1.00 85.46           N
ATOM   3389  CA  PHE A 227      -9.250  -8.133  -5.019  1.00 85.46           C
ATOM   3390  C   PHE A 227     -10.396  -8.752  -5.821  1.00 85.46           C
ATOM   3391  O   PHE A 227     -10.168  -9.382  -6.852  1.00 85.46           O
ATOM   3392  HA  PHE A 227      -8.351  -8.105  -5.636  1.00 85.46           H
ATOM   3393  CB  PHE A 227      -9.066  -8.923  -3.722  1.00 85.46           C
ATOM   3394 1HB  PHE A 227      -8.270  -8.462  -3.137  1.00 85.46           H
ATOM   3395 2HB  PHE A 227      -9.979  -8.849  -3.131  1.00 85.46           H
ATOM   3396  CG  PHE A 227      -8.732 -10.401  -3.935  1.00 85.46           C
ATOM   3397  CD1 PHE A 227      -9.711 -11.340  -3.836  1.00 85.46           C
ATOM   3398  HD1 PHE A 227     -10.733 -11.040  -3.605  1.00 85.46           H
ATOM   3399  CD2 PHE A 227      -7.457 -10.775  -4.223  1.00 85.46           C
ATOM   3400  HD2 PHE A 227      -6.673 -10.022  -4.303  1.00 85.46           H
ATOM   3401  CE1 PHE A 227      -9.401 -12.712  -4.033  1.00 85.46           C
ATOM   3402  HE1 PHE A 227     -10.185 -13.464  -3.954  1.00 85.46           H
ATOM   3403  CE2 PHE A 227      -7.147 -12.147  -4.421  1.00 85.46           C
ATOM   3404  HE2 PHE A 227      -6.125 -12.447  -4.652  1.00 85.46           H
ATOM   3405  CZ  PHE A 227      -8.126 -13.086  -4.322  1.00 85.46           C
ATOM   3406  HZ  PHE A 227      -7.888 -14.139  -4.474  1.00 85.46           H
ATOM   3407  HN  PHE A 227      -9.599  -6.595  -3.659  1.00 85.46           H
ATOM   3408  N   VAL A 228     -11.605  -8.550  -5.317  1.00 92.46           N
ATOM   3409  CA  VAL A 228     -12.785  -9.107  -5.956  1.00 92.46           C
ATOM   3410  C   VAL A 228     -12.897  -8.557  -7.379  1.00 92.46           C
ATOM   3411  O   VAL A 228     -13.148  -9.308  -8.321  1.00 92.46           O
ATOM   3412  HA  VAL A 228     -12.651 -10.188  -6.007  1.00 92.46           H
ATOM   3413  CB  VAL A 228     -14.024  -8.823  -5.105  1.00 92.46           C
ATOM   3414  HB  VAL A 228     -14.046  -7.754  -4.892  1.00 92.46           H
ATOM   3415  CG1 VAL A 228     -15.304  -9.177  -5.865  1.00 92.46           C
ATOM   3416 1HG1 VAL A 228     -15.362  -8.582  -6.777  1.00 92.46           H
ATOM   3417 2HG1 VAL A 228     -15.292 -10.236  -6.123  1.00 92.46           H
ATOM   3418 3HG1 VAL A 228     -16.170  -8.965  -5.238  1.00 92.46           H
ATOM   3419  CG2 VAL A 228     -13.955  -9.567  -3.770  1.00 92.46           C
ATOM   3420 1HG2 VAL A 228     -13.897 -10.640  -3.955  1.00 92.46           H
ATOM   3421 2HG2 VAL A 228     -13.072  -9.245  -3.219  1.00 92.46           H
ATOM   3422 3HG2 VAL A 228     -14.849  -9.347  -3.185  1.00 92.46           H
ATOM   3423  HN  VAL A 228     -11.784  -8.017  -4.490  1.00 92.46           H
ATOM   3424  N   VAL A 229     -12.707  -7.251  -7.491  1.00 91.99           N
ATOM   3425  CA  VAL A 229     -12.842  -6.582  -8.774  1.00 91.99           C
ATOM   3426  C   VAL A 229     -11.787  -7.124  -9.740  1.00 91.99           C
ATOM   3427  O   VAL A 229     -12.094  -7.433 -10.890  1.00 91.99           O
ATOM   3428  HA  VAL A 229     -13.831  -6.818  -9.165  1.00 91.99           H
ATOM   3429  CB  VAL A 229     -12.757  -5.066  -8.585  1.00 91.99           C
ATOM   3430  HB  VAL A 229     -11.833  -4.846  -8.050  1.00 91.99           H
ATOM   3431  CG1 VAL A 229     -12.701  -4.347  -9.935  1.00 91.99           C
ATOM   3432 1HG1 VAL A 229     -11.822  -4.680 -10.487  1.00 91.99           H
ATOM   3433 2HG1 VAL A 229     -13.599  -4.578 -10.507  1.00 91.99           H
ATOM   3434 3HG1 VAL A 229     -12.641  -3.271  -9.771  1.00 91.99           H
ATOM   3435  CG2 VAL A 229     -13.924  -4.552  -7.739  1.00 91.99           C
ATOM   3436 1HG2 VAL A 229     -14.865  -4.790  -8.235  1.00 91.99           H
ATOM   3437 2HG2 VAL A 229     -13.900  -5.029  -6.759  1.00 91.99           H
ATOM   3438 3HG2 VAL A 229     -13.839  -3.472  -7.620  1.00 91.99           H
ATOM   3439  HN  VAL A 229     -12.465  -6.653  -6.726  1.00 91.99           H
ATOM   3440  N   MET A 230     -10.565  -7.222  -9.238  1.00 84.68           N
ATOM   3441  CA  MET A 230      -9.456  -7.687 -10.053  1.00 84.68           C
ATOM   3442  C   MET A 230      -9.684  -9.126 -10.520  1.00 84.68           C
ATOM   3443  O   MET A 230      -9.444  -9.451 -11.682  1.00 84.68           O
ATOM   3444  HA  MET A 230      -9.425  -7.019 -10.914  1.00 84.68           H
ATOM   3445  CB  MET A 230      -8.160  -7.612  -9.243  1.00 84.68           C
ATOM   3446 1HB  MET A 230      -8.320  -8.042  -8.254  1.00 84.68           H
ATOM   3447 2HB  MET A 230      -7.388  -8.208  -9.729  1.00 84.68           H
ATOM   3448  CG  MET A 230      -7.683  -6.165  -9.106  1.00 84.68           C
ATOM   3449 1HG  MET A 230      -7.656  -5.687 -10.085  1.00 84.68           H
ATOM   3450 2HG  MET A 230      -8.385  -5.598  -8.494  1.00 84.68           H
ATOM   3451  SD  MET A 230      -6.060  -6.125  -8.364  1.00 84.68           S
ATOM   3452  CE  MET A 230      -6.457  -6.691  -6.718  1.00 84.68           C
ATOM   3453 1HE  MET A 230      -7.169  -6.005  -6.260  1.00 84.68           H
ATOM   3454 2HE  MET A 230      -6.894  -7.688  -6.773  1.00 84.68           H
ATOM   3455 3HE  MET A 230      -5.548  -6.726  -6.117  1.00 84.68           H
ATOM   3456  HN  MET A 230     -10.328  -6.991  -8.294  1.00 84.68           H
ATOM   3457  N   ALA A 231     -10.144  -9.950  -9.590  1.00 90.46           N
ATOM   3458  CA  ALA A 231     -10.349 -11.360  -9.874  1.00 90.46           C
ATOM   3459  C   ALA A 231     -11.400 -11.506 -10.977  1.00 90.46           C
ATOM   3460  O   ALA A 231     -11.229 -12.300 -11.900  1.00 90.46           O
ATOM   3461  HA  ALA A 231      -9.402 -11.768 -10.230  1.00 90.46           H
ATOM   3462  CB  ALA A 231     -10.747 -12.088  -8.589  1.00 90.46           C
ATOM   3463 1HB  ALA A 231      -9.954 -11.978  -7.849  1.00 90.46           H
ATOM   3464 2HB  ALA A 231     -11.670 -11.659  -8.199  1.00 90.46           H
ATOM   3465 3HB  ALA A 231     -10.900 -13.146  -8.803  1.00 90.46           H
ATOM   3466  HN  ALA A 231     -10.375  -9.669  -8.658  1.00 90.46           H
ATOM   3467  N   CYS A 232     -12.463 -10.728 -10.843  1.00 89.49           N
ATOM   3468  CA  CYS A 232     -13.544 -10.764 -11.813  1.00 89.49           C
ATOM   3469  C   CYS A 232     -12.992 -10.311 -13.166  1.00 89.49           C
ATOM   3470  O   CYS A 232     -13.205 -10.972 -14.181  1.00 89.49           O
ATOM   3471  HA  CYS A 232     -13.887 -11.798 -11.861  1.00 89.49           H
ATOM   3472  CB  CYS A 232     -14.734  -9.911 -11.367  1.00 89.49           C
ATOM   3473 1HB  CYS A 232     -14.391  -8.916 -11.082  1.00 89.49           H
ATOM   3474 2HB  CYS A 232     -15.430  -9.783 -12.196  1.00 89.49           H
ATOM   3475  SG  CYS A 232     -15.582 -10.708  -9.955  1.00 89.49           S
ATOM   3476  HG  CYS A 232     -14.727 -10.290  -9.026  1.00 89.49           H
ATOM   3477  HN  CYS A 232     -12.593 -10.082 -10.090  1.00 89.49           H
ATOM   3478  N   CYS A 233     -12.292  -9.186 -13.136  1.00 87.63           N
ATOM   3479  CA  CYS A 233     -11.774  -8.594 -14.358  1.00 87.63           C
ATOM   3480  C   CYS A 233     -10.895  -9.632 -15.059  1.00 87.63           C
ATOM   3481  O   CYS A 233     -11.034  -9.858 -16.260  1.00 87.63           O
ATOM   3482  HA  CYS A 233     -12.638  -8.340 -14.973  1.00 87.63           H
ATOM   3483  CB  CYS A 233     -11.014  -7.296 -14.080  1.00 87.63           C
ATOM   3484 1HB  CYS A 233     -10.309  -7.446 -13.262  1.00 87.63           H
ATOM   3485 2HB  CYS A 233     -10.431  -7.012 -14.956  1.00 87.63           H
ATOM   3486  SG  CYS A 233     -12.191  -5.961 -13.653  1.00 87.63           S
ATOM   3487  HG  CYS A 233     -12.379  -6.339 -12.392  1.00 87.63           H
ATOM   3488  HN  CYS A 233     -12.078  -8.683 -12.299  1.00 87.63           H
ATOM   3489  N   TYR A 234     -10.009 -10.234 -14.279  1.00 75.07           N
ATOM   3490  CA  TYR A 234      -9.016 -11.138 -14.834  1.00 75.07           C
ATOM   3491  C   TYR A 234      -9.680 -12.376 -15.439  1.00 75.07           C
ATOM   3492  O   TYR A 234      -9.272 -12.848 -16.500  1.00 75.07           O
ATOM   3493  HA  TYR A 234      -8.476 -10.605 -15.616  1.00 75.07           H
ATOM   3494  CB  TYR A 234      -8.136 -11.569 -13.659  1.00 75.07           C
ATOM   3495 1HB  TYR A 234      -7.893 -10.692 -13.059  1.00 75.07           H
ATOM   3496 2HB  TYR A 234      -8.705 -12.245 -13.021  1.00 75.07           H
ATOM   3497  CG  TYR A 234      -6.835 -12.259 -14.077  1.00 75.07           C
ATOM   3498  CD1 TYR A 234      -6.671 -13.612 -13.860  1.00 75.07           C
ATOM   3499  HD1 TYR A 234      -7.468 -14.189 -13.392  1.00 75.07           H
ATOM   3500  CD2 TYR A 234      -5.826 -11.527 -14.670  1.00 75.07           C
ATOM   3501  HD2 TYR A 234      -5.956 -10.458 -14.841  1.00 75.07           H
ATOM   3502  CE1 TYR A 234      -5.447 -14.260 -14.253  1.00 75.07           C
ATOM   3503  HE1 TYR A 234      -5.305 -15.328 -14.088  1.00 75.07           H
ATOM   3504  CE2 TYR A 234      -4.602 -12.176 -15.062  1.00 75.07           C
ATOM   3505  HE2 TYR A 234      -3.797 -11.610 -15.532  1.00 75.07           H
ATOM   3506  CZ  TYR A 234      -4.473 -13.511 -14.835  1.00 75.07           C
ATOM   3507  OH  TYR A 234      -3.317 -14.124 -15.206  1.00 75.07           O
ATOM   3508  HH  TYR A 234      -3.364 -15.100 -14.994  1.00 75.07           H
ATOM   3509  HN  TYR A 234      -9.963 -10.112 -13.288  1.00 75.07           H
ATOM   3510  N   THR A 235     -10.692 -12.868 -14.740  1.00 85.04           N
ATOM   3511  CA  THR A 235     -11.398 -14.059 -15.181  1.00 85.04           C
ATOM   3512  C   THR A 235     -11.975 -13.849 -16.582  1.00 85.04           C
ATOM   3513  O   THR A 235     -11.860 -14.722 -17.442  1.00 85.04           O
ATOM   3514  HA  THR A 235     -10.682 -14.878 -15.249  1.00 85.04           H
ATOM   3515  CB  THR A 235     -12.460 -14.395 -14.131  1.00 85.04           C
ATOM   3516  HB  THR A 235     -13.231 -13.626 -14.098  1.00 85.04           H
ATOM   3517  OG1 THR A 235     -11.715 -14.573 -12.929  1.00 85.04           O
ATOM   3518  HG1 THR A 235     -11.835 -13.779 -12.332  1.00 85.04           H
ATOM   3519  CG2 THR A 235     -13.110 -15.759 -14.372  1.00 85.04           C
ATOM   3520 1HG2 THR A 235     -12.346 -16.536 -14.338  1.00 85.04           H
ATOM   3521 2HG2 THR A 235     -13.591 -15.765 -15.350  1.00 85.04           H
ATOM   3522 3HG2 THR A 235     -13.855 -15.948 -13.599  1.00 85.04           H
ATOM   3523  HN  THR A 235     -11.030 -12.467 -13.888  1.00 85.04           H
ATOM   3524  N   ILE A 236     -12.582 -12.687 -16.770  1.00 83.38           N
ATOM   3525  CA  ILE A 236     -13.238 -12.379 -18.029  1.00 83.38           C
ATOM   3526  C   ILE A 236     -12.179 -12.168 -19.113  1.00 83.38           C
ATOM   3527  O   ILE A 236     -12.374 -12.562 -20.262  1.00 83.38           O
ATOM   3528  HA  ILE A 236     -13.844 -13.244 -18.302  1.00 83.38           H
ATOM   3529  CB  ILE A 236     -14.192 -11.194 -17.862  1.00 83.38           C
ATOM   3530  HB  ILE A 236     -13.608 -10.328 -17.549  1.00 83.38           H
ATOM   3531  CG1 ILE A 236     -15.219 -11.468 -16.761  1.00 83.38           C
ATOM   3532 1HG1 ILE A 236     -15.951 -12.194 -17.115  1.00 83.38           H
ATOM   3533 2HG1 ILE A 236     -14.723 -11.911 -15.898  1.00 83.38           H
ATOM   3534  CG2 ILE A 236     -14.858 -10.835 -19.191  1.00 83.38           C
ATOM   3535 1HG2 ILE A 236     -14.093 -10.568 -19.920  1.00 83.38           H
ATOM   3536 2HG2 ILE A 236     -15.425 -11.691 -19.557  1.00 83.38           H
ATOM   3537 3HG2 ILE A 236     -15.530  -9.989 -19.044  1.00 83.38           H
ATOM   3538  CD1 ILE A 236     -15.930 -10.180 -16.343  1.00 83.38           C
ATOM   3539 1HD1 ILE A 236     -15.197  -9.466 -15.967  1.00 83.38           H
ATOM   3540 2HD1 ILE A 236     -16.445  -9.753 -17.203  1.00 83.38           H
ATOM   3541 3HD1 ILE A 236     -16.655 -10.403 -15.559  1.00 83.38           H
ATOM   3542  HN  ILE A 236     -12.631 -11.963 -16.081  1.00 83.38           H
ATOM   3543  N   ILE A 237     -11.081 -11.547 -18.709  1.00 80.39           N
ATOM   3544  CA  ILE A 237      -9.980 -11.301 -19.625  1.00 80.39           C
ATOM   3545  C   ILE A 237      -9.500 -12.632 -20.208  1.00 80.39           C
ATOM   3546  O   ILE A 237      -9.401 -12.781 -21.425  1.00 80.39           O
ATOM   3547  HA  ILE A 237     -10.363 -10.686 -20.438  1.00 80.39           H
ATOM   3548  CB  ILE A 237      -8.876 -10.500 -18.932  1.00 80.39           C
ATOM   3549  HB  ILE A 237      -8.753 -10.889 -17.922  1.00 80.39           H
ATOM   3550  CG1 ILE A 237      -9.266  -9.026 -18.804  1.00 80.39           C
ATOM   3551 1HG1 ILE A 237      -9.217  -8.547 -19.782  1.00 80.39           H
ATOM   3552 2HG1 ILE A 237     -10.298  -8.948 -18.463  1.00 80.39           H
ATOM   3553  CG2 ILE A 237      -7.537 -10.678 -19.651  1.00 80.39           C
ATOM   3554 1HG2 ILE A 237      -7.259 -11.732 -19.646  1.00 80.39           H
ATOM   3555 2HG2 ILE A 237      -7.628 -10.331 -20.680  1.00 80.39           H
ATOM   3556 3HG2 ILE A 237      -6.769 -10.097 -19.138  1.00 80.39           H
ATOM   3557  CD1 ILE A 237      -8.343  -8.297 -17.826  1.00 80.39           C
ATOM   3558 1HD1 ILE A 237      -8.413  -8.764 -16.843  1.00 80.39           H
ATOM   3559 2HD1 ILE A 237      -7.315  -8.357 -18.183  1.00 80.39           H
ATOM   3560 3HD1 ILE A 237      -8.642  -7.252 -17.753  1.00 80.39           H
ATOM   3561  HN  ILE A 237     -10.937 -11.215 -17.776  1.00 80.39           H
ATOM   3562  N   ILE A 238      -9.216 -13.566 -19.312  1.00 78.16           N
ATOM   3563  CA  ILE A 238      -8.701 -14.862 -19.719  1.00 78.16           C
ATOM   3564  C   ILE A 238      -9.684 -15.514 -20.693  1.00 78.16           C
ATOM   3565  O   ILE A 238      -9.284 -16.018 -21.741  1.00 78.16           O
ATOM   3566  HA  ILE A 238      -7.760 -14.690 -20.243  1.00 78.16           H
ATOM   3567  CB  ILE A 238      -8.386 -15.723 -18.494  1.00 78.16           C
ATOM   3568  HB  ILE A 238      -9.231 -15.662 -17.808  1.00 78.16           H
ATOM   3569  CG1 ILE A 238      -7.160 -15.190 -17.750  1.00 78.16           C
ATOM   3570 1HG1 ILE A 238      -6.270 -15.325 -18.365  1.00 78.16           H
ATOM   3571 2HG1 ILE A 238      -7.270 -14.119 -17.580  1.00 78.16           H
ATOM   3572  CG2 ILE A 238      -8.225 -17.194 -18.884  1.00 78.16           C
ATOM   3573 1HG2 ILE A 238      -9.150 -17.553 -19.336  1.00 78.16           H
ATOM   3574 2HG2 ILE A 238      -7.409 -17.293 -19.600  1.00 78.16           H
ATOM   3575 3HG2 ILE A 238      -8.002 -17.783 -17.995  1.00 78.16           H
ATOM   3576  CD1 ILE A 238      -6.976 -15.908 -16.412  1.00 78.16           C
ATOM   3577 1HD1 ILE A 238      -7.857 -15.751 -15.791  1.00 78.16           H
ATOM   3578 2HD1 ILE A 238      -6.841 -16.976 -16.588  1.00 78.16           H
ATOM   3579 3HD1 ILE A 238      -6.097 -15.510 -15.904  1.00 78.16           H
ATOM   3580  HN  ILE A 238      -9.332 -13.449 -18.326  1.00 78.16           H
ATOM   3581  N   HIS A 239     -10.953 -15.483 -20.312  1.00 76.91           N
ATOM   3582  CA  HIS A 239     -11.985 -16.148 -21.090  1.00 76.91           C
ATOM   3583  C   HIS A 239     -11.994 -15.588 -22.514  1.00 76.91           C
ATOM   3584  O   HIS A 239     -12.085 -16.343 -23.481  1.00 76.91           O
ATOM   3585  HA  HIS A 239     -11.718 -17.204 -21.126  1.00 76.91           H
ATOM   3586  CB  HIS A 239     -13.345 -16.033 -20.399  1.00 76.91           C
ATOM   3587 1HB  HIS A 239     -13.235 -16.321 -19.353  1.00 76.91           H
ATOM   3588 2HB  HIS A 239     -13.660 -14.990 -20.411  1.00 76.91           H
ATOM   3589  CG  HIS A 239     -14.426 -16.879 -21.027  1.00 76.91           C
ATOM   3590  ND1 HIS A 239     -14.461 -18.258 -20.914  1.00 76.91           N
ATOM   3591  HD1 HIS A 239     -13.798 -18.821 -20.421  1.00 76.91           H
ATOM   3592  CD2 HIS A 239     -15.511 -16.527 -21.776  1.00 76.91           C
ATOM   3593  HD2 HIS A 239     -15.788 -15.511 -22.058  1.00 76.91           H
ATOM   3594  CE1 HIS A 239     -15.522 -18.705 -21.569  1.00 76.91           C
ATOM   3595  HE1 HIS A 239     -15.824 -19.748 -21.664  1.00 76.91           H
ATOM   3596  NE2 HIS A 239     -16.171 -17.631 -22.103  1.00 76.91           N
ATOM   3597  HN  HIS A 239     -11.279 -15.017 -19.489  1.00 76.91           H
ATOM   3598  N   THR A 240     -11.899 -14.269 -22.597  1.00 78.54           N
ATOM   3599  CA  THR A 240     -11.955 -13.595 -23.883  1.00 78.54           C
ATOM   3600  C   THR A 240     -10.733 -13.957 -24.729  1.00 78.54           C
ATOM   3601  O   THR A 240     -10.844 -14.140 -25.940  1.00 78.54           O
ATOM   3602  HA  THR A 240     -12.833 -13.953 -24.421  1.00 78.54           H
ATOM   3603  CB  THR A 240     -12.092 -12.093 -23.624  1.00 78.54           C
ATOM   3604  HB  THR A 240     -11.157 -11.676 -23.250  1.00 78.54           H
ATOM   3605  OG1 THR A 240     -13.207 -11.993 -22.742  1.00 78.54           O
ATOM   3606  HG1 THR A 240     -12.889 -11.917 -21.797  1.00 78.54           H
ATOM   3607  CG2 THR A 240     -12.532 -11.322 -24.870  1.00 78.54           C
ATOM   3608 1HG2 THR A 240     -13.500 -11.694 -25.205  1.00 78.54           H
ATOM   3609 2HG2 THR A 240     -11.796 -11.460 -25.662  1.00 78.54           H
ATOM   3610 3HG2 THR A 240     -12.613 -10.261 -24.631  1.00 78.54           H
ATOM   3611  HN  THR A 240     -11.787 -13.665 -21.808  1.00 78.54           H
ATOM   3612  N   LEU A 241      -9.595 -14.049 -24.057  1.00 74.58           N
ATOM   3613  CA  LEU A 241      -8.338 -14.295 -24.744  1.00 74.58           C
ATOM   3614  C   LEU A 241      -8.357 -15.701 -25.346  1.00 74.58           C
ATOM   3615  O   LEU A 241      -7.906 -15.904 -26.472  1.00 74.58           O
ATOM   3616  HA  LEU A 241      -8.263 -13.572 -25.556  1.00 74.58           H
ATOM   3617  CB  LEU A 241      -7.156 -14.043 -23.805  1.00 74.58           C
ATOM   3618 1HB  LEU A 241      -7.368 -14.524 -22.849  1.00 74.58           H
ATOM   3619 2HB  LEU A 241      -6.277 -14.535 -24.220  1.00 74.58           H
ATOM   3620  CG  LEU A 241      -6.809 -12.577 -23.540  1.00 74.58           C
ATOM   3621  HG  LEU A 241      -7.712 -12.068 -23.202  1.00 74.58           H
ATOM   3622  CD1 LEU A 241      -5.773 -12.452 -22.422  1.00 74.58           C
ATOM   3623 1HD1 LEU A 241      -6.173 -12.886 -21.506  1.00 74.58           H
ATOM   3624 2HD1 LEU A 241      -4.864 -12.980 -22.708  1.00 74.58           H
ATOM   3625 3HD1 LEU A 241      -5.545 -11.399 -22.254  1.00 74.58           H
ATOM   3626  CD2 LEU A 241      -6.353 -11.882 -24.825  1.00 74.58           C
ATOM   3627 1HD2 LEU A 241      -5.469 -12.385 -25.216  1.00 74.58           H
ATOM   3628 2HD2 LEU A 241      -7.152 -11.924 -25.565  1.00 74.58           H
ATOM   3629 3HD2 LEU A 241      -6.113 -10.841 -24.609  1.00 74.58           H
ATOM   3630  HN  LEU A 241      -9.523 -13.960 -23.063  1.00 74.58           H
ATOM   3631  N   ILE A 242      -8.883 -16.636 -24.568  1.00 75.17           N
ATOM   3632  CA  ILE A 242      -8.961 -18.018 -25.009  1.00 75.17           C
ATOM   3633  C   ILE A 242      -9.774 -18.091 -26.303  1.00 75.17           C
ATOM   3634  O   ILE A 242      -9.419 -18.827 -27.223  1.00 75.17           O
ATOM   3635  HA  ILE A 242      -7.945 -18.352 -25.220  1.00 75.17           H
ATOM   3636  CB  ILE A 242      -9.507 -18.907 -23.889  1.00 75.17           C
ATOM   3637  HB  ILE A 242     -10.404 -18.437 -23.486  1.00 75.17           H
ATOM   3638  CG1 ILE A 242      -8.502 -19.022 -22.741  1.00 75.17           C
ATOM   3639 1HG1 ILE A 242      -7.647 -19.618 -23.060  1.00 75.17           H
ATOM   3640 2HG1 ILE A 242      -8.122 -18.032 -22.486  1.00 75.17           H
ATOM   3641  CG2 ILE A 242      -9.919 -20.278 -24.429  1.00 75.17           C
ATOM   3642 1HG2 ILE A 242     -10.694 -20.153 -25.185  1.00 75.17           H
ATOM   3643 2HG2 ILE A 242      -9.053 -20.769 -24.875  1.00 75.17           H
ATOM   3644 3HG2 ILE A 242     -10.303 -20.890 -23.613  1.00 75.17           H
ATOM   3645  CD1 ILE A 242      -9.147 -19.661 -21.510  1.00 75.17           C
ATOM   3646 1HD1 ILE A 242      -9.986 -19.048 -21.180  1.00 75.17           H
ATOM   3647 2HD1 ILE A 242      -9.503 -20.659 -21.763  1.00 75.17           H
ATOM   3648 3HD1 ILE A 242      -8.410 -19.730 -20.709  1.00 75.17           H
ATOM   3649  HN  ILE A 242      -9.250 -16.462 -23.655  1.00 75.17           H
ATOM   3650  N   GLN A 243     -10.850 -17.318 -26.333  1.00 70.00           N
ATOM   3651  CA  GLN A 243     -11.740 -17.319 -27.482  1.00 70.00           C
ATOM   3652  C   GLN A 243     -11.052 -16.676 -28.687  1.00 70.00           C
ATOM   3653  O   GLN A 243     -11.296 -17.068 -29.828  1.00 70.00           O
ATOM   3654  HA  GLN A 243     -11.945 -18.370 -27.689  1.00 70.00           H
ATOM   3655  CB  GLN A 243     -13.055 -16.607 -27.157  1.00 70.00           C
ATOM   3656 1HB  GLN A 243     -12.845 -15.631 -26.718  1.00 70.00           H
ATOM   3657 2HB  GLN A 243     -13.614 -16.430 -28.075  1.00 70.00           H
ATOM   3658  CG  GLN A 243     -13.902 -17.436 -26.189  1.00 70.00           C
ATOM   3659 1HG  GLN A 243     -14.053 -18.436 -26.597  1.00 70.00           H
ATOM   3660 2HG  GLN A 243     -13.372 -17.553 -25.244  1.00 70.00           H
ATOM   3661  CD  GLN A 243     -15.258 -16.771 -25.941  1.00 70.00           C
ATOM   3662  OE1 GLN A 243     -15.525 -15.664 -26.378  1.00 70.00           O
ATOM   3663  NE2 GLN A 243     -16.097 -17.507 -25.217  1.00 70.00           N
ATOM   3664 1HE2 GLN A 243     -15.815 -18.409 -24.888  1.00 70.00           H
ATOM   3665 2HE2 GLN A 243     -17.009 -17.159 -25.001  1.00 70.00           H
ATOM   3666  HN  GLN A 243     -11.115 -16.701 -25.593  1.00 70.00           H
ATOM   3667  N   ALA A 244     -10.205 -15.700 -28.394  1.00 70.62           N
ATOM   3668  CA  ALA A 244      -9.657 -14.848 -29.435  1.00 70.62           C
ATOM   3669  C   ALA A 244      -8.608 -15.629 -30.229  1.00 70.62           C
ATOM   3670  O   ALA A 244      -8.277 -15.263 -31.356  1.00 70.62           O
ATOM   3671  HA  ALA A 244     -10.473 -14.571 -30.102  1.00 70.62           H
ATOM   3672  CB  ALA A 244      -9.082 -13.577 -28.805  1.00 70.62           C
ATOM   3673 1HB  ALA A 244      -9.873 -13.044 -28.277  1.00 70.62           H
ATOM   3674 2HB  ALA A 244      -8.294 -13.845 -28.102  1.00 70.62           H
ATOM   3675 3HB  ALA A 244      -8.671 -12.938 -29.586  1.00 70.62           H
ATOM   3676  HN  ALA A 244      -9.894 -15.489 -27.467  1.00 70.62           H
ATOM   3677  N   LYS A 245      -8.115 -16.692 -29.611  1.00 58.81           N
ATOM   3678  CA  LYS A 245      -7.138 -17.550 -30.260  1.00 58.81           C
ATOM   3679  C   LYS A 245      -5.997 -16.691 -30.808  1.00 58.81           C
ATOM   3680  O   LYS A 245      -5.008 -17.217 -31.316  1.00 58.81           O
ATOM   3681  HA  LYS A 245      -6.733 -18.217 -29.500  1.00 58.81           H
ATOM   3682  CB  LYS A 245      -7.812 -18.425 -31.318  1.00 58.81           C
ATOM   3683 1HB  LYS A 245      -8.499 -17.821 -31.912  1.00 58.81           H
ATOM   3684 2HB  LYS A 245      -7.061 -18.818 -32.003  1.00 58.81           H
ATOM   3685  CG  LYS A 245      -8.573 -19.582 -30.669  1.00 58.81           C
ATOM   3686 1HG  LYS A 245      -7.952 -20.047 -29.903  1.00 58.81           H
ATOM   3687 2HG  LYS A 245      -9.464 -19.201 -30.168  1.00 58.81           H
ATOM   3688  CD  LYS A 245      -8.975 -20.628 -31.711  1.00 58.81           C
ATOM   3689 1HD  LYS A 245      -9.698 -20.197 -32.404  1.00 58.81           H
ATOM   3690 2HD  LYS A 245      -8.103 -20.915 -32.299  1.00 58.81           H
ATOM   3691  CE  LYS A 245      -9.576 -21.866 -31.043  1.00 58.81           C
ATOM   3692 1HE  LYS A 245      -8.902 -22.231 -30.268  1.00 58.81           H
ATOM   3693 2HE  LYS A 245     -10.513 -21.603 -30.552  1.00 58.81           H
ATOM   3694  NZ  LYS A 245      -9.816 -22.930 -32.043  1.00 58.81           N
ATOM   3695 1HZ  LYS A 245     -10.231 -23.735 -31.587  1.00 58.81           H
ATOM   3696 2HZ  LYS A 245     -10.445 -22.585 -32.759  1.00 58.81           H
ATOM   3697 3HZ  LYS A 245      -8.935 -23.199 -32.467  1.00 58.81           H
ATOM   3698  HN  LYS A 245      -8.372 -16.970 -28.685  1.00 58.81           H
ATOM   3699  N   LYS A 246      -6.172 -15.383 -30.688  1.00 52.31           N
ATOM   3700  CA  LYS A 246      -5.262 -14.444 -31.320  1.00 52.31           C
ATOM   3701  C   LYS A 246      -4.093 -14.159 -30.375  1.00 52.31           C
ATOM   3702  O   LYS A 246      -4.270 -13.525 -29.336  1.00 52.31           O
ATOM   3703  HA  LYS A 246      -4.871 -14.922 -32.218  1.00 52.31           H
ATOM   3704  CB  LYS A 246      -6.012 -13.188 -31.767  1.00 52.31           C
ATOM   3705 1HB  LYS A 246      -6.737 -12.902 -31.004  1.00 52.31           H
ATOM   3706 2HB  LYS A 246      -5.312 -12.358 -31.867  1.00 52.31           H
ATOM   3707  CG  LYS A 246      -6.729 -13.421 -33.098  1.00 52.31           C
ATOM   3708 1HG  LYS A 246      -6.051 -13.906 -33.800  1.00 52.31           H
ATOM   3709 2HG  LYS A 246      -7.570 -14.098 -32.948  1.00 52.31           H
ATOM   3710  CD  LYS A 246      -7.229 -12.102 -33.690  1.00 52.31           C
ATOM   3711 1HD  LYS A 246      -7.986 -11.669 -33.037  1.00 52.31           H
ATOM   3712 2HD  LYS A 246      -6.407 -11.388 -33.742  1.00 52.31           H
ATOM   3713  CE  LYS A 246      -7.815 -12.316 -35.087  1.00 52.31           C
ATOM   3714 1HE  LYS A 246      -7.093 -12.839 -35.715  1.00 52.31           H
ATOM   3715 2HE  LYS A 246      -8.700 -12.949 -35.024  1.00 52.31           H
ATOM   3716  NZ  LYS A 246      -8.169 -11.018 -35.705  1.00 52.31           N
ATOM   3717 1HZ  LYS A 246      -8.573 -11.179 -36.621  1.00 52.31           H
ATOM   3718 2HZ  LYS A 246      -8.842 -10.537 -35.118  1.00 52.31           H
ATOM   3719 3HZ  LYS A 246      -7.335 -10.450 -35.799  1.00 52.31           H
ATOM   3720  HN  LYS A 246      -6.919 -14.964 -30.170  1.00 52.31           H
ATOM   3721  N   SER A 247      -2.923 -14.641 -30.769  1.00 55.27           N
ATOM   3722  CA  SER A 247      -1.749 -14.546 -29.919  1.00 55.27           C
ATOM   3723  C   SER A 247      -1.435 -13.078 -29.623  1.00 55.27           C
ATOM   3724  O   SER A 247      -1.061 -12.733 -28.503  1.00 55.27           O
ATOM   3725  HA  SER A 247      -2.014 -15.072 -29.002  1.00 55.27           H
ATOM   3726  CB  SER A 247      -0.542 -15.227 -30.567  1.00 55.27           C
ATOM   3727 1HB  SER A 247      -0.680 -16.308 -30.542  1.00 55.27           H
ATOM   3728 2HB  SER A 247      -0.483 -14.938 -31.617  1.00 55.27           H
ATOM   3729  OG  SER A 247       0.677 -14.889 -29.913  1.00 55.27           O
ATOM   3730  HG  SER A 247       0.677 -15.250 -28.980  1.00 55.27           H
ATOM   3731  HN  SER A 247      -2.772 -15.089 -31.650  1.00 55.27           H
ATOM   3732  N   SER A 248      -1.598 -12.253 -30.647  1.00 55.00           N
ATOM   3733  CA  SER A 248      -0.930 -10.963 -30.683  1.00 55.00           C
ATOM   3734  C   SER A 248      -1.259 -10.169 -29.416  1.00 55.00           C
ATOM   3735  O   SER A 248      -0.393  -9.497 -28.859  1.00 55.00           O
ATOM   3736  HA  SER A 248       0.135 -11.190 -30.727  1.00 55.00           H
ATOM   3737  CB  SER A 248      -1.334 -10.168 -31.926  1.00 55.00           C
ATOM   3738 1HB  SER A 248      -1.025 -10.712 -32.819  1.00 55.00           H
ATOM   3739 2HB  SER A 248      -2.419 -10.082 -31.965  1.00 55.00           H
ATOM   3740  OG  SER A 248      -0.754  -8.867 -31.939  1.00 55.00           O
ATOM   3741  HG  SER A 248      -1.019  -8.382 -32.773  1.00 55.00           H
ATOM   3742  HN  SER A 248      -2.172 -12.454 -31.441  1.00 55.00           H
ATOM   3743  N   LYS A 249      -2.512 -10.274 -28.998  1.00 52.59           N
ATOM   3744  CA  LYS A 249      -3.020  -9.424 -27.936  1.00 52.59           C
ATOM   3745  C   LYS A 249      -2.344  -9.803 -26.617  1.00 52.59           C
ATOM   3746  O   LYS A 249      -2.411  -9.055 -25.643  1.00 52.59           O
ATOM   3747  HA  LYS A 249      -2.748  -8.397 -28.181  1.00 52.59           H
ATOM   3748  CB  LYS A 249      -4.548  -9.487 -27.884  1.00 52.59           C
ATOM   3749 1HB  LYS A 249      -4.876 -10.523 -27.964  1.00 52.59           H
ATOM   3750 2HB  LYS A 249      -4.898  -9.115 -26.921  1.00 52.59           H
ATOM   3751  CG  LYS A 249      -5.169  -8.661 -29.012  1.00 52.59           C
ATOM   3752 1HG  LYS A 249      -4.710  -7.673 -29.040  1.00 52.59           H
ATOM   3753 2HG  LYS A 249      -4.963  -9.136 -29.971  1.00 52.59           H
ATOM   3754  CD  LYS A 249      -6.681  -8.522 -28.821  1.00 52.59           C
ATOM   3755 1HD  LYS A 249      -7.148  -9.506 -28.857  1.00 52.59           H
ATOM   3756 2HD  LYS A 249      -6.890  -8.106 -27.835  1.00 52.59           H
ATOM   3757  CE  LYS A 249      -7.290  -7.623 -29.899  1.00 52.59           C
ATOM   3758 1HE  LYS A 249      -6.778  -6.661 -29.910  1.00 52.59           H
ATOM   3759 2HE  LYS A 249      -7.143  -8.073 -30.881  1.00 52.59           H
ATOM   3760  NZ  LYS A 249      -8.734  -7.421 -29.651  1.00 52.59           N
ATOM   3761 1HZ  LYS A 249      -9.121  -6.821 -30.371  1.00 52.59           H
ATOM   3762 2HZ  LYS A 249      -9.209  -8.317 -29.667  1.00 52.59           H
ATOM   3763 3HZ  LYS A 249      -8.864  -6.987 -28.744  1.00 52.59           H
ATOM   3764  HN  LYS A 249      -3.173 -10.925 -29.372  1.00 52.59           H
ATOM   3765  N   HIS A 250      -1.707 -10.965 -26.628  1.00 55.72           N
ATOM   3766  CA  HIS A 250      -1.188 -11.545 -25.402  1.00 55.72           C
ATOM   3767  C   HIS A 250      -0.035 -10.687 -24.875  1.00 55.72           C
ATOM   3768  O   HIS A 250       0.110 -10.511 -23.667  1.00 55.72           O
ATOM   3769  HA  HIS A 250      -2.002 -11.528 -24.678  1.00 55.72           H
ATOM   3770  CB  HIS A 250      -0.788 -13.006 -25.618  1.00 55.72           C
ATOM   3771 1HB  HIS A 250      -0.223 -13.083 -26.547  1.00 55.72           H
ATOM   3772 2HB  HIS A 250      -0.121 -13.313 -24.813  1.00 55.72           H
ATOM   3773  CG  HIS A 250      -1.957 -13.961 -25.676  1.00 55.72           C
ATOM   3774  ND1 HIS A 250      -2.550 -14.488 -24.543  1.00 55.72           N
ATOM   3775  HD1 HIS A 250      -2.278 -14.301 -23.599  1.00 55.72           H
ATOM   3776  CD2 HIS A 250      -2.636 -14.475 -26.741  1.00 55.72           C
ATOM   3777  HD2 HIS A 250      -2.428 -14.266 -27.791  1.00 55.72           H
ATOM   3778  CE1 HIS A 250      -3.540 -15.284 -24.921  1.00 55.72           C
ATOM   3779  HE1 HIS A 250      -4.197 -15.847 -24.259  1.00 55.72           H
ATOM   3780  NE2 HIS A 250      -3.591 -15.275 -26.284  1.00 55.72           N
ATOM   3781  HN  HIS A 250      -1.544 -11.506 -27.453  1.00 55.72           H
ATOM   3782  N   LYS A 251       0.754 -10.177 -25.809  1.00 57.11           N
ATOM   3783  CA  LYS A 251       2.011  -9.537 -25.458  1.00 57.11           C
ATOM   3784  C   LYS A 251       1.729  -8.317 -24.578  1.00 57.11           C
ATOM   3785  O   LYS A 251       2.400  -8.107 -23.569  1.00 57.11           O
ATOM   3786  HA  LYS A 251       2.592 -10.254 -24.878  1.00 57.11           H
ATOM   3787  CB  LYS A 251       2.817  -9.213 -26.717  1.00 57.11           C
ATOM   3788 1HB  LYS A 251       2.163  -8.770 -27.469  1.00 57.11           H
ATOM   3789 2HB  LYS A 251       3.581  -8.471 -26.484  1.00 57.11           H
ATOM   3790  CG  LYS A 251       3.477 -10.472 -27.285  1.00 57.11           C
ATOM   3791 1HG  LYS A 251       3.989 -11.009 -26.487  1.00 57.11           H
ATOM   3792 2HG  LYS A 251       2.712 -11.141 -27.680  1.00 57.11           H
ATOM   3793  CD  LYS A 251       4.473 -10.118 -28.390  1.00 57.11           C
ATOM   3794 1HD  LYS A 251       3.947  -9.652 -29.224  1.00 57.11           H
ATOM   3795 2HD  LYS A 251       5.190  -9.386 -28.018  1.00 57.11           H
ATOM   3796  CE  LYS A 251       5.214 -11.363 -28.880  1.00 57.11           C
ATOM   3797 1HE  LYS A 251       5.697 -11.861 -28.039  1.00 57.11           H
ATOM   3798 2HE  LYS A 251       4.504 -12.073 -29.305  1.00 57.11           H
ATOM   3799  NZ  LYS A 251       6.227 -10.998 -29.895  1.00 57.11           N
ATOM   3800 1HZ  LYS A 251       6.703 -11.835 -30.214  1.00 57.11           H
ATOM   3801 2HZ  LYS A 251       5.771 -10.548 -30.681  1.00 57.11           H
ATOM   3802 3HZ  LYS A 251       6.901 -10.361 -29.486  1.00 57.11           H
ATOM   3803  HN  LYS A 251       0.548 -10.195 -26.787  1.00 57.11           H
ATOM   3804  N   ALA A 252       0.735  -7.545 -24.993  1.00 64.48           N
ATOM   3805  CA  ALA A 252       0.437  -6.287 -24.329  1.00 64.48           C
ATOM   3806  C   ALA A 252      -0.096  -6.571 -22.923  1.00 64.48           C
ATOM   3807  O   ALA A 252      -0.011  -5.720 -22.039  1.00 64.48           O
ATOM   3808  HA  ALA A 252       1.368  -5.726 -24.248  1.00 64.48           H
ATOM   3809  CB  ALA A 252      -0.551  -5.484 -25.176  1.00 64.48           C
ATOM   3810 1HB  ALA A 252      -0.112  -5.284 -26.154  1.00 64.48           H
ATOM   3811 2HB  ALA A 252      -1.471  -6.055 -25.301  1.00 64.48           H
ATOM   3812 3HB  ALA A 252      -0.774  -4.541 -24.678  1.00 64.48           H
ATOM   3813  HN  ALA A 252       0.140  -7.766 -25.765  1.00 64.48           H
ATOM   3814  N   LEU A 253      -0.635  -7.771 -22.761  1.00 68.70           N
ATOM   3815  CA  LEU A 253      -1.301  -8.130 -21.520  1.00 68.70           C
ATOM   3816  C   LEU A 253      -0.257  -8.600 -20.504  1.00 68.70           C
ATOM   3817  O   LEU A 253      -0.475  -8.507 -19.297  1.00 68.70           O
ATOM   3818  HA  LEU A 253      -1.778  -7.230 -21.133  1.00 68.70           H
ATOM   3819  CB  LEU A 253      -2.407  -9.153 -21.782  1.00 68.70           C
ATOM   3820 1HB  LEU A 253      -2.162  -9.699 -22.694  1.00 68.70           H
ATOM   3821 2HB  LEU A 253      -2.406  -9.878 -20.968  1.00 68.70           H
ATOM   3822  CG  LEU A 253      -3.823  -8.589 -21.924  1.00 68.70           C
ATOM   3823  HG  LEU A 253      -3.745  -7.534 -22.186  1.00 68.70           H
ATOM   3824  CD1 LEU A 253      -4.578  -9.283 -23.059  1.00 68.70           C
ATOM   3825 1HD1 LEU A 253      -4.045  -9.129 -23.998  1.00 68.70           H
ATOM   3826 2HD1 LEU A 253      -4.647 -10.350 -22.851  1.00 68.70           H
ATOM   3827 3HD1 LEU A 253      -5.581  -8.863 -23.138  1.00 68.70           H
ATOM   3828  CD2 LEU A 253      -4.580  -8.670 -20.597  1.00 68.70           C
ATOM   3829 1HD2 LEU A 253      -4.649  -9.711 -20.281  1.00 68.70           H
ATOM   3830 2HD2 LEU A 253      -4.049  -8.095 -19.839  1.00 68.70           H
ATOM   3831 3HD2 LEU A 253      -5.583  -8.263 -20.726  1.00 68.70           H
ATOM   3832  HN  LEU A 253      -0.622  -8.489 -23.457  1.00 68.70           H
ATOM   3833  N   LYS A 254       0.853  -9.095 -21.030  1.00 71.17           N
ATOM   3834  CA  LYS A 254       1.865  -9.718 -20.194  1.00 71.17           C
ATOM   3835  C   LYS A 254       2.188  -8.794 -19.018  1.00 71.17           C
ATOM   3836  O   LYS A 254       2.193  -9.226 -17.867  1.00 71.17           O
ATOM   3837  HA  LYS A 254       1.440 -10.641 -19.800  1.00 71.17           H
ATOM   3838  CB  LYS A 254       3.089 -10.102 -21.028  1.00 71.17           C
ATOM   3839 1HB  LYS A 254       3.222  -9.384 -21.838  1.00 71.17           H
ATOM   3840 2HB  LYS A 254       3.985 -10.053 -20.410  1.00 71.17           H
ATOM   3841  CG  LYS A 254       2.937 -11.509 -21.608  1.00 71.17           C
ATOM   3842 1HG  LYS A 254       2.656 -12.204 -20.816  1.00 71.17           H
ATOM   3843 2HG  LYS A 254       2.132 -11.520 -22.342  1.00 71.17           H
ATOM   3844  CD  LYS A 254       4.239 -11.975 -22.264  1.00 71.17           C
ATOM   3845 1HD  LYS A 254       4.448 -11.362 -23.141  1.00 71.17           H
ATOM   3846 2HD  LYS A 254       5.069 -11.835 -21.572  1.00 71.17           H
ATOM   3847  CE  LYS A 254       4.150 -13.447 -22.673  1.00 71.17           C
ATOM   3848 1HE  LYS A 254       3.843 -14.050 -21.819  1.00 71.17           H
ATOM   3849 2HE  LYS A 254       3.388 -13.572 -23.442  1.00 71.17           H
ATOM   3850  NZ  LYS A 254       5.457 -13.923 -23.180  1.00 71.17           N
ATOM   3851 1HZ  LYS A 254       5.374 -14.891 -23.470  1.00 71.17           H
ATOM   3852 2HZ  LYS A 254       5.739 -13.356 -23.972  1.00 71.17           H
ATOM   3853 3HZ  LYS A 254       6.152 -13.848 -22.446  1.00 71.17           H
ATOM   3854  HN  LYS A 254       1.066  -9.075 -22.007  1.00 71.17           H
ATOM   3855  N   VAL A 255       2.451  -7.538 -19.349  1.00 75.04           N
ATOM   3856  CA  VAL A 255       2.901  -6.580 -18.353  1.00 75.04           C
ATOM   3857  C   VAL A 255       1.886  -6.524 -17.210  1.00 75.04           C
ATOM   3858  O   VAL A 255       2.248  -6.690 -16.046  1.00 75.04           O
ATOM   3859  HA  VAL A 255       3.853  -6.938 -17.960  1.00 75.04           H
ATOM   3860  CB  VAL A 255       3.140  -5.218 -19.008  1.00 75.04           C
ATOM   3861  HB  VAL A 255       2.195  -4.880 -19.432  1.00 75.04           H
ATOM   3862  CG1 VAL A 255       3.587  -4.183 -17.973  1.00 75.04           C
ATOM   3863 1HG1 VAL A 255       2.815  -4.075 -17.211  1.00 75.04           H
ATOM   3864 2HG1 VAL A 255       4.515  -4.514 -17.505  1.00 75.04           H
ATOM   3865 3HG1 VAL A 255       3.750  -3.225 -18.465  1.00 75.04           H
ATOM   3866  CG2 VAL A 255       4.155  -5.328 -20.147  1.00 75.04           C
ATOM   3867 1HG2 VAL A 255       5.103  -5.698 -19.755  1.00 75.04           H
ATOM   3868 2HG2 VAL A 255       3.780  -6.018 -20.903  1.00 75.04           H
ATOM   3869 3HG2 VAL A 255       4.307  -4.345 -20.595  1.00 75.04           H
ATOM   3870  HN  VAL A 255       2.360  -7.173 -20.275  1.00 75.04           H
ATOM   3871  N   THR A 256       0.636  -6.290 -17.581  1.00 73.38           N
ATOM   3872  CA  THR A 256      -0.397  -6.012 -16.598  1.00 73.38           C
ATOM   3873  C   THR A 256      -0.639  -7.240 -15.718  1.00 73.38           C
ATOM   3874  O   THR A 256      -0.849  -7.113 -14.513  1.00 73.38           O
ATOM   3875  HA  THR A 256      -0.044  -5.215 -15.944  1.00 73.38           H
ATOM   3876  CB  THR A 256      -1.647  -5.544 -17.346  1.00 73.38           C
ATOM   3877  HB  THR A 256      -2.406  -6.327 -17.363  1.00 73.38           H
ATOM   3878  OG1 THR A 256      -1.157  -5.135 -18.620  1.00 73.38           O
ATOM   3879  HG1 THR A 256      -1.815  -5.377 -19.333  1.00 73.38           H
ATOM   3880  CG2 THR A 256      -2.243  -4.268 -16.749  1.00 73.38           C
ATOM   3881 1HG2 THR A 256      -1.506  -3.467 -16.794  1.00 73.38           H
ATOM   3882 2HG2 THR A 256      -2.521  -4.448 -15.710  1.00 73.38           H
ATOM   3883 3HG2 THR A 256      -3.128  -3.980 -17.317  1.00 73.38           H
ATOM   3884  HN  THR A 256       0.327  -6.287 -18.532  1.00 73.38           H
ATOM   3885  N   ILE A 257      -0.603  -8.401 -16.355  1.00 76.89           N
ATOM   3886  CA  ILE A 257      -0.824  -9.651 -15.646  1.00 76.89           C
ATOM   3887  C   ILE A 257       0.236  -9.808 -14.555  1.00 76.89           C
ATOM   3888  O   ILE A 257      -0.088 -10.117 -13.409  1.00 76.89           O
ATOM   3889  HA  ILE A 257      -1.803  -9.587 -15.170  1.00 76.89           H
ATOM   3890  CB  ILE A 257      -0.874 -10.822 -16.629  1.00 76.89           C
ATOM   3891  HB  ILE A 257      -0.021 -10.740 -17.302  1.00 76.89           H
ATOM   3892  CG1 ILE A 257      -2.138 -10.762 -17.490  1.00 76.89           C
ATOM   3893 1HG1 ILE A 257      -3.017 -10.910 -16.862  1.00 76.89           H
ATOM   3894 2HG1 ILE A 257      -2.229  -9.774 -17.939  1.00 76.89           H
ATOM   3895  CG2 ILE A 257      -0.743 -12.159 -15.895  1.00 76.89           C
ATOM   3896 1HG2 ILE A 257       0.208 -12.189 -15.363  1.00 76.89           H
ATOM   3897 2HG2 ILE A 257      -1.562 -12.264 -15.183  1.00 76.89           H
ATOM   3898 3HG2 ILE A 257      -0.782 -12.974 -16.617  1.00 76.89           H
ATOM   3899  CD1 ILE A 257      -2.103 -11.827 -18.588  1.00 76.89           C
ATOM   3900 1HD1 ILE A 257      -1.236 -11.661 -19.228  1.00 76.89           H
ATOM   3901 2HD1 ILE A 257      -2.036 -12.816 -18.134  1.00 76.89           H
ATOM   3902 3HD1 ILE A 257      -3.013 -11.762 -19.185  1.00 76.89           H
ATOM   3903  HN  ILE A 257      -0.426  -8.497 -17.334  1.00 76.89           H
ATOM   3904  N   THR A 258       1.482  -9.588 -14.949  1.00 81.80           N
ATOM   3905  CA  THR A 258       2.601  -9.796 -14.045  1.00 81.80           C
ATOM   3906  C   THR A 258       2.475  -8.884 -12.823  1.00 81.80           C
ATOM   3907  O   THR A 258       2.622  -9.337 -11.689  1.00 81.80           O
ATOM   3908  HA  THR A 258       2.563 -10.823 -13.683  1.00 81.80           H
ATOM   3909  CB  THR A 258       3.893  -9.579 -14.835  1.00 81.80           C
ATOM   3910  HB  THR A 258       3.988  -8.540 -15.149  1.00 81.80           H
ATOM   3911  OG1 THR A 258       3.821 -10.536 -15.888  1.00 81.80           O
ATOM   3912  HG1 THR A 258       3.342 -10.144 -16.674  1.00 81.80           H
ATOM   3913  CG2 THR A 258       5.138  -9.989 -14.045  1.00 81.80           C
ATOM   3914 1HG2 THR A 258       5.074 -11.046 -13.789  1.00 81.80           H
ATOM   3915 2HG2 THR A 258       5.199  -9.397 -13.131  1.00 81.80           H
ATOM   3916 3HG2 THR A 258       6.027  -9.815 -14.651  1.00 81.80           H
ATOM   3917  HN  THR A 258       1.732  -9.273 -15.865  1.00 81.80           H
ATOM   3918  N   VAL A 259       2.206  -7.616 -13.095  1.00 80.20           N
ATOM   3919  CA  VAL A 259       2.098  -6.629 -12.035  1.00 80.20           C
ATOM   3920  C   VAL A 259       0.996  -7.050 -11.061  1.00 80.20           C
ATOM   3921  O   VAL A 259       1.170  -6.965  -9.846  1.00 80.20           O
ATOM   3922  HA  VAL A 259       3.050  -6.613 -11.502  1.00 80.20           H
ATOM   3923  CB  VAL A 259       1.868  -5.240 -12.633  1.00 80.20           C
ATOM   3924  HB  VAL A 259       1.031  -5.309 -13.328  1.00 80.20           H
ATOM   3925  CG1 VAL A 259       1.494  -4.229 -11.547  1.00 80.20           C
ATOM   3926 1HG1 VAL A 259       0.579  -4.552 -11.050  1.00 80.20           H
ATOM   3927 2HG1 VAL A 259       2.301  -4.166 -10.817  1.00 80.20           H
ATOM   3928 3HG1 VAL A 259       1.336  -3.251 -12.000  1.00 80.20           H
ATOM   3929  CG2 VAL A 259       3.094  -4.771 -13.420  1.00 80.20           C
ATOM   3930 1HG2 VAL A 259       3.957  -4.726 -12.755  1.00 80.20           H
ATOM   3931 2HG2 VAL A 259       3.296  -5.472 -14.230  1.00 80.20           H
ATOM   3932 3HG2 VAL A 259       2.903  -3.782 -13.834  1.00 80.20           H
ATOM   3933  HN  VAL A 259       2.062  -7.261 -14.019  1.00 80.20           H
ATOM   3934  N   LEU A 260      -0.114  -7.496 -11.631  1.00 77.03           N
ATOM   3935  CA  LEU A 260      -1.284  -7.825 -10.834  1.00 77.03           C
ATOM   3936  C   LEU A 260      -0.973  -9.036  -9.954  1.00 77.03           C
ATOM   3937  O   LEU A 260      -1.324  -9.058  -8.775  1.00 77.03           O
ATOM   3938  HA  LEU A 260      -1.489  -6.971 -10.188  1.00 77.03           H
ATOM   3939  CB  LEU A 260      -2.507  -8.016 -11.733  1.00 77.03           C
ATOM   3940 1HB  LEU A 260      -2.539  -7.196 -12.450  1.00 77.03           H
ATOM   3941 2HB  LEU A 260      -2.373  -8.934 -12.305  1.00 77.03           H
ATOM   3942  CG  LEU A 260      -3.859  -8.086 -11.020  1.00 77.03           C
ATOM   3943  HG  LEU A 260      -3.748  -7.636 -10.034  1.00 77.03           H
ATOM   3944  CD1 LEU A 260      -4.917  -7.274 -11.771  1.00 77.03           C
ATOM   3945 1HD1 LEU A 260      -4.604  -6.231 -11.825  1.00 77.03           H
ATOM   3946 2HD1 LEU A 260      -5.033  -7.672 -12.779  1.00 77.03           H
ATOM   3947 3HD1 LEU A 260      -5.868  -7.340 -11.243  1.00 77.03           H
ATOM   3948  CD2 LEU A 260      -4.294  -9.537 -10.809  1.00 77.03           C
ATOM   3949 1HD2 LEU A 260      -4.382 -10.034 -11.775  1.00 77.03           H
ATOM   3950 2HD2 LEU A 260      -3.551 -10.054 -10.202  1.00 77.03           H
ATOM   3951 3HD2 LEU A 260      -5.258  -9.558 -10.301  1.00 77.03           H
ATOM   3952  HN  LEU A 260      -0.221  -7.634 -12.615  1.00 77.03           H
ATOM   3953  N   THR A 261      -0.316 -10.015 -10.559  1.00 84.52           N
ATOM   3954  CA  THR A 261       0.008 -11.245  -9.857  1.00 84.52           C
ATOM   3955  C   THR A 261       0.957 -10.959  -8.691  1.00 84.52           C
ATOM   3956  O   THR A 261       0.754 -11.456  -7.585  1.00 84.52           O
ATOM   3957  HA  THR A 261      -0.909 -11.650  -9.431  1.00 84.52           H
ATOM   3958  CB  THR A 261       0.578 -12.235 -10.875  1.00 84.52           C
ATOM   3959  HB  THR A 261       1.531 -11.882 -11.269  1.00 84.52           H
ATOM   3960  OG1 THR A 261      -0.465 -12.386 -11.834  1.00 84.52           O
ATOM   3961  HG1 THR A 261      -0.371 -11.697 -12.553  1.00 84.52           H
ATOM   3962  CG2 THR A 261       0.755 -13.638 -10.292  1.00 84.52           C
ATOM   3963 1HG2 THR A 261      -0.211 -14.018  -9.960  1.00 84.52           H
ATOM   3964 2HG2 THR A 261       1.440 -13.596  -9.446  1.00 84.52           H
ATOM   3965 3HG2 THR A 261       1.162 -14.300 -11.057  1.00 84.52           H
ATOM   3966  HN  THR A 261      -0.008  -9.977 -11.510  1.00 84.52           H
ATOM   3967  N   VAL A 262       1.973 -10.159  -8.979  1.00 87.55           N
ATOM   3968  CA  VAL A 262       2.989  -9.853  -7.987  1.00 87.55           C
ATOM   3969  C   VAL A 262       2.342  -9.117  -6.811  1.00 87.55           C
ATOM   3970  O   VAL A 262       2.668  -9.379  -5.655  1.00 87.55           O
ATOM   3971  HA  VAL A 262       3.395 -10.799  -7.628  1.00 87.55           H
ATOM   3972  CB  VAL A 262       4.130  -9.063  -8.632  1.00 87.55           C
ATOM   3973  HB  VAL A 262       3.695  -8.206  -9.146  1.00 87.55           H
ATOM   3974  CG1 VAL A 262       5.098  -8.533  -7.572  1.00 87.55           C
ATOM   3975 1HG1 VAL A 262       4.562  -7.877  -6.886  1.00 87.55           H
ATOM   3976 2HG1 VAL A 262       5.522  -9.370  -7.017  1.00 87.55           H
ATOM   3977 3HG1 VAL A 262       5.898  -7.975  -8.057  1.00 87.55           H
ATOM   3978  CG2 VAL A 262       4.865  -9.911  -9.671  1.00 87.55           C
ATOM   3979 1HG2 VAL A 262       5.282 -10.796  -9.189  1.00 87.55           H
ATOM   3980 2HG2 VAL A 262       4.167 -10.217 -10.450  1.00 87.55           H
ATOM   3981 3HG2 VAL A 262       5.670  -9.325 -10.114  1.00 87.55           H
ATOM   3982  HN  VAL A 262       2.108  -9.725  -9.870  1.00 87.55           H
ATOM   3983  N   PHE A 263       1.436  -8.210  -7.149  1.00 82.56           N
ATOM   3984  CA  PHE A 263       0.735  -7.440  -6.136  1.00 82.56           C
ATOM   3985  C   PHE A 263      -0.034  -8.358  -5.184  1.00 82.56           C
ATOM   3986  O   PHE A 263       0.140  -8.286  -3.969  1.00 82.56           O
ATOM   3987  HA  PHE A 263       1.487  -6.885  -5.574  1.00 82.56           H
ATOM   3988  CB  PHE A 263      -0.258  -6.537  -6.869  1.00 82.56           C
ATOM   3989 1HB  PHE A 263       0.292  -5.882  -7.545  1.00 82.56           H
ATOM   3990 2HB  PHE A 263      -0.910  -7.156  -7.485  1.00 82.56           H
ATOM   3991  CG  PHE A 263      -1.121  -5.679  -5.941  1.00 82.56           C
ATOM   3992  CD1 PHE A 263      -2.408  -6.036  -5.686  1.00 82.56           C
ATOM   3993  HD1 PHE A 263      -2.825  -6.934  -6.142  1.00 82.56           H
ATOM   3994  CD2 PHE A 263      -0.601  -4.559  -5.371  1.00 82.56           C
ATOM   3995  HD2 PHE A 263       0.431  -4.272  -5.576  1.00 82.56           H
ATOM   3996  CE1 PHE A 263      -3.209  -5.240  -4.825  1.00 82.56           C
ATOM   3997  HE1 PHE A 263      -4.240  -5.526  -4.620  1.00 82.56           H
ATOM   3998  CE2 PHE A 263      -1.401  -3.763  -4.510  1.00 82.56           C
ATOM   3999  HE2 PHE A 263      -0.984  -2.865  -4.054  1.00 82.56           H
ATOM   4000  CZ  PHE A 263      -2.688  -4.120  -4.255  1.00 82.56           C
ATOM   4001  HZ  PHE A 263      -3.303  -3.509  -3.594  1.00 82.56           H
ATOM   4002  HN  PHE A 263       1.181  -8.000  -8.092  1.00 82.56           H
ATOM   4003  N   VAL A 264      -0.870  -9.201  -5.773  1.00 86.82           N
ATOM   4004  CA  VAL A 264      -1.754 -10.048  -4.990  1.00 86.82           C
ATOM   4005  C   VAL A 264      -0.918 -10.930  -4.061  1.00 86.82           C
ATOM   4006  O   VAL A 264      -1.247 -11.087  -2.886  1.00 86.82           O
ATOM   4007  HA  VAL A 264      -2.382  -9.395  -4.383  1.00 86.82           H
ATOM   4008  CB  VAL A 264      -2.666 -10.852  -5.919  1.00 86.82           C
ATOM   4009  HB  VAL A 264      -2.036 -11.364  -6.647  1.00 86.82           H
ATOM   4010  CG1 VAL A 264      -3.441 -11.916  -5.139  1.00 86.82           C
ATOM   4011 1HG1 VAL A 264      -2.740 -12.599  -4.661  1.00 86.82           H
ATOM   4012 2HG1 VAL A 264      -4.055 -11.434  -4.379  1.00 86.82           H
ATOM   4013 3HG1 VAL A 264      -4.081 -12.474  -5.824  1.00 86.82           H
ATOM   4014  CG2 VAL A 264      -3.618  -9.932  -6.686  1.00 86.82           C
ATOM   4015 1HG2 VAL A 264      -4.238  -9.381  -5.979  1.00 86.82           H
ATOM   4016 2HG2 VAL A 264      -3.039  -9.230  -7.286  1.00 86.82           H
ATOM   4017 3HG2 VAL A 264      -4.254 -10.530  -7.338  1.00 86.82           H
ATOM   4018  HN  VAL A 264      -0.948  -9.311  -6.764  1.00 86.82           H
ATOM   4019  N   LEU A 265       0.146 -11.484  -4.623  1.00 88.46           N
ATOM   4020  CA  LEU A 265       0.958 -12.448  -3.900  1.00 88.46           C
ATOM   4021  C   LEU A 265       1.630 -11.754  -2.714  1.00 88.46           C
ATOM   4022  O   LEU A 265       1.779 -12.347  -1.646  1.00 88.46           O
ATOM   4023  HA  LEU A 265       0.287 -13.217  -3.516  1.00 88.46           H
ATOM   4024  CB  LEU A 265       1.942 -13.138  -4.847  1.00 88.46           C
ATOM   4025 1HB  LEU A 265       2.456 -12.371  -5.427  1.00 88.46           H
ATOM   4026 2HB  LEU A 265       2.698 -13.645  -4.247  1.00 88.46           H
ATOM   4027  CG  LEU A 265       1.337 -14.153  -5.819  1.00 88.46           C
ATOM   4028  HG  LEU A 265       0.559 -13.653  -6.395  1.00 88.46           H
ATOM   4029  CD1 LEU A 265       2.387 -14.651  -6.815  1.00 88.46           C
ATOM   4030 1HD1 LEU A 265       2.775 -13.808  -7.386  1.00 88.46           H
ATOM   4031 2HD1 LEU A 265       3.203 -15.129  -6.273  1.00 88.46           H
ATOM   4032 3HD1 LEU A 265       1.931 -15.371  -7.494  1.00 88.46           H
ATOM   4033  CD2 LEU A 265       0.671 -15.305  -5.065  1.00 88.46           C
ATOM   4034 1HD2 LEU A 265       1.412 -15.812  -4.447  1.00 88.46           H
ATOM   4035 2HD2 LEU A 265      -0.124 -14.912  -4.431  1.00 88.46           H
ATOM   4036 3HD2 LEU A 265       0.249 -16.012  -5.780  1.00 88.46           H
ATOM   4037  HN  LEU A 265       0.455 -11.285  -5.553  1.00 88.46           H
ATOM   4038  N   SER A 266       2.018 -10.508  -2.941  1.00 89.84           N
ATOM   4039  CA  SER A 266       2.761  -9.761  -1.940  1.00 89.84           C
ATOM   4040  C   SER A 266       1.805  -9.224  -0.872  1.00 89.84           C
ATOM   4041  O   SER A 266       2.166  -9.136   0.301  1.00 89.84           O
ATOM   4042  HA  SER A 266       3.458 -10.477  -1.504  1.00 89.84           H
ATOM   4043  CB  SER A 266       3.543  -8.612  -2.578  1.00 89.84           C
ATOM   4044 1HB  SER A 266       4.086  -8.069  -1.804  1.00 89.84           H
ATOM   4045 2HB  SER A 266       4.287  -9.016  -3.265  1.00 89.84           H
ATOM   4046  OG  SER A 266       2.691  -7.710  -3.279  1.00 89.84           O
ATOM   4047  HG  SER A 266       2.668  -7.947  -4.250  1.00 89.84           H
ATOM   4048  HN  SER A 266       1.833 -10.010  -3.788  1.00 89.84           H
ATOM   4049  N   GLN A 267       0.606  -8.880  -1.316  1.00 85.18           N
ATOM   4050  CA  GLN A 267      -0.337  -8.180  -0.460  1.00 85.18           C
ATOM   4051  C   GLN A 267      -1.121  -9.178   0.394  1.00 85.18           C
ATOM   4052  O   GLN A 267      -1.552  -8.852   1.499  1.00 85.18           O
ATOM   4053  HA  GLN A 267       0.272  -7.543   0.182  1.00 85.18           H
ATOM   4054  CB  GLN A 267      -1.281  -7.303  -1.285  1.00 85.18           C
ATOM   4055 1HB  GLN A 267      -1.755  -7.904  -2.061  1.00 85.18           H
ATOM   4056 2HB  GLN A 267      -2.078  -6.920  -0.648  1.00 85.18           H
ATOM   4057  CG  GLN A 267      -0.527  -6.136  -1.925  1.00 85.18           C
ATOM   4058 1HG  GLN A 267       0.296  -6.518  -2.529  1.00 85.18           H
ATOM   4059 2HG  GLN A 267      -1.192  -5.595  -2.599  1.00 85.18           H
ATOM   4060  CD  GLN A 267       0.015  -5.183  -0.859  1.00 85.18           C
ATOM   4061  OE1 GLN A 267      -0.565  -4.998   0.198  1.00 85.18           O
ATOM   4062  NE2 GLN A 267       1.158  -4.590  -1.194  1.00 85.18           N
ATOM   4063 1HE2 GLN A 267       1.582  -4.786  -2.078  1.00 85.18           H
ATOM   4064 2HE2 GLN A 267       1.592  -3.948  -0.562  1.00 85.18           H
ATOM   4065  HN  GLN A 267       0.275  -9.071  -2.240  1.00 85.18           H
ATOM   4066  N   PHE A 268      -1.283 -10.375  -0.151  1.00 90.81           N
ATOM   4067  CA  PHE A 268      -2.191 -11.347   0.434  1.00 90.81           C
ATOM   4068  C   PHE A 268      -1.769 -11.702   1.862  1.00 90.81           C
ATOM   4069  O   PHE A 268      -2.559 -11.573   2.796  1.00 90.81           O
ATOM   4070  HA  PHE A 268      -3.182 -10.894   0.451  1.00 90.81           H
ATOM   4071  CB  PHE A 268      -2.118 -12.605  -0.434  1.00 90.81           C
ATOM   4072 1HB  PHE A 268      -2.354 -12.338  -1.464  1.00 90.81           H
ATOM   4073 2HB  PHE A 268      -1.095 -12.980  -0.427  1.00 90.81           H
ATOM   4074  CG  PHE A 268      -3.059 -13.725   0.015  1.00 90.81           C
ATOM   4075  CD1 PHE A 268      -2.577 -14.768   0.743  1.00 90.81           C
ATOM   4076  HD1 PHE A 268      -1.520 -14.806   1.007  1.00 90.81           H
ATOM   4077  CD2 PHE A 268      -4.378 -13.679  -0.315  1.00 90.81           C
ATOM   4078  HD2 PHE A 268      -4.765 -12.843  -0.898  1.00 90.81           H
ATOM   4079  CE1 PHE A 268      -3.450 -15.808   1.159  1.00 90.81           C
ATOM   4080  HE1 PHE A 268      -3.063 -16.643   1.742  1.00 90.81           H
ATOM   4081  CE2 PHE A 268      -5.251 -14.718   0.102  1.00 90.81           C
ATOM   4082  HE2 PHE A 268      -6.308 -14.680  -0.162  1.00 90.81           H
ATOM   4083  CZ  PHE A 268      -4.769 -15.761   0.830  1.00 90.81           C
ATOM   4084  HZ  PHE A 268      -5.439 -16.559   1.149  1.00 90.81           H
ATOM   4085  HN  PHE A 268      -0.807 -10.684  -0.975  1.00 90.81           H
ATOM   4086  N   PRO A 269      -0.523 -12.153   2.056  1.00 94.16           N
ATOM   4087  CA  PRO A 269      -0.065 -12.555   3.388  1.00 94.16           C
ATOM   4088  C   PRO A 269      -0.295 -11.471   4.428  1.00 94.16           C
ATOM   4089  O   PRO A 269      -0.743 -11.755   5.538  1.00 94.16           O
ATOM   4090  HA  PRO A 269      -0.639 -13.413   3.739  1.00 94.16           H
ATOM   4091  CB  PRO A 269       1.425 -12.843   3.188  1.00 94.16           C
ATOM   4092 1HB  PRO A 269       2.034 -11.961   3.388  1.00 94.16           H
ATOM   4093 2HB  PRO A 269       1.774 -13.630   3.856  1.00 94.16           H
ATOM   4094  CG  PRO A 269       1.509 -13.265   1.726  1.00 94.16           C
ATOM   4095 1HG  PRO A 269       2.521 -13.165   1.334  1.00 94.16           H
ATOM   4096 2HG  PRO A 269       1.230 -14.310   1.590  1.00 94.16           H
ATOM   4097  CD  PRO A 269       0.535 -12.320   1.043  1.00 94.16           C
ATOM   4098 1HD  PRO A 269       1.003 -11.368   0.792  1.00 94.16           H
ATOM   4099 2HD  PRO A 269       0.151 -12.738   0.112  1.00 94.16           H
ATOM   4100  N   TYR A 270       0.020 -10.244   4.038  1.00 91.57           N
ATOM   4101  CA  TYR A 270      -0.086  -9.118   4.951  1.00 91.57           C
ATOM   4102  C   TYR A 270      -1.534  -8.908   5.397  1.00 91.57           C
ATOM   4103  O   TYR A 270      -1.802  -8.726   6.583  1.00 91.57           O
ATOM   4104  HA  TYR A 270       0.528  -9.335   5.825  1.00 91.57           H
ATOM   4105  CB  TYR A 270       0.376  -7.891   4.162  1.00 91.57           C
ATOM   4106 1HB  TYR A 270       1.442  -7.983   3.958  1.00 91.57           H
ATOM   4107 2HB  TYR A 270      -0.133  -7.880   3.198  1.00 91.57           H
ATOM   4108  CG  TYR A 270       0.119  -6.561   4.873  1.00 91.57           C
ATOM   4109  CD1 TYR A 270      -0.769  -5.652   4.337  1.00 91.57           C
ATOM   4110  HD1 TYR A 270      -1.287  -5.880   3.406  1.00 91.57           H
ATOM   4111  CD2 TYR A 270       0.776  -6.272   6.052  1.00 91.57           C
ATOM   4112  HD2 TYR A 270       1.478  -6.991   6.476  1.00 91.57           H
ATOM   4113  CE1 TYR A 270      -1.010  -4.400   5.006  1.00 91.57           C
ATOM   4114  HE1 TYR A 270      -1.708  -3.672   4.593  1.00 91.57           H
ATOM   4115  CE2 TYR A 270       0.535  -5.020   6.722  1.00 91.57           C
ATOM   4116  HE2 TYR A 270       1.047  -4.779   7.653  1.00 91.57           H
ATOM   4117  CZ  TYR A 270      -0.346  -4.146   6.166  1.00 91.57           C
ATOM   4118  OH  TYR A 270      -0.574  -2.964   6.799  1.00 91.57           O
ATOM   4119  HH  TYR A 270      -0.022  -2.909   7.631  1.00 91.57           H
ATOM   4120  HN  TYR A 270       0.342 -10.015   3.120  1.00 91.57           H
ATOM   4121  N   ASN A 271      -2.430  -8.941   4.421  1.00 89.70           N
ATOM   4122  CA  ASN A 271      -3.829  -8.643   4.680  1.00 89.70           C
ATOM   4123  C   ASN A 271      -4.446  -9.781   5.496  1.00 89.70           C
ATOM   4124  O   ASN A 271      -5.434  -9.579   6.200  1.00 89.70           O
ATOM   4125  HA  ASN A 271      -3.825  -7.697   5.221  1.00 89.70           H
ATOM   4126  CB  ASN A 271      -4.616  -8.516   3.374  1.00 89.70           C
ATOM   4127 1HB  ASN A 271      -4.321  -9.311   2.689  1.00 89.70           H
ATOM   4128 2HB  ASN A 271      -5.680  -8.645   3.572  1.00 89.70           H
ATOM   4129  CG  ASN A 271      -4.375  -7.155   2.718  1.00 89.70           C
ATOM   4130  OD1 ASN A 271      -4.935  -6.143   3.106  1.00 89.70           O
ATOM   4131  ND2 ASN A 271      -3.513  -7.187   1.706  1.00 89.70           N
ATOM   4132 1HD2 ASN A 271      -3.088  -8.052   1.438  1.00 89.70           H
ATOM   4133 2HD2 ASN A 271      -3.290  -6.346   1.213  1.00 89.70           H
ATOM   4134  HN  ASN A 271      -2.215  -9.165   3.471  1.00 89.70           H
ATOM   4135  N   CYS A 272      -3.837 -10.951   5.374  1.00 94.32           N
ATOM   4136  CA  CYS A 272      -4.237 -12.090   6.182  1.00 94.32           C
ATOM   4137  C   CYS A 272      -4.037 -11.728   7.655  1.00 94.32           C
ATOM   4138  O   CYS A 272      -4.933 -11.926   8.474  1.00 94.32           O
ATOM   4139  HA  CYS A 272      -5.290 -12.272   5.968  1.00 94.32           H
ATOM   4140  CB  CYS A 272      -3.468 -13.356   5.796  1.00 94.32           C
ATOM   4141 1HB  CYS A 272      -2.400 -13.145   5.759  1.00 94.32           H
ATOM   4142 2HB  CYS A 272      -3.615 -14.126   6.553  1.00 94.32           H
ATOM   4143  SG  CYS A 272      -4.041 -13.964   4.167  1.00 94.32           S
ATOM   4144  HG  CYS A 272      -3.409 -13.044   3.445  1.00 94.32           H
ATOM   4145  HN  CYS A 272      -3.085 -11.127   4.738  1.00 94.32           H
ATOM   4146  N   ILE A 273      -2.855 -11.205   7.947  1.00 93.04           N
ATOM   4147  CA  ILE A 273      -2.520 -10.829   9.310  1.00 93.04           C
ATOM   4148  C   ILE A 273      -3.385  -9.641   9.735  1.00 93.04           C
ATOM   4149  O   ILE A 273      -3.853  -9.585  10.871  1.00 93.04           O
ATOM   4150  HA  ILE A 273      -2.759 -11.678   9.951  1.00 93.04           H
ATOM   4151  CB  ILE A 273      -1.017 -10.574   9.441  1.00 93.04           C
ATOM   4152  HB  ILE A 273      -0.741  -9.791   8.734  1.00 93.04           H
ATOM   4153  CG1 ILE A 273      -0.214 -11.821   9.068  1.00 93.04           C
ATOM   4154 1HG1 ILE A 273      -0.424 -12.099   8.035  1.00 93.04           H
ATOM   4155 2HG1 ILE A 273       0.852 -11.604   9.129  1.00 93.04           H
ATOM   4156  CG2 ILE A 273      -0.667 -10.063  10.840  1.00 93.04           C
ATOM   4157 1HG2 ILE A 273      -1.198  -9.131  11.030  1.00 93.04           H
ATOM   4158 2HG2 ILE A 273      -0.961 -10.806  11.582  1.00 93.04           H
ATOM   4159 3HG2 ILE A 273       0.407  -9.890  10.906  1.00 93.04           H
ATOM   4160  CD1 ILE A 273      -0.555 -12.990   9.995  1.00 93.04           C
ATOM   4161 1HD1 ILE A 273      -0.321 -12.718  11.024  1.00 93.04           H
ATOM   4162 2HD1 ILE A 273      -1.617 -13.220   9.913  1.00 93.04           H
ATOM   4163 3HD1 ILE A 273       0.030 -13.864   9.708  1.00 93.04           H
ATOM   4164  HN  ILE A 273      -2.136 -11.037   7.273  1.00 93.04           H
ATOM   4165  N   LEU A 274      -3.572  -8.721   8.800  1.00 90.27           N
ATOM   4166  CA  LEU A 274      -4.334  -7.516   9.078  1.00 90.27           C
ATOM   4167  C   LEU A 274      -5.758  -7.901   9.485  1.00 90.27           C
ATOM   4168  O   LEU A 274      -6.356  -7.258  10.346  1.00 90.27           O
ATOM   4169  HA  LEU A 274      -3.858  -7.015   9.920  1.00 90.27           H
ATOM   4170  CB  LEU A 274      -4.273  -6.558   7.887  1.00 90.27           C
ATOM   4171 1HB  LEU A 274      -3.249  -6.538   7.514  1.00 90.27           H
ATOM   4172 2HB  LEU A 274      -4.895  -6.961   7.088  1.00 90.27           H
ATOM   4173  CG  LEU A 274      -4.714  -5.118   8.161  1.00 90.27           C
ATOM   4174  HG  LEU A 274      -5.598  -5.148   8.799  1.00 90.27           H
ATOM   4175  CD1 LEU A 274      -3.633  -4.349   8.922  1.00 90.27           C
ATOM   4176 1HD1 LEU A 274      -3.437  -4.842   9.874  1.00 90.27           H
ATOM   4177 2HD1 LEU A 274      -2.718  -4.327   8.329  1.00 90.27           H
ATOM   4178 3HD1 LEU A 274      -3.972  -3.329   9.103  1.00 90.27           H
ATOM   4179  CD2 LEU A 274      -5.117  -4.412   6.865  1.00 90.27           C
ATOM   4180 1HD2 LEU A 274      -4.267  -4.393   6.183  1.00 90.27           H
ATOM   4181 2HD2 LEU A 274      -5.944  -4.949   6.400  1.00 90.27           H
ATOM   4182 3HD2 LEU A 274      -5.426  -3.391   7.089  1.00 90.27           H
ATOM   4183  HN  LEU A 274      -3.213  -8.790   7.869  1.00 90.27           H
ATOM   4184  N   LEU A 275      -6.259  -8.948   8.846  1.00 92.33           N
ATOM   4185  CA  LEU A 275      -7.601  -9.427   9.132  1.00 92.33           C
ATOM   4186  C   LEU A 275      -7.669  -9.905  10.584  1.00 92.33           C
ATOM   4187  O   LEU A 275      -8.600  -9.563  11.311  1.00 92.33           O
ATOM   4188  HA  LEU A 275      -8.281  -8.583   9.015  1.00 92.33           H
ATOM   4189  CB  LEU A 275      -8.018 -10.490   8.115  1.00 92.33           C
ATOM   4190 1HB  LEU A 275      -7.952 -10.056   7.117  1.00 92.33           H
ATOM   4191 2HB  LEU A 275      -7.297 -11.307   8.155  1.00 92.33           H
ATOM   4192  CG  LEU A 275      -9.420 -11.076   8.294  1.00 92.33           C
ATOM   4193  HG  LEU A 275      -9.502 -11.462   9.310  1.00 92.33           H
ATOM   4194  CD1 LEU A 275     -10.491  -9.995   8.133  1.00 92.33           C
ATOM   4195 1HD1 LEU A 275     -10.339  -9.219   8.883  1.00 92.33           H
ATOM   4196 2HD1 LEU A 275     -10.420  -9.558   7.137  1.00 92.33           H
ATOM   4197 3HD1 LEU A 275     -11.478 -10.439   8.265  1.00 92.33           H
ATOM   4198  CD2 LEU A 275      -9.648 -12.254   7.344  1.00 92.33           C
ATOM   4199 1HD2 LEU A 275      -9.540 -11.916   6.313  1.00 92.33           H
ATOM   4200 2HD2 LEU A 275      -8.914 -13.034   7.550  1.00 92.33           H
ATOM   4201 3HD2 LEU A 275     -10.652 -12.652   7.492  1.00 92.33           H
ATOM   4202  HN  LEU A 275      -5.766  -9.465   8.147  1.00 92.33           H
ATOM   4203  N   VAL A 276      -6.670 -10.689  10.963  1.00 93.91           N
ATOM   4204  CA  VAL A 276      -6.606 -11.220  12.314  1.00 93.91           C
ATOM   4205  C   VAL A 276      -6.608 -10.061  13.313  1.00 93.91           C
ATOM   4206  O   VAL A 276      -7.338 -10.093  14.303  1.00 93.91           O
ATOM   4207  HA  VAL A 276      -7.500 -11.822  12.473  1.00 93.91           H
ATOM   4208  CB  VAL A 276      -5.387 -12.133  12.460  1.00 93.91           C
ATOM   4209  HB  VAL A 276      -4.504 -11.563  12.172  1.00 93.91           H
ATOM   4210  CG1 VAL A 276      -5.206 -12.577  13.913  1.00 93.91           C
ATOM   4211 1HG1 VAL A 276      -5.064 -11.701  14.546  1.00 93.91           H
ATOM   4212 2HG1 VAL A 276      -6.092 -13.122  14.240  1.00 93.91           H
ATOM   4213 3HG1 VAL A 276      -4.333 -13.225  13.989  1.00 93.91           H
ATOM   4214  CG2 VAL A 276      -5.492 -13.341  11.527  1.00 93.91           C
ATOM   4215 1HG2 VAL A 276      -6.388 -13.912  11.771  1.00 93.91           H
ATOM   4216 2HG2 VAL A 276      -5.550 -12.998  10.494  1.00 93.91           H
ATOM   4217 3HG2 VAL A 276      -4.613 -13.974  11.651  1.00 93.91           H
ATOM   4218  HN  VAL A 276      -5.915 -10.961  10.366  1.00 93.91           H
ATOM   4219  N   GLN A 277      -5.784  -9.067  13.019  1.00 90.83           N
ATOM   4220  CA  GLN A 277      -5.662  -7.913  13.894  1.00 90.83           C
ATOM   4221  C   GLN A 277      -7.000  -7.177  13.992  1.00 90.83           C
ATOM   4222  O   GLN A 277      -7.342  -6.642  15.045  1.00 90.83           O
ATOM   4223  HA  GLN A 277      -5.388  -8.316  14.869  1.00 90.83           H
ATOM   4224  CB  GLN A 277      -4.554  -6.974  13.411  1.00 90.83           C
ATOM   4225 1HB  GLN A 277      -4.673  -6.784  12.344  1.00 90.83           H
ATOM   4226 2HB  GLN A 277      -4.641  -6.013  13.918  1.00 90.83           H
ATOM   4227  CG  GLN A 277      -3.172  -7.574  13.677  1.00 90.83           C
ATOM   4228 1HG  GLN A 277      -3.072  -7.810  14.736  1.00 90.83           H
ATOM   4229 2HG  GLN A 277      -3.067  -8.511  13.130  1.00 90.83           H
ATOM   4230  CD  GLN A 277      -2.064  -6.606  13.258  1.00 90.83           C
ATOM   4231  OE1 GLN A 277      -2.258  -5.711  12.451  1.00 90.83           O
ATOM   4232  NE2 GLN A 277      -0.895  -6.833  13.849  1.00 90.83           N
ATOM   4233 1HE2 GLN A 277      -0.803  -7.584  14.503  1.00 90.83           H
ATOM   4234 2HE2 GLN A 277      -0.108  -6.252  13.640  1.00 90.83           H
ATOM   4235  HN  GLN A 277      -5.207  -9.041  12.203  1.00 90.83           H
ATOM   4236  N   THR A 278      -7.721  -7.175  12.881  1.00 91.34           N
ATOM   4237  CA  THR A 278      -8.991  -6.474  12.814  1.00 91.34           C
ATOM   4238  C   THR A 278     -10.022  -7.150  13.720  1.00 91.34           C
ATOM   4239  O   THR A 278     -10.761  -6.476  14.437  1.00 91.34           O
ATOM   4240  HA  THR A 278      -8.846  -5.462  13.194  1.00 91.34           H
ATOM   4241  CB  THR A 278      -9.421  -6.411  11.347  1.00 91.34           C
ATOM   4242  HB  THR A 278      -9.624  -7.409  10.958  1.00 91.34           H
ATOM   4243  OG1 THR A 278      -8.362  -5.705  10.705  1.00 91.34           O
ATOM   4244  HG1 THR A 278      -7.717  -6.352  10.299  1.00 91.34           H
ATOM   4245  CG2 THR A 278     -10.646  -5.521  11.133  1.00 91.34           C
ATOM   4246 1HG2 THR A 278     -10.420  -4.506  11.459  1.00 91.34           H
ATOM   4247 2HG2 THR A 278     -11.484  -5.910  11.711  1.00 91.34           H
ATOM   4248 3HG2 THR A 278     -10.909  -5.512  10.075  1.00 91.34           H
ATOM   4249  HN  THR A 278      -7.450  -7.640  12.038  1.00 91.34           H
ATOM   4250  N   ILE A 279     -10.039  -8.473  13.659  1.00 92.17           N
ATOM   4251  CA  ILE A 279     -10.968  -9.248  14.465  1.00 92.17           C
ATOM   4252  C   ILE A 279     -10.604  -9.096  15.943  1.00 92.17           C
ATOM   4253  O   ILE A 279     -11.481  -8.910  16.786  1.00 92.17           O
ATOM   4254  HA  ILE A 279     -11.962  -8.830  14.309  1.00 92.17           H
ATOM   4255  CB  ILE A 279     -11.007 -10.701  13.988  1.00 92.17           C
ATOM   4256  HB  ILE A 279      -9.988 -11.088  13.986  1.00 92.17           H
ATOM   4257  CG1 ILE A 279     -11.528 -10.793  12.552  1.00 92.17           C
ATOM   4258 1HG1 ILE A 279     -12.600 -10.596  12.537  1.00 92.17           H
ATOM   4259 2HG1 ILE A 279     -11.055 -10.026  11.940  1.00 92.17           H
ATOM   4260  CG2 ILE A 279     -11.819 -11.572  14.949  1.00 92.17           C
ATOM   4261 1HG2 ILE A 279     -11.364 -11.541  15.939  1.00 92.17           H
ATOM   4262 2HG2 ILE A 279     -12.840 -11.195  15.006  1.00 92.17           H
ATOM   4263 3HG2 ILE A 279     -11.831 -12.600  14.586  1.00 92.17           H
ATOM   4264  CD1 ILE A 279     -11.250 -12.174  11.955  1.00 92.17           C
ATOM   4265 1HD1 ILE A 279     -10.175 -12.358  11.949  1.00 92.17           H
ATOM   4266 2HD1 ILE A 279     -11.745 -12.936  12.556  1.00 92.17           H
ATOM   4267 3HD1 ILE A 279     -11.630 -12.212  10.934  1.00 92.17           H
ATOM   4268  HN  ILE A 279      -9.434  -9.014  13.074  1.00 92.17           H
ATOM   4269  N   ASP A 280      -9.309  -9.179  16.213  1.00 91.15           N
ATOM   4270  CA  ASP A 280      -8.824  -9.115  17.581  1.00 91.15           C
ATOM   4271  C   ASP A 280      -9.142  -7.738  18.166  1.00 91.15           C
ATOM   4272  O   ASP A 280      -9.414  -7.614  19.359  1.00 91.15           O
ATOM   4273  HA  ASP A 280      -9.339  -9.920  18.105  1.00 91.15           H
ATOM   4274  CB  ASP A 280      -7.308  -9.314  17.638  1.00 91.15           C
ATOM   4275 1HB  ASP A 280      -7.040 -10.239  17.126  1.00 91.15           H
ATOM   4276 2HB  ASP A 280      -6.811  -8.501  17.109  1.00 91.15           H
ATOM   4277  CG  ASP A 280      -6.816  -9.365  19.085  1.00 91.15           C
ATOM   4278  OD1 ASP A 280      -7.421 -10.134  19.864  1.00 91.15           O
ATOM   4279  OD2 ASP A 280      -5.846  -8.634  19.381  1.00 91.15           O
ATOM   4280  HN  ASP A 280      -8.599  -9.289  15.517  1.00 91.15           H
ATOM   4281  N   ALA A 281      -9.099  -6.737  17.298  1.00 90.80           N
ATOM   4282  CA  ALA A 281      -9.376  -5.373  17.714  1.00 90.80           C
ATOM   4283  C   ALA A 281     -10.794  -5.297  18.286  1.00 90.80           C
ATOM   4284  O   ALA A 281     -11.072  -4.477  19.159  1.00 90.80           O
ATOM   4285  HA  ALA A 281      -8.664  -5.113  18.497  1.00 90.80           H
ATOM   4286  CB  ALA A 281      -9.174  -4.426  16.530  1.00 90.80           C
ATOM   4287 1HB  ALA A 281      -8.144  -4.497  16.180  1.00 90.80           H
ATOM   4288 2HB  ALA A 281      -9.851  -4.704  15.722  1.00 90.80           H
ATOM   4289 3HB  ALA A 281      -9.382  -3.403  16.842  1.00 90.80           H
ATOM   4290  HN  ALA A 281      -8.879  -6.847  16.329  1.00 90.80           H
ATOM   4291  N   TYR A 282     -11.653  -6.163  17.769  1.00 79.97           N
ATOM   4292  CA  TYR A 282     -13.044  -6.179  18.188  1.00 79.97           C
ATOM   4293  C   TYR A 282     -13.270  -7.205  19.301  1.00 79.97           C
ATOM   4294  O   TYR A 282     -13.903  -6.902  20.310  1.00 79.97           O
ATOM   4295  HA  TYR A 282     -13.293  -5.186  18.564  1.00 79.97           H
ATOM   4296  CB  TYR A 282     -13.851  -6.593  16.957  1.00 79.97           C
ATOM   4297 1HB  TYR A 282     -13.611  -5.920  16.134  1.00 79.97           H
ATOM   4298 2HB  TYR A 282     -13.542  -7.593  16.651  1.00 79.97           H
ATOM   4299  CG  TYR A 282     -15.366  -6.588  17.175  1.00 79.97           C
ATOM   4300  CD1 TYR A 282     -16.038  -7.777  17.374  1.00 79.97           C
ATOM   4301  HD1 TYR A 282     -15.490  -8.719  17.375  1.00 79.97           H
ATOM   4302  CD2 TYR A 282     -16.059  -5.395  17.173  1.00 79.97           C
ATOM   4303  HD2 TYR A 282     -15.528  -4.456  17.016  1.00 79.97           H
ATOM   4304  CE1 TYR A 282     -17.463  -7.772  17.579  1.00 79.97           C
ATOM   4305  HE1 TYR A 282     -18.007  -8.704  17.737  1.00 79.97           H
ATOM   4306  CE2 TYR A 282     -17.485  -5.391  17.379  1.00 79.97           C
ATOM   4307  HE2 TYR A 282     -18.045  -4.455  17.380  1.00 79.97           H
ATOM   4308  CZ  TYR A 282     -18.116  -6.579  17.572  1.00 79.97           C
ATOM   4309  OH  TYR A 282     -19.462  -6.575  17.766  1.00 79.97           O
ATOM   4310  HH  TYR A 282     -19.806  -5.636  17.760  1.00 79.97           H
ATOM   4311  HN  TYR A 282     -11.413  -6.844  17.077  1.00 79.97           H
ATOM   4312  N   ALA A 283     -12.739  -8.398  19.077  1.00 88.76           N
ATOM   4313  CA  ALA A 283     -13.093  -9.541  19.902  1.00 88.76           C
ATOM   4314  C   ALA A 283     -12.105  -9.652  21.064  1.00 88.76           C
ATOM   4315  O   ALA A 283     -12.411 -10.261  22.088  1.00 88.76           O
ATOM   4316  HA  ALA A 283     -14.092  -9.365  20.301  1.00 88.76           H
ATOM   4317  CB  ALA A 283     -13.123 -10.804  19.039  1.00 88.76           C
ATOM   4318 1HB  ALA A 283     -13.861 -10.685  18.246  1.00 88.76           H
ATOM   4319 2HB  ALA A 283     -12.139 -10.965  18.598  1.00 88.76           H
ATOM   4320 3HB  ALA A 283     -13.389 -11.661  19.657  1.00 88.76           H
ATOM   4321  HN  ALA A 283     -12.079  -8.590  18.351  1.00 88.76           H
ATOM   4322  N   MET A 284     -10.939  -9.055  20.867  1.00 81.74           N
ATOM   4323  CA  MET A 284      -9.899  -9.089  21.881  1.00 81.74           C
ATOM   4324  C   MET A 284      -9.683 -10.513  22.398  1.00 81.74           C
ATOM   4325  O   MET A 284      -9.583 -10.731  23.604  1.00 81.74           O
ATOM   4326  HA  MET A 284      -8.995  -8.734  21.387  1.00 81.74           H
ATOM   4327  CB  MET A 284     -10.292  -8.177  23.046  1.00 81.74           C
ATOM   4328 1HB  MET A 284     -11.192  -8.561  23.525  1.00 81.74           H
ATOM   4329 2HB  MET A 284      -9.503  -8.183  23.798  1.00 81.74           H
ATOM   4330  CG  MET A 284     -10.534  -6.746  22.563  1.00 81.74           C
ATOM   4331 1HG  MET A 284      -9.623  -6.342  22.122  1.00 81.74           H
ATOM   4332 2HG  MET A 284     -11.295  -6.740  21.783  1.00 81.74           H
ATOM   4333  SD  MET A 284     -11.055  -5.721  23.930  1.00 81.74           S
ATOM   4334  CE  MET A 284     -11.354  -4.186  23.069  1.00 81.74           C
ATOM   4335 1HE  MET A 284     -10.434  -3.852  22.591  1.00 81.74           H
ATOM   4336 2HE  MET A 284     -12.123  -4.339  22.312  1.00 81.74           H
ATOM   4337 3HE  MET A 284     -11.689  -3.431  23.780  1.00 81.74           H
ATOM   4338  HN  MET A 284     -10.700  -8.555  20.034  1.00 81.74           H
ATOM   4339  N   PHE A 285      -9.618 -11.445  21.459  1.00 84.49           N
ATOM   4340  CA  PHE A 285      -9.596 -12.856  21.805  1.00 84.49           C
ATOM   4341  C   PHE A 285      -8.168 -13.330  22.082  1.00 84.49           C
ATOM   4342  O   PHE A 285      -7.965 -14.413  22.628  1.00 84.49           O
ATOM   4343  HA  PHE A 285     -10.198 -12.978  22.706  1.00 84.49           H
ATOM   4344  CB  PHE A 285     -10.151 -13.621  20.602  1.00 84.49           C
ATOM   4345 1HB  PHE A 285     -10.324 -14.658  20.891  1.00 84.49           H
ATOM   4346 2HB  PHE A 285     -11.119 -13.200  20.331  1.00 84.49           H
ATOM   4347  CG  PHE A 285      -9.239 -13.595  19.374  1.00 84.49           C
ATOM   4348  CD1 PHE A 285      -9.380 -12.615  18.442  1.00 84.49           C
ATOM   4349  HD1 PHE A 285     -10.144 -11.847  18.570  1.00 84.49           H
ATOM   4350  CD2 PHE A 285      -8.286 -14.553  19.214  1.00 84.49           C
ATOM   4351  HD2 PHE A 285      -8.173 -15.339  19.960  1.00 84.49           H
ATOM   4352  CE1 PHE A 285      -8.534 -12.591  17.302  1.00 84.49           C
ATOM   4353  HE1 PHE A 285      -8.647 -11.805  16.555  1.00 84.49           H
ATOM   4354  CE2 PHE A 285      -7.440 -14.529  18.074  1.00 84.49           C
ATOM   4355  HE2 PHE A 285      -6.677 -15.297  17.946  1.00 84.49           H
ATOM   4356  CZ  PHE A 285      -7.581 -13.548  17.142  1.00 84.49           C
ATOM   4357  HZ  PHE A 285      -6.931 -13.530  16.267  1.00 84.49           H
ATOM   4358  HN  PHE A 285      -9.581 -11.250  20.478  1.00 84.49           H
ATOM   4359  N   ILE A 286      -7.216 -12.496  21.691  1.00 85.69           N
ATOM   4360  CA  ILE A 286      -5.814 -12.803  21.918  1.00 85.69           C
ATOM   4361  C   ILE A 286      -5.419 -12.356  23.327  1.00 85.69           C
ATOM   4362  O   ILE A 286      -5.178 -11.173  23.562  1.00 85.69           O
ATOM   4363  HA  ILE A 286      -5.701 -13.885  21.855  1.00 85.69           H
ATOM   4364  CB  ILE A 286      -4.947 -12.193  20.814  1.00 85.69           C
ATOM   4365  HB  ILE A 286      -5.087 -11.112  20.827  1.00 85.69           H
ATOM   4366  CG1 ILE A 286      -5.386 -12.689  19.435  1.00 85.69           C
ATOM   4367 1HG1 ILE A 286      -5.258 -13.770  19.375  1.00 85.69           H
ATOM   4368 2HG1 ILE A 286      -6.448 -12.486  19.293  1.00 85.69           H
ATOM   4369  CG2 ILE A 286      -3.462 -12.460  21.072  1.00 85.69           C
ATOM   4370 1HG2 ILE A 286      -3.175 -12.018  22.027  1.00 85.69           H
ATOM   4371 2HG2 ILE A 286      -3.286 -13.535  21.102  1.00 85.69           H
ATOM   4372 3HG2 ILE A 286      -2.869 -12.016  20.273  1.00 85.69           H
ATOM   4373  CD1 ILE A 286      -4.579 -12.011  18.326  1.00 85.69           C
ATOM   4374 1HD1 ILE A 286      -4.729 -10.933  18.374  1.00 85.69           H
ATOM   4375 2HD1 ILE A 286      -3.521 -12.237  18.457  1.00 85.69           H
ATOM   4376 3HD1 ILE A 286      -4.912 -12.382  17.356  1.00 85.69           H
ATOM   4377  HN  ILE A 286      -7.389 -11.627  21.229  1.00 85.69           H
ATOM   4378  N   SER A 287      -5.366 -13.326  24.228  1.00 84.20           N
ATOM   4379  CA  SER A 287      -5.022 -13.044  25.611  1.00 84.20           C
ATOM   4380  C   SER A 287      -3.604 -13.536  25.908  1.00 84.20           C
ATOM   4381  O   SER A 287      -3.005 -13.145  26.909  1.00 84.20           O
ATOM   4382  HA  SER A 287      -5.079 -11.960  25.708  1.00 84.20           H
ATOM   4383  CB  SER A 287      -6.021 -13.694  26.570  1.00 84.20           C
ATOM   4384 1HB  SER A 287      -5.716 -13.499  27.599  1.00 84.20           H
ATOM   4385 2HB  SER A 287      -7.002 -13.237  26.437  1.00 84.20           H
ATOM   4386  OG  SER A 287      -6.122 -15.100  26.364  1.00 84.20           O
ATOM   4387  HG  SER A 287      -6.815 -15.486  26.972  1.00 84.20           H
ATOM   4388  HN  SER A 287      -5.553 -14.287  24.026  1.00 84.20           H
ATOM   4389  N   ASN A 288      -3.109 -14.385  25.020  1.00 85.21           N
ATOM   4390  CA  ASN A 288      -1.809 -15.003  25.220  1.00 85.21           C
ATOM   4391  C   ASN A 288      -0.725 -14.108  24.614  1.00 85.21           C
ATOM   4392  O   ASN A 288      -0.756 -13.812  23.420  1.00 85.21           O
ATOM   4393  HA  ASN A 288      -1.705 -15.109  26.300  1.00 85.21           H
ATOM   4394  CB  ASN A 288      -1.735 -16.367  24.532  1.00 85.21           C
ATOM   4395 1HB  ASN A 288      -2.603 -16.966  24.809  1.00 85.21           H
ATOM   4396 2HB  ASN A 288      -1.772 -16.235  23.450  1.00 85.21           H
ATOM   4397  CG  ASN A 288      -0.453 -17.108  24.917  1.00 85.21           C
ATOM   4398  OD1 ASN A 288       0.577 -16.516  25.193  1.00 85.21           O
ATOM   4399  ND2 ASN A 288      -0.574 -18.432  24.921  1.00 85.21           N
ATOM   4400 1HD2 ASN A 288      -1.449 -18.855  24.684  1.00 85.21           H
ATOM   4401 2HD2 ASN A 288       0.210 -19.005  25.160  1.00 85.21           H
ATOM   4402  HN  ASN A 288      -3.578 -14.652  24.179  1.00 85.21           H
ATOM   4403  N   CYS A 289       0.207 -13.703  25.464  1.00 90.07           N
ATOM   4404  CA  CYS A 289       1.252 -12.784  25.047  1.00 90.07           C
ATOM   4405  C   CYS A 289       2.088 -13.467  23.963  1.00 90.07           C
ATOM   4406  O   CYS A 289       2.476 -12.834  22.983  1.00 90.07           O
ATOM   4407  HA  CYS A 289       0.751 -11.900  24.650  1.00 90.07           H
ATOM   4408  CB  CYS A 289       2.110 -12.329  26.229  1.00 90.07           C
ATOM   4409 1HB  CYS A 289       1.478 -11.888  27.000  1.00 90.07           H
ATOM   4410 2HB  CYS A 289       2.609 -13.188  26.678  1.00 90.07           H
ATOM   4411  SG  CYS A 289       3.353 -11.109  25.667  1.00 90.07           S
ATOM   4412  HN  CYS A 289       0.255 -13.992  26.420  1.00 90.07           H
ATOM   4413  N   ALA A 290       2.341 -14.750  24.176  1.00 92.29           N
ATOM   4414  CA  ALA A 290       3.202 -15.502  23.280  1.00 92.29           C
ATOM   4415  C   ALA A 290       2.609 -15.476  21.869  1.00 92.29           C
ATOM   4416  O   ALA A 290       3.341 -15.369  20.886  1.00 92.29           O
ATOM   4417  HA  ALA A 290       4.175 -15.011  23.265  1.00 92.29           H
ATOM   4418  CB  ALA A 290       3.376 -16.925  23.813  1.00 92.29           C
ATOM   4419 1HB  ALA A 290       3.827 -16.889  24.805  1.00 92.29           H
ATOM   4420 2HB  ALA A 290       2.402 -17.412  23.874  1.00 92.29           H
ATOM   4421 3HB  ALA A 290       4.022 -17.489  23.140  1.00 92.29           H
ATOM   4422  HN  ALA A 290       1.969 -15.273  24.943  1.00 92.29           H
ATOM   4423  N   VAL A 291       1.289 -15.577  21.814  1.00 92.39           N
ATOM   4424  CA  VAL A 291       0.589 -15.547  20.542  1.00 92.39           C
ATOM   4425  C   VAL A 291       0.683 -14.141  19.945  1.00 92.39           C
ATOM   4426  O   VAL A 291       0.880 -13.986  18.741  1.00 92.39           O
ATOM   4427  HA  VAL A 291       1.091 -16.246  19.873  1.00 92.39           H
ATOM   4428  CB  VAL A 291      -0.854 -16.022  20.728  1.00 92.39           C
ATOM   4429  HB  VAL A 291      -1.333 -15.364  21.452  1.00 92.39           H
ATOM   4430  CG1 VAL A 291      -1.636 -15.925  19.416  1.00 92.39           C
ATOM   4431 1HG1 VAL A 291      -1.650 -14.890  19.077  1.00 92.39           H
ATOM   4432 2HG1 VAL A 291      -1.157 -16.549  18.661  1.00 92.39           H
ATOM   4433 3HG1 VAL A 291      -2.658 -16.269  19.576  1.00 92.39           H
ATOM   4434  CG2 VAL A 291      -0.895 -17.446  21.287  1.00 92.39           C
ATOM   4435 1HG2 VAL A 291      -0.390 -18.122  20.596  1.00 92.39           H
ATOM   4436 2HG2 VAL A 291      -0.391 -17.471  22.253  1.00 92.39           H
ATOM   4437 3HG2 VAL A 291      -1.932 -17.758  21.409  1.00 92.39           H
ATOM   4438  HN  VAL A 291       0.702 -15.677  22.618  1.00 92.39           H
ATOM   4439  N   SER A 292       0.538 -13.153  20.816  1.00 92.80           N
ATOM   4440  CA  SER A 292       0.545 -11.766  20.381  1.00 92.80           C
ATOM   4441  C   SER A 292       1.891 -11.426  19.739  1.00 92.80           C
ATOM   4442  O   SER A 292       1.937 -10.812  18.674  1.00 92.80           O
ATOM   4443  HA  SER A 292      -0.259 -11.689  19.649  1.00 92.80           H
ATOM   4444  CB  SER A 292       0.261 -10.821  21.551  1.00 92.80           C
ATOM   4445 1HB  SER A 292      -0.646 -11.141  22.064  1.00 92.80           H
ATOM   4446 2HB  SER A 292       1.075 -10.884  22.274  1.00 92.80           H
ATOM   4447  OG  SER A 292       0.112  -9.471  21.122  1.00 92.80           O
ATOM   4448  HG  SER A 292      -0.732  -9.371  20.594  1.00 92.80           H
ATOM   4449  HN  SER A 292       0.418 -13.287  21.799  1.00 92.80           H
ATOM   4450  N   THR A 293       2.954 -11.840  20.413  1.00 89.15           N
ATOM   4451  CA  THR A 293       4.297 -11.511  19.967  1.00 89.15           C
ATOM   4452  C   THR A 293       4.579 -12.151  18.606  1.00 89.15           C
ATOM   4453  O   THR A 293       5.187 -11.529  17.737  1.00 89.15           O
ATOM   4454  HA  THR A 293       4.360 -10.432  19.832  1.00 89.15           H
ATOM   4455  CB  THR A 293       5.278 -11.948  21.058  1.00 89.15           C
ATOM   4456  HB  THR A 293       6.307 -11.765  20.751  1.00 89.15           H
ATOM   4457  OG1 THR A 293       4.941 -13.311  21.302  1.00 89.15           O
ATOM   4458  HG1 THR A 293       5.360 -13.896  20.608  1.00 89.15           H
ATOM   4459  CG2 THR A 293       5.012 -11.253  22.395  1.00 89.15           C
ATOM   4460 1HG2 THR A 293       4.005 -11.491  22.735  1.00 89.15           H
ATOM   4461 2HG2 THR A 293       5.108 -10.175  22.269  1.00 89.15           H
ATOM   4462 3HG2 THR A 293       5.736 -11.598  23.133  1.00 89.15           H
ATOM   4463  HN  THR A 293       2.908 -12.388  21.248  1.00 89.15           H
ATOM   4464  N   ASN A 294       4.123 -13.387  18.463  1.00 91.09           N
ATOM   4465  CA  ASN A 294       4.343 -14.129  17.233  1.00 91.09           C
ATOM   4466  C   ASN A 294       3.593 -13.444  16.089  1.00 91.09           C
ATOM   4467  O   ASN A 294       4.099 -13.363  14.971  1.00 91.09           O
ATOM   4468  HA  ASN A 294       5.423 -14.124  17.085  1.00 91.09           H
ATOM   4469  CB  ASN A 294       3.818 -15.561  17.352  1.00 91.09           C
ATOM   4470 1HB  ASN A 294       2.831 -15.553  17.813  1.00 91.09           H
ATOM   4471 2HB  ASN A 294       3.703 -15.994  16.358  1.00 91.09           H
ATOM   4472  CG  ASN A 294       4.768 -16.425  18.183  1.00 91.09           C
ATOM   4473  OD1 ASN A 294       5.922 -16.094  18.400  1.00 91.09           O
ATOM   4474  ND2 ASN A 294       4.220 -17.550  18.636  1.00 91.09           N
ATOM   4475 1HD2 ASN A 294       3.267 -17.763  18.422  1.00 91.09           H
ATOM   4476 2HD2 ASN A 294       4.762 -18.182  19.190  1.00 91.09           H
ATOM   4477  HN  ASN A 294       3.612 -13.879  19.168  1.00 91.09           H
ATOM   4478  N   ILE A 295       2.398 -12.969  16.407  1.00 91.51           N
ATOM   4479  CA  ILE A 295       1.571 -12.299  15.418  1.00 91.51           C
ATOM   4480  C   ILE A 295       2.261 -11.008  14.972  1.00 91.51           C
ATOM   4481  O   ILE A 295       2.260 -10.677  13.787  1.00 91.51           O
ATOM   4482  HA  ILE A 295       1.489 -12.962  14.557  1.00 91.51           H
ATOM   4483  CB  ILE A 295       0.156 -12.084  15.960  1.00 91.51           C
ATOM   4484  HB  ILE A 295       0.234 -11.716  16.983  1.00 91.51           H
ATOM   4485  CG1 ILE A 295      -0.618 -13.403  16.012  1.00 91.51           C
ATOM   4486 1HG1 ILE A 295      -0.814 -13.753  14.998  1.00 91.51           H
ATOM   4487 2HG1 ILE A 295      -0.011 -14.165  16.500  1.00 91.51           H
ATOM   4488  CG2 ILE A 295      -0.584 -11.016  15.152  1.00 91.51           C
ATOM   4489 1HG2 ILE A 295      -0.040 -10.073  15.211  1.00 91.51           H
ATOM   4490 2HG2 ILE A 295      -0.653 -11.331  14.110  1.00 91.51           H
ATOM   4491 3HG2 ILE A 295      -1.587 -10.883  15.558  1.00 91.51           H
ATOM   4492  CD1 ILE A 295      -1.939 -13.234  16.764  1.00 91.51           C
ATOM   4493 1HD1 ILE A 295      -1.737 -12.907  17.784  1.00 91.51           H
ATOM   4494 2HD1 ILE A 295      -2.553 -12.488  16.259  1.00 91.51           H
ATOM   4495 3HD1 ILE A 295      -2.469 -14.186  16.786  1.00 91.51           H
ATOM   4496  HN  ILE A 295       1.995 -13.035  17.320  1.00 91.51           H
ATOM   4497  N   ASP A 296       2.834 -10.315  15.944  1.00 92.72           N
ATOM   4498  CA  ASP A 296       3.479  -9.041  15.675  1.00 92.72           C
ATOM   4499  C   ASP A 296       4.673  -9.265  14.744  1.00 92.72           C
ATOM   4500  O   ASP A 296       4.906  -8.479  13.827  1.00 92.72           O
ATOM   4501  HA  ASP A 296       2.708  -8.419  15.221  1.00 92.72           H
ATOM   4502  CB  ASP A 296       4.000  -8.403  16.965  1.00 92.72           C
ATOM   4503 1HB  ASP A 296       4.550  -9.144  17.545  1.00 92.72           H
ATOM   4504 2HB  ASP A 296       4.700  -7.604  16.723  1.00 92.72           H
ATOM   4505  CG  ASP A 296       2.848  -7.844  17.803  1.00 92.72           C
ATOM   4506  OD1 ASP A 296       1.754  -7.676  17.223  1.00 92.72           O
ATOM   4507  OD2 ASP A 296       3.089  -7.597  19.005  1.00 92.72           O
ATOM   4508  HN  ASP A 296       2.862 -10.609  16.900  1.00 92.72           H
ATOM   4509  N   ILE A 297       5.397 -10.342  15.012  1.00 91.64           N
ATOM   4510  CA  ILE A 297       6.550 -10.689  14.199  1.00 91.64           C
ATOM   4511  C   ILE A 297       6.087 -11.019  12.778  1.00 91.64           C
ATOM   4512  O   ILE A 297       6.683 -10.561  11.805  1.00 91.64           O
ATOM   4513  HA  ILE A 297       7.196  -9.812  14.157  1.00 91.64           H
ATOM   4514  CB  ILE A 297       7.353 -11.812  14.860  1.00 91.64           C
ATOM   4515  HB  ILE A 297       6.662 -12.606  15.142  1.00 91.64           H
ATOM   4516  CG1 ILE A 297       8.026 -11.322  16.143  1.00 91.64           C
ATOM   4517 1HG1 ILE A 297       8.826 -10.624  15.895  1.00 91.64           H
ATOM   4518 2HG1 ILE A 297       7.305 -10.775  16.751  1.00 91.64           H
ATOM   4519  CG2 ILE A 297       8.360 -12.416  13.879  1.00 91.64           C
ATOM   4520 1HG2 ILE A 297       7.830 -12.825  13.020  1.00 91.64           H
ATOM   4521 2HG2 ILE A 297       9.051 -11.642  13.545  1.00 91.64           H
ATOM   4522 3HG2 ILE A 297       8.917 -13.211  14.375  1.00 91.64           H
ATOM   4523  CD1 ILE A 297       8.594 -12.493  16.946  1.00 91.64           C
ATOM   4524 1HD1 ILE A 297       7.787 -13.176  17.213  1.00 91.64           H
ATOM   4525 2HD1 ILE A 297       9.333 -13.022  16.344  1.00 91.64           H
ATOM   4526 3HD1 ILE A 297       9.067 -12.117  17.854  1.00 91.64           H
ATOM   4527  HN  ILE A 297       5.207 -10.970  15.767  1.00 91.64           H
ATOM   4528  N   CYS A 298       5.027 -11.811  12.705  1.00 93.93           N
ATOM   4529  CA  CYS A 298       4.469 -12.196  11.420  1.00 93.93           C
ATOM   4530  C   CYS A 298       4.076 -10.924  10.666  1.00 93.93           C
ATOM   4531  O   CYS A 298       4.281 -10.827   9.457  1.00 93.93           O
ATOM   4532  HA  CYS A 298       5.252 -12.736  10.887  1.00 93.93           H
ATOM   4533  CB  CYS A 298       3.285 -13.152  11.581  1.00 93.93           C
ATOM   4534 1HB  CYS A 298       2.605 -12.776  12.345  1.00 93.93           H
ATOM   4535 2HB  CYS A 298       2.721 -13.206  10.650  1.00 93.93           H
ATOM   4536  SG  CYS A 298       3.885 -14.818  12.044  1.00 93.93           S
ATOM   4537  HG  CYS A 298       4.101 -14.536  13.326  1.00 93.93           H
ATOM   4538  HN  CYS A 298       4.553 -12.187  13.501  1.00 93.93           H
ATOM   4539  N   PHE A 299       3.519  -9.981  11.411  1.00 93.57           N
ATOM   4540  CA  PHE A 299       3.088  -8.722  10.827  1.00 93.57           C
ATOM   4541  C   PHE A 299       4.268  -7.978  10.198  1.00 93.57           C
ATOM   4542  O   PHE A 299       4.166  -7.478   9.079  1.00 93.57           O
ATOM   4543  HA  PHE A 299       2.357  -8.958  10.054  1.00 93.57           H
ATOM   4544  CB  PHE A 299       2.513  -7.875  11.963  1.00 93.57           C
ATOM   4545 1HB  PHE A 299       1.692  -8.419  12.429  1.00 93.57           H
ATOM   4546 2HB  PHE A 299       3.280  -7.741  12.727  1.00 93.57           H
ATOM   4547  CG  PHE A 299       2.009  -6.500  11.521  1.00 93.57           C
ATOM   4548  CD1 PHE A 299       2.801  -5.404  11.672  1.00 93.57           C
ATOM   4549  HD1 PHE A 299       3.794  -5.506  12.108  1.00 93.57           H
ATOM   4550  CD2 PHE A 299       0.769  -6.373  10.976  1.00 93.57           C
ATOM   4551  HD2 PHE A 299       0.135  -7.251  10.855  1.00 93.57           H
ATOM   4552  CE1 PHE A 299       2.333  -4.128  11.261  1.00 93.57           C
ATOM   4553  HE1 PHE A 299       2.967  -3.250  11.382  1.00 93.57           H
ATOM   4554  CE2 PHE A 299       0.302  -5.097  10.565  1.00 93.57           C
ATOM   4555  HE2 PHE A 299      -0.692  -4.995  10.129  1.00 93.57           H
ATOM   4556  CZ  PHE A 299       1.093  -4.001  10.717  1.00 93.57           C
ATOM   4557  HZ  PHE A 299       0.734  -3.021  10.401  1.00 93.57           H
ATOM   4558  HN  PHE A 299       3.361 -10.066  12.395  1.00 93.57           H
ATOM   4559  N   GLN A 300       5.361  -7.927  10.945  1.00 89.45           N
ATOM   4560  CA  GLN A 300       6.543  -7.213  10.495  1.00 89.45           C
ATOM   4561  C   GLN A 300       7.024  -7.774   9.155  1.00 89.45           C
ATOM   4562  O   GLN A 300       7.309  -7.018   8.227  1.00 89.45           O
ATOM   4563  HA  GLN A 300       6.227  -6.177  10.370  1.00 89.45           H
ATOM   4564  CB  GLN A 300       7.654  -7.274  11.545  1.00 89.45           C
ATOM   4565 1HB  GLN A 300       7.800  -8.306  11.866  1.00 89.45           H
ATOM   4566 2HB  GLN A 300       8.595  -6.942  11.104  1.00 89.45           H
ATOM   4567  CG  GLN A 300       7.315  -6.401  12.754  1.00 89.45           C
ATOM   4568 1HG  GLN A 300       7.128  -5.378  12.427  1.00 89.45           H
ATOM   4569 2HG  GLN A 300       6.397  -6.760  13.220  1.00 89.45           H
ATOM   4570  CD  GLN A 300       8.452  -6.416  13.778  1.00 89.45           C
ATOM   4571  OE1 GLN A 300       9.624  -6.364  13.443  1.00 89.45           O
ATOM   4572  NE2 GLN A 300       8.042  -6.488  15.041  1.00 89.45           N
ATOM   4573 1HE2 GLN A 300       7.064  -6.528  15.248  1.00 89.45           H
ATOM   4574 2HE2 GLN A 300       8.711  -6.504  15.784  1.00 89.45           H
ATOM   4575  HN  GLN A 300       5.446  -8.362  11.842  1.00 89.45           H
ATOM   4576  N   VAL A 301       7.098  -9.096   9.096  1.00 94.36           N
ATOM   4577  CA  VAL A 301       7.655  -9.762   7.931  1.00 94.36           C
ATOM   4578  C   VAL A 301       6.753  -9.506   6.722  1.00 94.36           C
ATOM   4579  O   VAL A 301       7.226  -9.079   5.670  1.00 94.36           O
ATOM   4580  HA  VAL A 301       8.634  -9.324   7.737  1.00 94.36           H
ATOM   4581  CB  VAL A 301       7.853 -11.251   8.224  1.00 94.36           C
ATOM   4582  HB  VAL A 301       6.890 -11.663   8.526  1.00 94.36           H
ATOM   4583  CG1 VAL A 301       8.313 -12.000   6.972  1.00 94.36           C
ATOM   4584 1HG1 VAL A 301       7.563 -11.895   6.189  1.00 94.36           H
ATOM   4585 2HG1 VAL A 301       9.260 -11.584   6.627  1.00 94.36           H
ATOM   4586 3HG1 VAL A 301       8.446 -13.056   7.209  1.00 94.36           H
ATOM   4587  CG2 VAL A 301       8.835 -11.456   9.379  1.00 94.36           C
ATOM   4588 1HG2 VAL A 301       9.800 -11.021   9.118  1.00 94.36           H
ATOM   4589 2HG2 VAL A 301       8.449 -10.972  10.276  1.00 94.36           H
ATOM   4590 3HG2 VAL A 301       8.957 -12.523   9.567  1.00 94.36           H
ATOM   4591  HN  VAL A 301       6.787  -9.707   9.824  1.00 94.36           H
ATOM   4592  N   THR A 302       5.471  -9.777   6.913  1.00 93.62           N
ATOM   4593  CA  THR A 302       4.524  -9.732   5.811  1.00 93.62           C
ATOM   4594  C   THR A 302       4.373  -8.300   5.296  1.00 93.62           C
ATOM   4595  O   THR A 302       4.193  -8.082   4.099  1.00 93.62           O
ATOM   4596  HA  THR A 302       4.925 -10.327   4.990  1.00 93.62           H
ATOM   4597  CB  THR A 302       3.209 -10.348   6.292  1.00 93.62           C
ATOM   4598  HB  THR A 302       2.453 -10.314   5.507  1.00 93.62           H
ATOM   4599  OG1 THR A 302       2.898  -9.619   7.477  1.00 93.62           O
ATOM   4600  HG1 THR A 302       1.955  -9.804   7.754  1.00 93.62           H
ATOM   4601  CG2 THR A 302       3.379 -11.789   6.776  1.00 93.62           C
ATOM   4602 1HG2 THR A 302       4.084 -11.813   7.606  1.00 93.62           H
ATOM   4603 2HG2 THR A 302       3.758 -12.404   5.959  1.00 93.62           H
ATOM   4604 3HG2 THR A 302       2.415 -12.178   7.106  1.00 93.62           H
ATOM   4605  HN  THR A 302       5.077 -10.024   7.798  1.00 93.62           H
ATOM   4606  N   GLN A 303       4.451  -7.359   6.226  1.00 90.45           N
ATOM   4607  CA  GLN A 303       4.356  -5.952   5.878  1.00 90.45           C
ATOM   4608  C   GLN A 303       5.528  -5.547   4.982  1.00 90.45           C
ATOM   4609  O   GLN A 303       5.348  -4.807   4.015  1.00 90.45           O
ATOM   4610  HA  GLN A 303       3.419  -5.852   5.329  1.00 90.45           H
ATOM   4611  CB  GLN A 303       4.297  -5.079   7.133  1.00 90.45           C
ATOM   4612 1HB  GLN A 303       3.432  -5.358   7.734  1.00 90.45           H
ATOM   4613 2HB  GLN A 303       5.182  -5.256   7.745  1.00 90.45           H
ATOM   4614  CG  GLN A 303       4.214  -3.596   6.765  1.00 90.45           C
ATOM   4615 1HG  GLN A 303       5.166  -3.266   6.351  1.00 90.45           H
ATOM   4616 2HG  GLN A 303       3.461  -3.451   5.990  1.00 90.45           H
ATOM   4617  CD  GLN A 303       3.862  -2.747   7.989  1.00 90.45           C
ATOM   4618  OE1 GLN A 303       4.594  -2.684   8.963  1.00 90.45           O
ATOM   4619  NE2 GLN A 303       2.705  -2.100   7.884  1.00 90.45           N
ATOM   4620 1HE2 GLN A 303       2.152  -2.194   7.056  1.00 90.45           H
ATOM   4621 2HE2 GLN A 303       2.388  -1.518   8.633  1.00 90.45           H
ATOM   4622  HN  GLN A 303       4.577  -7.546   7.201  1.00 90.45           H
ATOM   4623  N   THR A 304       6.702  -6.049   5.334  1.00 91.69           N
ATOM   4624  CA  THR A 304       7.911  -5.708   4.605  1.00 91.69           C
ATOM   4625  C   THR A 304       7.826  -6.216   3.164  1.00 91.69           C
ATOM   4626  O   THR A 304       8.180  -5.501   2.228  1.00 91.69           O
ATOM   4627  HA  THR A 304       7.989  -4.622   4.557  1.00 91.69           H
ATOM   4628  CB  THR A 304       9.105  -6.272   5.378  1.00 91.69           C
ATOM   4629  HB  THR A 304       9.081  -7.362   5.389  1.00 91.69           H
ATOM   4630  OG1 THR A 304       9.022  -5.642   6.653  1.00 91.69           O
ATOM   4631  HG1 THR A 304       8.616  -6.267   7.318  1.00 91.69           H
ATOM   4632  CG2 THR A 304      10.446  -5.797   4.813  1.00 91.69           C
ATOM   4633 1HG2 THR A 304      10.496  -4.710   4.864  1.00 91.69           H
ATOM   4634 2HG2 THR A 304      10.537  -6.117   3.775  1.00 91.69           H
ATOM   4635 3HG2 THR A 304      11.259  -6.227   5.398  1.00 91.69           H
ATOM   4636  HN  THR A 304       6.834  -6.676   6.102  1.00 91.69           H
ATOM   4637  N   ILE A 305       7.353  -7.447   3.031  1.00 92.20           N
ATOM   4638  CA  ILE A 305       7.188  -8.047   1.718  1.00 92.20           C
ATOM   4639  C   ILE A 305       6.267  -7.167   0.872  1.00 92.20           C
ATOM   4640  O   ILE A 305       6.493  -6.997  -0.325  1.00 92.20           O
ATOM   4641  HA  ILE A 305       8.170  -8.074   1.246  1.00 92.20           H
ATOM   4642  CB  ILE A 305       6.708  -9.494   1.848  1.00 92.20           C
ATOM   4643  HB  ILE A 305       5.833  -9.507   2.497  1.00 92.20           H
ATOM   4644  CG1 ILE A 305       7.775 -10.369   2.511  1.00 92.20           C
ATOM   4645 1HG1 ILE A 305       8.587 -10.554   1.808  1.00 92.20           H
ATOM   4646 2HG1 ILE A 305       8.204  -9.841   3.363  1.00 92.20           H
ATOM   4647  CG2 ILE A 305       6.273 -10.051   0.491  1.00 92.20           C
ATOM   4648 1HG2 ILE A 305       5.458  -9.447   0.094  1.00 92.20           H
ATOM   4649 2HG2 ILE A 305       7.116 -10.023  -0.200  1.00 92.20           H
ATOM   4650 3HG2 ILE A 305       5.937 -11.081   0.612  1.00 92.20           H
ATOM   4651  CD1 ILE A 305       7.181 -11.700   2.975  1.00 92.20           C
ATOM   4652 1HD1 ILE A 305       6.385 -11.512   3.696  1.00 92.20           H
ATOM   4653 2HD1 ILE A 305       6.774 -12.235   2.117  1.00 92.20           H
ATOM   4654 3HD1 ILE A 305       7.960 -12.302   3.443  1.00 92.20           H
ATOM   4655  HN  ILE A 305       7.086  -8.029   3.799  1.00 92.20           H
ATOM   4656  N   ALA A 306       5.248  -6.631   1.527  1.00 92.38           N
ATOM   4657  CA  ALA A 306       4.262  -5.814   0.838  1.00 92.38           C
ATOM   4658  C   ALA A 306       4.940  -4.555   0.295  1.00 92.38           C
ATOM   4659  O   ALA A 306       4.602  -4.083  -0.790  1.00 92.38           O
ATOM   4660  HA  ALA A 306       3.874  -6.397   0.003  1.00 92.38           H
ATOM   4661  CB  ALA A 306       3.111  -5.491   1.792  1.00 92.38           C
ATOM   4662 1HB  ALA A 306       2.645  -6.418   2.127  1.00 92.38           H
ATOM   4663 2HB  ALA A 306       3.496  -4.946   2.655  1.00 92.38           H
ATOM   4664 3HB  ALA A 306       2.372  -4.878   1.276  1.00 92.38           H
ATOM   4665  HN  ALA A 306       5.090  -6.746   2.507  1.00 92.38           H
ATOM   4666  N   PHE A 307       5.885  -4.047   1.073  1.00 90.64           N
ATOM   4667  CA  PHE A 307       6.555  -2.806   0.723  1.00 90.64           C
ATOM   4668  C   PHE A 307       7.498  -3.009  -0.466  1.00 90.64           C
ATOM   4669  O   PHE A 307       7.712  -2.090  -1.256  1.00 90.64           O
ATOM   4670  HA  PHE A 307       5.783  -2.086   0.453  1.00 90.64           H
ATOM   4671  CB  PHE A 307       7.376  -2.382   1.943  1.00 90.64           C
ATOM   4672 1HB  PHE A 307       7.982  -3.226   2.271  1.00 90.64           H
ATOM   4673 2HB  PHE A 307       8.065  -1.591   1.647  1.00 90.64           H
ATOM   4674  CG  PHE A 307       6.532  -1.890   3.120  1.00 90.64           C
ATOM   4675  CD1 PHE A 307       5.192  -1.712   2.968  1.00 90.64           C
ATOM   4676  HD1 PHE A 307       4.720  -1.920   2.008  1.00 90.64           H
ATOM   4677  CD2 PHE A 307       7.121  -1.630   4.318  1.00 90.64           C
ATOM   4678  HD2 PHE A 307       8.195  -1.773   4.439  1.00 90.64           H
ATOM   4679  CE1 PHE A 307       4.409  -1.255   4.061  1.00 90.64           C
ATOM   4680  HE1 PHE A 307       3.335  -1.112   3.940  1.00 90.64           H
ATOM   4681  CE2 PHE A 307       6.338  -1.173   5.410  1.00 90.64           C
ATOM   4682  HE2 PHE A 307       6.810  -0.965   6.370  1.00 90.64           H
ATOM   4683  CZ  PHE A 307       4.998  -0.995   5.259  1.00 90.64           C
ATOM   4684  HZ  PHE A 307       4.397  -0.645   6.098  1.00 90.64           H
ATOM   4685  HN  PHE A 307       6.192  -4.467   1.926  1.00 90.64           H
ATOM   4686  N   PHE A 308       8.035  -4.216  -0.555  1.00 87.08           N
ATOM   4687  CA  PHE A 308       8.939  -4.555  -1.641  1.00 87.08           C
ATOM   4688  C   PHE A 308       8.239  -4.428  -2.996  1.00 87.08           C
ATOM   4689  O   PHE A 308       8.894  -4.259  -4.023  1.00 87.08           O
ATOM   4690  HA  PHE A 308       9.773  -3.855  -1.598  1.00 87.08           H
ATOM   4691  CB  PHE A 308       9.362  -6.010  -1.433  1.00 87.08           C
ATOM   4692 1HB  PHE A 308       8.568  -6.538  -0.905  1.00 87.08           H
ATOM   4693 2HB  PHE A 308       9.471  -6.489  -2.406  1.00 87.08           H
ATOM   4694  CG  PHE A 308      10.668  -6.173  -0.653  1.00 87.08           C
ATOM   4695  CD1 PHE A 308      11.859  -5.920  -1.259  1.00 87.08           C
ATOM   4696  HD1 PHE A 308      11.883  -5.601  -2.302  1.00 87.08           H
ATOM   4697  CD2 PHE A 308      10.639  -6.571   0.647  1.00 87.08           C
ATOM   4698  HD2 PHE A 308       9.685  -6.774   1.133  1.00 87.08           H
ATOM   4699  CE1 PHE A 308      13.071  -6.070  -0.535  1.00 87.08           C
ATOM   4700  HE1 PHE A 308      14.025  -5.868  -1.021  1.00 87.08           H
ATOM   4701  CE2 PHE A 308      11.851  -6.722   1.372  1.00 87.08           C
ATOM   4702  HE2 PHE A 308      11.827  -7.040   2.414  1.00 87.08           H
ATOM   4703  CZ  PHE A 308      13.041  -6.468   0.765  1.00 87.08           C
ATOM   4704  HZ  PHE A 308      13.972  -6.584   1.321  1.00 87.08           H
ATOM   4705  HN  PHE A 308       7.862  -4.955   0.097  1.00 87.08           H
ATOM   4706  N   HIS A 309       6.918  -4.516  -2.954  1.00 80.45           N
ATOM   4707  CA  HIS A 309       6.124  -4.436  -4.169  1.00 80.45           C
ATOM   4708  C   HIS A 309       6.371  -3.091  -4.855  1.00 80.45           C
ATOM   4709  O   HIS A 309       6.455  -3.022  -6.081  1.00 80.45           O
ATOM   4710  HA  HIS A 309       6.470  -5.237  -4.822  1.00 80.45           H
ATOM   4711  CB  HIS A 309       4.645  -4.685  -3.868  1.00 80.45           C
ATOM   4712 1HB  HIS A 309       4.536  -5.674  -3.423  1.00 80.45           H
ATOM   4713 2HB  HIS A 309       4.309  -3.963  -3.123  1.00 80.45           H
ATOM   4714  CG  HIS A 309       3.748  -4.591  -5.079  1.00 80.45           C
ATOM   4715  ND1 HIS A 309       3.851  -5.453  -6.157  1.00 80.45           N
ATOM   4716  HD1 HIS A 309       4.508  -6.202  -6.246  1.00 80.45           H
ATOM   4717  CD2 HIS A 309       2.730  -3.731  -5.371  1.00 80.45           C
ATOM   4718  HD2 HIS A 309       2.380  -2.920  -4.733  1.00 80.45           H
ATOM   4719  CE1 HIS A 309       2.934  -5.117  -7.051  1.00 80.45           C
ATOM   4720  HE1 HIS A 309       2.763  -5.607  -8.010  1.00 80.45           H
ATOM   4721  NE2 HIS A 309       2.240  -4.049  -6.562  1.00 80.45           N
ATOM   4722  HN  HIS A 309       6.392  -4.639  -2.113  1.00 80.45           H
ATOM   4723  N   SER A 310       6.481  -2.055  -4.036  1.00 84.19           N
ATOM   4724  CA  SER A 310       6.555  -0.699  -4.551  1.00 84.19           C
ATOM   4725  C   SER A 310       7.872  -0.494  -5.301  1.00 84.19           C
ATOM   4726  O   SER A 310       7.966   0.366  -6.175  1.00 84.19           O
ATOM   4727  HA  SER A 310       5.708  -0.602  -5.231  1.00 84.19           H
ATOM   4728  CB  SER A 310       6.422   0.326  -3.422  1.00 84.19           C
ATOM   4729 1HB  SER A 310       7.232   0.185  -2.707  1.00 84.19           H
ATOM   4730 2HB  SER A 310       6.528   1.331  -3.831  1.00 84.19           H
ATOM   4731  OG  SER A 310       5.171   0.219  -2.749  1.00 84.19           O
ATOM   4732  HG  SER A 310       4.444   0.616  -3.310  1.00 84.19           H
ATOM   4733  HN  SER A 310       6.520  -2.132  -3.040  1.00 84.19           H
ATOM   4734  N   CYS A 311       8.858  -1.299  -4.931  1.00 86.80           N
ATOM   4735  CA  CYS A 311      10.171  -1.206  -5.546  1.00 86.80           C
ATOM   4736  C   CYS A 311      10.221  -2.183  -6.723  1.00 86.80           C
ATOM   4737  O   CYS A 311      11.080  -2.065  -7.596  1.00 86.80           O
ATOM   4738  HA  CYS A 311      10.282  -0.178  -5.892  1.00 86.80           H
ATOM   4739  CB  CYS A 311      11.289  -1.471  -4.536  1.00 86.80           C
ATOM   4740 1HB  CYS A 311      12.242  -1.126  -4.936  1.00 86.80           H
ATOM   4741 2HB  CYS A 311      11.105  -0.908  -3.621  1.00 86.80           H
ATOM   4742  SG  CYS A 311      11.381  -3.260  -4.159  1.00 86.80           S
ATOM   4743  HG  CYS A 311      12.419  -3.174  -3.332  1.00 86.80           H
ATOM   4744  HN  CYS A 311       8.770  -2.004  -4.228  1.00 86.80           H
ATOM   4745  N   LEU A 312       9.291  -3.126  -6.708  1.00 84.67           N
ATOM   4746  CA  LEU A 312       9.314  -4.215  -7.669  1.00 84.67           C
ATOM   4747  C   LEU A 312       8.677  -3.748  -8.979  1.00 84.67           C
ATOM   4748  O   LEU A 312       9.093  -4.165 -10.059  1.00 84.67           O
ATOM   4749  HA  LEU A 312      10.359  -4.460  -7.860  1.00 84.67           H
ATOM   4750  CB  LEU A 312       8.658  -5.465  -7.078  1.00 84.67           C
ATOM   4751 1HB  LEU A 312       7.754  -5.161  -6.549  1.00 84.67           H
ATOM   4752 2HB  LEU A 312       8.344  -6.109  -7.899  1.00 84.67           H
ATOM   4753  CG  LEU A 312       9.523  -6.289  -6.122  1.00 84.67           C
ATOM   4754  HG  LEU A 312       9.879  -5.630  -5.330  1.00 84.67           H
ATOM   4755  CD1 LEU A 312       8.702  -7.394  -5.454  1.00 84.67           C
ATOM   4756 1HD1 LEU A 312       7.884  -6.948  -4.889  1.00 84.67           H
ATOM   4757 2HD1 LEU A 312       8.297  -8.057  -6.219  1.00 84.67           H
ATOM   4758 3HD1 LEU A 312       9.341  -7.964  -4.780  1.00 84.67           H
ATOM   4759  CD2 LEU A 312      10.756  -6.843  -6.838  1.00 84.67           C
ATOM   4760 1HD2 LEU A 312      10.440  -7.482  -7.663  1.00 84.67           H
ATOM   4761 2HD2 LEU A 312      11.352  -6.018  -7.226  1.00 84.67           H
ATOM   4762 3HD2 LEU A 312      11.353  -7.424  -6.136  1.00 84.67           H
ATOM   4763  HN  LEU A 312       8.533  -3.153  -6.056  1.00 84.67           H
ATOM   4764  N   ASN A 313       7.679  -2.887  -8.841  1.00 80.15           N
ATOM   4765  CA  ASN A 313       6.878  -2.482  -9.983  1.00 80.15           C
ATOM   4766  C   ASN A 313       7.802  -2.005 -11.106  1.00 80.15           C
ATOM   4767  O   ASN A 313       7.747  -2.522 -12.220  1.00 80.15           O
ATOM   4768  HA  ASN A 313       6.306  -3.367 -10.261  1.00 80.15           H
ATOM   4769  CB  ASN A 313       5.943  -1.326  -9.617  1.00 80.15           C
ATOM   4770 1HB  ASN A 313       6.462  -0.628  -8.961  1.00 80.15           H
ATOM   4771 2HB  ASN A 313       5.672  -0.775 -10.518  1.00 80.15           H
ATOM   4772  CG  ASN A 313       4.679  -1.841  -8.927  1.00 80.15           C
ATOM   4773  OD1 ASN A 313       4.253  -2.969  -9.115  1.00 80.15           O
ATOM   4774  ND2 ASN A 313       4.105  -0.954  -8.119  1.00 80.15           N
ATOM   4775 1HD2 ASN A 313       4.506  -0.045  -8.009  1.00 80.15           H
ATOM   4776 2HD2 ASN A 313       3.272  -1.197  -7.621  1.00 80.15           H
ATOM   4777  HN  ASN A 313       7.416  -2.471  -7.971  1.00 80.15           H
ATOM   4778  N   PRO A 314       8.663  -1.016 -10.834  1.00 81.10           N
ATOM   4779  CA  PRO A 314       9.533  -0.465 -11.877  1.00 81.10           C
ATOM   4780  C   PRO A 314      10.330  -1.543 -12.591  1.00 81.10           C
ATOM   4781  O   PRO A 314      10.484  -1.501 -13.811  1.00 81.10           O
ATOM   4782  HA  PRO A 314       8.933   0.008 -12.654  1.00 81.10           H
ATOM   4783  CB  PRO A 314      10.441   0.503 -11.116  1.00 81.10           C
ATOM   4784 1HB  PRO A 314      11.361   0.018 -10.790  1.00 81.10           H
ATOM   4785 2HB  PRO A 314      10.732   1.351 -11.737  1.00 81.10           H
ATOM   4786  CG  PRO A 314       9.584   0.938  -9.934  1.00 81.10           C
ATOM   4787 1HG  PRO A 314      10.188   1.340  -9.122  1.00 81.10           H
ATOM   4788 2HG  PRO A 314       8.881   1.724 -10.211  1.00 81.10           H
ATOM   4789  CD  PRO A 314       8.876  -0.347  -9.537  1.00 81.10           C
ATOM   4790 1HD  PRO A 314       9.485  -0.955  -8.869  1.00 81.10           H
ATOM   4791 2HD  PRO A 314       7.938  -0.149  -9.018  1.00 81.10           H
ATOM   4792  N   VAL A 315      10.822  -2.490 -11.806  1.00 82.10           N
ATOM   4793  CA  VAL A 315      11.668  -3.543 -12.341  1.00 82.10           C
ATOM   4794  C   VAL A 315      10.858  -4.394 -13.322  1.00 82.10           C
ATOM   4795  O   VAL A 315      11.362  -4.782 -14.375  1.00 82.10           O
ATOM   4796  HA  VAL A 315      12.484  -3.065 -12.883  1.00 82.10           H
ATOM   4797  CB  VAL A 315      12.273  -4.361 -11.198  1.00 82.10           C
ATOM   4798  HB  VAL A 315      11.453  -4.811 -10.638  1.00 82.10           H
ATOM   4799  CG1 VAL A 315      13.150  -5.492 -11.738  1.00 82.10           C
ATOM   4800 1HG1 VAL A 315      12.548  -6.154 -12.360  1.00 82.10           H
ATOM   4801 2HG1 VAL A 315      13.961  -5.071 -12.333  1.00 82.10           H
ATOM   4802 3HG1 VAL A 315      13.567  -6.057 -10.904  1.00 82.10           H
ATOM   4803  CG2 VAL A 315      13.060  -3.465 -10.240  1.00 82.10           C
ATOM   4804 1HG2 VAL A 315      13.868  -2.973 -10.783  1.00 82.10           H
ATOM   4805 2HG2 VAL A 315      12.396  -2.712  -9.817  1.00 82.10           H
ATOM   4806 3HG2 VAL A 315      13.479  -4.072  -9.437  1.00 82.10           H
ATOM   4807  HN  VAL A 315      10.650  -2.546 -10.822  1.00 82.10           H
ATOM   4808  N   LEU A 316       9.617  -4.659 -12.940  1.00 80.87           N
ATOM   4809  CA  LEU A 316       8.744  -5.485 -13.756  1.00 80.87           C
ATOM   4810  C   LEU A 316       8.597  -4.851 -15.141  1.00 80.87           C
ATOM   4811  O   LEU A 316       8.613  -5.550 -16.153  1.00 80.87           O
ATOM   4812  HA  LEU A 316       9.226  -6.456 -13.871  1.00 80.87           H
ATOM   4813  CB  LEU A 316       7.411  -5.723 -13.044  1.00 80.87           C
ATOM   4814 1HB  LEU A 316       6.972  -4.754 -12.805  1.00 80.87           H
ATOM   4815 2HB  LEU A 316       6.733  -6.217 -13.739  1.00 80.87           H
ATOM   4816  CG  LEU A 316       7.476  -6.553 -11.760  1.00 80.87           C
ATOM   4817  HG  LEU A 316       8.167  -6.065 -11.073  1.00 80.87           H
ATOM   4818  CD1 LEU A 316       6.111  -6.602 -11.070  1.00 80.87           C
ATOM   4819 1HD1 LEU A 316       5.796  -5.590 -10.816  1.00 80.87           H
ATOM   4820 2HD1 LEU A 316       5.380  -7.053 -11.741  1.00 80.87           H
ATOM   4821 3HD1 LEU A 316       6.185  -7.198 -10.161  1.00 80.87           H
ATOM   4822  CD2 LEU A 316       8.028  -7.952 -12.039  1.00 80.87           C
ATOM   4823 1HD2 LEU A 316       7.381  -8.462 -12.753  1.00 80.87           H
ATOM   4824 2HD2 LEU A 316       9.033  -7.870 -12.453  1.00 80.87           H
ATOM   4825 3HD2 LEU A 316       8.063  -8.521 -11.110  1.00 80.87           H
ATOM   4826  HN  LEU A 316       9.208  -4.320 -12.093  1.00 80.87           H
ATOM   4827  N   TYR A 317       8.456  -3.534 -15.142  1.00 71.64           N
ATOM   4828  CA  TYR A 317       8.256  -2.803 -16.381  1.00 71.64           C
ATOM   4829  C   TYR A 317       9.474  -2.934 -17.298  1.00 71.64           C
ATOM   4830  O   TYR A 317       9.332  -3.016 -18.517  1.00 71.64           O
ATOM   4831  HA  TYR A 317       7.385  -3.225 -16.884  1.00 71.64           H
ATOM   4832  CB  TYR A 317       8.088  -1.335 -15.984  1.00 71.64           C
ATOM   4833 1HB  TYR A 317       8.999  -0.996 -15.491  1.00 71.64           H
ATOM   4834 2HB  TYR A 317       7.972  -0.735 -16.886  1.00 71.64           H
ATOM   4835  CG  TYR A 317       6.897  -1.074 -15.058  1.00 71.64           C
ATOM   4836  CD1 TYR A 317       5.816  -1.931 -15.066  1.00 71.64           C
ATOM   4837  HD1 TYR A 317       5.810  -2.794 -15.732  1.00 71.64           H
ATOM   4838  CD2 TYR A 317       6.905   0.020 -14.216  1.00 71.64           C
ATOM   4839  HD2 TYR A 317       7.759   0.697 -14.210  1.00 71.64           H
ATOM   4840  CE1 TYR A 317       4.696  -1.685 -14.196  1.00 71.64           C
ATOM   4841  HE1 TYR A 317       3.835  -2.354 -14.192  1.00 71.64           H
ATOM   4842  CE2 TYR A 317       5.785   0.266 -13.345  1.00 71.64           C
ATOM   4843  HE2 TYR A 317       5.778   1.125 -12.675  1.00 71.64           H
ATOM   4844  CZ  TYR A 317       4.736  -0.599 -13.378  1.00 71.64           C
ATOM   4845  OH  TYR A 317       3.678  -0.366 -12.556  1.00 71.64           O
ATOM   4846  HH  TYR A 317       3.052  -1.146 -12.575  1.00 71.64           H
ATOM   4847  HN  TYR A 317       8.476  -2.969 -14.317  1.00 71.64           H
ATOM   4848  N   VAL A 318      10.643  -2.950 -16.676  1.00 72.94           N
ATOM   4849  CA  VAL A 318      11.888  -3.009 -17.423  1.00 72.94           C
ATOM   4850  C   VAL A 318      11.977  -4.351 -18.153  1.00 72.94           C
ATOM   4851  O   VAL A 318      12.274  -4.395 -19.346  1.00 72.94           O
ATOM   4852  HA  VAL A 318      11.866  -2.208 -18.163  1.00 72.94           H
ATOM   4853  CB  VAL A 318      13.073  -2.757 -16.488  1.00 72.94           C
ATOM   4854  HB  VAL A 318      12.999  -3.460 -15.658  1.00 72.94           H
ATOM   4855  CG1 VAL A 318      14.400  -3.013 -17.205  1.00 72.94           C
ATOM   4856 1HG1 VAL A 318      14.437  -4.048 -17.544  1.00 72.94           H
ATOM   4857 2HG1 VAL A 318      14.484  -2.346 -18.062  1.00 72.94           H
ATOM   4858 3HG1 VAL A 318      15.225  -2.827 -16.517  1.00 72.94           H
ATOM   4859  CG2 VAL A 318      13.024  -1.341 -15.911  1.00 72.94           C
ATOM   4860 1HG2 VAL A 318      13.061  -0.616 -16.724  1.00 72.94           H
ATOM   4861 2HG2 VAL A 318      12.101  -1.209 -15.348  1.00 72.94           H
ATOM   4862 3HG2 VAL A 318      13.878  -1.189 -15.250  1.00 72.94           H
ATOM   4863  HN  VAL A 318      10.749  -2.923 -15.682  1.00 72.94           H
ATOM   4864  N   PHE A 319      11.713  -5.413 -17.405  1.00 72.45           N
ATOM   4865  CA  PHE A 319      11.946  -6.757 -17.906  1.00 72.45           C
ATOM   4866  C   PHE A 319      10.807  -7.204 -18.825  1.00 72.45           C
ATOM   4867  O   PHE A 319      11.039  -7.899 -19.813  1.00 72.45           O
ATOM   4868  HA  PHE A 319      12.878  -6.735 -18.471  1.00 72.45           H
ATOM   4869  CB  PHE A 319      11.999  -7.684 -16.691  1.00 72.45           C
ATOM   4870 1HB  PHE A 319      11.224  -7.386 -15.985  1.00 72.45           H
ATOM   4871 2HB  PHE A 319      11.765  -8.700 -17.011  1.00 72.45           H
ATOM   4872  CG  PHE A 319      13.349  -7.690 -15.971  1.00 72.45           C
ATOM   4873  CD1 PHE A 319      14.430  -8.273 -16.557  1.00 72.45           C
ATOM   4874  HD1 PHE A 319      14.333  -8.735 -17.540  1.00 72.45           H
ATOM   4875  CD2 PHE A 319      13.469  -7.113 -14.745  1.00 72.45           C
ATOM   4876  HD2 PHE A 319      12.603  -6.647 -14.276  1.00 72.45           H
ATOM   4877  CE1 PHE A 319      15.683  -8.278 -15.889  1.00 72.45           C
ATOM   4878  HE1 PHE A 319      16.549  -8.745 -16.359  1.00 72.45           H
ATOM   4879  CE2 PHE A 319      14.723  -7.119 -14.078  1.00 72.45           C
ATOM   4880  HE2 PHE A 319      14.819  -6.656 -13.095  1.00 72.45           H
ATOM   4881  CZ  PHE A 319      15.803  -7.701 -14.664  1.00 72.45           C
ATOM   4882  HZ  PHE A 319      16.765  -7.705 -14.151  1.00 72.45           H
ATOM   4883  HN  PHE A 319      11.348  -5.366 -16.476  1.00 72.45           H
ATOM   4884  N   VAL A 320       9.602  -6.788 -18.466  1.00 75.83           N
ATOM   4885  CA  VAL A 320       8.407  -7.317 -19.102  1.00 75.83           C
ATOM   4886  C   VAL A 320       7.932  -6.340 -20.179  1.00 75.83           C
ATOM   4887  O   VAL A 320       7.284  -6.742 -21.144  1.00 75.83           O
ATOM   4888  HA  VAL A 320       8.678  -8.260 -19.578  1.00 75.83           H
ATOM   4889  CB  VAL A 320       7.338  -7.609 -18.046  1.00 75.83           C
ATOM   4890  HB  VAL A 320       6.971  -6.655 -17.669  1.00 75.83           H
ATOM   4891  CG1 VAL A 320       6.154  -8.360 -18.659  1.00 75.83           C
ATOM   4892 1HG1 VAL A 320       5.709  -7.754 -19.449  1.00 75.83           H
ATOM   4893 2HG1 VAL A 320       6.500  -9.305 -19.077  1.00 75.83           H
ATOM   4894 3HG1 VAL A 320       5.409  -8.554 -17.887  1.00 75.83           H
ATOM   4895  CG2 VAL A 320       7.929  -8.385 -16.868  1.00 75.83           C
ATOM   4896 1HG2 VAL A 320       8.336  -9.332 -17.223  1.00 75.83           H
ATOM   4897 2HG2 VAL A 320       8.723  -7.798 -16.407  1.00 75.83           H
ATOM   4898 3HG2 VAL A 320       7.148  -8.579 -16.132  1.00 75.83           H
ATOM   4899  HN  VAL A 320       9.435  -6.104 -17.756  1.00 75.83           H
ATOM   4900  N   GLY A 321       8.274  -5.076 -19.978  1.00 77.28           N
ATOM   4901  CA  GLY A 321       7.743  -4.015 -20.817  1.00 77.28           C
ATOM   4902  C   GLY A 321       8.682  -3.722 -21.990  1.00 77.28           C
ATOM   4903  O   GLY A 321       9.602  -2.915 -21.866  1.00 77.28           O
ATOM   4904 1HA  GLY A 321       6.762  -4.302 -21.195  1.00 77.28           H
ATOM   4905 2HA  GLY A 321       7.605  -3.112 -20.223  1.00 77.28           H
ATOM   4906  HN  GLY A 321       8.901  -4.774 -19.260  1.00 77.28           H
ATOM   4907  N   GLU A 322       8.416  -4.393 -23.101  1.00 67.48           N
ATOM   4908  CA  GLU A 322       9.143  -4.123 -24.330  1.00 67.48           C
ATOM   4909  C   GLU A 322       9.055  -2.636 -24.682  1.00 67.48           C
ATOM   4910  O   GLU A 322      10.061  -2.016 -25.024  1.00 67.48           O
ATOM   4911  HA  GLU A 322      10.177  -4.393 -24.120  1.00 67.48           H
ATOM   4912  CB  GLU A 322       8.620  -4.990 -25.477  1.00 67.48           C
ATOM   4913 1HB  GLU A 322       7.530  -4.977 -25.481  1.00 67.48           H
ATOM   4914 2HB  GLU A 322       9.058  -4.657 -26.418  1.00 67.48           H
ATOM   4915  CG  GLU A 322       9.043  -6.449 -25.298  1.00 67.48           C
ATOM   4916 1HG  GLU A 322      10.120  -6.503 -25.140  1.00 67.48           H
ATOM   4917 2HG  GLU A 322       8.570  -6.862 -24.407  1.00 67.48           H
ATOM   4918  CD  GLU A 322       8.659  -7.285 -26.520  1.00 67.48           C
ATOM   4919  OE1 GLU A 322       9.125  -8.443 -26.585  1.00 67.48           O
ATOM   4920  OE2 GLU A 322       7.908  -6.748 -27.362  1.00 67.48           O
ATOM   4921  HN  GLU A 322       7.721  -5.108 -23.169  1.00 67.48           H
ATOM   4922  N   ARG A 323       7.844  -2.109 -24.587  1.00 64.59           N
ATOM   4923  CA  ARG A 323       7.600  -0.723 -24.952  1.00 64.59           C
ATOM   4924  C   ARG A 323       8.365   0.215 -24.016  1.00 64.59           C
ATOM   4925  O   ARG A 323       9.033   1.142 -24.471  1.00 64.59           O
ATOM   4926  HA  ARG A 323       7.963  -0.637 -25.976  1.00 64.59           H
ATOM   4927  CB  ARG A 323       6.108  -0.391 -24.889  1.00 64.59           C
ATOM   4928 1HB  ARG A 323       5.553  -1.069 -25.538  1.00 64.59           H
ATOM   4929 2HB  ARG A 323       5.740  -0.548 -23.875  1.00 64.59           H
ATOM   4930  CG  ARG A 323       5.850   1.056 -25.312  1.00 64.59           C
ATOM   4931 1HG  ARG A 323       6.366   1.735 -24.633  1.00 64.59           H
ATOM   4932 2HG  ARG A 323       6.262   1.227 -26.307  1.00 64.59           H
ATOM   4933  CD  ARG A 323       4.352   1.368 -25.315  1.00 64.59           C
ATOM   4934 1HD  ARG A 323       3.852   0.782 -26.086  1.00 64.59           H
ATOM   4935 2HD  ARG A 323       3.911   1.081 -24.360  1.00 64.59           H
ATOM   4936  NE  ARG A 323       4.136   2.812 -25.557  1.00 64.59           N
ATOM   4937  HE  ARG A 323       4.844   3.315 -26.053  1.00 64.59           H
ATOM   4938  CZ  ARG A 323       3.052   3.487 -25.154  1.00 64.59           C
ATOM   4939  NH1 ARG A 323       2.072   2.864 -24.486  1.00 64.59           N
ATOM   4940 1HH1 ARG A 323       2.147   1.887 -24.284  1.00 64.59           H
ATOM   4941 2HH1 ARG A 323       1.265   3.375 -24.188  1.00 64.59           H
ATOM   4942  NH2 ARG A 323       2.961   4.796 -25.430  1.00 64.59           N
ATOM   4943 1HH2 ARG A 323       2.158   5.314 -25.136  1.00 64.59           H
ATOM   4944 2HH2 ARG A 323       3.697   5.253 -25.929  1.00 64.59           H
ATOM   4945  HN  ARG A 323       7.039  -2.609 -24.268  1.00 64.59           H
ATOM   4946  N   PHE A 324       8.241  -0.059 -22.726  1.00 77.57           N
ATOM   4947  CA  PHE A 324       8.884   0.771 -21.720  1.00 77.57           C
ATOM   4948  C   PHE A 324      10.407   0.694 -21.838  1.00 77.57           C
ATOM   4949  O   PHE A 324      11.094   1.707 -21.714  1.00 77.57           O
ATOM   4950  HA  PHE A 324       8.559   1.797 -21.892  1.00 77.57           H
ATOM   4951  CB  PHE A 324       8.462   0.225 -20.355  1.00 77.57           C
ATOM   4952 1HB  PHE A 324       7.373   0.196 -20.307  1.00 77.57           H
ATOM   4953 2HB  PHE A 324       8.812  -0.802 -20.261  1.00 77.57           H
ATOM   4954  CG  PHE A 324       8.988   1.038 -19.170  1.00 77.57           C
ATOM   4955  CD1 PHE A 324      10.132   0.659 -18.540  1.00 77.57           C
ATOM   4956  HD1 PHE A 324      10.674  -0.223 -18.879  1.00 77.57           H
ATOM   4957  CD2 PHE A 324       8.312   2.140 -18.747  1.00 77.57           C
ATOM   4958  HD2 PHE A 324       7.395   2.444 -19.252  1.00 77.57           H
ATOM   4959  CE1 PHE A 324      10.621   1.414 -17.441  1.00 77.57           C
ATOM   4960  HE1 PHE A 324      11.538   1.110 -16.936  1.00 77.57           H
ATOM   4961  CE2 PHE A 324       8.800   2.895 -17.648  1.00 77.57           C
ATOM   4962  HE2 PHE A 324       8.258   3.777 -17.309  1.00 77.57           H
ATOM   4963  CZ  PHE A 324       9.944   2.516 -17.018  1.00 77.57           C
ATOM   4964  HZ  PHE A 324      10.319   3.095 -16.174  1.00 77.57           H
ATOM   4965  HN  PHE A 324       7.715  -0.829 -22.365  1.00 77.57           H
ATOM   4966  N   ARG A 325      10.890  -0.516 -22.077  1.00 74.85           N
ATOM   4967  CA  ARG A 325      12.321  -0.742 -22.189  1.00 74.85           C
ATOM   4968  C   ARG A 325      12.900   0.081 -23.343  1.00 74.85           C
ATOM   4969  O   ARG A 325      13.981   0.654 -23.220  1.00 74.85           O
ATOM   4970  HA  ARG A 325      12.731  -0.417 -21.232  1.00 74.85           H
ATOM   4971  CB  ARG A 325      12.629  -2.222 -22.423  1.00 74.85           C
ATOM   4972 1HB  ARG A 325      12.101  -2.828 -21.686  1.00 74.85           H
ATOM   4973 2HB  ARG A 325      12.261  -2.523 -23.404  1.00 74.85           H
ATOM   4974  CG  ARG A 325      14.132  -2.491 -22.331  1.00 74.85           C
ATOM   4975 1HG  ARG A 325      14.644  -2.001 -23.158  1.00 74.85           H
ATOM   4976 2HG  ARG A 325      14.527  -2.060 -21.411  1.00 74.85           H
ATOM   4977  CD  ARG A 325      14.423  -3.993 -22.362  1.00 74.85           C
ATOM   4978 1HD  ARG A 325      15.486  -4.169 -22.197  1.00 74.85           H
ATOM   4979 2HD  ARG A 325      13.888  -4.492 -21.554  1.00 74.85           H
ATOM   4980  NE  ARG A 325      14.013  -4.561 -23.666  1.00 74.85           N
ATOM   4981  HE  ARG A 325      14.087  -3.979 -24.475  1.00 74.85           H
ATOM   4982  CZ  ARG A 325      13.548  -5.807 -23.829  1.00 74.85           C
ATOM   4983  NH1 ARG A 325      13.427  -6.631 -22.779  1.00 74.85           N
ATOM   4984 1HH1 ARG A 325      13.685  -6.318 -21.865  1.00 74.85           H
ATOM   4985 2HH1 ARG A 325      13.079  -7.560 -22.910  1.00 74.85           H
ATOM   4986  NH2 ARG A 325      13.206  -6.217 -25.058  1.00 74.85           N
ATOM   4987 1HH2 ARG A 325      12.857  -7.144 -25.197  1.00 74.85           H
ATOM   4988 2HH2 ARG A 325      13.299  -5.596 -25.836  1.00 74.85           H
ATOM   4989  HN  ARG A 325      10.323  -1.332 -22.193  1.00 74.85           H
ATOM   4990  N   ARG A 326      12.153   0.113 -24.437  1.00 68.60           N
ATOM   4991  CA  ARG A 326      12.581   0.851 -25.613  1.00 68.60           C
ATOM   4992  C   ARG A 326      12.568   2.354 -25.330  1.00 68.60           C
ATOM   4993  O   ARG A 326      13.506   3.065 -25.688  1.00 68.60           O
ATOM   4994  HA  ARG A 326      13.593   0.498 -25.811  1.00 68.60           H
ATOM   4995  CB  ARG A 326      11.673   0.556 -26.809  1.00 68.60           C
ATOM   4996 1HB  ARG A 326      11.529  -0.520 -26.904  1.00 68.60           H
ATOM   4997 2HB  ARG A 326      10.689   0.995 -26.640  1.00 68.60           H
ATOM   4998  CG  ARG A 326      12.271   1.113 -28.102  1.00 68.60           C
ATOM   4999 1HG  ARG A 326      12.395   2.192 -28.014  1.00 68.60           H
ATOM   5000 2HG  ARG A 326      13.263   0.689 -28.260  1.00 68.60           H
ATOM   5001  CD  ARG A 326      11.377   0.793 -29.302  1.00 68.60           C
ATOM   5002 1HD  ARG A 326      10.383   1.213 -29.148  1.00 68.60           H
ATOM   5003 2HD  ARG A 326      11.783   1.255 -30.202  1.00 68.60           H
ATOM   5004  NE  ARG A 326      11.283  -0.673 -29.486  1.00 68.60           N
ATOM   5005  HE  ARG A 326      12.021  -1.240 -29.121  1.00 68.60           H
ATOM   5006  CZ  ARG A 326      10.269  -1.287 -30.112  1.00 68.60           C
ATOM   5007  NH1 ARG A 326       9.253  -0.577 -30.620  1.00 68.60           N
ATOM   5008 1HH1 ARG A 326       9.247   0.419 -30.535  1.00 68.60           H
ATOM   5009 2HH1 ARG A 326       8.501  -1.044 -31.085  1.00 68.60           H
ATOM   5010  NH2 ARG A 326      10.288  -2.623 -30.221  1.00 68.60           N
ATOM   5011 1HH2 ARG A 326       9.539  -3.097 -30.684  1.00 68.60           H
ATOM   5012 2HH2 ARG A 326      11.050  -3.145 -29.838  1.00 68.60           H
ATOM   5013  HN  ARG A 326      11.273  -0.353 -24.527  1.00 68.60           H
ATOM   5014  N   ASP A 327      11.494   2.794 -24.690  1.00 78.66           N
ATOM   5015  CA  ASP A 327      11.313   4.210 -24.419  1.00 78.66           C
ATOM   5016  C   ASP A 327      12.361   4.669 -23.404  1.00 78.66           C
ATOM   5017  O   ASP A 327      12.828   5.806 -23.459  1.00 78.66           O
ATOM   5018  HA  ASP A 327      11.423   4.703 -25.385  1.00 78.66           H
ATOM   5019  CB  ASP A 327       9.929   4.484 -23.826  1.00 78.66           C
ATOM   5020 1HB  ASP A 327       9.733   3.786 -23.012  1.00 78.66           H
ATOM   5021 2HB  ASP A 327       9.905   5.487 -23.398  1.00 78.66           H
ATOM   5022  CG  ASP A 327       8.840   4.352 -24.892  1.00 78.66           C
ATOM   5023  OD1 ASP A 327       9.215   4.290 -26.083  1.00 78.66           O
ATOM   5024  OD2 ASP A 327       7.656   4.316 -24.492  1.00 78.66           O
ATOM   5025  HN  ASP A 327      10.758   2.203 -24.361  1.00 78.66           H
ATOM   5026  N   LEU A 328      12.701   3.761 -22.501  1.00 80.49           N
ATOM   5027  CA  LEU A 328      13.716   4.044 -21.500  1.00 80.49           C
ATOM   5028  C   LEU A 328      15.047   4.332 -22.197  1.00 80.49           C
ATOM   5029  O   LEU A 328      15.663   5.371 -21.962  1.00 80.49           O
ATOM   5030  HA  LEU A 328      13.405   4.941 -20.965  1.00 80.49           H
ATOM   5031  CB  LEU A 328      13.791   2.909 -20.477  1.00 80.49           C
ATOM   5032 1HB  LEU A 328      12.845   2.871 -19.936  1.00 80.49           H
ATOM   5033 2HB  LEU A 328      13.888   1.967 -21.016  1.00 80.49           H
ATOM   5034  CG  LEU A 328      14.927   3.000 -19.456  1.00 80.49           C
ATOM   5035  HG  LEU A 328      15.870   3.059 -19.999  1.00 80.49           H
ATOM   5036  CD1 LEU A 328      14.809   4.274 -18.616  1.00 80.49           C
ATOM   5037 1HD1 LEU A 328      14.855   5.145 -19.269  1.00 80.49           H
ATOM   5038 2HD1 LEU A 328      13.858   4.270 -18.082  1.00 80.49           H
ATOM   5039 3HD1 LEU A 328      15.628   4.313 -17.899  1.00 80.49           H
ATOM   5040  CD2 LEU A 328      14.984   1.743 -18.586  1.00 80.49           C
ATOM   5041 1HD2 LEU A 328      14.042   1.628 -18.051  1.00 80.49           H
ATOM   5042 2HD2 LEU A 328      15.152   0.871 -19.218  1.00 80.49           H
ATOM   5043 3HD2 LEU A 328      15.801   1.834 -17.869  1.00 80.49           H
ATOM   5044  HN  LEU A 328      12.297   2.848 -22.446  1.00 80.49           H
ATOM   5045  N   VAL A 329      15.452   3.395 -23.041  1.00 80.67           N
ATOM   5046  CA  VAL A 329      16.735   3.497 -23.714  1.00 80.67           C
ATOM   5047  C   VAL A 329      16.762   4.771 -24.561  1.00 80.67           C
ATOM   5048  O   VAL A 329      17.797   5.428 -24.668  1.00 80.67           O
ATOM   5049  HA  VAL A 329      17.505   3.570 -22.946  1.00 80.67           H
ATOM   5050  CB  VAL A 329      17.000   2.231 -24.531  1.00 80.67           C
ATOM   5051  HB  VAL A 329      16.157   2.084 -25.206  1.00 80.67           H
ATOM   5052  CG1 VAL A 329      18.262   2.382 -25.383  1.00 80.67           C
ATOM   5053 1HG1 VAL A 329      18.139   3.221 -26.069  1.00 80.67           H
ATOM   5054 2HG1 VAL A 329      19.119   2.565 -24.735  1.00 80.67           H
ATOM   5055 3HG1 VAL A 329      18.427   1.468 -25.954  1.00 80.67           H
ATOM   5056  CG2 VAL A 329      17.096   1.003 -23.624  1.00 80.67           C
ATOM   5057 1HG2 VAL A 329      17.912   1.138 -22.914  1.00 80.67           H
ATOM   5058 2HG2 VAL A 329      16.159   0.879 -23.080  1.00 80.67           H
ATOM   5059 3HG2 VAL A 329      17.284   0.117 -24.230  1.00 80.67           H
ATOM   5060  HN  VAL A 329      14.920   2.578 -23.267  1.00 80.67           H
ATOM   5061  N   LYS A 330      15.612   5.082 -25.141  1.00 74.73           N
ATOM   5062  CA  LYS A 330      15.487   6.274 -25.963  1.00 74.73           C
ATOM   5063  C   LYS A 330      15.742   7.512 -25.101  1.00 74.73           C
[truncated: 117,162 more chars]
