# Supplementary material for: Noncanonical roles of chemokine regions in CCR9 activation revealed by structural modeling and mutational mapping
Source: Nat Commun. 2025 Aug 18;16:7695. doi: 10.1038/s41467-025-62321-9 (PMC12361432; doi:10.1038/s41467-025-62321-9)
Supplement: Supplementary file 6 — Supplementary Data 4 [file 41467_2025_62321_MOESM6_ESM.zip]

Archive with 6 entries (6 files):
- Fig1_and_related.icb
- Fig3.icb
- Fig4.icb
- Fig5_and_related.icb
- Fig6.icb
- Fig7.icb
