# Supplementary material for: Noncanonical roles of chemokine regions in CCR9 activation revealed by structural modeling and mutational mapping
Source: Nat Commun. 2025 Aug 18;16:7695. doi: 10.1038/s41467-025-62321-9 (PMC12361432; doi:10.1038/s41467-025-62321-9)
Supplement: Supplementary file 7 — Supplementary Data 5 [file 41467_2025_62321_MOESM7_ESM.zip]

Archive with 101 entries (101 files):
- CCR9_CCL25x1P6_01_rnk0.pdb
- CCR9_CCL25x1P6_01_rnk1.pdb
- CCR9_CCL25x1P6_01_rnk2.pdb
- CCR9_CCL25x1P6_01_rnk3.pdb
- CCR9_CCL25x1P6_01_rnk4.pdb
- CCR9_CCL25x1P6_02_rnk0.pdb
- CCR9_CCL25x1P6_02_rnk1.pdb
- CCR9_CCL25x1P6_02_rnk2.pdb
- CCR9_CCL25x1P6_02_rnk3.pdb
- CCR9_CCL25x1P6_02_rnk4.pdb
- CCR9_CCL25x1P6_03_rnk0.pdb
- CCR9_CCL25x1P6_03_rnk1.pdb
- CCR9_CCL25x1P6_03_rnk2.pdb
- CCR9_CCL25x1P6_03_rnk3.pdb
- CCR9_CCL25x1P6_03_rnk4.pdb
- CCR9_CCL25x1P6_04_rnk0.pdb
- CCR9_CCL25x1P6_04_rnk1.pdb
- CCR9_CCL25x1P6_04_rnk2.pdb
- CCR9_CCL25x1P6_04_rnk3.pdb
- CCR9_CCL25x1P6_04_rnk4.pdb
- CCR9_CCL25x1P6_05_rnk0.pdb
- CCR9_CCL25x1P6_05_rnk1.pdb
- CCR9_CCL25x1P6_05_rnk2.pdb
- CCR9_CCL25x1P6_05_rnk3.pdb
- CCR9_CCL25x1P6_05_rnk4.pdb
- CCR9_CCL25x1P6_06_rnk0.pdb
- CCR9_CCL25x1P6_06_rnk1.pdb
- CCR9_CCL25x1P6_06_rnk2.pdb
- CCR9_CCL25x1P6_06_rnk3.pdb
- CCR9_CCL25x1P6_06_rnk4.pdb
- CCR9_CCL25x1P6_07_rnk0.pdb
- CCR9_CCL25x1P6_07_rnk1.pdb
- CCR9_CCL25x1P6_07_rnk2.pdb
- CCR9_CCL25x1P6_07_rnk3.pdb
- CCR9_CCL25x1P6_07_rnk4.pdb
- CCR9_CCL25x1P6_08_rnk0.pdb
- CCR9_CCL25x1P6_08_rnk1.pdb
- CCR9_CCL25x1P6_08_rnk2.pdb
- CCR9_CCL25x1P6_08_rnk3.pdb
- CCR9_CCL25x1P6_08_rnk4.pdb
- CCR9_CCL25x1P6_09_rnk0.pdb
- CCR9_CCL25x1P6_09_rnk1.pdb
- CCR9_CCL25x1P6_09_rnk2.pdb
- CCR9_CCL25x1P6_09_rnk3.pdb
- CCR9_CCL25x1P6_09_rnk4.pdb
- CCR9_CCL25x1P6_10_rnk0.pdb
- CCR9_CCL25x1P6_10_rnk1.pdb
- CCR9_CCL25x1P6_10_rnk2.pdb
- CCR9_CCL25x1P6_10_rnk3.pdb
- CCR9_CCL25x1P6_10_rnk4.pdb
- CCR9_CCL25x1P6_11_rnk0.pdb
- CCR9_CCL25x1P6_11_rnk1.pdb
- CCR9_CCL25x1P6_11_rnk2.pdb
- CCR9_CCL25x1P6_11_rnk3.pdb
- CCR9_CCL25x1P6_11_rnk4.pdb
- CCR9_CCL25x1P6_12_rnk0.pdb
- CCR9_CCL25x1P6_12_rnk1.pdb
- CCR9_CCL25x1P6_12_rnk2.pdb
- CCR9_CCL25x1P6_12_rnk3.pdb
- CCR9_CCL25x1P6_12_rnk4.pdb
- CCR9_CCL25x1P6_13_rnk0.pdb
- CCR9_CCL25x1P6_13_rnk1.pdb
- CCR9_CCL25x1P6_13_rnk2.pdb
- CCR9_CCL25x1P6_13_rnk3.pdb
- CCR9_CCL25x1P6_13_rnk4.pdb
- CCR9_CCL25x1P6_14_rnk0.pdb
- CCR9_CCL25x1P6_14_rnk1.pdb
- CCR9_CCL25x1P6_14_rnk2.pdb
- CCR9_CCL25x1P6_14_rnk3.pdb
- CCR9_CCL25x1P6_14_rnk4.pdb
- CCR9_CCL25x1P6_15_rnk0.pdb
- CCR9_CCL25x1P6_15_rnk1.pdb
- CCR9_CCL25x1P6_15_rnk2.pdb
- CCR9_CCL25x1P6_15_rnk3.pdb
- CCR9_CCL25x1P6_15_rnk4.pdb
- CCR9_CCL25x1P6_16_rnk0.pdb
- CCR9_CCL25x1P6_16_rnk1.pdb
- CCR9_CCL25x1P6_16_rnk2.pdb
- CCR9_CCL25x1P6_16_rnk3.pdb
- CCR9_CCL25x1P6_16_rnk4.pdb
- CCR9_CCL25x1P6_17_rnk0.pdb
- CCR9_CCL25x1P6_17_rnk1.pdb
- CCR9_CCL25x1P6_17_rnk2.pdb
- CCR9_CCL25x1P6_17_rnk3.pdb
- CCR9_CCL25x1P6_17_rnk4.pdb
- CCR9_CCL25x1P6_18_rnk0.pdb
- CCR9_CCL25x1P6_18_rnk1.pdb
- CCR9_CCL25x1P6_18_rnk2.pdb
- CCR9_CCL25x1P6_18_rnk3.pdb
- CCR9_CCL25x1P6_18_rnk4.pdb
- CCR9_CCL25x1P6_19_rnk0.pdb
- CCR9_CCL25x1P6_19_rnk1.pdb
- CCR9_CCL25x1P6_19_rnk2.pdb
- CCR9_CCL25x1P6_19_rnk3.pdb
- CCR9_CCL25x1P6_19_rnk4.pdb
- CCR9_CCL25x1P6_20_rnk0.pdb
- CCR9_CCL25x1P6_20_rnk1.pdb
- CCR9_CCL25x1P6_20_rnk2.pdb
- CCR9_CCL25x1P6_20_rnk3.pdb
- CCR9_CCL25x1P6_20_rnk4.pdb
- terms_of_use.md
