# Supplementary material for: Noncanonical roles of chemokine regions in CCR9 activation revealed by structural modeling and mutational mapping
Source: Nat Commun. 2025 Aug 18;16:7695. doi: 10.1038/s41467-025-62321-9 (PMC12361432; doi:10.1038/s41467-025-62321-9)
Supplement: Supplementary file 7 — Supplementary Data 5 [file 41467_2025_62321_MOESM7_ESM.zip › CCR9_CCL25x1P6_01_rnk0.pdb]

ATOM      1  N   GLU A  20      -6.106  -4.832  58.669  1.00 48.92           N
ATOM      2  CA  GLU A  20      -6.091  -5.597  57.434  1.00 48.92           C
ATOM      3  C   GLU A  20      -6.501  -7.047  57.702  1.00 48.92           C
ATOM      4  O   GLU A  20      -5.668  -7.873  58.072  1.00 48.92           O
ATOM      5  HA  GLU A  20      -6.826  -5.119  56.787  1.00 48.92           H
ATOM      6  CB  GLU A  20      -4.716  -5.531  56.765  1.00 48.92           C
ATOM      7 1HB  GLU A  20      -3.944  -5.410  57.524  1.00 48.92           H
ATOM      8 2HB  GLU A  20      -4.570  -6.411  56.138  1.00 48.92           H
ATOM      9  CG  GLU A  20      -4.616  -4.320  55.836  1.00 48.92           C
ATOM     10 1HG  GLU A  20      -5.553  -4.195  55.293  1.00 48.92           H
ATOM     11 2HG  GLU A  20      -4.466  -3.416  56.426  1.00 48.92           H
ATOM     12  CD  GLU A  20      -3.464  -4.484  54.842  1.00 48.92           C
ATOM     13  OE1 GLU A  20      -3.624  -3.997  53.702  1.00 48.92           O
ATOM     14  OE2 GLU A  20      -2.450  -5.093  55.246  1.00 48.92           O
ATOM     15  HN  GLU A  20      -6.405  -5.340  59.477  1.00 48.92           H
ATOM     16  N   SER A  21      -7.784  -7.311  57.506  1.00 57.40           N
ATOM     17  CA  SER A  21      -8.345  -8.603  57.864  1.00 57.40           C
ATOM     18  C   SER A  21      -7.586  -9.720  57.145  1.00 57.40           C
ATOM     19  O   SER A  21      -7.165  -9.553  56.001  1.00 57.40           O
ATOM     20  HA  SER A  21      -8.216  -8.685  58.943  1.00 57.40           H
ATOM     21  CB  SER A  21      -9.835  -8.669  57.523  1.00 57.40           C
ATOM     22 1HB  SER A  21     -10.227  -9.648  57.800  1.00 57.40           H
ATOM     23 2HB  SER A  21     -10.376  -7.931  58.115  1.00 57.40           H
ATOM     24  OG  SER A  21     -10.078  -8.437  56.138  1.00 57.40           O
ATOM     25  HG  SER A  21     -10.323  -9.294  55.685  1.00 57.40           H
ATOM     26  HN  SER A  21      -8.435  -6.662  57.112  1.00 57.40           H
ATOM     27  N   THR A  22      -7.435 -10.835  57.845  1.00 58.71           N
ATOM     28  CA  THR A  22      -6.793 -12.002  57.264  1.00 58.71           C
ATOM     29  C   THR A  22      -7.406 -12.323  55.899  1.00 58.71           C
ATOM     30  O   THR A  22      -6.717 -12.812  55.005  1.00 58.71           O
ATOM     31  HA  THR A  22      -5.742 -11.769  57.096  1.00 58.71           H
ATOM     32  CB  THR A  22      -6.908 -13.152  58.266  1.00 58.71           C
ATOM     33  HB  THR A  22      -6.958 -14.112  57.753  1.00 58.71           H
ATOM     34  OG1 THR A  22      -8.047 -12.815  59.054  1.00 58.71           O
ATOM     35  HG1 THR A  22      -8.885 -13.047  58.560  1.00 58.71           H
ATOM     36  CG2 THR A  22      -5.753 -13.171  59.270  1.00 58.71           C
ATOM     37 1HG2 THR A  22      -5.744 -12.236  59.831  1.00 58.71           H
ATOM     38 2HG2 THR A  22      -4.809 -13.283  58.737  1.00 58.71           H
ATOM     39 3HG2 THR A  22      -5.883 -14.006  59.958  1.00 58.71           H
ATOM     40  HN  THR A  22      -7.740 -10.947  58.790  1.00 58.71           H
ATOM     41  N   SER A  23      -8.693 -12.034  55.781  1.00 62.67           N
ATOM     42  CA  SER A  23      -9.391 -12.226  54.521  1.00 62.67           C
ATOM     43  C   SER A  23      -8.760 -11.352  53.435  1.00 62.67           C
ATOM     44  O   SER A  23      -8.588 -11.793  52.300  1.00 62.67           O
ATOM     45  HA  SER A  23      -9.269 -13.282  54.281  1.00 62.67           H
ATOM     46  CB  SER A  23     -10.880 -11.905  54.661  1.00 62.67           C
ATOM     47 1HB  SER A  23     -11.400 -12.189  53.747  1.00 62.67           H
ATOM     48 2HB  SER A  23     -11.305 -12.502  55.468  1.00 62.67           H
ATOM     49  OG  SER A  23     -11.106 -10.523  54.925  1.00 62.67           O
ATOM     50  HG  SER A  23     -12.078 -10.310  54.828  1.00 62.67           H
ATOM     51  HN  SER A  23      -9.257 -11.676  56.526  1.00 62.67           H
ATOM     52  N   SER A  24      -8.432 -10.128  53.822  1.00 67.95           N
ATOM     53  CA  SER A  24      -7.852  -9.178  52.888  1.00 67.95           C
ATOM     54  C   SER A  24      -6.518  -9.709  52.361  1.00 67.95           C
ATOM     55  O   SER A  24      -6.180  -9.502  51.196  1.00 67.95           O
ATOM     56  HA  SER A  24      -8.577  -9.091  52.078  1.00 67.95           H
ATOM     57  CB  SER A  24      -7.657  -7.809  53.544  1.00 67.95           C
ATOM     58 1HB  SER A  24      -8.630  -7.374  53.770  1.00 67.95           H
ATOM     59 2HB  SER A  24      -7.135  -7.933  54.492  1.00 67.95           H
ATOM     60  OG  SER A  24      -6.921  -6.918  52.710  1.00 67.95           O
ATOM     61  HG  SER A  24      -6.744  -6.063  53.197  1.00 67.95           H
ATOM     62  HN  SER A  24      -8.555  -9.783  54.753  1.00 67.95           H
ATOM     63  N   MET A  25      -5.796 -10.383  53.243  1.00 64.63           N
ATOM     64  CA  MET A  25      -4.488 -10.911  52.894  1.00 64.63           C
ATOM     65  C   MET A  25      -4.616 -12.199  52.078  1.00 64.63           C
ATOM     66  O   MET A  25      -3.849 -12.425  51.143  1.00 64.63           O
ATOM     67  HA  MET A  25      -4.011 -10.137  52.292  1.00 64.63           H
ATOM     68  CB  MET A  25      -3.693 -11.192  54.170  1.00 64.63           C
ATOM     69 1HB  MET A  25      -4.105 -10.612  54.995  1.00 64.63           H
ATOM     70 2HB  MET A  25      -3.791 -12.244  54.440  1.00 64.63           H
ATOM     71  CG  MET A  25      -2.215 -10.844  53.984  1.00 64.63           C
ATOM     72 1HG  MET A  25      -1.694 -11.675  53.509  1.00 64.63           H
ATOM     73 2HG  MET A  25      -2.116  -9.985  53.319  1.00 64.63           H
ATOM     74  SD  MET A  25      -1.469 -10.479  55.564  1.00 64.63           S
ATOM     75  CE  MET A  25       0.165  -9.998  55.032  1.00 64.63           C
ATOM     76 1HE  MET A  25       0.634 -10.826  54.501  1.00 64.63           H
ATOM     77 2HE  MET A  25       0.092  -9.136  54.368  1.00 64.63           H
ATOM     78 3HE  MET A  25       0.768  -9.735  55.901  1.00 64.63           H
ATOM     79  HN  MET A  25      -6.090 -10.571  54.181  1.00 64.63           H
ATOM     80  N   GLU A  26      -5.592 -13.010  52.461  1.00 59.29           N
ATOM     81  CA  GLU A  26      -5.878 -14.233  51.731  1.00 59.29           C
ATOM     82  C   GLU A  26      -6.327 -13.908  50.305  1.00 59.29           C
ATOM     83  O   GLU A  26      -5.920 -14.575  49.355  1.00 59.29           O
ATOM     84  HA  GLU A  26      -4.936 -14.782  51.707  1.00 59.29           H
ATOM     85  CB  GLU A  26      -6.929 -15.073  52.460  1.00 59.29           C
ATOM     86 1HB  GLU A  26      -7.719 -14.424  52.839  1.00 59.29           H
ATOM     87 2HB  GLU A  26      -7.297 -15.856  51.797  1.00 59.29           H
ATOM     88  CG  GLU A  26      -6.321 -15.782  53.671  1.00 59.29           C
ATOM     89 1HG  GLU A  26      -5.521 -16.446  53.344  1.00 59.29           H
ATOM     90 2HG  GLU A  26      -5.873 -15.048  54.340  1.00 59.29           H
ATOM     91  CD  GLU A  26      -7.382 -16.586  54.425  1.00 59.29           C
ATOM     92  OE1 GLU A  26      -6.975 -17.485  55.193  1.00 59.29           O
ATOM     93  OE2 GLU A  26      -8.577 -16.285  54.217  1.00 59.29           O
ATOM     94  HN  GLU A  26      -6.179 -12.842  53.253  1.00 59.29           H
ATOM     95  N   ASP A  27      -7.160 -12.883  50.201  1.00 66.58           N
ATOM     96  CA  ASP A  27      -7.702 -12.488  48.912  1.00 66.58           C
ATOM     97  C   ASP A  27      -6.552 -12.162  47.957  1.00 66.58           C
ATOM     98  O   ASP A  27      -6.608 -12.496  46.775  1.00 66.58           O
ATOM     99  HA  ASP A  27      -8.293 -13.340  48.577  1.00 66.58           H
ATOM    100  CB  ASP A  27      -8.577 -11.240  49.042  1.00 66.58           C
ATOM    101 1HB  ASP A  27      -8.078 -10.505  49.673  1.00 66.58           H
ATOM    102 2HB  ASP A  27      -8.710 -10.781  48.062  1.00 66.58           H
ATOM    103  CG  ASP A  27      -9.943 -11.587  49.638  1.00 66.58           C
ATOM    104  OD1 ASP A  27     -10.309 -12.780  49.560  1.00 66.58           O
ATOM    105  OD2 ASP A  27     -10.590 -10.652  50.157  1.00 66.58           O
ATOM    106  HN  ASP A  27      -7.463 -12.327  50.975  1.00 66.58           H
ATOM    107  N   TYR A  28      -5.535 -11.513  48.506  1.00 65.92           N
ATOM    108  CA  TYR A  28      -4.387 -11.112  47.712  1.00 65.92           C
ATOM    109  C   TYR A  28      -3.520 -12.320  47.351  1.00 65.92           C
ATOM    110  O   TYR A  28      -2.977 -12.392  46.250  1.00 65.92           O
ATOM    111  HA  TYR A  28      -4.757 -10.653  46.795  1.00 65.92           H
ATOM    112  CB  TYR A  28      -3.575 -10.162  48.594  1.00 65.92           C
ATOM    113 1HB  TYR A  28      -4.210  -9.328  48.893  1.00 65.92           H
ATOM    114 2HB  TYR A  28      -3.287 -10.686  49.506  1.00 65.92           H
ATOM    115  CG  TYR A  28      -2.317  -9.610  47.921  1.00 65.92           C
ATOM    116  CD1 TYR A  28      -1.105 -10.246  48.097  1.00 65.92           C
ATOM    117  HD1 TYR A  28      -1.044 -11.142  48.715  1.00 65.92           H
ATOM    118  CD2 TYR A  28      -2.394  -8.476  47.138  1.00 65.92           C
ATOM    119  HD2 TYR A  28      -3.351  -7.974  46.999  1.00 65.92           H
ATOM    120  CE1 TYR A  28       0.080  -9.727  47.464  1.00 65.92           C
ATOM    121  HE1 TYR A  28       1.043 -10.220  47.594  1.00 65.92           H
ATOM    122  CE2 TYR A  28      -1.209  -7.957  46.505  1.00 65.92           C
ATOM    123  HE2 TYR A  28      -1.256  -7.062  45.884  1.00 65.92           H
ATOM    124  CZ  TYR A  28      -0.031  -8.608  46.699  1.00 65.92           C
ATOM    125  OH  TYR A  28       1.087  -8.118  46.100  1.00 65.92           O
ATOM    126  HH  TYR A  28       0.879  -7.254  45.642  1.00 65.92           H
ATOM    127  HN  TYR A  28      -5.489 -11.263  49.473  1.00 65.92           H
ATOM    128  N   VAL A  29      -3.418 -13.239  48.300  1.00 66.18           N
ATOM    129  CA  VAL A  29      -2.574 -14.408  48.122  1.00 66.18           C
ATOM    130  C   VAL A  29      -3.224 -15.351  47.108  1.00 66.18           C
ATOM    131  O   VAL A  29      -2.535 -15.959  46.290  1.00 66.18           O
ATOM    132  HA  VAL A  29      -1.619 -14.067  47.721  1.00 66.18           H
ATOM    133  CB  VAL A  29      -2.309 -15.074  49.474  1.00 66.18           C
ATOM    134  HB  VAL A  29      -3.271 -15.234  49.962  1.00 66.18           H
ATOM    135  CG1 VAL A  29      -1.641 -16.438  49.292  1.00 66.18           C
ATOM    136 1HG1 VAL A  29      -2.292 -17.086  48.705  1.00 66.18           H
ATOM    137 2HG1 VAL A  29      -0.691 -16.311  48.774  1.00 66.18           H
ATOM    138 3HG1 VAL A  29      -1.465 -16.889  50.268  1.00 66.18           H
ATOM    139  CG2 VAL A  29      -1.470 -14.168  50.377  1.00 66.18           C
ATOM    140 1HG2 VAL A  29      -0.513 -13.961  49.896  1.00 66.18           H
ATOM    141 2HG2 VAL A  29      -2.001 -13.231  50.546  1.00 66.18           H
ATOM    142 3HG2 VAL A  29      -1.297 -14.665  51.331  1.00 66.18           H
ATOM    143  HN  VAL A  29      -3.898 -13.194  49.176  1.00 66.18           H
ATOM    144  N   ASN A  30      -4.543 -15.444  47.195  1.00 61.30           N
ATOM    145  CA  ASN A  30      -5.283 -16.386  46.372  1.00 61.30           C
ATOM    146  C   ASN A  30      -5.548 -15.760  45.001  1.00 61.30           C
ATOM    147  O   ASN A  30      -6.029 -16.432  44.091  1.00 61.30           O
ATOM    148  HA  ASN A  30      -4.650 -17.271  46.311  1.00 61.30           H
ATOM    149  CB  ASN A  30      -6.633 -16.728  47.005  1.00 61.30           C
ATOM    150 1HB  ASN A  30      -7.165 -15.810  47.253  1.00 61.30           H
ATOM    151 2HB  ASN A  30      -7.249 -17.269  46.287  1.00 61.30           H
ATOM    152  CG  ASN A  30      -6.449 -17.574  48.267  1.00 61.30           C
ATOM    153  OD1 ASN A  30      -5.467 -18.278  48.435  1.00 61.30           O
ATOM    154  ND2 ASN A  30      -7.446 -17.466  49.140  1.00 61.30           N
ATOM    155 1HD2 ASN A  30      -8.223 -16.870  48.941  1.00 61.30           H
ATOM    156 2HD2 ASN A  30      -7.417 -17.981  49.997  1.00 61.30           H
ATOM    157  HN  ASN A  30      -5.103 -14.891  47.812  1.00 61.30           H
ATOM    158  N   PHE A  31      -5.222 -14.480  44.898  1.00 68.29           N
ATOM    159  CA  PHE A  31      -5.392 -13.763  43.645  1.00 68.29           C
ATOM    160  C   PHE A  31      -4.492 -14.347  42.554  1.00 68.29           C
ATOM    161  O   PHE A  31      -3.282 -14.468  42.741  1.00 68.29           O
ATOM    162  HA  PHE A  31      -6.435 -13.871  43.350  1.00 68.29           H
ATOM    163  CB  PHE A  31      -4.985 -12.311  43.902  1.00 68.29           C
ATOM    164 1HB  PHE A  31      -5.522 -11.943  44.777  1.00 68.29           H
ATOM    165 2HB  PHE A  31      -3.923 -12.278  44.143  1.00 68.29           H
ATOM    166  CG  PHE A  31      -5.255 -11.372  42.725  1.00 68.29           C
ATOM    167  CD1 PHE A  31      -4.240 -11.014  41.894  1.00 68.29           C
ATOM    168  HD1 PHE A  31      -3.234 -11.396  42.067  1.00 68.29           H
ATOM    169  CD2 PHE A  31      -6.511 -10.895  42.509  1.00 68.29           C
ATOM    170  HD2 PHE A  31      -7.324 -11.181  43.176  1.00 68.29           H
ATOM    171  CE1 PHE A  31      -4.491 -10.142  40.801  1.00 68.29           C
ATOM    172  HE1 PHE A  31      -3.677  -9.855  40.135  1.00 68.29           H
ATOM    173  CE2 PHE A  31      -6.761 -10.023  41.417  1.00 68.29           C
ATOM    174  HE2 PHE A  31      -7.767  -9.641  41.244  1.00 68.29           H
ATOM    175  CZ  PHE A  31      -5.746  -9.665  40.586  1.00 68.29           C
ATOM    176  HZ  PHE A  31      -5.938  -8.996  39.747  1.00 68.29           H
ATOM    177  HN  PHE A  31      -4.849 -13.935  45.649  1.00 68.29           H
ATOM    178  N   ASN A  32      -5.117 -14.692  41.438  1.00 61.62           N
ATOM    179  CA  ASN A  32      -4.385 -15.237  40.308  1.00 61.62           C
ATOM    180  C   ASN A  32      -3.754 -14.091  39.514  1.00 61.62           C
ATOM    181  O   ASN A  32      -4.421 -13.455  38.699  1.00 61.62           O
ATOM    182  HA  ASN A  32      -3.639 -15.902  40.743  1.00 61.62           H
ATOM    183  CB  ASN A  32      -5.315 -16.007  39.368  1.00 61.62           C
ATOM    184 1HB  ASN A  32      -5.934 -16.694  39.946  1.00 61.62           H
ATOM    185 2HB  ASN A  32      -5.990 -15.313  38.869  1.00 61.62           H
ATOM    186  CG  ASN A  32      -4.515 -16.789  38.324  1.00 61.62           C
ATOM    187  OD1 ASN A  32      -3.296 -16.743  38.276  1.00 61.62           O
ATOM    188  ND2 ASN A  32      -5.265 -17.507  37.493  1.00 61.62           N
ATOM    189 1HD2 ASN A  32      -6.261 -17.500  37.587  1.00 61.62           H
ATOM    190 2HD2 ASN A  32      -4.834 -18.053  36.775  1.00 61.62           H
ATOM    191  HN  ASN A  32      -6.104 -14.605  41.300  1.00 61.62           H
ATOM    192  N   PHE A  33      -2.476 -13.863  39.779  1.00 63.85           N
ATOM    193  CA  PHE A  33      -1.725 -12.864  39.038  1.00 63.85           C
ATOM    194  C   PHE A  33      -1.289 -13.405  37.675  1.00 63.85           C
ATOM    195  O   PHE A  33      -0.100 -13.415  37.359  1.00 63.85           O
ATOM    196  HA  PHE A  33      -2.382 -12.006  38.894  1.00 63.85           H
ATOM    197  CB  PHE A  33      -0.480 -12.536  39.866  1.00 63.85           C
ATOM    198 1HB  PHE A  33       0.035 -13.464  40.111  1.00 63.85           H
ATOM    199 2HB  PHE A  33       0.203 -11.943  39.256  1.00 63.85           H
ATOM    200  CG  PHE A  33      -0.776 -11.775  41.160  1.00 63.85           C
ATOM    201  CD1 PHE A  33      -0.949 -10.426  41.132  1.00 63.85           C
ATOM    202  HD1 PHE A  33      -0.876  -9.887  40.187  1.00 63.85           H
ATOM    203  CD2 PHE A  33      -0.866 -12.448  42.338  1.00 63.85           C
ATOM    204  HD2 PHE A  33      -0.728 -13.529  42.361  1.00 63.85           H
ATOM    205  CE1 PHE A  33      -1.223  -9.721  42.333  1.00 63.85           C
ATOM    206  HE1 PHE A  33      -1.361  -8.640  42.310  1.00 63.85           H
ATOM    207  CE2 PHE A  33      -1.141 -11.742  43.540  1.00 63.85           C
ATOM    208  HE2 PHE A  33      -1.213 -12.281  44.484  1.00 63.85           H
ATOM    209  CZ  PHE A  33      -1.313 -10.393  43.511  1.00 63.85           C
ATOM    210  HZ  PHE A  33      -1.524  -9.851  44.434  1.00 63.85           H
ATOM    211  HN  PHE A  33      -1.956 -14.346  40.484  1.00 63.85           H
ATOM    212  N   THR A  34      -2.274 -13.841  36.904  1.00 62.57           N
ATOM    213  CA  THR A  34      -2.063 -14.088  35.488  1.00 62.57           C
ATOM    214  C   THR A  34      -1.495 -12.841  34.808  1.00 62.57           C
ATOM    215  O   THR A  34      -2.033 -11.745  34.962  1.00 62.57           O
ATOM    216  HA  THR A  34      -1.318 -14.876  35.384  1.00 62.57           H
ATOM    217  CB  THR A  34      -3.390 -14.557  34.887  1.00 62.57           C
ATOM    218  HB  THR A  34      -4.105 -13.736  34.835  1.00 62.57           H
ATOM    219  OG1 THR A  34      -3.774 -15.656  35.709  1.00 62.57           O
ATOM    220  HG1 THR A  34      -3.014 -16.301  35.795  1.00 62.57           H
ATOM    221  CG2 THR A  34      -3.218 -15.172  33.497  1.00 62.57           C
ATOM    222 1HG2 THR A  34      -2.555 -16.035  33.561  1.00 62.57           H
ATOM    223 2HG2 THR A  34      -2.787 -14.432  32.823  1.00 62.57           H
ATOM    224 3HG2 THR A  34      -4.190 -15.488  33.117  1.00 62.57           H
ATOM    225  HN  THR A  34      -3.201 -14.024  37.232  1.00 62.57           H
ATOM    226  N   ASP A  35      -0.415 -13.049  34.069  1.00 67.70           N
ATOM    227  CA  ASP A  35       0.278 -11.943  33.429  1.00 67.70           C
ATOM    228  C   ASP A  35      -0.410 -11.615  32.103  1.00 67.70           C
ATOM    229  O   ASP A  35      -0.042 -12.150  31.059  1.00 67.70           O
ATOM    230  HA  ASP A  35       0.224 -11.120  34.142  1.00 67.70           H
ATOM    231  CB  ASP A  35       1.734 -12.306  33.129  1.00 67.70           C
ATOM    232 1HB  ASP A  35       2.142 -12.895  33.950  1.00 67.70           H
ATOM    233 2HB  ASP A  35       1.780 -12.929  32.236  1.00 67.70           H
ATOM    234  CG  ASP A  35       2.581 -11.049  32.925  1.00 67.70           C
ATOM    235  OD1 ASP A  35       2.005  -9.948  33.062  1.00 67.70           O
ATOM    236  OD2 ASP A  35       3.786 -11.217  32.637  1.00 67.70           O
ATOM    237  HN  ASP A  35      -0.014 -13.950  33.906  1.00 67.70           H
ATOM    238  N   PHE A  36      -1.398 -10.736  32.188  1.00 81.73           N
ATOM    239  CA  PHE A  36      -2.088 -10.269  30.998  1.00 81.73           C
ATOM    240  C   PHE A  36      -1.354  -9.083  30.368  1.00 81.73           C
ATOM    241  O   PHE A  36      -1.703  -8.643  29.274  1.00 81.73           O
ATOM    242  HA  PHE A  36      -2.110 -11.097  30.290  1.00 81.73           H
ATOM    243  CB  PHE A  36      -3.482  -9.815  31.437  1.00 81.73           C
ATOM    244 1HB  PHE A  36      -3.381  -9.126  32.276  1.00 81.73           H
ATOM    245 2HB  PHE A  36      -3.946  -9.259  30.623  1.00 81.73           H
ATOM    246  CG  PHE A  36      -4.409 -10.961  31.846  1.00 81.73           C
ATOM    247  CD1 PHE A  36      -4.481 -12.084  31.082  1.00 81.73           C
ATOM    248  HD1 PHE A  36      -3.877 -12.167  30.178  1.00 81.73           H
ATOM    249  CD2 PHE A  36      -5.162 -10.857  32.974  1.00 81.73           C
ATOM    250  HD2 PHE A  36      -5.105  -9.957  33.587  1.00 81.73           H
ATOM    251  CE1 PHE A  36      -5.341 -13.147  31.462  1.00 81.73           C
ATOM    252  HE1 PHE A  36      -5.399 -14.047  30.849  1.00 81.73           H
ATOM    253  CE2 PHE A  36      -6.023 -11.921  33.354  1.00 81.73           C
ATOM    254  HE2 PHE A  36      -6.627 -11.838  34.258  1.00 81.73           H
ATOM    255  CZ  PHE A  36      -6.094 -13.044  32.589  1.00 81.73           C
ATOM    256  HZ  PHE A  36      -6.755 -13.860  32.881  1.00 81.73           H
ATOM    257  HN  PHE A  36      -1.728 -10.346  33.048  1.00 81.73           H
ATOM    258  N   TYR A  37      -0.351  -8.600  31.086  1.00 86.57           N
ATOM    259  CA  TYR A  37       0.479  -7.520  30.581  1.00 86.57           C
ATOM    260  C   TYR A  37       1.654  -8.067  29.767  1.00 86.57           C
ATOM    261  O   TYR A  37       2.557  -8.695  30.317  1.00 86.57           O
ATOM    262  HA  TYR A  37      -0.138  -6.893  29.938  1.00 86.57           H
ATOM    263  CB  TYR A  37       1.023  -6.794  31.814  1.00 86.57           C
ATOM    264 1HB  TYR A  37       0.190  -6.541  32.470  1.00 86.57           H
ATOM    265 2HB  TYR A  37       1.670  -7.475  32.368  1.00 86.57           H
ATOM    266  CG  TYR A  37       1.805  -5.520  31.490  1.00 86.57           C
ATOM    267  CD1 TYR A  37       3.182  -5.558  31.404  1.00 86.57           C
ATOM    268  HD1 TYR A  37       3.712  -6.497  31.566  1.00 86.57           H
ATOM    269  CD2 TYR A  37       1.134  -4.332  31.285  1.00 86.57           C
ATOM    270  HD2 TYR A  37       0.046  -4.301  31.353  1.00 86.57           H
ATOM    271  CE1 TYR A  37       3.918  -4.359  31.100  1.00 86.57           C
ATOM    272  HE1 TYR A  37       5.005  -4.375  31.029  1.00 86.57           H
ATOM    273  CE2 TYR A  37       1.870  -3.132  30.981  1.00 86.57           C
ATOM    274  HE2 TYR A  37       1.352  -2.187  30.816  1.00 86.57           H
ATOM    275  CZ  TYR A  37       3.226  -3.205  30.903  1.00 86.57           C
ATOM    276  OH  TYR A  37       3.921  -2.072  30.616  1.00 86.57           O
ATOM    277  HH  TYR A  37       3.290  -1.338  30.365  1.00 86.57           H
ATOM    278  HN  TYR A  37      -0.103  -8.934  31.996  1.00 86.57           H
ATOM    279  N   CYS A  38       1.604  -7.807  28.468  1.00 90.26           N
ATOM    280  CA  CYS A  38       2.586  -8.366  27.555  1.00 90.26           C
ATOM    281  C   CYS A  38       3.651  -7.302  27.285  1.00 90.26           C
ATOM    282  O   CYS A  38       3.359  -6.261  26.699  1.00 90.26           O
ATOM    283  HA  CYS A  38       3.021  -9.231  28.055  1.00 90.26           H
ATOM    284  CB  CYS A  38       1.937  -8.864  26.262  1.00 90.26           C
ATOM    285 1HB  CYS A  38       1.121  -9.548  26.495  1.00 90.26           H
ATOM    286 2HB  CYS A  38       1.504  -8.026  25.716  1.00 90.26           H
ATOM    287  SG  CYS A  38       3.182  -9.710  25.222  1.00 90.26           S
ATOM    288  HN  CYS A  38       0.910  -7.228  28.040  1.00 90.26           H
ATOM    289  N   GLU A  39       4.865  -7.600  27.726  1.00 82.72           N
ATOM    290  CA  GLU A  39       6.012  -6.782  27.371  1.00 82.72           C
ATOM    291  C   GLU A  39       6.582  -7.225  26.022  1.00 82.72           C
ATOM    292  O   GLU A  39       6.868  -8.405  25.822  1.00 82.72           O
ATOM    293  HA  GLU A  39       5.630  -5.764  27.295  1.00 82.72           H
ATOM    294  CB  GLU A  39       7.082  -6.835  28.463  1.00 82.72           C
ATOM    295 1HB  GLU A  39       7.377  -7.870  28.639  1.00 82.72           H
ATOM    296 2HB  GLU A  39       7.918  -6.190  28.190  1.00 82.72           H
ATOM    297  CG  GLU A  39       6.540  -6.299  29.789  1.00 82.72           C
ATOM    298 1HG  GLU A  39       6.115  -5.307  29.638  1.00 82.72           H
ATOM    299 2HG  GLU A  39       5.733  -6.941  30.142  1.00 82.72           H
ATOM    300  CD  GLU A  39       7.644  -6.232  30.846  1.00 82.72           C
ATOM    301  OE1 GLU A  39       7.369  -5.650  31.918  1.00 82.72           O
ATOM    302  OE2 GLU A  39       8.738  -6.764  30.559  1.00 82.72           O
ATOM    303  HN  GLU A  39       5.069  -8.382  28.315  1.00 82.72           H
ATOM    304  N   LYS A  40       6.730  -6.256  25.131  1.00 89.02           N
ATOM    305  CA  LYS A  40       7.071  -6.554  23.750  1.00 89.02           C
ATOM    306  C   LYS A  40       8.474  -6.021  23.450  1.00 89.02           C
ATOM    307  O   LYS A  40       8.757  -5.609  22.326  1.00 89.02           O
ATOM    308  HA  LYS A  40       7.084  -7.639  23.644  1.00 89.02           H
ATOM    309  CB  LYS A  40       5.994  -6.019  22.805  1.00 89.02           C
ATOM    310 1HB  LYS A  40       5.848  -4.953  22.979  1.00 89.02           H
ATOM    311 2HB  LYS A  40       6.324  -6.130  21.772  1.00 89.02           H
ATOM    312  CG  LYS A  40       4.671  -6.760  23.005  1.00 89.02           C
ATOM    313 1HG  LYS A  40       4.831  -7.833  22.900  1.00 89.02           H
ATOM    314 2HG  LYS A  40       4.305  -6.590  24.018  1.00 89.02           H
ATOM    315  CD  LYS A  40       3.622  -6.294  21.993  1.00 89.02           C
ATOM    316 1HD  LYS A  40       3.428  -5.230  22.129  1.00 89.02           H
ATOM    317 2HD  LYS A  40       4.007  -6.420  20.981  1.00 89.02           H
ATOM    318  CE  LYS A  40       2.320  -7.081  22.151  1.00 89.02           C
ATOM    319 1HE  LYS A  40       2.511  -8.144  22.008  1.00 89.02           H
ATOM    320 2HE  LYS A  40       1.935  -6.959  23.164  1.00 89.02           H
ATOM    321  NZ  LYS A  40       1.312  -6.616  21.172  1.00 89.02           N
ATOM    322 1HZ  LYS A  40       0.543  -7.277  21.139  1.00 89.02           H
ATOM    323 2HZ  LYS A  40       0.963  -5.706  21.452  1.00 89.02           H
ATOM    324 3HZ  LYS A  40       1.738  -6.547  20.255  1.00 89.02           H
ATOM    325  HN  LYS A  40       6.621  -5.284  25.339  1.00 89.02           H
ATOM    326  N   ASN A  41       9.314  -6.047  24.474  1.00 83.13           N
ATOM    327  CA  ASN A  41      10.677  -5.563  24.336  1.00 83.13           C
ATOM    328  C   ASN A  41      11.371  -6.320  23.203  1.00 83.13           C
ATOM    329  O   ASN A  41      12.107  -5.728  22.415  1.00 83.13           O
ATOM    330  HA  ASN A  41      10.582  -4.497  24.128  1.00 83.13           H
ATOM    331  CB  ASN A  41      11.476  -5.795  25.620  1.00 83.13           C
ATOM    332 1HB  ASN A  41      11.359  -6.829  25.943  1.00 83.13           H
ATOM    333 2HB  ASN A  41      12.538  -5.641  25.424  1.00 83.13           H
ATOM    334  CG  ASN A  41      11.015  -4.851  26.732  1.00 83.13           C
ATOM    335  OD1 ASN A  41      10.619  -3.721  26.498  1.00 83.13           O
ATOM    336  ND2 ASN A  41      11.088  -5.376  27.952  1.00 83.13           N
ATOM    337 1HD2 ASN A  41      11.422  -6.310  28.075  1.00 83.13           H
ATOM    338 2HD2 ASN A  41      10.808  -4.836  28.746  1.00 83.13           H
ATOM    339  HN  ASN A  41       9.077  -6.391  25.383  1.00 83.13           H
ATOM    340  N   ASN A  42      11.112  -7.619  23.157  1.00 84.47           N
ATOM    341  CA  ASN A  42      11.755  -8.475  22.174  1.00 84.47           C
ATOM    342  C   ASN A  42      11.342  -8.031  20.769  1.00 84.47           C
ATOM    343  O   ASN A  42      12.145  -8.078  19.839  1.00 84.47           O
ATOM    344  HA  ASN A  42      12.824  -8.361  22.350  1.00 84.47           H
ATOM    345  CB  ASN A  42      11.329  -9.934  22.353  1.00 84.47           C
ATOM    346 1HB  ASN A  42      10.241 -10.004  22.330  1.00 84.47           H
ATOM    347 2HB  ASN A  42      11.704 -10.531  21.521  1.00 84.47           H
ATOM    348  CG  ASN A  42      11.855 -10.501  23.673  1.00 84.47           C
ATOM    349  OD1 ASN A  42      12.662  -9.898  24.359  1.00 84.47           O
ATOM    350  ND2 ASN A  42      11.354 -11.692  23.988  1.00 84.47           N
ATOM    351 1HD2 ASN A  42      10.694 -12.134  23.380  1.00 84.47           H
ATOM    352 2HD2 ASN A  42      11.636 -12.146  24.833  1.00 84.47           H
ATOM    353  HN  ASN A  42      10.479  -8.085  23.774  1.00 84.47           H
ATOM    354  N   VAL A  43      10.091  -7.609  20.660  1.00 91.51           N
ATOM    355  CA  VAL A  43       9.545  -7.210  19.374  1.00 91.51           C
ATOM    356  C   VAL A  43      10.236  -5.927  18.908  1.00 91.51           C
ATOM    357  O   VAL A  43      10.594  -5.800  17.738  1.00 91.51           O
ATOM    358  HA  VAL A  43       9.766  -8.005  18.662  1.00 91.51           H
ATOM    359  CB  VAL A  43       8.025  -7.069  19.472  1.00 91.51           C
ATOM    360  HB  VAL A  43       7.808  -6.236  20.141  1.00 91.51           H
ATOM    361  CG1 VAL A  43       7.416  -6.746  18.106  1.00 91.51           C
ATOM    362 1HG1 VAL A  43       7.831  -5.808  17.736  1.00 91.51           H
ATOM    363 2HG1 VAL A  43       7.648  -7.548  17.405  1.00 91.51           H
ATOM    364 3HG1 VAL A  43       6.334  -6.651  18.204  1.00 91.51           H
ATOM    365  CG2 VAL A  43       7.395  -8.329  20.069  1.00 91.51           C
ATOM    366 1HG2 VAL A  43       7.626  -9.186  19.437  1.00 91.51           H
ATOM    367 2HG2 VAL A  43       7.795  -8.496  21.069  1.00 91.51           H
ATOM    368 3HG2 VAL A  43       6.314  -8.201  20.127  1.00 91.51           H
ATOM    369  HN  VAL A  43       9.455  -7.539  21.429  1.00 91.51           H
ATOM    370  N   ARG A  44      10.403  -5.008  19.848  1.00 86.90           N
ATOM    371  CA  ARG A  44      11.032  -3.734  19.545  1.00 86.90           C
ATOM    372  C   ARG A  44      12.497  -3.943  19.158  1.00 86.90           C
ATOM    373  O   ARG A  44      13.014  -3.261  18.275  1.00 86.90           O
ATOM    374  HA  ARG A  44      10.459  -3.332  18.710  1.00 86.90           H
ATOM    375  CB  ARG A  44      10.959  -2.785  20.743  1.00 86.90           C
ATOM    376 1HB  ARG A  44      11.371  -3.275  21.626  1.00 86.90           H
ATOM    377 2HB  ARG A  44      11.572  -1.904  20.553  1.00 86.90           H
ATOM    378  CG  ARG A  44       9.515  -2.358  21.017  1.00 86.90           C
ATOM    379 1HG  ARG A  44       9.044  -2.041  20.088  1.00 86.90           H
ATOM    380 2HG  ARG A  44       8.945  -3.209  21.390  1.00 86.90           H
ATOM    381  CD  ARG A  44       9.465  -1.218  22.036  1.00 86.90           C
ATOM    382 1HD  ARG A  44      10.174  -0.438  21.757  1.00 86.90           H
ATOM    383 2HD  ARG A  44       8.474  -0.763  22.037  1.00 86.90           H
ATOM    384  NE  ARG A  44       9.785  -1.731  23.387  1.00 86.90           N
ATOM    385  HE  ARG A  44      10.749  -1.818  23.639  1.00 86.90           H
ATOM    386  CZ  ARG A  44       8.864  -2.087  24.293  1.00 86.90           C
ATOM    387  NH1 ARG A  44       7.558  -1.992  24.009  1.00 86.90           N
ATOM    388 1HH1 ARG A  44       7.264  -1.653  23.115  1.00 86.90           H
ATOM    389 2HH1 ARG A  44       6.877  -2.259  24.691  1.00 86.90           H
ATOM    390  NH2 ARG A  44       9.269  -2.540  25.487  1.00 86.90           N
ATOM    391 1HH2 ARG A  44       8.594  -2.810  26.175  1.00 86.90           H
ATOM    392 2HH2 ARG A  44      10.245  -2.609  25.691  1.00 86.90           H
ATOM    393  HN  ARG A  44      10.119  -5.123  20.800  1.00 86.90           H
ATOM    394  N   GLN A  45      13.126  -4.890  19.839  1.00 83.56           N
ATOM    395  CA  GLN A  45      14.531  -5.177  19.599  1.00 83.56           C
ATOM    396  C   GLN A  45      14.723  -5.756  18.196  1.00 83.56           C
ATOM    397  O   GLN A  45      15.674  -5.404  17.500  1.00 83.56           O
ATOM    398  HA  GLN A  45      15.039  -4.216  19.676  1.00 83.56           H
ATOM    399  CB  GLN A  45      15.086  -6.124  20.665  1.00 83.56           C
ATOM    400 1HB  GLN A  45      14.789  -5.778  21.655  1.00 83.56           H
ATOM    401 2HB  GLN A  45      14.658  -7.117  20.532  1.00 83.56           H
ATOM    402  CG  GLN A  45      16.612  -6.206  20.583  1.00 83.56           C
ATOM    403 1HG  GLN A  45      16.907  -6.600  19.611  1.00 83.56           H
ATOM    404 2HG  GLN A  45      17.038  -5.206  20.665  1.00 83.56           H
ATOM    405  CD  GLN A  45      17.173  -7.098  21.693  1.00 83.56           C
ATOM    406  OE1 GLN A  45      16.457  -7.825  22.361  1.00 83.56           O
ATOM    407  NE2 GLN A  45      18.490  -7.001  21.851  1.00 83.56           N
ATOM    408 1HE2 GLN A  45      19.019  -6.384  21.269  1.00 83.56           H
ATOM    409 2HE2 GLN A  45      18.951  -7.545  22.552  1.00 83.56           H
ATOM    410  HN  GLN A  45      12.694  -5.456  20.541  1.00 83.56           H
ATOM    411  N   PHE A  46      13.804  -6.635  17.823  1.00 92.54           N
ATOM    412  CA  PHE A  46      13.817  -7.209  16.488  1.00 92.54           C
ATOM    413  C   PHE A  46      13.672  -6.121  15.422  1.00 92.54           C
ATOM    414  O   PHE A  46      14.429  -6.092  14.453  1.00 92.54           O
ATOM    415  HA  PHE A  46      14.775  -7.713  16.362  1.00 92.54           H
ATOM    416  CB  PHE A  46      12.620  -8.158  16.398  1.00 92.54           C
ATOM    417 1HB  PHE A  46      12.786  -9.000  17.069  1.00 92.54           H
ATOM    418 2HB  PHE A  46      11.730  -7.638  16.753  1.00 92.54           H
ATOM    419  CG  PHE A  46      12.353  -8.691  14.989  1.00 92.54           C
ATOM    420  CD1 PHE A  46      11.389  -8.122  14.218  1.00 92.54           C
ATOM    421  HD1 PHE A  46      10.806  -7.286  14.603  1.00 92.54           H
ATOM    422  CD2 PHE A  46      13.081  -9.735  14.508  1.00 92.54           C
ATOM    423  HD2 PHE A  46      13.854 -10.191  15.127  1.00 92.54           H
ATOM    424  CE1 PHE A  46      11.141  -8.617  12.910  1.00 92.54           C
ATOM    425  HE1 PHE A  46      10.368  -8.161  12.292  1.00 92.54           H
ATOM    426  CE2 PHE A  46      12.834 -10.230  13.201  1.00 92.54           C
ATOM    427  HE2 PHE A  46      13.417 -11.066  12.815  1.00 92.54           H
ATOM    428  CZ  PHE A  46      11.869  -9.661  12.429  1.00 92.54           C
ATOM    429  HZ  PHE A  46      11.680 -10.041  11.425  1.00 92.54           H
ATOM    430  HN  PHE A  46      13.063  -6.954  18.413  1.00 92.54           H
ATOM    431  N   ALA A  47      12.693  -5.254  15.637  1.00 93.36           N
ATOM    432  CA  ALA A  47      12.381  -4.222  14.662  1.00 93.36           C
ATOM    433  C   ALA A  47      13.602  -3.320  14.471  1.00 93.36           C
ATOM    434  O   ALA A  47      13.917  -2.926  13.350  1.00 93.36           O
ATOM    435  HA  ALA A  47      12.153  -4.716  13.718  1.00 93.36           H
ATOM    436  CB  ALA A  47      11.147  -3.443  15.122  1.00 93.36           C
ATOM    437 1HB  ALA A  47      10.301  -4.124  15.214  1.00 93.36           H
ATOM    438 2HB  ALA A  47      11.348  -2.981  16.088  1.00 93.36           H
ATOM    439 3HB  ALA A  47      10.913  -2.669  14.390  1.00 93.36           H
ATOM    440  HN  ALA A  47      12.121  -5.248  16.456  1.00 93.36           H
ATOM    441  N   SER A  48      14.256  -3.020  15.584  1.00 91.82           N
ATOM    442  CA  SER A  48      15.347  -2.060  15.575  1.00 91.82           C
ATOM    443  C   SER A  48      16.518  -2.606  14.755  1.00 91.82           C
ATOM    444  O   SER A  48      17.318  -1.839  14.222  1.00 91.82           O
ATOM    445  HA  SER A  48      14.938  -1.164  15.108  1.00 91.82           H
ATOM    446  CB  SER A  48      15.803  -1.731  16.998  1.00 91.82           C
ATOM    447 1HB  SER A  48      16.472  -0.871  16.974  1.00 91.82           H
ATOM    448 2HB  SER A  48      14.939  -1.447  17.599  1.00 91.82           H
ATOM    449  OG  SER A  48      16.467  -2.832  17.613  1.00 91.82           O
ATOM    450  HG  SER A  48      16.048  -3.691  17.320  1.00 91.82           H
ATOM    451  HN  SER A  48      14.052  -3.420  16.477  1.00 91.82           H
ATOM    452  N   HIS A  49      16.581  -3.928  14.680  1.00 87.62           N
ATOM    453  CA  HIS A  49      17.705  -4.588  14.038  1.00 87.62           C
ATOM    454  C   HIS A  49      17.362  -4.878  12.575  1.00 87.62           C
ATOM    455  O   HIS A  49      18.195  -4.692  11.690  1.00 87.62           O
ATOM    456  HA  HIS A  49      18.541  -3.889  14.074  1.00 87.62           H
ATOM    457  CB  HIS A  49      18.112  -5.843  14.812  1.00 87.62           C
ATOM    458 1HB  HIS A  49      18.098  -5.621  15.879  1.00 87.62           H
ATOM    459 2HB  HIS A  49      17.369  -6.622  14.638  1.00 87.62           H
ATOM    460  CG  HIS A  49      19.475  -6.377  14.442  1.00 87.62           C
ATOM    461  ND1 HIS A  49      20.646  -5.684  14.696  1.00 87.62           N
ATOM    462  HD1 HIS A  49      20.712  -4.789  15.136  1.00 87.62           H
ATOM    463  CD2 HIS A  49      19.842  -7.543  13.836  1.00 87.62           C
ATOM    464  HD2 HIS A  49      19.163  -8.326  13.499  1.00 87.62           H
ATOM    465  CE1 HIS A  49      21.665  -6.409  14.258  1.00 87.62           C
ATOM    466  HE1 HIS A  49      22.718  -6.134  14.313  1.00 87.62           H
ATOM    467  NE2 HIS A  49      21.164  -7.561  13.724  1.00 87.62           N
ATOM    468  HN  HIS A  49      15.884  -4.543  15.049  1.00 87.62           H
ATOM    469  N   PHE A  50      16.133  -5.329  12.367  1.00 82.17           N
ATOM    470  CA  PHE A  50      15.769  -5.953  11.107  1.00 82.17           C
ATOM    471  C   PHE A  50      15.249  -4.914  10.111  1.00 82.17           C
ATOM    472  O   PHE A  50      15.580  -4.964   8.927  1.00 82.17           O
ATOM    473  HA  PHE A  50      16.668  -6.420  10.705  1.00 82.17           H
ATOM    474  CB  PHE A  50      14.652  -6.954  11.410  1.00 82.17           C
ATOM    475 1HB  PHE A  50      15.004  -7.658  12.164  1.00 82.17           H
ATOM    476 2HB  PHE A  50      13.806  -6.420  11.842  1.00 82.17           H
ATOM    477  CG  PHE A  50      14.170  -7.737  10.187  1.00 82.17           C
ATOM    478  CD1 PHE A  50      12.959  -7.458   9.634  1.00 82.17           C
ATOM    479  HD1 PHE A  50      12.332  -6.677  10.063  1.00 82.17           H
ATOM    480  CD2 PHE A  50      14.953  -8.713   9.652  1.00 82.17           C
ATOM    481  HD2 PHE A  50      15.924  -8.937  10.095  1.00 82.17           H
ATOM    482  CE1 PHE A  50      12.512  -8.185   8.500  1.00 82.17           C
ATOM    483  HE1 PHE A  50      11.541  -7.962   8.057  1.00 82.17           H
ATOM    484  CE2 PHE A  50      14.506  -9.440   8.518  1.00 82.17           C
ATOM    485  HE2 PHE A  50      15.133 -10.222   8.089  1.00 82.17           H
ATOM    486  CZ  PHE A  50      13.295  -9.161   7.965  1.00 82.17           C
ATOM    487  HZ  PHE A  50      12.952  -9.719   7.094  1.00 82.17           H
ATOM    488  HN  PHE A  50      15.396  -5.274  13.040  1.00 82.17           H
ATOM    489  N   LEU A  51      14.445  -3.996  10.627  1.00 94.13           N
ATOM    490  CA  LEU A  51      13.614  -3.164   9.774  1.00 94.13           C
ATOM    491  C   LEU A  51      14.488  -2.110   9.091  1.00 94.13           C
ATOM    492  O   LEU A  51      14.413  -1.928   7.877  1.00 94.13           O
ATOM    493  HA  LEU A  51      13.186  -3.808   9.006  1.00 94.13           H
ATOM    494  CB  LEU A  51      12.449  -2.573  10.571  1.00 94.13           C
ATOM    495 1HB  LEU A  51      12.859  -1.967  11.380  1.00 94.13           H
ATOM    496 2HB  LEU A  51      11.893  -1.901   9.919  1.00 94.13           H
ATOM    497  CG  LEU A  51      11.469  -3.582  11.173  1.00 94.13           C
ATOM    498  HG  LEU A  51      12.005  -4.180  11.911  1.00 94.13           H
ATOM    499  CD1 LEU A  51      10.332  -2.870  11.909  1.00 94.13           C
ATOM    500 1HD1 LEU A  51      10.745  -2.261  12.713  1.00 94.13           H
ATOM    501 2HD1 LEU A  51       9.791  -2.232  11.210  1.00 94.13           H
ATOM    502 3HD1 LEU A  51       9.650  -3.611  12.327  1.00 94.13           H
ATOM    503  CD2 LEU A  51      10.947  -4.544  10.104  1.00 94.13           C
ATOM    504 1HD2 LEU A  51      10.433  -3.979   9.327  1.00 94.13           H
ATOM    505 2HD2 LEU A  51      11.783  -5.088   9.665  1.00 94.13           H
ATOM    506 3HD2 LEU A  51      10.252  -5.250  10.559  1.00 94.13           H
ATOM    507  HN  LEU A  51      14.355  -3.819  11.607  1.00 94.13           H
ATOM    508  N   PRO A  52      15.330  -1.399   9.854  1.00 95.87           N
ATOM    509  CA  PRO A  52      16.017  -0.219   9.323  1.00 95.87           C
ATOM    510  C   PRO A  52      16.759  -0.517   8.030  1.00 95.87           C
ATOM    511  O   PRO A  52      16.591   0.189   7.037  1.00 95.87           O
ATOM    512  HA  PRO A  52      15.291   0.552   9.064  1.00 95.87           H
ATOM    513  CB  PRO A  52      16.974   0.179  10.448  1.00 95.87           C
ATOM    514 1HB  PRO A  52      17.953  -0.283  10.325  1.00 95.87           H
ATOM    515 2HB  PRO A  52      17.133   1.257  10.476  1.00 95.87           H
ATOM    516  CG  PRO A  52      16.269  -0.319  11.704  1.00 95.87           C
ATOM    517 1HG  PRO A  52      16.961  -0.430  12.539  1.00 95.87           H
ATOM    518 2HG  PRO A  52      15.497   0.375  12.037  1.00 95.87           H
ATOM    519  CD  PRO A  52      15.688  -1.651  11.262  1.00 95.87           C
ATOM    520 1HD  PRO A  52      16.414  -2.459  11.351  1.00 95.87           H
ATOM    521 2HD  PRO A  52      14.824  -1.936  11.862  1.00 95.87           H
ATOM    522  N   PRO A  53      17.594  -1.565   8.011  1.00 96.10           N
ATOM    523  CA  PRO A  53      18.355  -1.901   6.806  1.00 96.10           C
ATOM    524  C   PRO A  53      17.466  -2.040   5.581  1.00 96.10           C
ATOM    525  O   PRO A  53      17.807  -1.556   4.503  1.00 96.10           O
ATOM    526  HA  PRO A  53      19.049  -1.096   6.564  1.00 96.10           H
ATOM    527  CB  PRO A  53      19.037  -3.223   7.165  1.00 96.10           C
ATOM    528 1HB  PRO A  53      18.435  -4.080   6.864  1.00 96.10           H
ATOM    529 2HB  PRO A  53      20.003  -3.324   6.669  1.00 96.10           H
ATOM    530  CG  PRO A  53      19.187  -3.143   8.679  1.00 96.10           C
ATOM    531 1HG  PRO A  53      19.326  -4.128   9.125  1.00 96.10           H
ATOM    532 2HG  PRO A  53      20.054  -2.550   8.970  1.00 96.10           H
ATOM    533  CD  PRO A  53      17.881  -2.498   9.115  1.00 96.10           C
ATOM    534 1HD  PRO A  53      17.086  -3.234   9.235  1.00 96.10           H
ATOM    535 2HD  PRO A  53      17.983  -1.986  10.072  1.00 96.10           H
ATOM    536  N   LEU A  54      16.337  -2.704   5.782  1.00 94.40           N
ATOM    537  CA  LEU A  54      15.451  -3.025   4.676  1.00 94.40           C
ATOM    538  C   LEU A  54      14.803  -1.739   4.157  1.00 94.40           C
ATOM    539  O   LEU A  54      14.676  -1.547   2.949  1.00 94.40           O
ATOM    540  HA  LEU A  54      16.062  -3.449   3.879  1.00 94.40           H
ATOM    541  CB  LEU A  54      14.442  -4.097   5.091  1.00 94.40           C
ATOM    542 1HB  LEU A  54      13.882  -3.728   5.951  1.00 94.40           H
ATOM    543 2HB  LEU A  54      13.727  -4.230   4.279  1.00 94.40           H
ATOM    544  CG  LEU A  54      15.026  -5.466   5.448  1.00 94.40           C
ATOM    545  HG  LEU A  54      15.725  -5.334   6.274  1.00 94.40           H
ATOM    546  CD1 LEU A  54      13.931  -6.420   5.929  1.00 94.40           C
ATOM    547 1HD1 LEU A  54      13.450  -6.004   6.814  1.00 94.40           H
ATOM    548 2HD1 LEU A  54      13.190  -6.551   5.140  1.00 94.40           H
ATOM    549 3HD1 LEU A  54      14.374  -7.385   6.176  1.00 94.40           H
ATOM    550  CD2 LEU A  54      15.817  -6.046   4.274  1.00 94.40           C
ATOM    551 1HD2 LEU A  54      15.159  -6.161   3.413  1.00 94.40           H
ATOM    552 2HD2 LEU A  54      16.636  -5.373   4.019  1.00 94.40           H
ATOM    553 3HD2 LEU A  54      16.222  -7.019   4.555  1.00 94.40           H
ATOM    554  HN  LEU A  54      16.026  -3.021   6.678  1.00 94.40           H
ATOM    555  N   TYR A  55      14.411  -0.891   5.097  1.00 94.77           N
ATOM    556  CA  TYR A  55      13.738   0.349   4.752  1.00 94.77           C
ATOM    557  C   TYR A  55      14.661   1.269   3.950  1.00 94.77           C
ATOM    558  O   TYR A  55      14.219   1.936   3.015  1.00 94.77           O
ATOM    559  HA  TYR A  55      12.867   0.102   4.145  1.00 94.77           H
ATOM    560  CB  TYR A  55      13.393   1.026   6.080  1.00 94.77           C
ATOM    561 1HB  TYR A  55      14.253   0.954   6.747  1.00 94.77           H
ATOM    562 2HB  TYR A  55      13.216   2.086   5.901  1.00 94.77           H
ATOM    563  CG  TYR A  55      12.171   0.431   6.782  1.00 94.77           C
ATOM    564  CD1 TYR A  55      11.593  -0.725   6.300  1.00 94.77           C
ATOM    565  HD1 TYR A  55      12.007  -1.215   5.419  1.00 94.77           H
ATOM    566  CD2 TYR A  55      11.646   1.052   7.898  1.00 94.77           C
ATOM    567  HD2 TYR A  55      12.102   1.965   8.279  1.00 94.77           H
ATOM    568  CE1 TYR A  55      10.442  -1.285   6.960  1.00 94.77           C
ATOM    569  HE1 TYR A  55       9.976  -2.198   6.590  1.00 94.77           H
ATOM    570  CE2 TYR A  55      10.495   0.492   8.558  1.00 94.77           C
ATOM    571  HE2 TYR A  55      10.071   0.972   9.440  1.00 94.77           H
ATOM    572  CZ  TYR A  55       9.950  -0.649   8.057  1.00 94.77           C
ATOM    573  OH  TYR A  55       8.864  -1.177   8.681  1.00 94.77           O
ATOM    574  HH  TYR A  55       8.556  -1.996   8.197  1.00 94.77           H
ATOM    575  HN  TYR A  55      14.545  -1.041   6.076  1.00 94.77           H
ATOM    576  N   TRP A  56      15.926   1.274   4.344  1.00 93.70           N
ATOM    577  CA  TRP A  56      16.925   2.063   3.643  1.00 93.70           C
ATOM    578  C   TRP A  56      17.088   1.480   2.238  1.00 93.70           C
ATOM    579  O   TRP A  56      17.178   2.221   1.261  1.00 93.70           O
ATOM    580  HA  TRP A  56      16.557   3.088   3.581  1.00 93.70           H
ATOM    581  CB  TRP A  56      18.238   2.108   4.427  1.00 93.70           C
ATOM    582 1HB  TRP A  56      18.430   1.123   4.851  1.00 93.70           H
ATOM    583 2HB  TRP A  56      19.054   2.324   3.738  1.00 93.70           H
ATOM    584  CG  TRP A  56      18.254   3.143   5.554  1.00 93.70           C
ATOM    585  CD1 TRP A  56      18.374   2.927   6.871  1.00 93.70           C
ATOM    586  HD1 TRP A  56      18.481   1.942   7.324  1.00 93.70           H
ATOM    587  CD2 TRP A  56      18.141   4.575   5.408  1.00 93.70           C
ATOM    588  NE1 TRP A  56      18.347   4.110   7.582  1.00 93.70           N
ATOM    589  HE1 TRP A  56      18.420   4.205   8.575  1.00 93.70           H
ATOM    590  CE2 TRP A  56      18.201   5.143   6.664  1.00 93.70           C
ATOM    591  CE3 TRP A  56      17.993   5.363   4.253  1.00 93.70           C
ATOM    592  HE3 TRP A  56      17.944   4.938   3.251  1.00 93.70           H
ATOM    593  CZ2 TRP A  56      18.121   6.523   6.886  1.00 93.70           C
ATOM    594  HZ2 TRP A  56      18.170   6.948   7.888  1.00 93.70           H
ATOM    595  CZ3 TRP A  56      17.915   6.740   4.492  1.00 93.70           C
ATOM    596  HZ3 TRP A  56      17.799   7.398   3.630  1.00 93.70           H
ATOM    597  CH2 TRP A  56      17.973   7.328   5.750  1.00 93.70           C
ATOM    598  HH2 TRP A  56      17.904   8.411   5.851  1.00 93.70           H
ATOM    599  HN  TRP A  56      16.271   0.754   5.125  1.00 93.70           H
ATOM    600  N   LEU A  57      17.120   0.156   2.182  1.00 93.56           N
ATOM    601  CA  LEU A  57      17.286  -0.535   0.914  1.00 93.56           C
ATOM    602  C   LEU A  57      16.107  -0.200  -0.002  1.00 93.56           C
ATOM    603  O   LEU A  57      16.303   0.195  -1.151  1.00 93.56           O
ATOM    604  HA  LEU A  57      18.199  -0.159   0.454  1.00 93.56           H
ATOM    605  CB  LEU A  57      17.479  -2.035   1.144  1.00 93.56           C
ATOM    606 1HB  LEU A  57      18.351  -2.176   1.783  1.00 93.56           H
ATOM    607 2HB  LEU A  57      16.617  -2.413   1.693  1.00 93.56           H
ATOM    608  CG  LEU A  57      17.661  -2.888  -0.113  1.00 93.56           C
ATOM    609  HG  LEU A  57      16.834  -2.679  -0.791  1.00 93.56           H
ATOM    610  CD1 LEU A  57      18.951  -2.515  -0.847  1.00 93.56           C
ATOM    611 1HD1 LEU A  57      18.913  -1.466  -1.139  1.00 93.56           H
ATOM    612 2HD1 LEU A  57      19.804  -2.678  -0.187  1.00 93.56           H
ATOM    613 3HD1 LEU A  57      19.056  -3.136  -1.736  1.00 93.56           H
ATOM    614  CD2 LEU A  57      17.604  -4.380   0.223  1.00 93.56           C
ATOM    615 1HD2 LEU A  57      18.398  -4.624   0.929  1.00 93.56           H
ATOM    616 2HD2 LEU A  57      16.637  -4.615   0.668  1.00 93.56           H
ATOM    617 3HD2 LEU A  57      17.736  -4.963  -0.688  1.00 93.56           H
ATOM    618  HN  LEU A  57      17.035  -0.440   2.980  1.00 93.56           H
ATOM    619  N   VAL A  58      14.910  -0.370   0.539  1.00 95.45           N
ATOM    620  CA  VAL A  58      13.701  -0.159  -0.237  1.00 95.45           C
ATOM    621  C   VAL A  58      13.668   1.286  -0.739  1.00 95.45           C
ATOM    622  O   VAL A  58      13.328   1.538  -1.894  1.00 95.45           O
ATOM    623  HA  VAL A  58      13.740  -0.828  -1.097  1.00 95.45           H
ATOM    624  CB  VAL A  58      12.472  -0.531   0.596  1.00 95.45           C
ATOM    625  HB  VAL A  58      12.524   0.022   1.534  1.00 95.45           H
ATOM    626  CG1 VAL A  58      11.182  -0.124  -0.118  1.00 95.45           C
ATOM    627 1HG1 VAL A  58      11.181   0.954  -0.281  1.00 95.45           H
ATOM    628 2HG1 VAL A  58      11.121  -0.637  -1.078  1.00 95.45           H
ATOM    629 3HG1 VAL A  58      10.324  -0.400   0.496  1.00 95.45           H
ATOM    630  CG2 VAL A  58      12.467  -2.024   0.930  1.00 95.45           C
ATOM    631 1HG2 VAL A  58      12.451  -2.602   0.006  1.00 95.45           H
ATOM    632 2HG2 VAL A  58      13.364  -2.272   1.499  1.00 95.45           H
ATOM    633 3HG2 VAL A  58      11.584  -2.261   1.523  1.00 95.45           H
ATOM    634  HN  VAL A  58      14.760  -0.647   1.489  1.00 95.45           H
ATOM    635  N   PHE A  59      14.025   2.197   0.154  1.00 96.29           N
ATOM    636  CA  PHE A  59      14.009   3.613  -0.174  1.00 96.29           C
ATOM    637  C   PHE A  59      14.917   3.910  -1.369  1.00 96.29           C
ATOM    638  O   PHE A  59      14.485   4.523  -2.344  1.00 96.29           O
ATOM    639  HA  PHE A  59      12.981   3.874  -0.427  1.00 96.29           H
ATOM    640  CB  PHE A  59      14.537   4.361   1.051  1.00 96.29           C
ATOM    641 1HB  PHE A  59      13.829   4.242   1.871  1.00 96.29           H
ATOM    642 2HB  PHE A  59      15.473   3.902   1.369  1.00 96.29           H
ATOM    643  CG  PHE A  59      14.773   5.855   0.814  1.00 96.29           C
ATOM    644  CD1 PHE A  59      16.039   6.351   0.813  1.00 96.29           C
ATOM    645  HD1 PHE A  59      16.885   5.686   0.981  1.00 96.29           H
ATOM    646  CD2 PHE A  59      13.716   6.685   0.605  1.00 96.29           C
ATOM    647  HD2 PHE A  59      12.701   6.287   0.606  1.00 96.29           H
ATOM    648  CE1 PHE A  59      16.257   7.737   0.593  1.00 96.29           C
ATOM    649  HE1 PHE A  59      17.272   8.135   0.592  1.00 96.29           H
ATOM    650  CE2 PHE A  59      13.935   8.071   0.384  1.00 96.29           C
ATOM    651  HE2 PHE A  59      13.088   8.736   0.217  1.00 96.29           H
ATOM    652  CZ  PHE A  59      15.201   8.567   0.383  1.00 96.29           C
ATOM    653  HZ  PHE A  59      15.369   9.631   0.214  1.00 96.29           H
ATOM    654  HN  PHE A  59      14.322   1.982   1.084  1.00 96.29           H
ATOM    655  N   ILE A  60      16.158   3.461  -1.254  1.00 94.27           N
ATOM    656  CA  ILE A  60      17.175   3.815  -2.230  1.00 94.27           C
ATOM    657  C   ILE A  60      16.762   3.287  -3.605  1.00 94.27           C
ATOM    658  O   ILE A  60      16.727   4.039  -4.578  1.00 94.27           O
ATOM    659  HA  ILE A  60      17.218   4.903  -2.277  1.00 94.27           H
ATOM    660  CB  ILE A  60      18.550   3.326  -1.772  1.00 94.27           C
ATOM    661  HB  ILE A  60      18.461   2.281  -1.476  1.00 94.27           H
ATOM    662  CG1 ILE A  60      19.027   4.104  -0.544  1.00 94.27           C
ATOM    663 1HG1 ILE A  60      19.293   5.121  -0.833  1.00 94.27           H
ATOM    664 2HG1 ILE A  60      18.216   4.181   0.180  1.00 94.27           H
ATOM    665  CG2 ILE A  60      19.563   3.386  -2.917  1.00 94.27           C
ATOM    666 1HG2 ILE A  60      19.223   2.753  -3.737  1.00 94.27           H
ATOM    667 2HG2 ILE A  60      19.656   4.415  -3.266  1.00 94.27           H
ATOM    668 3HG2 ILE A  60      20.532   3.034  -2.564  1.00 94.27           H
ATOM    669  CD1 ILE A  60      20.233   3.421   0.104  1.00 94.27           C
ATOM    670 1HD1 ILE A  60      19.957   2.413   0.414  1.00 94.27           H
ATOM    671 2HD1 ILE A  60      21.050   3.368  -0.615  1.00 94.27           H
ATOM    672 3HD1 ILE A  60      20.552   3.994   0.974  1.00 94.27           H
ATOM    673  HN  ILE A  60      16.472   2.867  -0.514  1.00 94.27           H
ATOM    674  N   VAL A  61      16.459   1.997  -3.642  1.00 94.45           N
ATOM    675  CA  VAL A  61      16.178   1.330  -4.902  1.00 94.45           C
ATOM    676  C   VAL A  61      14.877   1.881  -5.488  1.00 94.45           C
ATOM    677  O   VAL A  61      14.789   2.133  -6.689  1.00 94.45           O
ATOM    678  HA  VAL A  61      16.996   1.561  -5.586  1.00 94.45           H
ATOM    679  CB  VAL A  61      16.147  -0.185  -4.696  1.00 94.45           C
ATOM    680  HB  VAL A  61      15.387  -0.406  -3.946  1.00 94.45           H
ATOM    681  CG1 VAL A  61      15.755  -0.906  -5.988  1.00 94.45           C
ATOM    682 1HG1 VAL A  61      14.765  -0.576  -6.302  1.00 94.45           H
ATOM    683 2HG1 VAL A  61      16.480  -0.675  -6.767  1.00 94.45           H
ATOM    684 3HG1 VAL A  61      15.740  -1.982  -5.813  1.00 94.45           H
ATOM    685  CG2 VAL A  61      17.489  -0.695  -4.169  1.00 94.45           C
ATOM    686 1HG2 VAL A  61      18.275  -0.457  -4.886  1.00 94.45           H
ATOM    687 2HG2 VAL A  61      17.711  -0.217  -3.215  1.00 94.45           H
ATOM    688 3HG2 VAL A  61      17.439  -1.776  -4.032  1.00 94.45           H
ATOM    689  HN  VAL A  61      16.404   1.412  -2.833  1.00 94.45           H
ATOM    690  N   GLY A  62      13.897   2.053  -4.612  1.00 95.92           N
ATOM    691  CA  GLY A  62      12.566   2.442  -5.045  1.00 95.92           C
ATOM    692  C   GLY A  62      12.556   3.883  -5.561  1.00 95.92           C
ATOM    693  O   GLY A  62      11.936   4.176  -6.582  1.00 95.92           O
ATOM    694 1HA  GLY A  62      12.223   1.768  -5.830  1.00 95.92           H
ATOM    695 2HA  GLY A  62      11.867   2.345  -4.214  1.00 95.92           H
ATOM    696  HN  GLY A  62      14.002   1.931  -3.625  1.00 95.92           H
ATOM    697  N   ALA A  63      13.251   4.744  -4.832  1.00 95.74           N
ATOM    698  CA  ALA A  63      13.285   6.156  -5.172  1.00 95.74           C
ATOM    699  C   ALA A  63      13.915   6.328  -6.555  1.00 95.74           C
ATOM    700  O   ALA A  63      13.397   7.068  -7.389  1.00 95.74           O
ATOM    701  HA  ALA A  63      12.256   6.514  -5.203  1.00 95.74           H
ATOM    702  CB  ALA A  63      14.041   6.924  -4.086  1.00 95.74           C
ATOM    703 1HB  ALA A  63      13.537   6.793  -3.129  1.00 95.74           H
ATOM    704 2HB  ALA A  63      15.060   6.544  -4.015  1.00 95.74           H
ATOM    705 3HB  ALA A  63      14.067   7.984  -4.342  1.00 95.74           H
ATOM    706  HN  ALA A  63      13.783   4.491  -4.024  1.00 95.74           H
ATOM    707  N   LEU A  64      15.025   5.632  -6.755  1.00 90.09           N
ATOM    708  CA  LEU A  64      15.731   5.699  -8.023  1.00 90.09           C
ATOM    709  C   LEU A  64      14.833   5.148  -9.132  1.00 90.09           C
ATOM    710  O   LEU A  64      14.700   5.761 -10.190  1.00 90.09           O
ATOM    711  HA  LEU A  64      15.931   6.750  -8.231  1.00 90.09           H
ATOM    712  CB  LEU A  64      17.085   4.993  -7.920  1.00 90.09           C
ATOM    713 1HB  LEU A  64      16.922   3.995  -7.514  1.00 90.09           H
ATOM    714 2HB  LEU A  64      17.484   4.867  -8.926  1.00 90.09           H
ATOM    715  CG  LEU A  64      18.144   5.694  -7.066  1.00 90.09           C
ATOM    716  HG  LEU A  64      17.715   5.889  -6.083  1.00 90.09           H
ATOM    717  CD1 LEU A  64      19.363   4.795  -6.858  1.00 90.09           C
ATOM    718 1HD1 LEU A  64      19.057   3.879  -6.352  1.00 90.09           H
ATOM    719 2HD1 LEU A  64      19.802   4.547  -7.824  1.00 90.09           H
ATOM    720 3HD1 LEU A  64      20.100   5.317  -6.248  1.00 90.09           H
ATOM    721  CD2 LEU A  64      18.526   7.048  -7.669  1.00 90.09           C
ATOM    722 1HD2 LEU A  64      18.928   6.899  -8.671  1.00 90.09           H
ATOM    723 2HD2 LEU A  64      17.642   7.684  -7.722  1.00 90.09           H
ATOM    724 3HD2 LEU A  64      19.280   7.524  -7.042  1.00 90.09           H
ATOM    725  HN  LEU A  64      15.440   5.032  -6.071  1.00 90.09           H
ATOM    726  N   GLY A  65      14.241   3.996  -8.853  1.00 93.52           N
ATOM    727  CA  GLY A  65      13.482   3.280  -9.864  1.00 93.52           C
ATOM    728  C   GLY A  65      12.272   4.097 -10.322  1.00 93.52           C
ATOM    729  O   GLY A  65      12.089   4.324 -11.517  1.00 93.52           O
ATOM    730 1HA  GLY A  65      14.123   3.061 -10.718  1.00 93.52           H
ATOM    731 2HA  GLY A  65      13.148   2.323  -9.463  1.00 93.52           H
ATOM    732  HN  GLY A  65      14.273   3.554  -7.956  1.00 93.52           H
ATOM    733  N   ASN A  66      11.478   4.516  -9.348  1.00 91.44           N
ATOM    734  CA  ASN A  66      10.224   5.189  -9.643  1.00 91.44           C
ATOM    735  C   ASN A  66      10.517   6.557 -10.261  1.00 91.44           C
ATOM    736  O   ASN A  66       9.759   7.037 -11.103  1.00 91.44           O
ATOM    737  HA  ASN A  66       9.697   4.525 -10.329  1.00 91.44           H
ATOM    738  CB  ASN A  66       9.406   5.411  -8.369  1.00 91.44           C
ATOM    739 1HB  ASN A  66      10.059   5.757  -7.568  1.00 91.44           H
ATOM    740 2HB  ASN A  66       8.668   6.195  -8.539  1.00 91.44           H
ATOM    741  CG  ASN A  66       8.700   4.123  -7.939  1.00 91.44           C
ATOM    742  OD1 ASN A  66       7.806   3.624  -8.602  1.00 91.44           O
ATOM    743  ND2 ASN A  66       9.151   3.616  -6.795  1.00 91.44           N
ATOM    744 1HD2 ASN A  66       9.888   4.076  -6.300  1.00 91.44           H
ATOM    745 2HD2 ASN A  66       8.752   2.775  -6.430  1.00 91.44           H
ATOM    746  HN  ASN A  66      11.678   4.403  -8.375  1.00 91.44           H
ATOM    747  N   SER A  67      11.619   7.147  -9.820  1.00 91.72           N
ATOM    748  CA  SER A  67      12.058   8.418 -10.369  1.00 91.72           C
ATOM    749  C   SER A  67      12.358   8.268 -11.862  1.00 91.72           C
ATOM    750  O   SER A  67      12.040   9.154 -12.654  1.00 91.72           O
ATOM    751  HA  SER A  67      11.225   9.103 -10.213  1.00 91.72           H
ATOM    752  CB  SER A  67      13.292   8.940  -9.630  1.00 91.72           C
ATOM    753 1HB  SER A  67      14.093   8.205  -9.699  1.00 91.72           H
ATOM    754 2HB  SER A  67      13.649   9.847 -10.117  1.00 91.72           H
ATOM    755  OG  SER A  67      13.016   9.215  -8.259  1.00 91.72           O
ATOM    756  HG  SER A  67      13.545   8.600  -7.674  1.00 91.72           H
ATOM    757  HN  SER A  67      12.205   6.770  -9.103  1.00 91.72           H
ATOM    758  N   LEU A  68      12.965   7.141 -12.201  1.00 86.09           N
ATOM    759  CA  LEU A  68      13.284   6.850 -13.588  1.00 86.09           C
ATOM    760  C   LEU A  68      11.987   6.679 -14.381  1.00 86.09           C
ATOM    761  O   LEU A  68      11.876   7.159 -15.508  1.00 86.09           O
ATOM    762  HA  LEU A  68      13.822   7.711 -13.987  1.00 86.09           H
ATOM    763  CB  LEU A  68      14.225   5.647 -13.681  1.00 86.09           C
ATOM    764 1HB  LEU A  68      13.862   4.874 -13.003  1.00 86.09           H
ATOM    765 2HB  LEU A  68      14.163   5.240 -14.690  1.00 86.09           H
ATOM    766  CG  LEU A  68      15.696   5.918 -13.360  1.00 86.09           C
ATOM    767  HG  LEU A  68      15.744   6.462 -12.416  1.00 86.09           H
ATOM    768  CD1 LEU A  68      16.466   4.610 -13.168  1.00 86.09           C
ATOM    769 1HD1 LEU A  68      16.026   4.048 -12.344  1.00 86.09           H
ATOM    770 2HD1 LEU A  68      16.411   4.019 -14.081  1.00 86.09           H
ATOM    771 3HD1 LEU A  68      17.508   4.832 -12.940  1.00 86.09           H
ATOM    772  CD2 LEU A  68      16.335   6.808 -14.428  1.00 86.09           C
ATOM    773 1HD2 LEU A  68      16.275   6.313 -15.397  1.00 86.09           H
ATOM    774 2HD2 LEU A  68      15.805   7.760 -14.472  1.00 86.09           H
ATOM    775 3HD2 LEU A  68      17.380   6.986 -14.175  1.00 86.09           H
ATOM    776  HN  LEU A  68      13.238   6.434 -11.548  1.00 86.09           H
ATOM    777  N   VAL A  69      11.038   5.995 -13.760  1.00 89.30           N
ATOM    778  CA  VAL A  69       9.763   5.728 -14.405  1.00 89.30           C
ATOM    779  C   VAL A  69       9.111   7.054 -14.804  1.00 89.30           C
ATOM    780  O   VAL A  69       8.679   7.219 -15.943  1.00 89.30           O
ATOM    781  HA  VAL A  69       9.966   5.151 -15.307  1.00 89.30           H
ATOM    782  CB  VAL A  69       8.880   4.879 -13.488  1.00 89.30           C
ATOM    783  HB  VAL A  69       8.824   5.379 -12.521  1.00 89.30           H
ATOM    784  CG1 VAL A  69       7.458   4.770 -14.044  1.00 89.30           C
ATOM    785 1HG1 VAL A  69       7.023   5.766 -14.125  1.00 89.30           H
ATOM    786 2HG1 VAL A  69       7.488   4.305 -15.029  1.00 89.30           H
ATOM    787 3HG1 VAL A  69       6.852   4.162 -13.373  1.00 89.30           H
ATOM    788  CG2 VAL A  69       9.490   3.494 -13.268  1.00 89.30           C
ATOM    789 1HG2 VAL A  69       9.590   2.984 -14.226  1.00 89.30           H
ATOM    790 2HG2 VAL A  69      10.473   3.599 -12.807  1.00 89.30           H
ATOM    791 3HG2 VAL A  69       8.842   2.912 -12.613  1.00 89.30           H
ATOM    792  HN  VAL A  69      11.128   5.626 -12.835  1.00 89.30           H
ATOM    793  N   ILE A  70       9.062   7.965 -13.843  1.00 89.78           N
ATOM    794  CA  ILE A  70       8.395   9.239 -14.053  1.00 89.78           C
ATOM    795  C   ILE A  70       9.103  10.000 -15.176  1.00 89.78           C
ATOM    796  O   ILE A  70       8.453  10.584 -16.041  1.00 89.78           O
ATOM    797  HA  ILE A  70       7.375   9.025 -14.371  1.00 89.78           H
ATOM    798  CB  ILE A  70       8.307  10.020 -12.741  1.00 89.78           C
ATOM    799  HB  ILE A  70       9.303  10.065 -12.302  1.00 89.78           H
ATOM    800  CG1 ILE A  70       7.402   9.303 -11.736  1.00 89.78           C
ATOM    801 1HG1 ILE A  70       6.360   9.422 -12.031  1.00 89.78           H
ATOM    802 2HG1 ILE A  70       7.617   8.235 -11.747  1.00 89.78           H
ATOM    803  CG2 ILE A  70       7.857  11.461 -12.990  1.00 89.78           C
ATOM    804 1HG2 ILE A  70       8.574  11.957 -13.644  1.00 89.78           H
ATOM    805 2HG2 ILE A  70       6.875  11.459 -13.463  1.00 89.78           H
ATOM    806 3HG2 ILE A  70       7.803  11.994 -12.041  1.00 89.78           H
ATOM    807  CD1 ILE A  70       7.605   9.856 -10.324  1.00 89.78           C
ATOM    808 1HD1 ILE A  70       8.643   9.714 -10.024  1.00 89.78           H
ATOM    809 2HD1 ILE A  70       7.367  10.920 -10.313  1.00 89.78           H
ATOM    810 3HD1 ILE A  70       6.951   9.329  -9.630  1.00 89.78           H
ATOM    811  HN  ILE A  70       9.465   7.844 -12.936  1.00 89.78           H
ATOM    812  N   LEU A  71      10.427   9.969 -15.125  1.00 84.87           N
ATOM    813  CA  LEU A  71      11.230  10.669 -16.113  1.00 84.87           C
ATOM    814  C   LEU A  71      10.904  10.129 -17.506  1.00 84.87           C
ATOM    815  O   LEU A  71      10.737  10.898 -18.451  1.00 84.87           O
ATOM    816  HA  LEU A  71      10.949  11.722 -16.076  1.00 84.87           H
ATOM    817  CB  LEU A  71      12.715  10.585 -15.753  1.00 84.87           C
ATOM    818 1HB  LEU A  71      12.905   9.611 -15.304  1.00 84.87           H
ATOM    819 2HB  LEU A  71      13.295  10.630 -16.675  1.00 84.87           H
ATOM    820  CG  LEU A  71      13.237  11.664 -14.802  1.00 84.87           C
ATOM    821  HG  LEU A  71      12.490  11.826 -14.026  1.00 84.87           H
ATOM    822  CD1 LEU A  71      14.521  11.208 -14.106  1.00 84.87           C
ATOM    823 1HD1 LEU A  71      14.321  10.303 -13.532  1.00 84.87           H
ATOM    824 2HD1 LEU A  71      15.286  11.001 -14.855  1.00 84.87           H
ATOM    825 3HD1 LEU A  71      14.870  11.993 -13.437  1.00 84.87           H
ATOM    826  CD2 LEU A  71      13.424  12.995 -15.534  1.00 84.87           C
ATOM    827 1HD2 LEU A  71      14.141  12.867 -16.344  1.00 84.87           H
ATOM    828 2HD2 LEU A  71      12.468  13.323 -15.943  1.00 84.87           H
ATOM    829 3HD2 LEU A  71      13.796  13.745 -14.835  1.00 84.87           H
ATOM    830  HN  LEU A  71      10.949   9.478 -14.428  1.00 84.87           H
ATOM    831  N   VAL A  72      10.822   8.809 -17.590  1.00 85.11           N
ATOM    832  CA  VAL A  72      10.623   8.151 -18.870  1.00 85.11           C
ATOM    833  C   VAL A  72       9.290   8.602 -19.469  1.00 85.11           C
ATOM    834  O   VAL A  72       9.217   8.933 -20.652  1.00 85.11           O
ATOM    835  HA  VAL A  72      11.430   8.468 -19.531  1.00 85.11           H
ATOM    836  CB  VAL A  72      10.719   6.634 -18.699  1.00 85.11           C
ATOM    837  HB  VAL A  72      10.046   6.344 -17.891  1.00 85.11           H
ATOM    838  CG1 VAL A  72      10.268   5.909 -19.969  1.00 85.11           C
ATOM    839 1HG1 VAL A  72       9.233   6.172 -20.188  1.00 85.11           H
ATOM    840 2HG1 VAL A  72      10.903   6.207 -20.802  1.00 85.11           H
ATOM    841 3HG1 VAL A  72      10.346   4.832 -19.820  1.00 85.11           H
ATOM    842  CG2 VAL A  72      12.136   6.215 -18.303  1.00 85.11           C
ATOM    843 1HG2 VAL A  72      12.837   6.523 -19.079  1.00 85.11           H
ATOM    844 2HG2 VAL A  72      12.406   6.690 -17.360  1.00 85.11           H
ATOM    845 3HG2 VAL A  72      12.176   5.131 -18.188  1.00 85.11           H
ATOM    846  HN  VAL A  72      10.889   8.194 -16.804  1.00 85.11           H
ATOM    847  N   TYR A  73       8.268   8.601 -18.626  1.00 81.53           N
ATOM    848  CA  TYR A  73       6.934   8.972 -19.066  1.00 81.53           C
ATOM    849  C   TYR A  73       6.870  10.456 -19.433  1.00 81.53           C
ATOM    850  O   TYR A  73       6.138  10.843 -20.342  1.00 81.53           O
ATOM    851  HA  TYR A  73       6.693   8.376 -19.947  1.00 81.53           H
ATOM    852  CB  TYR A  73       6.010   8.713 -17.875  1.00 81.53           C
ATOM    853 1HB  TYR A  73       6.581   8.827 -16.953  1.00 81.53           H
ATOM    854 2HB  TYR A  73       5.229   9.474 -17.862  1.00 81.53           H
ATOM    855  CG  TYR A  73       5.355   7.330 -17.884  1.00 81.53           C
ATOM    856  CD1 TYR A  73       4.427   7.013 -18.855  1.00 81.53           C
ATOM    857  HD1 TYR A  73       4.160   7.747 -19.615  1.00 81.53           H
ATOM    858  CD2 TYR A  73       5.692   6.401 -16.921  1.00 81.53           C
ATOM    859  HD2 TYR A  73       6.425   6.652 -16.154  1.00 81.53           H
ATOM    860  CE1 TYR A  73       3.810   5.711 -18.863  1.00 81.53           C
ATOM    861  HE1 TYR A  73       3.076   5.448 -19.624  1.00 81.53           H
ATOM    862  CE2 TYR A  73       5.076   5.100 -16.930  1.00 81.53           C
ATOM    863  HE2 TYR A  73       5.333   4.356 -16.175  1.00 81.53           H
ATOM    864  CZ  TYR A  73       4.165   4.819 -17.900  1.00 81.53           C
ATOM    865  OH  TYR A  73       3.583   3.590 -17.908  1.00 81.53           O
ATOM    866  HH  TYR A  73       3.035   3.477 -18.737  1.00 81.53           H
ATOM    867  HN  TYR A  73       8.341   8.353 -17.660  1.00 81.53           H
ATOM    868  N   TRP A  74       7.647  11.246 -18.707  1.00 71.37           N
ATOM    869  CA  TRP A  74       7.606  12.689 -18.869  1.00 71.37           C
ATOM    870  C   TRP A  74       8.143  13.025 -20.262  1.00 71.37           C
ATOM    871  O   TRP A  74       7.489  13.728 -21.030  1.00 71.37           O
ATOM    872  HA  TRP A  74       6.566  13.004 -18.784  1.00 71.37           H
ATOM    873  CB  TRP A  74       8.377  13.389 -17.747  1.00 71.37           C
ATOM    874 1HB  TRP A  74       8.021  13.013 -16.787  1.00 71.37           H
ATOM    875 2HB  TRP A  74       9.431  13.122 -17.823  1.00 71.37           H
ATOM    876  CG  TRP A  74       8.249  14.913 -17.761  1.00 71.37           C
ATOM    877  CD1 TRP A  74       8.848  15.784 -18.585  1.00 71.37           C
ATOM    878  HD1 TRP A  74       9.532  15.500 -19.385  1.00 71.37           H
ATOM    879  CD2 TRP A  74       7.445  15.717 -16.872  1.00 71.37           C
ATOM    880  NE1 TRP A  74       8.490  17.084 -18.294  1.00 71.37           N
ATOM    881  HE1 TRP A  74       8.806  17.906 -18.769  1.00 71.37           H
ATOM    882  CE2 TRP A  74       7.609  17.042 -17.219  1.00 71.37           C
ATOM    883  CE3 TRP A  74       6.605  15.336 -15.810  1.00 71.37           C
ATOM    884  HE3 TRP A  74       6.459  14.297 -15.517  1.00 71.37           H
ATOM    885  CZ2 TRP A  74       6.967  18.094 -16.555  1.00 71.37           C
ATOM    886  HZ2 TRP A  74       7.114  19.133 -16.849  1.00 71.37           H
ATOM    887  CZ3 TRP A  74       5.971  16.399 -15.157  1.00 71.37           C
ATOM    888  HZ3 TRP A  74       5.308  16.160 -14.325  1.00 71.37           H
ATOM    889  CH2 TRP A  74       6.126  17.739 -15.494  1.00 71.37           C
ATOM    890  HH2 TRP A  74       5.596  18.509 -14.934  1.00 71.37           H
ATOM    891  HN  TRP A  74       8.295  10.916 -18.021  1.00 71.37           H
ATOM    892  N   TYR A  75       9.329  12.506 -20.545  1.00 70.40           N
ATOM    893  CA  TYR A  75      10.107  12.989 -21.673  1.00 70.40           C
ATOM    894  C   TYR A  75       9.802  12.180 -22.936  1.00 70.40           C
ATOM    895  O   TYR A  75       9.868  12.707 -24.045  1.00 70.40           O
ATOM    896  HA  TYR A  75       9.839  14.031 -21.845  1.00 70.40           H
ATOM    897  CB  TYR A  75      11.574  12.783 -21.292  1.00 70.40           C
ATOM    898 1HB  TYR A  75      11.671  11.837 -20.759  1.00 70.40           H
ATOM    899 2HB  TYR A  75      12.167  12.697 -22.203  1.00 70.40           H
ATOM    900  CG  TYR A  75      12.155  13.902 -20.426  1.00 70.40           C
ATOM    901  CD1 TYR A  75      12.545  15.092 -21.006  1.00 70.40           C
ATOM    902  HD1 TYR A  75      12.440  15.234 -22.081  1.00 70.40           H
ATOM    903  CD2 TYR A  75      12.289  13.722 -19.064  1.00 70.40           C
ATOM    904  HD2 TYR A  75      11.980  12.782 -18.606  1.00 70.40           H
ATOM    905  CE1 TYR A  75      13.092  16.145 -20.190  1.00 70.40           C
ATOM    906  HE1 TYR A  75      13.404  17.090 -20.636  1.00 70.40           H
ATOM    907  CE2 TYR A  75      12.835  14.775 -18.249  1.00 70.40           C
ATOM    908  HE2 TYR A  75      12.946  14.646 -17.172  1.00 70.40           H
ATOM    909  CZ  TYR A  75      13.210  15.935 -18.852  1.00 70.40           C
ATOM    910  OH  TYR A  75      13.726  16.930 -18.082  1.00 70.40           O
ATOM    911  HH  TYR A  75      13.743  16.647 -17.123  1.00 70.40           H
ATOM    912  HN  TYR A  75       9.757  11.770 -20.020  1.00 70.40           H
ATOM    913  N   CYS A  76       9.474  10.914 -22.724  1.00 68.95           N
ATOM    914  CA  CYS A  76       9.563   9.930 -23.790  1.00 68.95           C
ATOM    915  C   CYS A  76       8.158   9.389 -24.063  1.00 68.95           C
ATOM    916  O   CYS A  76       7.607   9.601 -25.142  1.00 68.95           O
ATOM    917  HA  CYS A  76       9.955  10.450 -24.664  1.00 68.95           H
ATOM    918  CB  CYS A  76      10.548   8.811 -23.445  1.00 68.95           C
ATOM    919 1HB  CYS A  76      11.005   9.003 -22.475  1.00 68.95           H
ATOM    920 2HB  CYS A  76      10.019   7.861 -23.366  1.00 68.95           H
ATOM    921  SG  CYS A  76      11.842   8.698 -24.734  1.00 68.95           S
ATOM    922  HG  CYS A  76      12.414   9.867 -24.459  1.00 68.95           H
ATOM    923  HN  CYS A  76       9.153  10.558 -21.846  1.00 68.95           H
ATOM    924  N   THR A  77       7.619   8.702 -23.067  1.00 61.60           N
ATOM    925  CA  THR A  77       6.487   7.819 -23.294  1.00 61.60           C
ATOM    926  C   THR A  77       5.256   8.626 -23.710  1.00 61.60           C
ATOM    927  O   THR A  77       4.486   8.193 -24.566  1.00 61.60           O
ATOM    928  HA  THR A  77       6.730   7.155 -24.123  1.00 61.60           H
ATOM    929  CB  THR A  77       6.271   6.992 -22.024  1.00 61.60           C
ATOM    930  HB  THR A  77       5.888   7.615 -21.215  1.00 61.60           H
ATOM    931  OG1 THR A  77       7.537   6.384 -21.786  1.00 61.60           O
ATOM    932  HG1 THR A  77       7.750   5.738 -22.518  1.00 61.60           H
ATOM    933  CG2 THR A  77       5.326   5.810 -22.249  1.00 61.60           C
ATOM    934 1HG2 THR A  77       5.744   5.152 -23.011  1.00 61.60           H
ATOM    935 2HG2 THR A  77       4.355   6.179 -22.580  1.00 61.60           H
ATOM    936 3HG2 THR A  77       5.208   5.257 -21.317  1.00 61.60           H
ATOM    937  HN  THR A  77       7.942   8.740 -22.122  1.00 61.60           H
ATOM    938  N   ARG A  78       5.109   9.785 -23.085  1.00 54.83           N
ATOM    939  CA  ARG A  78       3.831  10.477 -23.083  1.00 54.83           C
ATOM    940  C   ARG A  78       2.703   9.508 -22.727  1.00 54.83           C
ATOM    941  O   ARG A  78       2.673   8.379 -23.215  1.00 54.83           O
ATOM    942  HA  ARG A  78       3.936  11.253 -22.325  1.00 54.83           H
ATOM    943  CB  ARG A  78       3.543  11.105 -24.449  1.00 54.83           C
ATOM    944 1HB  ARG A  78       3.569  10.336 -25.220  1.00 54.83           H
ATOM    945 2HB  ARG A  78       2.538  11.527 -24.454  1.00 54.83           H
ATOM    946  CG  ARG A  78       4.563  12.198 -24.776  1.00 54.83           C
ATOM    947 1HG  ARG A  78       4.623  12.904 -23.947  1.00 54.83           H
ATOM    948 2HG  ARG A  78       5.552  11.755 -24.890  1.00 54.83           H
ATOM    949  CD  ARG A  78       4.179  12.940 -26.058  1.00 54.83           C
ATOM    950 1HD  ARG A  78       4.166  12.246 -26.899  1.00 54.83           H
ATOM    951 2HD  ARG A  78       3.173  13.347 -25.965  1.00 54.83           H
ATOM    952  NE  ARG A  78       5.144  14.031 -26.319  1.00 54.83           N
ATOM    953  HE  ARG A  78       5.949  14.096 -25.730  1.00 54.83           H
ATOM    954  CZ  ARG A  78       5.006  14.938 -27.296  1.00 54.83           C
ATOM    955  NH1 ARG A  78       3.946  14.899 -28.115  1.00 54.83           N
ATOM    956 1HH1 ARG A  78       3.251  14.189 -28.001  1.00 54.83           H
ATOM    957 2HH1 ARG A  78       3.851  15.580 -28.842  1.00 54.83           H
ATOM    958  NH2 ARG A  78       5.943  15.885 -27.441  1.00 54.83           N
ATOM    959 1HH2 ARG A  78       5.855  16.569 -28.164  1.00 54.83           H
ATOM    960 2HH2 ARG A  78       6.731  15.907 -26.825  1.00 54.83           H
ATOM    961  HN  ARG A  78       5.842  10.250 -22.588  1.00 54.83           H
ATOM    962  N   VAL A  79       1.803   9.983 -21.880  1.00 71.25           N
ATOM    963  CA  VAL A  79       0.646   9.192 -21.494  1.00 71.25           C
ATOM    964  C   VAL A  79      -0.319   9.097 -22.678  1.00 71.25           C
ATOM    965  O   VAL A  79      -0.994  10.070 -23.012  1.00 71.25           O
ATOM    966  HA  VAL A  79       1.000   8.191 -21.249  1.00 71.25           H
ATOM    967  CB  VAL A  79      -0.001   9.787 -20.242  1.00 71.25           C
ATOM    968  HB  VAL A  79      -0.352  10.789 -20.489  1.00 71.25           H
ATOM    969  CG1 VAL A  79      -1.211   8.959 -19.805  1.00 71.25           C
ATOM    970 1HG1 VAL A  79      -1.950   8.945 -20.606  1.00 71.25           H
ATOM    971 2HG1 VAL A  79      -0.894   7.940 -19.584  1.00 71.25           H
ATOM    972 3HG1 VAL A  79      -1.652   9.404 -18.913  1.00 71.25           H
ATOM    973  CG2 VAL A  79       1.017   9.912 -19.106  1.00 71.25           C
ATOM    974 1HG2 VAL A  79       1.411   8.926 -18.861  1.00 71.25           H
ATOM    975 2HG2 VAL A  79       1.833  10.562 -19.420  1.00 71.25           H
ATOM    976 3HG2 VAL A  79       0.530  10.337 -18.228  1.00 71.25           H
ATOM    977  HN  VAL A  79       1.854  10.889 -21.459  1.00 71.25           H
ATOM    978  N   LYS A  80      -0.352   7.917 -23.280  1.00 64.60           N
ATOM    979  CA  LYS A  80      -1.138   7.715 -24.485  1.00 64.60           C
ATOM    980  C   LYS A  80      -2.394   6.911 -24.142  1.00 64.60           C
ATOM    981  O   LYS A  80      -3.400   6.996 -24.843  1.00 64.60           O
ATOM    982  HA  LYS A  80      -1.444   8.697 -24.845  1.00 64.60           H
ATOM    983  CB  LYS A  80      -0.281   7.078 -25.582  1.00 64.60           C
ATOM    984 1HB  LYS A  80       0.220   6.193 -25.189  1.00 64.60           H
ATOM    985 2HB  LYS A  80      -0.920   6.745 -26.400  1.00 64.60           H
ATOM    986  CG  LYS A  80       0.758   8.068 -26.110  1.00 64.60           C
ATOM    987 1HG  LYS A  80       0.259   8.970 -26.465  1.00 64.60           H
ATOM    988 2HG  LYS A  80       1.423   8.370 -25.301  1.00 64.60           H
ATOM    989  CD  LYS A  80       1.576   7.451 -27.246  1.00 64.60           C
ATOM    990 1HD  LYS A  80       2.037   6.524 -26.905  1.00 64.60           H
ATOM    991 2HD  LYS A  80       0.917   7.193 -28.075  1.00 64.60           H
ATOM    992  CE  LYS A  80       2.659   8.418 -27.730  1.00 64.60           C
ATOM    993 1HE  LYS A  80       2.202   9.355 -28.049  1.00 64.60           H
ATOM    994 2HE  LYS A  80       3.335   8.656 -26.910  1.00 64.60           H
ATOM    995  NZ  LYS A  80       3.420   7.823 -28.852  1.00 64.60           N
ATOM    996 1HZ  LYS A  80       4.131   8.476 -29.161  1.00 64.60           H
ATOM    997 2HZ  LYS A  80       3.861   6.964 -28.543  1.00 64.60           H
ATOM    998 3HZ  LYS A  80       2.789   7.622 -29.620  1.00 64.60           H
ATOM    999  HN  LYS A  80       0.143   7.111 -22.958  1.00 64.60           H
ATOM   1000  N   THR A  81      -2.293   6.150 -23.062  1.00 76.49           N
ATOM   1001  CA  THR A  81      -3.363   5.243 -22.684  1.00 76.49           C
ATOM   1002  C   THR A  81      -3.761   5.467 -21.223  1.00 76.49           C
ATOM   1003  O   THR A  81      -3.015   6.078 -20.460  1.00 76.49           O
ATOM   1004  HA  THR A  81      -4.239   5.471 -23.292  1.00 76.49           H
ATOM   1005  CB  THR A  81      -2.898   3.815 -22.975  1.00 76.49           C
ATOM   1006  HB  THR A  81      -3.740   3.122 -22.967  1.00 76.49           H
ATOM   1007  OG1 THR A  81      -1.892   3.571 -21.995  1.00 76.49           O
ATOM   1008  HG1 THR A  81      -1.675   2.595 -21.963  1.00 76.49           H
ATOM   1009  CG2 THR A  81      -2.156   3.701 -24.307  1.00 76.49           C
ATOM   1010 1HG2 THR A  81      -1.275   4.343 -24.289  1.00 76.49           H
ATOM   1011 2HG2 THR A  81      -2.815   4.010 -25.118  1.00 76.49           H
ATOM   1012 3HG2 THR A  81      -1.847   2.667 -24.465  1.00 76.49           H
ATOM   1013  HN  THR A  81      -1.500   6.146 -22.452  1.00 76.49           H
ATOM   1014  N   MET A  82      -4.935   4.959 -20.878  1.00 77.18           N
ATOM   1015  CA  MET A  82      -5.405   5.027 -19.505  1.00 77.18           C
ATOM   1016  C   MET A  82      -4.440   4.310 -18.559  1.00 77.18           C
ATOM   1017  O   MET A  82      -4.182   4.783 -17.454  1.00 77.18           O
ATOM   1018  HA  MET A  82      -5.444   6.088 -19.260  1.00 77.18           H
ATOM   1019  CB  MET A  82      -6.789   4.382 -19.407  1.00 77.18           C
ATOM   1020 1HB  MET A  82      -6.771   3.399 -19.878  1.00 77.18           H
ATOM   1021 2HB  MET A  82      -7.050   4.228 -18.360  1.00 77.18           H
ATOM   1022  CG  MET A  82      -7.850   5.256 -20.079  1.00 77.18           C
ATOM   1023 1HG  MET A  82      -7.815   6.265 -19.669  1.00 77.18           H
ATOM   1024 2HG  MET A  82      -7.643   5.338 -21.146  1.00 77.18           H
ATOM   1025  SD  MET A  82      -9.471   4.552 -19.826  1.00 77.18           S
ATOM   1026  CE  MET A  82      -9.785   5.093 -18.154  1.00 77.18           C
ATOM   1027 1HE  MET A  82      -9.019   4.690 -17.491  1.00 77.18           H
ATOM   1028 2HE  MET A  82      -9.764   6.182 -18.114  1.00 77.18           H
ATOM   1029 3HE  MET A  82     -10.765   4.736 -17.835  1.00 77.18           H
ATOM   1030  HN  MET A  82      -5.559   4.509 -21.517  1.00 77.18           H
ATOM   1031  N   THR A  83      -3.932   3.179 -19.028  1.00 78.98           N
ATOM   1032  CA  THR A  83      -3.034   2.370 -18.222  1.00 78.98           C
ATOM   1033  C   THR A  83      -1.731   3.125 -17.955  1.00 78.98           C
ATOM   1034  O   THR A  83      -1.167   3.032 -16.866  1.00 78.98           O
ATOM   1035  HA  THR A  83      -3.506   2.195 -17.254  1.00 78.98           H
ATOM   1036  CB  THR A  83      -2.827   1.035 -18.939  1.00 78.98           C
ATOM   1037  HB  THR A  83      -2.377   1.186 -19.920  1.00 78.98           H
ATOM   1038  OG1 THR A  83      -4.121   0.438 -18.942  1.00 78.98           O
ATOM   1039  HG1 THR A  83      -4.447   0.324 -18.003  1.00 78.98           H
ATOM   1040  CG2 THR A  83      -1.969   0.062 -18.129  1.00 78.98           C
ATOM   1041 1HG2 THR A  83      -2.454  -0.142 -17.174  1.00 78.98           H
ATOM   1042 2HG2 THR A  83      -0.989   0.503 -17.951  1.00 78.98           H
ATOM   1043 3HG2 THR A  83      -1.854  -0.870 -18.683  1.00 78.98           H
ATOM   1044  HN  THR A  83      -4.125   2.815 -19.940  1.00 78.98           H
ATOM   1045  N   ASP A  84      -1.290   3.856 -18.968  1.00 81.15           N
ATOM   1046  CA  ASP A  84      -0.110   4.693 -18.830  1.00 81.15           C
ATOM   1047  C   ASP A  84      -0.348   5.725 -17.726  1.00 81.15           C
ATOM   1048  O   ASP A  84       0.555   6.028 -16.949  1.00 81.15           O
ATOM   1049  HA  ASP A  84       0.702   4.006 -18.590  1.00 81.15           H
ATOM   1050  CB  ASP A  84       0.185   5.448 -20.128  1.00 81.15           C
ATOM   1051 1HB  ASP A  84      -0.671   6.068 -20.395  1.00 81.15           H
ATOM   1052 2HB  ASP A  84       1.031   6.119 -19.978  1.00 81.15           H
ATOM   1053  CG  ASP A  84       0.494   4.477 -21.269  1.00 81.15           C
ATOM   1054  OD1 ASP A  84       1.054   3.402 -20.963  1.00 81.15           O
ATOM   1055  OD2 ASP A  84       0.164   4.832 -22.421  1.00 81.15           O
ATOM   1056  HN  ASP A  84      -1.723   3.883 -19.869  1.00 81.15           H
ATOM   1057  N   MET A  85      -1.570   6.237 -17.693  1.00 85.98           N
ATOM   1058  CA  MET A  85      -1.934   7.242 -16.709  1.00 85.98           C
ATOM   1059  C   MET A  85      -1.884   6.666 -15.292  1.00 85.98           C
ATOM   1060  O   MET A  85      -1.341   7.291 -14.383  1.00 85.98           O
ATOM   1061  HA  MET A  85      -1.193   8.035 -16.812  1.00 85.98           H
ATOM   1062  CB  MET A  85      -3.345   7.757 -17.001  1.00 85.98           C
ATOM   1063 1HB  MET A  85      -3.421   8.041 -18.050  1.00 85.98           H
ATOM   1064 2HB  MET A  85      -4.068   6.959 -16.833  1.00 85.98           H
ATOM   1065  CG  MET A  85      -3.685   8.957 -16.115  1.00 85.98           C
ATOM   1066 1HG  MET A  85      -4.746   9.192 -16.200  1.00 85.98           H
ATOM   1067 2HG  MET A  85      -3.495   8.714 -15.070  1.00 85.98           H
ATOM   1068  SD  MET A  85      -2.707  10.370 -16.600  1.00 85.98           S
ATOM   1069  CE  MET A  85      -3.123  11.500 -15.282  1.00 85.98           C
ATOM   1070 1HE  MET A  85      -4.197  11.683 -15.286  1.00 85.98           H
ATOM   1071 2HE  MET A  85      -2.831  11.067 -14.326  1.00 85.98           H
ATOM   1072 3HE  MET A  85      -2.593  12.442 -15.431  1.00 85.98           H
ATOM   1073  HN  MET A  85      -2.303   5.977 -18.322  1.00 85.98           H
ATOM   1074  N   PHE A  86      -2.458   5.480 -15.150  1.00 89.45           N
ATOM   1075  CA  PHE A  86      -2.533   4.836 -13.849  1.00 89.45           C
ATOM   1076  C   PHE A  86      -1.145   4.414 -13.365  1.00 89.45           C
ATOM   1077  O   PHE A  86      -0.835   4.530 -12.180  1.00 89.45           O
ATOM   1078  HA  PHE A  86      -2.953   5.562 -13.153  1.00 89.45           H
ATOM   1079  CB  PHE A  86      -3.403   3.589 -14.017  1.00 89.45           C
ATOM   1080 1HB  PHE A  86      -2.987   2.973 -14.814  1.00 89.45           H
ATOM   1081 2HB  PHE A  86      -3.356   3.000 -13.101  1.00 89.45           H
ATOM   1082  CG  PHE A  86      -4.868   3.891 -14.338  1.00 89.45           C
ATOM   1083  CD1 PHE A  86      -5.500   4.925 -13.721  1.00 89.45           C
ATOM   1084  HD1 PHE A  86      -4.963   5.539 -12.999  1.00 89.45           H
ATOM   1085  CD2 PHE A  86      -5.538   3.124 -15.240  1.00 89.45           C
ATOM   1086  HD2 PHE A  86      -5.032   2.296 -15.734  1.00 89.45           H
ATOM   1087  CE1 PHE A  86      -6.860   5.205 -14.019  1.00 89.45           C
ATOM   1088  HE1 PHE A  86      -7.367   6.033 -13.525  1.00 89.45           H
ATOM   1089  CE2 PHE A  86      -6.898   3.404 -15.538  1.00 89.45           C
ATOM   1090  HE2 PHE A  86      -7.436   2.790 -16.261  1.00 89.45           H
ATOM   1091  CZ  PHE A  86      -7.531   4.439 -14.921  1.00 89.45           C
ATOM   1092  HZ  PHE A  86      -8.574   4.654 -15.150  1.00 89.45           H
ATOM   1093  HN  PHE A  86      -2.865   4.962 -15.902  1.00 89.45           H
ATOM   1094  N   LEU A  87      -0.346   3.933 -14.306  1.00 85.35           N
ATOM   1095  CA  LEU A  87       0.991   3.462 -13.985  1.00 85.35           C
ATOM   1096  C   LEU A  87       1.850   4.647 -13.537  1.00 85.35           C
ATOM   1097  O   LEU A  87       2.707   4.502 -12.667  1.00 85.35           O
ATOM   1098  HA  LEU A  87       0.900   2.767 -13.151  1.00 85.35           H
ATOM   1099  CB  LEU A  87       1.582   2.684 -15.162  1.00 85.35           C
ATOM   1100 1HB  LEU A  87       1.484   3.292 -16.060  1.00 85.35           H
ATOM   1101 2HB  LEU A  87       2.649   2.549 -14.983  1.00 85.35           H
ATOM   1102  CG  LEU A  87       0.963   1.312 -15.438  1.00 85.35           C
ATOM   1103  HG  LEU A  87      -0.109   1.446 -15.588  1.00 85.35           H
ATOM   1104  CD1 LEU A  87       1.527   0.705 -16.723  1.00 85.35           C
ATOM   1105 1HD1 LEU A  87       1.307   1.363 -17.564  1.00 85.35           H
ATOM   1106 2HD1 LEU A  87       2.607   0.587 -16.627  1.00 85.35           H
ATOM   1107 3HD1 LEU A  87       1.070  -0.270 -16.896  1.00 85.35           H
ATOM   1108  CD2 LEU A  87       1.138   0.380 -14.238  1.00 85.35           C
ATOM   1109 1HD2 LEU A  87       2.201   0.248 -14.032  1.00 85.35           H
ATOM   1110 2HD2 LEU A  87       0.650   0.814 -13.365  1.00 85.35           H
ATOM   1111 3HD2 LEU A  87       0.689  -0.588 -14.461  1.00 85.35           H
ATOM   1112  HN  LEU A  87      -0.598   3.862 -15.271  1.00 85.35           H
ATOM   1113  N   LEU A  88       1.590   5.791 -14.152  1.00 89.71           N
ATOM   1114  CA  LEU A  88       2.302   7.008 -13.801  1.00 89.71           C
ATOM   1115  C   LEU A  88       1.939   7.412 -12.371  1.00 89.71           C
ATOM   1116  O   LEU A  88       2.819   7.696 -11.560  1.00 89.71           O
ATOM   1117  HA  LEU A  88       3.368   6.784 -13.836  1.00 89.71           H
ATOM   1118  CB  LEU A  88       2.035   8.102 -14.837  1.00 89.71           C
ATOM   1119 1HB  LEU A  88       2.417   7.764 -15.800  1.00 89.71           H
ATOM   1120 2HB  LEU A  88       0.957   8.219 -14.943  1.00 89.71           H
ATOM   1121  CG  LEU A  88       2.641   9.474 -14.533  1.00 89.71           C
ATOM   1122  HG  LEU A  88       2.274   9.802 -13.561  1.00 89.71           H
ATOM   1123  CD1 LEU A  88       4.166   9.392 -14.437  1.00 89.71           C
ATOM   1124 1HD1 LEU A  88       4.443   8.703 -13.639  1.00 89.71           H
ATOM   1125 2HD1 LEU A  88       4.570   9.033 -15.384  1.00 89.71           H
ATOM   1126 3HD1 LEU A  88       4.570  10.381 -14.221  1.00 89.71           H
ATOM   1127  CD2 LEU A  88       2.187  10.513 -15.561  1.00 89.71           C
ATOM   1128 1HD2 LEU A  88       2.505  10.203 -16.556  1.00 89.71           H
ATOM   1129 2HD2 LEU A  88       1.100  10.597 -15.536  1.00 89.71           H
ATOM   1130 3HD2 LEU A  88       2.631  11.479 -15.322  1.00 89.71           H
ATOM   1131  HN  LEU A  88       0.908   5.894 -14.876  1.00 89.71           H
ATOM   1132  N   ASN A  89       0.641   7.426 -12.106  1.00 91.24           N
ATOM   1133  CA  ASN A  89       0.147   7.849 -10.807  1.00 91.24           C
ATOM   1134  C   ASN A  89       0.601   6.848  -9.743  1.00 91.24           C
ATOM   1135  O   ASN A  89       0.822   7.218  -8.591  1.00 91.24           O
ATOM   1136  HA  ASN A  89       0.567   8.843 -10.650  1.00 91.24           H
ATOM   1137  CB  ASN A  89      -1.382   7.898 -10.788  1.00 91.24           C
ATOM   1138 1HB  ASN A  89      -1.784   7.048 -11.341  1.00 91.24           H
ATOM   1139 2HB  ASN A  89      -1.740   7.808  -9.762  1.00 91.24           H
ATOM   1140  CG  ASN A  89      -1.897   9.202 -11.401  1.00 91.24           C
ATOM   1141  OD1 ASN A  89      -2.107  10.195 -10.725  1.00 91.24           O
ATOM   1142  ND2 ASN A  89      -2.087   9.143 -12.716  1.00 91.24           N
ATOM   1143 1HD2 ASN A  89      -1.895   8.296 -13.212  1.00 91.24           H
ATOM   1144 2HD2 ASN A  89      -2.423   9.946 -13.209  1.00 91.24           H
ATOM   1145  HN  ASN A  89      -0.066   7.155 -12.759  1.00 91.24           H
ATOM   1146  N   LEU A  90       0.726   5.599 -10.166  1.00 89.84           N
ATOM   1147  CA  LEU A  90       1.192   4.549  -9.275  1.00 89.84           C
ATOM   1148  C   LEU A  90       2.626   4.856  -8.840  1.00 89.84           C
ATOM   1149  O   LEU A  90       2.960   4.735  -7.662  1.00 89.84           O
ATOM   1150  HA  LEU A  90       0.553   4.563  -8.393  1.00 89.84           H
ATOM   1151  CB  LEU A  90       1.029   3.177  -9.932  1.00 89.84           C
ATOM   1152 1HB  LEU A  90      -0.010   3.067 -10.244  1.00 89.84           H
ATOM   1153 2HB  LEU A  90       1.637   3.154 -10.836  1.00 89.84           H
ATOM   1154  CG  LEU A  90       1.403   1.971  -9.068  1.00 89.84           C
ATOM   1155  HG  LEU A  90       2.412   2.125  -8.685  1.00 89.84           H
ATOM   1156  CD1 LEU A  90       0.473   1.854  -7.859  1.00 89.84           C
ATOM   1157 1HD1 LEU A  90       0.551   2.756  -7.252  1.00 89.84           H
ATOM   1158 2HD1 LEU A  90      -0.555   1.733  -8.201  1.00 89.84           H
ATOM   1159 3HD1 LEU A  90       0.761   0.988  -7.262  1.00 89.84           H
ATOM   1160  CD2 LEU A  90       1.427   0.687  -9.900  1.00 89.84           C
ATOM   1161 1HD2 LEU A  90       0.441   0.515 -10.332  1.00 89.84           H
ATOM   1162 2HD2 LEU A  90       2.161   0.786 -10.699  1.00 89.84           H
ATOM   1163 3HD2 LEU A  90       1.696  -0.154  -9.262  1.00 89.84           H
ATOM   1164  HN  LEU A  90       0.517   5.300 -11.097  1.00 89.84           H
ATOM   1165  N   ALA A  91       3.436   5.245  -9.813  1.00 93.25           N
ATOM   1166  CA  ALA A  91       4.835   5.539  -9.551  1.00 93.25           C
ATOM   1167  C   ALA A  91       4.932   6.752  -8.624  1.00 93.25           C
ATOM   1168  O   ALA A  91       5.797   6.804  -7.751  1.00 93.25           O
ATOM   1169  HA  ALA A  91       5.267   4.673  -9.048  1.00 93.25           H
ATOM   1170  CB  ALA A  91       5.568   5.757 -10.875  1.00 93.25           C
ATOM   1171 1HB  ALA A  91       5.494   4.856 -11.484  1.00 93.25           H
ATOM   1172 2HB  ALA A  91       5.116   6.594 -11.408  1.00 93.25           H
ATOM   1173 3HB  ALA A  91       6.617   5.977 -10.678  1.00 93.25           H
ATOM   1174  HN  ALA A  91       3.152   5.361 -10.765  1.00 93.25           H
ATOM   1175  N   ILE A  92       4.031   7.699  -8.845  1.00 92.47           N
ATOM   1176  CA  ILE A  92       3.997   8.903  -8.033  1.00 92.47           C
ATOM   1177  C   ILE A  92       3.652   8.531  -6.589  1.00 92.47           C
ATOM   1178  O   ILE A  92       4.289   9.009  -5.652  1.00 92.47           O
ATOM   1179  HA  ILE A  92       4.997   9.336  -8.048  1.00 92.47           H
ATOM   1180  CB  ILE A  92       3.048   9.935  -8.645  1.00 92.47           C
ATOM   1181  HB  ILE A  92       2.101   9.442  -8.863  1.00 92.47           H
ATOM   1182  CG1 ILE A  92       3.597  10.466  -9.971  1.00 92.47           C
ATOM   1183 1HG1 ILE A  92       4.454  11.113  -9.781  1.00 92.47           H
ATOM   1184 2HG1 ILE A  92       3.954   9.636 -10.580  1.00 92.47           H
ATOM   1185  CG2 ILE A  92       2.752  11.063  -7.655  1.00 92.47           C
ATOM   1186 1HG2 ILE A  92       2.287  10.649  -6.760  1.00 92.47           H
ATOM   1187 2HG2 ILE A  92       3.682  11.562  -7.383  1.00 92.47           H
ATOM   1188 3HG2 ILE A  92       2.075  11.783  -8.115  1.00 92.47           H
ATOM   1189  CD1 ILE A  92       2.524  11.244 -10.737  1.00 92.47           C
ATOM   1190 1HD1 ILE A  92       1.680  10.587 -10.946  1.00 92.47           H
ATOM   1191 2HD1 ILE A  92       2.188  12.088 -10.134  1.00 92.47           H
ATOM   1192 3HD1 ILE A  92       2.941  11.610 -11.675  1.00 92.47           H
ATOM   1193  HN  ILE A  92       3.335   7.652  -9.561  1.00 92.47           H
ATOM   1194  N   ALA A  93       2.644   7.681  -6.456  1.00 93.84           N
ATOM   1195  CA  ALA A  93       2.156   7.299  -5.142  1.00 93.84           C
ATOM   1196  C   ALA A  93       3.278   6.604  -4.368  1.00 93.84           C
ATOM   1197  O   ALA A  93       3.493   6.888  -3.191  1.00 93.84           O
ATOM   1198  HA  ALA A  93       1.874   8.211  -4.615  1.00 93.84           H
ATOM   1199  CB  ALA A  93       0.917   6.414  -5.295  1.00 93.84           C
ATOM   1200 1HB  ALA A  93       0.140   6.965  -5.825  1.00 93.84           H
ATOM   1201 2HB  ALA A  93       1.177   5.519  -5.859  1.00 93.84           H
ATOM   1202 3HB  ALA A  93       0.551   6.129  -4.309  1.00 93.84           H
ATOM   1203  HN  ALA A  93       2.166   7.256  -7.225  1.00 93.84           H
ATOM   1204  N   ASP A  94       3.962   5.705  -5.061  1.00 91.84           N
ATOM   1205  CA  ASP A  94       5.028   4.936  -4.441  1.00 91.84           C
ATOM   1206  C   ASP A  94       6.126   5.888  -3.961  1.00 91.84           C
ATOM   1207  O   ASP A  94       6.641   5.739  -2.855  1.00 91.84           O
ATOM   1208  HA  ASP A  94       4.553   4.399  -3.619  1.00 91.84           H
ATOM   1209  CB  ASP A  94       5.653   3.958  -5.438  1.00 91.84           C
ATOM   1210 1HB  ASP A  94       5.768   4.445  -6.406  1.00 91.84           H
ATOM   1211 2HB  ASP A  94       6.651   3.677  -5.101  1.00 91.84           H
ATOM   1212  CG  ASP A  94       4.789   2.704  -5.591  1.00 91.84           C
ATOM   1213  OD1 ASP A  94       4.114   2.356  -4.598  1.00 91.84           O
ATOM   1214  OD2 ASP A  94       4.823   2.123  -6.697  1.00 91.84           O
ATOM   1215  HN  ASP A  94       3.799   5.500  -6.026  1.00 91.84           H
ATOM   1216  N   LEU A  95       6.450   6.845  -4.818  1.00 92.04           N
ATOM   1217  CA  LEU A  95       7.534   7.770  -4.532  1.00 92.04           C
ATOM   1218  C   LEU A  95       7.190   8.580  -3.280  1.00 92.04           C
ATOM   1219  O   LEU A  95       8.053   8.823  -2.438  1.00 92.04           O
ATOM   1220  HA  LEU A  95       8.424   7.175  -4.325  1.00 92.04           H
ATOM   1221  CB  LEU A  95       7.840   8.632  -5.757  1.00 92.04           C
ATOM   1222 1HB  LEU A  95       7.967   7.975  -6.617  1.00 92.04           H
ATOM   1223 2HB  LEU A  95       6.973   9.260  -5.961  1.00 92.04           H
ATOM   1224  CG  LEU A  95       9.074   9.532  -5.653  1.00 92.04           C
ATOM   1225  HG  LEU A  95       8.993  10.117  -4.737  1.00 92.04           H
ATOM   1226  CD1 LEU A  95      10.353   8.699  -5.547  1.00 92.04           C
ATOM   1227 1HD1 LEU A  95      10.303   8.069  -4.659  1.00 92.04           H
ATOM   1228 2HD1 LEU A  95      10.452   8.071  -6.432  1.00 92.04           H
ATOM   1229 3HD1 LEU A  95      11.214   9.363  -5.474  1.00 92.04           H
ATOM   1230  CD2 LEU A  95       9.130  10.522  -6.818  1.00 92.04           C
ATOM   1231 1HD2 LEU A  95       9.175   9.974  -7.759  1.00 92.04           H
ATOM   1232 2HD2 LEU A  95       8.238  11.149  -6.805  1.00 92.04           H
ATOM   1233 3HD2 LEU A  95      10.016  11.149  -6.719  1.00 92.04           H
ATOM   1234  HN  LEU A  95       5.988   6.994  -5.692  1.00 92.04           H
ATOM   1235  N   LEU A  96       5.928   8.974  -3.197  1.00 89.35           N
ATOM   1236  CA  LEU A  96       5.469   9.786  -2.083  1.00 89.35           C
ATOM   1237  C   LEU A  96       5.649   9.003  -0.780  1.00 89.35           C
ATOM   1238  O   LEU A  96       5.998   9.577   0.250  1.00 89.35           O
ATOM   1239  HA  LEU A  96       6.101  10.673  -2.042  1.00 89.35           H
ATOM   1240  CB  LEU A  96       4.035  10.262  -2.321  1.00 89.35           C
ATOM   1241 1HB  LEU A  96       3.439   9.408  -2.646  1.00 89.35           H
ATOM   1242 2HB  LEU A  96       3.621  10.596  -1.370  1.00 89.35           H
ATOM   1243  CG  LEU A  96       3.863  11.386  -3.344  1.00 89.35           C
ATOM   1244  HG  LEU A  96       4.322  11.069  -4.281  1.00 89.35           H
ATOM   1245  CD1 LEU A  96       2.383  11.645  -3.631  1.00 89.35           C
ATOM   1246 1HD1 LEU A  96       1.926  10.739  -4.028  1.00 89.35           H
ATOM   1247 2HD1 LEU A  96       1.879  11.932  -2.708  1.00 89.35           H
ATOM   1248 3HD1 LEU A  96       2.289  12.449  -4.361  1.00 89.35           H
ATOM   1249  CD2 LEU A  96       4.590  12.655  -2.892  1.00 89.35           C
ATOM   1250 1HD2 LEU A  96       4.182  12.986  -1.936  1.00 89.35           H
ATOM   1251 2HD2 LEU A  96       5.653  12.444  -2.780  1.00 89.35           H
ATOM   1252 3HD2 LEU A  96       4.451  13.438  -3.637  1.00 89.35           H
ATOM   1253  HN  LEU A  96       5.227   8.749  -3.873  1.00 89.35           H
ATOM   1254  N   PHE A  97       5.402   7.704  -0.869  1.00 91.33           N
ATOM   1255  CA  PHE A  97       5.540   6.836   0.288  1.00 91.33           C
ATOM   1256  C   PHE A  97       7.011   6.664   0.673  1.00 91.33           C
ATOM   1257  O   PHE A  97       7.361   6.735   1.850  1.00 91.33           O
ATOM   1258  HA  PHE A  97       5.003   7.307   1.112  1.00 91.33           H
ATOM   1259  CB  PHE A  97       4.965   5.473  -0.104  1.00 91.33           C
ATOM   1260 1HB  PHE A  97       3.878   5.544  -0.133  1.00 91.33           H
ATOM   1261 2HB  PHE A  97       5.296   5.228  -1.113  1.00 91.33           H
ATOM   1262  CG  PHE A  97       5.363   4.335   0.838  1.00 91.33           C
ATOM   1263  CD1 PHE A  97       6.139   3.316   0.383  1.00 91.33           C
ATOM   1264  HD1 PHE A  97       6.478   3.309  -0.653  1.00 91.33           H
ATOM   1265  CD2 PHE A  97       4.941   4.344   2.131  1.00 91.33           C
ATOM   1266  HD2 PHE A  97       4.319   5.161   2.496  1.00 91.33           H
ATOM   1267  CE1 PHE A  97       6.508   2.259   1.257  1.00 91.33           C
ATOM   1268  HE1 PHE A  97       7.130   1.442   0.892  1.00 91.33           H
ATOM   1269  CE2 PHE A  97       5.310   3.288   3.005  1.00 91.33           C
ATOM   1270  HE2 PHE A  97       4.971   3.294   4.041  1.00 91.33           H
ATOM   1271  CZ  PHE A  97       6.086   2.268   2.550  1.00 91.33           C
ATOM   1272  HZ  PHE A  97       6.369   1.457   3.221  1.00 91.33           H
ATOM   1273  HN  PHE A  97       5.114   7.246  -1.709  1.00 91.33           H
ATOM   1274  N   LEU A  98       7.833   6.442  -0.342  1.00 94.01           N
ATOM   1275  CA  LEU A  98       9.208   6.031  -0.115  1.00 94.01           C
ATOM   1276  C   LEU A  98       9.930   7.107   0.698  1.00 94.01           C
ATOM   1277  O   LEU A  98      10.773   6.795   1.537  1.00 94.01           O
ATOM   1278  HA  LEU A  98       9.182   5.113   0.472  1.00 94.01           H
ATOM   1279  CB  LEU A  98       9.894   5.699  -1.442  1.00 94.01           C
ATOM   1280 1HB  LEU A  98       9.695   6.509  -2.144  1.00 94.01           H
ATOM   1281 2HB  LEU A  98      10.971   5.679  -1.277  1.00 94.01           H
ATOM   1282  CG  LEU A  98       9.481   4.380  -2.099  1.00 94.01           C
ATOM   1283  HG  LEU A  98       8.395   4.302  -2.056  1.00 94.01           H
ATOM   1284  CD1 LEU A  98       9.879   4.356  -3.576  1.00 94.01           C
ATOM   1285 1HD1 LEU A  98       9.386   5.176  -4.099  1.00 94.01           H
ATOM   1286 2HD1 LEU A  98      10.959   4.467  -3.664  1.00 94.01           H
ATOM   1287 3HD1 LEU A  98       9.574   3.407  -4.019  1.00 94.01           H
ATOM   1288  CD2 LEU A  98      10.051   3.185  -1.333  1.00 94.01           C
ATOM   1289 1HD2 LEU A  98      11.139   3.245  -1.322  1.00 94.01           H
ATOM   1290 2HD2 LEU A  98       9.676   3.198  -0.309  1.00 94.01           H
ATOM   1291 3HD2 LEU A  98       9.743   2.260  -1.821  1.00 94.01           H
ATOM   1292  HN  LEU A  98       7.573   6.538  -1.303  1.00 94.01           H
ATOM   1293  N   VAL A  99       9.572   8.353   0.420  1.00 90.70           N
ATOM   1294  CA  VAL A  99      10.225   9.480   1.064  1.00 90.70           C
ATOM   1295  C   VAL A  99       9.900   9.465   2.559  1.00 90.70           C
ATOM   1296  O   VAL A  99      10.501  10.206   3.336  1.00 90.70           O
ATOM   1297  HA  VAL A  99      11.300   9.354   0.937  1.00 90.70           H
ATOM   1298  CB  VAL A  99       9.816  10.784   0.377  1.00 90.70           C
ATOM   1299  HB  VAL A  99      10.283  11.608   0.916  1.00 90.70           H
ATOM   1300  CG1 VAL A  99      10.318  10.823  -1.068  1.00 90.70           C
ATOM   1301 1HG1 VAL A  99      11.405  10.750  -1.077  1.00 90.70           H
ATOM   1302 2HG1 VAL A  99       9.893   9.987  -1.623  1.00 90.70           H
ATOM   1303 3HG1 VAL A  99      10.013  11.761  -1.533  1.00 90.70           H
ATOM   1304  CG2 VAL A  99       8.300  10.983   0.436  1.00 90.70           C
ATOM   1305 1HG2 VAL A  99       7.804  10.153  -0.067  1.00 90.70           H
ATOM   1306 2HG2 VAL A  99       7.978  11.021   1.477  1.00 90.70           H
ATOM   1307 3HG2 VAL A  99       8.036  11.917  -0.060  1.00 90.70           H
ATOM   1308  HN  VAL A  99       8.853   8.596  -0.230  1.00 90.70           H
ATOM   1309  N   THR A 100       8.952   8.612   2.918  1.00 90.57           N
ATOM   1310  CA  THR A 100       8.551   8.480   4.308  1.00 90.57           C
ATOM   1311  C   THR A 100       9.384   7.401   5.003  1.00 90.57           C
ATOM   1312  O   THR A 100       9.473   7.375   6.230  1.00 90.57           O
ATOM   1313  HA  THR A 100       8.759   9.421   4.817  1.00 90.57           H
ATOM   1314  CB  THR A 100       7.047   8.203   4.343  1.00 90.57           C
ATOM   1315  HB  THR A 100       6.642   8.374   5.340  1.00 90.57           H
ATOM   1316  OG1 THR A 100       6.928   6.871   3.851  1.00 90.57           O
ATOM   1317  HG1 THR A 100       6.835   6.881   2.855  1.00 90.57           H
ATOM   1318  CG2 THR A 100       6.273   9.046   3.327  1.00 90.57           C
ATOM   1319 1HG2 THR A 100       6.632   8.824   2.322  1.00 90.57           H
ATOM   1320 2HG2 THR A 100       6.424  10.104   3.542  1.00 90.57           H
ATOM   1321 3HG2 THR A 100       5.211   8.810   3.393  1.00 90.57           H
ATOM   1322  HN  THR A 100       8.462   8.020   2.279  1.00 90.57           H
ATOM   1323  N   LEU A 101       9.972   6.537   4.189  1.00 93.24           N
ATOM   1324  CA  LEU A 101      10.645   5.358   4.708  1.00 93.24           C
ATOM   1325  C   LEU A 101      11.814   5.793   5.594  1.00 93.24           C
ATOM   1326  O   LEU A 101      12.074   5.182   6.629  1.00 93.24           O
ATOM   1327  HA  LEU A 101       9.927   4.817   5.325  1.00 93.24           H
ATOM   1328  CB  LEU A 101      11.053   4.427   3.565  1.00 93.24           C
ATOM   1329 1HB  LEU A 101      11.498   5.030   2.773  1.00 93.24           H
ATOM   1330 2HB  LEU A 101      11.831   3.756   3.929  1.00 93.24           H
ATOM   1331  CG  LEU A 101       9.933   3.581   2.956  1.00 93.24           C
ATOM   1332  HG  LEU A 101       9.201   4.254   2.510  1.00 93.24           H
ATOM   1333  CD1 LEU A 101      10.468   2.688   1.836  1.00 93.24           C
ATOM   1334 1HD1 LEU A 101      10.902   3.308   1.052  1.00 93.24           H
ATOM   1335 2HD1 LEU A 101      11.231   2.020   2.236  1.00 93.24           H
ATOM   1336 3HD1 LEU A 101       9.651   2.097   1.421  1.00 93.24           H
ATOM   1337  CD2 LEU A 101       9.207   2.775   4.035  1.00 93.24           C
ATOM   1338 1HD2 LEU A 101       9.915   2.112   4.532  1.00 93.24           H
ATOM   1339 2HD2 LEU A 101       8.772   3.456   4.767  1.00 93.24           H
ATOM   1340 3HD2 LEU A 101       8.415   2.183   3.575  1.00 93.24           H
ATOM   1341  HN  LEU A 101       9.993   6.631   3.194  1.00 93.24           H
ATOM   1342  N   PRO A 102      12.537   6.853   5.207  1.00 95.25           N
ATOM   1343  CA  PRO A 102      13.675   7.322   6.002  1.00 95.25           C
ATOM   1344  C   PRO A 102      13.301   7.566   7.455  1.00 95.25           C
ATOM   1345  O   PRO A 102      14.053   7.211   8.361  1.00 95.25           O
ATOM   1346  HA  PRO A 102      14.451   6.557   6.032  1.00 95.25           H
ATOM   1347  CB  PRO A 102      14.100   8.613   5.300  1.00 95.25           C
ATOM   1348 1HB  PRO A 102      13.608   9.485   5.731  1.00 95.25           H
ATOM   1349 2HB  PRO A 102      15.174   8.780   5.384  1.00 95.25           H
ATOM   1350  CG  PRO A 102      13.676   8.385   3.854  1.00 95.25           C
ATOM   1351 1HG  PRO A 102      13.585   9.322   3.306  1.00 95.25           H
ATOM   1352 2HG  PRO A 102      14.403   7.781   3.310  1.00 95.25           H
ATOM   1353  CD  PRO A 102      12.340   7.676   4.000  1.00 95.25           C
ATOM   1354 1HD  PRO A 102      11.519   8.381   4.126  1.00 95.25           H
ATOM   1355 2HD  PRO A 102      12.104   7.072   3.123  1.00 95.25           H
ATOM   1356  N   PHE A 103      12.137   8.173   7.639  1.00 93.81           N
ATOM   1357  CA  PHE A 103      11.672   8.510   8.974  1.00 93.81           C
ATOM   1358  C   PHE A 103      11.362   7.247   9.781  1.00 93.81           C
ATOM   1359  O   PHE A 103      11.693   7.165  10.963  1.00 93.81           O
ATOM   1360  HA  PHE A 103      12.472   9.065   9.464  1.00 93.81           H
ATOM   1361  CB  PHE A 103      10.387   9.323   8.808  1.00 93.81           C
ATOM   1362 1HB  PHE A 103       9.672   8.739   8.229  1.00 93.81           H
ATOM   1363 2HB  PHE A 103       9.944   9.488   9.790  1.00 93.81           H
ATOM   1364  CG  PHE A 103      10.591  10.676   8.123  1.00 93.81           C
ATOM   1365  CD1 PHE A 103      10.865  11.781   8.868  1.00 93.81           C
ATOM   1366  HD1 PHE A 103      10.939  11.702   9.953  1.00 93.81           H
ATOM   1367  CD2 PHE A 103      10.499  10.775   6.770  1.00 93.81           C
ATOM   1368  HD2 PHE A 103      10.280   9.890   6.173  1.00 93.81           H
ATOM   1369  CE1 PHE A 103      11.055  13.036   8.233  1.00 93.81           C
ATOM   1370  HE1 PHE A 103      11.274  13.922   8.830  1.00 93.81           H
ATOM   1371  CE2 PHE A 103      10.689  12.030   6.135  1.00 93.81           C
ATOM   1372  HE2 PHE A 103      10.615  12.109   5.050  1.00 93.81           H
ATOM   1373  CZ  PHE A 103      10.963  13.135   6.880  1.00 93.81           C
ATOM   1374  HZ  PHE A 103      11.108  14.099   6.392  1.00 93.81           H
ATOM   1375  HN  PHE A 103      11.518   8.433   6.898  1.00 93.81           H
ATOM   1376  N   TRP A 104      10.730   6.295   9.111  1.00 86.92           N
ATOM   1377  CA  TRP A 104      10.350   5.051   9.757  1.00 86.92           C
ATOM   1378  C   TRP A 104      11.631   4.301  10.129  1.00 86.92           C
ATOM   1379  O   TRP A 104      11.681   3.620  11.152  1.00 86.92           O
ATOM   1380  HA  TRP A 104       9.790   5.301  10.658  1.00 86.92           H
ATOM   1381  CB  TRP A 104       9.416   4.232   8.864  1.00 86.92           C
ATOM   1382 1HB  TRP A 104       9.835   4.190   7.859  1.00 86.92           H
ATOM   1383 2HB  TRP A 104       9.379   3.208   9.237  1.00 86.92           H
ATOM   1384  CG  TRP A 104       7.990   4.782   8.785  1.00 86.92           C
ATOM   1385  CD1 TRP A 104       7.287   5.095   7.688  1.00 86.92           C
ATOM   1386  HD1 TRP A 104       7.660   4.990   6.669  1.00 86.92           H
ATOM   1387  CD2 TRP A 104       7.118   5.074   9.897  1.00 86.92           C
ATOM   1388  NE1 TRP A 104       6.030   5.565   8.010  1.00 86.92           N
ATOM   1389  HE1 TRP A 104       5.325   5.860   7.366  1.00 86.92           H
ATOM   1390  CE2 TRP A 104       5.924   5.552   9.396  1.00 86.92           C
ATOM   1391  CE3 TRP A 104       7.331   4.939  11.280  1.00 86.92           C
ATOM   1392  HE3 TRP A 104       8.264   4.564  11.700  1.00 86.92           H
ATOM   1393  CZ2 TRP A 104       4.850   5.933  10.209  1.00 86.92           C
ATOM   1394  HZ2 TRP A 104       3.916   6.308   9.789  1.00 86.92           H
ATOM   1395  CZ3 TRP A 104       6.248   5.324  12.079  1.00 86.92           C
ATOM   1396  HZ3 TRP A 104       6.360   5.239  13.160  1.00 86.92           H
ATOM   1397  CH2 TRP A 104       5.039   5.807  11.591  1.00 86.92           C
ATOM   1398  HH2 TRP A 104       4.243   6.087  12.280  1.00 86.92           H
ATOM   1399  HN  TRP A 104      10.478   6.364   8.145  1.00 86.92           H
ATOM   1400  N   ALA A 105      12.635   4.451   9.277  1.00 95.46           N
ATOM   1401  CA  ALA A 105      13.904   3.777   9.490  1.00 95.46           C
ATOM   1402  C   ALA A 105      14.517   4.258  10.807  1.00 95.46           C
ATOM   1403  O   ALA A 105      14.966   3.449  11.619  1.00 95.46           O
ATOM   1404  HA  ALA A 105      13.705   2.708   9.561  1.00 95.46           H
ATOM   1405  CB  ALA A 105      14.823   4.029   8.293  1.00 95.46           C
ATOM   1406 1HB  ALA A 105      14.355   3.643   7.388  1.00 95.46           H
ATOM   1407 2HB  ALA A 105      14.995   5.100   8.186  1.00 95.46           H
ATOM   1408 3HB  ALA A 105      15.776   3.523   8.454  1.00 95.46           H
ATOM   1409  HN  ALA A 105      12.591   5.020   8.456  1.00 95.46           H
ATOM   1410  N   ILE A 106      14.516   5.571  10.979  1.00 92.53           N
ATOM   1411  CA  ILE A 106      15.086   6.170  12.174  1.00 92.53           C
ATOM   1412  C   ILE A 106      14.254   5.762  13.391  1.00 92.53           C
ATOM   1413  O   ILE A 106      14.803   5.395  14.428  1.00 92.53           O
ATOM   1414  HA  ILE A 106      16.092   5.768  12.293  1.00 92.53           H
ATOM   1415  CB  ILE A 106      15.222   7.685  12.002  1.00 92.53           C
ATOM   1416  HB  ILE A 106      14.268   8.075  11.647  1.00 92.53           H
ATOM   1417  CG1 ILE A 106      16.271   8.024  10.941  1.00 92.53           C
ATOM   1418 1HG1 ILE A 106      17.269   7.852  11.344  1.00 92.53           H
ATOM   1419 2HG1 ILE A 106      16.155   7.361  10.084  1.00 92.53           H
ATOM   1420  CG2 ILE A 106      15.518   8.364  13.340  1.00 92.53           C
ATOM   1421 1HG2 ILE A 106      14.705   8.163  14.037  1.00 92.53           H
ATOM   1422 2HG2 ILE A 106      16.451   7.974  13.747  1.00 92.53           H
ATOM   1423 3HG2 ILE A 106      15.609   9.440  13.189  1.00 92.53           H
ATOM   1424  CD1 ILE A 106      16.142   9.480  10.489  1.00 92.53           C
ATOM   1425 1HD1 ILE A 106      15.151   9.642  10.064  1.00 92.53           H
ATOM   1426 2HD1 ILE A 106      16.283  10.140  11.344  1.00 92.53           H
ATOM   1427 3HD1 ILE A 106      16.900   9.695   9.735  1.00 92.53           H
ATOM   1428  HN  ILE A 106      14.136   6.221  10.321  1.00 92.53           H
ATOM   1429  N   ALA A 107      12.942   5.839  13.223  1.00 93.42           N
ATOM   1430  CA  ALA A 107      12.030   5.577  14.324  1.00 93.42           C
ATOM   1431  C   ALA A 107      12.190   4.124  14.778  1.00 93.42           C
ATOM   1432  O   ALA A 107      12.083   3.826  15.966  1.00 93.42           O
ATOM   1433  HA  ALA A 107      12.304   6.238  15.147  1.00 93.42           H
ATOM   1434  CB  ALA A 107      10.599   5.898  13.889  1.00 93.42           C
ATOM   1435 1HB  ALA A 107      10.533   6.949  13.605  1.00 93.42           H
ATOM   1436 2HB  ALA A 107      10.329   5.274  13.038  1.00 93.42           H
ATOM   1437 3HB  ALA A 107       9.915   5.702  14.715  1.00 93.42           H
ATOM   1438  HN  ALA A 107      12.501   6.075  12.357  1.00 93.42           H
ATOM   1439  N   ALA A 108      12.442   3.259  13.806  1.00 93.01           N
ATOM   1440  CA  ALA A 108      12.576   1.839  14.085  1.00 93.01           C
ATOM   1441  C   ALA A 108      13.923   1.583  14.764  1.00 93.01           C
ATOM   1442  O   ALA A 108      14.043   0.679  15.590  1.00 93.01           O
ATOM   1443  HA  ALA A 108      11.775   1.558  14.768  1.00 93.01           H
ATOM   1444  CB  ALA A 108      12.418   1.047  12.786  1.00 93.01           C
ATOM   1445 1HB  ALA A 108      11.434   1.241  12.359  1.00 93.01           H
ATOM   1446 2HB  ALA A 108      13.188   1.352  12.078  1.00 93.01           H
ATOM   1447 3HB  ALA A 108      12.518  -0.018  12.996  1.00 93.01           H
ATOM   1448  HN  ALA A 108      12.554   3.514  12.846  1.00 93.01           H
ATOM   1449  N   ALA A 109      14.902   2.394  14.392  1.00 91.97           N
ATOM   1450  CA  ALA A 109      16.260   2.196  14.868  1.00 91.97           C
ATOM   1451  C   ALA A 109      16.326   2.533  16.359  1.00 91.97           C
ATOM   1452  O   ALA A 109      17.038   1.875  17.117  1.00 91.97           O
ATOM   1453  HA  ALA A 109      16.510   1.145  14.730  1.00 91.97           H
ATOM   1454  CB  ALA A 109      17.222   3.046  14.036  1.00 91.97           C
ATOM   1455 1HB  ALA A 109      17.158   2.747  12.989  1.00 91.97           H
ATOM   1456 2HB  ALA A 109      16.953   4.098  14.131  1.00 91.97           H
ATOM   1457 3HB  ALA A 109      18.241   2.897  14.394  1.00 91.97           H
ATOM   1458  HN  ALA A 109      14.779   3.173  13.777  1.00 91.97           H
ATOM   1459  N   ASP A 110      15.575   3.557  16.737  1.00 83.59           N
ATOM   1460  CA  ASP A 110      15.674   4.104  18.079  1.00 83.59           C
ATOM   1461  C   ASP A 110      14.292   4.572  18.538  1.00 83.59           C
ATOM   1462  O   ASP A 110      13.531   3.799  19.117  1.00 83.59           O
ATOM   1463  HA  ASP A 110      16.063   3.290  18.692  1.00 83.59           H
ATOM   1464  CB  ASP A 110      16.618   5.308  18.115  1.00 83.59           C
ATOM   1465 1HB  ASP A 110      17.573   5.039  17.663  1.00 83.59           H
ATOM   1466 2HB  ASP A 110      16.200   6.119  17.518  1.00 83.59           H
ATOM   1467  CG  ASP A 110      16.842   5.786  19.550  1.00 83.59           C
ATOM   1468  OD1 ASP A 110      16.436   5.040  20.467  1.00 83.59           O
ATOM   1469  OD2 ASP A 110      17.416   6.887  19.699  1.00 83.59           O
ATOM   1470  HN  ASP A 110      14.909   4.010  16.144  1.00 83.59           H
ATOM   1471  N   GLN A 111      14.010   5.837  18.262  1.00 86.64           N
ATOM   1472  CA  GLN A 111      12.738   6.422  18.652  1.00 86.64           C
ATOM   1473  C   GLN A 111      12.331   7.516  17.663  1.00 86.64           C
ATOM   1474  O   GLN A 111      13.120   7.905  16.803  1.00 86.64           O
ATOM   1475  HA  GLN A 111      12.019   5.604  18.615  1.00 86.64           H
ATOM   1476  CB  GLN A 111      12.801   6.970  20.079  1.00 86.64           C
ATOM   1477 1HB  GLN A 111      11.842   7.413  20.346  1.00 86.64           H
ATOM   1478 2HB  GLN A 111      12.980   6.153  20.779  1.00 86.64           H
ATOM   1479  CG  GLN A 111      13.908   8.017  20.216  1.00 86.64           C
ATOM   1480 1HG  GLN A 111      14.871   7.568  19.973  1.00 86.64           H
ATOM   1481 2HG  GLN A 111      13.742   8.823  19.501  1.00 86.64           H
ATOM   1482  CD  GLN A 111      13.950   8.589  21.635  1.00 86.64           C
ATOM   1483  OE1 GLN A 111      12.996   8.511  22.392  1.00 86.64           O
ATOM   1484  NE2 GLN A 111      15.106   9.166  21.952  1.00 86.64           N
ATOM   1485 1HE2 GLN A 111      15.849   9.196  21.284  1.00 86.64           H
ATOM   1486 2HE2 GLN A 111      15.231   9.570  22.858  1.00 86.64           H
ATOM   1487  HN  GLN A 111      14.631   6.457  17.783  1.00 86.64           H
ATOM   1488  N   TRP A 112      11.100   7.981  17.817  1.00 91.96           N
ATOM   1489  CA  TRP A 112      10.600   9.064  16.988  1.00 91.96           C
ATOM   1490  C   TRP A 112      11.270  10.360  17.448  1.00 91.96           C
ATOM   1491  O   TRP A 112      11.067  10.801  18.578  1.00 91.96           O
ATOM   1492  HA  TRP A 112      10.876   8.848  15.956  1.00 91.96           H
ATOM   1493  CB  TRP A 112       9.072   9.131  17.036  1.00 91.96           C
ATOM   1494 1HB  TRP A 112       8.668   8.146  16.804  1.00 91.96           H
ATOM   1495 2HB  TRP A 112       8.761   9.371  18.053  1.00 91.96           H
ATOM   1496  CG  TRP A 112       8.463  10.156  16.077  1.00 91.96           C
ATOM   1497  CD1 TRP A 112       8.078  11.411  16.346  1.00 91.96           C
ATOM   1498  HD1 TRP A 112       8.155  11.879  17.328  1.00 91.96           H
ATOM   1499  CD2 TRP A 112       8.184   9.961  14.675  1.00 91.96           C
ATOM   1500  NE1 TRP A 112       7.573  12.037  15.225  1.00 91.96           N
ATOM   1501  HE1 TRP A 112       7.223  12.972  15.176  1.00 91.96           H
ATOM   1502  CE2 TRP A 112       7.639  11.127  14.176  1.00 91.96           C
ATOM   1503  CE3 TRP A 112       8.385   8.837  13.855  1.00 91.96           C
ATOM   1504  HE3 TRP A 112       8.813   7.905  14.225  1.00 91.96           H
ATOM   1505  CZ2 TRP A 112       7.250  11.281  12.840  1.00 91.96           C
ATOM   1506  HZ2 TRP A 112       6.822  12.212  12.470  1.00 91.96           H
ATOM   1507  CZ3 TRP A 112       7.991   9.007  12.522  1.00 91.96           C
ATOM   1508  HZ3 TRP A 112       8.125   8.165  11.843  1.00 91.96           H
ATOM   1509  CH2 TRP A 112       7.441  10.174  12.005  1.00 91.96           C
ATOM   1510  HH2 TRP A 112       7.159  10.227  10.953  1.00 91.96           H
ATOM   1511  HN  TRP A 112      10.451   7.632  18.493  1.00 91.96           H
ATOM   1512  N   LYS A 113      12.056  10.935  16.548  1.00 84.35           N
ATOM   1513  CA  LYS A 113      12.890  12.071  16.900  1.00 84.35           C
ATOM   1514  C   LYS A 113      12.332  13.332  16.236  1.00 84.35           C
ATOM   1515  O   LYS A 113      12.993  14.369  16.212  1.00 84.35           O
ATOM   1516  HA  LYS A 113      12.833  12.196  17.981  1.00 84.35           H
ATOM   1517  CB  LYS A 113      14.353  11.790  16.552  1.00 84.35           C
ATOM   1518 1HB  LYS A 113      14.448  11.606  15.482  1.00 84.35           H
ATOM   1519 2HB  LYS A 113      14.960  12.666  16.780  1.00 84.35           H
ATOM   1520  CG  LYS A 113      14.879  10.582  17.331  1.00 84.35           C
ATOM   1521 1HG  LYS A 113      14.699  10.726  18.397  1.00 84.35           H
ATOM   1522 2HG  LYS A 113      14.332   9.687  17.034  1.00 84.35           H
ATOM   1523  CD  LYS A 113      16.375  10.379  17.083  1.00 84.35           C
ATOM   1524 1HD  LYS A 113      16.552  10.220  16.019  1.00 84.35           H
ATOM   1525 2HD  LYS A 113      16.920  11.280  17.366  1.00 84.35           H
ATOM   1526  CE  LYS A 113      16.905   9.185  17.879  1.00 84.35           C
ATOM   1527 1HE  LYS A 113      16.713   9.333  18.941  1.00 84.35           H
ATOM   1528 2HE  LYS A 113      16.375   8.279  17.583  1.00 84.35           H
ATOM   1529  NZ  LYS A 113      18.357   9.014  17.651  1.00 84.35           N
ATOM   1530 1HZ  LYS A 113      18.689   8.209  18.171  1.00 84.35           H
ATOM   1531 2HZ  LYS A 113      18.530   8.871  16.662  1.00 84.35           H
ATOM   1532 3HZ  LYS A 113      18.848   9.844  17.963  1.00 84.35           H
ATOM   1533  HN  LYS A 113      12.127  10.636  15.596  1.00 84.35           H
ATOM   1534  N   PHE A 114      11.121  13.201  15.715  1.00 90.55           N
ATOM   1535  CA  PHE A 114      10.538  14.256  14.902  1.00 90.55           C
ATOM   1536  C   PHE A 114       9.313  14.863  15.588  1.00 90.55           C
ATOM   1537  O   PHE A 114       8.838  14.340  16.595  1.00 90.55           O
ATOM   1538  HA  PHE A 114      11.300  15.025  14.776  1.00 90.55           H
ATOM   1539  CB  PHE A 114      10.104  13.615  13.582  1.00 90.55           C
ATOM   1540 1HB  PHE A 114       9.266  12.945  13.773  1.00 90.55           H
ATOM   1541 2HB  PHE A 114       9.742  14.396  12.913  1.00 90.55           H
ATOM   1542  CG  PHE A 114      11.213  12.832  12.876  1.00 90.55           C
ATOM   1543  CD1 PHE A 114      12.184  13.495  12.192  1.00 90.55           C
ATOM   1544  HD1 PHE A 114      12.171  14.584  12.146  1.00 90.55           H
ATOM   1545  CD2 PHE A 114      11.229  11.474  12.933  1.00 90.55           C
ATOM   1546  HD2 PHE A 114      10.451  10.942  13.482  1.00 90.55           H
ATOM   1547  CE1 PHE A 114      13.213  12.769  11.536  1.00 90.55           C
ATOM   1548  HE1 PHE A 114      13.990  13.300  10.988  1.00 90.55           H
ATOM   1549  CE2 PHE A 114      12.258  10.747  12.278  1.00 90.55           C
ATOM   1550  HE2 PHE A 114      12.270   9.658  12.323  1.00 90.55           H
ATOM   1551  CZ  PHE A 114      13.228  11.410  11.593  1.00 90.55           C
ATOM   1552  HZ  PHE A 114      14.018  10.852  11.090  1.00 90.55           H
ATOM   1553  HN  PHE A 114      10.542  12.395  15.839  1.00 90.55           H
ATOM   1554  N   GLN A 115       8.835  15.957  15.014  1.00 82.71           N
ATOM   1555  CA  GLN A 115       7.699  16.664  15.581  1.00 82.71           C
ATOM   1556  C   GLN A 115       6.409  15.877  15.339  1.00 82.71           C
ATOM   1557  O   GLN A 115       6.370  14.989  14.488  1.00 82.71           O
ATOM   1558  HA  GLN A 115       7.899  16.725  16.650  1.00 82.71           H
ATOM   1559  CB  GLN A 115       7.592  18.079  15.009  1.00 82.71           C
ATOM   1560 1HB  GLN A 115       7.531  18.032  13.922  1.00 82.71           H
ATOM   1561 2HB  GLN A 115       6.674  18.549  15.360  1.00 82.71           H
ATOM   1562  CG  GLN A 115       8.796  18.929  15.421  1.00 82.71           C
ATOM   1563 1HG  GLN A 115       8.895  18.924  16.507  1.00 82.71           H
ATOM   1564 2HG  GLN A 115       9.709  18.493  15.016  1.00 82.71           H
ATOM   1565  CD  GLN A 115       8.647  20.368  14.924  1.00 82.71           C
ATOM   1566  OE1 GLN A 115       7.734  20.707  14.190  1.00 82.71           O
ATOM   1567  NE2 GLN A 115       9.593  21.193  15.365  1.00 82.71           N
ATOM   1568 1HE2 GLN A 115      10.315  20.850  15.966  1.00 82.71           H
ATOM   1569 2HE2 GLN A 115       9.582  22.156  15.094  1.00 82.71           H
ATOM   1570  HN  GLN A 115       9.210  16.360  14.179  1.00 82.71           H
ATOM   1571  N   THR A 116       5.386  16.230  16.103  1.00 89.17           N
ATOM   1572  CA  THR A 116       4.096  15.572  15.977  1.00 89.17           C
ATOM   1573  C   THR A 116       3.553  15.731  14.556  1.00 89.17           C
ATOM   1574  O   THR A 116       2.964  14.803  14.004  1.00 89.17           O
ATOM   1575  HA  THR A 116       4.237  14.504  16.147  1.00 89.17           H
ATOM   1576  CB  THR A 116       3.168  16.143  17.050  1.00 89.17           C
ATOM   1577  HB  THR A 116       2.868  17.161  16.804  1.00 89.17           H
ATOM   1578  OG1 THR A 116       3.904  15.993  18.261  1.00 89.17           O
ATOM   1579  HG1 THR A 116       3.508  16.571  18.975  1.00 89.17           H
ATOM   1580  CG2 THR A 116       1.921  15.282  17.264  1.00 89.17           C
ATOM   1581 1HG2 THR A 116       2.219  14.281  17.575  1.00 89.17           H
ATOM   1582 2HG2 THR A 116       1.358  15.220  16.332  1.00 89.17           H
ATOM   1583 3HG2 THR A 116       1.296  15.732  18.035  1.00 89.17           H
ATOM   1584  HN  THR A 116       5.427  16.949  16.796  1.00 89.17           H
ATOM   1585  N   PHE A 117       3.769  16.916  14.003  1.00 92.05           N
ATOM   1586  CA  PHE A 117       3.293  17.215  12.663  1.00 92.05           C
ATOM   1587  C   PHE A 117       3.794  16.176  11.658  1.00 92.05           C
ATOM   1588  O   PHE A 117       3.024  15.676  10.840  1.00 92.05           O
ATOM   1589  HA  PHE A 117       2.204  17.192  12.694  1.00 92.05           H
ATOM   1590  CB  PHE A 117       3.856  18.586  12.284  1.00 92.05           C
ATOM   1591 1HB  PHE A 117       3.491  19.327  12.996  1.00 92.05           H
ATOM   1592 2HB  PHE A 117       4.942  18.561  12.378  1.00 92.05           H
ATOM   1593  CG  PHE A 117       3.492  19.039  10.869  1.00 92.05           C
ATOM   1594  CD1 PHE A 117       4.429  19.011   9.884  1.00 92.05           C
ATOM   1595  HD1 PHE A 117       5.440  18.666  10.103  1.00 92.05           H
ATOM   1596  CD2 PHE A 117       2.231  19.469  10.595  1.00 92.05           C
ATOM   1597  HD2 PHE A 117       1.480  19.491  11.385  1.00 92.05           H
ATOM   1598  CE1 PHE A 117       4.092  19.431   8.570  1.00 92.05           C
ATOM   1599  HE1 PHE A 117       4.843  19.409   7.781  1.00 92.05           H
ATOM   1600  CE2 PHE A 117       1.893  19.889   9.281  1.00 92.05           C
ATOM   1601  HE2 PHE A 117       0.883  20.234   9.062  1.00 92.05           H
ATOM   1602  CZ  PHE A 117       2.831  19.861   8.297  1.00 92.05           C
ATOM   1603  HZ  PHE A 117       2.571  20.183   7.288  1.00 92.05           H
ATOM   1604  HN  PHE A 117       4.259  17.662  14.454  1.00 92.05           H
ATOM   1605  N   MET A 118       5.083  15.881  11.753  1.00 89.32           N
ATOM   1606  CA  MET A 118       5.701  14.927  10.849  1.00 89.32           C
ATOM   1607  C   MET A 118       5.113  13.528  11.043  1.00 89.32           C
ATOM   1608  O   MET A 118       5.025  12.750  10.094  1.00 89.32           O
ATOM   1609  HA  MET A 118       5.476  15.286   9.844  1.00 89.32           H
ATOM   1610  CB  MET A 118       7.209  14.886  11.101  1.00 89.32           C
ATOM   1611 1HB  MET A 118       7.399  14.750  12.166  1.00 89.32           H
ATOM   1612 2HB  MET A 118       7.645  14.029  10.587  1.00 89.32           H
ATOM   1613  CG  MET A 118       7.881  16.173  10.618  1.00 89.32           C
ATOM   1614 1HG  MET A 118       7.552  17.015  11.227  1.00 89.32           H
ATOM   1615 2HG  MET A 118       8.961  16.096  10.737  1.00 89.32           H
ATOM   1616  SD  MET A 118       7.476  16.466   8.904  1.00 89.32           S
ATOM   1617  CE  MET A 118       8.201  15.014   8.162  1.00 89.32           C
ATOM   1618 1HE  MET A 118       9.271  14.997   8.367  1.00 89.32           H
ATOM   1619 2HE  MET A 118       7.736  14.122   8.580  1.00 89.32           H
ATOM   1620 3HE  MET A 118       8.039  15.038   7.084  1.00 89.32           H
ATOM   1621  HN  MET A 118       5.700  16.282  12.430  1.00 89.32           H
ATOM   1622  N   CYS A 119       4.725  13.250  12.279  1.00 94.46           N
ATOM   1623  CA  CYS A 119       4.084  11.985  12.596  1.00 94.46           C
ATOM   1624  C   CYS A 119       2.781  11.893  11.799  1.00 94.46           C
ATOM   1625  O   CYS A 119       2.507  10.875  11.167  1.00 94.46           O
ATOM   1626  HA  CYS A 119       4.777  11.199  12.297  1.00 94.46           H
ATOM   1627  CB  CYS A 119       3.845  11.833  14.100  1.00 94.46           C
ATOM   1628 1HB  CYS A 119       4.798  11.802  14.627  1.00 94.46           H
ATOM   1629 2HB  CYS A 119       3.300  12.698  14.479  1.00 94.46           H
ATOM   1630  SG  CYS A 119       2.897  10.303  14.432  1.00 94.46           S
ATOM   1631  HN  CYS A 119       4.842  13.870  13.055  1.00 94.46           H
ATOM   1632  N   LYS A 120       2.014  12.972  11.855  1.00 92.40           N
ATOM   1633  CA  LYS A 120       0.738  13.019  11.160  1.00 92.40           C
ATOM   1634  C   LYS A 120       0.972  12.821   9.661  1.00 92.40           C
ATOM   1635  O   LYS A 120       0.278  12.033   9.020  1.00 92.40           O
ATOM   1636  HA  LYS A 120       0.135  12.190  11.528  1.00 92.40           H
ATOM   1637  CB  LYS A 120      -0.009  14.310  11.501  1.00 92.40           C
ATOM   1638 1HB  LYS A 120       0.642  15.168  11.332  1.00 92.40           H
ATOM   1639 2HB  LYS A 120      -0.865  14.425  10.835  1.00 92.40           H
ATOM   1640  CG  LYS A 120      -0.484  14.301  12.955  1.00 92.40           C
ATOM   1641 1HG  LYS A 120      -1.174  13.471  13.111  1.00 92.40           H
ATOM   1642 2HG  LYS A 120       0.365  14.139  13.618  1.00 92.40           H
ATOM   1643  CD  LYS A 120      -1.174  15.619  13.314  1.00 92.40           C
ATOM   1644 1HD  LYS A 120      -0.478  16.446  13.181  1.00 92.40           H
ATOM   1645 2HD  LYS A 120      -2.010  15.793  12.636  1.00 92.40           H
ATOM   1646  CE  LYS A 120      -1.679  15.597  14.759  1.00 92.40           C
ATOM   1647 1HE  LYS A 120      -0.906  15.196  15.414  1.00 92.40           H
ATOM   1648 2HE  LYS A 120      -1.885  16.614  15.093  1.00 92.40           H
ATOM   1649  NZ  LYS A 120      -2.905  14.775  14.867  1.00 92.40           N
ATOM   1650 1HZ  LYS A 120      -3.335  14.927  15.773  1.00 92.40           H
ATOM   1651 2HZ  LYS A 120      -3.555  15.040  14.136  1.00 92.40           H
ATOM   1652 3HZ  LYS A 120      -2.665  13.795  14.767  1.00 92.40           H
ATOM   1653  HN  LYS A 120       2.250  13.801  12.362  1.00 92.40           H
ATOM   1654  N   VAL A 121       1.951  13.549   9.145  1.00 93.69           N
ATOM   1655  CA  VAL A 121       2.217  13.541   7.717  1.00 93.69           C
ATOM   1656  C   VAL A 121       2.612  12.127   7.284  1.00 93.69           C
ATOM   1657  O   VAL A 121       2.061  11.592   6.324  1.00 93.69           O
ATOM   1658  HA  VAL A 121       1.294  13.818   7.208  1.00 93.69           H
ATOM   1659  CB  VAL A 121       3.279  14.589   7.377  1.00 93.69           C
ATOM   1660  HB  VAL A 121       4.133  14.426   8.035  1.00 93.69           H
ATOM   1661  CG1 VAL A 121       3.761  14.431   5.933  1.00 93.69           C
ATOM   1662 1HG1 VAL A 121       4.194  13.440   5.801  1.00 93.69           H
ATOM   1663 2HG1 VAL A 121       2.919  14.554   5.253  1.00 93.69           H
ATOM   1664 3HG1 VAL A 121       4.515  15.188   5.718  1.00 93.69           H
ATOM   1665  CG2 VAL A 121       2.754  16.003   7.628  1.00 93.69           C
ATOM   1666 1HG2 VAL A 121       1.876  16.181   7.007  1.00 93.69           H
ATOM   1667 2HG2 VAL A 121       2.483  16.109   8.679  1.00 93.69           H
ATOM   1668 3HG2 VAL A 121       3.528  16.728   7.378  1.00 93.69           H
ATOM   1669  HN  VAL A 121       2.555  14.136   9.685  1.00 93.69           H
ATOM   1670  N   VAL A 122       3.563  11.563   8.015  1.00 92.56           N
ATOM   1671  CA  VAL A 122       4.177  10.312   7.606  1.00 92.56           C
ATOM   1672  C   VAL A 122       3.119   9.207   7.599  1.00 92.56           C
ATOM   1673  O   VAL A 122       3.028   8.435   6.646  1.00 92.56           O
ATOM   1674  HA  VAL A 122       4.551  10.445   6.591  1.00 92.56           H
ATOM   1675  CB  VAL A 122       5.368   9.993   8.512  1.00 92.56           C
ATOM   1676  HB  VAL A 122       5.037  10.087   9.546  1.00 92.56           H
ATOM   1677  CG1 VAL A 122       5.847   8.555   8.302  1.00 92.56           C
ATOM   1678 1HG1 VAL A 122       5.037   7.864   8.534  1.00 92.56           H
ATOM   1679 2HG1 VAL A 122       6.152   8.422   7.264  1.00 92.56           H
ATOM   1680 3HG1 VAL A 122       6.695   8.355   8.958  1.00 92.56           H
ATOM   1681  CG2 VAL A 122       6.508  10.989   8.290  1.00 92.56           C
ATOM   1682 1HG2 VAL A 122       6.836  10.940   7.252  1.00 92.56           H
ATOM   1683 2HG2 VAL A 122       6.159  11.997   8.514  1.00 92.56           H
ATOM   1684 3HG2 VAL A 122       7.342  10.739   8.946  1.00 92.56           H
ATOM   1685  HN  VAL A 122       3.912  11.946   8.870  1.00 92.56           H
ATOM   1686  N   ASN A 123       2.345   9.167   8.674  1.00 92.04           N
ATOM   1687  CA  ASN A 123       1.290   8.175   8.799  1.00 92.04           C
ATOM   1688  C   ASN A 123       0.276   8.369   7.671  1.00 92.04           C
ATOM   1689  O   ASN A 123      -0.185   7.399   7.071  1.00 92.04           O
ATOM   1690  HA  ASN A 123       1.796   7.211   8.744  1.00 92.04           H
ATOM   1691  CB  ASN A 123       0.551   8.323  10.131  1.00 92.04           C
ATOM   1692 1HB  ASN A 123       0.555   9.368  10.439  1.00 92.04           H
ATOM   1693 2HB  ASN A 123      -0.492   8.031  10.006  1.00 92.04           H
ATOM   1694  CG  ASN A 123       1.200   7.463  11.217  1.00 92.04           C
ATOM   1695  OD1 ASN A 123       2.001   6.582  10.952  1.00 92.04           O
ATOM   1696  ND2 ASN A 123       0.811   7.767  12.452  1.00 92.04           N
ATOM   1697 1HD2 ASN A 123       0.150   8.503  12.601  1.00 92.04           H
ATOM   1698 2HD2 ASN A 123       1.180   7.261  13.232  1.00 92.04           H
ATOM   1699  HN  ASN A 123       2.429   9.794   9.447  1.00 92.04           H
ATOM   1700  N   SER A 124      -0.043   9.630   7.415  1.00 92.54           N
ATOM   1701  CA  SER A 124      -1.054   9.960   6.425  1.00 92.54           C
ATOM   1702  C   SER A 124      -0.574   9.551   5.031  1.00 92.54           C
ATOM   1703  O   SER A 124      -1.339   8.991   4.248  1.00 92.54           O
ATOM   1704  HA  SER A 124      -1.936   9.386   6.710  1.00 92.54           H
ATOM   1705  CB  SER A 124      -1.387  11.453   6.455  1.00 92.54           C
ATOM   1706 1HB  SER A 124      -0.496  12.028   6.201  1.00 92.54           H
ATOM   1707 2HB  SER A 124      -2.135  11.673   5.694  1.00 92.54           H
ATOM   1708  OG  SER A 124      -1.870  11.867   7.730  1.00 92.54           O
ATOM   1709  HG  SER A 124      -1.198  12.459   8.175  1.00 92.54           H
ATOM   1710  HN  SER A 124       0.376  10.416   7.871  1.00 92.54           H
ATOM   1711  N   MET A 125       0.689   9.847   4.764  1.00 86.20           N
ATOM   1712  CA  MET A 125       1.261   9.576   3.457  1.00 86.20           C
ATOM   1713  C   MET A 125       1.250   8.076   3.153  1.00 86.20           C
ATOM   1714  O   MET A 125       0.932   7.667   2.038  1.00 86.20           O
ATOM   1715  HA  MET A 125       0.627  10.102   2.744  1.00 86.20           H
ATOM   1716  CB  MET A 125       2.700  10.095   3.411  1.00 86.20           C
ATOM   1717 1HB  MET A 125       3.230   9.787   4.312  1.00 86.20           H
ATOM   1718 2HB  MET A 125       3.224   9.650   2.565  1.00 86.20           H
ATOM   1719  CG  MET A 125       2.729  11.620   3.291  1.00 86.20           C
ATOM   1720 1HG  MET A 125       2.169  11.935   2.411  1.00 86.20           H
ATOM   1721 2HG  MET A 125       2.242  12.070   4.156  1.00 86.20           H
ATOM   1722  SD  MET A 125       4.416  12.191   3.176  1.00 86.20           S
ATOM   1723  CE  MET A 125       4.760  11.800   1.469  1.00 86.20           C
ATOM   1724 1HE  MET A 125       4.644  10.727   1.311  1.00 86.20           H
ATOM   1725 2HE  MET A 125       4.065  12.339   0.825  1.00 86.20           H
ATOM   1726 3HE  MET A 125       5.781  12.094   1.227  1.00 86.20           H
ATOM   1727  HN  MET A 125       1.317  10.264   5.422  1.00 86.20           H
ATOM   1728  N   TYR A 126       1.600   7.297   4.166  1.00 85.02           N
ATOM   1729  CA  TYR A 126       1.573   5.850   4.042  1.00 85.02           C
ATOM   1730  C   TYR A 126       0.163   5.354   3.713  1.00 85.02           C
ATOM   1731  O   TYR A 126      -0.016   4.532   2.815  1.00 85.02           O
ATOM   1732  HA  TYR A 126       2.247   5.569   3.232  1.00 85.02           H
ATOM   1733  CB  TYR A 126       1.988   5.301   5.408  1.00 85.02           C
ATOM   1734 1HB  TYR A 126       3.061   5.446   5.536  1.00 85.02           H
ATOM   1735 2HB  TYR A 126       1.492   5.881   6.187  1.00 85.02           H
ATOM   1736  CG  TYR A 126       1.661   3.820   5.609  1.00 85.02           C
ATOM   1737  CD1 TYR A 126       0.714   3.442   6.540  1.00 85.02           C
ATOM   1738  HD1 TYR A 126       0.200   4.199   7.131  1.00 85.02           H
ATOM   1739  CD2 TYR A 126       2.313   2.862   4.860  1.00 85.02           C
ATOM   1740  HD2 TYR A 126       3.061   3.160   4.125  1.00 85.02           H
ATOM   1741  CE1 TYR A 126       0.407   2.048   6.729  1.00 85.02           C
ATOM   1742  HE1 TYR A 126      -0.339   1.736   7.460  1.00 85.02           H
ATOM   1743  CE2 TYR A 126       2.006   1.468   5.049  1.00 85.02           C
ATOM   1744  HE2 TYR A 126       2.513   0.701   4.464  1.00 85.02           H
ATOM   1745  CZ  TYR A 126       1.068   1.130   5.974  1.00 85.02           C
ATOM   1746  OH  TYR A 126       0.777  -0.187   6.153  1.00 85.02           O
ATOM   1747  HH  TYR A 126       1.259  -0.739   5.472  1.00 85.02           H
ATOM   1748  HN  TYR A 126       1.898   7.639   5.058  1.00 85.02           H
ATOM   1749  N   LYS A 127      -0.801   5.875   4.458  1.00 86.03           N
ATOM   1750  CA  LYS A 127      -2.175   5.419   4.329  1.00 86.03           C
ATOM   1751  C   LYS A 127      -2.701   5.786   2.940  1.00 86.03           C
ATOM   1752  O   LYS A 127      -3.439   5.015   2.328  1.00 86.03           O
ATOM   1753  HA  LYS A 127      -2.169   4.333   4.420  1.00 86.03           H
ATOM   1754  CB  LYS A 127      -3.030   5.965   5.474  1.00 86.03           C
ATOM   1755 1HB  LYS A 127      -2.481   5.887   6.412  1.00 86.03           H
ATOM   1756 2HB  LYS A 127      -3.232   7.023   5.310  1.00 86.03           H
ATOM   1757  CG  LYS A 127      -4.350   5.199   5.585  1.00 86.03           C
ATOM   1758 1HG  LYS A 127      -5.019   5.719   6.271  1.00 86.03           H
ATOM   1759 2HG  LYS A 127      -4.845   5.177   4.614  1.00 86.03           H
ATOM   1760  CD  LYS A 127      -4.116   3.770   6.077  1.00 86.03           C
ATOM   1761 1HD  LYS A 127      -3.641   3.184   5.290  1.00 86.03           H
ATOM   1762 2HD  LYS A 127      -3.430   3.781   6.924  1.00 86.03           H
ATOM   1763  CE  LYS A 127      -5.433   3.109   6.489  1.00 86.03           C
ATOM   1764 1HE  LYS A 127      -6.270   3.633   6.027  1.00 86.03           H
ATOM   1765 2HE  LYS A 127      -5.460   2.082   6.126  1.00 86.03           H
ATOM   1766  NZ  LYS A 127      -5.582   3.125   7.962  1.00 86.03           N
ATOM   1767 1HZ  LYS A 127      -6.321   2.486   8.233  1.00 86.03           H
ATOM   1768 2HZ  LYS A 127      -4.711   2.837   8.393  1.00 86.03           H
ATOM   1769 3HZ  LYS A 127      -5.817   4.063   8.267  1.00 86.03           H
ATOM   1770  HN  LYS A 127      -0.656   6.593   5.138  1.00 86.03           H
ATOM   1771  N   MET A 128      -2.300   6.963   2.482  1.00 86.99           N
ATOM   1772  CA  MET A 128      -2.717   7.438   1.173  1.00 86.99           C
ATOM   1773  C   MET A 128      -2.148   6.554   0.062  1.00 86.99           C
ATOM   1774  O   MET A 128      -2.845   6.235  -0.900  1.00 86.99           O
ATOM   1775  HA  MET A 128      -3.805   7.380   1.173  1.00 86.99           H
ATOM   1776  CB  MET A 128      -2.236   8.878   0.976  1.00 86.99           C
ATOM   1777 1HB  MET A 128      -2.444   9.460   1.874  1.00 86.99           H
ATOM   1778 2HB  MET A 128      -1.156   8.888   0.833  1.00 86.99           H
ATOM   1779  CG  MET A 128      -2.922   9.524  -0.229  1.00 86.99           C
ATOM   1780 1HG  MET A 128      -2.667   8.980  -1.138  1.00 86.99           H
ATOM   1781 2HG  MET A 128      -4.005   9.467  -0.116  1.00 86.99           H
ATOM   1782  SD  MET A 128      -2.416  11.230  -0.377  1.00 86.99           S
ATOM   1783  CE  MET A 128      -3.566  11.788  -1.622  1.00 86.99           C
ATOM   1784 1HE  MET A 128      -3.428  11.204  -2.532  1.00 86.99           H
ATOM   1785 2HE  MET A 128      -4.586  11.658  -1.259  1.00 86.99           H
ATOM   1786 3HE  MET A 128      -3.388  12.841  -1.836  1.00 86.99           H
ATOM   1787  HN  MET A 128      -1.703   7.586   2.987  1.00 86.99           H
ATOM   1788  N   ASN A 129      -0.888   6.182   0.231  1.00 83.40           N
ATOM   1789  CA  ASN A 129      -0.234   5.298  -0.718  1.00 83.40           C
ATOM   1790  C   ASN A 129      -0.971   3.957  -0.751  1.00 83.40           C
ATOM   1791  O   ASN A 129      -1.270   3.434  -1.823  1.00 83.40           O
ATOM   1792  HA  ASN A 129      -0.278   5.821  -1.674  1.00 83.40           H
ATOM   1793  CB  ASN A 129       1.217   5.030  -0.313  1.00 83.40           C
ATOM   1794 1HB  ASN A 129       1.801   5.945  -0.416  1.00 83.40           H
ATOM   1795 2HB  ASN A 129       1.258   4.741   0.737  1.00 83.40           H
ATOM   1796  CG  ASN A 129       1.832   3.926  -1.176  1.00 83.40           C
ATOM   1797  OD1 ASN A 129       1.846   2.760  -0.819  1.00 83.40           O
ATOM   1798  ND2 ASN A 129       2.338   4.358  -2.327  1.00 83.40           N
ATOM   1799 1HD2 ASN A 129       2.294   5.330  -2.560  1.00 83.40           H
ATOM   1800 2HD2 ASN A 129       2.763   3.712  -2.961  1.00 83.40           H
ATOM   1801  HN  ASN A 129      -0.317   6.474   0.999  1.00 83.40           H
ATOM   1802  N   PHE A 130      -1.243   3.439   0.438  1.00 88.14           N
ATOM   1803  CA  PHE A 130      -1.847   2.123   0.561  1.00 88.14           C
ATOM   1804  C   PHE A 130      -3.121   2.024  -0.280  1.00 88.14           C
ATOM   1805  O   PHE A 130      -3.261   1.116  -1.097  1.00 88.14           O
ATOM   1806  HA  PHE A 130      -1.118   1.398   0.198  1.00 88.14           H
ATOM   1807  CB  PHE A 130      -2.206   1.931   2.035  1.00 88.14           C
ATOM   1808 1HB  PHE A 130      -1.292   1.955   2.628  1.00 88.14           H
ATOM   1809 2HB  PHE A 130      -2.819   2.771   2.362  1.00 88.14           H
ATOM   1810  CG  PHE A 130      -2.953   0.629   2.329  1.00 88.14           C
ATOM   1811  CD1 PHE A 130      -4.303   0.642   2.500  1.00 88.14           C
ATOM   1812  HD1 PHE A 130      -4.852   1.581   2.427  1.00 88.14           H
ATOM   1813  CD2 PHE A 130      -2.268  -0.543   2.420  1.00 88.14           C
ATOM   1814  HD2 PHE A 130      -1.187  -0.554   2.284  1.00 88.14           H
ATOM   1815  CE1 PHE A 130      -4.996  -0.566   2.773  1.00 88.14           C
ATOM   1816  HE1 PHE A 130      -6.077  -0.555   2.909  1.00 88.14           H
ATOM   1817  CE2 PHE A 130      -2.962  -1.751   2.693  1.00 88.14           C
ATOM   1818  HE2 PHE A 130      -2.413  -2.690   2.766  1.00 88.14           H
ATOM   1819  CZ  PHE A 130      -4.311  -1.738   2.864  1.00 88.14           C
ATOM   1820  HZ  PHE A 130      -4.843  -2.666   3.073  1.00 88.14           H
ATOM   1821  HN  PHE A 130      -1.058   3.901   1.305  1.00 88.14           H
ATOM   1822  N   TYR A 131      -4.019   2.972  -0.050  1.00 92.33           N
ATOM   1823  CA  TYR A 131      -5.309   2.958  -0.717  1.00 92.33           C
ATOM   1824  C   TYR A 131      -5.164   3.302  -2.200  1.00 92.33           C
ATOM   1825  O   TYR A 131      -5.801   2.682  -3.051  1.00 92.33           O
ATOM   1826  HA  TYR A 131      -5.726   1.955  -0.623  1.00 92.33           H
ATOM   1827  CB  TYR A 131      -6.148   4.040  -0.034  1.00 92.33           C
ATOM   1828 1HB  TYR A 131      -5.542   4.939   0.078  1.00 92.33           H
ATOM   1829 2HB  TYR A 131      -6.985   4.299  -0.682  1.00 92.33           H
ATOM   1830  CG  TYR A 131      -6.691   3.634   1.338  1.00 92.33           C
ATOM   1831  CD1 TYR A 131      -7.404   2.461   1.478  1.00 92.33           C
ATOM   1832  HD1 TYR A 131      -7.581   1.824   0.611  1.00 92.33           H
ATOM   1833  CD2 TYR A 131      -6.467   4.441   2.434  1.00 92.33           C
ATOM   1834  HD2 TYR A 131      -5.903   5.368   2.324  1.00 92.33           H
ATOM   1835  CE1 TYR A 131      -7.915   2.079   2.769  1.00 92.33           C
ATOM   1836  HE1 TYR A 131      -8.480   1.156   2.894  1.00 92.33           H
ATOM   1837  CE2 TYR A 131      -6.978   4.059   3.726  1.00 92.33           C
ATOM   1838  HE2 TYR A 131      -6.808   4.687   4.600  1.00 92.33           H
ATOM   1839  CZ  TYR A 131      -7.676   2.897   3.829  1.00 92.33           C
ATOM   1840  OH  TYR A 131      -8.159   2.536   5.048  1.00 92.33           O
ATOM   1841  HH  TYR A 131      -8.297   3.348   5.615  1.00 92.33           H
ATOM   1842  HN  TYR A 131      -3.875   3.737   0.578  1.00 92.33           H
ATOM   1843  N   SER A 132      -4.321   4.290  -2.466  1.00 92.45           N
ATOM   1844  CA  SER A 132      -4.176   4.807  -3.816  1.00 92.45           C
ATOM   1845  C   SER A 132      -3.638   3.713  -4.740  1.00 92.45           C
ATOM   1846  O   SER A 132      -4.121   3.547  -5.859  1.00 92.45           O
ATOM   1847  HA  SER A 132      -5.179   5.105  -4.120  1.00 92.45           H
ATOM   1848  CB  SER A 132      -3.252   6.026  -3.842  1.00 92.45           C
ATOM   1849 1HB  SER A 132      -3.171   6.398  -4.864  1.00 92.45           H
ATOM   1850 2HB  SER A 132      -3.691   6.826  -3.246  1.00 92.45           H
ATOM   1851  OG  SER A 132      -1.952   5.722  -3.345  1.00 92.45           O
ATOM   1852  HG  SER A 132      -1.450   6.567  -3.159  1.00 92.45           H
ATOM   1853  HN  SER A 132      -3.745   4.733  -1.779  1.00 92.45           H
ATOM   1854  N   CYS A 133      -2.644   2.995  -4.238  1.00 90.83           N
ATOM   1855  CA  CYS A 133      -2.025   1.931  -5.011  1.00 90.83           C
ATOM   1856  C   CYS A 133      -3.088   0.870  -5.305  1.00 90.83           C
ATOM   1857  O   CYS A 133      -3.245   0.444  -6.448  1.00 90.83           O
ATOM   1858  HA  CYS A 133      -1.664   2.383  -5.934  1.00 90.83           H
ATOM   1859  CB  CYS A 133      -0.813   1.339  -4.289  1.00 90.83           C
ATOM   1860 1HB  CYS A 133      -1.063   1.137  -3.247  1.00 90.83           H
ATOM   1861 2HB  CYS A 133      -0.539   0.386  -4.742  1.00 90.83           H
ATOM   1862  SG  CYS A 133       0.597   2.501  -4.378  1.00 90.83           S
ATOM   1863  HG  CYS A 133       0.131   3.356  -3.472  1.00 90.83           H
ATOM   1864  HN  CYS A 133      -2.263   3.130  -3.324  1.00 90.83           H
ATOM   1865  N   VAL A 134      -3.791   0.475  -4.253  1.00 89.29           N
ATOM   1866  CA  VAL A 134      -4.784  -0.579  -4.370  1.00 89.29           C
ATOM   1867  C   VAL A 134      -5.825  -0.178  -5.418  1.00 89.29           C
ATOM   1868  O   VAL A 134      -6.171  -0.973  -6.291  1.00 89.29           O
ATOM   1869  HA  VAL A 134      -4.272  -1.478  -4.711  1.00 89.29           H
ATOM   1870  CB  VAL A 134      -5.399  -0.874  -3.001  1.00 89.29           C
ATOM   1871  HB  VAL A 134      -5.591   0.079  -2.508  1.00 89.29           H
ATOM   1872  CG1 VAL A 134      -6.734  -1.607  -3.145  1.00 89.29           C
ATOM   1873 1HG1 VAL A 134      -7.428  -0.988  -3.713  1.00 89.29           H
ATOM   1874 2HG1 VAL A 134      -6.576  -2.550  -3.667  1.00 89.29           H
ATOM   1875 3HG1 VAL A 134      -7.148  -1.804  -2.156  1.00 89.29           H
ATOM   1876  CG2 VAL A 134      -4.428  -1.668  -2.124  1.00 89.29           C
ATOM   1877 1HG2 VAL A 134      -4.190  -2.614  -2.611  1.00 89.29           H
ATOM   1878 2HG2 VAL A 134      -3.514  -1.093  -1.981  1.00 89.29           H
ATOM   1879 3HG2 VAL A 134      -4.890  -1.864  -1.156  1.00 89.29           H
ATOM   1880  HN  VAL A 134      -3.690   0.860  -3.336  1.00 89.29           H
ATOM   1881  N   LEU A 135      -6.295   1.055  -5.298  1.00 92.92           N
ATOM   1882  CA  LEU A 135      -7.381   1.527  -6.139  1.00 92.92           C
ATOM   1883  C   LEU A 135      -6.889   1.643  -7.583  1.00 92.92           C
ATOM   1884  O   LEU A 135      -7.620   1.326  -8.520  1.00 92.92           O
ATOM   1885  HA  LEU A 135      -8.172   0.777  -6.103  1.00 92.92           H
ATOM   1886  CB  LEU A 135      -7.965   2.827  -5.582  1.00 92.92           C
ATOM   1887 1HB  LEU A 135      -7.148   3.533  -5.432  1.00 92.92           H
ATOM   1888 2HB  LEU A 135      -8.625   3.258  -6.334  1.00 92.92           H
ATOM   1889  CG  LEU A 135      -8.743   2.705  -4.270  1.00 92.92           C
ATOM   1890  HG  LEU A 135      -8.106   2.207  -3.540  1.00 92.92           H
ATOM   1891  CD1 LEU A 135      -9.086   4.085  -3.706  1.00 92.92           C
ATOM   1892 1HD1 LEU A 135      -8.167   4.638  -3.516  1.00 92.92           H
ATOM   1893 2HD1 LEU A 135      -9.697   4.630  -4.425  1.00 92.92           H
ATOM   1894 3HD1 LEU A 135      -9.640   3.968  -2.774  1.00 92.92           H
ATOM   1895  CD2 LEU A 135      -9.988   1.834  -4.451  1.00 92.92           C
ATOM   1896 1HD2 LEU A 135     -10.638   2.281  -5.203  1.00 92.92           H
ATOM   1897 2HD2 LEU A 135      -9.690   0.836  -4.775  1.00 92.92           H
ATOM   1898 3HD2 LEU A 135     -10.523   1.763  -3.504  1.00 92.92           H
ATOM   1899  HN  LEU A 135      -5.947   1.724  -4.642  1.00 92.92           H
ATOM   1900  N   LEU A 136      -5.653   2.100  -7.718  1.00 92.76           N
ATOM   1901  CA  LEU A 136      -5.061   2.281  -9.033  1.00 92.76           C
ATOM   1902  C   LEU A 136      -4.964   0.926  -9.735  1.00 92.76           C
ATOM   1903  O   LEU A 136      -5.317   0.803 -10.907  1.00 92.76           O
ATOM   1904  HA  LEU A 136      -5.732   2.921  -9.607  1.00 92.76           H
ATOM   1905  CB  LEU A 136      -3.722   3.014  -8.921  1.00 92.76           C
ATOM   1906 1HB  LEU A 136      -3.163   2.583  -8.091  1.00 92.76           H
ATOM   1907 2HB  LEU A 136      -3.148   2.819  -9.827  1.00 92.76           H
ATOM   1908  CG  LEU A 136      -3.801   4.528  -8.717  1.00 92.76           C
ATOM   1909  HG  LEU A 136      -4.505   4.727  -7.908  1.00 92.76           H
ATOM   1910  CD1 LEU A 136      -2.446   5.094  -8.286  1.00 92.76           C
ATOM   1911 1HD1 LEU A 136      -2.140   4.630  -7.349  1.00 92.76           H
ATOM   1912 2HD1 LEU A 136      -1.704   4.884  -9.056  1.00 92.76           H
ATOM   1913 3HD1 LEU A 136      -2.531   6.172  -8.148  1.00 92.76           H
ATOM   1914  CD2 LEU A 136      -4.342   5.223  -9.968  1.00 92.76           C
ATOM   1915 1HD2 LEU A 136      -3.682   5.018 -10.811  1.00 92.76           H
ATOM   1916 2HD2 LEU A 136      -5.341   4.848 -10.189  1.00 92.76           H
ATOM   1917 3HD2 LEU A 136      -4.387   6.298  -9.795  1.00 92.76           H
ATOM   1918  HN  LEU A 136      -5.059   2.343  -6.950  1.00 92.76           H
ATOM   1919  N   ILE A 137      -4.484  -0.058  -8.989  1.00 87.92           N
ATOM   1920  CA  ILE A 137      -4.264  -1.382  -9.547  1.00 87.92           C
ATOM   1921  C   ILE A 137      -5.609  -1.991  -9.948  1.00 87.92           C
ATOM   1922  O   ILE A 137      -5.714  -2.645 -10.984  1.00 87.92           O
ATOM   1923  HA  ILE A 137      -3.658  -1.262 -10.445  1.00 87.92           H
ATOM   1924  CB  ILE A 137      -3.463  -2.248  -8.573  1.00 87.92           C
ATOM   1925  HB  ILE A 137      -3.831  -2.057  -7.564  1.00 87.92           H
ATOM   1926  CG1 ILE A 137      -1.981  -1.868  -8.593  1.00 87.92           C
ATOM   1927 1HG1 ILE A 137      -1.557  -2.094  -9.571  1.00 87.92           H
ATOM   1928 2HG1 ILE A 137      -1.876  -0.793  -8.441  1.00 87.92           H
ATOM   1929  CG2 ILE A 137      -3.677  -3.736  -8.858  1.00 87.92           C
ATOM   1930 1HG2 ILE A 137      -4.734  -3.978  -8.752  1.00 87.92           H
ATOM   1931 2HG2 ILE A 137      -3.353  -3.961  -9.874  1.00 87.92           H
ATOM   1932 3HG2 ILE A 137      -3.096  -4.328  -8.152  1.00 87.92           H
ATOM   1933  CD1 ILE A 137      -1.207  -2.620  -7.508  1.00 87.92           C
ATOM   1934 1HD1 ILE A 137      -1.619  -2.372  -6.530  1.00 87.92           H
ATOM   1935 2HD1 ILE A 137      -1.295  -3.693  -7.678  1.00 87.92           H
ATOM   1936 3HD1 ILE A 137      -0.157  -2.331  -7.545  1.00 87.92           H
ATOM   1937  HN  ILE A 137      -4.247   0.037  -8.022  1.00 87.92           H
ATOM   1938  N   MET A 138      -6.604  -1.754  -9.106  1.00 89.40           N
ATOM   1939  CA  MET A 138      -7.956  -2.199  -9.400  1.00 89.40           C
ATOM   1940  C   MET A 138      -8.468  -1.575 -10.700  1.00 89.40           C
ATOM   1941  O   MET A 138      -9.069  -2.259 -11.527  1.00 89.40           O
ATOM   1942  HA  MET A 138      -7.891  -3.282  -9.510  1.00 89.40           H
ATOM   1943  CB  MET A 138      -8.884  -1.812  -8.247  1.00 89.40           C
ATOM   1944 1HB  MET A 138      -8.486  -2.200  -7.309  1.00 89.40           H
ATOM   1945 2HB  MET A 138      -8.920  -0.726  -8.154  1.00 89.40           H
ATOM   1946  CG  MET A 138     -10.296  -2.357  -8.473  1.00 89.40           C
ATOM   1947 1HG  MET A 138     -10.687  -1.995  -9.424  1.00 89.40           H
ATOM   1948 2HG  MET A 138     -10.269  -3.445  -8.532  1.00 89.40           H
ATOM   1949  SD  MET A 138     -11.367  -1.846  -7.140  1.00 89.40           S
ATOM   1950  CE  MET A 138     -11.481  -0.099  -7.485  1.00 89.40           C
ATOM   1951 1HE  MET A 138     -10.486   0.344  -7.448  1.00 89.40           H
ATOM   1952 2HE  MET A 138     -11.907   0.048  -8.478  1.00 89.40           H
ATOM   1953 3HE  MET A 138     -12.119   0.378  -6.741  1.00 89.40           H
ATOM   1954  HN  MET A 138      -6.499  -1.269  -8.238  1.00 89.40           H
ATOM   1955  N   CYS A 139      -8.210  -0.283 -10.839  1.00 92.03           N
ATOM   1956  CA  CYS A 139      -8.684   0.454 -11.999  1.00 92.03           C
ATOM   1957  C   CYS A 139      -7.967  -0.087 -13.238  1.00 92.03           C
ATOM   1958  O   CYS A 139      -8.555  -0.166 -14.315  1.00 92.03           O
ATOM   1959  HA  CYS A 139      -9.757   0.277 -12.065  1.00 92.03           H
ATOM   1960  CB  CYS A 139      -8.480   1.961 -11.834  1.00 92.03           C
ATOM   1961 1HB  CYS A 139      -7.471   2.162 -11.474  1.00 92.03           H
ATOM   1962 2HB  CYS A 139      -8.578   2.457 -12.800  1.00 92.03           H
ATOM   1963  SG  CYS A 139      -9.709   2.634 -10.658  1.00 92.03           S
ATOM   1964  HG  CYS A 139      -9.114   2.178  -9.559  1.00 92.03           H
ATOM   1965  HN  CYS A 139      -7.690   0.258 -10.179  1.00 92.03           H
ATOM   1966  N   ILE A 140      -6.706  -0.446 -13.042  1.00 87.51           N
ATOM   1967  CA  ILE A 140      -5.919  -1.028 -14.116  1.00 87.51           C
ATOM   1968  C   ILE A 140      -6.614  -2.293 -14.624  1.00 87.51           C
ATOM   1969  O   ILE A 140      -6.746  -2.492 -15.831  1.00 87.51           O
ATOM   1970  HA  ILE A 140      -5.887  -0.302 -14.928  1.00 87.51           H
ATOM   1971  CB  ILE A 140      -4.477  -1.260 -13.659  1.00 87.51           C
ATOM   1972  HB  ILE A 140      -4.502  -1.707 -12.665  1.00 87.51           H
ATOM   1973  CG1 ILE A 140      -3.720   0.064 -13.540  1.00 87.51           C
ATOM   1974 1HG1 ILE A 140      -3.507   0.456 -14.535  1.00 87.51           H
ATOM   1975 2HG1 ILE A 140      -4.346   0.801 -13.035  1.00 87.51           H
ATOM   1976  CG2 ILE A 140      -3.762  -2.249 -14.581  1.00 87.51           C
ATOM   1977 1HG2 ILE A 140      -4.289  -3.203 -14.571  1.00 87.51           H
ATOM   1978 2HG2 ILE A 140      -3.747  -1.853 -15.597  1.00 87.51           H
ATOM   1979 3HG2 ILE A 140      -2.739  -2.395 -14.233  1.00 87.51           H
ATOM   1980  CD1 ILE A 140      -2.413  -0.119 -12.767  1.00 87.51           C
ATOM   1981 1HD1 ILE A 140      -2.632  -0.488 -11.765  1.00 87.51           H
ATOM   1982 2HD1 ILE A 140      -1.780  -0.838 -13.288  1.00 87.51           H
ATOM   1983 3HD1 ILE A 140      -1.895   0.837 -12.697  1.00 87.51           H
ATOM   1984  HN  ILE A 140      -6.224  -0.345 -12.172  1.00 87.51           H
ATOM   1985  N   SER A 141      -7.040  -3.117 -13.677  1.00 87.01           N
ATOM   1986  CA  SER A 141      -7.677  -4.379 -14.014  1.00 87.01           C
ATOM   1987  C   SER A 141      -8.950  -4.123 -14.823  1.00 87.01           C
ATOM   1988  O   SER A 141      -9.204  -4.801 -15.817  1.00 87.01           O
ATOM   1989  HA  SER A 141      -6.945  -4.921 -14.613  1.00 87.01           H
ATOM   1990  CB  SER A 141      -8.002  -5.185 -12.755  1.00 87.01           C
ATOM   1991 1HB  SER A 141      -8.725  -4.637 -12.150  1.00 87.01           H
ATOM   1992 2HB  SER A 141      -8.472  -6.126 -13.038  1.00 87.01           H
ATOM   1993  OG  SER A 141      -6.838  -5.452 -11.977  1.00 87.01           O
ATOM   1994  HG  SER A 141      -6.653  -4.683 -11.364  1.00 87.01           H
ATOM   1995  HN  SER A 141      -6.956  -2.934 -12.698  1.00 87.01           H
ATOM   1996  N   VAL A 142      -9.716  -3.142 -14.367  1.00 88.54           N
ATOM   1997  CA  VAL A 142     -10.978  -2.818 -15.010  1.00 88.54           C
ATOM   1998  C   VAL A 142     -10.708  -2.307 -16.426  1.00 88.54           C
ATOM   1999  O   VAL A 142     -11.400  -2.686 -17.369  1.00 88.54           O
ATOM   2000  HA  VAL A 142     -11.560  -3.738 -15.074  1.00 88.54           H
ATOM   2001  CB  VAL A 142     -11.760  -1.821 -14.153  1.00 88.54           C
ATOM   2002  HB  VAL A 142     -11.131  -0.944 -14.000  1.00 88.54           H
ATOM   2003  CG1 VAL A 142     -13.034  -1.365 -14.867  1.00 88.54           C
ATOM   2004 1HG1 VAL A 142     -12.770  -0.885 -15.809  1.00 88.54           H
ATOM   2005 2HG1 VAL A 142     -13.669  -2.229 -15.065  1.00 88.54           H
ATOM   2006 3HG1 VAL A 142     -13.571  -0.657 -14.236  1.00 88.54           H
ATOM   2007  CG2 VAL A 142     -12.084  -2.413 -12.779  1.00 88.54           C
ATOM   2008 1HG2 VAL A 142     -12.685  -3.313 -12.905  1.00 88.54           H
ATOM   2009 2HG2 VAL A 142     -11.156  -2.664 -12.265  1.00 88.54           H
ATOM   2010 3HG2 VAL A 142     -12.640  -1.683 -12.191  1.00 88.54           H
ATOM   2011  HN  VAL A 142      -9.486  -2.575 -13.576  1.00 88.54           H
ATOM   2012  N   ASP A 143      -9.700  -1.453 -16.531  1.00 83.29           N
ATOM   2013  CA  ASP A 143      -9.359  -0.851 -17.808  1.00 83.29           C
ATOM   2014  C   ASP A 143      -8.996  -1.954 -18.805  1.00 83.29           C
ATOM   2015  O   ASP A 143      -9.425  -1.919 -19.958  1.00 83.29           O
ATOM   2016  HA  ASP A 143     -10.245  -0.293 -18.109  1.00 83.29           H
ATOM   2017  CB  ASP A 143      -8.152   0.080 -17.674  1.00 83.29           C
ATOM   2018 1HB  ASP A 143      -8.398   0.905 -17.006  1.00 83.29           H
ATOM   2019 2HB  ASP A 143      -7.321  -0.460 -17.220  1.00 83.29           H
ATOM   2020  CG  ASP A 143      -7.728   0.628 -19.037  1.00 83.29           C
ATOM   2021  OD1 ASP A 143      -8.572   1.303 -19.665  1.00 83.29           O
ATOM   2022  OD2 ASP A 143      -6.569   0.361 -19.421  1.00 83.29           O
ATOM   2023  HN  ASP A 143      -9.124  -1.172 -15.763  1.00 83.29           H
ATOM   2024  N   ARG A 144      -8.209  -2.906 -18.325  1.00 74.33           N
ATOM   2025  CA  ARG A 144      -7.755  -3.998 -19.170  1.00 74.33           C
ATOM   2026  C   ARG A 144      -8.948  -4.822 -19.659  1.00 74.33           C
ATOM   2027  O   ARG A 144      -9.018  -5.182 -20.833  1.00 74.33           O
ATOM   2028  HA  ARG A 144      -7.246  -3.513 -20.002  1.00 74.33           H
ATOM   2029  CB  ARG A 144      -6.788  -4.912 -18.415  1.00 74.33           C
ATOM   2030 1HB  ARG A 144      -7.216  -5.182 -17.450  1.00 74.33           H
ATOM   2031 2HB  ARG A 144      -6.648  -5.839 -18.972  1.00 74.33           H
ATOM   2032  CG  ARG A 144      -5.436  -4.227 -18.207  1.00 74.33           C
ATOM   2033 1HG  ARG A 144      -5.584  -3.261 -17.724  1.00 74.33           H
ATOM   2034 2HG  ARG A 144      -4.820  -4.827 -17.537  1.00 74.33           H
ATOM   2035  CD  ARG A 144      -4.709  -4.031 -19.539  1.00 74.33           C
ATOM   2036 1HD  ARG A 144      -3.793  -4.621 -19.553  1.00 74.33           H
ATOM   2037 2HD  ARG A 144      -5.332  -4.390 -20.359  1.00 74.33           H
ATOM   2038  NE  ARG A 144      -4.391  -2.599 -19.736  1.00 74.33           N
ATOM   2039  HE  ARG A 144      -4.670  -1.955 -19.024  1.00 74.33           H
ATOM   2040  CZ  ARG A 144      -3.753  -2.112 -20.809  1.00 74.33           C
ATOM   2041  NH1 ARG A 144      -3.356  -2.930 -21.794  1.00 74.33           N
ATOM   2042 1HH1 ARG A 144      -3.536  -3.912 -21.731  1.00 74.33           H
ATOM   2043 2HH1 ARG A 144      -2.880  -2.559 -22.591  1.00 74.33           H
ATOM   2044  NH2 ARG A 144      -3.517  -0.795 -20.882  1.00 74.33           N
ATOM   2045 1HH2 ARG A 144      -3.041  -0.416 -21.676  1.00 74.33           H
ATOM   2046 2HH2 ARG A 144      -3.816  -0.192 -20.143  1.00 74.33           H
ATOM   2047  HN  ARG A 144      -7.884  -2.939 -17.380  1.00 74.33           H
ATOM   2048  N   TYR A 145      -9.857  -5.096 -18.734  1.00 83.51           N
ATOM   2049  CA  TYR A 145     -11.070  -5.822 -19.069  1.00 83.51           C
ATOM   2050  C   TYR A 145     -11.831  -5.126 -20.200  1.00 83.51           C
ATOM   2051  O   TYR A 145     -12.181  -5.756 -21.197  1.00 83.51           O
ATOM   2052  HA  TYR A 145     -10.785  -6.822 -19.395  1.00 83.51           H
ATOM   2053  CB  TYR A 145     -11.933  -5.807 -17.805  1.00 83.51           C
ATOM   2054 1HB  TYR A 145     -11.512  -6.506 -17.083  1.00 83.51           H
ATOM   2055 2HB  TYR A 145     -11.883  -4.815 -17.356  1.00 83.51           H
ATOM   2056  CG  TYR A 145     -13.399  -6.167 -18.049  1.00 83.51           C
ATOM   2057  CD1 TYR A 145     -14.378  -5.203 -17.920  1.00 83.51           C
ATOM   2058  HD1 TYR A 145     -14.105  -4.184 -17.645  1.00 83.51           H
ATOM   2059  CD2 TYR A 145     -13.744  -7.458 -18.397  1.00 83.51           C
ATOM   2060  HD2 TYR A 145     -12.971  -8.220 -18.499  1.00 83.51           H
ATOM   2061  CE1 TYR A 145     -15.758  -5.542 -18.149  1.00 83.51           C
ATOM   2062  HE1 TYR A 145     -16.541  -4.790 -18.051  1.00 83.51           H
ATOM   2063  CE2 TYR A 145     -15.124  -7.797 -18.626  1.00 83.51           C
ATOM   2064  HE2 TYR A 145     -15.410  -8.812 -18.902  1.00 83.51           H
ATOM   2065  CZ  TYR A 145     -16.063  -6.823 -18.491  1.00 83.51           C
ATOM   2066  OH  TYR A 145     -17.367  -7.143 -18.708  1.00 83.51           O
ATOM   2067  HH  TYR A 145     -17.445  -8.108 -18.960  1.00 83.51           H
ATOM   2068  HN  TYR A 145      -9.774  -4.831 -17.773  1.00 83.51           H
ATOM   2069  N   ILE A 146     -12.065  -3.836 -20.006  1.00 80.93           N
ATOM   2070  CA  ILE A 146     -12.846  -3.066 -20.959  1.00 80.93           C
ATOM   2071  C   ILE A 146     -12.130  -3.059 -22.312  1.00 80.93           C
ATOM   2072  O   ILE A 146     -12.768  -3.183 -23.356  1.00 80.93           O
ATOM   2073  HA  ILE A 146     -13.805  -3.571 -21.079  1.00 80.93           H
ATOM   2074  CB  ILE A 146     -13.136  -1.668 -20.409  1.00 80.93           C
ATOM   2075  HB  ILE A 146     -12.193  -1.227 -20.085  1.00 80.93           H
ATOM   2076  CG1 ILE A 146     -14.048  -1.739 -19.183  1.00 80.93           C
ATOM   2077 1HG1 ILE A 146     -15.052  -2.031 -19.489  1.00 80.93           H
ATOM   2078 2HG1 ILE A 146     -13.687  -2.509 -18.501  1.00 80.93           H
ATOM   2079  CG2 ILE A 146     -13.709  -0.759 -21.498  1.00 80.93           C
ATOM   2080 1HG2 ILE A 146     -12.991  -0.671 -22.314  1.00 80.93           H
ATOM   2081 2HG2 ILE A 146     -14.638  -1.185 -21.876  1.00 80.93           H
ATOM   2082 3HG2 ILE A 146     -13.905   0.229 -21.080  1.00 80.93           H
ATOM   2083  CD1 ILE A 146     -14.100  -0.392 -18.459  1.00 80.93           C
ATOM   2084 1HD1 ILE A 146     -13.097  -0.116 -18.134  1.00 80.93           H
ATOM   2085 2HD1 ILE A 146     -14.484   0.370 -19.137  1.00 80.93           H
ATOM   2086 3HD1 ILE A 146     -14.755  -0.471 -17.592  1.00 80.93           H
ATOM   2087  HN  ILE A 146     -11.731  -3.319 -19.218  1.00 80.93           H
ATOM   2088  N   ALA A 147     -10.815  -2.913 -22.248  1.00 79.92           N
ATOM   2089  CA  ALA A 147     -10.018  -2.773 -23.455  1.00 79.92           C
ATOM   2090  C   ALA A 147     -10.119  -4.057 -24.280  1.00 79.92           C
ATOM   2091  O   ALA A 147      -9.965  -4.030 -25.500  1.00 79.92           O
ATOM   2092  HA  ALA A 147     -10.433  -1.947 -24.033  1.00 79.92           H
ATOM   2093  CB  ALA A 147      -8.575  -2.434 -23.078  1.00 79.92           C
ATOM   2094 1HB  ALA A 147      -8.555  -1.498 -22.519  1.00 79.92           H
ATOM   2095 2HB  ALA A 147      -8.163  -3.233 -22.462  1.00 79.92           H
ATOM   2096 3HB  ALA A 147      -7.978  -2.329 -23.984  1.00 79.92           H
ATOM   2097  HN  ALA A 147     -10.295  -2.889 -21.394  1.00 79.92           H
ATOM   2098  N   ILE A 148     -10.378  -5.153 -23.581  1.00 76.02           N
ATOM   2099  CA  ILE A 148     -10.396  -6.459 -24.216  1.00 76.02           C
ATOM   2100  C   ILE A 148     -11.822  -6.785 -24.663  1.00 76.02           C
ATOM   2101  O   ILE A 148     -12.045  -7.169 -25.810  1.00 76.02           O
ATOM   2102  HA  ILE A 148      -9.762  -6.401 -25.101  1.00 76.02           H
ATOM   2103  CB  ILE A 148      -9.786  -7.514 -23.290  1.00 76.02           C
ATOM   2104  HB  ILE A 148     -10.242  -7.408 -22.306  1.00 76.02           H
ATOM   2105  CG1 ILE A 148      -8.282  -7.288 -23.118  1.00 76.02           C
ATOM   2106 1HG1 ILE A 148      -7.768  -7.513 -24.053  1.00 76.02           H
ATOM   2107 2HG1 ILE A 148      -8.091  -6.239 -22.894  1.00 76.02           H
ATOM   2108  CG2 ILE A 148     -10.101  -8.927 -23.785  1.00 76.02           C
ATOM   2109 1HG2 ILE A 148     -11.181  -9.069 -23.814  1.00 76.02           H
ATOM   2110 2HG2 ILE A 148      -9.690  -9.061 -24.786  1.00 76.02           H
ATOM   2111 3HG2 ILE A 148      -9.656  -9.656 -23.109  1.00 76.02           H
ATOM   2112  CD1 ILE A 148      -7.721  -8.166 -21.997  1.00 76.02           C
ATOM   2113 1HD1 ILE A 148      -8.221  -7.921 -21.060  1.00 76.02           H
ATOM   2114 2HD1 ILE A 148      -7.892  -9.215 -22.237  1.00 76.02           H
ATOM   2115 3HD1 ILE A 148      -6.651  -7.986 -21.896  1.00 76.02           H
ATOM   2116  HN  ILE A 148     -10.572  -5.157 -22.600  1.00 76.02           H
ATOM   2117  N   ALA A 149     -12.752  -6.619 -23.734  1.00 74.32           N
ATOM   2118  CA  ALA A 149     -14.123  -7.042 -23.963  1.00 74.32           C
ATOM   2119  C   ALA A 149     -14.780  -6.101 -24.974  1.00 74.32           C
ATOM   2120  O   ALA A 149     -15.517  -6.546 -25.853  1.00 74.32           O
ATOM   2121  HA  ALA A 149     -14.094  -8.048 -24.381  1.00 74.32           H
ATOM   2122  CB  ALA A 149     -14.874  -7.082 -22.631  1.00 74.32           C
ATOM   2123 1HB  ALA A 149     -14.384  -7.787 -21.958  1.00 74.32           H
ATOM   2124 2HB  ALA A 149     -14.871  -6.089 -22.181  1.00 74.32           H
ATOM   2125 3HB  ALA A 149     -15.903  -7.400 -22.803  1.00 74.32           H
ATOM   2126  HN  ALA A 149     -12.581  -6.205 -22.840  1.00 74.32           H
ATOM   2127  N   GLN A 150     -14.490  -4.818 -24.817  1.00 65.85           N
ATOM   2128  CA  GLN A 150     -15.137  -3.799 -25.626  1.00 65.85           C
ATOM   2129  C   GLN A 150     -14.127  -3.163 -26.584  1.00 65.85           C
ATOM   2130  O   GLN A 150     -14.127  -1.947 -26.773  1.00 65.85           O
ATOM   2131  HA  GLN A 150     -15.905  -4.325 -26.194  1.00 65.85           H
ATOM   2132  CB  GLN A 150     -15.801  -2.739 -24.746  1.00 65.85           C
ATOM   2133 1HB  GLN A 150     -15.045  -2.237 -24.141  1.00 65.85           H
ATOM   2134 2HB  GLN A 150     -16.264  -1.978 -25.373  1.00 65.85           H
ATOM   2135  CG  GLN A 150     -16.856  -3.367 -23.833  1.00 65.85           C
ATOM   2136 1HG  GLN A 150     -17.499  -4.027 -24.416  1.00 65.85           H
ATOM   2137 2HG  GLN A 150     -16.369  -3.983 -23.077  1.00 65.85           H
ATOM   2138  CD  GLN A 150     -17.704  -2.290 -23.153  1.00 65.85           C
ATOM   2139  OE1 GLN A 150     -17.496  -1.100 -23.324  1.00 65.85           O
ATOM   2140  NE2 GLN A 150     -18.669  -2.773 -22.375  1.00 65.85           N
ATOM   2141 1HE2 GLN A 150     -18.786  -3.761 -22.278  1.00 65.85           H
ATOM   2142 2HE2 GLN A 150     -19.277  -2.147 -21.887  1.00 65.85           H
ATOM   2143  HN  GLN A 150     -13.828  -4.472 -24.152  1.00 65.85           H
ATOM   2144  N   ALA A 151     -13.292  -4.012 -27.164  1.00 65.96           N
ATOM   2145  CA  ALA A 151     -12.148  -3.537 -27.923  1.00 65.96           C
ATOM   2146  C   ALA A 151     -12.627  -2.567 -29.005  1.00 65.96           C
ATOM   2147  O   ALA A 151     -11.972  -1.562 -29.276  1.00 65.96           O
ATOM   2148  HA  ALA A 151     -11.491  -3.005 -27.235  1.00 65.96           H
ATOM   2149  CB  ALA A 151     -11.390  -4.732 -28.505  1.00 65.96           C
ATOM   2150 1HB  ALA A 151     -11.046  -5.374 -27.694  1.00 65.96           H
ATOM   2151 2HB  ALA A 151     -12.051  -5.297 -29.161  1.00 65.96           H
ATOM   2152 3HB  ALA A 151     -10.532  -4.374 -29.075  1.00 65.96           H
ATOM   2153  HN  ALA A 151     -13.387  -5.007 -27.121  1.00 65.96           H
ATOM   2154  N   MET A 152     -13.766  -2.902 -29.593  1.00 56.03           N
ATOM   2155  CA  MET A 152     -14.301  -2.115 -30.691  1.00 56.03           C
ATOM   2156  C   MET A 152     -14.676  -0.707 -30.224  1.00 56.03           C
ATOM   2157  O   MET A 152     -14.279   0.281 -30.841  1.00 56.03           O
ATOM   2158  HA  MET A 152     -13.502  -2.060 -31.430  1.00 56.03           H
ATOM   2159  CB  MET A 152     -15.539  -2.810 -31.262  1.00 56.03           C
ATOM   2160 1HB  MET A 152     -16.174  -3.157 -30.447  1.00 56.03           H
ATOM   2161 2HB  MET A 152     -16.125  -2.097 -31.842  1.00 56.03           H
ATOM   2162  CG  MET A 152     -15.144  -3.994 -32.147  1.00 56.03           C
ATOM   2163 1HG  MET A 152     -14.111  -3.884 -32.476  1.00 56.03           H
ATOM   2164 2HG  MET A 152     -15.199  -4.920 -31.575  1.00 56.03           H
ATOM   2165  SD  MET A 152     -16.228  -4.087 -33.562  1.00 56.03           S
ATOM   2166  CE  MET A 152     -17.673  -4.805 -32.799  1.00 56.03           C
ATOM   2167 1HE  MET A 152     -17.416  -5.775 -32.374  1.00 56.03           H
ATOM   2168 2HE  MET A 152     -18.032  -4.146 -32.009  1.00 56.03           H
ATOM   2169 3HE  MET A 152     -18.454  -4.932 -33.549  1.00 56.03           H
ATOM   2170  HN  MET A 152     -14.318  -3.694 -29.332  1.00 56.03           H
ATOM   2171  N   ARG A 153     -15.435  -0.660 -29.140  1.00 52.95           N
ATOM   2172  CA  ARG A 153     -15.900   0.609 -28.606  1.00 52.95           C
ATOM   2173  C   ARG A 153     -14.726   1.404 -28.029  1.00 52.95           C
ATOM   2174  O   ARG A 153     -14.807   2.624 -27.891  1.00 52.95           O
ATOM   2175  HA  ARG A 153     -16.342   1.125 -29.458  1.00 52.95           H
ATOM   2176  CB  ARG A 153     -16.948   0.396 -27.513  1.00 52.95           C
ATOM   2177 1HB  ARG A 153     -16.622  -0.397 -26.840  1.00 52.95           H
ATOM   2178 2HB  ARG A 153     -17.044   1.302 -26.914  1.00 52.95           H
ATOM   2179  CG  ARG A 153     -18.305   0.032 -28.118  1.00 52.95           C
ATOM   2180 1HG  ARG A 153     -18.582   0.771 -28.871  1.00 52.95           H
ATOM   2181 2HG  ARG A 153     -18.235  -0.930 -28.626  1.00 52.95           H
ATOM   2182  CD  ARG A 153     -19.388  -0.034 -27.039  1.00 52.95           C
ATOM   2183 1HD  ARG A 153     -19.159  -0.831 -26.331  1.00 52.95           H
ATOM   2184 2HD  ARG A 153     -19.406   0.898 -26.474  1.00 52.95           H
ATOM   2185  NE  ARG A 153     -20.709  -0.274 -27.660  1.00 52.95           N
ATOM   2186  HE  ARG A 153     -20.758  -0.307 -28.659  1.00 52.95           H
ATOM   2187  CZ  ARG A 153     -21.844  -0.450 -26.970  1.00 52.95           C
ATOM   2188  NH1 ARG A 153     -21.837  -0.415 -25.630  1.00 52.95           N
ATOM   2189 1HH1 ARG A 153     -20.980  -0.257 -25.138  1.00 52.95           H
ATOM   2190 2HH1 ARG A 153     -22.688  -0.547 -25.122  1.00 52.95           H
ATOM   2191  NH2 ARG A 153     -22.986  -0.660 -27.639  1.00 52.95           N
ATOM   2192 1HH2 ARG A 153     -23.841  -0.793 -27.138  1.00 52.95           H
ATOM   2193 2HH2 ARG A 153     -22.982  -0.684 -28.638  1.00 52.95           H
ATOM   2194  HN  ARG A 153     -15.731  -1.467 -28.629  1.00 52.95           H
ATOM   2195  N   ALA A 154     -13.663   0.681 -27.709  1.00 58.70           N
ATOM   2196  CA  ALA A 154     -12.526   1.281 -27.033  1.00 58.70           C
ATOM   2197  C   ALA A 154     -11.842   2.272 -27.977  1.00 58.70           C
ATOM   2198  O   ALA A 154     -11.294   3.281 -27.534  1.00 58.70           O
ATOM   2199  HA  ALA A 154     -12.903   1.821 -26.165  1.00 58.70           H
ATOM   2200  CB  ALA A 154     -11.576   0.181 -26.556  1.00 58.70           C
ATOM   2201 1HB  ALA A 154     -12.102  -0.479 -25.866  1.00 58.70           H
ATOM   2202 2HB  ALA A 154     -11.227  -0.395 -27.413  1.00 58.70           H
ATOM   2203 3HB  ALA A 154     -10.723   0.631 -26.049  1.00 58.70           H
ATOM   2204  HN  ALA A 154     -13.572  -0.296 -27.904  1.00 58.70           H
ATOM   2205  N   HIS A 155     -11.895   1.950 -29.262  1.00 54.97           N
ATOM   2206  CA  HIS A 155     -11.095   2.660 -30.245  1.00 54.97           C
ATOM   2207  C   HIS A 155     -11.672   4.060 -30.464  1.00 54.97           C
ATOM   2208  O   HIS A 155     -10.929   5.035 -30.550  1.00 54.97           O
ATOM   2209  HA  HIS A 155     -10.093   2.751 -29.826  1.00 54.97           H
ATOM   2210  CB  HIS A 155     -10.987   1.854 -31.541  1.00 54.97           C
ATOM   2211 1HB  HIS A 155     -11.249   0.816 -31.335  1.00 54.97           H
ATOM   2212 2HB  HIS A 155     -11.719   2.232 -32.254  1.00 54.97           H
ATOM   2213  CG  HIS A 155      -9.618   1.896 -32.178  1.00 54.97           C
ATOM   2214  ND1 HIS A 155      -9.098   3.037 -32.763  1.00 54.97           N
ATOM   2215  HD1 HIS A 155      -9.557   3.923 -32.825  1.00 54.97           H
ATOM   2216  CD2 HIS A 155      -8.668   0.926 -32.314  1.00 54.97           C
ATOM   2217  HD2 HIS A 155      -8.752  -0.102 -31.961  1.00 54.97           H
ATOM   2218  CE1 HIS A 155      -7.890   2.755 -33.228  1.00 54.97           C
ATOM   2219  HE1 HIS A 155      -7.224   3.447 -33.743  1.00 54.97           H
ATOM   2220  NE2 HIS A 155      -7.625   1.446 -32.949  1.00 54.97           N
ATOM   2221  HN  HIS A 155     -12.471   1.221 -29.632  1.00 54.97           H
ATOM   2222  N   THR A 156     -12.994   4.114 -30.546  1.00 62.05           N
ATOM   2223  CA  THR A 156     -13.674   5.360 -30.853  1.00 62.05           C
ATOM   2224  C   THR A 156     -13.588   6.321 -29.666  1.00 62.05           C
ATOM   2225  O   THR A 156     -13.645   7.537 -29.842  1.00 62.05           O
ATOM   2226  HA  THR A 156     -13.159   5.836 -31.688  1.00 62.05           H
ATOM   2227  CB  THR A 156     -15.110   5.027 -31.262  1.00 62.05           C
ATOM   2228  HB  THR A 156     -15.785   5.846 -31.015  1.00 62.05           H
ATOM   2229  OG1 THR A 156     -15.379   3.789 -30.609  1.00 62.05           O
ATOM   2230  HG1 THR A 156     -16.365   3.625 -30.579  1.00 62.05           H
ATOM   2231  CG2 THR A 156     -15.233   4.696 -32.751  1.00 62.05           C
ATOM   2232 1HG2 THR A 156     -14.609   3.834 -32.985  1.00 62.05           H
ATOM   2233 2HG2 THR A 156     -14.906   5.552 -33.342  1.00 62.05           H
ATOM   2234 3HG2 THR A 156     -16.272   4.467 -32.988  1.00 62.05           H
ATOM   2235  HN  THR A 156     -13.595   3.327 -30.408  1.00 62.05           H
ATOM   2236  N   TRP A 157     -13.452   5.740 -28.484  1.00 57.07           N
ATOM   2237  CA  TRP A 157     -13.568   6.506 -27.255  1.00 57.07           C
ATOM   2238  C   TRP A 157     -12.157   6.752 -26.716  1.00 57.07           C
ATOM   2239  O   TRP A 157     -11.978   6.991 -25.522  1.00 57.07           O
ATOM   2240  HA  TRP A 157     -14.045   7.456 -27.498  1.00 57.07           H
ATOM   2241  CB  TRP A 157     -14.477   5.796 -26.249  1.00 57.07           C
ATOM   2242 1HB  TRP A 157     -14.175   4.751 -26.178  1.00 57.07           H
ATOM   2243 2HB  TRP A 157     -14.327   6.239 -25.264  1.00 57.07           H
ATOM   2244  CG  TRP A 157     -15.964   5.860 -26.601  1.00 57.07           C
ATOM   2245  CD1 TRP A 157     -16.542   5.624 -27.787  1.00 57.07           C
ATOM   2246  HD1 TRP A 157     -15.999   5.344 -28.690  1.00 57.07           H
ATOM   2247  CD2 TRP A 157     -17.046   6.193 -25.706  1.00 57.07           C
ATOM   2248  NE1 TRP A 157     -17.912   5.780 -27.722  1.00 57.07           N
ATOM   2249  HE1 TRP A 157     -18.558   5.659 -28.475  1.00 57.07           H
ATOM   2250  CE2 TRP A 157     -18.228   6.137 -26.416  1.00 57.07           C
ATOM   2251  CE3 TRP A 157     -17.026   6.530 -24.341  1.00 57.07           C
ATOM   2252  HE3 TRP A 157     -16.107   6.581 -23.759  1.00 57.07           H
ATOM   2253  CZ2 TRP A 157     -19.478   6.407 -25.846  1.00 57.07           C
ATOM   2254  HZ2 TRP A 157     -20.398   6.356 -26.429  1.00 57.07           H
ATOM   2255  CZ3 TRP A 157     -18.284   6.797 -23.787  1.00 57.07           C
ATOM   2256  HZ3 TRP A 157     -18.326   7.064 -22.731  1.00 57.07           H
ATOM   2257  CH2 TRP A 157     -19.483   6.745 -24.488  1.00 57.07           C
ATOM   2258  HH2 TRP A 157     -20.423   6.967 -23.982  1.00 57.07           H
ATOM   2259  HN  TRP A 157     -13.265   4.765 -28.358  1.00 57.07           H
ATOM   2260  N   ARG A 158     -11.192   6.686 -27.621  1.00 57.35           N
ATOM   2261  CA  ARG A 158      -9.794   6.689 -27.226  1.00 57.35           C
ATOM   2262  C   ARG A 158      -9.458   7.980 -26.477  1.00 57.35           C
ATOM   2263  O   ARG A 158      -8.808   7.945 -25.433  1.00 57.35           O
ATOM   2264  HA  ARG A 158      -9.685   5.820 -26.578  1.00 57.35           H
ATOM   2265  CB  ARG A 158      -8.877   6.562 -28.444  1.00 57.35           C
ATOM   2266 1HB  ARG A 158      -9.257   5.787 -29.110  1.00 57.35           H
ATOM   2267 2HB  ARG A 158      -8.882   7.495 -29.007  1.00 57.35           H
ATOM   2268  CG  ARG A 158      -7.447   6.222 -28.021  1.00 57.35           C
ATOM   2269 1HG  ARG A 158      -7.032   7.043 -27.436  1.00 57.35           H
ATOM   2270 2HG  ARG A 158      -7.454   5.343 -27.377  1.00 57.35           H
ATOM   2271  CD  ARG A 158      -6.561   5.960 -29.241  1.00 57.35           C
ATOM   2272 1HD  ARG A 158      -6.988   5.159 -29.845  1.00 57.35           H
ATOM   2273 2HD  ARG A 158      -6.524   6.849 -29.871  1.00 57.35           H
ATOM   2274  NE  ARG A 158      -5.196   5.591 -28.806  1.00 57.35           N
ATOM   2275  HE  ARG A 158      -4.978   5.667 -27.833  1.00 57.35           H
ATOM   2276  CZ  ARG A 158      -4.233   5.163 -29.634  1.00 57.35           C
ATOM   2277  NH1 ARG A 158      -4.470   5.042 -30.947  1.00 57.35           N
ATOM   2278 1HH1 ARG A 158      -5.370   5.273 -31.316  1.00 57.35           H
ATOM   2279 2HH1 ARG A 158      -3.746   4.721 -31.558  1.00 57.35           H
ATOM   2280  NH2 ARG A 158      -3.031   4.856 -29.128  1.00 57.35           N
ATOM   2281 1HH2 ARG A 158      -2.302   4.535 -29.733  1.00 57.35           H
ATOM   2282 2HH2 ARG A 158      -2.862   4.949 -28.147  1.00 57.35           H
ATOM   2283  HN  ARG A 158     -11.353   6.630 -28.607  1.00 57.35           H
ATOM   2284  N   GLU A 159      -9.915   9.089 -27.038  1.00 63.76           N
ATOM   2285  CA  GLU A 159      -9.635  10.392 -26.459  1.00 63.76           C
ATOM   2286  C   GLU A 159     -10.398  10.564 -25.144  1.00 63.76           C
ATOM   2287  O   GLU A 159      -9.828  10.995 -24.143  1.00 63.76           O
ATOM   2288  HA  GLU A 159      -8.562  10.399 -26.268  1.00 63.76           H
ATOM   2289  CB  GLU A 159      -9.977  11.514 -27.441  1.00 63.76           C
ATOM   2290 1HB  GLU A 159     -10.958  11.331 -27.881  1.00 63.76           H
ATOM   2291 2HB  GLU A 159      -9.904  12.478 -26.938  1.00 63.76           H
ATOM   2292  CG  GLU A 159      -8.977  11.554 -28.598  1.00 63.76           C
ATOM   2293 1HG  GLU A 159      -7.960  11.519 -28.205  1.00 63.76           H
ATOM   2294 2HG  GLU A 159      -9.106  10.673 -29.227  1.00 63.76           H
ATOM   2295  CD  GLU A 159      -9.161  12.819 -29.439  1.00 63.76           C
ATOM   2296  OE1 GLU A 159      -8.190  13.183 -30.137  1.00 63.76           O
ATOM   2297  OE2 GLU A 159     -10.268  13.394 -29.364  1.00 63.76           O
ATOM   2298  HN  GLU A 159     -10.467   9.108 -27.872  1.00 63.76           H
ATOM   2299  N   LYS A 160     -11.676  10.217 -25.189  1.00 69.40           N
ATOM   2300  CA  LYS A 160     -12.528  10.344 -24.018  1.00 69.40           C
ATOM   2301  C   LYS A 160     -11.938   9.520 -22.872  1.00 69.40           C
ATOM   2302  O   LYS A 160     -12.025   9.914 -21.710  1.00 69.40           O
ATOM   2303  HA  LYS A 160     -12.525  11.394 -23.725  1.00 69.40           H
ATOM   2304  CB  LYS A 160     -13.972   9.974 -24.363  1.00 69.40           C
ATOM   2305 1HB  LYS A 160     -13.995   8.999 -24.849  1.00 69.40           H
ATOM   2306 2HB  LYS A 160     -14.557   9.887 -23.448  1.00 69.40           H
ATOM   2307  CG  LYS A 160     -14.602  11.023 -25.281  1.00 69.40           C
ATOM   2308 1HG  LYS A 160     -14.465  12.016 -24.853  1.00 69.40           H
ATOM   2309 2HG  LYS A 160     -14.095  11.019 -26.246  1.00 69.40           H
ATOM   2310  CD  LYS A 160     -16.094  10.750 -25.482  1.00 69.40           C
ATOM   2311 1HD  LYS A 160     -16.230   9.770 -25.939  1.00 69.40           H
ATOM   2312 2HD  LYS A 160     -16.596  10.722 -24.514  1.00 69.40           H
ATOM   2313  CE  LYS A 160     -16.734  11.824 -26.363  1.00 69.40           C
ATOM   2314 1HE  LYS A 160     -16.595  12.806 -25.910  1.00 69.40           H
ATOM   2315 2HE  LYS A 160     -16.240  11.848 -27.334  1.00 69.40           H
ATOM   2316  NZ  LYS A 160     -18.179  11.555 -26.542  1.00 69.40           N
ATOM   2317 1HZ  LYS A 160     -18.588  12.279 -27.122  1.00 69.40           H
ATOM   2318 2HZ  LYS A 160     -18.301  10.654 -26.990  1.00 69.40           H
ATOM   2319 3HZ  LYS A 160     -18.636  11.548 -25.637  1.00 69.40           H
ATOM   2320  HN  LYS A 160     -12.129   9.856 -26.003  1.00 69.40           H
ATOM   2321  N   ARG A 161     -11.352   8.389 -23.239  1.00 67.26           N
ATOM   2322  CA  ARG A 161     -10.776   7.491 -22.253  1.00 67.26           C
ATOM   2323  C   ARG A 161      -9.665   8.198 -21.475  1.00 67.26           C
ATOM   2324  O   ARG A 161      -9.519   7.994 -20.271  1.00 67.26           O
ATOM   2325  HA  ARG A 161     -11.607   7.226 -21.598  1.00 67.26           H
ATOM   2326  CB  ARG A 161     -10.205   6.237 -22.918  1.00 67.26           C
ATOM   2327 1HB  ARG A 161      -9.737   6.504 -23.866  1.00 67.26           H
ATOM   2328 2HB  ARG A 161      -9.426   5.809 -22.288  1.00 67.26           H
ATOM   2329  CG  ARG A 161     -11.301   5.197 -23.160  1.00 67.26           C
ATOM   2330 1HG  ARG A 161     -11.751   4.909 -22.210  1.00 67.26           H
ATOM   2331 2HG  ARG A 161     -12.094   5.633 -23.769  1.00 67.26           H
ATOM   2332  CD  ARG A 161     -10.737   3.959 -23.860  1.00 67.26           C
ATOM   2333 1HD  ARG A 161     -10.461   4.204 -24.885  1.00 67.26           H
ATOM   2334 2HD  ARG A 161      -9.829   3.628 -23.356  1.00 67.26           H
ATOM   2335  NE  ARG A 161     -11.742   2.872 -23.854  1.00 67.26           N
ATOM   2336  HE  ARG A 161     -12.709   3.128 -23.850  1.00 67.26           H
ATOM   2337  CZ  ARG A 161     -11.438   1.567 -23.854  1.00 67.26           C
ATOM   2338  NH1 ARG A 161     -10.159   1.167 -23.860  1.00 67.26           N
ATOM   2339 1HH1 ARG A 161      -9.423   1.844 -23.864  1.00 67.26           H
ATOM   2340 2HH1 ARG A 161      -9.941   0.191 -23.859  1.00 67.26           H
ATOM   2341  NH2 ARG A 161     -12.432   0.668 -23.848  1.00 67.26           N
ATOM   2342 1HH2 ARG A 161     -12.222  -0.309 -23.848  1.00 67.26           H
ATOM   2343 2HH2 ARG A 161     -13.384   0.975 -23.844  1.00 67.26           H
ATOM   2344  HN  ARG A 161     -11.268   8.086 -24.188  1.00 67.26           H
ATOM   2345  N   LEU A 162      -8.910   9.015 -22.195  1.00 78.85           N
ATOM   2346  CA  LEU A 162      -7.785   9.715 -21.599  1.00 78.85           C
ATOM   2347  C   LEU A 162      -8.306  10.755 -20.605  1.00 78.85           C
ATOM   2348  O   LEU A 162      -7.698  10.978 -19.559  1.00 78.85           O
ATOM   2349  HA  LEU A 162      -7.196   8.979 -21.052  1.00 78.85           H
ATOM   2350  CB  LEU A 162      -6.882  10.301 -22.686  1.00 78.85           C
ATOM   2351 1HB  LEU A 162      -6.677   9.522 -23.419  1.00 78.85           H
ATOM   2352 2HB  LEU A 162      -7.432  11.088 -23.202  1.00 78.85           H
ATOM   2353  CG  LEU A 162      -5.547  10.879 -22.209  1.00 78.85           C
ATOM   2354  HG  LEU A 162      -5.745  11.557 -21.379  1.00 78.85           H
ATOM   2355  CD1 LEU A 162      -4.630   9.774 -21.681  1.00 78.85           C
ATOM   2356 1HD1 LEU A 162      -5.112   9.271 -20.843  1.00 78.85           H
ATOM   2357 2HD1 LEU A 162      -4.435   9.053 -22.474  1.00 78.85           H
ATOM   2358 3HD1 LEU A 162      -3.688  10.212 -21.349  1.00 78.85           H
ATOM   2359  CD2 LEU A 162      -4.879  11.699 -23.314  1.00 78.85           C
ATOM   2360 1HD2 LEU A 162      -4.695  11.062 -24.179  1.00 78.85           H
ATOM   2361 2HD2 LEU A 162      -5.533  12.522 -23.601  1.00 78.85           H
ATOM   2362 3HD2 LEU A 162      -3.933  12.098 -22.949  1.00 78.85           H
ATOM   2363  HN  LEU A 162      -9.057   9.201 -23.167  1.00 78.85           H
ATOM   2364  N   LEU A 163      -9.426  11.364 -20.967  1.00 82.10           N
ATOM   2365  CA  LEU A 163     -10.061  12.341 -20.099  1.00 82.10           C
ATOM   2366  C   LEU A 163     -10.555  11.644 -18.829  1.00 82.10           C
ATOM   2367  O   LEU A 163     -10.274  12.096 -17.720  1.00 82.10           O
ATOM   2368  HA  LEU A 163      -9.301  13.071 -19.819  1.00 82.10           H
ATOM   2369  CB  LEU A 163     -11.158  13.095 -20.853  1.00 82.10           C
ATOM   2370 1HB  LEU A 163     -10.728  13.503 -21.768  1.00 82.10           H
ATOM   2371 2HB  LEU A 163     -11.923  12.379 -21.152  1.00 82.10           H
ATOM   2372  CG  LEU A 163     -11.835  14.234 -20.089  1.00 82.10           C
ATOM   2373  HG  LEU A 163     -12.189  13.843 -19.135  1.00 82.10           H
ATOM   2374  CD1 LEU A 163     -10.840  15.354 -19.777  1.00 82.10           C
ATOM   2375 1HD1 LEU A 163     -10.028  14.958 -19.167  1.00 82.10           H
ATOM   2376 2HD1 LEU A 163     -10.435  15.750 -20.709  1.00 82.10           H
ATOM   2377 3HD1 LEU A 163     -11.348  16.151 -19.234  1.00 82.10           H
ATOM   2378  CD2 LEU A 163     -13.060  14.751 -20.847  1.00 82.10           C
ATOM   2379 1HD2 LEU A 163     -12.752  15.120 -21.825  1.00 82.10           H
ATOM   2380 2HD2 LEU A 163     -13.777  13.940 -20.974  1.00 82.10           H
ATOM   2381 3HD2 LEU A 163     -13.522  15.560 -20.282  1.00 82.10           H
ATOM   2382  HN  LEU A 163      -9.897  11.199 -21.833  1.00 82.10           H
ATOM   2383  N   TYR A 164     -11.282  10.556 -19.034  1.00 75.54           N
ATOM   2384  CA  TYR A 164     -11.845   9.811 -17.921  1.00 75.54           C
ATOM   2385  C   TYR A 164     -10.742   9.286 -16.999  1.00 75.54           C
ATOM   2386  O   TYR A 164     -10.926   9.212 -15.786  1.00 75.54           O
ATOM   2387  HA  TYR A 164     -12.489  10.485 -17.357  1.00 75.54           H
ATOM   2388  CB  TYR A 164     -12.585   8.623 -18.539  1.00 75.54           C
ATOM   2389 1HB  TYR A 164     -11.943   8.158 -19.288  1.00 75.54           H
ATOM   2390 2HB  TYR A 164     -12.764   7.877 -17.766  1.00 75.54           H
ATOM   2391  CG  TYR A 164     -13.919   8.992 -19.190  1.00 75.54           C
ATOM   2392  CD1 TYR A 164     -14.854   9.721 -18.484  1.00 75.54           C
ATOM   2393  HD1 TYR A 164     -14.641  10.034 -17.461  1.00 75.54           H
ATOM   2394  CD2 TYR A 164     -14.188   8.595 -20.485  1.00 75.54           C
ATOM   2395  HD2 TYR A 164     -13.450   8.019 -21.043  1.00 75.54           H
ATOM   2396  CE1 TYR A 164     -16.110  10.068 -19.096  1.00 75.54           C
ATOM   2397  HE1 TYR A 164     -16.857  10.643 -18.549  1.00 75.54           H
ATOM   2398  CE2 TYR A 164     -15.444   8.942 -21.097  1.00 75.54           C
ATOM   2399  HE2 TYR A 164     -15.670   8.635 -22.119  1.00 75.54           H
ATOM   2400  CZ  TYR A 164     -16.343   9.662 -20.373  1.00 75.54           C
ATOM   2401  OH  TYR A 164     -17.529   9.989 -20.952  1.00 75.54           O
ATOM   2402  HH  TYR A 164     -18.091  10.510 -20.309  1.00 75.54           H
ATOM   2403  HN  TYR A 164     -11.488  10.184 -19.939  1.00 75.54           H
ATOM   2404  N   SER A 165      -9.620   8.935 -17.612  1.00 86.58           N
ATOM   2405  CA  SER A 165      -8.490   8.413 -16.862  1.00 86.58           C
ATOM   2406  C   SER A 165      -7.977   9.472 -15.885  1.00 86.58           C
ATOM   2407  O   SER A 165      -7.564   9.147 -14.772  1.00 86.58           O
ATOM   2408  HA  SER A 165      -8.877   7.549 -16.322  1.00 86.58           H
ATOM   2409  CB  SER A 165      -7.367   7.967 -17.800  1.00 86.58           C
ATOM   2410 1HB  SER A 165      -6.630   7.394 -17.236  1.00 86.58           H
ATOM   2411 2HB  SER A 165      -7.773   7.301 -18.561  1.00 86.58           H
ATOM   2412  OG  SER A 165      -6.726   9.072 -18.430  1.00 86.58           O
ATOM   2413  HG  SER A 165      -7.400   9.777 -18.651  1.00 86.58           H
ATOM   2414  HN  SER A 165      -9.478   9.003 -18.599  1.00 86.58           H
ATOM   2415  N   LYS A 166      -8.019  10.718 -16.335  1.00 83.96           N
ATOM   2416  CA  LYS A 166      -7.598  11.830 -15.501  1.00 83.96           C
ATOM   2417  C   LYS A 166      -8.571  11.980 -14.329  1.00 83.96           C
ATOM   2418  O   LYS A 166      -8.150  12.115 -13.182  1.00 83.96           O
ATOM   2419  HA  LYS A 166      -6.613  11.585 -15.102  1.00 83.96           H
ATOM   2420  CB  LYS A 166      -7.444  13.101 -16.339  1.00 83.96           C
ATOM   2421 1HB  LYS A 166      -8.340  13.255 -16.940  1.00 83.96           H
ATOM   2422 2HB  LYS A 166      -7.348  13.965 -15.682  1.00 83.96           H
ATOM   2423  CG  LYS A 166      -6.220  13.010 -17.253  1.00 83.96           C
ATOM   2424 1HG  LYS A 166      -5.326  12.841 -16.653  1.00 83.96           H
ATOM   2425 2HG  LYS A 166      -6.323  12.154 -17.920  1.00 83.96           H
ATOM   2426  CD  LYS A 166      -6.055  14.289 -18.076  1.00 83.96           C
ATOM   2427 1HD  LYS A 166      -6.934  14.439 -18.702  1.00 83.96           H
ATOM   2428 2HD  LYS A 166      -5.988  15.149 -17.409  1.00 83.96           H
ATOM   2429  CE  LYS A 166      -4.803  14.219 -18.952  1.00 83.96           C
ATOM   2430 1HE  LYS A 166      -3.934  13.985 -18.338  1.00 83.96           H
ATOM   2431 2HE  LYS A 166      -4.905  13.413 -19.679  1.00 83.96           H
ATOM   2432  NZ  LYS A 166      -4.589  15.504 -19.655  1.00 83.96           N
ATOM   2433 1HZ  LYS A 166      -3.766  15.435 -20.243  1.00 83.96           H
ATOM   2434 2HZ  LYS A 166      -5.398  15.713 -20.229  1.00 83.96           H
ATOM   2435 3HZ  LYS A 166      -4.457  16.243 -18.974  1.00 83.96           H
ATOM   2436  HN  LYS A 166      -8.332  10.971 -17.250  1.00 83.96           H
ATOM   2437  N   MET A 167      -9.853  11.951 -14.660  1.00 85.33           N
ATOM   2438  CA  MET A 167     -10.889  12.131 -13.657  1.00 85.33           C
ATOM   2439  C   MET A 167     -10.832  11.023 -12.604  1.00 85.33           C
ATOM   2440  O   MET A 167     -10.944  11.291 -11.408  1.00 85.33           O
ATOM   2441  HA  MET A 167     -10.681  13.095 -13.191  1.00 85.33           H
ATOM   2442  CB  MET A 167     -12.262  12.124 -14.332  1.00 85.33           C
ATOM   2443 1HB  MET A 167     -12.394  11.193 -14.884  1.00 85.33           H
ATOM   2444 2HB  MET A 167     -13.044  12.159 -13.574  1.00 85.33           H
ATOM   2445  CG  MET A 167     -12.411  13.313 -15.284  1.00 85.33           C
ATOM   2446 1HG  MET A 167     -12.261  14.245 -14.740  1.00 85.33           H
ATOM   2447 2HG  MET A 167     -11.645  13.268 -16.058  1.00 85.33           H
ATOM   2448  SD  MET A 167     -14.032  13.297 -16.030  1.00 85.33           S
ATOM   2449  CE  MET A 167     -14.962  14.153 -14.769  1.00 85.33           C
ATOM   2450 1HE  MET A 167     -14.900  13.599 -13.833  1.00 85.33           H
ATOM   2451 2HE  MET A 167     -14.549  15.152 -14.628  1.00 85.33           H
ATOM   2452 3HE  MET A 167     -16.005  14.232 -15.077  1.00 85.33           H
ATOM   2453  HN  MET A 167     -10.188  11.807 -15.591  1.00 85.33           H
ATOM   2454  N   VAL A 168     -10.657   9.801 -13.086  1.00 92.84           N
ATOM   2455  CA  VAL A 168     -10.621   8.647 -12.204  1.00 92.84           C
ATOM   2456  C   VAL A 168      -9.442   8.785 -11.239  1.00 92.84           C
ATOM   2457  O   VAL A 168      -9.578   8.518 -10.046  1.00 92.84           O
ATOM   2458  HA  VAL A 168     -11.547   8.642 -11.629  1.00 92.84           H
ATOM   2459  CB  VAL A 168     -10.569   7.359 -13.030  1.00 92.84           C
ATOM   2460  HB  VAL A 168      -9.756   7.455 -13.749  1.00 92.84           H
ATOM   2461  CG1 VAL A 168     -10.271   6.150 -12.141  1.00 92.84           C
ATOM   2462 1HG1 VAL A 168      -9.308   6.289 -11.649  1.00 92.84           H
ATOM   2463 2HG1 VAL A 168     -11.053   6.051 -11.388  1.00 92.84           H
ATOM   2464 3HG1 VAL A 168     -10.240   5.249 -12.753  1.00 92.84           H
ATOM   2465  CG2 VAL A 168     -11.868   7.158 -13.813  1.00 92.84           C
ATOM   2466 1HG2 VAL A 168     -12.705   7.094 -13.117  1.00 92.84           H
ATOM   2467 2HG2 VAL A 168     -12.020   8.000 -14.488  1.00 92.84           H
ATOM   2468 3HG2 VAL A 168     -11.805   6.236 -14.390  1.00 92.84           H
ATOM   2469  HN  VAL A 168     -10.543   9.594 -14.058  1.00 92.84           H
ATOM   2470  N   CYS A 169      -8.312   9.203 -11.790  1.00 94.49           N
ATOM   2471  CA  CYS A 169      -7.108   9.370 -10.995  1.00 94.49           C
ATOM   2472  C   CYS A 169      -7.396  10.396  -9.897  1.00 94.49           C
ATOM   2473  O   CYS A 169      -7.066  10.174  -8.733  1.00 94.49           O
ATOM   2474  HA  CYS A 169      -6.880   8.396 -10.564  1.00 94.49           H
ATOM   2475  CB  CYS A 169      -5.912   9.779 -11.857  1.00 94.49           C
ATOM   2476 1HB  CYS A 169      -6.192  10.601 -12.516  1.00 94.49           H
ATOM   2477 2HB  CYS A 169      -5.102  10.139 -11.223  1.00 94.49           H
ATOM   2478  SG  CYS A 169      -5.340   8.351 -12.850  1.00 94.49           S
ATOM   2479  HG  CYS A 169      -6.298   8.429 -13.770  1.00 94.49           H
ATOM   2480  HN  CYS A 169      -8.212   9.426 -12.760  1.00 94.49           H
ATOM   2481  N   PHE A 170      -8.009  11.497 -10.306  1.00 94.01           N
ATOM   2482  CA  PHE A 170      -8.321  12.570  -9.376  1.00 94.01           C
ATOM   2483  C   PHE A 170      -9.235  12.074  -8.254  1.00 94.01           C
ATOM   2484  O   PHE A 170      -9.000  12.367  -7.083  1.00 94.01           O
ATOM   2485  HA  PHE A 170      -7.378  12.912  -8.950  1.00 94.01           H
ATOM   2486  CB  PHE A 170      -9.051  13.653 -10.172  1.00 94.01           C
ATOM   2487 1HB  PHE A 170      -8.418  13.971 -11.001  1.00 94.01           H
ATOM   2488 2HB  PHE A 170      -9.953  13.224 -10.608  1.00 94.01           H
ATOM   2489  CG  PHE A 170      -9.436  14.881  -9.344  1.00 94.01           C
ATOM   2490  CD1 PHE A 170     -10.717  15.038  -8.916  1.00 94.01           C
ATOM   2491  HD1 PHE A 170     -11.470  14.289  -9.163  1.00 94.01           H
ATOM   2492  CD2 PHE A 170      -8.497  15.815  -9.036  1.00 94.01           C
ATOM   2493  HD2 PHE A 170      -7.470  15.689  -9.379  1.00 94.01           H
ATOM   2494  CE1 PHE A 170     -11.075  16.177  -8.148  1.00 94.01           C
ATOM   2495  HE1 PHE A 170     -12.102  16.303  -7.805  1.00 94.01           H
ATOM   2496  CE2 PHE A 170      -8.854  16.954  -8.267  1.00 94.01           C
ATOM   2497  HE2 PHE A 170      -8.102  17.703  -8.020  1.00 94.01           H
ATOM   2498  CZ  PHE A 170     -10.136  17.111  -7.839  1.00 94.01           C
ATOM   2499  HZ  PHE A 170     -10.410  17.986  -7.249  1.00 94.01           H
ATOM   2500  HN  PHE A 170      -8.291  11.662 -11.251  1.00 94.01           H
ATOM   2501  N   THR A 171     -10.258  11.333  -8.652  1.00 93.84           N
ATOM   2502  CA  THR A 171     -11.216  10.805  -7.695  1.00 93.84           C
ATOM   2503  C   THR A 171     -10.512   9.904  -6.678  1.00 93.84           C
ATOM   2504  O   THR A 171     -10.843   9.923  -5.493  1.00 93.84           O
ATOM   2505  HA  THR A 171     -11.644  11.640  -7.140  1.00 93.84           H
ATOM   2506  CB  THR A 171     -12.321  10.091  -8.477  1.00 93.84           C
ATOM   2507  HB  THR A 171     -11.940   9.186  -8.950  1.00 93.84           H
ATOM   2508  OG1 THR A 171     -12.817  11.088  -9.366  1.00 93.84           O
ATOM   2509  HG1 THR A 171     -12.328  11.044 -10.237  1.00 93.84           H
ATOM   2510  CG2 THR A 171     -13.525   9.740  -7.601  1.00 93.84           C
ATOM   2511 1HG2 THR A 171     -13.947  10.653  -7.181  1.00 93.84           H
ATOM   2512 2HG2 THR A 171     -13.207   9.082  -6.793  1.00 93.84           H
ATOM   2513 3HG2 THR A 171     -14.279   9.236  -8.205  1.00 93.84           H
ATOM   2514  HN  THR A 171     -10.438  11.092  -9.606  1.00 93.84           H
ATOM   2515  N   ILE A 172      -9.556   9.136  -7.178  1.00 94.52           N
ATOM   2516  CA  ILE A 172      -8.821   8.210  -6.332  1.00 94.52           C
ATOM   2517  C   ILE A 172      -8.049   8.996  -5.272  1.00 94.52           C
ATOM   2518  O   ILE A 172      -8.067   8.641  -4.094  1.00 94.52           O
ATOM   2519  HA  ILE A 172      -9.552   7.577  -5.829  1.00 94.52           H
ATOM   2520  CB  ILE A 172      -7.939   7.293  -7.182  1.00 94.52           C
ATOM   2521  HB  ILE A 172      -7.438   7.902  -7.934  1.00 94.52           H
ATOM   2522  CG1 ILE A 172      -8.783   6.257  -7.929  1.00 94.52           C
ATOM   2523 1HG1 ILE A 172      -9.184   5.532  -7.221  1.00 94.52           H
ATOM   2524 2HG1 ILE A 172      -9.634   6.748  -8.400  1.00 94.52           H
ATOM   2525  CG2 ILE A 172      -6.849   6.638  -6.332  1.00 94.52           C
ATOM   2526 1HG2 ILE A 172      -6.223   7.411  -5.886  1.00 94.52           H
ATOM   2527 2HG2 ILE A 172      -7.311   6.045  -5.542  1.00 94.52           H
ATOM   2528 3HG2 ILE A 172      -6.236   5.992  -6.960  1.00 94.52           H
ATOM   2529  CD1 ILE A 172      -7.951   5.535  -8.991  1.00 94.52           C
ATOM   2530 1HD1 ILE A 172      -7.572   6.261  -9.710  1.00 94.52           H
ATOM   2531 2HD1 ILE A 172      -7.115   5.026  -8.513  1.00 94.52           H
ATOM   2532 3HD1 ILE A 172      -8.575   4.805  -9.506  1.00 94.52           H
ATOM   2533  HN  ILE A 172      -9.281   9.139  -8.139  1.00 94.52           H
ATOM   2534  N   TRP A 173      -7.388  10.051  -5.728  1.00 93.03           N
ATOM   2535  CA  TRP A 173      -6.544  10.842  -4.849  1.00 93.03           C
ATOM   2536  C   TRP A 173      -7.432  11.452  -3.763  1.00 93.03           C
ATOM   2537  O   TRP A 173      -7.080  11.431  -2.584  1.00 93.03           O
ATOM   2538  HA  TRP A 173      -5.811  10.172  -4.399  1.00 93.03           H
ATOM   2539  CB  TRP A 173      -5.760  11.891  -5.640  1.00 93.03           C
ATOM   2540 1HB  TRP A 173      -6.426  12.355  -6.367  1.00 93.03           H
ATOM   2541 2HB  TRP A 173      -5.436  12.678  -4.958  1.00 93.03           H
ATOM   2542  CG  TRP A 173      -4.538  11.334  -6.372  1.00 93.03           C
ATOM   2543  CD1 TRP A 173      -4.353  11.211  -7.693  1.00 93.03           C
ATOM   2544  HD1 TRP A 173      -5.084  11.506  -8.446  1.00 93.03           H
ATOM   2545  CD2 TRP A 173      -3.330  10.827  -5.766  1.00 93.03           C
ATOM   2546  NE1 TRP A 173      -3.119  10.663  -7.982  1.00 93.03           N
ATOM   2547  HE1 TRP A 173      -2.754  10.475  -8.894  1.00 93.03           H
ATOM   2548  CE2 TRP A 173      -2.478  10.423  -6.773  1.00 93.03           C
ATOM   2549  CE3 TRP A 173      -2.970  10.714  -4.412  1.00 93.03           C
ATOM   2550  HE3 TRP A 173      -3.625  11.027  -3.598  1.00 93.03           H
ATOM   2551  CZ2 TRP A 173      -1.211   9.878  -6.532  1.00 93.03           C
ATOM   2552  HZ2 TRP A 173      -0.556   9.566  -7.346  1.00 93.03           H
ATOM   2553  CZ3 TRP A 173      -1.700  10.168  -4.188  1.00 93.03           C
ATOM   2554  HZ3 TRP A 173      -1.371  10.058  -3.155  1.00 93.03           H
ATOM   2555  CH2 TRP A 173      -0.830   9.756  -5.191  1.00 93.03           C
ATOM   2556  HH2 TRP A 173       0.144   9.339  -4.934  1.00 93.03           H
ATOM   2557  HN  TRP A 173      -7.423  10.366  -6.676  1.00 93.03           H
ATOM   2558  N   VAL A 174      -8.566  11.981  -4.198  1.00 95.94           N
ATOM   2559  CA  VAL A 174      -9.494  12.620  -3.281  1.00 95.94           C
ATOM   2560  C   VAL A 174      -9.969  11.597  -2.248  1.00 95.94           C
ATOM   2561  O   VAL A 174     -10.007  11.887  -1.053  1.00 95.94           O
ATOM   2562  HA  VAL A 174      -8.954  13.414  -2.766  1.00 95.94           H
ATOM   2563  CB  VAL A 174     -10.644  13.260  -4.062  1.00 95.94           C
ATOM   2564  HB  VAL A 174     -11.078  12.495  -4.706  1.00 95.94           H
ATOM   2565  CG1 VAL A 174     -11.740  13.756  -3.116  1.00 95.94           C
ATOM   2566 1HG1 VAL A 174     -12.131  12.916  -2.542  1.00 95.94           H
ATOM   2567 2HG1 VAL A 174     -11.323  14.499  -2.436  1.00 95.94           H
ATOM   2568 3HG1 VAL A 174     -12.545  14.206  -3.698  1.00 95.94           H
ATOM   2569  CG2 VAL A 174     -10.136  14.393  -4.956  1.00 95.94           C
ATOM   2570 1HG2 VAL A 174      -9.664  15.158  -4.340  1.00 95.94           H
ATOM   2571 2HG2 VAL A 174      -9.409  13.998  -5.665  1.00 95.94           H
ATOM   2572 3HG2 VAL A 174     -10.974  14.830  -5.499  1.00 95.94           H
ATOM   2573  HN  VAL A 174      -8.852  11.978  -5.156  1.00 95.94           H
ATOM   2574  N   LEU A 175     -10.321  10.420  -2.746  1.00 90.41           N
ATOM   2575  CA  LEU A 175     -10.871   9.381  -1.893  1.00 90.41           C
ATOM   2576  C   LEU A 175      -9.816   8.955  -0.870  1.00 90.41           C
ATOM   2577  O   LEU A 175     -10.115   8.819   0.315  1.00 90.41           O
ATOM   2578  HA  LEU A 175     -11.717   9.811  -1.357  1.00 90.41           H
ATOM   2579  CB  LEU A 175     -11.411   8.224  -2.737  1.00 90.41           C
ATOM   2580 1HB  LEU A 175     -12.068   8.636  -3.503  1.00 90.41           H
ATOM   2581 2HB  LEU A 175     -10.573   7.756  -3.254  1.00 90.41           H
ATOM   2582  CG  LEU A 175     -12.176   7.139  -1.977  1.00 90.41           C
ATOM   2583  HG  LEU A 175     -11.577   6.837  -1.118  1.00 90.41           H
ATOM   2584  CD1 LEU A 175     -13.501   7.679  -1.436  1.00 90.41           C
ATOM   2585 1HD1 LEU A 175     -13.305   8.509  -0.757  1.00 90.41           H
ATOM   2586 2HD1 LEU A 175     -14.118   8.026  -2.265  1.00 90.41           H
ATOM   2587 3HD1 LEU A 175     -14.025   6.888  -0.900  1.00 90.41           H
ATOM   2588  CD2 LEU A 175     -12.376   5.897  -2.848  1.00 90.41           C
ATOM   2589 1HD2 LEU A 175     -12.943   6.166  -3.739  1.00 90.41           H
ATOM   2590 2HD2 LEU A 175     -11.405   5.500  -3.142  1.00 90.41           H
ATOM   2591 3HD2 LEU A 175     -12.922   5.142  -2.284  1.00 90.41           H
ATOM   2592  HN  LEU A 175     -10.235  10.173  -3.711  1.00 90.41           H
ATOM   2593  N   ALA A 176      -8.603   8.756  -1.366  1.00 95.41           N
ATOM   2594  CA  ALA A 176      -7.517   8.289  -0.522  1.00 95.41           C
ATOM   2595  C   ALA A 176      -7.244   9.324   0.571  1.00 95.41           C
ATOM   2596  O   ALA A 176      -6.979   8.966   1.718  1.00 95.41           O
ATOM   2597  HA  ALA A 176      -7.836   7.357  -0.056  1.00 95.41           H
ATOM   2598  CB  ALA A 176      -6.283   8.011  -1.383  1.00 95.41           C
ATOM   2599 1HB  ALA A 176      -6.522   7.248  -2.124  1.00 95.41           H
ATOM   2600 2HB  ALA A 176      -5.981   8.928  -1.890  1.00 95.41           H
ATOM   2601 3HB  ALA A 176      -5.469   7.661  -0.750  1.00 95.41           H
ATOM   2602  HN  ALA A 176      -8.359   8.909  -2.323  1.00 95.41           H
ATOM   2603  N   ALA A 177      -7.318  10.587   0.177  1.00 95.32           N
ATOM   2604  CA  ALA A 177      -7.061  11.676   1.104  1.00 95.32           C
ATOM   2605  C   ALA A 177      -8.079  11.619   2.245  1.00 95.32           C
ATOM   2606  O   ALA A 177      -7.713  11.734   3.414  1.00 95.32           O
ATOM   2607  HA  ALA A 177      -6.061  11.536   1.513  1.00 95.32           H
ATOM   2608  CB  ALA A 177      -7.104  13.008   0.351  1.00 95.32           C
ATOM   2609 1HB  ALA A 177      -6.343  13.008  -0.429  1.00 95.32           H
ATOM   2610 2HB  ALA A 177      -8.087  13.139  -0.100  1.00 95.32           H
ATOM   2611 3HB  ALA A 177      -6.911  13.825   1.047  1.00 95.32           H
ATOM   2612  HN  ALA A 177      -7.547  10.870  -0.754  1.00 95.32           H
ATOM   2613  N   ALA A 178      -9.336  11.441   1.867  1.00 95.50           N
ATOM   2614  CA  ALA A 178     -10.415  11.424   2.839  1.00 95.50           C
ATOM   2615  C   ALA A 178     -10.206  10.257   3.806  1.00 95.50           C
ATOM   2616  O   ALA A 178     -10.503  10.370   4.994  1.00 95.50           O
ATOM   2617  HA  ALA A 178     -10.374  12.359   3.398  1.00 95.50           H
ATOM   2618  CB  ALA A 178     -11.758  11.344   2.110  1.00 95.50           C
ATOM   2619 1HB  ALA A 178     -11.870  12.210   1.459  1.00 95.50           H
ATOM   2620 2HB  ALA A 178     -11.793  10.433   1.513  1.00 95.50           H
ATOM   2621 3HB  ALA A 178     -12.567  11.331   2.840  1.00 95.50           H
ATOM   2622  HN  ALA A 178      -9.620  11.310   0.917  1.00 95.50           H
ATOM   2623  N   LEU A 179      -9.696   9.162   3.261  1.00 92.86           N
ATOM   2624  CA  LEU A 179      -9.510   7.953   4.044  1.00 92.86           C
ATOM   2625  C   LEU A 179      -8.299   8.127   4.964  1.00 92.86           C
ATOM   2626  O   LEU A 179      -8.021   7.269   5.800  1.00 92.86           O
ATOM   2627  HA  LEU A 179     -10.398   7.824   4.663  1.00 92.86           H
ATOM   2628  CB  LEU A 179      -9.415   6.730   3.129  1.00 92.86           C
ATOM   2629 1HB  LEU A 179      -8.638   6.916   2.387  1.00 92.86           H
ATOM   2630 2HB  LEU A 179      -9.089   5.878   3.725  1.00 92.86           H
ATOM   2631  CG  LEU A 179     -10.700   6.342   2.394  1.00 92.86           C
ATOM   2632  HG  LEU A 179     -11.100   7.233   1.911  1.00 92.86           H
ATOM   2633  CD1 LEU A 179     -10.413   5.320   1.292  1.00 92.86           C
ATOM   2634 1HD1 LEU A 179      -9.715   5.748   0.572  1.00 92.86           H
ATOM   2635 2HD1 LEU A 179      -9.977   4.423   1.732  1.00 92.86           H
ATOM   2636 3HD1 LEU A 179     -11.343   5.061   0.786  1.00 92.86           H
ATOM   2637  CD2 LEU A 179     -11.763   5.844   3.375  1.00 92.86           C
ATOM   2638 1HD2 LEU A 179     -11.386   4.970   3.906  1.00 92.86           H
ATOM   2639 2HD2 LEU A 179     -11.995   6.633   4.091  1.00 92.86           H
ATOM   2640 3HD2 LEU A 179     -12.665   5.574   2.826  1.00 92.86           H
ATOM   2641  HN  LEU A 179      -9.413   9.094   2.304  1.00 92.86           H
ATOM   2642  N   CYS A 180      -7.612   9.245   4.778  1.00 92.12           N
ATOM   2643  CA  CYS A 180      -6.429   9.536   5.570  1.00 92.12           C
ATOM   2644  C   CYS A 180      -6.842  10.429   6.741  1.00 92.12           C
ATOM   2645  O   CYS A 180      -6.018  10.771   7.588  1.00 92.12           O
ATOM   2646  HA  CYS A 180      -6.049   8.579   5.929  1.00 92.12           H
ATOM   2647  CB  CYS A 180      -5.326  10.176   4.725  1.00 92.12           C
ATOM   2648 1HB  CYS A 180      -5.698  11.088   4.257  1.00 92.12           H
ATOM   2649 2HB  CYS A 180      -4.489  10.464   5.362  1.00 92.12           H
ATOM   2650  SG  CYS A 180      -4.759   9.002   3.442  1.00 92.12           S
ATOM   2651  HG  CYS A 180      -5.948   8.834   2.871  1.00 92.12           H
ATOM   2652  HN  CYS A 180      -7.850   9.943   4.103  1.00 92.12           H
ATOM   2653  N   ILE A 181      -8.119  10.783   6.752  1.00 91.94           N
ATOM   2654  CA  ILE A 181      -8.634  11.698   7.756  1.00 91.94           C
ATOM   2655  C   ILE A 181      -8.329  11.143   9.149  1.00 91.94           C
ATOM   2656  O   ILE A 181      -7.826  11.862  10.011  1.00 91.94           O
ATOM   2657  HA  ILE A 181      -8.106  12.644   7.638  1.00 91.94           H
ATOM   2658  CB  ILE A 181     -10.119  11.976   7.517  1.00 91.94           C
ATOM   2659  HB  ILE A 181     -10.622  11.024   7.345  1.00 91.94           H
ATOM   2660  CG1 ILE A 181     -10.322  12.827   6.262  1.00 91.94           C
ATOM   2661 1HG1 ILE A 181      -9.902  13.820   6.420  1.00 91.94           H
ATOM   2662 2HG1 ILE A 181      -9.783  12.382   5.425  1.00 91.94           H
ATOM   2663  CG2 ILE A 181     -10.764  12.611   8.750  1.00 91.94           C
ATOM   2664 1HG2 ILE A 181     -10.668  11.934   9.599  1.00 91.94           H
ATOM   2665 2HG2 ILE A 181     -10.265  13.553   8.978  1.00 91.94           H
ATOM   2666 3HG2 ILE A 181     -11.820  12.798   8.553  1.00 91.94           H
ATOM   2667  CD1 ILE A 181     -11.808  12.946   5.913  1.00 91.94           C
ATOM   2668 1HD1 ILE A 181     -12.218  11.952   5.732  1.00 91.94           H
ATOM   2669 2HD1 ILE A 181     -12.339  13.413   6.742  1.00 91.94           H
ATOM   2670 3HD1 ILE A 181     -11.923  13.556   5.018  1.00 91.94           H
ATOM   2671  HN  ILE A 181      -8.796  10.456   6.091  1.00 91.94           H
ATOM   2672  N   PRO A 182      -8.627   9.859   9.394  1.00 93.57           N
ATOM   2673  CA  PRO A 182      -8.391   9.269  10.714  1.00 93.57           C
ATOM   2674  C   PRO A 182      -6.963   9.477  11.192  1.00 93.57           C
ATOM   2675  O   PRO A 182      -6.738   9.844  12.344  1.00 93.57           O
ATOM   2676  HA  PRO A 182      -9.016   9.759  11.460  1.00 93.57           H
ATOM   2677  CB  PRO A 182      -8.711   7.787  10.510  1.00 93.57           C
ATOM   2678 1HB  PRO A 182      -7.822   7.217  10.242  1.00 93.57           H
ATOM   2679 2HB  PRO A 182      -9.116   7.336  11.416  1.00 93.57           H
ATOM   2680  CG  PRO A 182      -9.734   7.799   9.380  1.00 93.57           C
ATOM   2681 1HG  PRO A 182      -9.800   6.831   8.883  1.00 93.57           H
ATOM   2682 2HG  PRO A 182     -10.737   8.025   9.744  1.00 93.57           H
ATOM   2683  CD  PRO A 182      -9.205   8.882   8.455  1.00 93.57           C
ATOM   2684 1HD  PRO A 182      -8.454   8.494   7.767  1.00 93.57           H
ATOM   2685 2HD  PRO A 182      -9.998   9.316   7.845  1.00 93.57           H
ATOM   2686  N   GLU A 183      -6.028   9.234  10.285  1.00 90.64           N
ATOM   2687  CA  GLU A 183      -4.618   9.324  10.623  1.00 90.64           C
ATOM   2688  C   GLU A 183      -4.255  10.758  11.013  1.00 90.64           C
ATOM   2689  O   GLU A 183      -3.472  10.975  11.936  1.00 90.64           O
ATOM   2690  HA  GLU A 183      -4.482   8.662  11.478  1.00 90.64           H
ATOM   2691  CB  GLU A 183      -3.745   8.833   9.466  1.00 90.64           C
ATOM   2692 1HB  GLU A 183      -4.162   9.178   8.519  1.00 90.64           H
ATOM   2693 2HB  GLU A 183      -2.714   9.150   9.623  1.00 90.64           H
ATOM   2694  CG  GLU A 183      -3.722   7.304   9.407  1.00 90.64           C
ATOM   2695 1HG  GLU A 183      -2.915   6.974   8.752  1.00 90.64           H
ATOM   2696 2HG  GLU A 183      -3.512   6.902  10.398  1.00 90.64           H
ATOM   2697  CD  GLU A 183      -5.056   6.755   8.898  1.00 90.64           C
ATOM   2698  OE1 GLU A 183      -5.257   5.530   9.042  1.00 90.64           O
ATOM   2699  OE2 GLU A 183      -5.844   7.572   8.376  1.00 90.64           O
ATOM   2700  HN  GLU A 183      -6.221   8.981   9.337  1.00 90.64           H
ATOM   2701  N   ILE A 184      -4.843  11.700  10.290  1.00 91.79           N
ATOM   2702  CA  ILE A 184      -4.544  13.106  10.507  1.00 91.79           C
ATOM   2703  C   ILE A 184      -4.947  13.494  11.931  1.00 91.79           C
ATOM   2704  O   ILE A 184      -4.240  14.249  12.597  1.00 91.79           O
ATOM   2705  HA  ILE A 184      -3.465  13.230  10.408  1.00 91.79           H
ATOM   2706  CB  ILE A 184      -5.200  13.967   9.426  1.00 91.79           C
ATOM   2707  HB  ILE A 184      -6.254  13.694   9.365  1.00 91.79           H
ATOM   2708  CG1 ILE A 184      -4.582  13.689   8.054  1.00 91.79           C
ATOM   2709 1HG1 ILE A 184      -3.569  14.091   8.020  1.00 91.79           H
ATOM   2710 2HG1 ILE A 184      -4.503  12.613   7.898  1.00 91.79           H
ATOM   2711  CG2 ILE A 184      -5.137  15.450   9.793  1.00 91.79           C
ATOM   2712 1HG2 ILE A 184      -5.660  15.614  10.735  1.00 91.79           H
ATOM   2713 2HG2 ILE A 184      -4.095  15.755   9.898  1.00 91.79           H
ATOM   2714 3HG2 ILE A 184      -5.610  16.040   9.008  1.00 91.79           H
ATOM   2715  CD1 ILE A 184      -5.422  14.312   6.938  1.00 91.79           C
ATOM   2716 1HD1 ILE A 184      -6.427  13.889   6.960  1.00 91.79           H
ATOM   2717 2HD1 ILE A 184      -5.478  15.391   7.084  1.00 91.79           H
ATOM   2718 3HD1 ILE A 184      -4.960  14.099   5.974  1.00 91.79           H
ATOM   2719  HN  ILE A 184      -5.510  11.517   9.568  1.00 91.79           H
ATOM   2720  N   LEU A 185      -6.083  12.960  12.357  1.00 91.92           N
ATOM   2721  CA  LEU A 185      -6.697  13.399  13.598  1.00 91.92           C
ATOM   2722  C   LEU A 185      -5.949  12.778  14.780  1.00 91.92           C
ATOM   2723  O   LEU A 185      -5.559  13.481  15.711  1.00 91.92           O
ATOM   2724  HA  LEU A 185      -6.588  14.482  13.652  1.00 91.92           H
ATOM   2725  CB  LEU A 185      -8.196  13.094  13.591  1.00 91.92           C
ATOM   2726 1HB  LEU A 185      -8.331  12.036  13.367  1.00 91.92           H
ATOM   2727 2HB  LEU A 185      -8.585  13.259  14.596  1.00 91.92           H
ATOM   2728  CG  LEU A 185      -9.041  13.906  12.608  1.00 91.92           C
ATOM   2729  HG  LEU A 185      -8.673  13.712  11.600  1.00 91.92           H
ATOM   2730  CD1 LEU A 185     -10.505  13.464  12.647  1.00 91.92           C
ATOM   2731 1HD1 LEU A 185     -10.574  12.409  12.378  1.00 91.92           H
ATOM   2732 2HD1 LEU A 185     -10.902  13.609  13.652  1.00 91.92           H
ATOM   2733 3HD1 LEU A 185     -11.083  14.057  11.938  1.00 91.92           H
ATOM   2734  CD2 LEU A 185      -8.889  15.407  12.864  1.00 91.92           C
ATOM   2735 1HD2 LEU A 185      -9.215  15.638  13.878  1.00 91.92           H
ATOM   2736 2HD2 LEU A 185      -7.844  15.692  12.744  1.00 91.92           H
ATOM   2737 3HD2 LEU A 185      -9.500  15.961  12.151  1.00 91.92           H
ATOM   2738  HN  LEU A 185      -6.580  12.241  11.870  1.00 91.92           H
ATOM   2739  N   TYR A 186      -5.772  11.467  14.704  1.00 92.25           N
ATOM   2740  CA  TYR A 186      -5.495  10.679  15.893  1.00 92.25           C
ATOM   2741  C   TYR A 186      -4.031  10.237  15.930  1.00 92.25           C
ATOM   2742  O   TYR A 186      -3.603   9.572  16.872  1.00 92.25           O
ATOM   2743  HA  TYR A 186      -5.701  11.301  16.764  1.00 92.25           H
ATOM   2744  CB  TYR A 186      -6.387   9.440  15.795  1.00 92.25           C
ATOM   2745 1HB  TYR A 186      -6.077   8.849  14.932  1.00 92.25           H
ATOM   2746 2HB  TYR A 186      -6.230   8.821  16.678  1.00 92.25           H
ATOM   2747  CG  TYR A 186      -7.879   9.755  15.669  1.00 92.25           C
ATOM   2748  CD1 TYR A 186      -8.478  10.622  16.560  1.00 92.25           C
ATOM   2749  HD1 TYR A 186      -7.889  11.083  17.352  1.00 92.25           H
ATOM   2750  CD2 TYR A 186      -8.625   9.172  14.665  1.00 92.25           C
ATOM   2751  HD2 TYR A 186      -8.152   8.487  13.962  1.00 92.25           H
ATOM   2752  CE1 TYR A 186      -9.882  10.919  16.442  1.00 92.25           C
ATOM   2753  HE1 TYR A 186     -10.368  11.602  17.138  1.00 92.25           H
ATOM   2754  CE2 TYR A 186     -10.029   9.469  14.547  1.00 92.25           C
ATOM   2755  HE2 TYR A 186     -10.630   9.015  13.759  1.00 92.25           H
ATOM   2756  CZ  TYR A 186     -10.589  10.328  15.441  1.00 92.25           C
ATOM   2757  OH  TYR A 186     -11.915  10.608  15.329  1.00 92.25           O
ATOM   2758  HH  TYR A 186     -12.316  10.073  14.586  1.00 92.25           H
ATOM   2759  HN  TYR A 186      -5.814  10.945  13.852  1.00 92.25           H
ATOM   2760  N   SER A 187      -3.303  10.625  14.893  1.00 93.03           N
ATOM   2761  CA  SER A 187      -1.857  10.475  14.896  1.00 93.03           C
ATOM   2762  C   SER A 187      -1.229  11.475  15.869  1.00 93.03           C
ATOM   2763  O   SER A 187      -1.409  12.683  15.726  1.00 93.03           O
ATOM   2764  HA  SER A 187      -1.674   9.453  15.225  1.00 93.03           H
ATOM   2765  CB  SER A 187      -1.281  10.669  13.492  1.00 93.03           C
ATOM   2766 1HB  SER A 187      -1.551  11.658  13.122  1.00 93.03           H
ATOM   2767 2HB  SER A 187      -0.193  10.632  13.538  1.00 93.03           H
ATOM   2768  OG  SER A 187      -1.751   9.678  12.581  1.00 93.03           O
ATOM   2769  HG  SER A 187      -2.260  10.112  11.837  1.00 93.03           H
ATOM   2770  HN  SER A 187      -3.684  11.035  14.064  1.00 93.03           H
ATOM   2771  N   GLN A 188      -0.506  10.933  16.838  1.00 85.90           N
ATOM   2772  CA  GLN A 188       0.239  11.763  17.769  1.00 85.90           C
ATOM   2773  C   GLN A 188       1.479  11.019  18.269  1.00 85.90           C
ATOM   2774  O   GLN A 188       1.618   9.818  18.046  1.00 85.90           O
ATOM   2775  HA  GLN A 188       0.540  12.641  17.198  1.00 85.90           H
ATOM   2776  CB  GLN A 188      -0.644  12.205  18.938  1.00 85.90           C
ATOM   2777 1HB  GLN A 188      -0.089  12.891  19.578  1.00 85.90           H
ATOM   2778 2HB  GLN A 188      -1.509  12.749  18.560  1.00 85.90           H
ATOM   2779  CG  GLN A 188      -1.111  11.000  19.758  1.00 85.90           C
ATOM   2780 1HG  GLN A 188      -1.590  10.273  19.102  1.00 85.90           H
ATOM   2781 2HG  GLN A 188      -0.250  10.505  20.206  1.00 85.90           H
ATOM   2782  CD  GLN A 188      -2.088  11.428  20.854  1.00 85.90           C
ATOM   2783  OE1 GLN A 188      -2.590  12.540  20.875  1.00 85.90           O
ATOM   2784  NE2 GLN A 188      -2.329  10.487  21.762  1.00 85.90           N
ATOM   2785 1HE2 GLN A 188      -1.885   9.594  21.687  1.00 85.90           H
ATOM   2786 2HE2 GLN A 188      -2.956  10.671  22.519  1.00 85.90           H
ATOM   2787  HN  GLN A 188      -0.425   9.948  16.992  1.00 85.90           H
ATOM   2788  N   ILE A 189       2.349  11.764  18.935  1.00 90.61           N
ATOM   2789  CA  ILE A 189       3.501  11.166  19.588  1.00 90.61           C
ATOM   2790  C   ILE A 189       3.091  10.661  20.973  1.00 90.61           C
ATOM   2791  O   ILE A 189       2.523  11.409  21.768  1.00 90.61           O
ATOM   2792  HA  ILE A 189       3.810  10.312  18.987  1.00 90.61           H
ATOM   2793  CB  ILE A 189       4.672  12.150  19.615  1.00 90.61           C
ATOM   2794  HB  ILE A 189       4.350  13.050  20.138  1.00 90.61           H
ATOM   2795  CG1 ILE A 189       5.069  12.568  18.198  1.00 90.61           C
ATOM   2796 1HG1 ILE A 189       5.468  11.708  17.660  1.00 90.61           H
ATOM   2797 2HG1 ILE A 189       4.187  12.903  17.653  1.00 90.61           H
ATOM   2798  CG2 ILE A 189       5.855  11.573  20.395  1.00 90.61           C
ATOM   2799 1HG2 ILE A 189       5.549  11.367  21.420  1.00 90.61           H
ATOM   2800 2HG2 ILE A 189       6.186  10.648  19.922  1.00 90.61           H
ATOM   2801 3HG2 ILE A 189       6.674  12.292  20.398  1.00 90.61           H
ATOM   2802  CD1 ILE A 189       6.112  13.687  18.228  1.00 90.61           C
ATOM   2803 1HD1 ILE A 189       5.701  14.553  18.746  1.00 90.61           H
ATOM   2804 2HD1 ILE A 189       7.003  13.340  18.752  1.00 90.61           H
ATOM   2805 3HD1 ILE A 189       6.377  13.965  17.208  1.00 90.61           H
ATOM   2806  HN  ILE A 189       2.276  12.757  19.032  1.00 90.61           H
ATOM   2807  N   LYS A 190       3.394   9.395  21.220  1.00 85.67           N
ATOM   2808  CA  LYS A 190       3.154   8.809  22.527  1.00 85.67           C
ATOM   2809  C   LYS A 190       4.488   8.373  23.139  1.00 85.67           C
ATOM   2810  O   LYS A 190       5.356   7.855  22.438  1.00 85.67           O
ATOM   2811  HA  LYS A 190       2.722   9.585  23.159  1.00 85.67           H
ATOM   2812  CB  LYS A 190       2.125   7.681  22.428  1.00 85.67           C
ATOM   2813 1HB  LYS A 190       1.211   8.057  21.970  1.00 85.67           H
ATOM   2814 2HB  LYS A 190       2.506   6.892  21.779  1.00 85.67           H
ATOM   2815  CG  LYS A 190       1.811   7.103  23.810  1.00 85.67           C
ATOM   2816 1HG  LYS A 190       2.729   6.749  24.278  1.00 85.67           H
ATOM   2817 2HG  LYS A 190       1.407   7.886  24.452  1.00 85.67           H
ATOM   2818  CD  LYS A 190       0.807   5.952  23.707  1.00 85.67           C
ATOM   2819 1HD  LYS A 190      -0.153   6.332  23.360  1.00 85.67           H
ATOM   2820 2HD  LYS A 190       1.151   5.230  22.966  1.00 85.67           H
ATOM   2821  CE  LYS A 190       0.629   5.258  25.059  1.00 85.67           C
ATOM   2822 1HE  LYS A 190       1.601   5.111  25.530  1.00 85.67           H
ATOM   2823 2HE  LYS A 190       0.044   5.892  25.726  1.00 85.67           H
ATOM   2824  NZ  LYS A 190      -0.048   3.953  24.887  1.00 85.67           N
ATOM   2825 1HZ  LYS A 190      -0.248   3.554  25.797  1.00 85.67           H
ATOM   2826 2HZ  LYS A 190      -0.914   4.087  24.377  1.00 85.67           H
ATOM   2827 3HZ  LYS A 190       0.556   3.326  24.367  1.00 85.67           H
ATOM   2828  HN  LYS A 190       3.796   8.775  20.546  1.00 85.67           H
ATOM   2829  N   GLU A 191       4.608   8.599  24.438  1.00 76.79           N
ATOM   2830  CA  GLU A 191       5.776   8.142  25.173  1.00 76.79           C
ATOM   2831  C   GLU A 191       5.499   6.780  25.813  1.00 76.79           C
ATOM   2832  O   GLU A 191       4.549   6.631  26.579  1.00 76.79           O
ATOM   2833  HA  GLU A 191       6.567   8.047  24.429  1.00 76.79           H
ATOM   2834  CB  GLU A 191       6.198   9.167  26.227  1.00 76.79           C
ATOM   2835 1HB  GLU A 191       6.188  10.166  25.791  1.00 76.79           H
ATOM   2836 2HB  GLU A 191       5.560   9.074  27.106  1.00 76.79           H
ATOM   2837  CG  GLU A 191       7.628   8.907  26.703  1.00 76.79           C
ATOM   2838 1HG  GLU A 191       7.666   7.970  27.258  1.00 76.79           H
ATOM   2839 2HG  GLU A 191       8.287   8.795  25.842  1.00 76.79           H
ATOM   2840  CD  GLU A 191       8.127  10.050  27.589  1.00 76.79           C
ATOM   2841  OE1 GLU A 191       9.323  10.007  27.950  1.00 76.79           O
ATOM   2842  OE2 GLU A 191       7.302  10.941  27.884  1.00 76.79           O
ATOM   2843  HN  GLU A 191       3.928   9.085  24.987  1.00 76.79           H
ATOM   2844  N   GLU A 192       6.348   5.820  25.475  1.00 73.93           N
ATOM   2845  CA  GLU A 192       6.168   4.460  25.953  1.00 73.93           C
ATOM   2846  C   GLU A 192       7.481   3.921  26.526  1.00 73.93           C
ATOM   2847  O   GLU A 192       8.455   3.743  25.795  1.00 73.93           O
ATOM   2848  HA  GLU A 192       5.420   4.527  26.743  1.00 73.93           H
ATOM   2849  CB  GLU A 192       5.642   3.552  24.840  1.00 73.93           C
ATOM   2850 1HB  GLU A 192       4.700   3.946  24.459  1.00 73.93           H
ATOM   2851 2HB  GLU A 192       6.404   3.437  24.068  1.00 73.93           H
ATOM   2852  CG  GLU A 192       5.351   2.146  25.370  1.00 73.93           C
ATOM   2853 1HG  GLU A 192       5.128   1.479  24.537  1.00 73.93           H
ATOM   2854 2HG  GLU A 192       6.236   1.751  25.868  1.00 73.93           H
ATOM   2855  CD  GLU A 192       4.174   2.162  26.347  1.00 73.93           C
ATOM   2856  OE1 GLU A 192       4.109   1.226  27.173  1.00 73.93           O
ATOM   2857  OE2 GLU A 192       3.365   3.110  26.246  1.00 73.93           O
ATOM   2858  HN  GLU A 192       7.145   5.959  24.887  1.00 73.93           H
ATOM   2859  N   SER A 193       7.465   3.675  27.828  1.00 74.37           N
ATOM   2860  CA  SER A 193       8.626   3.115  28.498  1.00 74.37           C
ATOM   2861  C   SER A 193       9.849   4.003  28.255  1.00 74.37           C
ATOM   2862  O   SER A 193      10.963   3.504  28.106  1.00 74.37           O
ATOM   2863  HA  SER A 193       8.369   3.100  29.557  1.00 74.37           H
ATOM   2864  CB  SER A 193       8.903   1.688  28.021  1.00 74.37           C
ATOM   2865 1HB  SER A 193       9.156   1.703  26.961  1.00 74.37           H
ATOM   2866 2HB  SER A 193       9.770   1.291  28.549  1.00 74.37           H
ATOM   2867  OG  SER A 193       7.786   0.829  28.230  1.00 74.37           O
ATOM   2868  HG  SER A 193       7.959  -0.064  27.816  1.00 74.37           H
ATOM   2869  HN  SER A 193       6.679   3.851  28.420  1.00 74.37           H
ATOM   2870  N   GLY A 194       9.599   5.304  28.223  1.00 83.02           N
ATOM   2871  CA  GLY A 194      10.672   6.268  28.055  1.00 83.02           C
ATOM   2872  C   GLY A 194      11.089   6.374  26.586  1.00 83.02           C
ATOM   2873  O   GLY A 194      12.076   7.033  26.263  1.00 83.02           O
ATOM   2874 1HA  GLY A 194      10.349   7.245  28.415  1.00 83.02           H
ATOM   2875 2HA  GLY A 194      11.530   5.973  28.659  1.00 83.02           H
ATOM   2876  HN  GLY A 194       8.685   5.700  28.310  1.00 83.02           H
ATOM   2877  N   ILE A 195      10.316   5.714  25.736  1.00 81.50           N
ATOM   2878  CA  ILE A 195      10.558   5.771  24.305  1.00 81.50           C
ATOM   2879  C   ILE A 195       9.410   6.522  23.627  1.00 81.50           C
ATOM   2880  O   ILE A 195       8.243   6.192  23.830  1.00 81.50           O
ATOM   2881  HA  ILE A 195      11.478   6.335  24.151  1.00 81.50           H
ATOM   2882  CB  ILE A 195      10.790   4.366  23.744  1.00 81.50           C
ATOM   2883  HB  ILE A 195       9.907   3.763  23.957  1.00 81.50           H
ATOM   2884  CG1 ILE A 195      11.977   3.690  24.433  1.00 81.50           C
ATOM   2885 1HG1 ILE A 195      12.884   4.266  24.252  1.00 81.50           H
ATOM   2886 2HG1 ILE A 195      11.817   3.678  25.511  1.00 81.50           H
ATOM   2887  CG2 ILE A 195      10.956   4.403  22.223  1.00 81.50           C
ATOM   2888 1HG2 ILE A 195      10.054   4.816  21.770  1.00 81.50           H
ATOM   2889 2HG2 ILE A 195      11.811   5.028  21.966  1.00 81.50           H
ATOM   2890 3HG2 ILE A 195      11.119   3.392  21.851  1.00 81.50           H
ATOM   2891  CD1 ILE A 195      12.164   2.259  23.924  1.00 81.50           C
ATOM   2892 1HD1 ILE A 195      11.264   1.680  24.129  1.00 81.50           H
ATOM   2893 2HD1 ILE A 195      12.348   2.277  22.850  1.00 81.50           H
ATOM   2894 3HD1 ILE A 195      13.014   1.802  24.430  1.00 81.50           H
ATOM   2895  HN  ILE A 195       9.537   5.149  26.011  1.00 81.50           H
ATOM   2896  N   ALA A 196       9.782   7.517  22.836  1.00 91.72           N
ATOM   2897  CA  ALA A 196       8.808   8.245  22.040  1.00 91.72           C
ATOM   2898  C   ALA A 196       8.444   7.417  20.806  1.00 91.72           C
ATOM   2899  O   ALA A 196       9.323   6.980  20.066  1.00 91.72           O
ATOM   2900  HA  ALA A 196       7.916   8.382  22.651  1.00 91.72           H
ATOM   2901  CB  ALA A 196       9.372   9.619  21.674  1.00 91.72           C
ATOM   2902 1HB  ALA A 196       9.586  10.178  22.585  1.00 91.72           H
ATOM   2903 2HB  ALA A 196      10.290   9.495  21.100  1.00 91.72           H
ATOM   2904 3HB  ALA A 196       8.641  10.165  21.078  1.00 91.72           H
ATOM   2905  HN  ALA A 196      10.727   7.827  22.734  1.00 91.72           H
ATOM   2906  N   ILE A 197       7.145   7.227  20.622  1.00 87.64           N
ATOM   2907  CA  ILE A 197       6.652   6.495  19.468  1.00 87.64           C
ATOM   2908  C   ILE A 197       5.601   7.340  18.745  1.00 87.64           C
ATOM   2909  O   ILE A 197       4.808   8.031  19.384  1.00 87.64           O
ATOM   2910  HA  ILE A 197       7.494   6.342  18.794  1.00 87.64           H
ATOM   2911  CB  ILE A 197       6.148   5.112  19.886  1.00 87.64           C
ATOM   2912  HB  ILE A 197       5.740   4.617  19.005  1.00 87.64           H
ATOM   2913  CG1 ILE A 197       5.013   5.227  20.906  1.00 87.64           C
ATOM   2914 1HG1 ILE A 197       5.406   5.601  21.851  1.00 87.64           H
ATOM   2915 2HG1 ILE A 197       4.278   5.952  20.557  1.00 87.64           H
ATOM   2916  CG2 ILE A 197       7.297   4.243  20.402  1.00 87.64           C
ATOM   2917 1HG2 ILE A 197       8.042   4.121  19.615  1.00 87.64           H
ATOM   2918 2HG2 ILE A 197       7.756   4.724  21.266  1.00 87.64           H
ATOM   2919 3HG2 ILE A 197       6.911   3.266  20.692  1.00 87.64           H
ATOM   2920  CD1 ILE A 197       4.337   3.873  21.128  1.00 87.64           C
ATOM   2921 1HD1 ILE A 197       3.925   3.514  20.185  1.00 87.64           H
ATOM   2922 2HD1 ILE A 197       5.070   3.157  21.500  1.00 87.64           H
ATOM   2923 3HD1 ILE A 197       3.534   3.983  21.857  1.00 87.64           H
ATOM   2924  HN  ILE A 197       6.438   7.563  21.244  1.00 87.64           H
ATOM   2925  N   CYS A 198       5.628   7.257  17.423  1.00 92.93           N
ATOM   2926  CA  CYS A 198       4.561   7.823  16.616  1.00 92.93           C
ATOM   2927  C   CYS A 198       3.505   6.739  16.386  1.00 92.93           C
ATOM   2928  O   CYS A 198       3.766   5.748  15.706  1.00 92.93           O
ATOM   2929  HA  CYS A 198       4.144   8.654  17.185  1.00 92.93           H
ATOM   2930  CB  CYS A 198       5.089   8.392  15.298  1.00 92.93           C
ATOM   2931 1HB  CYS A 198       5.690   9.281  15.491  1.00 92.93           H
ATOM   2932 2HB  CYS A 198       5.742   7.665  14.814  1.00 92.93           H
ATOM   2933  SG  CYS A 198       3.693   8.810  14.191  1.00 92.93           S
ATOM   2934  HN  CYS A 198       6.360   6.814  16.906  1.00 92.93           H
ATOM   2935  N   THR A 199       2.336   6.964  16.968  1.00 91.07           N
ATOM   2936  CA  THR A 199       1.242   6.017  16.839  1.00 91.07           C
ATOM   2937  C   THR A 199      -0.096   6.755  16.754  1.00 91.07           C
ATOM   2938  O   THR A 199      -0.168   7.950  17.034  1.00 91.07           O
ATOM   2939  HA  THR A 199       1.367   5.472  15.904  1.00 91.07           H
ATOM   2940  CB  THR A 199       1.322   5.040  18.014  1.00 91.07           C
ATOM   2941  HB  THR A 199       2.347   4.703  18.171  1.00 91.07           H
ATOM   2942  OG1 THR A 199       0.384   4.020  17.683  1.00 91.07           O
ATOM   2943  HG1 THR A 199       0.535   3.216  18.258  1.00 91.07           H
ATOM   2944  CG2 THR A 199       0.778   5.639  19.313  1.00 91.07           C
ATOM   2945 1HG2 THR A 199      -0.268   5.914  19.176  1.00 91.07           H
ATOM   2946 2HG2 THR A 199       1.356   6.526  19.573  1.00 91.07           H
ATOM   2947 3HG2 THR A 199       0.859   4.904  20.114  1.00 91.07           H
ATOM   2948  HN  THR A 199       2.131   7.774  17.517  1.00 91.07           H
ATOM   2949  N   MET A 200      -1.121   6.012  16.365  1.00 89.90           N
ATOM   2950  CA  MET A 200      -2.486   6.498  16.485  1.00 89.90           C
ATOM   2951  C   MET A 200      -3.033   6.252  17.893  1.00 89.90           C
ATOM   2952  O   MET A 200      -2.880   5.161  18.440  1.00 89.90           O
ATOM   2953  HA  MET A 200      -2.434   7.569  16.290  1.00 89.90           H
ATOM   2954  CB  MET A 200      -3.373   5.787  15.461  1.00 89.90           C
ATOM   2955 1HB  MET A 200      -3.279   4.708  15.580  1.00 89.90           H
ATOM   2956 2HB  MET A 200      -4.418   6.039  15.643  1.00 89.90           H
ATOM   2957  CG  MET A 200      -2.988   6.184  14.034  1.00 89.90           C
ATOM   2958 1HG  MET A 200      -2.955   7.270  13.946  1.00 89.90           H
ATOM   2959 2HG  MET A 200      -1.989   5.815  13.802  1.00 89.90           H
ATOM   2960  SD  MET A 200      -4.170   5.514  12.875  1.00 89.90           S
ATOM   2961  CE  MET A 200      -5.613   6.467  13.318  1.00 89.90           C
ATOM   2962 1HE  MET A 200      -5.863   6.282  14.363  1.00 89.90           H
ATOM   2963 2HE  MET A 200      -5.405   7.528  13.176  1.00 89.90           H
ATOM   2964 3HE  MET A 200      -6.450   6.173  12.686  1.00 89.90           H
ATOM   2965  HN  MET A 200      -1.032   5.095  15.975  1.00 89.90           H
ATOM   2966  N   VAL A 201      -3.659   7.284  18.438  1.00 92.05           N
ATOM   2967  CA  VAL A 201      -4.334   7.159  19.719  1.00 92.05           C
ATOM   2968  C   VAL A 201      -5.807   7.538  19.553  1.00 92.05           C
ATOM   2969  O   VAL A 201      -6.123   8.654  19.142  1.00 92.05           O
ATOM   2970  HA  VAL A 201      -4.273   6.114  20.022  1.00 92.05           H
ATOM   2971  CB  VAL A 201      -3.615   8.002  20.774  1.00 92.05           C
ATOM   2972  HB  VAL A 201      -3.695   9.048  20.479  1.00 92.05           H
ATOM   2973  CG1 VAL A 201      -4.278   7.848  22.144  1.00 92.05           C
ATOM   2974 1HG1 VAL A 201      -5.317   8.174  22.084  1.00 92.05           H
ATOM   2975 2HG1 VAL A 201      -4.244   6.802  22.449  1.00 92.05           H
ATOM   2976 3HG1 VAL A 201      -3.748   8.457  22.875  1.00 92.05           H
ATOM   2977  CG2 VAL A 201      -2.129   7.645  20.841  1.00 92.05           C
ATOM   2978 1HG2 VAL A 201      -2.019   6.592  21.101  1.00 92.05           H
ATOM   2979 2HG2 VAL A 201      -1.667   7.830  19.871  1.00 92.05           H
ATOM   2980 3HG2 VAL A 201      -1.642   8.259  21.599  1.00 92.05           H
ATOM   2981  HN  VAL A 201      -3.710   8.192  18.021  1.00 92.05           H
ATOM   2982  N   TYR A 202      -6.670   6.587  19.881  1.00 92.32           N
ATOM   2983  CA  TYR A 202      -8.099   6.780  19.703  1.00 92.32           C
ATOM   2984  C   TYR A 202      -8.744   7.317  20.982  1.00 92.32           C
ATOM   2985  O   TYR A 202      -8.356   6.935  22.085  1.00 92.32           O
ATOM   2986  HA  TYR A 202      -8.244   7.504  18.901  1.00 92.32           H
ATOM   2987  CB  TYR A 202      -8.676   5.396  19.397  1.00 92.32           C
ATOM   2988 1HB  TYR A 202      -8.434   4.723  20.220  1.00 92.32           H
ATOM   2989 2HB  TYR A 202      -9.763   5.468  19.354  1.00 92.32           H
ATOM   2990  CG  TYR A 202      -8.168   4.785  18.090  1.00 92.32           C
ATOM   2991  CD1 TYR A 202      -8.811   5.065  16.902  1.00 92.32           C
ATOM   2992  HD1 TYR A 202      -9.681   5.722  16.894  1.00 92.32           H
ATOM   2993  CD2 TYR A 202      -7.067   3.953  18.100  1.00 92.32           C
ATOM   2994  HD2 TYR A 202      -6.559   3.732  19.038  1.00 92.32           H
ATOM   2995  CE1 TYR A 202      -8.333   4.490  15.671  1.00 92.32           C
ATOM   2996  HE1 TYR A 202      -8.831   4.703  14.725  1.00 92.32           H
ATOM   2997  CE2 TYR A 202      -6.589   3.378  16.869  1.00 92.32           C
ATOM   2998  HE2 TYR A 202      -5.720   2.719  16.863  1.00 92.32           H
ATOM   2999  CZ  TYR A 202      -7.245   3.675  15.716  1.00 92.32           C
ATOM   3000  OH  TYR A 202      -6.793   3.132  14.554  1.00 92.32           O
ATOM   3001  HH  TYR A 202      -7.356   3.445  13.788  1.00 92.32           H
ATOM   3002  HN  TYR A 202      -6.408   5.701  20.262  1.00 92.32           H
ATOM   3003  N   PRO A 203      -9.737   8.209  20.860  1.00 86.84           N
ATOM   3004  CA  PRO A 203     -10.353   8.819  22.041  1.00 86.84           C
ATOM   3005  C   PRO A 203     -11.164   7.819  22.850  1.00 86.84           C
ATOM   3006  O   PRO A 203     -11.729   6.879  22.294  1.00 86.84           O
ATOM   3007  HA  PRO A 203      -9.583   9.179  22.723  1.00 86.84           H
ATOM   3008  CB  PRO A 203     -11.235   9.926  21.458  1.00 86.84           C
ATOM   3009 1HB  PRO A 203     -12.131  10.083  22.059  1.00 86.84           H
ATOM   3010 2HB  PRO A 203     -10.708  10.879  21.418  1.00 86.84           H
ATOM   3011  CG  PRO A 203     -11.573   9.424  20.083  1.00 86.84           C
ATOM   3012 1HG  PRO A 203     -12.435   8.758  20.108  1.00 86.84           H
ATOM   3013 2HG  PRO A 203     -11.827  10.248  19.415  1.00 86.84           H
ATOM   3014  CD  PRO A 203     -10.344   8.703  19.611  1.00 86.84           C
ATOM   3015 1HD  PRO A 203     -10.594   7.886  18.935  1.00 86.84           H
ATOM   3016 2HD  PRO A 203      -9.670   9.369  19.073  1.00 86.84           H
ATOM   3017  N   SER A 204     -11.198   8.051  24.154  1.00 77.94           N
ATOM   3018  CA  SER A 204     -11.561   7.002  25.091  1.00 77.94           C
ATOM   3019  C   SER A 204     -13.000   6.547  24.835  1.00 77.94           C
ATOM   3020  O   SER A 204     -13.312   5.364  24.961  1.00 77.94           O
ATOM   3021  HA  SER A 204     -10.862   6.188  24.898  1.00 77.94           H
ATOM   3022  CB  SER A 204     -11.404   7.476  26.537  1.00 77.94           C
ATOM   3023 1HB  SER A 204     -11.823   6.730  27.211  1.00 77.94           H
ATOM   3024 2HB  SER A 204     -10.344   7.563  26.777  1.00 77.94           H
ATOM   3025  OG  SER A 204     -12.044   8.730  26.760  1.00 77.94           O
ATOM   3026  HG  SER A 204     -13.029   8.597  26.865  1.00 77.94           H
ATOM   3027  HN  SER A 204     -10.984   8.934  24.570  1.00 77.94           H
ATOM   3028  N   ASP A 205     -13.837   7.511  24.481  1.00 72.40           N
ATOM   3029  CA  ASP A 205     -15.275   7.332  24.596  1.00 72.40           C
ATOM   3030  C   ASP A 205     -15.719   6.197  23.671  1.00 72.40           C
ATOM   3031  O   ASP A 205     -16.526   5.355  24.060  1.00 72.40           O
ATOM   3032  HA  ASP A 205     -15.452   7.107  25.647  1.00 72.40           H
ATOM   3033  CB  ASP A 205     -16.022   8.601  24.179  1.00 72.40           C
ATOM   3034 1HB  ASP A 205     -15.725   8.887  23.170  1.00 72.40           H
ATOM   3035 2HB  ASP A 205     -17.094   8.403  24.153  1.00 72.40           H
ATOM   3036  CG  ASP A 205     -15.733   9.750  25.147  1.00 72.40           C
ATOM   3037  OD1 ASP A 205     -15.198   9.453  26.237  1.00 72.40           O
ATOM   3038  OD2 ASP A 205     -16.054  10.899  24.775  1.00 72.40           O
ATOM   3039  HN  ASP A 205     -13.549   8.398  24.122  1.00 72.40           H
ATOM   3040  N   GLU A 206     -15.171   6.211  22.465  1.00 75.54           N
ATOM   3041  CA  GLU A 206     -15.542   5.225  21.463  1.00 75.54           C
ATOM   3042  C   GLU A 206     -14.290   4.595  20.849  1.00 75.54           C
ATOM   3043  O   GLU A 206     -14.305   4.174  19.694  1.00 75.54           O
ATOM   3044  HA  GLU A 206     -16.112   4.467  22.000  1.00 75.54           H
ATOM   3045  CB  GLU A 206     -16.428   5.848  20.383  1.00 75.54           C
ATOM   3046 1HB  GLU A 206     -15.940   6.730  19.970  1.00 75.54           H
ATOM   3047 2HB  GLU A 206     -16.671   5.098  19.630  1.00 75.54           H
ATOM   3048  CG  GLU A 206     -17.761   6.316  20.971  1.00 75.54           C
ATOM   3049 1HG  GLU A 206     -17.975   5.762  21.885  1.00 75.54           H
ATOM   3050 2HG  GLU A 206     -17.692   7.369  21.245  1.00 75.54           H
ATOM   3051  CD  GLU A 206     -18.901   6.118  19.970  1.00 75.54           C
ATOM   3052  OE1 GLU A 206     -19.914   5.509  20.376  1.00 75.54           O
ATOM   3053  OE2 GLU A 206     -18.734   6.581  18.821  1.00 75.54           O
ATOM   3054  HN  GLU A 206     -14.487   6.877  22.168  1.00 75.54           H
ATOM   3055  N   SER A 207     -13.235   4.551  21.650  1.00 88.58           N
ATOM   3056  CA  SER A 207     -11.928   4.167  21.145  1.00 88.58           C
ATOM   3057  C   SER A 207     -12.029   2.843  20.385  1.00 88.58           C
ATOM   3058  O   SER A 207     -11.502   2.714  19.282  1.00 88.58           O
ATOM   3059  HA  SER A 207     -11.630   4.972  20.473  1.00 88.58           H
ATOM   3060  CB  SER A 207     -10.911   4.050  22.282  1.00 88.58           C
ATOM   3061 1HB  SER A 207      -9.976   3.648  21.892  1.00 88.58           H
ATOM   3062 2HB  SER A 207     -10.692   5.042  22.676  1.00 88.58           H
ATOM   3063  OG  SER A 207     -11.382   3.215  23.336  1.00 88.58           O
ATOM   3064  HG  SER A 207     -10.799   3.319  24.142  1.00 88.58           H
ATOM   3065  HN  SER A 207     -13.263   4.771  22.625  1.00 88.58           H
ATOM   3066  N   THR A 208     -12.710   1.891  21.007  1.00 87.77           N
ATOM   3067  CA  THR A 208     -12.784   0.546  20.461  1.00 87.77           C
ATOM   3068  C   THR A 208     -13.522   0.554  19.121  1.00 87.77           C
ATOM   3069  O   THR A 208     -13.073  -0.065  18.158  1.00 87.77           O
ATOM   3070  HA  THR A 208     -11.770   0.198  20.266  1.00 87.77           H
ATOM   3071  CB  THR A 208     -13.441  -0.354  21.510  1.00 87.77           C
ATOM   3072  HB  THR A 208     -14.497  -0.111  21.626  1.00 87.77           H
ATOM   3073  OG1 THR A 208     -12.637  -0.174  22.674  1.00 87.77           O
ATOM   3074  HG1 THR A 208     -11.695  -0.448  22.484  1.00 87.77           H
ATOM   3075  CG2 THR A 208     -13.292  -1.841  21.182  1.00 87.77           C
ATOM   3076 1HG2 THR A 208     -12.234  -2.098  21.133  1.00 87.77           H
ATOM   3077 2HG2 THR A 208     -13.762  -2.049  20.220  1.00 87.77           H
ATOM   3078 3HG2 THR A 208     -13.775  -2.434  21.958  1.00 87.77           H
ATOM   3079  HN  THR A 208     -13.204   2.027  21.865  1.00 87.77           H
ATOM   3080  N   LYS A 209     -14.641   1.263  19.102  1.00 83.36           N
ATOM   3081  CA  LYS A 209     -15.468   1.324  17.908  1.00 83.36           C
ATOM   3082  C   LYS A 209     -14.658   1.936  16.763  1.00 83.36           C
ATOM   3083  O   LYS A 209     -14.684   1.432  15.642  1.00 83.36           O
ATOM   3084  HA  LYS A 209     -15.729   0.301  17.638  1.00 83.36           H
ATOM   3085  CB  LYS A 209     -16.776   2.062  18.200  1.00 83.36           C
ATOM   3086 1HB  LYS A 209     -16.559   3.034  18.643  1.00 83.36           H
ATOM   3087 2HB  LYS A 209     -17.308   2.250  17.267  1.00 83.36           H
ATOM   3088  CG  LYS A 209     -17.664   1.252  19.146  1.00 83.36           C
ATOM   3089 1HG  LYS A 209     -17.807   0.248  18.745  1.00 83.36           H
ATOM   3090 2HG  LYS A 209     -17.170   1.143  20.111  1.00 83.36           H
ATOM   3091  CD  LYS A 209     -19.023   1.928  19.336  1.00 83.36           C
ATOM   3092 1HD  LYS A 209     -18.881   2.992  19.525  1.00 83.36           H
ATOM   3093 2HD  LYS A 209     -19.607   1.843  18.420  1.00 83.36           H
ATOM   3094  CE  LYS A 209     -19.792   1.296  20.498  1.00 83.36           C
ATOM   3095 1HE  LYS A 209     -20.160   0.312  20.207  1.00 83.36           H
ATOM   3096 2HE  LYS A 209     -19.124   1.149  21.346  1.00 83.36           H
ATOM   3097  NZ  LYS A 209     -20.928   2.158  20.897  1.00 83.36           N
ATOM   3098 1HZ  LYS A 209     -21.389   1.756  21.706  1.00 83.36           H
ATOM   3099 2HZ  LYS A 209     -20.584   3.083  21.130  1.00 83.36           H
ATOM   3100 3HZ  LYS A 209     -21.587   2.224  20.130  1.00 83.36           H
ATOM   3101  HN  LYS A 209     -14.985   1.787  19.881  1.00 83.36           H
ATOM   3102  N   LEU A 210     -13.959   3.014  17.086  1.00 89.85           N
ATOM   3103  CA  LEU A 210     -13.266   3.788  16.070  1.00 89.85           C
ATOM   3104  C   LEU A 210     -12.167   2.928  15.441  1.00 89.85           C
ATOM   3105  O   LEU A 210     -12.062   2.845  14.219  1.00 89.85           O
ATOM   3106  HA  LEU A 210     -13.992   4.039  15.298  1.00 89.85           H
ATOM   3107  CB  LEU A 210     -12.755   5.106  16.656  1.00 89.85           C
ATOM   3108 1HB  LEU A 210     -13.577   5.588  17.186  1.00 89.85           H
ATOM   3109 2HB  LEU A 210     -11.989   4.878  17.398  1.00 89.85           H
ATOM   3110  CG  LEU A 210     -12.174   6.105  15.654  1.00 89.85           C
ATOM   3111  HG  LEU A 210     -11.382   5.608  15.096  1.00 89.85           H
ATOM   3112  CD1 LEU A 210     -13.234   6.544  14.641  1.00 89.85           C
ATOM   3113 1HD1 LEU A 210     -13.598   5.673  14.096  1.00 89.85           H
ATOM   3114 2HD1 LEU A 210     -14.064   7.017  15.165  1.00 89.85           H
ATOM   3115 3HD1 LEU A 210     -12.795   7.254  13.941  1.00 89.85           H
ATOM   3116  CD2 LEU A 210     -11.541   7.298  16.373  1.00 89.85           C
ATOM   3117 1HD2 LEU A 210     -12.297   7.804  16.974  1.00 89.85           H
ATOM   3118 2HD2 LEU A 210     -10.738   6.946  17.021  1.00 89.85           H
ATOM   3119 3HD2 LEU A 210     -11.136   7.993  15.638  1.00 89.85           H
ATOM   3120  HN  LEU A 210     -13.862   3.359  18.020  1.00 89.85           H
ATOM   3121  N   LYS A 211     -11.376   2.310  16.306  1.00 94.23           N
ATOM   3122  CA  LYS A 211     -10.291   1.458  15.850  1.00 94.23           C
ATOM   3123  C   LYS A 211     -10.852   0.370  14.934  1.00 94.23           C
ATOM   3124  O   LYS A 211     -10.338   0.149  13.838  1.00 94.23           O
ATOM   3125  HA  LYS A 211      -9.609   2.080  15.270  1.00 94.23           H
ATOM   3126  CB  LYS A 211      -9.502   0.912  17.042  1.00 94.23           C
ATOM   3127 1HB  LYS A 211      -9.084   1.738  17.617  1.00 94.23           H
ATOM   3128 2HB  LYS A 211     -10.173   0.369  17.708  1.00 94.23           H
ATOM   3129  CG  LYS A 211      -8.377  -0.014  16.577  1.00 94.23           C
ATOM   3130 1HG  LYS A 211      -8.801  -0.931  16.167  1.00 94.23           H
ATOM   3131 2HG  LYS A 211      -7.816   0.464  15.774  1.00 94.23           H
ATOM   3132  CD  LYS A 211      -7.433  -0.355  17.733  1.00 94.23           C
ATOM   3133 1HD  LYS A 211      -7.051   0.564  18.177  1.00 94.23           H
ATOM   3134 2HD  LYS A 211      -7.983  -0.881  18.513  1.00 94.23           H
ATOM   3135  CE  LYS A 211      -6.266  -1.219  17.251  1.00 94.23           C
ATOM   3136 1HE  LYS A 211      -6.641  -2.175  16.884  1.00 94.23           H
ATOM   3137 2HE  LYS A 211      -5.765  -0.731  16.416  1.00 94.23           H
ATOM   3138  NZ  LYS A 211      -5.302  -1.447  18.351  1.00 94.23           N
ATOM   3139 1HZ  LYS A 211      -4.598  -2.112  18.050  1.00 94.23           H
ATOM   3140 2HZ  LYS A 211      -4.857  -0.570  18.597  1.00 94.23           H
ATOM   3141 3HZ  LYS A 211      -5.792  -1.816  19.159  1.00 94.23           H
ATOM   3142  HN  LYS A 211     -11.468   2.383  17.299  1.00 94.23           H
ATOM   3143  N   SER A 212     -11.900  -0.283  15.416  1.00 91.78           N
ATOM   3144  CA  SER A 212     -12.487  -1.396  14.690  1.00 91.78           C
ATOM   3145  C   SER A 212     -12.972  -0.928  13.316  1.00 91.78           C
ATOM   3146  O   SER A 212     -12.797  -1.628  12.320  1.00 91.78           O
ATOM   3147  HA  SER A 212     -11.685  -2.127  14.584  1.00 91.78           H
ATOM   3148  CB  SER A 212     -13.642  -2.019  15.477  1.00 91.78           C
ATOM   3149 1HB  SER A 212     -14.418  -1.270  15.635  1.00 91.78           H
ATOM   3150 2HB  SER A 212     -14.090  -2.821  14.890  1.00 91.78           H
ATOM   3151  OG  SER A 212     -13.215  -2.533  16.735  1.00 91.78           O
ATOM   3152  HG  SER A 212     -13.316  -1.833  17.442  1.00 91.78           H
ATOM   3153  HN  SER A 212     -12.346  -0.062  16.283  1.00 91.78           H
ATOM   3154  N   ALA A 213     -13.573   0.253  13.307  1.00 94.76           N
ATOM   3155  CA  ALA A 213     -14.117   0.807  12.079  1.00 94.76           C
ATOM   3156  C   ALA A 213     -12.973   1.095  11.104  1.00 94.76           C
ATOM   3157  O   ALA A 213     -13.056   0.753   9.926  1.00 94.76           O
ATOM   3158  HA  ALA A 213     -14.776   0.058  11.641  1.00 94.76           H
ATOM   3159  CB  ALA A 213     -14.936   2.058  12.402  1.00 94.76           C
ATOM   3160 1HB  ALA A 213     -15.753   1.794  13.074  1.00 94.76           H
ATOM   3161 2HB  ALA A 213     -14.296   2.798  12.881  1.00 94.76           H
ATOM   3162 3HB  ALA A 213     -15.344   2.473  11.480  1.00 94.76           H
ATOM   3163  HN  ALA A 213     -13.690   0.827  14.118  1.00 94.76           H
ATOM   3164  N   VAL A 214     -11.931   1.721  11.632  1.00 93.30           N
ATOM   3165  CA  VAL A 214     -10.801   2.119  10.810  1.00 93.30           C
ATOM   3166  C   VAL A 214     -10.169   0.874  10.184  1.00 93.30           C
ATOM   3167  O   VAL A 214      -9.842   0.869   8.998  1.00 93.30           O
ATOM   3168  HA  VAL A 214     -11.183   2.757  10.013  1.00 93.30           H
ATOM   3169  CB  VAL A 214      -9.812   2.938  11.641  1.00 93.30           C
ATOM   3170  HB  VAL A 214      -9.583   2.372  12.544  1.00 93.30           H
ATOM   3171  CG1 VAL A 214      -8.504   3.156  10.878  1.00 93.30           C
ATOM   3172 1HG1 VAL A 214      -8.052   2.191  10.648  1.00 93.30           H
ATOM   3173 2HG1 VAL A 214      -8.709   3.691   9.951  1.00 93.30           H
ATOM   3174 3HG1 VAL A 214      -7.819   3.741  11.491  1.00 93.30           H
ATOM   3175  CG2 VAL A 214     -10.427   4.273  12.067  1.00 93.30           C
ATOM   3176 1HG2 VAL A 214     -10.699   4.847  11.181  1.00 93.30           H
ATOM   3177 2HG2 VAL A 214     -11.318   4.087  12.667  1.00 93.30           H
ATOM   3178 3HG2 VAL A 214      -9.703   4.835  12.656  1.00 93.30           H
ATOM   3179  HN  VAL A 214     -11.853   1.957  12.601  1.00 93.30           H
ATOM   3180  N   LEU A 215     -10.016  -0.151  11.009  1.00 92.97           N
ATOM   3181  CA  LEU A 215      -9.357  -1.370  10.573  1.00 92.97           C
ATOM   3182  C   LEU A 215     -10.236  -2.080   9.541  1.00 92.97           C
ATOM   3183  O   LEU A 215      -9.736  -2.588   8.539  1.00 92.97           O
ATOM   3184  HA  LEU A 215      -8.423  -1.082  10.090  1.00 92.97           H
ATOM   3185  CB  LEU A 215      -8.993  -2.243  11.776  1.00 92.97           C
ATOM   3186 1HB  LEU A 215      -9.882  -2.358  12.397  1.00 92.97           H
ATOM   3187 2HB  LEU A 215      -8.727  -3.236  11.413  1.00 92.97           H
ATOM   3188  CG  LEU A 215      -7.852  -1.730  12.656  1.00 92.97           C
ATOM   3189  HG  LEU A 215      -8.151  -0.770  13.078  1.00 92.97           H
ATOM   3190  CD1 LEU A 215      -7.596  -2.678  13.829  1.00 92.97           C
ATOM   3191 1HD1 LEU A 215      -8.497  -2.757  14.437  1.00 92.97           H
ATOM   3192 2HD1 LEU A 215      -7.327  -3.663  13.448  1.00 92.97           H
ATOM   3193 3HD1 LEU A 215      -6.780  -2.290  14.439  1.00 92.97           H
ATOM   3194  CD2 LEU A 215      -6.589  -1.486  11.829  1.00 92.97           C
ATOM   3195 1HD2 LEU A 215      -6.276  -2.419  11.360  1.00 92.97           H
ATOM   3196 2HD2 LEU A 215      -6.796  -0.744  11.059  1.00 92.97           H
ATOM   3197 3HD2 LEU A 215      -5.793  -1.122  12.480  1.00 92.97           H
ATOM   3198  HN  LEU A 215     -10.333  -0.159  11.957  1.00 92.97           H
ATOM   3199  N   THR A 216     -11.531  -2.093   9.823  1.00 92.53           N
ATOM   3200  CA  THR A 216     -12.480  -2.763   8.951  1.00 92.53           C
ATOM   3201  C   THR A 216     -12.458  -2.134   7.556  1.00 92.53           C
ATOM   3202  O   THR A 216     -12.433  -2.844   6.552  1.00 92.53           O
ATOM   3203  HA  THR A 216     -12.170  -3.802   8.838  1.00 92.53           H
ATOM   3204  CB  THR A 216     -13.855  -2.710   9.619  1.00 92.53           C
ATOM   3205  HB  THR A 216     -14.195  -1.680   9.731  1.00 92.53           H
ATOM   3206  OG1 THR A 216     -13.679  -3.434  10.834  1.00 92.53           O
ATOM   3207  HG1 THR A 216     -13.621  -2.800  11.605  1.00 92.53           H
ATOM   3208  CG2 THR A 216     -14.909  -3.515   8.856  1.00 92.53           C
ATOM   3209 1HG2 THR A 216     -14.601  -4.559   8.803  1.00 92.53           H
ATOM   3210 2HG2 THR A 216     -15.010  -3.115   7.847  1.00 92.53           H
ATOM   3211 3HG2 THR A 216     -15.866  -3.444   9.373  1.00 92.53           H
ATOM   3212  HN  THR A 216     -11.932  -1.657  10.629  1.00 92.53           H
ATOM   3213  N   LEU A 217     -12.468  -0.810   7.539  1.00 89.30           N
ATOM   3214  CA  LEU A 217     -12.404  -0.077   6.285  1.00 89.30           C
ATOM   3215  C   LEU A 217     -11.132  -0.473   5.533  1.00 89.30           C
ATOM   3216  O   LEU A 217     -11.162  -0.679   4.321  1.00 89.30           O
ATOM   3217  HA  LEU A 217     -13.266  -0.376   5.688  1.00 89.30           H
ATOM   3218  CB  LEU A 217     -12.527   1.427   6.537  1.00 89.30           C
ATOM   3219 1HB  LEU A 217     -11.981   1.669   7.449  1.00 89.30           H
ATOM   3220 2HB  LEU A 217     -12.033   1.953   5.720  1.00 89.30           H
ATOM   3221  CG  LEU A 217     -13.951   1.971   6.669  1.00 89.30           C
ATOM   3222  HG  LEU A 217     -14.513   1.300   7.319  1.00 89.30           H
ATOM   3223  CD1 LEU A 217     -13.952   3.349   7.333  1.00 89.30           C
ATOM   3224 1HD1 LEU A 217     -13.512   3.274   8.327  1.00 89.30           H
ATOM   3225 2HD1 LEU A 217     -13.368   4.044   6.729  1.00 89.30           H
ATOM   3226 3HD1 LEU A 217     -14.976   3.712   7.415  1.00 89.30           H
ATOM   3227  CD2 LEU A 217     -14.660   1.986   5.314  1.00 89.30           C
ATOM   3228 1HD2 LEU A 217     -14.107   2.621   4.622  1.00 89.30           H
ATOM   3229 2HD2 LEU A 217     -14.709   0.972   4.918  1.00 89.30           H
ATOM   3230 3HD2 LEU A 217     -15.670   2.377   5.437  1.00 89.30           H
ATOM   3231  HN  LEU A 217     -12.520  -0.240   8.359  1.00 89.30           H
ATOM   3232  N   LYS A 218     -10.044  -0.568   6.283  1.00 86.93           N
ATOM   3233  CA  LYS A 218      -8.752  -0.870   5.693  1.00 86.93           C
ATOM   3234  C   LYS A 218      -8.814  -2.239   5.012  1.00 86.93           C
ATOM   3235  O   LYS A 218      -8.339  -2.401   3.890  1.00 86.93           O
ATOM   3236  HA  LYS A 218      -8.555  -0.115   4.931  1.00 86.93           H
ATOM   3237  CB  LYS A 218      -7.643  -0.755   6.741  1.00 86.93           C
ATOM   3238 1HB  LYS A 218      -7.750   0.182   7.288  1.00 86.93           H
ATOM   3239 2HB  LYS A 218      -7.741  -1.561   7.469  1.00 86.93           H
ATOM   3240  CG  LYS A 218      -6.261  -0.815   6.087  1.00 86.93           C
ATOM   3241 1HG  LYS A 218      -6.167  -1.736   5.512  1.00 86.93           H
ATOM   3242 2HG  LYS A 218      -6.151   0.012   5.385  1.00 86.93           H
ATOM   3243  CD  LYS A 218      -5.153  -0.749   7.140  1.00 86.93           C
ATOM   3244 1HD  LYS A 218      -5.236   0.182   7.702  1.00 86.93           H
ATOM   3245 2HD  LYS A 218      -5.275  -1.564   7.853  1.00 86.93           H
ATOM   3246  CE  LYS A 218      -3.772  -0.836   6.488  1.00 86.93           C
ATOM   3247 1HE  LYS A 218      -3.727  -1.706   5.832  1.00 86.93           H
ATOM   3248 2HE  LYS A 218      -3.601   0.042   5.865  1.00 86.93           H
ATOM   3249  NZ  LYS A 218      -2.716  -0.932   7.521  1.00 86.93           N
ATOM   3250 1HZ  LYS A 218      -1.900  -1.389   7.129  1.00 86.93           H
ATOM   3251 2HZ  LYS A 218      -2.465  -0.001   7.834  1.00 86.93           H
ATOM   3252 3HZ  LYS A 218      -3.061  -1.472   8.307  1.00 86.93           H
ATOM   3253  HN  LYS A 218     -10.037  -0.442   7.275  1.00 86.93           H
ATOM   3254  N   VAL A 219      -9.405  -3.190   5.721  1.00 91.13           N
ATOM   3255  CA  VAL A 219      -9.431  -4.566   5.253  1.00 91.13           C
ATOM   3256  C   VAL A 219     -10.340  -4.666   4.027  1.00 91.13           C
ATOM   3257  O   VAL A 219      -9.982  -5.299   3.035  1.00 91.13           O
ATOM   3258  HA  VAL A 219      -8.415  -4.832   4.960  1.00 91.13           H
ATOM   3259  CB  VAL A 219      -9.855  -5.497   6.390  1.00 91.13           C
ATOM   3260  HB  VAL A 219     -10.779  -5.106   6.817  1.00 91.13           H
ATOM   3261  CG1 VAL A 219     -10.138  -6.907   5.868  1.00 91.13           C
ATOM   3262 1HG1 VAL A 219     -10.940  -6.867   5.131  1.00 91.13           H
ATOM   3263 2HG1 VAL A 219      -9.238  -7.310   5.403  1.00 91.13           H
ATOM   3264 3HG1 VAL A 219     -10.438  -7.548   6.696  1.00 91.13           H
ATOM   3265  CG2 VAL A 219      -8.801  -5.525   7.499  1.00 91.13           C
ATOM   3266 1HG2 VAL A 219      -7.855  -5.880   7.092  1.00 91.13           H
ATOM   3267 2HG2 VAL A 219      -8.670  -4.520   7.901  1.00 91.13           H
ATOM   3268 3HG2 VAL A 219      -9.128  -6.194   8.295  1.00 91.13           H
ATOM   3269  HN  VAL A 219      -9.860  -3.033   6.598  1.00 91.13           H
ATOM   3270  N   ILE A 220     -11.499  -4.033   4.136  1.00 91.89           N
ATOM   3271  CA  ILE A 220     -12.497  -4.113   3.083  1.00 91.89           C
ATOM   3272  C   ILE A 220     -11.928  -3.507   1.799  1.00 91.89           C
ATOM   3273  O   ILE A 220     -11.926  -4.153   0.752  1.00 91.89           O
ATOM   3274  HA  ILE A 220     -12.701  -5.169   2.906  1.00 91.89           H
ATOM   3275  CB  ILE A 220     -13.809  -3.470   3.538  1.00 91.89           C
ATOM   3276  HB  ILE A 220     -13.579  -2.498   3.976  1.00 91.89           H
ATOM   3277  CG1 ILE A 220     -14.482  -4.308   4.627  1.00 91.89           C
ATOM   3278 1HG1 ILE A 220     -14.768  -5.277   4.220  1.00 91.89           H
ATOM   3279 2HG1 ILE A 220     -13.774  -4.497   5.435  1.00 91.89           H
ATOM   3280  CG2 ILE A 220     -14.739  -3.221   2.350  1.00 91.89           C
ATOM   3281 1HG2 ILE A 220     -14.250  -2.554   1.639  1.00 91.89           H
ATOM   3282 2HG2 ILE A 220     -14.966  -4.168   1.861  1.00 91.89           H
ATOM   3283 3HG2 ILE A 220     -15.663  -2.763   2.701  1.00 91.89           H
ATOM   3284  CD1 ILE A 220     -15.718  -3.596   5.182  1.00 91.89           C
ATOM   3285 1HD1 ILE A 220     -15.424  -2.638   5.610  1.00 91.89           H
ATOM   3286 2HD1 ILE A 220     -16.433  -3.430   4.376  1.00 91.89           H
ATOM   3287 3HD1 ILE A 220     -16.177  -4.213   5.954  1.00 91.89           H
ATOM   3288  HN  ILE A 220     -11.759  -3.473   4.923  1.00 91.89           H
ATOM   3289  N   LEU A 221     -11.460  -2.274   1.921  1.00 90.65           N
ATOM   3290  CA  LEU A 221     -11.040  -1.514   0.756  1.00 90.65           C
ATOM   3291  C   LEU A 221      -9.640  -1.964   0.336  1.00 90.65           C
ATOM   3292  O   LEU A 221      -9.258  -1.815  -0.824  1.00 90.65           O
ATOM   3293  HA  LEU A 221     -11.734  -1.745  -0.052  1.00 90.65           H
ATOM   3294  CB  LEU A 221     -11.147  -0.012   1.029  1.00 90.65           C
ATOM   3295 1HB  LEU A 221     -10.536   0.223   1.900  1.00 90.65           H
ATOM   3296 2HB  LEU A 221     -10.716   0.523   0.183  1.00 90.65           H
ATOM   3297  CG  LEU A 221     -12.559   0.527   1.272  1.00 90.65           C
ATOM   3298  HG  LEU A 221     -12.992  -0.016   2.112  1.00 90.65           H
ATOM   3299  CD1 LEU A 221     -12.521   2.006   1.660  1.00 90.65           C
ATOM   3300 1HD1 LEU A 221     -11.939   2.128   2.573  1.00 90.65           H
ATOM   3301 2HD1 LEU A 221     -12.061   2.581   0.856  1.00 90.65           H
ATOM   3302 3HD1 LEU A 221     -13.538   2.364   1.826  1.00 90.65           H
ATOM   3303  CD2 LEU A 221     -13.458   0.275   0.059  1.00 90.65           C
ATOM   3304 1HD2 LEU A 221     -13.038   0.774  -0.814  1.00 90.65           H
ATOM   3305 2HD2 LEU A 221     -13.520  -0.797  -0.130  1.00 90.65           H
ATOM   3306 3HD2 LEU A 221     -14.455   0.668   0.258  1.00 90.65           H
ATOM   3307  HN  LEU A 221     -11.366  -1.795   2.794  1.00 90.65           H
ATOM   3308  N   GLY A 222      -8.913  -2.506   1.302  1.00 88.47           N
ATOM   3309  CA  GLY A 222      -7.507  -2.814   1.097  1.00 88.47           C
ATOM   3310  C   GLY A 222      -7.334  -4.213   0.503  1.00 88.47           C
ATOM   3311  O   GLY A 222      -6.339  -4.488  -0.166  1.00 88.47           O
ATOM   3312 1HA  GLY A 222      -7.062  -2.074   0.432  1.00 88.47           H
ATOM   3313 2HA  GLY A 222      -6.975  -2.749   2.047  1.00 88.47           H
ATOM   3314  HN  GLY A 222      -9.267  -2.733   2.209  1.00 88.47           H
ATOM   3315  N   PHE A 223      -8.317  -5.061   0.770  1.00 80.98           N
ATOM   3316  CA  PHE A 223      -8.198  -6.471   0.442  1.00 80.98           C
ATOM   3317  C   PHE A 223      -9.395  -6.944  -0.385  1.00 80.98           C
ATOM   3318  O   PHE A 223      -9.266  -7.198  -1.582  1.00 80.98           O
ATOM   3319  HA  PHE A 223      -7.285  -6.592  -0.141  1.00 80.98           H
ATOM   3320  CB  PHE A 223      -8.173  -7.238   1.766  1.00 80.98           C
ATOM   3321 1HB  PHE A 223      -7.390  -6.822   2.400  1.00 80.98           H
ATOM   3322 2HB  PHE A 223      -9.120  -7.080   2.283  1.00 80.98           H
ATOM   3323  CG  PHE A 223      -7.939  -8.742   1.610  1.00 80.98           C
ATOM   3324  CD1 PHE A 223      -8.920  -9.621   1.945  1.00 80.98           C
ATOM   3325  HD1 PHE A 223      -9.874  -9.255   2.325  1.00 80.98           H
ATOM   3326  CD2 PHE A 223      -6.748  -9.199   1.136  1.00 80.98           C
ATOM   3327  HD2 PHE A 223      -5.962  -8.493   0.868  1.00 80.98           H
ATOM   3328  CE1 PHE A 223      -8.702 -11.017   1.800  1.00 80.98           C
ATOM   3329  HE1 PHE A 223      -9.489 -11.722   2.069  1.00 80.98           H
ATOM   3330  CE2 PHE A 223      -6.531 -10.594   0.991  1.00 80.98           C
ATOM   3331  HE2 PHE A 223      -5.577 -10.960   0.612  1.00 80.98           H
ATOM   3332  CZ  PHE A 223      -7.512 -11.474   1.327  1.00 80.98           C
ATOM   3333  HZ  PHE A 223      -7.345 -12.545   1.215  1.00 80.98           H
ATOM   3334  HN  PHE A 223      -9.180  -4.798   1.201  1.00 80.98           H
ATOM   3335  N   PHE A 224     -10.533  -7.048   0.285  1.00 84.86           N
ATOM   3336  CA  PHE A 224     -11.657  -7.790  -0.259  1.00 84.86           C
ATOM   3337  C   PHE A 224     -12.110  -7.197  -1.595  1.00 84.86           C
ATOM   3338  O   PHE A 224     -12.184  -7.905  -2.599  1.00 84.86           O
ATOM   3339  HA  PHE A 224     -11.324  -8.816  -0.414  1.00 84.86           H
ATOM   3340  CB  PHE A 224     -12.801  -7.674   0.750  1.00 84.86           C
ATOM   3341 1HB  PHE A 224     -12.845  -6.649   1.118  1.00 84.86           H
ATOM   3342 2HB  PHE A 224     -13.744  -7.870   0.240  1.00 84.86           H
ATOM   3343  CG  PHE A 224     -12.677  -8.623   1.943  1.00 84.86           C
ATOM   3344  CD1 PHE A 224     -12.956  -9.946   1.792  1.00 84.86           C
ATOM   3345  HD1 PHE A 224     -13.268 -10.329   0.820  1.00 84.86           H
ATOM   3346  CD2 PHE A 224     -12.288  -8.145   3.155  1.00 84.86           C
ATOM   3347  HD2 PHE A 224     -12.064  -7.085   3.277  1.00 84.86           H
ATOM   3348  CE1 PHE A 224     -12.841 -10.827   2.899  1.00 84.86           C
ATOM   3349  HE1 PHE A 224     -13.065 -11.887   2.778  1.00 84.86           H
ATOM   3350  CE2 PHE A 224     -12.173  -9.026   4.263  1.00 84.86           C
ATOM   3351  HE2 PHE A 224     -11.861  -8.643   5.234  1.00 84.86           H
ATOM   3352  CZ  PHE A 224     -12.452 -10.349   4.111  1.00 84.86           C
ATOM   3353  HZ  PHE A 224     -12.363 -11.025   4.961  1.00 84.86           H
ATOM   3354  HN  PHE A 224     -10.693  -6.637   1.183  1.00 84.86           H
ATOM   3355  N   LEU A 225     -12.400  -5.905  -1.565  1.00 90.23           N
ATOM   3356  CA  LEU A 225     -12.958  -5.236  -2.728  1.00 90.23           C
ATOM   3357  C   LEU A 225     -11.994  -5.382  -3.906  1.00 90.23           C
ATOM   3358  O   LEU A 225     -12.376  -5.869  -4.969  1.00 90.23           O
ATOM   3359  HA  LEU A 225     -13.890  -5.741  -2.980  1.00 90.23           H
ATOM   3360  CB  LEU A 225     -13.306  -3.783  -2.394  1.00 90.23           C
ATOM   3361 1HB  LEU A 225     -14.048  -3.783  -1.595  1.00 90.23           H
ATOM   3362 2HB  LEU A 225     -12.413  -3.298  -2.001  1.00 90.23           H
ATOM   3363  CG  LEU A 225     -13.844  -2.940  -3.552  1.00 90.23           C
ATOM   3364  HG  LEU A 225     -13.185  -3.078  -4.410  1.00 90.23           H
ATOM   3365  CD1 LEU A 225     -15.238  -3.410  -3.972  1.00 90.23           C
ATOM   3366 1HD1 LEU A 225     -15.189  -4.451  -4.292  1.00 90.23           H
ATOM   3367 2HD1 LEU A 225     -15.921  -3.321  -3.128  1.00 90.23           H
ATOM   3368 3HD1 LEU A 225     -15.596  -2.794  -4.797  1.00 90.23           H
ATOM   3369  CD2 LEU A 225     -13.823  -1.451  -3.201  1.00 90.23           C
ATOM   3370 1HD2 LEU A 225     -14.445  -1.276  -2.323  1.00 90.23           H
ATOM   3371 2HD2 LEU A 225     -12.799  -1.142  -2.989  1.00 90.23           H
ATOM   3372 3HD2 LEU A 225     -14.210  -0.874  -4.041  1.00 90.23           H
ATOM   3373  HN  LEU A 225     -12.261  -5.319  -0.767  1.00 90.23           H
ATOM   3374  N   PRO A 226     -10.731  -4.964  -3.742  1.00 90.74           N
ATOM   3375  CA  PRO A 226      -9.764  -5.034  -4.840  1.00 90.74           C
ATOM   3376  C   PRO A 226      -9.679  -6.426  -5.446  1.00 90.74           C
ATOM   3377  O   PRO A 226      -9.713  -6.579  -6.666  1.00 90.74           O
ATOM   3378  HA  PRO A 226     -10.078  -4.386  -5.658  1.00 90.74           H
ATOM   3379  CB  PRO A 226      -8.444  -4.618  -4.188  1.00 90.74           C
ATOM   3380 1HB  PRO A 226      -7.889  -5.480  -3.818  1.00 90.74           H
ATOM   3381 2HB  PRO A 226      -7.794  -4.099  -4.893  1.00 90.74           H
ATOM   3382  CG  PRO A 226      -8.885  -3.703  -3.051  1.00 90.74           C
ATOM   3383 1HG  PRO A 226      -8.114  -3.606  -2.287  1.00 90.74           H
ATOM   3384 2HG  PRO A 226      -9.097  -2.693  -3.403  1.00 90.74           H
ATOM   3385  CD  PRO A 226     -10.130  -4.396  -2.522  1.00 90.74           C
ATOM   3386 1HD  PRO A 226      -9.884  -5.173  -1.798  1.00 90.74           H
ATOM   3387 2HD  PRO A 226     -10.800  -3.697  -2.020  1.00 90.74           H
ATOM   3388  N   PHE A 227      -9.570  -7.413  -4.568  1.00 84.14           N
ATOM   3389  CA  PHE A 227      -9.320  -8.776  -5.003  1.00 84.14           C
ATOM   3390  C   PHE A 227     -10.523  -9.338  -5.763  1.00 84.14           C
ATOM   3391  O   PHE A 227     -10.360 -10.022  -6.773  1.00 84.14           O
ATOM   3392  HA  PHE A 227      -8.454  -8.751  -5.664  1.00 84.14           H
ATOM   3393  CB  PHE A 227      -9.092  -9.613  -3.742  1.00 84.14           C
ATOM   3394 1HB  PHE A 227      -9.684  -9.194  -2.928  1.00 84.14           H
ATOM   3395 2HB  PHE A 227      -9.462 -10.623  -3.917  1.00 84.14           H
ATOM   3396  CG  PHE A 227      -7.629  -9.690  -3.303  1.00 84.14           C
ATOM   3397  CD1 PHE A 227      -6.946 -10.861  -3.414  1.00 84.14           C
ATOM   3398  HD1 PHE A 227      -7.442 -11.745  -3.817  1.00 84.14           H
ATOM   3399  CD2 PHE A 227      -7.011  -8.588  -2.801  1.00 84.14           C
ATOM   3400  HD2 PHE A 227      -7.558  -7.649  -2.711  1.00 84.14           H
ATOM   3401  CE1 PHE A 227      -5.588 -10.933  -3.006  1.00 84.14           C
ATOM   3402  HE1 PHE A 227      -5.041 -11.871  -3.096  1.00 84.14           H
ATOM   3403  CE2 PHE A 227      -5.652  -8.660  -2.393  1.00 84.14           C
ATOM   3404  HE2 PHE A 227      -5.157  -7.776  -1.990  1.00 84.14           H
ATOM   3405  CZ  PHE A 227      -4.970  -9.831  -2.504  1.00 84.14           C
ATOM   3406  HZ  PHE A 227      -3.927  -9.885  -2.191  1.00 84.14           H
ATOM   3407  HN  PHE A 227      -9.649  -7.292  -3.579  1.00 84.14           H
ATOM   3408  N   VAL A 228     -11.705  -9.030  -5.249  1.00 92.89           N
ATOM   3409  CA  VAL A 228     -12.934  -9.503  -5.862  1.00 92.89           C
ATOM   3410  C   VAL A 228     -13.035  -8.953  -7.286  1.00 92.89           C
ATOM   3411  O   VAL A 228     -13.327  -9.694  -8.223  1.00 92.89           O
ATOM   3412  HA  VAL A 228     -12.880 -10.591  -5.909  1.00 92.89           H
ATOM   3413  CB  VAL A 228     -14.133  -9.126  -4.989  1.00 92.89           C
ATOM   3414  HB  VAL A 228     -14.067  -8.060  -4.772  1.00 92.89           H
ATOM   3415  CG1 VAL A 228     -15.449  -9.376  -5.728  1.00 92.89           C
ATOM   3416 1HG1 VAL A 228     -15.475  -8.774  -6.636  1.00 92.89           H
ATOM   3417 2HG1 VAL A 228     -15.525 -10.432  -5.988  1.00 92.89           H
ATOM   3418 3HG1 VAL A 228     -16.285  -9.099  -5.085  1.00 92.89           H
ATOM   3419  CG2 VAL A 228     -14.100  -9.879  -3.657  1.00 92.89           C
ATOM   3420 1HG2 VAL A 228     -14.129 -10.952  -3.846  1.00 92.89           H
ATOM   3421 2HG2 VAL A 228     -13.185  -9.629  -3.121  1.00 92.89           H
ATOM   3422 3HG2 VAL A 228     -14.963  -9.593  -3.056  1.00 92.89           H
ATOM   3423  HN  VAL A 228     -11.829  -8.468  -4.431  1.00 92.89           H
ATOM   3424  N   VAL A 229     -12.787  -7.656  -7.403  1.00 92.71           N
ATOM   3425  CA  VAL A 229     -12.923  -6.982  -8.683  1.00 92.71           C
ATOM   3426  C   VAL A 229     -11.887  -7.538  -9.661  1.00 92.71           C
ATOM   3427  O   VAL A 229     -12.208  -7.830 -10.812  1.00 92.71           O
ATOM   3428  HA  VAL A 229     -13.920  -7.201  -9.066  1.00 92.71           H
ATOM   3429  CB  VAL A 229     -12.812  -5.468  -8.491  1.00 92.71           C
ATOM   3430  HB  VAL A 229     -11.888  -5.266  -7.949  1.00 92.71           H
ATOM   3431  CG1 VAL A 229     -12.733  -4.748  -9.839  1.00 92.71           C
ATOM   3432 1HG1 VAL A 229     -11.856  -5.097 -10.385  1.00 92.71           H
ATOM   3433 2HG1 VAL A 229     -13.631  -4.962 -10.418  1.00 92.71           H
ATOM   3434 3HG1 VAL A 229     -12.654  -3.674  -9.673  1.00 92.71           H
ATOM   3435  CG2 VAL A 229     -13.975  -4.934  -7.652  1.00 92.71           C
ATOM   3436 1HG2 VAL A 229     -14.917  -5.154  -8.155  1.00 92.71           H
ATOM   3437 2HG2 VAL A 229     -13.967  -5.413  -6.673  1.00 92.71           H
ATOM   3438 3HG2 VAL A 229     -13.871  -3.856  -7.531  1.00 92.71           H
ATOM   3439  HN  VAL A 229     -12.499  -7.071  -6.646  1.00 92.71           H
ATOM   3440  N   MET A 230     -10.664  -7.668  -9.167  1.00 85.13           N
ATOM   3441  CA  MET A 230      -9.571  -8.152  -9.993  1.00 85.13           C
ATOM   3442  C   MET A 230      -9.851  -9.570 -10.496  1.00 85.13           C
ATOM   3443  O   MET A 230      -9.678  -9.858 -11.679  1.00 85.13           O
ATOM   3444  HA  MET A 230      -9.514  -7.465 -10.837  1.00 85.13           H
ATOM   3445  CB  MET A 230      -8.275  -8.145  -9.180  1.00 85.13           C
ATOM   3446 1HB  MET A 230      -8.456  -8.577  -8.196  1.00 85.13           H
ATOM   3447 2HB  MET A 230      -7.530  -8.771  -9.671  1.00 85.13           H
ATOM   3448  CG  MET A 230      -7.732  -6.722  -9.027  1.00 85.13           C
ATOM   3449 1HG  MET A 230      -7.697  -6.231  -9.999  1.00 85.13           H
ATOM   3450 2HG  MET A 230      -8.400  -6.135  -8.397  1.00 85.13           H
ATOM   3451  SD  MET A 230      -6.099  -6.766  -8.308  1.00 85.13           S
ATOM   3452  CE  MET A 230      -6.508  -7.254  -6.640  1.00 85.13           C
ATOM   3453 1HE  MET A 230      -7.168  -6.509  -6.195  1.00 85.13           H
ATOM   3454 2HE  MET A 230      -7.011  -8.221  -6.657  1.00 85.13           H
ATOM   3455 3HE  MET A 230      -5.595  -7.330  -6.049  1.00 85.13           H
ATOM   3456  HN  MET A 230     -10.416  -7.449  -8.224  1.00 85.13           H
ATOM   3457  N   ALA A 231     -10.277 -10.418  -9.572  1.00 90.87           N
ATOM   3458  CA  ALA A 231     -10.510 -11.816  -9.889  1.00 90.87           C
ATOM   3459  C   ALA A 231     -11.567 -11.916 -10.991  1.00 90.87           C
ATOM   3460  O   ALA A 231     -11.406 -12.677 -11.944  1.00 90.87           O
ATOM   3461  HA  ALA A 231      -9.573 -12.233 -10.258  1.00 90.87           H
ATOM   3462  CB  ALA A 231     -10.918 -12.567  -8.620  1.00 90.87           C
ATOM   3463 1HB  ALA A 231     -10.121 -12.491  -7.881  1.00 90.87           H
ATOM   3464 2HB  ALA A 231     -11.831 -12.130  -8.217  1.00 90.87           H
ATOM   3465 3HB  ALA A 231     -11.092 -13.617  -8.859  1.00 90.87           H
ATOM   3466  HN  ALA A 231     -10.463 -10.163  -8.623  1.00 90.87           H
ATOM   3467  N   CYS A 232     -12.625 -11.136 -10.824  1.00 90.22           N
ATOM   3468  CA  CYS A 232     -13.717 -11.141 -11.783  1.00 90.22           C
ATOM   3469  C   CYS A 232     -13.176 -10.655 -13.129  1.00 90.22           C
ATOM   3470  O   CYS A 232     -13.421 -11.277 -14.161  1.00 90.22           O
ATOM   3471  HA  CYS A 232     -14.066 -12.171 -11.855  1.00 90.22           H
ATOM   3472  CB  CYS A 232     -14.896 -10.292 -11.302  1.00 90.22           C
ATOM   3473 1HB  CYS A 232     -14.548  -9.297 -11.023  1.00 90.22           H
ATOM   3474 2HB  CYS A 232     -15.616 -10.164 -12.110  1.00 90.22           H
ATOM   3475  SG  CYS A 232     -15.702 -11.096  -9.869  1.00 90.22           S
ATOM   3476  HG  CYS A 232     -14.840 -10.653  -8.958  1.00 90.22           H
ATOM   3477  HN  CYS A 232     -12.743 -10.511 -10.052  1.00 90.22           H
ATOM   3478  N   CYS A 233     -12.450  -9.548 -13.074  1.00 88.57           N
ATOM   3479  CA  CYS A 233     -11.966  -8.910 -14.286  1.00 88.57           C
ATOM   3480  C   CYS A 233     -11.136  -9.930 -15.068  1.00 88.57           C
ATOM   3481  O   CYS A 233     -11.341 -10.115 -16.266  1.00 88.57           O
ATOM   3482  HA  CYS A 233     -12.846  -8.609 -14.855  1.00 88.57           H
ATOM   3483  CB  CYS A 233     -11.167  -7.641 -13.978  1.00 88.57           C
ATOM   3484 1HB  CYS A 233     -10.452  -7.837 -13.179  1.00 88.57           H
ATOM   3485 2HB  CYS A 233     -10.592  -7.342 -14.854  1.00 88.57           H
ATOM   3486  SG  CYS A 233     -12.301  -6.293 -13.484  1.00 88.57           S
ATOM   3487  HG  CYS A 233     -12.501  -6.727 -12.243  1.00 88.57           H
ATOM   3488  HN  CYS A 233     -12.193  -9.089 -12.224  1.00 88.57           H
ATOM   3489  N   TYR A 234     -10.216 -10.567 -14.357  1.00 75.67           N
ATOM   3490  CA  TYR A 234      -9.270 -11.467 -14.993  1.00 75.67           C
ATOM   3491  C   TYR A 234      -9.968 -12.733 -15.494  1.00 75.67           C
ATOM   3492  O   TYR A 234      -9.606 -13.274 -16.537  1.00 75.67           O
ATOM   3493  HA  TYR A 234      -8.827 -10.945 -15.841  1.00 75.67           H
ATOM   3494  CB  TYR A 234      -8.260 -11.852 -13.909  1.00 75.67           C
ATOM   3495 1HB  TYR A 234      -8.758 -11.831 -12.939  1.00 75.67           H
ATOM   3496 2HB  TYR A 234      -7.934 -12.878 -14.078  1.00 75.67           H
ATOM   3497  CG  TYR A 234      -7.030 -10.943 -13.854  1.00 75.67           C
ATOM   3498  CD1 TYR A 234      -6.191 -10.852 -14.945  1.00 75.67           C
ATOM   3499  HD1 TYR A 234      -6.404 -11.426 -15.846  1.00 75.67           H
ATOM   3500  CD2 TYR A 234      -6.760 -10.216 -12.712  1.00 75.67           C
ATOM   3501  HD2 TYR A 234      -7.423 -10.289 -11.850  1.00 75.67           H
ATOM   3502  CE1 TYR A 234      -5.033  -9.997 -14.893  1.00 75.67           C
ATOM   3503  HE1 TYR A 234      -4.362  -9.915 -15.748  1.00 75.67           H
ATOM   3504  CE2 TYR A 234      -5.603  -9.361 -12.660  1.00 75.67           C
ATOM   3505  HE2 TYR A 234      -5.378  -8.782 -11.765  1.00 75.67           H
ATOM   3506  CZ  TYR A 234      -4.796  -9.294 -13.753  1.00 75.67           C
ATOM   3507  OH  TYR A 234      -3.703  -8.487 -13.704  1.00 75.67           O
ATOM   3508  HH  TYR A 234      -3.337  -8.350 -14.625  1.00 75.67           H
ATOM   3509  HN  TYR A 234     -10.113 -10.475 -13.367  1.00 75.67           H
ATOM   3510  N   THR A 235     -10.958 -13.167 -14.727  1.00 85.35           N
ATOM   3511  CA  THR A 235     -11.742 -14.331 -15.105  1.00 85.35           C
ATOM   3512  C   THR A 235     -12.337 -14.143 -16.502  1.00 85.35           C
ATOM   3513  O   THR A 235     -12.299 -15.056 -17.324  1.00 85.35           O
ATOM   3514  HA  THR A 235     -11.076 -15.192 -15.154  1.00 85.35           H
ATOM   3515  CB  THR A 235     -12.797 -14.562 -14.021  1.00 85.35           C
ATOM   3516  HB  THR A 235     -13.511 -13.739 -13.991  1.00 85.35           H
ATOM   3517  OG1 THR A 235     -12.036 -14.760 -12.833  1.00 85.35           O
ATOM   3518  HG1 THR A 235     -12.045 -13.928 -12.278  1.00 85.35           H
ATOM   3519  CG2 THR A 235     -13.547 -15.882 -14.207  1.00 85.35           C
ATOM   3520 1HG2 THR A 235     -12.840 -16.711 -14.169  1.00 85.35           H
ATOM   3521 2HG2 THR A 235     -14.053 -15.880 -15.173  1.00 85.35           H
ATOM   3522 3HG2 THR A 235     -14.284 -15.997 -13.412  1.00 85.35           H
ATOM   3523  HN  THR A 235     -11.226 -12.739 -13.864  1.00 85.35           H
ATOM   3524  N   ILE A 236     -12.871 -12.952 -16.727  1.00 83.66           N
ATOM   3525  CA  ILE A 236     -13.497 -12.641 -18.001  1.00 83.66           C
ATOM   3526  C   ILE A 236     -12.413 -12.442 -19.062  1.00 83.66           C
ATOM   3527  O   ILE A 236     -12.581 -12.850 -20.210  1.00 83.66           O
ATOM   3528  HA  ILE A 236     -14.105 -13.501 -18.285  1.00 83.66           H
ATOM   3529  CB  ILE A 236     -14.443 -11.447 -17.856  1.00 83.66           C
ATOM   3530  HB  ILE A 236     -13.855 -10.581 -17.551  1.00 83.66           H
ATOM   3531  CG1 ILE A 236     -15.480 -11.698 -16.760  1.00 83.66           C
ATOM   3532 1HG1 ILE A 236     -16.223 -12.413 -17.114  1.00 83.66           H
ATOM   3533 2HG1 ILE A 236     -14.996 -12.146 -15.892  1.00 83.66           H
ATOM   3534  CG2 ILE A 236     -15.097 -11.100 -19.195  1.00 83.66           C
ATOM   3535 1HG2 ILE A 236     -14.325 -10.848 -19.922  1.00 83.66           H
ATOM   3536 2HG2 ILE A 236     -15.668 -11.957 -19.553  1.00 83.66           H
ATOM   3537 3HG2 ILE A 236     -15.764 -10.248 -19.064  1.00 83.66           H
ATOM   3538  CD1 ILE A 236     -16.171 -10.396 -16.350  1.00 83.66           C
ATOM   3539 1HD1 ILE A 236     -15.428  -9.693 -15.974  1.00 83.66           H
ATOM   3540 2HD1 ILE A 236     -16.675  -9.964 -17.215  1.00 83.66           H
ATOM   3541 3HD1 ILE A 236     -16.903 -10.604 -15.569  1.00 83.66           H
ATOM   3542  HN  ILE A 236     -12.881 -12.208 -16.059  1.00 83.66           H
ATOM   3543  N   ILE A 237     -11.325 -11.815 -18.640  1.00 81.03           N
ATOM   3544  CA  ILE A 237     -10.211 -11.564 -19.538  1.00 81.03           C
ATOM   3545  C   ILE A 237      -9.728 -12.890 -20.128  1.00 81.03           C
ATOM   3546  O   ILE A 237      -9.615 -13.028 -21.345  1.00 81.03           O
ATOM   3547  HA  ILE A 237     -10.580 -10.939 -20.351  1.00 81.03           H
ATOM   3548  CB  ILE A 237      -9.114 -10.773 -18.822  1.00 81.03           C
ATOM   3549  HB  ILE A 237      -9.009 -11.171 -17.813  1.00 81.03           H
ATOM   3550  CG1 ILE A 237      -9.498  -9.299 -18.688  1.00 81.03           C
ATOM   3551 1HG1 ILE A 237      -9.438  -8.814 -19.663  1.00 81.03           H
ATOM   3552 2HG1 ILE A 237     -10.533  -9.218 -18.356  1.00 81.03           H
ATOM   3553  CG2 ILE A 237      -7.764 -10.953 -19.520  1.00 81.03           C
ATOM   3554 1HG2 ILE A 237      -7.492 -12.008 -19.519  1.00 81.03           H
ATOM   3555 2HG2 ILE A 237      -7.837 -10.597 -20.548  1.00 81.03           H
ATOM   3556 3HG2 ILE A 237      -7.002 -10.380 -18.991  1.00 81.03           H
ATOM   3557  CD1 ILE A 237      -8.581  -8.580 -17.697  1.00 81.03           C
ATOM   3558 1HD1 ILE A 237      -8.663  -9.053 -16.718  1.00 81.03           H
ATOM   3559 2HD1 ILE A 237      -7.550  -8.642 -18.046  1.00 81.03           H
ATOM   3560 3HD1 ILE A 237      -8.876  -7.534 -17.621  1.00 81.03           H
ATOM   3561  HN  ILE A 237     -11.199 -11.482 -17.706  1.00 81.03           H
ATOM   3562  N   ILE A 238      -9.455 -13.833 -19.237  1.00 78.08           N
ATOM   3563  CA  ILE A 238      -8.913 -15.117 -19.649  1.00 78.08           C
ATOM   3564  C   ILE A 238      -9.887 -15.791 -20.617  1.00 78.08           C
ATOM   3565  O   ILE A 238      -9.478 -16.305 -21.657  1.00 78.08           O
ATOM   3566  HA  ILE A 238      -7.979 -14.923 -20.177  1.00 78.08           H
ATOM   3567  CB  ILE A 238      -8.571 -15.971 -18.426  1.00 78.08           C
ATOM   3568  HB  ILE A 238      -9.421 -15.945 -17.744  1.00 78.08           H
ATOM   3569  CG1 ILE A 238      -7.370 -15.395 -17.674  1.00 78.08           C
ATOM   3570 1HG1 ILE A 238      -6.456 -15.594 -18.234  1.00 78.08           H
ATOM   3571 2HG1 ILE A 238      -7.468 -14.312 -17.598  1.00 78.08           H
ATOM   3572  CG2 ILE A 238      -8.354 -17.432 -18.822  1.00 78.08           C
ATOM   3573 1HG2 ILE A 238      -9.262 -17.824 -19.279  1.00 78.08           H
ATOM   3574 2HG2 ILE A 238      -7.531 -17.497 -19.534  1.00 78.08           H
ATOM   3575 3HG2 ILE A 238      -8.113 -18.017 -17.934  1.00 78.08           H
ATOM   3576  CD1 ILE A 238      -7.258 -16.002 -16.274  1.00 78.08           C
ATOM   3577 1HD1 ILE A 238      -8.163 -15.780 -15.708  1.00 78.08           H
ATOM   3578 2HD1 ILE A 238      -7.135 -17.082 -16.354  1.00 78.08           H
ATOM   3579 3HD1 ILE A 238      -6.396 -15.576 -15.761  1.00 78.08           H
ATOM   3580  HN  ILE A 238      -9.599 -13.731 -18.253  1.00 78.08           H
ATOM   3581  N   HIS A 239     -11.157 -15.765 -20.241  1.00 76.43           N
ATOM   3582  CA  HIS A 239     -12.190 -16.386 -21.053  1.00 76.43           C
ATOM   3583  C   HIS A 239     -12.167 -15.785 -22.460  1.00 76.43           C
ATOM   3584  O   HIS A 239     -12.256 -16.510 -23.450  1.00 76.43           O
ATOM   3585  HA  HIS A 239     -11.945 -17.446 -21.115  1.00 76.43           H
ATOM   3586  CB  HIS A 239     -13.558 -16.263 -20.379  1.00 76.43           C
ATOM   3587 1HB  HIS A 239     -13.488 -16.656 -19.364  1.00 76.43           H
ATOM   3588 2HB  HIS A 239     -13.817 -15.207 -20.295  1.00 76.43           H
ATOM   3589  CG  HIS A 239     -14.669 -16.983 -21.106  1.00 76.43           C
ATOM   3590  ND1 HIS A 239     -15.506 -16.351 -22.009  1.00 76.43           N
ATOM   3591  HD1 HIS A 239     -15.466 -15.385 -22.267  1.00 76.43           H
ATOM   3592  CD2 HIS A 239     -15.070 -18.285 -21.056  1.00 76.43           C
ATOM   3593  HD2 HIS A 239     -14.623 -19.066 -20.441  1.00 76.43           H
ATOM   3594  CE1 HIS A 239     -16.369 -17.243 -22.474  1.00 76.43           C
ATOM   3595  HE1 HIS A 239     -17.157 -17.052 -23.202  1.00 76.43           H
ATOM   3596  NE2 HIS A 239     -16.097 -18.441 -21.882  1.00 76.43           N
ATOM   3597  HN  HIS A 239     -11.483 -15.332 -19.401  1.00 76.43           H
ATOM   3598  N   THR A 240     -12.047 -14.467 -22.504  1.00 78.30           N
ATOM   3599  CA  THR A 240     -12.069 -13.755 -23.771  1.00 78.30           C
ATOM   3600  C   THR A 240     -10.818 -14.084 -24.589  1.00 78.30           C
ATOM   3601  O   THR A 240     -10.884 -14.194 -25.812  1.00 78.30           O
ATOM   3602  HA  THR A 240     -12.927 -14.103 -24.346  1.00 78.30           H
ATOM   3603  CB  THR A 240     -12.224 -12.263 -23.472  1.00 78.30           C
ATOM   3604  HB  THR A 240     -11.308 -11.854 -23.046  1.00 78.30           H
ATOM   3605  OG1 THR A 240     -13.376 -12.194 -22.637  1.00 78.30           O
ATOM   3606  HG1 THR A 240     -13.100 -12.138 -21.677  1.00 78.30           H
ATOM   3607  CG2 THR A 240     -12.614 -11.455 -24.712  1.00 78.30           C
ATOM   3608 1HG2 THR A 240     -13.565 -11.821 -25.099  1.00 78.30           H
ATOM   3609 2HG2 THR A 240     -11.844 -11.566 -25.475  1.00 78.30           H
ATOM   3610 3HG2 THR A 240     -12.711 -10.403 -24.444  1.00 78.30           H
ATOM   3611  HN  THR A 240     -11.937 -13.888 -21.696  1.00 78.30           H
ATOM   3612  N   LEU A 241      -9.709 -14.232 -23.880  1.00 75.06           N
ATOM   3613  CA  LEU A 241      -8.430 -14.459 -24.532  1.00 75.06           C
ATOM   3614  C   LEU A 241      -8.426 -15.851 -25.167  1.00 75.06           C
ATOM   3615  O   LEU A 241      -7.894 -16.037 -26.260  1.00 75.06           O
ATOM   3616  HA  LEU A 241      -8.330 -13.718 -25.324  1.00 75.06           H
ATOM   3617  CB  LEU A 241      -7.280 -14.229 -23.549  1.00 75.06           C
ATOM   3618 1HB  LEU A 241      -7.538 -14.700 -22.601  1.00 75.06           H
ATOM   3619 2HB  LEU A 241      -6.396 -14.740 -23.929  1.00 75.06           H
ATOM   3620  CG  LEU A 241      -6.913 -12.768 -23.277  1.00 75.06           C
ATOM   3621  HG  LEU A 241      -7.806 -12.251 -22.928  1.00 75.06           H
ATOM   3622  CD1 LEU A 241      -5.866 -12.664 -22.166  1.00 75.06           C
ATOM   3623 1HD1 LEU A 241      -6.264 -13.101 -21.250  1.00 75.06           H
ATOM   3624 2HD1 LEU A 241      -4.965 -13.201 -22.464  1.00 75.06           H
ATOM   3625 3HD1 LEU A 241      -5.623 -11.616 -21.993  1.00 75.06           H
ATOM   3626  CD2 LEU A 241      -6.458 -12.069 -24.560  1.00 75.06           C
ATOM   3627 1HD2 LEU A 241      -5.584 -12.581 -24.963  1.00 75.06           H
ATOM   3628 2HD2 LEU A 241      -7.264 -12.096 -25.293  1.00 75.06           H
ATOM   3629 3HD2 LEU A 241      -6.204 -11.033 -24.339  1.00 75.06           H
ATOM   3630  HN  LEU A 241      -9.674 -14.199 -22.881  1.00 75.06           H
ATOM   3631  N   ILE A 242      -9.025 -16.794 -24.454  1.00 74.26           N
ATOM   3632  CA  ILE A 242      -9.114 -18.159 -24.943  1.00 74.26           C
ATOM   3633  C   ILE A 242      -9.873 -18.172 -26.272  1.00 74.26           C
ATOM   3634  O   ILE A 242      -9.517 -18.911 -27.187  1.00 74.26           O
ATOM   3635  HA  ILE A 242      -8.098 -18.509 -25.123  1.00 74.26           H
ATOM   3636  CB  ILE A 242      -9.725 -19.071 -23.877  1.00 74.26           C
ATOM   3637  HB  ILE A 242     -10.623 -18.591 -23.490  1.00 74.26           H
ATOM   3638  CG1 ILE A 242      -8.767 -19.255 -22.699  1.00 74.26           C
ATOM   3639 1HG1 ILE A 242      -7.925 -19.878 -23.003  1.00 74.26           H
ATOM   3640 2HG1 ILE A 242      -8.358 -18.289 -22.404  1.00 74.26           H
ATOM   3641  CG2 ILE A 242     -10.153 -20.410 -24.482  1.00 74.26           C
ATOM   3642 1HG2 ILE A 242     -10.896 -20.236 -25.260  1.00 74.26           H
ATOM   3643 2HG2 ILE A 242      -9.285 -20.909 -24.913  1.00 74.26           H
ATOM   3644 3HG2 ILE A 242     -10.584 -21.039 -23.703  1.00 74.26           H
ATOM   3645  CD1 ILE A 242      -9.480 -19.898 -21.508  1.00 74.26           C
ATOM   3646 1HD1 ILE A 242     -10.305 -19.261 -21.191  1.00 74.26           H
ATOM   3647 2HD1 ILE A 242      -9.866 -20.875 -21.800  1.00 74.26           H
ATOM   3648 3HD1 ILE A 242      -8.776 -20.017 -20.684  1.00 74.26           H
ATOM   3649  HN  ILE A 242      -9.443 -16.637 -23.559  1.00 74.26           H
ATOM   3650  N   GLN A 243     -10.906 -17.344 -26.334  1.00 69.51           N
ATOM   3651  CA  GLN A 243     -11.710 -17.240 -27.540  1.00 69.51           C
ATOM   3652  C   GLN A 243     -10.940 -16.490 -28.629  1.00 69.51           C
ATOM   3653  O   GLN A 243     -11.070 -16.800 -29.812  1.00 69.51           O
ATOM   3654  HA  GLN A 243     -11.891 -18.267 -27.856  1.00 69.51           H
ATOM   3655  CB  GLN A 243     -13.050 -16.561 -27.249  1.00 69.51           C
ATOM   3656 1HB  GLN A 243     -12.878 -15.610 -26.745  1.00 69.51           H
ATOM   3657 2HB  GLN A 243     -13.560 -16.338 -28.186  1.00 69.51           H
ATOM   3658  CG  GLN A 243     -13.938 -17.452 -26.378  1.00 69.51           C
ATOM   3659 1HG  GLN A 243     -14.039 -18.434 -26.840  1.00 69.51           H
ATOM   3660 2HG  GLN A 243     -13.467 -17.603 -25.407  1.00 69.51           H
ATOM   3661  CD  GLN A 243     -15.322 -16.828 -26.188  1.00 69.51           C
ATOM   3662  OE1 GLN A 243     -15.578 -15.696 -26.564  1.00 69.51           O
ATOM   3663  NE2 GLN A 243     -16.198 -17.627 -25.586  1.00 69.51           N
ATOM   3664 1HE2 GLN A 243     -15.923 -18.546 -25.302  1.00 69.51           H
ATOM   3665 2HE2 GLN A 243     -17.131 -17.309 -25.416  1.00 69.51           H
ATOM   3666  HN  GLN A 243     -11.195 -16.752 -25.582  1.00 69.51           H
ATOM   3667  N   ALA A 244     -10.155 -15.517 -28.189  1.00 69.86           N
ATOM   3668  CA  ALA A 244      -9.417 -14.675 -29.116  1.00 69.86           C
ATOM   3669  C   ALA A 244      -8.063 -15.321 -29.418  1.00 69.86           C
ATOM   3670  O   ALA A 244      -7.078 -15.056 -28.730  1.00 69.86           O
ATOM   3671  HA  ALA A 244      -9.994 -14.612 -30.039  1.00 69.86           H
ATOM   3672  CB  ALA A 244      -9.274 -13.270 -28.527  1.00 69.86           C
ATOM   3673 1HB  ALA A 244     -10.264 -12.844 -28.358  1.00 69.86           H
ATOM   3674 2HB  ALA A 244      -8.737 -13.326 -27.580  1.00 69.86           H
ATOM   3675 3HB  ALA A 244      -8.721 -12.639 -29.222  1.00 69.86           H
ATOM   3676  HN  ALA A 244     -10.020 -15.301 -27.222  1.00 69.86           H
ATOM   3677  N   LYS A 245      -8.058 -16.155 -30.447  1.00 58.05           N
ATOM   3678  CA  LYS A 245      -6.845 -16.851 -30.840  1.00 58.05           C
ATOM   3679  C   LYS A 245      -5.770 -15.825 -31.206  1.00 58.05           C
ATOM   3680  O   LYS A 245      -4.701 -16.188 -31.694  1.00 58.05           O
ATOM   3681  HA  LYS A 245      -6.499 -17.419 -29.977  1.00 58.05           H
ATOM   3682  CB  LYS A 245      -7.141 -17.856 -31.955  1.00 58.05           C
ATOM   3683 1HB  LYS A 245      -7.755 -17.384 -32.722  1.00 58.05           H
ATOM   3684 2HB  LYS A 245      -6.210 -18.157 -32.435  1.00 58.05           H
ATOM   3685  CG  LYS A 245      -7.860 -19.089 -31.405  1.00 58.05           C
ATOM   3686 1HG  LYS A 245      -7.323 -19.470 -30.536  1.00 58.05           H
ATOM   3687 2HG  LYS A 245      -8.858 -18.812 -31.066  1.00 58.05           H
ATOM   3688  CD  LYS A 245      -7.963 -20.184 -32.468  1.00 58.05           C
ATOM   3689 1HD  LYS A 245      -8.598 -19.844 -33.286  1.00 58.05           H
ATOM   3690 2HD  LYS A 245      -6.977 -20.379 -32.891  1.00 58.05           H
ATOM   3691  CE  LYS A 245      -8.533 -21.474 -31.875  1.00 58.05           C
ATOM   3692 1HE  LYS A 245      -7.958 -21.761 -30.995  1.00 58.05           H
ATOM   3693 2HE  LYS A 245      -9.558 -21.306 -31.544  1.00 58.05           H
ATOM   3694  NZ  LYS A 245      -8.500 -22.564 -32.875  1.00 58.05           N
ATOM   3695 1HZ  LYS A 245      -8.879 -23.410 -32.465  1.00 58.05           H
ATOM   3696 2HZ  LYS A 245      -9.055 -22.300 -33.681  1.00 58.05           H
ATOM   3697 3HZ  LYS A 245      -7.542 -22.729 -33.163  1.00 58.05           H
ATOM   3698  HN  LYS A 245      -8.862 -16.358 -31.006  1.00 58.05           H
ATOM   3699  N   LYS A 246      -6.092 -14.564 -30.957  1.00 51.64           N
ATOM   3700  CA  LYS A 246      -5.273 -13.471 -31.454  1.00 51.64           C
ATOM   3701  C   LYS A 246      -4.097 -13.246 -30.502  1.00 51.64           C
ATOM   3702  O   LYS A 246      -4.280 -12.760 -29.387  1.00 51.64           O
ATOM   3703  HA  LYS A 246      -4.879 -13.773 -32.424  1.00 51.64           H
ATOM   3704  CB  LYS A 246      -6.128 -12.222 -31.681  1.00 51.64           C
ATOM   3705 1HB  LYS A 246      -6.814 -12.089 -30.844  1.00 51.64           H
ATOM   3706 2HB  LYS A 246      -5.488 -11.340 -31.711  1.00 51.64           H
ATOM   3707  CG  LYS A 246      -6.920 -12.330 -32.985  1.00 51.64           C
ATOM   3708 1HG  LYS A 246      -6.270 -12.694 -33.781  1.00 51.64           H
ATOM   3709 2HG  LYS A 246      -7.721 -13.060 -32.869  1.00 51.64           H
ATOM   3710  CD  LYS A 246      -7.511 -10.975 -33.381  1.00 51.64           C
ATOM   3711 1HD  LYS A 246      -8.250 -10.666 -32.642  1.00 51.64           H
ATOM   3712 2HD  LYS A 246      -6.726 -10.218 -33.382  1.00 51.64           H
ATOM   3713  CE  LYS A 246      -8.162 -11.044 -34.764  1.00 51.64           C
ATOM   3714 1HE  LYS A 246      -7.457 -11.457 -35.485  1.00 51.64           H
ATOM   3715 2HE  LYS A 246      -9.020 -11.716 -34.735  1.00 51.64           H
ATOM   3716  NZ  LYS A 246      -8.595  -9.697 -35.201  1.00 51.64           N
ATOM   3717 1HZ  LYS A 246      -9.040  -9.764 -36.109  1.00 51.64           H
ATOM   3718 2HZ  LYS A 246      -9.253  -9.319 -34.528  1.00 51.64           H
ATOM   3719 3HZ  LYS A 246      -7.788  -9.087 -35.263  1.00 51.64           H
ATOM   3720  HN  LYS A 246      -6.893 -14.285 -30.427  1.00 51.64           H
ATOM   3721  N   SER A 247      -2.915 -13.612 -30.976  1.00 54.33           N
ATOM   3722  CA  SER A 247      -1.722 -13.537 -30.151  1.00 54.33           C
ATOM   3723  C   SER A 247      -1.491 -12.095 -29.695  1.00 54.33           C
ATOM   3724  O   SER A 247      -1.158 -11.852 -28.536  1.00 54.33           O
ATOM   3725  HA  SER A 247      -1.922 -14.181 -29.295  1.00 54.33           H
ATOM   3726  CB  SER A 247      -0.497 -14.058 -30.905  1.00 54.33           C
ATOM   3727 1HB  SER A 247      -0.504 -15.148 -30.899  1.00 54.33           H
ATOM   3728 2HB  SER A 247      -0.552 -13.744 -31.948  1.00 54.33           H
ATOM   3729  OG  SER A 247       0.722 -13.588 -30.334  1.00 54.33           O
ATOM   3730  HG  SER A 247       1.500 -13.923 -30.865  1.00 54.33           H
ATOM   3731  HN  SER A 247      -2.766 -13.953 -31.904  1.00 54.33           H
ATOM   3732  N   SER A 248      -1.676 -11.175 -30.631  1.00 54.28           N
ATOM   3733  CA  SER A 248      -1.038  -9.873 -30.537  1.00 54.28           C
ATOM   3734  C   SER A 248      -1.373  -9.221 -29.195  1.00 54.28           C
ATOM   3735  O   SER A 248      -0.573  -8.459 -28.653  1.00 54.28           O
ATOM   3736  HA  SER A 248       0.032 -10.070 -30.610  1.00 54.28           H
ATOM   3737  CB  SER A 248      -1.468  -8.965 -31.691  1.00 54.28           C
ATOM   3738 1HB  SER A 248      -1.078  -9.360 -32.629  1.00 54.28           H
ATOM   3739 2HB  SER A 248      -2.555  -8.970 -31.771  1.00 54.28           H
ATOM   3740  OG  SER A 248      -1.012  -7.626 -31.515  1.00 54.28           O
ATOM   3741  HG  SER A 248      -0.013  -7.602 -31.514  1.00 54.28           H
ATOM   3742  HN  SER A 248      -2.249 -11.308 -31.439  1.00 54.28           H
ATOM   3743  N   LYS A 249      -2.558  -9.543 -28.696  1.00 51.12           N
ATOM   3744  CA  LYS A 249      -3.081  -8.874 -27.517  1.00 51.12           C
ATOM   3745  C   LYS A 249      -2.230  -9.250 -26.302  1.00 51.12           C
ATOM   3746  O   LYS A 249      -2.318  -8.610 -25.256  1.00 51.12           O
ATOM   3747  HA  LYS A 249      -2.989  -7.800 -27.683  1.00 51.12           H
ATOM   3748  CB  LYS A 249      -4.570  -9.179 -27.344  1.00 51.12           C
ATOM   3749 1HB  LYS A 249      -4.742 -10.249 -27.462  1.00 51.12           H
ATOM   3750 2HB  LYS A 249      -4.883  -8.916 -26.333  1.00 51.12           H
ATOM   3751  CG  LYS A 249      -5.410  -8.407 -28.362  1.00 51.12           C
ATOM   3752 1HG  LYS A 249      -5.123  -7.355 -28.353  1.00 51.12           H
ATOM   3753 2HG  LYS A 249      -5.210  -8.784 -29.365  1.00 51.12           H
ATOM   3754  CD  LYS A 249      -6.903  -8.535 -28.051  1.00 51.12           C
ATOM   3755 1HD  LYS A 249      -7.205  -9.580 -28.129  1.00 51.12           H
ATOM   3756 2HD  LYS A 249      -7.092  -8.224 -27.024  1.00 51.12           H
ATOM   3757  CE  LYS A 249      -7.738  -7.684 -29.010  1.00 51.12           C
ATOM   3758 1HE  LYS A 249      -7.394  -6.650 -28.982  1.00 51.12           H
ATOM   3759 2HE  LYS A 249      -7.601  -8.038 -30.032  1.00 51.12           H
ATOM   3760  NZ  LYS A 249      -9.171  -7.747 -28.645  1.00 51.12           N
ATOM   3761 1HZ  LYS A 249      -9.714  -7.216 -29.317  1.00 51.12           H
ATOM   3762 2HZ  LYS A 249      -9.479  -8.713 -28.648  1.00 51.12           H
ATOM   3763 3HZ  LYS A 249      -9.301  -7.354 -27.719  1.00 51.12           H
ATOM   3764  HN  LYS A 249      -3.155 -10.246 -29.082  1.00 51.12           H
ATOM   3765  N   HIS A 250      -1.425 -10.288 -26.482  1.00 54.44           N
ATOM   3766  CA  HIS A 250      -0.795 -10.950 -25.353  1.00 54.44           C
ATOM   3767  C   HIS A 250       0.294 -10.047 -24.770  1.00 54.44           C
ATOM   3768  O   HIS A 250       0.450  -9.962 -23.553  1.00 54.44           O
ATOM   3769  HA  HIS A 250      -1.572 -11.098 -24.603  1.00 54.44           H
ATOM   3770  CB  HIS A 250      -0.268 -12.329 -25.757  1.00 54.44           C
ATOM   3771 1HB  HIS A 250       0.299 -12.233 -26.683  1.00 54.44           H
ATOM   3772 2HB  HIS A 250       0.426 -12.679 -24.993  1.00 54.44           H
ATOM   3773  CG  HIS A 250      -1.348 -13.366 -25.950  1.00 54.44           C
ATOM   3774  ND1 HIS A 250      -2.211 -13.358 -27.032  1.00 54.44           N
ATOM   3775  HD1 HIS A 250      -2.212 -12.688 -27.774  1.00 54.44           H
ATOM   3776  CD2 HIS A 250      -1.695 -14.444 -25.189  1.00 54.44           C
ATOM   3777  HD2 HIS A 250      -1.216 -14.747 -24.258  1.00 54.44           H
ATOM   3778  CE1 HIS A 250      -3.036 -14.388 -26.916  1.00 54.44           C
ATOM   3779  HE1 HIS A 250      -3.832 -14.653 -27.612  1.00 54.44           H
ATOM   3780  NE2 HIS A 250      -2.715 -15.060 -25.773  1.00 54.44           N
ATOM   3781  HN  HIS A 250      -1.203 -10.674 -27.377  1.00 54.44           H
ATOM   3782  N   LYS A 251       1.019  -9.394 -25.667  1.00 56.20           N
ATOM   3783  CA  LYS A 251       2.243  -8.711 -25.286  1.00 56.20           C
ATOM   3784  C   LYS A 251       1.918  -7.624 -24.259  1.00 56.20           C
ATOM   3785  O   LYS A 251       2.550  -7.550 -23.207  1.00 56.20           O
ATOM   3786  HA  LYS A 251       2.895  -9.447 -24.814  1.00 56.20           H
ATOM   3787  CB  LYS A 251       2.973  -8.188 -26.524  1.00 56.20           C
ATOM   3788 1HB  LYS A 251       2.257  -7.735 -27.210  1.00 56.20           H
ATOM   3789 2HB  LYS A 251       3.675  -7.406 -26.234  1.00 56.20           H
ATOM   3790  CG  LYS A 251       3.724  -9.316 -27.235  1.00 56.20           C
ATOM   3791 1HG  LYS A 251       4.194  -9.966 -26.498  1.00 56.20           H
ATOM   3792 2HG  LYS A 251       3.019  -9.929 -27.797  1.00 56.20           H
ATOM   3793  CD  LYS A 251       4.788  -8.755 -28.181  1.00 56.20           C
ATOM   3794 1HD  LYS A 251       4.306  -8.219 -28.999  1.00 56.20           H
ATOM   3795 2HD  LYS A 251       5.409  -8.034 -27.649  1.00 56.20           H
ATOM   3796  CE  LYS A 251       5.665  -9.875 -28.745  1.00 56.20           C
ATOM   3797 1HE  LYS A 251       5.848 -10.624 -27.975  1.00 56.20           H
ATOM   3798 2HE  LYS A 251       5.145 -10.376 -29.561  1.00 56.20           H
ATOM   3799  NZ  LYS A 251       6.952  -9.330 -29.231  1.00 56.20           N
ATOM   3800 1HZ  LYS A 251       7.500 -10.076 -29.645  1.00 56.20           H
ATOM   3801 2HZ  LYS A 251       6.775  -8.614 -29.927  1.00 56.20           H
ATOM   3802 3HZ  LYS A 251       7.463  -8.926 -28.454  1.00 56.20           H
ATOM   3803  HN  LYS A 251       0.782  -9.328 -26.636  1.00 56.20           H
ATOM   3804  N   ALA A 252       0.931  -6.808 -24.602  1.00 64.81           N
ATOM   3805  CA  ALA A 252       0.583  -5.666 -23.773  1.00 64.81           C
ATOM   3806  C   ALA A 252       0.019  -6.162 -22.440  1.00 64.81           C
ATOM   3807  O   ALA A 252       0.142  -5.486 -21.420  1.00 64.81           O
ATOM   3808  HA  ALA A 252       1.496  -5.102 -23.584  1.00 64.81           H
ATOM   3809  CB  ALA A 252      -0.403  -4.771 -24.526  1.00 64.81           C
ATOM   3810 1HB  ALA A 252       0.056  -4.422 -25.451  1.00 64.81           H
ATOM   3811 2HB  ALA A 252      -1.304  -5.338 -24.760  1.00 64.81           H
ATOM   3812 3HB  ALA A 252      -0.664  -3.915 -23.904  1.00 64.81           H
ATOM   3813  HN  ALA A 252       0.376  -6.917 -25.426  1.00 64.81           H
ATOM   3814  N   LEU A 253      -0.587  -7.339 -22.492  1.00 69.20           N
ATOM   3815  CA  LEU A 253      -1.225  -7.904 -21.315  1.00 69.20           C
ATOM   3816  C   LEU A 253      -0.150  -8.410 -20.351  1.00 69.20           C
ATOM   3817  O   LEU A 253      -0.336  -8.376 -19.135  1.00 69.20           O
ATOM   3818  HA  LEU A 253      -1.778  -7.102 -20.826  1.00 69.20           H
ATOM   3819  CB  LEU A 253      -2.242  -8.974 -21.718  1.00 69.20           C
ATOM   3820 1HB  LEU A 253      -2.666  -8.698 -22.683  1.00 69.20           H
ATOM   3821 2HB  LEU A 253      -1.711  -9.916 -21.861  1.00 69.20           H
ATOM   3822  CG  LEU A 253      -3.390  -9.212 -20.736  1.00 69.20           C
ATOM   3823  HG  LEU A 253      -2.988  -9.171 -19.724  1.00 69.20           H
ATOM   3824  CD1 LEU A 253      -4.446  -8.110 -20.849  1.00 69.20           C
ATOM   3825 1HD1 LEU A 253      -3.989  -7.146 -20.626  1.00 69.20           H
ATOM   3826 2HD1 LEU A 253      -4.849  -8.095 -21.862  1.00 69.20           H
ATOM   3827 3HD1 LEU A 253      -5.251  -8.304 -20.140  1.00 69.20           H
ATOM   3828  CD2 LEU A 253      -3.994 -10.605 -20.926  1.00 69.20           C
ATOM   3829 1HD2 LEU A 253      -4.378 -10.700 -21.941  1.00 69.20           H
ATOM   3830 2HD2 LEU A 253      -3.226 -11.360 -20.755  1.00 69.20           H
ATOM   3831 3HD2 LEU A 253      -4.808 -10.748 -20.215  1.00 69.20           H
ATOM   3832  HN  LEU A 253      -0.646  -7.902 -23.316  1.00 69.20           H
ATOM   3833  N   LYS A 254       0.951  -8.868 -20.929  1.00 71.32           N
ATOM   3834  CA  LYS A 254       1.973  -9.552 -20.156  1.00 71.32           C
ATOM   3835  C   LYS A 254       2.416  -8.655 -18.998  1.00 71.32           C
ATOM   3836  O   LYS A 254       2.479  -9.100 -17.853  1.00 71.32           O
ATOM   3837  HA  LYS A 254       1.521 -10.453 -19.742  1.00 71.32           H
ATOM   3838  CB  LYS A 254       3.122  -9.997 -21.063  1.00 71.32           C
ATOM   3839 1HB  LYS A 254       2.721 -10.469 -21.960  1.00 71.32           H
ATOM   3840 2HB  LYS A 254       3.691  -9.127 -21.390  1.00 71.32           H
ATOM   3841  CG  LYS A 254       4.047 -10.975 -20.336  1.00 71.32           C
ATOM   3842 1HG  LYS A 254       4.519 -10.475 -19.490  1.00 71.32           H
ATOM   3843 2HG  LYS A 254       3.463 -11.802 -19.932  1.00 71.32           H
ATOM   3844  CD  LYS A 254       5.123 -11.517 -21.280  1.00 71.32           C
ATOM   3845 1HD  LYS A 254       4.652 -11.973 -22.151  1.00 71.32           H
ATOM   3846 2HD  LYS A 254       5.739 -10.695 -21.644  1.00 71.32           H
ATOM   3847  CE  LYS A 254       6.005 -12.548 -20.572  1.00 71.32           C
ATOM   3848 1HE  LYS A 254       6.496 -12.087 -19.715  1.00 71.32           H
ATOM   3849 2HE  LYS A 254       5.388 -13.360 -20.188  1.00 71.32           H
ATOM   3850  NZ  LYS A 254       7.021 -13.087 -21.503  1.00 71.32           N
ATOM   3851 1HZ  LYS A 254       7.605 -13.757 -21.014  1.00 71.32           H
ATOM   3852 2HZ  LYS A 254       6.559 -13.545 -22.280  1.00 71.32           H
ATOM   3853 3HZ  LYS A 254       7.596 -12.328 -21.851  1.00 71.32           H
ATOM   3854  HN  LYS A 254       1.148  -8.777 -21.905  1.00 71.32           H
ATOM   3855  N   VAL A 255       2.713  -7.409 -19.337  1.00 76.05           N
ATOM   3856  CA  VAL A 255       3.211  -6.464 -18.351  1.00 76.05           C
ATOM   3857  C   VAL A 255       2.207  -6.356 -17.202  1.00 76.05           C
ATOM   3858  O   VAL A 255       2.579  -6.469 -16.035  1.00 76.05           O
ATOM   3859  HA  VAL A 255       4.149  -6.860 -17.961  1.00 76.05           H
ATOM   3860  CB  VAL A 255       3.504  -5.119 -19.018  1.00 76.05           C
ATOM   3861  HB  VAL A 255       2.576  -4.753 -19.457  1.00 76.05           H
ATOM   3862  CG1 VAL A 255       3.977  -4.089 -17.990  1.00 76.05           C
ATOM   3863 1HG1 VAL A 255       3.201  -3.945 -17.237  1.00 76.05           H
ATOM   3864 2HG1 VAL A 255       4.887  -4.447 -17.509  1.00 76.05           H
ATOM   3865 3HG1 VAL A 255       4.178  -3.142 -18.490  1.00 76.05           H
ATOM   3866  CG2 VAL A 255       4.527  -5.277 -20.145  1.00 76.05           C
ATOM   3867 1HG2 VAL A 255       5.456  -5.676 -19.739  1.00 76.05           H
ATOM   3868 2HG2 VAL A 255       4.135  -5.962 -20.898  1.00 76.05           H
ATOM   3869 3HG2 VAL A 255       4.717  -4.306 -20.602  1.00 76.05           H
ATOM   3870  HN  VAL A 255       2.618  -7.043 -20.262  1.00 76.05           H
ATOM   3871  N   THR A 256       0.953  -6.138 -17.572  1.00 75.22           N
ATOM   3872  CA  THR A 256      -0.075  -5.837 -16.591  1.00 75.22           C
ATOM   3873  C   THR A 256      -0.284  -7.029 -15.655  1.00 75.22           C
ATOM   3874  O   THR A 256      -0.430  -6.856 -14.446  1.00 75.22           O
ATOM   3875  HA  THR A 256       0.268  -5.005 -15.977  1.00 75.22           H
ATOM   3876  CB  THR A 256      -1.343  -5.428 -17.345  1.00 75.22           C
ATOM   3877  HB  THR A 256      -1.895  -6.305 -17.682  1.00 75.22           H
ATOM   3878  OG1 THR A 256      -0.870  -4.565 -18.376  1.00 75.22           O
ATOM   3879  HG1 THR A 256      -0.838  -5.057 -19.246  1.00 75.22           H
ATOM   3880  CG2 THR A 256      -2.261  -4.538 -16.506  1.00 75.22           C
ATOM   3881 1HG2 THR A 256      -1.729  -3.629 -16.225  1.00 75.22           H
ATOM   3882 2HG2 THR A 256      -2.564  -5.074 -15.606  1.00 75.22           H
ATOM   3883 3HG2 THR A 256      -3.145  -4.277 -17.088  1.00 75.22           H
ATOM   3884  HN  THR A 256       0.638  -6.164 -18.521  1.00 75.22           H
ATOM   3885  N   ILE A 257      -0.290  -8.214 -16.249  1.00 77.96           N
ATOM   3886  CA  ILE A 257      -0.484  -9.434 -15.484  1.00 77.96           C
ATOM   3887  C   ILE A 257       0.617  -9.549 -14.428  1.00 77.96           C
ATOM   3888  O   ILE A 257       0.335  -9.798 -13.257  1.00 77.96           O
ATOM   3889  HA  ILE A 257      -1.444  -9.351 -14.974  1.00 77.96           H
ATOM   3890  CB  ILE A 257      -0.570 -10.643 -16.417  1.00 77.96           C
ATOM   3891  HB  ILE A 257       0.258 -10.589 -17.124  1.00 77.96           H
ATOM   3892  CG1 ILE A 257      -1.864 -10.615 -17.233  1.00 77.96           C
ATOM   3893 1HG1 ILE A 257      -2.720 -10.730 -16.569  1.00 77.96           H
ATOM   3894 2HG1 ILE A 257      -1.968  -9.647 -17.723  1.00 77.96           H
ATOM   3895  CG2 ILE A 257      -0.413 -11.950 -15.637  1.00 77.96           C
ATOM   3896 1HG2 ILE A 257       0.556 -11.961 -15.138  1.00 77.96           H
ATOM   3897 2HG2 ILE A 257      -1.205 -12.026 -14.892  1.00 77.96           H
ATOM   3898 3HG2 ILE A 257      -0.478 -12.794 -16.324  1.00 77.96           H
ATOM   3899  CD1 ILE A 257      -1.873 -11.727 -18.284  1.00 77.96           C
ATOM   3900 1HD1 ILE A 257      -1.030 -11.594 -18.961  1.00 77.96           H
ATOM   3901 2HD1 ILE A 257      -1.793 -12.695 -17.790  1.00 77.96           H
ATOM   3902 3HD1 ILE A 257      -2.804 -11.684 -18.850  1.00 77.96           H
ATOM   3903  HN  ILE A 257      -0.166  -8.347 -17.232  1.00 77.96           H
ATOM   3904  N   THR A 258       1.848  -9.362 -14.880  1.00 82.69           N
ATOM   3905  CA  THR A 258       3.000  -9.550 -14.014  1.00 82.69           C
ATOM   3906  C   THR A 258       2.913  -8.622 -12.801  1.00 82.69           C
ATOM   3907  O   THR A 258       3.098  -9.059 -11.666  1.00 82.69           O
ATOM   3908  HA  THR A 258       2.983 -10.572 -13.637  1.00 82.69           H
ATOM   3909  CB  THR A 258       4.262  -9.336 -14.853  1.00 82.69           C
ATOM   3910  HB  THR A 258       4.337  -8.301 -15.186  1.00 82.69           H
ATOM   3911  OG1 THR A 258       4.159 -10.310 -15.888  1.00 82.69           O
ATOM   3912  HG1 THR A 258       3.657  -9.931 -16.665  1.00 82.69           H
ATOM   3913  CG2 THR A 258       5.537  -9.724 -14.101  1.00 82.69           C
ATOM   3914 1HG2 THR A 258       5.491 -10.778 -13.827  1.00 82.69           H
ATOM   3915 2HG2 THR A 258       5.626  -9.118 -13.200  1.00 82.69           H
ATOM   3916 3HG2 THR A 258       6.402  -9.553 -14.742  1.00 82.69           H
ATOM   3917  HN  THR A 258       2.064  -9.087 -15.817  1.00 82.69           H
ATOM   3918  N   VAL A 259       2.631  -7.358 -13.082  1.00 82.11           N
ATOM   3919  CA  VAL A 259       2.570  -6.354 -12.033  1.00 82.11           C
ATOM   3920  C   VAL A 259       1.497  -6.749 -11.016  1.00 82.11           C
ATOM   3921  O   VAL A 259       1.713  -6.647  -9.810  1.00 82.11           O
ATOM   3922  HA  VAL A 259       3.539  -6.341 -11.533  1.00 82.11           H
ATOM   3923  CB  VAL A 259       2.334  -4.972 -12.645  1.00 82.11           C
ATOM   3924  HB  VAL A 259       1.472  -5.042 -13.309  1.00 82.11           H
ATOM   3925  CG1 VAL A 259       2.011  -3.941 -11.562  1.00 82.11           C
ATOM   3926 1HG1 VAL A 259       1.110  -4.245 -11.028  1.00 82.11           H
ATOM   3927 2HG1 VAL A 259       2.844  -3.875 -10.862  1.00 82.11           H
ATOM   3928 3HG1 VAL A 259       1.847  -2.967 -12.024  1.00 82.11           H
ATOM   3929  CG2 VAL A 259       3.537  -4.530 -13.481  1.00 82.11           C
ATOM   3930 1HG2 VAL A 259       4.423  -4.485 -12.848  1.00 82.11           H
ATOM   3931 2HG2 VAL A 259       3.702  -5.245 -14.287  1.00 82.11           H
ATOM   3932 3HG2 VAL A 259       3.342  -3.545 -13.905  1.00 82.11           H
ATOM   3933  HN  VAL A 259       2.446  -7.018 -14.004  1.00 82.11           H
ATOM   3934  N   LEU A 260       0.364  -7.192 -11.541  1.00 78.12           N
ATOM   3935  CA  LEU A 260      -0.778  -7.507 -10.700  1.00 78.12           C
ATOM   3936  C   LEU A 260      -0.446  -8.723  -9.832  1.00 78.12           C
ATOM   3937  O   LEU A 260      -0.734  -8.735  -8.637  1.00 78.12           O
ATOM   3938  HA  LEU A 260      -0.947  -6.653 -10.045  1.00 78.12           H
ATOM   3939  CB  LEU A 260      -2.037  -7.684 -11.550  1.00 78.12           C
ATOM   3940 1HB  LEU A 260      -1.747  -8.109 -12.510  1.00 78.12           H
ATOM   3941 2HB  LEU A 260      -2.683  -8.413 -11.060  1.00 78.12           H
ATOM   3942  CG  LEU A 260      -2.854  -6.416 -11.811  1.00 78.12           C
ATOM   3943  HG  LEU A 260      -2.177  -5.563 -11.783  1.00 78.12           H
ATOM   3944  CD1 LEU A 260      -3.485  -6.448 -13.204  1.00 78.12           C
ATOM   3945 1HD1 LEU A 260      -2.700  -6.520 -13.957  1.00 78.12           H
ATOM   3946 2HD1 LEU A 260      -4.145  -7.312 -13.285  1.00 78.12           H
ATOM   3947 3HD1 LEU A 260      -4.059  -5.535 -13.364  1.00 78.12           H
ATOM   3948  CD2 LEU A 260      -3.898  -6.201 -10.713  1.00 78.12           C
ATOM   3949 1HD2 LEU A 260      -4.576  -7.054 -10.685  1.00 78.12           H
ATOM   3950 2HD2 LEU A 260      -3.397  -6.102  -9.750  1.00 78.12           H
ATOM   3951 3HD2 LEU A 260      -4.464  -5.293 -10.923  1.00 78.12           H
ATOM   3952  HN  LEU A 260       0.219  -7.335 -12.520  1.00 78.12           H
ATOM   3953  N   THR A 261       0.156  -9.718 -10.469  1.00 85.52           N
ATOM   3954  CA  THR A 261       0.494 -10.951  -9.780  1.00 85.52           C
ATOM   3955  C   THR A 261       1.461 -10.672  -8.628  1.00 85.52           C
ATOM   3956  O   THR A 261       1.284 -11.186  -7.525  1.00 85.52           O
ATOM   3957  HA  THR A 261      -0.416 -11.360  -9.341  1.00 85.52           H
ATOM   3958  CB  THR A 261       1.048 -11.934 -10.814  1.00 85.52           C
ATOM   3959  HB  THR A 261       1.983 -11.566 -11.238  1.00 85.52           H
ATOM   3960  OG1 THR A 261      -0.022 -12.104 -11.739  1.00 85.52           O
ATOM   3961  HG1 THR A 261       0.031 -11.409 -12.456  1.00 85.52           H
ATOM   3962  CG2 THR A 261       1.266 -13.333 -10.234  1.00 85.52           C
ATOM   3963 1HG2 THR A 261       0.317 -13.728  -9.871  1.00 85.52           H
ATOM   3964 2HG2 THR A 261       1.976 -13.278  -9.409  1.00 85.52           H
ATOM   3965 3HG2 THR A 261       1.660 -13.990 -11.010  1.00 85.52           H
ATOM   3966  HN  THR A 261       0.412  -9.689 -11.435  1.00 85.52           H
ATOM   3967  N   VAL A 262       2.464  -9.857  -8.924  1.00 88.46           N
ATOM   3968  CA  VAL A 262       3.487  -9.542  -7.941  1.00 88.46           C
ATOM   3969  C   VAL A 262       2.848  -8.799  -6.766  1.00 88.46           C
ATOM   3970  O   VAL A 262       3.174  -9.062  -5.610  1.00 88.46           O
ATOM   3971  HA  VAL A 262       3.897 -10.485  -7.579  1.00 88.46           H
ATOM   3972  CB  VAL A 262       4.621  -8.755  -8.601  1.00 88.46           C
ATOM   3973  HB  VAL A 262       4.182  -7.895  -9.107  1.00 88.46           H
ATOM   3974  CG1 VAL A 262       5.606  -8.231  -7.554  1.00 88.46           C
ATOM   3975 1HG1 VAL A 262       5.083  -7.575  -6.859  1.00 88.46           H
ATOM   3976 2HG1 VAL A 262       6.035  -9.071  -7.008  1.00 88.46           H
ATOM   3977 3HG1 VAL A 262       6.402  -7.676  -8.050  1.00 88.46           H
ATOM   3978  CG2 VAL A 262       5.338  -9.603  -9.653  1.00 88.46           C
ATOM   3979 1HG2 VAL A 262       5.758 -10.490  -9.180  1.00 88.46           H
ATOM   3980 2HG2 VAL A 262       4.627  -9.904 -10.423  1.00 88.46           H
ATOM   3981 3HG2 VAL A 262       6.139  -9.019 -10.106  1.00 88.46           H
ATOM   3982  HN  VAL A 262       2.582  -9.417  -9.814  1.00 88.46           H
ATOM   3983  N   PHE A 263       1.949  -7.886  -7.103  1.00 84.93           N
ATOM   3984  CA  PHE A 263       1.256  -7.109  -6.090  1.00 84.93           C
ATOM   3985  C   PHE A 263       0.471  -8.018  -5.143  1.00 84.93           C
ATOM   3986  O   PHE A 263       0.627  -7.936  -3.925  1.00 84.93           O
ATOM   3987  HA  PHE A 263       2.014  -6.566  -5.525  1.00 84.93           H
ATOM   3988  CB  PHE A 263       0.277  -6.189  -6.823  1.00 84.93           C
ATOM   3989 1HB  PHE A 263       0.831  -5.586  -7.543  1.00 84.93           H
ATOM   3990 2HB  PHE A 263      -0.423  -6.801  -7.392  1.00 84.93           H
ATOM   3991  CG  PHE A 263      -0.513  -5.259  -5.901  1.00 84.93           C
ATOM   3992  CD1 PHE A 263      -1.796  -5.562  -5.567  1.00 84.93           C
ATOM   3993  HD1 PHE A 263      -2.262  -6.467  -5.957  1.00 84.93           H
ATOM   3994  CD2 PHE A 263       0.068  -4.130  -5.414  1.00 84.93           C
ATOM   3995  HD2 PHE A 263       1.096  -3.887  -5.682  1.00 84.93           H
ATOM   3996  CE1 PHE A 263      -2.530  -4.698  -4.711  1.00 84.93           C
ATOM   3997  HE1 PHE A 263      -3.558  -4.941  -4.444  1.00 84.93           H
ATOM   3998  CE2 PHE A 263      -0.666  -3.266  -4.558  1.00 84.93           C
ATOM   3999  HE2 PHE A 263      -0.200  -2.361  -4.168  1.00 84.93           H
ATOM   4000  CZ  PHE A 263      -1.949  -3.569  -4.224  1.00 84.93           C
ATOM   4001  HZ  PHE A 263      -2.512  -2.906  -3.567  1.00 84.93           H
ATOM   4002  HN  PHE A 263       1.692  -7.676  -8.046  1.00 84.93           H
ATOM   4003  N   VAL A 264      -0.357  -8.864  -5.737  1.00 88.00           N
ATOM   4004  CA  VAL A 264      -1.235  -9.723  -4.960  1.00 88.00           C
ATOM   4005  C   VAL A 264      -0.395 -10.578  -4.009  1.00 88.00           C
ATOM   4006  O   VAL A 264      -0.720 -10.702  -2.830  1.00 88.00           O
ATOM   4007  HA  VAL A 264      -1.887  -9.078  -4.369  1.00 88.00           H
ATOM   4008  CB  VAL A 264      -2.114 -10.556  -5.895  1.00 88.00           C
ATOM   4009  HB  VAL A 264      -1.467 -11.018  -6.640  1.00 88.00           H
ATOM   4010  CG1 VAL A 264      -2.822 -11.676  -5.129  1.00 88.00           C
ATOM   4011 1HG1 VAL A 264      -2.079 -12.329  -4.672  1.00 88.00           H
ATOM   4012 2HG1 VAL A 264      -3.451 -11.242  -4.352  1.00 88.00           H
ATOM   4013 3HG1 VAL A 264      -3.440 -12.252  -5.817  1.00 88.00           H
ATOM   4014  CG2 VAL A 264      -3.123  -9.673  -6.631  1.00 88.00           C
ATOM   4015 1HG2 VAL A 264      -3.763  -9.170  -5.906  1.00 88.00           H
ATOM   4016 2HG2 VAL A 264      -2.590  -8.928  -7.223  1.00 88.00           H
ATOM   4017 3HG2 VAL A 264      -3.735 -10.290  -7.289  1.00 88.00           H
ATOM   4018  HN  VAL A 264      -0.434  -8.969  -6.729  1.00 88.00           H
ATOM   4019  N   LEU A 265       0.669 -11.145  -4.559  1.00 89.38           N
ATOM   4020  CA  LEU A 265       1.485 -12.087  -3.811  1.00 89.38           C
ATOM   4021  C   LEU A 265       2.140 -11.364  -2.633  1.00 89.38           C
ATOM   4022  O   LEU A 265       2.289 -11.936  -1.554  1.00 89.38           O
ATOM   4023  HA  LEU A 265       0.819 -12.855  -3.418  1.00 89.38           H
ATOM   4024  CB  LEU A 265       2.483 -12.784  -4.737  1.00 89.38           C
ATOM   4025 1HB  LEU A 265       2.999 -12.022  -5.322  1.00 89.38           H
ATOM   4026 2HB  LEU A 265       3.236 -13.277  -4.122  1.00 89.38           H
ATOM   4027  CG  LEU A 265       1.896 -13.816  -5.702  1.00 89.38           C
ATOM   4028  HG  LEU A 265       1.113 -13.331  -6.286  1.00 89.38           H
ATOM   4029  CD1 LEU A 265       2.955 -14.310  -6.689  1.00 89.38           C
ATOM   4030 1HD1 LEU A 265       3.334 -13.467  -7.267  1.00 89.38           H
ATOM   4031 2HD1 LEU A 265       3.776 -14.772  -6.140  1.00 89.38           H
ATOM   4032 3HD1 LEU A 265       2.511 -15.042  -7.362  1.00 89.38           H
ATOM   4033  CD2 LEU A 265       1.241 -14.969  -4.939  1.00 89.38           C
ATOM   4034 1HD2 LEU A 265       1.987 -15.460  -4.313  1.00 89.38           H
ATOM   4035 2HD2 LEU A 265       0.439 -14.581  -4.311  1.00 89.38           H
ATOM   4036 3HD2 LEU A 265       0.832 -15.688  -5.648  1.00 89.38           H
ATOM   4037  HN  LEU A 265       0.975 -10.970  -5.494  1.00 89.38           H
ATOM   4038  N   SER A 266       2.514 -10.117  -2.878  1.00 91.04           N
ATOM   4039  CA  SER A 266       3.246  -9.346  -1.888  1.00 91.04           C
ATOM   4040  C   SER A 266       2.285  -8.818  -0.821  1.00 91.04           C
ATOM   4041  O   SER A 266       2.649  -8.712   0.349  1.00 91.04           O
ATOM   4042  HA  SER A 266       3.959 -10.044  -1.449  1.00 91.04           H
ATOM   4043  CB  SER A 266       4.003  -8.188  -2.541  1.00 91.04           C
ATOM   4044 1HB  SER A 266       4.545  -7.632  -1.776  1.00 91.04           H
ATOM   4045 2HB  SER A 266       4.745  -8.584  -3.233  1.00 91.04           H
ATOM   4046  OG  SER A 266       3.128  -7.304  -3.238  1.00 91.04           O
ATOM   4047  HG  SER A 266       3.080  -7.562  -4.203  1.00 91.04           H
ATOM   4048  HN  SER A 266       2.324  -9.634  -3.734  1.00 91.04           H
ATOM   4049  N   GLN A 267       1.077  -8.500  -1.263  1.00 86.17           N
ATOM   4050  CA  GLN A 267       0.124  -7.815  -0.407  1.00 86.17           C
ATOM   4051  C   GLN A 267      -0.665  -8.828   0.426  1.00 86.17           C
ATOM   4052  O   GLN A 267      -1.120  -8.513   1.524  1.00 86.17           O
ATOM   4053  HA  GLN A 267       0.724  -7.184   0.249  1.00 86.17           H
ATOM   4054  CB  GLN A 267      -0.816  -6.932  -1.230  1.00 86.17           C
ATOM   4055 1HB  GLN A 267      -1.281  -7.524  -2.017  1.00 86.17           H
ATOM   4056 2HB  GLN A 267      -1.619  -6.558  -0.595  1.00 86.17           H
ATOM   4057  CG  GLN A 267      -0.059  -5.755  -1.849  1.00 86.17           C
ATOM   4058 1HG  GLN A 267       0.790  -6.126  -2.423  1.00 86.17           H
ATOM   4059 2HG  GLN A 267      -0.709  -5.227  -2.547  1.00 86.17           H
ATOM   4060  CD  GLN A 267       0.431  -4.788  -0.769  1.00 86.17           C
ATOM   4061  OE1 GLN A 267      -0.156  -4.654   0.292  1.00 86.17           O
ATOM   4062  NE2 GLN A 267       1.535  -4.125  -1.098  1.00 86.17           N
ATOM   4063 1HE2 GLN A 267       1.968  -4.282  -1.986  1.00 86.17           H
ATOM   4064 2HE2 GLN A 267       1.934  -3.469  -0.457  1.00 86.17           H
ATOM   4065  HN  GLN A 267       0.748  -8.703  -2.185  1.00 86.17           H
ATOM   4066  N   PHE A 268      -0.803 -10.023  -0.129  1.00 91.81           N
ATOM   4067  CA  PHE A 268      -1.703 -11.012   0.438  1.00 91.81           C
ATOM   4068  C   PHE A 268      -1.322 -11.336   1.884  1.00 91.81           C
ATOM   4069  O   PHE A 268      -2.150 -11.231   2.787  1.00 91.81           O
ATOM   4070  HA  PHE A 268      -2.707 -10.587   0.416  1.00 91.81           H
ATOM   4071  CB  PHE A 268      -1.567 -12.279  -0.409  1.00 91.81           C
ATOM   4072 1HB  PHE A 268      -1.773 -12.032  -1.450  1.00 91.81           H
ATOM   4073 2HB  PHE A 268      -0.535 -12.626  -0.362  1.00 91.81           H
ATOM   4074  CG  PHE A 268      -2.493 -13.418   0.022  1.00 91.81           C
ATOM   4075  CD1 PHE A 268      -2.008 -14.439   0.779  1.00 91.81           C
ATOM   4076  HD1 PHE A 268      -0.960 -14.445   1.079  1.00 91.81           H
ATOM   4077  CD2 PHE A 268      -3.800 -13.411  -0.352  1.00 91.81           C
ATOM   4078  HD2 PHE A 268      -4.189 -12.593  -0.959  1.00 91.81           H
ATOM   4079  CE1 PHE A 268      -2.867 -15.497   1.179  1.00 91.81           C
ATOM   4080  HE1 PHE A 268      -2.478 -16.314   1.786  1.00 91.81           H
ATOM   4081  CE2 PHE A 268      -4.659 -14.468   0.048  1.00 91.81           C
ATOM   4082  HE2 PHE A 268      -5.707 -14.462  -0.251  1.00 91.81           H
ATOM   4083  CZ  PHE A 268      -4.174 -15.489   0.805  1.00 91.81           C
ATOM   4084  HZ  PHE A 268      -4.834 -16.301   1.113  1.00 91.81           H
ATOM   4085  HN  PHE A 268      -0.314 -10.318  -0.950  1.00 91.81           H
ATOM   4086  N   PRO A 269      -0.066 -11.733   2.129  1.00 95.09           N
ATOM   4087  CA  PRO A 269       0.356 -12.112   3.480  1.00 95.09           C
ATOM   4088  C   PRO A 269       0.039 -11.037   4.506  1.00 95.09           C
ATOM   4089  O   PRO A 269      -0.446 -11.337   5.595  1.00 95.09           O
ATOM   4090  HA  PRO A 269      -0.195 -12.993   3.811  1.00 95.09           H
ATOM   4091  CB  PRO A 269       1.863 -12.337   3.339  1.00 95.09           C
ATOM   4092 1HB  PRO A 269       2.426 -11.430   3.560  1.00 95.09           H
ATOM   4093 2HB  PRO A 269       2.219 -13.107   4.024  1.00 95.09           H
ATOM   4094  CG  PRO A 269       2.023 -12.760   1.884  1.00 95.09           C
ATOM   4095 1HG  PRO A 269       3.044 -12.617   1.531  1.00 95.09           H
ATOM   4096 2HG  PRO A 269       1.794 -13.816   1.741  1.00 95.09           H
ATOM   4097  CD  PRO A 269       1.037 -11.858   1.158  1.00 95.09           C
ATOM   4098 1HD  PRO A 269       1.474 -10.888   0.923  1.00 95.09           H
ATOM   4099 2HD  PRO A 269       0.709 -12.294   0.215  1.00 95.09           H
ATOM   4100  N   TYR A 270       0.325  -9.800   4.126  1.00 92.91           N
ATOM   4101  CA  TYR A 270       0.138  -8.678   5.030  1.00 92.91           C
ATOM   4102  C   TYR A 270      -1.341  -8.494   5.378  1.00 92.91           C
ATOM   4103  O   TYR A 270      -1.688  -8.289   6.540  1.00 92.91           O
ATOM   4104  HA  TYR A 270       0.695  -8.885   5.944  1.00 92.91           H
ATOM   4105  CB  TYR A 270       0.629  -7.441   4.275  1.00 92.91           C
ATOM   4106 1HB  TYR A 270       1.698  -7.544   4.086  1.00 92.91           H
ATOM   4107 2HB  TYR A 270       0.136  -7.402   3.304  1.00 92.91           H
ATOM   4108  CG  TYR A 270       0.380  -6.123   5.011  1.00 92.91           C
ATOM   4109  CD1 TYR A 270      -0.395  -5.142   4.427  1.00 92.91           C
ATOM   4110  HD1 TYR A 270      -0.831  -5.307   3.441  1.00 92.91           H
ATOM   4111  CD2 TYR A 270       0.932  -5.915   6.259  1.00 92.91           C
ATOM   4112  HD2 TYR A 270       1.544  -6.689   6.720  1.00 92.91           H
ATOM   4113  CE1 TYR A 270      -0.629  -3.902   5.119  1.00 92.91           C
ATOM   4114  HE1 TYR A 270      -1.240  -3.119   4.669  1.00 92.91           H
ATOM   4115  CE2 TYR A 270       0.698  -4.674   6.951  1.00 92.91           C
ATOM   4116  HE2 TYR A 270       1.127  -4.496   7.937  1.00 92.91           H
ATOM   4117  CZ  TYR A 270      -0.071  -3.729   6.347  1.00 92.91           C
ATOM   4118  OH  TYR A 270      -0.293  -2.557   7.001  1.00 92.91           O
ATOM   4119  HH  TYR A 270       0.065  -2.613   7.934  1.00 92.91           H
ATOM   4120  HN  TYR A 270       0.677  -9.559   3.222  1.00 92.91           H
ATOM   4121  N   ASN A 271      -2.172  -8.574   4.350  1.00 90.62           N
ATOM   4122  CA  ASN A 271      -3.596  -8.341   4.518  1.00 90.62           C
ATOM   4123  C   ASN A 271      -4.196  -9.465   5.366  1.00 90.62           C
ATOM   4124  O   ASN A 271      -5.200  -9.265   6.048  1.00 90.62           O
ATOM   4125  HA  ASN A 271      -3.672  -7.368   5.004  1.00 90.62           H
ATOM   4126  CB  ASN A 271      -4.317  -8.331   3.169  1.00 90.62           C
ATOM   4127 1HB  ASN A 271      -3.958  -9.157   2.554  1.00 90.62           H
ATOM   4128 2HB  ASN A 271      -5.384  -8.488   3.321  1.00 90.62           H
ATOM   4129  CG  ASN A 271      -4.090  -7.007   2.436  1.00 90.62           C
ATOM   4130  OD1 ASN A 271      -4.374  -5.932   2.940  1.00 90.62           O
ATOM   4131  ND2 ASN A 271      -3.563  -7.143   1.223  1.00 90.62           N
ATOM   4132 1HD2 ASN A 271      -3.353  -8.055   0.868  1.00 90.62           H
ATOM   4133 2HD2 ASN A 271      -3.377  -6.335   0.664  1.00 90.62           H
ATOM   4134  HN  ASN A 271      -1.888  -8.794   3.416  1.00 90.62           H
ATOM   4135  N   CYS A 272      -3.555 -10.623   5.294  1.00 95.12           N
ATOM   4136  CA  CYS A 272      -3.954 -11.751   6.119  1.00 95.12           C
ATOM   4137  C   CYS A 272      -3.797 -11.351   7.588  1.00 95.12           C
ATOM   4138  O   CYS A 272      -4.696 -11.578   8.396  1.00 95.12           O
ATOM   4139  HA  CYS A 272      -4.998 -11.958   5.884  1.00 95.12           H
ATOM   4140  CB  CYS A 272      -3.152 -13.009   5.782  1.00 95.12           C
ATOM   4141 1HB  CYS A 272      -2.087 -12.779   5.768  1.00 95.12           H
ATOM   4142 2HB  CYS A 272      -3.305 -13.765   6.553  1.00 95.12           H
ATOM   4143  SG  CYS A 272      -3.671 -13.664   4.154  1.00 95.12           S
ATOM   4144  HG  CYS A 272      -3.037 -12.748   3.427  1.00 95.12           H
ATOM   4145  HN  CYS A 272      -2.779 -10.796   4.688  1.00 95.12           H
ATOM   4146  N   ILE A 273      -2.649 -10.761   7.888  1.00 94.33           N
ATOM   4147  CA  ILE A 273      -2.349 -10.359   9.252  1.00 94.33           C
ATOM   4148  C   ILE A 273      -3.280  -9.214   9.658  1.00 94.33           C
ATOM   4149  O   ILE A 273      -3.757  -9.169  10.790  1.00 94.33           O
ATOM   4150  HA  ILE A 273      -2.551 -11.214   9.897  1.00 94.33           H
ATOM   4151  CB  ILE A 273      -0.863 -10.024   9.397  1.00 94.33           C
ATOM   4152  HB  ILE A 273      -0.616  -9.247   8.673  1.00 94.33           H
ATOM   4153  CG1 ILE A 273       0.007 -11.239   9.070  1.00 94.33           C
ATOM   4154 1HG1 ILE A 273      -0.164 -11.547   8.039  1.00 94.33           H
ATOM   4155 2HG1 ILE A 273       1.060 -10.969   9.152  1.00 94.33           H
ATOM   4156  CG2 ILE A 273      -0.561  -9.459  10.786  1.00 94.33           C
ATOM   4157 1HG2 ILE A 273      -1.141  -8.550  10.943  1.00 94.33           H
ATOM   4158 2HG2 ILE A 273      -0.829 -10.196  11.544  1.00 94.33           H
ATOM   4159 3HG2 ILE A 273       0.502  -9.230  10.862  1.00 94.33           H
ATOM   4160  CD1 ILE A 273      -0.301 -12.404  10.014  1.00 94.33           C
ATOM   4161 1HD1 ILE A 273      -0.106 -12.100  11.042  1.00 94.33           H
ATOM   4162 2HD1 ILE A 273      -1.349 -12.686   9.911  1.00 94.33           H
ATOM   4163 3HD1 ILE A 273       0.331 -13.254   9.760  1.00 94.33           H
ATOM   4164  HN  ILE A 273      -1.933 -10.559   7.221  1.00 94.33           H
ATOM   4165  N   LEU A 274      -3.510  -8.317   8.710  1.00 91.08           N
ATOM   4166  CA  LEU A 274      -4.392  -7.187   8.948  1.00 91.08           C
ATOM   4167  C   LEU A 274      -5.773  -7.702   9.358  1.00 91.08           C
ATOM   4168  O   LEU A 274      -6.421  -7.125  10.231  1.00 91.08           O
ATOM   4169  HA  LEU A 274      -3.976  -6.616   9.777  1.00 91.08           H
ATOM   4170  CB  LEU A 274      -4.419  -6.262   7.729  1.00 91.08           C
ATOM   4171 1HB  LEU A 274      -4.491  -6.877   6.832  1.00 91.08           H
ATOM   4172 2HB  LEU A 274      -5.325  -5.659   7.776  1.00 91.08           H
ATOM   4173  CG  LEU A 274      -3.221  -5.323   7.575  1.00 91.08           C
ATOM   4174  HG  LEU A 274      -2.318  -5.929   7.502  1.00 91.08           H
ATOM   4175  CD1 LEU A 274      -3.325  -4.510   6.283  1.00 91.08           C
ATOM   4176 1HD1 LEU A 274      -3.351  -5.187   5.429  1.00 91.08           H
ATOM   4177 2HD1 LEU A 274      -4.237  -3.914   6.301  1.00 91.08           H
ATOM   4178 3HD1 LEU A 274      -2.461  -3.851   6.198  1.00 91.08           H
ATOM   4179  CD2 LEU A 274      -3.065  -4.427   8.805  1.00 91.08           C
ATOM   4180 1HD2 LEU A 274      -3.966  -3.826   8.934  1.00 91.08           H
ATOM   4181 2HD2 LEU A 274      -2.912  -5.046   9.689  1.00 91.08           H
ATOM   4182 3HD2 LEU A 274      -2.207  -3.769   8.669  1.00 91.08           H
ATOM   4183  HN  LEU A 274      -3.106  -8.353   7.796  1.00 91.08           H
ATOM   4184  N   LEU A 275      -6.184  -8.783   8.710  1.00 93.29           N
ATOM   4185  CA  LEU A 275      -7.483  -9.372   8.986  1.00 93.29           C
ATOM   4186  C   LEU A 275      -7.526  -9.843  10.441  1.00 93.29           C
ATOM   4187  O   LEU A 275      -8.484  -9.561  11.160  1.00 93.29           O
ATOM   4188  HA  LEU A 275      -8.231  -8.591   8.853  1.00 93.29           H
ATOM   4189  CB  LEU A 275      -7.796 -10.476   7.973  1.00 93.29           C
ATOM   4190 1HB  LEU A 275      -7.759 -10.045   6.973  1.00 93.29           H
ATOM   4191 2HB  LEU A 275      -7.006 -11.225   8.027  1.00 93.29           H
ATOM   4192  CG  LEU A 275      -9.143 -11.181   8.145  1.00 93.29           C
ATOM   4193  HG  LEU A 275      -9.189 -11.587   9.156  1.00 93.29           H
ATOM   4194  CD1 LEU A 275     -10.302 -10.193   8.001  1.00 93.29           C
ATOM   4195 1HD1 LEU A 275     -10.214  -9.417   8.761  1.00 93.29           H
ATOM   4196 2HD1 LEU A 275     -10.270  -9.738   7.011  1.00 93.29           H
ATOM   4197 3HD1 LEU A 275     -11.247 -10.721   8.127  1.00 93.29           H
ATOM   4198  CD2 LEU A 275      -9.271 -12.361   7.179  1.00 93.29           C
ATOM   4199 1HD2 LEU A 275      -9.194 -12.000   6.154  1.00 93.29           H
ATOM   4200 2HD2 LEU A 275      -8.473 -13.078   7.373  1.00 93.29           H
ATOM   4201 3HD2 LEU A 275     -10.237 -12.845   7.323  1.00 93.29           H
ATOM   4202  HN  LEU A 275      -5.647  -9.252   8.009  1.00 93.29           H
ATOM   4203  N   VAL A 276      -6.477 -10.551  10.832  1.00 95.20           N
ATOM   4204  CA  VAL A 276      -6.392 -11.078  12.183  1.00 95.20           C
ATOM   4205  C   VAL A 276      -6.468  -9.922  13.183  1.00 95.20           C
ATOM   4206  O   VAL A 276      -7.208  -9.992  14.163  1.00 95.20           O
ATOM   4207  HA  VAL A 276      -7.251 -11.732  12.337  1.00 95.20           H
ATOM   4208  CB  VAL A 276      -5.123 -11.919  12.338  1.00 95.20           C
ATOM   4209  HB  VAL A 276      -4.273 -11.298  12.056  1.00 95.20           H
ATOM   4210  CG1 VAL A 276      -4.927 -12.353  13.792  1.00 95.20           C
ATOM   4211 1HG1 VAL A 276      -4.841 -11.471  14.426  1.00 95.20           H
ATOM   4212 2HG1 VAL A 276      -5.781 -12.949  14.112  1.00 95.20           H
ATOM   4213 3HG1 VAL A 276      -4.018 -12.949  13.873  1.00 95.20           H
ATOM   4214  CG2 VAL A 276      -5.150 -13.130  11.403  1.00 95.20           C
ATOM   4215 1HG2 VAL A 276      -6.013 -13.752  11.640  1.00 95.20           H
ATOM   4216 2HG2 VAL A 276      -5.220 -12.790  10.370  1.00 95.20           H
ATOM   4217 3HG2 VAL A 276      -4.237 -13.710  11.533  1.00 95.20           H
ATOM   4218  HN  VAL A 276      -5.697 -10.766  10.245  1.00 95.20           H
ATOM   4219  N   GLN A 277      -5.693  -8.885  12.900  1.00 91.85           N
ATOM   4220  CA  GLN A 277      -5.629  -7.736  13.786  1.00 91.85           C
ATOM   4221  C   GLN A 277      -7.002  -7.069  13.890  1.00 91.85           C
ATOM   4222  O   GLN A 277      -7.372  -6.564  14.949  1.00 91.85           O
ATOM   4223  HA  GLN A 277      -5.337  -8.134  14.758  1.00 91.85           H
ATOM   4224  CB  GLN A 277      -4.569  -6.738  13.314  1.00 91.85           C
ATOM   4225 1HB  GLN A 277      -4.676  -6.569  12.243  1.00 91.85           H
ATOM   4226 2HB  GLN A 277      -4.724  -5.778  13.806  1.00 91.85           H
ATOM   4227  CG  GLN A 277      -3.160  -7.251  13.618  1.00 91.85           C
ATOM   4228 1HG  GLN A 277      -3.084  -7.513  14.673  1.00 91.85           H
ATOM   4229 2HG  GLN A 277      -2.970  -8.161  13.049  1.00 91.85           H
ATOM   4230  CD  GLN A 277      -2.107  -6.197  13.271  1.00 91.85           C
ATOM   4231  OE1 GLN A 277      -2.311  -5.328  12.439  1.00 91.85           O
ATOM   4232  NE2 GLN A 277      -0.972  -6.322  13.953  1.00 91.85           N
ATOM   4233 1HE2 GLN A 277      -0.869  -7.058  14.622  1.00 91.85           H
ATOM   4234 2HE2 GLN A 277      -0.222  -5.679  13.797  1.00 91.85           H
ATOM   4235  HN  GLN A 277      -5.117  -8.824  12.085  1.00 91.85           H
ATOM   4236  N   THR A 278      -7.720  -7.088  12.777  1.00 92.76           N
ATOM   4237  CA  THR A 278      -9.026  -6.455  12.717  1.00 92.76           C
ATOM   4238  C   THR A 278     -10.018  -7.190  13.621  1.00 92.76           C
ATOM   4239  O   THR A 278     -10.764  -6.562  14.371  1.00 92.76           O
ATOM   4240  HA  THR A 278      -8.934  -5.440  13.104  1.00 92.76           H
ATOM   4241  CB  THR A 278      -9.462  -6.406  11.251  1.00 92.76           C
ATOM   4242  HB  THR A 278      -9.618  -7.410  10.858  1.00 92.76           H
ATOM   4243  OG1 THR A 278      -8.441  -5.646  10.611  1.00 92.76           O
ATOM   4244  HG1 THR A 278      -7.764  -6.259  10.201  1.00 92.76           H
ATOM   4245  CG2 THR A 278     -10.730  -5.575  11.045  1.00 92.76           C
ATOM   4246 1HG2 THR A 278     -10.552  -4.552  11.376  1.00 92.76           H
ATOM   4247 2HG2 THR A 278     -11.546  -6.007  11.623  1.00 92.76           H
ATOM   4248 3HG2 THR A 278     -10.995  -5.573   9.987  1.00 92.76           H
ATOM   4249  HN  THR A 278      -7.423  -7.526  11.928  1.00 92.76           H
ATOM   4250  N   ILE A 279      -9.993  -8.511  13.521  1.00 92.99           N
ATOM   4251  CA  ILE A 279     -10.891  -9.338  14.308  1.00 92.99           C
ATOM   4252  C   ILE A 279     -10.543  -9.195  15.791  1.00 92.99           C
ATOM   4253  O   ILE A 279     -11.432  -9.079  16.633  1.00 92.99           O
ATOM   4254  HA  ILE A 279     -11.902  -8.962  14.153  1.00 92.99           H
ATOM   4255  CB  ILE A 279     -10.865 -10.784  13.808  1.00 92.99           C
ATOM   4256  HB  ILE A 279      -9.831 -11.127  13.809  1.00 92.99           H
ATOM   4257  CG1 ILE A 279     -11.370 -10.875  12.366  1.00 92.99           C
ATOM   4258 1HG1 ILE A 279     -12.449 -10.717  12.344  1.00 92.99           H
ATOM   4259 2HG1 ILE A 279     -10.920 -10.081  11.769  1.00 92.99           H
ATOM   4260  CG2 ILE A 279     -11.647 -11.704  14.748  1.00 92.99           C
ATOM   4261 1HG2 ILE A 279     -11.203 -11.670  15.742  1.00 92.99           H
ATOM   4262 2HG2 ILE A 279     -12.684 -11.371  14.802  1.00 92.99           H
ATOM   4263 3HG2 ILE A 279     -11.613 -12.725  14.369  1.00 92.99           H
ATOM   4264  CD1 ILE A 279     -11.035 -12.235  11.753  1.00 92.99           C
ATOM   4265 1HD1 ILE A 279      -9.955 -12.379  11.754  1.00 92.99           H
ATOM   4266 2HD1 ILE A 279     -11.507 -13.024  12.338  1.00 92.99           H
ATOM   4267 3HD1 ILE A 279     -11.405 -12.273  10.728  1.00 92.99           H
ATOM   4268  HN  ILE A 279      -9.375  -9.015  12.917  1.00 92.99           H
ATOM   4269  N   ASP A 280      -9.247  -9.206  16.065  1.00 92.39           N
ATOM   4270  CA  ASP A 280      -8.771  -9.133  17.436  1.00 92.39           C
ATOM   4271  C   ASP A 280      -9.154  -7.777  18.032  1.00 92.39           C
ATOM   4272  O   ASP A 280      -9.465  -7.682  19.218  1.00 92.39           O
ATOM   4273  HA  ASP A 280      -9.252  -9.965  17.951  1.00 92.39           H
ATOM   4274  CB  ASP A 280      -7.248  -9.264  17.499  1.00 92.39           C
ATOM   4275 1HB  ASP A 280      -6.938 -10.183  17.001  1.00 92.39           H
ATOM   4276 2HB  ASP A 280      -6.786  -8.438  16.959  1.00 92.39           H
ATOM   4277  CG  ASP A 280      -6.757  -9.272  18.948  1.00 92.39           C
ATOM   4278  OD1 ASP A 280      -7.327 -10.057  19.736  1.00 92.39           O
ATOM   4279  OD2 ASP A 280      -5.823  -8.492  19.235  1.00 92.39           O
ATOM   4280  HN  ASP A 280      -8.529  -9.265  15.372  1.00 92.39           H
ATOM   4281  N   ALA A 281      -9.117  -6.761  17.182  1.00 91.90           N
ATOM   4282  CA  ALA A 281      -9.450  -5.414  17.612  1.00 91.90           C
ATOM   4283  C   ALA A 281     -10.892  -5.387  18.122  1.00 91.90           C
ATOM   4284  O   ALA A 281     -11.229  -4.593  18.999  1.00 91.90           O
ATOM   4285  HA  ALA A 281      -8.779  -5.151  18.430  1.00 91.90           H
ATOM   4286  CB  ALA A 281      -9.222  -4.438  16.455  1.00 91.90           C
ATOM   4287 1HB  ALA A 281      -8.177  -4.474  16.149  1.00 91.90           H
ATOM   4288 2HB  ALA A 281      -9.857  -4.718  15.614  1.00 91.90           H
ATOM   4289 3HB  ALA A 281      -9.472  -3.427  16.777  1.00 91.90           H
ATOM   4290  HN  ALA A 281      -8.867  -6.848  16.218  1.00 91.90           H
ATOM   4291  N   TYR A 282     -11.704  -6.264  17.551  1.00 79.65           N
ATOM   4292  CA  TYR A 282     -13.111  -6.324  17.908  1.00 79.65           C
ATOM   4293  C   TYR A 282     -13.351  -7.345  19.022  1.00 79.65           C
ATOM   4294  O   TYR A 282     -14.040  -7.053  19.999  1.00 79.65           O
ATOM   4295  HA  TYR A 282     -13.412  -5.337  18.260  1.00 79.65           H
ATOM   4296  CB  TYR A 282     -13.848  -6.781  16.647  1.00 79.65           C
ATOM   4297 1HB  TYR A 282     -13.569  -6.129  15.820  1.00 79.65           H
ATOM   4298 2HB  TYR A 282     -13.514  -7.786  16.388  1.00 79.65           H
ATOM   4299  CG  TYR A 282     -15.372  -6.784  16.783  1.00 79.65           C
ATOM   4300  CD1 TYR A 282     -16.041  -7.969  17.013  1.00 79.65           C
ATOM   4301  HD1 TYR A 282     -15.484  -8.902  17.098  1.00 79.65           H
ATOM   4302  CD2 TYR A 282     -16.077  -5.603  16.676  1.00 79.65           C
ATOM   4303  HD2 TYR A 282     -15.548  -4.667  16.494  1.00 79.65           H
ATOM   4304  CE1 TYR A 282     -17.475  -7.972  17.142  1.00 79.65           C
ATOM   4305  HE1 TYR A 282     -18.017  -8.901  17.323  1.00 79.65           H
ATOM   4306  CE2 TYR A 282     -17.511  -5.606  16.804  1.00 79.65           C
ATOM   4307  HE2 TYR A 282     -18.080  -4.680  16.721  1.00 79.65           H
ATOM   4308  CZ  TYR A 282     -18.139  -6.791  17.031  1.00 79.65           C
ATOM   4309  OH  TYR A 282     -19.494  -6.794  17.152  1.00 79.65           O
ATOM   4310  HH  TYR A 282     -19.846  -5.860  17.079  1.00 79.65           H
ATOM   4311  HN  TYR A 282     -11.416  -6.925  16.858  1.00 79.65           H
ATOM   4312  N   ALA A 283     -12.769  -8.521  18.839  1.00 89.82           N
ATOM   4313  CA  ALA A 283     -13.117  -9.665  19.665  1.00 89.82           C
ATOM   4314  C   ALA A 283     -12.136  -9.760  20.835  1.00 89.82           C
ATOM   4315  O   ALA A 283     -12.429 -10.398  21.845  1.00 89.82           O
ATOM   4316  HA  ALA A 283     -14.121  -9.500  20.055  1.00 89.82           H
ATOM   4317  CB  ALA A 283     -13.124 -10.932  18.806  1.00 89.82           C
ATOM   4318 1HB  ALA A 283     -13.857 -10.825  18.007  1.00 89.82           H
ATOM   4319 2HB  ALA A 283     -12.135 -11.083  18.374  1.00 89.82           H
ATOM   4320 3HB  ALA A 283     -13.384 -11.789  19.426  1.00 89.82           H
ATOM   4321  HN  ALA A 283     -12.074  -8.699  18.142  1.00 89.82           H
ATOM   4322  N   MET A 284     -10.992  -9.115  20.661  1.00 82.88           N
ATOM   4323  CA  MET A 284      -9.962  -9.128  21.685  1.00 82.88           C
ATOM   4324  C   MET A 284      -9.709 -10.550  22.191  1.00 82.88           C
ATOM   4325  O   MET A 284      -9.619 -10.778  23.396  1.00 82.88           O
ATOM   4326  HA  MET A 284      -9.063  -8.742  21.203  1.00 82.88           H
ATOM   4327  CB  MET A 284     -10.392  -8.240  22.854  1.00 82.88           C
ATOM   4328 1HB  MET A 284     -11.294  -8.646  23.312  1.00 82.88           H
ATOM   4329 2HB  MET A 284      -9.617  -8.241  23.621  1.00 82.88           H
ATOM   4330  CG  MET A 284     -10.652  -6.806  22.387  1.00 82.88           C
ATOM   4331 1HG  MET A 284      -9.763  -6.408  21.898  1.00 82.88           H
ATOM   4332 2HG  MET A 284     -11.454  -6.795  21.649  1.00 82.88           H
ATOM   4333  SD  MET A 284     -11.092  -5.780  23.779  1.00 82.88           S
ATOM   4334  CE  MET A 284     -11.392  -4.233  22.942  1.00 82.88           C
ATOM   4335 1HE  MET A 284     -10.485  -3.916  22.428  1.00 82.88           H
ATOM   4336 2HE  MET A 284     -12.195  -4.362  22.216  1.00 82.88           H
ATOM   4337 3HE  MET A 284     -11.680  -3.475  23.671  1.00 82.88           H
ATOM   4338  HN  MET A 284     -10.765  -8.591  19.840  1.00 82.88           H
ATOM   4339  N   PHE A 285      -9.602 -11.470  21.243  1.00 85.82           N
ATOM   4340  CA  PHE A 285      -9.544 -12.884  21.576  1.00 85.82           C
ATOM   4341  C   PHE A 285      -8.110 -13.314  21.892  1.00 85.82           C
ATOM   4342  O   PHE A 285      -7.888 -14.401  22.423  1.00 85.82           O
ATOM   4343  HA  PHE A 285     -10.169 -13.035  22.456  1.00 85.82           H
ATOM   4344  CB  PHE A 285     -10.035 -13.653  20.348  1.00 85.82           C
ATOM   4345 1HB  PHE A 285     -10.188 -14.696  20.622  1.00 85.82           H
ATOM   4346 2HB  PHE A 285     -11.006 -13.257  20.048  1.00 85.82           H
ATOM   4347  CG  PHE A 285      -9.084 -13.588  19.151  1.00 85.82           C
ATOM   4348  CD1 PHE A 285      -9.214 -12.595  18.232  1.00 85.82           C
ATOM   4349  HD1 PHE A 285      -9.996 -11.845  18.347  1.00 85.82           H
ATOM   4350  CD2 PHE A 285      -8.108 -14.525  19.008  1.00 85.82           C
ATOM   4351  HD2 PHE A 285      -8.004 -15.321  19.745  1.00 85.82           H
ATOM   4352  CE1 PHE A 285      -8.330 -12.535  17.121  1.00 85.82           C
ATOM   4353  HE1 PHE A 285      -8.435 -11.739  16.384  1.00 85.82           H
ATOM   4354  CE2 PHE A 285      -7.224 -14.465  17.898  1.00 85.82           C
ATOM   4355  HE2 PHE A 285      -6.442 -15.215  17.782  1.00 85.82           H
ATOM   4356  CZ  PHE A 285      -7.354 -13.472  16.978  1.00 85.82           C
ATOM   4357  HZ  PHE A 285      -6.676 -13.426  16.126  1.00 85.82           H
ATOM   4358  HN  PHE A 285      -9.556 -11.264  20.266  1.00 85.82           H
ATOM   4359  N   ILE A 286      -7.175 -12.439  21.553  1.00 86.90           N
ATOM   4360  CA  ILE A 286      -5.770 -12.708  21.807  1.00 86.90           C
ATOM   4361  C   ILE A 286      -5.411 -12.235  23.217  1.00 86.90           C
ATOM   4362  O   ILE A 286      -5.232 -11.040  23.448  1.00 86.90           O
ATOM   4363  HA  ILE A 286      -5.631 -13.788  21.760  1.00 86.90           H
ATOM   4364  CB  ILE A 286      -4.899 -12.091  20.711  1.00 86.90           C
ATOM   4365  HB  ILE A 286      -5.070 -11.015  20.705  1.00 86.90           H
ATOM   4366  CG1 ILE A 286      -5.298 -12.619  19.331  1.00 86.90           C
ATOM   4367 1HG1 ILE A 286      -5.095 -13.689  19.275  1.00 86.90           H
ATOM   4368 2HG1 ILE A 286      -6.370 -12.490  19.185  1.00 86.90           H
ATOM   4369  CG2 ILE A 286      -3.413 -12.312  21.002  1.00 86.90           C
ATOM   4370 1HG2 ILE A 286      -3.157 -11.848  21.954  1.00 86.90           H
ATOM   4371 2HG2 ILE A 286      -3.208 -13.381  21.051  1.00 86.90           H
ATOM   4372 3HG2 ILE A 286      -2.817 -11.863  20.207  1.00 86.90           H
ATOM   4373  CD1 ILE A 286      -4.535 -11.890  18.224  1.00 86.90           C
ATOM   4374 1HD1 ILE A 286      -4.759 -10.825  18.268  1.00 86.90           H
ATOM   4375 2HD1 ILE A 286      -3.464 -12.042  18.360  1.00 86.90           H
ATOM   4376 3HD1 ILE A 286      -4.837 -12.285  17.254  1.00 86.90           H
ATOM   4377  HN  ILE A 286      -7.364 -11.561  21.113  1.00 86.90           H
ATOM   4378  N   SER A 287      -5.317 -13.197  24.124  1.00 84.71           N
ATOM   4379  CA  SER A 287      -4.980 -12.893  25.504  1.00 84.71           C
ATOM   4380  C   SER A 287      -3.569 -13.391  25.820  1.00 84.71           C
ATOM   4381  O   SER A 287      -2.993 -13.028  26.844  1.00 84.71           O
ATOM   4382  HA  SER A 287      -5.029 -11.807  25.581  1.00 84.71           H
ATOM   4383  CB  SER A 287      -5.992 -13.518  26.468  1.00 84.71           C
ATOM   4384 1HB  SER A 287      -5.696 -13.301  27.494  1.00 84.71           H
ATOM   4385 2HB  SER A 287      -6.969 -13.060  26.315  1.00 84.71           H
ATOM   4386  OG  SER A 287      -6.096 -14.928  26.292  1.00 84.71           O
ATOM   4387  HG  SER A 287      -6.794 -15.298  26.905  1.00 84.71           H
ATOM   4388  HN  SER A 287      -5.466 -14.166  23.928  1.00 84.71           H
ATOM   4389  N   ASN A 288      -3.052 -14.216  24.921  1.00 86.03           N
ATOM   4390  CA  ASN A 288      -1.752 -14.831  25.129  1.00 86.03           C
ATOM   4391  C   ASN A 288      -0.661 -13.903  24.591  1.00 86.03           C
ATOM   4392  O   ASN A 288      -0.672 -13.542  23.415  1.00 86.03           O
ATOM   4393  HA  ASN A 288      -1.676 -14.983  26.206  1.00 86.03           H
ATOM   4394  CB  ASN A 288      -1.648 -16.164  24.386  1.00 86.03           C
ATOM   4395 1HB  ASN A 288      -2.510 -16.786  24.625  1.00 86.03           H
ATOM   4396 2HB  ASN A 288      -1.670 -15.988  23.311  1.00 86.03           H
ATOM   4397  CG  ASN A 288      -0.361 -16.902  24.761  1.00 86.03           C
ATOM   4398  OD1 ASN A 288       0.712 -16.327  24.848  1.00 86.03           O
ATOM   4399  ND2 ASN A 288      -0.527 -18.204  24.977  1.00 86.03           N
ATOM   4400 1HD2 ASN A 288      -1.435 -18.614  24.888  1.00 86.03           H
ATOM   4401 2HD2 ASN A 288       0.256 -18.773  25.227  1.00 86.03           H
ATOM   4402  HN  ASN A 288      -3.504 -14.464  24.064  1.00 86.03           H
ATOM   4403  N   CYS A 289       0.256 -13.543  25.477  1.00 91.15           N
ATOM   4404  CA  CYS A 289       1.293 -12.585  25.135  1.00 91.15           C
ATOM   4405  C   CYS A 289       2.162 -13.191  24.032  1.00 91.15           C
ATOM   4406  O   CYS A 289       2.570 -12.494  23.104  1.00 91.15           O
ATOM   4407  HA  CYS A 289       0.785 -11.688  24.779  1.00 91.15           H
ATOM   4408  CB  CYS A 289       2.120 -12.185  26.358  1.00 91.15           C
ATOM   4409 1HB  CYS A 289       1.468 -11.780  27.132  1.00 91.15           H
ATOM   4410 2HB  CYS A 289       2.608 -13.063  26.780  1.00 91.15           H
ATOM   4411  SG  CYS A 289       3.375 -10.939  25.885  1.00 91.15           S
ATOM   4412  HN  CYS A 289       0.297 -13.894  26.413  1.00 91.15           H
ATOM   4413  N   ALA A 290       2.420 -14.484  24.168  1.00 93.11           N
ATOM   4414  CA  ALA A 290       3.296 -15.175  23.238  1.00 93.11           C
ATOM   4415  C   ALA A 290       2.704 -15.094  21.830  1.00 93.11           C
ATOM   4416  O   ALA A 290       3.427 -14.866  20.861  1.00 93.11           O
ATOM   4417  HA  ALA A 290       4.259 -14.664  23.249  1.00 93.11           H
ATOM   4418  CB  ALA A 290       3.498 -16.618  23.704  1.00 93.11           C
ATOM   4419 1HB  ALA A 290       3.948 -16.621  24.696  1.00 93.11           H
ATOM   4420 2HB  ALA A 290       2.535 -17.127  23.740  1.00 93.11           H
ATOM   4421 3HB  ALA A 290       4.156 -17.136  23.006  1.00 93.11           H
ATOM   4422  HN  ALA A 290       2.041 -15.055  24.897  1.00 93.11           H
ATOM   4423  N   VAL A 291       1.395 -15.284  21.761  1.00 93.48           N
ATOM   4424  CA  VAL A 291       0.698 -15.235  20.487  1.00 93.48           C
ATOM   4425  C   VAL A 291       0.756 -13.810  19.933  1.00 93.48           C
ATOM   4426  O   VAL A 291       0.999 -13.612  18.744  1.00 93.48           O
ATOM   4427  HA  VAL A 291       1.221 -15.900  19.800  1.00 93.48           H
ATOM   4428  CB  VAL A 291      -0.732 -15.755  20.653  1.00 93.48           C
ATOM   4429  HB  VAL A 291      -1.227 -15.140  21.405  1.00 93.48           H
ATOM   4430  CG1 VAL A 291      -1.518 -15.623  19.347  1.00 93.48           C
ATOM   4431 1HG1 VAL A 291      -1.559 -14.574  19.052  1.00 93.48           H
ATOM   4432 2HG1 VAL A 291      -1.024 -16.201  18.566  1.00 93.48           H
ATOM   4433 3HG1 VAL A 291      -2.530 -15.999  19.493  1.00 93.48           H
ATOM   4434  CG2 VAL A 291      -0.735 -17.201  21.151  1.00 93.48           C
ATOM   4435 1HG2 VAL A 291      -0.215 -17.834  20.433  1.00 93.48           H
ATOM   4436 2HG2 VAL A 291      -0.230 -17.254  22.116  1.00 93.48           H
ATOM   4437 3HG2 VAL A 291      -1.764 -17.545  21.260  1.00 93.48           H
ATOM   4438  HN  VAL A 291       0.814 -15.469  22.554  1.00 93.48           H
ATOM   4439  N   SER A 292       0.527 -12.854  20.822  1.00 93.88           N
ATOM   4440  CA  SER A 292       0.516 -11.455  20.431  1.00 93.88           C
ATOM   4441  C   SER A 292       1.885 -11.056  19.875  1.00 93.88           C
ATOM   4442  O   SER A 292       1.970 -10.348  18.873  1.00 93.88           O
ATOM   4443  HA  SER A 292      -0.248 -11.378  19.657  1.00 93.88           H
ATOM   4444  CB  SER A 292       0.140 -10.556  21.610  1.00 93.88           C
ATOM   4445 1HB  SER A 292      -0.790 -10.912  22.054  1.00 93.88           H
ATOM   4446 2HB  SER A 292       0.908 -10.626  22.379  1.00 93.88           H
ATOM   4447  OG  SER A 292      -0.014  -9.195  21.216  1.00 93.88           O
ATOM   4448  HG  SER A 292      -0.839  -9.091  20.661  1.00 93.88           H
ATOM   4449  HN  SER A 292       0.352 -13.023  21.792  1.00 93.88           H
ATOM   4450  N   THR A 293       2.923 -11.529  20.550  1.00 90.60           N
ATOM   4451  CA  THR A 293       4.283 -11.202  20.158  1.00 90.60           C
ATOM   4452  C   THR A 293       4.567 -11.712  18.744  1.00 90.60           C
ATOM   4453  O   THR A 293       5.111 -10.985  17.915  1.00 90.60           O
ATOM   4454  HA  THR A 293       4.381 -10.117  20.131  1.00 90.60           H
ATOM   4455  CB  THR A 293       5.230 -11.775  21.213  1.00 90.60           C
ATOM   4456  HB  THR A 293       5.130 -12.859  21.279  1.00 90.60           H
ATOM   4457  OG1 THR A 293       4.907 -11.055  22.399  1.00 90.60           O
ATOM   4458  HG1 THR A 293       4.201 -11.541  22.913  1.00 90.60           H
ATOM   4459  CG2 THR A 293       6.693 -11.415  20.945  1.00 90.60           C
ATOM   4460 1HG2 THR A 293       6.806 -10.330  20.946  1.00 90.60           H
ATOM   4461 2HG2 THR A 293       6.993 -11.810  19.974  1.00 90.60           H
ATOM   4462 3HG2 THR A 293       7.322 -11.846  21.723  1.00 90.60           H
ATOM   4463  HN  THR A 293       2.845 -12.124  21.350  1.00 90.60           H
ATOM   4464  N   ASN A 294       4.186 -12.960  18.512  1.00 92.54           N
ATOM   4465  CA  ASN A 294       4.459 -13.601  17.236  1.00 92.54           C
ATOM   4466  C   ASN A 294       3.687 -12.877  16.131  1.00 92.54           C
ATOM   4467  O   ASN A 294       4.196 -12.704  15.025  1.00 92.54           O
ATOM   4468  HA  ASN A 294       5.538 -13.530  17.105  1.00 92.54           H
ATOM   4469  CB  ASN A 294       4.009 -15.063  17.247  1.00 92.54           C
ATOM   4470 1HB  ASN A 294       3.005 -15.135  17.666  1.00 92.54           H
ATOM   4471 2HB  ASN A 294       3.956 -15.439  16.225  1.00 92.54           H
ATOM   4472  CG  ASN A 294       4.971 -15.927  18.065  1.00 92.54           C
ATOM   4473  OD1 ASN A 294       6.114 -15.573  18.303  1.00 92.54           O
ATOM   4474  ND2 ASN A 294       4.446 -17.076  18.481  1.00 92.54           N
ATOM   4475 1HD2 ASN A 294       3.500 -17.306  18.251  1.00 92.54           H
ATOM   4476 2HD2 ASN A 294       4.997 -17.710  19.023  1.00 92.54           H
ATOM   4477  HN  ASN A 294       3.701 -13.529  19.175  1.00 92.54           H
ATOM   4478  N   ILE A 295       2.471 -12.473  16.470  1.00 92.44           N
ATOM   4479  CA  ILE A 295       1.616 -11.789  15.514  1.00 92.44           C
ATOM   4480  C   ILE A 295       2.267 -10.464  15.112  1.00 92.44           C
ATOM   4481  O   ILE A 295       2.269 -10.102  13.936  1.00 92.44           O
ATOM   4482  HA  ILE A 295       1.545 -12.422  14.629  1.00 92.44           H
ATOM   4483  CB  ILE A 295       0.202 -11.635  16.075  1.00 92.44           C
ATOM   4484  HB  ILE A 295       0.279 -11.311  17.113  1.00 92.44           H
ATOM   4485  CG1 ILE A 295      -0.539 -12.974  16.073  1.00 92.44           C
ATOM   4486 1HG1 ILE A 295      -0.725 -13.289  15.047  1.00 92.44           H
ATOM   4487 2HG1 ILE A 295       0.086 -13.739  16.533  1.00 92.44           H
ATOM   4488  CG2 ILE A 295      -0.572 -10.551  15.321  1.00 92.44           C
ATOM   4489 1HG2 ILE A 295      -0.051  -9.599  15.419  1.00 92.44           H
ATOM   4490 2HG2 ILE A 295      -0.642 -10.821  14.268  1.00 92.44           H
ATOM   4491 3HG2 ILE A 295      -1.574 -10.462  15.740  1.00 92.44           H
ATOM   4492  CD1 ILE A 295      -1.865 -12.868  16.829  1.00 92.44           C
ATOM   4493 1HD1 ILE A 295      -1.672 -12.577  17.862  1.00 92.44           H
ATOM   4494 2HD1 ILE A 295      -2.496 -12.119  16.352  1.00 92.44           H
ATOM   4495 3HD1 ILE A 295      -2.370 -13.834  16.813  1.00 92.44           H
ATOM   4496  HN  ILE A 295       2.070 -12.606  17.376  1.00 92.44           H
ATOM   4497  N   ASP A 296       2.803  -9.778  16.110  1.00 93.84           N
ATOM   4498  CA  ASP A 296       3.412  -8.478  15.883  1.00 93.84           C
ATOM   4499  C   ASP A 296       4.618  -8.641  14.956  1.00 93.84           C
ATOM   4500  O   ASP A 296       4.810  -7.847  14.036  1.00 93.84           O
ATOM   4501  HA  ASP A 296       2.626  -7.867  15.441  1.00 93.84           H
ATOM   4502  CB  ASP A 296       3.904  -7.863  17.195  1.00 93.84           C
ATOM   4503 1HB  ASP A 296       4.347  -8.638  17.820  1.00 93.84           H
ATOM   4504 2HB  ASP A 296       4.687  -7.134  16.987  1.00 93.84           H
ATOM   4505  CG  ASP A 296       2.756  -7.187  17.947  1.00 93.84           C
ATOM   4506  OD1 ASP A 296       1.594  -7.473  17.586  1.00 93.84           O
ATOM   4507  OD2 ASP A 296       3.066  -6.400  18.867  1.00 93.84           O
ATOM   4508  HN  ASP A 296       2.824 -10.094  17.058  1.00 93.84           H
ATOM   4509  N   ILE A 297       5.399  -9.676  15.229  1.00 93.63           N
ATOM   4510  CA  ILE A 297       6.567  -9.968  14.415  1.00 93.63           C
ATOM   4511  C   ILE A 297       6.121 -10.281  12.985  1.00 93.63           C
ATOM   4512  O   ILE A 297       6.713  -9.791  12.025  1.00 93.63           O
ATOM   4513  HA  ILE A 297       7.184  -9.070  14.395  1.00 93.63           H
ATOM   4514  CB  ILE A 297       7.403 -11.078  15.055  1.00 93.63           C
ATOM   4515  HB  ILE A 297       6.737 -11.901  15.313  1.00 93.63           H
ATOM   4516  CG1 ILE A 297       8.049 -10.596  16.356  1.00 93.63           C
ATOM   4517 1HG1 ILE A 297       8.804  -9.842  16.133  1.00 93.63           H
ATOM   4518 2HG1 ILE A 297       7.298 -10.119  16.985  1.00 93.63           H
ATOM   4519  CG2 ILE A 297       8.437 -11.624  14.069  1.00 93.63           C
ATOM   4520 1HG2 ILE A 297       7.927 -12.031  13.196  1.00 93.63           H
ATOM   4521 2HG2 ILE A 297       9.103 -10.820  13.759  1.00 93.63           H
ATOM   4522 3HG2 ILE A 297       9.017 -12.412  14.550  1.00 93.63           H
ATOM   4523  CD1 ILE A 297       8.691 -11.761  17.113  1.00 93.63           C
ATOM   4524 1HD1 ILE A 297       7.929 -12.501  17.355  1.00 93.63           H
ATOM   4525 2HD1 ILE A 297       9.459 -12.220  16.490  1.00 93.63           H
ATOM   4526 3HD1 ILE A 297       9.143 -11.391  18.033  1.00 93.63           H
ATOM   4527  HN  ILE A 297       5.246 -10.307  15.989  1.00 93.63           H
ATOM   4528  N   CYS A 298       5.080 -11.095  12.889  1.00 95.29           N
ATOM   4529  CA  CYS A 298       4.551 -11.483  11.593  1.00 95.29           C
ATOM   4530  C   CYS A 298       4.147 -10.213  10.840  1.00 95.29           C
ATOM   4531  O   CYS A 298       4.368 -10.105   9.635  1.00 95.29           O
ATOM   4532  HA  CYS A 298       5.353 -12.004  11.070  1.00 95.29           H
ATOM   4533  CB  CYS A 298       3.383 -12.462  11.728  1.00 95.29           C
ATOM   4534 1HB  CYS A 298       2.696 -12.116  12.501  1.00 95.29           H
ATOM   4535 2HB  CYS A 298       2.820 -12.501  10.796  1.00 95.29           H
ATOM   4536  SG  CYS A 298       4.009 -14.129  12.150  1.00 95.29           S
ATOM   4537  HG  CYS A 298       4.254 -13.866  13.430  1.00 95.29           H
ATOM   4538  HN  CYS A 298       4.603 -11.488  13.675  1.00 95.29           H
ATOM   4539  N   PHE A 299       3.562  -9.285  11.582  1.00 94.42           N
ATOM   4540  CA  PHE A 299       3.135  -8.023  11.001  1.00 94.42           C
ATOM   4541  C   PHE A 299       4.323  -7.261  10.411  1.00 94.42           C
ATOM   4542  O   PHE A 299       4.254  -6.774   9.283  1.00 94.42           O
ATOM   4543  HA  PHE A 299       2.424  -8.255  10.208  1.00 94.42           H
ATOM   4544  CB  PHE A 299       2.525  -7.194  12.133  1.00 94.42           C
ATOM   4545 1HB  PHE A 299       1.701  -7.753  12.576  1.00 94.42           H
ATOM   4546 2HB  PHE A 299       3.273  -7.057  12.914  1.00 94.42           H
ATOM   4547  CG  PHE A 299       2.012  -5.821  11.693  1.00 94.42           C
ATOM   4548  CD1 PHE A 299       2.805  -4.725  11.822  1.00 94.42           C
ATOM   4549  HD1 PHE A 299       3.807  -4.823  12.240  1.00 94.42           H
ATOM   4550  CD2 PHE A 299       0.761  -5.698  11.171  1.00 94.42           C
ATOM   4551  HD2 PHE A 299       0.125  -6.577  11.067  1.00 94.42           H
ATOM   4552  CE1 PHE A 299       2.329  -3.451  11.413  1.00 94.42           C
ATOM   4553  HE1 PHE A 299       2.965  -2.572  11.517  1.00 94.42           H
ATOM   4554  CE2 PHE A 299       0.285  -4.425  10.762  1.00 94.42           C
ATOM   4555  HE2 PHE A 299      -0.717  -4.326  10.344  1.00 94.42           H
ATOM   4556  CZ  PHE A 299       1.079  -3.328  10.892  1.00 94.42           C
ATOM   4557  HZ  PHE A 299       0.713  -2.350  10.578  1.00 94.42           H
ATOM   4558  HN  PHE A 299       3.379  -9.383  12.560  1.00 94.42           H
ATOM   4559  N   GLN A 300       5.385  -7.182  11.199  1.00 90.85           N
ATOM   4560  CA  GLN A 300       6.563  -6.433  10.794  1.00 90.85           C
ATOM   4561  C   GLN A 300       7.129  -6.997   9.490  1.00 90.85           C
ATOM   4562  O   GLN A 300       7.479  -6.243   8.583  1.00 90.85           O
ATOM   4563  HA  GLN A 300       6.217  -5.411  10.636  1.00 90.85           H
ATOM   4564  CB  GLN A 300       7.622  -6.438  11.899  1.00 90.85           C
ATOM   4565 1HB  GLN A 300       7.882  -7.466  12.153  1.00 90.85           H
ATOM   4566 2HB  GLN A 300       8.532  -5.959  11.537  1.00 90.85           H
ATOM   4567  CG  GLN A 300       7.117  -5.711  13.146  1.00 90.85           C
ATOM   4568 1HG  GLN A 300       6.221  -6.205  13.522  1.00 90.85           H
ATOM   4569 2HG  GLN A 300       7.867  -5.769  13.934  1.00 90.85           H
ATOM   4570  CD  GLN A 300       6.806  -4.245  12.838  1.00 90.85           C
ATOM   4571  OE1 GLN A 300       7.171  -3.710  11.804  1.00 90.85           O
ATOM   4572  NE2 GLN A 300       6.112  -3.627  13.790  1.00 90.85           N
ATOM   4573 1HE2 GLN A 300       5.844  -4.124  14.615  1.00 90.85           H
ATOM   4574 2HE2 GLN A 300       5.860  -2.666  13.681  1.00 90.85           H
ATOM   4575  HN  GLN A 300       5.449  -7.617  12.097  1.00 90.85           H
ATOM   4576  N   VAL A 301       7.200  -8.319   9.436  1.00 95.76           N
ATOM   4577  CA  VAL A 301       7.817  -8.990   8.304  1.00 95.76           C
ATOM   4578  C   VAL A 301       6.955  -8.775   7.058  1.00 95.76           C
ATOM   4579  O   VAL A 301       7.454  -8.340   6.021  1.00 95.76           O
ATOM   4580  HA  VAL A 301       8.791  -8.530   8.140  1.00 95.76           H
ATOM   4581  CB  VAL A 301       8.039 -10.468   8.629  1.00 95.76           C
ATOM   4582  HB  VAL A 301       7.080 -10.896   8.920  1.00 95.76           H
ATOM   4583  CG1 VAL A 301       8.540 -11.231   7.401  1.00 95.76           C
ATOM   4584 1HG1 VAL A 301       7.804 -11.156   6.601  1.00 95.76           H
ATOM   4585 2HG1 VAL A 301       9.485 -10.800   7.067  1.00 95.76           H
ATOM   4586 3HG1 VAL A 301       8.690 -12.279   7.660  1.00 95.76           H
ATOM   4587  CG2 VAL A 301       9.002 -10.632   9.807  1.00 95.76           C
ATOM   4588 1HG2 VAL A 301       9.963 -10.181   9.556  1.00 95.76           H
ATOM   4589 2HG2 VAL A 301       8.588 -10.139  10.686  1.00 95.76           H
ATOM   4590 3HG2 VAL A 301       9.143 -11.692  10.017  1.00 95.76           H
ATOM   4591  HN  VAL A 301       6.847  -8.928  10.146  1.00 95.76           H
ATOM   4592  N   THR A 302       5.676  -9.090   7.201  1.00 95.14           N
ATOM   4593  CA  THR A 302       4.776  -9.101   6.060  1.00 95.14           C
ATOM   4594  C   THR A 302       4.599  -7.686   5.506  1.00 95.14           C
ATOM   4595  O   THR A 302       4.429  -7.503   4.302  1.00 95.14           O
ATOM   4596  HA  THR A 302       5.231  -9.699   5.269  1.00 95.14           H
ATOM   4597  CB  THR A 302       3.463  -9.751   6.500  1.00 95.14           C
ATOM   4598  HB  THR A 302       2.745  -9.770   5.680  1.00 95.14           H
ATOM   4599  OG1 THR A 302       3.070  -8.998   7.644  1.00 95.14           O
ATOM   4600  HG1 THR A 302       2.129  -9.225   7.895  1.00 95.14           H
ATOM   4601  CG2 THR A 302       3.662 -11.170   7.037  1.00 95.14           C
ATOM   4602 1HG2 THR A 302       4.328 -11.141   7.899  1.00 95.14           H
ATOM   4603 2HG2 THR A 302       4.101 -11.794   6.259  1.00 95.14           H
ATOM   4604 3HG2 THR A 302       2.699 -11.584   7.335  1.00 95.14           H
ATOM   4605  HN  THR A 302       5.254  -9.335   8.074  1.00 95.14           H
ATOM   4606  N   GLN A 303       4.645  -6.721   6.413  1.00 92.34           N
ATOM   4607  CA  GLN A 303       4.546  -5.324   6.025  1.00 92.34           C
ATOM   4608  C   GLN A 303       5.745  -4.928   5.161  1.00 92.34           C
ATOM   4609  O   GLN A 303       5.593  -4.213   4.172  1.00 92.34           O
ATOM   4610  HA  GLN A 303       3.629  -5.250   5.441  1.00 92.34           H
ATOM   4611  CB  GLN A 303       4.433  -4.420   7.254  1.00 92.34           C
ATOM   4612 1HB  GLN A 303       3.560  -4.706   7.841  1.00 92.34           H
ATOM   4613 2HB  GLN A 303       5.305  -4.557   7.892  1.00 92.34           H
ATOM   4614  CG  GLN A 303       4.319  -2.950   6.844  1.00 92.34           C
ATOM   4615 1HG  GLN A 303       5.254  -2.623   6.389  1.00 92.34           H
ATOM   4616 2HG  GLN A 303       3.540  -2.838   6.090  1.00 92.34           H
ATOM   4617  CD  GLN A 303       3.998  -2.068   8.052  1.00 92.34           C
ATOM   4618  OE1 GLN A 303       4.815  -1.856   8.933  1.00 92.34           O
ATOM   4619  NE2 GLN A 303       2.766  -1.567   8.044  1.00 92.34           N
ATOM   4620 1HE2 GLN A 303       2.145  -1.780   7.290  1.00 92.34           H
ATOM   4621 2HE2 GLN A 303       2.461  -0.977   8.792  1.00 92.34           H
ATOM   4622  HN  GLN A 303       4.746  -6.880   7.395  1.00 92.34           H
ATOM   4623  N   THR A 304       6.911  -5.409   5.567  1.00 93.89           N
ATOM   4624  CA  THR A 304       8.141  -5.084   4.864  1.00 93.89           C
ATOM   4625  C   THR A 304       8.104  -5.640   3.439  1.00 93.89           C
ATOM   4626  O   THR A 304       8.480  -4.952   2.491  1.00 93.89           O
ATOM   4627  HA  THR A 304       8.213  -3.999   4.782  1.00 93.89           H
ATOM   4628  CB  THR A 304       9.313  -5.613   5.692  1.00 93.89           C
ATOM   4629  HB  THR A 304       9.306  -6.702   5.725  1.00 93.89           H
ATOM   4630  OG1 THR A 304       9.173  -4.959   6.951  1.00 93.89           O
ATOM   4631  HG1 THR A 304       8.756  -5.580   7.614  1.00 93.89           H
ATOM   4632  CG2 THR A 304      10.666  -5.127   5.169  1.00 93.89           C
ATOM   4633 1HG2 THR A 304      10.698  -4.038   5.200  1.00 93.89           H
ATOM   4634 2HG2 THR A 304      10.801  -5.466   4.142  1.00 93.89           H
ATOM   4635 3HG2 THR A 304      11.464  -5.532   5.793  1.00 93.89           H
ATOM   4636  HN  THR A 304       7.023  -6.010   6.358  1.00 93.89           H
ATOM   4637  N   ILE A 305       7.647  -6.879   3.333  1.00 93.53           N
ATOM   4638  CA  ILE A 305       7.529  -7.525   2.037  1.00 93.53           C
ATOM   4639  C   ILE A 305       6.631  -6.680   1.131  1.00 93.53           C
ATOM   4640  O   ILE A 305       6.897  -6.546  -0.062  1.00 93.53           O
ATOM   4641  HA  ILE A 305       8.526  -7.561   1.598  1.00 93.53           H
ATOM   4642  CB  ILE A 305       7.053  -8.970   2.200  1.00 93.53           C
ATOM   4643  HB  ILE A 305       6.163  -8.967   2.829  1.00 93.53           H
ATOM   4644  CG1 ILE A 305       8.108  -9.817   2.913  1.00 93.53           C
ATOM   4645 1HG1 ILE A 305       8.940 -10.015   2.236  1.00 93.53           H
ATOM   4646 2HG1 ILE A 305       8.512  -9.264   3.761  1.00 93.53           H
ATOM   4647  CG2 ILE A 305       6.652  -9.570   0.851  1.00 93.53           C
ATOM   4648 1HG2 ILE A 305       5.842  -8.982   0.418  1.00 93.53           H
ATOM   4649 2HG2 ILE A 305       7.509  -9.558   0.178  1.00 93.53           H
ATOM   4650 3HG2 ILE A 305       6.318 -10.597   0.995  1.00 93.53           H
ATOM   4651  CD1 ILE A 305       7.513 -11.141   3.398  1.00 93.53           C
ATOM   4652 1HD1 ILE A 305       6.698 -10.939   4.093  1.00 93.53           H
ATOM   4653 2HD1 ILE A 305       7.132 -11.702   2.545  1.00 93.53           H
ATOM   4654 3HD1 ILE A 305       8.284 -11.723   3.901  1.00 93.53           H
ATOM   4655  HN  ILE A 305       7.361  -7.438   4.112  1.00 93.53           H
ATOM   4656  N   ALA A 306       5.585  -6.132   1.733  1.00 93.56           N
ATOM   4657  CA  ALA A 306       4.621  -5.342   0.986  1.00 93.56           C
ATOM   4658  C   ALA A 306       5.310  -4.094   0.432  1.00 93.56           C
ATOM   4659  O   ALA A 306       5.006  -3.652  -0.675  1.00 93.56           O
ATOM   4660  HA  ALA A 306       4.266  -5.951   0.154  1.00 93.56           H
ATOM   4661  CB  ALA A 306       3.433  -5.000   1.888  1.00 93.56           C
ATOM   4662 1HB  ALA A 306       2.961  -5.920   2.232  1.00 93.56           H
ATOM   4663 2HB  ALA A 306       3.783  -4.428   2.748  1.00 93.56           H
ATOM   4664 3HB  ALA A 306       2.710  -4.408   1.328  1.00 93.56           H
ATOM   4665  HN  ALA A 306       5.393  -6.221   2.710  1.00 93.56           H
ATOM   4666  N   PHE A 307       6.227  -3.561   1.226  1.00 91.90           N
ATOM   4667  CA  PHE A 307       6.911  -2.332   0.861  1.00 91.90           C
ATOM   4668  C   PHE A 307       7.857  -2.561  -0.320  1.00 91.90           C
ATOM   4669  O   PHE A 307       8.082  -1.658  -1.123  1.00 91.90           O
ATOM   4670  HA  PHE A 307       6.146  -1.609   0.576  1.00 91.90           H
ATOM   4671  CB  PHE A 307       7.729  -1.897   2.078  1.00 91.90           C
ATOM   4672 1HB  PHE A 307       8.333  -2.738   2.417  1.00 91.90           H
ATOM   4673 2HB  PHE A 307       8.420  -1.110   1.776  1.00 91.90           H
ATOM   4674  CG  PHE A 307       6.883  -1.390   3.248  1.00 91.90           C
ATOM   4675  CD1 PHE A 307       5.543  -1.218   3.093  1.00 91.90           C
ATOM   4676  HD1 PHE A 307       5.071  -1.441   2.136  1.00 91.90           H
ATOM   4677  CD2 PHE A 307       7.471  -1.112   4.442  1.00 91.90           C
ATOM   4678  HD2 PHE A 307       8.545  -1.249   4.566  1.00 91.90           H
ATOM   4679  CE1 PHE A 307       4.757  -0.748   4.179  1.00 91.90           C
ATOM   4680  HE1 PHE A 307       3.683  -0.610   4.055  1.00 91.90           H
ATOM   4681  CE2 PHE A 307       6.685  -0.642   5.528  1.00 91.90           C
ATOM   4682  HE2 PHE A 307       7.157  -0.418   6.485  1.00 91.90           H
ATOM   4683  CZ  PHE A 307       5.345  -0.470   5.373  1.00 91.90           C
ATOM   4684  HZ  PHE A 307       4.742  -0.109   6.207  1.00 91.90           H
ATOM   4685  HN  PHE A 307       6.503  -3.954   2.103  1.00 91.90           H
ATOM   4686  N   PHE A 308       8.385  -3.775  -0.387  1.00 89.71           N
ATOM   4687  CA  PHE A 308       9.305  -4.132  -1.452  1.00 89.71           C
ATOM   4688  C   PHE A 308       8.631  -4.018  -2.821  1.00 89.71           C
ATOM   4689  O   PHE A 308       9.304  -3.850  -3.837  1.00 89.71           O
ATOM   4690  HA  PHE A 308      10.143  -3.437  -1.403  1.00 89.71           H
ATOM   4691  CB  PHE A 308       9.716  -5.588  -1.219  1.00 89.71           C
ATOM   4692 1HB  PHE A 308       8.899  -6.109  -0.719  1.00 89.71           H
ATOM   4693 2HB  PHE A 308       9.860  -6.073  -2.185  1.00 89.71           H
ATOM   4694  CG  PHE A 308      10.990  -5.750  -0.389  1.00 89.71           C
ATOM   4695  CD1 PHE A 308      12.206  -5.549  -0.963  1.00 89.71           C
ATOM   4696  HD1 PHE A 308      12.273  -5.273  -2.015  1.00 89.71           H
ATOM   4697  CD2 PHE A 308      10.907  -6.094   0.925  1.00 89.71           C
ATOM   4698  HD2 PHE A 308       9.932  -6.255   1.385  1.00 89.71           H
ATOM   4699  CE1 PHE A 308      13.389  -5.700  -0.192  1.00 89.71           C
ATOM   4700  HE1 PHE A 308      14.364  -5.539  -0.652  1.00 89.71           H
ATOM   4701  CE2 PHE A 308      12.090  -6.244   1.696  1.00 89.71           C
ATOM   4702  HE2 PHE A 308      12.023  -6.520   2.748  1.00 89.71           H
ATOM   4703  CZ  PHE A 308      13.306  -6.044   1.121  1.00 89.71           C
ATOM   4704  HZ  PHE A 308      14.214  -6.159   1.713  1.00 89.71           H
ATOM   4705  HN  PHE A 308       8.194  -4.505   0.269  1.00 89.71           H
ATOM   4706  N   HIS A 309       7.309  -4.113  -2.804  1.00 81.14           N
ATOM   4707  CA  HIS A 309       6.537  -4.037  -4.032  1.00 81.14           C
ATOM   4708  C   HIS A 309       6.790  -2.691  -4.714  1.00 81.14           C
ATOM   4709  O   HIS A 309       6.857  -2.615  -5.940  1.00 81.14           O
ATOM   4710  HA  HIS A 309       6.899  -4.836  -4.679  1.00 81.14           H
ATOM   4711  CB  HIS A 309       5.054  -4.293  -3.758  1.00 81.14           C
ATOM   4712 1HB  HIS A 309       4.937  -5.301  -3.360  1.00 81.14           H
ATOM   4713 2HB  HIS A 309       4.713  -3.603  -2.986  1.00 81.14           H
ATOM   4714  CG  HIS A 309       4.170  -4.142  -4.973  1.00 81.14           C
ATOM   4715  ND1 HIS A 309       3.475  -2.979  -5.255  1.00 81.14           N
ATOM   4716  HD1 HIS A 309       3.483  -2.144  -4.705  1.00 81.14           H
ATOM   4717  CD2 HIS A 309       3.877  -5.019  -5.977  1.00 81.14           C
ATOM   4718  HD2 HIS A 309       4.259  -6.036  -6.066  1.00 81.14           H
ATOM   4719  CE1 HIS A 309       2.797  -3.159  -6.379  1.00 81.14           C
ATOM   4720  HE1 HIS A 309       2.152  -2.425  -6.863  1.00 81.14           H
ATOM   4721  NE2 HIS A 309       3.046  -4.424  -6.824  1.00 81.14           N
ATOM   4722  HN  HIS A 309       6.769  -4.241  -1.972  1.00 81.14           H
ATOM   4723  N   SER A 310       6.925  -1.662  -3.890  1.00 86.76           N
ATOM   4724  CA  SER A 310       7.022  -0.304  -4.398  1.00 86.76           C
ATOM   4725  C   SER A 310       8.344  -0.118  -5.146  1.00 86.76           C
ATOM   4726  O   SER A 310       8.460   0.758  -6.001  1.00 86.76           O
ATOM   4727  HA  SER A 310       6.178  -0.190  -5.079  1.00 86.76           H
ATOM   4728  CB  SER A 310       6.905   0.717  -3.265  1.00 86.76           C
ATOM   4729 1HB  SER A 310       7.669   0.515  -2.515  1.00 86.76           H
ATOM   4730 2HB  SER A 310       7.099   1.716  -3.656  1.00 86.76           H
ATOM   4731  OG  SER A 310       5.619   0.690  -2.652  1.00 86.76           O
ATOM   4732  HG  SER A 310       4.948   1.133  -3.246  1.00 86.76           H
ATOM   4733  HN  SER A 310       6.968  -1.745  -2.895  1.00 86.76           H
ATOM   4734  N   CYS A 311       9.308  -0.958  -4.797  1.00 89.14           N
ATOM   4735  CA  CYS A 311      10.619  -0.894  -5.420  1.00 89.14           C
ATOM   4736  C   CYS A 311      10.657  -1.911  -6.563  1.00 89.14           C
ATOM   4737  O   CYS A 311      11.527  -1.843  -7.430  1.00 89.14           O
ATOM   4738  HA  CYS A 311      10.735   0.121  -5.802  1.00 89.14           H
ATOM   4739  CB  CYS A 311      11.740  -1.131  -4.407  1.00 89.14           C
ATOM   4740 1HB  CYS A 311      12.698  -0.840  -4.837  1.00 89.14           H
ATOM   4741 2HB  CYS A 311      11.583  -0.508  -3.526  1.00 89.14           H
ATOM   4742  SG  CYS A 311      11.783  -2.896  -3.923  1.00 89.14           S
ATOM   4743  HG  CYS A 311      12.844  -2.796  -3.127  1.00 89.14           H
ATOM   4744  HN  CYS A 311       9.204  -1.670  -4.103  1.00 89.14           H
ATOM   4745  N   LEU A 312       9.704  -2.831  -6.526  1.00 86.42           N
ATOM   4746  CA  LEU A 312       9.705  -3.947  -7.456  1.00 86.42           C
ATOM   4747  C   LEU A 312       9.108  -3.494  -8.790  1.00 86.42           C
ATOM   4748  O   LEU A 312       9.547  -3.934  -9.852  1.00 86.42           O
ATOM   4749  HA  LEU A 312      10.744  -4.233  -7.622  1.00 86.42           H
ATOM   4750  CB  LEU A 312       8.995  -5.156  -6.843  1.00 86.42           C
ATOM   4751 1HB  LEU A 312       8.080  -4.809  -6.362  1.00 86.42           H
ATOM   4752 2HB  LEU A 312       8.696  -5.824  -7.651  1.00 86.42           H
ATOM   4753  CG  LEU A 312       9.801  -5.961  -5.823  1.00 86.42           C
ATOM   4754  HG  LEU A 312      10.114  -5.287  -5.026  1.00 86.42           H
ATOM   4755  CD1 LEU A 312       8.940  -7.051  -5.181  1.00 86.42           C
ATOM   4756 1HD1 LEU A 312       8.092  -6.591  -4.672  1.00 86.42           H
ATOM   4757 2HD1 LEU A 312       8.576  -7.729  -5.953  1.00 86.42           H
ATOM   4758 3HD1 LEU A 312       9.537  -7.608  -4.459  1.00 86.42           H
ATOM   4759  CD2 LEU A 312      11.071  -6.534  -6.456  1.00 86.42           C
ATOM   4760 1HD2 LEU A 312      10.800  -7.189  -7.284  1.00 86.42           H
ATOM   4761 2HD2 LEU A 312      11.691  -5.718  -6.827  1.00 86.42           H
ATOM   4762 3HD2 LEU A 312      11.625  -7.102  -5.709  1.00 86.42           H
ATOM   4763  HN  LEU A 312       8.943  -2.822  -5.877  1.00 86.42           H
ATOM   4764  N   ASN A 313       8.117  -2.620  -8.692  1.00 81.79           N
ATOM   4765  CA  ASN A 313       7.348  -2.227  -9.861  1.00 81.79           C
ATOM   4766  C   ASN A 313       8.303  -1.764 -10.962  1.00 81.79           C
ATOM   4767  O   ASN A 313       8.270  -2.284 -12.077  1.00 81.79           O
ATOM   4768  HA  ASN A 313       6.784  -3.116 -10.144  1.00 81.79           H
ATOM   4769  CB  ASN A 313       6.404  -1.068  -9.534  1.00 81.79           C
ATOM   4770 1HB  ASN A 313       6.910  -0.354  -8.885  1.00 81.79           H
ATOM   4771 2HB  ASN A 313       6.144  -0.537 -10.450  1.00 81.79           H
ATOM   4772  CG  ASN A 313       5.131  -1.573  -8.852  1.00 81.79           C
ATOM   4773  OD1 ASN A 313       4.707  -2.703  -9.029  1.00 81.79           O
ATOM   4774  ND2 ASN A 313       4.547  -0.674  -8.064  1.00 81.79           N
ATOM   4775 1HD2 ASN A 313       4.947   0.237  -7.963  1.00 81.79           H
ATOM   4776 2HD2 ASN A 313       3.708  -0.910  -7.574  1.00 81.79           H
ATOM   4777  HN  ASN A 313       7.838  -2.185  -7.837  1.00 81.79           H
ATOM   4778  N   PRO A 314       9.167  -0.782 -10.673  1.00 82.80           N
ATOM   4779  CA  PRO A 314      10.068  -0.244 -11.696  1.00 82.80           C
ATOM   4780  C   PRO A 314      10.872  -1.333 -12.387  1.00 82.80           C
ATOM   4781  O   PRO A 314      11.052  -1.301 -13.603  1.00 82.80           O
ATOM   4782  HA  PRO A 314       9.492   0.231 -12.490  1.00 82.80           H
ATOM   4783  CB  PRO A 314      10.967   0.718 -10.917  1.00 82.80           C
ATOM   4784 1HB  PRO A 314      11.874   0.225 -10.566  1.00 82.80           H
ATOM   4785 2HB  PRO A 314      11.282   1.561 -11.534  1.00 82.80           H
ATOM   4786  CG  PRO A 314      10.085   1.167  -9.759  1.00 82.80           C
ATOM   4787 1HG  PRO A 314      10.673   1.566  -8.933  1.00 82.80           H
ATOM   4788 2HG  PRO A 314       9.397   1.958 -10.056  1.00 82.80           H
ATOM   4789  CD  PRO A 314       9.354  -0.110  -9.375  1.00 82.80           C
ATOM   4790 1HD  PRO A 314       9.941  -0.721  -8.689  1.00 82.80           H
ATOM   4791 2HD  PRO A 314       8.406   0.100  -8.879  1.00 82.80           H
ATOM   4792  N   VAL A 315      11.339  -2.279 -11.584  1.00 83.56           N
ATOM   4793  CA  VAL A 315      12.183  -3.345 -12.096  1.00 83.56           C
ATOM   4794  C   VAL A 315      11.381  -4.194 -13.085  1.00 83.56           C
ATOM   4795  O   VAL A 315      11.900  -4.599 -14.124  1.00 83.56           O
ATOM   4796  HA  VAL A 315      13.015  -2.881 -12.626  1.00 83.56           H
ATOM   4797  CB  VAL A 315      12.756  -4.161 -10.936  1.00 83.56           C
ATOM   4798  HB  VAL A 315      11.922  -4.602 -10.391  1.00 83.56           H
ATOM   4799  CG1 VAL A 315      13.637  -5.302 -11.450  1.00 83.56           C
ATOM   4800 1HG1 VAL A 315      13.043  -5.963 -12.082  1.00 83.56           H
ATOM   4801 2HG1 VAL A 315      14.463  -4.891 -12.030  1.00 83.56           H
ATOM   4802 3HG1 VAL A 315      14.031  -5.866 -10.605  1.00 83.56           H
ATOM   4803  CG2 VAL A 315      13.530  -3.266  -9.966  1.00 83.56           C
ATOM   4804 1HG2 VAL A 315      14.353  -2.784 -10.494  1.00 83.56           H
ATOM   4805 2HG2 VAL A 315      12.863  -2.505  -9.562  1.00 83.56           H
ATOM   4806 3HG2 VAL A 315      13.927  -3.871  -9.151  1.00 83.56           H
ATOM   4807  HN  VAL A 315      11.150  -2.323 -10.603  1.00 83.56           H
ATOM   4808  N   LEU A 316      10.129  -4.439 -12.726  1.00 82.11           N
ATOM   4809  CA  LEU A 316       9.263  -5.265 -13.550  1.00 82.11           C
ATOM   4810  C   LEU A 316       9.152  -4.646 -14.945  1.00 82.11           C
ATOM   4811  O   LEU A 316       9.200  -5.357 -15.948  1.00 82.11           O
ATOM   4812  HA  LEU A 316       9.735  -6.243 -13.642  1.00 82.11           H
ATOM   4813  CB  LEU A 316       7.912  -5.476 -12.862  1.00 82.11           C
ATOM   4814 1HB  LEU A 316       7.487  -4.500 -12.631  1.00 82.11           H
ATOM   4815 2HB  LEU A 316       7.238  -5.958 -13.570  1.00 82.11           H
ATOM   4816  CG  LEU A 316       7.937  -6.307 -11.577  1.00 82.11           C
ATOM   4817  HG  LEU A 316       8.627  -5.835 -10.878  1.00 82.11           H
ATOM   4818  CD1 LEU A 316       6.560  -6.327 -10.910  1.00 82.11           C
ATOM   4819 1HD1 LEU A 316       6.262  -5.308 -10.662  1.00 82.11           H
ATOM   4820 2HD1 LEU A 316       5.831  -6.762 -11.594  1.00 82.11           H
ATOM   4821 3HD1 LEU A 316       6.606  -6.924 -10.000  1.00 82.11           H
ATOM   4822  CD2 LEU A 316       8.463  -7.718 -11.847  1.00 82.11           C
ATOM   4823 1HD2 LEU A 316       7.817  -8.214 -12.572  1.00 82.11           H
ATOM   4824 2HD2 LEU A 316       9.476  -7.659 -12.244  1.00 82.11           H
ATOM   4825 3HD2 LEU A 316       8.470  -8.288 -10.918  1.00 82.11           H
ATOM   4826  HN  LEU A 316       9.707  -4.085 -11.891  1.00 82.11           H
ATOM   4827  N   TYR A 317       9.006  -3.330 -14.964  1.00 74.33           N
ATOM   4828  CA  TYR A 317       8.850  -2.612 -16.218  1.00 74.33           C
ATOM   4829  C   TYR A 317      10.094  -2.766 -17.095  1.00 74.33           C
ATOM   4830  O   TYR A 317       9.987  -2.878 -18.316  1.00 74.33           O
ATOM   4831  HA  TYR A 317       7.991  -3.031 -16.741  1.00 74.33           H
ATOM   4832  CB  TYR A 317       8.685  -1.138 -15.842  1.00 74.33           C
ATOM   4833 1HB  TYR A 317       9.584  -0.802 -15.324  1.00 74.33           H
ATOM   4834 2HB  TYR A 317       8.604  -0.548 -16.755  1.00 74.33           H
ATOM   4835  CG  TYR A 317       7.469  -0.854 -14.958  1.00 74.33           C
ATOM   4836  CD1 TYR A 317       6.374  -1.692 -15.001  1.00 74.33           C
ATOM   4837  HD1 TYR A 317       6.375  -2.557 -15.665  1.00 74.33           H
ATOM   4838  CD2 TYR A 317       7.467   0.241 -14.118  1.00 74.33           C
ATOM   4839  HD2 TYR A 317       8.332   0.904 -14.085  1.00 74.33           H
ATOM   4840  CE1 TYR A 317       5.229  -1.425 -14.169  1.00 74.33           C
ATOM   4841  HE1 TYR A 317       4.357  -2.079 -14.193  1.00 74.33           H
ATOM   4842  CE2 TYR A 317       6.323   0.509 -13.287  1.00 74.33           C
ATOM   4843  HE2 TYR A 317       6.308   1.370 -12.619  1.00 74.33           H
ATOM   4844  CZ  TYR A 317       5.260  -0.337 -13.353  1.00 74.33           C
ATOM   4845  OH  TYR A 317       4.179  -0.085 -12.567  1.00 74.33           O
ATOM   4846  HH  TYR A 317       4.316   0.767 -12.060  1.00 74.33           H
ATOM   4847  HN  TYR A 317       8.993  -2.757 -14.144  1.00 74.33           H
ATOM   4848  N   VAL A 318      11.245  -2.767 -16.440  1.00 74.96           N
ATOM   4849  CA  VAL A 318      12.510  -2.855 -17.149  1.00 74.96           C
ATOM   4850  C   VAL A 318      12.591  -4.199 -17.875  1.00 74.96           C
ATOM   4851  O   VAL A 318      12.907  -4.250 -19.062  1.00 74.96           O
ATOM   4852  HA  VAL A 318      12.529  -2.055 -17.890  1.00 74.96           H
ATOM   4853  CB  VAL A 318      13.672  -2.629 -16.179  1.00 74.96           C
ATOM   4854  HB  VAL A 318      13.555  -3.326 -15.349  1.00 74.96           H
ATOM   4855  CG1 VAL A 318      15.014  -2.920 -16.853  1.00 74.96           C
ATOM   4856 1HG1 VAL A 318      15.035  -3.957 -17.188  1.00 74.96           H
ATOM   4857 2HG1 VAL A 318      15.141  -2.259 -17.710  1.00 74.96           H
ATOM   4858 3HG1 VAL A 318      15.822  -2.752 -16.141  1.00 74.96           H
ATOM   4859  CG2 VAL A 318      13.641  -1.210 -15.608  1.00 74.96           C
ATOM   4860 1HG2 VAL A 318      13.720  -0.489 -16.421  1.00 74.96           H
ATOM   4861 2HG2 VAL A 318      12.704  -1.053 -15.074  1.00 74.96           H
ATOM   4862 3HG2 VAL A 318      14.477  -1.076 -14.921  1.00 74.96           H
ATOM   4863  HN  VAL A 318      11.322  -2.708 -15.444  1.00 74.96           H
ATOM   4864  N   PHE A 319      12.298  -5.256 -17.130  1.00 73.73           N
ATOM   4865  CA  PHE A 319      12.519  -6.604 -17.625  1.00 73.73           C
ATOM   4866  C   PHE A 319      11.385  -7.039 -18.555  1.00 73.73           C
ATOM   4867  O   PHE A 319      11.620  -7.733 -19.543  1.00 73.73           O
ATOM   4868  HA  PHE A 319      13.458  -6.596 -18.178  1.00 73.73           H
ATOM   4869  CB  PHE A 319      12.546  -7.529 -16.406  1.00 73.73           C
ATOM   4870 1HB  PHE A 319      11.752  -7.233 -15.720  1.00 73.73           H
ATOM   4871 2HB  PHE A 319      12.325  -8.546 -16.730  1.00 73.73           H
ATOM   4872  CG  PHE A 319      13.878  -7.527 -15.653  1.00 73.73           C
ATOM   4873  CD1 PHE A 319      14.988  -8.054 -16.235  1.00 73.73           C
ATOM   4874  HD1 PHE A 319      14.930  -8.478 -17.237  1.00 73.73           H
ATOM   4875  CD2 PHE A 319      13.951  -6.999 -14.402  1.00 73.73           C
ATOM   4876  HD2 PHE A 319      13.061  -6.577 -13.936  1.00 73.73           H
ATOM   4877  CE1 PHE A 319      16.224  -8.053 -15.536  1.00 73.73           C
ATOM   4878  HE1 PHE A 319      17.115  -8.475 -16.002  1.00 73.73           H
ATOM   4879  CE2 PHE A 319      15.187  -6.997 -13.703  1.00 73.73           C
ATOM   4880  HE2 PHE A 319      15.246  -6.574 -12.700  1.00 73.73           H
ATOM   4881  CZ  PHE A 319      16.298  -7.524 -14.285  1.00 73.73           C
ATOM   4882  HZ  PHE A 319      17.246  -7.523 -13.748  1.00 73.73           H
ATOM   4883  HN  PHE A 319      11.918  -5.201 -16.207  1.00 73.73           H
ATOM   4884  N   VAL A 320      10.180  -6.613 -18.207  1.00 76.71           N
ATOM   4885  CA  VAL A 320       8.987  -7.132 -18.853  1.00 76.71           C
ATOM   4886  C   VAL A 320       8.562  -6.180 -19.972  1.00 76.71           C
ATOM   4887  O   VAL A 320       7.956  -6.603 -20.955  1.00 76.71           O
ATOM   4888  HA  VAL A 320       9.243  -8.097 -19.291  1.00 76.71           H
ATOM   4889  CB  VAL A 320       7.887  -7.362 -17.814  1.00 76.71           C
ATOM   4890  HB  VAL A 320       7.552  -6.387 -17.459  1.00 76.71           H
ATOM   4891  CG1 VAL A 320       6.684  -8.073 -18.437  1.00 76.71           C
ATOM   4892 1HG1 VAL A 320       6.280  -7.464 -19.245  1.00 76.71           H
ATOM   4893 2HG1 VAL A 320       6.998  -9.039 -18.832  1.00 76.71           H
ATOM   4894 3HG1 VAL A 320       5.918  -8.224 -17.677  1.00 76.71           H
ATOM   4895  CG2 VAL A 320       8.423  -8.141 -16.611  1.00 76.71           C
ATOM   4896 1HG2 VAL A 320       8.797  -9.109 -16.943  1.00 76.71           H
ATOM   4897 2HG2 VAL A 320       9.232  -7.579 -16.145  1.00 76.71           H
ATOM   4898 3HG2 VAL A 320       7.621  -8.290 -15.888  1.00 76.71           H
ATOM   4899  HN  VAL A 320      10.013  -5.927 -17.499  1.00 76.71           H
ATOM   4900  N   GLY A 321       8.898  -4.912 -19.786  1.00 78.16           N
ATOM   4901  CA  GLY A 321       8.414  -3.871 -20.677  1.00 78.16           C
ATOM   4902  C   GLY A 321       9.417  -3.600 -21.799  1.00 78.16           C
ATOM   4903  O   GLY A 321      10.355  -2.824 -21.624  1.00 78.16           O
ATOM   4904 1HA  GLY A 321       7.456  -4.169 -21.104  1.00 78.16           H
ATOM   4905 2HA  GLY A 321       8.239  -2.955 -20.111  1.00 78.16           H
ATOM   4906  HN  GLY A 321       9.488  -4.593 -19.044  1.00 78.16           H
ATOM   4907  N   GLU A 322       9.185  -4.254 -22.928  1.00 68.67           N
ATOM   4908  CA  GLU A 322       9.946  -3.964 -24.131  1.00 68.67           C
ATOM   4909  C   GLU A 322       9.846  -2.478 -24.478  1.00 68.67           C
ATOM   4910  O   GLU A 322      10.853  -1.836 -24.772  1.00 68.67           O
ATOM   4911  HA  GLU A 322      10.978  -4.219 -23.889  1.00 68.67           H
ATOM   4912  CB  GLU A 322       9.476  -4.833 -25.300  1.00 68.67           C
ATOM   4913 1HB  GLU A 322       8.387  -4.838 -25.339  1.00 68.67           H
ATOM   4914 2HB  GLU A 322       9.939  -4.487 -26.224  1.00 68.67           H
ATOM   4915  CG  GLU A 322       9.918  -6.286 -25.115  1.00 68.67           C
ATOM   4916 1HG  GLU A 322      11.002  -6.330 -25.010  1.00 68.67           H
ATOM   4917 2HG  GLU A 322       9.491  -6.685 -24.195  1.00 68.67           H
ATOM   4918  CD  GLU A 322       9.480  -7.147 -26.302  1.00 68.67           C
ATOM   4919  OE1 GLU A 322       9.837  -8.345 -26.296  1.00 68.67           O
ATOM   4920  OE2 GLU A 322       8.797  -6.588 -27.187  1.00 68.67           O
ATOM   4921  HN  GLU A 322       8.494  -4.970 -23.027  1.00 68.67           H
ATOM   4922  N   ARG A 323       8.621  -1.973 -24.430  1.00 65.62           N
ATOM   4923  CA  ARG A 323       8.369  -0.587 -24.785  1.00 65.62           C
ATOM   4924  C   ARG A 323       9.099   0.349 -23.820  1.00 65.62           C
ATOM   4925  O   ARG A 323       9.697   1.338 -24.242  1.00 65.62           O
ATOM   4926  HA  ARG A 323       8.755  -0.484 -25.799  1.00 65.62           H
ATOM   4927  CB  ARG A 323       6.871  -0.275 -24.753  1.00 65.62           C
ATOM   4928 1HB  ARG A 323       6.339  -0.960 -25.412  1.00 65.62           H
ATOM   4929 2HB  ARG A 323       6.484  -0.434 -23.747  1.00 65.62           H
ATOM   4930  CG  ARG A 323       6.603   1.168 -25.186  1.00 65.62           C
ATOM   4931 1HG  ARG A 323       7.090   1.856 -24.494  1.00 65.62           H
ATOM   4932 2HG  ARG A 323       7.039   1.344 -26.169  1.00 65.62           H
ATOM   4933  CD  ARG A 323       5.101   1.458 -25.229  1.00 65.62           C
ATOM   4934 1HD  ARG A 323       4.628   0.850 -26.000  1.00 65.62           H
ATOM   4935 2HD  ARG A 323       4.642   1.182 -24.279  1.00 65.62           H
ATOM   4936  NE  ARG A 323       4.870   2.893 -25.504  1.00 65.62           N
ATOM   4937  HE  ARG A 323       5.609   3.413 -25.933  1.00 65.62           H
ATOM   4938  CZ  ARG A 323       3.733   3.540 -25.215  1.00 65.62           C
ATOM   4939  NH1 ARG A 323       2.710   2.893 -24.639  1.00 65.62           N
ATOM   4940 1HH1 ARG A 323       2.792   1.920 -24.423  1.00 65.62           H
ATOM   4941 2HH1 ARG A 323       1.865   3.383 -24.427  1.00 65.62           H
ATOM   4942  NH2 ARG A 323       3.634   4.844 -25.509  1.00 65.62           N
ATOM   4943 1HH2 ARG A 323       2.792   5.341 -25.299  1.00 65.62           H
ATOM   4944 2HH2 ARG A 323       4.402   5.319 -25.938  1.00 65.62           H
ATOM   4945  HN  ARG A 323       7.812  -2.494 -24.157  1.00 65.62           H
ATOM   4946  N   PHE A 324       9.026   0.005 -22.543  1.00 79.06           N
ATOM   4947  CA  PHE A 324       9.612   0.839 -21.508  1.00 79.06           C
ATOM   4948  C   PHE A 324      11.138   0.859 -21.620  1.00 79.06           C
ATOM   4949  O   PHE A 324      11.760   1.911 -21.480  1.00 79.06           O
ATOM   4950  HA  PHE A 324       9.226   1.848 -21.648  1.00 79.06           H
ATOM   4951  CB  PHE A 324       9.220   0.225 -20.162  1.00 79.06           C
ATOM   4952 1HB  PHE A 324       8.138   0.095 -20.136  1.00 79.06           H
ATOM   4953 2HB  PHE A 324       9.662  -0.768 -20.085  1.00 79.06           H
ATOM   4954  CG  PHE A 324       9.649   1.055 -18.951  1.00 79.06           C
ATOM   4955  CD1 PHE A 324      10.819   0.775 -18.315  1.00 79.06           C
ATOM   4956  HD1 PHE A 324      11.450  -0.040 -18.669  1.00 79.06           H
ATOM   4957  CD2 PHE A 324       8.862   2.072 -18.509  1.00 79.06           C
ATOM   4958  HD2 PHE A 324       7.924   2.296 -19.019  1.00 79.06           H
ATOM   4959  CE1 PHE A 324      11.217   1.545 -17.191  1.00 79.06           C
ATOM   4960  HE1 PHE A 324      12.154   1.321 -16.681  1.00 79.06           H
ATOM   4961  CE2 PHE A 324       9.260   2.842 -17.385  1.00 79.06           C
ATOM   4962  HE2 PHE A 324       8.629   3.657 -17.031  1.00 79.06           H
ATOM   4963  CZ  PHE A 324      10.430   2.563 -16.749  1.00 79.06           C
ATOM   4964  HZ  PHE A 324      10.735   3.154 -15.886  1.00 79.06           H
ATOM   4965  HN  PHE A 324       8.577  -0.826 -22.212  1.00 79.06           H
ATOM   4966  N   ARG A 325      11.697  -0.316 -21.871  1.00 75.98           N
ATOM   4967  CA  ARG A 325      13.136  -0.441 -22.033  1.00 75.98           C
ATOM   4968  C   ARG A 325      13.631   0.506 -23.128  1.00 75.98           C
ATOM   4969  O   ARG A 325      14.625   1.208 -22.944  1.00 75.98           O
ATOM   4970  HA  ARG A 325      13.550  -0.168 -21.062  1.00 75.98           H
ATOM   4971  CB  ARG A 325      13.527  -1.875 -22.393  1.00 75.98           C
ATOM   4972 1HB  ARG A 325      12.849  -2.260 -23.155  1.00 75.98           H
ATOM   4973 2HB  ARG A 325      14.529  -1.886 -22.822  1.00 75.98           H
ATOM   4974  CG  ARG A 325      13.484  -2.781 -21.160  1.00 75.98           C
ATOM   4975 1HG  ARG A 325      13.957  -2.277 -20.318  1.00 75.98           H
ATOM   4976 2HG  ARG A 325      12.448  -2.969 -20.879  1.00 75.98           H
ATOM   4977  CD  ARG A 325      14.194  -4.109 -21.431  1.00 75.98           C
ATOM   4978 1HD  ARG A 325      15.211  -3.923 -21.778  1.00 75.98           H
ATOM   4979 2HD  ARG A 325      14.272  -4.684 -20.508  1.00 75.98           H
ATOM   4980  NE  ARG A 325      13.448  -4.884 -22.447  1.00 75.98           N
ATOM   4981  HE  ARG A 325      13.031  -4.383 -23.206  1.00 75.98           H
ATOM   4982  CZ  ARG A 325      13.296  -6.215 -22.415  1.00 75.98           C
ATOM   4983  NH1 ARG A 325      13.833  -6.937 -21.421  1.00 75.98           N
ATOM   4984 1HH1 ARG A 325      14.352  -6.482 -20.697  1.00 75.98           H
ATOM   4985 2HH1 ARG A 325      13.715  -7.929 -21.404  1.00 75.98           H
ATOM   4986  NH2 ARG A 325      12.599  -6.813 -23.390  1.00 75.98           N
ATOM   4987 1HH2 ARG A 325      12.476  -7.806 -23.380  1.00 75.98           H
ATOM   4988 2HH2 ARG A 325      12.201  -6.268 -24.128  1.00 75.98           H
ATOM   4989  HN  ARG A 325      11.186  -1.170 -21.964  1.00 75.98           H
ATOM   4990  N   ARG A 326      12.916   0.495 -24.243  1.00 68.90           N
ATOM   4991  CA  ARG A 326      13.306   1.297 -25.390  1.00 68.90           C
ATOM   4992  C   ARG A 326      13.222   2.786 -25.050  1.00 68.90           C
ATOM   4993  O   ARG A 326      14.121   3.555 -25.387  1.00 68.90           O
ATOM   4994  HA  ARG A 326      14.334   1.000 -25.601  1.00 68.90           H
ATOM   4995  CB  ARG A 326      12.411   1.005 -26.596  1.00 68.90           C
ATOM   4996 1HB  ARG A 326      12.303  -0.073 -26.721  1.00 68.90           H
ATOM   4997 2HB  ARG A 326      11.414   1.407 -26.420  1.00 68.90           H
ATOM   4998  CG  ARG A 326      12.994   1.615 -27.872  1.00 68.90           C
ATOM   4999 1HG  ARG A 326      13.068   2.697 -27.761  1.00 68.90           H
ATOM   5000 2HG  ARG A 326      14.006   1.241 -28.029  1.00 68.90           H
ATOM   5001  CD  ARG A 326      12.127   1.280 -29.087  1.00 68.90           C
ATOM   5002 1HD  ARG A 326      11.108   1.631 -28.924  1.00 68.90           H
ATOM   5003 2HD  ARG A 326      12.505   1.797 -29.969  1.00 68.90           H
ATOM   5004  NE  ARG A 326      12.126  -0.181 -29.321  1.00 68.90           N
ATOM   5005  HE  ARG A 326      12.834  -0.728 -28.874  1.00 68.90           H
ATOM   5006  CZ  ARG A 326      11.236  -0.818 -30.094  1.00 68.90           C
ATOM   5007  NH1 ARG A 326      10.265  -0.136 -30.717  1.00 68.90           N
ATOM   5008 1HH1 ARG A 326      10.201   0.856 -30.607  1.00 68.90           H
ATOM   5009 2HH1 ARG A 326       9.604  -0.619 -31.292  1.00 68.90           H
ATOM   5010  NH2 ARG A 326      11.330  -2.147 -30.234  1.00 68.90           N
ATOM   5011 1HH2 ARG A 326      10.674  -2.638 -30.807  1.00 68.90           H
ATOM   5012 2HH2 ARG A 326      12.058  -2.649 -29.766  1.00 68.90           H
ATOM   5013  HN  ARG A 326      12.085  -0.047 -24.369  1.00 68.90           H
ATOM   5014  N   ASP A 327      12.133   3.149 -24.388  1.00 79.69           N
ATOM   5015  CA  ASP A 327      11.879   4.544 -24.071  1.00 79.69           C
ATOM   5016  C   ASP A 327      12.871   5.008 -23.002  1.00 79.69           C
ATOM   5017  O   ASP A 327      13.274   6.171 -22.987  1.00 79.69           O
ATOM   5018  HA  ASP A 327      12.001   5.078 -25.013  1.00 79.69           H
ATOM   5019  CB  ASP A 327      10.465   4.735 -23.519  1.00 79.69           C
ATOM   5020 1HB  ASP A 327      10.280   4.012 -22.726  1.00 79.69           H
ATOM   5021 2HB  ASP A 327      10.376   5.726 -23.074  1.00 79.69           H
ATOM   5022  CG  ASP A 327       9.419   4.569 -24.623  1.00 79.69           C
ATOM   5023  OD1 ASP A 327       9.832   4.578 -25.803  1.00 79.69           O
ATOM   5024  OD2 ASP A 327       8.229   4.436 -24.262  1.00 79.69           O
ATOM   5025  HN  ASP A 327      11.433   2.509 -24.070  1.00 79.69           H
ATOM   5026  N   LEU A 328      13.236   4.076 -22.134  1.00 81.35           N
ATOM   5027  CA  LEU A 328      14.213   4.361 -21.098  1.00 81.35           C
ATOM   5028  C   LEU A 328      15.543   4.745 -21.749  1.00 81.35           C
ATOM   5029  O   LEU A 328      16.102   5.801 -21.452  1.00 81.35           O
ATOM   5030  HA  LEU A 328      13.847   5.216 -20.529  1.00 81.35           H
ATOM   5031  CB  LEU A 328      14.322   3.184 -20.126  1.00 81.35           C
ATOM   5032 1HB  LEU A 328      13.359   3.058 -19.630  1.00 81.35           H
ATOM   5033 2HB  LEU A 328      14.504   2.278 -20.703  1.00 81.35           H
ATOM   5034  CG  LEU A 328      15.406   3.298 -19.053  1.00 81.35           C
ATOM   5035  HG  LEU A 328      16.359   3.482 -19.549  1.00 81.35           H
ATOM   5036  CD1 LEU A 328      15.140   4.488 -18.129  1.00 81.35           C
ATOM   5037 1HD1 LEU A 328      15.130   5.408 -18.714  1.00 81.35           H
ATOM   5038 2HD1 LEU A 328      14.176   4.359 -17.638  1.00 81.35           H
ATOM   5039 3HD1 LEU A 328      15.926   4.546 -17.376  1.00 81.35           H
ATOM   5040  CD2 LEU A 328      15.547   1.988 -18.274  1.00 81.35           C
ATOM   5041 1HD2 LEU A 328      14.600   1.750 -17.790  1.00 81.35           H
ATOM   5042 2HD2 LEU A 328      15.817   1.186 -18.960  1.00 81.35           H
ATOM   5043 3HD2 LEU A 328      16.325   2.097 -17.518  1.00 81.35           H
ATOM   5044  HN  LEU A 328      12.876   3.143 -22.131  1.00 81.35           H
ATOM   5045  N   VAL A 329      16.012   3.868 -22.624  1.00 81.68           N
ATOM   5046  CA  VAL A 329      17.299   4.070 -23.269  1.00 81.68           C
ATOM   5047  C   VAL A 329      17.262   5.370 -24.076  1.00 81.68           C
ATOM   5048  O   VAL A 329      18.259   6.086 -24.151  1.00 81.68           O
ATOM   5049  HA  VAL A 329      18.049   4.165 -22.485  1.00 81.68           H
ATOM   5050  CB  VAL A 329      17.654   2.849 -24.120  1.00 81.68           C
ATOM   5051  HB  VAL A 329      16.830   2.669 -24.810  1.00 81.68           H
ATOM   5052  CG1 VAL A 329      18.913   3.107 -24.950  1.00 81.68           C
ATOM   5053 1HG1 VAL A 329      18.745   3.957 -25.612  1.00 81.68           H
ATOM   5054 2HG1 VAL A 329      19.749   3.325 -24.285  1.00 81.68           H
ATOM   5055 3HG1 VAL A 329      19.144   2.223 -25.545  1.00 81.68           H
ATOM   5056  CG2 VAL A 329      17.818   1.602 -23.248  1.00 81.68           C
ATOM   5057 1HG2 VAL A 329      18.616   1.768 -22.524  1.00 81.68           H
ATOM   5058 2HG2 VAL A 329      16.885   1.402 -22.722  1.00 81.68           H
ATOM   5059 3HG2 VAL A 329      18.071   0.749 -23.878  1.00 81.68           H
ATOM   5060  HN  VAL A 329      15.531   3.034 -22.893  1.00 81.68           H
ATOM   5061  N   LYS A 330      16.102   5.635 -24.658  1.00 75.36           N
ATOM   5062  CA  LYS A 330      15.920   6.840 -25.449  1.00 75.36           C
ATOM   5063  C   LYS A 330      16.071   8.066 -24.546  1.00 75.36           C
[truncated: 117,478 more chars]
