# Supplementary material for: Noncanonical roles of chemokine regions in CCR9 activation revealed by structural modeling and mutational mapping
Source: Nat Commun. 2025 Aug 18;16:7695. doi: 10.1038/s41467-025-62321-9 (PMC12361432; doi:10.1038/s41467-025-62321-9)
Supplement: Supplementary file 7 — Supplementary Data 5 [file 41467_2025_62321_MOESM7_ESM.zip › CCR9_CCL25x1P6_01_rnk1.pdb]

ATOM      1  N   GLU A  20      -4.942  -5.416  59.409  1.00 48.30           N
ATOM      2  CA  GLU A  20      -5.033  -6.070  58.114  1.00 48.30           C
ATOM      3  C   GLU A  20      -5.453  -7.531  58.286  1.00 48.30           C
ATOM      4  O   GLU A  20      -4.628  -8.383  58.615  1.00 48.30           O
ATOM      5  HA  GLU A  20      -5.804  -5.525  57.568  1.00 48.30           H
ATOM      6  CB  GLU A  20      -3.710  -5.965  57.353  1.00 48.30           C
ATOM      7 1HB  GLU A  20      -2.877  -6.088  58.045  1.00 48.30           H
ATOM      8 2HB  GLU A  20      -3.700  -6.684  56.534  1.00 48.30           H
ATOM      9  CG  GLU A  20      -3.553  -4.583  56.715  1.00 48.30           C
ATOM     10 1HG  GLU A  20      -4.513  -4.249  56.321  1.00 48.30           H
ATOM     11 2HG  GLU A  20      -3.251  -3.861  57.473  1.00 48.30           H
ATOM     12  CD  GLU A  20      -2.516  -4.614  55.590  1.00 48.30           C
ATOM     13  OE1 GLU A  20      -2.760  -3.926  54.575  1.00 48.30           O
ATOM     14  OE2 GLU A  20      -1.504  -5.324  55.770  1.00 48.30           O
ATOM     15  HN  GLU A  20      -5.139  -6.004  60.194  1.00 48.30           H
ATOM     16  N   SER A  21      -6.734  -7.777  58.055  1.00 56.76           N
ATOM     17  CA  SER A  21      -7.297  -9.095  58.289  1.00 56.76           C
ATOM     18  C   SER A  21      -6.507 -10.148  57.510  1.00 56.76           C
ATOM     19  O   SER A  21      -6.169  -9.940  56.346  1.00 56.76           O
ATOM     20  HA  SER A  21      -7.204  -9.263  59.362  1.00 56.76           H
ATOM     21  CB  SER A  21      -8.775  -9.141  57.894  1.00 56.76           C
ATOM     22 1HB  SER A  21      -9.200 -10.099  58.193  1.00 56.76           H
ATOM     23 2HB  SER A  21      -9.319  -8.368  58.436  1.00 56.76           H
ATOM     24  OG  SER A  21      -8.959  -8.957  56.493  1.00 56.76           O
ATOM     25  HG  SER A  21      -9.290  -9.804  56.077  1.00 56.76           H
ATOM     26  HN  SER A  21      -7.382  -7.095  57.714  1.00 56.76           H
ATOM     27  N   THR A  22      -6.235 -11.256  58.184  1.00 58.42           N
ATOM     28  CA  THR A  22      -5.496 -12.345  57.568  1.00 58.42           C
ATOM     29  C   THR A  22      -6.119 -12.717  56.221  1.00 58.42           C
ATOM     30  O   THR A  22      -5.414 -13.119  55.297  1.00 58.42           O
ATOM     31  HA  THR A  22      -4.481 -12.001  57.367  1.00 58.42           H
ATOM     32  CB  THR A  22      -5.453 -13.509  58.560  1.00 58.42           C
ATOM     33  HB  THR A  22      -5.280 -14.454  58.044  1.00 58.42           H
ATOM     34  OG1 THR A  22      -6.688 -13.410  59.264  1.00 58.42           O
ATOM     35  HG1 THR A  22      -7.422 -13.830  58.729  1.00 58.42           H
ATOM     36  CG2 THR A  22      -4.390 -13.317  59.643  1.00 58.42           C
ATOM     37 1HG2 THR A  22      -4.603 -12.406  60.203  1.00 58.42           H
ATOM     38 2HG2 THR A  22      -3.408 -13.237  59.178  1.00 58.42           H
ATOM     39 3HG2 THR A  22      -4.403 -14.171  60.320  1.00 58.42           H
ATOM     40  HN  THR A  22      -6.510 -11.416  59.132  1.00 58.42           H
ATOM     41  N   SER A  23      -7.434 -12.569  56.152  1.00 62.29           N
ATOM     42  CA  SER A  23      -8.155 -12.846  54.921  1.00 62.29           C
ATOM     43  C   SER A  23      -7.632 -11.951  53.796  1.00 62.29           C
ATOM     44  O   SER A  23      -7.467 -12.403  52.664  1.00 62.29           O
ATOM     45  HA  SER A  23      -7.955 -13.894  54.700  1.00 62.29           H
ATOM     46  CB  SER A  23      -9.659 -12.641  55.106  1.00 62.29           C
ATOM     47 1HB  SER A  23     -10.186 -13.000  54.222  1.00 62.29           H
ATOM     48 2HB  SER A  23     -10.006 -13.241  55.948  1.00 62.29           H
ATOM     49  OG  SER A  23      -9.989 -11.273  55.331  1.00 62.29           O
ATOM     50  HG  SER A  23     -10.980 -11.150  55.297  1.00 62.29           H
ATOM     51  HN  SER A  23      -8.003 -12.267  56.916  1.00 62.29           H
ATOM     52  N   SER A  24      -7.385 -10.697  54.146  1.00 67.88           N
ATOM     53  CA  SER A  24      -6.964  -9.714  53.163  1.00 67.88           C
ATOM     54  C   SER A  24      -5.588 -10.087  52.606  1.00 67.88           C
ATOM     55  O   SER A  24      -5.287  -9.806  51.447  1.00 67.88           O
ATOM     56  HA  SER A  24      -7.718  -9.751  52.377  1.00 67.88           H
ATOM     57  CB  SER A  24      -6.928  -8.309  53.768  1.00 67.88           C
ATOM     58 1HB  SER A  24      -7.304  -7.591  53.039  1.00 67.88           H
ATOM     59 2HB  SER A  24      -7.596  -8.268  54.629  1.00 67.88           H
ATOM     60  OG  SER A  24      -5.614  -7.934  54.170  1.00 67.88           O
ATOM     61  HG  SER A  24      -5.350  -8.439  54.991  1.00 67.88           H
ATOM     62  HN  SER A  24      -7.468 -10.351  55.081  1.00 67.88           H
ATOM     63  N   MET A  25      -4.790 -10.713  53.458  1.00 64.62           N
ATOM     64  CA  MET A  25      -3.444 -11.102  53.075  1.00 64.62           C
ATOM     65  C   MET A  25      -3.459 -12.395  52.257  1.00 64.62           C
ATOM     66  O   MET A  25      -2.691 -12.542  51.307  1.00 64.62           O
ATOM     67  HA  MET A  25      -3.064 -10.283  52.465  1.00 64.62           H
ATOM     68  CB  MET A  25      -2.593 -11.303  54.330  1.00 64.62           C
ATOM     69 1HB  MET A  25      -2.823 -10.524  55.058  1.00 64.62           H
ATOM     70 2HB  MET A  25      -2.842 -12.257  54.795  1.00 64.62           H
ATOM     71  CG  MET A  25      -1.101 -11.268  53.993  1.00 64.62           C
ATOM     72 1HG  MET A  25      -0.806 -12.202  53.516  1.00 64.62           H
ATOM     73 2HG  MET A  25      -0.900 -10.468  53.280  1.00 64.62           H
ATOM     74  SD  MET A  25      -0.145 -11.014  55.479  1.00 64.62           S
ATOM     75  CE  MET A  25       1.505 -11.093  54.802  1.00 64.62           C
ATOM     76 1HE  MET A  25       1.661 -12.066  54.336  1.00 64.62           H
ATOM     77 2HE  MET A  25       1.630 -10.308  54.056  1.00 64.62           H
ATOM     78 3HE  MET A  25       2.233 -10.953  55.602  1.00 64.62           H
ATOM     79  HN  MET A  25      -5.050 -10.954  54.393  1.00 64.62           H
ATOM     80  N   GLU A  26      -4.342 -13.300  52.655  1.00 59.43           N
ATOM     81  CA  GLU A  26      -4.538 -14.533  51.911  1.00 59.43           C
ATOM     82  C   GLU A  26      -5.057 -14.228  50.505  1.00 59.43           C
ATOM     83  O   GLU A  26      -4.614 -14.833  49.531  1.00 59.43           O
ATOM     84  HA  GLU A  26      -3.551 -14.993  51.850  1.00 59.43           H
ATOM     85  CB  GLU A  26      -5.486 -15.476  52.654  1.00 59.43           C
ATOM     86 1HB  GLU A  26      -6.324 -14.910  53.059  1.00 59.43           H
ATOM     87 2HB  GLU A  26      -5.793 -16.285  51.991  1.00 59.43           H
ATOM     88  CG  GLU A  26      -4.784 -16.136  53.843  1.00 59.43           C
ATOM     89 1HG  GLU A  26      -3.911 -16.687  53.493  1.00 59.43           H
ATOM     90 2HG  GLU A  26      -4.423 -15.369  54.528  1.00 59.43           H
ATOM     91  CD  GLU A  26      -5.730 -17.083  54.582  1.00 59.43           C
ATOM     92  OE1 GLU A  26      -5.207 -17.966  55.296  1.00 59.43           O
ATOM     93  OE2 GLU A  26      -6.956 -16.904  54.416  1.00 59.43           O
ATOM     94  HN  GLU A  26      -4.916 -13.200  53.468  1.00 59.43           H
ATOM     95  N   ASP A  27      -5.990 -13.289  50.444  1.00 66.34           N
ATOM     96  CA  ASP A  27      -6.611 -12.931  49.180  1.00 66.34           C
ATOM     97  C   ASP A  27      -5.529 -12.488  48.193  1.00 66.34           C
ATOM     98  O   ASP A  27      -5.600 -12.802  47.006  1.00 66.34           O
ATOM     99  HA  ASP A  27      -7.131 -13.831  48.852  1.00 66.34           H
ATOM    100  CB  ASP A  27      -7.593 -11.772  49.357  1.00 66.34           C
ATOM    101 1HB  ASP A  27      -7.129 -10.984  49.951  1.00 66.34           H
ATOM    102 2HB  ASP A  27      -7.831 -11.340  48.385  1.00 66.34           H
ATOM    103  CG  ASP A  27      -8.879 -12.242  50.040  1.00 66.34           C
ATOM    104  OD1 ASP A  27      -9.156 -13.458  49.953  1.00 66.34           O
ATOM    105  OD2 ASP A  27      -9.556 -11.375  50.633  1.00 66.34           O
ATOM    106  HN  ASP A  27      -6.322 -12.777  51.237  1.00 66.34           H
ATOM    107  N   TYR A  28      -4.552 -11.765  48.721  1.00 66.01           N
ATOM    108  CA  TYR A  28      -3.478 -11.241  47.894  1.00 66.01           C
ATOM    109  C   TYR A  28      -2.516 -12.354  47.475  1.00 66.01           C
ATOM    110  O   TYR A  28      -2.031 -12.367  46.345  1.00 66.01           O
ATOM    111  HA  TYR A  28      -3.925 -10.802  47.002  1.00 66.01           H
ATOM    112  CB  TYR A  28      -2.726 -10.235  48.767  1.00 66.01           C
ATOM    113 1HB  TYR A  28      -3.419  -9.455  49.085  1.00 66.01           H
ATOM    114 2HB  TYR A  28      -2.379 -10.740  49.669  1.00 66.01           H
ATOM    115  CG  TYR A  28      -1.529  -9.581  48.073  1.00 66.01           C
ATOM    116  CD1 TYR A  28      -0.255 -10.060  48.299  1.00 66.01           C
ATOM    117  HD1 TYR A  28      -0.101 -10.904  48.972  1.00 66.01           H
ATOM    118  CD2 TYR A  28      -1.724  -8.513  47.222  1.00 66.01           C
ATOM    119  HD2 TYR A  28      -2.731  -8.135  47.043  1.00 66.01           H
ATOM    120  CE1 TYR A  28       0.872  -9.445  47.646  1.00 66.01           C
ATOM    121  HE1 TYR A  28       1.883  -9.813  47.815  1.00 66.01           H
ATOM    122  CE2 TYR A  28      -0.598  -7.898  46.569  1.00 66.01           C
ATOM    123  HE2 TYR A  28      -0.738  -7.053  45.894  1.00 66.01           H
ATOM    124  CZ  TYR A  28       0.644  -8.394  46.813  1.00 66.01           C
ATOM    125  OH  TYR A  28       1.708  -7.813  46.196  1.00 66.01           O
ATOM    126  HH  TYR A  28       1.505  -6.856  45.993  1.00 66.01           H
ATOM    127  HN  TYR A  28      -4.488 -11.536  49.692  1.00 66.01           H
ATOM    128  N   VAL A  29      -2.270 -13.262  48.408  1.00 66.91           N
ATOM    129  CA  VAL A  29      -1.304 -14.324  48.183  1.00 66.91           C
ATOM    130  C   VAL A  29      -1.890 -15.341  47.202  1.00 66.91           C
ATOM    131  O   VAL A  29      -1.173 -15.884  46.363  1.00 66.91           O
ATOM    132  HA  VAL A  29      -0.418 -13.873  47.734  1.00 66.91           H
ATOM    133  CB  VAL A  29      -0.893 -14.949  49.518  1.00 66.91           C
ATOM    134  HB  VAL A  29      -1.801 -15.225  50.053  1.00 66.91           H
ATOM    135  CG1 VAL A  29      -0.073 -16.222  49.297  1.00 66.91           C
ATOM    136 1HG1 VAL A  29      -0.668 -16.946  48.741  1.00 66.91           H
ATOM    137 2HG1 VAL A  29       0.828 -15.981  48.732  1.00 66.91           H
ATOM    138 3HG1 VAL A  29       0.206 -16.646  50.262  1.00 66.91           H
ATOM    139  CG2 VAL A  29      -0.125 -13.945  50.380  1.00 66.91           C
ATOM    140 1HG2 VAL A  29       0.773 -13.625  49.853  1.00 66.91           H
ATOM    141 2HG2 VAL A  29      -0.757 -13.080  50.580  1.00 66.91           H
ATOM    142 3HG2 VAL A  29       0.155 -14.415  51.323  1.00 66.91           H
ATOM    143  HN  VAL A  29      -2.715 -13.279  49.303  1.00 66.91           H
ATOM    144  N   ASN A  30      -3.188 -15.567  47.339  1.00 61.39           N
ATOM    145  CA  ASN A  30      -3.854 -16.601  46.565  1.00 61.39           C
ATOM    146  C   ASN A  30      -4.286 -16.023  45.216  1.00 61.39           C
ATOM    147  O   ASN A  30      -4.787 -16.748  44.357  1.00 61.39           O
ATOM    148  HA  ASN A  30      -3.118 -17.398  46.460  1.00 61.39           H
ATOM    149  CB  ASN A  30      -5.105 -17.109  47.284  1.00 61.39           C
ATOM    150 1HB  ASN A  30      -5.738 -16.266  47.560  1.00 61.39           H
ATOM    151 2HB  ASN A  30      -5.687 -17.737  46.610  1.00 61.39           H
ATOM    152  CG  ASN A  30      -4.732 -17.905  48.537  1.00 61.39           C
ATOM    153  OD1 ASN A  30      -3.652 -18.461  48.652  1.00 61.39           O
ATOM    154  ND2 ASN A  30      -5.683 -17.929  49.466  1.00 61.39           N
ATOM    155 1HD2 ASN A  30      -6.548 -17.451  49.308  1.00 61.39           H
ATOM    156 2HD2 ASN A  30      -5.534 -18.424  50.322  1.00 61.39           H
ATOM    157  HN  ASN A  30      -3.781 -15.060  47.964  1.00 61.39           H
ATOM    158  N   PHE A  31      -4.077 -14.723  45.071  1.00 68.30           N
ATOM    159  CA  PHE A  31      -4.409 -14.045  43.829  1.00 68.30           C
ATOM    160  C   PHE A  31      -3.558 -14.574  42.672  1.00 68.30           C
ATOM    161  O   PHE A  31      -2.332 -14.610  42.764  1.00 68.30           O
ATOM    162  HA  PHE A  31      -5.461 -14.242  43.624  1.00 68.30           H
ATOM    163  CB  PHE A  31      -4.103 -12.560  44.034  1.00 68.30           C
ATOM    164 1HB  PHE A  31      -4.595 -12.221  44.946  1.00 68.30           H
ATOM    165 2HB  PHE A  31      -3.031 -12.438  44.186  1.00 68.30           H
ATOM    166  CG  PHE A  31      -4.543 -11.668  42.872  1.00 68.30           C
ATOM    167  CD1 PHE A  31      -3.633 -11.251  41.952  1.00 68.30           C
ATOM    168  HD1 PHE A  31      -2.589 -11.553  42.042  1.00 68.30           H
ATOM    169  CD2 PHE A  31      -5.845 -11.291  42.759  1.00 68.30           C
ATOM    170  HD2 PHE A  31      -6.575 -11.625  43.496  1.00 68.30           H
ATOM    171  CE1 PHE A  31      -4.041 -10.423  40.873  1.00 68.30           C
ATOM    172  HE1 PHE A  31      -3.311 -10.089  40.136  1.00 68.30           H
ATOM    173  CE2 PHE A  31      -6.254 -10.463  41.680  1.00 68.30           C
ATOM    174  HE2 PHE A  31      -7.297 -10.161  41.589  1.00 68.30           H
ATOM    175  CZ  PHE A  31      -5.343 -10.046  40.760  1.00 68.30           C
ATOM    176  HZ  PHE A  31      -5.657  -9.411  39.932  1.00 68.30           H
ATOM    177  HN  PHE A  31      -3.689 -14.136  45.782  1.00 68.30           H
ATOM    178  N   ASN A  32      -4.243 -14.970  41.609  1.00 61.34           N
ATOM    179  CA  ASN A  32      -3.566 -15.482  40.430  1.00 61.34           C
ATOM    180  C   ASN A  32      -3.068 -14.309  39.583  1.00 61.34           C
ATOM    181  O   ASN A  32      -3.828 -13.733  38.807  1.00 61.34           O
ATOM    182  HA  ASN A  32      -2.750 -16.096  40.813  1.00 61.34           H
ATOM    183  CB  ASN A  32      -4.515 -16.318  39.569  1.00 61.34           C
ATOM    184 1HB  ASN A  32      -5.043 -17.036  40.196  1.00 61.34           H
ATOM    185 2HB  ASN A  32      -5.268 -15.671  39.120  1.00 61.34           H
ATOM    186  CG  ASN A  32      -3.749 -17.058  38.470  1.00 61.34           C
ATOM    187  OD1 ASN A  32      -2.541 -16.951  38.339  1.00 61.34           O
ATOM    188  ND2 ASN A  32      -4.518 -17.813  37.690  1.00 61.34           N
ATOM    189 1HD2 ASN A  32      -5.504 -17.857  37.852  1.00 61.34           H
ATOM    190 2HD2 ASN A  32      -4.110 -18.337  36.942  1.00 61.34           H
ATOM    191  HN  ASN A  32      -5.241 -14.944  41.545  1.00 61.34           H
ATOM    192  N   PHE A  33      -1.794 -13.991  39.761  1.00 64.06           N
ATOM    193  CA  PHE A  33      -1.158 -12.966  38.951  1.00 64.06           C
ATOM    194  C   PHE A  33      -0.770 -13.515  37.577  1.00 64.06           C
ATOM    195  O   PHE A  33       0.409 -13.548  37.228  1.00 64.06           O
ATOM    196  HA  PHE A  33      -1.879 -12.158  38.827  1.00 64.06           H
ATOM    197  CB  PHE A  33       0.110 -12.534  39.691  1.00 64.06           C
ATOM    198 1HB  PHE A  33       0.703 -13.418  39.923  1.00 64.06           H
ATOM    199 2HB  PHE A  33       0.711 -11.912  39.027  1.00 64.06           H
ATOM    200  CG  PHE A  33      -0.157 -11.763  40.985  1.00 64.06           C
ATOM    201  CD1 PHE A  33      -0.395 -10.424  40.943  1.00 64.06           C
ATOM    202  HD1 PHE A  33      -0.395  -9.901  39.987  1.00 64.06           H
ATOM    203  CD2 PHE A  33      -0.157 -12.416  42.178  1.00 64.06           C
ATOM    204  HD2 PHE A  33       0.034 -13.489  42.212  1.00 64.06           H
ATOM    205  CE1 PHE A  33      -0.643  -9.709  42.144  1.00 64.06           C
ATOM    206  HE1 PHE A  33      -0.833  -8.636  42.110  1.00 64.06           H
ATOM    207  CE2 PHE A  33      -0.405 -11.700  43.379  1.00 64.06           C
ATOM    208  HE2 PHE A  33      -0.404 -12.224  44.335  1.00 64.06           H
ATOM    209  CZ  PHE A  33      -0.642 -10.362  43.337  1.00 64.06           C
ATOM    210  HZ  PHE A  33      -0.833  -9.813  44.259  1.00 64.06           H
ATOM    211  HN  PHE A  33      -1.200 -14.420  40.443  1.00 64.06           H
ATOM    212  N   THR A  34      -1.785 -13.934  36.834  1.00 62.90           N
ATOM    213  CA  THR A  34      -1.618 -14.186  35.413  1.00 62.90           C
ATOM    214  C   THR A  34      -1.068 -12.943  34.712  1.00 62.90           C
ATOM    215  O   THR A  34      -1.591 -11.844  34.887  1.00 62.90           O
ATOM    216  HA  THR A  34      -0.878 -14.977  35.290  1.00 62.90           H
ATOM    217  CB  THR A  34      -2.964 -14.654  34.855  1.00 62.90           C
ATOM    218  HB  THR A  34      -3.663 -13.821  34.778  1.00 62.90           H
ATOM    219  OG1 THR A  34      -3.356 -15.707  35.731  1.00 62.90           O
ATOM    220  HG1 THR A  34      -2.617 -16.375  35.815  1.00 62.90           H
ATOM    221  CG2 THR A  34      -2.827 -15.334  33.491  1.00 62.90           C
ATOM    222 1HG2 THR A  34      -2.181 -16.207  33.584  1.00 62.90           H
ATOM    223 2HG2 THR A  34      -2.393 -14.634  32.778  1.00 62.90           H
ATOM    224 3HG2 THR A  34      -3.811 -15.646  33.141  1.00 62.90           H
ATOM    225  HN  THR A  34      -2.706 -14.099  37.188  1.00 62.90           H
ATOM    226  N   ASP A  35      -0.019 -13.159  33.931  1.00 67.82           N
ATOM    227  CA  ASP A  35       0.667 -12.057  33.278  1.00 67.82           C
ATOM    228  C   ASP A  35      -0.068 -11.699  31.985  1.00 67.82           C
ATOM    229  O   ASP A  35       0.282 -12.188  30.912  1.00 67.82           O
ATOM    230  HA  ASP A  35       0.656 -11.243  34.002  1.00 67.82           H
ATOM    231  CB  ASP A  35       2.103 -12.440  32.915  1.00 67.82           C
ATOM    232 1HB  ASP A  35       2.536 -13.042  33.714  1.00 67.82           H
ATOM    233 2HB  ASP A  35       2.103 -13.057  32.016  1.00 67.82           H
ATOM    234  CG  ASP A  35       2.961 -11.194  32.685  1.00 67.82           C
ATOM    235  OD1 ASP A  35       2.411 -10.086  32.863  1.00 67.82           O
ATOM    236  OD2 ASP A  35       4.147 -11.379  32.337  1.00 67.82           O
ATOM    237  HN  ASP A  35       0.361 -14.065  33.743  1.00 67.82           H
ATOM    238  N   PHE A  36      -1.074 -10.849  32.129  1.00 82.02           N
ATOM    239  CA  PHE A  36      -1.807 -10.354  30.976  1.00 82.02           C
ATOM    240  C   PHE A  36      -1.114  -9.133  30.369  1.00 82.02           C
ATOM    241  O   PHE A  36      -1.499  -8.665  29.299  1.00 82.02           O
ATOM    242  HA  PHE A  36      -1.834 -11.158  30.241  1.00 82.02           H
ATOM    243  CB  PHE A  36      -3.196  -9.944  31.472  1.00 82.02           C
ATOM    244 1HB  PHE A  36      -3.083  -9.288  32.335  1.00 82.02           H
ATOM    245 2HB  PHE A  36      -3.691  -9.364  30.693  1.00 82.02           H
ATOM    246  CG  PHE A  36      -4.092 -11.123  31.858  1.00 82.02           C
ATOM    247  CD1 PHE A  36      -4.144 -12.226  31.064  1.00 82.02           C
ATOM    248  HD1 PHE A  36      -3.547 -12.271  30.153  1.00 82.02           H
ATOM    249  CD2 PHE A  36      -4.836 -11.067  32.995  1.00 82.02           C
ATOM    250  HD2 PHE A  36      -4.794 -10.183  33.631  1.00 82.02           H
ATOM    251  CE1 PHE A  36      -4.975 -13.320  31.423  1.00 82.02           C
ATOM    252  HE1 PHE A  36      -5.017 -14.204  30.787  1.00 82.02           H
ATOM    253  CE2 PHE A  36      -5.667 -12.161  33.354  1.00 82.02           C
ATOM    254  HE2 PHE A  36      -6.264 -12.117  34.265  1.00 82.02           H
ATOM    255  CZ  PHE A  36      -5.719 -13.264  32.560  1.00 82.02           C
ATOM    256  HZ  PHE A  36      -6.358 -14.104  32.835  1.00 82.02           H
ATOM    257  HN  PHE A  36      -1.389 -10.500  33.012  1.00 82.02           H
ATOM    258  N   TYR A  37      -0.104  -8.651  31.079  1.00 86.67           N
ATOM    259  CA  TYR A  37       0.696  -7.544  30.585  1.00 86.67           C
ATOM    260  C   TYR A  37       1.861  -8.048  29.731  1.00 86.67           C
ATOM    261  O   TYR A  37       2.813  -8.626  30.252  1.00 86.67           O
ATOM    262  HA  TYR A  37       0.054  -6.911  29.973  1.00 86.67           H
ATOM    263  CB  TYR A  37       1.255  -6.842  31.824  1.00 86.67           C
ATOM    264 1HB  TYR A  37       0.433  -6.621  32.506  1.00 86.67           H
ATOM    265 2HB  TYR A  37       1.926  -7.525  32.345  1.00 86.67           H
ATOM    266  CG  TYR A  37       2.007  -5.545  31.519  1.00 86.67           C
ATOM    267  CD1 TYR A  37       3.383  -5.553  31.419  1.00 86.67           C
ATOM    268  HD1 TYR A  37       3.934  -6.483  31.557  1.00 86.67           H
ATOM    269  CD2 TYR A  37       1.309  -4.367  31.344  1.00 86.67           C
ATOM    270  HD2 TYR A  37       0.222  -4.361  31.424  1.00 86.67           H
ATOM    271  CE1 TYR A  37       4.091  -4.332  31.131  1.00 86.67           C
ATOM    272  HE1 TYR A  37       5.178  -4.325  31.049  1.00 86.67           H
ATOM    273  CE2 TYR A  37       2.017  -3.147  31.057  1.00 86.67           C
ATOM    274  HE2 TYR A  37       1.478  -2.210  30.917  1.00 86.67           H
ATOM    275  CZ  TYR A  37       3.373  -3.190  30.965  1.00 86.67           C
ATOM    276  OH  TYR A  37       4.042  -2.037  30.693  1.00 86.67           O
ATOM    277  HH  TYR A  37       5.017  -2.226  30.581  1.00 86.67           H
ATOM    278  HN  TYR A  37       0.169  -9.004  31.974  1.00 86.67           H
ATOM    279  N   CYS A  38       1.748  -7.809  28.432  1.00 90.24           N
ATOM    280  CA  CYS A  38       2.717  -8.337  27.487  1.00 90.24           C
ATOM    281  C   CYS A  38       3.776  -7.263  27.234  1.00 90.24           C
ATOM    282  O   CYS A  38       3.481  -6.219  26.653  1.00 90.24           O
ATOM    283  HA  CYS A  38       3.161  -9.217  27.952  1.00 90.24           H
ATOM    284  CB  CYS A  38       2.049  -8.796  26.189  1.00 90.24           C
ATOM    285 1HB  CYS A  38       1.225  -9.474  26.415  1.00 90.24           H
ATOM    286 2HB  CYS A  38       1.623  -7.939  25.667  1.00 90.24           H
ATOM    287  SG  CYS A  38       3.272  -9.635  25.118  1.00 90.24           S
ATOM    288  HN  CYS A  38       1.012  -7.267  28.026  1.00 90.24           H
ATOM    289  N   GLU A  39       4.988  -7.555  27.683  1.00 82.34           N
ATOM    290  CA  GLU A  39       6.134  -6.732  27.334  1.00 82.34           C
ATOM    291  C   GLU A  39       6.704  -7.162  25.981  1.00 82.34           C
ATOM    292  O   GLU A  39       7.065  -8.323  25.796  1.00 82.34           O
ATOM    293  HA  GLU A  39       5.750  -5.714  27.268  1.00 82.34           H
ATOM    294  CB  GLU A  39       7.205  -6.794  28.425  1.00 82.34           C
ATOM    295 1HB  GLU A  39       7.506  -7.829  28.587  1.00 82.34           H
ATOM    296 2HB  GLU A  39       8.036  -6.140  28.161  1.00 82.34           H
ATOM    297  CG  GLU A  39       6.660  -6.279  29.759  1.00 82.34           C
ATOM    298 1HG  GLU A  39       6.204  -5.299  29.616  1.00 82.34           H
ATOM    299 2HG  GLU A  39       5.876  -6.946  30.117  1.00 82.34           H
ATOM    300  CD  GLU A  39       7.772  -6.183  30.805  1.00 82.34           C
ATOM    301  OE1 GLU A  39       7.509  -5.561  31.857  1.00 82.34           O
ATOM    302  OE2 GLU A  39       8.860  -6.733  30.529  1.00 82.34           O
ATOM    303  HN  GLU A  39       5.193  -8.336  28.273  1.00 82.34           H
ATOM    304  N   LYS A  40       6.766  -6.202  25.070  1.00 88.65           N
ATOM    305  CA  LYS A  40       7.115  -6.500  23.691  1.00 88.65           C
ATOM    306  C   LYS A  40       8.520  -5.969  23.399  1.00 88.65           C
ATOM    307  O   LYS A  40       8.807  -5.546  22.281  1.00 88.65           O
ATOM    308  HA  LYS A  40       7.127  -7.585  23.585  1.00 88.65           H
ATOM    309  CB  LYS A  40       6.045  -5.964  22.739  1.00 88.65           C
ATOM    310 1HB  LYS A  40       5.912  -4.894  22.901  1.00 88.65           H
ATOM    311 2HB  LYS A  40       6.373  -6.091  21.708  1.00 88.65           H
ATOM    312  CG  LYS A  40       4.713  -6.686  22.949  1.00 88.65           C
ATOM    313 1HG  LYS A  40       4.864  -7.764  22.879  1.00 88.65           H
ATOM    314 2HG  LYS A  40       4.338  -6.482  23.951  1.00 88.65           H
ATOM    315  CD  LYS A  40       3.679  -6.243  21.911  1.00 88.65           C
ATOM    316 1HD  LYS A  40       3.483  -5.176  22.021  1.00 88.65           H
ATOM    317 2HD  LYS A  40       4.078  -6.392  20.908  1.00 88.65           H
ATOM    318  CE  LYS A  40       2.374  -7.026  22.068  1.00 88.65           C
ATOM    319 1HE  LYS A  40       2.570  -8.094  21.976  1.00 88.65           H
ATOM    320 2HE  LYS A  40       1.963  -6.862  23.064  1.00 88.65           H
ATOM    321  NZ  LYS A  40       1.391  -6.605  21.044  1.00 88.65           N
ATOM    322 1HZ  LYS A  40       0.647  -7.292  20.988  1.00 88.65           H
ATOM    323 2HZ  LYS A  40       1.001  -5.705  21.300  1.00 88.65           H
ATOM    324 3HZ  LYS A  40       1.852  -6.531  20.144  1.00 88.65           H
ATOM    325  HN  LYS A  40       6.583  -5.237  25.260  1.00 88.65           H
ATOM    326  N   ASN A  41       9.358  -6.009  24.425  1.00 82.59           N
ATOM    327  CA  ASN A  41      10.722  -5.526  24.295  1.00 82.59           C
ATOM    328  C   ASN A  41      11.419  -6.276  23.158  1.00 82.59           C
ATOM    329  O   ASN A  41      12.162  -5.679  22.380  1.00 82.59           O
ATOM    330  HA  ASN A  41      10.630  -4.458  24.096  1.00 82.59           H
ATOM    331  CB  ASN A  41      11.517  -5.770  25.579  1.00 82.59           C
ATOM    332 1HB  ASN A  41      11.388  -6.804  25.901  1.00 82.59           H
ATOM    333 2HB  ASN A  41      12.581  -5.628  25.386  1.00 82.59           H
ATOM    334  CG  ASN A  41      11.065  -4.824  26.693  1.00 82.59           C
ATOM    335  OD1 ASN A  41      10.649  -3.701  26.458  1.00 82.59           O
ATOM    336  ND2 ASN A  41      11.169  -5.338  27.915  1.00 82.59           N
ATOM    337 1HD2 ASN A  41      11.518  -6.266  28.039  1.00 82.59           H
ATOM    338 2HD2 ASN A  41      10.897  -4.795  28.710  1.00 82.59           H
ATOM    339  HN  ASN A  41       9.119  -6.363  25.329  1.00 82.59           H
ATOM    340  N   ASN A  42      11.154  -7.573  23.098  1.00 84.24           N
ATOM    341  CA  ASN A  42      11.793  -8.421  22.106  1.00 84.24           C
ATOM    342  C   ASN A  42      11.374  -7.967  20.707  1.00 84.24           C
ATOM    343  O   ASN A  42      12.176  -8.000  19.774  1.00 84.24           O
ATOM    344  HA  ASN A  42      12.863  -8.308  22.279  1.00 84.24           H
ATOM    345  CB  ASN A  42      11.369  -9.882  22.276  1.00 84.24           C
ATOM    346 1HB  ASN A  42      10.281  -9.952  22.270  1.00 84.24           H
ATOM    347 2HB  ASN A  42      11.731 -10.470  21.433  1.00 84.24           H
ATOM    348  CG  ASN A  42      11.915 -10.463  23.582  1.00 84.24           C
ATOM    349  OD1 ASN A  42      12.748  -9.875  24.253  1.00 84.24           O
ATOM    350  ND2 ASN A  42      11.402 -11.647  23.904  1.00 84.24           N
ATOM    351 1HD2 ASN A  42      10.722 -12.075  23.309  1.00 84.24           H
ATOM    352 2HD2 ASN A  42      11.696 -12.109  24.740  1.00 84.24           H
ATOM    353  HN  ASN A  42      10.518  -8.043  23.709  1.00 84.24           H
ATOM    354  N   VAL A  43      10.120  -7.554  20.604  1.00 91.16           N
ATOM    355  CA  VAL A  43       9.569  -7.144  19.323  1.00 91.16           C
ATOM    356  C   VAL A  43      10.261  -5.858  18.865  1.00 91.16           C
ATOM    357  O   VAL A  43      10.607  -5.720  17.692  1.00 91.16           O
ATOM    358  HA  VAL A  43       9.785  -7.934  18.604  1.00 91.16           H
ATOM    359  CB  VAL A  43       8.050  -7.000  19.428  1.00 91.16           C
ATOM    360  HB  VAL A  43       7.837  -6.165  20.096  1.00 91.16           H
ATOM    361  CG1 VAL A  43       7.434  -6.681  18.065  1.00 91.16           C
ATOM    362 1HG1 VAL A  43       7.848  -5.746  17.689  1.00 91.16           H
ATOM    363 2HG1 VAL A  43       7.661  -7.486  17.366  1.00 91.16           H
ATOM    364 3HG1 VAL A  43       6.353  -6.585  18.168  1.00 91.16           H
ATOM    365  CG2 VAL A  43       7.421  -8.257  20.034  1.00 91.16           C
ATOM    366 1HG2 VAL A  43       7.648  -9.117  19.403  1.00 91.16           H
ATOM    367 2HG2 VAL A  43       7.826  -8.421  21.032  1.00 91.16           H
ATOM    368 3HG2 VAL A  43       6.340  -8.128  20.097  1.00 91.16           H
ATOM    369  HN  VAL A  43       9.484  -7.498  21.374  1.00 91.16           H
ATOM    370  N   ARG A  44      10.442  -4.951  19.813  1.00 86.44           N
ATOM    371  CA  ARG A  44      11.073  -3.676  19.518  1.00 86.44           C
ATOM    372  C   ARG A  44      12.537  -3.887  19.124  1.00 86.44           C
ATOM    373  O   ARG A  44      13.053  -3.197  18.247  1.00 86.44           O
ATOM    374  HA  ARG A  44      10.499  -3.266  18.687  1.00 86.44           H
ATOM    375  CB  ARG A  44      11.007  -2.737  20.724  1.00 86.44           C
ATOM    376 1HB  ARG A  44      11.410  -3.239  21.603  1.00 86.44           H
ATOM    377 2HB  ARG A  44      11.632  -1.862  20.543  1.00 86.44           H
ATOM    378  CG  ARG A  44       9.568  -2.294  20.996  1.00 86.44           C
ATOM    379 1HG  ARG A  44       9.102  -1.967  20.067  1.00 86.44           H
ATOM    380 2HG  ARG A  44       8.987  -3.140  21.363  1.00 86.44           H
ATOM    381  CD  ARG A  44       9.528  -1.158  22.021  1.00 86.44           C
ATOM    382 1HD  ARG A  44      10.244  -0.384  21.745  1.00 86.44           H
ATOM    383 2HD  ARG A  44       8.542  -0.695  22.023  1.00 86.44           H
ATOM    384  NE  ARG A  44       9.844  -1.681  23.369  1.00 86.44           N
ATOM    385  HE  ARG A  44      10.807  -1.764  23.626  1.00 86.44           H
ATOM    386  CZ  ARG A  44       8.920  -2.051  24.266  1.00 86.44           C
ATOM    387  NH1 ARG A  44       7.615  -1.962  23.975  1.00 86.44           N
ATOM    388 1HH1 ARG A  44       7.324  -1.618  23.083  1.00 86.44           H
ATOM    389 2HH1 ARG A  44       6.932  -2.240  24.650  1.00 86.44           H
ATOM    390  NH2 ARG A  44       9.321  -2.512  25.459  1.00 86.44           N
ATOM    391 1HH2 ARG A  44       8.644  -2.792  26.140  1.00 86.44           H
ATOM    392 2HH2 ARG A  44      10.297  -2.575  25.668  1.00 86.44           H
ATOM    393  HN  ARG A  44      10.166  -5.075  20.766  1.00 86.44           H
ATOM    394  N   GLN A  45      13.164  -4.844  19.793  1.00 83.26           N
ATOM    395  CA  GLN A  45      14.565  -5.137  19.542  1.00 83.26           C
ATOM    396  C   GLN A  45      14.745  -5.695  18.128  1.00 83.26           C
ATOM    397  O   GLN A  45      15.685  -5.325  17.426  1.00 83.26           O
ATOM    398  HA  GLN A  45      15.082  -4.182  19.631  1.00 83.26           H
ATOM    399  CB  GLN A  45      15.118  -6.107  20.588  1.00 83.26           C
ATOM    400 1HB  GLN A  45      14.881  -5.742  21.588  1.00 83.26           H
ATOM    401 2HB  GLN A  45      14.636  -7.078  20.480  1.00 83.26           H
ATOM    402  CG  GLN A  45      16.633  -6.265  20.442  1.00 83.26           C
ATOM    403 1HG  GLN A  45      16.869  -6.645  19.449  1.00 83.26           H
ATOM    404 2HG  GLN A  45      17.114  -5.291  20.533  1.00 83.26           H
ATOM    405  CD  GLN A  45      17.190  -7.215  21.504  1.00 83.26           C
ATOM    406  OE1 GLN A  45      16.461  -7.882  22.221  1.00 83.26           O
ATOM    407  NE2 GLN A  45      18.518  -7.240  21.565  1.00 83.26           N
ATOM    408 1HE2 GLN A  45      19.057  -6.667  20.948  1.00 83.26           H
ATOM    409 2HE2 GLN A  45      18.977  -7.831  22.228  1.00 83.26           H
ATOM    410  HN  GLN A  45      12.732  -5.412  20.493  1.00 83.26           H
ATOM    411  N   PHE A  46      13.830  -6.576  17.753  1.00 92.26           N
ATOM    412  CA  PHE A  46      13.840  -7.142  16.415  1.00 92.26           C
ATOM    413  C   PHE A  46      13.705  -6.047  15.355  1.00 92.26           C
ATOM    414  O   PHE A  46      14.470  -6.013  14.392  1.00 92.26           O
ATOM    415  HA  PHE A  46      14.795  -7.653  16.287  1.00 92.26           H
ATOM    416  CB  PHE A  46      12.637  -8.081  16.317  1.00 92.26           C
ATOM    417 1HB  PHE A  46      12.789  -8.923  16.992  1.00 92.26           H
ATOM    418 2HB  PHE A  46      11.748  -7.553  16.661  1.00 92.26           H
ATOM    419  CG  PHE A  46      12.379  -8.618  14.907  1.00 92.26           C
ATOM    420  CD1 PHE A  46      11.424  -8.045  14.126  1.00 92.26           C
ATOM    421  HD1 PHE A  46      10.843  -7.204  14.504  1.00 92.26           H
ATOM    422  CD2 PHE A  46      13.104  -9.667  14.435  1.00 92.26           C
ATOM    423  HD2 PHE A  46      13.869 -10.126  15.062  1.00 92.26           H
ATOM    424  CE1 PHE A  46      11.185  -8.543  12.817  1.00 92.26           C
ATOM    425  HE1 PHE A  46      10.420  -8.084  12.191  1.00 92.26           H
ATOM    426  CE2 PHE A  46      12.865 -10.165  13.127  1.00 92.26           C
ATOM    427  HE2 PHE A  46      13.446 -11.006  12.749  1.00 92.26           H
ATOM    428  CZ  PHE A  46      11.911  -9.592  12.346  1.00 92.26           C
ATOM    429  HZ  PHE A  46      11.727  -9.974  11.342  1.00 92.26           H
ATOM    430  HN  PHE A  46      13.092  -6.902  18.344  1.00 92.26           H
ATOM    431  N   ALA A  47      12.728  -5.179  15.568  1.00 92.96           N
ATOM    432  CA  ALA A  47      12.428  -4.137  14.601  1.00 92.96           C
ATOM    433  C   ALA A  47      13.652  -3.234  14.434  1.00 92.96           C
ATOM    434  O   ALA A  47      13.972  -2.815  13.323  1.00 92.96           O
ATOM    435  HA  ALA A  47      12.211  -4.620  13.648  1.00 92.96           H
ATOM    436  CB  ALA A  47      11.189  -3.361  15.053  1.00 92.96           C
ATOM    437 1HB  ALA A  47      10.341  -4.042  15.127  1.00 92.96           H
ATOM    438 2HB  ALA A  47      11.379  -2.909  16.026  1.00 92.96           H
ATOM    439 3HB  ALA A  47      10.965  -2.579  14.327  1.00 92.96           H
ATOM    440  HN  ALA A  47      12.147  -5.179  16.382  1.00 92.96           H
ATOM    441  N   SER A  48      14.303  -2.961  15.555  1.00 91.45           N
ATOM    442  CA  SER A  48      15.370  -1.975  15.580  1.00 91.45           C
ATOM    443  C   SER A  48      16.550  -2.458  14.734  1.00 91.45           C
ATOM    444  O   SER A  48      17.321  -1.651  14.219  1.00 91.45           O
ATOM    445  HA  SER A  48      14.937  -1.071  15.152  1.00 91.45           H
ATOM    446  CB  SER A  48      15.825  -1.692  17.013  1.00 91.45           C
ATOM    447 1HB  SER A  48      16.477  -0.818  17.021  1.00 91.45           H
ATOM    448 2HB  SER A  48      14.959  -1.448  17.628  1.00 91.45           H
ATOM    449  OG  SER A  48      16.514  -2.801  17.584  1.00 91.45           O
ATOM    450  HG  SER A  48      16.832  -2.571  18.503  1.00 91.45           H
ATOM    451  HN  SER A  48      14.113  -3.400  16.434  1.00 91.45           H
ATOM    452  N   HIS A  49      16.653  -3.774  14.618  1.00 87.39           N
ATOM    453  CA  HIS A  49      17.783  -4.378  13.933  1.00 87.39           C
ATOM    454  C   HIS A  49      17.395  -4.700  12.488  1.00 87.39           C
ATOM    455  O   HIS A  49      18.186  -4.494  11.569  1.00 87.39           O
ATOM    456  HA  HIS A  49      18.580  -3.635  13.929  1.00 87.39           H
ATOM    457  CB  HIS A  49      18.290  -5.603  14.697  1.00 87.39           C
ATOM    458 1HB  HIS A  49      17.451  -6.271  14.890  1.00 87.39           H
ATOM    459 2HB  HIS A  49      18.993  -6.147  14.065  1.00 87.39           H
ATOM    460  CG  HIS A  49      18.965  -5.273  16.007  1.00 87.39           C
ATOM    461  ND1 HIS A  49      18.270  -5.148  17.197  1.00 87.39           N
ATOM    462  HD1 HIS A  49      17.283  -5.259  17.313  1.00 87.39           H
ATOM    463  CD2 HIS A  49      20.277  -5.045  16.302  1.00 87.39           C
ATOM    464  HD2 HIS A  49      21.102  -5.065  15.590  1.00 87.39           H
ATOM    465  CE1 HIS A  49      19.135  -4.857  18.158  1.00 87.39           C
ATOM    466  HE1 HIS A  49      18.895  -4.697  19.209  1.00 87.39           H
ATOM    467  NE2 HIS A  49      20.378  -4.793  17.601  1.00 87.39           N
ATOM    468  HN  HIS A  49      15.983  -4.422  14.981  1.00 87.39           H
ATOM    469  N   PHE A  50      16.178  -5.200  12.333  1.00 81.59           N
ATOM    470  CA  PHE A  50      15.788  -5.848  11.092  1.00 81.59           C
ATOM    471  C   PHE A  50      15.225  -4.831  10.096  1.00 81.59           C
ATOM    472  O   PHE A  50      15.546  -4.877   8.910  1.00 81.59           O
ATOM    473  HA  PHE A  50      16.682  -6.308  10.673  1.00 81.59           H
ATOM    474  CB  PHE A  50      14.695  -6.860  11.441  1.00 81.59           C
ATOM    475 1HB  PHE A  50      15.070  -7.532  12.214  1.00 81.59           H
ATOM    476 2HB  PHE A  50      13.844  -6.329  11.866  1.00 81.59           H
ATOM    477  CG  PHE A  50      14.216  -7.693  10.251  1.00 81.59           C
ATOM    478  CD1 PHE A  50      13.002  -7.443   9.691  1.00 81.59           C
ATOM    479  HD1 PHE A  50      12.371  -6.649  10.089  1.00 81.59           H
ATOM    480  CD2 PHE A  50      15.003  -8.684   9.753  1.00 81.59           C
ATOM    481  HD2 PHE A  50      15.976  -8.885  10.202  1.00 81.59           H
ATOM    482  CE1 PHE A  50      12.557  -8.216   8.586  1.00 81.59           C
ATOM    483  HE1 PHE A  50      11.585  -8.016   8.137  1.00 81.59           H
ATOM    484  CE2 PHE A  50      14.558  -9.458   8.648  1.00 81.59           C
ATOM    485  HE2 PHE A  50      15.190 -10.252   8.250  1.00 81.59           H
ATOM    486  CZ  PHE A  50      13.345  -9.207   8.088  1.00 81.59           C
ATOM    487  HZ  PHE A  50      13.003  -9.801   7.240  1.00 81.59           H
ATOM    488  HN  PHE A  50      15.467  -5.167  13.035  1.00 81.59           H
ATOM    489  N   LEU A  51      14.396  -3.938  10.616  1.00 93.90           N
ATOM    490  CA  LEU A  51      13.548  -3.120   9.765  1.00 93.90           C
ATOM    491  C   LEU A  51      14.401  -2.050   9.080  1.00 93.90           C
ATOM    492  O   LEU A  51      14.318  -1.868   7.867  1.00 93.90           O
ATOM    493  HA  LEU A  51      13.130  -3.771   8.998  1.00 93.90           H
ATOM    494  CB  LEU A  51      12.375  -2.552  10.566  1.00 93.90           C
ATOM    495 1HB  LEU A  51      12.775  -1.938  11.373  1.00 93.90           H
ATOM    496 2HB  LEU A  51      11.804  -1.890   9.915  1.00 93.90           H
ATOM    497  CG  LEU A  51      11.416  -3.579  11.171  1.00 93.90           C
ATOM    498  HG  LEU A  51      11.959  -4.152  11.922  1.00 93.90           H
ATOM    499  CD1 LEU A  51      10.252  -2.888  11.885  1.00 93.90           C
ATOM    500 1HD1 LEU A  51      10.640  -2.257  12.686  1.00 93.90           H
ATOM    501 2HD1 LEU A  51       9.702  -2.273  11.173  1.00 93.90           H
ATOM    502 3HD1 LEU A  51       9.586  -3.641  12.306  1.00 93.90           H
ATOM    503  CD2 LEU A  51      10.931  -4.568  10.110  1.00 93.90           C
ATOM    504 1HD2 LEU A  51      10.411  -4.027   9.320  1.00 93.90           H
ATOM    505 2HD2 LEU A  51      11.786  -5.095   9.687  1.00 93.90           H
ATOM    506 3HD2 LEU A  51      10.251  -5.287  10.567  1.00 93.90           H
ATOM    507  HN  LEU A  51      14.299  -3.769  11.597  1.00 93.90           H
ATOM    508  N   PRO A  52      15.233  -1.327   9.841  1.00 95.65           N
ATOM    509  CA  PRO A  52      15.913  -0.145   9.304  1.00 95.65           C
ATOM    510  C   PRO A  52      16.663  -0.447   8.017  1.00 95.65           C
ATOM    511  O   PRO A  52      16.482   0.240   7.013  1.00 95.65           O
ATOM    512  HA  PRO A  52      15.182   0.617   9.036  1.00 95.65           H
ATOM    513  CB  PRO A  52      16.862   0.271  10.429  1.00 95.65           C
ATOM    514 1HB  PRO A  52      17.845  -0.185  10.314  1.00 95.65           H
ATOM    515 2HB  PRO A  52      17.012   1.350  10.449  1.00 95.65           H
ATOM    516  CG  PRO A  52      16.156  -0.223  11.687  1.00 95.65           C
ATOM    517 1HG  PRO A  52      16.846  -0.323  12.525  1.00 95.65           H
ATOM    518 2HG  PRO A  52      15.377   0.466  12.011  1.00 95.65           H
ATOM    519  CD  PRO A  52      15.588  -1.565  11.252  1.00 95.65           C
ATOM    520 1HD  PRO A  52      16.321  -2.366  11.351  1.00 95.65           H
ATOM    521 2HD  PRO A  52      14.724  -1.851  11.852  1.00 95.65           H
ATOM    522  N   PRO A  53      17.519  -1.478   8.014  1.00 95.86           N
ATOM    523  CA  PRO A  53      18.290  -1.816   6.815  1.00 95.86           C
ATOM    524  C   PRO A  53      17.406  -1.991   5.591  1.00 95.86           C
ATOM    525  O   PRO A  53      17.738  -1.513   4.508  1.00 95.86           O
ATOM    526  HA  PRO A  53      18.967  -1.000   6.563  1.00 95.86           H
ATOM    527  CB  PRO A  53      18.998  -3.118   7.194  1.00 95.86           C
ATOM    528 1HB  PRO A  53      18.414  -3.991   6.905  1.00 95.86           H
ATOM    529 2HB  PRO A  53      19.967  -3.206   6.702  1.00 95.86           H
ATOM    530  CG  PRO A  53      19.143  -3.013   8.708  1.00 95.86           C
ATOM    531 1HG  PRO A  53      19.301  -3.989   9.168  1.00 95.86           H
ATOM    532 2HG  PRO A  53      19.997  -2.398   8.992  1.00 95.86           H
ATOM    533  CD  PRO A  53      17.823  -2.389   9.132  1.00 95.86           C
ATOM    534 1HD  PRO A  53      17.043  -3.139   9.261  1.00 95.86           H
ATOM    535 2HD  PRO A  53      17.912  -1.861  10.082  1.00 95.86           H
ATOM    536  N   LEU A  54      16.292  -2.678   5.798  1.00 94.03           N
ATOM    537  CA  LEU A  54      15.415  -3.032   4.695  1.00 94.03           C
ATOM    538  C   LEU A  54      14.754  -1.766   4.148  1.00 94.03           C
ATOM    539  O   LEU A  54      14.645  -1.594   2.935  1.00 94.03           O
ATOM    540  HA  LEU A  54      16.036  -3.465   3.911  1.00 94.03           H
ATOM    541  CB  LEU A  54      14.417  -4.108   5.129  1.00 94.03           C
ATOM    542 1HB  LEU A  54      13.867  -3.738   5.994  1.00 94.03           H
ATOM    543 2HB  LEU A  54      13.693  -4.249   4.326  1.00 94.03           H
ATOM    544  CG  LEU A  54      15.014  -5.472   5.484  1.00 94.03           C
ATOM    545  HG  LEU A  54      15.729  -5.331   6.295  1.00 94.03           H
ATOM    546  CD1 LEU A  54      13.933  -6.427   5.995  1.00 94.03           C
ATOM    547 1HD1 LEU A  54      13.468  -6.005   6.887  1.00 94.03           H
ATOM    548 2HD1 LEU A  54      13.177  -6.566   5.223  1.00 94.03           H
ATOM    549 3HD1 LEU A  54      14.384  -7.388   6.240  1.00 94.03           H
ATOM    550  CD2 LEU A  54      15.784  -6.059   4.299  1.00 94.03           C
ATOM    551 1HD2 LEU A  54      15.108  -6.183   3.453  1.00 94.03           H
ATOM    552 2HD2 LEU A  54      16.594  -5.385   4.022  1.00 94.03           H
ATOM    553 3HD2 LEU A  54      16.197  -7.028   4.579  1.00 94.03           H
ATOM    554  HN  LEU A  54      15.987  -2.990   6.698  1.00 94.03           H
ATOM    555  N   TYR A  55      14.331  -0.912   5.068  1.00 94.33           N
ATOM    556  CA  TYR A  55      13.643   0.312   4.694  1.00 94.33           C
ATOM    557  C   TYR A  55      14.564   1.236   3.894  1.00 94.33           C
ATOM    558  O   TYR A  55      14.127   1.882   2.944  1.00 94.33           O
ATOM    559  HA  TYR A  55      12.787   0.041   4.075  1.00 94.33           H
ATOM    560  CB  TYR A  55      13.263   1.000   6.006  1.00 94.33           C
ATOM    561 1HB  TYR A  55      14.119   0.974   6.680  1.00 94.33           H
ATOM    562 2HB  TYR A  55      13.048   2.050   5.805  1.00 94.33           H
ATOM    563  CG  TYR A  55      12.058   0.374   6.711  1.00 94.33           C
ATOM    564  CD1 TYR A  55      11.474  -0.766   6.198  1.00 94.33           C
ATOM    565  HD1 TYR A  55      11.870  -1.220   5.290  1.00 94.33           H
ATOM    566  CD2 TYR A  55      11.556   0.949   7.861  1.00 94.33           C
ATOM    567  HD2 TYR A  55      12.018   1.850   8.267  1.00 94.33           H
ATOM    568  CE1 TYR A  55      10.340  -1.355   6.862  1.00 94.33           C
ATOM    569  HE1 TYR A  55       9.869  -2.255   6.467  1.00 94.33           H
ATOM    570  CE2 TYR A  55      10.422   0.360   8.525  1.00 94.33           C
ATOM    571  HE2 TYR A  55      10.016   0.804   9.434  1.00 94.33           H
ATOM    572  CZ  TYR A  55       9.870  -0.763   7.993  1.00 94.33           C
ATOM    573  OH  TYR A  55       8.799  -1.320   8.620  1.00 94.33           O
ATOM    574  HH  TYR A  55       8.474  -2.111   8.103  1.00 94.33           H
ATOM    575  HN  TYR A  55      14.450  -1.046   6.052  1.00 94.33           H
ATOM    576  N   TRP A  56      15.821   1.268   4.310  1.00 93.13           N
ATOM    577  CA  TRP A  56      16.819   2.064   3.614  1.00 93.13           C
ATOM    578  C   TRP A  56      17.008   1.468   2.217  1.00 93.13           C
ATOM    579  O   TRP A  56      17.097   2.200   1.233  1.00 93.13           O
ATOM    580  HA  TRP A  56      16.438   3.082   3.536  1.00 93.13           H
ATOM    581  CB  TRP A  56      18.120   2.134   4.415  1.00 93.13           C
ATOM    582 1HB  TRP A  56      18.321   1.155   4.849  1.00 93.13           H
ATOM    583 2HB  TRP A  56      18.942   2.357   3.735  1.00 93.13           H
ATOM    584  CG  TRP A  56      18.106   3.179   5.533  1.00 93.13           C
ATOM    585  CD1 TRP A  56      18.224   2.976   6.853  1.00 93.13           C
ATOM    586  HD1 TRP A  56      18.350   1.997   7.314  1.00 93.13           H
ATOM    587  CD2 TRP A  56      17.961   4.606   5.375  1.00 93.13           C
ATOM    588  NE1 TRP A  56      18.166   4.163   7.554  1.00 93.13           N
ATOM    589  HE1 TRP A  56      18.230   4.269   8.546  1.00 93.13           H
ATOM    590  CE2 TRP A  56      18.001   5.186   6.627  1.00 93.13           C
ATOM    591  CE3 TRP A  56      17.802   5.381   4.213  1.00 93.13           C
ATOM    592  HE3 TRP A  56      17.768   4.947   3.214  1.00 93.13           H
ATOM    593  CZ2 TRP A  56      17.888   6.565   6.836  1.00 93.13           C
ATOM    594  HZ2 TRP A  56      17.922   6.999   7.835  1.00 93.13           H
ATOM    595  CZ3 TRP A  56      17.690   6.758   4.439  1.00 93.13           C
ATOM    596  HZ3 TRP A  56      17.565   7.405   3.572  1.00 93.13           H
ATOM    597  CH2 TRP A  56      17.728   7.357   5.693  1.00 93.13           C
ATOM    598  HH2 TRP A  56      17.634   8.439   5.785  1.00 93.13           H
ATOM    599  HN  TRP A  56      16.161   0.765   5.104  1.00 93.13           H
ATOM    600  N   LEU A  57      17.065   0.145   2.176  1.00 93.20           N
ATOM    601  CA  LEU A  57      17.258  -0.557   0.919  1.00 93.20           C
ATOM    602  C   LEU A  57      16.088  -0.248  -0.018  1.00 93.20           C
ATOM    603  O   LEU A  57      16.294   0.142  -1.166  1.00 93.20           O
ATOM    604  HA  LEU A  57      18.173  -0.173   0.467  1.00 93.20           H
ATOM    605  CB  LEU A  57      17.469  -2.052   1.166  1.00 93.20           C
ATOM    606 1HB  LEU A  57      18.340  -2.175   1.810  1.00 93.20           H
ATOM    607 2HB  LEU A  57      16.609  -2.434   1.717  1.00 93.20           H
ATOM    608  CG  LEU A  57      17.666  -2.918  -0.080  1.00 93.20           C
ATOM    609  HG  LEU A  57      16.838  -2.726  -0.763  1.00 93.20           H
ATOM    610  CD1 LEU A  57      18.954  -2.537  -0.813  1.00 93.20           C
ATOM    611 1HD1 LEU A  57      18.903  -1.492  -1.118  1.00 93.20           H
ATOM    612 2HD1 LEU A  57      19.806  -2.682  -0.150  1.00 93.20           H
ATOM    613 3HD1 LEU A  57      19.069  -3.168  -1.695  1.00 93.20           H
ATOM    614  CD2 LEU A  57      17.625  -4.406   0.273  1.00 93.20           C
ATOM    615 1HD2 LEU A  57      18.420  -4.632   0.985  1.00 93.20           H
ATOM    616 2HD2 LEU A  57      16.660  -4.647   0.718  1.00 93.20           H
ATOM    617 3HD2 LEU A  57      17.768  -4.998  -0.630  1.00 93.20           H
ATOM    618  HN  LEU A  57      16.982  -0.444   2.980  1.00 93.20           H
ATOM    619  N   VAL A  58      14.886  -0.434   0.508  1.00 95.03           N
ATOM    620  CA  VAL A  58      13.685  -0.244  -0.287  1.00 95.03           C
ATOM    621  C   VAL A  58      13.638   1.198  -0.796  1.00 95.03           C
ATOM    622  O   VAL A  58      13.302   1.440  -1.955  1.00 95.03           O
ATOM    623  HA  VAL A  58      13.747  -0.916  -1.143  1.00 95.03           H
ATOM    624  CB  VAL A  58      12.450  -0.630   0.531  1.00 95.03           C
ATOM    625  HB  VAL A  58      12.477  -0.068   1.464  1.00 95.03           H
ATOM    626  CG1 VAL A  58      11.164  -0.252  -0.207  1.00 95.03           C
ATOM    627 1HG1 VAL A  58      11.147   0.824  -0.380  1.00 95.03           H
ATOM    628 2HG1 VAL A  58      11.127  -0.775  -1.163  1.00 95.03           H
ATOM    629 3HG1 VAL A  58      10.302  -0.538   0.396  1.00 95.03           H
ATOM    630  CG2 VAL A  58      12.466  -2.120   0.878  1.00 95.03           C
ATOM    631 1HG2 VAL A  58      12.475  -2.707  -0.040  1.00 95.03           H
ATOM    632 2HG2 VAL A  58      13.358  -2.347   1.463  1.00 95.03           H
ATOM    633 3HG2 VAL A  58      11.578  -2.367   1.459  1.00 95.03           H
ATOM    634  HN  VAL A  58      14.727  -0.708   1.456  1.00 95.03           H
ATOM    635  N   PHE A  59      13.979   2.118   0.094  1.00 95.86           N
ATOM    636  CA  PHE A  59      13.945   3.532  -0.240  1.00 95.86           C
ATOM    637  C   PHE A  59      14.864   3.837  -1.424  1.00 95.86           C
ATOM    638  O   PHE A  59      14.439   4.451  -2.402  1.00 95.86           O
ATOM    639  HA  PHE A  59      12.917   3.776  -0.507  1.00 95.86           H
ATOM    640  CB  PHE A  59      14.446   4.294   0.989  1.00 95.86           C
ATOM    641 1HB  PHE A  59      13.732   4.161   1.802  1.00 95.86           H
ATOM    642 2HB  PHE A  59      15.388   3.854   1.317  1.00 95.86           H
ATOM    643  CG  PHE A  59      14.653   5.791   0.751  1.00 95.86           C
ATOM    644  CD1 PHE A  59      15.910   6.309   0.736  1.00 95.86           C
ATOM    645  HD1 PHE A  59      16.770   5.658   0.892  1.00 95.86           H
ATOM    646  CD2 PHE A  59      13.580   6.603   0.555  1.00 95.86           C
ATOM    647  HD2 PHE A  59      12.572   6.188   0.568  1.00 95.86           H
ATOM    648  CE1 PHE A  59      16.103   7.699   0.515  1.00 95.86           C
ATOM    649  HE1 PHE A  59      17.110   8.114   0.502  1.00 95.86           H
ATOM    650  CE2 PHE A  59      13.772   7.992   0.334  1.00 95.86           C
ATOM    651  HE2 PHE A  59      12.912   8.644   0.178  1.00 95.86           H
ATOM    652  CZ  PHE A  59      15.030   8.511   0.319  1.00 95.86           C
ATOM    653  HZ  PHE A  59      15.177   9.577   0.149  1.00 95.86           H
ATOM    654  HN  PHE A  59      14.273   1.911   1.027  1.00 95.86           H
ATOM    655  N   ILE A  60      16.107   3.395  -1.297  1.00 93.81           N
ATOM    656  CA  ILE A  60      17.130   3.750  -2.266  1.00 93.81           C
ATOM    657  C   ILE A  60      16.729   3.217  -3.643  1.00 93.81           C
ATOM    658  O   ILE A  60      16.700   3.966  -4.618  1.00 93.81           O
ATOM    659  HA  ILE A  60      17.169   4.838  -2.316  1.00 93.81           H
ATOM    660  CB  ILE A  60      18.503   3.268  -1.796  1.00 93.81           C
ATOM    661  HB  ILE A  60      18.414   2.224  -1.494  1.00 93.81           H
ATOM    662  CG1 ILE A  60      18.970   4.055  -0.569  1.00 93.81           C
ATOM    663 1HG1 ILE A  60      19.247   5.067  -0.866  1.00 93.81           H
ATOM    664 2HG1 ILE A  60      18.150   4.144   0.143  1.00 93.81           H
ATOM    665  CG2 ILE A  60      19.523   3.323  -2.935  1.00 93.81           C
ATOM    666 1HG2 ILE A  60      19.190   2.684  -3.753  1.00 93.81           H
ATOM    667 2HG2 ILE A  60      19.616   4.350  -3.290  1.00 93.81           H
ATOM    668 3HG2 ILE A  60      20.491   2.975  -2.573  1.00 93.81           H
ATOM    669  CD1 ILE A  60      20.163   3.369   0.100  1.00 93.81           C
ATOM    670 1HD1 ILE A  60      19.875   2.367   0.417  1.00 93.81           H
ATOM    671 2HD1 ILE A  60      20.989   3.304  -0.608  1.00 93.81           H
ATOM    672 3HD1 ILE A  60      20.475   3.949   0.969  1.00 93.81           H
ATOM    673  HN  ILE A  60      16.417   2.806  -0.551  1.00 93.81           H
ATOM    674  N   VAL A  61      16.431   1.926  -3.679  1.00 94.08           N
ATOM    675  CA  VAL A  61      16.160   1.255  -4.939  1.00 94.08           C
ATOM    676  C   VAL A  61      14.872   1.815  -5.544  1.00 94.08           C
ATOM    677  O   VAL A  61      14.805   2.069  -6.746  1.00 94.08           O
ATOM    678  HA  VAL A  61      16.989   1.474  -5.613  1.00 94.08           H
ATOM    679  CB  VAL A  61      16.112  -0.259  -4.725  1.00 94.08           C
ATOM    680  HB  VAL A  61      15.345  -0.468  -3.979  1.00 94.08           H
ATOM    681  CG1 VAL A  61      15.721  -0.982  -6.015  1.00 94.08           C
ATOM    682 1HG1 VAL A  61      14.737  -0.643  -6.338  1.00 94.08           H
ATOM    683 2HG1 VAL A  61      16.454  -0.763  -6.791  1.00 94.08           H
ATOM    684 3HG1 VAL A  61      15.694  -2.057  -5.835  1.00 94.08           H
ATOM    685  CG2 VAL A  61      17.446  -0.780  -4.187  1.00 94.08           C
ATOM    686 1HG2 VAL A  61      18.239  -0.553  -4.899  1.00 94.08           H
ATOM    687 2HG2 VAL A  61      17.665  -0.300  -3.233  1.00 94.08           H
ATOM    688 3HG2 VAL A  61      17.383  -1.859  -4.044  1.00 94.08           H
ATOM    689  HN  VAL A  61      16.372   1.343  -2.868  1.00 94.08           H
ATOM    690  N   GLY A  62      13.880   1.992  -4.684  1.00 95.56           N
ATOM    691  CA  GLY A  62      12.558   2.390  -5.137  1.00 95.56           C
ATOM    692  C   GLY A  62      12.566   3.831  -5.652  1.00 95.56           C
ATOM    693  O   GLY A  62      11.959   4.130  -6.679  1.00 95.56           O
ATOM    694 1HA  GLY A  62      12.224   1.719  -5.929  1.00 95.56           H
ATOM    695 2HA  GLY A  62      11.845   2.297  -4.318  1.00 95.56           H
ATOM    696  HN  GLY A  62      13.968   1.869  -3.695  1.00 95.56           H
ATOM    697  N   ALA A  63      13.260   4.686  -4.915  1.00 95.46           N
ATOM    698  CA  ALA A  63      13.307   6.098  -5.252  1.00 95.46           C
ATOM    699  C   ALA A  63      13.950   6.268  -6.629  1.00 95.46           C
ATOM    700  O   ALA A  63      13.445   7.016  -7.466  1.00 95.46           O
ATOM    701  HA  ALA A  63      12.281   6.465  -5.291  1.00 95.46           H
ATOM    702  CB  ALA A  63      14.060   6.859  -4.159  1.00 95.46           C
ATOM    703 1HB  ALA A  63      13.547   6.730  -3.206  1.00 95.46           H
ATOM    704 2HB  ALA A  63      15.076   6.470  -4.080  1.00 95.46           H
ATOM    705 3HB  ALA A  63      14.096   7.919  -4.412  1.00 95.46           H
ATOM    706  HN  ALA A  63      13.782   4.427  -4.102  1.00 95.46           H
ATOM    707  N   LEU A  64      15.054   5.562  -6.823  1.00 89.80           N
ATOM    708  CA  LEU A  64      15.769   5.623  -8.087  1.00 89.80           C
ATOM    709  C   LEU A  64      14.871   5.084  -9.202  1.00 89.80           C
ATOM    710  O   LEU A  64      14.744   5.705 -10.256  1.00 89.80           O
ATOM    711  HA  LEU A  64      15.982   6.672  -8.291  1.00 89.80           H
ATOM    712  CB  LEU A  64      17.113   4.900  -7.977  1.00 89.80           C
ATOM    713 1HB  LEU A  64      16.935   3.900  -7.582  1.00 89.80           H
ATOM    714 2HB  LEU A  64      17.522   4.779  -8.980  1.00 89.80           H
ATOM    715  CG  LEU A  64      18.171   5.580  -7.105  1.00 89.80           C
ATOM    716  HG  LEU A  64      17.735   5.768  -6.123  1.00 89.80           H
ATOM    717  CD1 LEU A  64      19.379   4.666  -6.895  1.00 89.80           C
ATOM    718 1HD1 LEU A  64      19.059   3.747  -6.403  1.00 89.80           H
ATOM    719 2HD1 LEU A  64      19.825   4.425  -7.860  1.00 89.80           H
ATOM    720 3HD1 LEU A  64      20.116   5.174  -6.272  1.00 89.80           H
ATOM    721  CD2 LEU A  64      18.573   6.937  -7.688  1.00 89.80           C
ATOM    722 1HD2 LEU A  64      18.982   6.795  -8.688  1.00 89.80           H
ATOM    723 2HD2 LEU A  64      17.696   7.583  -7.742  1.00 89.80           H
ATOM    724 3HD2 LEU A  64      19.325   7.398  -7.048  1.00 89.80           H
ATOM    725  HN  LEU A  64      15.459   4.958  -6.137  1.00 89.80           H
ATOM    726  N   GLY A  65      14.271   3.934  -8.932  1.00 93.15           N
ATOM    727  CA  GLY A  65      13.514   3.228  -9.951  1.00 93.15           C
ATOM    728  C   GLY A  65      12.309   4.053 -10.409  1.00 93.15           C
ATOM    729  O   GLY A  65      12.131   4.287 -11.604  1.00 93.15           O
ATOM    730 1HA  GLY A  65      14.157   3.012 -10.804  1.00 93.15           H
ATOM    731 2HA  GLY A  65      13.174   2.269  -9.558  1.00 93.15           H
ATOM    732  HN  GLY A  65      14.296   3.487  -8.038  1.00 93.15           H
ATOM    733  N   ASN A  66      11.513   4.470  -9.436  1.00 90.98           N
ATOM    734  CA  ASN A  66      10.265   5.153  -9.731  1.00 90.98           C
ATOM    735  C   ASN A  66      10.570   6.519 -10.349  1.00 90.98           C
ATOM    736  O   ASN A  66       9.814   7.008 -11.187  1.00 90.98           O
ATOM    737  HA  ASN A  66       9.733   4.495 -10.417  1.00 90.98           H
ATOM    738  CB  ASN A  66       9.448   5.382  -8.457  1.00 90.98           C
ATOM    739 1HB  ASN A  66      10.104   5.728  -7.658  1.00 90.98           H
ATOM    740 2HB  ASN A  66       8.713   6.168  -8.629  1.00 90.98           H
ATOM    741  CG  ASN A  66       8.739   4.098  -8.023  1.00 90.98           C
ATOM    742  OD1 ASN A  66       7.842   3.601  -8.683  1.00 90.98           O
ATOM    743  ND2 ASN A  66       9.189   3.592  -6.878  1.00 90.98           N
ATOM    744 1HD2 ASN A  66       9.928   4.051  -6.385  1.00 90.98           H
ATOM    745 2HD2 ASN A  66       8.787   2.753  -6.511  1.00 90.98           H
ATOM    746  HN  ASN A  66      11.709   4.349  -8.463  1.00 90.98           H
ATOM    747  N   SER A  67      11.679   7.097  -9.911  1.00 91.45           N
ATOM    748  CA  SER A  67      12.131   8.364 -10.461  1.00 91.45           C
ATOM    749  C   SER A  67      12.424   8.211 -11.955  1.00 91.45           C
ATOM    750  O   SER A  67      12.104   9.095 -12.748  1.00 91.45           O
ATOM    751  HA  SER A  67      11.305   9.058 -10.302  1.00 91.45           H
ATOM    752  CB  SER A  67      13.372   8.873  -9.726  1.00 91.45           C
ATOM    753 1HB  SER A  67      14.166   8.129  -9.798  1.00 91.45           H
ATOM    754 2HB  SER A  67      13.737   9.777 -10.212  1.00 91.45           H
ATOM    755  OG  SER A  67      13.105   9.148  -8.353  1.00 91.45           O
ATOM    756  HG  SER A  67      13.640   8.536  -7.771  1.00 91.45           H
ATOM    757  HN  SER A  67      12.264   6.715  -9.195  1.00 91.45           H
ATOM    758  N   LEU A  68      13.029   7.082 -12.294  1.00 85.93           N
ATOM    759  CA  LEU A  68      13.340   6.787 -13.682  1.00 85.93           C
ATOM    760  C   LEU A  68      12.038   6.645 -14.473  1.00 85.93           C
ATOM    761  O   LEU A  68      11.933   7.137 -15.595  1.00 85.93           O
ATOM    762  HA  LEU A  68      13.895   7.637 -14.080  1.00 85.93           H
ATOM    763  CB  LEU A  68      14.255   5.564 -13.778  1.00 85.93           C
ATOM    764 1HB  LEU A  68      13.859   4.787 -13.124  1.00 85.93           H
ATOM    765 2HB  LEU A  68      14.207   5.179 -14.797  1.00 85.93           H
ATOM    766  CG  LEU A  68      15.724   5.795 -13.419  1.00 85.93           C
ATOM    767  HG  LEU A  68      15.764   6.307 -12.458  1.00 85.93           H
ATOM    768  CD1 LEU A  68      16.464   4.466 -13.255  1.00 85.93           C
ATOM    769 1HD1 LEU A  68      15.996   3.886 -12.459  1.00 85.93           H
ATOM    770 2HD1 LEU A  68      16.416   3.906 -14.189  1.00 85.93           H
ATOM    771 3HD1 LEU A  68      17.506   4.660 -13.000  1.00 85.93           H
ATOM    772  CD2 LEU A  68      16.402   6.706 -14.444  1.00 85.93           C
ATOM    773 1HD2 LEU A  68      16.352   6.244 -15.430  1.00 85.93           H
ATOM    774 2HD2 LEU A  68      15.893   7.669 -14.468  1.00 85.93           H
ATOM    775 3HD2 LEU A  68      17.446   6.854 -14.165  1.00 85.93           H
ATOM    776  HN  LEU A  68      13.305   6.377 -11.640  1.00 85.93           H
ATOM    777  N   VAL A  69      11.079   5.970 -13.856  1.00 89.25           N
ATOM    778  CA  VAL A  69       9.801   5.727 -14.502  1.00 89.25           C
ATOM    779  C   VAL A  69       9.172   7.065 -14.898  1.00 89.25           C
ATOM    780  O   VAL A  69       8.731   7.236 -16.033  1.00 89.25           O
ATOM    781  HA  VAL A  69       9.993   5.149 -15.406  1.00 89.25           H
ATOM    782  CB  VAL A  69       8.903   4.892 -13.587  1.00 89.25           C
ATOM    783  HB  VAL A  69       8.848   5.395 -12.622  1.00 89.25           H
ATOM    784  CG1 VAL A  69       7.483   4.799 -14.150  1.00 89.25           C
ATOM    785 1HG1 VAL A  69       7.060   5.800 -14.236  1.00 89.25           H
ATOM    786 2HG1 VAL A  69       7.512   4.330 -15.134  1.00 89.25           H
ATOM    787 3HG1 VAL A  69       6.865   4.200 -13.480  1.00 89.25           H
ATOM    788  CG2 VAL A  69       9.495   3.500 -13.360  1.00 89.25           C
ATOM    789 1HG2 VAL A  69       9.593   2.986 -14.316  1.00 89.25           H
ATOM    790 2HG2 VAL A  69      10.476   3.594 -12.895  1.00 89.25           H
ATOM    791 3HG2 VAL A  69       8.836   2.927 -12.706  1.00 89.25           H
ATOM    792  HN  VAL A  69      11.165   5.593 -12.934  1.00 89.25           H
ATOM    793  N   ILE A  70       9.151   7.979 -13.939  1.00 89.65           N
ATOM    794  CA  ILE A  70       8.506   9.265 -14.145  1.00 89.65           C
ATOM    795  C   ILE A  70       9.221  10.015 -15.271  1.00 89.65           C
ATOM    796  O   ILE A  70       8.577  10.624 -16.123  1.00 89.65           O
ATOM    797  HA  ILE A  70       7.480   9.069 -14.458  1.00 89.65           H
ATOM    798  CB  ILE A  70       8.438  10.046 -12.832  1.00 89.65           C
ATOM    799  HB  ILE A  70       9.435  10.065 -12.393  1.00 89.65           H
ATOM    800  CG1 ILE A  70       7.515   9.352 -11.828  1.00 89.65           C
ATOM    801 1HG1 ILE A  70       6.476   9.489 -12.129  1.00 89.65           H
ATOM    802 2HG1 ILE A  70       7.710   8.280 -11.832  1.00 89.65           H
ATOM    803  CG2 ILE A  70       8.026  11.499 -13.079  1.00 89.65           C
ATOM    804 1HG2 ILE A  70       8.755  11.977 -13.733  1.00 89.65           H
ATOM    805 2HG2 ILE A  70       7.044  11.523 -13.552  1.00 89.65           H
ATOM    806 3HG2 ILE A  70       7.985  12.032 -12.129  1.00 89.65           H
ATOM    807  CD1 ILE A  70       7.721   9.909 -10.418  1.00 89.65           C
ATOM    808 1HD1 ILE A  70       8.755   9.749 -10.111  1.00 89.65           H
ATOM    809 2HD1 ILE A  70       7.502  10.977 -10.414  1.00 89.65           H
ATOM    810 3HD1 ILE A  70       7.053   9.398  -9.724  1.00 89.65           H
ATOM    811  HN  ILE A  70       9.564   7.853 -13.037  1.00 89.65           H
ATOM    812  N   LEU A  71      10.544   9.946 -15.237  1.00 84.69           N
ATOM    813  CA  LEU A  71      11.355  10.638 -16.225  1.00 84.69           C
ATOM    814  C   LEU A  71      11.019  10.104 -17.619  1.00 84.69           C
ATOM    815  O   LEU A  71      10.882  10.876 -18.566  1.00 84.69           O
ATOM    816  HA  LEU A  71      11.087  11.694 -16.186  1.00 84.69           H
ATOM    817  CB  LEU A  71      12.839  10.534 -15.868  1.00 84.69           C
ATOM    818 1HB  LEU A  71      13.046   9.510 -15.556  1.00 84.69           H
ATOM    819 2HB  LEU A  71      13.423  10.716 -16.770  1.00 84.69           H
ATOM    820  CG  LEU A  71      13.334  11.481 -14.773  1.00 84.69           C
ATOM    821  HG  LEU A  71      12.645  11.419 -13.931  1.00 84.69           H
ATOM    822  CD1 LEU A  71      14.712  11.057 -14.263  1.00 84.69           C
ATOM    823 1HD1 LEU A  71      14.653  10.049 -13.852  1.00 84.69           H
ATOM    824 2HD1 LEU A  71      15.426  11.072 -15.087  1.00 84.69           H
ATOM    825 3HD1 LEU A  71      15.040  11.747 -13.486  1.00 84.69           H
ATOM    826  CD2 LEU A  71      13.324  12.932 -15.258  1.00 84.69           C
ATOM    827 1HD2 LEU A  71      13.976  13.030 -16.126  1.00 84.69           H
ATOM    828 2HD2 LEU A  71      12.308  13.216 -15.534  1.00 84.69           H
ATOM    829 3HD2 LEU A  71      13.680  13.584 -14.461  1.00 84.69           H
ATOM    830  HN  LEU A  71      11.060   9.431 -14.553  1.00 84.69           H
ATOM    831  N   VAL A  72      10.896   8.787 -17.699  1.00 85.16           N
ATOM    832  CA  VAL A  72      10.669   8.134 -18.977  1.00 85.16           C
ATOM    833  C   VAL A  72       9.355   8.638 -19.577  1.00 85.16           C
ATOM    834  O   VAL A  72       9.298   8.980 -20.758  1.00 85.16           O
ATOM    835  HA  VAL A  72      11.488   8.414 -19.640  1.00 85.16           H
ATOM    836  CB  VAL A  72      10.701   6.614 -18.801  1.00 85.16           C
ATOM    837  HB  VAL A  72      10.022   6.357 -17.988  1.00 85.16           H
ATOM    838  CG1 VAL A  72      10.211   5.905 -20.065  1.00 85.16           C
ATOM    839 1HG1 VAL A  72       9.187   6.211 -20.279  1.00 85.16           H
ATOM    840 2HG1 VAL A  72      10.853   6.173 -20.904  1.00 85.16           H
ATOM    841 3HG1 VAL A  72      10.244   4.826 -19.912  1.00 85.16           H
ATOM    842  CG2 VAL A  72      12.102   6.137 -18.412  1.00 85.16           C
ATOM    843 1HG2 VAL A  72      12.810   6.413 -19.194  1.00 85.16           H
ATOM    844 2HG2 VAL A  72      12.398   6.604 -17.473  1.00 85.16           H
ATOM    845 3HG2 VAL A  72      12.097   5.054 -18.293  1.00 85.16           H
ATOM    846  HN  VAL A  72      10.948   8.172 -16.913  1.00 85.16           H
ATOM    847  N   TYR A  73       8.331   8.669 -18.737  1.00 81.51           N
ATOM    848  CA  TYR A  73       7.011   9.085 -19.181  1.00 81.51           C
ATOM    849  C   TYR A  73       6.996  10.572 -19.537  1.00 81.51           C
ATOM    850  O   TYR A  73       6.280  10.989 -20.447  1.00 81.51           O
ATOM    851  HA  TYR A  73       6.756   8.503 -20.067  1.00 81.51           H
ATOM    852  CB  TYR A  73       6.074   8.847 -17.995  1.00 81.51           C
ATOM    853 1HB  TYR A  73       6.641   8.952 -17.070  1.00 81.51           H
ATOM    854 2HB  TYR A  73       5.308   9.622 -17.989  1.00 81.51           H
ATOM    855  CG  TYR A  73       5.392   7.477 -18.006  1.00 81.51           C
ATOM    856  CD1 TYR A  73       4.473   7.172 -18.989  1.00 81.51           C
ATOM    857  HD1 TYR A  73       4.233   7.906 -19.758  1.00 81.51           H
ATOM    858  CD2 TYR A  73       5.696   6.547 -17.033  1.00 81.51           C
ATOM    859  HD2 TYR A  73       6.422   6.788 -16.256  1.00 81.51           H
ATOM    860  CE1 TYR A  73       3.831   5.883 -18.999  1.00 81.51           C
ATOM    861  HE1 TYR A  73       3.103   5.629 -19.770  1.00 81.51           H
ATOM    862  CE2 TYR A  73       5.054   5.258 -17.043  1.00 81.51           C
ATOM    863  HE2 TYR A  73       5.285   4.515 -16.280  1.00 81.51           H
ATOM    864  CZ  TYR A  73       4.153   4.990 -18.026  1.00 81.51           C
ATOM    865  OH  TYR A  73       3.547   3.772 -18.036  1.00 81.51           O
ATOM    866  HH  TYR A  73       3.011   3.664 -18.873  1.00 81.51           H
ATOM    867  HN  TYR A  73       8.392   8.417 -17.771  1.00 81.51           H
ATOM    868  N   TRP A  74       7.794  11.333 -18.803  1.00 71.41           N
ATOM    869  CA  TRP A  74       7.793  12.778 -18.947  1.00 71.41           C
ATOM    870  C   TRP A  74       8.371  13.117 -20.323  1.00 71.41           C
ATOM    871  O   TRP A  74       7.764  13.864 -21.088  1.00 71.41           O
ATOM    872  HA  TRP A  74       6.759  13.118 -18.883  1.00 71.41           H
ATOM    873  CB  TRP A  74       8.552  13.445 -17.799  1.00 71.41           C
ATOM    874 1HB  TRP A  74       8.161  13.072 -16.852  1.00 71.41           H
ATOM    875 2HB  TRP A  74       9.600  13.149 -17.849  1.00 71.41           H
ATOM    876  CG  TRP A  74       8.469  14.973 -17.802  1.00 71.41           C
ATOM    877  CD1 TRP A  74       9.280  15.842 -18.420  1.00 71.41           C
ATOM    878  HD1 TRP A  74      10.140  15.555 -19.026  1.00 71.41           H
ATOM    879  CD2 TRP A  74       7.483  15.782 -17.126  1.00 71.41           C
ATOM    880  NE1 TRP A  74       8.891  17.147 -18.194  1.00 71.41           N
ATOM    881  HE1 TRP A  74       9.338  17.968 -18.549  1.00 71.41           H
ATOM    882  CE2 TRP A  74       7.763  17.109 -17.382  1.00 71.41           C
ATOM    883  CE3 TRP A  74       6.391  15.404 -16.326  1.00 71.41           C
ATOM    884  HE3 TRP A  74       6.149  14.364 -16.109  1.00 71.41           H
ATOM    885  CZ2 TRP A  74       6.997  18.165 -16.875  1.00 71.41           C
ATOM    886  HZ2 TRP A  74       7.239  19.206 -17.092  1.00 71.41           H
ATOM    887  CZ3 TRP A  74       5.635  16.472 -15.827  1.00 71.41           C
ATOM    888  HZ3 TRP A  74       4.776  16.235 -15.199  1.00 71.41           H
ATOM    889  CH2 TRP A  74       5.904  17.813 -16.075  1.00 71.41           C
ATOM    890  HH2 TRP A  74       5.266  18.587 -15.648  1.00 71.41           H
ATOM    891  HN  TRP A  74       8.433  10.977 -18.120  1.00 71.41           H
ATOM    892  N   TYR A  75       9.537  12.550 -20.595  1.00 70.04           N
ATOM    893  CA  TYR A  75      10.356  13.015 -21.701  1.00 70.04           C
ATOM    894  C   TYR A  75      10.073  12.209 -22.970  1.00 70.04           C
ATOM    895  O   TYR A  75      10.217  12.720 -24.080  1.00 70.04           O
ATOM    896  HA  TYR A  75      10.111  14.062 -21.883  1.00 70.04           H
ATOM    897  CB  TYR A  75      11.808  12.785 -21.277  1.00 70.04           C
ATOM    898 1HB  TYR A  75      11.876  11.830 -20.756  1.00 70.04           H
ATOM    899 2HB  TYR A  75      12.428  12.706 -22.170  1.00 70.04           H
ATOM    900  CG  TYR A  75      12.374  13.884 -20.376  1.00 70.04           C
ATOM    901  CD1 TYR A  75      12.793  15.079 -20.924  1.00 70.04           C
ATOM    902  HD1 TYR A  75      12.719  15.240 -21.999  1.00 70.04           H
ATOM    903  CD2 TYR A  75      12.467  13.679 -19.014  1.00 70.04           C
ATOM    904  HD2 TYR A  75      12.137  12.735 -18.581  1.00 70.04           H
ATOM    905  CE1 TYR A  75      13.326  16.113 -20.075  1.00 70.04           C
ATOM    906  HE1 TYR A  75      13.660  17.061 -20.495  1.00 70.04           H
ATOM    907  CE2 TYR A  75      13.001  14.713 -18.165  1.00 70.04           C
ATOM    908  HE2 TYR A  75      13.080  14.564 -17.088  1.00 70.04           H
ATOM    909  CZ  TYR A  75      13.404  15.879 -18.738  1.00 70.04           C
ATOM    910  OH  TYR A  75      13.907  16.855 -17.936  1.00 70.04           O
ATOM    911  HH  TYR A  75      13.882  16.560 -16.981  1.00 70.04           H
ATOM    912  HN  TYR A  75       9.923  11.787 -20.075  1.00 70.04           H
ATOM    913  N   CYS A  76       9.676  10.961 -22.764  1.00 69.08           N
ATOM    914  CA  CYS A  76       9.708   9.979 -23.834  1.00 69.08           C
ATOM    915  C   CYS A  76       8.275   9.518 -24.106  1.00 69.08           C
ATOM    916  O   CYS A  76       7.708   9.824 -25.154  1.00 69.08           O
ATOM    917  HA  CYS A  76      10.125  10.481 -24.707  1.00 69.08           H
ATOM    918  CB  CYS A  76      10.631   8.806 -23.499  1.00 69.08           C
ATOM    919 1HB  CYS A  76      11.560   9.176 -23.064  1.00 69.08           H
ATOM    920 2HB  CYS A  76      10.162   8.166 -22.751  1.00 69.08           H
ATOM    921  SG  CYS A  76      10.991   7.841 -25.011  1.00 69.08           S
ATOM    922  HG  CYS A  76       9.784   7.293 -25.117  1.00 69.08           H
ATOM    923  HN  CYS A  76       9.339  10.620 -21.887  1.00 69.08           H
ATOM    924  N   THR A  77       7.729   8.789 -23.143  1.00 61.96           N
ATOM    925  CA  THR A  77       6.525   8.012 -23.383  1.00 61.96           C
ATOM    926  C   THR A  77       5.340   8.938 -23.665  1.00 61.96           C
ATOM    927  O   THR A  77       4.552   8.685 -24.575  1.00 61.96           O
ATOM    928  HA  THR A  77       6.679   7.408 -24.277  1.00 61.96           H
ATOM    929  CB  THR A  77       6.306   7.095 -22.178  1.00 61.96           C
ATOM    930  HB  THR A  77       5.981   7.666 -21.309  1.00 61.96           H
ATOM    931  OG1 THR A  77       7.547   6.408 -22.035  1.00 61.96           O
ATOM    932  HG1 THR A  77       7.685   5.788 -22.806  1.00 61.96           H
ATOM    933  CG2 THR A  77       5.296   5.982 -22.465  1.00 61.96           C
ATOM    934 1HG2 THR A  77       5.655   5.370 -23.293  1.00 61.96           H
ATOM    935 2HG2 THR A  77       4.335   6.424 -22.730  1.00 61.96           H
ATOM    936 3HG2 THR A  77       5.178   5.361 -21.578  1.00 61.96           H
ATOM    937  HN  THR A  77       8.096   8.725 -22.214  1.00 61.96           H
ATOM    938  N   ARG A  78       5.252   9.993 -22.868  1.00 55.83           N
ATOM    939  CA  ARG A  78       4.013  10.743 -22.754  1.00 55.83           C
ATOM    940  C   ARG A  78       2.841   9.796 -22.488  1.00 55.83           C
ATOM    941  O   ARG A  78       2.845   8.654 -22.945  1.00 55.83           O
ATOM    942  HA  ARG A  78       4.172  11.417 -21.912  1.00 55.83           H
ATOM    943  CB  ARG A  78       3.734  11.543 -24.029  1.00 55.83           C
ATOM    944 1HB  ARG A  78       3.666  10.865 -24.880  1.00 55.83           H
ATOM    945 2HB  ARG A  78       2.771  12.045 -23.944  1.00 55.83           H
ATOM    946  CG  ARG A  78       4.834  12.576 -24.279  1.00 55.83           C
ATOM    947 1HG  ARG A  78       4.984  13.178 -23.383  1.00 55.83           H
ATOM    948 2HG  ARG A  78       5.777  12.067 -24.482  1.00 55.83           H
ATOM    949  CD  ARG A  78       4.475  13.485 -25.456  1.00 55.83           C
ATOM    950 1HD  ARG A  78       4.380  12.894 -26.367  1.00 55.83           H
ATOM    951 2HD  ARG A  78       3.508  13.957 -25.280  1.00 55.83           H
ATOM    952  NE  ARG A  78       5.518  14.520 -25.633  1.00 55.83           N
ATOM    953  HE  ARG A  78       6.348  14.448 -25.081  1.00 55.83           H
ATOM    954  CZ  ARG A  78       5.418  15.549 -26.486  1.00 55.83           C
ATOM    955  NH1 ARG A  78       4.328  15.695 -27.251  1.00 55.83           N
ATOM    956 1HH1 ARG A  78       3.580  15.034 -27.187  1.00 55.83           H
ATOM    957 2HH1 ARG A  78       4.261  16.465 -27.885  1.00 55.83           H
ATOM    958  NH2 ARG A  78       6.426  16.428 -26.564  1.00 55.83           N
ATOM    959 1HH2 ARG A  78       6.368  17.201 -27.196  1.00 55.83           H
ATOM    960 2HH2 ARG A  78       7.237  16.312 -25.990  1.00 55.83           H
ATOM    961  HN  ARG A  78       6.006  10.335 -22.307  1.00 55.83           H
ATOM    962  N   VAL A  79       1.866  10.306 -21.749  1.00 71.26           N
ATOM    963  CA  VAL A  79       0.684   9.524 -21.429  1.00 71.26           C
ATOM    964  C   VAL A  79      -0.252   9.504 -22.639  1.00 71.26           C
ATOM    965  O   VAL A  79      -0.916  10.497 -22.932  1.00 71.26           O
ATOM    966  HA  VAL A  79       1.009   8.505 -21.220  1.00 71.26           H
ATOM    967  CB  VAL A  79       0.017  10.077 -20.167  1.00 71.26           C
ATOM    968  HB  VAL A  79      -0.318  11.092 -20.382  1.00 71.26           H
ATOM    969  CG1 VAL A  79      -1.211   9.247 -19.788  1.00 71.26           C
ATOM    970 1HG1 VAL A  79      -1.933   9.273 -20.604  1.00 71.26           H
ATOM    971 2HG1 VAL A  79      -0.910   8.217 -19.601  1.00 71.26           H
ATOM    972 3HG1 VAL A  79      -1.665   9.662 -18.888  1.00 71.26           H
ATOM    973  CG2 VAL A  79       1.012  10.146 -19.007  1.00 71.26           C
ATOM    974 1HG2 VAL A  79       1.391   9.146 -18.793  1.00 71.26           H
ATOM    975 2HG2 VAL A  79       1.842  10.798 -19.278  1.00 71.26           H
ATOM    976 3HG2 VAL A  79       0.512  10.542 -18.123  1.00 71.26           H
ATOM    977  HN  VAL A  79       1.875  11.232 -21.373  1.00 71.26           H
ATOM    978  N   LYS A  80      -0.274   8.362 -23.311  1.00 64.73           N
ATOM    979  CA  LYS A  80      -1.053   8.225 -24.530  1.00 64.73           C
ATOM    980  C   LYS A  80      -2.299   7.384 -24.242  1.00 64.73           C
ATOM    981  O   LYS A  80      -3.313   7.518 -24.924  1.00 64.73           O
ATOM    982  HA  LYS A  80      -1.372   9.224 -24.827  1.00 64.73           H
ATOM    983  CB  LYS A  80      -0.185   7.671 -25.661  1.00 64.73           C
ATOM    984 1HB  LYS A  80       0.302   6.752 -25.335  1.00 64.73           H
ATOM    985 2HB  LYS A  80      -0.813   7.413 -26.514  1.00 64.73           H
ATOM    986  CG  LYS A  80       0.872   8.691 -26.090  1.00 64.73           C
ATOM    987 1HG  LYS A  80       0.388   9.623 -26.379  1.00 64.73           H
ATOM    988 2HG  LYS A  80       1.525   8.919 -25.247  1.00 64.73           H
ATOM    989  CD  LYS A  80       1.705   8.158 -27.258  1.00 64.73           C
ATOM    990 1HD  LYS A  80       2.172   7.215 -26.976  1.00 64.73           H
ATOM    991 2HD  LYS A  80       1.056   7.951 -28.108  1.00 64.73           H
ATOM    992  CE  LYS A  80       2.783   9.165 -27.666  1.00 64.73           C
ATOM    993 1HE  LYS A  80       2.318  10.106 -27.958  1.00 64.73           H
ATOM    994 2HE  LYS A  80       3.430   9.379 -26.815  1.00 64.73           H
ATOM    995  NZ  LYS A  80       3.590   8.634 -28.787  1.00 64.73           N
ATOM    996 1HZ  LYS A  80       4.297   9.313 -29.046  1.00 64.73           H
ATOM    997 2HZ  LYS A  80       4.039   7.771 -28.502  1.00 64.73           H
ATOM    998 3HZ  LYS A  80       2.986   8.454 -29.582  1.00 64.73           H
ATOM    999  HN  LYS A  80       0.227   7.541 -23.035  1.00 64.73           H
ATOM   1000  N   THR A  81      -2.180   6.536 -23.231  1.00 76.57           N
ATOM   1001  CA  THR A  81      -3.231   5.578 -22.931  1.00 76.57           C
ATOM   1002  C   THR A  81      -3.702   5.739 -21.484  1.00 76.57           C
ATOM   1003  O   THR A  81      -3.025   6.371 -20.674  1.00 76.57           O
ATOM   1004  HA  THR A  81      -4.087   5.795 -23.571  1.00 76.57           H
ATOM   1005  CB  THR A  81      -2.700   4.179 -23.245  1.00 76.57           C
ATOM   1006  HB  THR A  81      -3.511   3.451 -23.270  1.00 76.57           H
ATOM   1007  OG1 THR A  81      -1.703   3.955 -22.251  1.00 76.57           O
ATOM   1008  HG1 THR A  81      -0.806   4.229 -22.598  1.00 76.57           H
ATOM   1009  CG2 THR A  81      -1.927   4.128 -24.565  1.00 76.57           C
ATOM   1010 1HG2 THR A  81      -1.076   4.807 -24.514  1.00 76.57           H
ATOM   1011 2HG2 THR A  81      -2.584   4.429 -25.381  1.00 76.57           H
ATOM   1012 3HG2 THR A  81      -1.572   3.112 -24.739  1.00 76.57           H
ATOM   1013  HN  THR A  81      -1.387   6.496 -22.624  1.00 76.57           H
ATOM   1014  N   MET A  82      -4.858   5.157 -21.203  1.00 77.03           N
ATOM   1015  CA  MET A  82      -5.403   5.185 -19.856  1.00 77.03           C
ATOM   1016  C   MET A  82      -4.491   4.437 -18.881  1.00 77.03           C
ATOM   1017  O   MET A  82      -4.335   4.849 -17.732  1.00 77.03           O
ATOM   1018  HA  MET A  82      -5.453   6.239 -19.582  1.00 77.03           H
ATOM   1019  CB  MET A  82      -6.791   4.542 -19.853  1.00 77.03           C
ATOM   1020 1HB  MET A  82      -7.379   4.935 -20.682  1.00 77.03           H
ATOM   1021 2HB  MET A  82      -6.699   3.467 -20.008  1.00 77.03           H
ATOM   1022  CG  MET A  82      -7.517   4.811 -18.533  1.00 77.03           C
ATOM   1023 1HG  MET A  82      -7.013   4.290 -17.719  1.00 77.03           H
ATOM   1024 2HG  MET A  82      -7.482   5.876 -18.300  1.00 77.03           H
ATOM   1025  SD  MET A  82      -9.213   4.268 -18.647  1.00 77.03           S
ATOM   1026  CE  MET A  82      -9.818   4.804 -17.056  1.00 77.03           C
ATOM   1027 1HE  MET A  82      -9.249   4.314 -16.267  1.00 77.03           H
ATOM   1028 2HE  MET A  82      -9.704   5.885 -16.969  1.00 77.03           H
ATOM   1029 3HE  MET A  82     -10.872   4.542 -16.960  1.00 77.03           H
ATOM   1030  HN  MET A  82      -5.419   4.673 -21.875  1.00 77.03           H
ATOM   1031  N   THR A  83      -3.914   3.352 -19.374  1.00 78.98           N
ATOM   1032  CA  THR A  83      -2.994   2.563 -18.572  1.00 78.98           C
ATOM   1033  C   THR A  83      -1.759   3.389 -18.209  1.00 78.98           C
ATOM   1034  O   THR A  83      -1.275   3.325 -17.080  1.00 78.98           O
ATOM   1035  HA  THR A  83      -3.491   2.302 -17.637  1.00 78.98           H
ATOM   1036  CB  THR A  83      -2.664   1.286 -19.349  1.00 78.98           C
ATOM   1037  HB  THR A  83      -2.073   1.513 -20.236  1.00 78.98           H
ATOM   1038  OG1 THR A  83      -3.935   0.690 -19.592  1.00 78.98           O
ATOM   1039  HG1 THR A  83      -4.542   0.847 -18.813  1.00 78.98           H
ATOM   1040  CG2 THR A  83      -1.926   0.255 -18.493  1.00 78.98           C
ATOM   1041 1HG2 THR A  83      -2.547  -0.022 -17.641  1.00 78.98           H
ATOM   1042 2HG2 THR A  83      -0.989   0.682 -18.136  1.00 78.98           H
ATOM   1043 3HG2 THR A  83      -1.717  -0.631 -19.093  1.00 78.98           H
ATOM   1044  HN  THR A  83      -4.065   3.010 -20.302  1.00 78.98           H
ATOM   1045  N   ASP A  84      -1.285   4.147 -19.187  1.00 80.84           N
ATOM   1046  CA  ASP A  84      -0.110   4.977 -18.987  1.00 80.84           C
ATOM   1047  C   ASP A  84      -0.380   5.975 -17.859  1.00 80.84           C
ATOM   1048  O   ASP A  84       0.511   6.279 -17.068  1.00 80.84           O
ATOM   1049  HA  ASP A  84       0.694   4.282 -18.746  1.00 80.84           H
ATOM   1050  CB  ASP A  84       0.224   5.773 -20.251  1.00 80.84           C
ATOM   1051 1HB  ASP A  84      -0.622   6.405 -20.521  1.00 80.84           H
ATOM   1052 2HB  ASP A  84       1.068   6.435 -20.057  1.00 80.84           H
ATOM   1053  CG  ASP A  84       0.560   4.838 -21.415  1.00 80.84           C
ATOM   1054  OD1 ASP A  84       1.181   3.789 -21.139  1.00 80.84           O
ATOM   1055  OD2 ASP A  84       0.187   5.193 -22.554  1.00 80.84           O
ATOM   1056  HN  ASP A  84      -1.690   4.200 -20.100  1.00 80.84           H
ATOM   1057  N   MET A  85      -1.614   6.456 -17.820  1.00 85.48           N
ATOM   1058  CA  MET A  85      -2.011   7.418 -16.806  1.00 85.48           C
ATOM   1059  C   MET A  85      -1.921   6.807 -15.406  1.00 85.48           C
ATOM   1060  O   MET A  85      -1.365   7.416 -14.494  1.00 85.48           O
ATOM   1061  HA  MET A  85      -1.307   8.245 -16.895  1.00 85.48           H
ATOM   1062  CB  MET A  85      -3.446   7.877 -17.072  1.00 85.48           C
ATOM   1063 1HB  MET A  85      -3.525   8.264 -18.087  1.00 85.48           H
ATOM   1064 2HB  MET A  85      -4.123   7.025 -17.001  1.00 85.48           H
ATOM   1065  CG  MET A  85      -3.870   8.956 -16.073  1.00 85.48           C
ATOM   1066 1HG  MET A  85      -4.916   9.218 -16.230  1.00 85.48           H
ATOM   1067 2HG  MET A  85      -3.786   8.575 -15.056  1.00 85.48           H
ATOM   1068  SD  MET A  85      -2.844  10.404 -16.268  1.00 85.48           S
ATOM   1069  CE  MET A  85      -3.530  11.070 -17.775  1.00 85.48           C
ATOM   1070 1HE  MET A  85      -3.423  10.340 -18.577  1.00 85.48           H
ATOM   1071 2HE  MET A  85      -4.587  11.293 -17.625  1.00 85.48           H
ATOM   1072 3HE  MET A  85      -3.001  11.985 -18.042  1.00 85.48           H
ATOM   1073  HN  MET A  85      -2.334   6.200 -18.465  1.00 85.48           H
ATOM   1074  N   PHE A  86      -2.476   5.610 -15.281  1.00 89.15           N
ATOM   1075  CA  PHE A  86      -2.524   4.939 -13.993  1.00 89.15           C
ATOM   1076  C   PHE A  86      -1.123   4.525 -13.538  1.00 89.15           C
ATOM   1077  O   PHE A  86      -0.799   4.616 -12.355  1.00 89.15           O
ATOM   1078  HA  PHE A  86      -2.943   5.645 -13.276  1.00 89.15           H
ATOM   1079  CB  PHE A  86      -3.380   3.684 -14.174  1.00 89.15           C
ATOM   1080 1HB  PHE A  86      -2.980   3.101 -15.004  1.00 89.15           H
ATOM   1081 2HB  PHE A  86      -3.295   3.066 -13.280  1.00 89.15           H
ATOM   1082  CG  PHE A  86      -4.859   3.972 -14.438  1.00 89.15           C
ATOM   1083  CD1 PHE A  86      -5.484   4.982 -13.775  1.00 89.15           C
ATOM   1084  HD1 PHE A  86      -4.931   5.586 -13.056  1.00 89.15           H
ATOM   1085  CD2 PHE A  86      -5.550   3.218 -15.335  1.00 89.15           C
ATOM   1086  HD2 PHE A  86      -5.049   2.409 -15.866  1.00 89.15           H
ATOM   1087  CE1 PHE A  86      -6.857   5.250 -14.020  1.00 89.15           C
ATOM   1088  HE1 PHE A  86      -7.358   6.059 -13.488  1.00 89.15           H
ATOM   1089  CE2 PHE A  86      -6.922   3.486 -15.580  1.00 89.15           C
ATOM   1090  HE2 PHE A  86      -7.476   2.882 -16.299  1.00 89.15           H
ATOM   1091  CZ  PHE A  86      -7.547   4.496 -14.917  1.00 89.15           C
ATOM   1092  HZ  PHE A  86      -8.601   4.701 -15.105  1.00 89.15           H
ATOM   1093  HN  PHE A  86      -2.888   5.102 -16.037  1.00 89.15           H
ATOM   1094  N   LEU A  87      -0.330   4.080 -14.501  1.00 85.39           N
ATOM   1095  CA  LEU A  87       1.014   3.614 -14.208  1.00 85.39           C
ATOM   1096  C   LEU A  87       1.864   4.790 -13.723  1.00 85.39           C
ATOM   1097  O   LEU A  87       2.723   4.626 -12.858  1.00 85.39           O
ATOM   1098  HA  LEU A  87       0.939   2.886 -13.400  1.00 85.39           H
ATOM   1099  CB  LEU A  87       1.605   2.886 -15.418  1.00 85.39           C
ATOM   1100 1HB  LEU A  87       1.482   3.522 -16.295  1.00 85.39           H
ATOM   1101 2HB  LEU A  87       2.676   2.768 -15.258  1.00 85.39           H
ATOM   1102  CG  LEU A  87       1.009   1.512 -15.731  1.00 85.39           C
ATOM   1103  HG  LEU A  87      -0.066   1.629 -15.867  1.00 85.39           H
ATOM   1104  CD1 LEU A  87       1.573   0.955 -17.039  1.00 85.39           C
ATOM   1105 1HD1 LEU A  87       1.333   1.635 -17.857  1.00 85.39           H
ATOM   1106 2HD1 LEU A  87       2.655   0.856 -16.955  1.00 85.39           H
ATOM   1107 3HD1 LEU A  87       1.132  -0.022 -17.238  1.00 85.39           H
ATOM   1108  CD2 LEU A  87       1.213   0.547 -14.561  1.00 85.39           C
ATOM   1109 1HD2 LEU A  87       2.279   0.430 -14.369  1.00 85.39           H
ATOM   1110 2HD2 LEU A  87       0.725   0.945 -13.672  1.00 85.39           H
ATOM   1111 3HD2 LEU A  87       0.780  -0.422 -14.810  1.00 85.39           H
ATOM   1112  HN  LEU A  87      -0.592   4.036 -15.465  1.00 85.39           H
ATOM   1113  N   LEU A  88       1.594   5.951 -14.302  1.00 89.32           N
ATOM   1114  CA  LEU A  88       2.299   7.162 -13.916  1.00 89.32           C
ATOM   1115  C   LEU A  88       1.932   7.522 -12.475  1.00 89.32           C
ATOM   1116  O   LEU A  88       2.810   7.779 -11.652  1.00 89.32           O
ATOM   1117  HA  LEU A  88       3.367   6.945 -13.956  1.00 89.32           H
ATOM   1118  CB  LEU A  88       2.027   8.284 -14.919  1.00 89.32           C
ATOM   1119 1HB  LEU A  88       2.399   7.971 -15.895  1.00 89.32           H
ATOM   1120 2HB  LEU A  88       0.948   8.406 -15.014  1.00 89.32           H
ATOM   1121  CG  LEU A  88       2.638   9.646 -14.584  1.00 89.32           C
ATOM   1122  HG  LEU A  88       2.285   9.945 -13.597  1.00 89.32           H
ATOM   1123  CD1 LEU A  88       4.164   9.560 -14.512  1.00 89.32           C
ATOM   1124 1HD1 LEU A  88       4.451   8.848 -13.738  1.00 89.32           H
ATOM   1125 2HD1 LEU A  88       4.555   9.228 -15.474  1.00 89.32           H
ATOM   1126 3HD1 LEU A  88       4.572  10.542 -14.273  1.00 89.32           H
ATOM   1127  CD2 LEU A  88       2.170  10.715 -15.574  1.00 89.32           C
ATOM   1128 1HD2 LEU A  88       2.474  10.434 -16.583  1.00 89.32           H
ATOM   1129 2HD2 LEU A  88       1.084  10.799 -15.532  1.00 89.32           H
ATOM   1130 3HD2 LEU A  88       2.619  11.673 -15.313  1.00 89.32           H
ATOM   1131  HN  LEU A  88       0.910   6.072 -15.021  1.00 89.32           H
ATOM   1132  N   ASN A  89       0.633   7.531 -12.213  1.00 90.79           N
ATOM   1133  CA  ASN A  89       0.136   7.915 -10.903  1.00 90.79           C
ATOM   1134  C   ASN A  89       0.600   6.890  -9.866  1.00 90.79           C
ATOM   1135  O   ASN A  89       0.834   7.235  -8.709  1.00 90.79           O
ATOM   1136  HA  ASN A  89       0.547   8.908 -10.721  1.00 90.79           H
ATOM   1137  CB  ASN A  89      -1.393   7.949 -10.883  1.00 90.79           C
ATOM   1138 1HB  ASN A  89      -1.787   7.110 -11.456  1.00 90.79           H
ATOM   1139 2HB  ASN A  89      -1.750   7.831  -9.859  1.00 90.79           H
ATOM   1140  CG  ASN A  89      -1.920   9.263 -11.463  1.00 90.79           C
ATOM   1141  OD1 ASN A  89      -2.125  10.243 -10.765  1.00 90.79           O
ATOM   1142  ND2 ASN A  89      -2.127   9.230 -12.777  1.00 90.79           N
ATOM   1143 1HD2 ASN A  89      -1.939   8.393 -13.291  1.00 90.79           H
ATOM   1144 2HD2 ASN A  89      -2.471  10.041 -13.250  1.00 90.79           H
ATOM   1145  HN  ASN A  89      -0.072   7.282 -12.877  1.00 90.79           H
ATOM   1146  N   LEU A  90       0.719   5.651 -10.318  1.00 89.40           N
ATOM   1147  CA  LEU A  90       1.185   4.580  -9.453  1.00 89.40           C
ATOM   1148  C   LEU A  90       2.622   4.872  -9.017  1.00 89.40           C
ATOM   1149  O   LEU A  90       2.963   4.716  -7.845  1.00 89.40           O
ATOM   1150  HA  LEU A  90       0.550   4.576  -8.567  1.00 89.40           H
ATOM   1151  CB  LEU A  90       1.014   3.224 -10.140  1.00 89.40           C
ATOM   1152 1HB  LEU A  90      -0.028   3.119 -10.440  1.00 89.40           H
ATOM   1153 2HB  LEU A  90       1.610   3.223 -11.052  1.00 89.40           H
ATOM   1154  CG  LEU A  90       1.402   1.998  -9.310  1.00 89.40           C
ATOM   1155  HG  LEU A  90       2.423   2.136  -8.954  1.00 89.40           H
ATOM   1156  CD1 LEU A  90       0.508   1.867  -8.075  1.00 89.40           C
ATOM   1157 1HD1 LEU A  90       0.612   2.757  -7.454  1.00 89.40           H
ATOM   1158 2HD1 LEU A  90      -0.531   1.762  -8.389  1.00 89.40           H
ATOM   1159 3HD1 LEU A  90       0.805   0.988  -7.503  1.00 89.40           H
ATOM   1160  CD2 LEU A  90       1.388   0.730 -10.165  1.00 89.40           C
ATOM   1161 1HD2 LEU A  90       0.388   0.575 -10.570  1.00 89.40           H
ATOM   1162 2HD2 LEU A  90       2.100   0.837 -10.984  1.00 89.40           H
ATOM   1163 3HD2 LEU A  90       1.668  -0.126  -9.551  1.00 89.40           H
ATOM   1164  HN  LEU A  90       0.504   5.374 -11.255  1.00 89.40           H
ATOM   1165  N   ALA A  91       3.427   5.290  -9.983  1.00 92.90           N
ATOM   1166  CA  ALA A  91       4.827   5.574  -9.720  1.00 92.90           C
ATOM   1167  C   ALA A  91       4.932   6.758  -8.757  1.00 92.90           C
ATOM   1168  O   ALA A  91       5.796   6.778  -7.882  1.00 92.90           O
ATOM   1169  HA  ALA A  91       5.261   4.693  -9.247  1.00 92.90           H
ATOM   1170  CB  ALA A  91       5.553   5.831 -11.042  1.00 92.90           C
ATOM   1171 1HB  ALA A  91       5.474   4.949 -11.677  1.00 92.90           H
ATOM   1172 2HB  ALA A  91       5.098   6.684 -11.546  1.00 92.90           H
ATOM   1173 3HB  ALA A  91       6.604   6.044 -10.844  1.00 92.90           H
ATOM   1174  HN  ALA A  91       3.137   5.435 -10.928  1.00 92.90           H
ATOM   1175  N   ILE A  92       4.038   7.718  -8.951  1.00 91.79           N
ATOM   1176  CA  ILE A  92       4.005   8.893  -8.097  1.00 91.79           C
ATOM   1177  C   ILE A  92       3.653   8.471  -6.669  1.00 91.79           C
ATOM   1178  O   ILE A  92       4.284   8.918  -5.712  1.00 91.79           O
ATOM   1179  HA  ILE A  92       5.007   9.322  -8.093  1.00 91.79           H
ATOM   1180  CB  ILE A  92       3.062   9.949  -8.676  1.00 91.79           C
ATOM   1181  HB  ILE A  92       2.110   9.469  -8.904  1.00 91.79           H
ATOM   1182  CG1 ILE A  92       3.610  10.513  -9.989  1.00 91.79           C
ATOM   1183 1HG1 ILE A  92       4.469  11.152  -9.784  1.00 91.79           H
ATOM   1184 2HG1 ILE A  92       3.963   9.697 -10.620  1.00 91.79           H
ATOM   1185  CG2 ILE A  92       2.779  11.051  -7.653  1.00 91.79           C
ATOM   1186 1HG2 ILE A  92       2.315  10.616  -6.769  1.00 91.79           H
ATOM   1187 2HG2 ILE A  92       3.715  11.535  -7.371  1.00 91.79           H
ATOM   1188 3HG2 ILE A  92       2.106  11.789  -8.091  1.00 91.79           H
ATOM   1189  CD1 ILE A  92       2.538  11.312 -10.732  1.00 91.79           C
ATOM   1190 1HD1 ILE A  92       1.691  10.664 -10.956  1.00 91.79           H
ATOM   1191 2HD1 ILE A  92       2.205  12.141 -10.108  1.00 91.79           H
ATOM   1192 3HD1 ILE A  92       2.954  11.701 -11.661  1.00 91.79           H
ATOM   1193  HN  ILE A  92       3.347   7.701  -9.673  1.00 91.79           H
ATOM   1194  N   ALA A  93       2.647   7.614  -6.570  1.00 93.30           N
ATOM   1195  CA  ALA A  93       2.158   7.182  -5.272  1.00 93.30           C
ATOM   1196  C   ALA A  93       3.277   6.453  -4.526  1.00 93.30           C
ATOM   1197  O   ALA A  93       3.514   6.713  -3.347  1.00 93.30           O
ATOM   1198  HA  ALA A  93       1.878   8.073  -4.710  1.00 93.30           H
ATOM   1199  CB  ALA A  93       0.917   6.307  -5.460  1.00 93.30           C
ATOM   1200 1HB  ALA A  93       0.141   6.881  -5.968  1.00 93.30           H
ATOM   1201 2HB  ALA A  93       1.175   5.434  -6.060  1.00 93.30           H
ATOM   1202 3HB  ALA A  93       0.549   5.983  -4.486  1.00 93.30           H
ATOM   1203  HN  ALA A  93       2.171   7.218  -7.355  1.00 93.30           H
ATOM   1204  N   ASP A  94       3.936   5.555  -5.244  1.00 91.14           N
ATOM   1205  CA  ASP A  94       5.005   4.766  -4.656  1.00 91.14           C
ATOM   1206  C   ASP A  94       6.102   5.701  -4.144  1.00 91.14           C
ATOM   1207  O   ASP A  94       6.635   5.500  -3.054  1.00 91.14           O
ATOM   1208  HA  ASP A  94       4.533   4.198  -3.854  1.00 91.14           H
ATOM   1209  CB  ASP A  94       5.629   3.826  -5.691  1.00 91.14           C
ATOM   1210 1HB  ASP A  94       5.741   4.349  -6.640  1.00 91.14           H
ATOM   1211 2HB  ASP A  94       6.628   3.535  -5.367  1.00 91.14           H
ATOM   1212  CG  ASP A  94       4.766   2.578  -5.889  1.00 91.14           C
ATOM   1213  OD1 ASP A  94       4.066   2.213  -4.920  1.00 91.14           O
ATOM   1214  OD2 ASP A  94       4.827   2.018  -7.004  1.00 91.14           O
ATOM   1215  HN  ASP A  94       3.751   5.365  -6.208  1.00 91.14           H
ATOM   1216  N   LEU A  95       6.408   6.703  -4.956  1.00 91.27           N
ATOM   1217  CA  LEU A  95       7.486   7.623  -4.635  1.00 91.27           C
ATOM   1218  C   LEU A  95       7.148   8.367  -3.342  1.00 91.27           C
ATOM   1219  O   LEU A  95       8.008   8.542  -2.480  1.00 91.27           O
ATOM   1220  HA  LEU A  95       8.384   7.028  -4.467  1.00 91.27           H
ATOM   1221  CB  LEU A  95       7.770   8.547  -5.821  1.00 91.27           C
ATOM   1222 1HB  LEU A  95       7.881   7.935  -6.716  1.00 91.27           H
ATOM   1223 2HB  LEU A  95       6.900   9.185  -5.976  1.00 91.27           H
ATOM   1224  CG  LEU A  95       9.006   9.441  -5.692  1.00 91.27           C
ATOM   1225  HG  LEU A  95       8.939   9.982  -4.748  1.00 91.27           H
ATOM   1226  CD1 LEU A  95      10.285   8.604  -5.645  1.00 91.27           C
ATOM   1227 1HD1 LEU A  95      10.249   7.933  -4.787  1.00 91.27           H
ATOM   1228 2HD1 LEU A  95      10.371   8.019  -6.560  1.00 91.27           H
ATOM   1229 3HD1 LEU A  95      11.148   9.264  -5.554  1.00 91.27           H
ATOM   1230  CD2 LEU A  95       9.045  10.486  -6.810  1.00 91.27           C
ATOM   1231 1HD2 LEU A  95       9.076   9.983  -7.776  1.00 91.27           H
ATOM   1232 2HD2 LEU A  95       8.154  11.111  -6.754  1.00 91.27           H
ATOM   1233 3HD2 LEU A  95       9.933  11.107  -6.695  1.00 91.27           H
ATOM   1234  HN  LEU A  95       5.934   6.890  -5.816  1.00 91.27           H
ATOM   1235  N   LEU A  96       5.894   8.785  -3.248  1.00 87.84           N
ATOM   1236  CA  LEU A  96       5.442   9.538  -2.090  1.00 87.84           C
ATOM   1237  C   LEU A  96       5.606   8.680  -0.834  1.00 87.84           C
ATOM   1238  O   LEU A  96       6.022   9.178   0.212  1.00 87.84           O
ATOM   1239  HA  LEU A  96       6.085  10.413  -1.997  1.00 87.84           H
ATOM   1240  CB  LEU A  96       4.015  10.046  -2.306  1.00 87.84           C
ATOM   1241 1HB  LEU A  96       3.404   9.215  -2.660  1.00 87.84           H
ATOM   1242 2HB  LEU A  96       3.609  10.351  -1.341  1.00 87.84           H
ATOM   1243  CG  LEU A  96       3.858  11.211  -3.285  1.00 87.84           C
ATOM   1244  HG  LEU A  96       4.317  10.925  -4.232  1.00 87.84           H
ATOM   1245  CD1 LEU A  96       2.382  11.496  -3.566  1.00 87.84           C
ATOM   1246 1HD1 LEU A  96       1.917  10.610  -4.000  1.00 87.84           H
ATOM   1247 2HD1 LEU A  96       1.877  11.752  -2.635  1.00 87.84           H
ATOM   1248 3HD1 LEU A  96       2.299  12.328  -4.265  1.00 87.84           H
ATOM   1249  CD2 LEU A  96       4.596  12.453  -2.782  1.00 87.84           C
ATOM   1250 1HD2 LEU A  96       4.188  12.751  -1.816  1.00 87.84           H
ATOM   1251 2HD2 LEU A  96       5.657  12.227  -2.674  1.00 87.84           H
ATOM   1252 3HD2 LEU A  96       4.468  13.266  -3.496  1.00 87.84           H
ATOM   1253  HN  LEU A  96       5.195   8.619  -3.943  1.00 87.84           H
ATOM   1254  N   PHE A  97       5.271   7.406  -0.978  1.00 89.72           N
ATOM   1255  CA  PHE A  97       5.391   6.472   0.128  1.00 89.72           C
ATOM   1256  C   PHE A  97       6.848   6.335   0.575  1.00 89.72           C
ATOM   1257  O   PHE A  97       7.141   6.376   1.769  1.00 89.72           O
ATOM   1258  HA  PHE A  97       4.796   6.867   0.952  1.00 89.72           H
ATOM   1259  CB  PHE A  97       4.895   5.115  -0.377  1.00 89.72           C
ATOM   1260 1HB  PHE A  97       3.808   5.140  -0.447  1.00 89.72           H
ATOM   1261 2HB  PHE A  97       5.276   4.953  -1.385  1.00 89.72           H
ATOM   1262  CG  PHE A  97       5.308   3.934   0.504  1.00 89.72           C
ATOM   1263  CD1 PHE A  97       6.200   3.019   0.041  1.00 89.72           C
ATOM   1264  HD1 PHE A  97       6.622   3.126  -0.959  1.00 89.72           H
ATOM   1265  CD2 PHE A  97       4.782   3.800   1.751  1.00 89.72           C
ATOM   1266  HD2 PHE A  97       4.066   4.534   2.123  1.00 89.72           H
ATOM   1267  CE1 PHE A  97       6.583   1.923   0.859  1.00 89.72           C
ATOM   1268  HE1 PHE A  97       7.298   1.189   0.487  1.00 89.72           H
ATOM   1269  CE2 PHE A  97       5.164   2.704   2.569  1.00 89.72           C
ATOM   1270  HE2 PHE A  97       4.743   2.597   3.569  1.00 89.72           H
ATOM   1271  CZ  PHE A  97       6.057   1.789   2.106  1.00 89.72           C
ATOM   1272  HZ  PHE A  97       6.351   0.948   2.734  1.00 89.72           H
ATOM   1273  HN  PHE A  97       4.924   7.012  -1.828  1.00 89.72           H
ATOM   1274  N   LEU A  98       7.722   6.174  -0.408  1.00 93.22           N
ATOM   1275  CA  LEU A  98       9.110   5.846  -0.129  1.00 93.22           C
ATOM   1276  C   LEU A  98       9.734   6.962   0.712  1.00 93.22           C
ATOM   1277  O   LEU A  98      10.593   6.703   1.554  1.00 93.22           O
ATOM   1278  HA  LEU A  98       9.117   4.927   0.457  1.00 93.22           H
ATOM   1279  CB  LEU A  98       9.865   5.560  -1.428  1.00 93.22           C
ATOM   1280 1HB  LEU A  98       9.691   6.388  -2.116  1.00 93.22           H
ATOM   1281 2HB  LEU A  98      10.932   5.546  -1.209  1.00 93.22           H
ATOM   1282  CG  LEU A  98       9.501   4.257  -2.142  1.00 93.22           C
ATOM   1283  HG  LEU A  98       8.415   4.164  -2.152  1.00 93.22           H
ATOM   1284  CD1 LEU A  98       9.965   4.282  -3.600  1.00 93.22           C
ATOM   1285 1HD1 LEU A  98       9.485   5.111  -4.120  1.00 93.22           H
ATOM   1286 2HD1 LEU A  98      11.047   4.409  -3.634  1.00 93.22           H
ATOM   1287 3HD1 LEU A  98       9.695   3.343  -4.083  1.00 93.22           H
ATOM   1288  CD2 LEU A  98      10.051   3.046  -1.386  1.00 93.22           C
ATOM   1289 1HD2 LEU A  98      11.137   3.119  -1.323  1.00 93.22           H
ATOM   1290 2HD2 LEU A  98       9.630   3.023  -0.381  1.00 93.22           H
ATOM   1291 3HD2 LEU A  98       9.779   2.132  -1.915  1.00 93.22           H
ATOM   1292  HN  LEU A  98       7.496   6.265  -1.378  1.00 93.22           H
ATOM   1293  N   VAL A  99       9.278   8.179   0.456  1.00 89.96           N
ATOM   1294  CA  VAL A  99       9.816   9.340   1.142  1.00 89.96           C
ATOM   1295  C   VAL A  99       9.543   9.213   2.642  1.00 89.96           C
ATOM   1296  O   VAL A  99      10.204   9.858   3.455  1.00 89.96           O
ATOM   1297  HA  VAL A  99      10.894   9.347   0.982  1.00 89.96           H
ATOM   1298  CB  VAL A  99       9.239  10.621   0.536  1.00 89.96           C
ATOM   1299  HB  VAL A  99       8.152  10.539   0.552  1.00 89.96           H
ATOM   1300  CG1 VAL A  99       9.630  11.845   1.367  1.00 89.96           C
ATOM   1301 1HG1 VAL A  99       9.246  11.734   2.381  1.00 89.96           H
ATOM   1302 2HG1 VAL A  99      10.716  11.932   1.397  1.00 89.96           H
ATOM   1303 3HG1 VAL A  99       9.207  12.742   0.914  1.00 89.96           H
ATOM   1304  CG2 VAL A  99       9.677  10.784  -0.921  1.00 89.96           C
ATOM   1305 1HG2 VAL A  99      10.765  10.834  -0.970  1.00 89.96           H
ATOM   1306 2HG2 VAL A  99       9.326   9.932  -1.503  1.00 89.96           H
ATOM   1307 3HG2 VAL A  99       9.253  11.702  -1.327  1.00 89.96           H
ATOM   1308  HN  VAL A  99       8.555   8.377  -0.207  1.00 89.96           H
ATOM   1309  N   THR A 100       8.567   8.376   2.965  1.00 89.78           N
ATOM   1310  CA  THR A 100       8.170   8.187   4.349  1.00 89.78           C
ATOM   1311  C   THR A 100       9.091   7.175   5.035  1.00 89.78           C
ATOM   1312  O   THR A 100       9.217   7.174   6.258  1.00 89.78           O
ATOM   1313  HA  THR A 100       8.291   9.135   4.874  1.00 89.78           H
ATOM   1314  CB  THR A 100       6.697   7.777   4.367  1.00 89.78           C
ATOM   1315  HB  THR A 100       6.275   7.883   5.367  1.00 89.78           H
ATOM   1316  OG1 THR A 100       6.698   6.454   3.838  1.00 89.78           O
ATOM   1317  HG1 THR A 100       6.646   6.485   2.840  1.00 89.78           H
ATOM   1318  CG2 THR A 100       5.854   8.576   3.371  1.00 89.78           C
ATOM   1319 1HG2 THR A 100       6.235   8.415   2.362  1.00 89.78           H
ATOM   1320 2HG2 THR A 100       5.911   9.636   3.616  1.00 89.78           H
ATOM   1321 3HG2 THR A 100       4.817   8.245   3.424  1.00 89.78           H
ATOM   1322  HN  THR A 100       8.053   7.834   2.300  1.00 89.78           H
ATOM   1323  N   LEU A 101       9.710   6.337   4.216  1.00 92.45           N
ATOM   1324  CA  LEU A 101      10.432   5.185   4.729  1.00 92.45           C
ATOM   1325  C   LEU A 101      11.583   5.664   5.616  1.00 92.45           C
ATOM   1326  O   LEU A 101      11.846   5.080   6.667  1.00 92.45           O
ATOM   1327  HA  LEU A 101       9.737   4.612   5.344  1.00 92.45           H
ATOM   1328  CB  LEU A 101      10.877   4.277   3.581  1.00 92.45           C
ATOM   1329 1HB  LEU A 101      11.347   4.894   2.817  1.00 92.45           H
ATOM   1330 2HB  LEU A 101      11.642   3.597   3.958  1.00 92.45           H
ATOM   1331  CG  LEU A 101       9.776   3.444   2.920  1.00 92.45           C
ATOM   1332  HG  LEU A 101       9.065   4.127   2.455  1.00 92.45           H
ATOM   1333  CD1 LEU A 101      10.349   2.563   1.808  1.00 92.45           C
ATOM   1334 1HD1 LEU A 101      10.816   3.191   1.050  1.00 92.45           H
ATOM   1335 2HD1 LEU A 101      11.094   1.886   2.228  1.00 92.45           H
ATOM   1336 3HD1 LEU A 101       9.546   1.982   1.355  1.00 92.45           H
ATOM   1337  CD2 LEU A 101       9.006   2.628   3.959  1.00 92.45           C
ATOM   1338 1HD2 LEU A 101       9.692   1.955   4.474  1.00 92.45           H
ATOM   1339 2HD2 LEU A 101       8.547   3.302   4.683  1.00 92.45           H
ATOM   1340 3HD2 LEU A 101       8.230   2.046   3.462  1.00 92.45           H
ATOM   1341  HN  LEU A 101       9.724   6.435   3.221  1.00 92.45           H
ATOM   1342  N   PRO A 102      12.287   6.730   5.213  1.00 94.63           N
ATOM   1343  CA  PRO A 102      13.419   7.228   5.998  1.00 94.63           C
ATOM   1344  C   PRO A 102      13.044   7.486   7.449  1.00 94.63           C
ATOM   1345  O   PRO A 102      13.794   7.136   8.359  1.00 94.63           O
ATOM   1346  HA  PRO A 102      14.208   6.477   6.037  1.00 94.63           H
ATOM   1347  CB  PRO A 102      13.821   8.517   5.278  1.00 94.63           C
ATOM   1348 1HB  PRO A 102      13.315   9.386   5.698  1.00 94.63           H
ATOM   1349 2HB  PRO A 102      14.892   8.703   5.356  1.00 94.63           H
ATOM   1350  CG  PRO A 102      13.397   8.262   3.836  1.00 94.63           C
ATOM   1351 1HG  PRO A 102      13.289   9.190   3.276  1.00 94.63           H
ATOM   1352 2HG  PRO A 102      14.133   7.663   3.298  1.00 94.63           H
ATOM   1353  CD  PRO A 102      12.073   7.533   3.995  1.00 94.63           C
ATOM   1354 1HD  PRO A 102      11.241   8.226   4.114  1.00 94.63           H
ATOM   1355 2HD  PRO A 102      11.846   6.913   3.128  1.00 94.63           H
ATOM   1356  N   PHE A 103      11.883   8.099   7.627  1.00 92.86           N
ATOM   1357  CA  PHE A 103      11.421   8.455   8.958  1.00 92.86           C
ATOM   1358  C   PHE A 103      11.115   7.205   9.785  1.00 92.86           C
ATOM   1359  O   PHE A 103      11.446   7.143  10.968  1.00 92.86           O
ATOM   1360  HA  PHE A 103      12.221   9.019   9.437  1.00 92.86           H
ATOM   1361  CB  PHE A 103      10.134   9.264   8.783  1.00 92.86           C
ATOM   1362 1HB  PHE A 103       9.420   8.672   8.212  1.00 92.86           H
ATOM   1363 2HB  PHE A 103       9.692   9.440   9.763  1.00 92.86           H
ATOM   1364  CG  PHE A 103      10.335  10.610   8.082  1.00 92.86           C
ATOM   1365  CD1 PHE A 103      10.650  11.715   8.810  1.00 92.86           C
ATOM   1366  HD1 PHE A 103      10.758  11.642   9.892  1.00 92.86           H
ATOM   1367  CD2 PHE A 103      10.200  10.700   6.732  1.00 92.86           C
ATOM   1368  HD2 PHE A 103       9.948   9.814   6.149  1.00 92.86           H
ATOM   1369  CE1 PHE A 103      10.836  12.963   8.159  1.00 92.86           C
ATOM   1370  HE1 PHE A 103      11.088  13.849   8.742  1.00 92.86           H
ATOM   1371  CE2 PHE A 103      10.386  11.948   6.082  1.00 92.86           C
ATOM   1372  HE2 PHE A 103      10.278  12.021   5.000  1.00 92.86           H
ATOM   1373  CZ  PHE A 103      10.701  13.054   6.809  1.00 92.86           C
ATOM   1374  HZ  PHE A 103      10.844  14.012   6.310  1.00 92.86           H
ATOM   1375  HN  PHE A 103      11.264   8.350   6.883  1.00 92.86           H
ATOM   1376  N   TRP A 104      10.487   6.240   9.130  1.00 86.13           N
ATOM   1377  CA  TRP A 104      10.101   5.009   9.799  1.00 86.13           C
ATOM   1378  C   TRP A 104      11.378   4.258  10.180  1.00 86.13           C
ATOM   1379  O   TRP A 104      11.419   3.574  11.201  1.00 86.13           O
ATOM   1380  HA  TRP A 104       9.545   5.279  10.697  1.00 86.13           H
ATOM   1381  CB  TRP A 104       9.159   4.181   8.924  1.00 86.13           C
ATOM   1382 1HB  TRP A 104       9.608   4.060   7.938  1.00 86.13           H
ATOM   1383 2HB  TRP A 104       9.061   3.185   9.354  1.00 86.13           H
ATOM   1384  CG  TRP A 104       7.764   4.790   8.761  1.00 86.13           C
ATOM   1385  CD1 TRP A 104       7.139   5.129   7.625  1.00 86.13           C
ATOM   1386  HD1 TRP A 104       7.567   5.007   6.630  1.00 86.13           H
ATOM   1387  CD2 TRP A 104       6.842   5.120   9.820  1.00 86.13           C
ATOM   1388  NE1 TRP A 104       5.887   5.651   7.874  1.00 86.13           N
ATOM   1389  HE1 TRP A 104       5.233   5.974   7.189  1.00 86.13           H
ATOM   1390  CE2 TRP A 104       5.700   5.645   9.251  1.00 86.13           C
ATOM   1391  CE3 TRP A 104       6.968   4.979  11.214  1.00 86.13           C
ATOM   1392  HE3 TRP A 104       7.859   4.566  11.687  1.00 86.13           H
ATOM   1393  CZ2 TRP A 104       4.597   6.072  10.000  1.00 86.13           C
ATOM   1394  HZ2 TRP A 104       3.705   6.484   9.526  1.00 86.13           H
ATOM   1395  CZ3 TRP A 104       5.857   5.410  11.948  1.00 86.13           C
ATOM   1396  HZ3 TRP A 104       5.902   5.323  13.033  1.00 86.13           H
ATOM   1397  CH2 TRP A 104       4.700   5.941  11.390  1.00 86.13           C
ATOM   1398  HH2 TRP A 104       3.876   6.255  12.032  1.00 86.13           H
ATOM   1399  HN  TRP A 104      10.242   6.289   8.162  1.00 86.13           H
ATOM   1400  N   ALA A 105      12.390   4.411   9.338  1.00 95.18           N
ATOM   1401  CA  ALA A 105      13.660   3.742   9.564  1.00 95.18           C
ATOM   1402  C   ALA A 105      14.274   4.251  10.870  1.00 95.18           C
ATOM   1403  O   ALA A 105      14.732   3.461  11.694  1.00 95.18           O
ATOM   1404  HA  ALA A 105      13.460   2.674   9.659  1.00 95.18           H
ATOM   1405  CB  ALA A 105      14.578   3.967   8.361  1.00 95.18           C
ATOM   1406 1HB  ALA A 105      14.108   3.562   7.465  1.00 95.18           H
ATOM   1407 2HB  ALA A 105      14.749   5.036   8.230  1.00 95.18           H
ATOM   1408 3HB  ALA A 105      15.530   3.465   8.531  1.00 95.18           H
ATOM   1409  HN  ALA A 105      12.352   4.978   8.515  1.00 95.18           H
ATOM   1410  N   ILE A 106      14.264   5.568  11.017  1.00 91.98           N
ATOM   1411  CA  ILE A 106      14.836   6.193  12.197  1.00 91.98           C
ATOM   1412  C   ILE A 106      14.011   5.804  13.426  1.00 91.98           C
ATOM   1413  O   ILE A 106      14.566   5.468  14.470  1.00 91.98           O
ATOM   1414  HA  ILE A 106      15.845   5.798  12.320  1.00 91.98           H
ATOM   1415  CB  ILE A 106      14.963   7.704  11.995  1.00 91.98           C
ATOM   1416  HB  ILE A 106      14.006   8.082  11.636  1.00 91.98           H
ATOM   1417  CG1 ILE A 106      16.007   8.028  10.924  1.00 91.98           C
ATOM   1418 1HG1 ILE A 106      17.007   7.867  11.326  1.00 91.98           H
ATOM   1419 2HG1 ILE A 106      15.889   7.349  10.080  1.00 91.98           H
ATOM   1420  CG2 ILE A 106      15.261   8.412  13.318  1.00 91.98           C
ATOM   1421 1HG2 ILE A 106      14.451   8.220  14.023  1.00 91.98           H
ATOM   1422 2HG2 ILE A 106      16.197   8.034  13.730  1.00 91.98           H
ATOM   1423 3HG2 ILE A 106      15.346   9.485  13.146  1.00 91.98           H
ATOM   1424  CD1 ILE A 106      15.871   9.475  10.446  1.00 91.98           C
ATOM   1425 1HD1 ILE A 106      14.878   9.626  10.022  1.00 91.98           H
ATOM   1426 2HD1 ILE A 106      16.013  10.151  11.288  1.00 91.98           H
ATOM   1427 3HD1 ILE A 106      16.624   9.679   9.685  1.00 91.98           H
ATOM   1428  HN  ILE A 106      13.875   6.202  10.349  1.00 91.98           H
ATOM   1429  N   ALA A 107      12.698   5.863  13.259  1.00 93.18           N
ATOM   1430  CA  ALA A 107      11.791   5.602  14.365  1.00 93.18           C
ATOM   1431  C   ALA A 107      11.974   4.159  14.839  1.00 93.18           C
ATOM   1432  O   ALA A 107      11.875   3.877  16.032  1.00 93.18           O
ATOM   1433  HA  ALA A 107      12.055   6.279  15.177  1.00 93.18           H
ATOM   1434  CB  ALA A 107      10.354   5.894  13.926  1.00 93.18           C
ATOM   1435 1HB  ALA A 107      10.271   6.939  13.627  1.00 93.18           H
ATOM   1436 2HB  ALA A 107      10.094   5.253  13.084  1.00 93.18           H
ATOM   1437 3HB  ALA A 107       9.675   5.698  14.756  1.00 93.18           H
ATOM   1438  HN  ALA A 107      12.253   6.084  12.391  1.00 93.18           H
ATOM   1439  N   ALA A 108      12.237   3.284  13.880  1.00 92.72           N
ATOM   1440  CA  ALA A 108      12.389   1.870  14.178  1.00 92.72           C
ATOM   1441  C   ALA A 108      13.742   1.639  14.855  1.00 92.72           C
ATOM   1442  O   ALA A 108      13.884   0.731  15.672  1.00 92.72           O
ATOM   1443  HA  ALA A 108      11.595   1.589  14.869  1.00 92.72           H
ATOM   1444  CB  ALA A 108      12.234   1.057  12.892  1.00 92.72           C
ATOM   1445 1HB  ALA A 108      11.246   1.233  12.467  1.00 92.72           H
ATOM   1446 2HB  ALA A 108      12.998   1.361  12.176  1.00 92.72           H
ATOM   1447 3HB  ALA A 108      12.349  -0.004  13.116  1.00 92.72           H
ATOM   1448  HN  ALA A 108      12.346   3.526  12.916  1.00 92.72           H
ATOM   1449  N   ALA A 109      14.701   2.477  14.489  1.00 91.65           N
ATOM   1450  CA  ALA A 109      16.066   2.301  14.955  1.00 91.65           C
ATOM   1451  C   ALA A 109      16.135   2.618  16.450  1.00 91.65           C
ATOM   1452  O   ALA A 109      16.888   1.985  17.189  1.00 91.65           O
ATOM   1453  HA  ALA A 109      16.338   1.256  14.801  1.00 91.65           H
ATOM   1454  CB  ALA A 109      17.006   3.181  14.128  1.00 91.65           C
ATOM   1455 1HB  ALA A 109      16.941   2.896  13.078  1.00 91.65           H
ATOM   1456 2HB  ALA A 109      16.716   4.226  14.240  1.00 91.65           H
ATOM   1457 3HB  ALA A 109      18.030   3.049  14.478  1.00 91.65           H
ATOM   1458  HN  ALA A 109      14.558   3.262  13.887  1.00 91.65           H
ATOM   1459  N   ASP A 110      15.339   3.598  16.852  1.00 82.97           N
ATOM   1460  CA  ASP A 110      15.430   4.130  18.201  1.00 82.97           C
ATOM   1461  C   ASP A 110      14.046   4.602  18.652  1.00 82.97           C
ATOM   1462  O   ASP A 110      13.274   3.827  19.214  1.00 82.97           O
ATOM   1463  HA  ASP A 110      15.808   3.307  18.809  1.00 82.97           H
ATOM   1464  CB  ASP A 110      16.380   5.327  18.258  1.00 82.97           C
ATOM   1465 1HB  ASP A 110      17.340   5.055  17.820  1.00 82.97           H
ATOM   1466 2HB  ASP A 110      15.977   6.145  17.661  1.00 82.97           H
ATOM   1467  CG  ASP A 110      16.586   5.795  19.700  1.00 82.97           C
ATOM   1468  OD1 ASP A 110      16.192   5.030  20.607  1.00 82.97           O
ATOM   1469  OD2 ASP A 110      17.133   6.908  19.863  1.00 82.97           O
ATOM   1470  HN  ASP A 110      14.644   4.025  16.275  1.00 82.97           H
ATOM   1471  N   GLN A 111      13.775   5.872  18.389  1.00 86.04           N
ATOM   1472  CA  GLN A 111      12.512   6.467  18.791  1.00 86.04           C
ATOM   1473  C   GLN A 111      12.106   7.567  17.808  1.00 86.04           C
ATOM   1474  O   GLN A 111      12.891   7.954  16.945  1.00 86.04           O
ATOM   1475  HA  GLN A 111      11.786   5.655  18.758  1.00 86.04           H
ATOM   1476  CB  GLN A 111      12.592   7.010  20.219  1.00 86.04           C
ATOM   1477 1HB  GLN A 111      11.640   7.466  20.493  1.00 86.04           H
ATOM   1478 2HB  GLN A 111      12.764   6.189  20.915  1.00 86.04           H
ATOM   1479  CG  GLN A 111      13.714   8.041  20.352  1.00 86.04           C
ATOM   1480 1HG  GLN A 111      14.671   7.576  20.114  1.00 86.04           H
ATOM   1481 2HG  GLN A 111      13.562   8.844  19.630  1.00 86.04           H
ATOM   1482  CD  GLN A 111      13.761   8.623  21.766  1.00 86.04           C
ATOM   1483  OE1 GLN A 111      12.801   8.573  22.518  1.00 86.04           O
ATOM   1484  NE2 GLN A 111      14.928   9.175  22.086  1.00 86.04           N
ATOM   1485 1HE2 GLN A 111      15.676   9.183  21.422  1.00 86.04           H
ATOM   1486 2HE2 GLN A 111      15.057   9.583  22.990  1.00 86.04           H
ATOM   1487  HN  GLN A 111      14.399   6.490  17.910  1.00 86.04           H
ATOM   1488  N   TRP A 112      10.879   8.040  17.973  1.00 91.12           N
ATOM   1489  CA  TRP A 112      10.375   9.119  17.141  1.00 91.12           C
ATOM   1490  C   TRP A 112      11.046  10.418  17.594  1.00 91.12           C
ATOM   1491  O   TRP A 112      10.825  10.877  18.713  1.00 91.12           O
ATOM   1492  HA  TRP A 112      10.647   8.899  16.109  1.00 91.12           H
ATOM   1493  CB  TRP A 112       8.847   9.186  17.194  1.00 91.12           C
ATOM   1494 1HB  TRP A 112       8.443   8.200  16.967  1.00 91.12           H
ATOM   1495 2HB  TRP A 112       8.540   9.429  18.211  1.00 91.12           H
ATOM   1496  CG  TRP A 112       8.235  10.207  16.234  1.00 91.12           C
ATOM   1497  CD1 TRP A 112       7.837  11.458  16.503  1.00 91.12           C
ATOM   1498  HD1 TRP A 112       7.903  11.924  17.486  1.00 91.12           H
ATOM   1499  CD2 TRP A 112       7.966  10.012  14.829  1.00 91.12           C
ATOM   1500  NE1 TRP A 112       7.332  12.081  15.380  1.00 91.12           N
ATOM   1501  HE1 TRP A 112       6.975  13.013  15.330  1.00 91.12           H
ATOM   1502  CE2 TRP A 112       7.413  11.173  14.329  1.00 91.12           C
ATOM   1503  CE3 TRP A 112       8.181   8.891  14.008  1.00 91.12           C
ATOM   1504  HE3 TRP A 112       8.616   7.963  14.379  1.00 91.12           H
ATOM   1505  CZ2 TRP A 112       7.030  11.327  12.992  1.00 91.12           C
ATOM   1506  HZ2 TRP A 112       6.596  12.255  12.621  1.00 91.12           H
ATOM   1507  CZ3 TRP A 112       7.794   9.060  12.674  1.00 91.12           C
ATOM   1508  HZ3 TRP A 112       7.939   8.221  11.994  1.00 91.12           H
ATOM   1509  CH2 TRP A 112       7.236  10.223  12.155  1.00 91.12           C
ATOM   1510  HH2 TRP A 112       6.960  10.275  11.102  1.00 91.12           H
ATOM   1511  HN  TRP A 112      10.235   7.698  18.658  1.00 91.12           H
ATOM   1512  N   LYS A 113      11.853  10.972  16.701  1.00 83.52           N
ATOM   1513  CA  LYS A 113      12.699  12.099  17.055  1.00 83.52           C
ATOM   1514  C   LYS A 113      12.132  13.374  16.427  1.00 83.52           C
ATOM   1515  O   LYS A 113      12.779  14.419  16.444  1.00 83.52           O
ATOM   1516  HA  LYS A 113      12.667  12.204  18.139  1.00 83.52           H
ATOM   1517  CB  LYS A 113      14.153  11.819  16.671  1.00 83.52           C
ATOM   1518 1HB  LYS A 113      14.226  11.667  15.594  1.00 83.52           H
ATOM   1519 2HB  LYS A 113      14.770  12.684  16.912  1.00 83.52           H
ATOM   1520  CG  LYS A 113      14.686  10.585  17.402  1.00 83.52           C
ATOM   1521 1HG  LYS A 113      14.508  10.688  18.473  1.00 83.52           H
ATOM   1522 2HG  LYS A 113      14.142   9.700  17.073  1.00 83.52           H
ATOM   1523  CD  LYS A 113      16.182  10.398  17.144  1.00 83.52           C
ATOM   1524 1HD  LYS A 113      16.357  10.273  16.075  1.00 83.52           H
ATOM   1525 2HD  LYS A 113      16.723  11.292  17.453  1.00 83.52           H
ATOM   1526  CE  LYS A 113      16.721   9.182  17.900  1.00 83.52           C
ATOM   1527 1HE  LYS A 113      16.520   9.291  18.966  1.00 83.52           H
ATOM   1528 2HE  LYS A 113      16.204   8.281  17.569  1.00 83.52           H
ATOM   1529  NZ  LYS A 113      18.177   9.035  17.676  1.00 83.52           N
ATOM   1530 1HZ  LYS A 113      18.519   8.232  18.192  1.00 83.52           H
ATOM   1531 2HZ  LYS A 113      18.355   8.903  16.687  1.00 83.52           H
ATOM   1532 3HZ  LYS A 113      18.653   9.871  17.996  1.00 83.52           H
ATOM   1533  HN  LYS A 113      11.934  10.664  15.753  1.00 83.52           H
ATOM   1534  N   PHE A 114      10.928  13.245  15.888  1.00 89.38           N
ATOM   1535  CA  PHE A 114      10.344  14.315  15.097  1.00 89.38           C
ATOM   1536  C   PHE A 114       9.139  14.929  15.811  1.00 89.38           C
ATOM   1537  O   PHE A 114       8.659  14.386  16.805  1.00 89.38           O
ATOM   1538  HA  PHE A 114      11.113  15.076  14.965  1.00 89.38           H
ATOM   1539  CB  PHE A 114       9.878  13.693  13.779  1.00 89.38           C
ATOM   1540 1HB  PHE A 114       9.052  13.012  13.982  1.00 89.38           H
ATOM   1541 2HB  PHE A 114       9.490  14.482  13.134  1.00 89.38           H
ATOM   1542  CG  PHE A 114      10.974  12.934  13.027  1.00 89.38           C
ATOM   1543  CD1 PHE A 114      11.916  13.618  12.325  1.00 89.38           C
ATOM   1544  HD1 PHE A 114      11.891  14.708  12.297  1.00 89.38           H
ATOM   1545  CD2 PHE A 114      11.005  11.575  13.062  1.00 89.38           C
ATOM   1546  HD2 PHE A 114      10.250  11.027  13.625  1.00 89.38           H
ATOM   1547  CE1 PHE A 114      12.933  12.913  11.628  1.00 89.38           C
ATOM   1548  HE1 PHE A 114      13.688  13.462  11.064  1.00 89.38           H
ATOM   1549  CE2 PHE A 114      12.022  10.870  12.365  1.00 89.38           C
ATOM   1550  HE2 PHE A 114      12.047   9.781  12.393  1.00 89.38           H
ATOM   1551  CZ  PHE A 114      12.964  11.554  11.662  1.00 89.38           C
ATOM   1552  HZ  PHE A 114      13.745  11.013  11.127  1.00 89.38           H
ATOM   1553  HN  PHE A 114      10.357  12.430  15.984  1.00 89.38           H
ATOM   1554  N   GLN A 115       8.684  16.053  15.277  1.00 82.00           N
ATOM   1555  CA  GLN A 115       7.573  16.772  15.878  1.00 82.00           C
ATOM   1556  C   GLN A 115       6.262  16.024  15.630  1.00 82.00           C
ATOM   1557  O   GLN A 115       6.192  15.158  14.759  1.00 82.00           O
ATOM   1558  HA  GLN A 115       7.789  16.798  16.946  1.00 82.00           H
ATOM   1559  CB  GLN A 115       7.496  18.205  15.347  1.00 82.00           C
ATOM   1560 1HB  GLN A 115       7.431  18.190  14.259  1.00 82.00           H
ATOM   1561 2HB  GLN A 115       6.588  18.684  15.714  1.00 82.00           H
ATOM   1562  CG  GLN A 115       8.719  19.016  15.779  1.00 82.00           C
ATOM   1563 1HG  GLN A 115       8.818  18.981  16.864  1.00 82.00           H
ATOM   1564 2HG  GLN A 115       9.622  18.570  15.362  1.00 82.00           H
ATOM   1565  CD  GLN A 115       8.602  20.471  15.319  1.00 82.00           C
ATOM   1566  OE1 GLN A 115       7.695  20.849  14.596  1.00 82.00           O
ATOM   1567  NE2 GLN A 115       9.568  21.262  15.777  1.00 82.00           N
ATOM   1568 1HE2 GLN A 115      10.283  20.888  16.367  1.00 82.00           H
ATOM   1569 2HE2 GLN A 115       9.578  22.232  15.531  1.00 82.00           H
ATOM   1570  HN  GLN A 115       9.061  16.472  14.451  1.00 82.00           H
ATOM   1571  N   THR A 116       5.255  16.385  16.412  1.00 88.50           N
ATOM   1572  CA  THR A 116       3.949  15.761  16.287  1.00 88.50           C
ATOM   1573  C   THR A 116       3.401  15.951  14.871  1.00 88.50           C
ATOM   1574  O   THR A 116       2.787  15.043  14.312  1.00 88.50           O
ATOM   1575  HA  THR A 116       4.064  14.688  16.444  1.00 88.50           H
ATOM   1576  CB  THR A 116       3.041  16.342  17.373  1.00 88.50           C
ATOM   1577  HB  THR A 116       2.736  17.358  17.122  1.00 88.50           H
ATOM   1578  OG1 THR A 116       3.801  16.205  18.570  1.00 88.50           O
ATOM   1579  HG1 THR A 116       3.419  16.789  19.286  1.00 88.50           H
ATOM   1580  CG2 THR A 116       1.799  15.483  17.619  1.00 88.50           C
ATOM   1581 1HG2 THR A 116       2.104  14.485  17.935  1.00 88.50           H
ATOM   1582 2HG2 THR A 116       1.219  15.411  16.699  1.00 88.50           H
ATOM   1583 3HG2 THR A 116       1.190  15.940  18.399  1.00 88.50           H
ATOM   1584  HN  THR A 116       5.321  17.088  17.120  1.00 88.50           H
ATOM   1585  N   PHE A 117       3.642  17.137  14.332  1.00 91.42           N
ATOM   1586  CA  PHE A 117       3.168  17.463  12.997  1.00 91.42           C
ATOM   1587  C   PHE A 117       3.652  16.431  11.976  1.00 91.42           C
ATOM   1588  O   PHE A 117       2.872  15.950  11.156  1.00 91.42           O
ATOM   1589  HA  PHE A 117       2.079  17.455  13.030  1.00 91.42           H
ATOM   1590  CB  PHE A 117       3.751  18.831  12.637  1.00 91.42           C
ATOM   1591 1HB  PHE A 117       3.398  19.566  13.361  1.00 91.42           H
ATOM   1592 2HB  PHE A 117       4.836  18.788  12.729  1.00 91.42           H
ATOM   1593  CG  PHE A 117       3.391  19.309  11.229  1.00 91.42           C
ATOM   1594  CD1 PHE A 117       4.328  19.286  10.243  1.00 91.42           C
ATOM   1595  HD1 PHE A 117       5.334  18.927  10.456  1.00 91.42           H
ATOM   1596  CD2 PHE A 117       2.135  19.758  10.964  1.00 91.42           C
ATOM   1597  HD2 PHE A 117       1.384  19.777  11.754  1.00 91.42           H
ATOM   1598  CE1 PHE A 117       3.994  19.731   8.937  1.00 91.42           C
ATOM   1599  HE1 PHE A 117       4.744  19.712   8.147  1.00 91.42           H
ATOM   1600  CE2 PHE A 117       1.801  20.202   9.657  1.00 91.42           C
ATOM   1601  HE2 PHE A 117       0.794  20.561   9.444  1.00 91.42           H
ATOM   1602  CZ  PHE A 117       2.738  20.179   8.671  1.00 91.42           C
ATOM   1603  HZ  PHE A 117       2.481  20.520   7.668  1.00 91.42           H
ATOM   1604  HN  PHE A 117       4.150  17.867  14.789  1.00 91.42           H
ATOM   1605  N   MET A 118       4.938  16.121  12.060  1.00 88.26           N
ATOM   1606  CA  MET A 118       5.540  15.171  11.140  1.00 88.26           C
ATOM   1607  C   MET A 118       4.932  13.778  11.315  1.00 88.26           C
ATOM   1608  O   MET A 118       4.824  13.019  10.353  1.00 88.26           O
ATOM   1609  HA  MET A 118       5.319  15.549  10.142  1.00 88.26           H
ATOM   1610  CB  MET A 118       7.048  15.105  11.389  1.00 88.26           C
ATOM   1611 1HB  MET A 118       7.240  14.989  12.456  1.00 88.26           H
ATOM   1612 2HB  MET A 118       7.464  14.228  10.893  1.00 88.26           H
ATOM   1613  CG  MET A 118       7.745  16.367  10.875  1.00 88.26           C
ATOM   1614 1HG  MET A 118       7.426  17.231  11.458  1.00 88.26           H
ATOM   1615 2HG  MET A 118       8.823  16.275  11.004  1.00 88.26           H
ATOM   1616  SD  MET A 118       7.357  16.619   9.151  1.00 88.26           S
ATOM   1617  CE  MET A 118       8.052  15.130   8.456  1.00 88.26           C
ATOM   1618 1HE  MET A 118       9.121  15.094   8.668  1.00 88.26           H
ATOM   1619 2HE  MET A 118       7.564  14.261   8.897  1.00 88.26           H
ATOM   1620 3HE  MET A 118       7.896  15.126   7.377  1.00 88.26           H
ATOM   1621  HN  MET A 118       5.563  16.507  12.739  1.00 88.26           H
ATOM   1622  N   CYS A 119       4.550  13.485  12.549  1.00 93.63           N
ATOM   1623  CA  CYS A 119       3.898  12.222  12.850  1.00 93.63           C
ATOM   1624  C   CYS A 119       2.592  12.154  12.055  1.00 93.63           C
ATOM   1625  O   CYS A 119       2.306  11.147  11.410  1.00 93.63           O
ATOM   1626  HA  CYS A 119       4.583  11.433  12.538  1.00 93.63           H
ATOM   1627  CB  CYS A 119       3.661  12.051  14.352  1.00 93.63           C
ATOM   1628 1HB  CYS A 119       4.615  12.029  14.879  1.00 93.63           H
ATOM   1629 2HB  CYS A 119       3.103  12.904  14.740  1.00 93.63           H
ATOM   1630  SG  CYS A 119       2.737  10.504  14.669  1.00 93.63           S
ATOM   1631  HN  CYS A 119       4.680  14.091  13.334  1.00 93.63           H
ATOM   1632  N   LYS A 120       1.835  13.239  12.129  1.00 91.71           N
ATOM   1633  CA  LYS A 120       0.558  13.308  11.440  1.00 91.71           C
ATOM   1634  C   LYS A 120       0.783  13.132   9.937  1.00 91.71           C
ATOM   1635  O   LYS A 120       0.088  12.351   9.289  1.00 91.71           O
ATOM   1636  HA  LYS A 120      -0.051  12.477  11.798  1.00 91.71           H
ATOM   1637  CB  LYS A 120      -0.178  14.599  11.805  1.00 91.71           C
ATOM   1638 1HB  LYS A 120       0.487  15.451  11.673  1.00 91.71           H
ATOM   1639 2HB  LYS A 120      -1.020  14.745  11.128  1.00 91.71           H
ATOM   1640  CG  LYS A 120      -0.680  14.555  13.249  1.00 91.71           C
ATOM   1641 1HG  LYS A 120      -1.395  13.740  13.365  1.00 91.71           H
ATOM   1642 2HG  LYS A 120       0.153  14.346  13.921  1.00 91.71           H
ATOM   1643  CD  LYS A 120      -1.339  15.879  13.642  1.00 91.71           C
ATOM   1644 1HD  LYS A 120      -0.613  16.688  13.559  1.00 91.71           H
ATOM   1645 2HD  LYS A 120      -2.149  16.106  12.949  1.00 91.71           H
ATOM   1646  CE  LYS A 120      -1.884  15.818  15.070  1.00 91.71           C
ATOM   1647 1HE  LYS A 120      -1.167  15.314  15.718  1.00 91.71           H
ATOM   1648 2HE  LYS A 120      -2.011  16.828  15.460  1.00 91.71           H
ATOM   1649  NZ  LYS A 120      -3.178  15.102  15.101  1.00 91.71           N
ATOM   1650 1HZ  LYS A 120      -3.616  15.233  16.006  1.00 91.71           H
ATOM   1651 2HZ  LYS A 120      -3.785  15.469  14.376  1.00 91.71           H
ATOM   1652 3HZ  LYS A 120      -3.022  14.113  14.941  1.00 91.71           H
ATOM   1653  HN  LYS A 120       2.082  14.059  12.645  1.00 91.71           H
ATOM   1654  N   VAL A 121       1.757  13.870   9.427  1.00 92.80           N
ATOM   1655  CA  VAL A 121       2.009  13.891   7.996  1.00 92.80           C
ATOM   1656  C   VAL A 121       2.404  12.488   7.532  1.00 92.80           C
ATOM   1657  O   VAL A 121       1.839  11.965   6.572  1.00 92.80           O
ATOM   1658  HA  VAL A 121       1.080  14.175   7.502  1.00 92.80           H
ATOM   1659  CB  VAL A 121       3.064  14.949   7.666  1.00 92.80           C
ATOM   1660  HB  VAL A 121       3.929  14.770   8.304  1.00 92.80           H
ATOM   1661  CG1 VAL A 121       3.521  14.832   6.210  1.00 92.80           C
ATOM   1662 1HG1 VAL A 121       3.952  13.845   6.043  1.00 92.80           H
ATOM   1663 2HG1 VAL A 121       2.666  14.972   5.548  1.00 92.80           H
ATOM   1664 3HG1 VAL A 121       4.270  15.596   6.002  1.00 92.80           H
ATOM   1665  CG2 VAL A 121       2.542  16.356   7.965  1.00 92.80           C
ATOM   1666 1HG2 VAL A 121       1.653  16.549   7.364  1.00 92.80           H
ATOM   1667 2HG2 VAL A 121       2.289  16.432   9.022  1.00 92.80           H
ATOM   1668 3HG2 VAL A 121       3.311  17.088   7.721  1.00 92.80           H
ATOM   1669  HN  VAL A 121       2.367  14.446   9.972  1.00 92.80           H
ATOM   1670  N   VAL A 122       3.372  11.917   8.234  1.00 91.54           N
ATOM   1671  CA  VAL A 122       3.992  10.681   7.788  1.00 91.54           C
ATOM   1672  C   VAL A 122       2.947   9.563   7.788  1.00 91.54           C
ATOM   1673  O   VAL A 122       2.857   8.793   6.833  1.00 91.54           O
ATOM   1674  HA  VAL A 122       4.339  10.837   6.767  1.00 91.54           H
ATOM   1675  CB  VAL A 122       5.209  10.362   8.658  1.00 91.54           C
ATOM   1676  HB  VAL A 122       4.894  10.397   9.701  1.00 91.54           H
ATOM   1677  CG1 VAL A 122       5.734   8.954   8.372  1.00 91.54           C
ATOM   1678 1HG1 VAL A 122       4.952   8.225   8.585  1.00 91.54           H
ATOM   1679 2HG1 VAL A 122       6.025   8.880   7.324  1.00 91.54           H
ATOM   1680 3HG1 VAL A 122       6.599   8.753   9.004  1.00 91.54           H
ATOM   1681  CG2 VAL A 122       6.310  11.407   8.465  1.00 91.54           C
ATOM   1682 1HG2 VAL A 122       6.621  11.419   7.421  1.00 91.54           H
ATOM   1683 2HG2 VAL A 122       5.930  12.391   8.742  1.00 91.54           H
ATOM   1684 3HG2 VAL A 122       7.163  11.156   9.096  1.00 91.54           H
ATOM   1685  HN  VAL A 122       3.732  12.285   9.092  1.00 91.54           H
ATOM   1686  N   ASN A 123       2.185   9.509   8.871  1.00 91.20           N
ATOM   1687  CA  ASN A 123       1.143   8.505   9.003  1.00 91.20           C
ATOM   1688  C   ASN A 123       0.112   8.697   7.889  1.00 91.20           C
ATOM   1689  O   ASN A 123      -0.343   7.726   7.285  1.00 91.20           O
ATOM   1690  HA  ASN A 123       1.658   7.547   8.934  1.00 91.20           H
ATOM   1691  CB  ASN A 123       0.419   8.636  10.344  1.00 91.20           C
ATOM   1692 1HB  ASN A 123       0.500   9.660  10.707  1.00 91.20           H
ATOM   1693 2HB  ASN A 123      -0.642   8.428  10.211  1.00 91.20           H
ATOM   1694  CG  ASN A 123       1.006   7.674  11.380  1.00 91.20           C
ATOM   1695  OD1 ASN A 123       1.754   6.763  11.066  1.00 91.20           O
ATOM   1696  ND2 ASN A 123       0.627   7.928  12.629  1.00 91.20           N
ATOM   1697 1HD2 ASN A 123       0.010   8.692  12.819  1.00 91.20           H
ATOM   1698 2HD2 ASN A 123       0.958   7.354  13.379  1.00 91.20           H
ATOM   1699  HN  ASN A 123       2.270  10.134   9.646  1.00 91.20           H
ATOM   1700  N   SER A 124      -0.227   9.955   7.650  1.00 91.83           N
ATOM   1701  CA  SER A 124      -1.256  10.281   6.678  1.00 91.83           C
ATOM   1702  C   SER A 124      -0.790   9.898   5.272  1.00 91.83           C
ATOM   1703  O   SER A 124      -1.546   9.308   4.502  1.00 91.83           O
ATOM   1704  HA  SER A 124      -2.124   9.689   6.967  1.00 91.83           H
ATOM   1705  CB  SER A 124      -1.614  11.768   6.732  1.00 91.83           C
ATOM   1706 1HB  SER A 124      -0.737  12.361   6.469  1.00 91.83           H
ATOM   1707 2HB  SER A 124      -2.379  11.984   5.987  1.00 91.83           H
ATOM   1708  OG  SER A 124      -2.081  12.158   8.020  1.00 91.83           O
ATOM   1709  HG  SER A 124      -1.417  12.766   8.455  1.00 91.83           H
ATOM   1710  HN  SER A 124       0.189  10.742   8.105  1.00 91.83           H
ATOM   1711  N   MET A 125       0.454  10.249   4.980  1.00 84.83           N
ATOM   1712  CA  MET A 125       1.023   9.970   3.672  1.00 84.83           C
ATOM   1713  C   MET A 125       1.019   8.468   3.382  1.00 84.83           C
ATOM   1714  O   MET A 125       0.609   8.041   2.304  1.00 84.83           O
ATOM   1715  HA  MET A 125       0.383  10.486   2.957  1.00 84.83           H
ATOM   1716  CB  MET A 125       2.458  10.497   3.617  1.00 84.83           C
ATOM   1717 1HB  MET A 125       2.984  10.228   4.533  1.00 84.83           H
ATOM   1718 2HB  MET A 125       2.991  10.024   2.792  1.00 84.83           H
ATOM   1719  CG  MET A 125       2.477  12.017   3.438  1.00 84.83           C
ATOM   1720 1HG  MET A 125       1.897  12.295   2.559  1.00 84.83           H
ATOM   1721 2HG  MET A 125       2.007  12.498   4.296  1.00 84.83           H
ATOM   1722  SD  MET A 125       4.159  12.590   3.265  1.00 84.83           S
ATOM   1723  CE  MET A 125       4.519  12.001   1.619  1.00 84.83           C
ATOM   1724 1HE  MET A 125       4.416  10.916   1.591  1.00 84.83           H
ATOM   1725 2HE  MET A 125       3.822  12.451   0.911  1.00 84.83           H
ATOM   1726 3HE  MET A 125       5.539  12.276   1.350  1.00 84.83           H
ATOM   1727  HN  MET A 125       1.068  10.715   5.617  1.00 84.83           H
ATOM   1728  N   TYR A 126       1.481   7.707   4.364  1.00 83.86           N
ATOM   1729  CA  TYR A 126       1.551   6.262   4.222  1.00 83.86           C
ATOM   1730  C   TYR A 126       0.182   5.680   3.862  1.00 83.86           C
ATOM   1731  O   TYR A 126       0.070   4.870   2.943  1.00 83.86           O
ATOM   1732  HA  TYR A 126       2.255   6.037   3.421  1.00 83.86           H
ATOM   1733  CB  TYR A 126       1.977   5.724   5.589  1.00 83.86           C
ATOM   1734 1HB  TYR A 126       3.023   5.980   5.759  1.00 83.86           H
ATOM   1735 2HB  TYR A 126       1.396   6.226   6.363  1.00 83.86           H
ATOM   1736  CG  TYR A 126       1.805   4.212   5.744  1.00 83.86           C
ATOM   1737  CD1 TYR A 126       0.740   3.708   6.462  1.00 83.86           C
ATOM   1738  HD1 TYR A 126       0.021   4.388   6.919  1.00 83.86           H
ATOM   1739  CD2 TYR A 126       2.716   3.351   5.165  1.00 83.86           C
ATOM   1740  HD2 TYR A 126       3.557   3.749   4.598  1.00 83.86           H
ATOM   1741  CE1 TYR A 126       0.579   2.284   6.607  1.00 83.86           C
ATOM   1742  HE1 TYR A 126      -0.258   1.873   7.172  1.00 83.86           H
ATOM   1743  CE2 TYR A 126       2.554   1.928   5.310  1.00 83.86           C
ATOM   1744  HE2 TYR A 126       3.266   1.237   4.858  1.00 83.86           H
ATOM   1745  CZ  TYR A 126       1.494   1.465   6.024  1.00 83.86           C
ATOM   1746  OH  TYR A 126       1.341   0.120   6.161  1.00 83.86           O
ATOM   1747  HH  TYR A 126       0.487  -0.080   6.642  1.00 83.86           H
ATOM   1748  HN  TYR A 126       1.803   8.061   5.242  1.00 83.86           H
ATOM   1749  N   LYS A 127      -0.825   6.116   4.605  1.00 84.94           N
ATOM   1750  CA  LYS A 127      -2.149   5.529   4.489  1.00 84.94           C
ATOM   1751  C   LYS A 127      -2.771   5.945   3.155  1.00 84.94           C
ATOM   1752  O   LYS A 127      -3.436   5.144   2.499  1.00 84.94           O
ATOM   1753  HA  LYS A 127      -2.028   4.446   4.491  1.00 84.94           H
ATOM   1754  CB  LYS A 127      -3.003   5.891   5.706  1.00 84.94           C
ATOM   1755 1HB  LYS A 127      -2.408   5.799   6.614  1.00 84.94           H
ATOM   1756 2HB  LYS A 127      -3.319   6.931   5.637  1.00 84.94           H
ATOM   1757  CG  LYS A 127      -4.232   4.984   5.802  1.00 84.94           C
ATOM   1758 1HG  LYS A 127      -4.868   5.134   4.929  1.00 84.94           H
ATOM   1759 2HG  LYS A 127      -3.920   3.940   5.792  1.00 84.94           H
ATOM   1760  CD  LYS A 127      -5.028   5.273   7.076  1.00 84.94           C
ATOM   1761 1HD  LYS A 127      -4.392   5.123   7.948  1.00 84.94           H
ATOM   1762 2HD  LYS A 127      -5.342   6.317   7.085  1.00 84.94           H
ATOM   1763  CE  LYS A 127      -6.256   4.365   7.172  1.00 84.94           C
ATOM   1764 1HE  LYS A 127      -6.866   4.472   6.275  1.00 84.94           H
ATOM   1765 2HE  LYS A 127      -5.942   3.322   7.222  1.00 84.94           H
ATOM   1766  NZ  LYS A 127      -7.059   4.705   8.369  1.00 84.94           N
ATOM   1767 1HZ  LYS A 127      -7.978   4.283   8.290  1.00 84.94           H
ATOM   1768 2HZ  LYS A 127      -6.595   4.352   9.198  1.00 84.94           H
ATOM   1769 3HZ  LYS A 127      -7.154   5.712   8.437  1.00 84.94           H
ATOM   1770  HN  LYS A 127      -0.747   6.854   5.275  1.00 84.94           H
ATOM   1771  N   MET A 128      -2.534   7.197   2.793  1.00 85.94           N
ATOM   1772  CA  MET A 128      -3.041   7.721   1.536  1.00 85.94           C
ATOM   1773  C   MET A 128      -2.480   6.937   0.348  1.00 85.94           C
ATOM   1774  O   MET A 128      -3.207   6.622  -0.592  1.00 85.94           O
ATOM   1775  HA  MET A 128      -4.123   7.599   1.582  1.00 85.94           H
ATOM   1776  CB  MET A 128      -2.652   9.195   1.403  1.00 85.94           C
ATOM   1777 1HB  MET A 128      -2.980   9.742   2.288  1.00 85.94           H
ATOM   1778 2HB  MET A 128      -1.567   9.286   1.356  1.00 85.94           H
ATOM   1779  CG  MET A 128      -3.277   9.817   0.152  1.00 85.94           C
ATOM   1780 1HG  MET A 128      -2.900   9.316  -0.739  1.00 85.94           H
ATOM   1781 2HG  MET A 128      -4.357   9.674   0.166  1.00 85.94           H
ATOM   1782  SD  MET A 128      -2.894  11.559   0.080  1.00 85.94           S
ATOM   1783  CE  MET A 128      -1.144  11.478  -0.264  1.00 85.94           C
ATOM   1784 1HE  MET A 128      -0.640  10.947   0.544  1.00 85.94           H
ATOM   1785 2HE  MET A 128      -0.983  10.949  -1.203  1.00 85.94           H
ATOM   1786 3HE  MET A 128      -0.742  12.488  -0.341  1.00 85.94           H
ATOM   1787  HN  MET A 128      -2.007   7.848   3.340  1.00 85.94           H
ATOM   1788  N   ASN A 129      -1.190   6.644   0.430  1.00 81.51           N
ATOM   1789  CA  ASN A 129      -0.507   5.962  -0.656  1.00 81.51           C
ATOM   1790  C   ASN A 129      -0.959   4.501  -0.699  1.00 81.51           C
ATOM   1791  O   ASN A 129      -1.076   3.915  -1.775  1.00 81.51           O
ATOM   1792  HA  ASN A 129      -0.783   6.510  -1.557  1.00 81.51           H
ATOM   1793  CB  ASN A 129       1.009   5.982  -0.453  1.00 81.51           C
ATOM   1794 1HB  ASN A 129       1.252   5.593   0.536  1.00 81.51           H
ATOM   1795 2HB  ASN A 129       1.486   5.324  -1.180  1.00 81.51           H
ATOM   1796  CG  ASN A 129       1.564   7.400  -0.599  1.00 81.51           C
ATOM   1797  OD1 ASN A 129       1.050   8.221  -1.341  1.00 81.51           O
ATOM   1798  ND2 ASN A 129       2.637   7.641   0.148  1.00 81.51           N
ATOM   1799 1HD2 ASN A 129       3.009   6.922   0.736  1.00 81.51           H
ATOM   1800 2HD2 ASN A 129       3.073   8.540   0.122  1.00 81.51           H
ATOM   1801  HN  ASN A 129      -0.615   6.864   1.218  1.00 81.51           H
ATOM   1802  N   PHE A 130      -1.202   3.955   0.483  1.00 85.93           N
ATOM   1803  CA  PHE A 130      -1.686   2.589   0.592  1.00 85.93           C
ATOM   1804  C   PHE A 130      -2.952   2.388  -0.244  1.00 85.93           C
ATOM   1805  O   PHE A 130      -3.019   1.475  -1.066  1.00 85.93           O
ATOM   1806  HA  PHE A 130      -0.898   1.936   0.217  1.00 85.93           H
ATOM   1807  CB  PHE A 130      -2.018   2.348   2.065  1.00 85.93           C
ATOM   1808 1HB  PHE A 130      -1.100   2.411   2.650  1.00 85.93           H
ATOM   1809 2HB  PHE A 130      -2.674   3.145   2.415  1.00 85.93           H
ATOM   1810  CG  PHE A 130      -2.687   0.999   2.340  1.00 85.93           C
ATOM   1811  CD1 PHE A 130      -4.035   0.932   2.514  1.00 85.93           C
ATOM   1812  HD1 PHE A 130      -4.637   1.839   2.457  1.00 85.93           H
ATOM   1813  CD2 PHE A 130      -1.936  -0.132   2.410  1.00 85.93           C
ATOM   1814  HD2 PHE A 130      -0.856  -0.078   2.271  1.00 85.93           H
ATOM   1815  CE1 PHE A 130      -4.656  -0.319   2.768  1.00 85.93           C
ATOM   1816  HE1 PHE A 130      -5.736  -0.373   2.908  1.00 85.93           H
ATOM   1817  CE2 PHE A 130      -2.557  -1.383   2.665  1.00 85.93           C
ATOM   1818  HE2 PHE A 130      -1.954  -2.289   2.721  1.00 85.93           H
ATOM   1819  CZ  PHE A 130      -3.904  -1.450   2.839  1.00 85.93           C
ATOM   1820  HZ  PHE A 130      -4.381  -2.410   3.034  1.00 85.93           H
ATOM   1821  HN  PHE A 130      -1.073   4.428   1.355  1.00 85.93           H
ATOM   1822  N   TYR A 131      -3.924   3.255  -0.005  1.00 91.52           N
ATOM   1823  CA  TYR A 131      -5.204   3.150  -0.683  1.00 91.52           C
ATOM   1824  C   TYR A 131      -5.067   3.490  -2.169  1.00 91.52           C
ATOM   1825  O   TYR A 131      -5.648   2.818  -3.020  1.00 91.52           O
ATOM   1826  HA  TYR A 131      -5.554   2.122  -0.585  1.00 91.52           H
ATOM   1827  CB  TYR A 131      -6.120   4.180  -0.019  1.00 91.52           C
ATOM   1828 1HB  TYR A 131      -5.568   5.110   0.113  1.00 91.52           H
ATOM   1829 2HB  TYR A 131      -6.953   4.396  -0.688  1.00 91.52           H
ATOM   1830  CG  TYR A 131      -6.675   3.737   1.336  1.00 91.52           C
ATOM   1831  CD1 TYR A 131      -7.367   2.548   1.443  1.00 91.52           C
ATOM   1832  HD1 TYR A 131      -7.518   1.924   0.562  1.00 91.52           H
ATOM   1833  CD2 TYR A 131      -6.483   4.527   2.452  1.00 91.52           C
ATOM   1834  HD2 TYR A 131      -5.937   5.466   2.367  1.00 91.52           H
ATOM   1835  CE1 TYR A 131      -7.889   2.131   2.719  1.00 91.52           C
ATOM   1836  HE1 TYR A 131      -8.437   1.194   2.817  1.00 91.52           H
ATOM   1837  CE2 TYR A 131      -7.006   4.109   3.727  1.00 91.52           C
ATOM   1838  HE2 TYR A 131      -6.862   4.724   4.616  1.00 91.52           H
ATOM   1839  CZ  TYR A 131      -7.683   2.932   3.798  1.00 91.52           C
ATOM   1840  OH  TYR A 131      -8.176   2.538   5.002  1.00 91.52           O
ATOM   1841  HH  TYR A 131      -8.487   3.334   5.521  1.00 91.52           H
ATOM   1842  HN  TYR A 131      -3.848   4.018   0.638  1.00 91.52           H
ATOM   1843  N   SER A 132      -4.296   4.534  -2.435  1.00 91.78           N
ATOM   1844  CA  SER A 132      -4.173   5.047  -3.789  1.00 91.78           C
ATOM   1845  C   SER A 132      -3.568   3.978  -4.701  1.00 91.78           C
ATOM   1846  O   SER A 132      -4.023   3.790  -5.829  1.00 91.78           O
ATOM   1847  HA  SER A 132      -5.190   5.286  -4.100  1.00 91.78           H
ATOM   1848  CB  SER A 132      -3.319   6.317  -3.821  1.00 91.78           C
ATOM   1849 1HB  SER A 132      -3.267   6.693  -4.843  1.00 91.78           H
ATOM   1850 2HB  SER A 132      -3.798   7.091  -3.221  1.00 91.78           H
ATOM   1851  OG  SER A 132      -2.000   6.086  -3.333  1.00 91.78           O
ATOM   1852  HG  SER A 132      -1.446   6.911  -3.442  1.00 91.78           H
ATOM   1853  HN  SER A 132      -3.762   5.025  -1.747  1.00 91.78           H
ATOM   1854  N   CYS A 133      -2.552   3.306  -4.180  1.00 89.93           N
ATOM   1855  CA  CYS A 133      -1.869   2.274  -4.941  1.00 89.93           C
ATOM   1856  C   CYS A 133      -2.878   1.171  -5.267  1.00 89.93           C
ATOM   1857  O   CYS A 133      -3.000   0.758  -6.419  1.00 89.93           O
ATOM   1858  HA  CYS A 133      -1.504   2.747  -5.852  1.00 89.93           H
ATOM   1859  CB  CYS A 133      -0.652   1.730  -4.190  1.00 89.93           C
ATOM   1860 1HB  CYS A 133      -0.925   1.491  -3.162  1.00 89.93           H
ATOM   1861 2HB  CYS A 133      -0.312   0.804  -4.653  1.00 89.93           H
ATOM   1862  SG  CYS A 133       0.697   2.967  -4.206  1.00 89.93           S
ATOM   1863  HG  CYS A 133       0.236   3.688  -3.188  1.00 89.93           H
ATOM   1864  HN  CYS A 133      -2.196   3.458  -3.258  1.00 89.93           H
ATOM   1865  N   VAL A 134      -3.574   0.725  -4.232  1.00 88.64           N
ATOM   1866  CA  VAL A 134      -4.486  -0.398  -4.372  1.00 88.64           C
ATOM   1867  C   VAL A 134      -5.569  -0.045  -5.393  1.00 88.64           C
ATOM   1868  O   VAL A 134      -5.905  -0.857  -6.254  1.00 88.64           O
ATOM   1869  HA  VAL A 134      -3.912  -1.244  -4.748  1.00 88.64           H
ATOM   1870  CB  VAL A 134      -5.056  -0.782  -3.005  1.00 88.64           C
ATOM   1871  HB  VAL A 134      -5.461   0.119  -2.545  1.00 88.64           H
ATOM   1872  CG1 VAL A 134      -6.199  -1.789  -3.151  1.00 88.64           C
ATOM   1873 1HG1 VAL A 134      -6.996  -1.349  -3.751  1.00 88.64           H
ATOM   1874 2HG1 VAL A 134      -5.830  -2.689  -3.641  1.00 88.64           H
ATOM   1875 3HG1 VAL A 134      -6.586  -2.045  -2.164  1.00 88.64           H
ATOM   1876  CG2 VAL A 134      -3.959  -1.327  -2.087  1.00 88.64           C
ATOM   1877 1HG2 VAL A 134      -3.512  -2.211  -2.541  1.00 88.64           H
ATOM   1878 2HG2 VAL A 134      -3.193  -0.565  -1.945  1.00 88.64           H
ATOM   1879 3HG2 VAL A 134      -4.392  -1.592  -1.123  1.00 88.64           H
ATOM   1880  HN  VAL A 134      -3.523   1.116  -3.313  1.00 88.64           H
ATOM   1881  N   LEU A 135      -6.087   1.168  -5.264  1.00 92.59           N
ATOM   1882  CA  LEU A 135      -7.200   1.599  -6.093  1.00 92.59           C
ATOM   1883  C   LEU A 135      -6.725   1.747  -7.540  1.00 92.59           C
ATOM   1884  O   LEU A 135      -7.462   1.437  -8.474  1.00 92.59           O
ATOM   1885  HA  LEU A 135      -7.957   0.816  -6.057  1.00 92.59           H
ATOM   1886  CB  LEU A 135      -7.834   2.869  -5.521  1.00 92.59           C
ATOM   1887 1HB  LEU A 135      -7.047   3.608  -5.370  1.00 92.59           H
ATOM   1888 2HB  LEU A 135      -8.516   3.278  -6.266  1.00 92.59           H
ATOM   1889  CG  LEU A 135      -8.599   2.703  -4.206  1.00 92.59           C
ATOM   1890  HG  LEU A 135      -7.935   2.231  -3.482  1.00 92.59           H
ATOM   1891  CD1 LEU A 135      -9.002   4.062  -3.631  1.00 92.59           C
ATOM   1892 1HD1 LEU A 135      -8.108   4.656  -3.443  1.00 92.59           H
ATOM   1893 2HD1 LEU A 135      -9.641   4.583  -4.344  1.00 92.59           H
ATOM   1894 3HD1 LEU A 135      -9.544   3.914  -2.697  1.00 92.59           H
ATOM   1895  CD2 LEU A 135      -9.803   1.776  -4.386  1.00 92.59           C
ATOM   1896 1HD2 LEU A 135     -10.477   2.197  -5.132  1.00 92.59           H
ATOM   1897 2HD2 LEU A 135      -9.461   0.795  -4.717  1.00 92.59           H
ATOM   1898 3HD2 LEU A 135     -10.329   1.675  -3.436  1.00 92.59           H
ATOM   1899  HN  LEU A 135      -5.759   1.849  -4.609  1.00 92.59           H
ATOM   1900  N   LEU A 136      -5.496   2.222  -7.680  1.00 92.50           N
ATOM   1901  CA  LEU A 136      -4.917   2.423  -8.998  1.00 92.50           C
ATOM   1902  C   LEU A 136      -4.777   1.071  -9.700  1.00 92.50           C
ATOM   1903  O   LEU A 136      -5.123   0.937 -10.872  1.00 92.50           O
ATOM   1904  HA  LEU A 136      -5.611   3.038  -9.569  1.00 92.50           H
ATOM   1905  CB  LEU A 136      -3.603   3.200  -8.893  1.00 92.50           C
ATOM   1906 1HB  LEU A 136      -3.029   2.793  -8.060  1.00 92.50           H
ATOM   1907 2HB  LEU A 136      -3.024   3.019  -9.798  1.00 92.50           H
ATOM   1908  CG  LEU A 136      -3.732   4.712  -8.697  1.00 92.50           C
ATOM   1909  HG  LEU A 136      -4.443   4.892  -7.890  1.00 92.50           H
ATOM   1910  CD1 LEU A 136      -2.397   5.325  -8.269  1.00 92.50           C
ATOM   1911 1HD1 LEU A 136      -2.077   4.877  -7.328  1.00 92.50           H
ATOM   1912 2HD1 LEU A 136      -1.647   5.135  -9.036  1.00 92.50           H
ATOM   1913 3HD1 LEU A 136      -2.517   6.400  -8.136  1.00 92.50           H
ATOM   1914  CD2 LEU A 136      -4.294   5.381  -9.953  1.00 92.50           C
ATOM   1915 1HD2 LEU A 136      -3.627   5.194 -10.794  1.00 92.50           H
ATOM   1916 2HD2 LEU A 136      -5.280   4.972 -10.172  1.00 92.50           H
ATOM   1917 3HD2 LEU A 136      -4.375   6.456  -9.786  1.00 92.50           H
ATOM   1918  HN  LEU A 136      -4.900   2.467  -6.915  1.00 92.50           H
ATOM   1919  N   ILE A 137      -4.269   0.101  -8.953  1.00 87.77           N
ATOM   1920  CA  ILE A 137      -4.021  -1.219  -9.507  1.00 87.77           C
ATOM   1921  C   ILE A 137      -5.352  -1.853  -9.916  1.00 87.77           C
ATOM   1922  O   ILE A 137      -5.439  -2.507 -10.954  1.00 87.77           O
ATOM   1923  HA  ILE A 137      -3.411  -1.089 -10.401  1.00 87.77           H
ATOM   1924  CB  ILE A 137      -3.210  -2.068  -8.525  1.00 87.77           C
ATOM   1925  HB  ILE A 137      -3.603  -1.900  -7.523  1.00 87.77           H
ATOM   1926  CG1 ILE A 137      -1.742  -1.640  -8.513  1.00 87.77           C
ATOM   1927 1HG1 ILE A 137      -1.291  -1.847  -9.483  1.00 87.77           H
ATOM   1928 2HG1 ILE A 137      -1.674  -0.563  -8.353  1.00 87.77           H
ATOM   1929  CG2 ILE A 137      -3.370  -3.559  -8.829  1.00 87.77           C
ATOM   1930 1HG2 ILE A 137      -4.421  -3.836  -8.746  1.00 87.77           H
ATOM   1931 2HG2 ILE A 137      -3.020  -3.763  -9.841  1.00 87.77           H
ATOM   1932 3HG2 ILE A 137      -2.784  -4.140  -8.117  1.00 87.77           H
ATOM   1933  CD1 ILE A 137      -0.966  -2.373  -7.417  1.00 87.77           C
ATOM   1934 1HD1 ILE A 137      -1.405  -2.144  -6.446  1.00 87.77           H
ATOM   1935 2HD1 ILE A 137      -1.015  -3.447  -7.594  1.00 87.77           H
ATOM   1936 3HD1 ILE A 137       0.075  -2.050  -7.430  1.00 87.77           H
ATOM   1937  HN  ILE A 137      -4.028   0.207  -7.988  1.00 87.77           H
ATOM   1938  N   MET A 138      -6.355  -1.639  -9.078  1.00 89.36           N
ATOM   1939  CA  MET A 138      -7.696  -2.112  -9.379  1.00 89.36           C
ATOM   1940  C   MET A 138      -8.208  -1.511 -10.690  1.00 89.36           C
ATOM   1941  O   MET A 138      -8.796  -2.213 -11.510  1.00 89.36           O
ATOM   1942  HA  MET A 138      -7.610  -3.194  -9.477  1.00 89.36           H
ATOM   1943  CB  MET A 138      -8.641  -1.729  -8.238  1.00 89.36           C
ATOM   1944 1HB  MET A 138      -8.258  -2.123  -7.297  1.00 89.36           H
ATOM   1945 2HB  MET A 138      -8.676  -0.644  -8.139  1.00 89.36           H
ATOM   1946  CG  MET A 138     -10.050  -2.270  -8.489  1.00 89.36           C
ATOM   1947 1HG  MET A 138     -10.414  -1.926  -9.457  1.00 89.36           H
ATOM   1948 2HG  MET A 138     -10.029  -3.359  -8.524  1.00 89.36           H
ATOM   1949  SD  MET A 138     -11.152  -1.724  -7.195  1.00 89.36           S
ATOM   1950  CE  MET A 138     -11.259   0.013  -7.592  1.00 89.36           C
ATOM   1951 1HE  MET A 138     -10.265   0.459  -7.544  1.00 89.36           H
ATOM   1952 2HE  MET A 138     -11.663   0.132  -8.597  1.00 89.36           H
ATOM   1953 3HE  MET A 138     -11.914   0.510  -6.876  1.00 89.36           H
ATOM   1954  HN  MET A 138      -6.264  -1.152  -8.209  1.00 89.36           H
ATOM   1955  N   CYS A 139      -7.965  -0.217 -10.845  1.00 92.07           N
ATOM   1956  CA  CYS A 139      -8.451   0.501 -12.011  1.00 92.07           C
ATOM   1957  C   CYS A 139      -7.715  -0.029 -13.243  1.00 92.07           C
ATOM   1958  O   CYS A 139      -8.288  -0.103 -14.329  1.00 92.07           O
ATOM   1959  HA  CYS A 139      -9.520   0.296 -12.081  1.00 92.07           H
ATOM   1960  CB  CYS A 139      -8.286   2.013 -11.854  1.00 92.07           C
ATOM   1961 1HB  CYS A 139      -7.284   2.242 -11.490  1.00 92.07           H
ATOM   1962 2HB  CYS A 139      -8.392   2.502 -12.822  1.00 92.07           H
ATOM   1963  SG  CYS A 139      -9.537   2.662 -10.686  1.00 92.07           S
ATOM   1964  HG  CYS A 139      -8.938   2.223  -9.583  1.00 92.07           H
ATOM   1965  HN  CYS A 139      -7.447   0.337 -10.193  1.00 92.07           H
ATOM   1966  N   ILE A 140      -6.456  -0.384 -13.034  1.00 87.54           N
ATOM   1967  CA  ILE A 140      -5.654  -0.961 -14.099  1.00 87.54           C
ATOM   1968  C   ILE A 140      -6.327  -2.238 -14.604  1.00 87.54           C
ATOM   1969  O   ILE A 140      -6.436  -2.451 -15.811  1.00 87.54           O
ATOM   1970  HA  ILE A 140      -5.627  -0.238 -14.915  1.00 87.54           H
ATOM   1971  CB  ILE A 140      -4.212  -1.169 -13.631  1.00 87.54           C
ATOM   1972  HB  ILE A 140      -4.236  -1.631 -12.644  1.00 87.54           H
ATOM   1973  CG1 ILE A 140      -3.484   0.169 -13.486  1.00 87.54           C
ATOM   1974 1HG1 ILE A 140      -3.264   0.577 -14.472  1.00 87.54           H
ATOM   1975 2HG1 ILE A 140      -4.131   0.886 -12.981  1.00 87.54           H
ATOM   1976  CG2 ILE A 140      -3.467  -2.128 -14.561  1.00 87.54           C
ATOM   1977 1HG2 ILE A 140      -3.974  -3.093 -14.570  1.00 87.54           H
ATOM   1978 2HG2 ILE A 140      -3.451  -1.717 -15.571  1.00 87.54           H
ATOM   1979 3HG2 ILE A 140      -2.445  -2.259 -14.206  1.00 87.54           H
ATOM   1980  CD1 ILE A 140      -2.184   0.003 -12.695  1.00 87.54           C
ATOM   1981 1HD1 ILE A 140      -2.411  -0.382 -11.701  1.00 87.54           H
ATOM   1982 2HD1 ILE A 140      -1.530  -0.696 -13.215  1.00 87.54           H
ATOM   1983 3HD1 ILE A 140      -1.687   0.969 -12.606  1.00 87.54           H
ATOM   1984  HN  ILE A 140      -5.985  -0.284 -12.157  1.00 87.54           H
ATOM   1985  N   SER A 141      -6.760  -3.056 -13.656  1.00 87.27           N
ATOM   1986  CA  SER A 141      -7.391  -4.321 -13.990  1.00 87.27           C
ATOM   1987  C   SER A 141      -8.647  -4.075 -14.829  1.00 87.27           C
ATOM   1988  O   SER A 141      -8.878  -4.760 -15.823  1.00 87.27           O
ATOM   1989  HA  SER A 141      -6.648  -4.871 -14.566  1.00 87.27           H
ATOM   1990  CB  SER A 141      -7.743  -5.111 -12.727  1.00 87.27           C
ATOM   1991 1HB  SER A 141      -8.447  -4.537 -12.125  1.00 87.27           H
ATOM   1992 2HB  SER A 141      -8.245  -6.037 -13.007  1.00 87.27           H
ATOM   1993  OG  SER A 141      -6.589  -5.413 -11.948  1.00 87.27           O
ATOM   1994  HG  SER A 141      -6.378  -4.649 -11.339  1.00 87.27           H
ATOM   1995  HN  SER A 141      -6.686  -2.865 -12.677  1.00 87.27           H
ATOM   1996  N   VAL A 142      -9.425  -3.093 -14.397  1.00 88.90           N
ATOM   1997  CA  VAL A 142     -10.670  -2.772 -15.073  1.00 88.90           C
ATOM   1998  C   VAL A 142     -10.365  -2.294 -16.494  1.00 88.90           C
ATOM   1999  O   VAL A 142     -11.059  -2.664 -17.440  1.00 88.90           O
ATOM   2000  HA  VAL A 142     -11.259  -3.688 -15.131  1.00 88.90           H
ATOM   2001  CB  VAL A 142     -11.462  -1.750 -14.256  1.00 88.90           C
ATOM   2002  HB  VAL A 142     -10.833  -0.871 -14.118  1.00 88.90           H
ATOM   2003  CG1 VAL A 142     -12.725  -1.312 -15.000  1.00 88.90           C
ATOM   2004 1HG1 VAL A 142     -12.447  -0.859 -15.952  1.00 88.90           H
ATOM   2005 2HG1 VAL A 142     -13.359  -2.180 -15.183  1.00 88.90           H
ATOM   2006 3HG1 VAL A 142     -13.269  -0.586 -14.397  1.00 88.90           H
ATOM   2007  CG2 VAL A 142     -11.806  -2.303 -12.871  1.00 88.90           C
ATOM   2008 1HG2 VAL A 142     -12.408  -3.206 -12.980  1.00 88.90           H
ATOM   2009 2HG2 VAL A 142     -10.887  -2.542 -12.337  1.00 88.90           H
ATOM   2010 3HG2 VAL A 142     -12.369  -1.557 -12.311  1.00 88.90           H
ATOM   2011  HN  VAL A 142      -9.218  -2.523 -13.601  1.00 88.90           H
ATOM   2012  N   ASP A 143      -9.326  -1.478 -16.599  1.00 83.58           N
ATOM   2013  CA  ASP A 143      -8.944  -0.914 -17.883  1.00 83.58           C
ATOM   2014  C   ASP A 143      -8.571  -2.046 -18.842  1.00 83.58           C
ATOM   2015  O   ASP A 143      -8.943  -2.020 -20.014  1.00 83.58           O
ATOM   2016  HA  ASP A 143      -9.816  -0.353 -18.220  1.00 83.58           H
ATOM   2017  CB  ASP A 143      -7.730   0.006 -17.741  1.00 83.58           C
ATOM   2018 1HB  ASP A 143      -7.973   0.835 -17.076  1.00 83.58           H
ATOM   2019 2HB  ASP A 143      -6.907  -0.541 -17.280  1.00 83.58           H
ATOM   2020  CG  ASP A 143      -7.290   0.548 -19.102  1.00 83.58           C
ATOM   2021  OD1 ASP A 143      -8.121   1.236 -19.734  1.00 83.58           O
ATOM   2022  OD2 ASP A 143      -6.134   0.262 -19.481  1.00 83.58           O
ATOM   2023  HN  ASP A 143      -8.751  -1.203 -15.829  1.00 83.58           H
ATOM   2024  N   ARG A 144      -7.839  -3.014 -18.308  1.00 74.52           N
ATOM   2025  CA  ARG A 144      -7.406  -4.150 -19.103  1.00 74.52           C
ATOM   2026  C   ARG A 144      -8.617  -4.938 -19.606  1.00 74.52           C
ATOM   2027  O   ARG A 144      -8.673  -5.318 -20.774  1.00 74.52           O
ATOM   2028  HA  ARG A 144      -6.850  -3.713 -19.933  1.00 74.52           H
ATOM   2029  CB  ARG A 144      -6.503  -5.079 -18.290  1.00 74.52           C
ATOM   2030 1HB  ARG A 144      -6.992  -5.337 -17.350  1.00 74.52           H
ATOM   2031 2HB  ARG A 144      -6.348  -6.010 -18.835  1.00 74.52           H
ATOM   2032  CG  ARG A 144      -5.153  -4.419 -18.003  1.00 74.52           C
ATOM   2033 1HG  ARG A 144      -5.306  -3.498 -17.441  1.00 74.52           H
ATOM   2034 2HG  ARG A 144      -4.547  -5.077 -17.380  1.00 74.52           H
ATOM   2035  CD  ARG A 144      -4.407  -4.111 -19.303  1.00 74.52           C
ATOM   2036 1HD  ARG A 144      -3.331  -4.137 -19.129  1.00 74.52           H
ATOM   2037 2HD  ARG A 144      -4.628  -4.874 -20.049  1.00 74.52           H
ATOM   2038  NE  ARG A 144      -4.804  -2.778 -19.810  1.00 74.52           N
ATOM   2039  HE  ARG A 144      -5.431  -2.233 -19.255  1.00 74.52           H
ATOM   2040  CZ  ARG A 144      -4.375  -2.257 -20.968  1.00 74.52           C
ATOM   2041  NH1 ARG A 144      -3.534  -2.944 -21.753  1.00 74.52           N
ATOM   2042 1HH1 ARG A 144      -3.221  -3.852 -21.476  1.00 74.52           H
ATOM   2043 2HH1 ARG A 144      -3.219  -2.548 -22.616  1.00 74.52           H
ATOM   2044  NH2 ARG A 144      -4.801  -1.039 -21.329  1.00 74.52           N
ATOM   2045 1HH2 ARG A 144      -4.490  -0.636 -22.190  1.00 74.52           H
ATOM   2046 2HH2 ARG A 144      -5.429  -0.533 -20.738  1.00 74.52           H
ATOM   2047  HN  ARG A 144      -7.544  -3.029 -17.352  1.00 74.52           H
ATOM   2048  N   TYR A 145      -9.556  -5.161 -18.698  1.00 84.68           N
ATOM   2049  CA  TYR A 145     -10.782  -5.860 -19.046  1.00 84.68           C
ATOM   2050  C   TYR A 145     -11.483  -5.184 -20.226  1.00 84.68           C
ATOM   2051  O   TYR A 145     -11.811  -5.838 -21.215  1.00 84.68           O
ATOM   2052  HA  TYR A 145     -10.520  -6.880 -19.324  1.00 84.68           H
ATOM   2053  CB  TYR A 145     -11.684  -5.768 -17.813  1.00 84.68           C
ATOM   2054 1HB  TYR A 145     -11.316  -6.460 -17.055  1.00 84.68           H
ATOM   2055 2HB  TYR A 145     -11.607  -4.765 -17.393  1.00 84.68           H
ATOM   2056  CG  TYR A 145     -13.155  -6.077 -18.094  1.00 84.68           C
ATOM   2057  CD1 TYR A 145     -14.083  -5.056 -18.113  1.00 84.68           C
ATOM   2058  HD1 TYR A 145     -13.768  -4.029 -17.927  1.00 84.68           H
ATOM   2059  CD2 TYR A 145     -13.555  -7.377 -18.329  1.00 84.68           C
ATOM   2060  HD2 TYR A 145     -12.822  -8.184 -18.314  1.00 84.68           H
ATOM   2061  CE1 TYR A 145     -15.469  -5.346 -18.377  1.00 84.68           C
ATOM   2062  HE1 TYR A 145     -16.212  -4.549 -18.395  1.00 84.68           H
ATOM   2063  CE2 TYR A 145     -14.940  -7.667 -18.594  1.00 84.68           C
ATOM   2064  HE2 TYR A 145     -15.270  -8.690 -18.781  1.00 84.68           H
ATOM   2065  CZ  TYR A 145     -15.829  -6.638 -18.605  1.00 84.68           C
ATOM   2066  OH  TYR A 145     -17.137  -6.912 -18.855  1.00 84.68           O
ATOM   2067  HH  TYR A 145     -17.255  -7.891 -19.022  1.00 84.68           H
ATOM   2068  HN  TYR A 145      -9.490  -4.874 -17.743  1.00 84.68           H
ATOM   2069  N   ILE A 146     -11.690  -3.883 -20.084  1.00 81.99           N
ATOM   2070  CA  ILE A 146     -12.420  -3.127 -21.088  1.00 81.99           C
ATOM   2071  C   ILE A 146     -11.678  -3.212 -22.423  1.00 81.99           C
ATOM   2072  O   ILE A 146     -12.301  -3.344 -23.476  1.00 81.99           O
ATOM   2073  HA  ILE A 146     -13.396  -3.598 -21.205  1.00 81.99           H
ATOM   2074  CB  ILE A 146     -12.662  -1.694 -20.609  1.00 81.99           C
ATOM   2075  HB  ILE A 146     -11.708  -1.276 -20.289  1.00 81.99           H
ATOM   2076  CG1 ILE A 146     -13.596  -1.672 -19.397  1.00 81.99           C
ATOM   2077 1HG1 ILE A 146     -14.608  -1.927 -19.709  1.00 81.99           H
ATOM   2078 2HG1 ILE A 146     -13.283  -2.429 -18.679  1.00 81.99           H
ATOM   2079  CG2 ILE A 146     -13.181  -0.816 -21.749  1.00 81.99           C
ATOM   2080 1HG2 ILE A 146     -12.448  -0.795 -22.555  1.00 81.99           H
ATOM   2081 2HG2 ILE A 146     -14.121  -1.223 -22.123  1.00 81.99           H
ATOM   2082 3HG2 ILE A 146     -13.345   0.197 -21.381  1.00 81.99           H
ATOM   2083  CD1 ILE A 146     -13.593  -0.295 -18.729  1.00 81.99           C
ATOM   2084 1HD1 ILE A 146     -12.583  -0.055 -18.397  1.00 81.99           H
ATOM   2085 2HD1 ILE A 146     -13.929   0.456 -19.443  1.00 81.99           H
ATOM   2086 3HD1 ILE A 146     -14.265  -0.307 -17.870  1.00 81.99           H
ATOM   2087  HN  ILE A 146     -11.370  -3.348 -19.302  1.00 81.99           H
ATOM   2088  N   ALA A 147     -10.358  -3.133 -22.337  1.00 80.77           N
ATOM   2089  CA  ALA A 147      -9.533  -3.060 -23.531  1.00 80.77           C
ATOM   2090  C   ALA A 147      -9.647  -4.375 -24.305  1.00 80.77           C
ATOM   2091  O   ALA A 147      -9.429  -4.407 -25.515  1.00 80.77           O
ATOM   2092  HA  ALA A 147      -9.917  -2.249 -24.150  1.00 80.77           H
ATOM   2093  CB  ALA A 147      -8.091  -2.739 -23.135  1.00 80.77           C
ATOM   2094 1HB  ALA A 147      -8.061  -1.782 -22.614  1.00 80.77           H
ATOM   2095 2HB  ALA A 147      -7.711  -3.522 -22.479  1.00 80.77           H
ATOM   2096 3HB  ALA A 147      -7.472  -2.684 -24.031  1.00 80.77           H
ATOM   2097  HN  ALA A 147      -9.855  -3.119 -21.473  1.00 80.77           H
ATOM   2098  N   ILE A 148      -9.988  -5.427 -23.576  1.00 77.23           N
ATOM   2099  CA  ILE A 148      -9.981  -6.765 -24.143  1.00 77.23           C
ATOM   2100  C   ILE A 148     -11.412  -7.168 -24.505  1.00 77.23           C
ATOM   2101  O   ILE A 148     -11.693  -7.508 -25.653  1.00 77.23           O
ATOM   2102  HA  ILE A 148      -9.391  -6.728 -25.058  1.00 77.23           H
ATOM   2103  CB  ILE A 148      -9.287  -7.745 -23.195  1.00 77.23           C
ATOM   2104  HB  ILE A 148      -9.740  -7.645 -22.209  1.00 77.23           H
ATOM   2105  CG1 ILE A 148      -7.803  -7.406 -23.047  1.00 77.23           C
ATOM   2106 1HG1 ILE A 148      -7.272  -7.675 -23.960  1.00 77.23           H
ATOM   2107 2HG1 ILE A 148      -7.683  -6.331 -22.912  1.00 77.23           H
ATOM   2108  CG2 ILE A 148      -9.503  -9.190 -23.647  1.00 77.23           C
ATOM   2109 1HG2 ILE A 148     -10.570  -9.412 -23.659  1.00 77.23           H
ATOM   2110 2HG2 ILE A 148      -9.093  -9.323 -24.648  1.00 77.23           H
ATOM   2111 3HG2 ILE A 148      -8.999  -9.866 -22.956  1.00 77.23           H
ATOM   2112  CD1 ILE A 148      -7.188  -8.146 -21.857  1.00 77.23           C
ATOM   2113 1HD1 ILE A 148      -7.705  -7.857 -20.942  1.00 77.23           H
ATOM   2114 2HD1 ILE A 148      -7.288  -9.221 -22.006  1.00 77.23           H
ATOM   2115 3HD1 ILE A 148      -6.132  -7.887 -21.774  1.00 77.23           H
ATOM   2116  HN  ILE A 148     -10.264  -5.376 -22.616  1.00 77.23           H
ATOM   2117  N   ALA A 149     -12.279  -7.115 -23.504  1.00 76.89           N
ATOM   2118  CA  ALA A 149     -13.617  -7.663 -23.643  1.00 76.89           C
ATOM   2119  C   ALA A 149     -14.449  -6.744 -24.540  1.00 76.89           C
ATOM   2120  O   ALA A 149     -15.289  -7.212 -25.307  1.00 76.89           O
ATOM   2121  HA  ALA A 149     -13.528  -8.639 -24.121  1.00 76.89           H
ATOM   2122  CB  ALA A 149     -14.241  -7.848 -22.258  1.00 76.89           C
ATOM   2123 1HB  ALA A 149     -13.627  -8.532 -21.672  1.00 76.89           H
ATOM   2124 2HB  ALA A 149     -14.294  -6.883 -21.753  1.00 76.89           H
ATOM   2125 3HB  ALA A 149     -15.245  -8.259 -22.364  1.00 76.89           H
ATOM   2126  HN  ALA A 149     -12.079  -6.709 -22.612  1.00 76.89           H
ATOM   2127  N   GLN A 150     -14.187  -5.451 -24.413  1.00 69.29           N
ATOM   2128  CA  GLN A 150     -14.967  -4.456 -25.128  1.00 69.29           C
ATOM   2129  C   GLN A 150     -14.080  -3.699 -26.119  1.00 69.29           C
ATOM   2130  O   GLN A 150     -14.210  -2.485 -26.272  1.00 69.29           O
ATOM   2131  HA  GLN A 150     -15.729  -5.018 -25.668  1.00 69.29           H
ATOM   2132  CB  GLN A 150     -15.649  -3.491 -24.156  1.00 69.29           C
ATOM   2133 1HB  GLN A 150     -14.895  -2.935 -23.600  1.00 69.29           H
ATOM   2134 2HB  GLN A 150     -16.236  -2.762 -24.713  1.00 69.29           H
ATOM   2135  CG  GLN A 150     -16.556  -4.246 -23.181  1.00 69.29           C
ATOM   2136 1HG  GLN A 150     -17.202  -4.928 -23.734  1.00 69.29           H
ATOM   2137 2HG  GLN A 150     -15.949  -4.855 -22.511  1.00 69.29           H
ATOM   2138  CD  GLN A 150     -17.411  -3.275 -22.364  1.00 69.29           C
ATOM   2139  OE1 GLN A 150     -17.332  -2.066 -22.508  1.00 69.29           O
ATOM   2140  NE2 GLN A 150     -18.228  -3.870 -21.500  1.00 69.29           N
ATOM   2141 1HE2 GLN A 150     -18.244  -4.868 -21.431  1.00 69.29           H
ATOM   2142 2HE2 GLN A 150     -18.828  -3.320 -20.919  1.00 69.29           H
ATOM   2143  HN  GLN A 150     -13.458  -5.082 -23.835  1.00 69.29           H
ATOM   2144  N   ALA A 151     -13.199  -4.447 -26.767  1.00 69.11           N
ATOM   2145  CA  ALA A 151     -12.139  -3.841 -27.554  1.00 69.11           C
ATOM   2146  C   ALA A 151     -12.754  -2.893 -28.586  1.00 69.11           C
ATOM   2147  O   ALA A 151     -12.218  -1.815 -28.840  1.00 69.11           O
ATOM   2148  HA  ALA A 151     -11.508  -3.267 -26.876  1.00 69.11           H
ATOM   2149  CB  ALA A 151     -11.294  -4.939 -28.203  1.00 69.11           C
ATOM   2150 1HB  ALA A 151     -10.856  -5.567 -27.427  1.00 69.11           H
ATOM   2151 2HB  ALA A 151     -11.924  -5.548 -28.851  1.00 69.11           H
ATOM   2152 3HB  ALA A 151     -10.499  -4.484 -28.794  1.00 69.11           H
ATOM   2153  HN  ALA A 151     -13.201  -5.446 -26.759  1.00 69.11           H
ATOM   2154  N   MET A 152     -13.870  -3.328 -29.152  1.00 59.33           N
ATOM   2155  CA  MET A 152     -14.533  -2.557 -30.189  1.00 59.33           C
ATOM   2156  C   MET A 152     -14.939  -1.176 -29.671  1.00 59.33           C
ATOM   2157  O   MET A 152     -14.606  -0.159 -30.278  1.00 59.33           O
ATOM   2158  HA  MET A 152     -13.801  -2.452 -30.990  1.00 59.33           H
ATOM   2159  CB  MET A 152     -15.777  -3.309 -30.668  1.00 59.33           C
ATOM   2160 1HB  MET A 152     -16.235  -3.832 -29.829  1.00 59.33           H
ATOM   2161 2HB  MET A 152     -16.514  -2.598 -31.042  1.00 59.33           H
ATOM   2162  CG  MET A 152     -15.422  -4.310 -31.769  1.00 59.33           C
ATOM   2163 1HG  MET A 152     -14.869  -3.810 -32.564  1.00 59.33           H
ATOM   2164 2HG  MET A 152     -14.771  -5.088 -31.369  1.00 59.33           H
ATOM   2165  SD  MET A 152     -16.910  -5.043 -32.430  1.00 59.33           S
ATOM   2166  CE  MET A 152     -16.378  -5.368 -34.103  1.00 59.33           C
ATOM   2167 1HE  MET A 152     -16.094  -4.432 -34.583  1.00 59.33           H
ATOM   2168 2HE  MET A 152     -15.522  -6.043 -34.087  1.00 59.33           H
ATOM   2169 3HE  MET A 152     -17.193  -5.830 -34.660  1.00 59.33           H
ATOM   2170  HN  MET A 152     -14.318  -4.190 -28.913  1.00 59.33           H
ATOM   2171  N   ARG A 153     -15.652  -1.184 -28.555  1.00 55.76           N
ATOM   2172  CA  ARG A 153     -16.154   0.051 -27.978  1.00 55.76           C
ATOM   2173  C   ARG A 153     -14.994   0.908 -27.467  1.00 55.76           C
ATOM   2174  O   ARG A 153     -15.082   2.135 -27.456  1.00 55.76           O
ATOM   2175  HA  ARG A 153     -16.678   0.548 -28.796  1.00 55.76           H
ATOM   2176  CB  ARG A 153     -17.118  -0.231 -26.824  1.00 55.76           C
ATOM   2177 1HB  ARG A 153     -16.701  -1.002 -26.177  1.00 55.76           H
ATOM   2178 2HB  ARG A 153     -17.236   0.666 -26.216  1.00 55.76           H
ATOM   2179  CG  ARG A 153     -18.484  -0.681 -27.348  1.00 55.76           C
ATOM   2180 1HG  ARG A 153     -18.852   0.039 -28.079  1.00 55.76           H
ATOM   2181 2HG  ARG A 153     -18.382  -1.636 -27.864  1.00 55.76           H
ATOM   2182  CD  ARG A 153     -19.492  -0.817 -26.205  1.00 55.76           C
ATOM   2183 1HD  ARG A 153     -19.171  -1.600 -25.518  1.00 55.76           H
ATOM   2184 2HD  ARG A 153     -19.534   0.110 -25.635  1.00 55.76           H
ATOM   2185  NE  ARG A 153     -20.831  -1.139 -26.747  1.00 55.76           N
ATOM   2186  HE  ARG A 153     -20.934  -1.192 -27.740  1.00 55.76           H
ATOM   2187  CZ  ARG A 153     -21.913  -1.364 -25.990  1.00 55.76           C
ATOM   2188  NH1 ARG A 153     -21.833  -1.306 -24.654  1.00 55.76           N
ATOM   2189 1HH1 ARG A 153     -20.960  -1.094 -24.214  1.00 55.76           H
ATOM   2190 2HH1 ARG A 153     -22.645  -1.475 -24.096  1.00 55.76           H
ATOM   2191  NH2 ARG A 153     -23.078  -1.647 -26.590  1.00 55.76           N
ATOM   2192 1HH2 ARG A 153     -23.895  -1.817 -26.039  1.00 55.76           H
ATOM   2193 2HH2 ARG A 153     -23.129  -1.688 -27.587  1.00 55.76           H
ATOM   2194  HN  ARG A 153     -15.887  -2.013 -28.048  1.00 55.76           H
ATOM   2195  N   ALA A 154     -13.934   0.228 -27.056  1.00 61.75           N
ATOM   2196  CA  ALA A 154     -12.808   0.902 -26.433  1.00 61.75           C
ATOM   2197  C   ALA A 154     -12.096   1.766 -27.475  1.00 61.75           C
ATOM   2198  O   ALA A 154     -11.477   2.773 -27.134  1.00 61.75           O
ATOM   2199  HA  ALA A 154     -13.200   1.546 -25.646  1.00 61.75           H
ATOM   2200  CB  ALA A 154     -11.877  -0.136 -25.802  1.00 61.75           C
ATOM   2201 1HB  ALA A 154     -12.423  -0.703 -25.048  1.00 61.75           H
ATOM   2202 2HB  ALA A 154     -11.513  -0.814 -26.574  1.00 61.75           H
ATOM   2203 3HB  ALA A 154     -11.032   0.370 -25.335  1.00 61.75           H
ATOM   2204  HN  ALA A 154     -13.838  -0.764 -27.142  1.00 61.75           H
ATOM   2205  N   HIS A 155     -12.208   1.341 -28.725  1.00 57.03           N
ATOM   2206  CA  HIS A 155     -11.453   1.966 -29.798  1.00 57.03           C
ATOM   2207  C   HIS A 155     -12.062   3.331 -30.126  1.00 57.03           C
ATOM   2208  O   HIS A 155     -11.338   4.307 -30.320  1.00 57.03           O
ATOM   2209  HA  HIS A 155     -10.439   2.110 -29.425  1.00 57.03           H
ATOM   2210  CB  HIS A 155     -11.375   1.043 -31.016  1.00 57.03           C
ATOM   2211 1HB  HIS A 155     -11.585   0.022 -30.700  1.00 57.03           H
ATOM   2212 2HB  HIS A 155     -12.155   1.325 -31.723  1.00 57.03           H
ATOM   2213  CG  HIS A 155     -10.041   1.071 -31.723  1.00 57.03           C
ATOM   2214  ND1 HIS A 155      -9.574   2.185 -32.400  1.00 57.03           N
ATOM   2215  HD1 HIS A 155     -10.053   3.058 -32.490  1.00 57.03           H
ATOM   2216  CD2 HIS A 155      -9.079   0.112 -31.850  1.00 57.03           C
ATOM   2217  HD2 HIS A 155      -9.124  -0.894 -31.434  1.00 57.03           H
ATOM   2218  CE1 HIS A 155      -8.385   1.897 -32.908  1.00 57.03           C
ATOM   2219  HE1 HIS A 155      -7.760   2.569 -33.496  1.00 57.03           H
ATOM   2220  NE2 HIS A 155      -8.080   0.612 -32.567  1.00 57.03           N
ATOM   2221  HN  HIS A 155     -12.799   0.586 -29.009  1.00 57.03           H
ATOM   2222  N   THR A 156     -13.385   3.356 -30.179  1.00 63.63           N
ATOM   2223  CA  THR A 156     -14.096   4.559 -30.578  1.00 63.63           C
ATOM   2224  C   THR A 156     -14.007   5.620 -29.480  1.00 63.63           C
ATOM   2225  O   THR A 156     -14.094   6.815 -29.759  1.00 63.63           O
ATOM   2226  HA  THR A 156     -13.606   4.970 -31.461  1.00 63.63           H
ATOM   2227  CB  THR A 156     -15.532   4.165 -30.928  1.00 63.63           C
ATOM   2228  HB  THR A 156     -16.181   5.041 -30.953  1.00 63.63           H
ATOM   2229  OG1 THR A 156     -15.868   3.179 -29.956  1.00 63.63           O
ATOM   2230  HG1 THR A 156     -16.847   2.978 -29.996  1.00 63.63           H
ATOM   2231  CG2 THR A 156     -15.628   3.421 -32.262  1.00 63.63           C
ATOM   2232 1HG2 THR A 156     -15.032   2.510 -32.213  1.00 63.63           H
ATOM   2233 2HG2 THR A 156     -15.251   4.059 -33.061  1.00 63.63           H
ATOM   2234 3HG2 THR A 156     -16.668   3.166 -32.461  1.00 63.63           H
ATOM   2235  HN  THR A 156     -13.969   2.575 -29.954  1.00 63.63           H
ATOM   2236  N   TRP A 157     -13.834   5.146 -28.255  1.00 57.65           N
ATOM   2237  CA  TRP A 157     -13.945   6.013 -27.094  1.00 57.65           C
ATOM   2238  C   TRP A 157     -12.530   6.328 -26.603  1.00 57.65           C
ATOM   2239  O   TRP A 157     -12.334   6.657 -25.434  1.00 57.65           O
ATOM   2240  HA  TRP A 157     -14.443   6.930 -27.410  1.00 57.65           H
ATOM   2241  CB  TRP A 157     -14.824   5.377 -26.016  1.00 57.65           C
ATOM   2242 1HB  TRP A 157     -14.489   4.354 -25.846  1.00 57.65           H
ATOM   2243 2HB  TRP A 157     -14.684   5.918 -25.081  1.00 57.65           H
ATOM   2244  CG  TRP A 157     -16.315   5.359 -26.360  1.00 57.65           C
ATOM   2245  CD1 TRP A 157     -16.899   4.912 -27.480  1.00 57.65           C
ATOM   2246  HD1 TRP A 157     -16.358   4.484 -28.324  1.00 57.65           H
ATOM   2247  CD2 TRP A 157     -17.395   5.830 -25.526  1.00 57.65           C
ATOM   2248  NE1 TRP A 157     -18.270   5.059 -27.430  1.00 57.65           N
ATOM   2249  HE1 TRP A 157     -18.920   4.799 -28.144  1.00 57.65           H
ATOM   2250  CE2 TRP A 157     -18.581   5.636 -26.204  1.00 57.65           C
ATOM   2251  CE3 TRP A 157     -17.370   6.402 -24.242  1.00 57.65           C
ATOM   2252  HE3 TRP A 157     -16.447   6.566 -23.686  1.00 57.65           H
ATOM   2253  CZ2 TRP A 157     -19.831   5.985 -25.678  1.00 57.65           C
ATOM   2254  HZ2 TRP A 157     -20.754   5.821 -26.233  1.00 57.65           H
ATOM   2255  CZ3 TRP A 157     -18.627   6.746 -23.730  1.00 57.65           C
ATOM   2256  HZ3 TRP A 157     -18.665   7.194 -22.737  1.00 57.65           H
ATOM   2257  CH2 TRP A 157     -19.830   6.557 -24.400  1.00 57.65           C
ATOM   2258  HH2 TRP A 157     -20.770   6.852 -23.932  1.00 57.65           H
ATOM   2259  HN  TRP A 157     -13.623   4.190 -28.050  1.00 57.65           H
ATOM   2260  N   ARG A 158     -11.581   6.215 -27.520  1.00 57.45           N
ATOM   2261  CA  ARG A 158     -10.176   6.256 -27.152  1.00 57.45           C
ATOM   2262  C   ARG A 158      -9.856   7.565 -26.427  1.00 57.45           C
ATOM   2263  O   ARG A 158      -9.206   7.557 -25.383  1.00 57.45           O
ATOM   2264  HA  ARG A 158     -10.035   5.399 -26.494  1.00 57.45           H
ATOM   2265  CB  ARG A 158      -9.279   6.132 -28.386  1.00 57.45           C
ATOM   2266 1HB  ARG A 158      -9.586   5.270 -28.977  1.00 57.45           H
ATOM   2267 2HB  ARG A 158      -9.401   7.012 -29.018  1.00 57.45           H
ATOM   2268  CG  ARG A 158      -7.811   5.985 -27.983  1.00 57.45           C
ATOM   2269 1HG  ARG A 158      -7.480   6.885 -27.464  1.00 57.45           H
ATOM   2270 2HG  ARG A 158      -7.703   5.156 -27.285  1.00 57.45           H
ATOM   2271  CD  ARG A 158      -6.928   5.744 -29.210  1.00 57.45           C
ATOM   2272 1HD  ARG A 158      -7.222   4.818 -29.703  1.00 57.45           H
ATOM   2273 2HD  ARG A 158      -7.067   6.548 -29.932  1.00 57.45           H
ATOM   2274  NE  ARG A 158      -5.507   5.671 -28.803  1.00 57.45           N
ATOM   2275  HE  ARG A 158      -5.286   5.818 -27.839  1.00 57.45           H
ATOM   2276  CZ  ARG A 158      -4.496   5.420 -29.647  1.00 57.45           C
ATOM   2277  NH1 ARG A 158      -4.733   5.215 -30.950  1.00 57.45           N
ATOM   2278 1HH1 ARG A 158      -5.669   5.249 -31.299  1.00 57.45           H
ATOM   2279 2HH1 ARG A 158      -3.973   5.028 -31.573  1.00 57.45           H
ATOM   2280  NH2 ARG A 158      -3.245   5.377 -29.168  1.00 57.45           N
ATOM   2281 1HH2 ARG A 158      -2.480   5.190 -29.784  1.00 57.45           H
ATOM   2282 2HH2 ARG A 158      -3.077   5.531 -28.194  1.00 57.45           H
ATOM   2283  HN  ARG A 158     -11.759   6.098 -28.497  1.00 57.45           H
ATOM   2284  N   GLU A 159     -10.327   8.658 -27.009  1.00 63.75           N
ATOM   2285  CA  GLU A 159     -10.030   9.977 -26.477  1.00 63.75           C
ATOM   2286  C   GLU A 159     -10.761  10.190 -25.150  1.00 63.75           C
ATOM   2287  O   GLU A 159     -10.171  10.668 -24.182  1.00 63.75           O
ATOM   2288  HA  GLU A 159      -8.953   9.987 -26.312  1.00 63.75           H
ATOM   2289  CB  GLU A 159     -10.394  11.069 -27.485  1.00 63.75           C
ATOM   2290 1HB  GLU A 159     -11.392  10.885 -27.882  1.00 63.75           H
ATOM   2291 2HB  GLU A 159     -10.289  12.049 -27.018  1.00 63.75           H
ATOM   2292  CG  GLU A 159      -9.435  11.056 -28.677  1.00 63.75           C
ATOM   2293 1HG  GLU A 159      -8.406  11.023 -28.321  1.00 63.75           H
ATOM   2294 2HG  GLU A 159      -9.597  10.154 -29.268  1.00 63.75           H
ATOM   2295  CD  GLU A 159      -9.637  12.292 -29.557  1.00 63.75           C
ATOM   2296  OE1 GLU A 159      -8.705  12.594 -30.333  1.00 63.75           O
ATOM   2297  OE2 GLU A 159     -10.719  12.906 -29.433  1.00 63.75           O
ATOM   2298  HN  GLU A 159     -10.900   8.652 -27.829  1.00 63.75           H
ATOM   2299  N   LYS A 160     -12.035   9.826 -25.147  1.00 69.47           N
ATOM   2300  CA  LYS A 160     -12.860   9.997 -23.963  1.00 69.47           C
ATOM   2301  C   LYS A 160     -12.245   9.213 -22.801  1.00 69.47           C
ATOM   2302  O   LYS A 160     -12.310   9.647 -21.652  1.00 69.47           O
ATOM   2303  HA  LYS A 160     -12.849  11.056 -23.708  1.00 69.47           H
ATOM   2304  CB  LYS A 160     -14.311   9.617 -24.262  1.00 69.47           C
ATOM   2305 1HB  LYS A 160     -14.345   8.631 -24.725  1.00 69.47           H
ATOM   2306 2HB  LYS A 160     -14.873   9.550 -23.330  1.00 69.47           H
ATOM   2307  CG  LYS A 160     -14.968  10.644 -25.186  1.00 69.47           C
ATOM   2308 1HG  LYS A 160     -14.817  11.647 -24.786  1.00 69.47           H
ATOM   2309 2HG  LYS A 160     -14.489  10.616 -26.165  1.00 69.47           H
ATOM   2310  CD  LYS A 160     -16.465  10.368 -25.337  1.00 69.47           C
ATOM   2311 1HD  LYS A 160     -16.615   9.376 -25.761  1.00 69.47           H
ATOM   2312 2HD  LYS A 160     -16.939  10.371 -24.356  1.00 69.47           H
ATOM   2313  CE  LYS A 160     -17.128  11.417 -26.233  1.00 69.47           C
ATOM   2314 1HE  LYS A 160     -16.980  12.411 -25.810  1.00 69.47           H
ATOM   2315 2HE  LYS A 160     -16.657  11.415 -27.215  1.00 69.47           H
ATOM   2316  NZ  LYS A 160     -18.576  11.141 -26.370  1.00 69.47           N
ATOM   2317 1HZ  LYS A 160     -19.000  11.847 -26.960  1.00 69.47           H
ATOM   2318 2HZ  LYS A 160     -18.707  10.227 -26.788  1.00 69.47           H
ATOM   2319 3HZ  LYS A 160     -19.011  11.159 -25.454  1.00 69.47           H
ATOM   2320  HN  LYS A 160     -12.502   9.421 -25.933  1.00 69.47           H
ATOM   2321  N   ARG A 161     -11.664   8.072 -23.141  1.00 67.49           N
ATOM   2322  CA  ARG A 161     -11.079   7.201 -22.135  1.00 67.49           C
ATOM   2323  C   ARG A 161      -9.943   7.921 -21.406  1.00 67.49           C
ATOM   2324  O   ARG A 161      -9.733   7.707 -20.213  1.00 67.49           O
ATOM   2325  HA  ARG A 161     -11.899   6.972 -21.455  1.00 67.49           H
ATOM   2326  CB  ARG A 161     -10.537   5.917 -22.766  1.00 67.49           C
ATOM   2327 1HB  ARG A 161      -9.967   6.160 -23.663  1.00 67.49           H
ATOM   2328 2HB  ARG A 161      -9.851   5.429 -22.074  1.00 67.49           H
ATOM   2329  CG  ARG A 161     -11.676   4.959 -23.124  1.00 67.49           C
ATOM   2330 1HG  ARG A 161     -12.257   4.730 -22.230  1.00 67.49           H
ATOM   2331 2HG  ARG A 161     -12.353   5.441 -23.829  1.00 67.49           H
ATOM   2332  CD  ARG A 161     -11.132   3.665 -23.732  1.00 67.49           C
ATOM   2333 1HD  ARG A 161     -11.926   3.145 -24.269  1.00 67.49           H
ATOM   2334 2HD  ARG A 161     -10.353   3.894 -24.458  1.00 67.49           H
ATOM   2335  NE  ARG A 161     -10.590   2.793 -22.666  1.00 67.49           N
ATOM   2336  HE  ARG A 161     -10.727   3.074 -21.716  1.00 67.49           H
ATOM   2337  CZ  ARG A 161      -9.926   1.652 -22.894  1.00 67.49           C
ATOM   2338  NH1 ARG A 161      -9.713   1.228 -24.147  1.00 67.49           N
ATOM   2339 1HH1 ARG A 161     -10.050   1.764 -24.921  1.00 67.49           H
ATOM   2340 2HH1 ARG A 161      -9.216   0.375 -24.309  1.00 67.49           H
ATOM   2341  NH2 ARG A 161      -9.478   0.941 -21.850  1.00 67.49           N
ATOM   2342 1HH2 ARG A 161      -8.980   0.087 -22.003  1.00 67.49           H
ATOM   2343 2HH2 ARG A 161      -9.641   1.265 -20.918  1.00 67.49           H
ATOM   2344  HN  ARG A 161     -11.588   7.741 -24.082  1.00 67.49           H
ATOM   2345  N   LEU A 162      -9.241   8.760 -22.153  1.00 78.62           N
ATOM   2346  CA  LEU A 162      -8.120   9.499 -21.596  1.00 78.62           C
ATOM   2347  C   LEU A 162      -8.645  10.549 -20.614  1.00 78.62           C
ATOM   2348  O   LEU A 162      -8.038  10.786 -19.571  1.00 78.62           O
ATOM   2349  HA  LEU A 162      -7.502   8.790 -21.046  1.00 78.62           H
ATOM   2350  CB  LEU A 162      -7.254  10.082 -22.715  1.00 78.62           C
ATOM   2351 1HB  LEU A 162      -7.018   9.283 -23.418  1.00 78.62           H
ATOM   2352 2HB  LEU A 162      -7.845  10.820 -23.257  1.00 78.62           H
ATOM   2353  CG  LEU A 162      -5.945  10.741 -22.275  1.00 78.62           C
ATOM   2354  HG  LEU A 162      -6.172  11.457 -21.486  1.00 78.62           H
ATOM   2355  CD1 LEU A 162      -4.982   9.708 -21.686  1.00 78.62           C
ATOM   2356 1HD1 LEU A 162      -5.444   9.235 -20.819  1.00 78.62           H
ATOM   2357 2HD1 LEU A 162      -4.758   8.951 -22.436  1.00 78.62           H
ATOM   2358 3HD1 LEU A 162      -4.060  10.203 -21.381  1.00 78.62           H
ATOM   2359  CD2 LEU A 162      -5.311  11.523 -23.427  1.00 78.62           C
ATOM   2360 1HD2 LEU A 162      -5.101  10.845 -24.254  1.00 78.62           H
ATOM   2361 2HD2 LEU A 162      -5.999  12.300 -23.760  1.00 78.62           H
ATOM   2362 3HD2 LEU A 162      -4.382  11.981 -23.088  1.00 78.62           H
ATOM   2363  HN  LEU A 162      -9.426   8.938 -23.119  1.00 78.62           H
ATOM   2364  N   LEU A 163      -9.766  11.150 -20.983  1.00 81.99           N
ATOM   2365  CA  LEU A 163     -10.395  12.148 -20.134  1.00 81.99           C
ATOM   2366  C   LEU A 163     -10.857  11.487 -18.834  1.00 81.99           C
ATOM   2367  O   LEU A 163     -10.565  11.979 -17.746  1.00 81.99           O
ATOM   2368  HA  LEU A 163      -9.639  12.894 -19.892  1.00 81.99           H
ATOM   2369  CB  LEU A 163     -11.514  12.866 -20.891  1.00 81.99           C
ATOM   2370 1HB  LEU A 163     -11.104  13.256 -21.822  1.00 81.99           H
ATOM   2371 2HB  LEU A 163     -12.274  12.132 -21.159  1.00 81.99           H
ATOM   2372  CG  LEU A 163     -12.197  14.016 -20.146  1.00 81.99           C
ATOM   2373  HG  LEU A 163     -12.521  13.647 -19.173  1.00 81.99           H
ATOM   2374  CD1 LEU A 163     -11.216  15.162 -19.891  1.00 81.99           C
ATOM   2375 1HD1 LEU A 163     -10.383  14.801 -19.289  1.00 81.99           H
ATOM   2376 2HD1 LEU A 163     -10.840  15.537 -20.844  1.00 81.99           H
ATOM   2377 3HD1 LEU A 163     -11.727  15.966 -19.361  1.00 81.99           H
ATOM   2378  CD2 LEU A 163     -13.448  14.485 -20.891  1.00 81.99           C
ATOM   2379 1HD2 LEU A 163     -13.170  14.830 -21.887  1.00 81.99           H
ATOM   2380 2HD2 LEU A 163     -14.152  13.658 -20.976  1.00 81.99           H
ATOM   2381 3HD2 LEU A 163     -13.913  15.303 -20.340  1.00 81.99           H
ATOM   2382  HN  LEU A 163     -10.243  10.966 -21.843  1.00 81.99           H
ATOM   2383  N   TYR A 164     -11.570  10.381 -18.991  1.00 75.41           N
ATOM   2384  CA  TYR A 164     -12.089   9.657 -17.843  1.00 75.41           C
ATOM   2385  C   TYR A 164     -10.954   9.187 -16.932  1.00 75.41           C
ATOM   2386  O   TYR A 164     -11.114   9.129 -15.714  1.00 75.41           O
ATOM   2387  HA  TYR A 164     -12.738  10.331 -17.285  1.00 75.41           H
ATOM   2388  CB  TYR A 164     -12.812   8.433 -18.409  1.00 75.41           C
ATOM   2389 1HB  TYR A 164     -12.170   7.953 -19.147  1.00 75.41           H
ATOM   2390 2HB  TYR A 164     -12.968   7.712 -17.606  1.00 75.41           H
ATOM   2391  CG  TYR A 164     -14.161   8.751 -19.059  1.00 75.41           C
ATOM   2392  CD1 TYR A 164     -15.100   9.491 -18.370  1.00 75.41           C
ATOM   2393  HD1 TYR A 164     -14.882   9.849 -17.364  1.00 75.41           H
ATOM   2394  CD2 TYR A 164     -14.437   8.298 -20.333  1.00 75.41           C
ATOM   2395  HD2 TYR A 164     -13.695   7.714 -20.876  1.00 75.41           H
ATOM   2396  CE1 TYR A 164     -16.369   9.791 -18.981  1.00 75.41           C
ATOM   2397  HE1 TYR A 164     -17.120  10.375 -18.449  1.00 75.41           H
ATOM   2398  CE2 TYR A 164     -15.706   8.598 -20.944  1.00 75.41           C
ATOM   2399  HE2 TYR A 164     -15.937   8.247 -21.949  1.00 75.41           H
ATOM   2400  CZ  TYR A 164     -16.609   9.330 -20.238  1.00 75.41           C
ATOM   2401  OH  TYR A 164     -17.808   9.613 -20.815  1.00 75.41           O
ATOM   2402  HH  TYR A 164     -18.376  10.140 -20.183  1.00 75.41           H
ATOM   2403  HN  TYR A 164     -11.794   9.981 -19.880  1.00 75.41           H
ATOM   2404  N   SER A 165      -9.831   8.864 -17.557  1.00 86.41           N
ATOM   2405  CA  SER A 165      -8.676   8.383 -16.819  1.00 86.41           C
ATOM   2406  C   SER A 165      -8.179   9.466 -15.860  1.00 86.41           C
ATOM   2407  O   SER A 165      -7.727   9.162 -14.757  1.00 86.41           O
ATOM   2408  HA  SER A 165      -9.029   7.513 -16.265  1.00 86.41           H
ATOM   2409  CB  SER A 165      -7.553   7.959 -17.769  1.00 86.41           C
ATOM   2410 1HB  SER A 165      -6.808   7.387 -17.217  1.00 86.41           H
ATOM   2411 2HB  SER A 165      -7.957   7.299 -18.536  1.00 86.41           H
ATOM   2412  OG  SER A 165      -6.927   9.080 -18.389  1.00 86.41           O
ATOM   2413  HG  SER A 165      -7.616   9.758 -18.644  1.00 86.41           H
ATOM   2414  HN  SER A 165      -9.704   8.927 -18.547  1.00 86.41           H
ATOM   2415  N   LYS A 166      -8.279  10.706 -16.314  1.00 83.55           N
ATOM   2416  CA  LYS A 166      -7.881  11.838 -15.495  1.00 83.55           C
ATOM   2417  C   LYS A 166      -8.836  11.962 -14.306  1.00 83.55           C
ATOM   2418  O   LYS A 166      -8.397  12.110 -13.166  1.00 83.55           O
ATOM   2419  HA  LYS A 166      -6.881  11.631 -15.115  1.00 83.55           H
ATOM   2420  CB  LYS A 166      -7.789  13.108 -16.344  1.00 83.55           C
ATOM   2421 1HB  LYS A 166      -8.712  13.240 -16.910  1.00 83.55           H
ATOM   2422 2HB  LYS A 166      -7.687  13.977 -15.695  1.00 83.55           H
ATOM   2423  CG  LYS A 166      -6.601  13.040 -17.305  1.00 83.55           C
ATOM   2424 1HG  LYS A 166      -5.682  12.877 -16.742  1.00 83.55           H
ATOM   2425 2HG  LYS A 166      -6.718  12.188 -17.975  1.00 83.55           H
ATOM   2426  CD  LYS A 166      -6.483  14.327 -18.124  1.00 83.55           C
ATOM   2427 1HD  LYS A 166      -7.388  14.471 -18.714  1.00 83.55           H
ATOM   2428 2HD  LYS A 166      -6.400  15.182 -17.453  1.00 83.55           H
ATOM   2429  CE  LYS A 166      -5.266  14.278 -19.050  1.00 83.55           C
ATOM   2430 1HE  LYS A 166      -4.369  14.060 -18.470  1.00 83.55           H
ATOM   2431 2HE  LYS A 166      -5.383  13.470 -19.772  1.00 83.55           H
ATOM   2432  NZ  LYS A 166      -5.103  15.566 -19.760  1.00 83.55           N
ATOM   2433 1HZ  LYS A 166      -4.304  15.511 -20.381  1.00 83.55           H
ATOM   2434 2HZ  LYS A 166      -5.939  15.762 -20.300  1.00 83.55           H
ATOM   2435 3HZ  LYS A 166      -4.956  16.308 -19.085  1.00 83.55           H
ATOM   2436  HN  LYS A 166      -8.625  10.942 -17.223  1.00 83.55           H
ATOM   2437  N   MET A 167     -10.123  11.896 -14.611  1.00 85.15           N
ATOM   2438  CA  MET A 167     -11.144  12.046 -13.588  1.00 85.15           C
ATOM   2439  C   MET A 167     -11.023  10.950 -12.528  1.00 85.15           C
ATOM   2440  O   MET A 167     -11.101  11.227 -11.332  1.00 85.15           O
ATOM   2441  HA  MET A 167     -10.964  13.021 -13.135  1.00 85.15           H
ATOM   2442  CB  MET A 167     -12.529  11.981 -14.235  1.00 85.15           C
ATOM   2443 1HB  MET A 167     -12.626  11.055 -14.802  1.00 85.15           H
ATOM   2444 2HB  MET A 167     -13.295  11.962 -13.460  1.00 85.15           H
ATOM   2445  CG  MET A 167     -12.759  13.178 -15.160  1.00 85.15           C
ATOM   2446 1HG  MET A 167     -12.685  14.106 -14.593  1.00 85.15           H
ATOM   2447 2HG  MET A 167     -11.985  13.210 -15.927  1.00 85.15           H
ATOM   2448  SD  MET A 167     -14.368  13.058 -15.923  1.00 85.15           S
ATOM   2449  CE  MET A 167     -15.405  13.446 -14.523  1.00 85.15           C
ATOM   2450 1HE  MET A 167     -15.235  12.716 -13.732  1.00 85.15           H
ATOM   2451 2HE  MET A 167     -15.162  14.443 -14.155  1.00 85.15           H
ATOM   2452 3HE  MET A 167     -16.452  13.416 -14.826  1.00 85.15           H
ATOM   2453  HN  MET A 167     -10.471  11.744 -15.536  1.00 85.15           H
ATOM   2454  N   VAL A 168     -10.835   9.728 -13.005  1.00 92.54           N
ATOM   2455  CA  VAL A 168     -10.757   8.582 -12.116  1.00 92.54           C
ATOM   2456  C   VAL A 168      -9.570   8.757 -11.166  1.00 92.54           C
ATOM   2457  O   VAL A 168      -9.684   8.496  -9.970  1.00 92.54           O
ATOM   2458  HA  VAL A 168     -11.675   8.558 -11.528  1.00 92.54           H
ATOM   2459  CB  VAL A 168     -10.683   7.290 -12.932  1.00 92.54           C
ATOM   2460  HB  VAL A 168      -9.877   7.398 -13.658  1.00 92.54           H
ATOM   2461  CG1 VAL A 168     -10.353   6.094 -12.038  1.00 92.54           C
ATOM   2462 1HG1 VAL A 168      -9.390   6.257 -11.554  1.00 92.54           H
ATOM   2463 2HG1 VAL A 168     -11.127   5.983 -11.278  1.00 92.54           H
ATOM   2464 3HG1 VAL A 168     -10.307   5.189 -12.644  1.00 92.54           H
ATOM   2465  CG2 VAL A 168     -11.983   7.055 -13.705  1.00 92.54           C
ATOM   2466 1HG2 VAL A 168     -12.813   6.978 -13.004  1.00 92.54           H
ATOM   2467 2HG2 VAL A 168     -12.157   7.889 -14.385  1.00 92.54           H
ATOM   2468 3HG2 VAL A 168     -11.903   6.131 -14.277  1.00 92.54           H
ATOM   2469  HN  VAL A 168     -10.736   9.516 -13.977  1.00 92.54           H
ATOM   2470  N   CYS A 169      -8.458   9.198 -11.736  1.00 93.92           N
ATOM   2471  CA  CYS A 169      -7.247   9.399 -10.958  1.00 93.92           C
ATOM   2472  C   CYS A 169      -7.546  10.422  -9.860  1.00 93.92           C
ATOM   2473  O   CYS A 169      -7.196  10.212  -8.700  1.00 93.92           O
ATOM   2474  HA  CYS A 169      -6.989   8.432 -10.526  1.00 93.92           H
ATOM   2475  CB  CYS A 169      -6.074   9.833 -11.839  1.00 93.92           C
ATOM   2476 1HB  CYS A 169      -6.385  10.643 -12.499  1.00 93.92           H
ATOM   2477 2HB  CYS A 169      -5.266  10.220 -11.218  1.00 93.92           H
ATOM   2478  SG  CYS A 169      -5.476   8.415 -12.829  1.00 93.92           S
ATOM   2479  HG  CYS A 169      -6.443   8.465 -13.741  1.00 93.92           H
ATOM   2480  HN  CYS A 169      -8.376   9.417 -12.708  1.00 93.92           H
ATOM   2481  N   PHE A 170      -8.190  11.507 -10.265  1.00 93.59           N
ATOM   2482  CA  PHE A 170      -8.511  12.577  -9.337  1.00 93.59           C
ATOM   2483  C   PHE A 170      -9.400  12.069  -8.200  1.00 93.59           C
ATOM   2484  O   PHE A 170      -9.151  12.366  -7.032  1.00 93.59           O
ATOM   2485  HA  PHE A 170      -7.569  12.941  -8.924  1.00 93.59           H
ATOM   2486  CB  PHE A 170      -9.274  13.642 -10.128  1.00 93.59           C
ATOM   2487 1HB  PHE A 170      -8.661  13.962 -10.970  1.00 93.59           H
ATOM   2488 2HB  PHE A 170     -10.177  13.194 -10.542  1.00 93.59           H
ATOM   2489  CG  PHE A 170      -9.663  14.870  -9.303  1.00 93.59           C
ATOM   2490  CD1 PHE A 170     -10.938  15.007  -8.848  1.00 93.59           C
ATOM   2491  HD1 PHE A 170     -11.681  14.242  -9.071  1.00 93.59           H
ATOM   2492  CD2 PHE A 170      -8.736  15.824  -9.024  1.00 93.59           C
ATOM   2493  HD2 PHE A 170      -7.714  15.714  -9.389  1.00 93.59           H
ATOM   2494  CE1 PHE A 170     -11.300  16.147  -8.082  1.00 93.59           C
ATOM   2495  HE1 PHE A 170     -12.321  16.257  -7.718  1.00 93.59           H
ATOM   2496  CE2 PHE A 170      -9.097  16.964  -8.258  1.00 93.59           C
ATOM   2497  HE2 PHE A 170      -8.354  17.729  -8.035  1.00 93.59           H
ATOM   2498  CZ  PHE A 170     -10.372  17.101  -7.803  1.00 93.59           C
ATOM   2499  HZ  PHE A 170     -10.649  17.976  -7.216  1.00 93.59           H
ATOM   2500  HN  PHE A 170      -8.490  11.660 -11.207  1.00 93.59           H
ATOM   2501  N   THR A 171     -10.418  11.311  -8.581  1.00 93.44           N
ATOM   2502  CA  THR A 171     -11.356  10.775  -7.610  1.00 93.44           C
ATOM   2503  C   THR A 171     -10.628   9.891  -6.596  1.00 93.44           C
ATOM   2504  O   THR A 171     -10.950   9.908  -5.409  1.00 93.44           O
ATOM   2505  HA  THR A 171     -11.790  11.607  -7.056  1.00 93.44           H
ATOM   2506  CB  THR A 171     -12.460  10.040  -8.375  1.00 93.44           C
ATOM   2507  HB  THR A 171     -12.070   9.142  -8.853  1.00 93.44           H
ATOM   2508  OG1 THR A 171     -12.986  11.027  -9.258  1.00 93.44           O
ATOM   2509  HG1 THR A 171     -12.517  10.983 -10.140  1.00 93.44           H
ATOM   2510  CG2 THR A 171     -13.645   9.670  -7.481  1.00 93.44           C
ATOM   2511 1HG2 THR A 171     -14.077  10.576  -7.056  1.00 93.44           H
ATOM   2512 2HG2 THR A 171     -13.303   9.018  -6.676  1.00 93.44           H
ATOM   2513 3HG2 THR A 171     -14.398   9.151  -8.073  1.00 93.44           H
ATOM   2514  HN  THR A 171     -10.605  11.063  -9.532  1.00 93.44           H
ATOM   2515  N   ILE A 172      -9.661   9.139  -7.101  1.00 94.10           N
ATOM   2516  CA  ILE A 172      -8.906   8.226  -6.259  1.00 94.10           C
ATOM   2517  C   ILE A 172      -8.142   9.027  -5.203  1.00 94.10           C
ATOM   2518  O   ILE A 172      -8.159   8.679  -4.023  1.00 94.10           O
ATOM   2519  HA  ILE A 172      -9.623   7.581  -5.751  1.00 94.10           H
ATOM   2520  CB  ILE A 172      -8.013   7.325  -7.113  1.00 94.10           C
ATOM   2521  HB  ILE A 172      -7.528   7.942  -7.869  1.00 94.10           H
ATOM   2522  CG1 ILE A 172      -8.842   6.273  -7.853  1.00 94.10           C
ATOM   2523 1HG1 ILE A 172      -9.231   5.545  -7.141  1.00 94.10           H
ATOM   2524 2HG1 ILE A 172      -9.701   6.749  -8.325  1.00 94.10           H
ATOM   2525  CG2 ILE A 172      -6.905   6.692  -6.269  1.00 94.10           C
ATOM   2526 1HG2 ILE A 172      -6.290   7.477  -5.828  1.00 94.10           H
ATOM   2527 2HG2 ILE A 172      -7.351   6.091  -5.476  1.00 94.10           H
ATOM   2528 3HG2 ILE A 172      -6.285   6.056  -6.901  1.00 94.10           H
ATOM   2529  CD1 ILE A 172      -8.001   5.558  -8.913  1.00 94.10           C
ATOM   2530 1HD1 ILE A 172      -7.634   6.285  -9.636  1.00 94.10           H
ATOM   2531 2HD1 ILE A 172      -7.156   5.064  -8.433  1.00 94.10           H
ATOM   2532 3HD1 ILE A 172      -8.615   4.816  -9.423  1.00 94.10           H
ATOM   2533  HN  ILE A 172      -9.391   9.147  -8.063  1.00 94.10           H
ATOM   2534  N   TRP A 173      -7.490  10.084  -5.665  1.00 92.36           N
ATOM   2535  CA  TRP A 173      -6.645  10.882  -4.792  1.00 92.36           C
ATOM   2536  C   TRP A 173      -7.534  11.502  -3.712  1.00 92.36           C
ATOM   2537  O   TRP A 173      -7.180  11.498  -2.534  1.00 92.36           O
ATOM   2538  HA  TRP A 173      -5.913  10.215  -4.336  1.00 92.36           H
ATOM   2539  CB  TRP A 173      -5.860  11.924  -5.592  1.00 92.36           C
ATOM   2540 1HB  TRP A 173      -6.529  12.389  -6.317  1.00 92.36           H
ATOM   2541 2HB  TRP A 173      -5.527  12.710  -4.916  1.00 92.36           H
ATOM   2542  CG  TRP A 173      -4.646  11.357  -6.330  1.00 92.36           C
ATOM   2543  CD1 TRP A 173      -4.479  11.208  -7.652  1.00 92.36           C
ATOM   2544  HD1 TRP A 173      -5.222  11.486  -8.399  1.00 92.36           H
ATOM   2545  CD2 TRP A 173      -3.429  10.865  -5.732  1.00 92.36           C
ATOM   2546  NE1 TRP A 173      -3.248  10.659  -7.947  1.00 92.36           N
ATOM   2547  HE1 TRP A 173      -2.895  10.454  -8.860  1.00 92.36           H
ATOM   2548  CE2 TRP A 173      -2.589  10.444  -6.743  1.00 92.36           C
ATOM   2549  CE3 TRP A 173      -3.049  10.779  -4.381  1.00 92.36           C
ATOM   2550  HE3 TRP A 173      -3.694  11.105  -3.564  1.00 92.36           H
ATOM   2551  CZ2 TRP A 173      -1.317   9.908  -6.509  1.00 92.36           C
ATOM   2552  HZ2 TRP A 173      -0.672   9.582  -7.325  1.00 92.36           H
ATOM   2553  CZ3 TRP A 173      -1.775  10.241  -4.164  1.00 92.36           C
ATOM   2554  HZ3 TRP A 173      -1.431  10.152  -3.134  1.00 92.36           H
ATOM   2555  CH2 TRP A 173      -0.918   9.813  -5.171  1.00 92.36           C
ATOM   2556  HH2 TRP A 173       0.061   9.404  -4.919  1.00 92.36           H
ATOM   2557  HN  TRP A 173      -7.531  10.396  -6.614  1.00 92.36           H
ATOM   2558  N   VAL A 174      -8.671  12.021  -4.152  1.00 95.56           N
ATOM   2559  CA  VAL A 174      -9.599  12.669  -3.242  1.00 95.56           C
ATOM   2560  C   VAL A 174     -10.068  11.658  -2.194  1.00 95.56           C
ATOM   2561  O   VAL A 174     -10.107  11.966  -1.003  1.00 95.56           O
ATOM   2562  HA  VAL A 174      -9.060  13.472  -2.739  1.00 95.56           H
ATOM   2563  CB  VAL A 174     -10.754  13.293  -4.029  1.00 95.56           C
ATOM   2564  HB  VAL A 174     -11.189  12.517  -4.658  1.00 95.56           H
ATOM   2565  CG1 VAL A 174     -11.846  13.803  -3.087  1.00 95.56           C
ATOM   2566 1HG1 VAL A 174     -12.234  12.972  -2.497  1.00 95.56           H
ATOM   2567 2HG1 VAL A 174     -11.429  14.558  -2.421  1.00 95.56           H
ATOM   2568 3HG1 VAL A 174     -12.655  14.242  -3.672  1.00 95.56           H
ATOM   2569  CG2 VAL A 174     -10.252  14.413  -4.943  1.00 95.56           C
ATOM   2570 1HG2 VAL A 174      -9.779  15.189  -4.341  1.00 95.56           H
ATOM   2571 2HG2 VAL A 174      -9.526  14.008  -5.649  1.00 95.56           H
ATOM   2572 3HG2 VAL A 174     -11.093  14.839  -5.491  1.00 95.56           H
ATOM   2573  HN  VAL A 174      -8.960  12.004  -5.110  1.00 95.56           H
ATOM   2574  N   LEU A 175     -10.412  10.472  -2.674  1.00 89.88           N
ATOM   2575  CA  LEU A 175     -10.947   9.439  -1.803  1.00 89.88           C
ATOM   2576  C   LEU A 175      -9.885   9.044  -0.775  1.00 89.88           C
ATOM   2577  O   LEU A 175     -10.178   8.930   0.414  1.00 89.88           O
ATOM   2578  HA  LEU A 175     -11.798   9.867  -1.273  1.00 89.88           H
ATOM   2579  CB  LEU A 175     -11.473   8.263  -2.628  1.00 89.88           C
ATOM   2580 1HB  LEU A 175     -12.217   8.640  -3.329  1.00 89.88           H
ATOM   2581 2HB  LEU A 175     -10.650   7.864  -3.221  1.00 89.88           H
ATOM   2582  CG  LEU A 175     -12.096   7.113  -1.835  1.00 89.88           C
ATOM   2583  HG  LEU A 175     -11.371   6.776  -1.095  1.00 89.88           H
ATOM   2584  CD1 LEU A 175     -13.336   7.582  -1.071  1.00 89.88           C
ATOM   2585 1HD1 LEU A 175     -13.057   8.375  -0.377  1.00 89.88           H
ATOM   2586 2HD1 LEU A 175     -14.075   7.962  -1.777  1.00 89.88           H
ATOM   2587 3HD1 LEU A 175     -13.759   6.745  -0.516  1.00 89.88           H
ATOM   2588  CD2 LEU A 175     -12.401   5.921  -2.745  1.00 89.88           C
ATOM   2589 1HD2 LEU A 175     -13.099   6.227  -3.523  1.00 89.88           H
ATOM   2590 2HD2 LEU A 175     -11.477   5.569  -3.203  1.00 89.88           H
ATOM   2591 3HD2 LEU A 175     -12.843   5.118  -2.155  1.00 89.88           H
ATOM   2592  HN  LEU A 175     -10.330  10.214  -3.636  1.00 89.88           H
ATOM   2593  N   ALA A 176      -8.672   8.845  -1.271  1.00 94.94           N
ATOM   2594  CA  ALA A 176      -7.583   8.390  -0.425  1.00 94.94           C
ATOM   2595  C   ALA A 176      -7.318   9.434   0.662  1.00 94.94           C
ATOM   2596  O   ALA A 176      -7.047   9.086   1.810  1.00 94.94           O
ATOM   2597  HA  ALA A 176      -7.895   7.459   0.047  1.00 94.94           H
ATOM   2598  CB  ALA A 176      -6.347   8.118  -1.285  1.00 94.94           C
ATOM   2599 1HB  ALA A 176      -6.579   7.349  -2.021  1.00 94.94           H
ATOM   2600 2HB  ALA A 176      -6.051   9.034  -1.797  1.00 94.94           H
ATOM   2601 3HB  ALA A 176      -5.530   7.777  -0.649  1.00 94.94           H
ATOM   2602  HN  ALA A 176      -8.430   8.988  -2.231  1.00 94.94           H
ATOM   2603  N   ALA A 177      -7.406  10.694   0.262  1.00 94.87           N
ATOM   2604  CA  ALA A 177      -7.149  11.791   1.180  1.00 94.87           C
ATOM   2605  C   ALA A 177      -8.167  11.744   2.321  1.00 94.87           C
ATOM   2606  O   ALA A 177      -7.802  11.875   3.488  1.00 94.87           O
ATOM   2607  HA  ALA A 177      -6.149  11.653   1.590  1.00 94.87           H
ATOM   2608  CB  ALA A 177      -7.190  13.116   0.416  1.00 94.87           C
ATOM   2609 1HB  ALA A 177      -6.429  13.110  -0.364  1.00 94.87           H
ATOM   2610 2HB  ALA A 177      -8.173  13.244  -0.037  1.00 94.87           H
ATOM   2611 3HB  ALA A 177      -6.997  13.939   1.105  1.00 94.87           H
ATOM   2612  HN  ALA A 177      -7.646  10.970  -0.669  1.00 94.87           H
ATOM   2613  N   ALA A 178      -9.423  11.557   1.944  1.00 95.00           N
ATOM   2614  CA  ALA A 178     -10.504  11.563   2.914  1.00 95.00           C
ATOM   2615  C   ALA A 178     -10.308  10.408   3.898  1.00 95.00           C
ATOM   2616  O   ALA A 178     -10.620  10.535   5.081  1.00 95.00           O
ATOM   2617  HA  ALA A 178     -10.456  12.506   3.459  1.00 95.00           H
ATOM   2618  CB  ALA A 178     -11.846  11.485   2.183  1.00 95.00           C
ATOM   2619 1HB  ALA A 178     -11.949  12.343   1.520  1.00 95.00           H
ATOM   2620 2HB  ALA A 178     -11.889  10.566   1.599  1.00 95.00           H
ATOM   2621 3HB  ALA A 178     -12.657  11.490   2.912  1.00 95.00           H
ATOM   2622  HN  ALA A 178      -9.705  11.403   0.997  1.00 95.00           H
ATOM   2623  N   LEU A 179      -9.792   9.306   3.372  1.00 92.21           N
ATOM   2624  CA  LEU A 179      -9.614   8.107   4.173  1.00 92.21           C
ATOM   2625  C   LEU A 179      -8.433   8.305   5.126  1.00 92.21           C
ATOM   2626  O   LEU A 179      -8.157   7.449   5.964  1.00 92.21           O
ATOM   2627  HA  LEU A 179     -10.518   7.974   4.768  1.00 92.21           H
ATOM   2628  CB  LEU A 179      -9.479   6.877   3.274  1.00 92.21           C
ATOM   2629 1HB  LEU A 179      -8.680   7.063   2.556  1.00 92.21           H
ATOM   2630 2HB  LEU A 179      -9.165   6.034   3.889  1.00 92.21           H
ATOM   2631  CG  LEU A 179     -10.736   6.469   2.502  1.00 92.21           C
ATOM   2632  HG  LEU A 179     -11.114   7.346   1.977  1.00 92.21           H
ATOM   2633  CD1 LEU A 179     -10.411   5.414   1.443  1.00 92.21           C
ATOM   2634 1HD1 LEU A 179      -9.684   5.818   0.739  1.00 92.21           H
ATOM   2635 2HD1 LEU A 179      -9.995   4.530   1.927  1.00 92.21           H
ATOM   2636 3HD1 LEU A 179     -11.321   5.142   0.910  1.00 92.21           H
ATOM   2637  CD2 LEU A 179     -11.838   6.004   3.456  1.00 92.21           C
ATOM   2638 1HD2 LEU A 179     -11.485   5.145   4.028  1.00 92.21           H
ATOM   2639 2HD2 LEU A 179     -12.094   6.814   4.138  1.00 92.21           H
ATOM   2640 3HD2 LEU A 179     -12.719   5.719   2.882  1.00 92.21           H
ATOM   2641  HN  LEU A 179      -9.498   9.226   2.420  1.00 92.21           H
ATOM   2642  N   CYS A 180      -7.768   9.440   4.964  1.00 91.56           N
ATOM   2643  CA  CYS A 180      -6.593   9.739   5.766  1.00 91.56           C
ATOM   2644  C   CYS A 180      -7.016  10.661   6.911  1.00 91.56           C
ATOM   2645  O   CYS A 180      -6.194  11.038   7.745  1.00 91.56           O
ATOM   2646  HA  CYS A 180      -6.226   8.788   6.150  1.00 91.56           H
ATOM   2647  CB  CYS A 180      -5.474  10.353   4.922  1.00 91.56           C
ATOM   2648 1HB  CYS A 180      -5.831  11.261   4.435  1.00 91.56           H
ATOM   2649 2HB  CYS A 180      -4.641  10.641   5.563  1.00 91.56           H
ATOM   2650  SG  CYS A 180      -4.908   9.151   3.664  1.00 91.56           S
ATOM   2651  HG  CYS A 180      -6.059   9.091   3.000  1.00 91.56           H
ATOM   2652  HN  CYS A 180      -8.019  10.146   4.302  1.00 91.56           H
ATOM   2653  N   ILE A 181      -8.297  10.999   6.915  1.00 91.39           N
ATOM   2654  CA  ILE A 181      -8.828  11.913   7.912  1.00 91.39           C
ATOM   2655  C   ILE A 181      -8.519  11.372   9.309  1.00 91.39           C
ATOM   2656  O   ILE A 181      -8.036  12.106  10.170  1.00 91.39           O
ATOM   2657  HA  ILE A 181      -8.312  12.866   7.789  1.00 91.39           H
ATOM   2658  CB  ILE A 181     -10.316  12.169   7.666  1.00 91.39           C
ATOM   2659  HB  ILE A 181     -10.805  11.209   7.501  1.00 91.39           H
ATOM   2660  CG1 ILE A 181     -10.527  13.007   6.403  1.00 91.39           C
ATOM   2661 1HG1 ILE A 181     -10.123  14.008   6.555  1.00 91.39           H
ATOM   2662 2HG1 ILE A 181      -9.978  12.564   5.573  1.00 91.39           H
ATOM   2663  CG2 ILE A 181     -10.972  12.806   8.893  1.00 91.39           C
ATOM   2664 1HG2 ILE A 181     -10.869  12.138   9.748  1.00 91.39           H
ATOM   2665 2HG2 ILE A 181     -10.486  13.756   9.113  1.00 91.39           H
ATOM   2666 3HG2 ILE A 181     -12.030  12.977   8.691  1.00 91.39           H
ATOM   2667  CD1 ILE A 181     -12.013  13.099   6.049  1.00 91.39           C
ATOM   2668 1HD1 ILE A 181     -12.407  12.098   5.874  1.00 91.39           H
ATOM   2669 2HD1 ILE A 181     -12.555  13.565   6.872  1.00 91.39           H
ATOM   2670 3HD1 ILE A 181     -12.135  13.700   5.148  1.00 91.39           H
ATOM   2671  HN  ILE A 181      -8.967  10.659   6.254  1.00 91.39           H
ATOM   2672  N   PRO A 182      -8.791  10.084   9.559  1.00 92.83           N
ATOM   2673  CA  PRO A 182      -8.555   9.507  10.885  1.00 92.83           C
ATOM   2674  C   PRO A 182      -7.137   9.748  11.375  1.00 92.83           C
ATOM   2675  O   PRO A 182      -6.930  10.117  12.530  1.00 92.83           O
ATOM   2676  HA  PRO A 182      -9.197   9.988  11.623  1.00 92.83           H
ATOM   2677  CB  PRO A 182      -8.841   8.017  10.688  1.00 92.83           C
ATOM   2678 1HB  PRO A 182      -7.937   7.465  10.431  1.00 92.83           H
ATOM   2679 2HB  PRO A 182      -9.245   7.563  11.592  1.00 92.83           H
ATOM   2680  CG  PRO A 182      -9.854   8.000   9.549  1.00 92.83           C
ATOM   2681 1HG  PRO A 182      -9.894   7.028   9.057  1.00 92.83           H
ATOM   2682 2HG  PRO A 182     -10.864   8.207   9.902  1.00 92.83           H
ATOM   2683  CD  PRO A 182      -9.339   9.088   8.621  1.00 92.83           C
ATOM   2684 1HD  PRO A 182      -8.573   8.713   7.943  1.00 92.83           H
ATOM   2685 2HD  PRO A 182     -10.135   9.501   8.001  1.00 92.83           H
ATOM   2686  N   GLU A 183      -6.189   9.532  10.475  1.00 89.83           N
ATOM   2687  CA  GLU A 183      -4.783   9.653  10.825  1.00 89.83           C
ATOM   2688  C   GLU A 183      -4.464  11.086  11.254  1.00 89.83           C
ATOM   2689  O   GLU A 183      -3.711  11.301  12.202  1.00 89.83           O
ATOM   2690  HA  GLU A 183      -4.634   8.974  11.664  1.00 89.83           H
ATOM   2691  CB  GLU A 183      -3.890   9.217   9.662  1.00 89.83           C
ATOM   2692 1HB  GLU A 183      -4.341   9.522   8.718  1.00 89.83           H
ATOM   2693 2HB  GLU A 183      -2.883   9.609   9.805  1.00 89.83           H
ATOM   2694  CG  GLU A 183      -3.756   7.693   9.614  1.00 89.83           C
ATOM   2695 1HG  GLU A 183      -3.090   7.408   8.800  1.00 89.83           H
ATOM   2696 2HG  GLU A 183      -3.303   7.335  10.538  1.00 89.83           H
ATOM   2697  CD  GLU A 183      -5.121   7.029   9.419  1.00 89.83           C
ATOM   2698  OE1 GLU A 183      -5.298   5.922   9.972  1.00 89.83           O
ATOM   2699  OE2 GLU A 183      -5.957   7.644   8.722  1.00 89.83           O
ATOM   2700  HN  GLU A 183      -6.367   9.279   9.525  1.00 89.83           H
ATOM   2701  N   ILE A 184      -5.054  12.030  10.535  1.00 91.21           N
ATOM   2702  CA  ILE A 184      -4.783  13.437  10.780  1.00 91.21           C
ATOM   2703  C   ILE A 184      -5.212  13.793  12.205  1.00 91.21           C
ATOM   2704  O   ILE A 184      -4.545  14.575  12.881  1.00 91.21           O
ATOM   2705  HA  ILE A 184      -3.706  13.581  10.698  1.00 91.21           H
ATOM   2706  CB  ILE A 184      -5.441  14.304   9.705  1.00 91.21           C
ATOM   2707  HB  ILE A 184      -6.495  14.033   9.644  1.00 91.21           H
ATOM   2708  CG1 ILE A 184      -4.825  14.034   8.331  1.00 91.21           C
ATOM   2709 1HG1 ILE A 184      -3.805  14.419   8.303  1.00 91.21           H
ATOM   2710 2HG1 ILE A 184      -4.764  12.959   8.160  1.00 91.21           H
ATOM   2711  CG2 ILE A 184      -5.376  15.786  10.081  1.00 91.21           C
ATOM   2712 1HG2 ILE A 184      -5.898  15.945  11.025  1.00 91.21           H
ATOM   2713 2HG2 ILE A 184      -4.334  16.089  10.186  1.00 91.21           H
ATOM   2714 3HG2 ILE A 184      -5.850  16.380   9.300  1.00 91.21           H
ATOM   2715  CD1 ILE A 184      -5.652  14.686   7.221  1.00 91.21           C
ATOM   2716 1HD1 ILE A 184      -6.664  14.281   7.237  1.00 91.21           H
ATOM   2717 2HD1 ILE A 184      -5.690  15.764   7.382  1.00 91.21           H
ATOM   2718 3HD1 ILE A 184      -5.192  14.479   6.255  1.00 91.21           H
ATOM   2719  HN  ILE A 184      -5.705  11.848   9.798  1.00 91.21           H
ATOM   2720  N   LEU A 185      -6.324  13.203  12.620  1.00 91.48           N
ATOM   2721  CA  LEU A 185      -6.961  13.597  13.864  1.00 91.48           C
ATOM   2722  C   LEU A 185      -6.203  12.976  15.039  1.00 91.48           C
ATOM   2723  O   LEU A 185      -5.838  13.673  15.985  1.00 91.48           O
ATOM   2724  HA  LEU A 185      -6.887  14.682  13.940  1.00 91.48           H
ATOM   2725  CB  LEU A 185      -8.450  13.246  13.839  1.00 91.48           C
ATOM   2726 1HB  LEU A 185      -8.549  12.186  13.607  1.00 91.48           H
ATOM   2727 2HB  LEU A 185      -8.855  13.392  14.840  1.00 91.48           H
ATOM   2728  CG  LEU A 185      -9.309  14.038  12.851  1.00 91.48           C
ATOM   2729  HG  LEU A 185      -8.916  13.873  11.848  1.00 91.48           H
ATOM   2730  CD1 LEU A 185     -10.755  13.538  12.858  1.00 91.48           C
ATOM   2731 1HD1 LEU A 185     -10.777  12.486  12.574  1.00 91.48           H
ATOM   2732 2HD1 LEU A 185     -11.175  13.654  13.857  1.00 91.48           H
ATOM   2733 3HD1 LEU A 185     -11.343  14.118  12.147  1.00 91.48           H
ATOM   2734  CD2 LEU A 185      -9.220  15.540  13.129  1.00 91.48           C
ATOM   2735 1HD2 LEU A 185      -9.573  15.744  14.140  1.00 91.48           H
ATOM   2736 2HD2 LEU A 185      -8.185  15.867  13.032  1.00 91.48           H
ATOM   2737 3HD2 LEU A 185      -9.840  16.079  12.412  1.00 91.48           H
ATOM   2738  HN  LEU A 185      -6.787  12.469  12.122  1.00 91.48           H
ATOM   2739  N   TYR A 186      -5.990  11.672  14.941  1.00 91.71           N
ATOM   2740  CA  TYR A 186      -5.707  10.869  16.119  1.00 91.71           C
ATOM   2741  C   TYR A 186      -4.237  10.445  16.153  1.00 91.71           C
ATOM   2742  O   TYR A 186      -3.803   9.772  17.086  1.00 91.71           O
ATOM   2743  HA  TYR A 186      -5.922  11.476  16.999  1.00 91.71           H
ATOM   2744  CB  TYR A 186      -6.583   9.621  16.000  1.00 91.71           C
ATOM   2745 1HB  TYR A 186      -6.277   9.057  15.119  1.00 91.71           H
ATOM   2746 2HB  TYR A 186      -6.407   8.982  16.865  1.00 91.71           H
ATOM   2747  CG  TYR A 186      -8.081   9.919  15.902  1.00 91.71           C
ATOM   2748  CD1 TYR A 186      -8.687  10.725  16.844  1.00 91.71           C
ATOM   2749  HD1 TYR A 186      -8.099  11.148  17.658  1.00 91.71           H
ATOM   2750  CD2 TYR A 186      -8.825   9.383  14.870  1.00 91.71           C
ATOM   2751  HD2 TYR A 186      -8.345   8.747  14.126  1.00 91.71           H
ATOM   2752  CE1 TYR A 186     -10.096  11.005  16.751  1.00 91.71           C
ATOM   2753  HE1 TYR A 186     -10.588  11.640  17.489  1.00 91.71           H
ATOM   2754  CE2 TYR A 186     -10.234   9.664  14.778  1.00 91.71           C
ATOM   2755  HE2 TYR A 186     -10.833   9.247  13.968  1.00 91.71           H
ATOM   2756  CZ  TYR A 186     -10.800  10.461  15.723  1.00 91.71           C
ATOM   2757  OH  TYR A 186     -12.131  10.727  15.635  1.00 91.71           O
ATOM   2758  HH  TYR A 186     -12.531  10.220  14.871  1.00 91.71           H
ATOM   2759  HN  TYR A 186      -6.008  11.165  14.079  1.00 91.71           H
ATOM   2760  N   SER A 187      -3.512  10.856  15.123  1.00 92.57           N
ATOM   2761  CA  SER A 187      -2.065  10.719  15.124  1.00 92.57           C
ATOM   2762  C   SER A 187      -1.449  11.686  16.136  1.00 92.57           C
ATOM   2763  O   SER A 187      -1.647  12.896  16.044  1.00 92.57           O
ATOM   2764  HA  SER A 187      -1.873   9.686  15.415  1.00 92.57           H
ATOM   2765  CB  SER A 187      -1.487  10.970  13.730  1.00 92.57           C
ATOM   2766 1HB  SER A 187      -1.742  11.980  13.408  1.00 92.57           H
ATOM   2767 2HB  SER A 187      -0.399  10.915  13.773  1.00 92.57           H
ATOM   2768  OG  SER A 187      -1.972  10.031  12.773  1.00 92.57           O
ATOM   2769  HG  SER A 187      -2.478  10.507  12.054  1.00 92.57           H
ATOM   2770  HN  SER A 187      -3.896  11.275  14.300  1.00 92.57           H
ATOM   2771  N   GLN A 188      -0.713  11.115  17.080  1.00 85.52           N
ATOM   2772  CA  GLN A 188       0.029  11.917  18.037  1.00 85.52           C
ATOM   2773  C   GLN A 188       1.264  11.156  18.523  1.00 85.52           C
ATOM   2774  O   GLN A 188       1.408   9.964  18.255  1.00 85.52           O
ATOM   2775  HA  GLN A 188       0.335  12.810  17.492  1.00 85.52           H
ATOM   2776  CB  GLN A 188      -0.860  12.328  19.213  1.00 85.52           C
ATOM   2777 1HB  GLN A 188      -0.291  12.953  19.902  1.00 85.52           H
ATOM   2778 2HB  GLN A 188      -1.693  12.930  18.851  1.00 85.52           H
ATOM   2779  CG  GLN A 188      -1.394  11.100  19.953  1.00 85.52           C
ATOM   2780 1HG  GLN A 188      -1.909  10.444  19.251  1.00 85.52           H
ATOM   2781 2HG  GLN A 188      -0.562  10.531  20.369  1.00 85.52           H
ATOM   2782  CD  GLN A 188      -2.351  11.508  21.074  1.00 85.52           C
ATOM   2783  OE1 GLN A 188      -2.636  12.675  21.288  1.00 85.52           O
ATOM   2784  NE2 GLN A 188      -2.831  10.485  21.775  1.00 85.52           N
ATOM   2785 1HE2 GLN A 188      -2.557   9.550  21.547  1.00 85.52           H
ATOM   2786 2HE2 GLN A 188      -3.465  10.650  22.530  1.00 85.52           H
ATOM   2787  HN  GLN A 188      -0.621  10.126  17.195  1.00 85.52           H
ATOM   2788  N   ILE A 189       2.124  11.876  19.228  1.00 90.15           N
ATOM   2789  CA  ILE A 189       3.282  11.259  19.852  1.00 90.15           C
ATOM   2790  C   ILE A 189       2.894  10.745  21.240  1.00 90.15           C
ATOM   2791  O   ILE A 189       2.394  11.503  22.070  1.00 90.15           O
ATOM   2792  HA  ILE A 189       3.570  10.407  19.237  1.00 90.15           H
ATOM   2793  CB  ILE A 189       4.465  12.229  19.864  1.00 90.15           C
ATOM   2794  HB  ILE A 189       4.161  13.132  20.393  1.00 90.15           H
ATOM   2795  CG1 ILE A 189       4.847  12.646  18.443  1.00 90.15           C
ATOM   2796 1HG1 ILE A 189       5.223  11.781  17.895  1.00 90.15           H
ATOM   2797 2HG1 ILE A 189       3.962  12.998  17.913  1.00 90.15           H
ATOM   2798  CG2 ILE A 189       5.652  11.637  20.627  1.00 90.15           C
ATOM   2799 1HG2 ILE A 189       5.357  11.433  21.656  1.00 90.15           H
ATOM   2800 2HG2 ILE A 189       5.965  10.710  20.148  1.00 90.15           H
ATOM   2801 3HG2 ILE A 189       6.479  12.347  20.620  1.00 90.15           H
ATOM   2802  CD1 ILE A 189       5.909  13.747  18.460  1.00 90.15           C
ATOM   2803 1HD1 ILE A 189       5.520  14.618  18.987  1.00 90.15           H
ATOM   2804 2HD1 ILE A 189       6.801  13.383  18.970  1.00 90.15           H
ATOM   2805 3HD1 ILE A 189       6.162  14.024  17.437  1.00 90.15           H
ATOM   2806  HN  ILE A 189       2.039  12.862  19.376  1.00 90.15           H
ATOM   2807  N   LYS A 190       3.140   9.460  21.450  1.00 85.40           N
ATOM   2808  CA  LYS A 190       2.926   8.860  22.756  1.00 85.40           C
ATOM   2809  C   LYS A 190       4.278   8.515  23.383  1.00 85.40           C
ATOM   2810  O   LYS A 190       5.120   7.887  22.744  1.00 85.40           O
ATOM   2811  HA  LYS A 190       2.436   9.606  23.382  1.00 85.40           H
ATOM   2812  CB  LYS A 190       1.976   7.666  22.648  1.00 85.40           C
ATOM   2813 1HB  LYS A 190       1.037   7.983  22.193  1.00 85.40           H
ATOM   2814 2HB  LYS A 190       2.408   6.911  21.991  1.00 85.40           H
ATOM   2815  CG  LYS A 190       1.702   7.057  24.024  1.00 85.40           C
ATOM   2816 1HG  LYS A 190       2.640   6.739  24.479  1.00 85.40           H
ATOM   2817 2HG  LYS A 190       1.269   7.812  24.681  1.00 85.40           H
ATOM   2818  CD  LYS A 190       0.751   5.862  23.916  1.00 85.40           C
ATOM   2819 1HD  LYS A 190      -0.236   6.206  23.607  1.00 85.40           H
ATOM   2820 2HD  LYS A 190       1.107   5.179  23.145  1.00 85.40           H
ATOM   2821  CE  LYS A 190       0.646   5.123  25.251  1.00 85.40           C
ATOM   2822 1HE  LYS A 190       1.627   5.072  25.724  1.00 85.40           H
ATOM   2823 2HE  LYS A 190      -0.006   5.674  25.929  1.00 85.40           H
ATOM   2824  NZ  LYS A 190       0.116   3.756  25.046  1.00 85.40           N
ATOM   2825 1HZ  LYS A 190       0.123   3.255  25.928  1.00 85.40           H
ATOM   2826 2HZ  LYS A 190      -0.834   3.811  24.696  1.00 85.40           H
ATOM   2827 3HZ  LYS A 190       0.696   3.266  24.374  1.00 85.40           H
ATOM   2828  HN  LYS A 190       3.480   8.834  20.748  1.00 85.40           H
ATOM   2829  N   GLU A 191       4.444   8.942  24.626  1.00 76.18           N
ATOM   2830  CA  GLU A 191       5.614   8.559  25.399  1.00 76.18           C
ATOM   2831  C   GLU A 191       5.308   7.326  26.250  1.00 76.18           C
ATOM   2832  O   GLU A 191       4.349   7.322  27.021  1.00 76.18           O
ATOM   2833  HA  GLU A 191       6.381   8.319  24.662  1.00 76.18           H
ATOM   2834  CB  GLU A 191       6.100   9.720  26.269  1.00 76.18           C
ATOM   2835 1HB  GLU A 191       5.250  10.189  26.764  1.00 76.18           H
ATOM   2836 2HB  GLU A 191       6.861   9.365  26.964  1.00 76.18           H
ATOM   2837  CG  GLU A 191       6.766  10.803  25.417  1.00 76.18           C
ATOM   2838 1HG  GLU A 191       7.501  10.348  24.754  1.00 76.18           H
ATOM   2839 2HG  GLU A 191       6.019  11.283  24.785  1.00 76.18           H
ATOM   2840  CD  GLU A 191       7.446  11.852  26.299  1.00 76.18           C
ATOM   2841  OE1 GLU A 191       8.104  12.742  25.717  1.00 76.18           O
ATOM   2842  OE2 GLU A 191       7.294  11.741  27.534  1.00 76.18           O
ATOM   2843  HN  GLU A 191       3.799   9.537  25.104  1.00 76.18           H
ATOM   2844  N   GLU A 192       6.140   6.309  26.083  1.00 72.60           N
ATOM   2845  CA  GLU A 192       6.029   5.109  26.895  1.00 72.60           C
ATOM   2846  C   GLU A 192       7.413   4.652  27.359  1.00 72.60           C
ATOM   2847  O   GLU A 192       8.300   4.416  26.540  1.00 72.60           O
ATOM   2848  HA  GLU A 192       5.427   5.398  27.757  1.00 72.60           H
ATOM   2849  CB  GLU A 192       5.310   3.994  26.132  1.00 72.60           C
ATOM   2850 1HB  GLU A 192       4.322   4.337  25.827  1.00 72.60           H
ATOM   2851 2HB  GLU A 192       5.929   3.663  25.298  1.00 72.60           H
ATOM   2852  CG  GLU A 192       5.097   2.769  27.024  1.00 72.60           C
ATOM   2853 1HG  GLU A 192       6.020   2.193  27.084  1.00 72.60           H
ATOM   2854 2HG  GLU A 192       4.855   3.090  28.037  1.00 72.60           H
ATOM   2855  CD  GLU A 192       3.972   1.885  26.481  1.00 72.60           C
ATOM   2856  OE1 GLU A 192       3.260   1.294  27.320  1.00 72.60           O
ATOM   2857  OE2 GLU A 192       3.851   1.821  25.238  1.00 72.60           O
ATOM   2858  HN  GLU A 192       6.877   6.295  25.408  1.00 72.60           H
ATOM   2859  N   SER A 193       7.556   4.541  28.672  1.00 72.63           N
ATOM   2860  CA  SER A 193       8.802   4.069  29.252  1.00 72.63           C
ATOM   2861  C   SER A 193       9.965   4.941  28.774  1.00 72.63           C
ATOM   2862  O   SER A 193      11.080   4.453  28.600  1.00 72.63           O
ATOM   2863  HA  SER A 193       8.671   4.163  30.330  1.00 72.63           H
ATOM   2864  CB  SER A 193       9.055   2.604  28.894  1.00 72.63           C
ATOM   2865 1HB  SER A 193       9.231   2.517  27.822  1.00 72.63           H
ATOM   2866 2HB  SER A 193       9.961   2.260  29.394  1.00 72.63           H
ATOM   2867  OG  SER A 193       7.963   1.767  29.264  1.00 72.63           O
ATOM   2868  HG  SER A 193       8.106   0.842  28.913  1.00 72.63           H
ATOM   2869  HN  SER A 193       6.840   4.767  29.333  1.00 72.63           H
ATOM   2870  N   GLY A 194       9.664   6.216  28.575  1.00 81.18           N
ATOM   2871  CA  GLY A 194      10.685   7.175  28.189  1.00 81.18           C
ATOM   2872  C   GLY A 194      11.006   7.062  26.697  1.00 81.18           C
ATOM   2873  O   GLY A 194      11.936   7.702  26.208  1.00 81.18           O
ATOM   2874 1HA  GLY A 194      10.346   8.185  28.416  1.00 81.18           H
ATOM   2875 2HA  GLY A 194      11.590   7.003  28.772  1.00 81.18           H
ATOM   2876  HN  GLY A 194       8.744   6.596  28.674  1.00 81.18           H
ATOM   2877  N   ILE A 195      10.217   6.245  26.015  1.00 80.42           N
ATOM   2878  CA  ILE A 195      10.350   6.106  24.574  1.00 80.42           C
ATOM   2879  C   ILE A 195       9.195   6.836  23.887  1.00 80.42           C
ATOM   2880  O   ILE A 195       8.029   6.582  24.185  1.00 80.42           O
ATOM   2881  HA  ILE A 195      11.284   6.587  24.284  1.00 80.42           H
ATOM   2882  CB  ILE A 195      10.462   4.630  24.187  1.00 80.42           C
ATOM   2883  HB  ILE A 195       9.565   4.117  24.535  1.00 80.42           H
ATOM   2884  CG1 ILE A 195      11.657   3.971  24.878  1.00 80.42           C
ATOM   2885 1HG1 ILE A 195      12.579   4.455  24.557  1.00 80.42           H
ATOM   2886 2HG1 ILE A 195      11.581   4.111  25.956  1.00 80.42           H
ATOM   2887  CG2 ILE A 195      10.515   4.464  22.667  1.00 80.42           C
ATOM   2888 1HG2 ILE A 195       9.607   4.874  22.225  1.00 80.42           H
ATOM   2889 2HG2 ILE A 195      11.382   4.996  22.274  1.00 80.42           H
ATOM   2890 3HG2 ILE A 195      10.594   3.406  22.419  1.00 80.42           H
ATOM   2891  CD1 ILE A 195      11.721   2.476  24.555  1.00 80.42           C
ATOM   2892 1HD1 ILE A 195      10.808   1.991  24.899  1.00 80.42           H
ATOM   2893 2HD1 ILE A 195      11.822   2.341  23.478  1.00 80.42           H
ATOM   2894 3HD1 ILE A 195      12.580   2.033  25.059  1.00 80.42           H
ATOM   2895  HN  ILE A 195       9.499   5.686  26.429  1.00 80.42           H
ATOM   2896  N   ALA A 196       9.559   7.730  22.979  1.00 91.00           N
ATOM   2897  CA  ALA A 196       8.567   8.450  22.198  1.00 91.00           C
ATOM   2898  C   ALA A 196       8.131   7.585  21.014  1.00 91.00           C
ATOM   2899  O   ALA A 196       8.967   7.098  20.254  1.00 91.00           O
ATOM   2900  HA  ALA A 196       7.706   8.632  22.841  1.00 91.00           H
ATOM   2901  CB  ALA A 196       9.145   9.796  21.755  1.00 91.00           C
ATOM   2902 1HB  ALA A 196       9.412  10.383  22.633  1.00 91.00           H
ATOM   2903 2HB  ALA A 196      10.034   9.627  21.147  1.00 91.00           H
ATOM   2904 3HB  ALA A 196       8.401  10.335  21.169  1.00 91.00           H
ATOM   2905  HN  ALA A 196      10.509   7.964  22.774  1.00 91.00           H
ATOM   2906  N   ILE A 197       6.821   7.420  20.894  1.00 86.99           N
ATOM   2907  CA  ILE A 197       6.264   6.613  19.822  1.00 86.99           C
ATOM   2908  C   ILE A 197       5.208   7.427  19.072  1.00 86.99           C
ATOM   2909  O   ILE A 197       4.298   7.984  19.685  1.00 86.99           O
ATOM   2910  HA  ILE A 197       7.075   6.381  19.131  1.00 86.99           H
ATOM   2911  CB  ILE A 197       5.742   5.283  20.368  1.00 86.99           C
ATOM   2912  HB  ILE A 197       4.959   5.497  21.096  1.00 86.99           H
ATOM   2913  CG1 ILE A 197       6.846   4.520  21.103  1.00 86.99           C
ATOM   2914 1HG1 ILE A 197       7.647   4.273  20.406  1.00 86.99           H
ATOM   2915 2HG1 ILE A 197       7.279   5.155  21.875  1.00 86.99           H
ATOM   2916  CG2 ILE A 197       5.108   4.444  19.256  1.00 86.99           C
ATOM   2917 1HG2 ILE A 197       4.275   4.993  18.817  1.00 86.99           H
ATOM   2918 2HG2 ILE A 197       5.852   4.238  18.488  1.00 86.99           H
ATOM   2919 3HG2 ILE A 197       4.745   3.504  19.672  1.00 86.99           H
ATOM   2920  CD1 ILE A 197       6.299   3.238  21.735  1.00 86.99           C
ATOM   2921 1HD1 ILE A 197       5.515   3.491  22.449  1.00 86.99           H
ATOM   2922 2HD1 ILE A 197       5.889   2.595  20.957  1.00 86.99           H
ATOM   2923 3HD1 ILE A 197       7.105   2.716  22.251  1.00 86.99           H
ATOM   2924  HN  ILE A 197       6.148   7.825  21.512  1.00 86.99           H
ATOM   2925  N   CYS A 198       5.364   7.472  17.757  1.00 92.28           N
ATOM   2926  CA  CYS A 198       4.327   8.019  16.899  1.00 92.28           C
ATOM   2927  C   CYS A 198       3.297   6.920  16.629  1.00 92.28           C
ATOM   2928  O   CYS A 198       3.596   5.937  15.952  1.00 92.28           O
ATOM   2929  HA  CYS A 198       3.875   8.848  17.443  1.00 92.28           H
ATOM   2930  CB  CYS A 198       4.908   8.587  15.602  1.00 92.28           C
ATOM   2931 1HB  CYS A 198       5.497   9.478  15.818  1.00 92.28           H
ATOM   2932 2HB  CYS A 198       5.582   7.862  15.147  1.00 92.28           H
ATOM   2933  SG  CYS A 198       3.557   8.999  14.439  1.00 92.28           S
ATOM   2934  HN  CYS A 198       6.178   7.143  17.279  1.00 92.28           H
ATOM   2935  N   THR A 199       2.106   7.123  17.173  1.00 90.71           N
ATOM   2936  CA  THR A 199       1.051   6.131  17.056  1.00 90.71           C
ATOM   2937  C   THR A 199      -0.313   6.814  16.943  1.00 90.71           C
ATOM   2938  O   THR A 199      -0.438   8.008  17.209  1.00 90.71           O
ATOM   2939  HA  THR A 199       1.206   5.571  16.134  1.00 90.71           H
ATOM   2940  CB  THR A 199       1.159   5.184  18.253  1.00 90.71           C
ATOM   2941  HB  THR A 199       2.194   4.885  18.421  1.00 90.71           H
ATOM   2942  OG1 THR A 199       0.256   4.126  17.942  1.00 90.71           O
ATOM   2943  HG1 THR A 199       0.448   3.332  18.518  1.00 90.71           H
ATOM   2944  CG2 THR A 199       0.590   5.794  19.536  1.00 90.71           C
ATOM   2945 1HG2 THR A 199      -0.464   6.031  19.389  1.00 90.71           H
ATOM   2946 2HG2 THR A 199       1.137   6.705  19.778  1.00 90.71           H
ATOM   2947 3HG2 THR A 199       0.692   5.081  20.354  1.00 90.71           H
ATOM   2948  HN  THR A 199       1.858   7.946  17.684  1.00 90.71           H
ATOM   2949  N   MET A 200      -1.302   6.026  16.547  1.00 89.57           N
ATOM   2950  CA  MET A 200      -2.688   6.443  16.674  1.00 89.57           C
ATOM   2951  C   MET A 200      -3.186   6.261  18.109  1.00 89.57           C
ATOM   2952  O   MET A 200      -2.988   5.206  18.709  1.00 89.57           O
ATOM   2953  HA  MET A 200      -2.702   7.501  16.409  1.00 89.57           H
ATOM   2954  CB  MET A 200      -3.559   5.620  15.722  1.00 89.57           C
ATOM   2955 1HB  MET A 200      -3.443   4.559  15.944  1.00 89.57           H
ATOM   2956 2HB  MET A 200      -4.609   5.866  15.880  1.00 89.57           H
ATOM   2957  CG  MET A 200      -3.181   5.887  14.264  1.00 89.57           C
ATOM   2958 1HG  MET A 200      -2.096   5.872  14.152  1.00 89.57           H
ATOM   2959 2HG  MET A 200      -3.577   5.097  13.627  1.00 89.57           H
ATOM   2960  SD  MET A 200      -3.825   7.469  13.746  1.00 89.57           S
ATOM   2961  CE  MET A 200      -5.548   7.051  13.542  1.00 89.57           C
ATOM   2962 1HE  MET A 200      -5.645   6.266  12.792  1.00 89.57           H
ATOM   2963 2HE  MET A 200      -5.951   6.698  14.492  1.00 89.57           H
ATOM   2964 3HE  MET A 200      -6.100   7.933  13.218  1.00 89.57           H
ATOM   2965  HN  MET A 200      -1.169   5.119  16.146  1.00 89.57           H
ATOM   2966  N   VAL A 201      -3.824   7.305  18.618  1.00 91.75           N
ATOM   2967  CA  VAL A 201      -4.479   7.224  19.912  1.00 91.75           C
ATOM   2968  C   VAL A 201      -5.959   7.578  19.753  1.00 91.75           C
ATOM   2969  O   VAL A 201      -6.294   8.683  19.329  1.00 91.75           O
ATOM   2970  HA  VAL A 201      -4.400   6.193  20.257  1.00 91.75           H
ATOM   2971  CB  VAL A 201      -3.755   8.118  20.921  1.00 91.75           C
ATOM   2972  HB  VAL A 201      -3.859   9.151  20.589  1.00 91.75           H
ATOM   2973  CG1 VAL A 201      -4.391   8.004  22.309  1.00 91.75           C
ATOM   2974 1HG1 VAL A 201      -5.435   8.311  22.256  1.00 91.75           H
ATOM   2975 2HG1 VAL A 201      -4.332   6.971  22.652  1.00 91.75           H
ATOM   2976 3HG1 VAL A 201      -3.857   8.649  23.006  1.00 91.75           H
ATOM   2977  CG2 VAL A 201      -2.262   7.789  20.973  1.00 91.75           C
ATOM   2978 1HG2 VAL A 201      -2.130   6.748  21.270  1.00 91.75           H
ATOM   2979 2HG2 VAL A 201      -1.821   7.945  19.989  1.00 91.75           H
ATOM   2980 3HG2 VAL A 201      -1.772   8.438  21.698  1.00 91.75           H
ATOM   2981  HN  VAL A 201      -3.897   8.192  18.162  1.00 91.75           H
ATOM   2982  N   TYR A 202      -6.805   6.620  20.103  1.00 91.87           N
ATOM   2983  CA  TYR A 202      -8.239   6.793  19.943  1.00 91.87           C
ATOM   2984  C   TYR A 202      -8.879   7.292  21.239  1.00 91.87           C
ATOM   2985  O   TYR A 202      -8.477   6.889  22.330  1.00 91.87           O
ATOM   2986  HA  TYR A 202      -8.403   7.530  19.157  1.00 91.87           H
ATOM   2987  CB  TYR A 202      -8.796   5.406  19.614  1.00 91.87           C
ATOM   2988 1HB  TYR A 202      -8.527   4.718  20.415  1.00 91.87           H
ATOM   2989 2HB  TYR A 202      -9.885   5.459  19.592  1.00 91.87           H
ATOM   2990  CG  TYR A 202      -8.301   4.836  18.283  1.00 91.87           C
ATOM   2991  CD1 TYR A 202      -8.940   5.173  17.108  1.00 91.87           C
ATOM   2992  HD1 TYR A 202      -9.798   5.846  17.127  1.00 91.87           H
ATOM   2993  CD2 TYR A 202      -7.215   3.984  18.259  1.00 91.87           C
ATOM   2994  HD2 TYR A 202      -6.711   3.718  19.188  1.00 91.87           H
ATOM   2995  CE1 TYR A 202      -8.475   4.636  15.855  1.00 91.87           C
ATOM   2996  HE1 TYR A 202      -8.970   4.894  14.920  1.00 91.87           H
ATOM   2997  CE2 TYR A 202      -6.750   3.447  17.007  1.00 91.87           C
ATOM   2998  HE2 TYR A 202      -5.893   2.774  16.973  1.00 91.87           H
ATOM   2999  CZ  TYR A 202      -7.402   3.800  15.867  1.00 91.87           C
ATOM   3000  OH  TYR A 202      -6.962   3.293  14.684  1.00 91.87           O
ATOM   3001  HH  TYR A 202      -6.148   2.732  14.834  1.00 91.87           H
ATOM   3002  HN  TYR A 202      -6.525   5.740  20.488  1.00 91.87           H
ATOM   3003  N   PRO A 203      -9.882   8.176  21.146  1.00 86.24           N
ATOM   3004  CA  PRO A 203     -10.496   8.750  22.346  1.00 86.24           C
ATOM   3005  C   PRO A 203     -11.289   7.722  23.137  1.00 86.24           C
ATOM   3006  O   PRO A 203     -11.793   6.753  22.571  1.00 86.24           O
ATOM   3007  HA  PRO A 203      -9.725   9.102  23.031  1.00 86.24           H
ATOM   3008  CB  PRO A 203     -11.394   9.860  21.797  1.00 86.24           C
ATOM   3009 1HB  PRO A 203     -12.287   9.993  22.408  1.00 86.24           H
ATOM   3010 2HB  PRO A 203     -10.878  10.820  21.777  1.00 86.24           H
ATOM   3011  CG  PRO A 203     -11.738   9.389  20.413  1.00 86.24           C
ATOM   3012 1HG  PRO A 203     -12.592   8.712  20.428  1.00 86.24           H
ATOM   3013 2HG  PRO A 203     -12.005  10.225  19.767  1.00 86.24           H
ATOM   3014  CD  PRO A 203     -10.505   8.693  19.914  1.00 86.24           C
ATOM   3015 1HD  PRO A 203     -10.751   7.890  19.220  1.00 86.24           H
ATOM   3016 2HD  PRO A 203      -9.842   9.379  19.387  1.00 86.24           H
ATOM   3017  N   SER A 204     -11.379   7.963  24.436  1.00 77.22           N
ATOM   3018  CA  SER A 204     -11.685   6.898  25.376  1.00 77.22           C
ATOM   3019  C   SER A 204     -13.085   6.345  25.102  1.00 77.22           C
ATOM   3020  O   SER A 204     -13.309   5.139  25.192  1.00 77.22           O
ATOM   3021  HA  SER A 204     -10.930   6.132  25.199  1.00 77.22           H
ATOM   3022  CB  SER A 204     -11.582   7.391  26.820  1.00 77.22           C
ATOM   3023 1HB  SER A 204     -11.942   6.615  27.495  1.00 77.22           H
ATOM   3024 2HB  SER A 204     -10.536   7.570  27.069  1.00 77.22           H
ATOM   3025  OG  SER A 204     -12.330   8.586  27.031  1.00 77.22           O
ATOM   3026  HG  SER A 204     -13.298   8.367  27.150  1.00 77.22           H
ATOM   3027  HN  SER A 204     -11.247   8.865  24.848  1.00 77.22           H
ATOM   3028  N   ASP A 205     -13.992   7.254  24.774  1.00 71.42           N
ATOM   3029  CA  ASP A 205     -15.411   6.991  24.942  1.00 71.42           C
ATOM   3030  C   ASP A 205     -15.822   5.834  24.029  1.00 71.42           C
ATOM   3031  O   ASP A 205     -16.523   4.919  24.458  1.00 71.42           O
ATOM   3032  HA  ASP A 205     -15.535   6.752  25.999  1.00 71.42           H
ATOM   3033  CB  ASP A 205     -16.247   8.214  24.562  1.00 71.42           C
ATOM   3034 1HB  ASP A 205     -15.980   8.543  23.558  1.00 71.42           H
ATOM   3035 2HB  ASP A 205     -17.303   7.944  24.539  1.00 71.42           H
ATOM   3036  CG  ASP A 205     -16.029   9.358  25.555  1.00 71.42           C
ATOM   3037  OD1 ASP A 205     -15.425   9.082  26.614  1.00 71.42           O
ATOM   3038  OD2 ASP A 205     -16.472  10.481  25.232  1.00 71.42           O
ATOM   3039  HN  ASP A 205     -13.771   8.155  24.400  1.00 71.42           H
ATOM   3040  N   GLU A 206     -15.368   5.913  22.787  1.00 75.30           N
ATOM   3041  CA  GLU A 206     -15.709   4.902  21.800  1.00 75.30           C
ATOM   3042  C   GLU A 206     -14.443   4.380  21.116  1.00 75.30           C
ATOM   3043  O   GLU A 206     -14.472   4.021  19.940  1.00 75.30           O
ATOM   3044  HA  GLU A 206     -16.184   4.098  22.361  1.00 75.30           H
ATOM   3045  CB  GLU A 206     -16.700   5.451  20.772  1.00 75.30           C
ATOM   3046 1HB  GLU A 206     -16.319   6.383  20.355  1.00 75.30           H
ATOM   3047 2HB  GLU A 206     -16.904   4.692  20.017  1.00 75.30           H
ATOM   3048  CG  GLU A 206     -18.044   5.779  21.427  1.00 75.30           C
ATOM   3049 1HG  GLU A 206     -18.149   5.211  22.352  1.00 75.30           H
ATOM   3050 2HG  GLU A 206     -18.073   6.835  21.696  1.00 75.30           H
ATOM   3051  CD  GLU A 206     -19.206   5.454  20.487  1.00 75.30           C
ATOM   3052  OE1 GLU A 206     -20.168   4.819  20.972  1.00 75.30           O
ATOM   3053  OE2 GLU A 206     -19.106   5.848  19.305  1.00 75.30           O
ATOM   3054  HN  GLU A 206     -14.780   6.649  22.452  1.00 75.30           H
ATOM   3055  N   SER A 207     -13.362   4.356  21.882  1.00 88.21           N
ATOM   3056  CA  SER A 207     -12.057   4.045  21.325  1.00 88.21           C
ATOM   3057  C   SER A 207     -12.118   2.727  20.551  1.00 88.21           C
ATOM   3058  O   SER A 207     -11.598   2.630  19.441  1.00 88.21           O
ATOM   3059  HA  SER A 207     -11.825   4.873  20.654  1.00 88.21           H
ATOM   3060  CB  SER A 207     -10.994   3.967  22.423  1.00 88.21           C
ATOM   3061 1HB  SER A 207     -10.056   3.614  21.994  1.00 88.21           H
ATOM   3062 2HB  SER A 207     -10.807   4.965  22.819  1.00 88.21           H
ATOM   3063  OG  SER A 207     -11.386   3.101  23.485  1.00 88.21           O
ATOM   3064  HG  SER A 207     -10.803   3.254  24.283  1.00 88.21           H
ATOM   3065  HN  SER A 207     -13.369   4.543  22.865  1.00 88.21           H
ATOM   3066  N   THR A 208     -12.759   1.745  21.168  1.00 87.43           N
ATOM   3067  CA  THR A 208     -12.807   0.409  20.598  1.00 87.43           C
ATOM   3068  C   THR A 208     -13.535   0.428  19.253  1.00 87.43           C
ATOM   3069  O   THR A 208     -13.054  -0.141  18.274  1.00 87.43           O
ATOM   3070  HA  THR A 208     -11.785   0.081  20.404  1.00 87.43           H
ATOM   3071  CB  THR A 208     -13.454  -0.520  21.627  1.00 87.43           C
ATOM   3072  HB  THR A 208     -14.513  -0.290  21.747  1.00 87.43           H
ATOM   3073  OG1 THR A 208     -12.653  -0.359  22.794  1.00 87.43           O
ATOM   3074  HG1 THR A 208     -11.706  -0.610  22.596  1.00 87.43           H
ATOM   3075  CG2 THR A 208     -13.292  -1.998  21.265  1.00 87.43           C
ATOM   3076 1HG2 THR A 208     -12.232  -2.245  21.211  1.00 87.43           H
ATOM   3077 2HG2 THR A 208     -13.759  -2.189  20.298  1.00 87.43           H
ATOM   3078 3HG2 THR A 208     -13.770  -2.614  22.027  1.00 87.43           H
ATOM   3079  HN  THR A 208     -13.238   1.850  22.039  1.00 87.43           H
ATOM   3080  N   LYS A 209     -14.683   1.089  19.247  1.00 83.14           N
ATOM   3081  CA  LYS A 209     -15.509   1.145  18.053  1.00 83.14           C
ATOM   3082  C   LYS A 209     -14.721   1.813  16.924  1.00 83.14           C
ATOM   3083  O   LYS A 209     -14.729   1.337  15.790  1.00 83.14           O
ATOM   3084  HA  LYS A 209     -15.728   0.118  17.759  1.00 83.14           H
ATOM   3085  CB  LYS A 209     -16.845   1.824  18.357  1.00 83.14           C
ATOM   3086 1HB  LYS A 209     -16.668   2.791  18.828  1.00 83.14           H
ATOM   3087 2HB  LYS A 209     -17.379   2.018  17.426  1.00 83.14           H
ATOM   3088  CG  LYS A 209     -17.707   0.954  19.274  1.00 83.14           C
ATOM   3089 1HG  LYS A 209     -17.813  -0.041  18.842  1.00 83.14           H
ATOM   3090 2HG  LYS A 209     -17.211   0.833  20.237  1.00 83.14           H
ATOM   3091  CD  LYS A 209     -19.089   1.577  19.480  1.00 83.14           C
ATOM   3092 1HD  LYS A 209     -18.984   2.633  19.726  1.00 83.14           H
ATOM   3093 2HD  LYS A 209     -19.659   1.521  18.553  1.00 83.14           H
ATOM   3094  CE  LYS A 209     -19.852   0.861  20.597  1.00 83.14           C
ATOM   3095 1HE  LYS A 209     -20.167  -0.125  20.257  1.00 83.14           H
ATOM   3096 2HE  LYS A 209     -19.195   0.708  21.453  1.00 83.14           H
ATOM   3097  NZ  LYS A 209     -21.034   1.652  21.007  1.00 83.14           N
ATOM   3098 1HZ  LYS A 209     -21.498   1.189  21.781  1.00 83.14           H
ATOM   3099 2HZ  LYS A 209     -20.737   2.578  21.296  1.00 83.14           H
ATOM   3100 3HZ  LYS A 209     -21.675   1.731  20.226  1.00 83.14           H
ATOM   3101  HN  LYS A 209     -15.050   1.580  20.038  1.00 83.14           H
ATOM   3102  N   LEU A 210     -14.060   2.907  17.275  1.00 89.51           N
ATOM   3103  CA  LEU A 210     -13.384   3.723  16.281  1.00 89.51           C
ATOM   3104  C   LEU A 210     -12.266   2.907  15.630  1.00 89.51           C
ATOM   3105  O   LEU A 210     -12.159   2.859  14.406  1.00 89.51           O
ATOM   3106  HA  LEU A 210     -14.117   3.977  15.514  1.00 89.51           H
ATOM   3107  CB  LEU A 210     -12.905   5.037  16.902  1.00 89.51           C
ATOM   3108 1HB  LEU A 210     -13.738   5.484  17.445  1.00 89.51           H
ATOM   3109 2HB  LEU A 210     -12.132   4.808  17.636  1.00 89.51           H
ATOM   3110  CG  LEU A 210     -12.350   6.077  15.927  1.00 89.51           C
ATOM   3111  HG  LEU A 210     -11.535   5.619  15.366  1.00 89.51           H
ATOM   3112  CD1 LEU A 210     -13.415   6.500  14.913  1.00 89.51           C
ATOM   3113 1HD1 LEU A 210     -13.743   5.629  14.345  1.00 89.51           H
ATOM   3114 2HD1 LEU A 210     -14.266   6.933  15.439  1.00 89.51           H
ATOM   3115 3HD1 LEU A 210     -12.994   7.240  14.232  1.00 89.51           H
ATOM   3116  CD2 LEU A 210     -11.765   7.275  16.678  1.00 89.51           C
ATOM   3117 1HD2 LEU A 210     -12.544   7.742  17.281  1.00 89.51           H
ATOM   3118 2HD2 LEU A 210     -10.957   6.938  17.326  1.00 89.51           H
ATOM   3119 3HD2 LEU A 210     -11.378   7.999  15.961  1.00 89.51           H
ATOM   3120  HN  LEU A 210     -13.981   3.235  18.216  1.00 89.51           H
ATOM   3121  N   LYS A 211     -11.461   2.284  16.479  1.00 93.94           N
ATOM   3122  CA  LYS A 211     -10.354   1.472  16.002  1.00 93.94           C
ATOM   3123  C   LYS A 211     -10.890   0.388  15.065  1.00 93.94           C
ATOM   3124  O   LYS A 211     -10.383   0.215  13.957  1.00 93.94           O
ATOM   3125  HA  LYS A 211      -9.692   2.124  15.433  1.00 93.94           H
ATOM   3126  CB  LYS A 211      -9.546   0.923  17.180  1.00 93.94           C
ATOM   3127 1HB  LYS A 211      -9.136   1.749  17.761  1.00 93.94           H
ATOM   3128 2HB  LYS A 211     -10.202   0.361  17.845  1.00 93.94           H
ATOM   3129  CG  LYS A 211      -8.411   0.021  16.692  1.00 93.94           C
ATOM   3130 1HG  LYS A 211      -8.824  -0.899  16.279  1.00 93.94           H
ATOM   3131 2HG  LYS A 211      -7.868   0.516  15.887  1.00 93.94           H
ATOM   3132  CD  LYS A 211      -7.448  -0.314  17.833  1.00 93.94           C
ATOM   3133 1HD  LYS A 211      -7.057   0.607  18.265  1.00 93.94           H
ATOM   3134 2HD  LYS A 211      -7.985  -0.835  18.626  1.00 93.94           H
ATOM   3135  CE  LYS A 211      -6.290  -1.183  17.337  1.00 93.94           C
ATOM   3136 1HE  LYS A 211      -6.670  -2.148  17.003  1.00 93.94           H
ATOM   3137 2HE  LYS A 211      -5.818  -0.711  16.475  1.00 93.94           H
ATOM   3138  NZ  LYS A 211      -5.292  -1.379  18.412  1.00 93.94           N
ATOM   3139 1HZ  LYS A 211      -4.627  -2.090  18.129  1.00 93.94           H
ATOM   3140 2HZ  LYS A 211      -4.804  -0.508  18.583  1.00 93.94           H
ATOM   3141 3HZ  LYS A 211      -5.763  -1.675  19.260  1.00 93.94           H
ATOM   3142  HN  LYS A 211     -11.555   2.329  17.473  1.00 93.94           H
ATOM   3143  N   SER A 212     -11.907  -0.313  15.543  1.00 91.42           N
ATOM   3144  CA  SER A 212     -12.459  -1.433  14.800  1.00 91.42           C
ATOM   3145  C   SER A 212     -12.967  -0.957  13.437  1.00 91.42           C
ATOM   3146  O   SER A 212     -12.775  -1.634  12.428  1.00 91.42           O
ATOM   3147  HA  SER A 212     -11.633  -2.133  14.677  1.00 91.42           H
ATOM   3148  CB  SER A 212     -13.588  -2.109  15.580  1.00 91.42           C
ATOM   3149 1HB  SER A 212     -14.380  -1.384  15.773  1.00 91.42           H
ATOM   3150 2HB  SER A 212     -14.024  -2.903  14.974  1.00 91.42           H
ATOM   3151  OG  SER A 212     -13.133  -2.652  16.816  1.00 91.42           O
ATOM   3152  HG  SER A 212     -13.193  -1.961  17.537  1.00 91.42           H
ATOM   3153  HN  SER A 212     -12.351  -0.128  16.420  1.00 91.42           H
ATOM   3154  N   ALA A 213     -13.604   0.204  13.451  1.00 94.44           N
ATOM   3155  CA  ALA A 213     -14.162   0.767  12.233  1.00 94.44           C
ATOM   3156  C   ALA A 213     -13.027   1.092  11.260  1.00 94.44           C
ATOM   3157  O   ALA A 213     -13.104   0.762  10.078  1.00 94.44           O
ATOM   3158  HA  ALA A 213     -14.808   0.012  11.785  1.00 94.44           H
ATOM   3159  CB  ALA A 213     -15.004   1.996  12.578  1.00 94.44           C
ATOM   3160 1HB  ALA A 213     -15.814   1.706  13.247  1.00 94.44           H
ATOM   3161 2HB  ALA A 213     -14.377   2.741  13.067  1.00 94.44           H
ATOM   3162 3HB  ALA A 213     -15.423   2.418  11.664  1.00 94.44           H
ATOM   3163  HN  ALA A 213     -13.741   0.757  14.273  1.00 94.44           H
ATOM   3164  N   VAL A 214     -11.998   1.735  11.794  1.00 92.79           N
ATOM   3165  CA  VAL A 214     -10.883   2.175  10.973  1.00 92.79           C
ATOM   3166  C   VAL A 214     -10.223   0.958  10.322  1.00 92.79           C
ATOM   3167  O   VAL A 214      -9.904   0.981   9.134  1.00 92.79           O
ATOM   3168  HA  VAL A 214     -11.284   2.817  10.189  1.00 92.79           H
ATOM   3169  CB  VAL A 214      -9.910   3.004  11.814  1.00 92.79           C
ATOM   3170  HB  VAL A 214      -9.683   2.440  12.718  1.00 92.79           H
ATOM   3171  CG1 VAL A 214      -8.597   3.237  11.063  1.00 92.79           C
ATOM   3172 1HG1 VAL A 214      -8.133   2.277  10.836  1.00 92.79           H
ATOM   3173 2HG1 VAL A 214      -8.800   3.770  10.134  1.00 92.79           H
ATOM   3174 3HG1 VAL A 214      -7.924   3.829  11.683  1.00 92.79           H
ATOM   3175  CG2 VAL A 214     -10.543   4.332  12.235  1.00 92.79           C
ATOM   3176 1HG2 VAL A 214     -10.813   4.903  11.347  1.00 92.79           H
ATOM   3177 2HG2 VAL A 214     -11.437   4.136  12.827  1.00 92.79           H
ATOM   3178 3HG2 VAL A 214      -9.830   4.901  12.831  1.00 92.79           H
ATOM   3179  HN  VAL A 214     -11.920   1.955  12.766  1.00 92.79           H
ATOM   3180  N   LEU A 215     -10.038  -0.077  11.129  1.00 92.51           N
ATOM   3181  CA  LEU A 215      -9.349  -1.271  10.668  1.00 92.51           C
ATOM   3182  C   LEU A 215     -10.213  -1.983   9.626  1.00 92.51           C
ATOM   3183  O   LEU A 215      -9.709  -2.429   8.597  1.00 92.51           O
ATOM   3184  HA  LEU A 215      -8.424  -0.950  10.189  1.00 92.51           H
ATOM   3185  CB  LEU A 215      -8.961  -2.156  11.854  1.00 92.51           C
ATOM   3186 1HB  LEU A 215      -9.844  -2.307  12.474  1.00 92.51           H
ATOM   3187 2HB  LEU A 215      -8.669  -3.134  11.472  1.00 92.51           H
ATOM   3188  CG  LEU A 215      -7.832  -1.630  12.743  1.00 92.51           C
ATOM   3189  HG  LEU A 215      -8.156  -0.688  13.184  1.00 92.51           H
ATOM   3190  CD1 LEU A 215      -7.547  -2.595  13.896  1.00 92.51           C
ATOM   3191 1HD1 LEU A 215      -8.445  -2.711  14.503  1.00 92.51           H
ATOM   3192 2HD1 LEU A 215      -7.252  -3.564  13.494  1.00 92.51           H
ATOM   3193 3HD1 LEU A 215      -6.740  -2.196  14.512  1.00 92.51           H
ATOM   3194  CD2 LEU A 215      -6.577  -1.335  11.919  1.00 92.51           C
ATOM   3195 1HD2 LEU A 215      -6.240  -2.250  11.430  1.00 92.51           H
ATOM   3196 2HD2 LEU A 215      -6.807  -0.584  11.164  1.00 92.51           H
ATOM   3197 3HD2 LEU A 215      -5.790  -0.963  12.575  1.00 92.51           H
ATOM   3198  HN  LEU A 215     -10.348  -0.108  12.079  1.00 92.51           H
ATOM   3199  N   THR A 216     -11.500  -2.068   9.929  1.00 92.09           N
ATOM   3200  CA  THR A 216     -12.433  -2.752   9.050  1.00 92.09           C
ATOM   3201  C   THR A 216     -12.435  -2.101   7.665  1.00 92.09           C
ATOM   3202  O   THR A 216     -12.394  -2.793   6.650  1.00 92.09           O
ATOM   3203  HA  THR A 216     -12.092  -3.779   8.919  1.00 92.09           H
ATOM   3204  CB  THR A 216     -13.806  -2.751   9.724  1.00 92.09           C
ATOM   3205  HB  THR A 216     -14.175  -1.733   9.855  1.00 92.09           H
ATOM   3206  OG1 THR A 216     -13.604  -3.491  10.925  1.00 92.09           O
ATOM   3207  HG1 THR A 216     -13.543  -2.868  11.705  1.00 92.09           H
ATOM   3208  CG2 THR A 216     -14.839  -3.572   8.950  1.00 92.09           C
ATOM   3209 1HG2 THR A 216     -14.502  -4.606   8.878  1.00 92.09           H
ATOM   3210 2HG2 THR A 216     -14.957  -3.157   7.949  1.00 92.09           H
ATOM   3211 3HG2 THR A 216     -15.796  -3.538   9.472  1.00 92.09           H
ATOM   3212  HN  THR A 216     -11.907  -1.680  10.757  1.00 92.09           H
ATOM   3213  N   LEU A 217     -12.484  -0.777   7.669  1.00 88.68           N
ATOM   3214  CA  LEU A 217     -12.500  -0.025   6.426  1.00 88.68           C
ATOM   3215  C   LEU A 217     -11.221  -0.322   5.639  1.00 88.68           C
ATOM   3216  O   LEU A 217     -11.258  -0.461   4.418  1.00 88.68           O
ATOM   3217  HA  LEU A 217     -13.352  -0.374   5.844  1.00 88.68           H
ATOM   3218  CB  LEU A 217     -12.719   1.464   6.703  1.00 88.68           C
ATOM   3219 1HB  LEU A 217     -13.491   1.561   7.466  1.00 88.68           H
ATOM   3220 2HB  LEU A 217     -11.801   1.874   7.124  1.00 88.68           H
ATOM   3221  CG  LEU A 217     -13.121   2.318   5.499  1.00 88.68           C
ATOM   3222  HG  LEU A 217     -12.514   2.013   4.646  1.00 88.68           H
ATOM   3223  CD1 LEU A 217     -14.584   2.078   5.121  1.00 88.68           C
ATOM   3224 1HD1 LEU A 217     -14.727   1.028   4.867  1.00 88.68           H
ATOM   3225 2HD1 LEU A 217     -15.225   2.339   5.964  1.00 88.68           H
ATOM   3226 3HD1 LEU A 217     -14.844   2.698   4.262  1.00 88.68           H
ATOM   3227  CD2 LEU A 217     -12.830   3.798   5.755  1.00 88.68           C
ATOM   3228 1HD2 LEU A 217     -13.394   4.134   6.625  1.00 88.68           H
ATOM   3229 2HD2 LEU A 217     -11.764   3.932   5.938  1.00 88.68           H
ATOM   3230 3HD2 LEU A 217     -13.125   4.382   4.883  1.00 88.68           H
ATOM   3231  HN  LEU A 217     -12.513  -0.221   8.500  1.00 88.68           H
ATOM   3232  N   LYS A 218     -10.121  -0.411   6.372  1.00 86.09           N
ATOM   3233  CA  LYS A 218      -8.828  -0.648   5.753  1.00 86.09           C
ATOM   3234  C   LYS A 218      -8.847  -2.002   5.041  1.00 86.09           C
ATOM   3235  O   LYS A 218      -8.391  -2.116   3.905  1.00 86.09           O
ATOM   3236  HA  LYS A 218      -8.674   0.133   5.008  1.00 86.09           H
ATOM   3237  CB  LYS A 218      -7.707  -0.513   6.787  1.00 86.09           C
ATOM   3238 1HB  LYS A 218      -7.810   0.433   7.319  1.00 86.09           H
ATOM   3239 2HB  LYS A 218      -7.794  -1.306   7.528  1.00 86.09           H
ATOM   3240  CG  LYS A 218      -6.333  -0.581   6.117  1.00 86.09           C
ATOM   3241 1HG  LYS A 218      -6.249  -1.505   5.545  1.00 86.09           H
ATOM   3242 2HG  LYS A 218      -6.227   0.242   5.411  1.00 86.09           H
ATOM   3243  CD  LYS A 218      -5.213  -0.515   7.157  1.00 86.09           C
ATOM   3244 1HD  LYS A 218      -5.263   0.434   7.692  1.00 86.09           H
ATOM   3245 2HD  LYS A 218      -5.350  -1.304   7.896  1.00 86.09           H
ATOM   3246  CE  LYS A 218      -3.841  -0.661   6.495  1.00 86.09           C
ATOM   3247 1HE  LYS A 218      -3.833  -1.542   5.854  1.00 86.09           H
ATOM   3248 2HE  LYS A 218      -3.645   0.200   5.857  1.00 86.09           H
ATOM   3249  NZ  LYS A 218      -2.780  -0.777   7.521  1.00 86.09           N
ATOM   3250 1HZ  LYS A 218      -1.936  -1.142   7.094  1.00 86.09           H
ATOM   3251 2HZ  LYS A 218      -2.592   0.137   7.917  1.00 86.09           H
ATOM   3252 3HZ  LYS A 218      -3.087  -1.407   8.255  1.00 86.09           H
ATOM   3253  HN  LYS A 218     -10.104  -0.325   7.368  1.00 86.09           H
ATOM   3254  N   VAL A 219      -9.381  -2.994   5.738  1.00 90.77           N
ATOM   3255  CA  VAL A 219      -9.360  -4.357   5.237  1.00 90.77           C
ATOM   3256  C   VAL A 219     -10.279  -4.462   4.019  1.00 90.77           C
ATOM   3257  O   VAL A 219      -9.912  -5.062   3.009  1.00 90.77           O
ATOM   3258  HA  VAL A 219      -8.338  -4.577   4.926  1.00 90.77           H
ATOM   3259  CB  VAL A 219      -9.735  -5.332   6.355  1.00 90.77           C
ATOM   3260  HB  VAL A 219     -10.677  -4.998   6.789  1.00 90.77           H
ATOM   3261  CG1 VAL A 219      -9.946  -6.743   5.804  1.00 90.77           C
ATOM   3262 1HG1 VAL A 219     -10.749  -6.730   5.068  1.00 90.77           H
ATOM   3263 2HG1 VAL A 219      -9.026  -7.090   5.332  1.00 90.77           H
ATOM   3264 3HG1 VAL A 219     -10.211  -7.416   6.620  1.00 90.77           H
ATOM   3265  CG2 VAL A 219      -8.680  -5.328   7.463  1.00 90.77           C
ATOM   3266 1HG2 VAL A 219      -7.717  -5.625   7.049  1.00 90.77           H
ATOM   3267 2HG2 VAL A 219      -8.600  -4.326   7.885  1.00 90.77           H
ATOM   3268 3HG2 VAL A 219      -8.971  -6.029   8.245  1.00 90.77           H
ATOM   3269  HN  VAL A 219      -9.821  -2.878   6.629  1.00 90.77           H
ATOM   3270  N   ILE A 220     -11.457  -3.871   4.153  1.00 91.44           N
ATOM   3271  CA  ILE A 220     -12.472  -3.980   3.119  1.00 91.44           C
ATOM   3272  C   ILE A 220     -11.957  -3.326   1.835  1.00 91.44           C
ATOM   3273  O   ILE A 220     -11.914  -3.964   0.784  1.00 91.44           O
ATOM   3274  HA  ILE A 220     -12.630  -5.041   2.927  1.00 91.44           H
ATOM   3275  CB  ILE A 220     -13.802  -3.406   3.611  1.00 91.44           C
ATOM   3276  HB  ILE A 220     -13.608  -2.433   4.063  1.00 91.44           H
ATOM   3277  CG1 ILE A 220     -14.414  -4.294   4.696  1.00 91.44           C
ATOM   3278 1HG1 ILE A 220     -14.653  -5.272   4.278  1.00 91.44           H
ATOM   3279 2HG1 ILE A 220     -13.687  -4.456   5.492  1.00 91.44           H
ATOM   3280  CG2 ILE A 220     -14.766  -3.178   2.445  1.00 91.44           C
ATOM   3281 1HG2 ILE A 220     -14.322  -2.476   1.738  1.00 91.44           H
ATOM   3282 2HG2 ILE A 220     -14.959  -4.126   1.942  1.00 91.44           H
ATOM   3283 3HG2 ILE A 220     -15.703  -2.770   2.822  1.00 91.44           H
ATOM   3284  CD1 ILE A 220     -15.680  -3.658   5.275  1.00 91.44           C
ATOM   3285 1HD1 ILE A 220     -15.432  -2.691   5.713  1.00 91.44           H
ATOM   3286 2HD1 ILE A 220     -16.413  -3.520   4.481  1.00 91.44           H
ATOM   3287 3HD1 ILE A 220     -16.095  -4.309   6.044  1.00 91.44           H
ATOM   3288  HN  ILE A 220     -11.721  -3.326   4.949  1.00 91.44           H
ATOM   3289  N   LEU A 221     -11.580  -2.063   1.962  1.00 90.09           N
ATOM   3290  CA  LEU A 221     -11.239  -1.263   0.797  1.00 90.09           C
ATOM   3291  C   LEU A 221      -9.820  -1.610   0.343  1.00 90.09           C
ATOM   3292  O   LEU A 221      -9.480  -1.441  -0.827  1.00 90.09           O
ATOM   3293  HA  LEU A 221     -11.933  -1.534   0.001  1.00 90.09           H
ATOM   3294  CB  LEU A 221     -11.445   0.225   1.091  1.00 90.09           C
ATOM   3295 1HB  LEU A 221     -10.839   0.491   1.956  1.00 90.09           H
ATOM   3296 2HB  LEU A 221     -11.063   0.797   0.245  1.00 90.09           H
ATOM   3297  CG  LEU A 221     -12.887   0.663   1.358  1.00 90.09           C
ATOM   3298  HG  LEU A 221     -13.244   0.137   2.244  1.00 90.09           H
ATOM   3299  CD1 LEU A 221     -12.957   2.160   1.662  1.00 90.09           C
ATOM   3300 1HD1 LEU A 221     -12.355   2.381   2.543  1.00 90.09           H
ATOM   3301 2HD1 LEU A 221     -12.574   2.722   0.810  1.00 90.09           H
ATOM   3302 3HD1 LEU A 221     -13.993   2.445   1.848  1.00 90.09           H
ATOM   3303  CD2 LEU A 221     -13.803   0.269   0.198  1.00 90.09           C
ATOM   3304 1HD2 LEU A 221     -13.457   0.748  -0.717  1.00 90.09           H
ATOM   3305 2HD2 LEU A 221     -13.785  -0.814   0.072  1.00 90.09           H
ATOM   3306 3HD2 LEU A 221     -14.822   0.592   0.414  1.00 90.09           H
ATOM   3307  HN  LEU A 221     -11.506  -1.587   2.838  1.00 90.09           H
ATOM   3308  N   GLY A 222      -9.030  -2.088   1.293  1.00 88.62           N
ATOM   3309  CA  GLY A 222      -7.609  -2.282   1.057  1.00 88.62           C
ATOM   3310  C   GLY A 222      -7.344  -3.633   0.389  1.00 88.62           C
ATOM   3311  O   GLY A 222      -6.336  -3.804  -0.295  1.00 88.62           O
ATOM   3312 1HA  GLY A 222      -7.229  -1.479   0.425  1.00 88.62           H
ATOM   3313 2HA  GLY A 222      -7.069  -2.228   2.002  1.00 88.62           H
ATOM   3314  HN  GLY A 222      -9.344  -2.341   2.208  1.00 88.62           H
ATOM   3315  N   PHE A 223      -8.266  -4.558   0.610  1.00 81.02           N
ATOM   3316  CA  PHE A 223      -8.063  -5.933   0.188  1.00 81.02           C
ATOM   3317  C   PHE A 223      -9.287  -6.463  -0.561  1.00 81.02           C
ATOM   3318  O   PHE A 223      -9.233  -6.682  -1.770  1.00 81.02           O
ATOM   3319  HA  PHE A 223      -7.200  -5.944  -0.477  1.00 81.02           H
ATOM   3320  CB  PHE A 223      -7.857  -6.765   1.456  1.00 81.02           C
ATOM   3321 1HB  PHE A 223      -7.055  -6.318   2.045  1.00 81.02           H
ATOM   3322 2HB  PHE A 223      -8.762  -6.716   2.062  1.00 81.02           H
ATOM   3323  CG  PHE A 223      -7.518  -8.233   1.190  1.00 81.02           C
ATOM   3324  CD1 PHE A 223      -8.343  -9.214   1.642  1.00 81.02           C
ATOM   3325  HD1 PHE A 223      -9.246  -8.955   2.195  1.00 81.02           H
ATOM   3326  CD2 PHE A 223      -6.391  -8.556   0.500  1.00 81.02           C
ATOM   3327  HD2 PHE A 223      -5.729  -7.769   0.138  1.00 81.02           H
ATOM   3328  CE1 PHE A 223      -8.028 -10.577   1.395  1.00 81.02           C
ATOM   3329  HE1 PHE A 223      -8.690 -11.363   1.757  1.00 81.02           H
ATOM   3330  CE2 PHE A 223      -6.076  -9.918   0.253  1.00 81.02           C
ATOM   3331  HE2 PHE A 223      -5.173 -10.177  -0.300  1.00 81.02           H
ATOM   3332  CZ  PHE A 223      -6.901 -10.900   0.705  1.00 81.02           C
ATOM   3333  HZ  PHE A 223      -6.660 -11.946   0.515  1.00 81.02           H
ATOM   3334  HN  PHE A 223      -9.137  -4.381   1.068  1.00 81.02           H
ATOM   3335  N   PHE A 224     -10.363  -6.655   0.188  1.00 85.01           N
ATOM   3336  CA  PHE A 224     -11.476  -7.458  -0.291  1.00 85.01           C
ATOM   3337  C   PHE A 224     -12.043  -6.887  -1.592  1.00 85.01           C
ATOM   3338  O   PHE A 224     -12.152  -7.598  -2.590  1.00 85.01           O
ATOM   3339  HA  PHE A 224     -11.095  -8.463  -0.472  1.00 85.01           H
ATOM   3340  CB  PHE A 224     -12.559  -7.410   0.788  1.00 85.01           C
ATOM   3341 1HB  PHE A 224     -12.592  -6.406   1.212  1.00 85.01           H
ATOM   3342 2HB  PHE A 224     -13.528  -7.591   0.324  1.00 85.01           H
ATOM   3343  CG  PHE A 224     -12.355  -8.418   1.920  1.00 85.01           C
ATOM   3344  CD1 PHE A 224     -12.640  -9.733   1.719  1.00 85.01           C
ATOM   3345  HD1 PHE A 224     -13.013 -10.068   0.751  1.00 85.01           H
ATOM   3346  CD2 PHE A 224     -11.890  -8.001   3.128  1.00 85.01           C
ATOM   3347  HD2 PHE A 224     -11.662  -6.947   3.289  1.00 85.01           H
ATOM   3348  CE1 PHE A 224     -12.451 -10.669   2.770  1.00 85.01           C
ATOM   3349  HE1 PHE A 224     -12.679 -11.723   2.608  1.00 85.01           H
ATOM   3350  CE2 PHE A 224     -11.700  -8.937   4.179  1.00 85.01           C
ATOM   3351  HE2 PHE A 224     -11.327  -8.602   5.146  1.00 85.01           H
ATOM   3352  CZ  PHE A 224     -11.985 -10.252   3.977  1.00 85.01           C
ATOM   3353  HZ  PHE A 224     -11.840 -10.970   4.784  1.00 85.01           H
ATOM   3354  HN  PHE A 224     -10.481  -6.274   1.105  1.00 85.01           H
ATOM   3355  N   LEU A 225     -12.389  -5.609  -1.539  1.00 89.85           N
ATOM   3356  CA  LEU A 225     -13.028  -4.960  -2.671  1.00 89.85           C
ATOM   3357  C   LEU A 225     -12.108  -5.047  -3.890  1.00 89.85           C
ATOM   3358  O   LEU A 225     -12.503  -5.561  -4.936  1.00 89.85           O
ATOM   3359  HA  LEU A 225     -13.943  -5.510  -2.890  1.00 89.85           H
ATOM   3360  CB  LEU A 225     -13.435  -3.530  -2.309  1.00 89.85           C
ATOM   3361 1HB  LEU A 225     -14.157  -3.574  -1.494  1.00 89.85           H
ATOM   3362 2HB  LEU A 225     -12.556  -3.009  -1.929  1.00 89.85           H
ATOM   3363  CG  LEU A 225     -14.037  -2.697  -3.442  1.00 89.85           C
ATOM   3364  HG  LEU A 225     -13.397  -2.798  -4.318  1.00 89.85           H
ATOM   3365  CD1 LEU A 225     -15.422  -3.218  -3.830  1.00 89.85           C
ATOM   3366 1HD1 LEU A 225     -15.340  -4.253  -4.163  1.00 89.85           H
ATOM   3367 2HD1 LEU A 225     -16.085  -3.166  -2.967  1.00 89.85           H
ATOM   3368 3HD1 LEU A 225     -15.826  -2.608  -4.638  1.00 89.85           H
ATOM   3369  CD2 LEU A 225     -14.066  -1.212  -3.074  1.00 89.85           C
ATOM   3370 1HD2 LEU A 225     -14.670  -1.071  -2.178  1.00 89.85           H
ATOM   3371 2HD2 LEU A 225     -13.051  -0.864  -2.886  1.00 89.85           H
ATOM   3372 3HD2 LEU A 225     -14.499  -0.642  -3.897  1.00 89.85           H
ATOM   3373  HN  LEU A 225     -12.240  -5.022  -0.744  1.00 89.85           H
ATOM   3374  N   PRO A 226     -10.868  -4.550  -3.780  1.00 91.09           N
ATOM   3375  CA  PRO A 226      -9.930  -4.607  -4.903  1.00 91.09           C
ATOM   3376  C   PRO A 226      -9.778  -6.014  -5.458  1.00 91.09           C
ATOM   3377  O   PRO A 226      -9.775  -6.209  -6.672  1.00 91.09           O
ATOM   3378  HA  PRO A 226     -10.305  -4.011  -5.735  1.00 91.09           H
ATOM   3379  CB  PRO A 226      -8.619  -4.088  -4.307  1.00 91.09           C
ATOM   3380 1HB  PRO A 226      -8.004  -4.901  -3.923  1.00 91.09           H
ATOM   3381 2HB  PRO A 226      -8.021  -3.560  -5.051  1.00 91.09           H
ATOM   3382  CG  PRO A 226      -9.083  -3.156  -3.193  1.00 91.09           C
ATOM   3383 1HG  PRO A 226      -8.298  -2.984  -2.457  1.00 91.09           H
ATOM   3384 2HG  PRO A 226      -9.364  -2.175  -3.577  1.00 91.09           H
ATOM   3385  CD  PRO A 226     -10.269  -3.900  -2.601  1.00 91.09           C
ATOM   3386 1HD  PRO A 226      -9.956  -4.631  -1.856  1.00 91.09           H
ATOM   3387 2HD  PRO A 226     -10.964  -3.222  -2.105  1.00 91.09           H
ATOM   3388  N   PHE A 227      -9.656  -6.966  -4.545  1.00 84.55           N
ATOM   3389  CA  PHE A 227      -9.360  -8.336  -4.927  1.00 84.55           C
ATOM   3390  C   PHE A 227     -10.511  -8.941  -5.732  1.00 84.55           C
ATOM   3391  O   PHE A 227     -10.286  -9.579  -6.760  1.00 84.55           O
ATOM   3392  HA  PHE A 227      -8.460  -8.313  -5.542  1.00 84.55           H
ATOM   3393  CB  PHE A 227      -9.184  -9.133  -3.633  1.00 84.55           C
ATOM   3394 1HB  PHE A 227      -8.443  -8.634  -3.008  1.00 84.55           H
ATOM   3395 2HB  PHE A 227     -10.124  -9.123  -3.081  1.00 84.55           H
ATOM   3396  CG  PHE A 227      -8.752 -10.585  -3.850  1.00 84.55           C
ATOM   3397  CD1 PHE A 227      -9.678 -11.580  -3.824  1.00 84.55           C
ATOM   3398  HD1 PHE A 227     -10.728 -11.344  -3.649  1.00 84.55           H
ATOM   3399  CD2 PHE A 227      -7.443 -10.879  -4.069  1.00 84.55           C
ATOM   3400  HD2 PHE A 227      -6.700 -10.081  -4.089  1.00 84.55           H
ATOM   3401  CE1 PHE A 227      -9.277 -12.928  -4.026  1.00 84.55           C
ATOM   3402  HE1 PHE A 227     -10.020 -13.726  -4.005  1.00 84.55           H
ATOM   3403  CE2 PHE A 227      -7.042 -12.227  -4.270  1.00 84.55           C
ATOM   3404  HE2 PHE A 227      -5.992 -12.463  -4.446  1.00 84.55           H
ATOM   3405  CZ  PHE A 227      -7.968 -13.222  -4.245  1.00 84.55           C
ATOM   3406  HZ  PHE A 227      -7.660 -14.257  -4.400  1.00 84.55           H
ATOM   3407  HN  PHE A 227      -9.755  -6.813  -3.561  1.00 84.55           H
ATOM   3408  N   VAL A 228     -11.719  -8.720  -5.235  1.00 92.81           N
ATOM   3409  CA  VAL A 228     -12.904  -9.261  -5.880  1.00 92.81           C
ATOM   3410  C   VAL A 228     -12.995  -8.718  -7.308  1.00 92.81           C
ATOM   3411  O   VAL A 228     -13.259  -9.469  -8.245  1.00 92.81           O
ATOM   3412  HA  VAL A 228     -12.790 -10.344  -5.923  1.00 92.81           H
ATOM   3413  CB  VAL A 228     -14.145  -8.948  -5.042  1.00 92.81           C
ATOM   3414  HB  VAL A 228     -14.144  -7.879  -4.827  1.00 92.81           H
ATOM   3415  CG1 VAL A 228     -15.425  -9.271  -5.815  1.00 92.81           C
ATOM   3416 1HG1 VAL A 228     -15.459  -8.674  -6.726  1.00 92.81           H
ATOM   3417 2HG1 VAL A 228     -15.435 -10.330  -6.073  1.00 92.81           H
ATOM   3418 3HG1 VAL A 228     -16.291  -9.039  -5.196  1.00 92.81           H
ATOM   3419  CG2 VAL A 228     -14.107  -9.695  -3.707  1.00 92.81           C
ATOM   3420 1HG2 VAL A 228     -14.072 -10.768  -3.892  1.00 92.81           H
ATOM   3421 2HG2 VAL A 228     -13.222  -9.393  -3.147  1.00 92.81           H
ATOM   3422 3HG2 VAL A 228     -15.000  -9.454  -3.131  1.00 92.81           H
ATOM   3423  HN  VAL A 228     -11.895  -8.184  -4.410  1.00 92.81           H
ATOM   3424  N   VAL A 229     -12.770  -7.418  -7.428  1.00 92.66           N
ATOM   3425  CA  VAL A 229     -12.883  -6.755  -8.716  1.00 92.66           C
ATOM   3426  C   VAL A 229     -11.835  -7.328  -9.673  1.00 92.66           C
ATOM   3427  O   VAL A 229     -12.143  -7.639 -10.822  1.00 92.66           O
ATOM   3428  HA  VAL A 229     -13.875  -6.972  -9.112  1.00 92.66           H
ATOM   3429  CB  VAL A 229     -12.765  -5.240  -8.537  1.00 92.66           C
ATOM   3430  HB  VAL A 229     -11.842  -5.038  -7.993  1.00 92.66           H
ATOM   3431  CG1 VAL A 229     -12.676  -4.534  -9.892  1.00 92.66           C
ATOM   3432 1HG1 VAL A 229     -11.799  -4.891 -10.431  1.00 92.66           H
ATOM   3433 2HG1 VAL A 229     -13.573  -4.748 -10.473  1.00 92.66           H
ATOM   3434 3HG1 VAL A 229     -12.592  -3.458  -9.735  1.00 92.66           H
ATOM   3435  CG2 VAL A 229     -13.929  -4.694  -7.709  1.00 92.66           C
ATOM   3436 1HG2 VAL A 229     -14.869  -4.913  -8.214  1.00 92.66           H
ATOM   3437 2HG2 VAL A 229     -13.927  -5.163  -6.725  1.00 92.66           H
ATOM   3438 3HG2 VAL A 229     -13.820  -3.615  -7.597  1.00 92.66           H
ATOM   3439  HN  VAL A 229     -12.516  -6.822  -6.667  1.00 92.66           H
ATOM   3440  N   MET A 230     -10.618  -7.450  -9.162  1.00 85.25           N
ATOM   3441  CA  MET A 230      -9.516  -7.948  -9.967  1.00 85.25           C
ATOM   3442  C   MET A 230      -9.786  -9.378 -10.442  1.00 85.25           C
ATOM   3443  O   MET A 230      -9.596  -9.692 -11.616  1.00 85.25           O
ATOM   3444  HA  MET A 230      -9.453  -7.279 -10.825  1.00 85.25           H
ATOM   3445  CB  MET A 230      -8.227  -7.919  -9.142  1.00 85.25           C
ATOM   3446 1HB  MET A 230      -8.424  -8.300  -8.140  1.00 85.25           H
ATOM   3447 2HB  MET A 230      -7.487  -8.578  -9.595  1.00 85.25           H
ATOM   3448  CG  MET A 230      -7.666  -6.498  -9.052  1.00 85.25           C
ATOM   3449 1HG  MET A 230      -7.604  -6.059 -10.048  1.00 85.25           H
ATOM   3450 2HG  MET A 230      -8.338  -5.869  -8.468  1.00 85.25           H
ATOM   3451  SD  MET A 230      -6.049  -6.527  -8.298  1.00 85.25           S
ATOM   3452  CE  MET A 230      -6.512  -6.652  -6.578  1.00 85.25           C
ATOM   3453 1HE  MET A 230      -7.114  -5.787  -6.301  1.00 85.25           H
ATOM   3454 2HE  MET A 230      -7.090  -7.563  -6.422  1.00 85.25           H
ATOM   3455 3HE  MET A 230      -5.613  -6.681  -5.961  1.00 85.25           H
ATOM   3456  HN  MET A 230     -10.381  -7.215  -8.220  1.00 85.25           H
ATOM   3457  N   ALA A 231     -10.224 -10.205  -9.504  1.00 90.73           N
ATOM   3458  CA  ALA A 231     -10.436 -11.614  -9.790  1.00 90.73           C
ATOM   3459  C   ALA A 231     -11.476 -11.754 -10.903  1.00 90.73           C
ATOM   3460  O   ALA A 231     -11.300 -12.548 -11.826  1.00 90.73           O
ATOM   3461  HA  ALA A 231      -9.489 -12.029 -10.135  1.00 90.73           H
ATOM   3462  CB  ALA A 231     -10.853 -12.338  -8.508  1.00 90.73           C
ATOM   3463 1HB  ALA A 231     -10.067 -12.233  -7.760  1.00 90.73           H
ATOM   3464 2HB  ALA A 231     -11.777 -11.902  -8.128  1.00 90.73           H
ATOM   3465 3HB  ALA A 231     -11.011 -13.395  -8.722  1.00 90.73           H
ATOM   3466  HN  ALA A 231     -10.433  -9.928  -8.567  1.00 90.73           H
ATOM   3467  N   CYS A 232     -12.537 -10.970 -10.780  1.00 90.65           N
ATOM   3468  CA  CYS A 232     -13.611 -11.005 -11.757  1.00 90.65           C
ATOM   3469  C   CYS A 232     -13.048 -10.554 -13.106  1.00 90.65           C
ATOM   3470  O   CYS A 232     -13.282 -11.199 -14.127  1.00 90.65           O
ATOM   3471  HA  CYS A 232     -13.955 -12.038 -11.807  1.00 90.65           H
ATOM   3472  CB  CYS A 232     -14.802 -10.149 -11.321  1.00 90.65           C
ATOM   3473 1HB  CYS A 232     -14.461  -9.151 -11.045  1.00 90.65           H
ATOM   3474 2HB  CYS A 232     -15.498 -10.030 -12.151  1.00 90.65           H
ATOM   3475  SG  CYS A 232     -15.650 -10.933  -9.901  1.00 90.65           S
ATOM   3476  HG  CYS A 232     -14.801 -10.498  -8.974  1.00 90.65           H
ATOM   3477  HN  CYS A 232     -12.668 -10.321 -10.030  1.00 90.65           H
ATOM   3478  N   CYS A 233     -12.316  -9.451 -13.067  1.00 89.00           N
ATOM   3479  CA  CYS A 233     -11.793  -8.856 -14.285  1.00 89.00           C
ATOM   3480  C   CYS A 233     -10.957  -9.910 -15.014  1.00 89.00           C
ATOM   3481  O   CYS A 233     -11.130 -10.124 -16.213  1.00 89.00           O
ATOM   3482  HA  CYS A 233     -12.655  -8.562 -14.885  1.00 89.00           H
ATOM   3483  CB  CYS A 233     -10.987  -7.588 -13.995  1.00 89.00           C
ATOM   3484 1HB  CYS A 233     -10.293  -7.769 -13.174  1.00 89.00           H
ATOM   3485 2HB  CYS A 233     -10.388  -7.321 -14.865  1.00 89.00           H
ATOM   3486  SG  CYS A 233     -12.116  -6.213 -13.567  1.00 89.00           S
ATOM   3487  HG  CYS A 233     -12.339  -6.600 -12.315  1.00 89.00           H
ATOM   3488  HN  CYS A 233     -12.080  -8.966 -12.225  1.00 89.00           H
ATOM   3489  N   TYR A 234     -10.069 -10.540 -14.259  1.00 75.42           N
ATOM   3490  CA  TYR A 234      -9.130 -11.485 -14.839  1.00 75.42           C
ATOM   3491  C   TYR A 234      -9.857 -12.720 -15.375  1.00 75.42           C
ATOM   3492  O   TYR A 234      -9.507 -13.240 -16.434  1.00 75.42           O
ATOM   3493  HA  TYR A 234      -8.618 -10.988 -15.663  1.00 75.42           H
ATOM   3494  CB  TYR A 234      -8.200 -11.909 -13.701  1.00 75.42           C
ATOM   3495 1HB  TYR A 234      -8.727 -11.794 -12.753  1.00 75.42           H
ATOM   3496 2HB  TYR A 234      -7.968 -12.968 -13.810  1.00 75.42           H
ATOM   3497  CG  TYR A 234      -6.891 -11.118 -13.639  1.00 75.42           C
ATOM   3498  CD1 TYR A 234      -5.970 -11.229 -14.661  1.00 75.42           C
ATOM   3499  HD1 TYR A 234      -6.175 -11.880 -15.511  1.00 75.42           H
ATOM   3500  CD2 TYR A 234      -6.633 -10.295 -12.563  1.00 75.42           C
ATOM   3501  HD2 TYR A 234      -7.361 -10.207 -11.756  1.00 75.42           H
ATOM   3502  CE1 TYR A 234      -4.738 -10.485 -14.603  1.00 75.42           C
ATOM   3503  HE1 TYR A 234      -4.002 -10.564 -15.403  1.00 75.42           H
ATOM   3504  CE2 TYR A 234      -5.401  -9.551 -12.505  1.00 75.42           C
ATOM   3505  HE2 TYR A 234      -5.184  -8.897 -11.660  1.00 75.42           H
ATOM   3506  CZ  TYR A 234      -4.515  -9.683 -13.528  1.00 75.42           C
ATOM   3507  OH  TYR A 234      -3.351  -8.980 -13.473  1.00 75.42           O
ATOM   3508  HH  TYR A 234      -3.152  -8.580 -14.368  1.00 75.42           H
ATOM   3509  HN  TYR A 234      -9.984 -10.413 -13.271  1.00 75.42           H
ATOM   3510  N   THR A 235     -10.854 -13.155 -14.619  1.00 85.44           N
ATOM   3511  CA  THR A 235     -11.622 -14.329 -14.996  1.00 85.44           C
ATOM   3512  C   THR A 235     -12.202 -14.158 -16.401  1.00 85.44           C
ATOM   3513  O   THR A 235     -12.152 -15.081 -17.214  1.00 85.44           O
ATOM   3514  HA  THR A 235     -10.948 -15.185 -15.030  1.00 85.44           H
ATOM   3515  CB  THR A 235     -12.688 -14.561 -13.923  1.00 85.44           C
ATOM   3516  HB  THR A 235     -13.415 -13.749 -13.914  1.00 85.44           H
ATOM   3517  OG1 THR A 235     -11.941 -14.731 -12.722  1.00 85.44           O
ATOM   3518  HG1 THR A 235     -11.929 -13.877 -12.203  1.00 85.44           H
ATOM   3519  CG2 THR A 235     -13.417 -15.895 -14.101  1.00 85.44           C
ATOM   3520 1HG2 THR A 235     -12.699 -16.712 -14.042  1.00 85.44           H
ATOM   3521 2HG2 THR A 235     -13.910 -15.913 -15.073  1.00 85.44           H
ATOM   3522 3HG2 THR A 235     -14.163 -16.009 -13.313  1.00 85.44           H
ATOM   3523  HN  THR A 235     -11.139 -12.720 -13.764  1.00 85.44           H
ATOM   3524  N   ILE A 236     -12.739 -12.972 -16.646  1.00 84.53           N
ATOM   3525  CA  ILE A 236     -13.360 -12.681 -17.927  1.00 84.53           C
ATOM   3526  C   ILE A 236     -12.273 -12.530 -18.993  1.00 84.53           C
ATOM   3527  O   ILE A 236     -12.443 -12.978 -20.126  1.00 84.53           O
ATOM   3528  HA  ILE A 236     -13.984 -13.534 -18.189  1.00 84.53           H
ATOM   3529  CB  ILE A 236     -14.280 -11.464 -17.811  1.00 84.53           C
ATOM   3530  HB  ILE A 236     -13.684 -10.615 -17.478  1.00 84.53           H
ATOM   3531  CG1 ILE A 236     -15.365 -11.696 -16.758  1.00 84.53           C
ATOM   3532 1HG1 ILE A 236     -16.107 -12.396 -17.142  1.00 84.53           H
ATOM   3533 2HG1 ILE A 236     -14.925 -12.153 -15.872  1.00 84.53           H
ATOM   3534  CG2 ILE A 236     -14.873 -11.094 -19.173  1.00 84.53           C
ATOM   3535 1HG2 ILE A 236     -14.067 -10.858 -19.868  1.00 84.53           H
ATOM   3536 2HG2 ILE A 236     -15.450 -11.935 -19.558  1.00 84.53           H
ATOM   3537 3HG2 ILE A 236     -15.524 -10.227 -19.062  1.00 84.53           H
ATOM   3538  CD1 ILE A 236     -16.047 -10.381 -16.375  1.00 84.53           C
ATOM   3539 1HD1 ILE A 236     -15.307  -9.692 -15.968  1.00 84.53           H
ATOM   3540 2HD1 ILE A 236     -16.507  -9.939 -17.259  1.00 84.53           H
ATOM   3541 3HD1 ILE A 236     -16.814 -10.574 -15.625  1.00 84.53           H
ATOM   3542  HN  ILE A 236     -12.754 -12.219 -15.988  1.00 84.53           H
ATOM   3543  N   ILE A 237     -11.179 -11.898 -18.593  1.00 81.30           N
ATOM   3544  CA  ILE A 237     -10.066 -11.680 -19.501  1.00 81.30           C
ATOM   3545  C   ILE A 237      -9.589 -13.027 -20.048  1.00 81.30           C
ATOM   3546  O   ILE A 237      -9.490 -13.208 -21.261  1.00 81.30           O
ATOM   3547  HA  ILE A 237     -10.435 -11.080 -20.332  1.00 81.30           H
ATOM   3548  CB  ILE A 237      -8.964 -10.871 -18.813  1.00 81.30           C
ATOM   3549  HB  ILE A 237      -8.854 -11.241 -17.794  1.00 81.30           H
ATOM   3550  CG1 ILE A 237      -9.348  -9.393 -18.718  1.00 81.30           C
ATOM   3551 1HG1 ILE A 237      -9.285  -8.933 -19.705  1.00 81.30           H
ATOM   3552 2HG1 ILE A 237     -10.383  -9.302 -18.390  1.00 81.30           H
ATOM   3553  CG2 ILE A 237      -7.619 -11.070 -19.514  1.00 81.30           C
ATOM   3554 1HG2 ILE A 237      -7.347 -12.125 -19.485  1.00 81.30           H
ATOM   3555 2HG2 ILE A 237      -7.697 -10.743 -20.551  1.00 81.30           H
ATOM   3556 3HG2 ILE A 237      -6.854 -10.484 -19.005  1.00 81.30           H
ATOM   3557  CD1 ILE A 237      -8.431  -8.650 -17.744  1.00 81.30           C
ATOM   3558 1HD1 ILE A 237      -8.515  -9.097 -16.754  1.00 81.30           H
ATOM   3559 2HD1 ILE A 237      -7.399  -8.722 -18.089  1.00 81.30           H
ATOM   3560 3HD1 ILE A 237      -8.725  -7.601 -17.696  1.00 81.30           H
ATOM   3561  HN  ILE A 237     -11.048 -11.538 -17.669  1.00 81.30           H
ATOM   3562  N   ILE A 238      -9.306 -13.937 -19.128  1.00 78.25           N
ATOM   3563  CA  ILE A 238      -8.758 -15.230 -19.498  1.00 78.25           C
ATOM   3564  C   ILE A 238      -9.732 -15.941 -20.440  1.00 78.25           C
ATOM   3565  O   ILE A 238      -9.324 -16.486 -21.465  1.00 78.25           O
ATOM   3566  HA  ILE A 238      -7.827 -15.049 -20.036  1.00 78.25           H
ATOM   3567  CB  ILE A 238      -8.408 -16.042 -18.249  1.00 78.25           C
ATOM   3568  HB  ILE A 238      -9.259 -16.007 -17.570  1.00 78.25           H
ATOM   3569  CG1 ILE A 238      -7.216 -15.426 -17.512  1.00 78.25           C
ATOM   3570 1HG1 ILE A 238      -6.300 -15.620 -18.070  1.00 78.25           H
ATOM   3571 2HG1 ILE A 238      -7.336 -14.344 -17.460  1.00 78.25           H
ATOM   3572  CG2 ILE A 238      -8.168 -17.512 -18.599  1.00 78.25           C
ATOM   3573 1HG2 ILE A 238      -9.070 -17.930 -19.047  1.00 78.25           H
ATOM   3574 2HG2 ILE A 238      -7.343 -17.587 -19.308  1.00 78.25           H
ATOM   3575 3HG2 ILE A 238      -7.921 -18.065 -17.694  1.00 78.25           H
ATOM   3576  CD1 ILE A 238      -7.091 -16.000 -16.099  1.00 78.25           C
ATOM   3577 1HD1 ILE A 238      -7.999 -15.783 -15.537  1.00 78.25           H
ATOM   3578 2HD1 ILE A 238      -6.947 -17.079 -16.156  1.00 78.25           H
ATOM   3579 3HD1 ILE A 238      -6.236 -15.545 -15.598  1.00 78.25           H
ATOM   3580  HN  ILE A 238      -9.445 -13.802 -18.147  1.00 78.25           H
ATOM   3581  N   HIS A 239     -11.000 -15.914 -20.059  1.00 76.83           N
ATOM   3582  CA  HIS A 239     -12.031 -16.575 -20.842  1.00 76.83           C
ATOM   3583  C   HIS A 239     -12.025 -16.023 -22.269  1.00 76.83           C
ATOM   3584  O   HIS A 239     -12.118 -16.783 -23.232  1.00 76.83           O
ATOM   3585  HA  HIS A 239     -11.772 -17.633 -20.869  1.00 76.83           H
ATOM   3586  CB  HIS A 239     -13.396 -16.445 -20.162  1.00 76.83           C
ATOM   3587 1HB  HIS A 239     -13.318 -16.818 -19.140  1.00 76.83           H
ATOM   3588 2HB  HIS A 239     -13.659 -15.390 -20.096  1.00 76.83           H
ATOM   3589  CG  HIS A 239     -14.507 -17.184 -20.869  1.00 76.83           C
ATOM   3590  ND1 HIS A 239     -15.379 -16.564 -21.746  1.00 76.83           N
ATOM   3591  HD1 HIS A 239     -15.368 -15.596 -21.996  1.00 76.83           H
ATOM   3592  CD2 HIS A 239     -14.877 -18.496 -20.821  1.00 76.83           C
ATOM   3593  HD2 HIS A 239     -14.398 -19.271 -20.223  1.00 76.83           H
ATOM   3594  CE1 HIS A 239     -16.233 -17.471 -22.198  1.00 76.83           C
ATOM   3595  HE1 HIS A 239     -17.042 -17.293 -22.906  1.00 76.83           H
ATOM   3596  NE2 HIS A 239     -15.920 -18.668 -21.623  1.00 76.83           N
ATOM   3597  HN  HIS A 239     -11.327 -15.451 -19.235  1.00 76.83           H
ATOM   3598  N   THR A 240     -11.915 -14.706 -22.360  1.00 79.03           N
ATOM   3599  CA  THR A 240     -11.937 -14.041 -23.651  1.00 79.03           C
ATOM   3600  C   THR A 240     -10.702 -14.423 -24.470  1.00 79.03           C
ATOM   3601  O   THR A 240     -10.794 -14.628 -25.679  1.00 79.03           O
ATOM   3602  HA  THR A 240     -12.808 -14.392 -24.204  1.00 79.03           H
ATOM   3603  CB  THR A 240     -12.062 -12.536 -23.406  1.00 79.03           C
ATOM   3604  HB  THR A 240     -11.141 -12.133 -22.982  1.00 79.03           H
ATOM   3605  OG1 THR A 240     -13.221 -12.412 -22.587  1.00 79.03           O
ATOM   3606  HG1 THR A 240     -12.954 -12.313 -21.628  1.00 79.03           H
ATOM   3607  CG2 THR A 240     -12.419 -11.762 -24.677  1.00 79.03           C
ATOM   3608 1HG2 THR A 240     -13.374 -12.120 -25.063  1.00 79.03           H
ATOM   3609 2HG2 THR A 240     -11.643 -11.917 -25.426  1.00 79.03           H
ATOM   3610 3HG2 THR A 240     -12.495 -10.700 -24.446  1.00 79.03           H
ATOM   3611  HN  THR A 240     -11.811 -14.098 -21.573  1.00 79.03           H
ATOM   3612  N   LEU A 241      -9.576 -14.506 -23.777  1.00 75.64           N
ATOM   3613  CA  LEU A 241      -8.308 -14.766 -24.439  1.00 75.64           C
ATOM   3614  C   LEU A 241      -8.316 -16.188 -25.005  1.00 75.64           C
ATOM   3615  O   LEU A 241      -7.781 -16.432 -26.085  1.00 75.64           O
ATOM   3616  HA  LEU A 241      -8.223 -14.065 -25.269  1.00 75.64           H
ATOM   3617  CB  LEU A 241      -7.141 -14.489 -23.489  1.00 75.64           C
ATOM   3618 1HB  LEU A 241      -7.357 -14.963 -22.532  1.00 75.64           H
ATOM   3619 2HB  LEU A 241      -6.250 -14.971 -23.891  1.00 75.64           H
ATOM   3620  CG  LEU A 241      -6.819 -13.015 -23.236  1.00 75.64           C
ATOM   3621  HG  LEU A 241      -7.713 -12.534 -22.838  1.00 75.64           H
ATOM   3622  CD1 LEU A 241      -5.719 -12.867 -22.182  1.00 75.64           C
ATOM   3623 1HD1 LEU A 241      -6.049 -13.319 -21.247  1.00 75.64           H
ATOM   3624 2HD1 LEU A 241      -4.815 -13.368 -22.529  1.00 75.64           H
ATOM   3625 3HD1 LEU A 241      -5.510 -11.810 -22.021  1.00 75.64           H
ATOM   3626  CD2 LEU A 241      -6.464 -12.299 -24.540  1.00 75.64           C
ATOM   3627 1HD2 LEU A 241      -5.592 -12.774 -24.990  1.00 75.64           H
ATOM   3628 2HD2 LEU A 241      -7.306 -12.359 -25.229  1.00 75.64           H
ATOM   3629 3HD2 LEU A 241      -6.239 -11.253 -24.331  1.00 75.64           H
ATOM   3630  HN  LEU A 241      -9.520 -14.400 -22.785  1.00 75.64           H
ATOM   3631  N   ILE A 242      -8.928 -17.088 -24.250  1.00 74.51           N
ATOM   3632  CA  ILE A 242      -9.024 -18.476 -24.669  1.00 74.51           C
ATOM   3633  C   ILE A 242      -9.824 -18.557 -25.971  1.00 74.51           C
ATOM   3634  O   ILE A 242      -9.478 -19.321 -26.870  1.00 74.51           O
ATOM   3635  HA  ILE A 242      -8.011 -18.829 -24.864  1.00 74.51           H
ATOM   3636  CB  ILE A 242      -9.595 -19.338 -23.542  1.00 74.51           C
ATOM   3637  HB  ILE A 242     -10.481 -18.841 -23.147  1.00 74.51           H
ATOM   3638  CG1 ILE A 242      -8.597 -19.466 -22.390  1.00 74.51           C
ATOM   3639 1HG1 ILE A 242      -7.761 -20.095 -22.696  1.00 74.51           H
ATOM   3640 2HG1 ILE A 242      -8.186 -18.485 -22.149  1.00 74.51           H
ATOM   3641  CG2 ILE A 242     -10.041 -20.704 -24.068  1.00 74.51           C
ATOM   3642 1HG2 ILE A 242     -10.811 -20.567 -24.828  1.00 74.51           H
ATOM   3643 2HG2 ILE A 242      -9.187 -21.221 -24.505  1.00 74.51           H
ATOM   3644 3HG2 ILE A 242     -10.443 -21.296 -23.246  1.00 74.51           H
ATOM   3645  CD1 ILE A 242      -9.264 -20.064 -21.149  1.00 74.51           C
ATOM   3646 1HD1 ILE A 242     -10.084 -19.419 -20.832  1.00 74.51           H
ATOM   3647 2HD1 ILE A 242      -9.652 -21.054 -21.387  1.00 74.51           H
ATOM   3648 3HD1 ILE A 242      -8.532 -20.143 -20.346  1.00 74.51           H
ATOM   3649  HN  ILE A 242      -9.352 -16.883 -23.368  1.00 74.51           H
ATOM   3650  N   GLN A 243     -10.879 -17.758 -26.030  1.00 70.00           N
ATOM   3651  CA  GLN A 243     -11.733 -17.731 -27.206  1.00 70.00           C
ATOM   3652  C   GLN A 243     -11.027 -17.012 -28.357  1.00 70.00           C
ATOM   3653  O   GLN A 243     -11.202 -17.374 -29.520  1.00 70.00           O
ATOM   3654  HA  GLN A 243     -11.898 -18.776 -27.468  1.00 70.00           H
ATOM   3655  CB  GLN A 243     -13.078 -17.074 -26.892  1.00 70.00           C
ATOM   3656 1HB  GLN A 243     -12.913 -16.106 -26.417  1.00 70.00           H
ATOM   3657 2HB  GLN A 243     -13.621 -16.886 -27.818  1.00 70.00           H
ATOM   3658  CG  GLN A 243     -13.920 -17.961 -25.972  1.00 70.00           C
ATOM   3659 1HG  GLN A 243     -13.975 -18.969 -26.384  1.00 70.00           H
ATOM   3660 2HG  GLN A 243     -13.440 -18.040 -24.997  1.00 70.00           H
ATOM   3661  CD  GLN A 243     -15.332 -17.395 -25.807  1.00 70.00           C
ATOM   3662  OE1 GLN A 243     -15.630 -16.277 -26.194  1.00 70.00           O
ATOM   3663  NE2 GLN A 243     -16.182 -18.227 -25.211  1.00 70.00           N
ATOM   3664 1HE2 GLN A 243     -15.873 -19.131 -24.917  1.00 70.00           H
ATOM   3665 2HE2 GLN A 243     -17.130 -17.947 -25.057  1.00 70.00           H
ATOM   3666  HN  GLN A 243     -11.153 -17.138 -25.295  1.00 70.00           H
ATOM   3667  N   ALA A 244     -10.245 -16.006 -27.994  1.00 70.21           N
ATOM   3668  CA  ALA A 244      -9.540 -15.211 -28.985  1.00 70.21           C
ATOM   3669  C   ALA A 244      -8.271 -15.949 -29.415  1.00 70.21           C
ATOM   3670  O   ALA A 244      -7.235 -15.845 -28.759  1.00 70.21           O
ATOM   3671  HA  ALA A 244     -10.195 -15.099 -29.848  1.00 70.21           H
ATOM   3672  CB  ALA A 244      -9.242 -13.825 -28.409  1.00 70.21           C
ATOM   3673 1HB  ALA A 244     -10.177 -13.331 -28.147  1.00 70.21           H
ATOM   3674 2HB  ALA A 244      -8.622 -13.927 -27.518  1.00 70.21           H
ATOM   3675 3HB  ALA A 244      -8.712 -13.229 -29.153  1.00 70.21           H
ATOM   3676  HN  ALA A 244     -10.091 -15.732 -27.045  1.00 70.21           H
ATOM   3677  N   LYS A 245      -8.392 -16.678 -30.515  1.00 57.42           N
ATOM   3678  CA  LYS A 245      -7.255 -17.392 -31.069  1.00 57.42           C
ATOM   3679  C   LYS A 245      -6.124 -16.400 -31.351  1.00 57.42           C
ATOM   3680  O   LYS A 245      -5.028 -16.797 -31.743  1.00 57.42           O
ATOM   3681  HA  LYS A 245      -6.913 -18.099 -30.314  1.00 57.42           H
ATOM   3682  CB  LYS A 245      -7.678 -18.206 -32.293  1.00 57.42           C
ATOM   3683 1HB  LYS A 245      -8.248 -17.575 -32.975  1.00 57.42           H
ATOM   3684 2HB  LYS A 245      -6.793 -18.542 -32.835  1.00 57.42           H
ATOM   3685  CG  LYS A 245      -8.521 -19.415 -31.883  1.00 57.42           C
ATOM   3686 1HG  LYS A 245      -8.011 -19.967 -31.093  1.00 57.42           H
ATOM   3687 2HG  LYS A 245      -9.472 -19.077 -31.473  1.00 57.42           H
ATOM   3688  CD  LYS A 245      -8.773 -20.339 -33.076  1.00 57.42           C
ATOM   3689 1HD  LYS A 245      -9.367 -19.816 -33.826  1.00 57.42           H
ATOM   3690 2HD  LYS A 245      -7.824 -20.599 -33.546  1.00 57.42           H
ATOM   3691  CE  LYS A 245      -9.498 -21.613 -32.640  1.00 57.42           C
ATOM   3692 1HE  LYS A 245      -8.954 -22.087 -31.823  1.00 57.42           H
ATOM   3693 2HE  LYS A 245     -10.489 -21.363 -32.260  1.00 57.42           H
ATOM   3694  NZ  LYS A 245      -9.620 -22.555 -33.775  1.00 57.42           N
ATOM   3695 1HZ  LYS A 245     -10.099 -23.394 -33.468  1.00 57.42           H
ATOM   3696 2HZ  LYS A 245     -10.148 -22.117 -34.522  1.00 57.42           H
ATOM   3697 3HZ  LYS A 245      -8.695 -22.798 -34.113  1.00 57.42           H
ATOM   3698  HN  LYS A 245      -9.247 -16.785 -31.023  1.00 57.42           H
ATOM   3699  N   LYS A 246      -6.430 -15.128 -31.141  1.00 51.84           N
ATOM   3700  CA  LYS A 246      -5.533 -14.064 -31.559  1.00 51.84           C
ATOM   3701  C   LYS A 246      -4.405 -13.923 -30.535  1.00 51.84           C
ATOM   3702  O   LYS A 246      -4.589 -13.314 -29.482  1.00 51.84           O
ATOM   3703  HA  LYS A 246      -5.098 -14.359 -32.514  1.00 51.84           H
ATOM   3704  CB  LYS A 246      -6.312 -12.769 -31.797  1.00 51.84           C
ATOM   3705 1HB  LYS A 246      -6.994 -12.591 -30.965  1.00 51.84           H
ATOM   3706 2HB  LYS A 246      -5.622 -11.925 -31.828  1.00 51.84           H
ATOM   3707  CG  LYS A 246      -7.102 -12.837 -33.105  1.00 51.84           C
ATOM   3708 1HG  LYS A 246      -6.456 -13.195 -33.907  1.00 51.84           H
ATOM   3709 2HG  LYS A 246      -7.915 -13.557 -33.006  1.00 51.84           H
ATOM   3710  CD  LYS A 246      -7.670 -11.465 -33.475  1.00 51.84           C
ATOM   3711 1HD  LYS A 246      -8.396 -11.154 -32.724  1.00 51.84           H
ATOM   3712 2HD  LYS A 246      -6.871 -10.724 -33.473  1.00 51.84           H
ATOM   3713  CE  LYS A 246      -8.337 -11.501 -34.852  1.00 51.84           C
ATOM   3714 1HE  LYS A 246      -7.624 -11.851 -35.599  1.00 51.84           H
ATOM   3715 2HE  LYS A 246      -9.164 -12.210 -34.844  1.00 51.84           H
ATOM   3716  NZ  LYS A 246      -8.832 -10.157 -35.223  1.00 51.84           N
ATOM   3717 1HZ  LYS A 246      -9.276 -10.199 -36.134  1.00 51.84           H
ATOM   3718 2HZ  LYS A 246      -9.505  -9.842 -34.533  1.00 51.84           H
ATOM   3719 3HZ  LYS A 246      -8.054  -9.507 -35.257  1.00 51.84           H
ATOM   3720  HN  LYS A 246      -7.271 -14.821 -30.696  1.00 51.84           H
ATOM   3721  N   SER A 247      -3.261 -14.496 -30.880  1.00 54.31           N
ATOM   3722  CA  SER A 247      -2.142 -14.549 -29.955  1.00 54.31           C
ATOM   3723  C   SER A 247      -1.653 -13.133 -29.643  1.00 54.31           C
ATOM   3724  O   SER A 247      -1.250 -12.846 -28.517  1.00 54.31           O
ATOM   3725  HA  SER A 247      -2.532 -15.026 -29.056  1.00 54.31           H
ATOM   3726  CB  SER A 247      -0.998 -15.392 -30.522  1.00 54.31           C
ATOM   3727 1HB  SER A 247      -1.278 -16.446 -30.500  1.00 54.31           H
ATOM   3728 2HB  SER A 247      -0.836 -15.128 -31.567  1.00 54.31           H
ATOM   3729  OG  SER A 247       0.213 -15.209 -29.794  1.00 54.31           O
ATOM   3730  HG  SER A 247       0.102 -15.540 -28.857  1.00 54.31           H
ATOM   3731  HN  SER A 247      -3.093 -14.918 -31.771  1.00 54.31           H
ATOM   3732  N   SER A 248      -1.705 -12.286 -30.660  1.00 52.24           N
ATOM   3733  CA  SER A 248      -0.713 -11.234 -30.809  1.00 52.24           C
ATOM   3734  C   SER A 248      -0.848 -10.223 -29.669  1.00 52.24           C
ATOM   3735  O   SER A 248       0.145  -9.653 -29.220  1.00 52.24           O
ATOM   3736  HA  SER A 248       0.252 -11.738 -30.762  1.00 52.24           H
ATOM   3737  CB  SER A 248      -0.855 -10.532 -32.161  1.00 52.24           C
ATOM   3738 1HB  SER A 248       0.036  -9.934 -32.354  1.00 52.24           H
ATOM   3739 2HB  SER A 248      -0.915 -11.278 -32.953  1.00 52.24           H
ATOM   3740  OG  SER A 248      -2.007  -9.695 -32.210  1.00 52.24           O
ATOM   3741  HG  SER A 248      -2.050  -9.223 -33.090  1.00 52.24           H
ATOM   3742  HN  SER A 248      -2.405 -12.310 -31.373  1.00 52.24           H
ATOM   3743  N   LYS A 249      -2.085 -10.031 -29.234  1.00 50.47           N
ATOM   3744  CA  LYS A 249      -2.398  -8.940 -28.326  1.00 50.47           C
ATOM   3745  C   LYS A 249      -1.832  -9.257 -26.941  1.00 50.47           C
ATOM   3746  O   LYS A 249      -2.009  -8.481 -26.002  1.00 50.47           O
ATOM   3747  HA  LYS A 249      -1.902  -8.047 -28.706  1.00 50.47           H
ATOM   3748  CB  LYS A 249      -3.902  -8.659 -28.327  1.00 50.47           C
ATOM   3749 1HB  LYS A 249      -4.452  -9.599 -28.291  1.00 50.47           H
ATOM   3750 2HB  LYS A 249      -4.171  -8.099 -27.431  1.00 50.47           H
ATOM   3751  CG  LYS A 249      -4.311  -7.868 -29.571  1.00 50.47           C
ATOM   3752 1HG  LYS A 249      -3.636  -7.024 -29.708  1.00 50.47           H
ATOM   3753 2HG  LYS A 249      -4.216  -8.500 -30.455  1.00 50.47           H
ATOM   3754  CD  LYS A 249      -5.751  -7.363 -29.451  1.00 50.47           C
ATOM   3755 1HD  LYS A 249      -6.434  -8.211 -29.398  1.00 50.47           H
ATOM   3756 2HD  LYS A 249      -5.867  -6.802 -28.524  1.00 50.47           H
ATOM   3757  CE  LYS A 249      -6.121  -6.476 -30.640  1.00 50.47           C
ATOM   3758 1HE  LYS A 249      -5.414  -5.650 -30.721  1.00 50.47           H
ATOM   3759 2HE  LYS A 249      -6.050  -7.048 -31.565  1.00 50.47           H
ATOM   3760  NZ  LYS A 249      -7.494  -5.946 -30.484  1.00 50.47           N
ATOM   3761 1HZ  LYS A 249      -7.724  -5.360 -31.279  1.00 50.47           H
ATOM   3762 2HZ  LYS A 249      -8.151  -6.717 -30.432  1.00 50.47           H
ATOM   3763 3HZ  LYS A 249      -7.550  -5.397 -29.633  1.00 50.47           H
ATOM   3764  HN  LYS A 249      -2.863 -10.605 -29.490  1.00 50.47           H
ATOM   3765  N   HIS A 250      -1.162 -10.397 -26.856  1.00 54.90           N
ATOM   3766  CA  HIS A 250      -0.819 -10.969 -25.566  1.00 54.90           C
ATOM   3767  C   HIS A 250       0.324 -10.170 -24.937  1.00 54.90           C
ATOM   3768  O   HIS A 250       0.407 -10.055 -23.715  1.00 54.90           O
ATOM   3769  HA  HIS A 250      -1.705 -10.876 -24.937  1.00 54.90           H
ATOM   3770  CB  HIS A 250      -0.498 -12.459 -25.700  1.00 54.90           C
ATOM   3771 1HB  HIS A 250       0.263 -12.588 -26.470  1.00 54.90           H
ATOM   3772 2HB  HIS A 250      -0.066 -12.813 -24.764  1.00 54.90           H
ATOM   3773  CG  HIS A 250      -1.692 -13.317 -26.044  1.00 54.90           C
ATOM   3774  ND1 HIS A 250      -2.445 -13.972 -25.086  1.00 54.90           N
ATOM   3775  HD1 HIS A 250      -2.285 -13.948 -24.099  1.00 54.90           H
ATOM   3776  CD2 HIS A 250      -2.255 -13.619 -27.249  1.00 54.90           C
ATOM   3777  HD2 HIS A 250      -1.909 -13.265 -28.221  1.00 54.90           H
ATOM   3778  CE1 HIS A 250      -3.415 -14.636 -25.698  1.00 54.90           C
ATOM   3779  HE1 HIS A 250      -4.175 -15.250 -25.215  1.00 54.90           H
ATOM   3780  NE2 HIS A 250      -3.295 -14.416 -27.039  1.00 54.90           N
ATOM   3781  HN  HIS A 250      -0.856 -10.925 -27.648  1.00 54.90           H
ATOM   3782  N   LYS A 251       1.177  -9.639 -25.800  1.00 55.35           N
ATOM   3783  CA  LYS A 251       2.453  -9.102 -25.358  1.00 55.35           C
ATOM   3784  C   LYS A 251       2.206  -7.959 -24.372  1.00 55.35           C
ATOM   3785  O   LYS A 251       2.813  -7.914 -23.303  1.00 55.35           O
ATOM   3786  HA  LYS A 251       2.980  -9.901 -24.836  1.00 55.35           H
ATOM   3787  CB  LYS A 251       3.312  -8.703 -26.560  1.00 55.35           C
ATOM   3788 1HB  LYS A 251       2.696  -8.186 -27.296  1.00 55.35           H
ATOM   3789 2HB  LYS A 251       4.084  -8.002 -26.243  1.00 55.35           H
ATOM   3790  CG  LYS A 251       3.961  -9.931 -27.202  1.00 55.35           C
ATOM   3791 1HG  LYS A 251       4.352 -10.587 -26.425  1.00 55.35           H
ATOM   3792 2HG  LYS A 251       3.210 -10.498 -27.751  1.00 55.35           H
ATOM   3793  CD  LYS A 251       5.092  -9.521 -28.148  1.00 55.35           C
ATOM   3794 1HD  LYS A 251       4.683  -8.959 -28.987  1.00 55.35           H
ATOM   3795 2HD  LYS A 251       5.784  -8.858 -27.628  1.00 55.35           H
ATOM   3796  CE  LYS A 251       5.845 -10.748 -28.666  1.00 55.35           C
ATOM   3797 1HE  LYS A 251       6.050 -11.431 -27.842  1.00 55.35           H
ATOM   3798 2HE  LYS A 251       5.224 -11.288 -29.380  1.00 55.35           H
ATOM   3799  NZ  LYS A 251       7.114 -10.343 -29.310  1.00 55.35           N
ATOM   3800 1HZ  LYS A 251       7.590 -11.165 -29.665  1.00 55.35           H
ATOM   3801 2HZ  LYS A 251       6.917  -9.710 -30.077  1.00 55.35           H
ATOM   3802 3HZ  LYS A 251       7.705  -9.877 -28.630  1.00 55.35           H
ATOM   3803  HN  LYS A 251       1.009  -9.573 -26.784  1.00 55.35           H
ATOM   3804  N   ALA A 252       1.312  -7.063 -24.766  1.00 63.92           N
ATOM   3805  CA  ALA A 252       1.051  -5.871 -23.977  1.00 63.92           C
ATOM   3806  C   ALA A 252       0.437  -6.277 -22.636  1.00 63.92           C
ATOM   3807  O   ALA A 252       0.516  -5.530 -21.661  1.00 63.92           O
ATOM   3808  HA  ALA A 252       2.005  -5.377 -23.796  1.00 63.92           H
ATOM   3809  CB  ALA A 252       0.147  -4.924 -24.769  1.00 63.92           C
ATOM   3810 1HB  ALA A 252       0.642  -4.642 -25.699  1.00 63.92           H
ATOM   3811 2HB  ALA A 252      -0.795  -5.424 -24.995  1.00 63.92           H
ATOM   3812 3HB  ALA A 252      -0.049  -4.029 -24.177  1.00 63.92           H
ATOM   3813  HN  ALA A 252       0.774  -7.142 -25.605  1.00 63.92           H
ATOM   3814  N   LEU A 253      -0.162  -7.459 -22.628  1.00 68.57           N
ATOM   3815  CA  LEU A 253      -0.851  -7.941 -21.444  1.00 68.57           C
ATOM   3816  C   LEU A 253       0.179  -8.427 -20.422  1.00 68.57           C
ATOM   3817  O   LEU A 253      -0.049  -8.341 -19.216  1.00 68.57           O
ATOM   3818  HA  LEU A 253      -1.392  -7.098 -21.014  1.00 68.57           H
ATOM   3819  CB  LEU A 253      -1.889  -9.001 -21.822  1.00 68.57           C
ATOM   3820 1HB  LEU A 253      -1.954  -9.045 -22.909  1.00 68.57           H
ATOM   3821 2HB  LEU A 253      -1.527  -9.972 -21.484  1.00 68.57           H
ATOM   3822  CG  LEU A 253      -3.297  -8.790 -21.262  1.00 68.57           C
ATOM   3823  HG  LEU A 253      -3.210  -8.277 -20.304  1.00 68.57           H
ATOM   3824  CD1 LEU A 253      -4.124  -7.890 -22.183  1.00 68.57           C
ATOM   3825 1HD1 LEU A 253      -3.636  -6.920 -22.277  1.00 68.57           H
ATOM   3826 2HD1 LEU A 253      -4.204  -8.353 -23.167  1.00 68.57           H
ATOM   3827 3HD1 LEU A 253      -5.120  -7.757 -21.762  1.00 68.57           H
ATOM   3828  CD2 LEU A 253      -3.988 -10.129 -20.997  1.00 68.57           C
ATOM   3829 1HD2 LEU A 253      -4.062 -10.690 -21.929  1.00 68.57           H
ATOM   3830 2HD2 LEU A 253      -3.407 -10.701 -20.274  1.00 68.57           H
ATOM   3831 3HD2 LEU A 253      -4.987  -9.950 -20.600  1.00 68.57           H
ATOM   3832  HN  LEU A 253      -0.181  -8.081 -23.411  1.00 68.57           H
ATOM   3833  N   LYS A 254       1.291  -8.926 -20.942  1.00 71.50           N
ATOM   3834  CA  LYS A 254       2.278  -9.587 -20.104  1.00 71.50           C
ATOM   3835  C   LYS A 254       2.655  -8.664 -18.943  1.00 71.50           C
ATOM   3836  O   LYS A 254       2.665  -9.086 -17.788  1.00 71.50           O
ATOM   3837  HA  LYS A 254       1.811 -10.483 -19.695  1.00 71.50           H
ATOM   3838  CB  LYS A 254       3.474 -10.041 -20.942  1.00 71.50           C
ATOM   3839 1HB  LYS A 254       3.773  -9.242 -21.621  1.00 71.50           H
ATOM   3840 2HB  LYS A 254       4.325 -10.240 -20.291  1.00 71.50           H
ATOM   3841  CG  LYS A 254       3.135 -11.299 -21.745  1.00 71.50           C
ATOM   3842 1HG  LYS A 254       2.715 -12.055 -21.083  1.00 71.50           H
ATOM   3843 2HG  LYS A 254       2.371 -11.066 -22.487  1.00 71.50           H
ATOM   3844  CD  LYS A 254       4.378 -11.856 -22.442  1.00 71.50           C
ATOM   3845 1HD  LYS A 254       4.752 -11.129 -23.162  1.00 71.50           H
ATOM   3846 2HD  LYS A 254       5.169 -12.016 -21.709  1.00 71.50           H
ATOM   3847  CE  LYS A 254       4.062 -13.173 -23.155  1.00 71.50           C
ATOM   3848 1HE  LYS A 254       3.588 -13.865 -22.459  1.00 71.50           H
ATOM   3849 2HE  LYS A 254       3.352 -12.995 -23.962  1.00 71.50           H
ATOM   3850  NZ  LYS A 254       5.299 -13.777 -23.699  1.00 71.50           N
ATOM   3851 1HZ  LYS A 254       5.069 -14.633 -24.190  1.00 71.50           H
ATOM   3852 2HZ  LYS A 254       5.739 -13.126 -24.341  1.00 71.50           H
ATOM   3853 3HZ  LYS A 254       5.937 -13.984 -22.939  1.00 71.50           H
ATOM   3854  HN  LYS A 254       1.522  -8.884 -21.914  1.00 71.50           H
ATOM   3855  N   VAL A 255       2.957  -7.422 -19.291  1.00 76.25           N
ATOM   3856  CA  VAL A 255       3.457  -6.471 -18.312  1.00 76.25           C
ATOM   3857  C   VAL A 255       2.440  -6.331 -17.178  1.00 76.25           C
ATOM   3858  O   VAL A 255       2.785  -6.482 -16.007  1.00 76.25           O
ATOM   3859  HA  VAL A 255       4.383  -6.876 -17.904  1.00 76.25           H
ATOM   3860  CB  VAL A 255       3.780  -5.140 -18.993  1.00 76.25           C
ATOM   3861  HB  VAL A 255       2.858  -4.753 -19.427  1.00 76.25           H
ATOM   3862  CG1 VAL A 255       4.290  -4.114 -17.979  1.00 76.25           C
ATOM   3863 1HG1 VAL A 255       3.525  -3.943 -17.221  1.00 76.25           H
ATOM   3864 2HG1 VAL A 255       5.194  -4.493 -17.503  1.00 76.25           H
ATOM   3865 3HG1 VAL A 255       4.512  -3.178 -18.489  1.00 76.25           H
ATOM   3866  CG2 VAL A 255       4.788  -5.335 -20.128  1.00 76.25           C
ATOM   3867 1HG2 VAL A 255       5.710  -5.756 -19.727  1.00 76.25           H
ATOM   3868 2HG2 VAL A 255       4.371  -6.016 -20.871  1.00 76.25           H
ATOM   3869 3HG2 VAL A 255       5.000  -4.374 -20.595  1.00 76.25           H
ATOM   3870  HN  VAL A 255       2.864  -7.063 -20.220  1.00 76.25           H
ATOM   3871  N   THR A 256       1.205  -6.043 -17.565  1.00 75.04           N
ATOM   3872  CA  THR A 256       0.173  -5.722 -16.595  1.00 75.04           C
ATOM   3873  C   THR A 256      -0.122  -6.934 -15.709  1.00 75.04           C
ATOM   3874  O   THR A 256      -0.338  -6.791 -14.506  1.00 75.04           O
ATOM   3875  HA  THR A 256       0.547  -4.933 -15.943  1.00 75.04           H
ATOM   3876  CB  THR A 256      -1.053  -5.215 -17.359  1.00 75.04           C
ATOM   3877  HB  THR A 256      -1.914  -5.127 -16.697  1.00 75.04           H
ATOM   3878  OG1 THR A 256      -1.196  -6.137 -18.436  1.00 75.04           O
ATOM   3879  HG1 THR A 256      -1.579  -6.998 -18.100  1.00 75.04           H
ATOM   3880  CG2 THR A 256      -0.799  -3.873 -18.048  1.00 75.04           C
ATOM   3881 1HG2 THR A 256       0.020  -3.980 -18.760  1.00 75.04           H
ATOM   3882 2HG2 THR A 256      -0.536  -3.125 -17.301  1.00 75.04           H
ATOM   3883 3HG2 THR A 256      -1.700  -3.560 -18.575  1.00 75.04           H
ATOM   3884  HN  THR A 256       0.908  -6.027 -18.520  1.00 75.04           H
ATOM   3885  N   ILE A 257      -0.122  -8.100 -16.337  1.00 77.96           N
ATOM   3886  CA  ILE A 257      -0.376  -9.338 -15.619  1.00 77.96           C
ATOM   3887  C   ILE A 257       0.669  -9.505 -14.515  1.00 77.96           C
ATOM   3888  O   ILE A 257       0.323  -9.749 -13.360  1.00 77.96           O
ATOM   3889  HA  ILE A 257      -1.358  -9.250 -15.155  1.00 77.96           H
ATOM   3890  CB  ILE A 257      -0.439 -10.518 -16.591  1.00 77.96           C
ATOM   3891  HB  ILE A 257       0.422 -10.458 -17.257  1.00 77.96           H
ATOM   3892  CG1 ILE A 257      -1.692 -10.443 -17.465  1.00 77.96           C
ATOM   3893 1HG1 ILE A 257      -2.581 -10.535 -16.840  1.00 77.96           H
ATOM   3894 2HG1 ILE A 257      -1.744  -9.468 -17.951  1.00 77.96           H
ATOM   3895  CG2 ILE A 257      -0.340 -11.849 -15.844  1.00 77.96           C
ATOM   3896 1HG2 ILE A 257       0.605 -11.892 -15.302  1.00 77.96           H
ATOM   3897 2HG2 ILE A 257      -1.167 -11.932 -15.139  1.00 77.96           H
ATOM   3898 3HG2 ILE A 257      -0.387 -12.671 -16.558  1.00 77.96           H
ATOM   3899  CD1 ILE A 257      -1.690 -11.547 -18.523  1.00 77.96           C
ATOM   3900 1HD1 ILE A 257      -0.813 -11.438 -19.161  1.00 77.96           H
ATOM   3901 2HD1 ILE A 257      -1.663 -12.521 -18.033  1.00 77.96           H
ATOM   3902 3HD1 ILE A 257      -2.592 -11.471 -19.130  1.00 77.96           H
ATOM   3903  HN  ILE A 257       0.048  -8.208 -17.317  1.00 77.96           H
ATOM   3904  N   THR A 258       1.927  -9.368 -14.908  1.00 82.76           N
ATOM   3905  CA  THR A 258       3.028  -9.602 -13.990  1.00 82.76           C
ATOM   3906  C   THR A 258       2.920  -8.671 -12.780  1.00 82.76           C
ATOM   3907  O   THR A 258       3.037  -9.115 -11.639  1.00 82.76           O
ATOM   3908  HA  THR A 258       2.953 -10.623 -13.616  1.00 82.76           H
ATOM   3909  CB  THR A 258       4.335  -9.438 -14.767  1.00 82.76           C
ATOM   3910  HB  THR A 258       4.457  -8.411 -15.112  1.00 82.76           H
ATOM   3911  OG1 THR A 258       4.256 -10.425 -15.792  1.00 82.76           O
ATOM   3912  HG1 THR A 258       3.806 -10.044 -16.600  1.00 82.76           H
ATOM   3913  CG2 THR A 258       5.560  -9.849 -13.948  1.00 82.76           C
ATOM   3914 1HG2 THR A 258       5.470 -10.896 -13.660  1.00 82.76           H
ATOM   3915 2HG2 THR A 258       5.622  -9.230 -13.052  1.00 82.76           H
ATOM   3916 3HG2 THR A 258       6.461  -9.713 -14.547  1.00 82.76           H
ATOM   3917  HN  THR A 258       2.197  -9.102 -15.834  1.00 82.76           H
ATOM   3918  N   VAL A 259       2.698  -7.398 -13.071  1.00 82.10           N
ATOM   3919  CA  VAL A 259       2.644  -6.390 -12.025  1.00 82.10           C
ATOM   3920  C   VAL A 259       1.536  -6.750 -11.033  1.00 82.10           C
ATOM   3921  O   VAL A 259       1.732  -6.666  -9.821  1.00 82.10           O
ATOM   3922  HA  VAL A 259       3.601  -6.405 -11.504  1.00 82.10           H
ATOM   3923  CB  VAL A 259       2.464  -5.003 -12.645  1.00 82.10           C
ATOM   3924  HB  VAL A 259       1.624  -5.052 -13.338  1.00 82.10           H
ATOM   3925  CG1 VAL A 259       2.129  -3.963 -11.574  1.00 82.10           C
ATOM   3926 1HG1 VAL A 259       1.204  -4.244 -11.071  1.00 82.10           H
ATOM   3927 2HG1 VAL A 259       2.940  -3.918 -10.846  1.00 82.10           H
ATOM   3928 3HG1 VAL A 259       2.007  -2.986 -12.041  1.00 82.10           H
ATOM   3929  CG2 VAL A 259       3.705  -4.592 -13.440  1.00 82.10           C
ATOM   3930 1HG2 VAL A 259       4.570  -4.569 -12.777  1.00 82.10           H
ATOM   3931 2HG2 VAL A 259       3.879  -5.312 -14.239  1.00 82.10           H
ATOM   3932 3HG2 VAL A 259       3.550  -3.602 -13.869  1.00 82.10           H
ATOM   3933  HN  VAL A 259       2.557  -7.053 -13.998  1.00 82.10           H
ATOM   3934  N   LEU A 260       0.397  -7.143 -11.583  1.00 77.69           N
ATOM   3935  CA  LEU A 260      -0.782  -7.388 -10.770  1.00 77.69           C
ATOM   3936  C   LEU A 260      -0.552  -8.631  -9.908  1.00 77.69           C
ATOM   3937  O   LEU A 260      -0.919  -8.654  -8.734  1.00 77.69           O
ATOM   3938  HA  LEU A 260      -0.908  -6.529 -10.110  1.00 77.69           H
ATOM   3939  CB  LEU A 260      -2.031  -7.471 -11.649  1.00 77.69           C
ATOM   3940 1HB  LEU A 260      -1.825  -8.150 -12.476  1.00 77.69           H
ATOM   3941 2HB  LEU A 260      -2.834  -7.919 -11.062  1.00 77.69           H
ATOM   3942  CG  LEU A 260      -2.536  -6.147 -12.225  1.00 77.69           C
ATOM   3943  HG  LEU A 260      -1.675  -5.580 -12.581  1.00 77.69           H
ATOM   3944  CD1 LEU A 260      -3.450  -6.386 -13.429  1.00 77.69           C
ATOM   3945 1HD1 LEU A 260      -2.898  -6.917 -14.204  1.00 77.69           H
ATOM   3946 2HD1 LEU A 260      -4.308  -6.982 -13.120  1.00 77.69           H
ATOM   3947 3HD1 LEU A 260      -3.794  -5.428 -13.819  1.00 77.69           H
ATOM   3948  CD2 LEU A 260      -3.217  -5.303 -11.146  1.00 77.69           C
ATOM   3949 1HD2 LEU A 260      -4.066  -5.852 -10.738  1.00 77.69           H
ATOM   3950 2HD2 LEU A 260      -2.505  -5.089 -10.349  1.00 77.69           H
ATOM   3951 3HD2 LEU A 260      -3.566  -4.368 -11.583  1.00 77.69           H
ATOM   3952  HN  LEU A 260       0.272  -7.293 -12.564  1.00 77.69           H
ATOM   3953  N   THR A 261       0.055  -9.635 -10.524  1.00 85.34           N
ATOM   3954  CA  THR A 261       0.317 -10.887  -9.834  1.00 85.34           C
ATOM   3955  C   THR A 261       1.278 -10.661  -8.665  1.00 85.34           C
ATOM   3956  O   THR A 261       1.040 -11.146  -7.560  1.00 85.34           O
ATOM   3957  HA  THR A 261      -0.620 -11.250  -9.413  1.00 85.34           H
ATOM   3958  CB  THR A 261       0.839 -11.893 -10.863  1.00 85.34           C
ATOM   3959  HB  THR A 261       1.790 -11.564 -11.281  1.00 85.34           H
ATOM   3960  OG1 THR A 261      -0.231 -12.022 -11.795  1.00 85.34           O
ATOM   3961  HG1 THR A 261      -0.158 -11.317 -12.500  1.00 85.34           H
ATOM   3962  CG2 THR A 261       0.996 -13.298 -10.279  1.00 85.34           C
ATOM   3963 1HG2 THR A 261       0.030 -13.654  -9.922  1.00 85.34           H
ATOM   3964 2HG2 THR A 261       1.703 -13.270  -9.449  1.00 85.34           H
ATOM   3965 3HG2 THR A 261       1.369 -13.972 -11.051  1.00 85.34           H
ATOM   3966  HN  THR A 261       0.365  -9.603 -11.474  1.00 85.34           H
ATOM   3967  N   VAL A 262       2.342  -9.924  -8.948  1.00 88.31           N
ATOM   3968  CA  VAL A 262       3.365  -9.671  -7.948  1.00 88.31           C
ATOM   3969  C   VAL A 262       2.748  -8.907  -6.775  1.00 88.31           C
ATOM   3970  O   VAL A 262       3.054  -9.187  -5.617  1.00 88.31           O
ATOM   3971  HA  VAL A 262       3.720 -10.637  -7.589  1.00 88.31           H
ATOM   3972  CB  VAL A 262       4.548  -8.938  -8.584  1.00 88.31           C
ATOM   3973  HB  VAL A 262       4.159  -8.061  -9.102  1.00 88.31           H
ATOM   3974  CG1 VAL A 262       5.531  -8.455  -7.515  1.00 88.31           C
ATOM   3975 1HG1 VAL A 262       5.022  -7.773  -6.834  1.00 88.31           H
ATOM   3976 2HG1 VAL A 262       5.910  -9.311  -6.957  1.00 88.31           H
ATOM   3977 3HG1 VAL A 262       6.362  -7.937  -7.994  1.00 88.31           H
ATOM   3978  CG2 VAL A 262       5.250  -9.821  -9.616  1.00 88.31           C
ATOM   3979 1HG2 VAL A 262       5.619 -10.724  -9.131  1.00 88.31           H
ATOM   3980 2HG2 VAL A 262       4.545 -10.093 -10.402  1.00 88.31           H
ATOM   3981 3HG2 VAL A 262       6.087  -9.275 -10.052  1.00 88.31           H
ATOM   3982  HN  VAL A 262       2.510  -9.504  -9.840  1.00 88.31           H
ATOM   3983  N   PHE A 263       1.890  -7.956  -7.115  1.00 84.33           N
ATOM   3984  CA  PHE A 263       1.222  -7.154  -6.105  1.00 84.33           C
ATOM   3985  C   PHE A 263       0.399  -8.035  -5.162  1.00 84.33           C
ATOM   3986  O   PHE A 263       0.573  -7.980  -3.945  1.00 84.33           O
ATOM   3987  HA  PHE A 263       1.996  -6.640  -5.535  1.00 84.33           H
ATOM   3988  CB  PHE A 263       0.281  -6.199  -6.842  1.00 84.33           C
ATOM   3989 1HB  PHE A 263       0.860  -5.615  -7.557  1.00 84.33           H
ATOM   3990 2HB  PHE A 263      -0.438  -6.784  -7.415  1.00 84.33           H
ATOM   3991  CG  PHE A 263      -0.480  -5.242  -5.921  1.00 84.33           C
ATOM   3992  CD1 PHE A 263      -1.786  -5.479  -5.624  1.00 84.33           C
ATOM   3993  HD1 PHE A 263      -2.290  -6.351  -6.040  1.00 84.33           H
ATOM   3994  CD2 PHE A 263       0.149  -4.154  -5.402  1.00 84.33           C
ATOM   3995  HD2 PHE A 263       1.195  -3.964  -5.640  1.00 84.33           H
ATOM   3996  CE1 PHE A 263      -2.492  -4.592  -4.770  1.00 84.33           C
ATOM   3997  HE1 PHE A 263      -3.538  -4.782  -4.531  1.00 84.33           H
ATOM   3998  CE2 PHE A 263      -0.557  -3.266  -4.548  1.00 84.33           C
ATOM   3999  HE2 PHE A 263      -0.053  -2.394  -4.131  1.00 84.33           H
ATOM   4000  CZ  PHE A 263      -1.863  -3.504  -4.250  1.00 84.33           C
ATOM   4001  HZ  PHE A 263      -2.405  -2.822  -3.594  1.00 84.33           H
ATOM   4002  HN  PHE A 263       1.650  -7.731  -8.060  1.00 84.33           H
ATOM   4003  N   VAL A 264      -0.480  -8.827  -5.759  1.00 87.67           N
ATOM   4004  CA  VAL A 264      -1.400  -9.641  -4.985  1.00 87.67           C
ATOM   4005  C   VAL A 264      -0.604 -10.554  -4.050  1.00 87.67           C
ATOM   4006  O   VAL A 264      -0.945 -10.696  -2.877  1.00 87.67           O
ATOM   4007  HA  VAL A 264      -2.009  -8.967  -4.382  1.00 87.67           H
ATOM   4008  CB  VAL A 264      -2.332 -10.412  -5.922  1.00 87.67           C
ATOM   4009  HB  VAL A 264      -1.715 -10.944  -6.646  1.00 87.67           H
ATOM   4010  CG1 VAL A 264      -3.150 -11.450  -5.150  1.00 87.67           C
ATOM   4011 1HG1 VAL A 264      -2.476 -12.158  -4.668  1.00 87.67           H
ATOM   4012 2HG1 VAL A 264      -3.753 -10.948  -4.394  1.00 87.67           H
ATOM   4013 3HG1 VAL A 264      -3.804 -11.983  -5.840  1.00 87.67           H
ATOM   4014  CG2 VAL A 264      -3.246  -9.458  -6.694  1.00 87.67           C
ATOM   4015 1HG2 VAL A 264      -3.852  -8.886  -5.990  1.00 87.67           H
ATOM   4016 2HG2 VAL A 264      -2.639  -8.775  -7.288  1.00 87.67           H
ATOM   4017 3HG2 VAL A 264      -3.898 -10.031  -7.352  1.00 87.67           H
ATOM   4018  HN  VAL A 264      -0.568  -8.916  -6.751  1.00 87.67           H
ATOM   4019  N   LEU A 265       0.441 -11.150  -4.605  1.00 89.05           N
ATOM   4020  CA  LEU A 265       1.221 -12.131  -3.870  1.00 89.05           C
ATOM   4021  C   LEU A 265       1.899 -11.449  -2.680  1.00 89.05           C
ATOM   4022  O   LEU A 265       2.000 -12.031  -1.601  1.00 89.05           O
ATOM   4023  HA  LEU A 265       0.528 -12.880  -3.489  1.00 89.05           H
ATOM   4024  CB  LEU A 265       2.196 -12.849  -4.805  1.00 89.05           C
ATOM   4025 1HB  LEU A 265       2.739 -12.098  -5.378  1.00 89.05           H
ATOM   4026 2HB  LEU A 265       2.930 -13.377  -4.196  1.00 89.05           H
ATOM   4027  CG  LEU A 265       1.575 -13.847  -5.784  1.00 89.05           C
ATOM   4028  HG  LEU A 265       0.820 -13.324  -6.371  1.00 89.05           H
ATOM   4029  CD1 LEU A 265       2.622 -14.379  -6.763  1.00 89.05           C
ATOM   4030 1HD1 LEU A 265       3.044 -13.549  -7.331  1.00 89.05           H
ATOM   4031 2HD1 LEU A 265       3.416 -14.881  -6.210  1.00 89.05           H
ATOM   4032 3HD1 LEU A 265       2.154 -15.086  -7.448  1.00 89.05           H
ATOM   4033  CD2 LEU A 265       0.862 -14.977  -5.037  1.00 89.05           C
ATOM   4034 1HD2 LEU A 265       1.579 -15.505  -4.408  1.00 89.05           H
ATOM   4035 2HD2 LEU A 265       0.071 -14.559  -4.415  1.00 89.05           H
ATOM   4036 3HD2 LEU A 265       0.430 -15.672  -5.757  1.00 89.05           H
ATOM   4037  HN  LEU A 265       0.756 -10.972  -5.537  1.00 89.05           H
ATOM   4038  N   SER A 266       2.347 -10.224  -2.917  1.00 90.53           N
ATOM   4039  CA  SER A 266       3.098  -9.494  -1.910  1.00 90.53           C
ATOM   4040  C   SER A 266       2.146  -8.941  -0.846  1.00 90.53           C
ATOM   4041  O   SER A 266       2.512  -8.833   0.323  1.00 90.53           O
ATOM   4042  HA  SER A 266       3.779 -10.224  -1.472  1.00 90.53           H
ATOM   4043  CB  SER A 266       3.906  -8.358  -2.541  1.00 90.53           C
ATOM   4044 1HB  SER A 266       4.499  -7.864  -1.771  1.00 90.53           H
ATOM   4045 2HB  SER A 266       4.606  -8.772  -3.267  1.00 90.53           H
ATOM   4046  OG  SER A 266       3.069  -7.400  -3.182  1.00 90.53           O
ATOM   4047  HG  SER A 266       2.953  -7.638  -4.147  1.00 90.53           H
ATOM   4048  HN  SER A 266       2.205  -9.733  -3.776  1.00 90.53           H
ATOM   4049  N   GLN A 267       0.944  -8.606  -1.291  1.00 85.59           N
ATOM   4050  CA  GLN A 267      -0.006  -7.918  -0.433  1.00 85.59           C
ATOM   4051  C   GLN A 267      -0.781  -8.927   0.417  1.00 85.59           C
ATOM   4052  O   GLN A 267      -1.227  -8.604   1.517  1.00 85.59           O
ATOM   4053  HA  GLN A 267       0.597  -7.278   0.211  1.00 85.59           H
ATOM   4054  CB  GLN A 267      -0.957  -7.048  -1.256  1.00 85.59           C
ATOM   4055 1HB  GLN A 267      -1.409  -7.645  -2.048  1.00 85.59           H
ATOM   4056 2HB  GLN A 267      -1.770  -6.692  -0.623  1.00 85.59           H
ATOM   4057  CG  GLN A 267      -0.220  -5.855  -1.867  1.00 85.59           C
ATOM   4058 1HG  GLN A 267       0.637  -6.208  -2.441  1.00 85.59           H
ATOM   4059 2HG  GLN A 267      -0.877  -5.334  -2.563  1.00 85.59           H
ATOM   4060  CD  GLN A 267       0.252  -4.887  -0.780  1.00 85.59           C
ATOM   4061  OE1 GLN A 267      -0.328  -4.783   0.289  1.00 85.59           O
ATOM   4062  NE2 GLN A 267       1.333  -4.186  -1.111  1.00 85.59           N
ATOM   4063 1HE2 GLN A 267       1.760  -4.320  -2.005  1.00 85.59           H
ATOM   4064 2HE2 GLN A 267       1.718  -3.526  -0.466  1.00 85.59           H
ATOM   4065  HN  GLN A 267       0.617  -8.797  -2.216  1.00 85.59           H
ATOM   4066  N   PHE A 268      -0.919 -10.128  -0.126  1.00 91.64           N
ATOM   4067  CA  PHE A 268      -1.818 -11.112   0.452  1.00 91.64           C
ATOM   4068  C   PHE A 268      -1.428 -11.431   1.896  1.00 91.64           C
ATOM   4069  O   PHE A 268      -2.246 -11.309   2.806  1.00 91.64           O
ATOM   4070  HA  PHE A 268      -2.820 -10.683   0.435  1.00 91.64           H
ATOM   4071  CB  PHE A 268      -1.692 -12.382  -0.391  1.00 91.64           C
ATOM   4072 1HB  PHE A 268      -1.905 -12.139  -1.432  1.00 91.64           H
ATOM   4073 2HB  PHE A 268      -0.661 -12.732  -0.350  1.00 91.64           H
ATOM   4074  CG  PHE A 268      -2.618 -13.517   0.052  1.00 91.64           C
ATOM   4075  CD1 PHE A 268      -2.130 -14.538   0.806  1.00 91.64           C
ATOM   4076  HD1 PHE A 268      -1.079 -14.547   1.096  1.00 91.64           H
ATOM   4077  CD2 PHE A 268      -3.929 -13.505  -0.309  1.00 91.64           C
ATOM   4078  HD2 PHE A 268      -4.321 -12.687  -0.914  1.00 91.64           H
ATOM   4079  CE1 PHE A 268      -2.989 -15.591   1.217  1.00 91.64           C
ATOM   4080  HE1 PHE A 268      -2.598 -16.409   1.822  1.00 91.64           H
ATOM   4081  CE2 PHE A 268      -4.789 -14.558   0.102  1.00 91.64           C
ATOM   4082  HE2 PHE A 268      -5.840 -14.549  -0.187  1.00 91.64           H
ATOM   4083  CZ  PHE A 268      -4.300 -15.579   0.856  1.00 91.64           C
ATOM   4084  HZ  PHE A 268      -4.960 -16.387   1.172  1.00 91.64           H
ATOM   4085  HN  PHE A 268      -0.429 -10.431  -0.943  1.00 91.64           H
ATOM   4086  N   PRO A 269      -0.175 -11.844   2.132  1.00 94.93           N
ATOM   4087  CA  PRO A 269       0.256 -12.213   3.483  1.00 94.93           C
ATOM   4088  C   PRO A 269      -0.034 -11.120   4.499  1.00 94.93           C
ATOM   4089  O   PRO A 269      -0.506 -11.401   5.600  1.00 94.93           O
ATOM   4090  HA  PRO A 269      -0.304 -13.081   3.831  1.00 94.93           H
ATOM   4091  CB  PRO A 269       1.758 -12.461   3.329  1.00 94.93           C
ATOM   4092 1HB  PRO A 269       2.336 -11.560   3.533  1.00 94.93           H
ATOM   4093 2HB  PRO A 269       2.111 -13.228   4.019  1.00 94.93           H
ATOM   4094  CG  PRO A 269       1.896 -12.903   1.877  1.00 94.93           C
ATOM   4095 1HG  PRO A 269       2.915 -12.779   1.511  1.00 94.93           H
ATOM   4096 2HG  PRO A 269       1.650 -13.957   1.750  1.00 94.93           H
ATOM   4097  CD  PRO A 269       0.915 -11.996   1.152  1.00 94.93           C
ATOM   4098 1HD  PRO A 269       1.364 -11.034   0.900  1.00 94.93           H
ATOM   4099 2HD  PRO A 269       0.570 -12.438   0.217  1.00 94.93           H
ATOM   4100  N   TYR A 270       0.260  -9.891   4.100  1.00 92.25           N
ATOM   4101  CA  TYR A 270       0.098  -8.756   4.992  1.00 92.25           C
ATOM   4102  C   TYR A 270      -1.371  -8.563   5.374  1.00 92.25           C
ATOM   4103  O   TYR A 270      -1.689  -8.354   6.543  1.00 92.25           O
ATOM   4104  HA  TYR A 270       0.678  -8.952   5.894  1.00 92.25           H
ATOM   4105  CB  TYR A 270       0.574  -7.532   4.207  1.00 92.25           C
ATOM   4106 1HB  TYR A 270       1.640  -7.635   4.003  1.00 92.25           H
ATOM   4107 2HB  TYR A 270       0.066  -7.511   3.242  1.00 92.25           H
ATOM   4108  CG  TYR A 270       0.333  -6.201   4.922  1.00 92.25           C
ATOM   4109  CD1 TYR A 270      -0.454  -5.233   4.332  1.00 92.25           C
ATOM   4110  HD1 TYR A 270      -0.903  -5.416   3.356  1.00 92.25           H
ATOM   4111  CD2 TYR A 270       0.902  -5.969   6.158  1.00 92.25           C
ATOM   4112  HD2 TYR A 270       1.523  -6.734   6.624  1.00 92.25           H
ATOM   4113  CE1 TYR A 270      -0.681  -3.981   5.005  1.00 92.25           C
ATOM   4114  HE1 TYR A 270      -1.300  -3.207   4.550  1.00 92.25           H
ATOM   4115  CE2 TYR A 270       0.675  -4.717   6.831  1.00 92.25           C
ATOM   4116  HE2 TYR A 270       1.118  -4.520   7.808  1.00 92.25           H
ATOM   4117  CZ  TYR A 270      -0.105  -3.784   6.222  1.00 92.25           C
ATOM   4118  OH  TYR A 270      -0.320  -2.602   6.858  1.00 92.25           O
ATOM   4119  HH  TYR A 270      -0.030  -2.669   7.812  1.00 92.25           H
ATOM   4120  HN  TYR A 270       0.601  -9.667   3.187  1.00 92.25           H
ATOM   4121  N   ASN A 271      -2.226  -8.639   4.365  1.00 90.02           N
ATOM   4122  CA  ASN A 271      -3.644  -8.391   4.565  1.00 90.02           C
ATOM   4123  C   ASN A 271      -4.240  -9.520   5.408  1.00 90.02           C
ATOM   4124  O   ASN A 271      -5.237  -9.322   6.101  1.00 90.02           O
ATOM   4125  HA  ASN A 271      -3.698  -7.424   5.065  1.00 90.02           H
ATOM   4126  CB  ASN A 271      -4.390  -8.353   3.230  1.00 90.02           C
ATOM   4127 1HB  ASN A 271      -4.047  -9.169   2.594  1.00 90.02           H
ATOM   4128 2HB  ASN A 271      -5.456  -8.509   3.401  1.00 90.02           H
ATOM   4129  CG  ASN A 271      -4.172  -7.017   2.518  1.00 90.02           C
ATOM   4130  OD1 ASN A 271      -4.637  -5.973   2.945  1.00 90.02           O
ATOM   4131  ND2 ASN A 271      -3.441  -7.107   1.410  1.00 90.02           N
ATOM   4132 1HD2 ASN A 271      -3.090  -7.995   1.114  1.00 90.02           H
ATOM   4133 2HD2 ASN A 271      -3.243  -6.287   0.874  1.00 90.02           H
ATOM   4134  HN  ASN A 271      -1.965  -8.865   3.426  1.00 90.02           H
ATOM   4135  N   CYS A 272      -3.604 -10.679   5.322  1.00 95.06           N
ATOM   4136  CA  CYS A 272      -3.991 -11.808   6.151  1.00 95.06           C
ATOM   4137  C   CYS A 272      -3.820 -11.408   7.618  1.00 95.06           C
ATOM   4138  O   CYS A 272      -4.715 -11.626   8.433  1.00 95.06           O
ATOM   4139  HA  CYS A 272      -5.036 -12.018   5.927  1.00 95.06           H
ATOM   4140  CB  CYS A 272      -3.189 -13.065   5.806  1.00 95.06           C
ATOM   4141 1HB  CYS A 272      -2.124 -12.832   5.782  1.00 95.06           H
ATOM   4142 2HB  CYS A 272      -3.332 -13.821   6.577  1.00 95.06           H
ATOM   4143  SG  CYS A 272      -3.721 -13.720   4.182  1.00 95.06           S
ATOM   4144  HG  CYS A 272      -3.094 -12.803   3.450  1.00 95.06           H
ATOM   4145  HN  CYS A 272      -2.840 -10.853   4.702  1.00 95.06           H
ATOM   4146  N   ILE A 273      -2.664 -10.829   7.910  1.00 94.17           N
ATOM   4147  CA  ILE A 273      -2.349 -10.431   9.271  1.00 94.17           C
ATOM   4148  C   ILE A 273      -3.254  -9.268   9.681  1.00 94.17           C
ATOM   4149  O   ILE A 273      -3.714  -9.206  10.820  1.00 94.17           O
ATOM   4150  HA  ILE A 273      -2.565 -11.281   9.918  1.00 94.17           H
ATOM   4151  CB  ILE A 273      -0.856 -10.126   9.408  1.00 94.17           C
ATOM   4152  HB  ILE A 273      -0.599  -9.347   8.691  1.00 94.17           H
ATOM   4153  CG1 ILE A 273      -0.011 -11.355   9.062  1.00 94.17           C
ATOM   4154 1HG1 ILE A 273      -0.204 -11.654   8.032  1.00 94.17           H
ATOM   4155 2HG1 ILE A 273       1.047 -11.103   9.129  1.00 94.17           H
ATOM   4156  CG2 ILE A 273      -0.533  -9.582  10.801  1.00 94.17           C
ATOM   4157 1HG2 ILE A 273      -1.094  -8.663  10.971  1.00 94.17           H
ATOM   4158 2HG2 ILE A 273      -0.809 -10.321  11.553  1.00 94.17           H
ATOM   4159 3HG2 ILE A 273       0.535  -9.374  10.871  1.00 94.17           H
ATOM   4160  CD1 ILE A 273      -0.325 -12.518  10.005  1.00 94.17           C
ATOM   4161 1HD1 ILE A 273      -0.108 -12.223  11.031  1.00 94.17           H
ATOM   4162 2HD1 ILE A 273      -1.379 -12.783   9.917  1.00 94.17           H
ATOM   4163 3HD1 ILE A 273       0.289 -13.378   9.737  1.00 94.17           H
ATOM   4164  HN  ILE A 273      -1.952 -10.632   7.236  1.00 94.17           H
ATOM   4165  N   LEU A 274      -3.482  -8.374   8.730  1.00 90.67           N
ATOM   4166  CA  LEU A 274      -4.350  -7.233   8.967  1.00 90.67           C
ATOM   4167  C   LEU A 274      -5.730  -7.730   9.404  1.00 90.67           C
ATOM   4168  O   LEU A 274      -6.350  -7.148  10.293  1.00 90.67           O
ATOM   4169  HA  LEU A 274      -3.916  -6.657   9.784  1.00 90.67           H
ATOM   4170  CB  LEU A 274      -4.385  -6.322   7.739  1.00 90.67           C
ATOM   4171 1HB  LEU A 274      -4.432  -6.948   6.848  1.00 90.67           H
ATOM   4172 2HB  LEU A 274      -5.307  -5.741   7.769  1.00 90.67           H
ATOM   4173  CG  LEU A 274      -3.210  -5.354   7.588  1.00 90.67           C
ATOM   4174  HG  LEU A 274      -2.293  -5.939   7.514  1.00 90.67           H
ATOM   4175  CD1 LEU A 274      -3.332  -4.540   6.298  1.00 90.67           C
ATOM   4176 1HD1 LEU A 274      -3.342  -5.214   5.442  1.00 90.67           H
ATOM   4177 2HD1 LEU A 274      -4.258  -3.965   6.318  1.00 90.67           H
ATOM   4178 3HD1 LEU A 274      -2.484  -3.860   6.216  1.00 90.67           H
ATOM   4179  CD2 LEU A 274      -3.075  -4.458   8.821  1.00 90.67           C
ATOM   4180 1HD2 LEU A 274      -3.990  -3.880   8.951  1.00 90.67           H
ATOM   4181 2HD2 LEU A 274      -2.908  -5.077   9.703  1.00 90.67           H
ATOM   4182 3HD2 LEU A 274      -2.232  -3.780   8.687  1.00 90.67           H
ATOM   4183  HN  LEU A 274      -3.087  -8.420   7.812  1.00 90.67           H
ATOM   4184  N   LEU A 275      -6.170  -8.800   8.759  1.00 93.05           N
ATOM   4185  CA  LEU A 275      -7.477  -9.364   9.049  1.00 93.05           C
ATOM   4186  C   LEU A 275      -7.511  -9.839  10.503  1.00 93.05           C
ATOM   4187  O   LEU A 275      -8.461  -9.554  11.231  1.00 93.05           O
ATOM   4188  HA  LEU A 275      -8.211  -8.567   8.929  1.00 93.05           H
ATOM   4189  CB  LEU A 275      -7.826 -10.457   8.037  1.00 93.05           C
ATOM   4190 1HB  LEU A 275      -7.781 -10.026   7.036  1.00 93.05           H
ATOM   4191 2HB  LEU A 275      -7.058 -11.229   8.086  1.00 93.05           H
ATOM   4192  CG  LEU A 275      -9.192 -11.124   8.213  1.00 93.05           C
ATOM   4193  HG  LEU A 275      -9.245 -11.529   9.224  1.00 93.05           H
ATOM   4194  CD1 LEU A 275     -10.323 -10.103   8.075  1.00 93.05           C
ATOM   4195 1HD1 LEU A 275     -10.210  -9.330   8.836  1.00 93.05           H
ATOM   4196 2HD1 LEU A 275     -10.282  -9.647   7.086  1.00 93.05           H
ATOM   4197 3HD1 LEU A 275     -11.282 -10.603   8.205  1.00 93.05           H
ATOM   4198  CD2 LEU A 275      -9.358 -12.298   7.246  1.00 93.05           C
ATOM   4199 1HD2 LEU A 275      -9.275 -11.938   6.221  1.00 93.05           H
ATOM   4200 2HD2 LEU A 275      -8.580 -13.038   7.436  1.00 93.05           H
ATOM   4201 3HD2 LEU A 275     -10.337 -12.754   7.393  1.00 93.05           H
ATOM   4202  HN  LEU A 275      -5.651  -9.279   8.050  1.00 93.05           H
ATOM   4203  N   VAL A 276      -6.463 -10.556  10.882  1.00 95.08           N
ATOM   4204  CA  VAL A 276      -6.369 -11.087  12.232  1.00 95.08           C
ATOM   4205  C   VAL A 276      -6.428  -9.933  13.235  1.00 95.08           C
ATOM   4206  O   VAL A 276      -7.166  -9.996  14.216  1.00 95.08           O
ATOM   4207  HA  VAL A 276      -7.231 -11.735  12.391  1.00 95.08           H
ATOM   4208  CB  VAL A 276      -5.105 -11.937  12.372  1.00 95.08           C
ATOM   4209  HB  VAL A 276      -4.254 -11.326  12.071  1.00 95.08           H
ATOM   4210  CG1 VAL A 276      -4.888 -12.361  13.826  1.00 95.08           C
ATOM   4211 1HG1 VAL A 276      -4.784 -11.474  14.451  1.00 95.08           H
ATOM   4212 2HG1 VAL A 276      -5.742 -12.946  14.166  1.00 95.08           H
ATOM   4213 3HG1 VAL A 276      -3.983 -12.964  13.898  1.00 95.08           H
ATOM   4214  CG2 VAL A 276      -5.158 -13.156  11.448  1.00 95.08           C
ATOM   4215 1HG2 VAL A 276      -6.022 -13.769  11.705  1.00 95.08           H
ATOM   4216 2HG2 VAL A 276      -5.243 -12.824  10.414  1.00 95.08           H
ATOM   4217 3HG2 VAL A 276      -4.247 -13.743  11.568  1.00 95.08           H
ATOM   4218  HN  VAL A 276      -5.690 -10.775  10.287  1.00 95.08           H
ATOM   4219  N   GLN A 277      -5.640  -8.906  12.953  1.00 91.73           N
ATOM   4220  CA  GLN A 277      -5.562  -7.757  13.840  1.00 91.73           C
ATOM   4221  C   GLN A 277      -6.927  -7.076  13.948  1.00 91.73           C
ATOM   4222  O   GLN A 277      -7.294  -6.577  15.011  1.00 91.73           O
ATOM   4223  HA  GLN A 277      -5.271  -8.160  14.810  1.00 91.73           H
ATOM   4224  CB  GLN A 277      -4.492  -6.771  13.366  1.00 91.73           C
ATOM   4225 1HB  GLN A 277      -4.604  -6.594  12.296  1.00 91.73           H
ATOM   4226 2HB  GLN A 277      -4.632  -5.811  13.864  1.00 91.73           H
ATOM   4227  CG  GLN A 277      -3.088  -7.303  13.658  1.00 91.73           C
ATOM   4228 1HG  GLN A 277      -3.005  -7.563  14.713  1.00 91.73           H
ATOM   4229 2HG  GLN A 277      -2.916  -8.217  13.090  1.00 91.73           H
ATOM   4230  CD  GLN A 277      -2.023  -6.265  13.297  1.00 91.73           C
ATOM   4231  OE1 GLN A 277      -2.224  -5.393  12.468  1.00 91.73           O
ATOM   4232  NE2 GLN A 277      -0.881  -6.407  13.965  1.00 91.73           N
ATOM   4233 1HE2 GLN A 277      -0.781  -7.145  14.633  1.00 91.73           H
ATOM   4234 2HE2 GLN A 277      -0.123  -5.777  13.799  1.00 91.73           H
ATOM   4235  HN  GLN A 277      -5.063  -8.850  12.138  1.00 91.73           H
ATOM   4236  N   THR A 278      -7.643  -7.076  12.833  1.00 92.59           N
ATOM   4237  CA  THR A 278      -8.940  -6.424  12.775  1.00 92.59           C
ATOM   4238  C   THR A 278      -9.943  -7.152  13.672  1.00 92.59           C
ATOM   4239  O   THR A 278     -10.688  -6.519  14.418  1.00 92.59           O
ATOM   4240  HA  THR A 278      -8.834  -5.413  13.170  1.00 92.59           H
ATOM   4241  CB  THR A 278      -9.371  -6.357  11.309  1.00 92.59           C
ATOM   4242  HB  THR A 278      -9.524  -7.357  10.902  1.00 92.59           H
ATOM   4243  OG1 THR A 278      -8.350  -5.586  10.681  1.00 92.59           O
ATOM   4244  HG1 THR A 278      -7.675  -6.192  10.259  1.00 92.59           H
ATOM   4245  CG2 THR A 278     -10.641  -5.526  11.110  1.00 92.59           C
ATOM   4246 1HG2 THR A 278     -10.466  -4.507  11.455  1.00 92.59           H
ATOM   4247 2HG2 THR A 278     -11.458  -5.968  11.680  1.00 92.59           H
ATOM   4248 3HG2 THR A 278     -10.903  -5.511  10.052  1.00 92.59           H
ATOM   4249  HN  THR A 278      -7.351  -7.511  11.981  1.00 92.59           H
ATOM   4250  N   ILE A 279      -9.931  -8.473  13.568  1.00 93.06           N
ATOM   4251  CA  ILE A 279     -10.833  -9.295  14.357  1.00 93.06           C
ATOM   4252  C   ILE A 279     -10.479  -9.155  15.839  1.00 93.06           C
ATOM   4253  O   ILE A 279     -11.364  -9.028  16.683  1.00 93.06           O
ATOM   4254  HA  ILE A 279     -11.842  -8.910  14.205  1.00 93.06           H
ATOM   4255  CB  ILE A 279     -10.819 -10.740  13.855  1.00 93.06           C
ATOM   4256  HB  ILE A 279      -9.786 -11.088  13.844  1.00 93.06           H
ATOM   4257  CG1 ILE A 279     -11.340 -10.827  12.419  1.00 93.06           C
ATOM   4258 1HG1 ILE A 279     -12.418 -10.666  12.409  1.00 93.06           H
ATOM   4259 2HG1 ILE A 279     -10.895 -10.034  11.818  1.00 93.06           H
ATOM   4260  CG2 ILE A 279     -11.595 -11.657  14.803  1.00 93.06           C
ATOM   4261 1HG2 ILE A 279     -11.139 -11.626  15.792  1.00 93.06           H
ATOM   4262 2HG2 ILE A 279     -12.629 -11.320  14.869  1.00 93.06           H
ATOM   4263 3HG2 ILE A 279     -11.569 -12.678  14.422  1.00 93.06           H
ATOM   4264  CD1 ILE A 279     -11.016 -12.187  11.800  1.00 93.06           C
ATOM   4265 1HD1 ILE A 279      -9.936 -12.334  11.789  1.00 93.06           H
ATOM   4266 2HD1 ILE A 279     -11.483 -12.976  12.389  1.00 93.06           H
ATOM   4267 3HD1 ILE A 279     -11.397 -12.222  10.779  1.00 93.06           H
ATOM   4268  HN  ILE A 279      -9.320  -8.981  12.960  1.00 93.06           H
ATOM   4269  N   ASP A 280      -9.182  -9.183  16.110  1.00 92.33           N
ATOM   4270  CA  ASP A 280      -8.702  -9.116  17.479  1.00 92.33           C
ATOM   4271  C   ASP A 280      -9.076  -7.760  18.081  1.00 92.33           C
ATOM   4272  O   ASP A 280      -9.387  -7.667  19.267  1.00 92.33           O
ATOM   4273  HA  ASP A 280      -9.185  -9.947  17.993  1.00 92.33           H
ATOM   4274  CB  ASP A 280      -7.180  -9.256  17.537  1.00 92.33           C
ATOM   4275 1HB  ASP A 280      -6.875 -10.169  17.026  1.00 92.33           H
ATOM   4276 2HB  ASP A 280      -6.714  -8.424  17.008  1.00 92.33           H
ATOM   4277  CG  ASP A 280      -6.686  -9.286  18.985  1.00 92.33           C
ATOM   4278  OD1 ASP A 280      -7.266 -10.072  19.765  1.00 92.33           O
ATOM   4279  OD2 ASP A 280      -5.740  -8.524  19.278  1.00 92.33           O
ATOM   4280  HN  ASP A 280      -8.467  -9.249  15.414  1.00 92.33           H
ATOM   4281  N   ALA A 281      -9.032  -6.741  17.235  1.00 91.94           N
ATOM   4282  CA  ALA A 281      -9.362  -5.394  17.668  1.00 91.94           C
ATOM   4283  C   ALA A 281     -10.802  -5.368  18.187  1.00 91.94           C
ATOM   4284  O   ALA A 281     -11.133  -4.578  19.070  1.00 91.94           O
ATOM   4285  HA  ALA A 281      -8.687  -5.132  18.482  1.00 91.94           H
ATOM   4286  CB  ALA A 281      -9.142  -4.417  16.511  1.00 91.94           C
ATOM   4287 1HB  ALA A 281      -8.098  -4.453  16.199  1.00 91.94           H
ATOM   4288 2HB  ALA A 281      -9.781  -4.696  15.673  1.00 91.94           H
ATOM   4289 3HB  ALA A 281      -9.390  -3.407  16.836  1.00 91.94           H
ATOM   4290  HN  ALA A 281      -8.778  -6.825  16.271  1.00 91.94           H
ATOM   4291  N   TYR A 282     -11.618  -6.242  17.616  1.00 79.79           N
ATOM   4292  CA  TYR A 282     -13.023  -6.303  17.983  1.00 79.79           C
ATOM   4293  C   TYR A 282     -13.256  -7.331  19.092  1.00 79.79           C
ATOM   4294  O   TYR A 282     -13.933  -7.044  20.077  1.00 79.79           O
ATOM   4295  HA  TYR A 282     -13.320  -5.318  18.343  1.00 79.79           H
ATOM   4296  CB  TYR A 282     -13.768  -6.750  16.724  1.00 79.79           C
ATOM   4297 1HB  TYR A 282     -13.507  -6.083  15.903  1.00 79.79           H
ATOM   4298 2HB  TYR A 282     -13.426  -7.747  16.446  1.00 79.79           H
ATOM   4299  CG  TYR A 282     -15.290  -6.774  16.877  1.00 79.79           C
ATOM   4300  CD1 TYR A 282     -15.946  -7.974  17.065  1.00 79.79           C
ATOM   4301  HD1 TYR A 282     -15.380  -8.904  17.104  1.00 79.79           H
ATOM   4302  CD2 TYR A 282     -16.007  -5.596  16.828  1.00 79.79           C
ATOM   4303  HD2 TYR A 282     -15.489  -4.648  16.680  1.00 79.79           H
ATOM   4304  CE1 TYR A 282     -17.379  -7.996  17.209  1.00 79.79           C
ATOM   4305  HE1 TYR A 282     -17.909  -8.937  17.358  1.00 79.79           H
ATOM   4306  CE2 TYR A 282     -17.440  -5.618  16.972  1.00 79.79           C
ATOM   4307  HE2 TYR A 282     -18.018  -4.695  16.935  1.00 79.79           H
ATOM   4308  CZ  TYR A 282     -18.055  -6.817  17.156  1.00 79.79           C
ATOM   4309  OH  TYR A 282     -19.408  -6.839  17.292  1.00 79.79           O
ATOM   4310  HH  TYR A 282     -19.770  -5.907  17.258  1.00 79.79           H
ATOM   4311  HN  TYR A 282     -11.335  -6.898  16.917  1.00 79.79           H
ATOM   4312  N   ALA A 283     -12.681  -8.508  18.893  1.00 90.02           N
ATOM   4313  CA  ALA A 283     -13.027  -9.658  19.713  1.00 90.02           C
ATOM   4314  C   ALA A 283     -12.039  -9.765  20.876  1.00 90.02           C
ATOM   4315  O   ALA A 283     -12.328 -10.410  21.883  1.00 90.02           O
ATOM   4316  HA  ALA A 283     -14.028  -9.492  20.111  1.00 90.02           H
ATOM   4317  CB  ALA A 283     -13.044 -10.917  18.844  1.00 90.02           C
ATOM   4318 1HB  ALA A 283     -13.783 -10.802  18.051  1.00 90.02           H
ATOM   4319 2HB  ALA A 283     -12.059 -11.069  18.404  1.00 90.02           H
ATOM   4320 3HB  ALA A 283     -13.304 -11.779  19.459  1.00 90.02           H
ATOM   4321  HN  ALA A 283     -11.993  -8.683  18.190  1.00 90.02           H
ATOM   4322  N   MET A 284     -10.894  -9.122  20.699  1.00 83.02           N
ATOM   4323  CA  MET A 284      -9.860  -9.141  21.720  1.00 83.02           C
ATOM   4324  C   MET A 284      -9.615 -10.564  22.227  1.00 83.02           C
ATOM   4325  O   MET A 284      -9.519 -10.789  23.432  1.00 83.02           O
ATOM   4326  HA  MET A 284      -8.961  -8.761  21.234  1.00 83.02           H
ATOM   4327  CB  MET A 284     -10.281  -8.248  22.889  1.00 83.02           C
ATOM   4328 1HB  MET A 284     -11.192  -8.639  23.340  1.00 83.02           H
ATOM   4329 2HB  MET A 284      -9.510  -8.265  23.660  1.00 83.02           H
ATOM   4330  CG  MET A 284     -10.512  -6.809  22.424  1.00 83.02           C
ATOM   4331 1HG  MET A 284      -9.607  -6.418  21.959  1.00 83.02           H
ATOM   4332 2HG  MET A 284     -11.296  -6.784  21.666  1.00 83.02           H
ATOM   4333  SD  MET A 284     -10.975  -5.786  23.811  1.00 83.02           S
ATOM   4334  CE  MET A 284     -11.183  -4.218  22.984  1.00 83.02           C
ATOM   4335 1HE  MET A 284     -10.244  -3.927  22.514  1.00 83.02           H
ATOM   4336 2HE  MET A 284     -11.958  -4.308  22.223  1.00 83.02           H
ATOM   4337 3HE  MET A 284     -11.475  -3.459  23.711  1.00 83.02           H
ATOM   4338  HN  MET A 284     -10.668  -8.597  19.878  1.00 83.02           H
ATOM   4339  N   PHE A 285      -9.521 -11.486  21.281  1.00 86.13           N
ATOM   4340  CA  PHE A 285      -9.462 -12.899  21.616  1.00 86.13           C
ATOM   4341  C   PHE A 285      -8.027 -13.327  21.933  1.00 86.13           C
ATOM   4342  O   PHE A 285      -7.804 -14.409  22.474  1.00 86.13           O
ATOM   4343  HA  PHE A 285     -10.087 -13.049  22.496  1.00 86.13           H
ATOM   4344  CB  PHE A 285      -9.952 -13.671  20.390  1.00 86.13           C
ATOM   4345 1HB  PHE A 285     -10.104 -14.715  20.667  1.00 86.13           H
ATOM   4346 2HB  PHE A 285     -10.923 -13.277  20.090  1.00 86.13           H
ATOM   4347  CG  PHE A 285      -9.001 -13.609  19.193  1.00 86.13           C
ATOM   4348  CD1 PHE A 285      -9.124 -12.610  18.278  1.00 86.13           C
ATOM   4349  HD1 PHE A 285      -9.900 -11.854  18.398  1.00 86.13           H
ATOM   4350  CD2 PHE A 285      -8.033 -14.552  19.044  1.00 86.13           C
ATOM   4351  HD2 PHE A 285      -7.934 -15.353  19.778  1.00 86.13           H
ATOM   4352  CE1 PHE A 285      -8.241 -12.552  17.168  1.00 86.13           C
ATOM   4353  HE1 PHE A 285      -8.339 -11.752  16.435  1.00 86.13           H
ATOM   4354  CE2 PHE A 285      -7.150 -14.494  17.934  1.00 86.13           C
ATOM   4355  HE2 PHE A 285      -6.374 -15.250  17.815  1.00 86.13           H
ATOM   4356  CZ  PHE A 285      -7.272 -13.495  17.019  1.00 86.13           C
ATOM   4357  HZ  PHE A 285      -6.594 -13.451  16.167  1.00 86.13           H
ATOM   4358  HN  PHE A 285      -9.486 -11.283  20.302  1.00 86.13           H
ATOM   4359  N   ILE A 286      -7.092 -12.456  21.583  1.00 87.08           N
ATOM   4360  CA  ILE A 286      -5.687 -12.725  21.835  1.00 87.08           C
ATOM   4361  C   ILE A 286      -5.322 -12.234  23.237  1.00 87.08           C
ATOM   4362  O   ILE A 286      -5.160 -11.035  23.457  1.00 87.08           O
ATOM   4363  HA  ILE A 286      -5.550 -13.806  21.800  1.00 87.08           H
ATOM   4364  CB  ILE A 286      -4.820 -12.123  20.727  1.00 87.08           C
ATOM   4365  HB  ILE A 286      -4.986 -11.046  20.711  1.00 87.08           H
ATOM   4366  CG1 ILE A 286      -5.227 -12.665  19.356  1.00 87.08           C
ATOM   4367 1HG1 ILE A 286      -5.021 -13.734  19.308  1.00 87.08           H
ATOM   4368 2HG1 ILE A 286      -6.301 -12.541  19.216  1.00 87.08           H
ATOM   4369  CG2 ILE A 286      -3.333 -12.346  21.013  1.00 87.08           C
ATOM   4370 1HG2 ILE A 286      -3.070 -11.873  21.959  1.00 87.08           H
ATOM   4371 2HG2 ILE A 286      -3.131 -13.415  21.073  1.00 87.08           H
ATOM   4372 3HG2 ILE A 286      -2.739 -11.908  20.211  1.00 87.08           H
ATOM   4373  CD1 ILE A 286      -4.475 -11.943  18.236  1.00 87.08           C
ATOM   4374 1HD1 ILE A 286      -4.703 -10.878  18.272  1.00 87.08           H
ATOM   4375 2HD1 ILE A 286      -3.403 -12.090  18.365  1.00 87.08           H
ATOM   4376 3HD1 ILE A 286      -4.784 -12.348  17.272  1.00 87.08           H
ATOM   4377  HN  ILE A 286      -7.282 -11.582  21.136  1.00 87.08           H
ATOM   4378  N   SER A 287      -5.202 -13.187  24.150  1.00 85.26           N
ATOM   4379  CA  SER A 287      -4.874 -12.866  25.529  1.00 85.26           C
ATOM   4380  C   SER A 287      -3.459 -13.347  25.856  1.00 85.26           C
ATOM   4381  O   SER A 287      -2.885 -12.953  26.870  1.00 85.26           O
ATOM   4382  HA  SER A 287      -4.933 -11.779  25.594  1.00 85.26           H
ATOM   4383  CB  SER A 287      -5.884 -13.489  26.495  1.00 85.26           C
ATOM   4384 1HB  SER A 287      -5.593 -13.261  27.520  1.00 85.26           H
ATOM   4385 2HB  SER A 287      -6.864 -13.040  26.334  1.00 85.26           H
ATOM   4386  OG  SER A 287      -5.977 -14.902  26.331  1.00 85.26           O
ATOM   4387  HG  SER A 287      -6.672 -15.272  26.947  1.00 85.26           H
ATOM   4388  HN  SER A 287      -5.324 -14.161  23.961  1.00 85.26           H
ATOM   4389  N   ASN A 288      -2.938 -14.193  24.979  1.00 86.30           N
ATOM   4390  CA  ASN A 288      -1.630 -14.785  25.197  1.00 86.30           C
ATOM   4391  C   ASN A 288      -0.553 -13.853  24.638  1.00 86.30           C
ATOM   4392  O   ASN A 288      -0.575 -13.511  23.457  1.00 86.30           O
ATOM   4393  HA  ASN A 288      -1.550 -14.915  26.276  1.00 86.30           H
ATOM   4394  CB  ASN A 288      -1.508 -16.131  24.480  1.00 86.30           C
ATOM   4395 1HB  ASN A 288      -2.363 -16.760  24.730  1.00 86.30           H
ATOM   4396 2HB  ASN A 288      -1.532 -15.976  23.401  1.00 86.30           H
ATOM   4397  CG  ASN A 288      -0.212 -16.845  24.869  1.00 86.30           C
ATOM   4398  OD1 ASN A 288       0.828 -16.237  25.061  1.00 86.30           O
ATOM   4399  ND2 ASN A 288      -0.332 -18.165  24.974  1.00 86.30           N
ATOM   4400 1HD2 ASN A 288      -1.215 -18.602  24.803  1.00 86.30           H
ATOM   4401 2HD2 ASN A 288       0.460 -18.721  25.224  1.00 86.30           H
ATOM   4402  HN  ASN A 288      -3.394 -14.473  24.134  1.00 86.30           H
ATOM   4403  N   CYS A 289       0.364 -13.468  25.514  1.00 91.26           N
ATOM   4404  CA  CYS A 289       1.392 -12.509  25.148  1.00 91.26           C
ATOM   4405  C   CYS A 289       2.250 -13.124  24.040  1.00 91.26           C
ATOM   4406  O   CYS A 289       2.634 -12.438  23.095  1.00 91.26           O
ATOM   4407  HA  CYS A 289       0.876 -11.619  24.789  1.00 91.26           H
ATOM   4408  CB  CYS A 289       2.233 -12.093  26.357  1.00 91.26           C
ATOM   4409 1HB  CYS A 289       1.591 -11.669  27.129  1.00 91.26           H
ATOM   4410 2HB  CYS A 289       2.719 -12.967  26.791  1.00 91.26           H
ATOM   4411  SG  CYS A 289       3.493 -10.866  25.850  1.00 91.26           S
ATOM   4412  HN  CYS A 289       0.411 -13.799  26.456  1.00 91.26           H
ATOM   4413  N   ALA A 290       2.526 -14.411  24.194  1.00 93.19           N
ATOM   4414  CA  ALA A 290       3.402 -15.105  23.266  1.00 93.19           C
ATOM   4415  C   ALA A 290       2.802 -15.041  21.860  1.00 93.19           C
ATOM   4416  O   ALA A 290       3.517 -14.808  20.887  1.00 93.19           O
ATOM   4417  HA  ALA A 290       4.362 -14.588  23.267  1.00 93.19           H
ATOM   4418  CB  ALA A 290       3.616 -16.543  23.744  1.00 93.19           C
ATOM   4419 1HB  ALA A 290       4.071 -16.533  24.734  1.00 93.19           H
ATOM   4420 2HB  ALA A 290       2.656 -17.057  23.790  1.00 93.19           H
ATOM   4421 3HB  ALA A 290       4.273 -17.063  23.047  1.00 93.19           H
ATOM   4422  HN  ALA A 290       2.162 -14.976  24.935  1.00 93.19           H
ATOM   4423  N   VAL A 291       1.496 -15.251  21.799  1.00 93.48           N
ATOM   4424  CA  VAL A 291       0.791 -15.218  20.528  1.00 93.48           C
ATOM   4425  C   VAL A 291       0.837 -13.798  19.961  1.00 93.48           C
ATOM   4426  O   VAL A 291       1.076 -13.608  18.770  1.00 93.48           O
ATOM   4427  HA  VAL A 291       1.315 -15.886  19.844  1.00 93.48           H
ATOM   4428  CB  VAL A 291      -0.634 -15.745  20.706  1.00 93.48           C
ATOM   4429  HB  VAL A 291      -1.133 -15.118  21.445  1.00 93.48           H
ATOM   4430  CG1 VAL A 291      -1.422 -15.648  19.398  1.00 93.48           C
ATOM   4431 1HG1 VAL A 291      -1.471 -14.606  19.081  1.00 93.48           H
ATOM   4432 2HG1 VAL A 291      -0.924 -16.239  18.630  1.00 93.48           H
ATOM   4433 3HG1 VAL A 291      -2.431 -16.029  19.553  1.00 93.48           H
ATOM   4434  CG2 VAL A 291      -0.626 -17.180  21.236  1.00 93.48           C
ATOM   4435 1HG2 VAL A 291      -0.100 -17.825  20.531  1.00 93.48           H
ATOM   4436 2HG2 VAL A 291      -0.119 -17.209  22.201  1.00 93.48           H
ATOM   4437 3HG2 VAL A 291      -1.651 -17.530  21.353  1.00 93.48           H
ATOM   4438  HN  VAL A 291       0.922 -15.440  22.595  1.00 93.48           H
ATOM   4439  N   SER A 292       0.604 -12.835  20.842  1.00 93.74           N
ATOM   4440  CA  SER A 292       0.576 -11.440  20.436  1.00 93.74           C
ATOM   4441  C   SER A 292       1.937 -11.033  19.867  1.00 93.74           C
ATOM   4442  O   SER A 292       2.007 -10.346  18.850  1.00 93.74           O
ATOM   4443  HA  SER A 292      -0.194 -11.379  19.668  1.00 93.74           H
ATOM   4444  CB  SER A 292       0.198 -10.533  21.609  1.00 93.74           C
ATOM   4445 1HB  SER A 292      -0.739 -10.877  22.046  1.00 93.74           H
ATOM   4446 2HB  SER A 292       0.959 -10.610  22.386  1.00 93.74           H
ATOM   4447  OG  SER A 292       0.063  -9.172  21.209  1.00 93.74           O
ATOM   4448  HG  SER A 292      -0.767  -9.056  20.665  1.00 93.74           H
ATOM   4449  HN  SER A 292       0.437 -12.996  21.815  1.00 93.74           H
ATOM   4450  N   THR A 293       2.984 -11.475  20.549  1.00 90.34           N
ATOM   4451  CA  THR A 293       4.337 -11.131  20.147  1.00 90.34           C
ATOM   4452  C   THR A 293       4.625 -11.657  18.740  1.00 90.34           C
ATOM   4453  O   THR A 293       5.165 -10.935  17.902  1.00 90.34           O
ATOM   4454  HA  THR A 293       4.418 -10.045  20.106  1.00 90.34           H
ATOM   4455  CB  THR A 293       5.297 -11.675  21.207  1.00 90.34           C
ATOM   4456  HB  THR A 293       5.208 -12.758  21.294  1.00 90.34           H
ATOM   4457  OG1 THR A 293       4.973 -10.935  22.381  1.00 90.34           O
ATOM   4458  HG1 THR A 293       4.261 -11.409  22.899  1.00 90.34           H
ATOM   4459  CG2 THR A 293       6.754 -11.304  20.923  1.00 90.34           C
ATOM   4460 1HG2 THR A 293       6.856 -10.219  20.903  1.00 90.34           H
ATOM   4461 2HG2 THR A 293       7.052 -11.715  19.958  1.00 90.34           H
ATOM   4462 3HG2 THR A 293       7.393 -11.714  21.706  1.00 90.34           H
ATOM   4463  HN  THR A 293       2.918 -12.056  21.360  1.00 90.34           H
ATOM   4464  N   ASN A 294       4.253 -12.910  18.523  1.00 92.38           N
ATOM   4465  CA  ASN A 294       4.530 -13.564  17.255  1.00 92.38           C
ATOM   4466  C   ASN A 294       3.747 -12.864  16.143  1.00 92.38           C
ATOM   4467  O   ASN A 294       4.249 -12.703  15.031  1.00 92.38           O
ATOM   4468  HA  ASN A 294       5.608 -13.482  17.120  1.00 92.38           H
ATOM   4469  CB  ASN A 294       4.097 -15.031  17.286  1.00 92.38           C
ATOM   4470 1HB  ASN A 294       3.094 -15.109  17.704  1.00 92.38           H
ATOM   4471 2HB  ASN A 294       4.050 -15.422  16.270  1.00 92.38           H
ATOM   4472  CG  ASN A 294       5.069 -15.872  18.117  1.00 92.38           C
ATOM   4473  OD1 ASN A 294       6.200 -15.491  18.369  1.00 92.38           O
ATOM   4474  ND2 ASN A 294       4.565 -17.032  18.527  1.00 92.38           N
ATOM   4475 1HD2 ASN A 294       3.628 -17.284  18.286  1.00 92.38           H
ATOM   4476 2HD2 ASN A 294       5.124 -17.653  19.078  1.00 92.38           H
ATOM   4477  HN  ASN A 294       3.771 -13.474  19.193  1.00 92.38           H
ATOM   4478  N   ILE A 295       2.529 -12.465  16.481  1.00 92.25           N
ATOM   4479  CA  ILE A 295       1.664 -11.805  15.518  1.00 92.25           C
ATOM   4480  C   ILE A 295       2.294 -10.474  15.101  1.00 92.25           C
ATOM   4481  O   ILE A 295       2.284 -10.122  13.922  1.00 92.25           O
ATOM   4482  HA  ILE A 295       1.601 -12.448  14.640  1.00 92.25           H
ATOM   4483  CB  ILE A 295       0.247 -11.665  16.079  1.00 92.25           C
ATOM   4484  HB  ILE A 295       0.321 -11.326  17.112  1.00 92.25           H
ATOM   4485  CG1 ILE A 295      -0.471 -13.016  16.097  1.00 92.25           C
ATOM   4486 1HG1 ILE A 295      -0.658 -13.346  15.075  1.00 92.25           H
ATOM   4487 2HG1 ILE A 295       0.168 -13.766  16.562  1.00 92.25           H
ATOM   4488  CG2 ILE A 295      -0.545 -10.605  15.311  1.00 92.25           C
ATOM   4489 1HG2 ILE A 295      -0.039  -9.642  15.394  1.00 92.25           H
ATOM   4490 2HG2 ILE A 295      -0.611 -10.890  14.261  1.00 92.25           H
ATOM   4491 3HG2 ILE A 295      -1.548 -10.526  15.730  1.00 92.25           H
ATOM   4492  CD1 ILE A 295      -1.795 -12.923  16.859  1.00 92.25           C
ATOM   4493 1HD1 ILE A 295      -1.602 -12.616  17.887  1.00 92.25           H
ATOM   4494 2HD1 ILE A 295      -2.441 -12.189  16.376  1.00 92.25           H
ATOM   4495 3HD1 ILE A 295      -2.285 -13.896  16.856  1.00 92.25           H
ATOM   4496  HN  ILE A 295       2.133 -12.586  17.391  1.00 92.25           H
ATOM   4497  N   ASP A 296       2.826  -9.772  16.090  1.00 93.58           N
ATOM   4498  CA  ASP A 296       3.422  -8.469  15.847  1.00 93.58           C
ATOM   4499  C   ASP A 296       4.625  -8.629  14.916  1.00 93.58           C
ATOM   4500  O   ASP A 296       4.820  -7.827  14.003  1.00 93.58           O
ATOM   4501  HA  ASP A 296       2.627  -7.870  15.402  1.00 93.58           H
ATOM   4502  CB  ASP A 296       3.912  -7.836  17.150  1.00 93.58           C
ATOM   4503 1HB  ASP A 296       4.372  -8.599  17.779  1.00 93.58           H
ATOM   4504 2HB  ASP A 296       4.683  -7.097  16.932  1.00 93.58           H
ATOM   4505  CG  ASP A 296       2.759  -7.171  17.905  1.00 93.58           C
ATOM   4506  OD1 ASP A 296       1.600  -7.467  17.545  1.00 93.58           O
ATOM   4507  OD2 ASP A 296       3.064  -6.382  18.825  1.00 93.58           O
ATOM   4508  HN  ASP A 296       2.855 -10.079  17.041  1.00 93.58           H
ATOM   4509  N   ILE A 297       5.402  -9.669  15.179  1.00 93.40           N
ATOM   4510  CA  ILE A 297       6.568  -9.958  14.362  1.00 93.40           C
ATOM   4511  C   ILE A 297       6.117 -10.303  12.941  1.00 93.40           C
ATOM   4512  O   ILE A 297       6.689  -9.812  11.968  1.00 93.40           O
ATOM   4513  HA  ILE A 297       7.172  -9.051  14.322  1.00 93.40           H
ATOM   4514  CB  ILE A 297       7.425 -11.044  15.015  1.00 93.40           C
ATOM   4515  HB  ILE A 297       6.774 -11.874  15.289  1.00 93.40           H
ATOM   4516  CG1 ILE A 297       8.071 -10.532  16.304  1.00 93.40           C
ATOM   4517 1HG1 ILE A 297       8.808  -9.766  16.066  1.00 93.40           H
ATOM   4518 2HG1 ILE A 297       7.314 -10.061  16.932  1.00 93.40           H
ATOM   4519  CG2 ILE A 297       8.463 -11.589  14.032  1.00 93.40           C
ATOM   4520 1HG2 ILE A 297       7.955 -12.018  13.168  1.00 93.40           H
ATOM   4521 2HG2 ILE A 297       9.115 -10.779  13.705  1.00 93.40           H
ATOM   4522 3HG2 ILE A 297       9.058 -12.360  14.522  1.00 93.40           H
ATOM   4523  CD1 ILE A 297       8.741 -11.672  17.072  1.00 93.40           C
ATOM   4524 1HD1 ILE A 297       7.996 -12.425  17.330  1.00 93.40           H
ATOM   4525 2HD1 ILE A 297       9.514 -12.124  16.450  1.00 93.40           H
ATOM   4526 3HD1 ILE A 297       9.192 -11.280  17.984  1.00 93.40           H
ATOM   4527  HN  ILE A 297       5.246 -10.307  15.933  1.00 93.40           H
ATOM   4528  N   CYS A 298       5.096 -11.143  12.866  1.00 95.04           N
ATOM   4529  CA  CYS A 298       4.566 -11.565  11.580  1.00 95.04           C
ATOM   4530  C   CYS A 298       4.136 -10.317  10.806  1.00 95.04           C
ATOM   4531  O   CYS A 298       4.366 -10.220   9.601  1.00 95.04           O
ATOM   4532  HA  CYS A 298       5.374 -12.082  11.063  1.00 95.04           H
ATOM   4533  CB  CYS A 298       3.416 -12.561  11.741  1.00 95.04           C
ATOM   4534 1HB  CYS A 298       2.727 -12.212  12.511  1.00 95.04           H
ATOM   4535 2HB  CYS A 298       2.849 -12.628  10.813  1.00 95.04           H
ATOM   4536  SG  CYS A 298       4.073 -14.208  12.192  1.00 95.04           S
ATOM   4537  HG  CYS A 298       4.318 -13.916  13.467  1.00 95.04           H
ATOM   4538  HN  CYS A 298       4.634 -11.534  13.662  1.00 95.04           H
ATOM   4539  N   PHE A 299       3.521  -9.393  11.529  1.00 94.14           N
ATOM   4540  CA  PHE A 299       3.055  -8.157  10.925  1.00 94.14           C
ATOM   4541  C   PHE A 299       4.217  -7.381  10.301  1.00 94.14           C
ATOM   4542  O   PHE A 299       4.130  -6.942   9.155  1.00 94.14           O
ATOM   4543  HA  PHE A 299       2.341  -8.426  10.147  1.00 94.14           H
ATOM   4544  CB  PHE A 299       2.439  -7.316  12.044  1.00 94.14           C
ATOM   4545 1HB  PHE A 299       1.622  -7.877  12.498  1.00 94.14           H
ATOM   4546 2HB  PHE A 299       3.187  -7.158  12.821  1.00 94.14           H
ATOM   4547  CG  PHE A 299       1.910  -5.956  11.582  1.00 94.14           C
ATOM   4548  CD1 PHE A 299       2.676  -4.842  11.732  1.00 94.14           C
ATOM   4549  HD1 PHE A 299       3.666  -4.918  12.180  1.00 94.14           H
ATOM   4550  CD2 PHE A 299       0.674  -5.862  11.023  1.00 94.14           C
ATOM   4551  HD2 PHE A 299       0.060  -6.755  10.903  1.00 94.14           H
ATOM   4552  CE1 PHE A 299       2.185  -3.581  11.303  1.00 94.14           C
ATOM   4553  HE1 PHE A 299       2.799  -2.688  11.423  1.00 94.14           H
ATOM   4554  CE2 PHE A 299       0.183  -4.600  10.594  1.00 94.14           C
ATOM   4555  HE2 PHE A 299      -0.807  -4.525  10.145  1.00 94.14           H
ATOM   4556  CZ  PHE A 299       0.949  -3.486  10.743  1.00 94.14           C
ATOM   4557  HZ  PHE A 299       0.572  -2.518  10.414  1.00 94.14           H
ATOM   4558  HN  PHE A 299       3.339  -9.480  12.509  1.00 94.14           H
ATOM   4559  N   GLN A 300       5.277  -7.235  11.082  1.00 90.56           N
ATOM   4560  CA  GLN A 300       6.419  -6.446  10.654  1.00 90.56           C
ATOM   4561  C   GLN A 300       7.040  -7.049   9.393  1.00 90.56           C
ATOM   4562  O   GLN A 300       7.409  -6.325   8.470  1.00 90.56           O
ATOM   4563  HA  GLN A 300       6.021  -5.456  10.433  1.00 90.56           H
ATOM   4564  CB  GLN A 300       7.456  -6.330  11.774  1.00 90.56           C
ATOM   4565 1HB  GLN A 300       7.663  -7.317  12.186  1.00 90.56           H
ATOM   4566 2HB  GLN A 300       8.394  -5.951  11.368  1.00 90.56           H
ATOM   4567  CG  GLN A 300       6.962  -5.400  12.884  1.00 90.56           C
ATOM   4568 1HG  GLN A 300       6.777  -4.407  12.476  1.00 90.56           H
ATOM   4569 2HG  GLN A 300       6.013  -5.767  13.275  1.00 90.56           H
ATOM   4570  CD  GLN A 300       7.985  -5.309  14.018  1.00 90.56           C
ATOM   4571  OE1 GLN A 300       9.088  -5.826  13.937  1.00 90.56           O
ATOM   4572  NE2 GLN A 300       7.561  -4.624  15.076  1.00 90.56           N
ATOM   4573 1HE2 GLN A 300       6.644  -4.224  15.078  1.00 90.56           H
ATOM   4574 2HE2 GLN A 300       8.158  -4.508  15.869  1.00 90.56           H
ATOM   4575  HN  GLN A 300       5.363  -7.645  11.990  1.00 90.56           H
ATOM   4576  N   VAL A 301       7.135  -8.371   9.393  1.00 95.51           N
ATOM   4577  CA  VAL A 301       7.771  -9.076   8.293  1.00 95.51           C
ATOM   4578  C   VAL A 301       6.931  -8.898   7.026  1.00 95.51           C
ATOM   4579  O   VAL A 301       7.447  -8.487   5.988  1.00 95.51           O
ATOM   4580  HA  VAL A 301       8.748  -8.622   8.132  1.00 95.51           H
ATOM   4581  CB  VAL A 301       7.986 -10.544   8.666  1.00 95.51           C
ATOM   4582  HB  VAL A 301       7.023 -10.957   8.969  1.00 95.51           H
ATOM   4583  CG1 VAL A 301       8.485 -11.348   7.464  1.00 95.51           C
ATOM   4584 1HG1 VAL A 301       7.750 -11.296   6.661  1.00 95.51           H
ATOM   4585 2HG1 VAL A 301       9.432 -10.933   7.118  1.00 95.51           H
ATOM   4586 3HG1 VAL A 301       8.630 -12.388   7.758  1.00 95.51           H
ATOM   4587  CG2 VAL A 301       8.946 -10.673   9.850  1.00 95.51           C
ATOM   4588 1HG2 VAL A 301       9.909 -10.235   9.587  1.00 95.51           H
ATOM   4589 2HG2 VAL A 301       8.532 -10.150  10.713  1.00 95.51           H
ATOM   4590 3HG2 VAL A 301       9.081 -11.727  10.095  1.00 95.51           H
ATOM   4591  HN  VAL A 301       6.788  -8.957  10.126  1.00 95.51           H
ATOM   4592  N   THR A 302       5.651  -9.216   7.153  1.00 94.75           N
ATOM   4593  CA  THR A 302       4.768  -9.241   5.999  1.00 94.75           C
ATOM   4594  C   THR A 302       4.582  -7.829   5.440  1.00 94.75           C
ATOM   4595  O   THR A 302       4.424  -7.652   4.233  1.00 94.75           O
ATOM   4596  HA  THR A 302       5.241  -9.835   5.218  1.00 94.75           H
ATOM   4597  CB  THR A 302       3.457  -9.905   6.422  1.00 94.75           C
ATOM   4598  HB  THR A 302       2.749  -9.933   5.593  1.00 94.75           H
ATOM   4599  OG1 THR A 302       3.040  -9.156   7.561  1.00 94.75           O
ATOM   4600  HG1 THR A 302       2.099  -9.394   7.801  1.00 94.75           H
ATOM   4601  CG2 THR A 302       3.665 -11.321   6.963  1.00 94.75           C
ATOM   4602 1HG2 THR A 302       4.319 -11.285   7.834  1.00 94.75           H
ATOM   4603 2HG2 THR A 302       4.121 -11.941   6.191  1.00 94.75           H
ATOM   4604 3HG2 THR A 302       2.702 -11.746   7.249  1.00 94.75           H
ATOM   4605  HN  THR A 302       5.218  -9.453   8.022  1.00 94.75           H
ATOM   4606  N   GLN A 303       4.607  -6.861   6.344  1.00 91.82           N
ATOM   4607  CA  GLN A 303       4.514  -5.466   5.948  1.00 91.82           C
ATOM   4608  C   GLN A 303       5.713  -5.079   5.080  1.00 91.82           C
ATOM   4609  O   GLN A 303       5.559  -4.380   4.079  1.00 91.82           O
ATOM   4610  HA  GLN A 303       3.595  -5.390   5.366  1.00 91.82           H
ATOM   4611  CB  GLN A 303       4.407  -4.555   7.173  1.00 91.82           C
ATOM   4612 1HB  GLN A 303       3.548  -4.849   7.776  1.00 91.82           H
ATOM   4613 2HB  GLN A 303       5.292  -4.675   7.798  1.00 91.82           H
ATOM   4614  CG  GLN A 303       4.267  -3.089   6.756  1.00 91.82           C
ATOM   4615 1HG  GLN A 303       5.181  -2.758   6.264  1.00 91.82           H
ATOM   4616 2HG  GLN A 303       3.460  -2.990   6.029  1.00 91.82           H
ATOM   4617  CD  GLN A 303       3.981  -2.199   7.967  1.00 91.82           C
ATOM   4618  OE1 GLN A 303       4.820  -1.991   8.828  1.00 91.82           O
ATOM   4619  NE2 GLN A 303       2.754  -1.688   7.986  1.00 91.82           N
ATOM   4620 1HE2 GLN A 303       2.113  -1.899   7.247  1.00 91.82           H
ATOM   4621 2HE2 GLN A 303       2.471  -1.093   8.738  1.00 91.82           H
ATOM   4622  HN  GLN A 303       4.689  -7.016   7.328  1.00 91.82           H
ATOM   4623  N   THR A 304       6.880  -5.550   5.494  1.00 93.41           N
ATOM   4624  CA  THR A 304       8.109  -5.228   4.790  1.00 93.41           C
ATOM   4625  C   THR A 304       8.076  -5.796   3.370  1.00 93.41           C
ATOM   4626  O   THR A 304       8.464  -5.121   2.418  1.00 93.41           O
ATOM   4627  HA  THR A 304       8.179  -4.144   4.699  1.00 93.41           H
ATOM   4628  CB  THR A 304       9.282  -5.746   5.625  1.00 93.41           C
ATOM   4629  HB  THR A 304       9.279  -6.836   5.666  1.00 93.41           H
ATOM   4630  OG1 THR A 304       9.136  -5.084   6.878  1.00 93.41           O
ATOM   4631  HG1 THR A 304       8.732  -5.706   7.550  1.00 93.41           H
ATOM   4632  CG2 THR A 304      10.634  -5.259   5.102  1.00 93.41           C
ATOM   4633 1HG2 THR A 304      10.662  -4.170   5.125  1.00 93.41           H
ATOM   4634 2HG2 THR A 304      10.773  -5.605   4.077  1.00 93.41           H
ATOM   4635 3HG2 THR A 304      11.432  -5.656   5.730  1.00 93.41           H
ATOM   4636  HN  THR A 304       6.992  -6.141   6.293  1.00 93.41           H
ATOM   4637  N   ILE A 305       7.609  -7.032   3.273  1.00 93.12           N
ATOM   4638  CA  ILE A 305       7.492  -7.689   1.982  1.00 93.12           C
ATOM   4639  C   ILE A 305       6.602  -6.847   1.066  1.00 93.12           C
ATOM   4640  O   ILE A 305       6.881  -6.712  -0.124  1.00 93.12           O
ATOM   4641  HA  ILE A 305       8.490  -7.734   1.546  1.00 93.12           H
ATOM   4642  CB  ILE A 305       7.008  -9.130   2.155  1.00 93.12           C
ATOM   4643  HB  ILE A 305       6.119  -9.118   2.785  1.00 93.12           H
ATOM   4644  CG1 ILE A 305       8.060  -9.979   2.872  1.00 93.12           C
ATOM   4645 1HG1 ILE A 305       8.889 -10.185   2.196  1.00 93.12           H
ATOM   4646 2HG1 ILE A 305       8.467  -9.422   3.716  1.00 93.12           H
ATOM   4647  CG2 ILE A 305       6.601  -9.737   0.811  1.00 93.12           C
ATOM   4648 1HG2 ILE A 305       5.794  -9.147   0.375  1.00 93.12           H
ATOM   4649 2HG2 ILE A 305       7.458  -9.734   0.137  1.00 93.12           H
ATOM   4650 3HG2 ILE A 305       6.261 -10.761   0.963  1.00 93.12           H
ATOM   4651  CD1 ILE A 305       7.457 -11.296   3.366  1.00 93.12           C
ATOM   4652 1HD1 ILE A 305       6.644 -11.086   4.061  1.00 93.12           H
ATOM   4653 2HD1 ILE A 305       7.073 -11.860   2.516  1.00 93.12           H
ATOM   4654 3HD1 ILE A 305       8.226 -11.880   3.872  1.00 93.12           H
ATOM   4655  HN  ILE A 305       7.315  -7.582   4.055  1.00 93.12           H
ATOM   4656  N   ALA A 306       5.547  -6.303   1.655  1.00 92.87           N
ATOM   4657  CA  ALA A 306       4.592  -5.511   0.899  1.00 92.87           C
ATOM   4658  C   ALA A 306       5.290  -4.266   0.349  1.00 92.87           C
ATOM   4659  O   ALA A 306       5.009  -3.835  -0.768  1.00 92.87           O
ATOM   4660  HA  ALA A 306       4.244  -6.120   0.065  1.00 92.87           H
ATOM   4661  CB  ALA A 306       3.397  -5.164   1.789  1.00 92.87           C
ATOM   4662 1HB  ALA A 306       2.919  -6.083   2.130  1.00 92.87           H
ATOM   4663 2HB  ALA A 306       3.740  -4.592   2.651  1.00 92.87           H
ATOM   4664 3HB  ALA A 306       2.681  -4.571   1.221  1.00 92.87           H
ATOM   4665  HN  ALA A 306       5.342  -6.395   2.630  1.00 92.87           H
ATOM   4666  N   PHE A 307       6.187  -3.723   1.159  1.00 90.87           N
ATOM   4667  CA  PHE A 307       6.868  -2.489   0.803  1.00 90.87           C
ATOM   4668  C   PHE A 307       7.825  -2.711  -0.370  1.00 90.87           C
ATOM   4669  O   PHE A 307       8.048  -1.806  -1.173  1.00 90.87           O
ATOM   4670  HA  PHE A 307       6.102  -1.769   0.514  1.00 90.87           H
ATOM   4671  CB  PHE A 307       7.674  -2.053   2.028  1.00 90.87           C
ATOM   4672 1HB  PHE A 307       8.282  -2.892   2.367  1.00 90.87           H
ATOM   4673 2HB  PHE A 307       8.360  -1.259   1.735  1.00 90.87           H
ATOM   4674  CG  PHE A 307       6.815  -1.560   3.194  1.00 90.87           C
ATOM   4675  CD1 PHE A 307       5.471  -1.425   3.039  1.00 90.87           C
ATOM   4676  HD1 PHE A 307       5.005  -1.668   2.084  1.00 90.87           H
ATOM   4677  CD2 PHE A 307       7.396  -1.257   4.386  1.00 90.87           C
ATOM   4678  HD2 PHE A 307       8.473  -1.365   4.510  1.00 90.87           H
ATOM   4679  CE1 PHE A 307       4.674  -0.967   4.122  1.00 90.87           C
ATOM   4680  HE1 PHE A 307       3.596  -0.858   3.998  1.00 90.87           H
ATOM   4681  CE2 PHE A 307       6.599  -0.799   5.469  1.00 90.87           C
ATOM   4682  HE2 PHE A 307       7.065  -0.556   6.424  1.00 90.87           H
ATOM   4683  CZ  PHE A 307       5.255  -0.664   5.314  1.00 90.87           C
ATOM   4684  HZ  PHE A 307       4.643  -0.312   6.145  1.00 90.87           H
ATOM   4685  HN  PHE A 307       6.449  -4.110   2.043  1.00 90.87           H
ATOM   4686  N   PHE A 308       8.365  -3.919  -0.432  1.00 89.22           N
ATOM   4687  CA  PHE A 308       9.291  -4.271  -1.495  1.00 89.22           C
ATOM   4688  C   PHE A 308       8.625  -4.147  -2.866  1.00 89.22           C
ATOM   4689  O   PHE A 308       9.303  -3.956  -3.875  1.00 89.22           O
ATOM   4690  HA  PHE A 308      10.130  -3.577  -1.436  1.00 89.22           H
ATOM   4691  CB  PHE A 308       9.698  -5.728  -1.268  1.00 89.22           C
ATOM   4692 1HB  PHE A 308       8.886  -6.247  -0.758  1.00 89.22           H
ATOM   4693 2HB  PHE A 308       9.828  -6.213  -2.236  1.00 89.22           H
ATOM   4694  CG  PHE A 308      10.983  -5.897  -0.454  1.00 89.22           C
ATOM   4695  CD1 PHE A 308      12.193  -5.721  -1.049  1.00 89.22           C
ATOM   4696  HD1 PHE A 308      12.248  -5.460  -2.106  1.00 89.22           H
ATOM   4697  CD2 PHE A 308      10.914  -6.222   0.865  1.00 89.22           C
ATOM   4698  HD2 PHE A 308       9.944  -6.363   1.341  1.00 89.22           H
ATOM   4699  CE1 PHE A 308      13.385  -5.877  -0.293  1.00 89.22           C
ATOM   4700  HE1 PHE A 308      14.355  -5.737  -0.770  1.00 89.22           H
ATOM   4701  CE2 PHE A 308      12.106  -6.378   1.621  1.00 89.22           C
ATOM   4702  HE2 PHE A 308      12.051  -6.639   2.677  1.00 89.22           H
ATOM   4703  CZ  PHE A 308      13.316  -6.202   1.026  1.00 89.22           C
ATOM   4704  HZ  PHE A 308      14.231  -6.322   1.606  1.00 89.22           H
ATOM   4705  HN  PHE A 308       8.180  -4.649   0.226  1.00 89.22           H
ATOM   4706  N   HIS A 309       7.305  -4.260  -2.860  1.00 80.80           N
ATOM   4707  CA  HIS A 309       6.541  -4.184  -4.093  1.00 80.80           C
ATOM   4708  C   HIS A 309       6.796  -2.836  -4.772  1.00 80.80           C
ATOM   4709  O   HIS A 309       6.925  -2.766  -5.993  1.00 80.80           O
ATOM   4710  HA  HIS A 309       6.909  -4.981  -4.739  1.00 80.80           H
ATOM   4711  CB  HIS A 309       5.056  -4.444  -3.830  1.00 80.80           C
ATOM   4712 1HB  HIS A 309       4.946  -5.428  -3.375  1.00 80.80           H
ATOM   4713 2HB  HIS A 309       4.693  -3.715  -3.106  1.00 80.80           H
ATOM   4714  CG  HIS A 309       4.193  -4.377  -5.067  1.00 80.80           C
ATOM   4715  ND1 HIS A 309       4.270  -5.309  -6.087  1.00 80.80           N
ATOM   4716  HD1 HIS A 309       4.885  -6.098  -6.113  1.00 80.80           H
ATOM   4717  CD2 HIS A 309       3.232  -3.481  -5.437  1.00 80.80           C
ATOM   4718  HD2 HIS A 309       2.915  -2.613  -4.859  1.00 80.80           H
ATOM   4719  CE1 HIS A 309       3.393  -4.979  -7.023  1.00 80.80           C
ATOM   4720  HE1 HIS A 309       3.215  -5.518  -7.954  1.00 80.80           H
ATOM   4721  NE2 HIS A 309       2.751  -3.845  -6.618  1.00 80.80           N
ATOM   4722  HN  HIS A 309       6.760  -4.402  -2.033  1.00 80.80           H
ATOM   4723  N   SER A 310       6.861  -1.799  -3.949  1.00 86.07           N
ATOM   4724  CA  SER A 310       6.943  -0.442  -4.462  1.00 86.07           C
ATOM   4725  C   SER A 310       8.280  -0.232  -5.176  1.00 86.07           C
ATOM   4726  O   SER A 310       8.392   0.623  -6.053  1.00 86.07           O
ATOM   4727  HA  SER A 310       6.115  -0.348  -5.165  1.00 86.07           H
ATOM   4728  CB  SER A 310       6.775   0.583  -3.338  1.00 86.07           C
ATOM   4729 1HB  SER A 310       7.509   0.386  -2.556  1.00 86.07           H
ATOM   4730 2HB  SER A 310       6.981   1.581  -3.724  1.00 86.07           H
ATOM   4731  OG  SER A 310       5.465   0.551  -2.778  1.00 86.07           O
ATOM   4732  HG  SER A 310       4.816   0.986  -3.402  1.00 86.07           H
ATOM   4733  HN  SER A 310       6.858  -1.875  -2.952  1.00 86.07           H
ATOM   4734  N   CYS A 311       9.260  -1.028  -4.774  1.00 88.80           N
ATOM   4735  CA  CYS A 311      10.585  -0.941  -5.365  1.00 88.80           C
ATOM   4736  C   CYS A 311      10.656  -1.930  -6.531  1.00 88.80           C
ATOM   4737  O   CYS A 311      11.523  -1.814  -7.396  1.00 88.80           O
ATOM   4738  HA  CYS A 311      10.703   0.083  -5.718  1.00 88.80           H
ATOM   4739  CB  CYS A 311      11.684  -1.197  -4.332  1.00 88.80           C
ATOM   4740 1HB  CYS A 311      12.637  -0.821  -4.702  1.00 88.80           H
ATOM   4741 2HB  CYS A 311      11.462  -0.656  -3.412  1.00 88.80           H
ATOM   4742  SG  CYS A 311      11.812  -2.990  -3.986  1.00 88.80           S
ATOM   4743  HG  CYS A 311      12.845  -2.897  -3.154  1.00 88.80           H
ATOM   4744  HN  CYS A 311       9.161  -1.720  -4.059  1.00 88.80           H
ATOM   4745  N   LEU A 312       9.733  -2.880  -6.516  1.00 86.18           N
ATOM   4746  CA  LEU A 312       9.779  -3.983  -7.461  1.00 86.18           C
ATOM   4747  C   LEU A 312       9.173  -3.535  -8.792  1.00 86.18           C
ATOM   4748  O   LEU A 312       9.609  -3.972  -9.855  1.00 86.18           O
ATOM   4749  HA  LEU A 312      10.829  -4.229  -7.625  1.00 86.18           H
ATOM   4750  CB  LEU A 312       9.111  -5.225  -6.867  1.00 86.18           C
ATOM   4751 1HB  LEU A 312       8.185  -4.918  -6.382  1.00 86.18           H
ATOM   4752 2HB  LEU A 312       8.838  -5.892  -7.685  1.00 86.18           H
ATOM   4753  CG  LEU A 312       9.945  -6.017  -5.858  1.00 86.18           C
ATOM   4754  HG  LEU A 312      10.222  -5.347  -5.043  1.00 86.18           H
ATOM   4755  CD1 LEU A 312       9.127  -7.157  -5.247  1.00 86.18           C
ATOM   4756 1HD1 LEU A 312       8.256  -6.747  -4.736  1.00 86.18           H
ATOM   4757 2HD1 LEU A 312       8.800  -7.833  -6.037  1.00 86.18           H
ATOM   4758 3HD1 LEU A 312       9.743  -7.704  -4.533  1.00 86.18           H
ATOM   4759  CD2 LEU A 312      11.243  -6.519  -6.492  1.00 86.18           C
ATOM   4760 1HD2 LEU A 312      11.009  -7.167  -7.336  1.00 86.18           H
ATOM   4761 2HD2 LEU A 312      11.830  -5.668  -6.839  1.00 86.18           H
ATOM   4762 3HD2 LEU A 312      11.816  -7.078  -5.753  1.00 86.18           H
ATOM   4763  HN  LEU A 312       8.965  -2.904  -5.876  1.00 86.18           H
ATOM   4764  N   ASN A 313       8.175  -2.669  -8.689  1.00 81.52           N
ATOM   4765  CA  ASN A 313       7.408  -2.270  -9.857  1.00 81.52           C
ATOM   4766  C   ASN A 313       8.365  -1.808 -10.958  1.00 81.52           C
ATOM   4767  O   ASN A 313       8.340  -2.336 -12.068  1.00 81.52           O
ATOM   4768  HA  ASN A 313       6.840  -3.155 -10.143  1.00 81.52           H
ATOM   4769  CB  ASN A 313       6.469  -1.107  -9.528  1.00 81.52           C
ATOM   4770 1HB  ASN A 313       6.985  -0.387  -8.892  1.00 81.52           H
ATOM   4771 2HB  ASN A 313       6.197  -0.585 -10.445  1.00 81.52           H
ATOM   4772  CG  ASN A 313       5.206  -1.604  -8.823  1.00 81.52           C
ATOM   4773  OD1 ASN A 313       4.789  -2.742  -8.969  1.00 81.52           O
ATOM   4774  ND2 ASN A 313       4.622  -0.692  -8.052  1.00 81.52           N
ATOM   4775 1HD2 ASN A 313       5.016   0.224  -7.975  1.00 81.52           H
ATOM   4776 2HD2 ASN A 313       3.789  -0.922  -7.548  1.00 81.52           H
ATOM   4777  HN  ASN A 313       7.890  -2.243  -7.831  1.00 81.52           H
ATOM   4778  N   PRO A 314       9.222  -0.818 -10.672  1.00 82.93           N
ATOM   4779  CA  PRO A 314      10.130  -0.289 -11.692  1.00 82.93           C
ATOM   4780  C   PRO A 314      10.946  -1.383 -12.361  1.00 82.93           C
ATOM   4781  O   PRO A 314      11.150  -1.357 -13.574  1.00 82.93           O
ATOM   4782  HA  PRO A 314       9.560   0.174 -12.497  1.00 82.93           H
ATOM   4783  CB  PRO A 314      11.017   0.687 -10.916  1.00 82.93           C
ATOM   4784 1HB  PRO A 314      11.922   0.203 -10.550  1.00 82.93           H
ATOM   4785 2HB  PRO A 314      11.334   1.524 -11.539  1.00 82.93           H
ATOM   4786  CG  PRO A 314      10.120   1.146  -9.772  1.00 82.93           C
ATOM   4787 1HG  PRO A 314      10.699   1.558  -8.945  1.00 82.93           H
ATOM   4788 2HG  PRO A 314       9.432   1.930 -10.086  1.00 82.93           H
ATOM   4789  CD  PRO A 314       9.392  -0.130  -9.380  1.00 82.93           C
ATOM   4790 1HD  PRO A 314       9.975  -0.730  -8.680  1.00 82.93           H
ATOM   4791 2HD  PRO A 314       8.438   0.081  -8.896  1.00 82.93           H
ATOM   4792  N   VAL A 315      11.397  -2.324 -11.545  1.00 83.91           N
ATOM   4793  CA  VAL A 315      12.254  -3.391 -12.033  1.00 83.91           C
ATOM   4794  C   VAL A 315      11.469  -4.259 -13.019  1.00 83.91           C
ATOM   4795  O   VAL A 315      12.003  -4.678 -14.044  1.00 83.91           O
ATOM   4796  HA  VAL A 315      13.088  -2.928 -12.561  1.00 83.91           H
ATOM   4797  CB  VAL A 315      12.821  -4.187 -10.856  1.00 83.91           C
ATOM   4798  HB  VAL A 315      11.984  -4.619 -10.309  1.00 83.91           H
ATOM   4799  CG1 VAL A 315      13.705  -5.335 -11.346  1.00 83.91           C
ATOM   4800 1HG1 VAL A 315      13.116  -6.007 -11.970  1.00 83.91           H
ATOM   4801 2HG1 VAL A 315      14.535  -4.933 -11.928  1.00 83.91           H
ATOM   4802 3HG1 VAL A 315      14.096  -5.884 -10.489  1.00 83.91           H
ATOM   4803  CG2 VAL A 315      13.589  -3.275  -9.897  1.00 83.91           C
ATOM   4804 1HG2 VAL A 315      14.414  -2.801 -10.428  1.00 83.91           H
ATOM   4805 2HG2 VAL A 315      12.918  -2.508  -9.509  1.00 83.91           H
ATOM   4806 3HG2 VAL A 315      13.982  -3.866  -9.069  1.00 83.91           H
ATOM   4807  HN  VAL A 315      11.186  -2.365 -10.568  1.00 83.91           H
ATOM   4808  N   LEU A 316      10.213  -4.503 -12.673  1.00 82.64           N
ATOM   4809  CA  LEU A 316       9.358  -5.337 -13.500  1.00 82.64           C
ATOM   4810  C   LEU A 316       9.266  -4.733 -14.903  1.00 82.64           C
ATOM   4811  O   LEU A 316       9.319  -5.455 -15.898  1.00 82.64           O
ATOM   4812  HA  LEU A 316       9.832  -6.316 -13.576  1.00 82.64           H
ATOM   4813  CB  LEU A 316       7.999  -5.543 -12.828  1.00 82.64           C
ATOM   4814 1HB  LEU A 316       7.576  -4.564 -12.602  1.00 82.64           H
ATOM   4815 2HB  LEU A 316       7.331  -6.021 -13.544  1.00 82.64           H
ATOM   4816  CG  LEU A 316       8.005  -6.375 -11.544  1.00 82.64           C
ATOM   4817  HG  LEU A 316       8.679  -5.899 -10.832  1.00 82.64           H
ATOM   4818  CD1 LEU A 316       6.616  -6.403 -10.903  1.00 82.64           C
ATOM   4819 1HD1 LEU A 316       6.307  -5.386 -10.659  1.00 82.64           H
ATOM   4820 2HD1 LEU A 316       5.902  -6.842 -11.600  1.00 82.64           H
ATOM   4821 3HD1 LEU A 316       6.648  -7.001  -9.992  1.00 82.64           H
ATOM   4822  CD2 LEU A 316       8.544  -7.783 -11.805  1.00 82.64           C
ATOM   4823 1HD2 LEU A 316       7.915  -8.282 -12.542  1.00 82.64           H
ATOM   4824 2HD2 LEU A 316       9.564  -7.717 -12.183  1.00 82.64           H
ATOM   4825 3HD2 LEU A 316       8.537  -8.353 -10.876  1.00 82.64           H
ATOM   4826  HN  LEU A 316       9.780  -4.142 -11.847  1.00 82.64           H
ATOM   4827  N   TYR A 317       9.129  -3.416 -14.937  1.00 75.19           N
ATOM   4828  CA  TYR A 317       9.004  -2.710 -16.201  1.00 75.19           C
ATOM   4829  C   TYR A 317      10.272  -2.862 -17.042  1.00 75.19           C
ATOM   4830  O   TYR A 317      10.201  -2.982 -18.264  1.00 75.19           O
ATOM   4831  HA  TYR A 317       8.162  -3.139 -16.744  1.00 75.19           H
ATOM   4832  CB  TYR A 317       8.818  -1.234 -15.842  1.00 75.19           C
ATOM   4833 1HB  TYR A 317       9.691  -0.893 -15.286  1.00 75.19           H
ATOM   4834 2HB  TYR A 317       8.777  -0.649 -16.761  1.00 75.19           H
ATOM   4835  CG  TYR A 317       7.562  -0.948 -15.016  1.00 75.19           C
ATOM   4836  CD1 TYR A 317       6.444  -1.744 -15.161  1.00 75.19           C
ATOM   4837  HD1 TYR A 317       6.456  -2.577 -15.864  1.00 75.19           H
ATOM   4838  CD2 TYR A 317       7.547   0.107 -14.127  1.00 75.19           C
ATOM   4839  HD2 TYR A 317       8.429   0.737 -14.012  1.00 75.19           H
ATOM   4840  CE1 TYR A 317       5.262  -1.475 -14.384  1.00 75.19           C
ATOM   4841  HE1 TYR A 317       4.373  -2.096 -14.489  1.00 75.19           H
ATOM   4842  CE2 TYR A 317       6.365   0.377 -13.349  1.00 75.19           C
ATOM   4843  HE2 TYR A 317       6.339   1.206 -12.643  1.00 75.19           H
ATOM   4844  CZ  TYR A 317       5.281  -0.428 -13.516  1.00 75.19           C
ATOM   4845  OH  TYR A 317       4.165  -0.173 -12.782  1.00 75.19           O
ATOM   4846  HH  TYR A 317       4.309   0.633 -12.209  1.00 75.19           H
ATOM   4847  HN  TYR A 317       9.103  -2.835 -14.124  1.00 75.19           H
ATOM   4848  N   VAL A 318      11.405  -2.852 -16.354  1.00 75.91           N
ATOM   4849  CA  VAL A 318      12.690  -2.922 -17.028  1.00 75.91           C
ATOM   4850  C   VAL A 318      12.819  -4.274 -17.733  1.00 75.91           C
ATOM   4851  O   VAL A 318      13.207  -4.336 -18.898  1.00 75.91           O
ATOM   4852  HA  VAL A 318      12.712  -2.132 -17.779  1.00 75.91           H
ATOM   4853  CB  VAL A 318      13.819  -2.658 -16.030  1.00 75.91           C
ATOM   4854  HB  VAL A 318      13.690  -3.340 -15.189  1.00 75.91           H
ATOM   4855  CG1 VAL A 318      15.185  -2.943 -16.659  1.00 75.91           C
ATOM   4856 1HG1 VAL A 318      15.231  -3.987 -16.971  1.00 75.91           H
ATOM   4857 2HG1 VAL A 318      15.327  -2.298 -17.526  1.00 75.91           H
ATOM   4858 3HG1 VAL A 318      15.969  -2.748 -15.928  1.00 75.91           H
ATOM   4859  CG2 VAL A 318      13.752  -1.228 -15.491  1.00 75.91           C
ATOM   4860 1HG2 VAL A 318      13.844  -0.523 -16.317  1.00 75.91           H
ATOM   4861 2HG2 VAL A 318      12.797  -1.074 -14.987  1.00 75.91           H
ATOM   4862 3HG2 VAL A 318      14.566  -1.068 -14.783  1.00 75.91           H
ATOM   4863  HN  VAL A 318      11.453  -2.797 -15.357  1.00 75.91           H
ATOM   4864  N   PHE A 319      12.485  -5.323 -16.996  1.00 74.65           N
ATOM   4865  CA  PHE A 319      12.735  -6.676 -17.463  1.00 74.65           C
ATOM   4866  C   PHE A 319      11.616  -7.151 -18.392  1.00 74.65           C
ATOM   4867  O   PHE A 319      11.872  -7.852 -19.370  1.00 74.65           O
ATOM   4868  HA  PHE A 319      13.678  -6.660 -18.011  1.00 74.65           H
ATOM   4869  CB  PHE A 319      12.773  -7.577 -16.227  1.00 74.65           C
ATOM   4870 1HB  PHE A 319      11.964  -7.289 -15.556  1.00 74.65           H
ATOM   4871 2HB  PHE A 319      12.581  -8.605 -16.534  1.00 74.65           H
ATOM   4872  CG  PHE A 319      14.096  -7.527 -15.460  1.00 74.65           C
ATOM   4873  CD1 PHE A 319      15.218  -8.070 -16.004  1.00 74.65           C
ATOM   4874  HD1 PHE A 319      15.175  -8.541 -16.986  1.00 74.65           H
ATOM   4875  CD2 PHE A 319      14.149  -6.939 -14.235  1.00 74.65           C
ATOM   4876  HD2 PHE A 319      13.250  -6.504 -13.799  1.00 74.65           H
ATOM   4877  CE1 PHE A 319      16.445  -8.024 -15.292  1.00 74.65           C
ATOM   4878  HE1 PHE A 319      17.345  -8.459 -15.727  1.00 74.65           H
ATOM   4879  CE2 PHE A 319      15.377  -6.892 -13.523  1.00 74.65           C
ATOM   4880  HE2 PHE A 319      15.420  -6.421 -12.541  1.00 74.65           H
ATOM   4881  CZ  PHE A 319      16.499  -7.436 -14.067  1.00 74.65           C
ATOM   4882  HZ  PHE A 319      17.442  -7.400 -13.520  1.00 74.65           H
ATOM   4883  HN  PHE A 319      12.053  -5.260 -16.096  1.00 74.65           H
ATOM   4884  N   VAL A 320      10.400  -6.749 -18.054  1.00 77.65           N
ATOM   4885  CA  VAL A 320       9.222  -7.302 -18.701  1.00 77.65           C
ATOM   4886  C   VAL A 320       8.770  -6.360 -19.819  1.00 77.65           C
ATOM   4887  O   VAL A 320       8.180  -6.799 -20.805  1.00 77.65           O
ATOM   4888  HA  VAL A 320       9.507  -8.258 -19.142  1.00 77.65           H
ATOM   4889  CB  VAL A 320       8.130  -7.566 -17.664  1.00 77.65           C
ATOM   4890  HB  VAL A 320       7.768  -6.602 -17.306  1.00 77.65           H
ATOM   4891  CG1 VAL A 320       6.947  -8.309 -18.289  1.00 77.65           C
ATOM   4892 1HG1 VAL A 320       6.526  -7.708 -19.095  1.00 77.65           H
ATOM   4893 2HG1 VAL A 320       7.288  -9.264 -18.687  1.00 77.65           H
ATOM   4894 3HG1 VAL A 320       6.185  -8.483 -17.529  1.00 77.65           H
ATOM   4895  CG2 VAL A 320       8.687  -8.333 -16.463  1.00 77.65           C
ATOM   4896 1HG2 VAL A 320       9.089  -9.290 -16.798  1.00 77.65           H
ATOM   4897 2HG2 VAL A 320       9.480  -7.750 -15.995  1.00 77.65           H
ATOM   4898 3HG2 VAL A 320       7.889  -8.507 -15.741  1.00 77.65           H
ATOM   4899  HN  VAL A 320      10.213  -6.061 -17.353  1.00 77.65           H
ATOM   4900  N   GLY A 321       9.065  -5.082 -19.628  1.00 78.85           N
ATOM   4901  CA  GLY A 321       8.546  -4.054 -20.514  1.00 78.85           C
ATOM   4902  C   GLY A 321       9.509  -3.793 -21.674  1.00 78.85           C
ATOM   4903  O   GLY A 321      10.457  -3.021 -21.536  1.00 78.85           O
ATOM   4904 1HA  GLY A 321       7.576  -4.361 -20.904  1.00 78.85           H
ATOM   4905 2HA  GLY A 321       8.387  -3.133 -19.953  1.00 78.85           H
ATOM   4906  HN  GLY A 321       9.645  -4.747 -18.885  1.00 78.85           H
ATOM   4907  N   GLU A 322       9.232  -4.451 -22.790  1.00 69.09           N
ATOM   4908  CA  GLU A 322       9.946  -4.166 -24.023  1.00 69.09           C
ATOM   4909  C   GLU A 322       9.815  -2.685 -24.383  1.00 69.09           C
ATOM   4910  O   GLU A 322      10.804  -2.031 -24.709  1.00 69.09           O
ATOM   4911  HA  GLU A 322      10.989  -4.405 -23.815  1.00 69.09           H
ATOM   4912  CB  GLU A 322       9.446  -5.054 -25.164  1.00 69.09           C
ATOM   4913 1HB  GLU A 322       8.356  -5.077 -25.160  1.00 69.09           H
ATOM   4914 2HB  GLU A 322       9.866  -4.709 -26.109  1.00 69.09           H
ATOM   4915  CG  GLU A 322       9.919  -6.498 -24.983  1.00 69.09           C
ATOM   4916 1HG  GLU A 322      11.001  -6.517 -24.856  1.00 69.09           H
ATOM   4917 2HG  GLU A 322       9.485  -6.915 -24.075  1.00 69.09           H
ATOM   4918  CD  GLU A 322       9.525  -7.358 -26.185  1.00 69.09           C
ATOM   4919  OE1 GLU A 322       9.867  -8.560 -26.159  1.00 69.09           O
ATOM   4920  OE2 GLU A 322       8.892  -6.794 -27.104  1.00 69.09           O
ATOM   4921  HN  GLU A 322       8.536  -5.165 -22.860  1.00 69.09           H
ATOM   4922  N   ARG A 323       8.584  -2.198 -24.310  1.00 65.92           N
ATOM   4923  CA  ARG A 323       8.302  -0.820 -24.674  1.00 65.92           C
ATOM   4924  C   ARG A 323       9.051   0.138 -23.746  1.00 65.92           C
ATOM   4925  O   ARG A 323       9.642   1.115 -24.203  1.00 65.92           O
ATOM   4926  HA  ARG A 323       8.654  -0.726 -25.702  1.00 65.92           H
ATOM   4927  CB  ARG A 323       6.803  -0.526 -24.598  1.00 65.92           C
ATOM   4928 1HB  ARG A 323       6.259  -1.220 -25.239  1.00 65.92           H
ATOM   4929 2HB  ARG A 323       6.448  -0.689 -23.580  1.00 65.92           H
ATOM   4930  CG  ARG A 323       6.503   0.912 -25.024  1.00 65.92           C
ATOM   4931 1HG  ARG A 323       7.016   1.607 -24.359  1.00 65.92           H
ATOM   4932 2HG  ARG A 323       6.892   1.086 -26.027  1.00 65.92           H
ATOM   4933  CD  ARG A 323       4.999   1.189 -25.000  1.00 65.92           C
ATOM   4934 1HD  ARG A 323       4.495   0.573 -25.744  1.00 65.92           H
ATOM   4935 2HD  ARG A 323       4.586   0.917 -24.028  1.00 65.92           H
ATOM   4936  NE  ARG A 323       4.743   2.621 -25.272  1.00 65.92           N
ATOM   4937  HE  ARG A 323       5.440   3.135 -25.774  1.00 65.92           H
ATOM   4938  CZ  ARG A 323       3.637   3.274 -24.890  1.00 65.92           C
ATOM   4939  NH1 ARG A 323       2.671   2.636 -24.215  1.00 65.92           N
ATOM   4940 1HH1 ARG A 323       2.772   1.666 -23.994  1.00 65.92           H
ATOM   4941 2HH1 ARG A 323       1.848   3.130 -23.933  1.00 65.92           H
ATOM   4942  NH2 ARG A 323       3.512   4.573 -25.192  1.00 65.92           N
ATOM   4943 1HH2 ARG A 323       2.693   5.074 -24.913  1.00 65.92           H
ATOM   4944 2HH2 ARG A 323       4.238   5.042 -25.695  1.00 65.92           H
ATOM   4945  HN  ARG A 323       7.791  -2.727 -24.010  1.00 65.92           H
ATOM   4946  N   PHE A 324       9.001  -0.175 -22.459  1.00 79.59           N
ATOM   4947  CA  PHE A 324       9.601   0.687 -21.455  1.00 79.59           C
ATOM   4948  C   PHE A 324      11.124   0.714 -21.595  1.00 79.59           C
ATOM   4949  O   PHE A 324      11.740   1.775 -21.512  1.00 79.59           O
ATOM   4950  HA  PHE A 324       9.206   1.690 -21.613  1.00 79.59           H
ATOM   4951  CB  PHE A 324       9.236   0.103 -20.089  1.00 79.59           C
ATOM   4952 1HB  PHE A 324       8.155  -0.020 -20.035  1.00 79.59           H
ATOM   4953 2HB  PHE A 324       9.675  -0.891 -20.001  1.00 79.59           H
ATOM   4954  CG  PHE A 324       9.698   0.955 -18.905  1.00 79.59           C
ATOM   4955  CD1 PHE A 324      10.868   0.667 -18.275  1.00 79.59           C
ATOM   4956  HD1 PHE A 324      11.478  -0.171 -18.614  1.00 79.59           H
ATOM   4957  CD2 PHE A 324       8.938   2.001 -18.482  1.00 79.59           C
ATOM   4958  HD2 PHE A 324       8.000   2.232 -18.987  1.00 79.59           H
ATOM   4959  CE1 PHE A 324      11.297   1.458 -17.176  1.00 79.59           C
ATOM   4960  HE1 PHE A 324      12.235   1.227 -16.672  1.00 79.59           H
ATOM   4961  CE2 PHE A 324       9.366   2.792 -17.384  1.00 79.59           C
ATOM   4962  HE2 PHE A 324       8.757   3.630 -17.045  1.00 79.59           H
ATOM   4963  CZ  PHE A 324      10.537   2.504 -16.754  1.00 79.59           C
ATOM   4964  HZ  PHE A 324      10.866   3.111 -15.910  1.00 79.59           H
ATOM   4965  HN  PHE A 324       8.562  -0.999 -22.101  1.00 79.59           H
ATOM   4966  N   ARG A 325      11.688  -0.467 -21.806  1.00 76.64           N
ATOM   4967  CA  ARG A 325      13.125  -0.589 -21.985  1.00 76.64           C
ATOM   4968  C   ARG A 325      13.597   0.321 -23.121  1.00 76.64           C
ATOM   4969  O   ARG A 325      14.592   1.031 -22.981  1.00 76.64           O
ATOM   4970  HA  ARG A 325      13.552  -0.279 -21.032  1.00 76.64           H
ATOM   4971  CB  ARG A 325      13.520  -2.033 -22.300  1.00 76.64           C
ATOM   4972 1HB  ARG A 325      12.777  -2.481 -22.960  1.00 76.64           H
ATOM   4973 2HB  ARG A 325      14.470  -2.045 -22.835  1.00 76.64           H
ATOM   4974  CG  ARG A 325      13.638  -2.861 -21.019  1.00 76.64           C
ATOM   4975 1HG  ARG A 325      14.258  -2.332 -20.296  1.00 76.64           H
ATOM   4976 2HG  ARG A 325      12.653  -2.981 -20.568  1.00 76.64           H
ATOM   4977  CD  ARG A 325      14.243  -4.236 -21.309  1.00 76.64           C
ATOM   4978 1HD  ARG A 325      15.111  -4.130 -21.960  1.00 76.64           H
ATOM   4979 2HD  ARG A 325      14.594  -4.690 -20.382  1.00 76.64           H
ATOM   4980  NE  ARG A 325      13.234  -5.109 -21.949  1.00 76.64           N
ATOM   4981  HE  ARG A 325      12.300  -4.761 -22.033  1.00 76.64           H
ATOM   4982  CZ  ARG A 325      13.493  -6.335 -22.423  1.00 76.64           C
ATOM   4983  NH1 ARG A 325      14.727  -6.850 -22.337  1.00 76.64           N
ATOM   4984 1HH1 ARG A 325      15.463  -6.319 -21.916  1.00 76.64           H
ATOM   4985 2HH1 ARG A 325      14.912  -7.766 -22.693  1.00 76.64           H
ATOM   4986  NH2 ARG A 325      12.500  -7.038 -22.984  1.00 76.64           N
ATOM   4987 1HH2 ARG A 325      12.677  -7.954 -23.343  1.00 76.64           H
ATOM   4988 2HH2 ARG A 325      11.582  -6.646 -23.045  1.00 76.64           H
ATOM   4989  HN  ARG A 325      11.182  -1.328 -21.854  1.00 76.64           H
ATOM   4990  N   ARG A 326      12.860   0.271 -24.222  1.00 69.08           N
ATOM   4991  CA  ARG A 326      13.221   1.041 -25.400  1.00 69.08           C
ATOM   4992  C   ARG A 326      13.129   2.539 -25.103  1.00 69.08           C
ATOM   4993  O   ARG A 326      14.018   3.305 -25.471  1.00 69.08           O
ATOM   4994  HA  ARG A 326      14.247   0.748 -25.621  1.00 69.08           H
ATOM   4995  CB  ARG A 326      12.307   0.704 -26.579  1.00 69.08           C
ATOM   4996 1HB  ARG A 326      12.239  -0.378 -26.694  1.00 69.08           H
ATOM   4997 2HB  ARG A 326      11.299   1.067 -26.378  1.00 69.08           H
ATOM   4998  CG  ARG A 326      12.831   1.328 -27.874  1.00 69.08           C
ATOM   4999 1HG  ARG A 326      12.834   2.415 -27.784  1.00 69.08           H
ATOM   5000 2HG  ARG A 326      13.863   1.019 -28.040  1.00 69.08           H
ATOM   5001  CD  ARG A 326      11.970   0.914 -29.070  1.00 69.08           C
ATOM   5002 1HD  ARG A 326      10.934   1.204 -28.900  1.00 69.08           H
ATOM   5003 2HD  ARG A 326      12.305   1.435 -29.967  1.00 69.08           H
ATOM   5004  NE  ARG A 326      12.058  -0.550 -29.273  1.00 69.08           N
ATOM   5005  HE  ARG A 326      12.782  -1.047 -28.795  1.00 69.08           H
ATOM   5006  CZ  ARG A 326      11.228  -1.250 -30.058  1.00 69.08           C
ATOM   5007  NH1 ARG A 326      10.240  -0.635 -30.722  1.00 69.08           N
ATOM   5008 1HH1 ARG A 326      10.117   0.353 -30.634  1.00 69.08           H
ATOM   5009 2HH1 ARG A 326       9.624  -1.165 -31.306  1.00 69.08           H
ATOM   5010  NH2 ARG A 326      11.401  -2.574 -30.168  1.00 69.08           N
ATOM   5011 1HH2 ARG A 326      10.790  -3.111 -30.750  1.00 69.08           H
ATOM   5012 2HH2 ARG A 326      12.141  -3.025 -29.669  1.00 69.08           H
ATOM   5013  HN  ARG A 326      12.032  -0.281 -24.315  1.00 69.08           H
ATOM   5014  N   ASP A 327      12.044   2.913 -24.441  1.00 79.88           N
ATOM   5015  CA  ASP A 327      11.785   4.315 -24.158  1.00 79.88           C
ATOM   5016  C   ASP A 327      12.795   4.817 -23.124  1.00 79.88           C
ATOM   5017  O   ASP A 327      13.202   5.977 -23.161  1.00 79.88           O
ATOM   5018  HA  ASP A 327      11.883   4.823 -25.118  1.00 79.88           H
ATOM   5019  CB  ASP A 327      10.381   4.511 -23.582  1.00 79.88           C
ATOM   5020 1HB  ASP A 327      10.215   3.803 -22.770  1.00 79.88           H
ATOM   5021 2HB  ASP A 327      10.296   5.511 -23.156  1.00 79.88           H
ATOM   5022  CG  ASP A 327       9.314   4.317 -24.661  1.00 79.88           C
ATOM   5023  OD1 ASP A 327       9.708   4.267 -25.847  1.00 79.88           O
ATOM   5024  OD2 ASP A 327       8.128   4.225 -24.277  1.00 79.88           O
ATOM   5025  HN  ASP A 327      11.350   2.279 -24.100  1.00 79.88           H
ATOM   5026  N   LEU A 328      13.170   3.918 -22.226  1.00 81.51           N
ATOM   5027  CA  LEU A 328      14.159   4.242 -21.212  1.00 81.51           C
ATOM   5028  C   LEU A 328      15.480   4.606 -21.892  1.00 81.51           C
ATOM   5029  O   LEU A 328      16.031   5.679 -21.652  1.00 81.51           O
ATOM   5030  HA  LEU A 328      13.798   5.116 -20.670  1.00 81.51           H
ATOM   5031  CB  LEU A 328      14.282   3.100 -20.200  1.00 81.51           C
ATOM   5032 1HB  LEU A 328      13.324   2.985 -19.694  1.00 81.51           H
ATOM   5033 2HB  LEU A 328      14.467   2.176 -20.746  1.00 81.51           H
ATOM   5034  CG  LEU A 328      15.373   3.260 -19.139  1.00 81.51           C
ATOM   5035  HG  LEU A 328      16.323   3.425 -19.647  1.00 81.51           H
ATOM   5036  CD1 LEU A 328      15.110   4.486 -18.263  1.00 81.51           C
ATOM   5037 1HD1 LEU A 328      15.095   5.381 -18.885  1.00 81.51           H
ATOM   5038 2HD1 LEU A 328      14.148   4.376 -17.762  1.00 81.51           H
ATOM   5039 3HD1 LEU A 328      15.900   4.576 -17.517  1.00 81.51           H
ATOM   5040  CD2 LEU A 328      15.520   1.983 -18.308  1.00 81.51           C
ATOM   5041 1HD2 LEU A 328      14.576   1.763 -17.810  1.00 81.51           H
ATOM   5042 2HD2 LEU A 328      15.788   1.153 -18.963  1.00 81.51           H
ATOM   5043 3HD2 LEU A 328      16.302   2.124 -17.562  1.00 81.51           H
ATOM   5044  HN  LEU A 328      12.811   2.986 -22.184  1.00 81.51           H
ATOM   5045  N   VAL A 329      15.951   3.691 -22.728  1.00 81.83           N
ATOM   5046  CA  VAL A 329      17.239   3.863 -23.377  1.00 81.83           C
ATOM   5047  C   VAL A 329      17.202   5.120 -24.248  1.00 81.83           C
ATOM   5048  O   VAL A 329      18.198   5.835 -24.355  1.00 81.83           O
ATOM   5049  HA  VAL A 329      17.986   3.999 -22.595  1.00 81.83           H
ATOM   5050  CB  VAL A 329      17.601   2.601 -24.163  1.00 81.83           C
ATOM   5051  HB  VAL A 329      16.789   2.397 -24.861  1.00 81.83           H
ATOM   5052  CG1 VAL A 329      18.879   2.811 -24.978  1.00 81.83           C
ATOM   5053 1HG1 VAL A 329      18.732   3.630 -25.681  1.00 81.83           H
ATOM   5054 2HG1 VAL A 329      19.703   3.052 -24.306  1.00 81.83           H
ATOM   5055 3HG1 VAL A 329      19.113   1.899 -25.527  1.00 81.83           H
ATOM   5056  CG2 VAL A 329      17.735   1.395 -23.232  1.00 81.83           C
ATOM   5057 1HG2 VAL A 329      18.519   1.587 -22.500  1.00 81.83           H
ATOM   5058 2HG2 VAL A 329      16.790   1.226 -22.717  1.00 81.83           H
ATOM   5059 3HG2 VAL A 329      17.993   0.511 -23.817  1.00 81.83           H
ATOM   5060  HN  VAL A 329      15.468   2.847 -22.962  1.00 81.83           H
ATOM   5061  N   LYS A 330      16.044   5.351 -24.850  1.00 75.44           N
ATOM   5062  CA  LYS A 330      15.856   6.525 -25.685  1.00 75.44           C
ATOM   5063  C   LYS A 330      16.018   7.785 -24.831  1.00 75.44           C
[truncated: 117,478 more chars]
