# Supplementary material for: Noncanonical roles of chemokine regions in CCR9 activation revealed by structural modeling and mutational mapping
Source: Nat Commun. 2025 Aug 18;16:7695. doi: 10.1038/s41467-025-62321-9 (PMC12361432; doi:10.1038/s41467-025-62321-9)
Supplement: Supplementary file 7 — Supplementary Data 5 [file 41467_2025_62321_MOESM7_ESM.zip › CCR9_CCL25x1P6_01_rnk2.pdb]

ATOM      1  N   GLU A  20      -4.519  -5.300  58.758  1.00 48.19           N
ATOM      2  CA  GLU A  20      -4.644  -6.190  57.617  1.00 48.19           C
ATOM      3  C   GLU A  20      -4.965  -7.611  58.085  1.00 48.19           C
ATOM      4  O   GLU A  20      -4.076  -8.340  58.523  1.00 48.19           O
ATOM      5  HA  GLU A  20      -5.475  -5.797  57.032  1.00 48.19           H
ATOM      6  CB  GLU A  20      -3.375  -6.168  56.763  1.00 48.19           C
ATOM      7 1HB  GLU A  20      -2.501  -6.061  57.406  1.00 48.19           H
ATOM      8 2HB  GLU A  20      -3.340  -7.057  56.133  1.00 48.19           H
ATOM      9  CG  GLU A  20      -3.374  -4.968  55.814  1.00 48.19           C
ATOM     10 1HG  GLU A  20      -4.371  -4.829  55.396  1.00 48.19           H
ATOM     11 2HG  GLU A  20      -3.132  -4.061  56.369  1.00 48.19           H
ATOM     12  CD  GLU A  20      -2.363  -5.165  54.682  1.00 48.19           C
ATOM     13  OE1 GLU A  20      -2.581  -4.553  53.614  1.00 48.19           O
ATOM     14  OE2 GLU A  20      -1.395  -5.922  54.911  1.00 48.19           O
ATOM     15  HN  GLU A  20      -4.636  -5.737  59.650  1.00 48.19           H
ATOM     16  N   SER A  21      -6.238  -7.963  57.977  1.00 56.12           N
ATOM     17  CA  SER A  21      -6.679  -9.299  58.339  1.00 56.12           C
ATOM     18  C   SER A  21      -5.876 -10.344  57.562  1.00 56.12           C
ATOM     19  O   SER A  21      -5.532 -10.130  56.400  1.00 56.12           O
ATOM     20  HA  SER A  21      -6.487  -9.386  59.408  1.00 56.12           H
ATOM     21  CB  SER A  21      -8.175  -9.475  58.074  1.00 56.12           C
ATOM     22 1HB  SER A  21      -8.475 -10.486  58.350  1.00 56.12           H
ATOM     23 2HB  SER A  21      -8.739  -8.791  58.709  1.00 56.12           H
ATOM     24  OG  SER A  21      -8.508  -9.238  56.709  1.00 56.12           O
ATOM     25  HG  SER A  21      -8.769 -10.096  56.266  1.00 56.12           H
ATOM     26  HN  SER A  21      -6.960  -7.353  57.649  1.00 56.12           H
ATOM     27  N   THR A  22      -5.599 -11.451  58.234  1.00 57.04           N
ATOM     28  CA  THR A  22      -4.865 -12.540  57.613  1.00 57.04           C
ATOM     29  C   THR A  22      -5.506 -12.922  56.277  1.00 57.04           C
ATOM     30  O   THR A  22      -4.813 -13.329  55.346  1.00 57.04           O
ATOM     31  HA  THR A  22      -3.855 -12.194  57.395  1.00 57.04           H
ATOM     32  CB  THR A  22      -4.804 -13.699  58.610  1.00 57.04           C
ATOM     33  HB  THR A  22      -4.606 -14.642  58.100  1.00 57.04           H
ATOM     34  OG1 THR A  22      -6.046 -13.625  59.305  1.00 57.04           O
ATOM     35  HG1 THR A  22      -6.227 -14.489  59.775  1.00 57.04           H
ATOM     36  CG2 THR A  22      -3.754 -13.478  59.701  1.00 57.04           C
ATOM     37 1HG2 THR A  22      -3.991 -12.570  60.255  1.00 57.04           H
ATOM     38 2HG2 THR A  22      -2.770 -13.378  59.242  1.00 57.04           H
ATOM     39 3HG2 THR A  22      -3.752 -14.330  60.381  1.00 57.04           H
ATOM     40  HN  THR A  22      -5.867 -11.610  59.184  1.00 57.04           H
ATOM     41  N   SER A  23      -6.822 -12.777  56.226  1.00 61.06           N
ATOM     42  CA  SER A  23      -7.561 -13.072  55.010  1.00 61.06           C
ATOM     43  C   SER A  23      -7.072 -12.176  53.870  1.00 61.06           C
ATOM     44  O   SER A  23      -6.932 -12.630  52.735  1.00 61.06           O
ATOM     45  HA  SER A  23      -7.350 -14.119  54.791  1.00 61.06           H
ATOM     46  CB  SER A  23      -9.065 -12.889  55.221  1.00 61.06           C
ATOM     47 1HB  SER A  23      -9.603 -13.298  54.365  1.00 61.06           H
ATOM     48 2HB  SER A  23      -9.380 -13.457  56.096  1.00 61.06           H
ATOM     49  OG  SER A  23      -9.417 -11.519  55.392  1.00 61.06           O
ATOM     50  HG  SER A  23     -10.412 -11.418  55.385  1.00 61.06           H
ATOM     51  HN  SER A  23      -7.381 -12.464  56.994  1.00 61.06           H
ATOM     52  N   SER A  24      -6.826 -10.920  54.211  1.00 66.87           N
ATOM     53  CA  SER A  24      -6.425  -9.939  53.217  1.00 66.87           C
ATOM     54  C   SER A  24      -5.066 -10.319  52.625  1.00 66.87           C
ATOM     55  O   SER A  24      -4.803 -10.065  51.451  1.00 66.87           O
ATOM     56  HA  SER A  24      -7.199  -9.972  52.450  1.00 66.87           H
ATOM     57  CB  SER A  24      -6.366  -8.535  53.821  1.00 66.87           C
ATOM     58 1HB  SER A  24      -6.949  -7.850  53.204  1.00 66.87           H
ATOM     59 2HB  SER A  24      -6.828  -8.545  54.808  1.00 66.87           H
ATOM     60  OG  SER A  24      -5.029  -8.055  53.928  1.00 66.87           O
ATOM     61  HG  SER A  24      -4.549  -8.541  54.658  1.00 66.87           H
ATOM     62  HN  SER A  24      -6.897 -10.570  55.145  1.00 66.87           H
ATOM     63  N   MET A  25      -4.238 -10.923  53.466  1.00 63.50           N
ATOM     64  CA  MET A  25      -2.895 -11.295  53.056  1.00 63.50           C
ATOM     65  C   MET A  25      -2.909 -12.595  52.248  1.00 63.50           C
ATOM     66  O   MET A  25      -2.134 -12.753  51.306  1.00 63.50           O
ATOM     67  HA  MET A  25      -2.541 -10.475  52.431  1.00 63.50           H
ATOM     68  CB  MET A  25      -2.014 -11.473  54.294  1.00 63.50           C
ATOM     69 1HB  MET A  25      -2.316 -10.763  55.064  1.00 63.50           H
ATOM     70 2HB  MET A  25      -2.157 -12.471  54.707  1.00 63.50           H
ATOM     71  CG  MET A  25      -0.538 -11.264  53.950  1.00 63.50           C
ATOM     72 1HG  MET A  25      -0.146 -12.145  53.441  1.00 63.50           H
ATOM     73 2HG  MET A  25      -0.431 -10.425  53.263  1.00 63.50           H
ATOM     74  SD  MET A  25       0.398 -10.955  55.439  1.00 63.50           S
ATOM     75  CE  MET A  25       1.987 -10.559  54.730  1.00 63.50           C
ATOM     76 1HE  MET A  25       2.347 -11.408  54.148  1.00 63.50           H
ATOM     77 2HE  MET A  25       1.889  -9.689  54.080  1.00 63.50           H
ATOM     78 3HE  MET A  25       2.696 -10.338  55.527  1.00 63.50           H
ATOM     79  HN  MET A  25      -4.472 -11.156  54.410  1.00 63.50           H
ATOM     80  N   GLU A  26      -3.799 -13.492  52.647  1.00 58.28           N
ATOM     81  CA  GLU A  26      -3.991 -14.732  51.914  1.00 58.28           C
ATOM     82  C   GLU A  26      -4.528 -14.442  50.512  1.00 58.28           C
ATOM     83  O   GLU A  26      -4.093 -15.053  49.537  1.00 58.28           O
ATOM     84  HA  GLU A  26      -3.001 -15.184  51.845  1.00 58.28           H
ATOM     85  CB  GLU A  26      -4.922 -15.679  52.674  1.00 58.28           C
ATOM     86 1HB  GLU A  26      -5.754 -15.116  53.095  1.00 58.28           H
ATOM     87 2HB  GLU A  26      -5.239 -16.488  52.016  1.00 58.28           H
ATOM     88  CG  GLU A  26      -4.195 -16.338  53.848  1.00 58.28           C
ATOM     89 1HG  GLU A  26      -3.327 -16.885  53.482  1.00 58.28           H
ATOM     90 2HG  GLU A  26      -3.826 -15.571  54.528  1.00 58.28           H
ATOM     91  CD  GLU A  26      -5.125 -17.291  54.602  1.00 58.28           C
ATOM     92  OE1 GLU A  26      -4.584 -18.187  55.286  1.00 58.28           O
ATOM     93  OE2 GLU A  26      -6.354 -17.102  54.478  1.00 58.28           O
ATOM     94  HN  GLU A  26      -4.380 -13.383  53.453  1.00 58.28           H
ATOM     95  N   ASP A  27      -5.467 -13.509  50.454  1.00 65.05           N
ATOM     96  CA  ASP A  27      -6.101 -13.162  49.193  1.00 65.05           C
ATOM     97  C   ASP A  27      -5.031 -12.704  48.199  1.00 65.05           C
ATOM     98  O   ASP A  27      -5.095 -13.036  47.017  1.00 65.05           O
ATOM     99  HA  ASP A  27      -6.610 -14.069  48.869  1.00 65.05           H
ATOM    100  CB  ASP A  27      -7.098 -12.016  49.375  1.00 65.05           C
ATOM    101 1HB  ASP A  27      -6.648 -11.230  49.982  1.00 65.05           H
ATOM    102 2HB  ASP A  27      -7.332 -11.575  48.406  1.00 65.05           H
ATOM    103  CG  ASP A  27      -8.384 -12.509  50.041  1.00 65.05           C
ATOM    104  OD1 ASP A  27      -8.637 -13.730  49.952  1.00 65.05           O
ATOM    105  OD2 ASP A  27      -9.086 -11.654  50.624  1.00 65.05           O
ATOM    106  HN  ASP A  27      -5.795 -12.996  51.247  1.00 65.05           H
ATOM    107  N   TYR A  28      -4.073 -11.949  48.716  1.00 64.42           N
ATOM    108  CA  TYR A  28      -3.003 -11.425  47.884  1.00 64.42           C
ATOM    109  C   TYR A  28      -2.055 -12.542  47.443  1.00 64.42           C
ATOM    110  O   TYR A  28      -1.586 -12.549  46.306  1.00 64.42           O
ATOM    111  HA  TYR A  28      -3.454 -10.972  47.002  1.00 64.42           H
ATOM    112  CB  TYR A  28      -2.233 -10.436  48.761  1.00 64.42           C
ATOM    113 1HB  TYR A  28      -2.917  -9.655  49.096  1.00 64.42           H
ATOM    114 2HB  TYR A  28      -1.880 -10.954  49.653  1.00 64.42           H
ATOM    115  CG  TYR A  28      -1.039  -9.783  48.062  1.00 64.42           C
ATOM    116  CD1 TYR A  28       0.226 -10.309  48.222  1.00 64.42           C
ATOM    117  HD1 TYR A  28       0.375 -11.191  48.845  1.00 64.42           H
ATOM    118  CD2 TYR A  28      -1.228  -8.667  47.272  1.00 64.42           C
ATOM    119  HD2 TYR A  28      -2.227  -8.250  47.147  1.00 64.42           H
ATOM    120  CE1 TYR A  28       1.350  -9.695  47.564  1.00 64.42           C
ATOM    121  HE1 TYR A  28       2.355 -10.101  47.681  1.00 64.42           H
ATOM    122  CE2 TYR A  28      -0.104  -8.052  46.615  1.00 64.42           C
ATOM    123  HE2 TYR A  28      -0.239  -7.170  45.988  1.00 64.42           H
ATOM    124  CZ  TYR A  28       1.129  -8.597  46.793  1.00 64.42           C
ATOM    125  OH  TYR A  28       2.191  -8.016  46.171  1.00 64.42           O
ATOM    126  HH  TYR A  28       1.883  -7.240  45.622  1.00 64.42           H
ATOM    127  HN  TYR A  28      -4.021 -11.695  49.682  1.00 64.42           H
ATOM    128  N   VAL A  29      -1.801 -13.458  48.365  1.00 64.53           N
ATOM    129  CA  VAL A  29      -0.844 -14.523  48.119  1.00 64.53           C
ATOM    130  C   VAL A  29      -1.445 -15.525  47.131  1.00 64.53           C
ATOM    131  O   VAL A  29      -0.742 -16.055  46.273  1.00 64.53           O
ATOM    132  HA  VAL A  29       0.040 -14.073  47.667  1.00 64.53           H
ATOM    133  CB  VAL A  29      -0.424 -15.166  49.442  1.00 64.53           C
ATOM    134  HB  VAL A  29      -1.330 -15.441  49.983  1.00 64.53           H
ATOM    135  CG1 VAL A  29       0.384 -16.442  49.199  1.00 64.53           C
ATOM    136 1HG1 VAL A  29      -0.222 -17.156  48.640  1.00 64.53           H
ATOM    137 2HG1 VAL A  29       1.281 -16.202  48.628  1.00 64.53           H
ATOM    138 3HG1 VAL A  29       0.670 -16.879  50.156  1.00 64.53           H
ATOM    139  CG2 VAL A  29       0.359 -14.178  50.308  1.00 64.53           C
ATOM    140 1HG2 VAL A  29       1.255 -13.858  49.775  1.00 64.53           H
ATOM    141 2HG2 VAL A  29      -0.265 -13.310  50.523  1.00 64.53           H
ATOM    142 3HG2 VAL A  29       0.645 -14.661  51.242  1.00 64.53           H
ATOM    143  HN  VAL A  29      -2.235 -13.481  49.266  1.00 64.53           H
ATOM    144  N   ASN A  30      -2.741 -15.755  47.286  1.00 59.53           N
ATOM    145  CA  ASN A  30      -3.420 -16.772  46.501  1.00 59.53           C
ATOM    146  C   ASN A  30      -3.831 -16.178  45.152  1.00 59.53           C
ATOM    147  O   ASN A  30      -4.304 -16.897  44.272  1.00 59.53           O
ATOM    148  HA  ASN A  30      -2.699 -17.582  46.397  1.00 59.53           H
ATOM    149  CB  ASN A  30      -4.686 -17.260  47.208  1.00 59.53           C
ATOM    150 1HB  ASN A  30      -5.293 -16.405  47.506  1.00 59.53           H
ATOM    151 2HB  ASN A  30      -5.286 -17.852  46.518  1.00 59.53           H
ATOM    152  CG  ASN A  30      -4.337 -18.098  48.440  1.00 59.53           C
ATOM    153  OD1 ASN A  30      -3.273 -18.686  48.541  1.00 59.53           O
ATOM    154  ND2 ASN A  30      -5.291 -18.121  49.366  1.00 59.53           N
ATOM    155 1HD2 ASN A  30      -6.141 -17.616  49.221  1.00 59.53           H
ATOM    156 2HD2 ASN A  30      -5.157 -18.642  50.209  1.00 59.53           H
ATOM    157  HN  ASN A  30      -3.323 -15.261  47.932  1.00 59.53           H
ATOM    158  N   PHE A  31      -3.636 -14.873  45.031  1.00 66.51           N
ATOM    159  CA  PHE A  31      -3.962 -14.179  43.797  1.00 66.51           C
ATOM    160  C   PHE A  31      -3.088 -14.674  42.642  1.00 66.51           C
ATOM    161  O   PHE A  31      -1.862 -14.639  42.728  1.00 66.51           O
ATOM    162  HA  PHE A  31      -5.008 -14.389  43.574  1.00 66.51           H
ATOM    163  CB  PHE A  31      -3.682 -12.694  44.032  1.00 66.51           C
ATOM    164 1HB  PHE A  31      -4.184 -12.380  44.947  1.00 66.51           H
ATOM    165 2HB  PHE A  31      -2.612 -12.557  44.193  1.00 66.51           H
ATOM    166  CG  PHE A  31      -4.130 -11.786  42.885  1.00 66.51           C
ATOM    167  CD1 PHE A  31      -3.227 -11.359  41.962  1.00 66.51           C
ATOM    168  HD1 PHE A  31      -2.183 -11.663  42.040  1.00 66.51           H
ATOM    169  CD2 PHE A  31      -5.433 -11.407  42.788  1.00 66.51           C
ATOM    170  HD2 PHE A  31      -6.157 -11.749  43.527  1.00 66.51           H
ATOM    171  CE1 PHE A  31      -3.644 -10.517  40.897  1.00 66.51           C
ATOM    172  HE1 PHE A  31      -2.920 -10.175  40.158  1.00 66.51           H
ATOM    173  CE2 PHE A  31      -5.849 -10.565  41.723  1.00 66.51           C
ATOM    174  HE2 PHE A  31      -6.893 -10.261  41.645  1.00 66.51           H
ATOM    175  CZ  PHE A  31      -4.946 -10.138  40.800  1.00 66.51           C
ATOM    176  HZ  PHE A  31      -5.266  -9.492  39.983  1.00 66.51           H
ATOM    177  HN  PHE A  31      -3.263 -14.294  45.756  1.00 66.51           H
ATOM    178  N   ASN A  32      -3.754 -15.124  41.589  1.00 60.01           N
ATOM    179  CA  ASN A  32      -3.054 -15.612  40.413  1.00 60.01           C
ATOM    180  C   ASN A  32      -2.615 -14.423  39.556  1.00 60.01           C
ATOM    181  O   ASN A  32      -3.414 -13.865  38.806  1.00 60.01           O
ATOM    182  HA  ASN A  32      -2.210 -16.182  40.799  1.00 60.01           H
ATOM    183  CB  ASN A  32      -3.963 -16.499  39.560  1.00 60.01           C
ATOM    184 1HB  ASN A  32      -4.470 -17.225  40.196  1.00 60.01           H
ATOM    185 2HB  ASN A  32      -4.736 -15.890  39.092  1.00 60.01           H
ATOM    186  CG  ASN A  32      -3.160 -17.230  38.482  1.00 60.01           C
ATOM    187  OD1 ASN A  32      -1.956 -17.079  38.359  1.00 60.01           O
ATOM    188  ND2 ASN A  32      -3.892 -18.028  37.710  1.00 60.01           N
ATOM    189 1HD2 ASN A  32      -4.877 -18.107  37.864  1.00 60.01           H
ATOM    190 2HD2 ASN A  32      -3.458 -18.550  36.976  1.00 60.01           H
ATOM    191  HN  ASN A  32      -4.752 -15.157  41.531  1.00 60.01           H
ATOM    192  N   PHE A  33      -1.345 -14.070  39.697  1.00 62.43           N
ATOM    193  CA  PHE A  33      -0.759 -13.034  38.863  1.00 62.43           C
ATOM    194  C   PHE A  33      -0.407 -13.580  37.478  1.00 62.43           C
ATOM    195  O   PHE A  33       0.763 -13.613  37.099  1.00 62.43           O
ATOM    196  HA  PHE A  33      -1.501 -12.242  38.762  1.00 62.43           H
ATOM    197  CB  PHE A  33       0.523 -12.573  39.558  1.00 62.43           C
ATOM    198 1HB  PHE A  33       1.147 -13.443  39.763  1.00 62.43           H
ATOM    199 2HB  PHE A  33       1.083 -11.933  38.877  1.00 62.43           H
ATOM    200  CG  PHE A  33       0.285 -11.816  40.866  1.00 62.43           C
ATOM    201  CD1 PHE A  33       0.032 -10.480  40.842  1.00 62.43           C
ATOM    202  HD1 PHE A  33      -0.001  -9.948  39.891  1.00 62.43           H
ATOM    203  CD2 PHE A  33       0.325 -12.479  42.053  1.00 62.43           C
ATOM    204  HD2 PHE A  33       0.528 -13.549  42.072  1.00 62.43           H
ATOM    205  CE1 PHE A  33      -0.190  -9.777  42.056  1.00 62.43           C
ATOM    206  HE1 PHE A  33      -0.392  -8.706  42.037  1.00 62.43           H
ATOM    207  CE2 PHE A  33       0.104 -11.776  43.267  1.00 62.43           C
ATOM    208  HE2 PHE A  33       0.137 -12.307  44.218  1.00 62.43           H
ATOM    209  CZ  PHE A  33      -0.149 -10.440  43.243  1.00 62.43           C
ATOM    210  HZ  PHE A  33      -0.319  -9.901  44.174  1.00 62.43           H
ATOM    211  HN  PHE A  33      -0.722 -14.478  40.364  1.00 62.43           H
ATOM    212  N   THR A  34      -1.440 -13.994  36.760  1.00 62.00           N
ATOM    213  CA  THR A  34      -1.306 -14.255  35.337  1.00 62.00           C
ATOM    214  C   THR A  34      -0.764 -13.019  34.616  1.00 62.00           C
ATOM    215  O   THR A  34      -1.256 -11.911  34.822  1.00 62.00           O
ATOM    216  HA  THR A  34      -0.573 -15.051  35.201  1.00 62.00           H
ATOM    217  CB  THR A  34      -2.666 -14.718  34.810  1.00 62.00           C
ATOM    218  HB  THR A  34      -3.326 -13.868  34.637  1.00 62.00           H
ATOM    219  OG1 THR A  34      -3.114 -15.656  35.785  1.00 62.00           O
ATOM    220  HG1 THR A  34      -4.098 -15.806  35.688  1.00 62.00           H
ATOM    221  CG2 THR A  34      -2.547 -15.542  33.527  1.00 62.00           C
ATOM    222 1HG2 THR A  34      -1.942 -16.429  33.719  1.00 62.00           H
ATOM    223 2HG2 THR A  34      -2.075 -14.940  32.751  1.00 62.00           H
ATOM    224 3HG2 THR A  34      -3.541 -15.845  33.197  1.00 62.00           H
ATOM    225  HN  THR A  34      -2.355 -14.150  37.133  1.00 62.00           H
ATOM    226  N   ASP A  35       0.242 -13.251  33.786  1.00 66.89           N
ATOM    227  CA  ASP A  35       0.959 -12.156  33.155  1.00 66.89           C
ATOM    228  C   ASP A  35       0.204 -11.713  31.900  1.00 66.89           C
ATOM    229  O   ASP A  35       0.595 -12.050  30.784  1.00 66.89           O
ATOM    230  HA  ASP A  35       1.008 -11.373  33.911  1.00 66.89           H
ATOM    231  CB  ASP A  35       2.364 -12.590  32.732  1.00 66.89           C
ATOM    232 1HB  ASP A  35       2.671 -13.460  33.312  1.00 66.89           H
ATOM    233 2HB  ASP A  35       2.356 -12.891  31.684  1.00 66.89           H
ATOM    234  CG  ASP A  35       3.372 -11.456  32.934  1.00 66.89           C
ATOM    235  OD1 ASP A  35       2.933 -10.384  33.404  1.00 66.89           O
ATOM    236  OD2 ASP A  35       4.558 -11.686  32.612  1.00 66.89           O
ATOM    237  HN  ASP A  35       0.568 -14.165  33.543  1.00 66.89           H
ATOM    238  N   PHE A  36      -0.866 -10.965  32.126  1.00 81.28           N
ATOM    239  CA  PHE A  36      -1.650 -10.428  31.027  1.00 81.28           C
ATOM    240  C   PHE A  36      -0.986  -9.182  30.437  1.00 81.28           C
ATOM    241  O   PHE A  36      -1.361  -8.726  29.358  1.00 81.28           O
ATOM    242  HA  PHE A  36      -1.707 -11.203  30.262  1.00 81.28           H
ATOM    243  CB  PHE A  36      -3.016 -10.043  31.597  1.00 81.28           C
ATOM    244 1HB  PHE A  36      -2.867  -9.426  32.484  1.00 81.28           H
ATOM    245 2HB  PHE A  36      -3.543  -9.429  30.867  1.00 81.28           H
ATOM    246  CG  PHE A  36      -3.896 -11.238  31.968  1.00 81.28           C
ATOM    247  CD1 PHE A  36      -3.980 -12.306  31.129  1.00 81.28           C
ATOM    248  HD1 PHE A  36      -3.421 -12.310  30.194  1.00 81.28           H
ATOM    249  CD2 PHE A  36      -4.593 -11.234  33.135  1.00 81.28           C
ATOM    250  HD2 PHE A  36      -4.525 -10.378  33.807  1.00 81.28           H
ATOM    251  CE1 PHE A  36      -4.797 -13.416  31.473  1.00 81.28           C
ATOM    252  HE1 PHE A  36      -4.865 -14.271  30.801  1.00 81.28           H
ATOM    253  CE2 PHE A  36      -5.410 -12.344  33.479  1.00 81.28           C
ATOM    254  HE2 PHE A  36      -5.969 -12.340  34.415  1.00 81.28           H
ATOM    255  CZ  PHE A  36      -5.494 -13.411  32.641  1.00 81.28           C
ATOM    256  HZ  PHE A  36      -6.121 -14.263  32.905  1.00 81.28           H
ATOM    257  HN  PHE A  36      -1.198 -10.724  33.038  1.00 81.28           H
ATOM    258  N   TYR A  37      -0.012  -8.666  31.172  1.00 86.24           N
ATOM    259  CA  TYR A  37       0.801  -7.570  30.673  1.00 86.24           C
ATOM    260  C   TYR A  37       1.975  -8.092  29.843  1.00 86.24           C
ATOM    261  O   TYR A  37       2.881  -8.731  30.375  1.00 86.24           O
ATOM    262  HA  TYR A  37       0.171  -6.943  30.043  1.00 86.24           H
ATOM    263  CB  TYR A  37       1.346  -6.852  31.910  1.00 86.24           C
ATOM    264 1HB  TYR A  37       0.518  -6.634  32.585  1.00 86.24           H
ATOM    265 2HB  TYR A  37       2.021  -7.525  32.440  1.00 86.24           H
ATOM    266  CG  TYR A  37       2.087  -5.551  31.598  1.00 86.24           C
ATOM    267  CD1 TYR A  37       3.463  -5.551  31.482  1.00 86.24           C
ATOM    268  HD1 TYR A  37       4.020  -6.478  31.612  1.00 86.24           H
ATOM    269  CD2 TYR A  37       1.381  -4.377  31.433  1.00 86.24           C
ATOM    270  HD2 TYR A  37       0.295  -4.377  31.525  1.00 86.24           H
ATOM    271  CE1 TYR A  37       4.160  -4.326  31.188  1.00 86.24           C
ATOM    272  HE1 TYR A  37       5.246  -4.312  31.094  1.00 86.24           H
ATOM    273  CE2 TYR A  37       2.079  -3.152  31.139  1.00 86.24           C
ATOM    274  HE2 TYR A  37       1.533  -2.218  31.006  1.00 86.24           H
ATOM    275  CZ  TYR A  37       3.434  -3.187  31.031  1.00 86.24           C
ATOM    276  OH  TYR A  37       4.093  -2.030  30.754  1.00 86.24           O
ATOM    277  HH  TYR A  37       3.445  -1.331  30.453  1.00 86.24           H
ATOM    278  HN  TYR A  37       0.224  -8.983  32.090  1.00 86.24           H
ATOM    279  N   CYS A  38       1.921  -7.800  28.552  1.00 89.62           N
ATOM    280  CA  CYS A  38       2.897  -8.341  27.621  1.00 89.62           C
ATOM    281  C   CYS A  38       3.939  -7.258  27.334  1.00 89.62           C
ATOM    282  O   CYS A  38       3.625  -6.233  26.731  1.00 89.62           O
ATOM    283  HA  CYS A  38       3.356  -9.199  28.112  1.00 89.62           H
ATOM    284  CB  CYS A  38       2.235  -8.849  26.339  1.00 89.62           C
ATOM    285 1HB  CYS A  38       1.414  -9.522  26.586  1.00 89.62           H
ATOM    286 2HB  CYS A  38       1.807  -8.014  25.785  1.00 89.62           H
ATOM    287  SG  CYS A  38       3.466  -9.721  25.302  1.00 89.62           S
ATOM    288  HN  CYS A  38       1.229  -7.207  28.141  1.00 89.62           H
ATOM    289  N   GLU A  39       5.159  -7.522  27.780  1.00 81.93           N
ATOM    290  CA  GLU A  39       6.287  -6.681  27.417  1.00 81.93           C
ATOM    291  C   GLU A  39       6.871  -7.126  26.075  1.00 81.93           C
ATOM    292  O   GLU A  39       7.240  -8.288  25.909  1.00 81.93           O
ATOM    293  HA  GLU A  39       5.880  -5.674  27.327  1.00 81.93           H
ATOM    294  CB  GLU A  39       7.355  -6.695  28.511  1.00 81.93           C
ATOM    295 1HB  GLU A  39       7.677  -7.719  28.697  1.00 81.93           H
ATOM    296 2HB  GLU A  39       8.173  -6.030  28.235  1.00 81.93           H
ATOM    297  CG  GLU A  39       6.795  -6.162  29.832  1.00 81.93           C
ATOM    298 1HG  GLU A  39       6.300  -5.206  29.661  1.00 81.93           H
ATOM    299 2HG  GLU A  39       6.039  -6.849  30.213  1.00 81.93           H
ATOM    300  CD  GLU A  39       7.906  -5.990  30.869  1.00 81.93           C
ATOM    301  OE1 GLU A  39       7.625  -5.338  31.898  1.00 81.93           O
ATOM    302  OE2 GLU A  39       9.011  -6.514  30.610  1.00 81.93           O
ATOM    303  HN  GLU A  39       5.381  -8.293  28.377  1.00 81.93           H
ATOM    304  N   LYS A  40       6.936  -6.179  25.150  1.00 88.34           N
ATOM    305  CA  LYS A  40       7.293  -6.496  23.778  1.00 88.34           C
ATOM    306  C   LYS A  40       8.684  -5.935  23.475  1.00 88.34           C
ATOM    307  O   LYS A  40       8.964  -5.535  22.346  1.00 88.34           O
ATOM    308  HA  LYS A  40       7.333  -7.582  23.693  1.00 88.34           H
ATOM    309  CB  LYS A  40       6.210  -6.006  22.815  1.00 88.34           C
ATOM    310 1HB  LYS A  40       6.042  -4.939  22.963  1.00 88.34           H
ATOM    311 2HB  LYS A  40       6.546  -6.136  21.787  1.00 88.34           H
ATOM    312  CG  LYS A  40       4.900  -6.768  23.030  1.00 88.34           C
ATOM    313 1HG  LYS A  40       5.079  -7.839  22.935  1.00 88.34           H
ATOM    314 2HG  LYS A  40       4.536  -6.593  24.042  1.00 88.34           H
ATOM    315  CD  LYS A  40       3.839  -6.330  22.018  1.00 88.34           C
ATOM    316 1HD  LYS A  40       3.609  -5.274  22.160  1.00 88.34           H
ATOM    317 2HD  LYS A  40       4.230  -6.438  21.006  1.00 88.34           H
ATOM    318  CE  LYS A  40       2.563  -7.161  22.168  1.00 88.34           C
ATOM    319 1HE  LYS A  40       2.790  -8.217  22.025  1.00 88.34           H
ATOM    320 2HE  LYS A  40       2.169  -7.053  23.179  1.00 88.34           H
ATOM    321  NZ  LYS A  40       1.545  -6.729  21.184  1.00 88.34           N
ATOM    322 1HZ  LYS A  40       0.819  -7.433  21.118  1.00 88.34           H
ATOM    323 2HZ  LYS A  40       1.137  -5.850  21.484  1.00 88.34           H
ATOM    324 3HZ  LYS A  40       1.982  -6.607  20.277  1.00 88.34           H
ATOM    325  HN  LYS A  40       6.750  -5.212  25.326  1.00 88.34           H
ATOM    326  N   ASN A  41       9.519  -5.924  24.504  1.00 82.41           N
ATOM    327  CA  ASN A  41      10.870  -5.406  24.366  1.00 82.41           C
ATOM    328  C   ASN A  41      11.587  -6.157  23.242  1.00 82.41           C
ATOM    329  O   ASN A  41      12.310  -5.554  22.451  1.00 82.41           O
ATOM    330  HA  ASN A  41      10.749  -4.345  24.147  1.00 82.41           H
ATOM    331  CB  ASN A  41      11.671  -5.605  25.654  1.00 82.41           C
ATOM    332 1HB  ASN A  41      11.573  -6.637  25.991  1.00 82.41           H
ATOM    333 2HB  ASN A  41      12.729  -5.433  25.458  1.00 82.41           H
ATOM    334  CG  ASN A  41      11.188  -4.657  26.752  1.00 82.41           C
ATOM    335  OD1 ASN A  41      10.789  -3.531  26.505  1.00 82.41           O
ATOM    336  ND2 ASN A  41      11.247  -5.172  27.977  1.00 82.41           N
ATOM    337 1HD2 ASN A  41      11.585  -6.104  28.111  1.00 82.41           H
ATOM    338 2HD2 ASN A  41      10.952  -4.629  28.763  1.00 82.41           H
ATOM    339  HN  ASN A  41       9.287  -6.260  25.417  1.00 82.41           H
ATOM    340  N   ASN A  42      11.361  -7.462  23.207  1.00 83.86           N
ATOM    341  CA  ASN A  42      12.027  -8.311  22.234  1.00 83.86           C
ATOM    342  C   ASN A  42      11.606  -7.891  20.825  1.00 83.86           C
ATOM    343  O   ASN A  42      12.415  -7.918  19.898  1.00 83.86           O
ATOM    344  HA  ASN A  42      13.093  -8.168  22.411  1.00 83.86           H
ATOM    345  CB  ASN A  42      11.638  -9.778  22.427  1.00 83.86           C
ATOM    346 1HB  ASN A  42      10.554  -9.879  22.392  1.00 83.86           H
ATOM    347 2HB  ASN A  42      12.040 -10.375  21.608  1.00 83.86           H
ATOM    348  CG  ASN A  42      12.163 -10.314  23.760  1.00 83.86           C
ATOM    349  OD1 ASN A  42      12.940  -9.677  24.452  1.00 83.86           O
ATOM    350  ND2 ASN A  42      11.696 -11.517  24.081  1.00 83.86           N
ATOM    351 1HD2 ASN A  42      11.060 -11.986  23.469  1.00 83.86           H
ATOM    352 2HD2 ASN A  42      11.980 -11.953  24.935  1.00 83.86           H
ATOM    353  HN  ASN A  42      10.737  -7.938  23.827  1.00 83.86           H
ATOM    354  N   VAL A  43      10.341  -7.514  20.707  1.00 90.68           N
ATOM    355  CA  VAL A  43       9.787  -7.150  19.414  1.00 90.68           C
ATOM    356  C   VAL A  43      10.441  -5.854  18.930  1.00 90.68           C
ATOM    357  O   VAL A  43      10.790  -5.732  17.757  1.00 90.68           O
ATOM    358  HA  VAL A  43      10.031  -7.949  18.714  1.00 90.68           H
ATOM    359  CB  VAL A  43       8.263  -7.051  19.508  1.00 90.68           C
ATOM    360  HB  VAL A  43       8.020  -6.210  20.157  1.00 90.68           H
ATOM    361  CG1 VAL A  43       7.645  -6.778  18.135  1.00 90.68           C
ATOM    362 1HG1 VAL A  43       8.033  -5.837  17.743  1.00 90.68           H
ATOM    363 2HG1 VAL A  43       7.902  -7.589  17.453  1.00 90.68           H
ATOM    364 3HG1 VAL A  43       6.562  -6.712  18.230  1.00 90.68           H
ATOM    365  CG2 VAL A  43       7.669  -8.315  20.134  1.00 90.68           C
ATOM    366 1HG2 VAL A  43       7.926  -9.179  19.522  1.00 90.68           H
ATOM    367 2HG2 VAL A  43       8.073  -8.447  21.138  1.00 90.68           H
ATOM    368 3HG2 VAL A  43       6.584  -8.218  20.189  1.00 90.68           H
ATOM    369  HN  VAL A  43       9.701  -7.456  21.473  1.00 90.68           H
ATOM    370  N   ARG A  44      10.588  -4.920  19.858  1.00 85.99           N
ATOM    371  CA  ARG A  44      11.183  -3.634  19.538  1.00 85.99           C
ATOM    372  C   ARG A  44      12.652  -3.811  19.148  1.00 85.99           C
ATOM    373  O   ARG A  44      13.150  -3.117  18.263  1.00 85.99           O
ATOM    374  HA  ARG A  44      10.597  -3.257  18.700  1.00 85.99           H
ATOM    375  CB  ARG A  44      11.090  -2.674  20.726  1.00 85.99           C
ATOM    376 1HB  ARG A  44      11.524  -3.140  21.610  1.00 85.99           H
ATOM    377 2HB  ARG A  44      11.674  -1.777  20.519  1.00 85.99           H
ATOM    378  CG  ARG A  44       9.636  -2.288  21.007  1.00 85.99           C
ATOM    379 1HG  ARG A  44       9.138  -2.027  20.073  1.00 85.99           H
ATOM    380 2HG  ARG A  44       9.104  -3.143  21.423  1.00 85.99           H
ATOM    381  CD  ARG A  44       9.560  -1.110  21.980  1.00 85.99           C
ATOM    382 1HD  ARG A  44      10.205  -0.301  21.636  1.00 85.99           H
ATOM    383 2HD  ARG A  44       8.544  -0.717  22.008  1.00 85.99           H
ATOM    384  NE  ARG A  44       9.972  -1.543  23.333  1.00 85.99           N
ATOM    385  HE  ARG A  44      10.951  -1.582  23.535  1.00 85.99           H
ATOM    386  CZ  ARG A  44       9.116  -1.887  24.305  1.00 85.99           C
ATOM    387  NH1 ARG A  44       7.794  -1.853  24.090  1.00 85.99           N
ATOM    388 1HH1 ARG A  44       7.439  -1.570  23.199  1.00 85.99           H
ATOM    389 2HH1 ARG A  44       7.162  -2.110  24.821  1.00 85.99           H
ATOM    390  NH2 ARG A  44       9.602  -2.264  25.496  1.00 85.99           N
ATOM    391 1HH2 ARG A  44       8.977  -2.524  26.232  1.00 85.99           H
ATOM    392 2HH2 ARG A  44      10.590  -2.287  25.648  1.00 85.99           H
ATOM    393  HN  ARG A  44      10.308  -5.031  20.812  1.00 85.99           H
ATOM    394  N   GLN A  45      13.303  -4.744  19.827  1.00 82.92           N
ATOM    395  CA  GLN A  45      14.716  -4.990  19.594  1.00 82.92           C
ATOM    396  C   GLN A  45      14.928  -5.587  18.201  1.00 82.92           C
ATOM    397  O   GLN A  45      15.865  -5.212  17.498  1.00 82.92           O
ATOM    398  HA  GLN A  45      15.194  -4.013  19.655  1.00 82.92           H
ATOM    399  CB  GLN A  45      15.299  -5.902  20.676  1.00 82.92           C
ATOM    400 1HB  GLN A  45      14.986  -5.551  21.659  1.00 82.92           H
ATOM    401 2HB  GLN A  45      14.905  -6.911  20.557  1.00 82.92           H
ATOM    402  CG  GLN A  45      16.827  -5.933  20.601  1.00 82.92           C
ATOM    403 1HG  GLN A  45      17.140  -6.382  19.659  1.00 82.92           H
ATOM    404 2HG  GLN A  45      17.216  -4.914  20.614  1.00 82.92           H
ATOM    405  CD  GLN A  45      17.417  -6.724  21.770  1.00 82.92           C
ATOM    406  OE1 GLN A  45      16.727  -7.429  22.487  1.00 82.92           O
ATOM    407  NE2 GLN A  45      18.729  -6.568  21.922  1.00 82.92           N
ATOM    408 1HE2 GLN A  45      19.237  -5.974  21.298  1.00 82.92           H
ATOM    409 2HE2 GLN A  45      19.207  -7.045  22.659  1.00 82.92           H
ATOM    410  HN  GLN A  45      12.882  -5.325  20.524  1.00 82.92           H
ATOM    411  N   PHE A  46      14.043  -6.506  17.845  1.00 91.55           N
ATOM    412  CA  PHE A  46      14.074  -7.101  16.520  1.00 91.55           C
ATOM    413  C   PHE A  46      13.915  -6.033  15.435  1.00 91.55           C
ATOM    414  O   PHE A  46      14.680  -6.003  14.472  1.00 91.55           O
ATOM    415  HA  PHE A  46      15.042  -7.589  16.407  1.00 91.55           H
ATOM    416  CB  PHE A  46      12.896  -8.073  16.438  1.00 91.55           C
ATOM    417 1HB  PHE A  46      13.069  -8.897  17.131  1.00 91.55           H
ATOM    418 2HB  PHE A  46      11.992  -7.562  16.769  1.00 91.55           H
ATOM    419  CG  PHE A  46      12.657  -8.645  15.039  1.00 91.55           C
ATOM    420  CD1 PHE A  46      11.685  -8.120  14.246  1.00 91.55           C
ATOM    421  HD1 PHE A  46      11.076  -7.291  14.608  1.00 91.55           H
ATOM    422  CD2 PHE A  46      13.417  -9.680  14.588  1.00 91.55           C
ATOM    423  HD2 PHE A  46      14.196 -10.101  15.224  1.00 91.55           H
ATOM    424  CE1 PHE A  46      11.463  -8.651  12.948  1.00 91.55           C
ATOM    425  HE1 PHE A  46      10.684  -8.229  12.313  1.00 91.55           H
ATOM    426  CE2 PHE A  46      13.195 -10.210  13.290  1.00 91.55           C
ATOM    427  HE2 PHE A  46      13.804 -11.039  12.929  1.00 91.55           H
ATOM    428  CZ  PHE A  46      12.223  -9.685  12.497  1.00 91.55           C
ATOM    429  HZ  PHE A  46      12.053 -10.092  11.501  1.00 91.55           H
ATOM    430  HN  PHE A  46      13.315  -6.843  18.442  1.00 91.55           H
ATOM    431  N   ALA A  47      12.917  -5.184  15.628  1.00 92.40           N
ATOM    432  CA  ALA A  47      12.603  -4.162  14.644  1.00 92.40           C
ATOM    433  C   ALA A  47      13.820  -3.255  14.451  1.00 92.40           C
ATOM    434  O   ALA A  47      14.136  -2.864  13.328  1.00 92.40           O
ATOM    435  HA  ALA A  47      12.383  -4.665  13.702  1.00 92.40           H
ATOM    436  CB  ALA A  47      11.362  -3.386  15.091  1.00 92.40           C
ATOM    437 1HB  ALA A  47      10.520  -4.071  15.184  1.00 92.40           H
ATOM    438 2HB  ALA A  47      11.556  -2.915  16.054  1.00 92.40           H
ATOM    439 3HB  ALA A  47      11.127  -2.620  14.352  1.00 92.40           H
ATOM    440  HN  ALA A  47      12.330  -5.185  16.437  1.00 92.40           H
ATOM    441  N   SER A  48      14.470  -2.945  15.563  1.00 90.83           N
ATOM    442  CA  SER A  48      15.526  -1.947  15.560  1.00 90.83           C
ATOM    443  C   SER A  48      16.708  -2.439  14.722  1.00 90.83           C
ATOM    444  O   SER A  48      17.480  -1.636  14.201  1.00 90.83           O
ATOM    445  HA  SER A  48      15.082  -1.059  15.111  1.00 90.83           H
ATOM    446  CB  SER A  48      15.982  -1.624  16.984  1.00 90.83           C
ATOM    447 1HB  SER A  48      16.618  -0.739  16.969  1.00 90.83           H
ATOM    448 2HB  SER A  48      15.114  -1.382  17.597  1.00 90.83           H
ATOM    449  OG  SER A  48      16.693  -2.708  17.576  1.00 90.83           O
ATOM    450  HG  SER A  48      16.302  -3.578  17.275  1.00 90.83           H
ATOM    451  HN  SER A  48      14.286  -3.363  16.453  1.00 90.83           H
ATOM    452  N   HIS A  49      16.812  -3.755  14.619  1.00 86.79           N
ATOM    453  CA  HIS A  49      17.943  -4.366  13.941  1.00 86.79           C
ATOM    454  C   HIS A  49      17.562  -4.686  12.494  1.00 86.79           C
ATOM    455  O   HIS A  49      18.361  -4.487  11.580  1.00 86.79           O
ATOM    456  HA  HIS A  49      18.744  -3.626  13.942  1.00 86.79           H
ATOM    457  CB  HIS A  49      18.440  -5.592  14.709  1.00 86.79           C
ATOM    458 1HB  HIS A  49      17.592  -6.244  14.920  1.00 86.79           H
ATOM    459 2HB  HIS A  49      19.123  -6.154  14.073  1.00 86.79           H
ATOM    460  CG  HIS A  49      19.138  -5.263  16.007  1.00 86.79           C
ATOM    461  ND1 HIS A  49      20.243  -4.432  16.074  1.00 86.79           N
ATOM    462  HD1 HIS A  49      20.681  -3.977  15.298  1.00 86.79           H
ATOM    463  CD2 HIS A  49      18.877  -5.660  17.285  1.00 86.79           C
ATOM    464  HD2 HIS A  49      18.069  -6.324  17.594  1.00 86.79           H
ATOM    465  CE1 HIS A  49      20.622  -4.341  17.340  1.00 86.79           C
ATOM    466  HE1 HIS A  49      21.463  -3.760  17.717  1.00 86.79           H
ATOM    467  NE2 HIS A  49      19.775  -5.104  18.089  1.00 86.79           N
ATOM    468  HN  HIS A  49      16.142  -4.400  14.988  1.00 86.79           H
ATOM    469  N   PHE A  50      16.342  -5.177  12.332  1.00 81.06           N
ATOM    470  CA  PHE A  50      15.960  -5.837  11.095  1.00 81.06           C
ATOM    471  C   PHE A  50      15.376  -4.834  10.097  1.00 81.06           C
ATOM    472  O   PHE A  50      15.679  -4.891   8.906  1.00 81.06           O
ATOM    473  HA  PHE A  50      16.861  -6.283  10.674  1.00 81.06           H
ATOM    474  CB  PHE A  50      14.886  -6.867  11.451  1.00 81.06           C
ATOM    475 1HB  PHE A  50      15.271  -7.522  12.233  1.00 81.06           H
ATOM    476 2HB  PHE A  50      14.022  -6.348  11.867  1.00 81.06           H
ATOM    477  CG  PHE A  50      14.428  -7.723  10.269  1.00 81.06           C
ATOM    478  CD1 PHE A  50      13.210  -7.507   9.704  1.00 81.06           C
ATOM    479  HD1 PHE A  50      12.560  -6.724  10.094  1.00 81.06           H
ATOM    480  CD2 PHE A  50      15.240  -8.700   9.782  1.00 81.06           C
ATOM    481  HD2 PHE A  50      16.216  -8.873  10.234  1.00 81.06           H
ATOM    482  CE1 PHE A  50      12.785  -8.301   8.606  1.00 81.06           C
ATOM    483  HE1 PHE A  50      11.809  -8.128   8.154  1.00 81.06           H
ATOM    484  CE2 PHE A  50      14.815  -9.494   8.684  1.00 81.06           C
ATOM    485  HE2 PHE A  50      15.465 -10.277   8.294  1.00 81.06           H
ATOM    486  CZ  PHE A  50      13.596  -9.278   8.120  1.00 81.06           C
ATOM    487  HZ  PHE A  50      13.270  -9.888   7.277  1.00 81.06           H
ATOM    488  HN  PHE A  50      15.624  -5.130  13.025  1.00 81.06           H
ATOM    489  N   LEU A  51      14.550  -3.940  10.619  1.00 93.33           N
ATOM    490  CA  LEU A  51      13.692  -3.130   9.772  1.00 93.33           C
ATOM    491  C   LEU A  51      14.533  -2.059   9.075  1.00 93.33           C
ATOM    492  O   LEU A  51      14.436  -1.880   7.862  1.00 93.33           O
ATOM    493  HA  LEU A  51      13.270  -3.786   9.012  1.00 93.33           H
ATOM    494  CB  LEU A  51      12.523  -2.563  10.581  1.00 93.33           C
ATOM    495 1HB  LEU A  51      12.926  -1.934  11.374  1.00 93.33           H
ATOM    496 2HB  LEU A  51      11.936  -1.916   9.928  1.00 93.33           H
ATOM    497  CG  LEU A  51      11.583  -3.592  11.212  1.00 93.33           C
ATOM    498  HG  LEU A  51      12.141  -4.148  11.965  1.00 93.33           H
ATOM    499  CD1 LEU A  51      10.419  -2.904  11.929  1.00 93.33           C
ATOM    500 1HD1 LEU A  51      10.808  -2.257  12.715  1.00 93.33           H
ATOM    501 2HD1 LEU A  51       9.853  -2.307  11.213  1.00 93.33           H
ATOM    502 3HD1 LEU A  51       9.766  -3.658  12.368  1.00 93.33           H
ATOM    503  CD2 LEU A  51      11.098  -4.603  10.171  1.00 93.33           C
ATOM    504 1HD2 LEU A  51      10.562  -4.081   9.379  1.00 93.33           H
ATOM    505 2HD2 LEU A  51      11.955  -5.127   9.747  1.00 93.33           H
ATOM    506 3HD2 LEU A  51      10.431  -5.323  10.647  1.00 93.33           H
ATOM    507  HN  LEU A  51      14.463  -3.765  11.600  1.00 93.33           H
ATOM    508  N   PRO A  52      15.372  -1.331   9.825  1.00 95.22           N
ATOM    509  CA  PRO A  52      16.038  -0.147   9.279  1.00 95.22           C
ATOM    510  C   PRO A  52      16.772  -0.444   7.982  1.00 95.22           C
ATOM    511  O   PRO A  52      16.579   0.246   6.982  1.00 95.22           O
ATOM    512  HA  PRO A  52      15.300   0.613   9.020  1.00 95.22           H
ATOM    513  CB  PRO A  52      17.000   0.274  10.392  1.00 95.22           C
ATOM    514 1HB  PRO A  52      17.984  -0.177  10.263  1.00 95.22           H
ATOM    515 2HB  PRO A  52      17.145   1.354  10.410  1.00 95.22           H
ATOM    516  CG  PRO A  52      16.314  -0.223  11.658  1.00 95.22           C
ATOM    517 1HG  PRO A  52      17.015  -0.320  12.487  1.00 95.22           H
ATOM    518 2HG  PRO A  52      15.536   0.462  11.993  1.00 95.22           H
ATOM    519  CD  PRO A  52      15.747  -1.567  11.231  1.00 95.22           C
ATOM    520 1HD  PRO A  52      16.485  -2.365  11.320  1.00 95.22           H
ATOM    521 2HD  PRO A  52      14.892  -1.858  11.842  1.00 95.22           H
ATOM    522  N   PRO A  53      17.628  -1.475   7.966  1.00 95.48           N
ATOM    523  CA  PRO A  53      18.383  -1.811   6.755  1.00 95.48           C
ATOM    524  C   PRO A  53      17.482  -1.983   5.543  1.00 95.48           C
ATOM    525  O   PRO A  53      17.797  -1.498   4.458  1.00 95.48           O
ATOM    526  HA  PRO A  53      19.057  -0.994   6.496  1.00 95.48           H
ATOM    527  CB  PRO A  53      19.096  -3.114   7.123  1.00 95.48           C
ATOM    528 1HB  PRO A  53      18.508  -3.987   6.839  1.00 95.48           H
ATOM    529 2HB  PRO A  53      20.058  -3.201   6.617  1.00 95.48           H
ATOM    530  CG  PRO A  53      19.261  -3.012   8.634  1.00 95.48           C
ATOM    531 1HG  PRO A  53      19.425  -3.989   9.090  1.00 95.48           H
ATOM    532 2HG  PRO A  53      20.119  -2.398   8.908  1.00 95.48           H
ATOM    533  CD  PRO A  53      17.948  -2.389   9.078  1.00 95.48           C
ATOM    534 1HD  PRO A  53      17.169  -3.139   9.215  1.00 95.48           H
ATOM    535 2HD  PRO A  53      18.050  -1.862  10.027  1.00 95.48           H
ATOM    536  N   LEU A  54      16.375  -2.677   5.762  1.00 93.54           N
ATOM    537  CA  LEU A  54      15.483  -3.026   4.671  1.00 93.54           C
ATOM    538  C   LEU A  54      14.822  -1.756   4.131  1.00 93.54           C
ATOM    539  O   LEU A  54      14.698  -1.583   2.919  1.00 93.54           O
ATOM    540  HA  LEU A  54      16.091  -3.462   3.878  1.00 93.54           H
ATOM    541  CB  LEU A  54      14.485  -4.097   5.116  1.00 93.54           C
ATOM    542 1HB  LEU A  54      13.953  -3.728   5.993  1.00 93.54           H
ATOM    543 2HB  LEU A  54      13.744  -4.227   4.327  1.00 93.54           H
ATOM    544  CG  LEU A  54      15.076  -5.467   5.452  1.00 93.54           C
ATOM    545  HG  LEU A  54      15.809  -5.337   6.249  1.00 93.54           H
ATOM    546  CD1 LEU A  54      13.998  -6.416   5.980  1.00 93.54           C
ATOM    547 1HD1 LEU A  54      13.555  -5.996   6.883  1.00 93.54           H
ATOM    548 2HD1 LEU A  54      13.225  -6.545   5.222  1.00 93.54           H
ATOM    549 3HD1 LEU A  54      14.446  -7.382   6.211  1.00 93.54           H
ATOM    550  CD2 LEU A  54      15.817  -6.054   4.249  1.00 93.54           C
ATOM    551 1HD2 LEU A  54      15.124  -6.168   3.415  1.00 93.54           H
ATOM    552 2HD2 LEU A  54      16.627  -5.385   3.959  1.00 93.54           H
ATOM    553 3HD2 LEU A  54      16.228  -7.028   4.515  1.00 93.54           H
ATOM    554  HN  LEU A  54      16.085  -2.997   6.664  1.00 93.54           H
ATOM    555  N   TYR A  55      14.414  -0.900   5.056  1.00 93.86           N
ATOM    556  CA  TYR A  55      13.721   0.323   4.691  1.00 93.86           C
ATOM    557  C   TYR A  55      14.631   1.246   3.877  1.00 93.86           C
ATOM    558  O   TYR A  55      14.179   1.898   2.938  1.00 93.86           O
ATOM    559  HA  TYR A  55      12.856   0.052   4.086  1.00 93.86           H
ATOM    560  CB  TYR A  55      13.361   1.014   6.008  1.00 93.86           C
ATOM    561 1HB  TYR A  55      14.226   0.984   6.670  1.00 93.86           H
ATOM    562 2HB  TYR A  55      13.148   2.064   5.810  1.00 93.86           H
ATOM    563  CG  TYR A  55      12.164   0.392   6.729  1.00 93.86           C
ATOM    564  CD1 TYR A  55      11.578  -0.754   6.232  1.00 93.86           C
ATOM    565  HD1 TYR A  55      11.968  -1.217   5.325  1.00 93.86           H
ATOM    566  CD2 TYR A  55      11.669   0.978   7.877  1.00 93.86           C
ATOM    567  HD2 TYR A  55      12.132   1.883   8.269  1.00 93.86           H
ATOM    568  CE1 TYR A  55      10.450  -1.339   6.910  1.00 93.86           C
ATOM    569  HE1 TYR A  55       9.978  -2.244   6.528  1.00 93.86           H
ATOM    570  CE2 TYR A  55      10.542   0.393   8.555  1.00 93.86           C
ATOM    571  HE2 TYR A  55      10.141   0.845   9.463  1.00 93.86           H
ATOM    572  CZ  TYR A  55       9.988  -0.737   8.039  1.00 93.86           C
ATOM    573  OH  TYR A  55       8.924  -1.290   8.680  1.00 93.86           O
ATOM    574  HH  TYR A  55       8.593  -2.085   8.171  1.00 93.86           H
ATOM    575  HN  TYR A  55      14.550  -1.032   6.038  1.00 93.86           H
ATOM    576  N   TRP A  56      15.897   1.272   4.268  1.00 92.61           N
ATOM    577  CA  TRP A  56      16.883   2.068   3.558  1.00 92.61           C
ATOM    578  C   TRP A  56      17.052   1.474   2.159  1.00 92.61           C
ATOM    579  O   TRP A  56      17.132   2.207   1.175  1.00 92.61           O
ATOM    580  HA  TRP A  56      16.501   3.086   3.488  1.00 92.61           H
ATOM    581  CB  TRP A  56      18.197   2.138   4.340  1.00 92.61           C
ATOM    582 1HB  TRP A  56      18.395   1.163   4.785  1.00 92.61           H
ATOM    583 2HB  TRP A  56      19.011   2.342   3.645  1.00 92.61           H
ATOM    584  CG  TRP A  56      18.209   3.198   5.443  1.00 92.61           C
ATOM    585  CD1 TRP A  56      18.334   3.013   6.764  1.00 92.61           C
ATOM    586  HD1 TRP A  56      18.448   2.038   7.239  1.00 92.61           H
ATOM    587  CD2 TRP A  56      18.086   4.625   5.265  1.00 92.61           C
ATOM    588  NE1 TRP A  56      18.301   4.211   7.448  1.00 92.61           N
ATOM    589  HE1 TRP A  56      18.375   4.329   8.439  1.00 92.61           H
ATOM    590  CE2 TRP A  56      18.145   5.222   6.508  1.00 92.61           C
ATOM    591  CE3 TRP A  56      17.929   5.386   4.093  1.00 92.61           C
ATOM    592  HE3 TRP A  56      17.880   4.938   3.101  1.00 92.61           H
ATOM    593  CZ2 TRP A  56      18.055   6.606   6.698  1.00 92.61           C
ATOM    594  HZ2 TRP A  56      18.105   7.054   7.691  1.00 92.61           H
ATOM    595  CZ3 TRP A  56      17.842   6.768   4.300  1.00 92.61           C
ATOM    596  HZ3 TRP A  56      17.719   7.405   3.424  1.00 92.61           H
ATOM    597  CH2 TRP A  56      17.899   7.384   5.545  1.00 92.61           C
ATOM    598  HH2 TRP A  56      17.823   8.469   5.622  1.00 92.61           H
ATOM    599  HN  TRP A  56      16.250   0.762   5.053  1.00 92.61           H
ATOM    600  N   LEU A  57      17.100   0.150   2.114  1.00 92.82           N
ATOM    601  CA  LEU A  57      17.275  -0.550   0.853  1.00 92.82           C
ATOM    602  C   LEU A  57      16.096  -0.233  -0.069  1.00 92.82           C
ATOM    603  O   LEU A  57      16.291   0.155  -1.220  1.00 92.82           O
ATOM    604  HA  LEU A  57      18.186  -0.169   0.392  1.00 92.82           H
ATOM    605  CB  LEU A  57      17.482  -2.046   1.096  1.00 92.82           C
ATOM    606 1HB  LEU A  57      18.355  -2.173   1.735  1.00 92.82           H
ATOM    607 2HB  LEU A  57      16.623  -2.426   1.649  1.00 92.82           H
ATOM    608  CG  LEU A  57      17.670  -2.909  -0.154  1.00 92.82           C
ATOM    609  HG  LEU A  57      16.842  -2.709  -0.835  1.00 92.82           H
ATOM    610  CD1 LEU A  57      18.959  -2.535  -0.889  1.00 92.82           C
ATOM    611 1HD1 LEU A  57      18.916  -1.488  -1.190  1.00 92.82           H
ATOM    612 2HD1 LEU A  57      19.812  -2.688  -0.227  1.00 92.82           H
ATOM    613 3HD1 LEU A  57      19.069  -3.163  -1.773  1.00 92.82           H
ATOM    614  CD2 LEU A  57      17.620  -4.398   0.194  1.00 92.82           C
ATOM    615 1HD2 LEU A  57      18.414  -4.632   0.903  1.00 92.82           H
ATOM    616 2HD2 LEU A  57      16.653  -4.634   0.640  1.00 92.82           H
ATOM    617 3HD2 LEU A  57      17.756  -4.988  -0.712  1.00 92.82           H
ATOM    618  HN  LEU A  57      17.021  -0.439   2.918  1.00 92.82           H
ATOM    619  N   VAL A  58      14.899  -0.411   0.470  1.00 94.66           N
ATOM    620  CA  VAL A  58      13.690  -0.215  -0.310  1.00 94.66           C
ATOM    621  C   VAL A  58      13.647   1.226  -0.823  1.00 94.66           C
ATOM    622  O   VAL A  58      13.298   1.468  -1.977  1.00 94.66           O
ATOM    623  HA  VAL A  58      13.737  -0.890  -1.165  1.00 94.66           H
ATOM    624  CB  VAL A  58      12.462  -0.590   0.523  1.00 94.66           C
ATOM    625  HB  VAL A  58      12.507  -0.029   1.456  1.00 94.66           H
ATOM    626  CG1 VAL A  58      11.170  -0.202  -0.199  1.00 94.66           C
ATOM    627 1HG1 VAL A  58      11.160   0.874  -0.371  1.00 94.66           H
ATOM    628 2HG1 VAL A  58      11.117  -0.724  -1.154  1.00 94.66           H
ATOM    629 3HG1 VAL A  58      10.314  -0.480   0.416  1.00 94.66           H
ATOM    630  CG2 VAL A  58      12.470  -2.080   0.870  1.00 94.66           C
ATOM    631 1HG2 VAL A  58      12.461  -2.667  -0.048  1.00 94.66           H
ATOM    632 2HG2 VAL A  58      13.367  -2.316   1.443  1.00 94.66           H
ATOM    633 3HG2 VAL A  58      11.587  -2.320   1.462  1.00 94.66           H
ATOM    634  HN  VAL A  58      14.749  -0.684   1.421  1.00 94.66           H
ATOM    635  N   PHE A  59      14.006   2.145   0.061  1.00 95.61           N
ATOM    636  CA  PHE A  59      13.971   3.559  -0.274  1.00 95.61           C
ATOM    637  C   PHE A  59      14.881   3.863  -1.466  1.00 95.61           C
ATOM    638  O   PHE A  59      14.451   4.482  -2.437  1.00 95.61           O
ATOM    639  HA  PHE A  59      12.942   3.804  -0.533  1.00 95.61           H
ATOM    640  CB  PHE A  59      14.483   4.321   0.950  1.00 95.61           C
ATOM    641 1HB  PHE A  59      13.778   4.185   1.771  1.00 95.61           H
ATOM    642 2HB  PHE A  59      15.430   3.885   1.268  1.00 95.61           H
ATOM    643  CG  PHE A  59      14.682   5.819   0.712  1.00 95.61           C
ATOM    644  CD1 PHE A  59      15.937   6.342   0.683  1.00 95.61           C
ATOM    645  HD1 PHE A  59      16.801   5.694   0.829  1.00 95.61           H
ATOM    646  CD2 PHE A  59      13.604   6.628   0.530  1.00 95.61           C
ATOM    647  HD2 PHE A  59      12.598   6.209   0.553  1.00 95.61           H
ATOM    648  CE1 PHE A  59      16.122   7.732   0.462  1.00 95.61           C
ATOM    649  HE1 PHE A  59      17.128   8.151   0.438  1.00 95.61           H
ATOM    650  CE2 PHE A  59      13.789   8.018   0.308  1.00 95.61           C
ATOM    651  HE2 PHE A  59      12.925   8.667   0.162  1.00 95.61           H
ATOM    652  CZ  PHE A  59      15.044   8.541   0.279  1.00 95.61           C
ATOM    653  HZ  PHE A  59      15.186   9.608   0.109  1.00 95.61           H
ATOM    654  HN  PHE A  59      14.316   1.938   0.989  1.00 95.61           H
ATOM    655  N   ILE A  60      16.122   3.412  -1.352  1.00 93.43           N
ATOM    656  CA  ILE A  60      17.138   3.761  -2.331  1.00 93.43           C
ATOM    657  C   ILE A  60      16.721   3.226  -3.703  1.00 93.43           C
ATOM    658  O   ILE A  60      16.686   3.973  -4.680  1.00 93.43           O
ATOM    659  HA  ILE A  60      17.182   4.849  -2.384  1.00 93.43           H
ATOM    660  CB  ILE A  60      18.514   3.273  -1.873  1.00 93.43           C
ATOM    661  HB  ILE A  60      18.425   2.228  -1.578  1.00 93.43           H
ATOM    662  CG1 ILE A  60      18.989   4.051  -0.644  1.00 93.43           C
ATOM    663 1HG1 ILE A  60      19.260   5.066  -0.934  1.00 93.43           H
ATOM    664 2HG1 ILE A  60      18.175   4.131   0.077  1.00 93.43           H
ATOM    665  CG2 ILE A  60      19.527   3.336  -3.018  1.00 93.43           C
ATOM    666 1HG2 ILE A  60      19.187   2.703  -3.838  1.00 93.43           H
ATOM    667 2HG2 ILE A  60      19.618   4.365  -3.366  1.00 93.43           H
ATOM    668 3HG2 ILE A  60      20.496   2.984  -2.665  1.00 93.43           H
ATOM    669  CD1 ILE A  60      20.190   3.363   0.009  1.00 93.43           C
ATOM    670 1HD1 ILE A  60      19.908   2.357   0.319  1.00 93.43           H
ATOM    671 2HD1 ILE A  60      21.010   3.306  -0.708  1.00 93.43           H
ATOM    672 3HD1 ILE A  60      20.508   3.936   0.880  1.00 93.43           H
ATOM    673  HN  ILE A  60      16.437   2.821  -0.609  1.00 93.43           H
ATOM    674  N   VAL A  61      16.417   1.937  -3.733  1.00 93.62           N
ATOM    675  CA  VAL A  61      16.137   1.263  -4.990  1.00 93.62           C
ATOM    676  C   VAL A  61      14.837   1.814  -5.580  1.00 93.62           C
ATOM    677  O   VAL A  61      14.752   2.058  -6.782  1.00 93.62           O
ATOM    678  HA  VAL A  61      16.956   1.488  -5.673  1.00 93.62           H
ATOM    679  CB  VAL A  61      16.102  -0.251  -4.775  1.00 93.62           C
ATOM    680  HB  VAL A  61      15.346  -0.465  -4.019  1.00 93.62           H
ATOM    681  CG1 VAL A  61      15.700  -0.978  -6.060  1.00 93.62           C
ATOM    682 1HG1 VAL A  61      14.710  -0.646  -6.371  1.00 93.62           H
ATOM    683 2HG1 VAL A  61      16.422  -0.753  -6.845  1.00 93.62           H
ATOM    684 3HG1 VAL A  61      15.683  -2.053  -5.879  1.00 93.62           H
ATOM    685  CG2 VAL A  61      17.446  -0.762  -4.253  1.00 93.62           C
ATOM    686 1HG2 VAL A  61      18.229  -0.530  -4.976  1.00 93.62           H
ATOM    687 2HG2 VAL A  61      17.675  -0.280  -3.303  1.00 93.62           H
ATOM    688 3HG2 VAL A  61      17.394  -1.841  -4.109  1.00 93.62           H
ATOM    689  HN  VAL A  61      16.361   1.357  -2.921  1.00 93.62           H
ATOM    690  N   GLY A  62      13.857   1.993  -4.706  1.00 95.10           N
ATOM    691  CA  GLY A  62      12.528   2.384  -5.143  1.00 95.10           C
ATOM    692  C   GLY A  62      12.524   3.821  -5.667  1.00 95.10           C
ATOM    693  O   GLY A  62      11.912   4.110  -6.694  1.00 95.10           O
ATOM    694 1HA  GLY A  62      12.184   1.707  -5.925  1.00 95.10           H
ATOM    695 2HA  GLY A  62      11.827   2.293  -4.313  1.00 95.10           H
ATOM    696  HN  GLY A  62      13.960   1.875  -3.719  1.00 95.10           H
ATOM    697  N   ALA A  63      13.213   4.686  -4.936  1.00 95.05           N
ATOM    698  CA  ALA A  63      13.264   6.093  -5.292  1.00 95.05           C
ATOM    699  C   ALA A  63      13.905   6.243  -6.674  1.00 95.05           C
ATOM    700  O   ALA A  63      13.405   6.986  -7.517  1.00 95.05           O
ATOM    701  HA  ALA A  63      12.239   6.462  -5.335  1.00 95.05           H
ATOM    702  CB  ALA A  63      14.021   6.867  -4.211  1.00 95.05           C
ATOM    703 1HB  ALA A  63      13.509   6.752  -3.256  1.00 95.05           H
ATOM    704 2HB  ALA A  63      15.036   6.476  -4.129  1.00 95.05           H
ATOM    705 3HB  ALA A  63      14.059   7.923  -4.479  1.00 95.05           H
ATOM    706  HN  ALA A  63      13.729   4.438  -4.117  1.00 95.05           H
ATOM    707  N   LEU A  64      15.002   5.525  -6.862  1.00 89.30           N
ATOM    708  CA  LEU A  64      15.730   5.587  -8.118  1.00 89.30           C
ATOM    709  C   LEU A  64      14.844   5.050  -9.244  1.00 89.30           C
ATOM    710  O   LEU A  64      14.739   5.666 -10.304  1.00 89.30           O
ATOM    711  HA  LEU A  64      15.947   6.636  -8.319  1.00 89.30           H
ATOM    712  CB  LEU A  64      17.073   4.863  -7.995  1.00 89.30           C
ATOM    713 1HB  LEU A  64      17.539   5.160  -7.056  1.00 89.30           H
ATOM    714 2HB  LEU A  64      16.881   3.792  -7.932  1.00 89.30           H
ATOM    715  CG  LEU A  64      18.073   5.108  -9.127  1.00 89.30           C
ATOM    716  HG  LEU A  64      17.574   5.687  -9.904  1.00 89.30           H
ATOM    717  CD1 LEU A  64      19.262   5.938  -8.639  1.00 89.30           C
ATOM    718 1HD1 LEU A  64      18.907   6.901  -8.272  1.00 89.30           H
ATOM    719 2HD1 LEU A  64      19.769   5.407  -7.833  1.00 89.30           H
ATOM    720 3HD1 LEU A  64      19.957   6.097  -9.463  1.00 89.30           H
ATOM    721  CD2 LEU A  64      18.517   3.788  -9.762  1.00 89.30           C
ATOM    722 1HD2 LEU A  64      18.991   3.163  -9.005  1.00 89.30           H
ATOM    723 2HD2 LEU A  64      17.648   3.270 -10.168  1.00 89.30           H
ATOM    724 3HD2 LEU A  64      19.227   3.991 -10.563  1.00 89.30           H
ATOM    725  HN  LEU A  64      15.393   4.910  -6.177  1.00 89.30           H
ATOM    726  N   GLY A  65      14.227   3.909  -8.975  1.00 92.62           N
ATOM    727  CA  GLY A  65      13.468   3.210  -9.998  1.00 92.62           C
ATOM    728  C   GLY A  65      12.268   4.043 -10.455  1.00 92.62           C
ATOM    729  O   GLY A  65      12.085   4.271 -11.650  1.00 92.62           O
ATOM    730 1HA  GLY A  65      14.111   2.995 -10.851  1.00 92.62           H
ATOM    731 2HA  GLY A  65      13.123   2.252  -9.609  1.00 92.62           H
ATOM    732  HN  GLY A  65      14.241   3.463  -8.080  1.00 92.62           H
ATOM    733  N   ASN A  66      11.481   4.474  -9.480  1.00 90.29           N
ATOM    734  CA  ASN A  66      10.242   5.174  -9.772  1.00 90.29           C
ATOM    735  C   ASN A  66      10.565   6.530 -10.403  1.00 90.29           C
ATOM    736  O   ASN A  66       9.819   7.017 -11.251  1.00 90.29           O
ATOM    737  HA  ASN A  66       9.696   4.518 -10.450  1.00 90.29           H
ATOM    738  CB  ASN A  66       9.438   5.426  -8.495  1.00 90.29           C
ATOM    739 1HB  ASN A  66      10.103   5.770  -7.703  1.00 90.29           H
ATOM    740 2HB  ASN A  66       8.712   6.220  -8.669  1.00 90.29           H
ATOM    741  CG  ASN A  66       8.713   4.156  -8.044  1.00 90.29           C
ATOM    742  OD1 ASN A  66       7.801   3.668  -8.691  1.00 90.29           O
ATOM    743  ND2 ASN A  66       9.169   3.650  -6.902  1.00 90.29           N
ATOM    744 1HD2 ASN A  66       9.921   4.100  -6.421  1.00 90.29           H
ATOM    745 2HD2 ASN A  66       8.759   2.819  -6.524  1.00 90.29           H
ATOM    746  HN  ASN A  66      11.678   4.351  -8.507  1.00 90.29           H
ATOM    747  N   SER A  67      11.677   7.101  -9.965  1.00 90.98           N
ATOM    748  CA  SER A  67      12.137   8.364 -10.516  1.00 90.98           C
ATOM    749  C   SER A  67      12.434   8.206 -12.009  1.00 90.98           C
ATOM    750  O   SER A  67      12.130   9.094 -12.803  1.00 90.98           O
ATOM    751  HA  SER A  67      11.315   9.063 -10.362  1.00 90.98           H
ATOM    752  CB  SER A  67      13.380   8.868  -9.779  1.00 90.98           C
ATOM    753 1HB  SER A  67      14.169   8.119  -9.845  1.00 90.98           H
ATOM    754 2HB  SER A  67      13.752   9.767 -10.268  1.00 90.98           H
ATOM    755  OG  SER A  67      13.109   9.151  -8.409  1.00 90.98           O
ATOM    756  HG  SER A  67      13.619   8.522  -7.822  1.00 90.98           H
ATOM    757  HN  SER A  67      12.258   6.717  -9.247  1.00 90.98           H
ATOM    758  N   LEU A  68      13.024   7.068 -12.345  1.00 85.30           N
ATOM    759  CA  LEU A  68      13.337   6.769 -13.732  1.00 85.30           C
ATOM    760  C   LEU A  68      12.037   6.634 -14.526  1.00 85.30           C
ATOM    761  O   LEU A  68      11.940   7.121 -15.652  1.00 85.30           O
ATOM    762  HA  LEU A  68      13.899   7.614 -14.130  1.00 85.30           H
ATOM    763  CB  LEU A  68      14.244   5.539 -13.823  1.00 85.30           C
ATOM    764 1HB  LEU A  68      13.865   4.782 -13.136  1.00 85.30           H
ATOM    765 2HB  LEU A  68      14.163   5.127 -14.829  1.00 85.30           H
ATOM    766  CG  LEU A  68      15.724   5.773 -13.515  1.00 85.30           C
ATOM    767  HG  LEU A  68      15.795   6.321 -12.576  1.00 85.30           H
ATOM    768  CD1 LEU A  68      16.459   4.445 -13.319  1.00 85.30           C
ATOM    769 1HD1 LEU A  68      16.011   3.900 -12.489  1.00 85.30           H
ATOM    770 2HD1 LEU A  68      16.381   3.849 -14.229  1.00 85.30           H
ATOM    771 3HD1 LEU A  68      17.509   4.640 -13.102  1.00 85.30           H
ATOM    772  CD2 LEU A  68      16.379   6.637 -14.594  1.00 85.30           C
ATOM    773 1HD2 LEU A  68      16.297   6.137 -15.559  1.00 85.30           H
ATOM    774 2HD2 LEU A  68      15.875   7.603 -14.641  1.00 85.30           H
ATOM    775 3HD2 LEU A  68      17.431   6.787 -14.350  1.00 85.30           H
ATOM    776  HN  LEU A  68      13.287   6.360 -11.690  1.00 85.30           H
ATOM    777  N   VAL A  69      11.069   5.972 -13.909  1.00 88.34           N
ATOM    778  CA  VAL A  69       9.792   5.736 -14.559  1.00 88.34           C
ATOM    779  C   VAL A  69       9.172   7.077 -14.958  1.00 88.34           C
ATOM    780  O   VAL A  69       8.772   7.263 -16.106  1.00 88.34           O
ATOM    781  HA  VAL A  69       9.984   5.156 -15.462  1.00 88.34           H
ATOM    782  CB  VAL A  69       8.886   4.906 -13.647  1.00 88.34           C
ATOM    783  HB  VAL A  69       8.836   5.407 -12.680  1.00 88.34           H
ATOM    784  CG1 VAL A  69       7.465   4.828 -14.209  1.00 88.34           C
ATOM    785 1HG1 VAL A  69       7.051   5.833 -14.292  1.00 88.34           H
ATOM    786 2HG1 VAL A  69       7.489   4.362 -15.194  1.00 88.34           H
ATOM    787 3HG1 VAL A  69       6.842   4.233 -13.541  1.00 88.34           H
ATOM    788  CG2 VAL A  69       9.465   3.508 -13.423  1.00 88.34           C
ATOM    789 1HG2 VAL A  69       9.559   2.996 -14.381  1.00 88.34           H
ATOM    790 2HG2 VAL A  69      10.447   3.592 -12.958  1.00 88.34           H
ATOM    791 3HG2 VAL A  69       8.802   2.940 -12.772  1.00 88.34           H
ATOM    792  HN  VAL A  69      11.148   5.601 -12.984  1.00 88.34           H
ATOM    793  N   ILE A  70       9.111   7.976 -13.987  1.00 89.00           N
ATOM    794  CA  ILE A  70       8.474   9.265 -14.200  1.00 89.00           C
ATOM    795  C   ILE A  70       9.201  10.009 -15.321  1.00 89.00           C
ATOM    796  O   ILE A  70       8.566  10.620 -16.179  1.00 89.00           O
ATOM    797  HA  ILE A  70       7.450   9.074 -14.520  1.00 89.00           H
ATOM    798  CB  ILE A  70       8.400  10.049 -12.888  1.00 89.00           C
ATOM    799  HB  ILE A  70       9.397  10.072 -12.448  1.00 89.00           H
ATOM    800  CG1 ILE A  70       7.478   9.353 -11.885  1.00 89.00           C
ATOM    801 1HG1 ILE A  70       6.439   9.493 -12.183  1.00 89.00           H
ATOM    802 2HG1 ILE A  70       7.671   8.281 -11.892  1.00 89.00           H
ATOM    803  CG2 ILE A  70       7.983  11.500 -13.139  1.00 89.00           C
ATOM    804 1HG2 ILE A  70       8.712  11.979 -13.793  1.00 89.00           H
ATOM    805 2HG2 ILE A  70       7.002  11.519 -13.614  1.00 89.00           H
ATOM    806 3HG2 ILE A  70       7.939  12.034 -12.191  1.00 89.00           H
ATOM    807  CD1 ILE A  70       7.688   9.906 -10.473  1.00 89.00           C
ATOM    808 1HD1 ILE A  70       8.722   9.743 -10.169  1.00 89.00           H
ATOM    809 2HD1 ILE A  70       7.471  10.974 -10.465  1.00 89.00           H
ATOM    810 3HD1 ILE A  70       7.021   9.394  -9.780  1.00 89.00           H
ATOM    811  HN  ILE A  70       9.486   7.837 -13.071  1.00 89.00           H
ATOM    812  N   LEU A  71      10.523   9.934 -15.278  1.00 84.09           N
ATOM    813  CA  LEU A  71      11.347  10.683 -16.212  1.00 84.09           C
ATOM    814  C   LEU A  71      11.104  10.163 -17.630  1.00 84.09           C
ATOM    815  O   LEU A  71      11.015  10.945 -18.575  1.00 84.09           O
ATOM    816  HA  LEU A  71      11.027  11.724 -16.167  1.00 84.09           H
ATOM    817  CB  LEU A  71      12.815  10.641 -15.785  1.00 84.09           C
ATOM    818 1HB  LEU A  71      12.873  10.902 -14.728  1.00 84.09           H
ATOM    819 2HB  LEU A  71      13.171   9.615 -15.879  1.00 84.09           H
ATOM    820  CG  LEU A  71      13.766  11.555 -16.560  1.00 84.09           C
ATOM    821  HG  LEU A  71      13.168  12.275 -17.119  1.00 84.09           H
ATOM    822  CD1 LEU A  71      14.659  12.353 -15.607  1.00 84.09           C
ATOM    823 1HD1 LEU A  71      14.037  12.967 -14.955  1.00 84.09           H
ATOM    824 2HD1 LEU A  71      15.250  11.665 -15.003  1.00 84.09           H
ATOM    825 3HD1 LEU A  71      15.325  12.994 -16.184  1.00 84.09           H
ATOM    826  CD2 LEU A  71      14.583  10.759 -17.579  1.00 84.09           C
ATOM    827 1HD2 LEU A  71      15.171  10.002 -17.061  1.00 84.09           H
ATOM    828 2HD2 LEU A  71      13.909  10.275 -18.286  1.00 84.09           H
ATOM    829 3HD2 LEU A  71      15.250  11.433 -18.116  1.00 84.09           H
ATOM    830  HN  LEU A  71      11.030   9.375 -14.622  1.00 84.09           H
ATOM    831  N   VAL A  72      11.004   8.846 -17.734  1.00 84.19           N
ATOM    832  CA  VAL A  72      10.814   8.210 -19.027  1.00 84.19           C
ATOM    833  C   VAL A  72       9.491   8.683 -19.634  1.00 84.19           C
ATOM    834  O   VAL A  72       9.435   9.032 -20.812  1.00 84.19           O
ATOM    835  HA  VAL A  72      11.631   8.529 -19.674  1.00 84.19           H
ATOM    836  CB  VAL A  72      10.893   6.689 -18.878  1.00 84.19           C
ATOM    837  HB  VAL A  72      10.208   6.394 -18.082  1.00 84.19           H
ATOM    838  CG1 VAL A  72      10.449   5.989 -20.163  1.00 84.19           C
ATOM    839 1HG1 VAL A  72       9.419   6.264 -20.391  1.00 84.19           H
ATOM    840 2HG1 VAL A  72      11.097   6.293 -20.985  1.00 84.19           H
ATOM    841 3HG1 VAL A  72      10.515   4.909 -20.030  1.00 84.19           H
ATOM    842  CG2 VAL A  72      12.301   6.250 -18.472  1.00 84.19           C
ATOM    843 1HG2 VAL A  72      13.013   6.564 -19.236  1.00 84.19           H
ATOM    844 2HG2 VAL A  72      12.565   6.709 -17.519  1.00 84.19           H
ATOM    845 3HG2 VAL A  72      12.330   5.165 -18.374  1.00 84.19           H
ATOM    846  HN  VAL A  72      11.050   8.219 -16.957  1.00 84.19           H
ATOM    847  N   TYR A  73       8.460   8.679 -18.802  1.00 80.47           N
ATOM    848  CA  TYR A  73       7.134   9.069 -19.252  1.00 80.47           C
ATOM    849  C   TYR A  73       7.094  10.553 -19.620  1.00 80.47           C
ATOM    850  O   TYR A  73       6.372  10.951 -20.533  1.00 80.47           O
ATOM    851  HA  TYR A  73       6.891   8.476 -20.134  1.00 80.47           H
ATOM    852  CB  TYR A  73       6.198   8.824 -18.067  1.00 80.47           C
ATOM    853 1HB  TYR A  73       6.771   8.902 -17.142  1.00 80.47           H
ATOM    854 2HB  TYR A  73       5.445   9.612 -18.043  1.00 80.47           H
ATOM    855  CG  TYR A  73       5.494   7.466 -18.100  1.00 80.47           C
ATOM    856  CD1 TYR A  73       4.558   7.198 -19.077  1.00 80.47           C
ATOM    857  HD1 TYR A  73       4.320   7.954 -19.826  1.00 80.47           H
ATOM    858  CD2 TYR A  73       5.795   6.510 -17.152  1.00 80.47           C
ATOM    859  HD2 TYR A  73       6.534   6.721 -16.379  1.00 80.47           H
ATOM    860  CE1 TYR A  73       3.895   5.921 -19.109  1.00 80.47           C
ATOM    861  HE1 TYR A  73       3.153   5.696 -19.875  1.00 80.47           H
ATOM    862  CE2 TYR A  73       5.132   5.232 -17.183  1.00 80.47           C
ATOM    863  HE2 TYR A  73       5.360   4.467 -16.440  1.00 80.47           H
ATOM    864  CZ  TYR A  73       4.215   5.000 -18.160  1.00 80.47           C
ATOM    865  OH  TYR A  73       3.589   3.793 -18.189  1.00 80.47           O
ATOM    866  HH  TYR A  73       3.023   3.722 -19.011  1.00 80.47           H
ATOM    867  HN  TYR A  73       8.519   8.417 -17.839  1.00 80.47           H
ATOM    868  N   TRP A  74       7.880  11.332 -18.891  1.00 70.79           N
ATOM    869  CA  TRP A  74       7.861  12.776 -19.054  1.00 70.79           C
ATOM    870  C   TRP A  74       8.431  13.104 -20.435  1.00 70.79           C
ATOM    871  O   TRP A  74       7.810  13.829 -21.211  1.00 70.79           O
ATOM    872  HA  TRP A  74       6.824  13.105 -18.991  1.00 70.79           H
ATOM    873  CB  TRP A  74       8.617  13.466 -17.916  1.00 70.79           C
ATOM    874 1HB  TRP A  74       8.249  13.083 -16.965  1.00 70.79           H
ATOM    875 2HB  TRP A  74       9.672  13.199 -17.980  1.00 70.79           H
ATOM    876  CG  TRP A  74       8.490  14.991 -17.919  1.00 70.79           C
ATOM    877  CD1 TRP A  74       9.200  15.876 -18.631  1.00 70.79           C
ATOM    878  HD1 TRP A  74       9.994  15.608 -19.328  1.00 70.79           H
ATOM    879  CD2 TRP A  74       7.562  15.777 -17.142  1.00 70.79           C
ATOM    880  NE1 TRP A  74       8.801  17.171 -18.370  1.00 70.79           N
ATOM    881  HE1 TRP A  74       9.181  18.002 -18.778  1.00 70.79           H
ATOM    882  CE2 TRP A  74       7.773  17.109 -17.436  1.00 70.79           C
ATOM    883  CE3 TRP A  74       6.578  15.377 -16.222  1.00 70.79           C
ATOM    884  HE3 TRP A  74       6.392  14.332 -15.973  1.00 70.79           H
ATOM    885  CZ2 TRP A  74       7.039  18.148 -16.852  1.00 70.79           C
ATOM    886  HZ2 TRP A  74       7.225  19.193 -17.101  1.00 70.79           H
ATOM    887  CZ3 TRP A  74       5.853  16.428 -15.647  1.00 70.79           C
ATOM    888  HZ3 TRP A  74       5.076  16.172 -14.926  1.00 70.79           H
ATOM    889  CH2 TRP A  74       6.053  17.773 -15.932  1.00 70.79           C
ATOM    890  HH2 TRP A  74       5.445  18.533 -15.441  1.00 70.79           H
ATOM    891  HN  TRP A  74       8.520  10.993 -18.202  1.00 70.79           H
ATOM    892  N   TYR A  75       9.607  12.554 -20.701  1.00 69.41           N
ATOM    893  CA  TYR A  75      10.416  13.018 -21.815  1.00 69.41           C
ATOM    894  C   TYR A  75      10.135  12.199 -23.076  1.00 69.41           C
ATOM    895  O   TYR A  75      10.253  12.707 -24.190  1.00 69.41           O
ATOM    896  HA  TYR A  75      10.162  14.061 -22.004  1.00 69.41           H
ATOM    897  CB  TYR A  75      11.872  12.804 -21.396  1.00 69.41           C
ATOM    898 1HB  TYR A  75      11.952  11.855 -20.866  1.00 69.41           H
ATOM    899 2HB  TYR A  75      12.489  12.722 -22.291  1.00 69.41           H
ATOM    900  CG  TYR A  75      12.434  13.916 -20.508  1.00 69.41           C
ATOM    901  CD1 TYR A  75      12.852  15.104 -21.071  1.00 69.41           C
ATOM    902  HD1 TYR A  75      12.783  15.251 -22.149  1.00 69.41           H
ATOM    903  CD2 TYR A  75      12.522  13.731 -19.143  1.00 69.41           C
ATOM    904  HD2 TYR A  75      12.192  12.792 -18.698  1.00 69.41           H
ATOM    905  CE1 TYR A  75      13.381  16.151 -20.235  1.00 69.41           C
ATOM    906  HE1 TYR A  75      13.715  17.094 -20.667  1.00 69.41           H
ATOM    907  CE2 TYR A  75      13.051  14.777 -18.307  1.00 69.41           C
ATOM    908  HE2 TYR A  75      13.126  14.644 -17.228  1.00 69.41           H
ATOM    909  CZ  TYR A  75      13.454  15.936 -18.894  1.00 69.41           C
ATOM    910  OH  TYR A  75      13.953  16.924 -18.105  1.00 69.41           O
ATOM    911  HH  TYR A  75      13.934  16.639 -17.146  1.00 69.41           H
ATOM    912  HN  TYR A  75      10.007  11.805 -20.171  1.00 69.41           H
ATOM    913  N   CYS A  76       9.769  10.944 -22.859  1.00 68.56           N
ATOM    914  CA  CYS A  76       9.810   9.957 -23.924  1.00 68.56           C
ATOM    915  C   CYS A  76       8.383   9.471 -24.185  1.00 68.56           C
ATOM    916  O   CYS A  76       7.808   9.758 -25.234  1.00 68.56           O
ATOM    917  HA  CYS A  76      10.214  10.461 -24.802  1.00 68.56           H
ATOM    918  CB  CYS A  76      10.754   8.801 -23.588  1.00 68.56           C
ATOM    919 1HB  CYS A  76      11.676   9.188 -23.153  1.00 68.56           H
ATOM    920 2HB  CYS A  76      10.297   8.153 -22.841  1.00 68.56           H
ATOM    921  SG  CYS A  76      11.132   7.841 -25.100  1.00 68.56           S
ATOM    922  HG  CYS A  76       9.924   7.300 -25.226  1.00 68.56           H
ATOM    923  HN  CYS A  76       9.449  10.600 -21.976  1.00 68.56           H
ATOM    924  N   THR A  77       7.853   8.744 -23.212  1.00 61.74           N
ATOM    925  CA  THR A  77       6.644   7.969 -23.432  1.00 61.74           C
ATOM    926  C   THR A  77       5.454   8.897 -23.688  1.00 61.74           C
ATOM    927  O   THR A  77       4.658   8.655 -24.594  1.00 61.74           O
ATOM    928  HA  THR A  77       6.780   7.368 -24.331  1.00 61.74           H
ATOM    929  CB  THR A  77       6.447   7.048 -22.226  1.00 61.74           C
ATOM    930  HB  THR A  77       6.182   7.621 -21.338  1.00 61.74           H
ATOM    931  OG1 THR A  77       7.668   6.317 -22.145  1.00 61.74           O
ATOM    932  HG1 THR A  77       7.778   5.743 -22.957  1.00 61.74           H
ATOM    933  CG2 THR A  77       5.386   5.974 -22.476  1.00 61.74           C
ATOM    934 1HG2 THR A  77       5.685   5.358 -23.324  1.00 61.74           H
ATOM    935 2HG2 THR A  77       4.431   6.452 -22.693  1.00 61.74           H
ATOM    936 3HG2 THR A  77       5.287   5.348 -21.589  1.00 61.74           H
ATOM    937  HN  THR A  77       8.234   8.681 -22.290  1.00 61.74           H
ATOM    938  N   ARG A  78       5.371   9.939 -22.874  1.00 55.78           N
ATOM    939  CA  ARG A  78       4.135  10.692 -22.746  1.00 55.78           C
ATOM    940  C   ARG A  78       2.963   9.746 -22.477  1.00 55.78           C
ATOM    941  O   ARG A  78       3.001   8.579 -22.863  1.00 55.78           O
ATOM    942  HA  ARG A  78       4.302  11.360 -21.901  1.00 55.78           H
ATOM    943  CB  ARG A  78       3.849  11.500 -24.013  1.00 55.78           C
ATOM    944 1HB  ARG A  78       3.756  10.827 -24.865  1.00 55.78           H
ATOM    945 2HB  ARG A  78       2.896  12.018 -23.910  1.00 55.78           H
ATOM    946  CG  ARG A  78       4.962  12.516 -24.278  1.00 55.78           C
ATOM    947 1HG  ARG A  78       5.138  13.111 -23.381  1.00 55.78           H
ATOM    948 2HG  ARG A  78       5.892  11.993 -24.501  1.00 55.78           H
ATOM    949  CD  ARG A  78       4.597  13.438 -25.443  1.00 55.78           C
ATOM    950 1HD  ARG A  78       4.473  12.853 -26.355  1.00 55.78           H
ATOM    951 2HD  ARG A  78       3.643  13.927 -25.246  1.00 55.78           H
ATOM    952  NE  ARG A  78       5.655  14.455 -25.635  1.00 55.78           N
ATOM    953  HE  ARG A  78       6.507  14.347 -25.124  1.00 55.78           H
ATOM    954  CZ  ARG A  78       5.542  15.512 -26.451  1.00 55.78           C
ATOM    955  NH1 ARG A  78       4.422  15.707 -27.160  1.00 55.78           N
ATOM    956 1HH1 ARG A  78       3.662  15.061 -27.083  1.00 55.78           H
ATOM    957 2HH1 ARG A  78       4.345  16.498 -27.767  1.00 55.78           H
ATOM    958  NH2 ARG A  78       6.566  16.371 -26.547  1.00 55.78           N
ATOM    959 1HH2 ARG A  78       6.497  17.165 -27.151  1.00 55.78           H
ATOM    960 2HH2 ARG A  78       7.398  16.218 -26.014  1.00 55.78           H
ATOM    961  HN  ARG A  78       6.128  10.269 -22.310  1.00 55.78           H
ATOM    962  N   VAL A  79       1.949  10.285 -21.816  1.00 71.12           N
ATOM    963  CA  VAL A  79       0.761   9.509 -21.505  1.00 71.12           C
ATOM    964  C   VAL A  79      -0.145   9.455 -22.736  1.00 71.12           C
ATOM    965  O   VAL A  79      -0.789  10.444 -23.081  1.00 71.12           O
ATOM    966  HA  VAL A  79       1.084   8.496 -21.263  1.00 71.12           H
ATOM    967  CB  VAL A  79       0.063  10.090 -20.274  1.00 71.12           C
ATOM    968  HB  VAL A  79      -0.272  11.097 -20.523  1.00 71.12           H
ATOM    969  CG1 VAL A  79      -1.169   9.264 -19.900  1.00 71.12           C
ATOM    970 1HG1 VAL A  79      -1.872   9.263 -20.733  1.00 71.12           H
ATOM    971 2HG1 VAL A  79      -0.866   8.240 -19.679  1.00 71.12           H
ATOM    972 3HG1 VAL A  79      -1.646   9.699 -19.022  1.00 71.12           H
ATOM    973  CG2 VAL A  79       1.031  10.196 -19.093  1.00 71.12           C
ATOM    974 1HG2 VAL A  79       1.410   9.205 -18.844  1.00 71.12           H
ATOM    975 2HG2 VAL A  79       1.864  10.846 -19.363  1.00 71.12           H
ATOM    976 3HG2 VAL A  79       0.510  10.613 -18.232  1.00 71.12           H
ATOM    977  HN  VAL A  79       1.930  11.233 -21.496  1.00 71.12           H
ATOM    978  N   LYS A  80      -0.167   8.289 -23.365  1.00 64.16           N
ATOM    979  CA  LYS A  80      -0.921   8.115 -24.594  1.00 64.16           C
ATOM    980  C   LYS A  80      -2.189   7.311 -24.301  1.00 64.16           C
ATOM    981  O   LYS A  80      -3.197   7.461 -24.989  1.00 64.16           O
ATOM    982  HA  LYS A  80      -1.214   9.107 -24.941  1.00 64.16           H
ATOM    983  CB  LYS A  80      -0.040   7.498 -25.682  1.00 64.16           C
ATOM    984 1HB  LYS A  80       0.417   6.582 -25.308  1.00 64.16           H
ATOM    985 2HB  LYS A  80      -0.653   7.221 -26.539  1.00 64.16           H
ATOM    986  CG  LYS A  80       1.051   8.475 -26.123  1.00 64.16           C
ATOM    987 1HG  LYS A  80       0.598   9.420 -26.424  1.00 64.16           H
ATOM    988 2HG  LYS A  80       1.712   8.692 -25.284  1.00 64.16           H
ATOM    989  CD  LYS A  80       1.865   7.900 -27.285  1.00 64.16           C
ATOM    990 1HD  LYS A  80       2.309   6.951 -26.987  1.00 64.16           H
ATOM    991 2HD  LYS A  80       1.206   7.694 -28.128  1.00 64.16           H
ATOM    992  CE  LYS A  80       2.965   8.872 -27.717  1.00 64.16           C
ATOM    993 1HE  LYS A  80       2.525   9.828 -27.998  1.00 64.16           H
ATOM    994 2HE  LYS A  80       3.637   9.064 -26.881  1.00 64.16           H
ATOM    995  NZ  LYS A  80       3.729   8.316 -28.856  1.00 64.16           N
ATOM    996 1HZ  LYS A  80       4.456   8.969 -29.127  1.00 64.16           H
ATOM    997 2HZ  LYS A  80       4.150   7.435 -28.584  1.00 64.16           H
ATOM    998 3HZ  LYS A  80       3.104   8.163 -29.640  1.00 64.16           H
ATOM    999  HN  LYS A  80       0.318   7.473 -23.048  1.00 64.16           H
ATOM   1000  N   THR A  81      -2.098   6.475 -23.277  1.00 76.07           N
ATOM   1001  CA  THR A  81      -3.176   5.552 -22.965  1.00 76.07           C
ATOM   1002  C   THR A  81      -3.644   5.746 -21.522  1.00 76.07           C
ATOM   1003  O   THR A  81      -2.951   6.370 -20.719  1.00 76.07           O
ATOM   1004  HA  THR A  81      -4.023   5.783 -23.611  1.00 76.07           H
ATOM   1005  CB  THR A  81      -2.682   4.133 -23.258  1.00 76.07           C
ATOM   1006  HB  THR A  81      -3.515   3.430 -23.288  1.00 76.07           H
ATOM   1007  OG1 THR A  81      -1.707   3.890 -22.249  1.00 76.07           O
ATOM   1008  HG1 THR A  81      -1.463   2.920 -22.236  1.00 76.07           H
ATOM   1009  CG2 THR A  81      -1.894   4.046 -24.567  1.00 76.07           C
ATOM   1010 1HG2 THR A  81      -1.024   4.699 -24.511  1.00 76.07           H
ATOM   1011 2HG2 THR A  81      -2.530   4.358 -25.395  1.00 76.07           H
ATOM   1012 3HG2 THR A  81      -1.568   3.018 -24.726  1.00 76.07           H
ATOM   1013  HN  THR A  81      -1.307   6.423 -22.667  1.00 76.07           H
ATOM   1014  N   MET A  82      -4.817   5.201 -21.236  1.00 76.57           N
ATOM   1015  CA  MET A  82      -5.364   5.265 -19.891  1.00 76.57           C
ATOM   1016  C   MET A  82      -4.469   4.519 -18.900  1.00 76.57           C
ATOM   1017  O   MET A  82      -4.302   4.953 -17.761  1.00 76.57           O
ATOM   1018  HA  MET A  82      -5.396   6.324 -19.637  1.00 76.57           H
ATOM   1019  CB  MET A  82      -6.764   4.647 -19.879  1.00 76.57           C
ATOM   1020 1HB  MET A  82      -7.316   4.973 -20.761  1.00 76.57           H
ATOM   1021 2HB  MET A  82      -6.687   3.562 -19.934  1.00 76.57           H
ATOM   1022  CG  MET A  82      -7.529   5.047 -18.616  1.00 76.57           C
ATOM   1023 1HG  MET A  82      -7.072   4.583 -17.742  1.00 76.57           H
ATOM   1024 2HG  MET A  82      -7.470   6.126 -18.471  1.00 76.57           H
ATOM   1025  SD  MET A  82      -9.236   4.544 -18.751  1.00 76.57           S
ATOM   1026  CE  MET A  82      -9.914   5.358 -17.314  1.00 76.57           C
ATOM   1027 1HE  MET A  82      -9.413   4.990 -16.418  1.00 76.57           H
ATOM   1028 2HE  MET A  82      -9.761   6.433 -17.400  1.00 76.57           H
ATOM   1029 3HE  MET A  82     -10.981   5.146 -17.246  1.00 76.57           H
ATOM   1030  HN  MET A  82      -5.390   4.724 -21.903  1.00 76.57           H
ATOM   1031  N   THR A  83      -3.916   3.410 -19.369  1.00 78.25           N
ATOM   1032  CA  THR A  83      -3.023   2.613 -18.546  1.00 78.25           C
ATOM   1033  C   THR A  83      -1.765   3.411 -18.196  1.00 78.25           C
ATOM   1034  O   THR A  83      -1.278   3.347 -17.069  1.00 78.25           O
ATOM   1035  HA  THR A  83      -3.529   2.387 -17.607  1.00 78.25           H
ATOM   1036  CB  THR A  83      -2.728   1.310 -19.292  1.00 78.25           C
ATOM   1037  HB  THR A  83      -2.075   1.490 -20.146  1.00 78.25           H
ATOM   1038  OG1 THR A  83      -4.017   0.788 -19.603  1.00 78.25           O
ATOM   1039  HG1 THR A  83      -4.642   0.942 -18.837  1.00 78.25           H
ATOM   1040  CG2 THR A  83      -2.103   0.246 -18.388  1.00 78.25           C
ATOM   1041 1HG2 THR A  83      -2.787   0.016 -17.571  1.00 78.25           H
ATOM   1042 2HG2 THR A  83      -1.163   0.620 -17.982  1.00 78.25           H
ATOM   1043 3HG2 THR A  83      -1.914  -0.658 -18.968  1.00 78.25           H
ATOM   1044  HN  THR A  83      -4.070   3.055 -20.291  1.00 78.25           H
ATOM   1045  N   ASP A  84      -1.275   4.145 -19.185  1.00 80.17           N
ATOM   1046  CA  ASP A  84      -0.086   4.958 -18.995  1.00 80.17           C
ATOM   1047  C   ASP A  84      -0.342   5.976 -17.882  1.00 80.17           C
ATOM   1048  O   ASP A  84       0.551   6.274 -17.091  1.00 80.17           O
ATOM   1049  HA  ASP A  84       0.705   4.253 -18.741  1.00 80.17           H
ATOM   1050  CB  ASP A  84       0.263   5.729 -20.269  1.00 80.17           C
ATOM   1051 1HB  ASP A  84      -0.578   6.360 -20.559  1.00 80.17           H
ATOM   1052 2HB  ASP A  84       1.107   6.392 -20.078  1.00 80.17           H
ATOM   1053  CG  ASP A  84       0.607   4.772 -21.413  1.00 80.17           C
ATOM   1054  OD1 ASP A  84       1.136   3.684 -21.101  1.00 80.17           O
ATOM   1055  OD2 ASP A  84       0.333   5.151 -22.572  1.00 80.17           O
ATOM   1056  HN  ASP A  84      -1.676   4.189 -20.100  1.00 80.17           H
ATOM   1057  N   MET A  85      -1.567   6.481 -17.855  1.00 85.12           N
ATOM   1058  CA  MET A  85      -1.949   7.465 -16.857  1.00 85.12           C
ATOM   1059  C   MET A  85      -1.881   6.872 -15.448  1.00 85.12           C
ATOM   1060  O   MET A  85      -1.335   7.491 -14.536  1.00 85.12           O
ATOM   1061  HA  MET A  85      -1.227   8.276 -16.953  1.00 85.12           H
ATOM   1062  CB  MET A  85      -3.372   7.952 -17.139  1.00 85.12           C
ATOM   1063 1HB  MET A  85      -3.464   8.231 -18.188  1.00 85.12           H
ATOM   1064 2HB  MET A  85      -4.079   7.141 -16.962  1.00 85.12           H
ATOM   1065  CG  MET A  85      -3.728   9.148 -16.253  1.00 85.12           C
ATOM   1066 1HG  MET A  85      -4.794   9.361 -16.327  1.00 85.12           H
ATOM   1067 2HG  MET A  85      -3.521   8.913 -15.209  1.00 85.12           H
ATOM   1068  SD  MET A  85      -2.785  10.579 -16.753  1.00 85.12           S
ATOM   1069  CE  MET A  85      -3.354  11.763 -15.545  1.00 85.12           C
ATOM   1070 1HE  MET A  85      -4.433  11.888 -15.639  1.00 85.12           H
ATOM   1071 2HE  MET A  85      -3.116  11.403 -14.544  1.00 85.12           H
ATOM   1072 3HE  MET A  85      -2.861  12.720 -15.714  1.00 85.12           H
ATOM   1073  HN  MET A  85      -2.290   6.229 -18.499  1.00 85.12           H
ATOM   1074  N   PHE A  86      -2.445   5.680 -15.315  1.00 88.61           N
ATOM   1075  CA  PHE A  86      -2.501   5.020 -14.022  1.00 88.61           C
ATOM   1076  C   PHE A  86      -1.105   4.598 -13.560  1.00 88.61           C
ATOM   1077  O   PHE A  86      -0.783   4.694 -12.377  1.00 88.61           O
ATOM   1078  HA  PHE A  86      -2.916   5.735 -13.311  1.00 88.61           H
ATOM   1079  CB  PHE A  86      -3.367   3.771 -14.195  1.00 88.61           C
ATOM   1080 1HB  PHE A  86      -2.968   3.175 -15.016  1.00 88.61           H
ATOM   1081 2HB  PHE A  86      -3.293   3.162 -13.294  1.00 88.61           H
ATOM   1082  CG  PHE A  86      -4.842   4.070 -14.471  1.00 88.61           C
ATOM   1083  CD1 PHE A  86      -5.465   5.083 -13.813  1.00 88.61           C
ATOM   1084  HD1 PHE A  86      -4.914   5.683 -13.089  1.00 88.61           H
ATOM   1085  CD2 PHE A  86      -5.530   3.321 -15.375  1.00 88.61           C
ATOM   1086  HD2 PHE A  86      -5.030   2.509 -15.903  1.00 88.61           H
ATOM   1087  CE1 PHE A  86      -6.834   5.361 -14.070  1.00 88.61           C
ATOM   1088  HE1 PHE A  86      -7.334   6.173 -13.542  1.00 88.61           H
ATOM   1089  CE2 PHE A  86      -6.899   3.599 -15.632  1.00 88.61           C
ATOM   1090  HE2 PHE A  86      -7.450   2.999 -16.356  1.00 88.61           H
ATOM   1091  CZ  PHE A  86      -7.522   4.612 -14.974  1.00 88.61           C
ATOM   1092  HZ  PHE A  86      -8.573   4.825 -15.171  1.00 88.61           H
ATOM   1093  HN  PHE A  86      -2.856   5.169 -16.069  1.00 88.61           H
ATOM   1094  N   LEU A  87      -0.313   4.140 -14.519  1.00 84.26           N
ATOM   1095  CA  LEU A  87       1.027   3.665 -14.219  1.00 84.26           C
ATOM   1096  C   LEU A  87       1.883   4.838 -13.736  1.00 84.26           C
ATOM   1097  O   LEU A  87       2.736   4.671 -12.866  1.00 84.26           O
ATOM   1098  HA  LEU A  87       0.944   2.942 -13.408  1.00 84.26           H
ATOM   1099  CB  LEU A  87       1.617   2.929 -15.424  1.00 84.26           C
ATOM   1100 1HB  LEU A  87       1.503   3.562 -16.303  1.00 84.26           H
ATOM   1101 2HB  LEU A  87       2.687   2.802 -15.259  1.00 84.26           H
ATOM   1102  CG  LEU A  87       1.011   1.559 -15.734  1.00 84.26           C
ATOM   1103  HG  LEU A  87      -0.064   1.682 -15.866  1.00 84.26           H
ATOM   1104  CD1 LEU A  87       1.566   0.999 -17.046  1.00 84.26           C
ATOM   1105 1HD1 LEU A  87       1.327   1.680 -17.862  1.00 84.26           H
ATOM   1106 2HD1 LEU A  87       2.648   0.893 -16.966  1.00 84.26           H
ATOM   1107 3HD1 LEU A  87       1.119   0.024 -17.243  1.00 84.26           H
ATOM   1108  CD2 LEU A  87       1.214   0.592 -14.566  1.00 84.26           C
ATOM   1109 1HD2 LEU A  87       2.281   0.468 -14.379  1.00 84.26           H
ATOM   1110 2HD2 LEU A  87       0.733   0.993 -13.675  1.00 84.26           H
ATOM   1111 3HD2 LEU A  87       0.775  -0.375 -14.814  1.00 84.26           H
ATOM   1112  HN  LEU A  87      -0.573   4.090 -15.483  1.00 84.26           H
ATOM   1113  N   LEU A  88       1.625   5.998 -14.322  1.00 88.75           N
ATOM   1114  CA  LEU A  88       2.341   7.204 -13.942  1.00 88.75           C
ATOM   1115  C   LEU A  88       1.977   7.576 -12.503  1.00 88.75           C
ATOM   1116  O   LEU A  88       2.856   7.842 -11.685  1.00 88.75           O
ATOM   1117  HA  LEU A  88       3.407   6.977 -13.980  1.00 88.75           H
ATOM   1118  CB  LEU A  88       2.080   8.323 -14.952  1.00 88.75           C
ATOM   1119 1HB  LEU A  88       2.444   7.998 -15.927  1.00 88.75           H
ATOM   1120 2HB  LEU A  88       1.002   8.459 -15.043  1.00 88.75           H
ATOM   1121  CG  LEU A  88       2.711   9.679 -14.629  1.00 88.75           C
ATOM   1122  HG  LEU A  88       2.367   9.989 -13.642  1.00 88.75           H
ATOM   1123  CD1 LEU A  88       4.236   9.572 -14.564  1.00 88.75           C
ATOM   1124 1HD1 LEU A  88       4.518   8.862 -13.787  1.00 88.75           H
ATOM   1125 2HD1 LEU A  88       4.618   9.229 -15.525  1.00 88.75           H
ATOM   1126 3HD1 LEU A  88       4.659  10.550 -14.333  1.00 88.75           H
ATOM   1127  CD2 LEU A  88       2.253  10.747 -15.624  1.00 88.75           C
ATOM   1128 1HD2 LEU A  88       2.548  10.456 -16.632  1.00 88.75           H
ATOM   1129 2HD2 LEU A  88       1.169  10.847 -15.577  1.00 88.75           H
ATOM   1130 3HD2 LEU A  88       2.717  11.701 -15.371  1.00 88.75           H
ATOM   1131  HN  LEU A  88       0.943   6.121 -15.042  1.00 88.75           H
ATOM   1132  N   ASN A  89       0.678   7.584 -12.239  1.00 90.46           N
ATOM   1133  CA  ASN A  89       0.183   7.978 -10.931  1.00 90.46           C
ATOM   1134  C   ASN A  89       0.636   6.953  -9.889  1.00 90.46           C
ATOM   1135  O   ASN A  89       0.865   7.298  -8.731  1.00 90.46           O
ATOM   1136  HA  ASN A  89       0.603   8.968 -10.751  1.00 90.46           H
ATOM   1137  CB  ASN A  89      -1.346   8.027 -10.912  1.00 90.46           C
ATOM   1138 1HB  ASN A  89      -1.747   7.188 -11.480  1.00 90.46           H
ATOM   1139 2HB  ASN A  89      -1.704   7.919  -9.889  1.00 90.46           H
ATOM   1140  CG  ASN A  89      -1.860   9.342 -11.503  1.00 90.46           C
ATOM   1141  OD1 ASN A  89      -2.056  10.328 -10.812  1.00 90.46           O
ATOM   1142  ND2 ASN A  89      -2.066   9.301 -12.816  1.00 90.46           N
ATOM   1143 1HD2 ASN A  89      -1.885   8.459 -13.324  1.00 90.46           H
ATOM   1144 2HD2 ASN A  89      -2.402  10.112 -13.295  1.00 90.46           H
ATOM   1145  HN  ASN A  89      -0.028   7.329 -12.899  1.00 90.46           H
ATOM   1146  N   LEU A  90       0.753   5.712 -10.339  1.00 88.65           N
ATOM   1147  CA  LEU A  90       1.211   4.641  -9.470  1.00 88.65           C
ATOM   1148  C   LEU A  90       2.649   4.928  -9.030  1.00 88.65           C
ATOM   1149  O   LEU A  90       2.987   4.765  -7.859  1.00 88.65           O
ATOM   1150  HA  LEU A  90       0.573   4.641  -8.587  1.00 88.65           H
ATOM   1151  CB  LEU A  90       1.037   3.284 -10.155  1.00 88.65           C
ATOM   1152 1HB  LEU A  90      -0.005   3.184 -10.460  1.00 88.65           H
ATOM   1153 2HB  LEU A  90       1.637   3.278 -11.065  1.00 88.65           H
ATOM   1154  CG  LEU A  90       1.414   2.058  -9.320  1.00 88.65           C
ATOM   1155  HG  LEU A  90       2.431   2.195  -8.953  1.00 88.65           H
ATOM   1156  CD1 LEU A  90       0.505   1.927  -8.097  1.00 88.65           C
ATOM   1157 1HD1 LEU A  90       0.602   2.817  -7.475  1.00 88.65           H
ATOM   1158 2HD1 LEU A  90      -0.530   1.823  -8.423  1.00 88.65           H
ATOM   1159 3HD1 LEU A  90       0.795   1.048  -7.521  1.00 88.65           H
ATOM   1160  CD2 LEU A  90       1.410   0.790 -10.176  1.00 88.65           C
ATOM   1161 1HD2 LEU A  90       0.415   0.636 -10.593  1.00 88.65           H
ATOM   1162 2HD2 LEU A  90       2.132   0.896 -10.987  1.00 88.65           H
ATOM   1163 3HD2 LEU A  90       1.682  -0.066  -9.558  1.00 88.65           H
ATOM   1164  HN  LEU A  90       0.540   5.434 -11.276  1.00 88.65           H
ATOM   1165  N   ALA A  91       3.455   5.350  -9.993  1.00 92.25           N
ATOM   1166  CA  ALA A  91       4.856   5.630  -9.726  1.00 92.25           C
ATOM   1167  C   ALA A  91       4.960   6.817  -8.767  1.00 92.25           C
ATOM   1168  O   ALA A  91       5.825   6.839  -7.892  1.00 92.25           O
ATOM   1169  HA  ALA A  91       5.286   4.749  -9.250  1.00 92.25           H
ATOM   1170  CB  ALA A  91       5.586   5.882 -11.047  1.00 92.25           C
ATOM   1171 1HB  ALA A  91       5.507   4.999 -11.680  1.00 92.25           H
ATOM   1172 2HB  ALA A  91       5.136   6.735 -11.554  1.00 92.25           H
ATOM   1173 3HB  ALA A  91       6.637   6.093 -10.846  1.00 92.25           H
ATOM   1174  HN  ALA A  91       3.167   5.500 -10.939  1.00 92.25           H
ATOM   1175  N   ILE A  92       4.067   7.776  -8.962  1.00 91.38           N
ATOM   1176  CA  ILE A  92       4.037   8.955  -8.114  1.00 91.38           C
ATOM   1177  C   ILE A  92       3.685   8.541  -6.684  1.00 91.38           C
ATOM   1178  O   ILE A  92       4.313   8.998  -5.730  1.00 91.38           O
ATOM   1179  HA  ILE A  92       5.039   9.383  -8.113  1.00 91.38           H
ATOM   1180  CB  ILE A  92       3.095  10.011  -8.697  1.00 91.38           C
ATOM   1181  HB  ILE A  92       2.143   9.531  -8.924  1.00 91.38           H
ATOM   1182  CG1 ILE A  92       3.644  10.569 -10.012  1.00 91.38           C
ATOM   1183 1HG1 ILE A  92       4.504  11.206  -9.809  1.00 91.38           H
ATOM   1184 2HG1 ILE A  92       3.995   9.750 -10.640  1.00 91.38           H
ATOM   1185  CG2 ILE A  92       2.813  11.117  -7.679  1.00 91.38           C
ATOM   1186 1HG2 ILE A  92       2.348  10.685  -6.793  1.00 91.38           H
ATOM   1187 2HG2 ILE A  92       3.749  11.600  -7.398  1.00 91.38           H
ATOM   1188 3HG2 ILE A  92       2.141  11.854  -8.119  1.00 91.38           H
ATOM   1189  CD1 ILE A  92       2.574  11.368 -10.758  1.00 91.38           C
ATOM   1190 1HD1 ILE A  92       1.725  10.721 -10.980  1.00 91.38           H
ATOM   1191 2HD1 ILE A  92       2.243  12.200 -10.136  1.00 91.38           H
ATOM   1192 3HD1 ILE A  92       2.990  11.753 -11.688  1.00 91.38           H
ATOM   1193  HN  ILE A  92       3.374   7.756  -9.683  1.00 91.38           H
ATOM   1194  N   ALA A  93       2.684   7.680  -6.580  1.00 92.90           N
ATOM   1195  CA  ALA A  93       2.204   7.242  -5.280  1.00 92.90           C
ATOM   1196  C   ALA A  93       3.339   6.537  -4.534  1.00 92.90           C
ATOM   1197  O   ALA A  93       3.606   6.843  -3.373  1.00 92.90           O
ATOM   1198  HA  ALA A  93       1.908   8.129  -4.720  1.00 92.90           H
ATOM   1199  CB  ALA A  93       0.980   6.343  -5.464  1.00 92.90           C
ATOM   1200 1HB  ALA A  93       0.193   6.900  -5.972  1.00 92.90           H
ATOM   1201 2HB  ALA A  93       1.254   5.474  -6.061  1.00 92.90           H
ATOM   1202 3HB  ALA A  93       0.621   6.015  -4.488  1.00 92.90           H
ATOM   1203  HN  ALA A  93       2.203   7.284  -7.363  1.00 92.90           H
ATOM   1204  N   ASP A  94       3.975   5.607  -5.231  1.00 90.52           N
ATOM   1205  CA  ASP A  94       5.039   4.820  -4.632  1.00 90.52           C
ATOM   1206  C   ASP A  94       6.138   5.757  -4.126  1.00 90.52           C
ATOM   1207  O   ASP A  94       6.674   5.559  -3.037  1.00 90.52           O
ATOM   1208  HA  ASP A  94       4.563   4.262  -3.826  1.00 90.52           H
ATOM   1209  CB  ASP A  94       5.663   3.868  -5.655  1.00 90.52           C
ATOM   1210 1HB  ASP A  94       5.810   4.391  -6.601  1.00 90.52           H
ATOM   1211 2HB  ASP A  94       6.647   3.552  -5.310  1.00 90.52           H
ATOM   1212  CG  ASP A  94       4.775   2.642  -5.876  1.00 90.52           C
ATOM   1213  OD1 ASP A  94       4.013   2.317  -4.940  1.00 90.52           O
ATOM   1214  OD2 ASP A  94       4.878   2.058  -6.976  1.00 90.52           O
ATOM   1215  HN  ASP A  94       3.774   5.390  -6.186  1.00 90.52           H
ATOM   1216  N   LEU A  95       6.441   6.756  -4.942  1.00 90.90           N
ATOM   1217  CA  LEU A  95       7.523   7.675  -4.630  1.00 90.90           C
ATOM   1218  C   LEU A  95       7.190   8.429  -3.341  1.00 90.90           C
ATOM   1219  O   LEU A  95       8.054   8.616  -2.486  1.00 90.90           O
ATOM   1220  HA  LEU A  95       8.419   7.078  -4.459  1.00 90.90           H
ATOM   1221  CB  LEU A  95       7.809   8.590  -5.822  1.00 90.90           C
ATOM   1222 1HB  LEU A  95       7.910   7.972  -6.714  1.00 90.90           H
ATOM   1223 2HB  LEU A  95       6.942   9.233  -5.977  1.00 90.90           H
ATOM   1224  CG  LEU A  95       9.051   9.475  -5.705  1.00 90.90           C
ATOM   1225  HG  LEU A  95       8.993  10.022  -4.764  1.00 90.90           H
ATOM   1226  CD1 LEU A  95      10.325   8.629  -5.659  1.00 90.90           C
ATOM   1227 1HD1 LEU A  95      10.288   7.963  -4.797  1.00 90.90           H
ATOM   1228 2HD1 LEU A  95      10.401   8.038  -6.572  1.00 90.90           H
ATOM   1229 3HD1 LEU A  95      11.193   9.283  -5.576  1.00 90.90           H
ATOM   1230  CD2 LEU A  95       9.093  10.513  -6.829  1.00 90.90           C
ATOM   1231 1HD2 LEU A  95       9.115  10.005  -7.792  1.00 90.90           H
ATOM   1232 2HD2 LEU A  95       8.206  11.145  -6.772  1.00 90.90           H
ATOM   1233 3HD2 LEU A  95       9.986  11.129  -6.722  1.00 90.90           H
ATOM   1234  HN  LEU A  95       5.963   6.942  -5.800  1.00 90.90           H
ATOM   1235  N   LEU A  96       5.935   8.842  -3.242  1.00 87.60           N
ATOM   1236  CA  LEU A  96       5.486   9.603  -2.089  1.00 87.60           C
ATOM   1237  C   LEU A  96       5.658   8.756  -0.826  1.00 87.60           C
ATOM   1238  O   LEU A  96       6.073   9.264   0.215  1.00 87.60           O
ATOM   1239  HA  LEU A  96       6.129  10.480  -2.006  1.00 87.60           H
ATOM   1240  CB  LEU A  96       4.058  10.107  -2.302  1.00 87.60           C
ATOM   1241 1HB  LEU A  96       3.448   9.274  -2.653  1.00 87.60           H
ATOM   1242 2HB  LEU A  96       3.654  10.413  -1.336  1.00 87.60           H
ATOM   1243  CG  LEU A  96       3.896  11.270  -3.282  1.00 87.60           C
ATOM   1244  HG  LEU A  96       4.369  10.991  -4.224  1.00 87.60           H
ATOM   1245  CD1 LEU A  96       2.418  11.535  -3.580  1.00 87.60           C
ATOM   1246 1HD1 LEU A  96       1.970  10.643  -4.018  1.00 87.60           H
ATOM   1247 2HD1 LEU A  96       1.900  11.784  -2.654  1.00 87.60           H
ATOM   1248 3HD1 LEU A  96       2.332  12.366  -4.279  1.00 87.60           H
ATOM   1249  CD2 LEU A  96       4.611  12.522  -2.771  1.00 87.60           C
ATOM   1250 1HD2 LEU A  96       4.189  12.815  -1.809  1.00 87.60           H
ATOM   1251 2HD2 LEU A  96       5.673  12.311  -2.652  1.00 87.60           H
ATOM   1252 3HD2 LEU A  96       4.480  13.334  -3.487  1.00 87.60           H
ATOM   1253  HN  LEU A  96       5.232   8.666  -3.931  1.00 87.60           H
ATOM   1254  N   PHE A  97       5.330   7.479  -0.960  1.00 89.76           N
ATOM   1255  CA  PHE A  97       5.449   6.555   0.155  1.00 89.76           C
ATOM   1256  C   PHE A  97       6.908   6.409   0.592  1.00 89.76           C
ATOM   1257  O   PHE A  97       7.211   6.456   1.783  1.00 89.76           O
ATOM   1258  HA  PHE A  97       4.865   6.965   0.979  1.00 89.76           H
ATOM   1259  CB  PHE A  97       4.936   5.199  -0.331  1.00 89.76           C
ATOM   1260 1HB  PHE A  97       3.850   5.238  -0.407  1.00 89.76           H
ATOM   1261 2HB  PHE A  97       5.319   5.016  -1.335  1.00 89.76           H
ATOM   1262  CG  PHE A  97       5.328   4.026   0.570  1.00 89.76           C
ATOM   1263  CD1 PHE A  97       6.172   3.065   0.108  1.00 89.76           C
ATOM   1264  HD1 PHE A  97       6.570   3.131  -0.905  1.00 89.76           H
ATOM   1265  CD2 PHE A  97       4.831   3.944   1.834  1.00 89.76           C
ATOM   1266  HD2 PHE A  97       4.154   4.714   2.204  1.00 89.76           H
ATOM   1267  CE1 PHE A  97       6.535   1.977   0.944  1.00 89.76           C
ATOM   1268  HE1 PHE A  97       7.212   1.207   0.573  1.00 89.76           H
ATOM   1269  CE2 PHE A  97       5.195   2.855   2.670  1.00 89.76           C
ATOM   1270  HE2 PHE A  97       4.797   2.790   3.683  1.00 89.76           H
ATOM   1271  CZ  PHE A  97       6.039   1.895   2.208  1.00 89.76           C
ATOM   1272  HZ  PHE A  97       6.318   1.059   2.850  1.00 89.76           H
ATOM   1273  HN  PHE A  97       4.988   7.076  -1.808  1.00 89.76           H
ATOM   1274  N   LEU A  98       7.774   6.234  -0.396  1.00 92.95           N
ATOM   1275  CA  LEU A  98       9.161   5.897  -0.125  1.00 92.95           C
ATOM   1276  C   LEU A  98       9.798   7.009   0.710  1.00 92.95           C
ATOM   1277  O   LEU A  98      10.671   6.748   1.536  1.00 92.95           O
ATOM   1278  HA  LEU A  98       9.165   4.979   0.463  1.00 92.95           H
ATOM   1279  CB  LEU A  98       9.905   5.602  -1.429  1.00 92.95           C
ATOM   1280 1HB  LEU A  98       9.728   6.427  -2.119  1.00 92.95           H
ATOM   1281 2HB  LEU A  98      10.974   5.587  -1.218  1.00 92.95           H
ATOM   1282  CG  LEU A  98       9.533   4.296  -2.134  1.00 92.95           C
ATOM   1283  HG  LEU A  98       8.447   4.205  -2.133  1.00 92.95           H
ATOM   1284  CD1 LEU A  98       9.985   4.314  -3.595  1.00 92.95           C
ATOM   1285 1HD1 LEU A  98       9.501   5.141  -4.115  1.00 92.95           H
ATOM   1286 2HD1 LEU A  98      11.066   4.440  -3.640  1.00 92.95           H
ATOM   1287 3HD1 LEU A  98       9.708   3.374  -4.072  1.00 92.95           H
ATOM   1288  CD2 LEU A  98      10.088   3.088  -1.377  1.00 92.95           C
ATOM   1289 1HD2 LEU A  98      11.175   3.160  -1.325  1.00 92.95           H
ATOM   1290 2HD2 LEU A  98       9.676   3.070  -0.368  1.00 92.95           H
ATOM   1291 3HD2 LEU A  98       9.810   2.173  -1.899  1.00 92.95           H
ATOM   1292  HN  LEU A  98       7.541   6.320  -1.365  1.00 92.95           H
ATOM   1293  N   VAL A  99       9.338   8.227   0.464  1.00 89.63           N
ATOM   1294  CA  VAL A  99       9.885   9.386   1.148  1.00 89.63           C
ATOM   1295  C   VAL A  99       9.623   9.258   2.650  1.00 89.63           C
ATOM   1296  O   VAL A  99      10.287   9.906   3.457  1.00 89.63           O
ATOM   1297  HA  VAL A  99      10.962   9.389   0.979  1.00 89.63           H
ATOM   1298  CB  VAL A  99       9.308  10.669   0.548  1.00 89.63           C
ATOM   1299  HB  VAL A  99       8.221  10.590   0.569  1.00 89.63           H
ATOM   1300  CG1 VAL A  99       9.706  11.891   1.379  1.00 89.63           C
ATOM   1301 1HG1 VAL A  99       9.327  11.779   2.394  1.00 89.63           H
ATOM   1302 2HG1 VAL A  99      10.792  11.975   1.404  1.00 89.63           H
ATOM   1303 3HG1 VAL A  99       9.282  12.789   0.930  1.00 89.63           H
ATOM   1304  CG2 VAL A  99       9.738  10.834  -0.911  1.00 89.63           C
ATOM   1305 1HG2 VAL A  99      10.826  10.882  -0.966  1.00 89.63           H
ATOM   1306 2HG2 VAL A  99       9.382   9.985  -1.493  1.00 89.63           H
ATOM   1307 3HG2 VAL A  99       9.314  11.754  -1.313  1.00 89.63           H
ATOM   1308  HN  VAL A  99       8.605   8.427  -0.186  1.00 89.63           H
ATOM   1309  N   THR A 100       8.653   8.418   2.979  1.00 89.52           N
ATOM   1310  CA  THR A 100       8.259   8.236   4.366  1.00 89.52           C
ATOM   1311  C   THR A 100       9.167   7.213   5.050  1.00 89.52           C
ATOM   1312  O   THR A 100       9.281   7.198   6.274  1.00 89.52           O
ATOM   1313  HA  THR A 100       8.394   9.183   4.889  1.00 89.52           H
ATOM   1314  CB  THR A 100       6.779   7.847   4.390  1.00 89.52           C
ATOM   1315  HB  THR A 100       6.361   7.970   5.389  1.00 89.52           H
ATOM   1316  OG1 THR A 100       6.762   6.519   3.875  1.00 89.52           O
ATOM   1317  HG1 THR A 100       6.696   6.539   2.877  1.00 89.52           H
ATOM   1318  CG2 THR A 100       5.947   8.647   3.386  1.00 89.52           C
ATOM   1319 1HG2 THR A 100       6.325   8.471   2.379  1.00 89.52           H
ATOM   1320 2HG2 THR A 100       6.019   9.709   3.620  1.00 89.52           H
ATOM   1321 3HG2 THR A 100       4.905   8.332   3.444  1.00 89.52           H
ATOM   1322  HN  THR A 100       8.142   7.867   2.319  1.00 89.52           H
ATOM   1323  N   LEU A 101       9.791   6.381   4.228  1.00 92.05           N
ATOM   1324  CA  LEU A 101      10.510   5.225   4.737  1.00 92.05           C
ATOM   1325  C   LEU A 101      11.673   5.697   5.611  1.00 92.05           C
ATOM   1326  O   LEU A 101      11.945   5.112   6.658  1.00 92.05           O
ATOM   1327  HA  LEU A 101       9.818   4.659   5.360  1.00 92.05           H
ATOM   1328  CB  LEU A 101      10.936   4.310   3.587  1.00 92.05           C
ATOM   1329 1HB  LEU A 101      11.403   4.922   2.816  1.00 92.05           H
ATOM   1330 2HB  LEU A 101      11.699   3.626   3.957  1.00 92.05           H
ATOM   1331  CG  LEU A 101       9.822   3.484   2.939  1.00 92.05           C
ATOM   1332  HG  LEU A 101       9.110   4.171   2.481  1.00 92.05           H
ATOM   1333  CD1 LEU A 101      10.377   2.597   1.822  1.00 92.05           C
ATOM   1334 1HD1 LEU A 101      10.839   3.222   1.058  1.00 92.05           H
ATOM   1335 2HD1 LEU A 101      11.121   1.917   2.235  1.00 92.05           H
ATOM   1336 3HD1 LEU A 101       9.564   2.021   1.379  1.00 92.05           H
ATOM   1337  CD2 LEU A 101       9.058   2.675   3.988  1.00 92.05           C
ATOM   1338 1HD2 LEU A 101       9.745   1.998   4.496  1.00 92.05           H
ATOM   1339 2HD2 LEU A 101       8.612   3.353   4.716  1.00 92.05           H
ATOM   1340 3HD2 LEU A 101       8.273   2.097   3.501  1.00 92.05           H
ATOM   1341  HN  LEU A 101       9.811   6.487   3.234  1.00 92.05           H
ATOM   1342  N   PRO A 102      12.379   6.759   5.198  1.00 94.23           N
ATOM   1343  CA  PRO A 102      13.521   7.252   5.972  1.00 94.23           C
ATOM   1344  C   PRO A 102      13.163   7.515   7.426  1.00 94.23           C
ATOM   1345  O   PRO A 102      13.925   7.173   8.328  1.00 94.23           O
ATOM   1346  HA  PRO A 102      14.306   6.497   6.004  1.00 94.23           H
ATOM   1347  CB  PRO A 102      13.922   8.538   5.246  1.00 94.23           C
ATOM   1348 1HB  PRO A 102      13.426   9.410   5.670  1.00 94.23           H
ATOM   1349 2HB  PRO A 102      14.995   8.719   5.313  1.00 94.23           H
ATOM   1350  CG  PRO A 102      13.484   8.283   3.809  1.00 94.23           C
ATOM   1351 1HG  PRO A 102      13.374   9.211   3.248  1.00 94.23           H
ATOM   1352 2HG  PRO A 102      14.210   7.680   3.264  1.00 94.23           H
ATOM   1353  CD  PRO A 102      12.157   7.561   3.982  1.00 94.23           C
ATOM   1354 1HD  PRO A 102      11.330   8.259   4.108  1.00 94.23           H
ATOM   1355 2HD  PRO A 102      11.918   6.941   3.118  1.00 94.23           H
ATOM   1356  N   PHE A 103      11.999   8.120   7.615  1.00 92.41           N
ATOM   1357  CA  PHE A 103      11.553   8.482   8.950  1.00 92.41           C
ATOM   1358  C   PHE A 103      11.266   7.235   9.789  1.00 92.41           C
ATOM   1359  O   PHE A 103      11.606   7.186  10.970  1.00 92.41           O
ATOM   1360  HA  PHE A 103      12.355   9.055   9.415  1.00 92.41           H
ATOM   1361  CB  PHE A 103      10.258   9.282   8.787  1.00 92.41           C
ATOM   1362 1HB  PHE A 103       9.542   8.683   8.225  1.00 92.41           H
ATOM   1363 2HB  PHE A 103       9.825   9.456   9.771  1.00 92.41           H
ATOM   1364  CG  PHE A 103      10.442  10.626   8.080  1.00 92.41           C
ATOM   1365  CD1 PHE A 103      10.762  11.735   8.801  1.00 92.41           C
ATOM   1366  HD1 PHE A 103      10.887  11.665   9.881  1.00 92.41           H
ATOM   1367  CD2 PHE A 103      10.286  10.713   6.732  1.00 92.41           C
ATOM   1368  HD2 PHE A 103      10.030   9.825   6.155  1.00 92.41           H
ATOM   1369  CE1 PHE A 103      10.932  12.983   8.145  1.00 92.41           C
ATOM   1370  HE1 PHE A 103      11.188  13.871   8.723  1.00 92.41           H
ATOM   1371  CE2 PHE A 103      10.457  11.961   6.077  1.00 92.41           C
ATOM   1372  HE2 PHE A 103      10.332  12.031   4.996  1.00 92.41           H
ATOM   1373  CZ  PHE A 103      10.776  13.070   6.797  1.00 92.41           C
ATOM   1374  HZ  PHE A 103      10.907  14.028   6.294  1.00 92.41           H
ATOM   1375  HN  PHE A 103      11.368   8.362   6.878  1.00 92.41           H
ATOM   1376  N   TRP A 104      10.643   6.259   9.146  1.00 85.54           N
ATOM   1377  CA  TRP A 104      10.274   5.030   9.828  1.00 85.54           C
ATOM   1378  C   TRP A 104      11.559   4.276  10.174  1.00 85.54           C
ATOM   1379  O   TRP A 104      11.622   3.582  11.188  1.00 85.54           O
ATOM   1380  HA  TRP A 104       9.744   5.302  10.741  1.00 85.54           H
ATOM   1381  CB  TRP A 104       9.305   4.202   8.981  1.00 85.54           C
ATOM   1382 1HB  TRP A 104       9.699   4.125   7.968  1.00 85.54           H
ATOM   1383 2HB  TRP A 104       9.260   3.190   9.383  1.00 85.54           H
ATOM   1384  CG  TRP A 104       7.887   4.775   8.919  1.00 85.54           C
ATOM   1385  CD1 TRP A 104       7.173   5.092   7.830  1.00 85.54           C
ATOM   1386  HD1 TRP A 104       7.530   4.976   6.807  1.00 85.54           H
ATOM   1387  CD2 TRP A 104       7.036   5.086  10.041  1.00 85.54           C
ATOM   1388  NE1 TRP A 104       5.928   5.584   8.168  1.00 85.54           N
ATOM   1389  HE1 TRP A 104       5.219   5.887   7.532  1.00 85.54           H
ATOM   1390  CE2 TRP A 104       5.843   5.580   9.555  1.00 85.54           C
ATOM   1391  CE3 TRP A 104       7.267   4.955  11.422  1.00 85.54           C
ATOM   1392  HE3 TRP A 104       8.200   4.568  11.831  1.00 85.54           H
ATOM   1393  CZ2 TRP A 104       4.786   5.982  10.381  1.00 85.54           C
ATOM   1394  HZ2 TRP A 104       3.853   6.369   9.973  1.00 85.54           H
ATOM   1395  CZ3 TRP A 104       6.201   5.362  12.234  1.00 85.54           C
ATOM   1396  HZ3 TRP A 104       6.328   5.281  13.314  1.00 85.54           H
ATOM   1397  CH2 TRP A 104       4.994   5.861  11.761  1.00 85.54           C
ATOM   1398  HH2 TRP A 104       4.211   6.157  12.460  1.00 85.54           H
ATOM   1399  HN  TRP A 104      10.392   6.297   8.179  1.00 85.54           H
ATOM   1400  N   ALA A 105      12.553   4.439   9.313  1.00 94.62           N
ATOM   1401  CA  ALA A 105      13.833   3.782   9.514  1.00 94.62           C
ATOM   1402  C   ALA A 105      14.462   4.288  10.814  1.00 94.62           C
ATOM   1403  O   ALA A 105      14.949   3.497  11.621  1.00 94.62           O
ATOM   1404  HA  ALA A 105      13.646   2.711   9.604  1.00 94.62           H
ATOM   1405  CB  ALA A 105      14.729   4.026   8.299  1.00 94.62           C
ATOM   1406 1HB  ALA A 105      14.250   3.622   7.407  1.00 94.62           H
ATOM   1407 2HB  ALA A 105      14.887   5.097   8.173  1.00 94.62           H
ATOM   1408 3HB  ALA A 105      15.690   3.533   8.451  1.00 94.62           H
ATOM   1409  HN  ALA A 105      12.494   5.006   8.491  1.00 94.62           H
ATOM   1410  N   ILE A 106      14.431   5.602  10.977  1.00 91.36           N
ATOM   1411  CA  ILE A 106      15.007   6.224  12.157  1.00 91.36           C
ATOM   1412  C   ILE A 106      14.197   5.817  13.389  1.00 91.36           C
ATOM   1413  O   ILE A 106      14.765   5.462  14.420  1.00 91.36           O
ATOM   1414  HA  ILE A 106      16.020   5.840  12.267  1.00 91.36           H
ATOM   1415  CB  ILE A 106      15.115   7.738  11.965  1.00 91.36           C
ATOM   1416  HB  ILE A 106      14.148   8.110  11.627  1.00 91.36           H
ATOM   1417  CG1 ILE A 106      16.137   8.082  10.879  1.00 91.36           C
ATOM   1418 1HG1 ILE A 106      17.146   7.929  11.262  1.00 91.36           H
ATOM   1419 2HG1 ILE A 106      16.012   7.408  10.032  1.00 91.36           H
ATOM   1420  CG2 ILE A 106      15.430   8.437  13.289  1.00 91.36           C
ATOM   1421 1HG2 ILE A 106      14.635   8.232  14.007  1.00 91.36           H
ATOM   1422 2HG2 ILE A 106      16.377   8.065  13.681  1.00 91.36           H
ATOM   1423 3HG2 ILE A 106      15.502   9.512  13.125  1.00 91.36           H
ATOM   1424  CD1 ILE A 106      15.976   9.530  10.414  1.00 91.36           C
ATOM   1425 1HD1 ILE A 106      14.974   9.673  10.009  1.00 91.36           H
ATOM   1426 2HD1 ILE A 106      16.126  10.202  11.259  1.00 91.36           H
ATOM   1427 3HD1 ILE A 106      16.714   9.748   9.642  1.00 91.36           H
ATOM   1428  HN  ILE A 106      14.023   6.237  10.321  1.00 91.36           H
ATOM   1429  N   ALA A 107      12.882   5.882  13.242  1.00 92.60           N
ATOM   1430  CA  ALA A 107      11.989   5.612  14.356  1.00 92.60           C
ATOM   1431  C   ALA A 107      12.192   4.170  14.828  1.00 92.60           C
ATOM   1432  O   ALA A 107      12.112   3.888  16.023  1.00 92.60           O
ATOM   1433  HA  ALA A 107      12.255   6.291  15.166  1.00 92.60           H
ATOM   1434  CB  ALA A 107      10.545   5.890  13.933  1.00 92.60           C
ATOM   1435 1HB  ALA A 107      10.449   6.934  13.636  1.00 92.60           H
ATOM   1436 2HB  ALA A 107      10.283   5.246  13.094  1.00 92.60           H
ATOM   1437 3HB  ALA A 107       9.876   5.687  14.770  1.00 92.60           H
ATOM   1438  HN  ALA A 107      12.426   6.113  12.382  1.00 92.60           H
ATOM   1439  N   ALA A 108      12.449   3.297  13.866  1.00 91.96           N
ATOM   1440  CA  ALA A 108      12.616   1.884  14.162  1.00 91.96           C
ATOM   1441  C   ALA A 108      13.978   1.664  14.823  1.00 91.96           C
ATOM   1442  O   ALA A 108      14.133   0.769  15.652  1.00 91.96           O
ATOM   1443  HA  ALA A 108      11.832   1.597  14.862  1.00 91.96           H
ATOM   1444  CB  ALA A 108      12.454   1.070  12.877  1.00 91.96           C
ATOM   1445 1HB  ALA A 108      11.460   1.239  12.463  1.00 91.96           H
ATOM   1446 2HB  ALA A 108      13.206   1.381  12.152  1.00 91.96           H
ATOM   1447 3HB  ALA A 108      12.579   0.011  13.100  1.00 91.96           H
ATOM   1448  HN  ALA A 108      12.543   3.540  12.900  1.00 91.96           H
ATOM   1449  N   ALA A 109      14.932   2.497  14.432  1.00 90.90           N
ATOM   1450  CA  ALA A 109      16.303   2.328  14.881  1.00 90.90           C
ATOM   1451  C   ALA A 109      16.394   2.672  16.369  1.00 90.90           C
ATOM   1452  O   ALA A 109      17.154   2.049  17.109  1.00 90.90           O
ATOM   1453  HA  ALA A 109      16.572   1.281  14.742  1.00 90.90           H
ATOM   1454  CB  ALA A 109      17.231   3.193  14.025  1.00 90.90           C
ATOM   1455 1HB  ALA A 109      17.151   2.889  12.981  1.00 90.90           H
ATOM   1456 2HB  ALA A 109      16.944   4.240  14.121  1.00 90.90           H
ATOM   1457 3HB  ALA A 109      18.260   3.066  14.362  1.00 90.90           H
ATOM   1458  HN  ALA A 109      14.780   3.273  13.820  1.00 90.90           H
ATOM   1459  N   ASP A 110      15.608   3.663  16.763  1.00 82.28           N
ATOM   1460  CA  ASP A 110      15.716   4.217  18.103  1.00 82.28           C
ATOM   1461  C   ASP A 110      14.328   4.642  18.587  1.00 82.28           C
ATOM   1462  O   ASP A 110      13.598   3.842  19.170  1.00 82.28           O
ATOM   1463  HA  ASP A 110      16.142   3.417  18.709  1.00 82.28           H
ATOM   1464  CB  ASP A 110      16.621   5.450  18.118  1.00 82.28           C
ATOM   1465 1HB  ASP A 110      17.571   5.214  17.639  1.00 82.28           H
ATOM   1466 2HB  ASP A 110      16.161   6.250  17.538  1.00 82.28           H
ATOM   1467  CG  ASP A 110      16.871   5.929  19.550  1.00 82.28           C
ATOM   1468  OD1 ASP A 110      16.487   5.180  20.474  1.00 82.28           O
ATOM   1469  OD2 ASP A 110      17.441   7.033  19.687  1.00 82.28           O
ATOM   1470  HN  ASP A 110      14.909   4.086  16.187  1.00 82.28           H
ATOM   1471  N   GLN A 111      14.007   5.901  18.328  1.00 85.29           N
ATOM   1472  CA  GLN A 111      12.723   6.445  18.737  1.00 85.29           C
ATOM   1473  C   GLN A 111      12.288   7.557  17.780  1.00 85.29           C
ATOM   1474  O   GLN A 111      13.070   7.998  16.939  1.00 85.29           O
ATOM   1475  HA  GLN A 111      12.023   5.611  18.677  1.00 85.29           H
ATOM   1476  CB  GLN A 111      12.776   6.953  20.179  1.00 85.29           C
ATOM   1477 1HB  GLN A 111      11.810   7.375  20.456  1.00 85.29           H
ATOM   1478 2HB  GLN A 111      12.965   6.119  20.855  1.00 85.29           H
ATOM   1479  CG  GLN A 111      13.868   8.011  20.348  1.00 85.29           C
ATOM   1480 1HG  GLN A 111      14.839   7.579  20.104  1.00 85.29           H
ATOM   1481 2HG  GLN A 111      13.698   8.829  19.647  1.00 85.29           H
ATOM   1482  CD  GLN A 111      13.890   8.553  21.778  1.00 85.29           C
ATOM   1483  OE1 GLN A 111      12.942   8.421  22.534  1.00 85.29           O
ATOM   1484  NE2 GLN A 111      15.023   9.169  22.106  1.00 85.29           N
ATOM   1485 1HE2 GLN A 111      15.763   9.243  21.438  1.00 85.29           H
ATOM   1486 2HE2 GLN A 111      15.133   9.558  23.021  1.00 85.29           H
ATOM   1487  HN  GLN A 111      14.605   6.544  17.849  1.00 85.29           H
ATOM   1488  N   TRP A 112      11.043   7.979  17.940  1.00 90.26           N
ATOM   1489  CA  TRP A 112      10.510   9.064  17.134  1.00 90.26           C
ATOM   1490  C   TRP A 112      11.134  10.370  17.628  1.00 90.26           C
ATOM   1491  O   TRP A 112      10.897  10.786  18.762  1.00 90.26           O
ATOM   1492  HA  TRP A 112      10.798   8.882  16.098  1.00 90.26           H
ATOM   1493  CB  TRP A 112       8.981   9.078  17.175  1.00 90.26           C
ATOM   1494 1HB  TRP A 112       8.611   8.086  16.915  1.00 90.26           H
ATOM   1495 2HB  TRP A 112       8.657   9.282  18.195  1.00 90.26           H
ATOM   1496  CG  TRP A 112       8.343  10.106  16.238  1.00 90.26           C
ATOM   1497  CD1 TRP A 112       7.915  11.340  16.535  1.00 90.26           C
ATOM   1498  HD1 TRP A 112       7.970  11.786  17.528  1.00 90.26           H
ATOM   1499  CD2 TRP A 112       8.077   9.936  14.829  1.00 90.26           C
ATOM   1500  NE1 TRP A 112       7.394  11.976  15.427  1.00 90.26           N
ATOM   1501  HE1 TRP A 112       7.014  12.900  15.398  1.00 90.26           H
ATOM   1502  CE2 TRP A 112       7.496  11.095  14.356  1.00 90.26           C
ATOM   1503  CE3 TRP A 112       8.320   8.840  13.983  1.00 90.26           C
ATOM   1504  HE3 TRP A 112       8.777   7.914  14.332  1.00 90.26           H
ATOM   1505  CZ2 TRP A 112       7.109  11.269  13.022  1.00 90.26           C
ATOM   1506  HZ2 TRP A 112       6.651  12.195  12.673  1.00 90.26           H
ATOM   1507  CZ3 TRP A 112       7.927   9.030  12.653  1.00 90.26           C
ATOM   1508  HZ3 TRP A 112       8.092   8.210  11.954  1.00 90.26           H
ATOM   1509  CH2 TRP A 112       7.340  10.190  12.161  1.00 90.26           C
ATOM   1510  HH2 TRP A 112       7.062  10.260  11.109  1.00 90.26           H
ATOM   1511  HN  TRP A 112      10.403   7.593  18.604  1.00 90.26           H
ATOM   1512  N   LYS A 113      11.920  10.982  16.754  1.00 82.29           N
ATOM   1513  CA  LYS A 113      12.717  12.133  17.142  1.00 82.29           C
ATOM   1514  C   LYS A 113      12.100  13.400  16.546  1.00 82.29           C
ATOM   1515  O   LYS A 113      12.672  14.483  16.655  1.00 82.29           O
ATOM   1516  HA  LYS A 113      12.676  12.208  18.229  1.00 82.29           H
ATOM   1517  CB  LYS A 113      14.183  11.923  16.758  1.00 82.29           C
ATOM   1518 1HB  LYS A 113      14.265  11.785  15.679  1.00 82.29           H
ATOM   1519 2HB  LYS A 113      14.760  12.814  17.008  1.00 82.29           H
ATOM   1520  CG  LYS A 113      14.771  10.708  17.479  1.00 82.29           C
ATOM   1521 1HG  LYS A 113      14.610  10.806  18.552  1.00 82.29           H
ATOM   1522 2HG  LYS A 113      14.251   9.805  17.159  1.00 82.29           H
ATOM   1523  CD  LYS A 113      16.267  10.572  17.192  1.00 82.29           C
ATOM   1524 1HD  LYS A 113      16.427  10.454  16.120  1.00 82.29           H
ATOM   1525 2HD  LYS A 113      16.784  11.483  17.492  1.00 82.29           H
ATOM   1526  CE  LYS A 113      16.861   9.373  17.936  1.00 82.29           C
ATOM   1527 1HE  LYS A 113      16.696   9.485  19.007  1.00 82.29           H
ATOM   1528 2HE  LYS A 113      16.353   8.459  17.629  1.00 82.29           H
ATOM   1529  NZ  LYS A 113      18.311   9.258  17.660  1.00 82.29           N
ATOM   1530 1HZ  LYS A 113      18.683   8.449  18.143  1.00 82.29           H
ATOM   1531 2HZ  LYS A 113      18.457   9.153  16.662  1.00 82.29           H
ATOM   1532 3HZ  LYS A 113      18.784  10.094  17.985  1.00 82.29           H
ATOM   1533  HN  LYS A 113      12.016  10.704  15.799  1.00 82.29           H
ATOM   1534  N   PHE A 114      10.942  13.221  15.928  1.00 88.50           N
ATOM   1535  CA  PHE A 114      10.335  14.289  15.152  1.00 88.50           C
ATOM   1536  C   PHE A 114       9.107  14.857  15.867  1.00 88.50           C
ATOM   1537  O   PHE A 114       8.646  14.293  16.859  1.00 88.50           O
ATOM   1538  HA  PHE A 114      11.083  15.073  15.041  1.00 88.50           H
ATOM   1539  CB  PHE A 114       9.898  13.680  13.819  1.00 88.50           C
ATOM   1540 1HB  PHE A 114       9.093  12.967  14.002  1.00 88.50           H
ATOM   1541 2HB  PHE A 114       9.487  14.468  13.188  1.00 88.50           H
ATOM   1542  CG  PHE A 114      11.022  12.973  13.059  1.00 88.50           C
ATOM   1543  CD1 PHE A 114      11.945  13.702  12.377  1.00 88.50           C
ATOM   1544  HD1 PHE A 114      11.885  14.791  12.372  1.00 88.50           H
ATOM   1545  CD2 PHE A 114      11.098  11.615  13.065  1.00 88.50           C
ATOM   1546  HD2 PHE A 114      10.358  11.030  13.611  1.00 88.50           H
ATOM   1547  CE1 PHE A 114      12.989  13.046  11.672  1.00 88.50           C
ATOM   1548  HE1 PHE A 114      13.729  13.631  11.126  1.00 88.50           H
ATOM   1549  CE2 PHE A 114      12.141  10.959  12.360  1.00 88.50           C
ATOM   1550  HE2 PHE A 114      12.202   9.871  12.365  1.00 88.50           H
ATOM   1551  CZ  PHE A 114      13.065  11.689  11.679  1.00 88.50           C
ATOM   1552  HZ  PHE A 114      13.866  11.185  11.138  1.00 88.50           H
ATOM   1553  HN  PHE A 114      10.421  12.368  15.952  1.00 88.50           H
ATOM   1554  N   GLN A 115       8.612  15.965  15.336  1.00 81.51           N
ATOM   1555  CA  GLN A 115       7.477  16.642  15.938  1.00 81.51           C
ATOM   1556  C   GLN A 115       6.187  15.867  15.659  1.00 81.51           C
ATOM   1557  O   GLN A 115       6.152  15.013  14.775  1.00 81.51           O
ATOM   1558  HA  GLN A 115       7.679  16.649  17.010  1.00 81.51           H
ATOM   1559  CB  GLN A 115       7.370  18.084  15.439  1.00 81.51           C
ATOM   1560 1HB  GLN A 115       7.332  18.094  14.350  1.00 81.51           H
ATOM   1561 2HB  GLN A 115       6.439  18.528  15.794  1.00 81.51           H
ATOM   1562  CG  GLN A 115       8.556  18.921  15.921  1.00 81.51           C
ATOM   1563 1HG  GLN A 115       8.641  18.847  17.005  1.00 81.51           H
ATOM   1564 2HG  GLN A 115       9.480  18.524  15.501  1.00 81.51           H
ATOM   1565  CD  GLN A 115       8.394  20.387  15.516  1.00 81.51           C
ATOM   1566  OE1 GLN A 115       7.475  20.764  14.807  1.00 81.51           O
ATOM   1567  NE2 GLN A 115       9.335  21.191  16.004  1.00 81.51           N
ATOM   1568 1HE2 GLN A 115      10.062  20.817  16.579  1.00 81.51           H
ATOM   1569 2HE2 GLN A 115       9.315  22.169  15.794  1.00 81.51           H
ATOM   1570  HN  GLN A 115       8.973  16.399  14.510  1.00 81.51           H
ATOM   1571  N   THR A 116       5.159  16.194  16.428  1.00 88.03           N
ATOM   1572  CA  THR A 116       3.875  15.529  16.284  1.00 88.03           C
ATOM   1573  C   THR A 116       3.334  15.717  14.866  1.00 88.03           C
ATOM   1574  O   THR A 116       2.761  14.794  14.289  1.00 88.03           O
ATOM   1575  HA  THR A 116       4.024  14.460  16.431  1.00 88.03           H
ATOM   1576  CB  THR A 116       2.940  16.069  17.368  1.00 88.03           C
ATOM   1577  HB  THR A 116       2.612  17.081  17.131  1.00 88.03           H
ATOM   1578  OG1 THR A 116       3.688  15.931  18.573  1.00 88.03           O
ATOM   1579  HG1 THR A 116       3.280  16.490  19.295  1.00 88.03           H
ATOM   1580  CG2 THR A 116       1.717  15.175  17.584  1.00 88.03           C
ATOM   1581 1HG2 THR A 116       2.044  14.180  17.887  1.00 88.03           H
ATOM   1582 2HG2 THR A 116       1.150  15.104  16.656  1.00 88.03           H
ATOM   1583 3HG2 THR A 116       1.087  15.603  18.363  1.00 88.03           H
ATOM   1584  HN  THR A 116       5.194  16.897  17.139  1.00 88.03           H
ATOM   1585  N   PHE A 117       3.535  16.918  14.344  1.00 90.92           N
ATOM   1586  CA  PHE A 117       3.053  17.246  13.013  1.00 90.92           C
ATOM   1587  C   PHE A 117       3.570  16.243  11.980  1.00 90.92           C
ATOM   1588  O   PHE A 117       2.809  15.762  11.142  1.00 90.92           O
ATOM   1589  HA  PHE A 117       1.964  17.204  13.044  1.00 90.92           H
ATOM   1590  CB  PHE A 117       3.593  18.636  12.672  1.00 90.92           C
ATOM   1591 1HB  PHE A 117       3.220  19.350  13.406  1.00 90.92           H
ATOM   1592 2HB  PHE A 117       4.679  18.625  12.761  1.00 90.92           H
ATOM   1593  CG  PHE A 117       3.216  19.124  11.271  1.00 90.92           C
ATOM   1594  CD1 PHE A 117       4.149  19.137  10.282  1.00 90.92           C
ATOM   1595  HD1 PHE A 117       5.165  18.800  10.486  1.00 90.92           H
ATOM   1596  CD2 PHE A 117       1.948  19.544  11.016  1.00 90.92           C
ATOM   1597  HD2 PHE A 117       1.200  19.534  11.809  1.00 90.92           H
ATOM   1598  CE1 PHE A 117       3.799  19.589   8.982  1.00 90.92           C
ATOM   1599  HE1 PHE A 117       4.546  19.600   8.189  1.00 90.92           H
ATOM   1600  CE2 PHE A 117       1.598  19.996   9.716  1.00 90.92           C
ATOM   1601  HE2 PHE A 117       0.582  20.333   9.511  1.00 90.92           H
ATOM   1602  CZ  PHE A 117       2.531  20.009   8.727  1.00 90.92           C
ATOM   1603  HZ  PHE A 117       2.262  20.356   7.729  1.00 90.92           H
ATOM   1604  HN  PHE A 117       4.017  17.658  14.813  1.00 90.92           H
ATOM   1605  N   MET A 118       4.861  15.958  12.073  1.00 87.97           N
ATOM   1606  CA  MET A 118       5.496  15.049  11.135  1.00 87.97           C
ATOM   1607  C   MET A 118       4.929  13.635  11.272  1.00 87.97           C
ATOM   1608  O   MET A 118       4.831  12.903  10.288  1.00 87.97           O
ATOM   1609  HA  MET A 118       5.270  15.444  10.144  1.00 87.97           H
ATOM   1610  CB  MET A 118       7.004  15.022  11.392  1.00 87.97           C
ATOM   1611 1HB  MET A 118       7.378  16.041  11.491  1.00 87.97           H
ATOM   1612 2HB  MET A 118       7.207  14.514  12.335  1.00 87.97           H
ATOM   1613  CG  MET A 118       7.741  14.311  10.255  1.00 87.97           C
ATOM   1614 1HG  MET A 118       8.811  14.290  10.461  1.00 87.97           H
ATOM   1615 2HG  MET A 118       7.410  13.274  10.188  1.00 87.97           H
ATOM   1616  SD  MET A 118       7.434  15.149   8.709  1.00 87.97           S
ATOM   1617  CE  MET A 118       8.492  16.572   8.913  1.00 87.97           C
ATOM   1618 1HE  MET A 118       8.179  17.135   9.792  1.00 87.97           H
ATOM   1619 2HE  MET A 118       9.524  16.242   9.041  1.00 87.97           H
ATOM   1620 3HE  MET A 118       8.421  17.207   8.030  1.00 87.97           H
ATOM   1621  HN  MET A 118       5.467  16.336  12.773  1.00 87.97           H
ATOM   1622  N   CYS A 119       4.570  13.292  12.500  1.00 93.15           N
ATOM   1623  CA  CYS A 119       3.956  12.003  12.768  1.00 93.15           C
ATOM   1624  C   CYS A 119       2.646  11.921  11.980  1.00 93.15           C
ATOM   1625  O   CYS A 119       2.377  10.920  11.319  1.00 93.15           O
ATOM   1626  HA  CYS A 119       4.660  11.244  12.428  1.00 93.15           H
ATOM   1627  CB  CYS A 119       3.735  11.781  14.266  1.00 93.15           C
ATOM   1628 1HB  CYS A 119       4.695  11.726  14.779  1.00 93.15           H
ATOM   1629 2HB  CYS A 119       3.195  12.627  14.691  1.00 93.15           H
ATOM   1630  SG  CYS A 119       2.791  10.237  14.538  1.00 93.15           S
ATOM   1631  HN  CYS A 119       4.692  13.877  13.302  1.00 93.15           H
ATOM   1632  N   LYS A 120       1.867  12.988  12.077  1.00 91.37           N
ATOM   1633  CA  LYS A 120       0.583  13.042  11.399  1.00 91.37           C
ATOM   1634  C   LYS A 120       0.800  12.880   9.893  1.00 91.37           C
ATOM   1635  O   LYS A 120       0.107  12.099   9.243  1.00 91.37           O
ATOM   1636  HA  LYS A 120      -0.009  12.199  11.755  1.00 91.37           H
ATOM   1637  CB  LYS A 120      -0.171  14.318  11.779  1.00 91.37           C
ATOM   1638 1HB  LYS A 120       0.483  15.181  11.655  1.00 91.37           H
ATOM   1639 2HB  LYS A 120      -1.016  14.459  11.105  1.00 91.37           H
ATOM   1640  CG  LYS A 120      -0.669  14.251  13.224  1.00 91.37           C
ATOM   1641 1HG  LYS A 120      -1.377  13.429  13.330  1.00 91.37           H
ATOM   1642 2HG  LYS A 120       0.167  14.039  13.891  1.00 91.37           H
ATOM   1643  CD  LYS A 120      -1.338  15.564  13.634  1.00 91.37           C
ATOM   1644 1HD  LYS A 120      -0.621  16.382  13.554  1.00 91.37           H
ATOM   1645 2HD  LYS A 120      -2.156  15.789  12.951  1.00 91.37           H
ATOM   1646  CE  LYS A 120      -1.870  15.484  15.067  1.00 91.37           C
ATOM   1647 1HE  LYS A 120      -1.174  14.920  15.688  1.00 91.37           H
ATOM   1648 2HE  LYS A 120      -1.938  16.485  15.492  1.00 91.37           H
ATOM   1649  NZ  LYS A 120      -3.201  14.837  15.090  1.00 91.37           N
ATOM   1650 1HZ  LYS A 120      -3.638  14.997  15.991  1.00 91.37           H
ATOM   1651 2HZ  LYS A 120      -3.781  15.231  14.358  1.00 91.37           H
ATOM   1652 3HZ  LYS A 120      -3.095  13.840  14.937  1.00 91.37           H
ATOM   1653  HN  LYS A 120       2.100  13.804  12.607  1.00 91.37           H
ATOM   1654  N   VAL A 121       1.765  13.632   9.383  1.00 92.50           N
ATOM   1655  CA  VAL A 121       2.009  13.665   7.951  1.00 92.50           C
ATOM   1656  C   VAL A 121       2.418  12.270   7.475  1.00 92.50           C
ATOM   1657  O   VAL A 121       1.862  11.753   6.507  1.00 92.50           O
ATOM   1658  HA  VAL A 121       1.074  13.942   7.464  1.00 92.50           H
ATOM   1659  CB  VAL A 121       3.049  14.738   7.622  1.00 92.50           C
ATOM   1660  HB  VAL A 121       3.918  14.568   8.259  1.00 92.50           H
ATOM   1661  CG1 VAL A 121       3.507  14.630   6.166  1.00 92.50           C
ATOM   1662 1HG1 VAL A 121       3.950  13.649   5.996  1.00 92.50           H
ATOM   1663 2HG1 VAL A 121       2.649  14.761   5.505  1.00 92.50           H
ATOM   1664 3HG1 VAL A 121       4.246  15.404   5.959  1.00 92.50           H
ATOM   1665  CG2 VAL A 121       2.509  16.137   7.925  1.00 92.50           C
ATOM   1666 1HG2 VAL A 121       1.618  16.320   7.326  1.00 92.50           H
ATOM   1667 2HG2 VAL A 121       2.257  16.207   8.983  1.00 92.50           H
ATOM   1668 3HG2 VAL A 121       3.269  16.880   7.683  1.00 92.50           H
ATOM   1669  HN  VAL A 121       2.372  14.209   9.928  1.00 92.50           H
ATOM   1670  N   VAL A 122       3.386  11.700   8.177  1.00 91.31           N
ATOM   1671  CA  VAL A 122       4.012  10.469   7.727  1.00 91.31           C
ATOM   1672  C   VAL A 122       2.972   9.347   7.715  1.00 91.31           C
ATOM   1673  O   VAL A 122       2.884   8.587   6.752  1.00 91.31           O
ATOM   1674  HA  VAL A 122       4.363  10.632   6.708  1.00 91.31           H
ATOM   1675  CB  VAL A 122       5.227  10.149   8.601  1.00 91.31           C
ATOM   1676  HB  VAL A 122       4.908  10.182   9.643  1.00 91.31           H
ATOM   1677  CG1 VAL A 122       5.753   8.741   8.315  1.00 91.31           C
ATOM   1678 1HG1 VAL A 122       4.971   8.012   8.524  1.00 91.31           H
ATOM   1679 2HG1 VAL A 122       6.047   8.669   7.268  1.00 91.31           H
ATOM   1680 3HG1 VAL A 122       6.616   8.540   8.950  1.00 91.31           H
ATOM   1681  CG2 VAL A 122       6.328  11.195   8.413  1.00 91.31           C
ATOM   1682 1HG2 VAL A 122       6.642  11.208   7.369  1.00 91.31           H
ATOM   1683 2HG2 VAL A 122       5.947  12.178   8.690  1.00 91.31           H
ATOM   1684 3HG2 VAL A 122       7.179  10.944   9.046  1.00 91.31           H
ATOM   1685  HN  VAL A 122       3.741  12.064   9.038  1.00 91.31           H
ATOM   1686  N   ASN A 123       2.211   9.278   8.798  1.00 90.76           N
ATOM   1687  CA  ASN A 123       1.173   8.268   8.920  1.00 90.76           C
ATOM   1688  C   ASN A 123       0.143   8.465   7.806  1.00 90.76           C
ATOM   1689  O   ASN A 123      -0.304   7.497   7.191  1.00 90.76           O
ATOM   1690  HA  ASN A 123       1.692   7.313   8.843  1.00 90.76           H
ATOM   1691  CB  ASN A 123       0.447   8.384  10.261  1.00 90.76           C
ATOM   1692 1HB  ASN A 123       0.451   9.423  10.592  1.00 90.76           H
ATOM   1693 2HB  ASN A 123      -0.597   8.092  10.140  1.00 90.76           H
ATOM   1694  CG  ASN A 123       1.109   7.502  11.322  1.00 90.76           C
ATOM   1695  OD1 ASN A 123       1.910   6.630  11.028  1.00 90.76           O
ATOM   1696  ND2 ASN A 123       0.732   7.778  12.567  1.00 90.76           N
ATOM   1697 1HD2 ASN A 123       0.070   8.508  12.739  1.00 90.76           H
ATOM   1698 2HD2 ASN A 123       1.110   7.255  13.331  1.00 90.76           H
ATOM   1699  HN  ASN A 123       2.294   9.895   9.580  1.00 90.76           H
ATOM   1700  N   SER A 124      -0.204   9.723   7.579  1.00 91.42           N
ATOM   1701  CA  SER A 124      -1.236  10.052   6.611  1.00 91.42           C
ATOM   1702  C   SER A 124      -0.767   9.687   5.201  1.00 91.42           C
ATOM   1703  O   SER A 124      -1.525   9.116   4.419  1.00 91.42           O
ATOM   1704  HA  SER A 124      -2.100   9.451   6.894  1.00 91.42           H
ATOM   1705  CB  SER A 124      -1.603  11.536   6.680  1.00 91.42           C
ATOM   1706 1HB  SER A 124      -0.733  12.138   6.418  1.00 91.42           H
ATOM   1707 2HB  SER A 124      -2.375  11.753   5.942  1.00 91.42           H
ATOM   1708  OG  SER A 124      -2.066  11.911   7.974  1.00 91.42           O
ATOM   1709  HG  SER A 124      -1.398  12.510   8.417  1.00 91.42           H
ATOM   1710  HN  SER A 124       0.207  10.508   8.043  1.00 91.42           H
ATOM   1711  N   MET A 125       0.481  10.033   4.919  1.00 84.59           N
ATOM   1712  CA  MET A 125       1.048   9.782   3.605  1.00 84.59           C
ATOM   1713  C   MET A 125       1.049   8.287   3.284  1.00 84.59           C
ATOM   1714  O   MET A 125       0.667   7.883   2.186  1.00 84.59           O
ATOM   1715  HA  MET A 125       0.404  10.311   2.902  1.00 84.59           H
ATOM   1716  CB  MET A 125       2.481  10.316   3.557  1.00 84.59           C
ATOM   1717 1HB  MET A 125       3.012  10.024   4.463  1.00 84.59           H
ATOM   1718 2HB  MET A 125       3.012   9.868   2.717  1.00 84.59           H
ATOM   1719  CG  MET A 125       2.495  11.840   3.421  1.00 84.59           C
ATOM   1720 1HG  MET A 125       1.922  12.140   2.544  1.00 84.59           H
ATOM   1721 2HG  MET A 125       2.013  12.295   4.287  1.00 84.59           H
ATOM   1722  SD  MET A 125       4.175  12.426   3.280  1.00 84.59           S
ATOM   1723  CE  MET A 125       4.544  11.910   1.612  1.00 84.59           C
ATOM   1724 1HE  MET A 125       4.445  10.827   1.536  1.00 84.59           H
ATOM   1725 2HE  MET A 125       3.850  12.388   0.922  1.00 84.59           H
ATOM   1726 3HE  MET A 125       5.564  12.200   1.359  1.00 84.59           H
ATOM   1727  HN  MET A 125       1.099  10.475   5.569  1.00 84.59           H
ATOM   1728  N   TYR A 126       1.483   7.504   4.261  1.00 83.23           N
ATOM   1729  CA  TYR A 126       1.547   6.062   4.094  1.00 83.23           C
ATOM   1730  C   TYR A 126       0.174   5.491   3.734  1.00 83.23           C
ATOM   1731  O   TYR A 126       0.052   4.699   2.800  1.00 83.23           O
ATOM   1732  HA  TYR A 126       2.244   5.848   3.284  1.00 83.23           H
ATOM   1733  CB  TYR A 126       1.981   5.499   5.448  1.00 83.23           C
ATOM   1734 1HB  TYR A 126       3.039   5.717   5.598  1.00 83.23           H
ATOM   1735 2HB  TYR A 126       1.434   6.015   6.237  1.00 83.23           H
ATOM   1736  CG  TYR A 126       1.760   3.992   5.596  1.00 83.23           C
ATOM   1737  CD1 TYR A 126       0.744   3.520   6.401  1.00 83.23           C
ATOM   1738  HD1 TYR A 126       0.099   4.220   6.932  1.00 83.23           H
ATOM   1739  CD2 TYR A 126       2.576   3.106   4.923  1.00 83.23           C
ATOM   1740  HD2 TYR A 126       3.379   3.479   4.287  1.00 83.23           H
ATOM   1741  CE1 TYR A 126       0.535   2.102   6.540  1.00 83.23           C
ATOM   1742  HE1 TYR A 126      -0.264   1.715   7.173  1.00 83.23           H
ATOM   1743  CE2 TYR A 126       2.367   1.688   5.062  1.00 83.23           C
ATOM   1744  HE2 TYR A 126       3.005   0.977   4.536  1.00 83.23           H
ATOM   1745  CZ  TYR A 126       1.357   1.256   5.863  1.00 83.23           C
ATOM   1746  OH  TYR A 126       1.160  -0.083   5.994  1.00 83.23           O
ATOM   1747  HH  TYR A 126       1.491  -0.559   5.179  1.00 83.23           H
ATOM   1748  HN  TYR A 126       1.786   7.840   5.153  1.00 83.23           H
ATOM   1749  N   LYS A 127      -0.826   5.915   4.493  1.00 84.40           N
ATOM   1750  CA  LYS A 127      -2.159   5.352   4.359  1.00 84.40           C
ATOM   1751  C   LYS A 127      -2.755   5.779   3.016  1.00 84.40           C
ATOM   1752  O   LYS A 127      -3.429   4.992   2.354  1.00 84.40           O
ATOM   1753  HA  LYS A 127      -2.057   4.267   4.362  1.00 84.40           H
ATOM   1754  CB  LYS A 127      -3.024   5.730   5.563  1.00 84.40           C
ATOM   1755 1HB  LYS A 127      -2.448   5.612   6.481  1.00 84.40           H
ATOM   1756 2HB  LYS A 127      -3.306   6.781   5.498  1.00 84.40           H
ATOM   1757  CG  LYS A 127      -4.281   4.861   5.629  1.00 84.40           C
ATOM   1758 1HG  LYS A 127      -4.862   4.986   4.714  1.00 84.40           H
ATOM   1759 2HG  LYS A 127      -3.999   3.810   5.686  1.00 84.40           H
ATOM   1760  CD  LYS A 127      -5.141   5.231   6.839  1.00 84.40           C
ATOM   1761 1HD  LYS A 127      -4.548   5.149   7.750  1.00 84.40           H
ATOM   1762 2HD  LYS A 127      -5.459   6.271   6.759  1.00 84.40           H
ATOM   1763  CE  LYS A 127      -6.368   4.323   6.939  1.00 84.40           C
ATOM   1764 1HE  LYS A 127      -6.944   4.376   6.015  1.00 84.40           H
ATOM   1765 2HE  LYS A 127      -6.052   3.286   7.057  1.00 84.40           H
ATOM   1766  NZ  LYS A 127      -7.217   4.722   8.083  1.00 84.40           N
ATOM   1767 1HZ  LYS A 127      -8.098   4.222   8.041  1.00 84.40           H
ATOM   1768 2HZ  LYS A 127      -6.743   4.499   8.951  1.00 84.40           H
ATOM   1769 3HZ  LYS A 127      -7.393   5.720   8.041  1.00 84.40           H
ATOM   1770  HN  LYS A 127      -0.736   6.627   5.189  1.00 84.40           H
ATOM   1771  N   MET A 128      -2.484   7.025   2.654  1.00 85.74           N
ATOM   1772  CA  MET A 128      -2.965   7.558   1.391  1.00 85.74           C
ATOM   1773  C   MET A 128      -2.419   6.750   0.211  1.00 85.74           C
ATOM   1774  O   MET A 128      -3.156   6.427  -0.719  1.00 85.74           O
ATOM   1775  HA  MET A 128      -4.051   7.469   1.429  1.00 85.74           H
ATOM   1776  CB  MET A 128      -2.530   9.018   1.254  1.00 85.74           C
ATOM   1777 1HB  MET A 128      -2.835   9.576   2.140  1.00 85.74           H
ATOM   1778 2HB  MET A 128      -1.443   9.075   1.201  1.00 85.74           H
ATOM   1779  CG  MET A 128      -3.141   9.658   0.006  1.00 85.74           C
ATOM   1780 1HG  MET A 128      -2.869   9.082  -0.878  1.00 85.74           H
ATOM   1781 2HG  MET A 128      -4.229   9.642   0.074  1.00 85.74           H
ATOM   1782  SD  MET A 128      -2.567  11.340  -0.162  1.00 85.74           S
ATOM   1783  CE  MET A 128      -3.413  12.095   1.216  1.00 85.74           C
ATOM   1784 1HE  MET A 128      -4.489  11.980   1.089  1.00 85.74           H
ATOM   1785 2HE  MET A 128      -3.103  11.612   2.143  1.00 85.74           H
ATOM   1786 3HE  MET A 128      -3.163  13.156   1.259  1.00 85.74           H
ATOM   1787  HN  MET A 128      -1.948   7.664   3.206  1.00 85.74           H
ATOM   1788  N   ASN A 129      -1.131   6.448   0.288  1.00 81.04           N
ATOM   1789  CA  ASN A 129      -0.466   5.729  -0.785  1.00 81.04           C
ATOM   1790  C   ASN A 129      -0.978   4.288  -0.821  1.00 81.04           C
ATOM   1791  O   ASN A 129      -1.140   3.709  -1.895  1.00 81.04           O
ATOM   1792  HA  ASN A 129      -0.709   6.281  -1.693  1.00 81.04           H
ATOM   1793  CB  ASN A 129       1.048   5.688  -0.565  1.00 81.04           C
ATOM   1794 1HB  ASN A 129       1.262   5.385   0.460  1.00 81.04           H
ATOM   1795 2HB  ASN A 129       1.493   4.937  -1.218  1.00 81.04           H
ATOM   1796  CG  ASN A 129       1.679   7.053  -0.842  1.00 81.04           C
ATOM   1797  OD1 ASN A 129       1.322   7.753  -1.775  1.00 81.04           O
ATOM   1798  ND2 ASN A 129       2.636   7.391   0.018  1.00 81.04           N
ATOM   1799 1HD2 ASN A 129       2.881   6.770   0.762  1.00 81.04           H
ATOM   1800 2HD2 ASN A 129       3.110   8.266  -0.080  1.00 81.04           H
ATOM   1801  HN  ASN A 129      -0.546   6.685   1.064  1.00 81.04           H
ATOM   1802  N   PHE A 130      -1.218   3.749   0.365  1.00 84.74           N
ATOM   1803  CA  PHE A 130      -1.720   2.390   0.482  1.00 84.74           C
ATOM   1804  C   PHE A 130      -2.989   2.200  -0.350  1.00 84.74           C
ATOM   1805  O   PHE A 130      -3.073   1.278  -1.160  1.00 84.74           O
ATOM   1806  HA  PHE A 130      -0.941   1.725   0.110  1.00 84.74           H
ATOM   1807  CB  PHE A 130      -2.053   2.162   1.958  1.00 84.74           C
ATOM   1808 1HB  PHE A 130      -1.137   2.242   2.543  1.00 84.74           H
ATOM   1809 2HB  PHE A 130      -2.718   2.956   2.297  1.00 84.74           H
ATOM   1810  CG  PHE A 130      -2.709   0.810   2.246  1.00 84.74           C
ATOM   1811  CD1 PHE A 130      -4.050   0.736   2.456  1.00 84.74           C
ATOM   1812  HD1 PHE A 130      -4.658   1.639   2.419  1.00 84.74           H
ATOM   1813  CD2 PHE A 130      -1.950  -0.318   2.292  1.00 84.74           C
ATOM   1814  HD2 PHE A 130      -0.875  -0.259   2.123  1.00 84.74           H
ATOM   1815  CE1 PHE A 130      -4.659  -0.519   2.723  1.00 84.74           C
ATOM   1816  HE1 PHE A 130      -5.734  -0.579   2.892  1.00 84.74           H
ATOM   1817  CE2 PHE A 130      -2.558  -1.573   2.559  1.00 84.74           C
ATOM   1818  HE2 PHE A 130      -1.950  -2.477   2.596  1.00 84.74           H
ATOM   1819  CZ  PHE A 130      -3.900  -1.647   2.769  1.00 84.74           C
ATOM   1820  HZ  PHE A 130      -4.367  -2.610   2.974  1.00 84.74           H
ATOM   1821  HN  PHE A 130      -1.077   4.223   1.234  1.00 84.74           H
ATOM   1822  N   TYR A 131      -3.946   3.089  -0.123  1.00 90.74           N
ATOM   1823  CA  TYR A 131      -5.227   3.000  -0.803  1.00 90.74           C
ATOM   1824  C   TYR A 131      -5.087   3.360  -2.284  1.00 90.74           C
ATOM   1825  O   TYR A 131      -5.679   2.708  -3.143  1.00 90.74           O
ATOM   1826  HA  TYR A 131      -5.582   1.973  -0.719  1.00 90.74           H
ATOM   1827  CB  TYR A 131      -6.137   4.026  -0.124  1.00 90.74           C
ATOM   1828 1HB  TYR A 131      -5.576   4.948   0.029  1.00 90.74           H
ATOM   1829 2HB  TYR A 131      -6.963   4.263  -0.795  1.00 90.74           H
ATOM   1830  CG  TYR A 131      -6.705   3.561   1.218  1.00 90.74           C
ATOM   1831  CD1 TYR A 131      -7.429   2.389   1.293  1.00 90.74           C
ATOM   1832  HD1 TYR A 131      -7.596   1.794   0.395  1.00 90.74           H
ATOM   1833  CD2 TYR A 131      -6.494   4.315   2.355  1.00 90.74           C
ATOM   1834  HD2 TYR A 131      -5.922   5.242   2.296  1.00 90.74           H
ATOM   1835  CE1 TYR A 131      -7.964   1.952   2.556  1.00 90.74           C
ATOM   1836  HE1 TYR A 131      -8.538   1.028   2.629  1.00 90.74           H
ATOM   1837  CE2 TYR A 131      -7.028   3.879   3.618  1.00 90.74           C
ATOM   1838  HE2 TYR A 131      -6.869   4.464   4.523  1.00 90.74           H
ATOM   1839  CZ  TYR A 131      -7.737   2.718   3.657  1.00 90.74           C
ATOM   1840  OH  TYR A 131      -8.242   2.306   4.850  1.00 90.74           O
ATOM   1841  HH  TYR A 131      -8.534   3.096   5.389  1.00 90.74           H
ATOM   1842  HN  TYR A 131      -3.857   3.856   0.512  1.00 90.74           H
ATOM   1843  N   SER A 132      -4.302   4.396  -2.536  1.00 91.29           N
ATOM   1844  CA  SER A 132      -4.181   4.934  -3.881  1.00 91.29           C
ATOM   1845  C   SER A 132      -3.581   3.880  -4.814  1.00 91.29           C
ATOM   1846  O   SER A 132      -4.035   3.717  -5.945  1.00 91.29           O
ATOM   1847  HA  SER A 132      -5.198   5.180  -4.186  1.00 91.29           H
ATOM   1848  CB  SER A 132      -3.324   6.202  -3.892  1.00 91.29           C
ATOM   1849 1HB  SER A 132      -3.289   6.606  -4.904  1.00 91.29           H
ATOM   1850 2HB  SER A 132      -3.790   6.960  -3.263  1.00 91.29           H
ATOM   1851  OG  SER A 132      -1.998   5.954  -3.434  1.00 91.29           O
ATOM   1852  HG  SER A 132      -1.453   6.790  -3.498  1.00 91.29           H
ATOM   1853  HN  SER A 132      -3.755   4.866  -1.843  1.00 91.29           H
ATOM   1854  N   CYS A 133      -2.570   3.191  -4.304  1.00 89.21           N
ATOM   1855  CA  CYS A 133      -1.893   2.168  -5.083  1.00 89.21           C
ATOM   1856  C   CYS A 133      -2.909   1.077  -5.428  1.00 89.21           C
ATOM   1857  O   CYS A 133      -3.030   0.680  -6.586  1.00 89.21           O
ATOM   1858  HA  CYS A 133      -1.526   2.655  -5.987  1.00 89.21           H
ATOM   1859  CB  CYS A 133      -0.679   1.605  -4.343  1.00 89.21           C
ATOM   1860 1HB  CYS A 133      -0.955   1.338  -3.323  1.00 89.21           H
ATOM   1861 2HB  CYS A 133      -0.338   0.691  -4.830  1.00 89.21           H
ATOM   1862  SG  CYS A 133       0.670   2.841  -4.321  1.00 89.21           S
ATOM   1863  HG  CYS A 133       0.205   3.536  -3.286  1.00 89.21           H
ATOM   1864  HN  CYS A 133      -2.214   3.323  -3.379  1.00 89.21           H
ATOM   1865  N   VAL A 134      -3.612   0.622  -4.401  1.00 87.83           N
ATOM   1866  CA  VAL A 134      -4.538  -0.486  -4.561  1.00 87.83           C
ATOM   1867  C   VAL A 134      -5.616  -0.102  -5.577  1.00 87.83           C
ATOM   1868  O   VAL A 134      -5.953  -0.892  -6.457  1.00 87.83           O
ATOM   1869  HA  VAL A 134      -3.974  -1.333  -4.951  1.00 87.83           H
ATOM   1870  CB  VAL A 134      -5.114  -0.887  -3.201  1.00 87.83           C
ATOM   1871  HB  VAL A 134      -5.525   0.008  -2.734  1.00 87.83           H
ATOM   1872  CG1 VAL A 134      -6.253  -1.896  -3.364  1.00 87.83           C
ATOM   1873 1HG1 VAL A 134      -7.048  -1.453  -3.963  1.00 87.83           H
ATOM   1874 2HG1 VAL A 134      -5.878  -2.790  -3.861  1.00 87.83           H
ATOM   1875 3HG1 VAL A 134      -6.644  -2.163  -2.382  1.00 87.83           H
ATOM   1876  CG2 VAL A 134      -4.021  -1.437  -2.283  1.00 87.83           C
ATOM   1877 1HG2 VAL A 134      -3.568  -2.315  -2.743  1.00 87.83           H
ATOM   1878 2HG2 VAL A 134      -3.258  -0.674  -2.128  1.00 87.83           H
ATOM   1879 3HG2 VAL A 134      -4.458  -1.714  -1.323  1.00 87.83           H
ATOM   1880  HN  VAL A 134      -3.556   0.996  -3.475  1.00 87.83           H
ATOM   1881  N   LEU A 135      -6.126   1.111  -5.420  1.00 92.12           N
ATOM   1882  CA  LEU A 135      -7.229   1.571  -6.246  1.00 92.12           C
ATOM   1883  C   LEU A 135      -6.750   1.723  -7.691  1.00 92.12           C
ATOM   1884  O   LEU A 135      -7.497   1.449  -8.629  1.00 92.12           O
ATOM   1885  HA  LEU A 135      -8.001   0.802  -6.218  1.00 92.12           H
ATOM   1886  CB  LEU A 135      -7.839   2.847  -5.663  1.00 92.12           C
ATOM   1887 1HB  LEU A 135      -7.037   3.566  -5.496  1.00 92.12           H
ATOM   1888 2HB  LEU A 135      -8.506   3.280  -6.408  1.00 92.12           H
ATOM   1889  CG  LEU A 135      -8.618   2.681  -4.357  1.00 92.12           C
ATOM   1890  HG  LEU A 135      -7.971   2.185  -3.634  1.00 92.12           H
ATOM   1891  CD1 LEU A 135      -8.995   4.042  -3.767  1.00 92.12           C
ATOM   1892 1HD1 LEU A 135      -8.089   4.613  -3.564  1.00 92.12           H
ATOM   1893 2HD1 LEU A 135      -9.617   4.586  -4.478  1.00 92.12           H
ATOM   1894 3HD1 LEU A 135      -9.548   3.895  -2.839  1.00 92.12           H
ATOM   1895  CD2 LEU A 135      -9.842   1.785  -4.557  1.00 92.12           C
ATOM   1896 1HD2 LEU A 135     -10.500   2.231  -5.303  1.00 92.12           H
ATOM   1897 2HD2 LEU A 135      -9.519   0.801  -4.899  1.00 92.12           H
ATOM   1898 3HD2 LEU A 135     -10.377   1.684  -3.613  1.00 92.12           H
ATOM   1899  HN  LEU A 135      -5.798   1.773  -4.746  1.00 92.12           H
ATOM   1900  N   LEU A 136      -5.506   2.160  -7.826  1.00 91.93           N
ATOM   1901  CA  LEU A 136      -4.923   2.364  -9.141  1.00 91.93           C
ATOM   1902  C   LEU A 136      -4.811   1.018  -9.859  1.00 91.93           C
ATOM   1903  O   LEU A 136      -5.167   0.904 -11.031  1.00 91.93           O
ATOM   1904  HA  LEU A 136      -5.603   3.001  -9.705  1.00 91.93           H
ATOM   1905  CB  LEU A 136      -3.593   3.112  -9.026  1.00 91.93           C
ATOM   1906 1HB  LEU A 136      -3.021   2.674  -8.209  1.00 91.93           H
ATOM   1907 2HB  LEU A 136      -3.023   2.942  -9.940  1.00 91.93           H
ATOM   1908  CG  LEU A 136      -3.690   4.621  -8.792  1.00 91.93           C
ATOM   1909  HG  LEU A 136      -4.390   4.795  -7.975  1.00 91.93           H
ATOM   1910  CD1 LEU A 136      -2.339   5.197  -8.361  1.00 91.93           C
ATOM   1911 1HD1 LEU A 136      -2.020   4.719  -7.435  1.00 91.93           H
ATOM   1912 2HD1 LEU A 136      -1.600   5.011  -9.140  1.00 91.93           H
ATOM   1913 3HD1 LEU A 136      -2.437   6.271  -8.202  1.00 91.93           H
ATOM   1914  CD2 LEU A 136      -4.249   5.332 -10.026  1.00 91.93           C
ATOM   1915 1HD2 LEU A 136      -3.593   5.152 -10.878  1.00 91.93           H
ATOM   1916 2HD2 LEU A 136      -5.245   4.948 -10.247  1.00 91.93           H
ATOM   1917 3HD2 LEU A 136      -4.307   6.404  -9.833  1.00 91.93           H
ATOM   1918  HN  LEU A 136      -4.902   2.373  -7.058  1.00 91.93           H
ATOM   1919  N   ILE A 137      -4.316   0.031  -9.126  1.00 86.99           N
ATOM   1920  CA  ILE A 137      -4.088  -1.285  -9.698  1.00 86.99           C
ATOM   1921  C   ILE A 137      -5.430  -1.903 -10.095  1.00 86.99           C
ATOM   1922  O   ILE A 137      -5.527  -2.579 -11.118  1.00 86.99           O
ATOM   1923  HA  ILE A 137      -3.490  -1.150 -10.600  1.00 86.99           H
ATOM   1924  CB  ILE A 137      -3.271  -2.152  -8.739  1.00 86.99           C
ATOM   1925  HB  ILE A 137      -3.695  -2.049  -7.740  1.00 86.99           H
ATOM   1926  CG1 ILE A 137      -1.820  -1.670  -8.665  1.00 86.99           C
ATOM   1927 1HG1 ILE A 137      -1.325  -1.849  -9.619  1.00 86.99           H
ATOM   1928 2HG1 ILE A 137      -1.799  -0.595  -8.491  1.00 86.99           H
ATOM   1929  CG2 ILE A 137      -3.365  -3.630  -9.120  1.00 86.99           C
ATOM   1930 1HG2 ILE A 137      -4.406  -3.950  -9.080  1.00 86.99           H
ATOM   1931 2HG2 ILE A 137      -2.981  -3.770 -10.131  1.00 86.99           H
ATOM   1932 3HG2 ILE A 137      -2.775  -4.224  -8.422  1.00 86.99           H
ATOM   1933  CD1 ILE A 137      -1.061  -2.388  -7.547  1.00 86.99           C
ATOM   1934 1HD1 ILE A 137      -1.545  -2.187  -6.591  1.00 86.99           H
ATOM   1935 2HD1 ILE A 137      -1.063  -3.462  -7.737  1.00 86.99           H
ATOM   1936 3HD1 ILE A 137      -0.032  -2.027  -7.517  1.00 86.99           H
ATOM   1937  HN  ILE A 137      -4.073   0.120  -8.160  1.00 86.99           H
ATOM   1938  N   MET A 138      -6.431  -1.650  -9.264  1.00 88.83           N
ATOM   1939  CA  MET A 138      -7.780  -2.099  -9.560  1.00 88.83           C
ATOM   1940  C   MET A 138      -8.291  -1.480 -10.863  1.00 88.83           C
ATOM   1941  O   MET A 138      -8.878  -2.171 -11.694  1.00 88.83           O
ATOM   1942  HA  MET A 138      -7.712  -3.182  -9.666  1.00 88.83           H
ATOM   1943  CB  MET A 138      -8.711  -1.710  -8.410  1.00 88.83           C
ATOM   1944 1HB  MET A 138      -8.314  -2.094  -7.470  1.00 88.83           H
ATOM   1945 2HB  MET A 138      -8.750  -0.625  -8.320  1.00 88.83           H
ATOM   1946  CG  MET A 138     -10.121  -2.259  -8.637  1.00 88.83           C
ATOM   1947 1HG  MET A 138     -10.507  -1.910  -9.595  1.00 88.83           H
ATOM   1948 2HG  MET A 138     -10.094  -3.348  -8.682  1.00 88.83           H
ATOM   1949  SD  MET A 138     -11.201  -1.732  -7.317  1.00 88.83           S
ATOM   1950  CE  MET A 138     -11.333   0.007  -7.700  1.00 88.83           C
ATOM   1951 1HE  MET A 138     -10.343   0.461  -7.671  1.00 88.83           H
ATOM   1952 2HE  MET A 138     -11.759   0.128  -8.696  1.00 88.83           H
ATOM   1953 3HE  MET A 138     -11.978   0.493  -6.968  1.00 88.83           H
ATOM   1954  HN  MET A 138      -6.331  -1.149  -8.405  1.00 88.83           H
ATOM   1955  N   CYS A 139      -8.050  -0.185 -10.999  1.00 91.52           N
ATOM   1956  CA  CYS A 139      -8.539   0.550 -12.153  1.00 91.52           C
ATOM   1957  C   CYS A 139      -7.817   0.028 -13.397  1.00 91.52           C
ATOM   1958  O   CYS A 139      -8.410  -0.063 -14.471  1.00 91.52           O
ATOM   1959  HA  CYS A 139      -9.610   0.356 -12.217  1.00 91.52           H
ATOM   1960  CB  CYS A 139      -8.360   2.060 -11.981  1.00 91.52           C
ATOM   1961 1HB  CYS A 139      -7.354   2.276 -11.621  1.00 91.52           H
ATOM   1962 2HB  CYS A 139      -8.467   2.559 -12.944  1.00 91.52           H
ATOM   1963  SG  CYS A 139      -9.598   2.707 -10.799  1.00 91.52           S
ATOM   1964  HG  CYS A 139      -8.992   2.259  -9.703  1.00 91.52           H
ATOM   1965  HN  CYS A 139      -7.532   0.360 -10.340  1.00 91.52           H
ATOM   1966  N   ILE A 140      -6.548  -0.302 -13.210  1.00 86.56           N
ATOM   1967  CA  ILE A 140      -5.754  -0.866 -14.289  1.00 86.56           C
ATOM   1968  C   ILE A 140      -6.422  -2.147 -14.792  1.00 86.56           C
ATOM   1969  O   ILE A 140      -6.515  -2.371 -15.998  1.00 86.56           O
ATOM   1970  HA  ILE A 140      -5.745  -0.139 -15.102  1.00 86.56           H
ATOM   1971  CB  ILE A 140      -4.304  -1.062 -13.842  1.00 86.56           C
ATOM   1972  HB  ILE A 140      -4.311  -1.514 -12.850  1.00 86.56           H
ATOM   1973  CG1 ILE A 140      -3.581   0.280 -13.722  1.00 86.56           C
ATOM   1974 1HG1 ILE A 140      -3.386   0.683 -14.716  1.00 86.56           H
ATOM   1975 2HG1 ILE A 140      -4.220   0.997 -13.207  1.00 86.56           H
ATOM   1976  CG2 ILE A 140      -3.569  -2.028 -14.773  1.00 86.56           C
ATOM   1977 1HG2 ILE A 140      -4.072  -2.995 -14.764  1.00 86.56           H
ATOM   1978 2HG2 ILE A 140      -3.571  -1.627 -15.787  1.00 86.56           H
ATOM   1979 3HG2 ILE A 140      -2.541  -2.150 -14.432  1.00 86.56           H
ATOM   1980  CD1 ILE A 140      -2.262   0.127 -12.961  1.00 86.56           C
ATOM   1981 1HD1 ILE A 140      -2.463  -0.253 -11.959  1.00 86.56           H
ATOM   1982 2HD1 ILE A 140      -1.616  -0.573 -13.492  1.00 86.56           H
ATOM   1983 3HD1 ILE A 140      -1.768   1.096 -12.890  1.00 86.56           H
ATOM   1984  HN  ILE A 140      -6.063  -0.190 -12.343  1.00 86.56           H
ATOM   1985  N   SER A 141      -6.869  -2.955 -13.842  1.00 86.54           N
ATOM   1986  CA  SER A 141      -7.447  -4.247 -14.170  1.00 86.54           C
ATOM   1987  C   SER A 141      -8.741  -4.056 -14.964  1.00 86.54           C
ATOM   1988  O   SER A 141      -8.981  -4.759 -15.945  1.00 86.54           O
ATOM   1989  HA  SER A 141      -6.697  -4.754 -14.777  1.00 86.54           H
ATOM   1990  CB  SER A 141      -7.717  -5.066 -12.906  1.00 86.54           C
ATOM   1991 1HB  SER A 141      -8.481  -4.569 -12.308  1.00 86.54           H
ATOM   1992 2HB  SER A 141      -8.116  -6.042 -13.184  1.00 86.54           H
ATOM   1993  OG  SER A 141      -6.540  -5.241 -12.122  1.00 86.54           O
ATOM   1994  HG  SER A 141      -6.439  -4.479 -11.482  1.00 86.54           H
ATOM   1995  HN  SER A 141      -6.842  -2.740 -12.866  1.00 86.54           H
ATOM   1996  N   VAL A 142      -9.540  -3.101 -14.512  1.00 88.49           N
ATOM   1997  CA  VAL A 142     -10.809  -2.818 -15.159  1.00 88.49           C
ATOM   1998  C   VAL A 142     -10.551  -2.304 -16.577  1.00 88.49           C
ATOM   1999  O   VAL A 142     -11.248  -2.684 -17.516  1.00 88.49           O
ATOM   2000  HA  VAL A 142     -11.363  -3.755 -15.222  1.00 88.49           H
ATOM   2001  CB  VAL A 142     -11.625  -1.842 -14.309  1.00 88.49           C
ATOM   2002  HB  VAL A 142     -11.025  -0.945 -14.159  1.00 88.49           H
ATOM   2003  CG1 VAL A 142     -12.912  -1.433 -15.027  1.00 88.49           C
ATOM   2004 1HG1 VAL A 142     -12.663  -0.949 -15.971  1.00 88.49           H
ATOM   2005 2HG1 VAL A 142     -13.518  -2.318 -15.220  1.00 88.49           H
ATOM   2006 3HG1 VAL A 142     -13.473  -0.739 -14.400  1.00 88.49           H
ATOM   2007  CG2 VAL A 142     -11.930  -2.438 -12.932  1.00 88.49           C
ATOM   2008 1HG2 VAL A 142     -12.502  -3.358 -13.053  1.00 88.49           H
ATOM   2009 2HG2 VAL A 142     -10.996  -2.656 -12.415  1.00 88.49           H
ATOM   2010 3HG2 VAL A 142     -12.511  -1.724 -12.348  1.00 88.49           H
ATOM   2011  HN  VAL A 142      -9.332  -2.527 -13.720  1.00 88.49           H
ATOM   2012  N   ASP A 143      -9.546  -1.446 -16.687  1.00 83.03           N
ATOM   2013  CA  ASP A 143      -9.227  -0.827 -17.962  1.00 83.03           C
ATOM   2014  C   ASP A 143      -8.868  -1.915 -18.976  1.00 83.03           C
ATOM   2015  O   ASP A 143      -9.291  -1.857 -20.130  1.00 83.03           O
ATOM   2016  HA  ASP A 143     -10.123  -0.274 -18.244  1.00 83.03           H
ATOM   2017  CB  ASP A 143      -8.027   0.113 -17.832  1.00 83.03           C
ATOM   2018 1HB  ASP A 143      -8.250   0.896 -17.107  1.00 83.03           H
ATOM   2019 2HB  ASP A 143      -7.168  -0.439 -17.451  1.00 83.03           H
ATOM   2020  CG  ASP A 143      -7.677   0.745 -19.181  1.00 83.03           C
ATOM   2021  OD1 ASP A 143      -8.535   1.494 -19.696  1.00 83.03           O
ATOM   2022  OD2 ASP A 143      -6.560   0.464 -19.667  1.00 83.03           O
ATOM   2023  HN  ASP A 143      -8.957  -1.174 -15.926  1.00 83.03           H
ATOM   2024  N   ARG A 144      -8.092  -2.882 -18.509  1.00 73.76           N
ATOM   2025  CA  ARG A 144      -7.629  -3.954 -19.374  1.00 73.76           C
ATOM   2026  C   ARG A 144      -8.802  -4.843 -19.792  1.00 73.76           C
ATOM   2027  O   ARG A 144      -8.865  -5.298 -20.933  1.00 73.76           O
ATOM   2028  HA  ARG A 144      -7.194  -3.448 -20.236  1.00 73.76           H
ATOM   2029  CB  ARG A 144      -6.573  -4.810 -18.673  1.00 73.76           C
ATOM   2030 1HB  ARG A 144      -6.916  -5.069 -17.671  1.00 73.76           H
ATOM   2031 2HB  ARG A 144      -6.439  -5.746 -19.216  1.00 73.76           H
ATOM   2032  CG  ARG A 144      -5.237  -4.070 -18.585  1.00 73.76           C
ATOM   2033 1HG  ARG A 144      -5.377  -3.120 -18.071  1.00 73.76           H
ATOM   2034 2HG  ARG A 144      -4.532  -4.653 -17.992  1.00 73.76           H
ATOM   2035  CD  ARG A 144      -4.655  -3.822 -19.978  1.00 73.76           C
ATOM   2036 1HD  ARG A 144      -4.350  -4.767 -20.428  1.00 73.76           H
ATOM   2037 2HD  ARG A 144      -5.416  -3.391 -20.628  1.00 73.76           H
ATOM   2038  NE  ARG A 144      -3.493  -2.910 -19.886  1.00 73.76           N
ATOM   2039  HE  ARG A 144      -3.156  -2.670 -18.976  1.00 73.76           H
ATOM   2040  CZ  ARG A 144      -2.865  -2.384 -20.947  1.00 73.76           C
ATOM   2041  NH1 ARG A 144      -3.274  -2.671 -22.190  1.00 73.76           N
ATOM   2042 1HH1 ARG A 144      -4.053  -3.281 -22.332  1.00 73.76           H
ATOM   2043 2HH1 ARG A 144      -2.799  -2.274 -22.976  1.00 73.76           H
ATOM   2044  NH2 ARG A 144      -1.821  -1.568 -20.745  1.00 73.76           N
ATOM   2045 1HH2 ARG A 144      -1.342  -1.167 -21.526  1.00 73.76           H
ATOM   2046 2HH2 ARG A 144      -1.523  -1.359 -19.814  1.00 73.76           H
ATOM   2047  HN  ARG A 144      -7.781  -2.940 -17.561  1.00 73.76           H
ATOM   2048  N   TYR A 145      -9.702  -5.063 -18.845  1.00 84.23           N
ATOM   2049  CA  TYR A 145     -10.914  -5.814 -19.125  1.00 84.23           C
ATOM   2050  C   TYR A 145     -11.685  -5.195 -20.294  1.00 84.23           C
ATOM   2051  O   TYR A 145     -12.056  -5.893 -21.236  1.00 84.23           O
ATOM   2052  HA  TYR A 145     -10.627  -6.832 -19.388  1.00 84.23           H
ATOM   2053  CB  TYR A 145     -11.770  -5.721 -17.860  1.00 84.23           C
ATOM   2054 1HB  TYR A 145     -11.333  -6.358 -17.091  1.00 84.23           H
ATOM   2055 2HB  TYR A 145     -11.735  -4.699 -17.485  1.00 84.23           H
ATOM   2056  CG  TYR A 145     -13.231  -6.124 -18.066  1.00 84.23           C
ATOM   2057  CD1 TYR A 145     -14.215  -5.157 -18.104  1.00 84.23           C
ATOM   2058  HD1 TYR A 145     -13.951  -4.106 -17.987  1.00 84.23           H
ATOM   2059  CD2 TYR A 145     -13.566  -7.455 -18.215  1.00 84.23           C
ATOM   2060  HD2 TYR A 145     -12.789  -8.219 -18.185  1.00 84.23           H
ATOM   2061  CE1 TYR A 145     -15.591  -5.536 -18.298  1.00 84.23           C
ATOM   2062  HE1 TYR A 145     -16.377  -4.783 -18.329  1.00 84.23           H
ATOM   2063  CE2 TYR A 145     -14.941  -7.834 -18.409  1.00 84.23           C
ATOM   2064  HE2 TYR A 145     -15.219  -8.882 -18.527  1.00 84.23           H
ATOM   2065  CZ  TYR A 145     -15.886  -6.856 -18.441  1.00 84.23           C
ATOM   2066  OH  TYR A 145     -17.185  -7.215 -18.624  1.00 84.23           O
ATOM   2067  HH  TYR A 145     -17.254  -8.206 -18.738  1.00 84.23           H
ATOM   2068  HN  TYR A 145      -9.614  -4.740 -17.903  1.00 84.23           H
ATOM   2069  N   ILE A 146     -11.901  -3.892 -20.194  1.00 81.46           N
ATOM   2070  CA  ILE A 146     -12.675  -3.183 -21.199  1.00 81.46           C
ATOM   2071  C   ILE A 146     -11.943  -3.248 -22.541  1.00 81.46           C
ATOM   2072  O   ILE A 146     -12.565  -3.454 -23.582  1.00 81.46           O
ATOM   2073  HA  ILE A 146     -13.630  -3.700 -21.301  1.00 81.46           H
ATOM   2074  CB  ILE A 146     -12.980  -1.758 -20.733  1.00 81.46           C
ATOM   2075  HB  ILE A 146     -12.041  -1.283 -20.449  1.00 81.46           H
ATOM   2076  CG1 ILE A 146     -13.876  -1.766 -19.493  1.00 81.46           C
ATOM   2077 1HG1 ILE A 146     -14.891  -2.048 -19.775  1.00 81.46           H
ATOM   2078 2HG1 ILE A 146     -13.521  -2.517 -18.788  1.00 81.46           H
ATOM   2079  CG2 ILE A 146     -13.580  -0.926 -21.869  1.00 81.46           C
ATOM   2080 1HG2 ILE A 146     -12.874  -0.880 -22.698  1.00 81.46           H
ATOM   2081 2HG2 ILE A 146     -14.507  -1.389 -22.207  1.00 81.46           H
ATOM   2082 3HG2 ILE A 146     -13.787   0.082 -21.511  1.00 81.46           H
ATOM   2083  CD1 ILE A 146     -13.892  -0.392 -18.819  1.00 81.46           C
ATOM   2084 1HD1 ILE A 146     -12.880  -0.124 -18.517  1.00 81.46           H
ATOM   2085 2HD1 ILE A 146     -14.271   0.352 -19.520  1.00 81.46           H
ATOM   2086 3HD1 ILE A 146     -14.536  -0.426 -17.941  1.00 81.46           H
ATOM   2087  HN  ILE A 146     -11.559  -3.324 -19.446  1.00 81.46           H
ATOM   2088  N   ALA A 147     -10.632  -3.070 -22.472  1.00 80.38           N
ATOM   2089  CA  ALA A 147      -9.828  -2.959 -23.678  1.00 80.38           C
ATOM   2090  C   ALA A 147      -9.900  -4.274 -24.456  1.00 80.38           C
ATOM   2091  O   ALA A 147      -9.744  -4.287 -25.676  1.00 80.38           O
ATOM   2092  HA  ALA A 147     -10.253  -2.162 -24.288  1.00 80.38           H
ATOM   2093  CB  ALA A 147      -8.394  -2.582 -23.302  1.00 80.38           C
ATOM   2094 1HB  ALA A 147      -8.395  -1.626 -22.777  1.00 80.38           H
ATOM   2095 2HB  ALA A 147      -7.973  -3.351 -22.654  1.00 80.38           H
ATOM   2096 3HB  ALA A 147      -7.791  -2.499 -24.206  1.00 80.38           H
ATOM   2097  HN  ALA A 147     -10.121  -3.001 -21.616  1.00 80.38           H
ATOM   2098  N   ILE A 148     -10.136  -5.349 -23.718  1.00 76.75           N
ATOM   2099  CA  ILE A 148     -10.036  -6.683 -24.286  1.00 76.75           C
ATOM   2100  C   ILE A 148     -11.440  -7.206 -24.599  1.00 76.75           C
ATOM   2101  O   ILE A 148     -11.712  -7.631 -25.721  1.00 76.75           O
ATOM   2102  HA  ILE A 148      -9.482  -6.600 -25.222  1.00 76.75           H
ATOM   2103  CB  ILE A 148      -9.230  -7.599 -23.364  1.00 76.75           C
ATOM   2104  HB  ILE A 148      -9.631  -7.506 -22.354  1.00 76.75           H
ATOM   2105  CG1 ILE A 148      -7.763  -7.170 -23.309  1.00 76.75           C
ATOM   2106 1HG1 ILE A 148      -7.288  -7.363 -24.271  1.00 76.75           H
ATOM   2107 2HG1 ILE A 148      -7.701  -6.096 -23.133  1.00 76.75           H
ATOM   2108  CG2 ILE A 148      -9.383  -9.065 -23.776  1.00 76.75           C
ATOM   2109 1HG2 ILE A 148     -10.434  -9.350 -23.721  1.00 76.75           H
ATOM   2110 2HG2 ILE A 148      -9.025  -9.194 -24.797  1.00 76.75           H
ATOM   2111 3HG2 ILE A 148      -8.800  -9.694 -23.104  1.00 76.75           H
ATOM   2112  CD1 ILE A 148      -7.013  -7.917 -22.204  1.00 76.75           C
ATOM   2113 1HD1 ILE A 148      -7.476  -7.701 -21.241  1.00 76.75           H
ATOM   2114 2HD1 ILE A 148      -7.056  -8.989 -22.396  1.00 76.75           H
ATOM   2115 3HD1 ILE A 148      -5.973  -7.592 -22.187  1.00 76.75           H
ATOM   2116  HN  ILE A 148     -10.390  -5.320 -22.752  1.00 76.75           H
ATOM   2117  N   ALA A 149     -12.294  -7.157 -23.587  1.00 76.60           N
ATOM   2118  CA  ALA A 149     -13.609  -7.765 -23.689  1.00 76.60           C
ATOM   2119  C   ALA A 149     -14.505  -6.889 -24.567  1.00 76.60           C
ATOM   2120  O   ALA A 149     -15.331  -7.399 -25.322  1.00 76.60           O
ATOM   2121  HA  ALA A 149     -13.490  -8.739 -24.164  1.00 76.60           H
ATOM   2122  CB  ALA A 149     -14.188  -7.968 -22.287  1.00 76.60           C
ATOM   2123 1HB  ALA A 149     -13.529  -8.621 -21.714  1.00 76.60           H
ATOM   2124 2HB  ALA A 149     -14.271  -7.004 -21.785  1.00 76.60           H
ATOM   2125 3HB  ALA A 149     -15.175  -8.424 -22.364  1.00 76.60           H
ATOM   2126  HN  ALA A 149     -12.099  -6.714 -22.712  1.00 76.60           H
ATOM   2127  N   GLN A 150     -14.310  -5.584 -24.440  1.00 68.70           N
ATOM   2128  CA  GLN A 150     -15.158  -4.630 -25.134  1.00 68.70           C
ATOM   2129  C   GLN A 150     -14.328  -3.792 -26.108  1.00 68.70           C
ATOM   2130  O   GLN A 150     -14.528  -2.584 -26.220  1.00 68.70           O
ATOM   2131  HA  GLN A 150     -15.880  -5.232 -25.685  1.00 68.70           H
ATOM   2132  CB  GLN A 150     -15.904  -3.737 -24.141  1.00 68.70           C
ATOM   2133 1HB  GLN A 150     -15.190  -3.129 -23.585  1.00 68.70           H
ATOM   2134 2HB  GLN A 150     -16.555  -3.049 -24.682  1.00 68.70           H
ATOM   2135  CG  GLN A 150     -16.736  -4.575 -23.167  1.00 68.70           C
ATOM   2136 1HG  GLN A 150     -17.312  -5.316 -23.721  1.00 68.70           H
ATOM   2137 2HG  GLN A 150     -16.075  -5.122 -22.495  1.00 68.70           H
ATOM   2138  CD  GLN A 150     -17.682  -3.690 -22.352  1.00 68.70           C
ATOM   2139  OE1 GLN A 150     -17.738  -2.482 -22.514  1.00 68.70           O
ATOM   2140  NE2 GLN A 150     -18.420  -4.357 -21.470  1.00 68.70           N
ATOM   2141 1HE2 GLN A 150     -18.326  -5.349 -21.387  1.00 68.70           H
ATOM   2142 2HE2 GLN A 150     -19.070  -3.867 -20.889  1.00 68.70           H
ATOM   2143  HN  GLN A 150     -13.590  -5.179 -23.877  1.00 68.70           H
ATOM   2144  N   ALA A 151     -13.412  -4.467 -26.788  1.00 68.38           N
ATOM   2145  CA  ALA A 151     -12.392  -3.777 -27.557  1.00 68.38           C
ATOM   2146  C   ALA A 151     -13.063  -2.821 -28.546  1.00 68.38           C
ATOM   2147  O   ALA A 151     -12.594  -1.702 -28.749  1.00 68.38           O
ATOM   2148  HA  ALA A 151     -11.785  -3.198 -26.861  1.00 68.38           H
ATOM   2149  CB  ALA A 151     -11.497  -4.803 -28.256  1.00 68.38           C
ATOM   2150 1HB  ALA A 151     -11.021  -5.438 -27.508  1.00 68.38           H
ATOM   2151 2HB  ALA A 151     -12.101  -5.417 -28.923  1.00 68.38           H
ATOM   2152 3HB  ALA A 151     -10.731  -4.285 -28.833  1.00 68.38           H
ATOM   2153  HN  ALA A 151     -13.362  -5.465 -26.818  1.00 68.38           H
ATOM   2154  N   MET A 152     -14.151  -3.297 -29.134  1.00 58.45           N
ATOM   2155  CA  MET A 152     -14.840  -2.535 -30.161  1.00 58.45           C
ATOM   2156  C   MET A 152     -15.360  -1.208 -29.604  1.00 58.45           C
ATOM   2157  O   MET A 152     -15.173  -0.158 -30.216  1.00 58.45           O
ATOM   2158  HA  MET A 152     -14.096  -2.345 -30.935  1.00 58.45           H
ATOM   2159  CB  MET A 152     -16.012  -3.355 -30.705  1.00 58.45           C
ATOM   2160 1HB  MET A 152     -16.536  -3.838 -29.881  1.00 58.45           H
ATOM   2161 2HB  MET A 152     -16.727  -2.694 -31.194  1.00 58.45           H
ATOM   2162  CG  MET A 152     -15.526  -4.413 -31.698  1.00 58.45           C
ATOM   2163 1HG  MET A 152     -14.654  -4.045 -32.238  1.00 58.45           H
ATOM   2164 2HG  MET A 152     -15.214  -5.310 -31.163  1.00 58.45           H
ATOM   2165  SD  MET A 152     -16.830  -4.814 -32.849  1.00 58.45           S
ATOM   2166  CE  MET A 152     -17.745  -6.002 -31.881  1.00 58.45           C
ATOM   2167 1HE  MET A 152     -17.098  -6.844 -31.634  1.00 58.45           H
ATOM   2168 2HE  MET A 152     -18.094  -5.531 -30.963  1.00 58.45           H
ATOM   2169 3HE  MET A 152     -18.600  -6.358 -32.455  1.00 58.45           H
ATOM   2170  HN  MET A 152     -14.560  -4.184 -28.919  1.00 58.45           H
ATOM   2171  N   ARG A 153     -16.003  -1.300 -28.449  1.00 55.01           N
ATOM   2172  CA  ARG A 153     -16.582  -0.125 -27.821  1.00 55.01           C
ATOM   2173  C   ARG A 153     -15.478   0.810 -27.323  1.00 55.01           C
ATOM   2174  O   ARG A 153     -15.675   2.021 -27.241  1.00 55.01           O
ATOM   2175  HA  ARG A 153     -17.173   0.349 -28.605  1.00 55.01           H
ATOM   2176  CB  ARG A 153     -17.478  -0.515 -26.644  1.00 55.01           C
ATOM   2177 1HB  ARG A 153     -16.967  -1.249 -26.021  1.00 55.01           H
ATOM   2178 2HB  ARG A 153     -17.665   0.358 -26.019  1.00 55.01           H
ATOM   2179  CG  ARG A 153     -18.808  -1.091 -27.135  1.00 55.01           C
ATOM   2180 1HG  ARG A 153     -19.267  -0.403 -27.845  1.00 55.01           H
ATOM   2181 2HG  ARG A 153     -18.629  -2.026 -27.666  1.00 55.01           H
ATOM   2182  CD  ARG A 153     -19.764  -1.338 -25.965  1.00 55.01           C
ATOM   2183 1HD  ARG A 153     -19.344  -2.087 -25.294  1.00 55.01           H
ATOM   2184 2HD  ARG A 153     -19.886  -0.423 -25.386  1.00 55.01           H
ATOM   2185  NE  ARG A 153     -21.077  -1.794 -26.473  1.00 55.01           N
ATOM   2186  HE  ARG A 153     -21.204  -1.849 -27.463  1.00 55.01           H
ATOM   2187  CZ  ARG A 153     -22.107  -2.138 -25.688  1.00 55.01           C
ATOM   2188  NH1 ARG A 153     -21.994  -2.084 -24.354  1.00 55.01           N
ATOM   2189 1HH1 ARG A 153     -21.135  -1.785 -23.937  1.00 55.01           H
ATOM   2190 2HH1 ARG A 153     -22.767  -2.343 -23.776  1.00 55.01           H
ATOM   2191  NH2 ARG A 153     -23.253  -2.537 -26.258  1.00 55.01           N
ATOM   2192 1HH2 ARG A 153     -24.031  -2.798 -25.686  1.00 55.01           H
ATOM   2193 2HH2 ARG A 153     -23.329  -2.575 -27.254  1.00 55.01           H
ATOM   2194  HN  ARG A 153     -16.131  -2.154 -27.946  1.00 55.01           H
ATOM   2195  N   ALA A 154     -14.339   0.212 -27.005  1.00 60.34           N
ATOM   2196  CA  ALA A 154     -13.250   0.953 -26.393  1.00 60.34           C
ATOM   2197  C   ALA A 154     -12.624   1.884 -27.433  1.00 60.34           C
ATOM   2198  O   ALA A 154     -12.054   2.917 -27.085  1.00 60.34           O
ATOM   2199  HA  ALA A 154     -13.669   1.554 -25.586  1.00 60.34           H
ATOM   2200  CB  ALA A 154     -12.234  -0.026 -25.801  1.00 60.34           C
ATOM   2201 1HB  ALA A 154     -12.722  -0.644 -25.047  1.00 60.34           H
ATOM   2202 2HB  ALA A 154     -11.840  -0.663 -26.593  1.00 60.34           H
ATOM   2203 3HB  ALA A 154     -11.417   0.530 -25.342  1.00 60.34           H
ATOM   2204  HN  ALA A 154     -14.156  -0.759 -27.158  1.00 60.34           H
ATOM   2205  N   HIS A 155     -12.752   1.485 -28.690  1.00 55.82           N
ATOM   2206  CA  HIS A 155     -12.032   2.150 -29.763  1.00 55.82           C
ATOM   2207  C   HIS A 155     -12.667   3.515 -30.038  1.00 55.82           C
ATOM   2208  O   HIS A 155     -11.964   4.491 -30.292  1.00 55.82           O
ATOM   2209  HA  HIS A 155     -11.012   2.298 -29.411  1.00 55.82           H
ATOM   2210  CB  HIS A 155     -11.971   1.263 -31.008  1.00 55.82           C
ATOM   2211 1HB  HIS A 155     -11.999   0.218 -30.699  1.00 55.82           H
ATOM   2212 2HB  HIS A 155     -12.862   1.440 -31.612  1.00 55.82           H
ATOM   2213  CG  HIS A 155     -10.747   1.488 -31.864  1.00 55.82           C
ATOM   2214  ND1 HIS A 155     -10.526   2.663 -32.561  1.00 55.82           N
ATOM   2215  HD1 HIS A 155     -11.130   3.459 -32.572  1.00 55.82           H
ATOM   2216  CD2 HIS A 155      -9.682   0.678 -32.126  1.00 55.82           C
ATOM   2217  HD2 HIS A 155      -9.535  -0.329 -31.734  1.00 55.82           H
ATOM   2218  CE1 HIS A 155      -9.376   2.553 -33.211  1.00 55.82           C
ATOM   2219  HE1 HIS A 155      -8.926   3.313 -33.849  1.00 55.82           H
ATOM   2220  NE2 HIS A 155      -8.855   1.322 -32.940  1.00 55.82           N
ATOM   2221  HN  HIS A 155     -13.332   0.724 -28.979  1.00 55.82           H
ATOM   2222  N   THR A 156     -13.991   3.539 -29.978  1.00 61.79           N
ATOM   2223  CA  THR A 156     -14.734   4.735 -30.334  1.00 61.79           C
ATOM   2224  C   THR A 156     -14.554   5.814 -29.264  1.00 61.79           C
ATOM   2225  O   THR A 156     -14.737   6.999 -29.535  1.00 61.79           O
ATOM   2226  HA  THR A 156     -14.322   5.133 -31.262  1.00 61.79           H
ATOM   2227  CB  THR A 156     -16.195   4.336 -30.554  1.00 61.79           C
ATOM   2228  HB  THR A 156     -16.837   5.216 -30.597  1.00 61.79           H
ATOM   2229  OG1 THR A 156     -16.470   3.425 -29.493  1.00 61.79           O
ATOM   2230  HG1 THR A 156     -17.453   3.251 -29.438  1.00 61.79           H
ATOM   2231  CG2 THR A 156     -16.389   3.501 -31.822  1.00 61.79           C
ATOM   2232 1HG2 THR A 156     -15.799   2.587 -31.749  1.00 61.79           H
ATOM   2233 2HG2 THR A 156     -16.064   4.075 -32.689  1.00 61.79           H
ATOM   2234 3HG2 THR A 156     -17.443   3.245 -31.930  1.00 61.79           H
ATOM   2235  HN  THR A 156     -14.552   2.762 -29.693  1.00 61.79           H
ATOM   2236  N   TRP A 157     -14.198   5.363 -28.070  1.00 56.06           N
ATOM   2237  CA  TRP A 157     -14.192   6.240 -26.911  1.00 56.06           C
ATOM   2238  C   TRP A 157     -12.738   6.601 -26.599  1.00 56.06           C
ATOM   2239  O   TRP A 157     -12.423   7.014 -25.484  1.00 56.06           O
ATOM   2240  HA  TRP A 157     -14.752   7.138 -27.170  1.00 56.06           H
ATOM   2241  CB  TRP A 157     -14.914   5.590 -25.729  1.00 56.06           C
ATOM   2242 1HB  TRP A 157     -14.499   4.595 -25.566  1.00 56.06           H
ATOM   2243 2HB  TRP A 157     -14.711   6.171 -24.829  1.00 56.06           H
ATOM   2244  CG  TRP A 157     -16.428   5.472 -25.912  1.00 56.06           C
ATOM   2245  CD1 TRP A 157     -17.097   4.686 -26.767  1.00 56.06           C
ATOM   2246  HD1 TRP A 157     -16.622   4.001 -27.470  1.00 56.06           H
ATOM   2247  CD2 TRP A 157     -17.441   6.199 -25.186  1.00 56.06           C
ATOM   2248  NE1 TRP A 157     -18.461   4.853 -26.645  1.00 56.06           N
ATOM   2249  HE1 TRP A 157     -19.165   4.378 -27.174  1.00 56.06           H
ATOM   2250  CE2 TRP A 157     -18.677   5.802 -25.654  1.00 56.06           C
ATOM   2251  CE3 TRP A 157     -17.317   7.161 -24.168  1.00 56.06           C
ATOM   2252  HE3 TRP A 157     -16.353   7.491 -23.782  1.00 56.06           H
ATOM   2253  CZ2 TRP A 157     -19.884   6.314 -25.161  1.00 56.06           C
ATOM   2254  HZ2 TRP A 157     -20.848   5.984 -25.548  1.00 56.06           H
ATOM   2255  CZ3 TRP A 157     -18.532   7.663 -23.687  1.00 56.06           C
ATOM   2256  HZ3 TRP A 157     -18.493   8.412 -22.896  1.00 56.06           H
ATOM   2257  CH2 TRP A 157     -19.785   7.274 -24.147  1.00 56.06           C
ATOM   2258  HH2 TRP A 157     -20.686   7.713 -23.719  1.00 56.06           H
ATOM   2259  HN  TRP A 157     -13.917   4.421 -27.889  1.00 56.06           H
ATOM   2260  N   ARG A 158     -11.891   6.433 -27.603  1.00 55.77           N
ATOM   2261  CA  ARG A 158     -10.455   6.467 -27.385  1.00 55.77           C
ATOM   2262  C   ARG A 158     -10.048   7.793 -26.739  1.00 55.77           C
ATOM   2263  O   ARG A 158      -9.286   7.809 -25.773  1.00 55.77           O
ATOM   2264  HA  ARG A 158     -10.254   5.628 -26.719  1.00 55.77           H
ATOM   2265  CB  ARG A 158      -9.694   6.293 -28.701  1.00 55.77           C
ATOM   2266 1HB  ARG A 158     -10.073   5.420 -29.232  1.00 55.77           H
ATOM   2267 2HB  ARG A 158      -9.867   7.157 -29.342  1.00 55.77           H
ATOM   2268  CG  ARG A 158      -8.193   6.130 -28.449  1.00 55.77           C
ATOM   2269 1HG  ARG A 158      -7.794   7.044 -28.008  1.00 55.77           H
ATOM   2270 2HG  ARG A 158      -8.027   5.330 -27.728  1.00 55.77           H
ATOM   2271  CD  ARG A 158      -7.450   5.817 -29.748  1.00 55.77           C
ATOM   2272 1HD  ARG A 158      -7.806   4.874 -30.162  1.00 55.77           H
ATOM   2273 2HD  ARG A 158      -7.656   6.589 -30.490  1.00 55.77           H
ATOM   2274  NE  ARG A 158      -5.994   5.739 -29.493  1.00 55.77           N
ATOM   2275  HE  ARG A 158      -5.665   5.978 -28.579  1.00 55.77           H
ATOM   2276  CZ  ARG A 158      -5.089   5.368 -30.409  1.00 55.77           C
ATOM   2277  NH1 ARG A 158      -5.473   5.037 -31.649  1.00 55.77           N
ATOM   2278 1HH1 ARG A 158      -6.442   5.065 -31.897  1.00 55.77           H
ATOM   2279 2HH1 ARG A 158      -4.792   4.761 -32.327  1.00 55.77           H
ATOM   2280  NH2 ARG A 158      -3.794   5.333 -30.066  1.00 55.77           N
ATOM   2281 1HH2 ARG A 158      -3.106   5.059 -30.738  1.00 55.77           H
ATOM   2282 2HH2 ARG A 158      -3.516   5.582 -29.138  1.00 55.77           H
ATOM   2283  HN  ARG A 158     -12.171   6.275 -28.550  1.00 55.77           H
ATOM   2284  N   GLU A 159     -10.573   8.873 -27.299  1.00 61.48           N
ATOM   2285  CA  GLU A 159     -10.203  10.204 -26.849  1.00 61.48           C
ATOM   2286  C   GLU A 159     -10.771  10.470 -25.454  1.00 61.48           C
ATOM   2287  O   GLU A 159     -10.064  10.961 -24.575  1.00 61.48           O
ATOM   2288  HA  GLU A 159      -9.113  10.204 -26.811  1.00 61.48           H
ATOM   2289  CB  GLU A 159     -10.670  11.268 -27.844  1.00 61.48           C
ATOM   2290 1HB  GLU A 159     -11.707  11.080 -28.123  1.00 61.48           H
ATOM   2291 2HB  GLU A 159     -10.511  12.261 -27.422  1.00 61.48           H
ATOM   2292  CG  GLU A 159      -9.849  11.212 -29.134  1.00 61.48           C
ATOM   2293 1HG  GLU A 159      -8.786  11.227 -28.893  1.00 61.48           H
ATOM   2294 2HG  GLU A 159     -10.046  10.274 -29.653  1.00 61.48           H
ATOM   2295  CD  GLU A 159     -10.187  12.390 -30.050  1.00 61.48           C
ATOM   2296  OE1 GLU A 159      -9.356  12.672 -30.940  1.00 61.48           O
ATOM   2297  OE2 GLU A 159     -11.268  12.981 -29.840  1.00 61.48           O
ATOM   2298  HN  GLU A 159     -11.238   8.849 -28.045  1.00 61.48           H
ATOM   2299  N   LYS A 160     -12.043  10.134 -25.294  1.00 68.63           N
ATOM   2300  CA  LYS A 160     -12.735  10.398 -24.044  1.00 68.63           C
ATOM   2301  C   LYS A 160     -12.060   9.613 -22.917  1.00 68.63           C
ATOM   2302  O   LYS A 160     -12.080  10.035 -21.762  1.00 68.63           O
ATOM   2303  HA  LYS A 160     -12.633  11.462 -23.832  1.00 68.63           H
ATOM   2304  CB  LYS A 160     -14.230  10.106 -24.187  1.00 68.63           C
ATOM   2305 1HB  LYS A 160     -14.371   9.102 -24.587  1.00 68.63           H
ATOM   2306 2HB  LYS A 160     -14.703  10.126 -23.205  1.00 68.63           H
ATOM   2307  CG  LYS A 160     -14.902  11.127 -25.106  1.00 68.63           C
ATOM   2308 1HG  LYS A 160     -14.672  12.136 -24.764  1.00 68.63           H
ATOM   2309 2HG  LYS A 160     -14.501  11.033 -26.115  1.00 68.63           H
ATOM   2310  CD  LYS A 160     -16.419  10.926 -25.133  1.00 68.63           C
ATOM   2311 1HD  LYS A 160     -16.650   9.926 -25.500  1.00 68.63           H
ATOM   2312 2HD  LYS A 160     -16.816  10.993 -24.120  1.00 68.63           H
ATOM   2313  CE  LYS A 160     -17.095  11.971 -26.022  1.00 68.63           C
ATOM   2314 1HE  LYS A 160     -16.893  12.970 -25.638  1.00 68.63           H
ATOM   2315 2HE  LYS A 160     -16.677  11.926 -27.028  1.00 68.63           H
ATOM   2316  NZ  LYS A 160     -18.556  11.739 -26.075  1.00 68.63           N
ATOM   2317 1HZ  LYS A 160     -18.990  12.449 -26.655  1.00 68.63           H
ATOM   2318 2HZ  LYS A 160     -18.739  10.823 -26.469  1.00 68.63           H
ATOM   2319 3HZ  LYS A 160     -18.940  11.787 -25.138  1.00 68.63           H
ATOM   2320  HN  LYS A 160     -12.597   9.691 -25.998  1.00 68.63           H
ATOM   2321  N   ARG A 161     -11.477   8.483 -23.292  1.00 66.62           N
ATOM   2322  CA  ARG A 161     -10.881   7.588 -22.315  1.00 66.62           C
ATOM   2323  C   ARG A 161      -9.756   8.299 -21.561  1.00 66.62           C
ATOM   2324  O   ARG A 161      -9.537   8.041 -20.378  1.00 66.62           O
ATOM   2325  HA  ARG A 161     -11.698   7.324 -21.644  1.00 66.62           H
ATOM   2326  CB  ARG A 161     -10.321   6.333 -22.988  1.00 66.62           C
ATOM   2327 1HB  ARG A 161      -9.814   6.608 -23.913  1.00 66.62           H
ATOM   2328 2HB  ARG A 161      -9.575   5.872 -22.341  1.00 66.62           H
ATOM   2329  CG  ARG A 161     -11.435   5.329 -23.289  1.00 66.62           C
ATOM   2330 1HG  ARG A 161     -11.967   5.084 -22.369  1.00 66.62           H
ATOM   2331 2HG  ARG A 161     -12.160   5.777 -23.967  1.00 66.62           H
ATOM   2332  CD  ARG A 161     -10.868   4.051 -23.912  1.00 66.62           C
ATOM   2333 1HD  ARG A 161     -11.627   3.570 -24.528  1.00 66.62           H
ATOM   2334 2HD  ARG A 161     -10.033   4.297 -24.568  1.00 66.62           H
ATOM   2335  NE  ARG A 161     -10.419   3.126 -22.848  1.00 66.62           N
ATOM   2336  HE  ARG A 161     -10.398   3.466 -21.908  1.00 66.62           H
ATOM   2337  CZ  ARG A 161     -10.038   1.859 -23.065  1.00 66.62           C
ATOM   2338  NH1 ARG A 161     -10.047   1.350 -24.305  1.00 66.62           N
ATOM   2339 1HH1 ARG A 161     -10.338   1.916 -25.076  1.00 66.62           H
ATOM   2340 2HH1 ARG A 161      -9.761   0.404 -24.459  1.00 66.62           H
ATOM   2341  NH2 ARG A 161      -9.650   1.110 -22.025  1.00 66.62           N
ATOM   2342 1HH2 ARG A 161      -9.363   0.163 -22.170  1.00 66.62           H
ATOM   2343 2HH2 ARG A 161      -9.647   1.497 -21.103  1.00 66.62           H
ATOM   2344  HN  ARG A 161     -11.409   8.178 -24.242  1.00 66.62           H
ATOM   2345  N   LEU A 162      -9.073   9.181 -22.276  1.00 77.62           N
ATOM   2346  CA  LEU A 162      -7.950   9.902 -21.700  1.00 77.62           C
ATOM   2347  C   LEU A 162      -8.469  10.915 -20.678  1.00 77.62           C
ATOM   2348  O   LEU A 162      -7.862  11.107 -19.626  1.00 77.62           O
ATOM   2349  HA  LEU A 162      -7.327   9.174 -21.180  1.00 77.62           H
ATOM   2350  CB  LEU A 162      -7.092  10.525 -22.803  1.00 77.62           C
ATOM   2351 1HB  LEU A 162      -6.899   9.765 -23.560  1.00 77.62           H
ATOM   2352 2HB  LEU A 162      -7.670  11.315 -23.283  1.00 77.62           H
ATOM   2353  CG  LEU A 162      -5.751  11.113 -22.358  1.00 77.62           C
ATOM   2354  HG  LEU A 162      -5.926  11.741 -21.485  1.00 77.62           H
ATOM   2355  CD1 LEU A 162      -4.782  10.008 -21.932  1.00 77.62           C
ATOM   2356 1HD1 LEU A 162      -5.212   9.448 -21.101  1.00 77.62           H
ATOM   2357 2HD1 LEU A 162      -4.608   9.334 -22.771  1.00 77.62           H
ATOM   2358 3HD1 LEU A 162      -3.837  10.453 -21.621  1.00 77.62           H
ATOM   2359  CD2 LEU A 162      -5.156  12.008 -23.447  1.00 77.62           C
ATOM   2360 1HD2 LEU A 162      -4.998  11.422 -24.353  1.00 77.62           H
ATOM   2361 2HD2 LEU A 162      -5.843  12.827 -23.660  1.00 77.62           H
ATOM   2362 3HD2 LEU A 162      -4.203  12.412 -23.105  1.00 77.62           H
ATOM   2363  HN  LEU A 162      -9.275   9.405 -23.229  1.00 77.62           H
ATOM   2364  N   LEU A 163      -9.587  11.537 -21.024  1.00 81.08           N
ATOM   2365  CA  LEU A 163     -10.211  12.503 -20.136  1.00 81.08           C
ATOM   2366  C   LEU A 163     -10.672  11.793 -18.861  1.00 81.08           C
ATOM   2367  O   LEU A 163     -10.380  12.245 -17.755  1.00 81.08           O
ATOM   2368  HA  LEU A 163      -9.452  13.238 -19.868  1.00 81.08           H
ATOM   2369  CB  LEU A 163     -11.331  13.252 -20.862  1.00 81.08           C
ATOM   2370 1HB  LEU A 163     -10.924  13.668 -21.783  1.00 81.08           H
ATOM   2371 2HB  LEU A 163     -12.096  12.531 -21.149  1.00 81.08           H
ATOM   2372  CG  LEU A 163     -12.001  14.381 -20.077  1.00 81.08           C
ATOM   2373  HG  LEU A 163     -12.320  13.984 -19.113  1.00 81.08           H
ATOM   2374  CD1 LEU A 163     -11.012  15.514 -19.794  1.00 81.08           C
ATOM   2375 1HD1 LEU A 163     -10.176  15.130 -19.209  1.00 81.08           H
ATOM   2376 2HD1 LEU A 163     -10.641  15.916 -20.737  1.00 81.08           H
ATOM   2377 3HD1 LEU A 163     -11.514  16.303 -19.235  1.00 81.08           H
ATOM   2378  CD2 LEU A 163     -13.255  14.880 -20.797  1.00 81.08           C
ATOM   2379 1HD2 LEU A 163     -12.982  15.255 -21.783  1.00 81.08           H
ATOM   2380 2HD2 LEU A 163     -13.964  14.060 -20.903  1.00 81.08           H
ATOM   2381 3HD2 LEU A 163     -13.711  15.683 -20.217  1.00 81.08           H
ATOM   2382  HN  LEU A 163     -10.063  11.390 -21.891  1.00 81.08           H
ATOM   2383  N   TYR A 164     -11.384  10.694 -19.058  1.00 74.84           N
ATOM   2384  CA  TYR A 164     -11.909   9.931 -17.938  1.00 74.84           C
ATOM   2385  C   TYR A 164     -10.777   9.428 -17.039  1.00 74.84           C
ATOM   2386  O   TYR A 164     -10.939   9.337 -15.823  1.00 74.84           O
ATOM   2387  HA  TYR A 164     -12.558  10.588 -17.359  1.00 74.84           H
ATOM   2388  CB  TYR A 164     -12.632   8.729 -18.548  1.00 74.84           C
ATOM   2389 1HB  TYR A 164     -11.986   8.272 -19.298  1.00 74.84           H
ATOM   2390 2HB  TYR A 164     -12.795   7.983 -17.771  1.00 74.84           H
ATOM   2391  CG  TYR A 164     -13.975   9.073 -19.195  1.00 74.84           C
ATOM   2392  CD1 TYR A 164     -14.912   9.804 -18.493  1.00 74.84           C
ATOM   2393  HD1 TYR A 164     -14.695  10.136 -17.477  1.00 74.84           H
ATOM   2394  CD2 TYR A 164     -14.250   8.652 -20.480  1.00 74.84           C
ATOM   2395  HD2 TYR A 164     -13.510   8.075 -21.035  1.00 74.84           H
ATOM   2396  CE1 TYR A 164     -16.176  10.128 -19.101  1.00 74.84           C
ATOM   2397  HE1 TYR A 164     -16.925  10.704 -18.558  1.00 74.84           H
ATOM   2398  CE2 TYR A 164     -15.515   8.976 -21.089  1.00 74.84           C
ATOM   2399  HE2 TYR A 164     -15.745   8.650 -22.103  1.00 74.84           H
ATOM   2400  CZ  TYR A 164     -16.415   9.698 -20.369  1.00 74.84           C
ATOM   2401  OH  TYR A 164     -17.609  10.004 -20.944  1.00 74.84           O
ATOM   2402  HH  TYR A 164     -18.177  10.516 -20.300  1.00 74.84           H
ATOM   2403  HN  TYR A 164     -11.604  10.324 -19.961  1.00 74.84           H
ATOM   2404  N   SER A 165      -9.656   9.115 -17.673  1.00 86.04           N
ATOM   2405  CA  SER A 165      -8.502   8.613 -16.947  1.00 86.04           C
ATOM   2406  C   SER A 165      -8.020   9.660 -15.941  1.00 86.04           C
ATOM   2407  O   SER A 165      -7.597   9.317 -14.838  1.00 86.04           O
ATOM   2408  HA  SER A 165      -8.853   7.719 -16.431  1.00 86.04           H
ATOM   2409  CB  SER A 165      -7.370   8.237 -17.905  1.00 86.04           C
ATOM   2410 1HB  SER A 165      -6.635   7.629 -17.377  1.00 86.04           H
ATOM   2411 2HB  SER A 165      -7.768   7.624 -18.714  1.00 86.04           H
ATOM   2412  OG  SER A 165      -6.730   9.386 -18.452  1.00 86.04           O
ATOM   2413  HG  SER A 165      -7.415  10.055 -18.739  1.00 86.04           H
ATOM   2414  HN  SER A 165      -9.530   9.199 -18.661  1.00 86.04           H
ATOM   2415  N   LYS A 166      -8.101  10.915 -16.357  1.00 83.16           N
ATOM   2416  CA  LYS A 166      -7.703  12.016 -15.496  1.00 83.16           C
ATOM   2417  C   LYS A 166      -8.674  12.115 -14.319  1.00 83.16           C
ATOM   2418  O   LYS A 166      -8.252  12.225 -13.169  1.00 83.16           O
ATOM   2419  HA  LYS A 166      -6.711  11.784 -15.108  1.00 83.16           H
ATOM   2420  CB  LYS A 166      -7.581  13.310 -16.304  1.00 83.16           C
ATOM   2421 1HB  LYS A 166      -8.492  13.471 -16.880  1.00 83.16           H
ATOM   2422 2HB  LYS A 166      -7.480  14.158 -15.626  1.00 83.16           H
ATOM   2423  CG  LYS A 166      -6.377  13.257 -17.246  1.00 83.16           C
ATOM   2424 1HG  LYS A 166      -5.470  13.071 -16.673  1.00 83.16           H
ATOM   2425 2HG  LYS A 166      -6.492  12.426 -17.942  1.00 83.16           H
ATOM   2426  CD  LYS A 166      -6.234  14.566 -18.026  1.00 83.16           C
ATOM   2427 1HD  LYS A 166      -7.128  14.735 -18.627  1.00 83.16           H
ATOM   2428 2HD  LYS A 166      -6.155  15.401 -17.331  1.00 83.16           H
ATOM   2429  CE  LYS A 166      -5.003  14.531 -18.933  1.00 83.16           C
ATOM   2430 1HE  LYS A 166      -4.118  14.282 -18.347  1.00 83.16           H
ATOM   2431 2HE  LYS A 166      -5.118  13.750 -19.684  1.00 83.16           H
ATOM   2432  NZ  LYS A 166      -4.811  15.840 -19.597  1.00 83.16           N
ATOM   2433 1HZ  LYS A 166      -4.001  15.795 -20.206  1.00 83.16           H
ATOM   2434 2HZ  LYS A 166      -5.634  16.064 -20.146  1.00 83.16           H
ATOM   2435 3HZ  LYS A 166      -4.667  16.557 -18.895  1.00 83.16           H
ATOM   2436  HN  LYS A 166      -8.431  11.184 -17.262  1.00 83.16           H
ATOM   2437  N   MET A 167      -9.957  12.072 -14.646  1.00 84.82           N
ATOM   2438  CA  MET A 167     -10.992  12.204 -13.635  1.00 84.82           C
ATOM   2439  C   MET A 167     -10.892  11.085 -12.597  1.00 84.82           C
ATOM   2440  O   MET A 167     -10.978  11.337 -11.396  1.00 84.82           O
ATOM   2441  HA  MET A 167     -10.815  13.168 -13.158  1.00 84.82           H
ATOM   2442  CB  MET A 167     -12.368  12.159 -14.304  1.00 84.82           C
ATOM   2443 1HB  MET A 167     -12.456  11.252 -14.901  1.00 84.82           H
ATOM   2444 2HB  MET A 167     -13.146  12.115 -13.541  1.00 84.82           H
ATOM   2445  CG  MET A 167     -12.586  13.385 -15.192  1.00 84.82           C
ATOM   2446 1HG  MET A 167     -12.519  14.294 -14.595  1.00 84.82           H
ATOM   2447 2HG  MET A 167     -11.802  13.441 -15.948  1.00 84.82           H
ATOM   2448  SD  MET A 167     -14.185  13.291 -15.981  1.00 84.82           S
ATOM   2449  CE  MET A 167     -15.241  13.613 -14.578  1.00 84.82           C
ATOM   2450 1HE  MET A 167     -15.077  12.850 -13.817  1.00 84.82           H
ATOM   2451 2HE  MET A 167     -15.008  14.594 -14.165  1.00 84.82           H
ATOM   2452 3HE  MET A 167     -16.284  13.591 -14.896  1.00 84.82           H
ATOM   2453  HN  MET A 167     -10.292  11.949 -15.580  1.00 84.82           H
ATOM   2454  N   VAL A 168     -10.712   9.871 -13.098  1.00 92.23           N
ATOM   2455  CA  VAL A 168     -10.656   8.705 -12.233  1.00 92.23           C
ATOM   2456  C   VAL A 168      -9.475   8.846 -11.270  1.00 92.23           C
ATOM   2457  O   VAL A 168      -9.599   8.550 -10.083  1.00 92.23           O
ATOM   2458  HA  VAL A 168     -11.579   8.680 -11.654  1.00 92.23           H
ATOM   2459  CB  VAL A 168     -10.590   7.430 -13.077  1.00 92.23           C
ATOM   2460  HB  VAL A 168      -9.776   7.543 -13.792  1.00 92.23           H
ATOM   2461  CG1 VAL A 168     -10.285   6.211 -12.205  1.00 92.23           C
ATOM   2462 1HG1 VAL A 168      -9.325   6.351 -11.708  1.00 92.23           H
ATOM   2463 2HG1 VAL A 168     -11.068   6.094 -11.455  1.00 92.23           H
ATOM   2464 3HG1 VAL A 168     -10.244   5.319 -12.829  1.00 92.23           H
ATOM   2465  CG2 VAL A 168     -11.885   7.229 -13.867  1.00 92.23           C
ATOM   2466 1HG2 VAL A 168     -12.724   7.148 -13.175  1.00 92.23           H
ATOM   2467 2HG2 VAL A 168     -12.042   8.079 -14.530  1.00 92.23           H
ATOM   2468 3HG2 VAL A 168     -11.812   6.316 -14.458  1.00 92.23           H
ATOM   2469  HN  VAL A 168     -10.605   9.679 -14.074  1.00 92.23           H
ATOM   2470  N   CYS A 169      -8.357   9.298 -11.818  1.00 93.75           N
ATOM   2471  CA  CYS A 169      -7.153   9.477 -11.024  1.00 93.75           C
ATOM   2472  C   CYS A 169      -7.460  10.474  -9.904  1.00 93.75           C
ATOM   2473  O   CYS A 169      -7.129  10.233  -8.745  1.00 93.75           O
ATOM   2474  HA  CYS A 169      -6.901   8.500 -10.613  1.00 93.75           H
ATOM   2475  CB  CYS A 169      -5.971   9.929 -11.882  1.00 93.75           C
ATOM   2476 1HB  CYS A 169      -6.269  10.765 -12.515  1.00 93.75           H
ATOM   2477 2HB  CYS A 169      -5.162  10.285 -11.244  1.00 93.75           H
ATOM   2478  SG  CYS A 169      -5.382   8.541 -12.919  1.00 93.75           S
ATOM   2479  HG  CYS A 169      -6.341   8.635 -13.835  1.00 93.75           H
ATOM   2480  HN  CYS A 169      -8.265   9.540 -12.784  1.00 93.75           H
ATOM   2481  N   PHE A 170      -8.090  11.574 -10.291  1.00 93.32           N
ATOM   2482  CA  PHE A 170      -8.414  12.625  -9.341  1.00 93.32           C
ATOM   2483  C   PHE A 170      -9.315  12.095  -8.224  1.00 93.32           C
ATOM   2484  O   PHE A 170      -9.076  12.365  -7.048  1.00 93.32           O
ATOM   2485  HA  PHE A 170      -7.474  12.974  -8.913  1.00 93.32           H
ATOM   2486  CB  PHE A 170      -9.165  13.711 -10.114  1.00 93.32           C
ATOM   2487 1HB  PHE A 170      -8.543  14.048 -10.944  1.00 93.32           H
ATOM   2488 2HB  PHE A 170     -10.066  13.277 -10.547  1.00 93.32           H
ATOM   2489  CG  PHE A 170      -9.556  14.921  -9.264  1.00 93.32           C
ATOM   2490  CD1 PHE A 170     -10.837  15.061  -8.828  1.00 93.32           C
ATOM   2491  HD1 PHE A 170     -11.584  14.309  -9.084  1.00 93.32           H
ATOM   2492  CD2 PHE A 170      -8.623  15.858  -8.946  1.00 93.32           C
ATOM   2493  HD2 PHE A 170      -7.597  15.747  -9.295  1.00 93.32           H
ATOM   2494  CE1 PHE A 170     -11.200  16.184  -8.040  1.00 93.32           C
ATOM   2495  HE1 PHE A 170     -12.226  16.296  -7.690  1.00 93.32           H
ATOM   2496  CE2 PHE A 170      -8.987  16.982  -8.157  1.00 93.32           C
ATOM   2497  HE2 PHE A 170      -8.239  17.733  -7.901  1.00 93.32           H
ATOM   2498  CZ  PHE A 170     -10.267  17.121  -7.721  1.00 93.32           C
ATOM   2499  HZ  PHE A 170     -10.546  17.984  -7.115  1.00 93.32           H
ATOM   2500  HN  PHE A 170      -8.377  11.752 -11.233  1.00 93.32           H
ATOM   2501  N   THR A 171     -10.332  11.349  -8.631  1.00 93.19           N
ATOM   2502  CA  THR A 171     -11.282  10.797  -7.681  1.00 93.19           C
ATOM   2503  C   THR A 171     -10.568   9.887  -6.680  1.00 93.19           C
ATOM   2504  O   THR A 171     -10.903   9.876  -5.496  1.00 93.19           O
ATOM   2505  HA  THR A 171     -11.717  11.619  -7.112  1.00 93.19           H
ATOM   2506  CB  THR A 171     -12.382  10.085  -8.472  1.00 93.19           C
ATOM   2507  HB  THR A 171     -11.993   9.193  -8.962  1.00 93.19           H
ATOM   2508  OG1 THR A 171     -12.891  11.092  -9.342  1.00 93.19           O
ATOM   2509  HG1 THR A 171     -12.408  11.064 -10.217  1.00 93.19           H
ATOM   2510  CG2 THR A 171     -13.580   9.707  -7.598  1.00 93.19           C
ATOM   2511 1HG2 THR A 171     -14.010  10.608  -7.162  1.00 93.19           H
ATOM   2512 2HG2 THR A 171     -13.252   9.038  -6.802  1.00 93.19           H
ATOM   2513 3HG2 THR A 171     -14.331   9.205  -8.209  1.00 93.19           H
ATOM   2514  HN  THR A 171     -10.511  11.122  -9.589  1.00 93.19           H
ATOM   2515  N   ILE A 172      -9.596   9.145  -7.192  1.00 93.79           N
ATOM   2516  CA  ILE A 172      -8.853   8.211  -6.363  1.00 93.79           C
ATOM   2517  C   ILE A 172      -8.095   8.986  -5.283  1.00 93.79           C
ATOM   2518  O   ILE A 172      -8.111   8.604  -4.114  1.00 93.79           O
ATOM   2519  HA  ILE A 172      -9.577   7.558  -5.876  1.00 93.79           H
ATOM   2520  CB  ILE A 172      -7.955   7.325  -7.229  1.00 93.79           C
ATOM   2521  HB  ILE A 172      -7.460   7.958  -7.967  1.00 93.79           H
ATOM   2522  CG1 ILE A 172      -8.781   6.293  -7.999  1.00 93.79           C
ATOM   2523 1HG1 ILE A 172      -9.171   5.546  -7.308  1.00 93.79           H
ATOM   2524 2HG1 ILE A 172      -9.640   6.781  -8.460  1.00 93.79           H
ATOM   2525  CG2 ILE A 172      -6.857   6.669  -6.389  1.00 93.79           C
ATOM   2526 1HG2 ILE A 172      -6.244   7.442  -5.925  1.00 93.79           H
ATOM   2527 2HG2 ILE A 172      -7.313   6.054  -5.613  1.00 93.79           H
ATOM   2528 3HG2 ILE A 172      -6.234   6.045  -7.029  1.00 93.79           H
ATOM   2529  CD1 ILE A 172      -7.937   5.609  -9.077  1.00 93.79           C
ATOM   2530 1HD1 ILE A 172      -7.569   6.357  -9.779  1.00 93.79           H
ATOM   2531 2HD1 ILE A 172      -7.093   5.103  -8.610  1.00 93.79           H
ATOM   2532 3HD1 ILE A 172      -8.549   4.881  -9.609  1.00 93.79           H
ATOM   2533  HN  ILE A 172      -9.316   9.175  -8.151  1.00 93.79           H
ATOM   2534  N   TRP A 173      -7.449  10.060  -5.713  1.00 92.09           N
ATOM   2535  CA  TRP A 173      -6.610  10.837  -4.817  1.00 92.09           C
ATOM   2536  C   TRP A 173      -7.505  11.429  -3.726  1.00 92.09           C
ATOM   2537  O   TRP A 173      -7.153  11.404  -2.548  1.00 92.09           O
ATOM   2538  HA  TRP A 173      -5.880  10.160  -4.373  1.00 92.09           H
ATOM   2539  CB  TRP A 173      -5.823  11.900  -5.586  1.00 92.09           C
ATOM   2540 1HB  TRP A 173      -6.487  12.380  -6.305  1.00 92.09           H
ATOM   2541 2HB  TRP A 173      -5.497  12.672  -4.889  1.00 92.09           H
ATOM   2542  CG  TRP A 173      -4.602  11.354  -6.328  1.00 92.09           C
ATOM   2543  CD1 TRP A 173      -4.418  11.250  -7.651  1.00 92.09           C
ATOM   2544  HD1 TRP A 173      -5.151  11.555  -8.398  1.00 92.09           H
ATOM   2545  CD2 TRP A 173      -3.393  10.838  -5.731  1.00 92.09           C
ATOM   2546  NE1 TRP A 173      -3.185  10.707  -7.950  1.00 92.09           N
ATOM   2547  HE1 TRP A 173      -2.822  10.531  -8.865  1.00 92.09           H
ATOM   2548  CE2 TRP A 173      -2.542  10.448  -6.745  1.00 92.09           C
ATOM   2549  CE3 TRP A 173      -3.031  10.705  -4.379  1.00 92.09           C
ATOM   2550  HE3 TRP A 173      -3.685  11.006  -3.560  1.00 92.09           H
ATOM   2551  CZ2 TRP A 173      -1.275   9.900  -6.514  1.00 92.09           C
ATOM   2552  HZ2 TRP A 173      -0.621   9.600  -7.333  1.00 92.09           H
ATOM   2553  CZ3 TRP A 173      -1.761  10.156  -4.165  1.00 92.09           C
ATOM   2554  HZ3 TRP A 173      -1.431  10.030  -3.134  1.00 92.09           H
ATOM   2555  CH2 TRP A 173      -0.893   9.758  -5.175  1.00 92.09           C
ATOM   2556  HH2 TRP A 173       0.082   9.338  -4.925  1.00 92.09           H
ATOM   2557  HN  TRP A 173      -7.492  10.400  -6.652  1.00 92.09           H
ATOM   2558  N   VAL A 174      -8.645  11.949  -4.158  1.00 95.36           N
ATOM   2559  CA  VAL A 174      -9.578  12.577  -3.237  1.00 95.36           C
ATOM   2560  C   VAL A 174     -10.054  11.542  -2.215  1.00 95.36           C
ATOM   2561  O   VAL A 174     -10.106  11.825  -1.019  1.00 95.36           O
ATOM   2562  HA  VAL A 174      -9.040  13.367  -2.712  1.00 95.36           H
ATOM   2563  CB  VAL A 174     -10.727  13.221  -4.015  1.00 95.36           C
ATOM   2564  HB  VAL A 174     -11.160  12.461  -4.664  1.00 95.36           H
ATOM   2565  CG1 VAL A 174     -11.823  13.711  -3.067  1.00 95.36           C
ATOM   2566 1HG1 VAL A 174     -12.216  12.867  -2.499  1.00 95.36           H
ATOM   2567 2HG1 VAL A 174     -11.408  14.449  -2.381  1.00 95.36           H
ATOM   2568 3HG1 VAL A 174     -12.628  14.165  -3.646  1.00 95.36           H
ATOM   2569  CG2 VAL A 174     -10.218  14.361  -4.900  1.00 95.36           C
ATOM   2570 1HG2 VAL A 174      -9.747  15.122  -4.278  1.00 95.36           H
ATOM   2571 2HG2 VAL A 174      -9.490  13.971  -5.611  1.00 95.36           H
ATOM   2572 3HG2 VAL A 174     -11.055  14.802  -5.442  1.00 95.36           H
ATOM   2573  HN  VAL A 174      -8.934  11.945  -5.115  1.00 95.36           H
ATOM   2574  N   LEU A 175     -10.388  10.366  -2.724  1.00 89.57           N
ATOM   2575  CA  LEU A 175     -10.931   9.313  -1.881  1.00 89.57           C
ATOM   2576  C   LEU A 175      -9.876   8.892  -0.856  1.00 89.57           C
ATOM   2577  O   LEU A 175     -10.178   8.748   0.328  1.00 89.57           O
ATOM   2578  HA  LEU A 175     -11.785   9.730  -1.347  1.00 89.57           H
ATOM   2579  CB  LEU A 175     -11.452   8.157  -2.737  1.00 89.57           C
ATOM   2580 1HB  LEU A 175     -12.182   8.554  -3.443  1.00 89.57           H
ATOM   2581 2HB  LEU A 175     -10.623   7.763  -3.324  1.00 89.57           H
ATOM   2582  CG  LEU A 175     -12.098   6.998  -1.976  1.00 89.57           C
ATOM   2583  HG  LEU A 175     -11.388   6.642  -1.229  1.00 89.57           H
ATOM   2584  CD1 LEU A 175     -13.348   7.462  -1.227  1.00 89.57           C
ATOM   2585 1HD1 LEU A 175     -13.076   8.240  -0.513  1.00 89.57           H
ATOM   2586 2HD1 LEU A 175     -14.072   7.859  -1.939  1.00 89.57           H
ATOM   2587 3HD1 LEU A 175     -13.788   6.619  -0.695  1.00 89.57           H
ATOM   2588  CD2 LEU A 175     -12.394   5.824  -2.913  1.00 89.57           C
ATOM   2589 1HD2 LEU A 175     -13.076   6.150  -3.698  1.00 89.57           H
ATOM   2590 2HD2 LEU A 175     -11.464   5.474  -3.361  1.00 89.57           H
ATOM   2591 3HD2 LEU A 175     -12.853   5.014  -2.346  1.00 89.57           H
ATOM   2592  HN  LEU A 175     -10.295  10.127  -3.690  1.00 89.57           H
ATOM   2593  N   ALA A 176      -8.660   8.707  -1.348  1.00 94.58           N
ATOM   2594  CA  ALA A 176      -7.574   8.239  -0.503  1.00 94.58           C
ATOM   2595  C   ALA A 176      -7.323   9.259   0.610  1.00 94.58           C
ATOM   2596  O   ALA A 176      -7.060   8.885   1.751  1.00 94.58           O
ATOM   2597  HA  ALA A 176      -7.885   7.295  -0.055  1.00 94.58           H
ATOM   2598  CB  ALA A 176      -6.330   7.992  -1.359  1.00 94.58           C
ATOM   2599 1HB  ALA A 176      -6.553   7.239  -2.115  1.00 94.58           H
ATOM   2600 2HB  ALA A 176      -6.036   8.921  -1.848  1.00 94.58           H
ATOM   2601 3HB  ALA A 176      -5.516   7.641  -0.725  1.00 94.58           H
ATOM   2602  HN  ALA A 176      -8.412   8.870  -2.303  1.00 94.58           H
ATOM   2603  N   ALA A 177      -7.414  10.527   0.237  1.00 94.51           N
ATOM   2604  CA  ALA A 177      -7.170  11.603   1.182  1.00 94.51           C
ATOM   2605  C   ALA A 177      -8.190  11.521   2.319  1.00 94.51           C
ATOM   2606  O   ALA A 177      -7.829  11.618   3.490  1.00 94.51           O
ATOM   2607  HA  ALA A 177      -6.169  11.464   1.592  1.00 94.51           H
ATOM   2608  CB  ALA A 177      -7.219  12.946   0.450  1.00 94.51           C
ATOM   2609 1HB  ALA A 177      -6.456  12.965  -0.327  1.00 94.51           H
ATOM   2610 2HB  ALA A 177      -8.202  13.077  -0.003  1.00 94.51           H
ATOM   2611 3HB  ALA A 177      -7.035  13.753   1.159  1.00 94.51           H
ATOM   2612  HN  ALA A 177      -7.650  10.822  -0.688  1.00 94.51           H
ATOM   2613  N   ALA A 178      -9.445  11.342   1.933  1.00 94.57           N
ATOM   2614  CA  ALA A 178     -10.529  11.313   2.900  1.00 94.57           C
ATOM   2615  C   ALA A 178     -10.318  10.141   3.860  1.00 94.57           C
ATOM   2616  O   ALA A 178     -10.627  10.243   5.047  1.00 94.57           O
ATOM   2617  HA  ALA A 178     -10.495  12.245   3.464  1.00 94.57           H
ATOM   2618  CB  ALA A 178     -11.868  11.231   2.164  1.00 94.57           C
ATOM   2619 1HB  ALA A 178     -11.981  12.101   1.518  1.00 94.57           H
ATOM   2620 2HB  ALA A 178     -11.896  10.324   1.561  1.00 94.57           H
ATOM   2621 3HB  ALA A 178     -12.681  11.209   2.891  1.00 94.57           H
ATOM   2622  HN  ALA A 178      -9.725  11.219   0.981  1.00 94.57           H
ATOM   2623  N   LEU A 179      -9.794   9.055   3.312  1.00 91.65           N
ATOM   2624  CA  LEU A 179      -9.617   7.837   4.085  1.00 91.65           C
ATOM   2625  C   LEU A 179      -8.438   8.013   5.043  1.00 91.65           C
ATOM   2626  O   LEU A 179      -8.176   7.147   5.876  1.00 91.65           O
ATOM   2627  HA  LEU A 179     -10.522   7.690   4.674  1.00 91.65           H
ATOM   2628  CB  LEU A 179      -9.480   6.629   3.156  1.00 91.65           C
ATOM   2629 1HB  LEU A 179      -8.680   6.832   2.444  1.00 91.65           H
ATOM   2630 2HB  LEU A 179      -9.167   5.772   3.752  1.00 91.65           H
ATOM   2631  CG  LEU A 179     -10.735   6.239   2.373  1.00 91.65           C
ATOM   2632  HG  LEU A 179     -11.115   7.129   1.871  1.00 91.65           H
ATOM   2633  CD1 LEU A 179     -10.407   5.213   1.287  1.00 91.65           C
ATOM   2634 1HD1 LEU A 179      -9.681   5.637   0.594  1.00 91.65           H
ATOM   2635 2HD1 LEU A 179      -9.990   4.317   1.747  1.00 91.65           H
ATOM   2636 3HD1 LEU A 179     -11.317   4.953   0.745  1.00 91.65           H
ATOM   2637  CD2 LEU A 179     -11.837   5.746   3.313  1.00 91.65           C
ATOM   2638 1HD2 LEU A 179     -11.482   4.873   3.862  1.00 91.65           H
ATOM   2639 2HD2 LEU A 179     -12.096   6.537   4.017  1.00 91.65           H
ATOM   2640 3HD2 LEU A 179     -12.718   5.475   2.731  1.00 91.65           H
ATOM   2641  HN  LEU A 179      -9.493   8.999   2.360  1.00 91.65           H
ATOM   2642  N   CYS A 180      -7.758   9.140   4.894  1.00 91.04           N
ATOM   2643  CA  CYS A 180      -6.580   9.416   5.699  1.00 91.04           C
ATOM   2644  C   CYS A 180      -6.997  10.307   6.871  1.00 91.04           C
ATOM   2645  O   CYS A 180      -6.176  10.642   7.723  1.00 91.04           O
ATOM   2646  HA  CYS A 180      -6.212   8.454   6.055  1.00 91.04           H
ATOM   2647  CB  CYS A 180      -5.463  10.051   4.868  1.00 91.04           C
ATOM   2648 1HB  CYS A 180      -5.813  10.985   4.427  1.00 91.04           H
ATOM   2649 2HB  CYS A 180      -4.618  10.299   5.509  1.00 91.04           H
ATOM   2650  SG  CYS A 180      -4.931   8.899   3.549  1.00 91.04           S
ATOM   2651  HG  CYS A 180      -6.125   8.787   2.973  1.00 91.04           H
ATOM   2652  HN  CYS A 180      -7.999   9.856   4.239  1.00 91.04           H
ATOM   2653  N   ILE A 181      -8.273  10.665   6.876  1.00 90.75           N
ATOM   2654  CA  ILE A 181      -8.790  11.577   7.882  1.00 90.75           C
ATOM   2655  C   ILE A 181      -8.487  11.020   9.274  1.00 90.75           C
ATOM   2656  O   ILE A 181      -7.998  11.741  10.143  1.00 90.75           O
ATOM   2657  HA  ILE A 181      -8.261  12.524   7.767  1.00 90.75           H
ATOM   2658  CB  ILE A 181     -10.275  11.855   7.640  1.00 90.75           C
ATOM   2659  HB  ILE A 181     -10.778  10.902   7.477  1.00 90.75           H
ATOM   2660  CG1 ILE A 181     -10.477  12.695   6.378  1.00 90.75           C
ATOM   2661 1HG1 ILE A 181     -10.063  13.692   6.530  1.00 90.75           H
ATOM   2662 2HG1 ILE A 181      -9.931  12.247   5.547  1.00 90.75           H
ATOM   2663  CG2 ILE A 181     -10.918  12.502   8.868  1.00 90.75           C
ATOM   2664 1HG2 ILE A 181     -10.823  11.833   9.724  1.00 90.75           H
ATOM   2665 2HG2 ILE A 181     -10.417  13.445   9.087  1.00 90.75           H
ATOM   2666 3HG2 ILE A 181     -11.974  12.689   8.670  1.00 90.75           H
ATOM   2667  CD1 ILE A 181     -11.961  12.802   6.022  1.00 90.75           C
ATOM   2668 1HD1 ILE A 181     -12.365  11.805   5.847  1.00 90.75           H
ATOM   2669 2HD1 ILE A 181     -12.499  13.272   6.845  1.00 90.75           H
ATOM   2670 3HD1 ILE A 181     -12.076  13.404   5.121  1.00 90.75           H
ATOM   2671  HN  ILE A 181      -8.946  10.343   6.211  1.00 90.75           H
ATOM   2672  N   PRO A 182      -8.770   9.732   9.511  1.00 92.35           N
ATOM   2673  CA  PRO A 182      -8.547   9.141  10.833  1.00 92.35           C
ATOM   2674  C   PRO A 182      -7.130   9.368  11.335  1.00 92.35           C
ATOM   2675  O   PRO A 182      -6.928   9.720  12.496  1.00 92.35           O
ATOM   2676  HA  PRO A 182      -9.191   9.621  11.571  1.00 92.35           H
ATOM   2677  CB  PRO A 182      -8.844   7.655  10.621  1.00 92.35           C
ATOM   2678 1HB  PRO A 182      -7.942   7.099  10.366  1.00 92.35           H
ATOM   2679 2HB  PRO A 182      -9.257   7.196  11.520  1.00 92.35           H
ATOM   2680  CG  PRO A 182      -9.849   7.656   9.476  1.00 92.35           C
ATOM   2681 1HG  PRO A 182      -9.893   6.688   8.975  1.00 92.35           H
ATOM   2682 2HG  PRO A 182     -10.860   7.867   9.824  1.00 92.35           H
ATOM   2683  CD  PRO A 182      -9.320   8.748   8.561  1.00 92.35           C
ATOM   2684 1HD  PRO A 182      -8.552   8.373   7.884  1.00 92.35           H
ATOM   2685 2HD  PRO A 182     -10.109   9.173   7.939  1.00 92.35           H
ATOM   2686  N   GLU A 183      -6.178   9.157  10.438  1.00 89.26           N
ATOM   2687  CA  GLU A 183      -4.775   9.270  10.795  1.00 89.26           C
ATOM   2688  C   GLU A 183      -4.449  10.703  11.220  1.00 89.26           C
ATOM   2689  O   GLU A 183      -3.688  10.917  12.162  1.00 89.26           O
ATOM   2690  HA  GLU A 183      -4.636   8.593  11.639  1.00 89.26           H
ATOM   2691  CB  GLU A 183      -3.877   8.822   9.640  1.00 89.26           C
ATOM   2692 1HB  GLU A 183      -4.315   9.134   8.692  1.00 89.26           H
ATOM   2693 2HB  GLU A 183      -2.866   9.201   9.793  1.00 89.26           H
ATOM   2694  CG  GLU A 183      -3.764   7.297   9.593  1.00 89.26           C
ATOM   2695 1HG  GLU A 183      -3.039   7.006   8.832  1.00 89.26           H
ATOM   2696 2HG  GLU A 183      -3.389   6.927  10.547  1.00 89.26           H
ATOM   2697  CD  GLU A 183      -5.119   6.656   9.287  1.00 89.26           C
ATOM   2698  OE1 GLU A 183      -5.287   5.476   9.665  1.00 89.26           O
ATOM   2699  OE2 GLU A 183      -5.956   7.360   8.681  1.00 89.26           O
ATOM   2700  HN  GLU A 183      -6.353   8.914   9.483  1.00 89.26           H
ATOM   2701  N   ILE A 184      -5.041  11.648  10.504  1.00 90.73           N
ATOM   2702  CA  ILE A 184      -4.767  13.054  10.748  1.00 90.73           C
ATOM   2703  C   ILE A 184      -5.198  13.413  12.171  1.00 90.73           C
ATOM   2704  O   ILE A 184      -4.526  14.188  12.850  1.00 90.73           O
ATOM   2705  HA  ILE A 184      -3.690  13.196  10.667  1.00 90.73           H
ATOM   2706  CB  ILE A 184      -5.420  13.921   9.670  1.00 90.73           C
ATOM   2707  HB  ILE A 184      -6.477  13.660   9.615  1.00 90.73           H
ATOM   2708  CG1 ILE A 184      -4.812  13.638   8.295  1.00 90.73           C
ATOM   2709 1HG1 ILE A 184      -3.788  14.010   8.263  1.00 90.73           H
ATOM   2710 2HG1 ILE A 184      -4.766  12.562   8.128  1.00 90.73           H
ATOM   2711  CG2 ILE A 184      -5.341  15.404  10.037  1.00 90.73           C
ATOM   2712 1HG2 ILE A 184      -5.858  15.573  10.982  1.00 90.73           H
ATOM   2713 2HG2 ILE A 184      -4.296  15.698  10.137  1.00 90.73           H
ATOM   2714 3HG2 ILE A 184      -5.812  15.998   9.254  1.00 90.73           H
ATOM   2715  CD1 ILE A 184      -5.635  14.296   7.185  1.00 90.73           C
ATOM   2716 1HD1 ILE A 184      -6.652  13.904   7.205  1.00 90.73           H
ATOM   2717 2HD1 ILE A 184      -5.658  15.375   7.342  1.00 90.73           H
ATOM   2718 3HD1 ILE A 184      -5.181  14.079   6.219  1.00 90.73           H
ATOM   2719  HN  ILE A 184      -5.695  11.465   9.770  1.00 90.73           H
ATOM   2720  N   LEU A 185      -6.316  12.833  12.581  1.00 90.96           N
ATOM   2721  CA  LEU A 185      -6.956  13.234  13.823  1.00 90.96           C
ATOM   2722  C   LEU A 185      -6.206  12.611  15.002  1.00 90.96           C
ATOM   2723  O   LEU A 185      -5.854  13.304  15.954  1.00 90.96           O
ATOM   2724  HA  LEU A 185      -6.875  14.318  13.897  1.00 90.96           H
ATOM   2725  CB  LEU A 185      -8.447  12.892  13.792  1.00 90.96           C
ATOM   2726 1HB  LEU A 185      -8.552  11.833  13.559  1.00 90.96           H
ATOM   2727 2HB  LEU A 185      -8.854  13.041  14.792  1.00 90.96           H
ATOM   2728  CG  LEU A 185      -9.298  13.691  12.802  1.00 90.96           C
ATOM   2729  HG  LEU A 185      -8.910  13.514  11.799  1.00 90.96           H
ATOM   2730  CD1 LEU A 185     -10.750  13.210  12.816  1.00 90.96           C
ATOM   2731 1HD1 LEU A 185     -10.787  12.157  12.539  1.00 90.96           H
ATOM   2732 2HD1 LEU A 185     -11.165  13.338  13.816  1.00 90.96           H
ATOM   2733 3HD1 LEU A 185     -11.333  13.794  12.104  1.00 90.96           H
ATOM   2734  CD2 LEU A 185      -9.188  15.193  13.072  1.00 90.96           C
ATOM   2735 1HD2 LEU A 185      -9.534  15.407  14.082  1.00 90.96           H
ATOM   2736 2HD2 LEU A 185      -8.148  15.505  12.970  1.00 90.96           H
ATOM   2737 3HD2 LEU A 185      -9.802  15.736  12.354  1.00 90.96           H
ATOM   2738  HN  LEU A 185      -6.783  12.103  12.082  1.00 90.96           H
ATOM   2739  N   TYR A 186      -5.984  11.308  14.899  1.00 91.21           N
ATOM   2740  CA  TYR A 186      -5.693  10.504  16.073  1.00 91.21           C
ATOM   2741  C   TYR A 186      -4.214  10.117  16.120  1.00 91.21           C
ATOM   2742  O   TYR A 186      -3.770   9.458  17.059  1.00 91.21           O
ATOM   2743  HA  TYR A 186      -5.935  11.097  16.956  1.00 91.21           H
ATOM   2744  CB  TYR A 186      -6.536   9.234  15.934  1.00 91.21           C
ATOM   2745 1HB  TYR A 186      -6.193   8.677  15.062  1.00 91.21           H
ATOM   2746 2HB  TYR A 186      -6.366   8.600  16.804  1.00 91.21           H
ATOM   2747  CG  TYR A 186      -8.037   9.495  15.797  1.00 91.21           C
ATOM   2748  CD1 TYR A 186      -8.677  10.330  16.691  1.00 91.21           C
ATOM   2749  HD1 TYR A 186      -8.112  10.804  17.494  1.00 91.21           H
ATOM   2750  CD2 TYR A 186      -8.752   8.896  14.780  1.00 91.21           C
ATOM   2751  HD2 TYR A 186      -8.247   8.236  14.074  1.00 91.21           H
ATOM   2752  CE1 TYR A 186     -10.090  10.576  16.562  1.00 91.21           C
ATOM   2753  HE1 TYR A 186     -10.607  11.233  17.261  1.00 91.21           H
ATOM   2754  CE2 TYR A 186     -10.165   9.142  14.651  1.00 91.21           C
ATOM   2755  HE2 TYR A 186     -10.741   8.675  13.852  1.00 91.21           H
ATOM   2756  CZ  TYR A 186     -10.764   9.970  15.548  1.00 91.21           C
ATOM   2757  OH  TYR A 186     -12.098  10.202  15.427  1.00 91.21           O
ATOM   2758  HH  TYR A 186     -12.467   9.683  14.655  1.00 91.21           H
ATOM   2759  HN  TYR A 186      -6.001  10.805  14.035  1.00 91.21           H
ATOM   2760  N   SER A 187      -3.491  10.544  15.096  1.00 92.13           N
ATOM   2761  CA  SER A 187      -2.042  10.427  15.101  1.00 92.13           C
ATOM   2762  C   SER A 187      -1.442  11.406  16.112  1.00 92.13           C
ATOM   2763  O   SER A 187      -1.658  12.613  16.016  1.00 92.13           O
ATOM   2764  HA  SER A 187      -1.837   9.398  15.397  1.00 92.13           H
ATOM   2765  CB  SER A 187      -1.464  10.681  13.708  1.00 92.13           C
ATOM   2766 1HB  SER A 187      -1.748  11.679  13.374  1.00 92.13           H
ATOM   2767 2HB  SER A 187      -0.375  10.660  13.758  1.00 92.13           H
ATOM   2768  OG  SER A 187      -1.914   9.718  12.759  1.00 92.13           O
ATOM   2769  HG  SER A 187      -2.440  10.168  12.038  1.00 92.13           H
ATOM   2770  HN  SER A 187      -3.878  10.963  14.274  1.00 92.13           H
ATOM   2771  N   GLN A 188      -0.700  10.849  17.058  1.00 85.21           N
ATOM   2772  CA  GLN A 188       0.041  11.665  18.005  1.00 85.21           C
ATOM   2773  C   GLN A 188       1.288  10.921  18.485  1.00 85.21           C
ATOM   2774  O   GLN A 188       1.449   9.732  18.214  1.00 85.21           O
ATOM   2775  HA  GLN A 188       0.333  12.558  17.452  1.00 85.21           H
ATOM   2776  CB  GLN A 188      -0.843  12.073  19.186  1.00 85.21           C
ATOM   2777 1HB  GLN A 188      -0.291  12.746  19.842  1.00 85.21           H
ATOM   2778 2HB  GLN A 188      -1.711  12.623  18.822  1.00 85.21           H
ATOM   2779  CG  GLN A 188      -1.304  10.846  19.975  1.00 85.21           C
ATOM   2780 1HG  GLN A 188      -1.798  10.142  19.304  1.00 85.21           H
ATOM   2781 2HG  GLN A 188      -0.439  10.333  20.395  1.00 85.21           H
ATOM   2782  CD  GLN A 188      -2.262  11.246  21.099  1.00 85.21           C
ATOM   2783  OE1 GLN A 188      -2.727  12.371  21.183  1.00 85.21           O
ATOM   2784  NE2 GLN A 188      -2.532  10.264  21.955  1.00 85.21           N
ATOM   2785 1HE2 GLN A 188      -2.117   9.363  21.828  1.00 85.21           H
ATOM   2786 2HE2 GLN A 188      -3.148  10.427  22.724  1.00 85.21           H
ATOM   2787  HN  GLN A 188      -0.600   9.862  17.182  1.00 85.21           H
ATOM   2788  N   ILE A 189       2.139  11.651  19.191  1.00 89.63           N
ATOM   2789  CA  ILE A 189       3.307  11.049  19.811  1.00 89.63           C
ATOM   2790  C   ILE A 189       2.929  10.523  21.197  1.00 89.63           C
ATOM   2791  O   ILE A 189       2.419  11.270  22.030  1.00 89.63           O
ATOM   2792  HA  ILE A 189       3.607  10.204  19.191  1.00 89.63           H
ATOM   2793  CB  ILE A 189       4.476  12.037  19.826  1.00 89.63           C
ATOM   2794  HB  ILE A 189       4.162  12.928  20.369  1.00 89.63           H
ATOM   2795  CG1 ILE A 189       4.838  12.478  18.406  1.00 89.63           C
ATOM   2796 1HG1 ILE A 189       5.218  11.626  17.843  1.00 89.63           H
ATOM   2797 2HG1 ILE A 189       3.944  12.828  17.891  1.00 89.63           H
ATOM   2798  CG2 ILE A 189       5.678  11.453  20.569  1.00 89.63           C
ATOM   2799 1HG2 ILE A 189       5.396  11.230  21.598  1.00 89.63           H
ATOM   2800 2HG2 ILE A 189       6.001  10.537  20.075  1.00 89.63           H
ATOM   2801 3HG2 ILE A 189       6.494  12.175  20.565  1.00 89.63           H
ATOM   2802  CD1 ILE A 189       5.889  13.590  18.429  1.00 89.63           C
ATOM   2803 1HD1 ILE A 189       5.497  14.449  18.973  1.00 89.63           H
ATOM   2804 2HD1 ILE A 189       6.791  13.227  18.924  1.00 89.63           H
ATOM   2805 3HD1 ILE A 189       6.129  13.884  17.408  1.00 89.63           H
ATOM   2806  HN  ILE A 189       2.041  12.635  19.341  1.00 89.63           H
ATOM   2807  N   LYS A 190       3.194   9.241  21.401  1.00 85.00           N
ATOM   2808  CA  LYS A 190       2.980   8.630  22.702  1.00 85.00           C
ATOM   2809  C   LYS A 190       4.331   8.250  23.311  1.00 85.00           C
ATOM   2810  O   LYS A 190       5.173   7.656  22.639  1.00 85.00           O
ATOM   2811  HA  LYS A 190       2.511   9.378  23.341  1.00 85.00           H
ATOM   2812  CB  LYS A 190       2.004   7.457  22.589  1.00 85.00           C
ATOM   2813 1HB  LYS A 190       1.084   7.788  22.108  1.00 85.00           H
ATOM   2814 2HB  LYS A 190       2.434   6.682  21.953  1.00 85.00           H
ATOM   2815  CG  LYS A 190       1.684   6.875  23.967  1.00 85.00           C
ATOM   2816 1HG  LYS A 190       2.606   6.554  24.453  1.00 85.00           H
ATOM   2817 2HG  LYS A 190       1.243   7.646  24.598  1.00 85.00           H
ATOM   2818  CD  LYS A 190       0.723   5.690  23.852  1.00 85.00           C
ATOM   2819 1HD  LYS A 190      -0.234   6.031  23.457  1.00 85.00           H
ATOM   2820 2HD  LYS A 190       1.120   4.962  23.145  1.00 85.00           H
ATOM   2821  CE  LYS A 190       0.510   5.023  25.213  1.00 85.00           C
ATOM   2822 1HE  LYS A 190       1.462   4.943  25.738  1.00 85.00           H
ATOM   2823 2HE  LYS A 190      -0.142   5.641  25.829  1.00 85.00           H
ATOM   2824  NZ  LYS A 190      -0.084   3.678  25.043  1.00 85.00           N
ATOM   2825 1HZ  LYS A 190      -0.303   3.289  25.954  1.00 85.00           H
ATOM   2826 2HZ  LYS A 190      -0.933   3.751  24.494  1.00 85.00           H
ATOM   2827 3HZ  LYS A 190       0.576   3.074  24.567  1.00 85.00           H
ATOM   2828  HN  LYS A 190       3.548   8.624  20.697  1.00 85.00           H
ATOM   2829  N   GLU A 191       4.496   8.608  24.575  1.00 75.84           N
ATOM   2830  CA  GLU A 191       5.681   8.212  25.317  1.00 75.84           C
ATOM   2831  C   GLU A 191       5.389   6.968  26.159  1.00 75.84           C
ATOM   2832  O   GLU A 191       4.460   6.964  26.965  1.00 75.84           O
ATOM   2833  HA  GLU A 191       6.431   7.980  24.561  1.00 75.84           H
ATOM   2834  CB  GLU A 191       6.189   9.359  26.193  1.00 75.84           C
ATOM   2835 1HB  GLU A 191       6.275  10.267  25.595  1.00 75.84           H
ATOM   2836 2HB  GLU A 191       5.539   9.475  27.060  1.00 75.84           H
ATOM   2837  CG  GLU A 191       7.585   9.056  26.738  1.00 75.84           C
ATOM   2838 1HG  GLU A 191       7.546   8.175  27.379  1.00 75.84           H
ATOM   2839 2HG  GLU A 191       8.259   8.820  25.914  1.00 75.84           H
ATOM   2840  CD  GLU A 191       8.135  10.245  27.529  1.00 75.84           C
ATOM   2841  OE1 GLU A 191       9.251  10.097  28.072  1.00 75.84           O
ATOM   2842  OE2 GLU A 191       7.427  11.274  27.572  1.00 75.84           O
ATOM   2843  HN  GLU A 191       3.838   9.158  25.091  1.00 75.84           H
ATOM   2844  N   GLU A 192       6.200   5.943  25.942  1.00 72.31           N
ATOM   2845  CA  GLU A 192       6.011   4.680  26.635  1.00 72.31           C
ATOM   2846  C   GLU A 192       7.363   4.087  27.036  1.00 72.31           C
ATOM   2847  O   GLU A 192       8.233   3.889  26.190  1.00 72.31           O
ATOM   2848  HA  GLU A 192       5.434   4.923  27.528  1.00 72.31           H
ATOM   2849  CB  GLU A 192       5.214   3.696  25.775  1.00 72.31           C
ATOM   2850 1HB  GLU A 192       4.256   4.139  25.503  1.00 72.31           H
ATOM   2851 2HB  GLU A 192       5.809   3.396  24.913  1.00 72.31           H
ATOM   2852  CG  GLU A 192       4.903   2.416  26.552  1.00 72.31           C
ATOM   2853 1HG  GLU A 192       5.642   1.652  26.312  1.00 72.31           H
ATOM   2854 2HG  GLU A 192       4.980   2.608  27.623  1.00 72.31           H
ATOM   2855  CD  GLU A 192       3.501   1.899  26.221  1.00 72.31           C
ATOM   2856  OE1 GLU A 192       2.932   1.206  27.090  1.00 72.31           O
ATOM   2857  OE2 GLU A 192       3.032   2.210  25.105  1.00 72.31           O
ATOM   2858  HN  GLU A 192       6.972   5.965  25.308  1.00 72.31           H
ATOM   2859  N   SER A 193       7.496   3.819  28.327  1.00 73.01           N
ATOM   2860  CA  SER A 193       8.720   3.233  28.847  1.00 73.01           C
ATOM   2861  C   SER A 193       9.918   4.110  28.479  1.00 73.01           C
ATOM   2862  O   SER A 193      11.014   3.604  28.244  1.00 73.01           O
ATOM   2863  HA  SER A 193       8.587   3.201  29.928  1.00 73.01           H
ATOM   2864  CB  SER A 193       8.919   1.812  28.316  1.00 73.01           C
ATOM   2865 1HB  SER A 193       9.102   1.849  27.242  1.00 73.01           H
ATOM   2866 2HB  SER A 193       9.805   1.374  28.775  1.00 73.01           H
ATOM   2867  OG  SER A 193       7.791   0.982  28.576  1.00 73.01           O
ATOM   2868  HG  SER A 193       7.915   0.089  28.142  1.00 73.01           H
ATOM   2869  HN  SER A 193       6.789   3.996  29.011  1.00 73.01           H
ATOM   2870  N   GLY A 194       9.669   5.411  28.439  1.00 81.77           N
ATOM   2871  CA  GLY A 194      10.728   6.369  28.172  1.00 81.77           C
ATOM   2872  C   GLY A 194      11.075   6.401  26.682  1.00 81.77           C
ATOM   2873  O   GLY A 194      12.059   7.021  26.283  1.00 81.77           O
ATOM   2874 1HA  GLY A 194      10.418   7.361  28.498  1.00 81.77           H
ATOM   2875 2HA  GLY A 194      11.615   6.106  28.749  1.00 81.77           H
ATOM   2876  HN  GLY A 194       8.764   5.812  28.586  1.00 81.77           H
ATOM   2877  N   ILE A 195      10.247   5.724  25.900  1.00 80.29           N
ATOM   2878  CA  ILE A 195      10.421   5.713  24.457  1.00 80.29           C
ATOM   2879  C   ILE A 195       9.278   6.493  23.804  1.00 80.29           C
ATOM   2880  O   ILE A 195       8.108   6.239  24.085  1.00 80.29           O
ATOM   2881  HA  ILE A 195      11.358   6.224  24.237  1.00 80.29           H
ATOM   2882  CB  ILE A 195      10.557   4.277  23.945  1.00 80.29           C
ATOM   2883  HB  ILE A 195       9.655   3.730  24.219  1.00 80.29           H
ATOM   2884  CG1 ILE A 195      11.737   3.567  24.612  1.00 80.29           C
ATOM   2885 1HG1 ILE A 195      12.664   4.085  24.364  1.00 80.29           H
ATOM   2886 2HG1 ILE A 195      11.627   3.610  25.695  1.00 80.29           H
ATOM   2887  CG2 ILE A 195      10.657   4.247  22.419  1.00 80.29           C
ATOM   2888 1HG2 ILE A 195       9.759   4.688  21.987  1.00 80.29           H
ATOM   2889 2HG2 ILE A 195      11.531   4.816  22.101  1.00 80.29           H
ATOM   2890 3HG2 ILE A 195      10.753   3.215  22.082  1.00 80.29           H
ATOM   2891  CD1 ILE A 195      11.825   2.108  24.160  1.00 80.29           C
ATOM   2892 1HD1 ILE A 195      10.906   1.588  24.430  1.00 80.29           H
ATOM   2893 2HD1 ILE A 195      11.959   2.070  23.079  1.00 80.29           H
ATOM   2894 3HD1 ILE A 195      12.672   1.627  24.648  1.00 80.29           H
ATOM   2895  HN  ILE A 195       9.470   5.191  26.236  1.00 80.29           H
ATOM   2896  N   ALA A 196       9.658   7.426  22.943  1.00 90.67           N
ATOM   2897  CA  ALA A 196       8.680   8.182  22.179  1.00 90.67           C
ATOM   2898  C   ALA A 196       8.242   7.360  20.965  1.00 90.67           C
ATOM   2899  O   ALA A 196       9.077   6.910  20.181  1.00 90.67           O
ATOM   2900  HA  ALA A 196       7.816   8.352  22.822  1.00 90.67           H
ATOM   2901  CB  ALA A 196       9.275   9.534  21.783  1.00 90.67           C
ATOM   2902 1HB  ALA A 196       9.543  10.090  22.682  1.00 90.67           H
ATOM   2903 2HB  ALA A 196      10.167   9.375  21.176  1.00 90.67           H
ATOM   2904 3HB  ALA A 196       8.542  10.101  21.210  1.00 90.67           H
ATOM   2905  HN  ALA A 196      10.612   7.668  22.765  1.00 90.67           H
ATOM   2906  N   ILE A 197       6.934   7.189  20.847  1.00 86.75           N
ATOM   2907  CA  ILE A 197       6.377   6.393  19.766  1.00 86.75           C
ATOM   2908  C   ILE A 197       5.337   7.223  19.011  1.00 86.75           C
ATOM   2909  O   ILE A 197       4.449   7.815  19.621  1.00 86.75           O
ATOM   2910  HA  ILE A 197       7.192   6.156  19.082  1.00 86.75           H
ATOM   2911  CB  ILE A 197       5.835   5.066  20.301  1.00 86.75           C
ATOM   2912  HB  ILE A 197       5.063   5.285  21.038  1.00 86.75           H
ATOM   2913  CG1 ILE A 197       6.931   4.275  21.017  1.00 86.75           C
ATOM   2914 1HG1 ILE A 197       7.721   4.019  20.311  1.00 86.75           H
ATOM   2915 2HG1 ILE A 197       7.385   4.894  21.791  1.00 86.75           H
ATOM   2916  CG2 ILE A 197       5.177   4.252  19.185  1.00 86.75           C
ATOM   2917 1HG2 ILE A 197       4.351   4.821  18.760  1.00 86.75           H
ATOM   2918 2HG2 ILE A 197       5.912   4.042  18.408  1.00 86.75           H
ATOM   2919 3HG2 ILE A 197       4.801   3.314  19.593  1.00 86.75           H
ATOM   2920  CD1 ILE A 197       6.366   2.999  21.644  1.00 86.75           C
ATOM   2921 1HD1 ILE A 197       5.594   3.260  22.368  1.00 86.75           H
ATOM   2922 2HD1 ILE A 197       5.935   2.371  20.864  1.00 86.75           H
ATOM   2923 3HD1 ILE A 197       7.166   2.455  22.147  1.00 86.75           H
ATOM   2924  HN  ILE A 197       6.260   7.582  21.473  1.00 86.75           H
ATOM   2925  N   CYS A 198       5.482   7.238  17.694  1.00 91.68           N
ATOM   2926  CA  CYS A 198       4.449   7.792  16.834  1.00 91.68           C
ATOM   2927  C   CYS A 198       3.395   6.710  16.592  1.00 91.68           C
ATOM   2928  O   CYS A 198       3.655   5.728  15.898  1.00 91.68           O
ATOM   2929  HA  CYS A 198       4.019   8.639  17.368  1.00 91.68           H
ATOM   2930  CB  CYS A 198       5.030   8.325  15.523  1.00 91.68           C
ATOM   2931 1HB  CYS A 198       5.649   9.201  15.720  1.00 91.68           H
ATOM   2932 2HB  CYS A 198       5.677   7.574  15.070  1.00 91.68           H
ATOM   2933  SG  CYS A 198       3.678   8.762  14.371  1.00 91.68           S
ATOM   2934  HN  CYS A 198       6.284   6.883  17.215  1.00 91.68           H
ATOM   2935  N   THR A 199       2.226   6.925  17.178  1.00 90.18           N
ATOM   2936  CA  THR A 199       1.141   5.966  17.060  1.00 90.18           C
ATOM   2937  C   THR A 199      -0.203   6.690  16.962  1.00 90.18           C
ATOM   2938  O   THR A 199      -0.283   7.893  17.207  1.00 90.18           O
ATOM   2939  HA  THR A 199       1.274   5.410  16.132  1.00 90.18           H
ATOM   2940  CB  THR A 199       1.228   5.005  18.248  1.00 90.18           C
ATOM   2941  HB  THR A 199       2.255   4.677  18.409  1.00 90.18           H
ATOM   2942  OG1 THR A 199       0.297   3.975  17.930  1.00 90.18           O
ATOM   2943  HG1 THR A 199       0.471   3.169  18.496  1.00 90.18           H
ATOM   2944  CG2 THR A 199       0.680   5.618  19.538  1.00 90.18           C
ATOM   2945 1HG2 THR A 199      -0.367   5.884  19.398  1.00 90.18           H
ATOM   2946 2HG2 THR A 199       1.252   6.512  19.787  1.00 90.18           H
ATOM   2947 3HG2 THR A 199       0.766   4.894  20.349  1.00 90.18           H
ATOM   2948  HN  THR A 199       2.016   7.736  17.725  1.00 90.18           H
ATOM   2949  N   MET A 200      -1.225   5.928  16.603  1.00 88.98           N
ATOM   2950  CA  MET A 200      -2.592   6.408  16.712  1.00 88.98           C
ATOM   2951  C   MET A 200      -3.156   6.145  18.110  1.00 88.98           C
ATOM   2952  O   MET A 200      -3.020   5.044  18.640  1.00 88.98           O
ATOM   2953  HA  MET A 200      -2.541   7.482  16.530  1.00 88.98           H
ATOM   2954  CB  MET A 200      -3.464   5.707  15.669  1.00 88.98           C
ATOM   2955 1HB  MET A 200      -3.380   4.627  15.786  1.00 88.98           H
ATOM   2956 2HB  MET A 200      -4.511   5.965  15.832  1.00 88.98           H
ATOM   2957  CG  MET A 200      -3.050   6.106  14.251  1.00 88.98           C
ATOM   2958 1HG  MET A 200      -3.054   7.192  14.153  1.00 88.98           H
ATOM   2959 2HG  MET A 200      -2.032   5.771  14.053  1.00 88.98           H
ATOM   2960  SD  MET A 200      -4.170   5.385  13.062  1.00 88.98           S
ATOM   2961  CE  MET A 200      -5.659   6.288  13.452  1.00 88.98           C
ATOM   2962 1HE  MET A 200      -5.936   6.103  14.490  1.00 88.98           H
ATOM   2963 2HE  MET A 200      -5.486   7.355  13.306  1.00 88.98           H
ATOM   2964 3HE  MET A 200      -6.466   5.959  12.797  1.00 88.98           H
ATOM   2965  HN  MET A 200      -1.131   4.999  16.244  1.00 88.98           H
ATOM   2966  N   VAL A 201      -3.777   7.175  18.666  1.00 91.12           N
ATOM   2967  CA  VAL A 201      -4.450   7.040  19.946  1.00 91.12           C
ATOM   2968  C   VAL A 201      -5.926   7.410  19.783  1.00 91.12           C
ATOM   2969  O   VAL A 201      -6.249   8.512  19.344  1.00 91.12           O
ATOM   2970  HA  VAL A 201      -4.382   5.994  20.246  1.00 91.12           H
ATOM   2971  CB  VAL A 201      -3.736   7.884  21.004  1.00 91.12           C
ATOM   2972  HB  VAL A 201      -3.822   8.931  20.712  1.00 91.12           H
ATOM   2973  CG1 VAL A 201      -4.399   7.722  22.374  1.00 91.12           C
ATOM   2974 1HG1 VAL A 201      -5.439   8.044  22.314  1.00 91.12           H
ATOM   2975 2HG1 VAL A 201      -4.359   6.676  22.676  1.00 91.12           H
ATOM   2976 3HG1 VAL A 201      -3.872   8.333  23.107  1.00 91.12           H
ATOM   2977  CG2 VAL A 201      -2.248   7.535  21.071  1.00 91.12           C
ATOM   2978 1HG2 VAL A 201      -2.133   6.482  21.328  1.00 91.12           H
ATOM   2979 2HG2 VAL A 201      -1.786   7.725  20.102  1.00 91.12           H
ATOM   2980 3HG2 VAL A 201      -1.765   8.149  21.831  1.00 91.12           H
ATOM   2981  HN  VAL A 201      -3.824   8.087  18.257  1.00 91.12           H
ATOM   2982  N   TYR A 202      -6.783   6.466  20.146  1.00 91.10           N
ATOM   2983  CA  TYR A 202      -8.214   6.652  19.980  1.00 91.10           C
ATOM   2984  C   TYR A 202      -8.851   7.180  21.267  1.00 91.10           C
ATOM   2985  O   TYR A 202      -8.451   6.797  22.365  1.00 91.10           O
ATOM   2986  HA  TYR A 202      -8.369   7.378  19.182  1.00 91.10           H
ATOM   2987  CB  TYR A 202      -8.786   5.266  19.674  1.00 91.10           C
ATOM   2988 1HB  TYR A 202      -8.535   4.591  20.492  1.00 91.10           H
ATOM   2989 2HB  TYR A 202      -9.874   5.333  19.639  1.00 91.10           H
ATOM   2990  CG  TYR A 202      -8.284   4.662  18.361  1.00 91.10           C
ATOM   2991  CD1 TYR A 202      -8.919   4.966  17.174  1.00 91.10           C
ATOM   2992  HD1 TYR A 202      -9.778   5.636  17.172  1.00 91.10           H
ATOM   2993  CD2 TYR A 202      -7.196   3.813  18.364  1.00 91.10           C
ATOM   2994  HD2 TYR A 202      -6.694   3.573  19.302  1.00 91.10           H
ATOM   2995  CE1 TYR A 202      -8.446   4.397  15.939  1.00 91.10           C
ATOM   2996  HE1 TYR A 202      -8.939   4.629  14.994  1.00 91.10           H
ATOM   2997  CE2 TYR A 202      -6.723   3.244  17.129  1.00 91.10           C
ATOM   2998  HE2 TYR A 202      -5.865   2.573  17.117  1.00 91.10           H
ATOM   2999  CZ  TYR A 202      -7.371   3.565  15.977  1.00 91.10           C
ATOM   3000  OH  TYR A 202      -6.925   3.028  14.810  1.00 91.10           O
ATOM   3001  HH  TYR A 202      -7.502   3.329  14.052  1.00 91.10           H
ATOM   3002  HN  TYR A 202      -6.514   5.590  20.546  1.00 91.10           H
ATOM   3003  N   PRO A 203      -9.851   8.066  21.157  1.00 85.35           N
ATOM   3004  CA  PRO A 203     -10.454   8.675  22.345  1.00 85.35           C
ATOM   3005  C   PRO A 203     -11.248   7.672  23.167  1.00 85.35           C
ATOM   3006  O   PRO A 203     -11.766   6.695  22.629  1.00 85.35           O
ATOM   3007  HA  PRO A 203      -9.677   9.041  23.016  1.00 85.35           H
ATOM   3008  CB  PRO A 203     -11.350   9.775  21.773  1.00 85.35           C
ATOM   3009 1HB  PRO A 203     -12.238   9.929  22.385  1.00 85.35           H
ATOM   3010 2HB  PRO A 203     -10.829  10.732  21.724  1.00 85.35           H
ATOM   3011  CG  PRO A 203     -11.704   9.270  20.403  1.00 85.35           C
ATOM   3012 1HG  PRO A 203     -12.562   8.598  20.441  1.00 85.35           H
ATOM   3013 2HG  PRO A 203     -11.972  10.090  19.737  1.00 85.35           H
ATOM   3014  CD  PRO A 203     -10.478   8.555  19.916  1.00 85.35           C
ATOM   3015 1HD  PRO A 203     -10.732   7.734  19.244  1.00 85.35           H
ATOM   3016 2HD  PRO A 203      -9.815   9.223  19.367  1.00 85.35           H
ATOM   3017  N   SER A 204     -11.321   7.943  24.462  1.00 76.66           N
ATOM   3018  CA  SER A 204     -11.661   6.910  25.424  1.00 76.66           C
ATOM   3019  C   SER A 204     -13.078   6.395  25.161  1.00 76.66           C
ATOM   3020  O   SER A 204     -13.350   5.206  25.322  1.00 76.66           O
ATOM   3021  HA  SER A 204     -10.930   6.116  25.266  1.00 76.66           H
ATOM   3022  CB  SER A 204     -11.544   7.432  26.858  1.00 76.66           C
ATOM   3023 1HB  SER A 204     -11.940   6.687  27.548  1.00 76.66           H
ATOM   3024 2HB  SER A 204     -10.492   7.571  27.108  1.00 76.66           H
ATOM   3025  OG  SER A 204     -12.241   8.662  27.037  1.00 76.66           O
ATOM   3026  HG  SER A 204     -13.224   8.492  27.100  1.00 76.66           H
ATOM   3027  HN  SER A 204     -11.154   8.848  24.854  1.00 76.66           H
ATOM   3028  N   ASP A 205     -13.943   7.316  24.762  1.00 71.18           N
ATOM   3029  CA  ASP A 205     -15.374   7.106  24.898  1.00 71.18           C
ATOM   3030  C   ASP A 205     -15.791   5.899  24.056  1.00 71.18           C
ATOM   3031  O   ASP A 205     -16.520   5.029  24.530  1.00 71.18           O
ATOM   3032  HA  ASP A 205     -15.541   6.949  25.964  1.00 71.18           H
ATOM   3033  CB  ASP A 205     -16.159   8.322  24.401  1.00 71.18           C
ATOM   3034 1HB  ASP A 205     -15.900   8.527  23.362  1.00 71.18           H
ATOM   3035 2HB  ASP A 205     -17.227   8.106  24.426  1.00 71.18           H
ATOM   3036  CG  ASP A 205     -15.861   9.554  25.258  1.00 71.18           C
ATOM   3037  OD1 ASP A 205     -15.216   9.369  26.313  1.00 71.18           O
ATOM   3038  OD2 ASP A 205     -16.287  10.653  24.840  1.00 71.18           O
ATOM   3039  HN  ASP A 205     -13.681   8.190  24.353  1.00 71.18           H
ATOM   3040  N   GLU A 206     -15.311   5.884  22.821  1.00 74.57           N
ATOM   3041  CA  GLU A 206     -15.655   4.817  21.897  1.00 74.57           C
ATOM   3042  C   GLU A 206     -14.393   4.266  21.229  1.00 74.57           C
ATOM   3043  O   GLU A 206     -14.428   3.858  20.069  1.00 74.57           O
ATOM   3044  HA  GLU A 206     -16.118   4.043  22.508  1.00 74.57           H
ATOM   3045  CB  GLU A 206     -16.662   5.301  20.851  1.00 74.57           C
ATOM   3046 1HB  GLU A 206     -16.286   6.205  20.371  1.00 74.57           H
ATOM   3047 2HB  GLU A 206     -16.877   4.497  20.148  1.00 74.57           H
ATOM   3048  CG  GLU A 206     -17.995   5.671  21.504  1.00 74.57           C
ATOM   3049 1HG  GLU A 206     -18.102   5.136  22.448  1.00 74.57           H
ATOM   3050 2HG  GLU A 206     -18.007   6.735  21.738  1.00 74.57           H
ATOM   3051  CD  GLU A 206     -19.169   5.331  20.584  1.00 74.57           C
ATOM   3052  OE1 GLU A 206     -20.125   4.705  21.090  1.00 74.57           O
ATOM   3053  OE2 GLU A 206     -19.084   5.706  19.394  1.00 74.57           O
ATOM   3054  HN  GLU A 206     -14.698   6.583  22.451  1.00 74.57           H
ATOM   3055  N   SER A 207     -13.309   4.272  21.990  1.00 87.54           N
ATOM   3056  CA  SER A 207     -12.004   3.954  21.436  1.00 87.54           C
ATOM   3057  C   SER A 207     -12.066   2.622  20.684  1.00 87.54           C
ATOM   3058  O   SER A 207     -11.545   2.506  19.576  1.00 87.54           O
ATOM   3059  HA  SER A 207     -11.774   4.769  20.750  1.00 87.54           H
ATOM   3060  CB  SER A 207     -10.939   3.895  22.533  1.00 87.54           C
ATOM   3061 1HB  SER A 207      -9.997   3.549  22.106  1.00 87.54           H
ATOM   3062 2HB  SER A 207     -10.763   4.898  22.922  1.00 87.54           H
ATOM   3063  OG  SER A 207     -11.320   3.032  23.601  1.00 87.54           O
ATOM   3064  HG  SER A 207     -10.722   3.180  24.389  1.00 87.54           H
ATOM   3065  HN  SER A 207     -13.312   4.489  22.966  1.00 87.54           H
ATOM   3066  N   THR A 208     -12.707   1.651  21.318  1.00 86.69           N
ATOM   3067  CA  THR A 208     -12.741   0.302  20.779  1.00 86.69           C
ATOM   3068  C   THR A 208     -13.478   0.281  19.438  1.00 86.69           C
ATOM   3069  O   THR A 208     -12.998  -0.309  18.472  1.00 86.69           O
ATOM   3070  HA  THR A 208     -11.717  -0.018  20.587  1.00 86.69           H
ATOM   3071  CB  THR A 208     -13.371  -0.612  21.833  1.00 86.69           C
ATOM   3072  HB  THR A 208     -14.436  -0.405  21.940  1.00 86.69           H
ATOM   3073  OG1 THR A 208     -12.582  -0.393  22.999  1.00 86.69           O
ATOM   3074  HG1 THR A 208     -11.627  -0.623  22.813  1.00 86.69           H
ATOM   3075  CG2 THR A 208     -13.169  -2.095  21.518  1.00 86.69           C
ATOM   3076 1HG2 THR A 208     -12.102  -2.316  21.477  1.00 86.69           H
ATOM   3077 2HG2 THR A 208     -13.625  -2.328  20.556  1.00 86.69           H
ATOM   3078 3HG2 THR A 208     -13.635  -2.699  22.297  1.00 86.69           H
ATOM   3079  HN  THR A 208     -13.196   1.774  22.181  1.00 86.69           H
ATOM   3080  N   LYS A 209     -14.631   0.933  19.423  1.00 82.51           N
ATOM   3081  CA  LYS A 209     -15.461   0.956  18.231  1.00 82.51           C
ATOM   3082  C   LYS A 209     -14.687   1.617  17.088  1.00 82.51           C
ATOM   3083  O   LYS A 209     -14.691   1.120  15.963  1.00 82.51           O
ATOM   3084  HA  LYS A 209     -15.667  -0.078  17.955  1.00 82.51           H
ATOM   3085  CB  LYS A 209     -16.807   1.622  18.528  1.00 82.51           C
ATOM   3086 1HB  LYS A 209     -16.641   2.611  18.953  1.00 82.51           H
ATOM   3087 2HB  LYS A 209     -17.359   1.763  17.599  1.00 82.51           H
ATOM   3088  CG  LYS A 209     -17.635   0.776  19.497  1.00 82.51           C
ATOM   3089 1HG  LYS A 209     -17.721  -0.242  19.115  1.00 82.51           H
ATOM   3090 2HG  LYS A 209     -17.125   0.713  20.458  1.00 82.51           H
ATOM   3091  CD  LYS A 209     -19.030   1.373  19.691  1.00 82.51           C
ATOM   3092 1HD  LYS A 209     -18.950   2.447  19.858  1.00 82.51           H
ATOM   3093 2HD  LYS A 209     -19.619   1.234  18.784  1.00 82.51           H
ATOM   3094  CE  LYS A 209     -19.746   0.719  20.875  1.00 82.51           C
ATOM   3095 1HE  LYS A 209     -20.069  -0.286  20.602  1.00 82.51           H
ATOM   3096 2HE  LYS A 209     -19.057   0.616  21.713  1.00 82.51           H
ATOM   3097  NZ  LYS A 209     -20.916   1.529  21.284  1.00 82.51           N
ATOM   3098 1HZ  LYS A 209     -21.351   1.107  22.097  1.00 82.51           H
ATOM   3099 2HZ  LYS A 209     -20.613   2.469  21.512  1.00 82.51           H
ATOM   3100 3HZ  LYS A 209     -21.585   1.564  20.523  1.00 82.51           H
ATOM   3101  HN  LYS A 209     -14.999   1.437  20.204  1.00 82.51           H
ATOM   3102  N   LEU A 210     -14.042   2.726  17.417  1.00 88.81           N
ATOM   3103  CA  LEU A 210     -13.383   3.536  16.406  1.00 88.81           C
ATOM   3104  C   LEU A 210     -12.263   2.720  15.757  1.00 88.81           C
ATOM   3105  O   LEU A 210     -12.167   2.656  14.532  1.00 88.81           O
ATOM   3106  HA  LEU A 210     -14.124   3.774  15.643  1.00 88.81           H
ATOM   3107  CB  LEU A 210     -12.909   4.861  17.007  1.00 88.81           C
ATOM   3108 1HB  LEU A 210     -13.746   5.317  17.535  1.00 88.81           H
ATOM   3109 2HB  LEU A 210     -12.141   4.647  17.750  1.00 88.81           H
ATOM   3110  CG  LEU A 210     -12.350   5.884  16.016  1.00 88.81           C
ATOM   3111  HG  LEU A 210     -11.535   5.415  15.465  1.00 88.81           H
ATOM   3112  CD1 LEU A 210     -13.411   6.294  14.993  1.00 88.81           C
ATOM   3113 1HD1 LEU A 210     -13.740   5.414  14.439  1.00 88.81           H
ATOM   3114 2HD1 LEU A 210     -14.262   6.737  15.509  1.00 88.81           H
ATOM   3115 3HD1 LEU A 210     -12.986   7.021  14.301  1.00 88.81           H
ATOM   3116  CD2 LEU A 210     -11.763   7.093  16.749  1.00 88.81           C
ATOM   3117 1HD2 LEU A 210     -12.542   7.571  17.342  1.00 88.81           H
ATOM   3118 2HD2 LEU A 210     -10.957   6.764  17.405  1.00 88.81           H
ATOM   3119 3HD2 LEU A 210     -11.372   7.804  16.021  1.00 88.81           H
ATOM   3120  HN  LEU A 210     -13.966   3.073  18.352  1.00 88.81           H
ATOM   3121  N   LYS A 211     -11.444   2.117  16.606  1.00 93.39           N
ATOM   3122  CA  LYS A 211     -10.334   1.309  16.130  1.00 93.39           C
ATOM   3123  C   LYS A 211     -10.867   0.215  15.203  1.00 93.39           C
ATOM   3124  O   LYS A 211     -10.363   0.035  14.095  1.00 93.39           O
ATOM   3125  HA  LYS A 211      -9.679   1.962  15.553  1.00 93.39           H
ATOM   3126  CB  LYS A 211      -9.517   0.774  17.307  1.00 93.39           C
ATOM   3127 1HB  LYS A 211      -9.109   1.606  17.880  1.00 93.39           H
ATOM   3128 2HB  LYS A 211     -10.166   0.213  17.980  1.00 93.39           H
ATOM   3129  CG  LYS A 211      -8.378  -0.125  16.821  1.00 93.39           C
ATOM   3130 1HG  LYS A 211      -8.789  -1.047  16.409  1.00 93.39           H
ATOM   3131 2HG  LYS A 211      -7.837   0.372  16.016  1.00 93.39           H
ATOM   3132  CD  LYS A 211      -7.415  -0.454  17.963  1.00 93.39           C
ATOM   3133 1HD  LYS A 211      -7.023   0.468  18.391  1.00 93.39           H
ATOM   3134 2HD  LYS A 211      -7.951  -0.972  18.758  1.00 93.39           H
ATOM   3135  CE  LYS A 211      -6.258  -1.326  17.469  1.00 93.39           C
ATOM   3136 1HE  LYS A 211      -6.639  -2.290  17.133  1.00 93.39           H
ATOM   3137 2HE  LYS A 211      -5.781  -0.854  16.610  1.00 93.39           H
ATOM   3138  NZ  LYS A 211      -5.264  -1.526  18.547  1.00 93.39           N
ATOM   3139 1HZ  LYS A 211      -4.599  -2.238  18.265  1.00 93.39           H
ATOM   3140 2HZ  LYS A 211      -4.774  -0.656  18.721  1.00 93.39           H
ATOM   3141 3HZ  LYS A 211      -5.738  -1.823  19.393  1.00 93.39           H
ATOM   3142  HN  LYS A 211     -11.530   2.173  17.601  1.00 93.39           H
ATOM   3143  N   SER A 212     -11.879  -0.488  15.689  1.00 90.85           N
ATOM   3144  CA  SER A 212     -12.433  -1.611  14.952  1.00 90.85           C
ATOM   3145  C   SER A 212     -12.933  -1.142  13.584  1.00 90.85           C
ATOM   3146  O   SER A 212     -12.704  -1.807  12.575  1.00 90.85           O
ATOM   3147  HA  SER A 212     -11.610  -2.316  14.838  1.00 90.85           H
ATOM   3148  CB  SER A 212     -13.569  -2.276  15.733  1.00 90.85           C
ATOM   3149 1HB  SER A 212     -13.214  -2.550  16.726  1.00 90.85           H
ATOM   3150 2HB  SER A 212     -14.381  -1.562  15.871  1.00 90.85           H
ATOM   3151  OG  SER A 212     -14.065  -3.435  15.070  1.00 90.85           O
ATOM   3152  HG  SER A 212     -13.315  -4.070  14.884  1.00 90.85           H
ATOM   3153  HN  SER A 212     -12.317  -0.302  16.569  1.00 90.85           H
ATOM   3154  N   ALA A 213     -13.607  -0.002  13.595  1.00 93.84           N
ATOM   3155  CA  ALA A 213     -14.180   0.541  12.374  1.00 93.84           C
ATOM   3156  C   ALA A 213     -13.054   0.883  11.396  1.00 93.84           C
ATOM   3157  O   ALA A 213     -13.132   0.554  10.214  1.00 93.84           O
ATOM   3158  HA  ALA A 213     -14.811  -0.230  11.933  1.00 93.84           H
ATOM   3159  CB  ALA A 213     -15.047   1.755  12.713  1.00 93.84           C
ATOM   3160 1HB  ALA A 213     -15.849   1.452  13.386  1.00 93.84           H
ATOM   3161 2HB  ALA A 213     -14.435   2.516  13.196  1.00 93.84           H
ATOM   3162 3HB  ALA A 213     -15.477   2.161  11.797  1.00 93.84           H
ATOM   3163  HN  ALA A 213     -13.764   0.548  14.415  1.00 93.84           H
ATOM   3164  N   VAL A 214     -12.032   1.540  11.926  1.00 92.00           N
ATOM   3165  CA  VAL A 214     -10.928   1.998  11.100  1.00 92.00           C
ATOM   3166  C   VAL A 214     -10.257   0.792  10.439  1.00 92.00           C
ATOM   3167  O   VAL A 214      -9.954   0.822   9.248  1.00 92.00           O
ATOM   3168  HA  VAL A 214     -11.342   2.639  10.322  1.00 92.00           H
ATOM   3169  CB  VAL A 214      -9.960   2.835  11.939  1.00 92.00           C
ATOM   3170  HB  VAL A 214      -9.715   2.266  12.836  1.00 92.00           H
ATOM   3171  CG1 VAL A 214      -8.658   3.094  11.177  1.00 92.00           C
ATOM   3172 1HG1 VAL A 214      -8.181   2.144  10.938  1.00 92.00           H
ATOM   3173 2HG1 VAL A 214      -8.878   3.633  10.255  1.00 92.00           H
ATOM   3174 3HG1 VAL A 214      -7.988   3.691  11.796  1.00 92.00           H
ATOM   3175  CG2 VAL A 214     -10.609   4.149  12.378  1.00 92.00           C
ATOM   3176 1HG2 VAL A 214     -10.897   4.724  11.497  1.00 92.00           H
ATOM   3177 2HG2 VAL A 214     -11.495   3.934  12.976  1.00 92.00           H
ATOM   3178 3HG2 VAL A 214      -9.900   4.725  12.972  1.00 92.00           H
ATOM   3179  HN  VAL A 214     -11.953   1.760  12.898  1.00 92.00           H
ATOM   3180  N   LEU A 215     -10.046  -0.241  11.242  1.00 91.92           N
ATOM   3181  CA  LEU A 215      -9.341  -1.422  10.772  1.00 91.92           C
ATOM   3182  C   LEU A 215     -10.199  -2.141   9.730  1.00 91.92           C
ATOM   3183  O   LEU A 215      -9.693  -2.570   8.694  1.00 91.92           O
ATOM   3184  HA  LEU A 215      -8.423  -1.084  10.291  1.00 91.92           H
ATOM   3185  CB  LEU A 215      -8.934  -2.307  11.952  1.00 91.92           C
ATOM   3186 1HB  LEU A 215      -9.813  -2.474  12.575  1.00 91.92           H
ATOM   3187 2HB  LEU A 215      -8.631  -3.279  11.563  1.00 91.92           H
ATOM   3188  CG  LEU A 215      -7.809  -1.770  12.838  1.00 91.92           C
ATOM   3189  HG  LEU A 215      -8.137  -0.826  13.272  1.00 91.92           H
ATOM   3190  CD1 LEU A 215      -7.520  -2.725  13.997  1.00 91.92           C
ATOM   3191 1HD1 LEU A 215      -8.418  -2.841  14.605  1.00 91.92           H
ATOM   3192 2HD1 LEU A 215      -7.221  -3.696  13.603  1.00 91.92           H
ATOM   3193 3HD1 LEU A 215      -6.716  -2.319  14.611  1.00 91.92           H
ATOM   3194  CD2 LEU A 215      -6.555  -1.475  12.012  1.00 91.92           C
ATOM   3195 1HD2 LEU A 215      -6.213  -2.391  11.530  1.00 91.92           H
ATOM   3196 2HD2 LEU A 215      -6.787  -0.730  11.252  1.00 91.92           H
ATOM   3197 3HD2 LEU A 215      -5.770  -1.094  12.666  1.00 91.92           H
ATOM   3198  HN  LEU A 215     -10.346  -0.279  12.195  1.00 91.92           H
ATOM   3199  N   THR A 216     -11.482  -2.252  10.040  1.00 91.34           N
ATOM   3200  CA  THR A 216     -12.408  -2.945   9.161  1.00 91.34           C
ATOM   3201  C   THR A 216     -12.429  -2.283   7.781  1.00 91.34           C
ATOM   3202  O   THR A 216     -12.370  -2.967   6.760  1.00 91.34           O
ATOM   3203  HA  THR A 216     -12.051  -3.965   9.021  1.00 91.34           H
ATOM   3204  CB  THR A 216     -13.777  -2.972   9.843  1.00 91.34           C
ATOM   3205  HB  THR A 216     -14.166  -1.963   9.975  1.00 91.34           H
ATOM   3206  OG1 THR A 216     -13.553  -3.708  11.042  1.00 91.34           O
ATOM   3207  HG1 THR A 216     -13.440  -3.080  11.812  1.00 91.34           H
ATOM   3208  CG2 THR A 216     -14.797  -3.815   9.074  1.00 91.34           C
ATOM   3209 1HG2 THR A 216     -14.439  -4.841   9.000  1.00 91.34           H
ATOM   3210 2HG2 THR A 216     -14.929  -3.403   8.074  1.00 91.34           H
ATOM   3211 3HG2 THR A 216     -15.751  -3.801   9.601  1.00 91.34           H
ATOM   3212  HN  THR A 216     -11.890  -1.879  10.874  1.00 91.34           H
ATOM   3213  N   LEU A 217     -12.514  -0.961   7.795  1.00 87.91           N
ATOM   3214  CA  LEU A 217     -12.559  -0.201   6.558  1.00 87.91           C
ATOM   3215  C   LEU A 217     -11.284  -0.466   5.755  1.00 87.91           C
ATOM   3216  O   LEU A 217     -11.332  -0.593   4.532  1.00 87.91           O
ATOM   3217  HA  LEU A 217     -13.411  -0.563   5.983  1.00 87.91           H
ATOM   3218  CB  LEU A 217     -12.805   1.281   6.848  1.00 87.91           C
ATOM   3219 1HB  LEU A 217     -13.645   1.361   7.539  1.00 87.91           H
ATOM   3220 2HB  LEU A 217     -11.931   1.681   7.362  1.00 87.91           H
ATOM   3221  CG  LEU A 217     -13.095   2.164   5.633  1.00 87.91           C
ATOM   3222  HG  LEU A 217     -12.361   1.934   4.861  1.00 87.91           H
ATOM   3223  CD1 LEU A 217     -14.476   1.856   5.049  1.00 87.91           C
ATOM   3224 1HD1 LEU A 217     -14.515   0.812   4.740  1.00 87.91           H
ATOM   3225 2HD1 LEU A 217     -15.239   2.040   5.805  1.00 87.91           H
ATOM   3226 3HD1 LEU A 217     -14.657   2.497   4.186  1.00 87.91           H
ATOM   3227  CD2 LEU A 217     -12.937   3.645   5.980  1.00 87.91           C
ATOM   3228 1HD2 LEU A 217     -13.633   3.908   6.777  1.00 87.91           H
ATOM   3229 2HD2 LEU A 217     -11.916   3.833   6.313  1.00 87.91           H
ATOM   3230 3HD2 LEU A 217     -13.149   4.250   5.099  1.00 87.91           H
ATOM   3231  HN  LEU A 217     -12.553  -0.412   8.630  1.00 87.91           H
ATOM   3232  N   LYS A 218     -10.175  -0.543   6.475  1.00 85.21           N
ATOM   3233  CA  LYS A 218      -8.882  -0.736   5.840  1.00 85.21           C
ATOM   3234  C   LYS A 218      -8.871  -2.084   5.116  1.00 85.21           C
ATOM   3235  O   LYS A 218      -8.409  -2.179   3.980  1.00 85.21           O
ATOM   3236  HA  LYS A 218      -8.760   0.054   5.099  1.00 85.21           H
ATOM   3237  CB  LYS A 218      -7.754  -0.578   6.861  1.00 85.21           C
ATOM   3238 1HB  LYS A 218      -7.886   0.353   7.413  1.00 85.21           H
ATOM   3239 2HB  LYS A 218      -7.800  -1.388   7.588  1.00 85.21           H
ATOM   3240  CG  LYS A 218      -6.387  -0.579   6.173  1.00 85.21           C
ATOM   3241 1HG  LYS A 218      -6.269  -1.494   5.594  1.00 85.21           H
ATOM   3242 2HG  LYS A 218      -6.329   0.253   5.471  1.00 85.21           H
ATOM   3243  CD  LYS A 218      -5.257  -0.468   7.198  1.00 85.21           C
ATOM   3244 1HD  LYS A 218      -5.336   0.480   7.731  1.00 85.21           H
ATOM   3245 2HD  LYS A 218      -5.356  -1.260   7.941  1.00 85.21           H
ATOM   3246  CE  LYS A 218      -3.890  -0.565   6.519  1.00 85.21           C
ATOM   3247 1HE  LYS A 218      -3.850  -1.457   5.894  1.00 85.21           H
ATOM   3248 2HE  LYS A 218      -3.741   0.292   5.863  1.00 85.21           H
ATOM   3249  NZ  LYS A 218      -2.811  -0.615   7.532  1.00 85.21           N
ATOM   3250 1HZ  LYS A 218      -1.923  -0.780   7.071  1.00 85.21           H
ATOM   3251 2HZ  LYS A 218      -2.774   0.268   8.030  1.00 85.21           H
ATOM   3252 3HZ  LYS A 218      -2.997  -1.366   8.187  1.00 85.21           H
ATOM   3253  HN  LYS A 218     -10.149  -0.475   7.472  1.00 85.21           H
ATOM   3254  N   VAL A 219      -9.385  -3.094   5.803  1.00 90.16           N
ATOM   3255  CA  VAL A 219      -9.339  -4.451   5.287  1.00 90.16           C
ATOM   3256  C   VAL A 219     -10.250  -4.557   4.063  1.00 90.16           C
ATOM   3257  O   VAL A 219      -9.861  -5.124   3.042  1.00 90.16           O
ATOM   3258  HA  VAL A 219      -8.313  -4.652   4.980  1.00 90.16           H
ATOM   3259  CB  VAL A 219      -9.706  -5.444   6.392  1.00 90.16           C
ATOM   3260  HB  VAL A 219     -10.659  -5.133   6.820  1.00 90.16           H
ATOM   3261  CG1 VAL A 219      -9.882  -6.854   5.826  1.00 90.16           C
ATOM   3262 1HG1 VAL A 219     -10.678  -6.850   5.082  1.00 90.16           H
ATOM   3263 2HG1 VAL A 219      -8.951  -7.177   5.361  1.00 90.16           H
ATOM   3264 3HG1 VAL A 219     -10.141  -7.540   6.633  1.00 90.16           H
ATOM   3265  CG2 VAL A 219      -8.662  -5.428   7.511  1.00 90.16           C
ATOM   3266 1HG2 VAL A 219      -7.689  -5.702   7.104  1.00 90.16           H
ATOM   3267 2HG2 VAL A 219      -8.607  -4.429   7.943  1.00 90.16           H
ATOM   3268 3HG2 VAL A 219      -8.947  -6.143   8.284  1.00 90.16           H
ATOM   3269  HN  VAL A 219      -9.825  -2.995   6.696  1.00 90.16           H
ATOM   3270  N   ILE A 220     -11.446  -4.003   4.204  1.00 90.78           N
ATOM   3271  CA  ILE A 220     -12.460  -4.139   3.173  1.00 90.78           C
ATOM   3272  C   ILE A 220     -11.978  -3.451   1.895  1.00 90.78           C
ATOM   3273  O   ILE A 220     -11.888  -4.081   0.842  1.00 90.78           O
ATOM   3274  HA  ILE A 220     -12.578  -5.204   2.969  1.00 90.78           H
ATOM   3275  CB  ILE A 220     -13.810  -3.624   3.678  1.00 90.78           C
ATOM   3276  HB  ILE A 220     -13.654  -2.644   4.129  1.00 90.78           H
ATOM   3277  CG1 ILE A 220     -14.373  -4.538   4.767  1.00 90.78           C
ATOM   3278 1HG1 ILE A 220     -14.579  -5.524   4.349  1.00 90.78           H
ATOM   3279 2HG1 ILE A 220     -13.630  -4.674   5.553  1.00 90.78           H
ATOM   3280  CG2 ILE A 220     -14.793  -3.437   2.520  1.00 90.78           C
ATOM   3281 1HG2 ILE A 220     -14.387  -2.716   1.811  1.00 90.78           H
ATOM   3282 2HG2 ILE A 220     -14.949  -4.392   2.019  1.00 90.78           H
ATOM   3283 3HG2 ILE A 220     -15.744  -3.070   2.907  1.00 90.78           H
ATOM   3284  CD1 ILE A 220     -15.655  -3.954   5.364  1.00 90.78           C
ATOM   3285 1HD1 ILE A 220     -15.440  -2.979   5.803  1.00 90.78           H
ATOM   3286 2HD1 ILE A 220     -16.403  -3.842   4.580  1.00 90.78           H
ATOM   3287 3HD1 ILE A 220     -16.034  -4.624   6.136  1.00 90.78           H
ATOM   3288  HN  ILE A 220     -11.724  -3.470   5.003  1.00 90.78           H
ATOM   3289  N   LEU A 221     -11.680  -2.167   2.028  1.00 89.19           N
ATOM   3290  CA  LEU A 221     -11.382  -1.343   0.869  1.00 89.19           C
ATOM   3291  C   LEU A 221      -9.938  -1.593   0.429  1.00 89.19           C
ATOM   3292  O   LEU A 221      -9.597  -1.394  -0.736  1.00 89.19           O
ATOM   3293  HA  LEU A 221     -12.047  -1.657   0.065  1.00 89.19           H
ATOM   3294  CB  LEU A 221     -11.689   0.127   1.163  1.00 89.19           C
ATOM   3295 1HB  LEU A 221     -11.114   0.430   2.038  1.00 89.19           H
ATOM   3296 2HB  LEU A 221     -11.335   0.726   0.324  1.00 89.19           H
ATOM   3297  CG  LEU A 221     -13.160   0.468   1.411  1.00 89.19           C
ATOM   3298  HG  LEU A 221     -13.492  -0.076   2.296  1.00 89.19           H
ATOM   3299  CD1 LEU A 221     -13.335   1.959   1.706  1.00 89.19           C
ATOM   3300 1HD1 LEU A 221     -12.760   2.224   2.593  1.00 89.19           H
ATOM   3301 2HD1 LEU A 221     -12.980   2.541   0.855  1.00 89.19           H
ATOM   3302 3HD1 LEU A 221     -14.390   2.174   1.878  1.00 89.19           H
ATOM   3303  CD2 LEU A 221     -14.035   0.007   0.243  1.00 89.19           C
ATOM   3304 1HD2 LEU A 221     -13.710   0.504  -0.671  1.00 89.19           H
ATOM   3305 2HD2 LEU A 221     -13.941  -1.072   0.123  1.00 89.19           H
ATOM   3306 3HD2 LEU A 221     -15.075   0.262   0.446  1.00 89.19           H
ATOM   3307  HN  LEU A 221     -11.641  -1.690   2.907  1.00 89.19           H
ATOM   3308  N   GLY A 222      -9.129  -2.026   1.385  1.00 88.26           N
ATOM   3309  CA  GLY A 222      -7.696  -2.122   1.165  1.00 88.26           C
ATOM   3310  C   GLY A 222      -7.338  -3.421   0.439  1.00 88.26           C
ATOM   3311  O   GLY A 222      -6.305  -3.503  -0.222  1.00 88.26           O
ATOM   3312 1HA  GLY A 222      -7.356  -1.269   0.578  1.00 88.26           H
ATOM   3313 2HA  GLY A 222      -7.173  -2.080   2.121  1.00 88.26           H
ATOM   3314  HN  GLY A 222      -9.436  -2.307   2.294  1.00 88.26           H
ATOM   3315  N   PHE A 223      -8.214  -4.405   0.588  1.00 80.89           N
ATOM   3316  CA  PHE A 223      -7.930  -5.741   0.093  1.00 80.89           C
ATOM   3317  C   PHE A 223      -9.151  -6.336  -0.611  1.00 80.89           C
ATOM   3318  O   PHE A 223      -9.134  -6.539  -1.824  1.00 80.89           O
ATOM   3319  HA  PHE A 223      -7.108  -5.654  -0.619  1.00 80.89           H
ATOM   3320  CB  PHE A 223      -7.585  -6.604   1.308  1.00 80.89           C
ATOM   3321 1HB  PHE A 223      -6.808  -6.105   1.887  1.00 80.89           H
ATOM   3322 2HB  PHE A 223      -8.463  -6.677   1.950  1.00 80.89           H
ATOM   3323  CG  PHE A 223      -7.111  -8.015   0.954  1.00 80.89           C
ATOM   3324  CD1 PHE A 223      -7.874  -9.092   1.286  1.00 80.89           C
ATOM   3325  HD1 PHE A 223      -8.823  -8.949   1.803  1.00 80.89           H
ATOM   3326  CD2 PHE A 223      -5.928  -8.194   0.309  1.00 80.89           C
ATOM   3327  HD2 PHE A 223      -5.317  -7.331   0.043  1.00 80.89           H
ATOM   3328  CE1 PHE A 223      -7.434 -10.401   0.958  1.00 80.89           C
ATOM   3329  HE1 PHE A 223      -8.046 -11.264   1.223  1.00 80.89           H
ATOM   3330  CE2 PHE A 223      -5.488  -9.503  -0.019  1.00 80.89           C
ATOM   3331  HE2 PHE A 223      -4.540  -9.646  -0.537  1.00 80.89           H
ATOM   3332  CZ  PHE A 223      -6.251 -10.580   0.312  1.00 80.89           C
ATOM   3333  HZ  PHE A 223      -5.913 -11.585   0.060  1.00 80.89           H
ATOM   3334  HN  PHE A 223      -9.101  -4.300   1.037  1.00 80.89           H
ATOM   3335  N   PHE A 224     -10.181  -6.598   0.180  1.00 84.39           N
ATOM   3336  CA  PHE A 224     -11.256  -7.473  -0.256  1.00 84.39           C
ATOM   3337  C   PHE A 224     -11.900  -6.950  -1.541  1.00 84.39           C
ATOM   3338  O   PHE A 224     -11.975  -7.667  -2.538  1.00 84.39           O
ATOM   3339  HA  PHE A 224     -10.819  -8.453  -0.443  1.00 84.39           H
ATOM   3340  CB  PHE A 224     -12.304  -7.483   0.859  1.00 84.39           C
ATOM   3341 1HB  PHE A 224     -12.340  -6.496   1.319  1.00 84.39           H
ATOM   3342 2HB  PHE A 224     -13.285  -7.665   0.419  1.00 84.39           H
ATOM   3343  CG  PHE A 224     -12.046  -8.528   1.946  1.00 84.39           C
ATOM   3344  CD1 PHE A 224     -12.345  -9.835   1.717  1.00 84.39           C
ATOM   3345  HD1 PHE A 224     -12.767 -10.138   0.759  1.00 84.39           H
ATOM   3346  CD2 PHE A 224     -11.519  -8.150   3.141  1.00 84.39           C
ATOM   3347  HD2 PHE A 224     -11.280  -7.103   3.324  1.00 84.39           H
ATOM   3348  CE1 PHE A 224     -12.105 -10.805   2.726  1.00 84.39           C
ATOM   3349  HE1 PHE A 224     -12.345 -11.853   2.543  1.00 84.39           H
ATOM   3350  CE2 PHE A 224     -11.280  -9.120   4.150  1.00 84.39           C
ATOM   3351  HE2 PHE A 224     -10.857  -8.817   5.108  1.00 84.39           H
ATOM   3352  CZ  PHE A 224     -11.578 -10.427   3.921  1.00 84.39           C
ATOM   3353  HZ  PHE A 224     -11.394 -11.172   4.696  1.00 84.39           H
ATOM   3354  HN  PHE A 224     -10.287  -6.224   1.102  1.00 84.39           H
ATOM   3355  N   LEU A 225     -12.350  -5.706  -1.477  1.00 88.78           N
ATOM   3356  CA  LEU A 225     -13.069  -5.111  -2.590  1.00 88.78           C
ATOM   3357  C   LEU A 225     -12.179  -5.128  -3.835  1.00 88.78           C
ATOM   3358  O   LEU A 225     -12.565  -5.668  -4.871  1.00 88.78           O
ATOM   3359  HA  LEU A 225     -13.944  -5.732  -2.783  1.00 88.78           H
ATOM   3360  CB  LEU A 225     -13.577  -3.717  -2.217  1.00 88.78           C
ATOM   3361 1HB  LEU A 225     -14.263  -3.815  -1.376  1.00 88.78           H
ATOM   3362 2HB  LEU A 225     -12.730  -3.124  -1.870  1.00 88.78           H
ATOM   3363  CG  LEU A 225     -14.285  -2.941  -3.329  1.00 88.78           C
ATOM   3364  HG  LEU A 225     -13.675  -3.002  -4.230  1.00 88.78           H
ATOM   3365  CD1 LEU A 225     -15.641  -3.569  -3.658  1.00 88.78           C
ATOM   3366 1HD1 LEU A 225     -15.495  -4.597  -3.988  1.00 88.78           H
ATOM   3367 2HD1 LEU A 225     -16.272  -3.558  -2.768  1.00 88.78           H
ATOM   3368 3HD1 LEU A 225     -16.123  -2.998  -4.451  1.00 88.78           H
ATOM   3369  CD2 LEU A 225     -14.412  -1.459  -2.969  1.00 88.78           C
ATOM   3370 1HD2 LEU A 225     -14.988  -1.357  -2.050  1.00 88.78           H
ATOM   3371 2HD2 LEU A 225     -13.418  -1.034  -2.825  1.00 88.78           H
ATOM   3372 3HD2 LEU A 225     -14.919  -0.931  -3.777  1.00 88.78           H
ATOM   3373  HN  LEU A 225     -12.230  -5.108  -0.684  1.00 88.78           H
ATOM   3374  N   PRO A 226     -10.977  -4.541  -3.757  1.00 90.26           N
ATOM   3375  CA  PRO A 226     -10.065  -4.534  -4.903  1.00 90.26           C
ATOM   3376  C   PRO A 226      -9.825  -5.929  -5.457  1.00 90.26           C
ATOM   3377  O   PRO A 226      -9.865  -6.135  -6.669  1.00 90.26           O
ATOM   3378  HA  PRO A 226     -10.503  -3.972  -5.727  1.00 90.26           H
ATOM   3379  CB  PRO A 226      -8.782  -3.918  -4.341  1.00 90.26           C
ATOM   3380 1HB  PRO A 226      -8.099  -4.682  -3.970  1.00 90.26           H
ATOM   3381 2HB  PRO A 226      -8.243  -3.352  -5.101  1.00 90.26           H
ATOM   3382  CG  PRO A 226      -9.285  -3.018  -3.219  1.00 90.26           C
ATOM   3383 1HG  PRO A 226      -8.496  -2.785  -2.503  1.00 90.26           H
ATOM   3384 2HG  PRO A 226      -9.646  -2.062  -3.598  1.00 90.26           H
ATOM   3385  CD  PRO A 226     -10.398  -3.843  -2.595  1.00 90.26           C
ATOM   3386 1HD  PRO A 226     -10.014  -4.547  -1.856  1.00 90.26           H
ATOM   3387 2HD  PRO A 226     -11.129  -3.216  -2.084  1.00 90.26           H
ATOM   3388  N   PHE A 227      -9.580  -6.859  -4.546  1.00 83.94           N
ATOM   3389  CA  PHE A 227      -9.188  -8.203  -4.935  1.00 83.94           C
ATOM   3390  C   PHE A 227     -10.295  -8.884  -5.743  1.00 83.94           C
ATOM   3391  O   PHE A 227     -10.027  -9.495  -6.777  1.00 83.94           O
ATOM   3392  HA  PHE A 227      -8.293  -8.114  -5.551  1.00 83.94           H
ATOM   3393  CB  PHE A 227      -8.956  -8.993  -3.645  1.00 83.94           C
ATOM   3394 1HB  PHE A 227      -8.217  -8.469  -3.039  1.00 83.94           H
ATOM   3395 2HB  PHE A 227      -9.882  -9.013  -3.072  1.00 83.94           H
ATOM   3396  CG  PHE A 227      -8.482 -10.430  -3.872  1.00 83.94           C
ATOM   3397  CD1 PHE A 227      -9.368 -11.458  -3.793  1.00 83.94           C
ATOM   3398  HD1 PHE A 227     -10.416 -11.259  -3.568  1.00 83.94           H
ATOM   3399  CD2 PHE A 227      -7.174 -10.678  -4.152  1.00 83.94           C
ATOM   3400  HD2 PHE A 227      -6.464  -9.854  -4.215  1.00 83.94           H
ATOM   3401  CE1 PHE A 227      -8.928 -12.792  -4.003  1.00 83.94           C
ATOM   3402  HE1 PHE A 227      -9.638 -13.617  -3.940  1.00 83.94           H
ATOM   3403  CE2 PHE A 227      -6.734 -12.012  -4.363  1.00 83.94           C
ATOM   3404  HE2 PHE A 227      -5.687 -12.211  -4.587  1.00 83.94           H
ATOM   3405  CZ  PHE A 227      -7.620 -13.041  -4.284  1.00 83.94           C
ATOM   3406  HZ  PHE A 227      -7.283 -14.064  -4.445  1.00 83.94           H
ATOM   3407  HN  PHE A 227      -9.645  -6.707  -3.560  1.00 83.94           H
ATOM   3408  N   VAL A 228     -11.514  -8.756  -5.242  1.00 92.29           N
ATOM   3409  CA  VAL A 228     -12.658  -9.379  -5.887  1.00 92.29           C
ATOM   3410  C   VAL A 228     -12.789  -8.841  -7.313  1.00 92.29           C
ATOM   3411  O   VAL A 228     -12.997  -9.607  -8.252  1.00 92.29           O
ATOM   3412  HA  VAL A 228     -12.467 -10.451  -5.932  1.00 92.29           H
ATOM   3413  CB  VAL A 228     -13.917  -9.158  -5.046  1.00 92.29           C
ATOM   3414  HB  VAL A 228     -13.994  -8.092  -4.832  1.00 92.29           H
ATOM   3415  CG1 VAL A 228     -15.171  -9.573  -5.818  1.00 92.29           C
ATOM   3416 1HG1 VAL A 228     -15.250  -8.980  -6.729  1.00 92.29           H
ATOM   3417 2HG1 VAL A 228     -15.105 -10.630  -6.076  1.00 92.29           H
ATOM   3418 3HG1 VAL A 228     -16.052  -9.406  -5.197  1.00 92.29           H
ATOM   3419  CG2 VAL A 228     -13.823  -9.900  -3.712  1.00 92.29           C
ATOM   3420 1HG2 VAL A 228     -13.710 -10.968  -3.897  1.00 92.29           H
ATOM   3421 2HG2 VAL A 228     -12.961  -9.535  -3.153  1.00 92.29           H
ATOM   3422 3HG2 VAL A 228     -14.731  -9.726  -3.134  1.00 92.29           H
ATOM   3423  HN  VAL A 228     -11.726  -8.240  -4.412  1.00 92.29           H
ATOM   3424  N   VAL A 229     -12.662  -7.527  -7.430  1.00 92.20           N
ATOM   3425  CA  VAL A 229     -12.826  -6.871  -8.715  1.00 92.20           C
ATOM   3426  C   VAL A 229     -11.748  -7.370  -9.680  1.00 92.20           C
ATOM   3427  O   VAL A 229     -12.043  -7.706 -10.826  1.00 92.20           O
ATOM   3428  HA  VAL A 229     -13.804  -7.153  -9.106  1.00 92.20           H
ATOM   3429  CB  VAL A 229     -12.808  -5.352  -8.534  1.00 92.20           C
ATOM   3430  HB  VAL A 229     -11.900  -5.090  -7.991  1.00 92.20           H
ATOM   3431  CG1 VAL A 229     -12.770  -4.638  -9.886  1.00 92.20           C
ATOM   3432 1HG1 VAL A 229     -11.873  -4.936 -10.429  1.00 92.20           H
ATOM   3433 2HG1 VAL A 229     -13.653  -4.910 -10.466  1.00 92.20           H
ATOM   3434 3HG1 VAL A 229     -12.758  -3.560  -9.728  1.00 92.20           H
ATOM   3435  CG2 VAL A 229     -14.004  -4.885  -7.701  1.00 92.20           C
ATOM   3436 1HG2 VAL A 229     -14.929  -5.166  -8.204  1.00 92.20           H
ATOM   3437 2HG2 VAL A 229     -13.968  -5.355  -6.718  1.00 92.20           H
ATOM   3438 3HG2 VAL A 229     -13.967  -3.802  -7.587  1.00 92.20           H
ATOM   3439  HN  VAL A 229     -12.451  -6.916  -6.667  1.00 92.20           H
ATOM   3440  N   MET A 230     -10.522  -7.403  -9.180  1.00 84.77           N
ATOM   3441  CA  MET A 230      -9.390  -7.802  -9.999  1.00 84.77           C
ATOM   3442  C   MET A 230      -9.550  -9.242 -10.491  1.00 84.77           C
ATOM   3443  O   MET A 230      -9.354  -9.523 -11.672  1.00 84.77           O
ATOM   3444  HA  MET A 230      -9.388  -7.119 -10.849  1.00 84.77           H
ATOM   3445  CB  MET A 230      -8.101  -7.680  -9.184  1.00 84.77           C
ATOM   3446 1HB  MET A 230      -8.237  -8.151  -8.210  1.00 84.77           H
ATOM   3447 2HB  MET A 230      -7.296  -8.216  -9.687  1.00 84.77           H
ATOM   3448  CG  MET A 230      -7.707  -6.214  -8.997  1.00 84.77           C
ATOM   3449 1HG  MET A 230      -7.705  -5.704  -9.960  1.00 84.77           H
ATOM   3450 2HG  MET A 230      -8.441  -5.708  -8.370  1.00 84.77           H
ATOM   3451  SD  MET A 230      -6.089  -6.107  -8.249  1.00 84.77           S
ATOM   3452  CE  MET A 230      -6.459  -6.736  -6.620  1.00 84.77           C
ATOM   3453 1HE  MET A 230      -7.209  -6.102  -6.147  1.00 84.77           H
ATOM   3454 2HE  MET A 230      -6.843  -7.753  -6.702  1.00 84.77           H
ATOM   3455 3HE  MET A 230      -5.551  -6.738  -6.017  1.00 84.77           H
ATOM   3456  HN  MET A 230     -10.296  -7.165  -8.235  1.00 84.77           H
ATOM   3457  N   ALA A 231      -9.903 -10.116  -9.560  1.00 90.62           N
ATOM   3458  CA  ALA A 231     -10.004 -11.533  -9.864  1.00 90.62           C
ATOM   3459  C   ALA A 231     -11.042 -11.740 -10.969  1.00 90.62           C
ATOM   3460  O   ALA A 231     -10.809 -12.495 -11.911  1.00 90.62           O
ATOM   3461  HA  ALA A 231      -9.031 -11.866 -10.224  1.00 90.62           H
ATOM   3462  CB  ALA A 231     -10.348 -12.305  -8.589  1.00 90.62           C
ATOM   3463 1HB  ALA A 231      -9.565 -12.148  -7.847  1.00 90.62           H
ATOM   3464 2HB  ALA A 231     -11.300 -11.950  -8.194  1.00 90.62           H
ATOM   3465 3HB  ALA A 231     -10.424 -13.368  -8.817  1.00 90.62           H
ATOM   3466  HN  ALA A 231     -10.117  -9.870  -8.615  1.00 90.62           H
ATOM   3467  N   CYS A 232     -12.167 -11.057 -10.816  1.00 90.20           N
ATOM   3468  CA  CYS A 232     -13.256 -11.184 -11.769  1.00 90.20           C
ATOM   3469  C   CYS A 232     -12.762 -10.688 -13.130  1.00 90.20           C
ATOM   3470  O   CYS A 232     -12.958 -11.355 -14.146  1.00 90.20           O
ATOM   3471  HA  CYS A 232     -13.512 -12.242 -11.812  1.00 90.20           H
ATOM   3472  CB  CYS A 232     -14.504 -10.430 -11.306  1.00 90.20           C
ATOM   3473 1HB  CYS A 232     -14.243  -9.407 -11.038  1.00 90.20           H
ATOM   3474 2HB  CYS A 232     -15.227 -10.372 -12.121  1.00 90.20           H
ATOM   3475  SG  CYS A 232     -15.252 -11.281  -9.869  1.00 90.20           S
ATOM   3476  HG  CYS A 232     -14.436 -10.759  -8.958  1.00 90.20           H
ATOM   3477  HN  CYS A 232     -12.340 -10.426 -10.058  1.00 90.20           H
ATOM   3478  N   CYS A 233     -12.132  -9.523 -13.107  1.00 88.62           N
ATOM   3479  CA  CYS A 233     -11.725  -8.868 -14.339  1.00 88.62           C
ATOM   3480  C   CYS A 233     -10.834  -9.833 -15.124  1.00 88.62           C
ATOM   3481  O   CYS A 233     -11.070 -10.078 -16.306  1.00 88.62           O
ATOM   3482  HA  CYS A 233     -12.637  -8.646 -14.892  1.00 88.62           H
ATOM   3483  CB  CYS A 233     -11.022  -7.537 -14.065  1.00 88.62           C
ATOM   3484 1HB  CYS A 233     -10.277  -7.664 -13.280  1.00 88.62           H
ATOM   3485 2HB  CYS A 233     -10.490  -7.207 -14.958  1.00 88.62           H
ATOM   3486  SG  CYS A 233     -12.247  -6.273 -13.566  1.00 88.62           S
ATOM   3487  HG  CYS A 233     -12.377  -6.694 -12.311  1.00 88.62           H
ATOM   3488  HN  CYS A 233     -11.901  -9.029 -12.269  1.00 88.62           H
ATOM   3489  N   TYR A 234      -9.829 -10.354 -14.435  1.00 75.72           N
ATOM   3490  CA  TYR A 234      -8.803 -11.145 -15.092  1.00 75.72           C
ATOM   3491  C   TYR A 234      -9.335 -12.528 -15.472  1.00 75.72           C
ATOM   3492  O   TYR A 234      -8.897 -13.116 -16.460  1.00 75.72           O
ATOM   3493  HA  TYR A 234      -8.500 -10.619 -15.998  1.00 75.72           H
ATOM   3494  CB  TYR A 234      -7.677 -11.309 -14.069  1.00 75.72           C
ATOM   3495 1HB  TYR A 234      -8.109 -11.319 -13.068  1.00 75.72           H
ATOM   3496 2HB  TYR A 234      -7.200 -12.277 -14.220  1.00 75.72           H
ATOM   3497  CG  TYR A 234      -6.610 -10.215 -14.137  1.00 75.72           C
ATOM   3498  CD1 TYR A 234      -5.486 -10.395 -14.916  1.00 75.72           C
ATOM   3499  HD1 TYR A 234      -5.358 -11.317 -15.483  1.00 75.72           H
ATOM   3500  CD2 TYR A 234      -6.772  -9.047 -13.419  1.00 75.72           C
ATOM   3501  HD2 TYR A 234      -7.661  -8.905 -12.803  1.00 75.72           H
ATOM   3502  CE1 TYR A 234      -4.481  -9.365 -14.980  1.00 75.72           C
ATOM   3503  HE1 TYR A 234      -3.588  -9.495 -15.591  1.00 75.72           H
ATOM   3504  CE2 TYR A 234      -5.768  -8.017 -13.483  1.00 75.72           C
ATOM   3505  HE2 TYR A 234      -5.883  -7.090 -12.921  1.00 75.72           H
ATOM   3506  CZ  TYR A 234      -4.672  -8.227 -14.260  1.00 75.72           C
ATOM   3507  OH  TYR A 234      -3.724  -7.254 -14.321  1.00 75.72           O
ATOM   3508  HH  TYR A 234      -4.004  -6.468 -13.770  1.00 75.72           H
ATOM   3509  HN  TYR A 234      -9.711 -10.244 -13.449  1.00 75.72           H
ATOM   3510  N   THR A 235     -10.273 -13.007 -14.669  1.00 85.63           N
ATOM   3511  CA  THR A 235     -10.950 -14.258 -14.970  1.00 85.63           C
ATOM   3512  C   THR A 235     -11.597 -14.193 -16.355  1.00 85.63           C
ATOM   3513  O   THR A 235     -11.467 -15.123 -17.149  1.00 85.63           O
ATOM   3514  HA  THR A 235     -10.205 -15.052 -15.002  1.00 85.63           H
ATOM   3515  CB  THR A 235     -11.948 -14.538 -13.845  1.00 85.63           C
ATOM   3516  HB  THR A 235     -12.721 -13.771 -13.811  1.00 85.63           H
ATOM   3517  OG1 THR A 235     -11.136 -14.645 -12.679  1.00 85.63           O
ATOM   3518  HG1 THR A 235     -11.214 -13.813 -12.130  1.00 85.63           H
ATOM   3519  CG2 THR A 235     -12.601 -15.916 -13.972  1.00 85.63           C
ATOM   3520 1HG2 THR A 235     -11.832 -16.687 -13.938  1.00 85.63           H
ATOM   3521 2HG2 THR A 235     -13.137 -15.978 -14.919  1.00 85.63           H
ATOM   3522 3HG2 THR A 235     -13.300 -16.064 -13.149  1.00 85.63           H
ATOM   3523  HN  THR A 235     -10.572 -12.558 -13.827  1.00 85.63           H
ATOM   3524  N   ILE A 236     -12.282 -13.086 -16.602  1.00 84.47           N
ATOM   3525  CA  ILE A 236     -12.964 -12.896 -17.871  1.00 84.47           C
ATOM   3526  C   ILE A 236     -11.927 -12.681 -18.975  1.00 84.47           C
ATOM   3527  O   ILE A 236     -12.088 -13.180 -20.088  1.00 84.47           O
ATOM   3528  HA  ILE A 236     -13.514 -13.812 -18.087  1.00 84.47           H
ATOM   3529  CB  ILE A 236     -13.991 -11.766 -17.763  1.00 84.47           C
ATOM   3530  HB  ILE A 236     -13.471 -10.861 -17.449  1.00 84.47           H
ATOM   3531  CG1 ILE A 236     -15.039 -12.078 -16.693  1.00 84.47           C
ATOM   3532 1HG1 ILE A 236     -15.723 -12.842 -17.061  1.00 84.47           H
ATOM   3533 2HG1 ILE A 236     -14.551 -12.488 -15.809  1.00 84.47           H
ATOM   3534  CG2 ILE A 236     -14.628 -11.473 -19.122  1.00 84.47           C
ATOM   3535 1HG2 ILE A 236     -13.855 -11.176 -19.830  1.00 84.47           H
ATOM   3536 2HG2 ILE A 236     -15.131 -12.369 -19.488  1.00 84.47           H
ATOM   3537 3HG2 ILE A 236     -15.354 -10.667 -19.017  1.00 84.47           H
ATOM   3538  CD1 ILE A 236     -15.825 -10.822 -16.313  1.00 84.47           C
ATOM   3539 1HD1 ILE A 236     -15.141 -10.069 -15.922  1.00 84.47           H
ATOM   3540 2HD1 ILE A 236     -16.332 -10.430 -17.195  1.00 84.47           H
ATOM   3541 3HD1 ILE A 236     -16.564 -11.072 -15.551  1.00 84.47           H
ATOM   3542  HN  ILE A 236     -12.374 -12.329 -15.955  1.00 84.47           H
ATOM   3543  N   ILE A 237     -10.886 -11.938 -18.629  1.00 81.12           N
ATOM   3544  CA  ILE A 237      -9.839 -11.626 -19.587  1.00 81.12           C
ATOM   3545  C   ILE A 237      -9.247 -12.927 -20.131  1.00 81.12           C
ATOM   3546  O   ILE A 237      -9.165 -13.117 -21.344  1.00 81.12           O
ATOM   3547  HA  ILE A 237     -10.301 -11.085 -20.412  1.00 81.12           H
ATOM   3548  CB  ILE A 237      -8.801 -10.693 -18.959  1.00 81.12           C
ATOM   3549  HB  ILE A 237      -8.606 -11.034 -17.943  1.00 81.12           H
ATOM   3550  CG1 ILE A 237      -9.336  -9.263 -18.862  1.00 81.12           C
ATOM   3551 1HG1 ILE A 237      -9.361  -8.812 -19.854  1.00 81.12           H
ATOM   3552 2HG1 ILE A 237     -10.362  -9.279 -18.493  1.00 81.12           H
ATOM   3553  CG2 ILE A 237      -7.475 -10.758 -19.720  1.00 81.12           C
ATOM   3554 1HG2 ILE A 237      -7.090 -11.778 -19.693  1.00 81.12           H
ATOM   3555 2HG2 ILE A 237      -7.635 -10.458 -20.755  1.00 81.12           H
ATOM   3556 3HG2 ILE A 237      -6.755 -10.086 -19.253  1.00 81.12           H
ATOM   3557  CD1 ILE A 237      -8.467  -8.414 -17.932  1.00 81.12           C
ATOM   3558 1HD1 ILE A 237      -8.464  -8.855 -16.935  1.00 81.12           H
ATOM   3559 2HD1 ILE A 237      -7.448  -8.381 -18.317  1.00 81.12           H
ATOM   3560 3HD1 ILE A 237      -8.870  -7.403 -17.881  1.00 81.12           H
ATOM   3561  HN  ILE A 237     -10.753 -11.553 -17.716  1.00 81.12           H
ATOM   3562  N   ILE A 238      -8.849 -13.791 -19.208  1.00 78.61           N
ATOM   3563  CA  ILE A 238      -8.181 -15.027 -19.578  1.00 78.61           C
ATOM   3564  C   ILE A 238      -9.098 -15.845 -20.489  1.00 78.61           C
ATOM   3565  O   ILE A 238      -8.654 -16.382 -21.503  1.00 78.61           O
ATOM   3566  HA  ILE A 238      -7.286 -14.759 -20.140  1.00 78.61           H
ATOM   3567  CB  ILE A 238      -7.721 -15.782 -18.329  1.00 78.61           C
ATOM   3568  HB  ILE A 238      -8.549 -15.806 -17.621  1.00 78.61           H
ATOM   3569  CG1 ILE A 238      -6.562 -15.055 -17.645  1.00 78.61           C
ATOM   3570 1HG1 ILE A 238      -5.651 -15.185 -18.229  1.00 78.61           H
ATOM   3571 2HG1 ILE A 238      -6.768 -13.985 -17.610  1.00 78.61           H
ATOM   3572  CG2 ILE A 238      -7.370 -17.233 -18.664  1.00 78.61           C
ATOM   3573 1HG2 ILE A 238      -8.248 -17.734 -19.072  1.00 78.61           H
ATOM   3574 2HG2 ILE A 238      -6.566 -17.252 -19.400  1.00 78.61           H
ATOM   3575 3HG2 ILE A 238      -7.047 -17.747 -17.759  1.00 78.61           H
ATOM   3576  CD1 ILE A 238      -6.344 -15.585 -16.226  1.00 78.61           C
ATOM   3577 1HD1 ILE A 238      -7.248 -15.432 -15.638  1.00 78.61           H
ATOM   3578 2HD1 ILE A 238      -6.113 -16.650 -16.267  1.00 78.61           H
ATOM   3579 3HD1 ILE A 238      -5.514 -15.051 -15.763  1.00 78.61           H
ATOM   3580  HN  ILE A 238      -8.977 -13.658 -18.225  1.00 78.61           H
ATOM   3581  N   HIS A 239     -10.361 -15.915 -20.094  1.00 77.29           N
ATOM   3582  CA  HIS A 239     -11.337 -16.691 -20.841  1.00 77.29           C
ATOM   3583  C   HIS A 239     -11.412 -16.173 -22.279  1.00 77.29           C
ATOM   3584  O   HIS A 239     -11.451 -16.958 -23.224  1.00 77.29           O
ATOM   3585  HA  HIS A 239     -10.975 -17.719 -20.853  1.00 77.29           H
ATOM   3586  CB  HIS A 239     -12.694 -16.682 -20.135  1.00 77.29           C
ATOM   3587 1HB  HIS A 239     -12.548 -16.941 -19.086  1.00 77.29           H
ATOM   3588 2HB  HIS A 239     -13.098 -15.670 -20.160  1.00 77.29           H
ATOM   3589  CG  HIS A 239     -13.705 -17.628 -20.737  1.00 77.29           C
ATOM   3590  ND1 HIS A 239     -13.605 -19.003 -20.624  1.00 77.29           N
ATOM   3591  HD1 HIS A 239     -12.878 -19.500 -20.150  1.00 77.29           H
ATOM   3592  CD2 HIS A 239     -14.838 -17.382 -21.456  1.00 77.29           C
ATOM   3593  HD2 HIS A 239     -15.219 -16.398 -21.729  1.00 77.29           H
ATOM   3594  CE1 HIS A 239     -14.635 -19.551 -21.252  1.00 77.29           C
ATOM   3595  HE1 HIS A 239     -14.838 -20.618 -21.341  1.00 77.29           H
ATOM   3596  NE2 HIS A 239     -15.398 -18.545 -21.767  1.00 77.29           N
ATOM   3597  HN  HIS A 239     -10.720 -15.455 -19.282  1.00 77.29           H
ATOM   3598  N   THR A 240     -11.431 -14.853 -22.398  1.00 79.16           N
ATOM   3599  CA  THR A 240     -11.568 -14.221 -23.699  1.00 79.16           C
ATOM   3600  C   THR A 240     -10.343 -14.517 -24.567  1.00 79.16           C
ATOM   3601  O   THR A 240     -10.469 -14.731 -25.772  1.00 79.16           O
ATOM   3602  HA  THR A 240     -12.430 -14.657 -24.204  1.00 79.16           H
ATOM   3603  CB  THR A 240     -11.808 -12.727 -23.476  1.00 79.16           C
ATOM   3604  HB  THR A 240     -10.912 -12.242 -23.089  1.00 79.16           H
ATOM   3605  OG1 THR A 240     -12.948 -12.682 -22.622  1.00 79.16           O
ATOM   3606  HG1 THR A 240     -12.660 -12.563 -21.672  1.00 79.16           H
ATOM   3607  CG2 THR A 240     -12.267 -12.011 -24.748  1.00 79.16           C
ATOM   3608 1HG2 THR A 240     -13.200 -12.452 -25.097  1.00 79.16           H
ATOM   3609 2HG2 THR A 240     -11.504 -12.117 -25.519  1.00 79.16           H
ATOM   3610 3HG2 THR A 240     -12.423 -10.954 -24.534  1.00 79.16           H
ATOM   3611  HN  THR A 240     -11.355 -14.221 -21.627  1.00 79.16           H
ATOM   3612  N   LEU A 241      -9.186 -14.518 -23.921  1.00 75.40           N
ATOM   3613  CA  LEU A 241      -7.932 -14.690 -24.634  1.00 75.40           C
ATOM   3614  C   LEU A 241      -7.855 -16.114 -25.187  1.00 75.40           C
ATOM   3615  O   LEU A 241      -7.423 -16.321 -26.320  1.00 75.40           O
ATOM   3616  HA  LEU A 241      -7.934 -13.993 -25.472  1.00 75.40           H
ATOM   3617  CB  LEU A 241      -6.750 -14.314 -23.737  1.00 75.40           C
ATOM   3618 1HB  LEU A 241      -6.898 -14.779 -22.762  1.00 75.40           H
ATOM   3619 2HB  LEU A 241      -5.845 -14.747 -24.162  1.00 75.40           H
ATOM   3620  CG  LEU A 241      -6.517 -12.817 -23.527  1.00 75.40           C
ATOM   3621  HG  LEU A 241      -7.436 -12.379 -23.138  1.00 75.40           H
ATOM   3622  CD1 LEU A 241      -5.424 -12.573 -22.485  1.00 75.40           C
ATOM   3623 1HD1 LEU A 241      -5.722 -13.016 -21.535  1.00 75.40           H
ATOM   3624 2HD1 LEU A 241      -4.492 -13.028 -22.823  1.00 75.40           H
ATOM   3625 3HD1 LEU A 241      -5.278 -11.500 -22.356  1.00 75.40           H
ATOM   3626  CD2 LEU A 241      -6.211 -12.118 -24.854  1.00 75.40           C
ATOM   3627 1HD2 LEU A 241      -5.314 -12.553 -25.295  1.00 75.40           H
ATOM   3628 2HD2 LEU A 241      -7.051 -12.249 -25.536  1.00 75.40           H
ATOM   3629 3HD2 LEU A 241      -6.049 -11.055 -24.676  1.00 75.40           H
ATOM   3630  HN  LEU A 241      -9.098 -14.406 -22.931  1.00 75.40           H
ATOM   3631  N   ILE A 242      -8.281 -17.059 -24.362  1.00 75.17           N
ATOM   3632  CA  ILE A 242      -8.260 -18.459 -24.752  1.00 75.17           C
ATOM   3633  C   ILE A 242      -9.099 -18.643 -26.018  1.00 75.17           C
ATOM   3634  O   ILE A 242      -8.698 -19.360 -26.934  1.00 75.17           O
ATOM   3635  HA  ILE A 242      -7.227 -18.718 -24.982  1.00 75.17           H
ATOM   3636  CB  ILE A 242      -8.701 -19.347 -23.587  1.00 75.17           C
ATOM   3637  HB  ILE A 242      -9.624 -18.937 -23.176  1.00 75.17           H
ATOM   3638  CG1 ILE A 242      -7.662 -19.335 -22.465  1.00 75.17           C
ATOM   3639 1HG1 ILE A 242      -6.771 -19.877 -22.784  1.00 75.17           H
ATOM   3640 2HG1 ILE A 242      -7.354 -18.310 -22.259  1.00 75.17           H
ATOM   3641  CG2 ILE A 242      -9.012 -20.766 -24.066  1.00 75.17           C
ATOM   3642 1HG2 ILE A 242      -9.814 -20.733 -24.804  1.00 75.17           H
ATOM   3643 2HG2 ILE A 242      -8.120 -21.200 -24.519  1.00 75.17           H
ATOM   3644 3HG2 ILE A 242      -9.323 -21.376 -23.218  1.00 75.17           H
ATOM   3645  CD1 ILE A 242      -8.223 -19.970 -21.191  1.00 75.17           C
ATOM   3646 1HD1 ILE A 242      -9.099 -19.411 -20.862  1.00 75.17           H
ATOM   3647 2HD1 ILE A 242      -8.506 -21.003 -21.394  1.00 75.17           H
ATOM   3648 3HD1 ILE A 242      -7.463 -19.949 -20.409  1.00 75.17           H
ATOM   3649  HN  ILE A 242      -8.635 -16.882 -23.444  1.00 75.17           H
ATOM   3650  N   GLN A 243     -10.248 -17.984 -26.030  1.00 70.55           N
ATOM   3651  CA  GLN A 243     -11.169 -18.105 -27.147  1.00 70.55           C
ATOM   3652  C   GLN A 243     -10.580 -17.444 -28.394  1.00 70.55           C
ATOM   3653  O   GLN A 243     -10.806 -17.906 -29.512  1.00 70.55           O
ATOM   3654  HA  GLN A 243     -11.283 -19.176 -27.314  1.00 70.55           H
ATOM   3655  CB  GLN A 243     -12.533 -17.504 -26.800  1.00 70.55           C
ATOM   3656 1HB  GLN A 243     -12.400 -16.501 -26.394  1.00 70.55           H
ATOM   3657 2HB  GLN A 243     -13.131 -17.404 -27.706  1.00 70.55           H
ATOM   3658  CG  GLN A 243     -13.275 -18.377 -25.786  1.00 70.55           C
ATOM   3659 1HG  GLN A 243     -13.350 -19.396 -26.164  1.00 70.55           H
ATOM   3660 2HG  GLN A 243     -12.708 -18.422 -24.856  1.00 70.55           H
ATOM   3661  CD  GLN A 243     -14.675 -17.826 -25.509  1.00 70.55           C
ATOM   3662  OE1 GLN A 243     -15.037 -16.739 -25.930  1.00 70.55           O
ATOM   3663  NE2 GLN A 243     -15.440 -18.634 -24.781  1.00 70.55           N
ATOM   3664 1HE2 GLN A 243     -15.082 -19.513 -24.467  1.00 70.55           H
ATOM   3665 2HE2 GLN A 243     -16.374 -18.362 -24.546  1.00 70.55           H
ATOM   3666  HN  GLN A 243     -10.552 -17.378 -25.295  1.00 70.55           H
ATOM   3667  N   ALA A 244      -9.836 -16.372 -28.162  1.00 71.30           N
ATOM   3668  CA  ALA A 244      -9.402 -15.512 -29.250  1.00 71.30           C
ATOM   3669  C   ALA A 244      -8.301 -16.217 -30.044  1.00 71.30           C
ATOM   3670  O   ALA A 244      -8.034 -15.863 -31.191  1.00 71.30           O
ATOM   3671  HA  ALA A 244     -10.259 -15.345 -29.903  1.00 71.30           H
ATOM   3672  CB  ALA A 244      -8.944 -14.166 -28.685  1.00 71.30           C
ATOM   3673 1HB  ALA A 244      -9.771 -13.693 -28.156  1.00 71.30           H
ATOM   3674 2HB  ALA A 244      -8.115 -14.325 -27.995  1.00 71.30           H
ATOM   3675 3HB  ALA A 244      -8.618 -13.521 -29.501  1.00 71.30           H
ATOM   3676  HN  ALA A 244      -9.532 -16.089 -27.252  1.00 71.30           H
ATOM   3677  N   LYS A 245      -7.690 -17.202 -29.401  1.00 59.27           N
ATOM   3678  CA  LYS A 245      -6.613 -17.949 -30.027  1.00 59.27           C
ATOM   3679  C   LYS A 245      -5.599 -16.971 -30.623  1.00 59.27           C
ATOM   3680  O   LYS A 245      -4.653 -17.383 -31.292  1.00 59.27           O
ATOM   3681  HA  LYS A 245      -6.118 -18.526 -29.245  1.00 59.27           H
ATOM   3682  CB  LYS A 245      -7.173 -18.949 -31.041  1.00 59.27           C
ATOM   3683 1HB  LYS A 245      -7.889 -18.449 -31.693  1.00 59.27           H
ATOM   3684 2HB  LYS A 245      -6.368 -19.317 -31.677  1.00 59.27           H
ATOM   3685  CG  LYS A 245      -7.851 -20.124 -30.335  1.00 59.27           C
ATOM   3686 1HG  LYS A 245      -7.211 -20.489 -29.532  1.00 59.27           H
ATOM   3687 2HG  LYS A 245      -8.781 -19.789 -29.875  1.00 59.27           H
ATOM   3688  CD  LYS A 245      -8.143 -21.260 -31.318  1.00 59.27           C
ATOM   3689 1HD  LYS A 245      -8.882 -20.932 -32.049  1.00 59.27           H
ATOM   3690 2HD  LYS A 245      -7.237 -21.508 -31.871  1.00 59.27           H
ATOM   3691  CE  LYS A 245      -8.656 -22.501 -30.586  1.00 59.27           C
ATOM   3692 1HE  LYS A 245      -7.978 -22.757 -29.772  1.00 59.27           H
ATOM   3693 2HE  LYS A 245      -9.627 -22.290 -30.137  1.00 59.27           H
ATOM   3694  NZ  LYS A 245      -8.773 -23.643 -31.520  1.00 59.27           N
ATOM   3695 1HZ  LYS A 245      -9.138 -24.449 -31.025  1.00 59.27           H
ATOM   3696 2HZ  LYS A 245      -9.402 -23.398 -32.277  1.00 59.27           H
ATOM   3697 3HZ  LYS A 245      -7.859 -23.864 -31.899  1.00 59.27           H
ATOM   3698  HN  LYS A 245      -7.921 -17.490 -28.471  1.00 59.27           H
ATOM   3699  N   LYS A 246      -5.830 -15.694 -30.358  1.00 51.79           N
ATOM   3700  CA  LYS A 246      -5.029 -14.646 -30.967  1.00 51.79           C
ATOM   3701  C   LYS A 246      -3.826 -14.343 -30.071  1.00 51.79           C
ATOM   3702  O   LYS A 246      -3.971 -13.716 -29.023  1.00 51.79           O
ATOM   3703  HA  LYS A 246      -4.662 -15.027 -31.920  1.00 51.79           H
ATOM   3704  CB  LYS A 246      -5.893 -13.420 -31.272  1.00 51.79           C
ATOM   3705 1HB  LYS A 246      -6.566 -13.228 -30.437  1.00 51.79           H
ATOM   3706 2HB  LYS A 246      -5.258 -12.541 -31.378  1.00 51.79           H
ATOM   3707  CG  LYS A 246      -6.705 -13.627 -32.552  1.00 51.79           C
ATOM   3708 1HG  LYS A 246      -6.058 -14.014 -33.339  1.00 51.79           H
ATOM   3709 2HG  LYS A 246      -7.479 -14.375 -32.380  1.00 51.79           H
ATOM   3710  CD  LYS A 246      -7.348 -12.316 -33.011  1.00 51.79           C
ATOM   3711 1HD  LYS A 246      -8.057 -11.972 -32.258  1.00 51.79           H
ATOM   3712 2HD  LYS A 246      -6.583 -11.545 -33.105  1.00 51.79           H
ATOM   3713  CE  LYS A 246      -8.065 -12.497 -34.350  1.00 51.79           C
ATOM   3714 1HE  LYS A 246      -7.392 -12.961 -35.071  1.00 51.79           H
ATOM   3715 2HE  LYS A 246      -8.913 -13.171 -34.227  1.00 51.79           H
ATOM   3716  NZ  LYS A 246      -8.532 -11.192 -34.868  1.00 51.79           N
ATOM   3717 1HZ  LYS A 246      -9.026 -11.333 -35.743  1.00 51.79           H
ATOM   3718 2HZ  LYS A 246      -9.156 -10.764 -34.193  1.00 51.79           H
ATOM   3719 3HZ  LYS A 246      -7.735 -10.585 -35.025  1.00 51.79           H
ATOM   3720  HN  LYS A 246      -6.548 -15.372 -29.741  1.00 51.79           H
ATOM   3721  N   SER A 247      -2.666 -14.803 -30.517  1.00 54.78           N
ATOM   3722  CA  SER A 247      -1.449 -14.639 -29.741  1.00 54.78           C
ATOM   3723  C   SER A 247      -1.184 -13.153 -29.490  1.00 54.78           C
ATOM   3724  O   SER A 247      -0.762 -12.770 -28.400  1.00 54.78           O
ATOM   3725  HA  SER A 247      -1.633 -15.159 -28.801  1.00 54.78           H
ATOM   3726  CB  SER A 247      -0.253 -15.279 -30.451  1.00 54.78           C
ATOM   3727 1HB  SER A 247      -0.341 -16.364 -30.402  1.00 54.78           H
ATOM   3728 2HB  SER A 247      -0.269 -15.004 -31.505  1.00 54.78           H
ATOM   3729  OG  SER A 247       0.987 -14.877 -29.874  1.00 54.78           O
ATOM   3730  HG  SER A 247       1.746 -15.296 -30.372  1.00 54.78           H
ATOM   3731  HN  SER A 247      -2.551 -15.279 -31.389  1.00 54.78           H
ATOM   3732  N   SER A 248      -1.443 -12.357 -30.517  1.00 54.81           N
ATOM   3733  CA  SER A 248      -0.921 -11.002 -30.563  1.00 54.81           C
ATOM   3734  C   SER A 248      -1.326 -10.242 -29.298  1.00 54.81           C
ATOM   3735  O   SER A 248      -0.581  -9.389 -28.817  1.00 54.81           O
ATOM   3736  HA  SER A 248       0.162 -11.111 -30.614  1.00 54.81           H
ATOM   3737  CB  SER A 248      -1.417 -10.263 -31.808  1.00 54.81           C
ATOM   3738 1HB  SER A 248      -1.085 -10.793 -32.700  1.00 54.81           H
ATOM   3739 2HB  SER A 248      -2.507 -10.267 -31.822  1.00 54.81           H
ATOM   3740  OG  SER A 248      -0.947  -8.918 -31.853  1.00 54.81           O
ATOM   3741  HG  SER A 248      -1.276  -8.468 -32.683  1.00 54.81           H
ATOM   3742  HN  SER A 248      -1.996 -12.624 -31.306  1.00 54.81           H
ATOM   3743  N   LYS A 249      -2.505 -10.578 -28.796  1.00 50.79           N
ATOM   3744  CA  LYS A 249      -3.109  -9.806 -27.724  1.00 50.79           C
ATOM   3745  C   LYS A 249      -2.345 -10.060 -26.424  1.00 50.79           C
ATOM   3746  O   LYS A 249      -2.500  -9.320 -25.454  1.00 50.79           O
ATOM   3747  HA  LYS A 249      -3.008  -8.752 -27.984  1.00 50.79           H
ATOM   3748  CB  LYS A 249      -4.607 -10.106 -27.627  1.00 50.79           C
ATOM   3749 1HB  LYS A 249      -4.769 -11.183 -27.668  1.00 50.79           H
ATOM   3750 2HB  LYS A 249      -4.988  -9.763 -26.665  1.00 50.79           H
ATOM   3751  CG  LYS A 249      -5.377  -9.425 -28.759  1.00 50.79           C
ATOM   3752 1HG  LYS A 249      -5.069  -8.382 -28.838  1.00 50.79           H
ATOM   3753 2HG  LYS A 249      -5.134  -9.902 -29.708  1.00 50.79           H
ATOM   3754  CD  LYS A 249      -6.886  -9.499 -28.517  1.00 50.79           C
ATOM   3755 1HD  LYS A 249      -7.209 -10.540 -28.527  1.00 50.79           H
ATOM   3756 2HD  LYS A 249      -7.120  -9.102 -27.529  1.00 50.79           H
ATOM   3757  CE  LYS A 249      -7.652  -8.712 -29.583  1.00 50.79           C
ATOM   3758 1HE  LYS A 249      -7.253  -7.699 -29.652  1.00 50.79           H
ATOM   3759 2HE  LYS A 249      -7.511  -9.177 -30.558  1.00 50.79           H
ATOM   3760  NZ  LYS A 249      -9.094  -8.662 -29.254  1.00 50.79           N
ATOM   3761 1HZ  LYS A 249      -9.588  -8.150 -29.977  1.00 50.79           H
ATOM   3762 2HZ  LYS A 249      -9.461  -9.606 -29.198  1.00 50.79           H
ATOM   3763 3HZ  LYS A 249      -9.222  -8.196 -28.363  1.00 50.79           H
ATOM   3764  HN  LYS A 249      -3.043 -11.361 -29.108  1.00 50.79           H
ATOM   3765  N   HIS A 250      -1.537 -11.110 -26.445  1.00 54.30           N
ATOM   3766  CA  HIS A 250      -0.916 -11.602 -25.227  1.00 54.30           C
ATOM   3767  C   HIS A 250       0.133 -10.599 -24.744  1.00 54.30           C
ATOM   3768  O   HIS A 250       0.275 -10.372 -23.543  1.00 54.30           O
ATOM   3769  HA  HIS A 250      -1.707 -11.675 -24.481  1.00 54.30           H
ATOM   3770  CB  HIS A 250      -0.343 -13.005 -25.438  1.00 54.30           C
ATOM   3771 1HB  HIS A 250       0.216 -13.021 -26.373  1.00 54.30           H
ATOM   3772 2HB  HIS A 250       0.366 -13.220 -24.639  1.00 54.30           H
ATOM   3773  CG  HIS A 250      -1.386 -14.096 -25.472  1.00 54.30           C
ATOM   3774  ND1 HIS A 250      -1.973 -14.609 -24.329  1.00 54.30           N
ATOM   3775  HD1 HIS A 250      -1.776 -14.322 -23.391  1.00 54.30           H
ATOM   3776  CD2 HIS A 250      -1.942 -14.765 -26.523  1.00 54.30           C
ATOM   3777  HD2 HIS A 250      -1.705 -14.608 -27.575  1.00 54.30           H
ATOM   3778  CE1 HIS A 250      -2.840 -15.544 -24.687  1.00 54.30           C
ATOM   3779  HE1 HIS A 250      -3.462 -16.134 -24.013  1.00 54.30           H
ATOM   3780  NE2 HIS A 250      -2.819 -15.639 -26.047  1.00 54.30           N
ATOM   3781  HN  HIS A 250      -1.304 -11.620 -27.274  1.00 54.30           H
ATOM   3782  N   LYS A 251       0.842 -10.024 -25.705  1.00 56.38           N
ATOM   3783  CA  LYS A 251       2.029  -9.245 -25.395  1.00 56.38           C
ATOM   3784  C   LYS A 251       1.639  -8.063 -24.504  1.00 56.38           C
ATOM   3785  O   LYS A 251       2.344  -7.743 -23.548  1.00 56.38           O
ATOM   3786  HA  LYS A 251       2.707  -9.890 -24.835  1.00 56.38           H
ATOM   3787  CB  LYS A 251       2.751  -8.835 -26.679  1.00 56.38           C
ATOM   3788 1HB  LYS A 251       2.029  -8.457 -27.403  1.00 56.38           H
ATOM   3789 2HB  LYS A 251       3.444  -8.020 -26.467  1.00 56.38           H
ATOM   3790  CG  LYS A 251       3.514 -10.017 -27.281  1.00 56.38           C
ATOM   3791 1HG  LYS A 251       4.072 -10.530 -26.498  1.00 56.38           H
ATOM   3792 2HG  LYS A 251       2.808 -10.737 -27.694  1.00 56.38           H
ATOM   3793  CD  LYS A 251       4.474  -9.550 -28.377  1.00 56.38           C
ATOM   3794 1HD  LYS A 251       3.908  -9.112 -29.199  1.00 56.38           H
ATOM   3795 2HD  LYS A 251       5.124  -8.767 -27.986  1.00 56.38           H
ATOM   3796  CE  LYS A 251       5.321 -10.713 -28.896  1.00 56.38           C
ATOM   3797 1HE  LYS A 251       5.757 -11.256 -28.057  1.00 56.38           H
ATOM   3798 2HE  LYS A 251       4.690 -11.417 -29.438  1.00 56.38           H
ATOM   3799  NZ  LYS A 251       6.396 -10.216 -29.784  1.00 56.38           N
ATOM   3800 1HZ  LYS A 251       6.934 -11.000 -30.135  1.00 56.38           H
ATOM   3801 2HZ  LYS A 251       5.985  -9.712 -30.562  1.00 56.38           H
ATOM   3802 3HZ  LYS A 251       7.005  -9.594 -29.263  1.00 56.38           H
ATOM   3803  HN  LYS A 251       0.619 -10.085 -26.677  1.00 56.38           H
ATOM   3804  N   ALA A 252       0.518  -7.447 -24.850  1.00 64.29           N
ATOM   3805  CA  ALA A 252       0.108  -6.217 -24.196  1.00 64.29           C
ATOM   3806  C   ALA A 252      -0.334  -6.528 -22.764  1.00 64.29           C
ATOM   3807  O   ALA A 252      -0.382  -5.637 -21.918  1.00 64.29           O
ATOM   3808  HA  ALA A 252       0.973  -5.554 -24.163  1.00 64.29           H
ATOM   3809  CB  ALA A 252      -0.997  -5.546 -25.015  1.00 64.29           C
ATOM   3810 1HB  ALA A 252      -0.623  -5.319 -26.013  1.00 64.29           H
ATOM   3811 2HB  ALA A 252      -1.851  -6.219 -25.091  1.00 64.29           H
ATOM   3812 3HB  ALA A 252      -1.304  -4.623 -24.523  1.00 64.29           H
ATOM   3813  HN  ALA A 252      -0.104  -7.775 -25.561  1.00 64.29           H
ATOM   3814  N   LEU A 253      -0.648  -7.795 -22.538  1.00 68.24           N
ATOM   3815  CA  LEU A 253      -1.234  -8.207 -21.274  1.00 68.24           C
ATOM   3816  C   LEU A 253      -0.118  -8.603 -20.305  1.00 68.24           C
ATOM   3817  O   LEU A 253      -0.300  -8.550 -19.089  1.00 68.24           O
ATOM   3818  HA  LEU A 253      -1.760  -7.346 -20.862  1.00 68.24           H
ATOM   3819  CB  LEU A 253      -2.273  -9.308 -21.499  1.00 68.24           C
ATOM   3820 1HB  LEU A 253      -2.586  -9.277 -22.542  1.00 68.24           H
ATOM   3821 2HB  LEU A 253      -1.791 -10.273 -21.339  1.00 68.24           H
ATOM   3822  CG  LEU A 253      -3.522  -9.240 -20.618  1.00 68.24           C
ATOM   3823  HG  LEU A 253      -3.221  -8.917 -19.622  1.00 68.24           H
ATOM   3824  CD1 LEU A 253      -4.512  -8.203 -21.150  1.00 68.24           C
ATOM   3825 1HD1 LEU A 253      -4.039  -7.221 -21.161  1.00 68.24           H
ATOM   3826 2HD1 LEU A 253      -4.813  -8.472 -22.163  1.00 68.24           H
ATOM   3827 3HD1 LEU A 253      -5.391  -8.175 -20.506  1.00 68.24           H
ATOM   3828  CD2 LEU A 253      -4.164 -10.622 -20.470  1.00 68.24           C
ATOM   3829 1HD2 LEU A 253      -4.448 -10.997 -21.453  1.00 68.24           H
ATOM   3830 2HD2 LEU A 253      -3.450 -11.306 -20.012  1.00 68.24           H
ATOM   3831 3HD2 LEU A 253      -5.049 -10.545 -19.840  1.00 68.24           H
ATOM   3832  HN  LEU A 253      -0.507  -8.532 -23.199  1.00 68.24           H
ATOM   3833  N   LYS A 254       1.011  -8.991 -20.879  1.00 71.23           N
ATOM   3834  CA  LYS A 254       2.057  -9.642 -20.109  1.00 71.23           C
ATOM   3835  C   LYS A 254       2.446  -8.750 -18.928  1.00 71.23           C
ATOM   3836  O   LYS A 254       2.589  -9.229 -17.804  1.00 71.23           O
ATOM   3837  HA  LYS A 254       1.644 -10.572 -19.717  1.00 71.23           H
ATOM   3838  CB  LYS A 254       3.235 -10.015 -21.012  1.00 71.23           C
ATOM   3839 1HB  LYS A 254       2.865 -10.493 -21.919  1.00 71.23           H
ATOM   3840 2HB  LYS A 254       3.761  -9.111 -21.320  1.00 71.23           H
ATOM   3841  CG  LYS A 254       4.203 -10.954 -20.290  1.00 71.23           C
ATOM   3842 1HG  LYS A 254       4.620 -10.452 -19.417  1.00 71.23           H
ATOM   3843 2HG  LYS A 254       3.664 -11.830 -19.928  1.00 71.23           H
ATOM   3844  CD  LYS A 254       5.335 -11.395 -21.221  1.00 71.23           C
ATOM   3845 1HD  LYS A 254       4.916 -11.866 -22.110  1.00 71.23           H
ATOM   3846 2HD  LYS A 254       5.895 -10.522 -21.557  1.00 71.23           H
ATOM   3847  CE  LYS A 254       6.277 -12.372 -20.514  1.00 71.23           C
ATOM   3848 1HE  LYS A 254       6.677 -11.911 -19.611  1.00 71.23           H
ATOM   3849 2HE  LYS A 254       5.724 -13.258 -20.202  1.00 71.23           H
ATOM   3850  NZ  LYS A 254       7.386 -12.764 -21.412  1.00 71.23           N
ATOM   3851 1HZ  LYS A 254       8.002 -13.407 -20.927  1.00 71.23           H
ATOM   3852 2HZ  LYS A 254       7.009 -13.215 -22.238  1.00 71.23           H
ATOM   3853 3HZ  LYS A 254       7.907 -11.938 -21.686  1.00 71.23           H
ATOM   3854  HN  LYS A 254       1.216  -8.867 -21.850  1.00 71.23           H
ATOM   3855  N   VAL A 255       2.605  -7.468 -19.223  1.00 75.32           N
ATOM   3856  CA  VAL A 255       3.064  -6.521 -18.221  1.00 75.32           C
ATOM   3857  C   VAL A 255       2.061  -6.482 -17.067  1.00 75.32           C
ATOM   3858  O   VAL A 255       2.436  -6.649 -15.908  1.00 75.32           O
ATOM   3859  HA  VAL A 255       4.021  -6.880 -17.843  1.00 75.32           H
ATOM   3860  CB  VAL A 255       3.291  -5.151 -18.863  1.00 75.32           C
ATOM   3861  HB  VAL A 255       2.344  -4.817 -19.286  1.00 75.32           H
ATOM   3862  CG1 VAL A 255       3.727  -4.122 -17.817  1.00 75.32           C
ATOM   3863 1HG1 VAL A 255       2.952  -4.027 -17.056  1.00 75.32           H
ATOM   3864 2HG1 VAL A 255       4.657  -4.449 -17.351  1.00 75.32           H
ATOM   3865 3HG1 VAL A 255       3.882  -3.157 -18.300  1.00 75.32           H
ATOM   3866  CG2 VAL A 255       4.310  -5.241 -20.001  1.00 75.32           C
ATOM   3867 1HG2 VAL A 255       5.260  -5.606 -19.611  1.00 75.32           H
ATOM   3868 2HG2 VAL A 255       3.942  -5.927 -20.764  1.00 75.32           H
ATOM   3869 3HG2 VAL A 255       4.453  -4.253 -20.439  1.00 75.32           H
ATOM   3870  HN  VAL A 255       2.428  -7.076 -20.126  1.00 75.32           H
ATOM   3871  N   THR A 256       0.804  -6.259 -17.424  1.00 74.40           N
ATOM   3872  CA  THR A 256      -0.219  -5.982 -16.429  1.00 74.40           C
ATOM   3873  C   THR A 256      -0.459  -7.215 -15.555  1.00 74.40           C
ATOM   3874  O   THR A 256      -0.716  -7.091 -14.358  1.00 74.40           O
ATOM   3875  HA  THR A 256       0.145  -5.191 -15.774  1.00 74.40           H
ATOM   3876  CB  THR A 256      -1.473  -5.503 -17.162  1.00 74.40           C
ATOM   3877  HB  THR A 256      -2.330  -5.473 -16.489  1.00 74.40           H
ATOM   3878  OG1 THR A 256      -1.591  -6.393 -18.269  1.00 74.40           O
ATOM   3879  HG1 THR A 256      -1.889  -7.294 -17.953  1.00 74.40           H
ATOM   3880  CG2 THR A 256      -1.285  -4.129 -17.808  1.00 74.40           C
ATOM   3881 1HG2 THR A 256      -0.471  -4.176 -18.532  1.00 74.40           H
ATOM   3882 2HG2 THR A 256      -1.044  -3.395 -17.039  1.00 74.40           H
ATOM   3883 3HG2 THR A 256      -2.204  -3.836 -18.315  1.00 74.40           H
ATOM   3884  HN  THR A 256       0.482  -6.266 -18.371  1.00 74.40           H
ATOM   3885  N   ILE A 257      -0.369  -8.376 -16.187  1.00 77.15           N
ATOM   3886  CA  ILE A 257      -0.522  -9.631 -15.471  1.00 77.15           C
ATOM   3887  C   ILE A 257       0.553  -9.730 -14.387  1.00 77.15           C
ATOM   3888  O   ILE A 257       0.248 -10.014 -13.230  1.00 77.15           O
ATOM   3889  HA  ILE A 257      -1.499  -9.614 -14.988  1.00 77.15           H
ATOM   3890  CB  ILE A 257      -0.520 -10.808 -16.448  1.00 77.15           C
ATOM   3891  HB  ILE A 257       0.315 -10.680 -17.136  1.00 77.15           H
ATOM   3892  CG1 ILE A 257      -1.799 -10.826 -17.288  1.00 77.15           C
ATOM   3893 1HG1 ILE A 257      -2.661 -10.982 -16.640  1.00 77.15           H
ATOM   3894 2HG1 ILE A 257      -1.934  -9.858 -17.771  1.00 77.15           H
ATOM   3895  CG2 ILE A 257      -0.300 -12.131 -15.711  1.00 77.15           C
ATOM   3896 1HG2 ILE A 257       0.660 -12.104 -15.195  1.00 77.15           H
ATOM   3897 2HG2 ILE A 257      -1.099 -12.281 -14.985  1.00 77.15           H
ATOM   3898 3HG2 ILE A 257      -0.303 -12.952 -16.429  1.00 77.15           H
ATOM   3899  CD1 ILE A 257      -1.743 -11.928 -18.347  1.00 77.15           C
ATOM   3900 1HD1 ILE A 257      -0.894 -11.755 -19.008  1.00 77.15           H
ATOM   3901 2HD1 ILE A 257      -1.633 -12.896 -17.859  1.00 77.15           H
ATOM   3902 3HD1 ILE A 257      -2.664 -11.919 -18.930  1.00 77.15           H
ATOM   3903  HN  ILE A 257      -0.194  -8.467 -17.167  1.00 77.15           H
ATOM   3904  N   THR A 258       1.789  -9.489 -14.800  1.00 81.90           N
ATOM   3905  CA  THR A 258       2.923  -9.662 -13.908  1.00 81.90           C
ATOM   3906  C   THR A 258       2.800  -8.730 -12.701  1.00 81.90           C
ATOM   3907  O   THR A 258       2.985  -9.156 -11.562  1.00 81.90           O
ATOM   3908  HA  THR A 258       2.908 -10.683 -13.527  1.00 81.90           H
ATOM   3909  CB  THR A 258       4.201  -9.439 -14.720  1.00 81.90           C
ATOM   3910  HB  THR A 258       4.291  -8.396 -15.025  1.00 81.90           H
ATOM   3911  OG1 THR A 258       4.107 -10.384 -15.782  1.00 81.90           O
ATOM   3912  HG1 THR A 258       3.668  -9.964 -16.576  1.00 81.90           H
ATOM   3913  CG2 THR A 258       5.459  -9.858 -13.958  1.00 81.90           C
ATOM   3914 1HG2 THR A 258       5.399 -10.918 -13.712  1.00 81.90           H
ATOM   3915 2HG2 THR A 258       5.539  -9.276 -13.040  1.00 81.90           H
ATOM   3916 3HG2 THR A 258       6.337  -9.679 -14.579  1.00 81.90           H
ATOM   3917  HN  THR A 258       2.020  -9.181 -15.723  1.00 81.90           H
ATOM   3918  N   VAL A 259       2.487  -7.476 -12.991  1.00 80.59           N
ATOM   3919  CA  VAL A 259       2.382  -6.470 -11.948  1.00 80.59           C
ATOM   3920  C   VAL A 259       1.325  -6.905 -10.931  1.00 80.59           C
ATOM   3921  O   VAL A 259       1.543  -6.807  -9.724  1.00 80.59           O
ATOM   3922  HA  VAL A 259       3.349  -6.413 -11.447  1.00 80.59           H
ATOM   3923  CB  VAL A 259       2.089  -5.102 -12.568  1.00 80.59           C
ATOM   3924  HB  VAL A 259       1.234  -5.212 -13.234  1.00 80.59           H
ATOM   3925  CG1 VAL A 259       1.717  -4.081 -11.491  1.00 80.59           C
ATOM   3926 1HG1 VAL A 259       0.828  -4.421 -10.959  1.00 80.59           H
ATOM   3927 2HG1 VAL A 259       2.543  -3.976 -10.788  1.00 80.59           H
ATOM   3928 3HG1 VAL A 259       1.513  -3.118 -11.958  1.00 80.59           H
ATOM   3929  CG2 VAL A 259       3.275  -4.612 -13.401  1.00 80.59           C
ATOM   3930 1HG2 VAL A 259       4.156  -4.526 -12.765  1.00 80.59           H
ATOM   3931 2HG2 VAL A 259       3.474  -5.323 -14.203  1.00 80.59           H
ATOM   3932 3HG2 VAL A 259       3.040  -3.638 -13.830  1.00 80.59           H
ATOM   3933  HN  VAL A 259       2.308  -7.144 -13.918  1.00 80.59           H
ATOM   3934  N   LEU A 260       0.203  -7.375 -11.456  1.00 76.96           N
ATOM   3935  CA  LEU A 260      -0.919  -7.748 -10.612  1.00 76.96           C
ATOM   3936  C   LEU A 260      -0.509  -8.915  -9.711  1.00 76.96           C
ATOM   3937  O   LEU A 260      -0.748  -8.886  -8.505  1.00 76.96           O
ATOM   3938  HA  LEU A 260      -1.152  -6.890  -9.981  1.00 76.96           H
ATOM   3939  CB  LEU A 260      -2.158  -8.034 -11.463  1.00 76.96           C
ATOM   3940 1HB  LEU A 260      -2.256  -7.241 -12.204  1.00 76.96           H
ATOM   3941 2HB  LEU A 260      -1.992  -8.962 -12.010  1.00 76.96           H
ATOM   3942  CG  LEU A 260      -3.481  -8.152 -10.704  1.00 76.96           C
ATOM   3943  HG  LEU A 260      -3.258  -8.407  -9.668  1.00 76.96           H
ATOM   3944  CD1 LEU A 260      -4.226  -6.815 -10.689  1.00 76.96           C
ATOM   3945 1HD1 LEU A 260      -3.609  -6.061 -10.202  1.00 76.96           H
ATOM   3946 2HD1 LEU A 260      -4.437  -6.506 -11.713  1.00 76.96           H
ATOM   3947 3HD1 LEU A 260      -5.162  -6.927 -10.143  1.00 76.96           H
ATOM   3948  CD2 LEU A 260      -4.341  -9.282 -11.273  1.00 76.96           C
ATOM   3949 1HD2 LEU A 260      -4.557  -9.080 -12.322  1.00 76.96           H
ATOM   3950 2HD2 LEU A 260      -3.804 -10.226 -11.187  1.00 76.96           H
ATOM   3951 3HD2 LEU A 260      -5.275  -9.343 -10.715  1.00 76.96           H
ATOM   3952  HN  LEU A 260       0.055  -7.502 -12.437  1.00 76.96           H
ATOM   3953  N   THR A 261       0.102  -9.913 -10.332  1.00 84.70           N
ATOM   3954  CA  THR A 261       0.456 -11.131  -9.623  1.00 84.70           C
ATOM   3955  C   THR A 261       1.415 -10.819  -8.472  1.00 84.70           C
ATOM   3956  O   THR A 261       1.238 -11.314  -7.360  1.00 84.70           O
ATOM   3957  HA  THR A 261      -0.450 -11.546  -9.181  1.00 84.70           H
ATOM   3958  CB  THR A 261       1.028 -12.121 -10.639  1.00 84.70           C
ATOM   3959  HB  THR A 261       1.959 -11.747 -11.065  1.00 84.70           H
ATOM   3960  OG1 THR A 261      -0.035 -12.321 -11.566  1.00 84.70           O
ATOM   3961  HG1 THR A 261       0.012 -11.636 -12.294  1.00 84.70           H
ATOM   3962  CG2 THR A 261       1.263 -13.508 -10.038  1.00 84.70           C
ATOM   3963 1HG2 THR A 261       0.318 -13.910  -9.672  1.00 84.70           H
ATOM   3964 2HG2 THR A 261       1.969 -13.430  -9.210  1.00 84.70           H
ATOM   3965 3HG2 THR A 261       1.669 -14.171 -10.801  1.00 84.70           H
ATOM   3966  HN  THR A 261       0.355  -9.899 -11.300  1.00 84.70           H
ATOM   3967  N   VAL A 262       2.410 -10.000  -8.779  1.00 87.53           N
ATOM   3968  CA  VAL A 262       3.421  -9.649  -7.796  1.00 87.53           C
ATOM   3969  C   VAL A 262       2.760  -8.899  -6.637  1.00 87.53           C
ATOM   3970  O   VAL A 262       3.081  -9.139  -5.475  1.00 87.53           O
ATOM   3971  HA  VAL A 262       3.846 -10.577  -7.416  1.00 87.53           H
ATOM   3972  CB  VAL A 262       4.543  -8.851  -8.462  1.00 87.53           C
ATOM   3973  HB  VAL A 262       4.091  -8.008  -8.985  1.00 87.53           H
ATOM   3974  CG1 VAL A 262       5.511  -8.290  -7.418  1.00 87.53           C
ATOM   3975 1HG1 VAL A 262       4.971  -7.632  -6.737  1.00 87.53           H
ATOM   3976 2HG1 VAL A 262       5.953  -9.112  -6.854  1.00 87.53           H
ATOM   3977 3HG1 VAL A 262       6.299  -7.728  -7.918  1.00 87.53           H
ATOM   3978  CG2 VAL A 262       5.284  -9.703  -9.495  1.00 87.53           C
ATOM   3979 1HG2 VAL A 262       5.718 -10.573  -9.003  1.00 87.53           H
ATOM   3980 2HG2 VAL A 262       4.584 -10.031 -10.264  1.00 87.53           H
ATOM   3981 3HG2 VAL A 262       6.076  -9.111  -9.953  1.00 87.53           H
ATOM   3982  HN  VAL A 262       2.531  -9.580  -9.679  1.00 87.53           H
ATOM   3983  N   PHE A 263       1.849  -8.006  -6.995  1.00 83.21           N
ATOM   3984  CA  PHE A 263       1.151  -7.209  -6.000  1.00 83.21           C
ATOM   3985  C   PHE A 263       0.372  -8.102  -5.032  1.00 83.21           C
ATOM   3986  O   PHE A 263       0.540  -8.000  -3.818  1.00 83.21           O
ATOM   3987  HA  PHE A 263       1.904  -6.648  -5.448  1.00 83.21           H
ATOM   3988  CB  PHE A 263       0.165  -6.315  -6.755  1.00 83.21           C
ATOM   3989 1HB  PHE A 263       0.719  -5.697  -7.462  1.00 83.21           H
ATOM   3990 2HB  PHE A 263      -0.506  -6.944  -7.340  1.00 83.21           H
ATOM   3991  CG  PHE A 263      -0.669  -5.406  -5.850  1.00 83.21           C
ATOM   3992  CD1 PHE A 263      -1.961  -5.727  -5.570  1.00 83.21           C
ATOM   3993  HD1 PHE A 263      -2.402  -6.631  -5.991  1.00 83.21           H
ATOM   3994  CD2 PHE A 263      -0.119  -4.279  -5.325  1.00 83.21           C
ATOM   3995  HD2 PHE A 263       0.916  -4.022  -5.550  1.00 83.21           H
ATOM   3996  CE1 PHE A 263      -2.736  -4.884  -4.730  1.00 83.21           C
ATOM   3997  HE1 PHE A 263      -3.771  -5.141  -4.506  1.00 83.21           H
ATOM   3998  CE2 PHE A 263      -0.894  -3.436  -4.485  1.00 83.21           C
ATOM   3999  HE2 PHE A 263      -0.453  -2.532  -4.065  1.00 83.21           H
ATOM   4000  CZ  PHE A 263      -2.186  -3.756  -4.205  1.00 83.21           C
ATOM   4001  HZ  PHE A 263      -2.780  -3.109  -3.561  1.00 83.21           H
ATOM   4002  HN  PHE A 263       1.587  -7.823  -7.943  1.00 83.21           H
ATOM   4003  N   VAL A 264      -0.462  -8.956  -5.605  1.00 86.81           N
ATOM   4004  CA  VAL A 264      -1.351  -9.784  -4.808  1.00 86.81           C
ATOM   4005  C   VAL A 264      -0.519 -10.654  -3.862  1.00 86.81           C
ATOM   4006  O   VAL A 264      -0.850 -10.789  -2.685  1.00 86.81           O
ATOM   4007  HA  VAL A 264      -1.976  -9.118  -4.213  1.00 86.81           H
ATOM   4008  CB  VAL A 264      -2.265 -10.602  -5.722  1.00 86.81           C
ATOM   4009  HB  VAL A 264      -1.637 -11.128  -6.441  1.00 86.81           H
ATOM   4010  CG1 VAL A 264      -3.044 -11.650  -4.924  1.00 86.81           C
ATOM   4011 1HG1 VAL A 264      -2.344 -12.327  -4.434  1.00 86.81           H
ATOM   4012 2HG1 VAL A 264      -3.656 -11.152  -4.172  1.00 86.81           H
ATOM   4013 3HG1 VAL A 264      -3.686 -12.216  -5.598  1.00 86.81           H
ATOM   4014  CG2 VAL A 264      -3.214  -9.692  -6.504  1.00 86.81           C
ATOM   4015 1HG2 VAL A 264      -3.832  -9.126  -5.806  1.00 86.81           H
ATOM   4016 2HG2 VAL A 264      -2.634  -9.002  -7.117  1.00 86.81           H
ATOM   4017 3HG2 VAL A 264      -3.853 -10.298  -7.146  1.00 86.81           H
ATOM   4018  HN  VAL A 264      -0.537  -9.087  -6.594  1.00 86.81           H
ATOM   4019  N   LEU A 265       0.545 -11.220  -4.413  1.00 88.58           N
ATOM   4020  CA  LEU A 265       1.361 -12.163  -3.667  1.00 88.58           C
ATOM   4021  C   LEU A 265       2.027 -11.439  -2.495  1.00 88.58           C
ATOM   4022  O   LEU A 265       2.185 -12.010  -1.417  1.00 88.58           O
ATOM   4023  HA  LEU A 265       0.695 -12.927  -3.267  1.00 88.58           H
ATOM   4024  CB  LEU A 265       2.351 -12.867  -4.597  1.00 88.58           C
ATOM   4025 1HB  LEU A 265       2.861 -12.110  -5.192  1.00 88.58           H
ATOM   4026 2HB  LEU A 265       3.109 -13.356  -3.984  1.00 88.58           H
ATOM   4027  CG  LEU A 265       1.755 -13.908  -5.547  1.00 88.58           C
ATOM   4028  HG  LEU A 265       0.972 -13.426  -6.133  1.00 88.58           H
ATOM   4029  CD1 LEU A 265       2.808 -14.417  -6.533  1.00 88.58           C
ATOM   4030 1HD1 LEU A 265       3.188 -13.582  -7.122  1.00 88.58           H
ATOM   4031 2HD1 LEU A 265       3.629 -14.876  -5.982  1.00 88.58           H
ATOM   4032 3HD1 LEU A 265       2.358 -15.155  -7.197  1.00 88.58           H
ATOM   4033  CD2 LEU A 265       1.099 -15.049  -4.768  1.00 88.58           C
ATOM   4034 1HD2 LEU A 265       1.845 -15.537  -4.140  1.00 88.58           H
ATOM   4035 2HD2 LEU A 265       0.301 -14.651  -4.142  1.00 88.58           H
ATOM   4036 3HD2 LEU A 265       0.683 -15.775  -5.468  1.00 88.58           H
ATOM   4037  HN  LEU A 265       0.851 -11.045  -5.349  1.00 88.58           H
ATOM   4038  N   SER A 266       2.398 -10.192  -2.745  1.00 90.09           N
ATOM   4039  CA  SER A 266       3.127  -9.415  -1.757  1.00 90.09           C
ATOM   4040  C   SER A 266       2.164  -8.887  -0.692  1.00 90.09           C
ATOM   4041  O   SER A 266       2.524  -8.784   0.480  1.00 90.09           O
ATOM   4042  HA  SER A 266       3.843 -10.109  -1.316  1.00 90.09           H
ATOM   4043  CB  SER A 266       3.880  -8.256  -2.413  1.00 90.09           C
ATOM   4044 1HB  SER A 266       4.417  -7.694  -1.650  1.00 90.09           H
ATOM   4045 2HB  SER A 266       4.627  -8.652  -3.102  1.00 90.09           H
ATOM   4046  OG  SER A 266       3.003  -7.381  -3.118  1.00 90.09           O
ATOM   4047  HG  SER A 266       2.965  -7.638  -4.083  1.00 90.09           H
ATOM   4048  HN  SER A 266       2.209  -9.713  -3.603  1.00 90.09           H
ATOM   4049  N   GLN A 267       0.958  -8.566  -1.137  1.00 84.99           N
ATOM   4050  CA  GLN A 267       0.002  -7.884  -0.282  1.00 84.99           C
ATOM   4051  C   GLN A 267      -0.771  -8.897   0.564  1.00 84.99           C
ATOM   4052  O   GLN A 267      -1.213  -8.581   1.668  1.00 84.99           O
ATOM   4053  HA  GLN A 267       0.599  -7.240   0.364  1.00 84.99           H
ATOM   4054  CB  GLN A 267      -0.952  -7.018  -1.108  1.00 84.99           C
ATOM   4055 1HB  GLN A 267      -1.427  -7.626  -1.878  1.00 84.99           H
ATOM   4056 2HB  GLN A 267      -1.748  -6.635  -0.469  1.00 84.99           H
ATOM   4057  CG  GLN A 267      -0.208  -5.850  -1.759  1.00 84.99           C
ATOM   4058 1HG  GLN A 267       0.616  -6.231  -2.363  1.00 84.99           H
ATOM   4059 2HG  GLN A 267      -0.879  -5.318  -2.434  1.00 84.99           H
ATOM   4060  CD  GLN A 267       0.332  -4.886  -0.702  1.00 84.99           C
ATOM   4061  OE1 GLN A 267      -0.244  -4.701   0.358  1.00 84.99           O
ATOM   4062  NE2 GLN A 267       1.466  -4.283  -1.047  1.00 84.99           N
ATOM   4063 1HE2 GLN A 267       1.886  -4.479  -1.933  1.00 84.99           H
ATOM   4064 2HE2 GLN A 267       1.897  -3.633  -0.422  1.00 84.99           H
ATOM   4065  HN  GLN A 267       0.632  -8.764  -2.062  1.00 84.99           H
ATOM   4066  N   PHE A 268      -0.911 -10.095   0.015  1.00 91.08           N
ATOM   4067  CA  PHE A 268      -1.804 -11.084   0.593  1.00 91.08           C
ATOM   4068  C   PHE A 268      -1.395 -11.418   2.029  1.00 91.08           C
ATOM   4069  O   PHE A 268      -2.204 -11.312   2.950  1.00 91.08           O
ATOM   4070  HA  PHE A 268      -2.806 -10.654   0.594  1.00 91.08           H
ATOM   4071  CB  PHE A 268      -1.690 -12.346  -0.264  1.00 91.08           C
ATOM   4072 1HB  PHE A 268      -1.925 -12.093  -1.298  1.00 91.08           H
ATOM   4073 2HB  PHE A 268      -0.656 -12.691  -0.248  1.00 91.08           H
ATOM   4074  CG  PHE A 268      -2.601 -13.489   0.187  1.00 91.08           C
ATOM   4075  CD1 PHE A 268      -2.091 -14.520   0.912  1.00 91.08           C
ATOM   4076  HD1 PHE A 268      -1.033 -14.532   1.173  1.00 91.08           H
ATOM   4077  CD2 PHE A 268      -3.922 -13.475  -0.138  1.00 91.08           C
ATOM   4078  HD2 PHE A 268      -4.331 -12.648  -0.720  1.00 91.08           H
ATOM   4079  CE1 PHE A 268      -2.937 -15.581   1.331  1.00 91.08           C
ATOM   4080  HE1 PHE A 268      -2.528 -16.407   1.912  1.00 91.08           H
ATOM   4081  CE2 PHE A 268      -4.768 -14.536   0.280  1.00 91.08           C
ATOM   4082  HE2 PHE A 268      -5.826 -14.524   0.019  1.00 91.08           H
ATOM   4083  CZ  PHE A 268      -4.257 -15.566   1.006  1.00 91.08           C
ATOM   4084  HZ  PHE A 268      -4.907 -16.381   1.327  1.00 91.08           H
ATOM   4085  HN  PHE A 268      -0.428 -10.392  -0.809  1.00 91.08           H
ATOM   4086  N   PRO A 269      -0.138 -11.827   2.246  1.00 94.48           N
ATOM   4087  CA  PRO A 269       0.309 -12.214   3.587  1.00 94.48           C
ATOM   4088  C   PRO A 269       0.023 -11.139   4.623  1.00 94.48           C
ATOM   4089  O   PRO A 269      -0.442 -11.439   5.722  1.00 94.48           O
ATOM   4090  HA  PRO A 269      -0.242 -13.091   3.927  1.00 94.48           H
ATOM   4091  CB  PRO A 269       1.811 -12.451   3.414  1.00 94.48           C
ATOM   4092 1HB  PRO A 269       2.386 -11.549   3.626  1.00 94.48           H
ATOM   4093 2HB  PRO A 269       2.175 -13.226   4.088  1.00 94.48           H
ATOM   4094  CG  PRO A 269       1.937 -12.869   1.954  1.00 94.48           C
ATOM   4095 1HG  PRO A 269       2.951 -12.734   1.580  1.00 94.48           H
ATOM   4096 2HG  PRO A 269       1.696 -13.922   1.813  1.00 94.48           H
ATOM   4097  CD  PRO A 269       0.943 -11.957   1.253  1.00 94.48           C
ATOM   4098 1HD  PRO A 269       1.383 -10.989   1.011  1.00 94.48           H
ATOM   4099 2HD  PRO A 269       0.591 -12.386   0.315  1.00 94.48           H
ATOM   4100  N   TYR A 270       0.311  -9.903   4.242  1.00 91.46           N
ATOM   4101  CA  TYR A 270       0.150  -8.783   5.153  1.00 91.46           C
ATOM   4102  C   TYR A 270      -1.315  -8.617   5.564  1.00 91.46           C
ATOM   4103  O   TYR A 270      -1.617  -8.445   6.743  1.00 91.46           O
ATOM   4104  HA  TYR A 270       0.748  -8.983   6.042  1.00 91.46           H
ATOM   4105  CB  TYR A 270       0.594  -7.541   4.377  1.00 91.46           C
ATOM   4106 1HB  TYR A 270       1.665  -7.609   4.185  1.00 91.46           H
ATOM   4107 2HB  TYR A 270       0.096  -7.534   3.408  1.00 91.46           H
ATOM   4108  CG  TYR A 270       0.302  -6.222   5.094  1.00 91.46           C
ATOM   4109  CD1 TYR A 270      -0.586  -5.319   4.545  1.00 91.46           C
ATOM   4110  HD1 TYR A 270      -1.078  -5.547   3.599  1.00 91.46           H
ATOM   4111  CD2 TYR A 270       0.926  -5.934   6.291  1.00 91.46           C
ATOM   4112  HD2 TYR A 270       1.627  -6.647   6.725  1.00 91.46           H
ATOM   4113  CE1 TYR A 270      -0.860  -4.077   5.220  1.00 91.46           C
ATOM   4114  HE1 TYR A 270      -1.559  -3.356   4.796  1.00 91.46           H
ATOM   4115  CE2 TYR A 270       0.651  -4.692   6.966  1.00 91.46           C
ATOM   4116  HE2 TYR A 270       1.137  -4.453   7.912  1.00 91.46           H
ATOM   4117  CZ  TYR A 270      -0.228  -3.825   6.397  1.00 91.46           C
ATOM   4118  OH  TYR A 270      -0.488  -2.652   7.035  1.00 91.46           O
ATOM   4119  HH  TYR A 270      -0.039  -2.642   7.928  1.00 91.46           H
ATOM   4120  HN  TYR A 270       0.649  -9.663   3.332  1.00 91.46           H
ATOM   4121  N   ASN A 271      -2.186  -8.674   4.567  1.00 89.33           N
ATOM   4122  CA  ASN A 271      -3.600  -8.428   4.793  1.00 89.33           C
ATOM   4123  C   ASN A 271      -4.188  -9.580   5.611  1.00 89.33           C
ATOM   4124  O   ASN A 271      -5.192  -9.407   6.300  1.00 89.33           O
ATOM   4125  HA  ASN A 271      -3.644  -7.476   5.322  1.00 89.33           H
ATOM   4126  CB  ASN A 271      -4.364  -8.350   3.470  1.00 89.33           C
ATOM   4127 1HB  ASN A 271      -4.021  -9.138   2.801  1.00 89.33           H
ATOM   4128 2HB  ASN A 271      -5.425  -8.522   3.649  1.00 89.33           H
ATOM   4129  CG  ASN A 271      -4.168  -6.986   2.804  1.00 89.33           C
ATOM   4130  OD1 ASN A 271      -4.744  -5.986   3.198  1.00 89.33           O
ATOM   4131  ND2 ASN A 271      -3.326  -7.003   1.775  1.00 89.33           N
ATOM   4132 1HD2 ASN A 271      -2.886  -7.859   1.503  1.00 89.33           H
ATOM   4133 2HD2 ASN A 271      -3.132  -6.160   1.274  1.00 89.33           H
ATOM   4134  HN  ASN A 271      -1.939  -8.882   3.620  1.00 89.33           H
ATOM   4135  N   CYS A 272      -3.537 -10.729   5.509  1.00 94.56           N
ATOM   4136  CA  CYS A 272      -3.916 -11.879   6.313  1.00 94.56           C
ATOM   4137  C   CYS A 272      -3.738 -11.512   7.788  1.00 94.56           C
ATOM   4138  O   CYS A 272      -4.641 -11.724   8.597  1.00 94.56           O
ATOM   4139  HA  CYS A 272      -4.962 -12.086   6.089  1.00 94.56           H
ATOM   4140  CB  CYS A 272      -3.112 -13.124   5.934  1.00 94.56           C
ATOM   4141 1HB  CYS A 272      -2.050 -12.884   5.895  1.00 94.56           H
ATOM   4142 2HB  CYS A 272      -3.237 -13.893   6.696  1.00 94.56           H
ATOM   4143  SG  CYS A 272      -3.670 -13.758   4.310  1.00 94.56           S
ATOM   4144  HG  CYS A 272      -3.078 -12.815   3.583  1.00 94.56           H
ATOM   4145  HN  CYS A 272      -2.764 -10.882   4.892  1.00 94.56           H
ATOM   4146  N   ILE A 273      -2.569 -10.969   8.094  1.00 93.49           N
ATOM   4147  CA  ILE A 273      -2.252 -10.596   9.462  1.00 93.49           C
ATOM   4148  C   ILE A 273      -3.153  -9.436   9.892  1.00 93.49           C
ATOM   4149  O   ILE A 273      -3.617  -9.395  11.030  1.00 93.49           O
ATOM   4150  HA  ILE A 273      -2.471 -11.456  10.094  1.00 93.49           H
ATOM   4151  CB  ILE A 273      -0.758 -10.299   9.603  1.00 93.49           C
ATOM   4152  HB  ILE A 273      -0.498  -9.508   8.900  1.00 93.49           H
ATOM   4153  CG1 ILE A 273       0.082 -11.524   9.235  1.00 93.49           C
ATOM   4154 1HG1 ILE A 273      -0.108 -11.801   8.198  1.00 93.49           H
ATOM   4155 2HG1 ILE A 273       1.141 -11.279   9.311  1.00 93.49           H
ATOM   4156  CG2 ILE A 273      -0.432  -9.782  11.006  1.00 93.49           C
ATOM   4157 1HG2 ILE A 273      -0.989  -8.864  11.193  1.00 93.49           H
ATOM   4158 2HG2 ILE A 273      -0.710 -10.533  11.744  1.00 93.49           H
ATOM   4159 3HG2 ILE A 273       0.637  -9.579  11.079  1.00 93.49           H
ATOM   4160  CD1 ILE A 273      -0.241 -12.706  10.151  1.00 93.49           C
ATOM   4161 1HD1 ILE A 273      -0.027 -12.434  11.184  1.00 93.49           H
ATOM   4162 2HD1 ILE A 273      -1.296 -12.963  10.054  1.00 93.49           H
ATOM   4163 3HD1 ILE A 273       0.369 -13.563   9.867  1.00 93.49           H
ATOM   4164  HN  ILE A 273      -1.848 -10.783   7.427  1.00 93.49           H
ATOM   4165  N   LEU A 274      -3.372  -8.522   8.958  1.00 89.99           N
ATOM   4166  CA  LEU A 274      -4.178  -7.345   9.238  1.00 89.99           C
ATOM   4167  C   LEU A 274      -5.593  -7.781   9.624  1.00 89.99           C
ATOM   4168  O   LEU A 274      -6.225  -7.163  10.479  1.00 89.99           O
ATOM   4169  HA  LEU A 274      -3.728  -6.837  10.091  1.00 89.99           H
ATOM   4170  CB  LEU A 274      -4.134  -6.373   8.057  1.00 89.99           C
ATOM   4171 1HB  LEU A 274      -3.093  -6.229   7.768  1.00 89.99           H
ATOM   4172 2HB  LEU A 274      -4.638  -6.839   7.210  1.00 89.99           H
ATOM   4173  CG  LEU A 274      -4.763  -4.999   8.296  1.00 89.99           C
ATOM   4174  HG  LEU A 274      -5.755  -5.147   8.723  1.00 89.99           H
ATOM   4175  CD1 LEU A 274      -3.949  -4.193   9.310  1.00 89.99           C
ATOM   4176 1HD1 LEU A 274      -3.914  -4.731  10.257  1.00 89.99           H
ATOM   4177 2HD1 LEU A 274      -2.936  -4.053   8.934  1.00 89.99           H
ATOM   4178 3HD1 LEU A 274      -4.418  -3.220   9.461  1.00 89.99           H
ATOM   4179  CD2 LEU A 274      -4.947  -4.244   6.978  1.00 89.99           C
ATOM   4180 1HD2 LEU A 274      -3.978  -4.106   6.500  1.00 89.99           H
ATOM   4181 2HD2 LEU A 274      -5.600  -4.817   6.319  1.00 89.99           H
ATOM   4182 3HD2 LEU A 274      -5.396  -3.270   7.177  1.00 89.99           H
ATOM   4183  HN  LEU A 274      -3.012  -8.576   8.027  1.00 89.99           H
ATOM   4184  N   LEU A 275      -6.048  -8.843   8.975  1.00 92.38           N
ATOM   4185  CA  LEU A 275      -7.372  -9.377   9.249  1.00 92.38           C
ATOM   4186  C   LEU A 275      -7.428  -9.871  10.696  1.00 92.38           C
ATOM   4187  O   LEU A 275      -8.377  -9.576  11.420  1.00 92.38           O
ATOM   4188  HA  LEU A 275      -8.084  -8.559   9.136  1.00 92.38           H
ATOM   4189  CB  LEU A 275      -7.742 -10.446   8.220  1.00 92.38           C
ATOM   4190 1HB  LEU A 275      -7.715  -9.993   7.229  1.00 92.38           H
ATOM   4191 2HB  LEU A 275      -6.975 -11.220   8.237  1.00 92.38           H
ATOM   4192  CG  LEU A 275      -9.105 -11.114   8.408  1.00 92.38           C
ATOM   4193  HG  LEU A 275      -9.148 -11.525   9.417  1.00 92.38           H
ATOM   4194  CD1 LEU A 275     -10.238 -10.093   8.287  1.00 92.38           C
ATOM   4195 1HD1 LEU A 275     -10.117  -9.325   9.051  1.00 92.38           H
ATOM   4196 2HD1 LEU A 275     -10.208  -9.632   7.300  1.00 92.38           H
ATOM   4197 3HD1 LEU A 275     -11.196 -10.595   8.425  1.00 92.38           H
ATOM   4198  CD2 LEU A 275      -9.281 -12.283   7.436  1.00 92.38           C
ATOM   4199 1HD2 LEU A 275      -9.210 -11.918   6.412  1.00 92.38           H
ATOM   4200 2HD2 LEU A 275      -8.502 -13.024   7.614  1.00 92.38           H
ATOM   4201 3HD2 LEU A 275     -10.259 -12.740   7.592  1.00 92.38           H
ATOM   4202  HN  LEU A 275      -5.531  -9.335   8.275  1.00 92.38           H
ATOM   4203  N   VAL A 276      -6.398 -10.614  11.074  1.00 94.49           N
ATOM   4204  CA  VAL A 276      -6.322 -11.158  12.420  1.00 94.49           C
ATOM   4205  C   VAL A 276      -6.378 -10.013  13.432  1.00 94.49           C
ATOM   4206  O   VAL A 276      -7.110 -10.087  14.418  1.00 94.49           O
ATOM   4207  HA  VAL A 276      -7.192 -11.798  12.565  1.00 94.49           H
ATOM   4208  CB  VAL A 276      -5.068 -12.023  12.564  1.00 94.49           C
ATOM   4209  HB  VAL A 276      -4.208 -11.416  12.281  1.00 94.49           H
ATOM   4210  CG1 VAL A 276      -4.873 -12.468  14.015  1.00 94.49           C
ATOM   4211 1HG1 VAL A 276      -4.768 -11.590  14.653  1.00 94.49           H
ATOM   4212 2HG1 VAL A 276      -5.737 -13.049  14.336  1.00 94.49           H
ATOM   4213 3HG1 VAL A 276      -3.975 -13.081  14.089  1.00 94.49           H
ATOM   4214  CG2 VAL A 276      -5.122 -13.229  11.623  1.00 94.49           C
ATOM   4215 1HG2 VAL A 276      -5.995 -13.836  11.861  1.00 94.49           H
ATOM   4216 2HG2 VAL A 276      -5.191 -12.882  10.592  1.00 94.49           H
ATOM   4217 3HG2 VAL A 276      -4.219 -13.826  11.746  1.00 94.49           H
ATOM   4218  HN  VAL A 276      -5.627 -10.845  10.481  1.00 94.49           H
ATOM   4219  N   GLN A 277      -5.595  -8.981  13.155  1.00 90.98           N
ATOM   4220  CA  GLN A 277      -5.530  -7.831  14.041  1.00 90.98           C
ATOM   4221  C   GLN A 277      -6.900  -7.158  14.138  1.00 90.98           C
ATOM   4222  O   GLN A 277      -7.272  -6.649  15.195  1.00 90.98           O
ATOM   4223  HA  GLN A 277      -5.244  -8.231  15.014  1.00 90.98           H
ATOM   4224  CB  GLN A 277      -4.463  -6.839  13.574  1.00 90.98           C
ATOM   4225 1HB  GLN A 277      -4.576  -6.653  12.506  1.00 90.98           H
ATOM   4226 2HB  GLN A 277      -4.603  -5.884  14.080  1.00 90.98           H
ATOM   4227  CG  GLN A 277      -3.057  -7.372  13.858  1.00 90.98           C
ATOM   4228 1HG  GLN A 277      -2.970  -7.635  14.912  1.00 90.98           H
ATOM   4229 2HG  GLN A 277      -2.887  -8.285  13.287  1.00 90.98           H
ATOM   4230  CD  GLN A 277      -1.993  -6.333  13.497  1.00 90.98           C
ATOM   4231  OE1 GLN A 277      -2.204  -5.448  12.684  1.00 90.98           O
ATOM   4232  NE2 GLN A 277      -0.842  -6.490  14.144  1.00 90.98           N
ATOM   4233 1HE2 GLN A 277      -0.734  -7.238  14.799  1.00 90.98           H
ATOM   4234 2HE2 GLN A 277      -0.084  -5.859  13.975  1.00 90.98           H
ATOM   4235  HN  GLN A 277      -5.014  -8.922  12.343  1.00 90.98           H
ATOM   4236  N   THR A 278      -7.613  -7.176  13.022  1.00 91.79           N
ATOM   4237  CA  THR A 278      -8.914  -6.531  12.955  1.00 91.79           C
ATOM   4238  C   THR A 278      -9.916  -7.257  13.854  1.00 91.79           C
ATOM   4239  O   THR A 278     -10.678  -6.621  14.580  1.00 91.79           O
ATOM   4240  HA  THR A 278      -8.815  -5.516  13.340  1.00 91.79           H
ATOM   4241  CB  THR A 278      -9.340  -6.480  11.486  1.00 91.79           C
ATOM   4242  HB  THR A 278      -9.501  -7.483  11.092  1.00 91.79           H
ATOM   4243  OG1 THR A 278      -8.310  -5.727  10.851  1.00 91.79           O
ATOM   4244  HG1 THR A 278      -7.635  -6.344  10.447  1.00 91.79           H
ATOM   4245  CG2 THR A 278     -10.602  -5.640  11.272  1.00 91.79           C
ATOM   4246 1HG2 THR A 278     -10.419  -4.618  11.604  1.00 91.79           H
ATOM   4247 2HG2 THR A 278     -11.424  -6.067  11.846  1.00 91.79           H
ATOM   4248 3HG2 THR A 278     -10.860  -5.637  10.213  1.00 91.79           H
ATOM   4249  HN  THR A 278      -7.317  -7.619  12.176  1.00 91.79           H
ATOM   4250  N   ILE A 279      -9.883  -8.579  13.776  1.00 92.30           N
ATOM   4251  CA  ILE A 279     -10.787  -9.399  14.566  1.00 92.30           C
ATOM   4252  C   ILE A 279     -10.443  -9.244  16.049  1.00 92.30           C
ATOM   4253  O   ILE A 279     -11.334  -9.097  16.883  1.00 92.30           O
ATOM   4254  HA  ILE A 279     -11.796  -9.021  14.404  1.00 92.30           H
ATOM   4255  CB  ILE A 279     -10.762 -10.848  14.076  1.00 92.30           C
ATOM   4256  HB  ILE A 279      -9.727 -11.191  14.077  1.00 92.30           H
ATOM   4257  CG1 ILE A 279     -11.270 -10.950  12.637  1.00 92.30           C
ATOM   4258 1HG1 ILE A 279     -12.348 -10.789  12.616  1.00 92.30           H
ATOM   4259 2HG1 ILE A 279     -10.819 -10.163  12.032  1.00 92.30           H
ATOM   4260  CG2 ILE A 279     -11.541 -11.761  15.025  1.00 92.30           C
ATOM   4261 1HG2 ILE A 279     -11.093 -11.719  16.018  1.00 92.30           H
ATOM   4262 2HG2 ILE A 279     -12.577 -11.428  15.080  1.00 92.30           H
ATOM   4263 3HG2 ILE A 279     -11.507 -12.785  14.654  1.00 92.30           H
ATOM   4264  CD1 ILE A 279     -10.942 -12.317  12.034  1.00 92.30           C
ATOM   4265 1HD1 ILE A 279      -9.861 -12.464  12.034  1.00 92.30           H
ATOM   4266 2HD1 ILE A 279     -11.414 -13.099  12.628  1.00 92.30           H
ATOM   4267 3HD1 ILE A 279     -11.314 -12.362  11.011  1.00 92.30           H
ATOM   4268  HN  ILE A 279      -9.255  -9.089  13.188  1.00 92.30           H
ATOM   4269  N   ASP A 280      -9.149  -9.283  16.331  1.00 91.63           N
ATOM   4270  CA  ASP A 280      -8.681  -9.214  17.704  1.00 91.63           C
ATOM   4271  C   ASP A 280      -9.048  -7.851  18.296  1.00 91.63           C
ATOM   4272  O   ASP A 280      -9.323  -7.742  19.489  1.00 91.63           O
ATOM   4273  HA  ASP A 280      -9.175 -10.038  18.218  1.00 91.63           H
ATOM   4274  CB  ASP A 280      -7.160  -9.365  17.776  1.00 91.63           C
ATOM   4275 1HB  ASP A 280      -6.858 -10.283  17.271  1.00 91.63           H
ATOM   4276 2HB  ASP A 280      -6.683  -8.540  17.247  1.00 91.63           H
ATOM   4277  CG  ASP A 280      -6.679  -9.394  19.228  1.00 91.63           C
ATOM   4278  OD1 ASP A 280      -7.266 -10.178  20.005  1.00 91.63           O
ATOM   4279  OD2 ASP A 280      -5.736  -8.630  19.529  1.00 91.63           O
ATOM   4280  HN  ASP A 280      -8.429  -9.361  15.642  1.00 91.63           H
ATOM   4281  N   ALA A 281      -9.041  -6.846  17.432  1.00 91.11           N
ATOM   4282  CA  ALA A 281      -9.373  -5.495  17.854  1.00 91.11           C
ATOM   4283  C   ALA A 281     -10.793  -5.477  18.421  1.00 91.11           C
ATOM   4284  O   ALA A 281     -11.112  -4.656  19.279  1.00 91.11           O
ATOM   4285  HA  ALA A 281      -8.673  -5.212  18.640  1.00 91.11           H
ATOM   4286  CB  ALA A 281      -9.204  -4.536  16.674  1.00 91.11           C
ATOM   4287 1HB  ALA A 281      -8.170  -4.565  16.327  1.00 91.11           H
ATOM   4288 2HB  ALA A 281      -9.867  -4.837  15.863  1.00 91.11           H
ATOM   4289 3HB  ALA A 281      -9.452  -3.523  16.990  1.00 91.11           H
ATOM   4290  HN  ALA A 281      -8.815  -6.943  16.463  1.00 91.11           H
ATOM   4291  N   TYR A 282     -11.609  -6.392  17.918  1.00 78.93           N
ATOM   4292  CA  TYR A 282     -12.998  -6.468  18.337  1.00 78.93           C
ATOM   4293  C   TYR A 282     -13.186  -7.523  19.428  1.00 78.93           C
ATOM   4294  O   TYR A 282     -13.813  -7.258  20.452  1.00 78.93           O
ATOM   4295  HA  TYR A 282     -13.284  -5.493  18.732  1.00 78.93           H
ATOM   4296  CB  TYR A 282     -13.790  -6.887  17.097  1.00 78.93           C
ATOM   4297 1HB  TYR A 282     -13.565  -6.197  16.284  1.00 78.93           H
ATOM   4298 2HB  TYR A 282     -13.453  -7.874  16.779  1.00 78.93           H
ATOM   4299  CG  TYR A 282     -15.305  -6.926  17.309  1.00 78.93           C
ATOM   4300  CD1 TYR A 282     -15.946  -8.135  17.487  1.00 78.93           C
ATOM   4301  HD1 TYR A 282     -15.374  -9.062  17.477  1.00 78.93           H
ATOM   4302  CD2 TYR A 282     -16.030  -5.751  17.323  1.00 78.93           C
ATOM   4303  HD2 TYR A 282     -15.523  -4.797  17.182  1.00 78.93           H
ATOM   4304  CE1 TYR A 282     -17.372  -8.171  17.688  1.00 78.93           C
ATOM   4305  HE1 TYR A 282     -17.891  -9.119  17.829  1.00 78.93           H
ATOM   4306  CE2 TYR A 282     -17.455  -5.788  17.523  1.00 78.93           C
ATOM   4307  HE2 TYR A 282     -18.040  -4.868  17.536  1.00 78.93           H
ATOM   4308  CZ  TYR A 282     -18.056  -6.995  17.695  1.00 78.93           C
ATOM   4309  OH  TYR A 282     -19.402  -7.030  17.884  1.00 78.93           O
ATOM   4310  HH  TYR A 282     -19.772  -6.100  17.880  1.00 78.93           H
ATOM   4311  HN  TYR A 282     -11.335  -7.073  17.238  1.00 78.93           H
ATOM   4312  N   ALA A 283     -12.629  -8.699  19.172  1.00 89.11           N
ATOM   4313  CA  ALA A 283     -12.936  -9.864  19.983  1.00 89.11           C
ATOM   4314  C   ALA A 283     -11.946  -9.946  21.147  1.00 89.11           C
ATOM   4315  O   ALA A 283     -12.229 -10.577  22.164  1.00 89.11           O
ATOM   4316  HA  ALA A 283     -13.943  -9.736  20.381  1.00 89.11           H
ATOM   4317  CB  ALA A 283     -12.909 -11.118  19.106  1.00 89.11           C
ATOM   4318 1HB  ALA A 283     -13.651 -11.022  18.312  1.00 89.11           H
ATOM   4319 2HB  ALA A 283     -11.919 -11.232  18.666  1.00 89.11           H
ATOM   4320 3HB  ALA A 283     -13.140 -11.992  19.715  1.00 89.11           H
ATOM   4321  HN  ALA A 283     -11.981  -8.860  18.428  1.00 89.11           H
ATOM   4322  N   MET A 284     -10.806  -9.299  20.958  1.00 82.07           N
ATOM   4323  CA  MET A 284      -9.769  -9.296  21.976  1.00 82.07           C
ATOM   4324  C   MET A 284      -9.500 -10.713  22.488  1.00 82.07           C
ATOM   4325  O   MET A 284      -9.399 -10.932  23.694  1.00 82.07           O
ATOM   4326  HA  MET A 284      -8.878  -8.904  21.487  1.00 82.07           H
ATOM   4327  CB  MET A 284     -10.202  -8.405  23.143  1.00 82.07           C
ATOM   4328 1HB  MET A 284     -11.102  -8.813  23.602  1.00 82.07           H
ATOM   4329 2HB  MET A 284      -9.427  -8.402  23.909  1.00 82.07           H
ATOM   4330  CG  MET A 284     -10.467  -6.974  22.671  1.00 82.07           C
ATOM   4331 1HG  MET A 284      -9.567  -6.561  22.214  1.00 82.07           H
ATOM   4332 2HG  MET A 284     -11.242  -6.973  21.905  1.00 82.07           H
ATOM   4333  SD  MET A 284     -10.970  -5.960  24.050  1.00 82.07           S
ATOM   4334  CE  MET A 284     -11.254  -4.411  23.209  1.00 82.07           C
ATOM   4335 1HE  MET A 284     -10.331  -4.083  22.732  1.00 82.07           H
ATOM   4336 2HE  MET A 284     -12.027  -4.545  22.452  1.00 82.07           H
ATOM   4337 3HE  MET A 284     -11.578  -3.660  23.930  1.00 82.07           H
ATOM   4338  HN  MET A 284     -10.585  -8.784  20.129  1.00 82.07           H
ATOM   4339  N   PHE A 285      -9.391 -11.637  21.545  1.00 84.87           N
ATOM   4340  CA  PHE A 285      -9.316 -13.048  21.886  1.00 84.87           C
ATOM   4341  C   PHE A 285      -7.874 -13.463  22.186  1.00 84.87           C
ATOM   4342  O   PHE A 285      -7.635 -14.541  22.728  1.00 84.87           O
ATOM   4343  HA  PHE A 285      -9.929 -13.199  22.774  1.00 84.87           H
ATOM   4344  CB  PHE A 285      -9.816 -13.829  20.669  1.00 84.87           C
ATOM   4345 1HB  PHE A 285      -9.934 -14.876  20.946  1.00 84.87           H
ATOM   4346 2HB  PHE A 285     -10.803 -13.459  20.393  1.00 84.87           H
ATOM   4347  CG  PHE A 285      -8.895 -13.739  19.450  1.00 84.87           C
ATOM   4348  CD1 PHE A 285      -9.072 -12.748  18.536  1.00 84.87           C
ATOM   4349  HD1 PHE A 285      -9.869 -12.017  18.671  1.00 84.87           H
ATOM   4350  CD2 PHE A 285      -7.900 -14.650  19.281  1.00 84.87           C
ATOM   4351  HD2 PHE A 285      -7.758 -15.445  20.014  1.00 84.87           H
ATOM   4352  CE1 PHE A 285      -8.217 -12.665  17.405  1.00 84.87           C
ATOM   4353  HE1 PHE A 285      -8.359 -11.870  16.672  1.00 84.87           H
ATOM   4354  CE2 PHE A 285      -7.045 -14.567  18.151  1.00 84.87           C
ATOM   4355  HE2 PHE A 285      -6.248 -15.298  18.015  1.00 84.87           H
ATOM   4356  CZ  PHE A 285      -7.222 -13.576  17.236  1.00 84.87           C
ATOM   4357  HZ  PHE A 285      -6.566 -13.512  16.368  1.00 84.87           H
ATOM   4358  HN  PHE A 285      -9.354 -11.436  20.566  1.00 84.87           H
ATOM   4359  N   ILE A 286      -6.951 -12.586  21.821  1.00 86.22           N
ATOM   4360  CA  ILE A 286      -5.541 -12.838  22.064  1.00 86.22           C
ATOM   4361  C   ILE A 286      -5.182 -12.383  23.480  1.00 86.22           C
ATOM   4362  O   ILE A 286      -5.029 -11.189  23.731  1.00 86.22           O
ATOM   4363  HA  ILE A 286      -5.386 -13.915  21.998  1.00 86.22           H
ATOM   4364  CB  ILE A 286      -4.685 -12.190  20.974  1.00 86.22           C
ATOM   4365  HB  ILE A 286      -4.871 -11.116  20.987  1.00 86.22           H
ATOM   4366  CG1 ILE A 286      -5.084 -12.701  19.588  1.00 86.22           C
ATOM   4367 1HG1 ILE A 286      -4.882 -13.770  19.518  1.00 86.22           H
ATOM   4368 2HG1 ILE A 286      -6.156 -12.569  19.442  1.00 86.22           H
ATOM   4369  CG2 ILE A 286      -3.195 -12.394  21.253  1.00 86.22           C
ATOM   4370 1HG2 ILE A 286      -2.940 -11.943  22.212  1.00 86.22           H
ATOM   4371 2HG2 ILE A 286      -2.973 -13.461  21.283  1.00 86.22           H
ATOM   4372 3HG2 ILE A 286      -2.609 -11.924  20.463  1.00 86.22           H
ATOM   4373  CD1 ILE A 286      -4.318 -11.960  18.489  1.00 86.22           C
ATOM   4374 1HD1 ILE A 286      -4.541 -10.895  18.547  1.00 86.22           H
ATOM   4375 2HD1 ILE A 286      -3.248 -12.115  18.625  1.00 86.22           H
ATOM   4376 3HD1 ILE A 286      -4.621 -12.343  17.514  1.00 86.22           H
ATOM   4377  HN  ILE A 286      -7.153 -11.717  21.368  1.00 86.22           H
ATOM   4378  N   SER A 287      -5.058 -13.359  24.367  1.00 84.37           N
ATOM   4379  CA  SER A 287      -4.733 -13.072  25.754  1.00 84.37           C
ATOM   4380  C   SER A 287      -3.303 -13.524  26.061  1.00 84.37           C
ATOM   4381  O   SER A 287      -2.736 -13.147  27.085  1.00 84.37           O
ATOM   4382  HA  SER A 287      -4.822 -11.991  25.854  1.00 84.37           H
ATOM   4383  CB  SER A 287      -5.720 -13.754  26.703  1.00 84.37           C
ATOM   4384 1HB  SER A 287      -5.432 -13.549  27.734  1.00 84.37           H
ATOM   4385 2HB  SER A 287      -6.713 -13.329  26.560  1.00 84.37           H
ATOM   4386  OG  SER A 287      -5.772 -15.163  26.498  1.00 84.37           O
ATOM   4387  HG  SER A 287      -6.455 -15.572  27.103  1.00 84.37           H
ATOM   4388  HN  SER A 287      -5.175 -14.329  24.152  1.00 84.37           H
ATOM   4389  N   ASN A 288      -2.763 -14.325  25.154  1.00 85.52           N
ATOM   4390  CA  ASN A 288      -1.445 -14.903  25.357  1.00 85.52           C
ATOM   4391  C   ASN A 288      -0.384 -13.956  24.794  1.00 85.52           C
ATOM   4392  O   ASN A 288      -0.425 -13.602  23.617  1.00 85.52           O
ATOM   4393  HA  ASN A 288      -1.354 -15.038  26.435  1.00 85.52           H
ATOM   4394  CB  ASN A 288      -1.314 -16.244  24.632  1.00 85.52           C
ATOM   4395 1HB  ASN A 288      -2.162 -16.882  24.882  1.00 85.52           H
ATOM   4396 2HB  ASN A 288      -1.345 -16.083  23.554  1.00 85.52           H
ATOM   4397  CG  ASN A 288      -0.010 -16.948  25.011  1.00 85.52           C
ATOM   4398  OD1 ASN A 288       1.019 -16.330  25.226  1.00 85.52           O
ATOM   4399  ND2 ASN A 288      -0.111 -18.272  25.081  1.00 85.52           N
ATOM   4400 1HD2 ASN A 288      -0.986 -18.718  24.892  1.00 85.52           H
ATOM   4401 2HD2 ASN A 288       0.689 -18.823  25.322  1.00 85.52           H
ATOM   4402  HN  ASN A 288      -3.208 -14.579  24.296  1.00 85.52           H
ATOM   4403  N   CYS A 289       0.540 -13.571  25.662  1.00 90.52           N
ATOM   4404  CA  CYS A 289       1.557 -12.601  25.291  1.00 90.52           C
ATOM   4405  C   CYS A 289       2.419 -13.208  24.183  1.00 90.52           C
ATOM   4406  O   CYS A 289       2.802 -12.516  23.240  1.00 90.52           O
ATOM   4407  HA  CYS A 289       1.029 -11.717  24.932  1.00 90.52           H
ATOM   4408  CB  CYS A 289       2.395 -12.172  26.497  1.00 90.52           C
ATOM   4409 1HB  CYS A 289       1.749 -11.760  27.272  1.00 90.52           H
ATOM   4410 2HB  CYS A 289       2.897 -13.039  26.928  1.00 90.52           H
ATOM   4411  SG  CYS A 289       3.633 -10.925  25.986  1.00 90.52           S
ATOM   4412  HN  CYS A 289       0.602 -13.910  26.600  1.00 90.52           H
ATOM   4413  N   ALA A 290       2.700 -14.494  24.332  1.00 92.48           N
ATOM   4414  CA  ALA A 290       3.575 -15.183  23.399  1.00 92.48           C
ATOM   4415  C   ALA A 290       2.972 -15.112  21.995  1.00 92.48           C
ATOM   4416  O   ALA A 290       3.683 -14.865  21.022  1.00 92.48           O
ATOM   4417  HA  ALA A 290       4.534 -14.665  23.400  1.00 92.48           H
ATOM   4418  CB  ALA A 290       3.791 -16.623  23.869  1.00 92.48           C
ATOM   4419 1HB  ALA A 290       4.248 -16.617  24.859  1.00 92.48           H
ATOM   4420 2HB  ALA A 290       2.831 -17.138  23.915  1.00 92.48           H
ATOM   4421 3HB  ALA A 290       4.447 -17.139  23.168  1.00 92.48           H
ATOM   4422  HN  ALA A 290       2.341 -15.062  25.073  1.00 92.48           H
ATOM   4423  N   VAL A 291       1.667 -15.333  21.933  1.00 92.79           N
ATOM   4424  CA  VAL A 291       0.961 -15.303  20.664  1.00 92.79           C
ATOM   4425  C   VAL A 291       0.999 -13.881  20.098  1.00 92.79           C
ATOM   4426  O   VAL A 291       1.234 -13.690  18.906  1.00 92.79           O
ATOM   4427  HA  VAL A 291       1.488 -15.967  19.978  1.00 92.79           H
ATOM   4428  CB  VAL A 291      -0.461 -15.837  20.842  1.00 92.79           C
ATOM   4429  HB  VAL A 291      -0.960 -15.220  21.589  1.00 92.79           H
ATOM   4430  CG1 VAL A 291      -1.255 -15.730  19.539  1.00 92.79           C
ATOM   4431 1HG1 VAL A 291      -1.310 -14.686  19.231  1.00 92.79           H
ATOM   4432 2HG1 VAL A 291      -0.758 -16.312  18.762  1.00 92.79           H
ATOM   4433 3HG1 VAL A 291      -2.262 -16.117  19.694  1.00 92.79           H
ATOM   4434  CG2 VAL A 291      -0.445 -17.278  21.358  1.00 92.79           C
ATOM   4435 1HG2 VAL A 291       0.080 -17.913  20.645  1.00 92.79           H
ATOM   4436 2HG2 VAL A 291       0.066 -17.313  22.321  1.00 92.79           H
ATOM   4437 3HG2 VAL A 291      -1.468 -17.633  21.476  1.00 92.79           H
ATOM   4438  HN  VAL A 291       1.095 -15.531  22.730  1.00 92.79           H
ATOM   4439  N   SER A 292       0.764 -12.921  20.981  1.00 93.14           N
ATOM   4440  CA  SER A 292       0.724 -11.526  20.576  1.00 93.14           C
ATOM   4441  C   SER A 292       2.079 -11.109  20.002  1.00 93.14           C
ATOM   4442  O   SER A 292       2.141 -10.414  18.990  1.00 93.14           O
ATOM   4443  HA  SER A 292      -0.049 -11.470  19.810  1.00 93.14           H
ATOM   4444  CB  SER A 292       0.343 -10.623  21.751  1.00 93.14           C
ATOM   4445 1HB  SER A 292      -0.581 -10.984  22.201  1.00 93.14           H
ATOM   4446 2HB  SER A 292       1.115 -10.681  22.518  1.00 93.14           H
ATOM   4447  OG  SER A 292       0.177  -9.266  21.349  1.00 93.14           O
ATOM   4448  HG  SER A 292      -0.667  -9.167  20.822  1.00 93.14           H
ATOM   4449  HN  SER A 292       0.604 -13.084  21.954  1.00 93.14           H
ATOM   4450  N   THR A 293       3.132 -11.550  20.675  1.00 89.90           N
ATOM   4451  CA  THR A 293       4.482 -11.198  20.268  1.00 89.90           C
ATOM   4452  C   THR A 293       4.768 -11.724  18.860  1.00 89.90           C
ATOM   4453  O   THR A 293       5.302 -11.001  18.020  1.00 89.90           O
ATOM   4454  HA  THR A 293       4.556 -10.112  20.224  1.00 89.90           H
ATOM   4455  CB  THR A 293       5.450 -11.734  21.325  1.00 89.90           C
ATOM   4456  HB  THR A 293       5.387 -12.820  21.395  1.00 89.90           H
ATOM   4457  OG1 THR A 293       5.101 -11.021  22.508  1.00 89.90           O
ATOM   4458  HG1 THR A 293       4.432 -11.543  23.037  1.00 89.90           H
ATOM   4459  CG2 THR A 293       6.898 -11.322  21.055  1.00 89.90           C
ATOM   4460 1HG2 THR A 293       6.972 -10.235  21.052  1.00 89.90           H
ATOM   4461 2HG2 THR A 293       7.212 -11.710  20.085  1.00 89.90           H
ATOM   4462 3HG2 THR A 293       7.543 -11.729  21.834  1.00 89.90           H
ATOM   4463  HN  THR A 293       3.074 -12.137  21.483  1.00 89.90           H
ATOM   4464  N   ASN A 294       4.401 -12.979  18.645  1.00 91.88           N
ATOM   4465  CA  ASN A 294       4.671 -13.631  17.375  1.00 91.88           C
ATOM   4466  C   ASN A 294       3.881 -12.929  16.268  1.00 91.88           C
ATOM   4467  O   ASN A 294       4.377 -12.767  15.154  1.00 91.88           O
ATOM   4468  HA  ASN A 294       5.748 -13.550  17.235  1.00 91.88           H
ATOM   4469  CB  ASN A 294       4.238 -15.099  17.407  1.00 91.88           C
ATOM   4470 1HB  ASN A 294       3.237 -15.178  17.832  1.00 91.88           H
ATOM   4471 2HB  ASN A 294       4.183 -15.487  16.390  1.00 91.88           H
ATOM   4472  CG  ASN A 294       5.215 -15.941  18.229  1.00 91.88           C
ATOM   4473  OD1 ASN A 294       6.349 -15.562  18.472  1.00 91.88           O
ATOM   4474  ND2 ASN A 294       4.714 -17.102  18.641  1.00 91.88           N
ATOM   4475 1HD2 ASN A 294       3.775 -17.353  18.407  1.00 91.88           H
ATOM   4476 2HD2 ASN A 294       5.277 -17.724  19.186  1.00 91.88           H
ATOM   4477  HN  ASN A 294       3.928 -13.546  19.319  1.00 91.88           H
ATOM   4478  N   ILE A 295       2.666 -12.532  16.613  1.00 91.71           N
ATOM   4479  CA  ILE A 295       1.794 -11.872  15.656  1.00 91.71           C
ATOM   4480  C   ILE A 295       2.422 -10.543  15.232  1.00 91.71           C
ATOM   4481  O   ILE A 295       2.407 -10.194  14.053  1.00 91.71           O
ATOM   4482  HA  ILE A 295       1.725 -12.517  14.779  1.00 91.71           H
ATOM   4483  CB  ILE A 295       0.381 -11.731  16.226  1.00 91.71           C
ATOM   4484  HB  ILE A 295       0.462 -11.395  17.260  1.00 91.71           H
ATOM   4485  CG1 ILE A 295      -0.340 -13.080  16.245  1.00 91.71           C
ATOM   4486 1HG1 ILE A 295      -0.525 -13.412  15.224  1.00 91.71           H
ATOM   4487 2HG1 ILE A 295       0.297 -13.830  16.714  1.00 91.71           H
ATOM   4488  CG2 ILE A 295      -0.413 -10.667  15.466  1.00 91.71           C
ATOM   4489 1HG2 ILE A 295       0.095  -9.706  15.548  1.00 91.71           H
ATOM   4490 2HG2 ILE A 295      -0.487 -10.950  14.416  1.00 91.71           H
ATOM   4491 3HG2 ILE A 295      -1.413 -10.587  15.892  1.00 91.71           H
ATOM   4492  CD1 ILE A 295      -1.665 -12.983  17.004  1.00 91.71           C
ATOM   4493 1HD1 ILE A 295      -1.474 -12.674  18.032  1.00 91.71           H
ATOM   4494 2HD1 ILE A 295      -2.309 -12.249  16.519  1.00 91.71           H
ATOM   4495 3HD1 ILE A 295      -2.157 -13.955  17.002  1.00 91.71           H
ATOM   4496  HN  ILE A 295       2.276 -12.653  17.526  1.00 91.71           H
ATOM   4497  N   ASP A 296       2.959  -9.838  16.217  1.00 93.06           N
ATOM   4498  CA  ASP A 296       3.541  -8.530  15.970  1.00 93.06           C
ATOM   4499  C   ASP A 296       4.742  -8.679  15.034  1.00 93.06           C
ATOM   4500  O   ASP A 296       4.927  -7.874  14.122  1.00 93.06           O
ATOM   4501  HA  ASP A 296       2.739  -7.939  15.528  1.00 93.06           H
ATOM   4502  CB  ASP A 296       4.032  -7.891  17.270  1.00 93.06           C
ATOM   4503 1HB  ASP A 296       4.503  -8.648  17.897  1.00 93.06           H
ATOM   4504 2HB  ASP A 296       4.792  -7.143  17.048  1.00 93.06           H
ATOM   4505  CG  ASP A 296       2.875  -7.239  18.031  1.00 93.06           C
ATOM   4506  OD1 ASP A 296       1.718  -7.592  17.716  1.00 93.06           O
ATOM   4507  OD2 ASP A 296       3.174  -6.403  18.911  1.00 93.06           O
ATOM   4508  HN  ASP A 296       3.000 -10.146  17.167  1.00 93.06           H
ATOM   4509  N   ILE A 297       5.527  -9.715  15.291  1.00 92.90           N
ATOM   4510  CA  ILE A 297       6.692  -9.994  14.469  1.00 92.90           C
ATOM   4511  C   ILE A 297       6.238 -10.333  13.047  1.00 92.90           C
ATOM   4512  O   ILE A 297       6.806  -9.837  12.075  1.00 92.90           O
ATOM   4513  HA  ILE A 297       7.291  -9.084  14.431  1.00 92.90           H
ATOM   4514  CB  ILE A 297       7.556 -11.079  15.114  1.00 92.90           C
ATOM   4515  HB  ILE A 297       6.910 -11.913  15.386  1.00 92.90           H
ATOM   4516  CG1 ILE A 297       8.204 -10.570  16.403  1.00 92.90           C
ATOM   4517 1HG1 ILE A 297       8.939  -9.801  16.165  1.00 92.90           H
ATOM   4518 2HG1 ILE A 297       7.448 -10.104  17.035  1.00 92.90           H
ATOM   4519  CG2 ILE A 297       8.592 -11.616  14.124  1.00 92.90           C
ATOM   4520 1HG2 ILE A 297       8.083 -12.042  13.260  1.00 92.90           H
ATOM   4521 2HG2 ILE A 297       9.239 -10.801  13.798  1.00 92.90           H
ATOM   4522 3HG2 ILE A 297       9.193 -12.385  14.608  1.00 92.90           H
ATOM   4523  CD1 ILE A 297       8.881 -11.711  17.164  1.00 92.90           C
ATOM   4524 1HD1 ILE A 297       8.138 -12.467  17.421  1.00 92.90           H
ATOM   4525 2HD1 ILE A 297       9.653 -12.159  16.538  1.00 92.90           H
ATOM   4526 3HD1 ILE A 297       9.334 -11.322  18.076  1.00 92.90           H
ATOM   4527  HN  ILE A 297       5.378 -10.356  16.044  1.00 92.90           H
ATOM   4528  N   CYS A 298       5.219 -11.176  12.972  1.00 94.61           N
ATOM   4529  CA  CYS A 298       4.690 -11.597  11.685  1.00 94.61           C
ATOM   4530  C   CYS A 298       4.245 -10.351  10.917  1.00 94.61           C
ATOM   4531  O   CYS A 298       4.465 -10.249   9.712  1.00 94.61           O
ATOM   4532  HA  CYS A 298       5.502 -12.104  11.164  1.00 94.61           H
ATOM   4533  CB  CYS A 298       3.550 -12.606  11.845  1.00 94.61           C
ATOM   4534 1HB  CYS A 298       2.862 -12.270  12.621  1.00 94.61           H
ATOM   4535 2HB  CYS A 298       2.979 -12.671  10.919  1.00 94.61           H
ATOM   4536  SG  CYS A 298       4.226 -14.250  12.278  1.00 94.61           S
ATOM   4537  HG  CYS A 298       4.480 -13.965  13.552  1.00 94.61           H
ATOM   4538  HN  CYS A 298       4.757 -11.569  13.767  1.00 94.61           H
ATOM   4539  N   PHE A 299       3.628  -9.434  11.648  1.00 93.51           N
ATOM   4540  CA  PHE A 299       3.154  -8.197  11.051  1.00 93.51           C
ATOM   4541  C   PHE A 299       4.308  -7.412  10.425  1.00 93.51           C
ATOM   4542  O   PHE A 299       4.213  -6.966   9.283  1.00 93.51           O
ATOM   4543  HA  PHE A 299       2.437  -8.466  10.275  1.00 93.51           H
ATOM   4544  CB  PHE A 299       2.538  -7.364  12.178  1.00 93.51           C
ATOM   4545 1HB  PHE A 299       1.728  -7.932  12.634  1.00 93.51           H
ATOM   4546 2HB  PHE A 299       3.290  -7.204  12.950  1.00 93.51           H
ATOM   4547  CG  PHE A 299       1.998  -6.006  11.724  1.00 93.51           C
ATOM   4548  CD1 PHE A 299       2.770  -4.893  11.843  1.00 93.51           C
ATOM   4549  HD1 PHE A 299       3.774  -4.968  12.261  1.00 93.51           H
ATOM   4550  CD2 PHE A 299       0.745  -5.913  11.202  1.00 93.51           C
ATOM   4551  HD2 PHE A 299       0.127  -6.805  11.107  1.00 93.51           H
ATOM   4552  CE1 PHE A 299       2.268  -3.633  11.421  1.00 93.51           C
ATOM   4553  HE1 PHE A 299       2.887  -2.741  11.517  1.00 93.51           H
ATOM   4554  CE2 PHE A 299       0.244  -4.653  10.781  1.00 93.51           C
ATOM   4555  HE2 PHE A 299      -0.760  -4.578  10.363  1.00 93.51           H
ATOM   4556  CZ  PHE A 299       1.016  -3.540  10.900  1.00 93.51           C
ATOM   4557  HZ  PHE A 299       0.631  -2.573  10.576  1.00 93.51           H
ATOM   4558  HN  PHE A 299       3.451  -9.525  12.628  1.00 93.51           H
ATOM   4559  N   GLN A 300       5.373  -7.267  11.201  1.00 89.99           N
ATOM   4560  CA  GLN A 300       6.508  -6.467  10.773  1.00 89.99           C
ATOM   4561  C   GLN A 300       7.122  -7.055   9.501  1.00 89.99           C
ATOM   4562  O   GLN A 300       7.481  -6.318   8.583  1.00 89.99           O
ATOM   4563  HA  GLN A 300       6.102  -5.477  10.565  1.00 89.99           H
ATOM   4564  CB  GLN A 300       7.552  -6.358  11.886  1.00 89.99           C
ATOM   4565 1HB  GLN A 300       7.760  -7.347  12.293  1.00 89.99           H
ATOM   4566 2HB  GLN A 300       8.488  -5.979  11.475  1.00 89.99           H
ATOM   4567  CG  GLN A 300       7.068  -5.431  13.003  1.00 89.99           C
ATOM   4568 1HG  GLN A 300       6.847  -4.446  12.593  1.00 89.99           H
ATOM   4569 2HG  GLN A 300       6.139  -5.817  13.423  1.00 89.99           H
ATOM   4570  CD  GLN A 300       8.120  -5.307  14.107  1.00 89.99           C
ATOM   4571  OE1 GLN A 300       9.228  -5.807  14.003  1.00 89.99           O
ATOM   4572  NE2 GLN A 300       7.713  -4.614  15.167  1.00 89.99           N
ATOM   4573 1HE2 GLN A 300       6.790  -4.230  15.188  1.00 89.99           H
ATOM   4574 2HE2 GLN A 300       8.330  -4.477  15.942  1.00 89.99           H
ATOM   4575  HN  GLN A 300       5.467  -7.685  12.105  1.00 89.99           H
ATOM   4576  N   VAL A 301       7.223  -8.376   9.486  1.00 95.07           N
ATOM   4577  CA  VAL A 301       7.861  -9.065   8.378  1.00 95.07           C
ATOM   4578  C   VAL A 301       7.011  -8.890   7.117  1.00 95.07           C
ATOM   4579  O   VAL A 301       7.516  -8.472   6.077  1.00 95.07           O
ATOM   4580  HA  VAL A 301       8.832  -8.597   8.214  1.00 95.07           H
ATOM   4581  CB  VAL A 301       8.097 -10.533   8.740  1.00 95.07           C
ATOM   4582  HB  VAL A 301       7.142 -10.960   9.045  1.00 95.07           H
ATOM   4583  CG1 VAL A 301       8.600 -11.322   7.530  1.00 95.07           C
ATOM   4584 1HG1 VAL A 301       7.860 -11.274   6.731  1.00 95.07           H
ATOM   4585 2HG1 VAL A 301       9.539 -10.893   7.181  1.00 95.07           H
ATOM   4586 3HG1 VAL A 301       8.760 -12.362   7.815  1.00 95.07           H
ATOM   4587  CG2 VAL A 301       9.065 -10.658   9.918  1.00 95.07           C
ATOM   4588 1HG2 VAL A 301      10.021 -10.205   9.652  1.00 95.07           H
ATOM   4589 2HG2 VAL A 301       8.650 -10.146  10.786  1.00 95.07           H
ATOM   4590 3HG2 VAL A 301       9.215 -11.711  10.155  1.00 95.07           H
ATOM   4591  HN  VAL A 301       6.880  -8.971  10.213  1.00 95.07           H
ATOM   4592  N   THR A 302       5.734  -9.218   7.253  1.00 94.28           N
ATOM   4593  CA  THR A 302       4.842  -9.242   6.106  1.00 94.28           C
ATOM   4594  C   THR A 302       4.651  -7.830   5.550  1.00 94.28           C
ATOM   4595  O   THR A 302       4.496  -7.650   4.343  1.00 94.28           O
ATOM   4596  HA  THR A 302       5.309  -9.835   5.320  1.00 94.28           H
ATOM   4597  CB  THR A 302       3.534  -9.907   6.539  1.00 94.28           C
ATOM   4598  HB  THR A 302       2.819  -9.930   5.716  1.00 94.28           H
ATOM   4599  OG1 THR A 302       3.129  -9.165   7.685  1.00 94.28           O
ATOM   4600  HG1 THR A 302       2.201  -9.424   7.951  1.00 94.28           H
ATOM   4601  CG2 THR A 302       3.747 -11.326   7.070  1.00 94.28           C
ATOM   4602 1HG2 THR A 302       4.409 -11.295   7.935  1.00 94.28           H
ATOM   4603 2HG2 THR A 302       4.195 -11.943   6.290  1.00 94.28           H
ATOM   4604 3HG2 THR A 302       2.787 -11.752   7.362  1.00 94.28           H
ATOM   4605  HN  THR A 302       5.310  -9.464   8.124  1.00 94.28           H
ATOM   4606  N   GLN A 303       4.667  -6.864   6.457  1.00 91.30           N
ATOM   4607  CA  GLN A 303       4.546  -5.469   6.067  1.00 91.30           C
ATOM   4608  C   GLN A 303       5.741  -5.054   5.205  1.00 91.30           C
ATOM   4609  O   GLN A 303       5.579  -4.343   4.215  1.00 91.30           O
ATOM   4610  HA  GLN A 303       3.629  -5.410   5.481  1.00 91.30           H
ATOM   4611  CB  GLN A 303       4.416  -4.566   7.295  1.00 91.30           C
ATOM   4612 1HB  GLN A 303       3.562  -4.882   7.894  1.00 91.30           H
ATOM   4613 2HB  GLN A 303       5.301  -4.669   7.922  1.00 91.30           H
ATOM   4614  CG  GLN A 303       4.243  -3.102   6.883  1.00 91.30           C
ATOM   4615 1HG  GLN A 303       5.147  -2.752   6.384  1.00 91.30           H
ATOM   4616 2HG  GLN A 303       3.428  -3.017   6.164  1.00 91.30           H
ATOM   4617  CD  GLN A 303       3.951  -2.221   8.099  1.00 91.30           C
ATOM   4618  OE1 GLN A 303       4.761  -2.075   9.000  1.00 91.30           O
ATOM   4619  NE2 GLN A 303       2.753  -1.644   8.074  1.00 91.30           N
ATOM   4620 1HE2 GLN A 303       2.136  -1.806   7.304  1.00 91.30           H
ATOM   4621 2HE2 GLN A 303       2.470  -1.049   8.826  1.00 91.30           H
ATOM   4622  HN  GLN A 303       4.760  -7.021   7.440  1.00 91.30           H
ATOM   4623  N   THR A 304       6.913  -5.516   5.614  1.00 92.87           N
ATOM   4624  CA  THR A 304       8.139  -5.174   4.912  1.00 92.87           C
ATOM   4625  C   THR A 304       8.104  -5.718   3.482  1.00 92.87           C
ATOM   4626  O   THR A 304       8.473  -5.020   2.539  1.00 92.87           O
ATOM   4627  HA  THR A 304       8.201  -4.088   4.839  1.00 92.87           H
ATOM   4628  CB  THR A 304       9.317  -5.699   5.734  1.00 92.87           C
ATOM   4629  HB  THR A 304       9.318  -6.788   5.761  1.00 92.87           H
ATOM   4630  OG1 THR A 304       9.176  -5.052   6.996  1.00 92.87           O
ATOM   4631  HG1 THR A 304       8.781  -5.684   7.662  1.00 92.87           H
ATOM   4632  CG2 THR A 304      10.665  -5.201   5.208  1.00 92.87           C
ATOM   4633 1HG2 THR A 304      10.690  -4.112   5.245  1.00 92.87           H
ATOM   4634 2HG2 THR A 304      10.799  -5.534   4.179  1.00 92.87           H
ATOM   4635 3HG2 THR A 304      11.467  -5.603   5.828  1.00 92.87           H
ATOM   4636  HN  THR A 304       7.034  -6.113   6.407  1.00 92.87           H
ATOM   4637  N   ILE A 305       7.657  -6.960   3.367  1.00 92.61           N
ATOM   4638  CA  ILE A 305       7.545  -7.597   2.066  1.00 92.61           C
ATOM   4639  C   ILE A 305       6.631  -6.759   1.169  1.00 92.61           C
ATOM   4640  O   ILE A 305       6.894  -6.608  -0.023  1.00 92.61           O
ATOM   4641  HA  ILE A 305       8.541  -7.614   1.623  1.00 92.61           H
ATOM   4642  CB  ILE A 305       7.093  -9.051   2.218  1.00 92.61           C
ATOM   4643  HB  ILE A 305       6.198  -9.067   2.839  1.00 92.61           H
ATOM   4644  CG1 ILE A 305       8.157  -9.883   2.937  1.00 92.61           C
ATOM   4645 1HG1 ILE A 305       8.996 -10.065   2.266  1.00 92.61           H
ATOM   4646 2HG1 ILE A 305       8.545  -9.326   3.789  1.00 92.61           H
ATOM   4647  CG2 ILE A 305       6.714  -9.652   0.863  1.00 92.61           C
ATOM   4648 1HG2 ILE A 305       5.898  -9.076   0.426  1.00 92.61           H
ATOM   4649 2HG2 ILE A 305       7.577  -9.622   0.198  1.00 92.61           H
ATOM   4650 3HG2 ILE A 305       6.396 -10.685   1.000  1.00 92.61           H
ATOM   4651  CD1 ILE A 305       7.579 -11.218   3.413  1.00 92.61           C
ATOM   4652 1HD1 ILE A 305       6.755 -11.032   4.102  1.00 92.61           H
ATOM   4653 2HD1 ILE A 305       7.214 -11.782   2.555  1.00 92.61           H
ATOM   4654 3HD1 ILE A 305       8.356 -11.790   3.920  1.00 92.61           H
ATOM   4655  HN  ILE A 305       7.376  -7.527   4.141  1.00 92.61           H
ATOM   4656  N   ALA A 306       5.576  -6.237   1.778  1.00 92.43           N
ATOM   4657  CA  ALA A 306       4.596  -5.458   1.040  1.00 92.43           C
ATOM   4658  C   ALA A 306       5.262  -4.193   0.495  1.00 92.43           C
ATOM   4659  O   ALA A 306       4.933  -3.736  -0.598  1.00 92.43           O
ATOM   4660  HA  ALA A 306       4.251  -6.066   0.203  1.00 92.43           H
ATOM   4661  CB  ALA A 306       3.404  -5.146   1.947  1.00 92.43           C
ATOM   4662 1HB  ALA A 306       2.949  -6.078   2.283  1.00 92.43           H
ATOM   4663 2HB  ALA A 306       3.745  -4.576   2.811  1.00 92.43           H
ATOM   4664 3HB  ALA A 306       2.669  -4.562   1.393  1.00 92.43           H
ATOM   4665  HN  ALA A 306       5.387  -6.339   2.754  1.00 92.43           H
ATOM   4666  N   PHE A 307       6.185  -3.663   1.284  1.00 90.50           N
ATOM   4667  CA  PHE A 307       6.853  -2.423   0.925  1.00 90.50           C
ATOM   4668  C   PHE A 307       7.789  -2.629  -0.267  1.00 90.50           C
ATOM   4669  O   PHE A 307       7.995  -1.716  -1.065  1.00 90.50           O
ATOM   4670  HA  PHE A 307       6.078  -1.704   0.656  1.00 90.50           H
ATOM   4671  CB  PHE A 307       7.679  -1.993   2.139  1.00 90.50           C
ATOM   4672 1HB  PHE A 307       8.294  -2.832   2.463  1.00 90.50           H
ATOM   4673 2HB  PHE A 307       8.360  -1.196   1.838  1.00 90.50           H
ATOM   4674  CG  PHE A 307       6.840  -1.507   3.322  1.00 90.50           C
ATOM   4675  CD1 PHE A 307       5.491  -1.394   3.198  1.00 90.50           C
ATOM   4676  HD1 PHE A 307       5.007  -1.649   2.255  1.00 90.50           H
ATOM   4677  CD2 PHE A 307       7.444  -1.188   4.499  1.00 90.50           C
ATOM   4678  HD2 PHE A 307       8.526  -1.279   4.598  1.00 90.50           H
ATOM   4679  CE1 PHE A 307       4.712  -0.943   4.297  1.00 90.50           C
ATOM   4680  HE1 PHE A 307       3.630  -0.852   4.197  1.00 90.50           H
ATOM   4681  CE2 PHE A 307       6.665  -0.738   5.597  1.00 90.50           C
ATOM   4682  HE2 PHE A 307       7.149  -0.482   6.540  1.00 90.50           H
ATOM   4683  CZ  PHE A 307       5.316  -0.624   5.473  1.00 90.50           C
ATOM   4684  HZ  PHE A 307       4.718  -0.279   6.316  1.00 90.50           H
ATOM   4685  HN  PHE A 307       6.478  -4.065   2.151  1.00 90.50           H
ATOM   4686  N   PHE A 308       8.332  -3.835  -0.351  1.00 88.83           N
ATOM   4687  CA  PHE A 308       9.244  -4.172  -1.430  1.00 88.83           C
ATOM   4688  C   PHE A 308       8.550  -4.064  -2.790  1.00 88.83           C
ATOM   4689  O   PHE A 308       9.209  -3.908  -3.816  1.00 88.83           O
ATOM   4690  HA  PHE A 308      10.070  -3.461  -1.389  1.00 88.83           H
ATOM   4691  CB  PHE A 308       9.684  -5.620  -1.209  1.00 88.83           C
ATOM   4692 1HB  PHE A 308       8.896  -6.151  -0.674  1.00 88.83           H
ATOM   4693 2HB  PHE A 308       9.795  -6.108  -2.178  1.00 88.83           H
ATOM   4694  CG  PHE A 308      10.994  -5.761  -0.431  1.00 88.83           C
ATOM   4695  CD1 PHE A 308      12.185  -5.642  -1.076  1.00 88.83           C
ATOM   4696  HD1 PHE A 308      12.206  -5.446  -2.148  1.00 88.83           H
ATOM   4697  CD2 PHE A 308      10.967  -6.006   0.907  1.00 88.83           C
ATOM   4698  HD2 PHE A 308      10.012  -6.101   1.424  1.00 88.83           H
ATOM   4699  CE1 PHE A 308      13.400  -5.773  -0.354  1.00 88.83           C
ATOM   4700  HE1 PHE A 308      14.355  -5.677  -0.871  1.00 88.83           H
ATOM   4701  CE2 PHE A 308      12.182  -6.136   1.629  1.00 88.83           C
ATOM   4702  HE2 PHE A 308      12.161  -6.332   2.701  1.00 88.83           H
ATOM   4703  CZ  PHE A 308      13.373  -6.017   0.984  1.00 88.83           C
ATOM   4704  HZ  PHE A 308      14.306  -6.117   1.538  1.00 88.83           H
ATOM   4705  HN  PHE A 308       8.157  -4.574   0.300  1.00 88.83           H
ATOM   4706  N   HIS A 309       7.229  -4.152  -2.752  1.00 79.96           N
ATOM   4707  CA  HIS A 309       6.438  -4.074  -3.969  1.00 79.96           C
ATOM   4708  C   HIS A 309       6.701  -2.738  -4.667  1.00 79.96           C
ATOM   4709  O   HIS A 309       6.768  -2.677  -5.893  1.00 79.96           O
ATOM   4710  HA  HIS A 309       6.777  -4.884  -4.614  1.00 79.96           H
ATOM   4711  CB  HIS A 309       4.956  -4.305  -3.669  1.00 79.96           C
ATOM   4712 1HB  HIS A 309       4.837  -5.288  -3.213  1.00 79.96           H
ATOM   4713 2HB  HIS A 309       4.625  -3.570  -2.935  1.00 79.96           H
ATOM   4714  CG  HIS A 309       4.063  -4.218  -4.884  1.00 79.96           C
ATOM   4715  ND1 HIS A 309       4.134  -5.119  -5.932  1.00 79.96           N
ATOM   4716  HD1 HIS A 309       4.761  -5.896  -5.995  1.00 79.96           H
ATOM   4717  CD2 HIS A 309       3.080  -3.330  -5.206  1.00 79.96           C
ATOM   4718  HD2 HIS A 309       2.761  -2.484  -4.597  1.00 79.96           H
ATOM   4719  CE1 HIS A 309       3.230  -4.778  -6.839  1.00 79.96           C
ATOM   4720  HE1 HIS A 309       3.041  -5.294  -7.781  1.00 79.96           H
ATOM   4721  NE2 HIS A 309       2.578  -3.668  -6.387  1.00 79.96           N
ATOM   4722  HN  HIS A 309       6.700  -4.274  -1.912  1.00 79.96           H
ATOM   4723  N   SER A 310       6.843  -1.700  -3.855  1.00 85.25           N
ATOM   4724  CA  SER A 310       6.928  -0.347  -4.377  1.00 85.25           C
ATOM   4725  C   SER A 310       8.237  -0.165  -5.147  1.00 85.25           C
ATOM   4726  O   SER A 310       8.336   0.702  -6.015  1.00 85.25           O
ATOM   4727  HA  SER A 310       6.073  -0.242  -5.046  1.00 85.25           H
ATOM   4728  CB  SER A 310       6.824   0.685  -3.253  1.00 85.25           C
ATOM   4729 1HB  SER A 310       7.625   0.517  -2.532  1.00 85.25           H
ATOM   4730 2HB  SER A 310       6.969   1.684  -3.664  1.00 85.25           H
ATOM   4731  OG  SER A 310       5.567   0.624  -2.586  1.00 85.25           O
ATOM   4732  HG  SER A 310       4.854   1.022  -3.164  1.00 85.25           H
ATOM   4733  HN  SER A 310       6.899  -1.773  -2.859  1.00 85.25           H
ATOM   4734  N   CYS A 311       9.210  -0.995  -4.802  1.00 87.70           N
ATOM   4735  CA  CYS A 311      10.514  -0.927  -5.439  1.00 87.70           C
ATOM   4736  C   CYS A 311      10.538  -1.931  -6.593  1.00 87.70           C
ATOM   4737  O   CYS A 311      11.397  -1.854  -7.470  1.00 87.70           O
ATOM   4738  HA  CYS A 311      10.628   0.092  -5.810  1.00 87.70           H
ATOM   4739  CB  CYS A 311      11.646  -1.178  -4.441  1.00 87.70           C
ATOM   4740 1HB  CYS A 311      12.595  -0.851  -4.865  1.00 87.70           H
ATOM   4741 2HB  CYS A 311      11.482  -0.590  -3.538  1.00 87.70           H
ATOM   4742  SG  CYS A 311      11.728  -2.957  -4.022  1.00 87.70           S
ATOM   4743  HG  CYS A 311      12.774  -2.860  -3.207  1.00 87.70           H
ATOM   4744  HN  CYS A 311       9.119  -1.703  -4.102  1.00 87.70           H
ATOM   4745  N   LEU A 312       9.584  -2.850  -6.556  1.00 85.18           N
ATOM   4746  CA  LEU A 312       9.576  -3.959  -7.494  1.00 85.18           C
ATOM   4747  C   LEU A 312       8.959  -3.499  -8.816  1.00 85.18           C
ATOM   4748  O   LEU A 312       9.384  -3.931  -9.887  1.00 85.18           O
ATOM   4749  HA  LEU A 312      10.613  -4.241  -7.676  1.00 85.18           H
ATOM   4750  CB  LEU A 312       8.878  -5.175  -6.880  1.00 85.18           C
ATOM   4751 1HB  LEU A 312       7.973  -4.834  -6.377  1.00 85.18           H
ATOM   4752 2HB  LEU A 312       8.563  -5.835  -7.689  1.00 85.18           H
ATOM   4753  CG  LEU A 312       9.705  -5.992  -5.885  1.00 85.18           C
ATOM   4754  HG  LEU A 312      10.037  -5.325  -5.089  1.00 85.18           H
ATOM   4755  CD1 LEU A 312       8.856  -7.085  -5.234  1.00 85.18           C
ATOM   4756 1HD1 LEU A 312       8.021  -6.629  -4.703  1.00 85.18           H
ATOM   4757 2HD1 LEU A 312       8.474  -7.755  -6.004  1.00 85.18           H
ATOM   4758 3HD1 LEU A 312       9.468  -7.651  -4.531  1.00 85.18           H
ATOM   4759  CD2 LEU A 312      10.959  -6.560  -6.551  1.00 85.18           C
ATOM   4760 1HD2 LEU A 312      10.669  -7.208  -7.379  1.00 85.18           H
ATOM   4761 2HD2 LEU A 312      11.574  -5.742  -6.928  1.00 85.18           H
ATOM   4762 3HD2 LEU A 312      11.529  -7.136  -5.822  1.00 85.18           H
ATOM   4763  HN  LEU A 312       8.828  -2.844  -5.901  1.00 85.18           H
ATOM   4764  N   ASN A 313       7.968  -2.628  -8.699  1.00 79.97           N
ATOM   4765  CA  ASN A 313       7.184  -2.227  -9.854  1.00 79.97           C
ATOM   4766  C   ASN A 313       8.125  -1.765 -10.968  1.00 79.97           C
ATOM   4767  O   ASN A 313       8.075  -2.283 -12.083  1.00 79.97           O
ATOM   4768  HA  ASN A 313       6.610  -3.111 -10.133  1.00 79.97           H
ATOM   4769  CB  ASN A 313       6.252  -1.063  -9.510  1.00 79.97           C
ATOM   4770 1HB  ASN A 313       6.777  -0.347  -8.878  1.00 79.97           H
ATOM   4771 2HB  ASN A 313       5.970  -0.536 -10.422  1.00 79.97           H
ATOM   4772  CG  ASN A 313       4.995  -1.560  -8.793  1.00 79.97           C
ATOM   4773  OD1 ASN A 313       4.556  -2.685  -8.964  1.00 79.97           O
ATOM   4774  ND2 ASN A 313       4.444  -0.662  -7.982  1.00 79.97           N
ATOM   4775 1HD2 ASN A 313       4.855   0.245  -7.886  1.00 79.97           H
ATOM   4776 2HD2 ASN A 313       3.618  -0.893  -7.467  1.00 79.97           H
ATOM   4777  HN  ASN A 313       7.698  -2.201  -7.836  1.00 79.97           H
ATOM   4778  N   PRO A 314       8.997  -0.786 -10.690  1.00 80.51           N
ATOM   4779  CA  PRO A 314       9.884  -0.249 -11.725  1.00 80.51           C
ATOM   4780  C   PRO A 314      10.674  -1.339 -12.430  1.00 80.51           C
ATOM   4781  O   PRO A 314      10.842  -1.300 -13.648  1.00 80.51           O
ATOM   4782  HA  PRO A 314       9.298   0.230 -12.509  1.00 80.51           H
ATOM   4783  CB  PRO A 314      10.798   0.709 -10.957  1.00 80.51           C
ATOM   4784 1HB  PRO A 314      11.708   0.212 -10.621  1.00 80.51           H
ATOM   4785 2HB  PRO A 314      11.106   1.551 -11.576  1.00 80.51           H
ATOM   4786  CG  PRO A 314       9.934   1.157  -9.785  1.00 80.51           C
ATOM   4787 1HG  PRO A 314      10.536   1.553  -8.967  1.00 80.51           H
ATOM   4788 2HG  PRO A 314       9.244   1.951 -10.070  1.00 80.51           H
ATOM   4789  CD  PRO A 314       9.205  -0.118  -9.393  1.00 80.51           C
ATOM   4790 1HD  PRO A 314       9.800  -0.733  -8.717  1.00 80.51           H
ATOM   4791 2HD  PRO A 314       8.265   0.093  -8.883  1.00 80.51           H
ATOM   4792  N   VAL A 315      11.143  -2.292 -11.638  1.00 81.47           N
ATOM   4793  CA  VAL A 315      11.980  -3.358 -12.163  1.00 81.47           C
ATOM   4794  C   VAL A 315      11.168  -4.198 -13.151  1.00 81.47           C
ATOM   4795  O   VAL A 315      11.676  -4.592 -14.200  1.00 81.47           O
ATOM   4796  HA  VAL A 315      12.809  -2.892 -12.697  1.00 81.47           H
ATOM   4797  CB  VAL A 315      12.561  -4.183 -11.013  1.00 81.47           C
ATOM   4798  HB  VAL A 315      11.729  -4.615 -10.457  1.00 81.47           H
ATOM   4799  CG1 VAL A 315      13.420  -5.332 -11.542  1.00 81.47           C
ATOM   4800 1HG1 VAL A 315      12.810  -5.985 -12.166  1.00 81.47           H
ATOM   4801 2HG1 VAL A 315      14.243  -4.929 -12.133  1.00 81.47           H
ATOM   4802 3HG1 VAL A 315      13.821  -5.902 -10.703  1.00 81.47           H
ATOM   4803  CG2 VAL A 315      13.359  -3.298 -10.052  1.00 81.47           C
ATOM   4804 1HG2 VAL A 315      14.179  -2.825 -10.591  1.00 81.47           H
ATOM   4805 2HG2 VAL A 315      12.706  -2.531  -9.637  1.00 81.47           H
ATOM   4806 3HG2 VAL A 315      13.760  -3.910  -9.244  1.00 81.47           H
ATOM   4807  HN  VAL A 315      10.960  -2.344 -10.656  1.00 81.47           H
ATOM   4808  N   LEU A 316       9.921  -4.448 -12.780  1.00 80.22           N
ATOM   4809  CA  LEU A 316       9.047  -5.268 -13.602  1.00 80.22           C
ATOM   4810  C   LEU A 316       8.923  -4.641 -14.991  1.00 80.22           C
ATOM   4811  O   LEU A 316       8.942  -5.346 -15.999  1.00 80.22           O
ATOM   4812  HA  LEU A 316       9.518  -6.246 -13.705  1.00 80.22           H
ATOM   4813  CB  LEU A 316       7.703  -5.485 -12.903  1.00 80.22           C
ATOM   4814 1HB  LEU A 316       7.271  -4.509 -12.680  1.00 80.22           H
ATOM   4815 2HB  LEU A 316       7.029  -5.980 -13.601  1.00 80.22           H
ATOM   4816  CG  LEU A 316       7.743  -6.302 -11.610  1.00 80.22           C
ATOM   4817  HG  LEU A 316       8.429  -5.812 -10.918  1.00 80.22           H
ATOM   4818  CD1 LEU A 316       6.369  -6.333 -10.938  1.00 80.22           C
ATOM   4819 1HD1 LEU A 316       6.058  -5.316 -10.699  1.00 80.22           H
ATOM   4820 2HD1 LEU A 316       5.644  -6.785 -11.614  1.00 80.22           H
ATOM   4821 3HD1 LEU A 316       6.426  -6.920 -10.021  1.00 80.22           H
ATOM   4822  CD2 LEU A 316       8.288  -7.708 -11.866  1.00 80.22           C
ATOM   4823 1HD2 LEU A 316       7.647  -8.221 -12.584  1.00 80.22           H
ATOM   4824 2HD2 LEU A 316       9.299  -7.639 -12.268  1.00 80.22           H
ATOM   4825 3HD2 LEU A 316       8.306  -8.267 -10.931  1.00 80.22           H
ATOM   4826  HN  LEU A 316       9.508  -4.102 -11.938  1.00 80.22           H
ATOM   4827  N   TYR A 317       8.799  -3.322 -15.001  1.00 71.09           N
ATOM   4828  CA  TYR A 317       8.614  -2.597 -16.247  1.00 71.09           C
ATOM   4829  C   TYR A 317       9.838  -2.742 -17.153  1.00 71.09           C
ATOM   4830  O   TYR A 317       9.705  -2.821 -18.373  1.00 71.09           O
ATOM   4831  HA  TYR A 317       7.744  -3.015 -16.753  1.00 71.09           H
ATOM   4832  CB  TYR A 317       8.454  -1.125 -15.858  1.00 71.09           C
ATOM   4833 1HB  TYR A 317       9.367  -0.788 -15.367  1.00 71.09           H
ATOM   4834 2HB  TYR A 317       8.342  -0.531 -16.765  1.00 71.09           H
ATOM   4835  CG  TYR A 317       7.264  -0.851 -14.936  1.00 71.09           C
ATOM   4836  CD1 TYR A 317       6.183  -1.708 -14.931  1.00 71.09           C
ATOM   4837  HD1 TYR A 317       6.176  -2.581 -15.584  1.00 71.09           H
ATOM   4838  CD2 TYR A 317       7.273   0.253 -14.108  1.00 71.09           C
ATOM   4839  HD2 TYR A 317       8.127   0.931 -14.112  1.00 71.09           H
ATOM   4840  CE1 TYR A 317       5.063  -1.450 -14.063  1.00 71.09           C
ATOM   4841  HE1 TYR A 317       4.203  -2.119 -14.049  1.00 71.09           H
ATOM   4842  CE2 TYR A 317       6.154   0.512 -13.240  1.00 71.09           C
ATOM   4843  HE2 TYR A 317       6.148   1.380 -12.582  1.00 71.09           H
ATOM   4844  CZ  TYR A 317       5.104  -0.353 -13.260  1.00 71.09           C
ATOM   4845  OH  TYR A 317       4.047  -0.109 -12.440  1.00 71.09           O
ATOM   4846  HH  TYR A 317       4.200   0.735 -11.926  1.00 71.09           H
ATOM   4847  HN  TYR A 317       8.823  -2.752 -14.180  1.00 71.09           H
ATOM   4848  N   VAL A 318      11.002  -2.774 -16.521  1.00 72.33           N
ATOM   4849  CA  VAL A 318      12.252  -2.852 -17.258  1.00 72.33           C
ATOM   4850  C   VAL A 318      12.325  -4.195 -17.987  1.00 72.33           C
ATOM   4851  O   VAL A 318      12.622  -4.243 -19.180  1.00 72.33           O
ATOM   4852  HA  VAL A 318      12.248  -2.051 -17.998  1.00 72.33           H
ATOM   4853  CB  VAL A 318      13.432  -2.619 -16.313  1.00 72.33           C
ATOM   4854  HB  VAL A 318      13.344  -3.324 -15.486  1.00 72.33           H
ATOM   4855  CG1 VAL A 318      14.762  -2.889 -17.020  1.00 72.33           C
ATOM   4856 1HG1 VAL A 318      14.788  -3.923 -17.364  1.00 72.33           H
ATOM   4857 2HG1 VAL A 318      14.861  -2.219 -17.875  1.00 72.33           H
ATOM   4858 3HG1 VAL A 318      15.584  -2.716 -16.326  1.00 72.33           H
ATOM   4859  CG2 VAL A 318      13.397  -1.205 -15.730  1.00 72.33           C
ATOM   4860 1HG2 VAL A 318      13.449  -0.477 -16.540  1.00 72.33           H
ATOM   4861 2HG2 VAL A 318      12.471  -1.064 -15.174  1.00 72.33           H
ATOM   4862 3HG2 VAL A 318      14.247  -1.066 -15.062  1.00 72.33           H
ATOM   4863  HN  VAL A 318      11.099  -2.747 -15.526  1.00 72.33           H
ATOM   4864  N   PHE A 319      12.050  -5.254 -17.240  1.00 71.50           N
ATOM   4865  CA  PHE A 319      12.279  -6.600 -17.736  1.00 71.50           C
ATOM   4866  C   PHE A 319      11.133  -7.051 -18.645  1.00 71.50           C
ATOM   4867  O   PHE A 319      11.356  -7.764 -19.622  1.00 71.50           O
ATOM   4868  HA  PHE A 319      13.207  -6.581 -18.307  1.00 71.50           H
ATOM   4869  CB  PHE A 319      12.340  -7.522 -16.516  1.00 71.50           C
ATOM   4870 1HB  PHE A 319      11.557  -7.233 -15.815  1.00 71.50           H
ATOM   4871 2HB  PHE A 319      12.123  -8.542 -16.834  1.00 71.50           H
ATOM   4872  CG  PHE A 319      13.686  -7.505 -15.790  1.00 71.50           C
ATOM   4873  CD1 PHE A 319      14.784  -8.049 -16.380  1.00 71.50           C
ATOM   4874  HD1 PHE A 319      14.705  -8.497 -17.371  1.00 71.50           H
ATOM   4875  CD2 PHE A 319      13.786  -6.946 -14.554  1.00 71.50           C
ATOM   4876  HD2 PHE A 319      12.906  -6.510 -14.081  1.00 71.50           H
ATOM   4877  CE1 PHE A 319      16.034  -8.033 -15.706  1.00 71.50           C
ATOM   4878  HE1 PHE A 319      16.914  -8.470 -16.179  1.00 71.50           H
ATOM   4879  CE2 PHE A 319      15.035  -6.930 -13.880  1.00 71.50           C
ATOM   4880  HE2 PHE A 319      15.115  -6.482 -12.890  1.00 71.50           H
ATOM   4881  CZ  PHE A 319      16.133  -7.474 -14.471  1.00 71.50           C
ATOM   4882  HZ  PHE A 319      17.092  -7.462 -13.953  1.00 71.50           H
ATOM   4883  HN  PHE A 319      11.679  -5.203 -16.312  1.00 71.50           H
ATOM   4884  N   VAL A 320       9.933  -6.617 -18.290  1.00 75.00           N
ATOM   4885  CA  VAL A 320       8.731  -7.153 -18.907  1.00 75.00           C
ATOM   4886  C   VAL A 320       8.254  -6.194 -20.000  1.00 75.00           C
ATOM   4887  O   VAL A 320       7.600  -6.612 -20.954  1.00 75.00           O
ATOM   4888  HA  VAL A 320       8.993  -8.106 -19.366  1.00 75.00           H
ATOM   4889  CB  VAL A 320       7.668  -7.417 -17.839  1.00 75.00           C
ATOM   4890  HB  VAL A 320       7.318  -6.454 -17.468  1.00 75.00           H
ATOM   4891  CG1 VAL A 320       6.468  -8.158 -18.432  1.00 75.00           C
ATOM   4892 1HG1 VAL A 320       6.024  -7.555 -19.224  1.00 75.00           H
ATOM   4893 2HG1 VAL A 320       6.796  -9.113 -18.842  1.00 75.00           H
ATOM   4894 3HG1 VAL A 320       5.727  -8.333 -17.651  1.00 75.00           H
ATOM   4895  CG2 VAL A 320       8.259  -8.189 -16.657  1.00 75.00           C
ATOM   4896 1HG2 VAL A 320       8.649  -9.145 -17.005  1.00 75.00           H
ATOM   4897 2HG2 VAL A 320       9.066  -7.608 -16.210  1.00 75.00           H
ATOM   4898 3HG2 VAL A 320       7.482  -8.364 -15.912  1.00 75.00           H
ATOM   4899  HN  VAL A 320       9.775  -5.915 -17.596  1.00 75.00           H
ATOM   4900  N   GLY A 321       8.601  -4.927 -19.824  1.00 76.82           N
ATOM   4901  CA  GLY A 321       8.075  -3.882 -20.685  1.00 76.82           C
ATOM   4902  C   GLY A 321       9.030  -3.595 -21.845  1.00 76.82           C
ATOM   4903  O   GLY A 321       9.960  -2.802 -21.707  1.00 76.82           O
ATOM   4904 1HA  GLY A 321       7.103  -4.182 -21.076  1.00 76.82           H
ATOM   4905 2HA  GLY A 321       7.919  -2.972 -20.105  1.00 76.82           H
ATOM   4906  HN  GLY A 321       9.227  -4.613 -19.111  1.00 76.82           H
ATOM   4907  N   GLU A 322       8.768  -4.256 -22.963  1.00 67.36           N
ATOM   4908  CA  GLU A 322       9.498  -3.975 -24.188  1.00 67.36           C
ATOM   4909  C   GLU A 322       9.428  -2.483 -24.517  1.00 67.36           C
ATOM   4910  O   GLU A 322      10.441  -1.867 -24.841  1.00 67.36           O
ATOM   4911  HA  GLU A 322      10.530  -4.260 -23.982  1.00 67.36           H
ATOM   4912  CB  GLU A 322       8.967  -4.819 -25.348  1.00 67.36           C
ATOM   4913 1HB  GLU A 322       7.877  -4.797 -25.350  1.00 67.36           H
ATOM   4914 2HB  GLU A 322       9.407  -4.474 -26.284  1.00 67.36           H
ATOM   4915  CG  GLU A 322       9.378  -6.285 -25.194  1.00 67.36           C
ATOM   4916 1HG  GLU A 322      10.452  -6.349 -25.022  1.00 67.36           H
ATOM   4917 2HG  GLU A 322       8.889  -6.713 -24.318  1.00 67.36           H
ATOM   4918  CD  GLU A 322       9.005  -7.093 -26.438  1.00 67.36           C
ATOM   4919  OE1 GLU A 322       9.615  -8.169 -26.619  1.00 67.36           O
ATOM   4920  OE2 GLU A 322       8.120  -6.616 -27.180  1.00 67.36           O
ATOM   4921  HN  GLU A 322       8.073  -4.971 -23.040  1.00 67.36           H
ATOM   4922  N   ARG A 323       8.220  -1.946 -24.424  1.00 64.70           N
ATOM   4923  CA  ARG A 323       7.991  -0.554 -24.776  1.00 64.70           C
ATOM   4924  C   ARG A 323       8.795   0.365 -23.854  1.00 64.70           C
ATOM   4925  O   ARG A 323       9.478   1.275 -24.322  1.00 64.70           O
ATOM   4926  HA  ARG A 323       8.330  -0.469 -25.808  1.00 64.70           H
ATOM   4927  CB  ARG A 323       6.507  -0.197 -24.672  1.00 64.70           C
ATOM   4928 1HB  ARG A 323       5.922  -0.875 -25.295  1.00 64.70           H
ATOM   4929 2HB  ARG A 323       6.167  -0.334 -23.646  1.00 64.70           H
ATOM   4930  CG  ARG A 323       6.259   1.248 -25.109  1.00 64.70           C
ATOM   4931 1HG  ARG A 323       6.817   1.927 -24.465  1.00 64.70           H
ATOM   4932 2HG  ARG A 323       6.629   1.393 -26.124  1.00 64.70           H
ATOM   4933  CD  ARG A 323       4.769   1.590 -25.051  1.00 64.70           C
ATOM   4934 1HD  ARG A 323       4.221   0.991 -25.777  1.00 64.70           H
ATOM   4935 2HD  ARG A 323       4.369   1.343 -24.067  1.00 64.70           H
ATOM   4936  NE  ARG A 323       4.569   3.030 -25.330  1.00 64.70           N
ATOM   4937  HE  ARG A 323       5.301   3.522 -25.802  1.00 64.70           H
ATOM   4938  CZ  ARG A 323       3.468   3.715 -24.992  1.00 64.70           C
ATOM   4939  NH1 ARG A 323       2.456   3.107 -24.359  1.00 64.70           N
ATOM   4940 1HH1 ARG A 323       2.518   2.134 -24.136  1.00 64.70           H
ATOM   4941 2HH1 ARG A 323       1.638   3.625 -24.110  1.00 64.70           H
ATOM   4942  NH2 ARG A 323       3.395   5.018 -25.296  1.00 64.70           N
ATOM   4943 1HH2 ARG A 323       2.581   5.544 -25.050  1.00 64.70           H
ATOM   4944 2HH2 ARG A 323       4.155   5.465 -25.768  1.00 64.70           H
ATOM   4945  HN  ARG A 323       7.409  -2.442 -24.115  1.00 64.70           H
ATOM   4946  N   PHE A 324       8.686   0.096 -22.561  1.00 77.52           N
ATOM   4947  CA  PHE A 324       9.355   0.919 -21.567  1.00 77.52           C
ATOM   4948  C   PHE A 324      10.875   0.809 -21.698  1.00 77.52           C
ATOM   4949  O   PHE A 324      11.584   1.810 -21.603  1.00 77.52           O
ATOM   4950  HA  PHE A 324       9.050   1.950 -21.743  1.00 77.52           H
ATOM   4951  CB  PHE A 324       8.933   0.392 -20.194  1.00 77.52           C
ATOM   4952 1HB  PHE A 324       7.845   0.400 -20.131  1.00 77.52           H
ATOM   4953 2HB  PHE A 324       9.250  -0.647 -20.102  1.00 77.52           H
ATOM   4954  CG  PHE A 324       9.503   1.190 -19.020  1.00 77.52           C
ATOM   4955  CD1 PHE A 324      10.639   0.770 -18.400  1.00 77.52           C
ATOM   4956  HD1 PHE A 324      11.143  -0.134 -18.740  1.00 77.52           H
ATOM   4957  CD2 PHE A 324       8.874   2.318 -18.595  1.00 77.52           C
ATOM   4958  HD2 PHE A 324       7.964   2.654 -19.092  1.00 77.52           H
ATOM   4959  CE1 PHE A 324      11.168   1.511 -17.310  1.00 77.52           C
ATOM   4960  HE1 PHE A 324      12.078   1.175 -16.813  1.00 77.52           H
ATOM   4961  CE2 PHE A 324       9.403   3.059 -17.505  1.00 77.52           C
ATOM   4962  HE2 PHE A 324       8.899   3.964 -17.165  1.00 77.52           H
ATOM   4963  CZ  PHE A 324      10.539   2.640 -16.886  1.00 77.52           C
ATOM   4964  HZ  PHE A 324      10.945   3.208 -16.049  1.00 77.52           H
ATOM   4965  HN  PHE A 324       8.155  -0.665 -22.191  1.00 77.52           H
ATOM   4966  N   ARG A 325      11.332  -0.416 -21.913  1.00 74.57           N
ATOM   4967  CA  ARG A 325      12.757  -0.674 -22.028  1.00 74.57           C
ATOM   4968  C   ARG A 325      13.350   0.126 -23.190  1.00 74.57           C
ATOM   4969  O   ARG A 325      14.433   0.695 -23.068  1.00 74.57           O
ATOM   4970  HA  ARG A 325      13.177  -0.351 -21.075  1.00 74.57           H
ATOM   4971  CB  ARG A 325      13.031  -2.163 -22.251  1.00 74.57           C
ATOM   4972 1HB  ARG A 325      12.513  -2.749 -21.492  1.00 74.57           H
ATOM   4973 2HB  ARG A 325      12.632  -2.469 -23.218  1.00 74.57           H
ATOM   4974  CG  ARG A 325      14.532  -2.458 -22.196  1.00 74.57           C
ATOM   4975 1HG  ARG A 325      15.032  -1.979 -23.037  1.00 74.57           H
ATOM   4976 2HG  ARG A 325      14.957  -2.032 -21.287  1.00 74.57           H
ATOM   4977  CD  ARG A 325      14.795  -3.965 -22.230  1.00 74.57           C
ATOM   4978 1HD  ARG A 325      15.863  -4.158 -22.128  1.00 74.57           H
ATOM   4979 2HD  ARG A 325      14.302  -4.448 -21.387  1.00 74.57           H
ATOM   4980  NE  ARG A 325      14.298  -4.537 -23.501  1.00 74.57           N
ATOM   4981  HE  ARG A 325      14.318  -3.957 -24.316  1.00 74.57           H
ATOM   4982  CZ  ARG A 325      13.823  -5.783 -23.629  1.00 74.57           C
ATOM   4983  NH1 ARG A 325      13.774  -6.604 -22.572  1.00 74.57           N
ATOM   4984 1HH1 ARG A 325      14.092  -6.288 -21.678  1.00 74.57           H
ATOM   4985 2HH1 ARG A 325      13.418  -7.533 -22.676  1.00 74.57           H
ATOM   4986  NH2 ARG A 325      13.399  -6.197 -24.831  1.00 74.57           N
ATOM   4987 1HH2 ARG A 325      13.042  -7.124 -24.944  1.00 74.57           H
ATOM   4988 2HH2 ARG A 325      13.440  -5.578 -25.616  1.00 74.57           H
ATOM   4989  HN  ARG A 325      10.748  -1.222 -22.008  1.00 74.57           H
ATOM   4990  N   ARG A 326      12.612   0.144 -24.290  1.00 68.05           N
ATOM   4991  CA  ARG A 326      13.056   0.856 -25.477  1.00 68.05           C
ATOM   4992  C   ARG A 326      13.086   2.362 -25.212  1.00 68.05           C
ATOM   4993  O   ARG A 326      14.040   3.043 -25.586  1.00 68.05           O
ATOM   4994  HA  ARG A 326      14.057   0.472 -25.674  1.00 68.05           H
ATOM   4995  CB  ARG A 326      12.136   0.572 -26.666  1.00 68.05           C
ATOM   4996 1HB  ARG A 326      12.030  -0.505 -26.800  1.00 68.05           H
ATOM   4997 2HB  ARG A 326      11.141   0.967 -26.463  1.00 68.05           H
ATOM   4998  CG  ARG A 326      12.688   1.199 -27.948  1.00 68.05           C
ATOM   4999 1HG  ARG A 326      12.824   2.270 -27.804  1.00 68.05           H
ATOM   5000 2HG  ARG A 326      13.670   0.780 -28.168  1.00 68.05           H
ATOM   5001  CD  ARG A 326      11.746   0.952 -29.128  1.00 68.05           C
ATOM   5002 1HD  ARG A 326      12.192   1.334 -30.046  1.00 68.05           H
ATOM   5003 2HD  ARG A 326      11.597  -0.119 -29.268  1.00 68.05           H
ATOM   5004  NE  ARG A 326      10.445   1.615 -28.885  1.00 68.05           N
ATOM   5005  HE  ARG A 326      10.353   2.178 -28.064  1.00 68.05           H
ATOM   5006  CZ  ARG A 326       9.384   1.508 -29.696  1.00 68.05           C
ATOM   5007  NH1 ARG A 326       9.452   0.767 -30.810  1.00 68.05           N
ATOM   5008 1HH1 ARG A 326      10.299   0.288 -31.042  1.00 68.05           H
ATOM   5009 2HH1 ARG A 326       8.655   0.692 -31.410  1.00 68.05           H
ATOM   5010  NH2 ARG A 326       8.254   2.154 -29.376  1.00 68.05           N
ATOM   5011 1HH2 ARG A 326       7.453   2.085 -29.970  1.00 68.05           H
ATOM   5012 2HH2 ARG A 326       8.212   2.705 -28.543  1.00 68.05           H
ATOM   5013  HN  ARG A 326      11.728  -0.314 -24.379  1.00 68.05           H
ATOM   5014  N   ASP A 327      12.030   2.839 -24.570  1.00 78.72           N
ATOM   5015  CA  ASP A 327      11.868   4.267 -24.353  1.00 78.72           C
ATOM   5016  C   ASP A 327      12.882   4.738 -23.309  1.00 78.72           C
ATOM   5017  O   ASP A 327      13.341   5.878 -23.354  1.00 78.72           O
ATOM   5018  HA  ASP A 327      12.030   4.725 -25.328  1.00 78.72           H
ATOM   5019  CB  ASP A 327      10.467   4.589 -23.829  1.00 78.72           C
ATOM   5020 1HB  ASP A 327      10.227   3.931 -22.993  1.00 78.72           H
ATOM   5021 2HB  ASP A 327      10.442   5.610 -23.449  1.00 78.72           H
ATOM   5022  CG  ASP A 327       9.418   4.424 -24.931  1.00 78.72           C
ATOM   5023  OD1 ASP A 327       9.840   4.209 -26.088  1.00 78.72           O
ATOM   5024  OD2 ASP A 327       8.219   4.517 -24.592  1.00 78.72           O
ATOM   5025  HN  ASP A 327      11.295   2.270 -24.202  1.00 78.72           H
ATOM   5026  N   LEU A 328      13.203   3.836 -22.393  1.00 79.99           N
ATOM   5027  CA  LEU A 328      14.216   4.115 -21.390  1.00 79.99           C
ATOM   5028  C   LEU A 328      15.552   4.391 -22.083  1.00 79.99           C
ATOM   5029  O   LEU A 328      16.178   5.422 -21.844  1.00 79.99           O
ATOM   5030  HA  LEU A 328      13.910   5.017 -20.859  1.00 79.99           H
ATOM   5031  CB  LEU A 328      14.279   2.984 -20.362  1.00 79.99           C
ATOM   5032 1HB  LEU A 328      13.318   2.930 -19.851  1.00 79.99           H
ATOM   5033 2HB  LEU A 328      14.410   2.042 -20.895  1.00 79.99           H
ATOM   5034  CG  LEU A 328      15.381   3.097 -19.306  1.00 79.99           C
ATOM   5035  HG  LEU A 328      16.336   3.207 -19.820  1.00 79.99           H
ATOM   5036  CD1 LEU A 328      15.186   4.345 -18.442  1.00 79.99           C
ATOM   5037 1HD1 LEU A 328      15.215   5.233 -19.074  1.00 79.99           H
ATOM   5038 2HD1 LEU A 328      14.222   4.290 -17.937  1.00 79.99           H
ATOM   5039 3HD1 LEU A 328      15.983   4.401 -17.700  1.00 79.99           H
ATOM   5040  CD2 LEU A 328      15.465   1.824 -18.462  1.00 79.99           C
ATOM   5041 1HD2 LEU A 328      14.513   1.658 -17.958  1.00 79.99           H
ATOM   5042 2HD2 LEU A 328      15.686   0.974 -19.108  1.00 79.99           H
ATOM   5043 3HD2 LEU A 328      16.256   1.931 -17.720  1.00 79.99           H
ATOM   5044  HN  LEU A 328      12.784   2.930 -22.329  1.00 79.99           H
ATOM   5045  N   VAL A 329      15.948   3.451 -22.929  1.00 80.76           N
ATOM   5046  CA  VAL A 329      17.229   3.547 -23.609  1.00 80.76           C
ATOM   5047  C   VAL A 329      17.256   4.820 -24.458  1.00 80.76           C
ATOM   5048  O   VAL A 329      18.289   5.478 -24.564  1.00 80.76           O
ATOM   5049  HA  VAL A 329      18.002   3.620 -22.844  1.00 80.76           H
ATOM   5050  CB  VAL A 329      17.485   2.279 -24.424  1.00 80.76           C
ATOM   5051  HB  VAL A 329      16.635   2.131 -25.091  1.00 80.76           H
ATOM   5052  CG1 VAL A 329      18.739   2.426 -25.288  1.00 80.76           C
ATOM   5053 1HG1 VAL A 329      18.611   3.263 -25.975  1.00 80.76           H
ATOM   5054 2HG1 VAL A 329      19.602   2.610 -24.648  1.00 80.76           H
ATOM   5055 3HG1 VAL A 329      18.898   1.510 -25.857  1.00 80.76           H
ATOM   5056  CG2 VAL A 329      17.587   1.053 -23.514  1.00 80.76           C
ATOM   5057 1HG2 VAL A 329      18.410   1.189 -22.812  1.00 80.76           H
ATOM   5058 2HG2 VAL A 329      16.655   0.931 -22.962  1.00 80.76           H
ATOM   5059 3HG2 VAL A 329      17.769   0.165 -24.119  1.00 80.76           H
ATOM   5060  HN  VAL A 329      15.412   2.637 -23.151  1.00 80.76           H
ATOM   5061  N   LYS A 330      16.106   5.128 -25.041  1.00 74.66           N
ATOM   5062  CA  LYS A 330      15.981   6.319 -25.865  1.00 74.66           C
ATOM   5063  C   LYS A 330      16.250   7.557 -25.007  1.00 74.66           C
[truncated: 117,478 more chars]
