# Supplementary material for: Noncanonical roles of chemokine regions in CCR9 activation revealed by structural modeling and mutational mapping
Source: Nat Commun. 2025 Aug 18;16:7695. doi: 10.1038/s41467-025-62321-9 (PMC12361432; doi:10.1038/s41467-025-62321-9)
Supplement: Supplementary file 7 — Supplementary Data 5 [file 41467_2025_62321_MOESM7_ESM.zip › CCR9_CCL25x1P6_01_rnk3.pdb]

ATOM      1  N   GLU A  20      -5.864  -4.744  58.558  1.00 48.73           N
ATOM      2  CA  GLU A  20      -5.860  -5.722  57.484  1.00 48.73           C
ATOM      3  C   GLU A  20      -6.397  -7.064  57.985  1.00 48.73           C
ATOM      4  O   GLU A  20      -5.656  -7.855  58.566  1.00 48.73           O
ATOM      5  HA  GLU A  20      -6.526  -5.318  56.721  1.00 48.73           H
ATOM      6  CB  GLU A  20      -4.458  -5.879  56.891  1.00 48.73           C
ATOM      7 1HB  GLU A  20      -3.712  -5.751  57.675  1.00 48.73           H
ATOM      8 2HB  GLU A  20      -4.382  -6.837  56.376  1.00 48.73           H
ATOM      9  CG  GLU A  20      -4.182  -4.802  55.841  1.00 48.73           C
ATOM     10 1HG  GLU A  20      -5.086  -4.615  55.261  1.00 48.73           H
ATOM     11 2HG  GLU A  20      -3.921  -3.866  56.334  1.00 48.73           H
ATOM     12  CD  GLU A  20      -3.048  -5.225  54.905  1.00 48.73           C
ATOM     13  OE1 GLU A  20      -3.128  -4.858  53.713  1.00 48.73           O
ATOM     14  OE2 GLU A  20      -2.126  -5.907  55.403  1.00 48.73           O
ATOM     15  HN  GLU A  20      -6.227  -5.075  59.429  1.00 48.73           H
ATOM     16  N   SER A  21      -7.682  -7.278  57.742  1.00 56.73           N
ATOM     17  CA  SER A  21      -8.304  -8.549  58.074  1.00 56.73           C
ATOM     18  C   SER A  21      -7.553  -9.694  57.392  1.00 56.73           C
ATOM     19  O   SER A  21      -7.118  -9.562  56.249  1.00 56.73           O
ATOM     20  HA  SER A  21      -8.227  -8.633  59.158  1.00 56.73           H
ATOM     21  CB  SER A  21      -9.779  -8.563  57.666  1.00 56.73           C
ATOM     22 1HB  SER A  21     -10.238  -9.493  58.001  1.00 56.73           H
ATOM     23 2HB  SER A  21     -10.302  -7.750  58.169  1.00 56.73           H
ATOM     24  OG  SER A  21      -9.944  -8.433  56.256  1.00 56.73           O
ATOM     25  HG  SER A  21     -10.331  -9.274  55.879  1.00 56.73           H
ATOM     26  HN  SER A  21      -8.293  -6.604  57.326  1.00 56.73           H
ATOM     27  N   THR A  22      -7.424 -10.792  58.122  1.00 57.74           N
ATOM     28  CA  THR A  22      -6.741 -11.963  57.598  1.00 57.74           C
ATOM     29  C   THR A  22      -7.309 -12.344  56.229  1.00 57.74           C
ATOM     30  O   THR A  22      -6.579 -12.820  55.361  1.00 57.74           O
ATOM     31  HA  THR A  22      -5.691 -11.710  57.449  1.00 57.74           H
ATOM     32  CB  THR A  22      -6.855 -13.081  58.636  1.00 57.74           C
ATOM     33  HB  THR A  22      -6.648 -14.052  58.186  1.00 57.74           H
ATOM     34  OG1 THR A  22      -8.163 -12.919  59.178  1.00 57.74           O
ATOM     35  HG1 THR A  22      -8.438 -13.751  59.660  1.00 57.74           H
ATOM     36  CG2 THR A  22      -5.927 -12.865  59.833  1.00 57.74           C
ATOM     37 1HG2 THR A  22      -6.179 -11.925  60.324  1.00 57.74           H
ATOM     38 2HG2 THR A  22      -4.893 -12.830  59.490  1.00 57.74           H
ATOM     39 3HG2 THR A  22      -6.047 -13.687  60.539  1.00 57.74           H
ATOM     40  HN  THR A  22      -7.776 -10.889  59.053  1.00 57.74           H
ATOM     41  N   SER A  23      -8.606 -12.121  56.080  1.00 61.91           N
ATOM     42  CA  SER A  23      -9.274 -12.405  54.821  1.00 61.91           C
ATOM     43  C   SER A  23      -8.666 -11.557  53.702  1.00 61.91           C
ATOM     44  O   SER A  23      -8.488 -12.035  52.583  1.00 61.91           O
ATOM     45  HA  SER A  23      -9.100 -13.465  54.635  1.00 61.91           H
ATOM     46  CB  SER A  23     -10.778 -12.146  54.925  1.00 61.91           C
ATOM     47 1HB  SER A  23     -11.278 -12.555  54.047  1.00 61.91           H
ATOM     48 2HB  SER A  23     -11.178 -12.672  55.792  1.00 61.91           H
ATOM     49  OG  SER A  23     -11.075 -10.757  55.035  1.00 61.91           O
ATOM     50  HG  SER A  23     -12.060 -10.610  54.956  1.00 61.91           H
ATOM     51  HN  SER A  23      -9.197 -11.753  56.798  1.00 61.91           H
ATOM     52  N   SER A  24      -8.363 -10.313  54.044  1.00 67.40           N
ATOM     53  CA  SER A  24      -7.845  -9.373  53.065  1.00 67.40           C
ATOM     54  C   SER A  24      -6.470  -9.832  52.575  1.00 67.40           C
ATOM     55  O   SER A  24      -6.127  -9.640  51.410  1.00 67.40           O
ATOM     56  HA  SER A  24      -8.565  -9.383  52.247  1.00 67.40           H
ATOM     57  CB  SER A  24      -7.756  -7.962  53.649  1.00 67.40           C
ATOM     58 1HB  SER A  24      -8.286  -7.266  52.998  1.00 67.40           H
ATOM     59 2HB  SER A  24      -8.258  -7.938  54.616  1.00 67.40           H
ATOM     60  OG  SER A  24      -6.407  -7.532  53.805  1.00 67.40           O
ATOM     61  HG  SER A  24      -6.001  -7.963  54.611  1.00 67.40           H
ATOM     62  HN  SER A  24      -8.465  -9.947  54.969  1.00 67.40           H
ATOM     63  N   MET A  25      -5.720 -10.430  53.489  1.00 63.48           N
ATOM     64  CA  MET A  25      -4.403 -10.944  53.157  1.00 63.48           C
ATOM     65  C   MET A  25      -4.508 -12.231  52.337  1.00 63.48           C
ATOM     66  O   MET A  25      -3.759 -12.425  51.380  1.00 63.48           O
ATOM     67  HA  MET A  25      -3.924 -10.165  52.564  1.00 63.48           H
ATOM     68  CB  MET A  25      -3.623 -11.222  54.444  1.00 63.48           C
ATOM     69 1HB  MET A  25      -4.252 -11.006  55.308  1.00 63.48           H
ATOM     70 2HB  MET A  25      -3.363 -12.279  54.495  1.00 63.48           H
ATOM     71  CG  MET A  25      -2.352 -10.373  54.508  1.00 63.48           C
ATOM     72 1HG  MET A  25      -1.816 -10.434  53.561  1.00 63.48           H
ATOM     73 2HG  MET A  25      -2.611  -9.326  54.661  1.00 63.48           H
ATOM     74  SD  MET A  25      -1.305 -10.942  55.838  1.00 63.48           S
ATOM     75  CE  MET A  25      -0.045  -9.678  55.803  1.00 63.48           C
ATOM     76 1HE  MET A  25       0.440  -9.676  54.827  1.00 63.48           H
ATOM     77 2HE  MET A  25      -0.502  -8.705  55.984  1.00 63.48           H
ATOM     78 3HE  MET A  25       0.695  -9.881  56.576  1.00 63.48           H
ATOM     79  HN  MET A  25      -5.999 -10.564  54.440  1.00 63.48           H
ATOM     80  N   GLU A  26      -5.443 -13.078  52.741  1.00 58.67           N
ATOM     81  CA  GLU A  26      -5.677 -14.328  52.036  1.00 58.67           C
ATOM     82  C   GLU A  26      -6.119 -14.051  50.598  1.00 58.67           C
ATOM     83  O   GLU A  26      -5.678 -14.725  49.668  1.00 58.67           O
ATOM     84  HA  GLU A  26      -4.716 -14.843  52.035  1.00 58.67           H
ATOM     85  CB  GLU A  26      -6.707 -15.187  52.771  1.00 58.67           C
ATOM     86 1HB  GLU A  26      -7.520 -14.558  53.132  1.00 58.67           H
ATOM     87 2HB  GLU A  26      -7.043 -15.994  52.120  1.00 58.67           H
ATOM     88  CG  GLU A  26      -6.087 -15.855  54.000  1.00 58.67           C
ATOM     89 1HG  GLU A  26      -5.237 -16.466  53.697  1.00 58.67           H
ATOM     90 2HG  GLU A  26      -5.706 -15.093  54.679  1.00 58.67           H
ATOM     91  CD  GLU A  26      -7.114 -16.726  54.727  1.00 58.67           C
ATOM     92  OE1 GLU A  26      -6.670 -17.595  55.508  1.00 58.67           O
ATOM     93  OE2 GLU A  26      -8.320 -16.503  54.485  1.00 58.67           O
ATOM     94  HN  GLU A  26      -6.034 -12.923  53.532  1.00 58.67           H
ATOM     95  N   ASP A  27      -6.985 -13.058  50.459  1.00 65.84           N
ATOM     96  CA  ASP A  27      -7.527 -12.714  49.156  1.00 65.84           C
ATOM     97  C   ASP A  27      -6.382 -12.329  48.217  1.00 65.84           C
ATOM     98  O   ASP A  27      -6.400 -12.674  47.037  1.00 65.84           O
ATOM     99  HA  ASP A  27      -8.058 -13.606  48.822  1.00 65.84           H
ATOM    100  CB  ASP A  27      -8.480 -11.521  49.253  1.00 65.84           C
ATOM    101 1HB  ASP A  27      -8.030 -10.740  49.867  1.00 65.84           H
ATOM    102 2HB  ASP A  27      -8.638 -11.095  48.262  1.00 65.84           H
ATOM    103  CG  ASP A  27      -9.823 -11.939  49.855  1.00 65.84           C
ATOM    104  OD1 ASP A  27     -10.122 -13.151  49.788  1.00 65.84           O
ATOM    105  OD2 ASP A  27     -10.521 -11.037  50.367  1.00 65.84           O
ATOM    106  HN  ASP A  27      -7.316 -12.495  51.217  1.00 65.84           H
ATOM    107  N   TYR A  28      -5.413 -11.621  48.778  1.00 65.18           N
ATOM    108  CA  TYR A  28      -4.282 -11.149  47.996  1.00 65.18           C
ATOM    109  C   TYR A  28      -3.340 -12.302  47.644  1.00 65.18           C
ATOM    110  O   TYR A  28      -2.813 -12.361  46.534  1.00 65.18           O
ATOM    111  HA  TYR A  28      -4.669 -10.711  47.076  1.00 65.18           H
ATOM    112  CB  TYR A  28      -3.538 -10.153  48.888  1.00 65.18           C
ATOM    113 1HB  TYR A  28      -4.225  -9.359  49.179  1.00 65.18           H
ATOM    114 2HB  TYR A  28      -3.231 -10.660  49.803  1.00 65.18           H
ATOM    115  CG  TYR A  28      -2.307  -9.528  48.230  1.00 65.18           C
ATOM    116  CD1 TYR A  28      -1.052 -10.040  48.488  1.00 65.18           C
ATOM    117  HD1 TYR A  28      -0.938 -10.891  49.160  1.00 65.18           H
ATOM    118  CD2 TYR A  28      -2.451  -8.451  47.380  1.00 65.18           C
ATOM    119  HD2 TYR A  28      -3.443  -8.046  47.176  1.00 65.18           H
ATOM    120  CE1 TYR A  28       0.107  -9.451  47.869  1.00 65.18           C
ATOM    121  HE1 TYR A  28       1.104  -9.846  48.063  1.00 65.18           H
ATOM    122  CE2 TYR A  28      -1.292  -7.862  46.760  1.00 65.18           C
ATOM    123  HE2 TYR A  28      -1.392  -7.011  46.087  1.00 65.18           H
ATOM    124  CZ  TYR A  28      -0.070  -8.391  47.036  1.00 65.18           C
ATOM    125  OH  TYR A  28       1.025  -7.835  46.451  1.00 65.18           O
ATOM    126  HH  TYR A  28       0.786  -6.950  46.051  1.00 65.18           H
ATOM    127  HN  TYR A  28      -5.392 -11.369  49.745  1.00 65.18           H
ATOM    128  N   VAL A  29      -3.158 -13.191  48.609  1.00 65.21           N
ATOM    129  CA  VAL A  29      -2.227 -14.295  48.444  1.00 65.21           C
ATOM    130  C   VAL A  29      -2.796 -15.289  47.430  1.00 65.21           C
ATOM    131  O   VAL A  29      -2.055 -15.862  46.633  1.00 65.21           O
ATOM    132  HA  VAL A  29      -1.298 -13.885  48.050  1.00 65.21           H
ATOM    133  CB  VAL A  29      -1.926 -14.932  49.802  1.00 65.21           C
ATOM    134  HB  VAL A  29      -2.876 -15.171  50.279  1.00 65.21           H
ATOM    135  CG1 VAL A  29      -1.144 -16.237  49.633  1.00 65.21           C
ATOM    136 1HG1 VAL A  29      -1.731 -16.938  49.041  1.00 65.21           H
ATOM    137 2HG1 VAL A  29      -0.201 -16.033  49.126  1.00 65.21           H
ATOM    138 3HG1 VAL A  29      -0.943 -16.669  50.614  1.00 65.21           H
ATOM    139  CG2 VAL A  29      -1.175 -13.957  50.711  1.00 65.21           C
ATOM    140 1HG2 VAL A  29      -0.233 -13.674  50.241  1.00 65.21           H
ATOM    141 2HG2 VAL A  29      -1.784 -13.067  50.870  1.00 65.21           H
ATOM    142 3HG2 VAL A  29      -0.974 -14.436  51.669  1.00 65.21           H
ATOM    143  HN  VAL A  29      -3.632 -13.166  49.489  1.00 65.21           H
ATOM    144  N   ASN A  30      -4.108 -15.464  47.493  1.00 60.34           N
ATOM    145  CA  ASN A  30      -4.769 -16.469  46.678  1.00 60.34           C
ATOM    146  C   ASN A  30      -5.058 -15.888  45.293  1.00 60.34           C
ATOM    147  O   ASN A  30      -5.484 -16.608  44.391  1.00 60.34           O
ATOM    148  HA  ASN A  30      -4.076 -17.309  46.642  1.00 60.34           H
ATOM    149  CB  ASN A  30      -6.101 -16.894  47.300  1.00 60.34           C
ATOM    150 1HB  ASN A  30      -6.699 -16.011  47.527  1.00 60.34           H
ATOM    151 2HB  ASN A  30      -6.669 -17.487  46.584  1.00 60.34           H
ATOM    152  CG  ASN A  30      -5.876 -17.705  48.578  1.00 60.34           C
ATOM    153  OD1 ASN A  30      -4.855 -18.347  48.764  1.00 60.34           O
ATOM    154  ND2 ASN A  30      -6.883 -17.642  49.444  1.00 60.34           N
ATOM    155 1HD2 ASN A  30      -7.694 -17.096  49.229  1.00 60.34           H
ATOM    156 2HD2 ASN A  30      -6.831 -18.139  50.310  1.00 60.34           H
ATOM    157  HN  ASN A  30      -4.715 -14.934  48.085  1.00 60.34           H
ATOM    158  N   PHE A  31      -4.815 -14.592  45.168  1.00 67.40           N
ATOM    159  CA  PHE A  31      -5.028 -13.909  43.903  1.00 67.40           C
ATOM    160  C   PHE A  31      -4.073 -14.434  42.829  1.00 67.40           C
ATOM    161  O   PHE A  31      -2.858 -14.436  43.021  1.00 67.40           O
ATOM    162  HA  PHE A  31      -6.056 -14.105  43.599  1.00 67.40           H
ATOM    163  CB  PHE A  31      -4.742 -12.425  44.141  1.00 67.40           C
ATOM    164 1HB  PHE A  31      -5.313 -12.090  45.008  1.00 67.40           H
ATOM    165 2HB  PHE A  31      -3.687 -12.304  44.389  1.00 67.40           H
ATOM    166  CG  PHE A  31      -5.077 -11.527  42.949  1.00 67.40           C
ATOM    167  CD1 PHE A  31      -4.091 -11.120  42.106  1.00 67.40           C
ATOM    168  HD1 PHE A  31      -3.062 -11.434  42.279  1.00 67.40           H
ATOM    169  CD2 PHE A  31      -6.362 -11.136  42.733  1.00 67.40           C
ATOM    170  HD2 PHE A  31      -7.152 -11.462  43.409  1.00 67.40           H
ATOM    171  CE1 PHE A  31      -4.403 -10.287  40.999  1.00 67.40           C
ATOM    172  HE1 PHE A  31      -3.612  -9.961  40.323  1.00 67.40           H
ATOM    173  CE2 PHE A  31      -6.673 -10.302  41.626  1.00 67.40           C
ATOM    174  HE2 PHE A  31      -7.702  -9.988  41.453  1.00 67.40           H
ATOM    175  CZ  PHE A  31      -5.687  -9.895  40.783  1.00 67.40           C
ATOM    176  HZ  PHE A  31      -5.926  -9.256  39.933  1.00 67.40           H
ATOM    177  HN  PHE A  31      -4.479 -14.012  45.910  1.00 67.40           H
ATOM    178  N   ASN A  32      -4.658 -14.868  41.722  1.00 60.63           N
ATOM    179  CA  ASN A  32      -3.873 -15.382  40.613  1.00 60.63           C
ATOM    180  C   ASN A  32      -3.358 -14.212  39.773  1.00 60.63           C
ATOM    181  O   ASN A  32      -4.094 -13.654  38.960  1.00 60.63           O
ATOM    182  HA  ASN A  32      -3.066 -15.952  41.072  1.00 60.63           H
ATOM    183  CB  ASN A  32      -4.721 -16.277  39.706  1.00 60.63           C
ATOM    184 1HB  ASN A  32      -5.287 -16.983  40.314  1.00 60.63           H
ATOM    185 2HB  ASN A  32      -5.447 -15.669  39.165  1.00 60.63           H
ATOM    186  CG  ASN A  32      -3.843 -17.040  38.712  1.00 60.63           C
ATOM    187  OD1 ASN A  32      -2.631 -16.908  38.687  1.00 60.63           O
ATOM    188  ND2 ASN A  32      -4.521 -17.843  37.897  1.00 60.63           N
ATOM    189 1HD2 ASN A  32      -5.517 -17.905  37.970  1.00 60.63           H
ATOM    190 2HD2 ASN A  32      -4.036 -18.384  37.211  1.00 60.63           H
ATOM    191  HN  ASN A  32      -5.648 -14.871  41.578  1.00 60.63           H
ATOM    192  N   PHE A  33      -2.097 -13.874  39.997  1.00 63.54           N
ATOM    193  CA  PHE A  33      -1.441 -12.853  39.197  1.00 63.54           C
ATOM    194  C   PHE A  33      -0.971 -13.424  37.858  1.00 63.54           C
ATOM    195  O   PHE A  33       0.223 -13.425  37.565  1.00 63.54           O
ATOM    196  HA  PHE A  33      -2.172 -12.064  39.018  1.00 63.54           H
ATOM    197  CB  PHE A  33      -0.223 -12.376  39.991  1.00 63.54           C
ATOM    198 1HB  PHE A  33       0.389 -13.240  40.251  1.00 63.54           H
ATOM    199 2HB  PHE A  33       0.385 -11.735  39.353  1.00 63.54           H
ATOM    200  CG  PHE A  33      -0.573 -11.614  41.271  1.00 63.54           C
ATOM    201  CD1 PHE A  33      -0.850 -10.284  41.215  1.00 63.54           C
ATOM    202  HD1 PHE A  33      -0.822  -9.761  40.260  1.00 63.54           H
ATOM    203  CD2 PHE A  33      -0.608 -12.267  42.463  1.00 63.54           C
ATOM    204  HD2 PHE A  33      -0.386 -13.333  42.507  1.00 63.54           H
ATOM    205  CE1 PHE A  33      -1.175  -9.576  42.403  1.00 63.54           C
ATOM    206  HE1 PHE A  33      -1.396  -8.510  42.359  1.00 63.54           H
ATOM    207  CE2 PHE A  33      -0.933 -11.560  43.651  1.00 63.54           C
ATOM    208  HE2 PHE A  33      -0.960 -12.083  44.607  1.00 63.54           H
ATOM    209  CZ  PHE A  33      -1.209 -10.229  43.596  1.00 63.54           C
ATOM    210  HZ  PHE A  33      -1.459  -9.686  44.507  1.00 63.54           H
ATOM    211  HN  PHE A  33      -1.526 -14.284  40.709  1.00 63.54           H
ATOM    212  N   THR A  34      -1.936 -13.894  37.081  1.00 62.72           N
ATOM    213  CA  THR A  34      -1.703 -14.146  35.669  1.00 62.72           C
ATOM    214  C   THR A  34      -1.181 -12.884  34.981  1.00 62.72           C
ATOM    215  O   THR A  34      -1.765 -11.810  35.120  1.00 62.72           O
ATOM    216  HA  THR A  34      -0.925 -14.904  35.579  1.00 62.72           H
ATOM    217  CB  THR A  34      -3.004 -14.675  35.062  1.00 62.72           C
ATOM    218  HB  THR A  34      -3.061 -14.441  33.999  1.00 62.72           H
ATOM    219  OG1 THR A  34      -4.024 -14.102  35.874  1.00 62.72           O
ATOM    220  HG1 THR A  34      -4.067 -13.114  35.723  1.00 62.72           H
ATOM    221  CG2 THR A  34      -3.173 -16.183  35.261  1.00 62.72           C
ATOM    222 1HG2 THR A  34      -3.183 -16.410  36.327  1.00 62.72           H
ATOM    223 2HG2 THR A  34      -2.343 -16.707  34.786  1.00 62.72           H
ATOM    224 3HG2 THR A  34      -4.112 -16.506  34.812  1.00 62.72           H
ATOM    225  HN  THR A  34      -2.860 -14.102  37.400  1.00 62.72           H
ATOM    226  N   ASP A  35      -0.087 -13.054  34.253  1.00 67.28           N
ATOM    227  CA  ASP A  35       0.577 -11.925  33.624  1.00 67.28           C
ATOM    228  C   ASP A  35      -0.094 -11.625  32.283  1.00 67.28           C
ATOM    229  O   ASP A  35       0.316 -12.149  31.248  1.00 67.28           O
ATOM    230  HA  ASP A  35       0.477 -11.103  34.333  1.00 67.28           H
ATOM    231  CB  ASP A  35       2.052 -12.232  33.356  1.00 67.28           C
ATOM    232 1HB  ASP A  35       2.466 -12.800  34.190  1.00 67.28           H
ATOM    233 2HB  ASP A  35       2.141 -12.859  32.469  1.00 67.28           H
ATOM    234  CG  ASP A  35       2.854 -10.944  33.161  1.00 67.28           C
ATOM    235  OD1 ASP A  35       2.243  -9.866  33.320  1.00 67.28           O
ATOM    236  OD2 ASP A  35       4.061 -11.068  32.857  1.00 67.28           O
ATOM    237  HN  ASP A  35       0.344 -13.942  34.090  1.00 67.28           H
ATOM    238  N   PHE A  36      -1.116 -10.784  32.344  1.00 81.47           N
ATOM    239  CA  PHE A  36      -1.804 -10.354  31.139  1.00 81.47           C
ATOM    240  C   PHE A  36      -1.097  -9.156  30.501  1.00 81.47           C
ATOM    241  O   PHE A  36      -1.448  -8.738  29.399  1.00 81.47           O
ATOM    242  HA  PHE A  36      -1.793 -11.193  30.443  1.00 81.47           H
ATOM    243  CB  PHE A  36      -3.216  -9.934  31.555  1.00 81.47           C
ATOM    244 1HB  PHE A  36      -3.145  -9.239  32.391  1.00 81.47           H
ATOM    245 2HB  PHE A  36      -3.681  -9.395  30.730  1.00 81.47           H
ATOM    246  CG  PHE A  36      -4.119 -11.102  31.956  1.00 81.47           C
ATOM    247  CD1 PHE A  36      -4.125 -12.243  31.215  1.00 81.47           C
ATOM    248  HD1 PHE A  36      -3.485 -12.325  30.336  1.00 81.47           H
ATOM    249  CD2 PHE A  36      -4.916 -11.000  33.053  1.00 81.47           C
ATOM    250  HD2 PHE A  36      -4.912 -10.086  33.646  1.00 81.47           H
ATOM    251  CE1 PHE A  36      -4.963 -13.327  31.587  1.00 81.47           C
ATOM    252  HE1 PHE A  36      -4.968 -14.241  30.993  1.00 81.47           H
ATOM    253  CE2 PHE A  36      -5.755 -12.084  33.425  1.00 81.47           C
ATOM    254  HE2 PHE A  36      -6.394 -12.002  34.304  1.00 81.47           H
ATOM    255  CZ  PHE A  36      -5.760 -13.225  32.684  1.00 81.47           C
ATOM    256  HZ  PHE A  36      -6.404 -14.057  32.969  1.00 81.47           H
ATOM    257  HN  PHE A  36      -1.473 -10.398  33.195  1.00 81.47           H
ATOM    258  N   TYR A  37      -0.112  -8.639  31.221  1.00 86.37           N
ATOM    259  CA  TYR A  37       0.679  -7.529  30.718  1.00 86.37           C
ATOM    260  C   TYR A  37       1.857  -8.031  29.881  1.00 86.37           C
ATOM    261  O   TYR A  37       2.808  -8.596  30.418  1.00 86.37           O
ATOM    262  HA  TYR A  37       0.034  -6.913  30.091  1.00 86.37           H
ATOM    263  CB  TYR A  37       1.218  -6.802  31.951  1.00 86.37           C
ATOM    264 1HB  TYR A  37       0.391  -6.601  32.633  1.00 86.37           H
ATOM    265 2HB  TYR A  37       1.910  -7.462  32.476  1.00 86.37           H
ATOM    266  CG  TYR A  37       1.931  -5.486  31.636  1.00 86.37           C
ATOM    267  CD1 TYR A  37       3.309  -5.448  31.562  1.00 86.37           C
ATOM    268  HD1 TYR A  37       3.889  -6.356  31.729  1.00 86.37           H
ATOM    269  CD2 TYR A  37       1.197  -4.337  31.426  1.00 86.37           C
ATOM    270  HD2 TYR A  37       0.109  -4.367  31.484  1.00 86.37           H
ATOM    271  CE1 TYR A  37       3.980  -4.209  31.266  1.00 86.37           C
ATOM    272  HE1 TYR A  37       5.067  -4.165  31.204  1.00 86.37           H
ATOM    273  CE2 TYR A  37       1.868  -3.098  31.129  1.00 86.37           C
ATOM    274  HE2 TYR A  37       1.300  -2.182  30.961  1.00 86.37           H
ATOM    275  CZ  TYR A  37       3.226  -3.095  31.064  1.00 86.37           C
ATOM    276  OH  TYR A  37       3.860  -1.925  30.783  1.00 86.37           O
ATOM    277  HH  TYR A  37       4.842  -2.084  30.678  1.00 86.37           H
ATOM    278  HN  TYR A  37       0.146  -8.964  32.130  1.00 86.37           H
ATOM    279  N   CYS A  38       1.756  -7.805  28.579  1.00 89.91           N
ATOM    280  CA  CYS A  38       2.742  -8.330  27.649  1.00 89.91           C
ATOM    281  C   CYS A  38       3.774  -7.235  27.375  1.00 89.91           C
ATOM    282  O   CYS A  38       3.450  -6.204  26.787  1.00 89.91           O
ATOM    283  HA  CYS A  38       3.207  -9.187  28.137  1.00 89.91           H
ATOM    284  CB  CYS A  38       2.091  -8.836  26.361  1.00 89.91           C
ATOM    285 1HB  CYS A  38       1.299  -9.547  26.598  1.00 89.91           H
ATOM    286 2HB  CYS A  38       1.626  -8.007  25.828  1.00 89.91           H
ATOM    287  SG  CYS A  38       3.347  -9.635  25.297  1.00 89.91           S
ATOM    288  HN  CYS A  38       1.018  -7.276  28.159  1.00 89.91           H
ATOM    289  N   GLU A  39       4.997  -7.495  27.814  1.00 82.22           N
ATOM    290  CA  GLU A  39       6.119  -6.647  27.450  1.00 82.22           C
ATOM    291  C   GLU A  39       6.716  -7.099  26.116  1.00 82.22           C
ATOM    292  O   GLU A  39       7.027  -8.276  25.939  1.00 82.22           O
ATOM    293  HA  GLU A  39       5.703  -5.644  27.349  1.00 82.22           H
ATOM    294  CB  GLU A  39       7.181  -6.640  28.552  1.00 82.22           C
ATOM    295 1HB  GLU A  39       7.519  -7.658  28.742  1.00 82.22           H
ATOM    296 2HB  GLU A  39       7.989  -5.962  28.279  1.00 82.22           H
ATOM    297  CG  GLU A  39       6.603  -6.114  29.867  1.00 82.22           C
ATOM    298 1HG  GLU A  39       6.111  -5.156  29.695  1.00 82.22           H
ATOM    299 2HG  GLU A  39       5.841  -6.802  30.235  1.00 82.22           H
ATOM    300  CD  GLU A  39       7.700  -5.948  30.921  1.00 82.22           C
ATOM    301  OE1 GLU A  39       7.397  -5.325  31.962  1.00 82.22           O
ATOM    302  OE2 GLU A  39       8.816  -6.447  30.661  1.00 82.22           O
ATOM    303  HN  GLU A  39       5.226  -8.268  28.406  1.00 82.22           H
ATOM    304  N   LYS A  40       6.857  -6.141  25.212  1.00 88.62           N
ATOM    305  CA  LYS A  40       7.215  -6.454  23.839  1.00 88.62           C
ATOM    306  C   LYS A  40       8.589  -5.858  23.526  1.00 88.62           C
ATOM    307  O   LYS A  40       8.842  -5.428  22.402  1.00 88.62           O
ATOM    308  HA  LYS A  40       7.282  -7.539  23.758  1.00 88.62           H
ATOM    309  CB  LYS A  40       6.114  -5.996  22.881  1.00 88.62           C
ATOM    310 1HB  LYS A  40       5.909  -4.936  23.036  1.00 88.62           H
ATOM    311 2HB  LYS A  40       6.453  -6.107  21.851  1.00 88.62           H
ATOM    312  CG  LYS A  40       4.832  -6.805  23.091  1.00 88.62           C
ATOM    313 1HG  LYS A  40       5.050  -7.868  22.997  1.00 88.62           H
ATOM    314 2HG  LYS A  40       4.459  -6.644  24.103  1.00 88.62           H
ATOM    315  CD  LYS A  40       3.759  -6.406  22.076  1.00 88.62           C
ATOM    316 1HD  LYS A  40       3.504  -5.354  22.206  1.00 88.62           H
ATOM    317 2HD  LYS A  40       4.151  -6.516  21.065  1.00 88.62           H
ATOM    318  CE  LYS A  40       2.504  -7.265  22.239  1.00 88.62           C
ATOM    319 1HE  LYS A  40       2.753  -8.316  22.086  1.00 88.62           H
ATOM    320 2HE  LYS A  40       2.123  -7.173  23.256  1.00 88.62           H
ATOM    321  NZ  LYS A  40       1.463  -6.850  21.273  1.00 88.62           N
ATOM    322 1HZ  LYS A  40       0.744  -7.564  21.223  1.00 88.62           H
ATOM    323 2HZ  LYS A  40       1.050  -5.975  21.576  1.00 88.62           H
ATOM    324 3HZ  LYS A  40       1.881  -6.727  20.358  1.00 88.62           H
ATOM    325  HN  LYS A  40       6.732  -5.167  25.405  1.00 88.62           H
ATOM    326  N   ASN A  41       9.442  -5.854  24.541  1.00 82.76           N
ATOM    327  CA  ASN A  41      10.776  -5.296  24.395  1.00 82.76           C
ATOM    328  C   ASN A  41      11.526  -6.060  23.302  1.00 82.76           C
ATOM    329  O   ASN A  41      12.275  -5.467  22.527  1.00 82.76           O
ATOM    330  HA  ASN A  41      10.622  -4.248  24.140  1.00 82.76           H
ATOM    331  CB  ASN A  41      11.572  -5.426  25.695  1.00 82.76           C
ATOM    332 1HB  ASN A  41      11.504  -6.449  26.067  1.00 82.76           H
ATOM    333 2HB  ASN A  41      12.626  -5.228  25.501  1.00 82.76           H
ATOM    334  CG  ASN A  41      11.051  -4.456  26.757  1.00 82.76           C
ATOM    335  OD1 ASN A  41      10.674  -3.331  26.474  1.00 82.76           O
ATOM    336  ND2 ASN A  41      11.052  -4.952  27.991  1.00 82.76           N
ATOM    337 1HD2 ASN A  41      11.375  -5.885  28.154  1.00 82.76           H
ATOM    338 2HD2 ASN A  41      10.729  -4.394  28.755  1.00 82.76           H
ATOM    339  HN  ASN A  41       9.234  -6.221  25.448  1.00 82.76           H
ATOM    340  N   ASN A  42      11.299  -7.365  23.275  1.00 84.05           N
ATOM    341  CA  ASN A  42      11.967  -8.221  22.309  1.00 84.05           C
ATOM    342  C   ASN A  42      11.523  -7.832  20.897  1.00 84.05           C
ATOM    343  O   ASN A  42      12.321  -7.859  19.962  1.00 84.05           O
ATOM    344  HA  ASN A  42      13.033  -8.058  22.470  1.00 84.05           H
ATOM    345  CB  ASN A  42      11.604  -9.690  22.531  1.00 84.05           C
ATOM    346 1HB  ASN A  42      12.081 -10.306  21.768  1.00 84.05           H
ATOM    347 2HB  ASN A  42      11.990 -10.022  23.495  1.00 84.05           H
ATOM    348  CG  ASN A  42      10.089  -9.894  22.485  1.00 84.05           C
ATOM    349  OD1 ASN A  42       9.308  -8.959  22.555  1.00 84.05           O
ATOM    350  ND2 ASN A  42       9.717 -11.165  22.363  1.00 84.05           N
ATOM    351 1HD2 ASN A  42      10.409 -11.886  22.310  1.00 84.05           H
ATOM    352 2HD2 ASN A  42       8.746 -11.401  22.324  1.00 84.05           H
ATOM    353  HN  ASN A  42      10.674  -7.837  23.896  1.00 84.05           H
ATOM    354  N   VAL A  43      10.250  -7.480  20.788  1.00 90.94           N
ATOM    355  CA  VAL A  43       9.681  -7.121  19.500  1.00 90.94           C
ATOM    356  C   VAL A  43      10.340  -5.836  18.996  1.00 90.94           C
ATOM    357  O   VAL A  43      10.693  -5.733  17.823  1.00 90.94           O
ATOM    358  HA  VAL A  43       9.909  -7.928  18.803  1.00 90.94           H
ATOM    359  CB  VAL A  43       8.160  -7.009  19.613  1.00 90.94           C
ATOM    360  HB  VAL A  43       7.933  -6.161  20.260  1.00 90.94           H
ATOM    361  CG1 VAL A  43       7.526  -6.740  18.247  1.00 90.94           C
ATOM    362 1HG1 VAL A  43       7.917  -5.806  17.843  1.00 90.94           H
ATOM    363 2HG1 VAL A  43       7.767  -7.558  17.568  1.00 90.94           H
ATOM    364 3HG1 VAL A  43       6.444  -6.665  18.356  1.00 90.94           H
ATOM    365  CG2 VAL A  43       7.563  -8.262  20.257  1.00 90.94           C
ATOM    366 1HG2 VAL A  43       7.805  -9.133  19.648  1.00 90.94           H
ATOM    367 2HG2 VAL A  43       7.980  -8.391  21.256  1.00 90.94           H
ATOM    368 3HG2 VAL A  43       6.481  -8.156  20.326  1.00 90.94           H
ATOM    369  HN  VAL A  43       9.614  -7.438  21.558  1.00 90.94           H
ATOM    370  N   ARG A  44      10.486  -4.886  19.909  1.00 86.39           N
ATOM    371  CA  ARG A  44      11.069  -3.601  19.566  1.00 86.39           C
ATOM    372  C   ARG A  44      12.536  -3.773  19.166  1.00 86.39           C
ATOM    373  O   ARG A  44      13.023  -3.088  18.268  1.00 86.39           O
ATOM    374  HA  ARG A  44      10.474  -3.240  18.727  1.00 86.39           H
ATOM    375  CB  ARG A  44      10.978  -2.623  20.740  1.00 86.39           C
ATOM    376 1HB  ARG A  44      11.406  -3.081  21.632  1.00 86.39           H
ATOM    377 2HB  ARG A  44      11.570  -1.734  20.523  1.00 86.39           H
ATOM    378  CG  ARG A  44       9.526  -2.224  21.010  1.00 86.39           C
ATOM    379 1HG  ARG A  44       9.041  -1.947  20.074  1.00 86.39           H
ATOM    380 2HG  ARG A  44       8.980  -3.078  21.411  1.00 86.39           H
ATOM    381  CD  ARG A  44       9.453  -1.056  21.995  1.00 86.39           C
ATOM    382 1HD  ARG A  44      10.132  -0.263  21.682  1.00 86.39           H
ATOM    383 2HD  ARG A  44       8.449  -0.634  21.998  1.00 86.39           H
ATOM    384  NE  ARG A  44       9.810  -1.518  23.355  1.00 86.39           N
ATOM    385  HE  ARG A  44      10.777  -1.525  23.610  1.00 86.39           H
ATOM    386  CZ  ARG A  44       8.918  -1.927  24.268  1.00 86.39           C
ATOM    387  NH1 ARG A  44       7.609  -1.939  23.981  1.00 86.39           N
ATOM    388 1HH1 ARG A  44       7.291  -1.641  23.081  1.00 86.39           H
ATOM    389 2HH1 ARG A  44       6.950  -2.246  24.668  1.00 86.39           H
ATOM    390  NH2 ARG A  44       9.355  -2.325  25.471  1.00 86.39           N
ATOM    391 1HH2 ARG A  44       8.702  -2.634  26.162  1.00 86.39           H
ATOM    392 2HH2 ARG A  44      10.333  -2.313  25.676  1.00 86.39           H
ATOM    393  HN  ARG A  44      10.213  -4.985  20.867  1.00 86.39           H
ATOM    394  N   GLN A  45      13.199  -4.692  19.853  1.00 83.18           N
ATOM    395  CA  GLN A  45      14.607  -4.945  19.599  1.00 83.18           C
ATOM    396  C   GLN A  45      14.798  -5.521  18.194  1.00 83.18           C
ATOM    397  O   GLN A  45      15.720  -5.131  17.480  1.00 83.18           O
ATOM    398  HA  GLN A  45      15.093  -3.972  19.669  1.00 83.18           H
ATOM    399  CB  GLN A  45      15.196  -5.878  20.658  1.00 83.18           C
ATOM    400 1HB  GLN A  45      14.959  -5.501  21.653  1.00 83.18           H
ATOM    401 2HB  GLN A  45      14.740  -6.864  20.574  1.00 83.18           H
ATOM    402  CG  GLN A  45      16.713  -5.998  20.501  1.00 83.18           C
ATOM    403 1HG  GLN A  45      16.950  -6.397  19.515  1.00 83.18           H
ATOM    404 2HG  GLN A  45      17.168  -5.009  20.562  1.00 83.18           H
ATOM    405  CD  GLN A  45      17.307  -6.905  21.580  1.00 83.18           C
ATOM    406  OE1 GLN A  45      16.605  -7.577  22.318  1.00 83.18           O
ATOM    407  NE2 GLN A  45      18.636  -6.887  21.631  1.00 83.18           N
ATOM    408 1HE2 GLN A  45      19.153  -6.313  20.997  1.00 83.18           H
ATOM    409 2HE2 GLN A  45      19.118  -7.448  22.305  1.00 83.18           H
ATOM    410  HN  GLN A  45      12.790  -5.257  20.570  1.00 83.18           H
ATOM    411  N   PHE A  46      13.910  -6.439  17.840  1.00 91.89           N
ATOM    412  CA  PHE A  46      13.938  -7.034  16.515  1.00 91.89           C
ATOM    413  C   PHE A  46      13.806  -5.963  15.429  1.00 91.89           C
ATOM    414  O   PHE A  46      14.599  -5.926  14.490  1.00 91.89           O
ATOM    415  HA  PHE A  46      14.897  -7.541  16.408  1.00 91.89           H
ATOM    416  CB  PHE A  46      12.741  -7.983  16.426  1.00 91.89           C
ATOM    417 1HB  PHE A  46      12.898  -8.815  17.113  1.00 91.89           H
ATOM    418 2HB  PHE A  46      11.847  -7.457  16.761  1.00 91.89           H
ATOM    419  CG  PHE A  46      12.492  -8.540  15.023  1.00 91.89           C
ATOM    420  CD1 PHE A  46      11.585  -7.942  14.205  1.00 91.89           C
ATOM    421  HD1 PHE A  46      11.036  -7.065  14.549  1.00 91.89           H
ATOM    422  CD2 PHE A  46      13.177  -9.634  14.593  1.00 91.89           C
ATOM    423  HD2 PHE A  46      13.903 -10.114  15.249  1.00 91.89           H
ATOM    424  CE1 PHE A  46      11.354  -8.459  12.903  1.00 91.89           C
ATOM    425  HE1 PHE A  46      10.627  -7.979  12.247  1.00 91.89           H
ATOM    426  CE2 PHE A  46      12.945 -10.151  13.291  1.00 91.89           C
ATOM    427  HE2 PHE A  46      13.494 -11.028  12.947  1.00 91.89           H
ATOM    428  CZ  PHE A  46      12.038  -9.552  12.473  1.00 91.89           C
ATOM    429  HZ  PHE A  46      11.861  -9.949  11.474  1.00 91.89           H
ATOM    430  HN  PHE A  46      13.184  -6.775  18.439  1.00 91.89           H
ATOM    431  N   ALA A  47      12.799  -5.119  15.596  1.00 92.76           N
ATOM    432  CA  ALA A  47      12.499  -4.106  14.598  1.00 92.76           C
ATOM    433  C   ALA A  47      13.715  -3.194  14.422  1.00 92.76           C
ATOM    434  O   ALA A  47      14.048  -2.807  13.303  1.00 92.76           O
ATOM    435  HA  ALA A  47      12.300  -4.617  13.656  1.00 92.76           H
ATOM    436  CB  ALA A  47      11.246  -3.334  15.015  1.00 92.76           C
ATOM    437 1HB  ALA A  47      10.405  -4.023  15.097  1.00 92.76           H
ATOM    438 2HB  ALA A  47      11.418  -2.854  15.978  1.00 92.76           H
ATOM    439 3HB  ALA A  47      11.021  -2.574  14.266  1.00 92.76           H
ATOM    440  HN  ALA A  47      12.194  -5.119  16.392  1.00 92.76           H
ATOM    441  N   SER A  48      14.343  -2.877  15.545  1.00 91.15           N
ATOM    442  CA  SER A  48      15.389  -1.868  15.557  1.00 91.15           C
ATOM    443  C   SER A  48      16.595  -2.355  14.750  1.00 91.15           C
ATOM    444  O   SER A  48      17.375  -1.548  14.247  1.00 91.15           O
ATOM    445  HA  SER A  48      14.947  -0.988  15.091  1.00 91.15           H
ATOM    446  CB  SER A  48      15.810  -1.529  16.988  1.00 91.15           C
ATOM    447 1HB  SER A  48      16.446  -0.643  16.979  1.00 91.15           H
ATOM    448 2HB  SER A  48      14.927  -1.281  17.577  1.00 91.15           H
ATOM    449  OG  SER A  48      16.508  -2.606  17.609  1.00 91.15           O
ATOM    450  HG  SER A  48      16.159  -3.479  17.270  1.00 91.15           H
ATOM    451  HN  SER A  48      14.149  -3.295  16.432  1.00 91.15           H
ATOM    452  N   HIS A  49      16.709  -3.671  14.653  1.00 86.94           N
ATOM    453  CA  HIS A  49      17.874  -4.277  14.031  1.00 86.94           C
ATOM    454  C   HIS A  49      17.591  -4.531  12.549  1.00 86.94           C
ATOM    455  O   HIS A  49      18.428  -4.244  11.695  1.00 86.94           O
ATOM    456  HA  HIS A  49      18.686  -3.555  14.118  1.00 86.94           H
ATOM    457  CB  HIS A  49      18.293  -5.544  14.780  1.00 86.94           C
ATOM    458 1HB  HIS A  49      17.413  -6.166  14.941  1.00 86.94           H
ATOM    459 2HB  HIS A  49      18.977  -6.115  14.153  1.00 86.94           H
ATOM    460  CG  HIS A  49      18.955  -5.279  16.111  1.00 86.94           C
ATOM    461  ND1 HIS A  49      20.079  -4.483  16.245  1.00 86.94           N
ATOM    462  HD1 HIS A  49      20.556  -4.015  15.501  1.00 86.94           H
ATOM    463  CD2 HIS A  49      18.639  -5.712  17.366  1.00 86.94           C
ATOM    464  HD2 HIS A  49      17.802  -6.362  17.623  1.00 86.94           H
ATOM    465  CE1 HIS A  49      20.416  -4.447  17.526  1.00 86.94           C
ATOM    466  HE1 HIS A  49      21.259  -3.903  17.951  1.00 86.94           H
ATOM    467  NE2 HIS A  49      19.522  -5.210  18.218  1.00 86.94           N
ATOM    468  HN  HIS A  49      16.025  -4.318  14.990  1.00 86.94           H
ATOM    469  N   PHE A  50      16.407  -5.066  12.289  1.00 80.83           N
ATOM    470  CA  PHE A  50      16.130  -5.683  11.003  1.00 80.83           C
ATOM    471  C   PHE A  50      15.420  -4.703  10.066  1.00 80.83           C
ATOM    472  O   PHE A  50      15.645  -4.722   8.857  1.00 80.83           O
ATOM    473  HA  PHE A  50      17.088  -5.968  10.568  1.00 80.83           H
ATOM    474  CB  PHE A  50      15.209  -6.876  11.267  1.00 80.83           C
ATOM    475 1HB  PHE A  50      14.406  -6.561  11.934  1.00 80.83           H
ATOM    476 2HB  PHE A  50      14.745  -7.178  10.329  1.00 80.83           H
ATOM    477  CG  PHE A  50      15.918  -8.085  11.881  1.00 80.83           C
ATOM    478  CD1 PHE A  50      16.631  -8.930  11.090  1.00 80.83           C
ATOM    479  HD1 PHE A  50      16.698  -8.745  10.017  1.00 80.83           H
ATOM    480  CD2 PHE A  50      15.834  -8.315  13.219  1.00 80.83           C
ATOM    481  HD2 PHE A  50      15.262  -7.638  13.854  1.00 80.83           H
ATOM    482  CE1 PHE A  50      17.289 -10.052  11.660  1.00 80.83           C
ATOM    483  HE1 PHE A  50      17.861 -10.729  11.025  1.00 80.83           H
ATOM    484  CE2 PHE A  50      16.492  -9.437  13.789  1.00 80.83           C
ATOM    485  HE2 PHE A  50      16.425  -9.621  14.861  1.00 80.83           H
ATOM    486  CZ  PHE A  50      17.205 -10.282  12.997  1.00 80.83           C
ATOM    487  HZ  PHE A  50      17.710 -11.143  13.435  1.00 80.83           H
ATOM    488  HN  PHE A  50      15.646  -5.083  12.938  1.00 80.83           H
ATOM    489  N   LEU A  51      14.578  -3.871  10.661  1.00 93.52           N
ATOM    490  CA  LEU A  51      13.645  -3.070   9.886  1.00 93.52           C
ATOM    491  C   LEU A  51      14.408  -1.950   9.178  1.00 93.52           C
ATOM    492  O   LEU A  51      14.239  -1.740   7.978  1.00 93.52           O
ATOM    493  HA  LEU A  51      13.206  -3.721   9.129  1.00 93.52           H
ATOM    494  CB  LEU A  51      12.502  -2.571  10.773  1.00 93.52           C
ATOM    495 1HB  LEU A  51      12.927  -1.963  11.571  1.00 93.52           H
ATOM    496 2HB  LEU A  51      11.866  -1.917  10.177  1.00 93.52           H
ATOM    497  CG  LEU A  51      11.624  -3.652  11.406  1.00 93.52           C
ATOM    498  HG  LEU A  51      12.220  -4.187  12.146  1.00 93.52           H
ATOM    499  CD1 LEU A  51      10.437  -3.030  12.145  1.00 93.52           C
ATOM    500 1HD1 LEU A  51      10.804  -2.372  12.933  1.00 93.52           H
ATOM    501 2HD1 LEU A  51       9.833  -2.455  11.444  1.00 93.52           H
ATOM    502 3HD1 LEU A  51       9.829  -3.821  12.586  1.00 93.52           H
ATOM    503  CD2 LEU A  51      11.175  -4.676  10.361  1.00 93.52           C
ATOM    504 1HD2 LEU A  51      10.603  -4.173   9.582  1.00 93.52           H
ATOM    505 2HD2 LEU A  51      12.051  -5.152   9.920  1.00 93.52           H
ATOM    506 3HD2 LEU A  51      10.552  -5.433  10.838  1.00 93.52           H
ATOM    507  HN  LEU A  51      14.526  -3.741  11.651  1.00 93.52           H
ATOM    508  N   PRO A  52      15.259  -1.211   9.904  1.00 95.36           N
ATOM    509  CA  PRO A  52      15.909  -0.029   9.333  1.00 95.36           C
ATOM    510  C   PRO A  52      16.618  -0.337   8.024  1.00 95.36           C
ATOM    511  O   PRO A  52      16.393   0.335   7.019  1.00 95.36           O
ATOM    512  HA  PRO A  52      15.163   0.724   9.082  1.00 95.36           H
ATOM    513  CB  PRO A  52      16.892   0.406  10.422  1.00 95.36           C
ATOM    514 1HB  PRO A  52      17.875  -0.042  10.278  1.00 95.36           H
ATOM    515 2HB  PRO A  52      17.033   1.486  10.427  1.00 95.36           H
ATOM    516  CG  PRO A  52      16.233  -0.082  11.707  1.00 95.36           C
ATOM    517 1HG  PRO A  52      16.951  -0.168  12.522  1.00 95.36           H
ATOM    518 2HG  PRO A  52      15.459   0.603  12.050  1.00 95.36           H
ATOM    519  CD  PRO A  52      15.663  -1.433  11.304  1.00 95.36           C
ATOM    520 1HD  PRO A  52      16.406  -2.226  11.386  1.00 95.36           H
ATOM    521 2HD  PRO A  52      14.822  -1.721  11.935  1.00 95.36           H
ATOM    522  N   PRO A  53      17.488  -1.356   8.004  1.00 95.58           N
ATOM    523  CA  PRO A  53      18.227  -1.694   6.785  1.00 95.58           C
ATOM    524  C   PRO A  53      17.308  -1.892   5.590  1.00 95.58           C
ATOM    525  O   PRO A  53      17.594  -1.409   4.495  1.00 95.58           O
ATOM    526  HA  PRO A  53      18.884  -0.871   6.505  1.00 95.58           H
ATOM    527  CB  PRO A  53      18.964  -2.983   7.153  1.00 95.58           C
ATOM    528 1HB  PRO A  53      18.384  -3.867   6.889  1.00 95.58           H
ATOM    529 2HB  PRO A  53      19.919  -3.062   6.632  1.00 95.58           H
ATOM    530  CG  PRO A  53      19.154  -2.862   8.660  1.00 95.58           C
ATOM    531 1HG  PRO A  53      19.340  -3.831   9.124  1.00 95.58           H
ATOM    532 2HG  PRO A  53      20.008  -2.233   8.912  1.00 95.58           H
ATOM    533  CD  PRO A  53      17.840  -2.252   9.120  1.00 95.58           C
ATOM    534 1HD  PRO A  53      17.074  -3.012   9.279  1.00 95.58           H
ATOM    535 2HD  PRO A  53      17.951  -1.714  10.061  1.00 95.58           H
ATOM    536  N   LEU A  54      16.217  -2.604   5.834  1.00 93.72           N
ATOM    537  CA  LEU A  54      15.313  -2.981   4.761  1.00 93.72           C
ATOM    538  C   LEU A  54      14.656  -1.724   4.189  1.00 93.72           C
ATOM    539  O   LEU A  54      14.533  -1.581   2.973  1.00 93.72           O
ATOM    540  HA  LEU A  54      15.913  -3.444   3.977  1.00 93.72           H
ATOM    541  CB  LEU A  54      14.313  -4.031   5.247  1.00 93.72           C
ATOM    542 1HB  LEU A  54      13.790  -3.632   6.115  1.00 93.72           H
ATOM    543 2HB  LEU A  54      13.567  -4.182   4.467  1.00 93.72           H
ATOM    544  CG  LEU A  54      14.900  -5.393   5.623  1.00 93.72           C
ATOM    545  HG  LEU A  54      15.667  -5.237   6.381  1.00 93.72           H
ATOM    546  CD1 LEU A  54      13.833  -6.300   6.239  1.00 93.72           C
ATOM    547 1HD1 LEU A  54      13.433  -5.831   7.139  1.00 93.72           H
ATOM    548 2HD1 LEU A  54      13.027  -6.452   5.521  1.00 93.72           H
ATOM    549 3HD1 LEU A  54      14.277  -7.261   6.497  1.00 93.72           H
ATOM    550  CD2 LEU A  54      15.582  -6.047   4.419  1.00 93.72           C
ATOM    551 1HD2 LEU A  54      14.853  -6.189   3.621  1.00 93.72           H
ATOM    552 2HD2 LEU A  54      16.388  -5.405   4.065  1.00 93.72           H
ATOM    553 3HD2 LEU A  54      15.991  -7.014   4.714  1.00 93.72           H
ATOM    554  HN  LEU A  54      15.949  -2.921   6.744  1.00 93.72           H
ATOM    555  N   TYR A  55      14.250  -0.843   5.092  1.00 94.08           N
ATOM    556  CA  TYR A  55      13.560   0.372   4.695  1.00 94.08           C
ATOM    557  C   TYR A  55      14.476   1.278   3.870  1.00 94.08           C
ATOM    558  O   TYR A  55      14.033   1.908   2.912  1.00 94.08           O
ATOM    559  HA  TYR A  55      12.700   0.089   4.089  1.00 94.08           H
ATOM    560  CB  TYR A  55      13.189   1.090   5.995  1.00 94.08           C
ATOM    561 1HB  TYR A  55      14.054   1.089   6.658  1.00 94.08           H
ATOM    562 2HB  TYR A  55      12.960   2.132   5.770  1.00 94.08           H
ATOM    563  CG  TYR A  55      12.000   0.469   6.731  1.00 94.08           C
ATOM    564  CD1 TYR A  55      11.437  -0.703   6.267  1.00 94.08           C
ATOM    565  HD1 TYR A  55      11.840  -1.186   5.377  1.00 94.08           H
ATOM    566  CD2 TYR A  55      11.490   1.081   7.858  1.00 94.08           C
ATOM    567  HD2 TYR A  55      11.934   2.007   8.223  1.00 94.08           H
ATOM    568  CE1 TYR A  55      10.318  -1.287   6.960  1.00 94.08           C
ATOM    569  HE1 TYR A  55       9.864  -2.212   6.605  1.00 94.08           H
ATOM    570  CE2 TYR A  55      10.371   0.497   8.550  1.00 94.08           C
ATOM    571  HE2 TYR A  55       9.958   0.970   9.441  1.00 94.08           H
ATOM    572  CZ  TYR A  55       9.840  -0.658   8.067  1.00 94.08           C
ATOM    573  OH  TYR A  55       8.783  -1.210   8.721  1.00 94.08           O
ATOM    574  HH  TYR A  55       8.454  -2.012   8.223  1.00 94.08           H
ATOM    575  HN  TYR A  55      14.385  -0.950   6.077  1.00 94.08           H
ATOM    576  N   TRP A  56      15.738   1.315   4.273  1.00 92.63           N
ATOM    577  CA  TRP A  56      16.730   2.099   3.557  1.00 92.63           C
ATOM    578  C   TRP A  56      16.906   1.484   2.168  1.00 92.63           C
ATOM    579  O   TRP A  56      16.991   2.202   1.173  1.00 92.63           O
ATOM    580  HA  TRP A  56      16.350   3.116   3.469  1.00 92.63           H
ATOM    581  CB  TRP A  56      18.039   2.179   4.346  1.00 92.63           C
ATOM    582 1HB  TRP A  56      18.221   1.218   4.826  1.00 92.63           H
ATOM    583 2HB  TRP A  56      18.860   2.349   3.650  1.00 92.63           H
ATOM    584  CG  TRP A  56      18.057   3.277   5.411  1.00 92.63           C
ATOM    585  CD1 TRP A  56      18.157   3.136   6.740  1.00 92.63           C
ATOM    586  HD1 TRP A  56      18.241   2.176   7.250  1.00 92.63           H
ATOM    587  CD2 TRP A  56      17.969   4.699   5.182  1.00 92.63           C
ATOM    588  NE1 TRP A  56      18.139   4.357   7.382  1.00 92.63           N
ATOM    589  HE1 TRP A  56      18.200   4.509   8.368  1.00 92.63           H
ATOM    590  CE2 TRP A  56      18.021   5.338   6.404  1.00 92.63           C
ATOM    591  CE3 TRP A  56      17.849   5.421   3.982  1.00 92.63           C
ATOM    592  HE3 TRP A  56      17.805   4.940   3.005  1.00 92.63           H
ATOM    593  CZ2 TRP A  56      17.960   6.730   6.544  1.00 92.63           C
ATOM    594  HZ2 TRP A  56      18.003   7.211   7.521  1.00 92.63           H
ATOM    595  CZ3 TRP A  56      17.789   6.811   4.139  1.00 92.63           C
ATOM    596  HZ3 TRP A  56      17.695   7.420   3.239  1.00 92.63           H
ATOM    597  CH2 TRP A  56      17.840   7.470   5.362  1.00 92.63           C
ATOM    598  HH2 TRP A  56      17.787   8.558   5.400  1.00 92.63           H
ATOM    599  HN  TRP A  56      16.085   0.822   5.071  1.00 92.63           H
ATOM    600  N   LEU A  57      16.956   0.160   2.144  1.00 92.90           N
ATOM    601  CA  LEU A  57      17.138  -0.560   0.894  1.00 92.90           C
ATOM    602  C   LEU A  57      15.966  -0.253  -0.041  1.00 92.90           C
ATOM    603  O   LEU A  57      16.170   0.124  -1.194  1.00 92.90           O
ATOM    604  HA  LEU A  57      18.053  -0.189   0.434  1.00 92.90           H
ATOM    605  CB  LEU A  57      17.337  -2.053   1.160  1.00 92.90           C
ATOM    606 1HB  LEU A  57      18.208  -2.174   1.806  1.00 92.90           H
ATOM    607 2HB  LEU A  57      16.475  -2.422   1.716  1.00 92.90           H
ATOM    608  CG  LEU A  57      17.527  -2.935  -0.075  1.00 92.90           C
ATOM    609  HG  LEU A  57      16.693  -2.757  -0.754  1.00 92.90           H
ATOM    610  CD1 LEU A  57      18.807  -2.560  -0.825  1.00 92.90           C
ATOM    611 1HD1 LEU A  57      18.750  -1.519  -1.144  1.00 92.90           H
ATOM    612 2HD1 LEU A  57      19.666  -2.692  -0.167  1.00 92.90           H
ATOM    613 3HD1 LEU A  57      18.917  -3.202  -1.699  1.00 92.90           H
ATOM    614  CD2 LEU A  57      17.496  -4.418   0.299  1.00 92.90           C
ATOM    615 1HD2 LEU A  57      18.297  -4.631   1.007  1.00 92.90           H
ATOM    616 2HD2 LEU A  57      16.535  -4.657   0.755  1.00 92.90           H
ATOM    617 3HD2 LEU A  57      17.633  -5.022  -0.597  1.00 92.90           H
ATOM    618  HN  LEU A  57      16.875  -0.418   2.956  1.00 92.90           H
ATOM    619  N   VAL A  58      14.765  -0.426   0.491  1.00 94.68           N
ATOM    620  CA  VAL A  58      13.562  -0.231  -0.299  1.00 94.68           C
ATOM    621  C   VAL A  58      13.528   1.205  -0.825  1.00 94.68           C
ATOM    622  O   VAL A  58      13.197   1.437  -1.986  1.00 94.68           O
ATOM    623  HA  VAL A  58      13.611  -0.914  -1.147  1.00 94.68           H
ATOM    624  CB  VAL A  58      12.327  -0.593   0.529  1.00 94.68           C
ATOM    625  HB  VAL A  58      12.359  -0.011   1.450  1.00 94.68           H
ATOM    626  CG1 VAL A  58      11.041  -0.227  -0.214  1.00 94.68           C
ATOM    627 1HG1 VAL A  58      11.028   0.845  -0.411  1.00 94.68           H
ATOM    628 2HG1 VAL A  58      11.000  -0.770  -1.159  1.00 94.68           H
ATOM    629 3HG1 VAL A  58      10.179  -0.495   0.397  1.00 94.68           H
ATOM    630  CG2 VAL A  58      12.338  -2.075   0.909  1.00 94.68           C
ATOM    631 1HG2 VAL A  58      12.341  -2.683   0.004  1.00 94.68           H
ATOM    632 2HG2 VAL A  58      13.229  -2.294   1.497  1.00 94.68           H
ATOM    633 3HG2 VAL A  58      11.449  -2.306   1.498  1.00 94.68           H
ATOM    634  HN  VAL A  58      14.608  -0.693   1.442  1.00 94.68           H
ATOM    635  N   PHE A  59      13.876   2.132   0.056  1.00 95.66           N
ATOM    636  CA  PHE A  59      13.851   3.542  -0.293  1.00 95.66           C
ATOM    637  C   PHE A  59      14.763   3.828  -1.487  1.00 95.66           C
ATOM    638  O   PHE A  59      14.337   4.441  -2.465  1.00 95.66           O
ATOM    639  HA  PHE A  59      12.823   3.793  -0.554  1.00 95.66           H
ATOM    640  CB  PHE A  59      14.368   4.313   0.924  1.00 95.66           C
ATOM    641 1HB  PHE A  59      13.661   4.193   1.745  1.00 95.66           H
ATOM    642 2HB  PHE A  59      15.310   3.871   1.248  1.00 95.66           H
ATOM    643  CG  PHE A  59      14.583   5.806   0.670  1.00 95.66           C
ATOM    644  CD1 PHE A  59      15.843   6.315   0.633  1.00 95.66           C
ATOM    645  HD1 PHE A  59      16.701   5.660   0.785  1.00 95.66           H
ATOM    646  CD2 PHE A  59      13.513   6.625   0.480  1.00 95.66           C
ATOM    647  HD2 PHE A  59      12.503   6.217   0.509  1.00 95.66           H
ATOM    648  CE1 PHE A  59      16.043   7.701   0.397  1.00 95.66           C
ATOM    649  HE1 PHE A  59      17.053   8.109   0.368  1.00 95.66           H
ATOM    650  CE2 PHE A  59      13.712   8.011   0.244  1.00 95.66           C
ATOM    651  HE2 PHE A  59      12.855   8.666   0.092  1.00 95.66           H
ATOM    652  CZ  PHE A  59      14.973   8.520   0.207  1.00 95.66           C
ATOM    653  HZ  PHE A  59      15.126   9.583   0.026  1.00 95.66           H
ATOM    654  HN  PHE A  59      14.171   1.933   0.990  1.00 95.66           H
ATOM    655  N   ILE A  60      16.001   3.371  -1.369  1.00 93.43           N
ATOM    656  CA  ILE A  60      17.018   3.701  -2.353  1.00 93.43           C
ATOM    657  C   ILE A  60      16.599   3.149  -3.717  1.00 93.43           C
ATOM    658  O   ILE A  60      16.557   3.884  -4.703  1.00 93.43           O
ATOM    659  HA  ILE A  60      17.067   4.788  -2.421  1.00 93.43           H
ATOM    660  CB  ILE A  60      18.392   3.214  -1.888  1.00 93.43           C
ATOM    661  HB  ILE A  60      18.297   2.174  -1.575  1.00 93.43           H
ATOM    662  CG1 ILE A  60      18.873   4.010  -0.674  1.00 93.43           C
ATOM    663 1HG1 ILE A  60      19.155   5.017  -0.983  1.00 93.43           H
ATOM    664 2HG1 ILE A  60      18.059   4.114   0.044  1.00 93.43           H
ATOM    665  CG2 ILE A  60      19.403   3.250  -3.036  1.00 93.43           C
ATOM    666 1HG2 ILE A  60      19.059   2.605  -3.844  1.00 93.43           H
ATOM    667 2HG2 ILE A  60      19.500   4.272  -3.402  1.00 93.43           H
ATOM    668 3HG2 ILE A  60      20.371   2.899  -2.677  1.00 93.43           H
ATOM    669  CD1 ILE A  60      20.066   3.323  -0.006  1.00 93.43           C
ATOM    670 1HD1 ILE A  60      19.773   2.326   0.324  1.00 93.43           H
ATOM    671 2HD1 ILE A  60      20.886   3.244  -0.719  1.00 93.43           H
ATOM    672 3HD1 ILE A  60      20.388   3.910   0.854  1.00 93.43           H
ATOM    673  HN  ILE A  60      16.312   2.787  -0.619  1.00 93.43           H
ATOM    674  N   VAL A  61      16.300   1.858  -3.731  1.00 93.73           N
ATOM    675  CA  VAL A  61      16.013   1.169  -4.978  1.00 93.73           C
ATOM    676  C   VAL A  61      14.725   1.732  -5.582  1.00 93.73           C
ATOM    677  O   VAL A  61      14.651   1.966  -6.788  1.00 93.73           O
ATOM    678  HA  VAL A  61      16.838   1.369  -5.662  1.00 93.73           H
ATOM    679  CB  VAL A  61      15.951  -0.341  -4.739  1.00 93.73           C
ATOM    680  HB  VAL A  61      15.192  -0.529  -3.980  1.00 93.73           H
ATOM    681  CG1 VAL A  61      15.535  -1.080  -6.013  1.00 93.73           C
ATOM    682 1HG1 VAL A  61      14.550  -0.735  -6.327  1.00 93.73           H
ATOM    683 2HG1 VAL A  61      16.259  -0.881  -6.802  1.00 93.73           H
ATOM    684 3HG1 VAL A  61      15.498  -2.152  -5.815  1.00 93.73           H
ATOM    685  CG2 VAL A  61      17.287  -0.868  -4.211  1.00 93.73           C
ATOM    686 1HG2 VAL A  61      18.072  -0.661  -4.938  1.00 93.73           H
ATOM    687 2HG2 VAL A  61      17.525  -0.375  -3.269  1.00 93.73           H
ATOM    688 3HG2 VAL A  61      17.215  -1.944  -4.050  1.00 93.73           H
ATOM    689  HN  VAL A  61      16.252   1.286  -2.912  1.00 93.73           H
ATOM    690  N   GLY A  62      13.742   1.935  -4.717  1.00 95.17           N
ATOM    691  CA  GLY A  62      12.424   2.349  -5.165  1.00 95.17           C
ATOM    692  C   GLY A  62      12.454   3.777  -5.712  1.00 95.17           C
ATOM    693  O   GLY A  62      11.840   4.066  -6.738  1.00 95.17           O
ATOM    694 1HA  GLY A  62      12.068   1.667  -5.938  1.00 95.17           H
ATOM    695 2HA  GLY A  62      11.718   2.288  -4.337  1.00 95.17           H
ATOM    696  HN  GLY A  62      13.836   1.821  -3.728  1.00 95.17           H
ATOM    697  N   ALA A  63      13.176   4.633  -5.004  1.00 95.18           N
ATOM    698  CA  ALA A  63      13.256   6.035  -5.378  1.00 95.18           C
ATOM    699  C   ALA A  63      13.894   6.153  -6.763  1.00 95.18           C
ATOM    700  O   ALA A  63      13.406   6.896  -7.614  1.00 95.18           O
ATOM    701  HA  ALA A  63      12.239   6.425  -5.421  1.00 95.18           H
ATOM    702  CB  ALA A  63      14.034   6.805  -4.310  1.00 95.18           C
ATOM    703 1HB  ALA A  63      13.524   6.714  -3.351  1.00 95.18           H
ATOM    704 2HB  ALA A  63      15.040   6.394  -4.226  1.00 95.18           H
ATOM    705 3HB  ALA A  63      14.093   7.857  -4.591  1.00 95.18           H
ATOM    706  HN  ALA A  63      13.699   4.383  -4.189  1.00 95.18           H
ATOM    707  N   LEU A  64      14.975   5.409  -6.947  1.00 89.45           N
ATOM    708  CA  LEU A  64      15.687   5.424  -8.214  1.00 89.45           C
ATOM    709  C   LEU A  64      14.772   4.888  -9.315  1.00 89.45           C
ATOM    710  O   LEU A  64      14.653   5.494 -10.379  1.00 89.45           O
ATOM    711  HA  LEU A  64      15.928   6.463  -8.440  1.00 89.45           H
ATOM    712  CB  LEU A  64      17.012   4.668  -8.092  1.00 89.45           C
ATOM    713 1HB  LEU A  64      16.809   3.685  -7.668  1.00 89.45           H
ATOM    714 2HB  LEU A  64      17.408   4.507  -9.095  1.00 89.45           H
ATOM    715  CG  LEU A  64      18.095   5.344  -7.248  1.00 89.45           C
ATOM    716  HG  LEU A  64      17.672   5.571  -6.269  1.00 89.45           H
ATOM    717  CD1 LEU A  64      19.279   4.402  -7.021  1.00 89.45           C
ATOM    718 1HD1 LEU A  64      18.938   3.507  -6.501  1.00 89.45           H
ATOM    719 2HD1 LEU A  64      19.710   4.122  -7.982  1.00 89.45           H
ATOM    720 3HD1 LEU A  64      20.034   4.907  -6.418  1.00 89.45           H
ATOM    721  CD2 LEU A  64      18.529   6.671  -7.873  1.00 89.45           C
ATOM    722 1HD2 LEU A  64      18.926   6.490  -8.871  1.00 89.45           H
ATOM    723 2HD2 LEU A  64      17.670   7.339  -7.939  1.00 89.45           H
ATOM    724 3HD2 LEU A  64      19.299   7.130  -7.252  1.00 89.45           H
ATOM    725  HN  LEU A  64      15.363   4.806  -6.251  1.00 89.45           H
ATOM    726  N   GLY A  65      14.148   3.756  -9.023  1.00 92.73           N
ATOM    727  CA  GLY A  65      13.373   3.047 -10.028  1.00 92.73           C
ATOM    728  C   GLY A  65      12.188   3.890 -10.503  1.00 92.73           C
ATOM    729  O   GLY A  65      12.009   4.096 -11.702  1.00 92.73           O
ATOM    730 1HA  GLY A  65      14.012   2.800 -10.876  1.00 92.73           H
ATOM    731 2HA  GLY A  65      13.012   2.105  -9.616  1.00 92.73           H
ATOM    732  HN  GLY A  65      14.165   3.325  -8.121  1.00 92.73           H
ATOM    733  N   ASN A  66      11.409   4.356  -9.537  1.00 90.40           N
ATOM    734  CA  ASN A  66      10.176   5.059  -9.844  1.00 90.40           C
ATOM    735  C   ASN A  66      10.509   6.405 -10.491  1.00 90.40           C
ATOM    736  O   ASN A  66       9.764   6.890 -11.341  1.00 90.40           O
ATOM    737  HA  ASN A  66       9.629   4.398 -10.516  1.00 90.40           H
ATOM    738  CB  ASN A  66       9.366   5.332  -8.575  1.00 90.40           C
ATOM    739 1HB  ASN A  66      10.030   5.685  -7.785  1.00 90.40           H
ATOM    740 2HB  ASN A  66       8.644   6.126  -8.763  1.00 90.40           H
ATOM    741  CG  ASN A  66       8.636   4.071  -8.109  1.00 90.40           C
ATOM    742  OD1 ASN A  66       7.731   3.571  -8.757  1.00 90.40           O
ATOM    743  ND2 ASN A  66       9.077   3.586  -6.952  1.00 90.40           N
ATOM    744 1HD2 ASN A  66       9.824   4.045  -6.470  1.00 90.40           H
ATOM    745 2HD2 ASN A  66       8.663   2.763  -6.563  1.00 90.40           H
ATOM    746  HN  ASN A  66      11.609   4.258  -8.562  1.00 90.40           H
ATOM    747  N   SER A  67      11.628   6.970 -10.062  1.00 91.25           N
ATOM    748  CA  SER A  67      12.104   8.217 -10.637  1.00 91.25           C
ATOM    749  C   SER A  67      12.410   8.025 -12.124  1.00 91.25           C
ATOM    750  O   SER A  67      12.139   8.908 -12.936  1.00 91.25           O
ATOM    751  HA  SER A  67      11.288   8.927 -10.503  1.00 91.25           H
ATOM    752  CB  SER A  67      13.346   8.724  -9.901  1.00 91.25           C
ATOM    753 1HB  SER A  67      14.130   7.969  -9.949  1.00 91.25           H
ATOM    754 2HB  SER A  67      13.728   9.613 -10.403  1.00 91.25           H
ATOM    755  OG  SER A  67      13.069   9.033  -8.537  1.00 91.25           O
ATOM    756  HG  SER A  67      13.598   8.434  -7.937  1.00 91.25           H
ATOM    757  HN  SER A  67      12.204   6.592  -9.338  1.00 91.25           H
ATOM    758  N   LEU A  68      12.970   6.865 -12.435  1.00 85.45           N
ATOM    759  CA  LEU A  68      13.277   6.528 -13.814  1.00 85.45           C
ATOM    760  C   LEU A  68      11.973   6.395 -14.604  1.00 85.45           C
ATOM    761  O   LEU A  68      11.887   6.842 -15.747  1.00 85.45           O
ATOM    762  HA  LEU A  68      13.851   7.355 -14.233  1.00 85.45           H
ATOM    763  CB  LEU A  68      14.164   5.283 -13.878  1.00 85.45           C
ATOM    764 1HB  LEU A  68      13.744   4.528 -13.213  1.00 85.45           H
ATOM    765 2HB  LEU A  68      14.118   4.879 -14.889  1.00 85.45           H
ATOM    766  CG  LEU A  68      15.634   5.488 -13.507  1.00 85.45           C
ATOM    767  HG  LEU A  68      15.676   5.999 -12.545  1.00 85.45           H
ATOM    768  CD1 LEU A  68      16.349   4.146 -13.338  1.00 85.45           C
ATOM    769 1HD1 LEU A  68      15.865   3.574 -12.546  1.00 85.45           H
ATOM    770 2HD1 LEU A  68      16.299   3.587 -14.272  1.00 85.45           H
ATOM    771 3HD1 LEU A  68      17.392   4.320 -13.075  1.00 85.45           H
ATOM    772  CD2 LEU A  68      16.337   6.387 -14.527  1.00 85.45           C
ATOM    773 1HD2 LEU A  68      16.286   5.926 -15.513  1.00 85.45           H
ATOM    774 2HD2 LEU A  68      15.845   7.359 -14.554  1.00 85.45           H
ATOM    775 3HD2 LEU A  68      17.380   6.516 -14.240  1.00 85.45           H
ATOM    776  HN  LEU A  68      13.213   6.164 -11.764  1.00 85.45           H
ATOM    777  N   VAL A  69      10.991   5.778 -13.964  1.00 88.40           N
ATOM    778  CA  VAL A  69       9.705   5.555 -14.602  1.00 88.40           C
ATOM    779  C   VAL A  69       9.117   6.899 -15.038  1.00 88.40           C
ATOM    780  O   VAL A  69       8.710   7.059 -16.187  1.00 88.40           O
ATOM    781  HA  VAL A  69       9.880   4.945 -15.489  1.00 88.40           H
ATOM    782  CB  VAL A  69       8.783   4.775 -13.664  1.00 88.40           C
ATOM    783  HB  VAL A  69       8.745   5.306 -12.713  1.00 88.40           H
ATOM    784  CG1 VAL A  69       7.360   4.709 -14.222  1.00 88.40           C
ATOM    785 1HG1 VAL A  69       6.968   5.720 -14.337  1.00 88.40           H
ATOM    786 2HG1 VAL A  69       7.373   4.212 -15.192  1.00 88.40           H
ATOM    787 3HG1 VAL A  69       6.726   4.149 -13.535  1.00 88.40           H
ATOM    788  CG2 VAL A  69       9.332   3.372 -13.397  1.00 88.40           C
ATOM    789 1HG2 VAL A  69       9.414   2.828 -14.338  1.00 88.40           H
ATOM    790 2HG2 VAL A  69      10.317   3.449 -12.935  1.00 88.40           H
ATOM    791 3HG2 VAL A  69       8.658   2.839 -12.727  1.00 88.40           H
ATOM    792  HN  VAL A  69      11.063   5.434 -13.028  1.00 88.40           H
ATOM    793  N   ILE A  70       9.091   7.830 -14.096  1.00 89.31           N
ATOM    794  CA  ILE A  70       8.494   9.131 -14.346  1.00 89.31           C
ATOM    795  C   ILE A  70       9.250   9.825 -15.481  1.00 89.31           C
ATOM    796  O   ILE A  70       8.640  10.443 -16.352  1.00 89.31           O
ATOM    797  HA  ILE A  70       7.467   8.962 -14.668  1.00 89.31           H
ATOM    798  CB  ILE A  70       8.435   9.951 -13.056  1.00 89.31           C
ATOM    799  HB  ILE A  70       9.432   9.965 -12.614  1.00 89.31           H
ATOM    800  CG1 ILE A  70       7.498   9.301 -12.035  1.00 89.31           C
ATOM    801 1HG1 ILE A  70       6.462   9.452 -12.340  1.00 89.31           H
ATOM    802 2HG1 ILE A  70       7.670   8.224 -12.013  1.00 89.31           H
ATOM    803  CG2 ILE A  70       8.049  11.402 -13.345  1.00 89.31           C
ATOM    804 1HG2 ILE A  70       8.788  11.850 -14.010  1.00 89.31           H
ATOM    805 2HG2 ILE A  70       7.069  11.429 -13.821  1.00 89.31           H
ATOM    806 3HG2 ILE A  70       8.014  11.962 -12.411  1.00 89.31           H
ATOM    807  CD1 ILE A  70       7.716   9.887 -10.639  1.00 89.31           C
ATOM    808 1HD1 ILE A  70       8.746   9.712 -10.328  1.00 89.31           H
ATOM    809 2HD1 ILE A  70       7.520  10.959 -10.661  1.00 89.31           H
ATOM    810 3HD1 ILE A  70       7.037   9.407  -9.934  1.00 89.31           H
ATOM    811  HN  ILE A  70       9.468   7.708 -13.178  1.00 89.31           H
ATOM    812  N   LEU A  71      10.568   9.699 -15.435  1.00 84.41           N
ATOM    813  CA  LEU A  71      11.418  10.359 -16.411  1.00 84.41           C
ATOM    814  C   LEU A  71      11.100   9.817 -17.806  1.00 84.41           C
ATOM    815  O   LEU A  71      11.001  10.581 -18.765  1.00 84.41           O
ATOM    816  HA  LEU A  71      11.175  11.421 -16.390  1.00 84.41           H
ATOM    817  CB  LEU A  71      12.891  10.223 -16.019  1.00 84.41           C
ATOM    818 1HB  LEU A  71      12.996  10.511 -14.973  1.00 84.41           H
ATOM    819 2HB  LEU A  71      13.169   9.171 -16.089  1.00 84.41           H
ATOM    820  CG  LEU A  71      13.883  11.041 -16.848  1.00 84.41           C
ATOM    821  HG  LEU A  71      13.585  10.982 -17.894  1.00 84.41           H
ATOM    822  CD1 LEU A  71      13.844  12.517 -16.449  1.00 84.41           C
ATOM    823 1HD1 LEU A  71      12.842  12.912 -16.615  1.00 84.41           H
ATOM    824 2HD1 LEU A  71      14.104  12.616 -15.395  1.00 84.41           H
ATOM    825 3HD1 LEU A  71      14.560  13.076 -17.053  1.00 84.41           H
ATOM    826  CD2 LEU A  71      15.294  10.457 -16.746  1.00 84.41           C
ATOM    827 1HD2 LEU A  71      15.617  10.465 -15.705  1.00 84.41           H
ATOM    828 2HD2 LEU A  71      15.290   9.432 -17.117  1.00 84.41           H
ATOM    829 3HD2 LEU A  71      15.980  11.057 -17.344  1.00 84.41           H
ATOM    830  HN  LEU A  71      11.055   9.159 -14.748  1.00 84.41           H
ATOM    831  N   VAL A  72      10.950   8.502 -17.875  1.00 84.62           N
ATOM    832  CA  VAL A  72      10.724   7.841 -19.149  1.00 84.62           C
ATOM    833  C   VAL A  72       9.427   8.365 -19.769  1.00 84.62           C
ATOM    834  O   VAL A  72       9.385   8.680 -20.957  1.00 84.62           O
ATOM    835  HA  VAL A  72      11.555   8.098 -19.806  1.00 84.62           H
ATOM    836  CB  VAL A  72      10.724   6.323 -18.958  1.00 84.62           C
ATOM    837  HB  VAL A  72      10.032   6.087 -18.150  1.00 84.62           H
ATOM    838  CG1 VAL A  72      10.232   5.611 -20.220  1.00 84.62           C
ATOM    839 1HG1 VAL A  72       9.216   5.935 -20.447  1.00 84.62           H
ATOM    840 2HG1 VAL A  72      10.888   5.858 -21.055  1.00 84.62           H
ATOM    841 3HG1 VAL A  72      10.242   4.534 -20.057  1.00 84.62           H
ATOM    842  CG2 VAL A  72      12.111   5.822 -18.551  1.00 84.62           C
ATOM    843 1HG2 VAL A  72      12.832   6.076 -19.328  1.00 84.62           H
ATOM    844 2HG2 VAL A  72      12.407   6.292 -17.613  1.00 84.62           H
ATOM    845 3HG2 VAL A  72      12.083   4.740 -18.422  1.00 84.62           H
ATOM    846  HN  VAL A  72      10.979   7.894 -17.083  1.00 84.62           H
ATOM    847  N   TYR A  73       8.400   8.443 -18.935  1.00 80.85           N
ATOM    848  CA  TYR A  73       7.098   8.897 -19.393  1.00 80.85           C
ATOM    849  C   TYR A  73       7.144  10.370 -19.804  1.00 80.85           C
ATOM    850  O   TYR A  73       6.445  10.783 -20.728  1.00 80.85           O
ATOM    851  HA  TYR A  73       6.816   8.296 -20.257  1.00 80.85           H
ATOM    852  CB  TYR A  73       6.154   8.742 -18.199  1.00 80.85           C
ATOM    853 1HB  TYR A  73       6.726   8.857 -17.279  1.00 80.85           H
ATOM    854 2HB  TYR A  73       5.421   9.549 -18.221  1.00 80.85           H
ATOM    855  CG  TYR A  73       5.415   7.403 -18.159  1.00 80.85           C
ATOM    856  CD1 TYR A  73       4.490   7.096 -19.136  1.00 80.85           C
ATOM    857  HD1 TYR A  73       4.285   7.808 -19.936  1.00 80.85           H
ATOM    858  CD2 TYR A  73       5.675   6.502 -17.147  1.00 80.85           C
ATOM    859  HD2 TYR A  73       6.405   6.744 -16.375  1.00 80.85           H
ATOM    860  CE1 TYR A  73       3.795   5.835 -19.099  1.00 80.85           C
ATOM    861  HE1 TYR A  73       3.062   5.580 -19.864  1.00 80.85           H
ATOM    862  CE2 TYR A  73       4.980   5.241 -17.109  1.00 80.85           C
ATOM    863  HE2 TYR A  73       5.175   4.520 -16.315  1.00 80.85           H
ATOM    864  CZ  TYR A  73       4.074   4.970 -18.087  1.00 80.85           C
ATOM    865  OH  TYR A  73       3.418   3.779 -18.052  1.00 80.85           O
ATOM    866  HH  TYR A  73       2.894   3.652 -18.894  1.00 80.85           H
ATOM    867  HN  TYR A  73       8.447   8.203 -17.966  1.00 80.85           H
ATOM    868  N   TRP A  74       7.974  11.123 -19.096  1.00 71.48           N
ATOM    869  CA  TRP A  74       8.053  12.558 -19.314  1.00 71.48           C
ATOM    870  C   TRP A  74       8.626  12.792 -20.714  1.00 71.48           C
ATOM    871  O   TRP A  74       8.046  13.529 -21.510  1.00 71.48           O
ATOM    872  HA  TRP A  74       7.043  12.961 -19.253  1.00 71.48           H
ATOM    873  CB  TRP A  74       8.871  13.235 -18.213  1.00 71.48           C
ATOM    874 1HB  TRP A  74       8.429  12.994 -17.246  1.00 71.48           H
ATOM    875 2HB  TRP A  74       9.879  12.820 -18.215  1.00 71.48           H
ATOM    876  CG  TRP A  74       8.961  14.756 -18.351  1.00 71.48           C
ATOM    877  CD1 TRP A  74       9.958  15.479 -18.879  1.00 71.48           C
ATOM    878  HD1 TRP A  74      10.871  15.053 -19.296  1.00 71.48           H
ATOM    879  CD2 TRP A  74       7.971  15.718 -17.931  1.00 71.48           C
ATOM    880  NE1 TRP A  74       9.684  16.830 -18.830  1.00 71.48           N
ATOM    881  HE1 TRP A  74      10.275  17.567 -19.162  1.00 71.48           H
ATOM    882  CE2 TRP A  74       8.437  16.980 -18.235  1.00 71.48           C
ATOM    883  CE3 TRP A  74       6.722  15.527 -17.314  1.00 71.48           C
ATOM    884  HE3 TRP A  74       6.331  14.541 -17.063  1.00 71.48           H
ATOM    885  CZ2 TRP A  74       7.719  18.150 -17.960  1.00 71.48           C
ATOM    886  HZ2 TRP A  74       8.110  19.136 -18.210  1.00 71.48           H
ATOM    887  CZ3 TRP A  74       6.017  16.706 -17.045  1.00 71.48           C
ATOM    888  HZ3 TRP A  74       5.041  16.615 -16.566  1.00 71.48           H
ATOM    889  CH2 TRP A  74       6.472  17.985 -17.345  1.00 71.48           C
ATOM    890  HH2 TRP A  74       5.862  18.854 -17.103  1.00 71.48           H
ATOM    891  HN  TRP A  74       8.583  10.769 -18.387  1.00 71.48           H
ATOM    892  N   TYR A  75       9.757  12.151 -20.971  1.00 70.45           N
ATOM    893  CA  TYR A  75      10.580  12.514 -22.112  1.00 70.45           C
ATOM    894  C   TYR A  75      10.190  11.703 -23.349  1.00 70.45           C
ATOM    895  O   TYR A  75      10.313  12.183 -24.475  1.00 70.45           O
ATOM    896  HA  TYR A  75      10.423  13.573 -22.316  1.00 70.45           H
ATOM    897  CB  TYR A  75      12.018  12.166 -21.722  1.00 70.45           C
ATOM    898 1HB  TYR A  75      12.009  11.269 -21.103  1.00 70.45           H
ATOM    899 2HB  TYR A  75      12.581  11.926 -22.624  1.00 70.45           H
ATOM    900  CG  TYR A  75      12.744  13.281 -20.967  1.00 70.45           C
ATOM    901  CD1 TYR A  75      13.390  14.281 -21.666  1.00 70.45           C
ATOM    902  HD1 TYR A  75      13.381  14.277 -22.756  1.00 70.45           H
ATOM    903  CD2 TYR A  75      12.755  13.287 -19.587  1.00 70.45           C
ATOM    904  HD2 TYR A  75      12.245  12.497 -19.035  1.00 70.45           H
ATOM    905  CE1 TYR A  75      14.073  15.331 -20.955  1.00 70.45           C
ATOM    906  HE1 TYR A  75      14.587  16.126 -21.495  1.00 70.45           H
ATOM    907  CE2 TYR A  75      13.438  14.336 -18.876  1.00 70.45           C
ATOM    908  HE2 TYR A  75      13.454  14.353 -17.786  1.00 70.45           H
ATOM    909  CZ  TYR A  75      14.064  15.306 -19.595  1.00 70.45           C
ATOM    910  OH  TYR A  75      14.710  16.298 -18.924  1.00 70.45           O
ATOM    911  HH  TYR A  75      14.617  16.159 -17.938  1.00 70.45           H
ATOM    912  HN  TYR A  75      10.111  11.398 -20.416  1.00 70.45           H
ATOM    913  N   CYS A  76       9.727  10.487 -23.099  1.00 69.46           N
ATOM    914  CA  CYS A  76       9.680   9.475 -24.140  1.00 69.46           C
ATOM    915  C   CYS A  76       8.229   9.017 -24.301  1.00 69.46           C
ATOM    916  O   CYS A  76       7.589   9.315 -25.308  1.00 69.46           O
ATOM    917  HA  CYS A  76      10.040   9.948 -25.053  1.00 69.46           H
ATOM    918  CB  CYS A  76      10.617   8.304 -23.834  1.00 69.46           C
ATOM    919 1HB  CYS A  76      11.570   8.679 -23.461  1.00 69.46           H
ATOM    920 2HB  CYS A  76      10.189   7.682 -23.048  1.00 69.46           H
ATOM    921  SG  CYS A  76      10.886   7.306 -25.344  1.00 69.46           S
ATOM    922  HG  CYS A  76       9.668   6.773 -25.377  1.00 69.46           H
ATOM    923  HN  CYS A  76       9.389  10.190 -22.206  1.00 69.46           H
ATOM    924  N   THR A  77       7.753   8.301 -23.293  1.00 62.37           N
ATOM    925  CA  THR A  77       6.530   7.530 -23.435  1.00 62.37           C
ATOM    926  C   THR A  77       5.343   8.457 -23.708  1.00 62.37           C
ATOM    927  O   THR A  77       4.505   8.164 -24.560  1.00 62.37           O
ATOM    928  HA  THR A  77       6.633   6.879 -24.303  1.00 62.37           H
ATOM    929  CB  THR A  77       6.358   6.679 -22.175  1.00 62.37           C
ATOM    930  HB  THR A  77       6.125   7.303 -21.312  1.00 62.37           H
ATOM    931  OG1 THR A  77       7.572   5.938 -22.089  1.00 62.37           O
ATOM    932  HG1 THR A  77       7.613   5.262 -22.824  1.00 62.37           H
ATOM    933  CG2 THR A  77       5.278   5.607 -22.335  1.00 62.37           C
ATOM    934 1HG2 THR A  77       5.546   4.942 -23.156  1.00 62.37           H
ATOM    935 2HG2 THR A  77       4.322   6.084 -22.551  1.00 62.37           H
ATOM    936 3HG2 THR A  77       5.198   5.032 -21.413  1.00 62.37           H
ATOM    937  HN  THR A  77       8.186   8.244 -22.394  1.00 62.37           H
ATOM    938  N   ARG A  78       5.310   9.556 -22.970  1.00 56.55           N
ATOM    939  CA  ARG A  78       4.114  10.380 -22.907  1.00 56.55           C
ATOM    940  C   ARG A  78       2.897   9.522 -22.555  1.00 56.55           C
ATOM    941  O   ARG A  78       2.848   8.340 -22.891  1.00 56.55           O
ATOM    942  HA  ARG A  78       4.320  11.110 -22.124  1.00 56.55           H
ATOM    943  CB  ARG A  78       3.862  11.087 -24.240  1.00 56.55           C
ATOM    944 1HB  ARG A  78       3.686  10.348 -25.021  1.00 56.55           H
ATOM    945 2HB  ARG A  78       2.961  11.696 -24.168  1.00 56.55           H
ATOM    946  CG  ARG A  78       5.051  11.971 -24.625  1.00 56.55           C
ATOM    947 1HG  ARG A  78       5.280  12.655 -23.808  1.00 56.55           H
ATOM    948 2HG  ARG A  78       5.934  11.351 -24.779  1.00 56.55           H
ATOM    949  CD  ARG A  78       4.752  12.768 -25.897  1.00 56.55           C
ATOM    950 1HD  ARG A  78       4.527  12.087 -26.718  1.00 56.55           H
ATOM    951 2HD  ARG A  78       3.870  13.390 -25.747  1.00 56.55           H
ATOM    952  NE  ARG A  78       5.914  13.615 -26.248  1.00 56.55           N
ATOM    953  HE  ARG A  78       6.750  13.510 -25.709  1.00 56.55           H
ATOM    954  CZ  ARG A  78       5.916  14.513 -27.242  1.00 56.55           C
ATOM    955  NH1 ARG A  78       4.823  14.694 -27.996  1.00 56.55           N
ATOM    956 1HH1 ARG A  78       3.998  14.158 -27.819  1.00 56.55           H
ATOM    957 2HH1 ARG A  78       4.833  15.367 -28.737  1.00 56.55           H
ATOM    958  NH2 ARG A  78       7.027  15.227 -27.471  1.00 56.55           N
ATOM    959 1HH2 ARG A  78       7.044  15.901 -28.209  1.00 56.55           H
ATOM    960 2HH2 ARG A  78       7.838  15.085 -26.903  1.00 56.55           H
ATOM    961  HN  ARG A  78       6.079   9.886 -22.422  1.00 56.55           H
ATOM    962  N   VAL A  79       1.945  10.151 -21.881  1.00 72.10           N
ATOM    963  CA  VAL A  79       0.722   9.467 -21.499  1.00 72.10           C
ATOM    964  C   VAL A  79      -0.244   9.458 -22.685  1.00 72.10           C
ATOM    965  O   VAL A  79      -0.868  10.473 -22.990  1.00 72.10           O
ATOM    966  HA  VAL A  79       0.984   8.438 -21.252  1.00 72.10           H
ATOM    967  CB  VAL A  79       0.127  10.118 -20.248  1.00 72.10           C
ATOM    968  HB  VAL A  79      -0.160  11.137 -20.505  1.00 72.10           H
ATOM    969  CG1 VAL A  79      -1.130   9.376 -19.790  1.00 72.10           C
ATOM    970 1HG1 VAL A  79      -1.876   9.400 -20.584  1.00 72.10           H
ATOM    971 2HG1 VAL A  79      -0.878   8.341 -19.559  1.00 72.10           H
ATOM    972 3HG1 VAL A  79      -1.532   9.860 -18.899  1.00 72.10           H
ATOM    973  CG2 VAL A  79       1.162  10.191 -19.123  1.00 72.10           C
ATOM    974 1HG2 VAL A  79       1.494   9.184 -18.869  1.00 72.10           H
ATOM    975 2HG2 VAL A  79       2.016  10.782 -19.453  1.00 72.10           H
ATOM    976 3HG2 VAL A  79       0.713  10.657 -18.246  1.00 72.10           H
ATOM    977  HN  VAL A  79       2.000  11.109 -21.598  1.00 72.10           H
ATOM    978  N   LYS A  80      -0.338   8.300 -23.322  1.00 64.87           N
ATOM    979  CA  LYS A  80      -1.154   8.167 -24.516  1.00 64.87           C
ATOM    980  C   LYS A  80      -2.413   7.364 -24.182  1.00 64.87           C
ATOM    981  O   LYS A  80      -3.455   7.545 -24.810  1.00 64.87           O
ATOM    982  HA  LYS A  80      -1.455   9.169 -24.820  1.00 64.87           H
ATOM    983  CB  LYS A  80      -0.333   7.574 -25.663  1.00 64.87           C
ATOM    984 1HB  LYS A  80       0.133   6.644 -25.339  1.00 64.87           H
ATOM    985 2HB  LYS A  80      -0.991   7.326 -26.496  1.00 64.87           H
ATOM    986  CG  LYS A  80       0.743   8.555 -26.131  1.00 64.87           C
ATOM    987 1HG  LYS A  80       0.283   9.507 -26.394  1.00 64.87           H
ATOM    988 2HG  LYS A  80       1.440   8.752 -25.317  1.00 64.87           H
ATOM    989  CD  LYS A  80       1.504   8.000 -27.337  1.00 64.87           C
ATOM    990 1HD  LYS A  80       1.964   7.047 -27.075  1.00 64.87           H
ATOM    991 2HD  LYS A  80       0.807   7.803 -28.152  1.00 64.87           H
ATOM    992  CE  LYS A  80       2.581   8.981 -27.805  1.00 64.87           C
ATOM    993 1HE  LYS A  80       2.126   9.941 -28.049  1.00 64.87           H
ATOM    994 2HE  LYS A  80       3.292   9.161 -26.999  1.00 64.87           H
ATOM    995  NZ  LYS A  80       3.289   8.446 -28.990  1.00 64.87           N
ATOM    996 1HZ  LYS A  80       4.002   9.106 -29.283  1.00 64.87           H
ATOM    997 2HZ  LYS A  80       3.724   7.562 -28.753  1.00 64.87           H
ATOM    998 3HZ  LYS A  80       2.627   8.306 -29.745  1.00 64.87           H
ATOM    999  HN  LYS A  80       0.131   7.464 -23.035  1.00 64.87           H
ATOM   1000  N   THR A  81      -2.275   6.493 -23.192  1.00 76.29           N
ATOM   1001  CA  THR A  81      -3.344   5.569 -22.854  1.00 76.29           C
ATOM   1002  C   THR A  81      -3.780   5.766 -21.401  1.00 76.29           C
ATOM   1003  O   THR A  81      -3.078   6.406 -20.620  1.00 76.29           O
ATOM   1004  HA  THR A  81      -4.207   5.798 -23.480  1.00 76.29           H
ATOM   1005  CB  THR A  81      -2.856   4.151 -23.156  1.00 76.29           C
ATOM   1006  HB  THR A  81      -3.686   3.445 -23.155  1.00 76.29           H
ATOM   1007  OG1 THR A  81      -1.848   3.915 -22.176  1.00 76.29           O
ATOM   1008  HG1 THR A  81      -0.952   4.168 -22.540  1.00 76.29           H
ATOM   1009  CG2 THR A  81      -2.109   4.059 -24.488  1.00 76.29           C
ATOM   1010 1HG2 THR A  81      -1.239   4.715 -24.463  1.00 76.29           H
ATOM   1011 2HG2 THR A  81      -2.772   4.365 -25.298  1.00 76.29           H
ATOM   1012 3HG2 THR A  81      -1.785   3.032 -24.653  1.00 76.29           H
ATOM   1013  HN  THR A  81      -1.454   6.414 -22.628  1.00 76.29           H
ATOM   1014  N   MET A  82      -4.936   5.203 -21.082  1.00 76.86           N
ATOM   1015  CA  MET A  82      -5.449   5.265 -19.724  1.00 76.86           C
ATOM   1016  C   MET A  82      -4.520   4.534 -18.753  1.00 76.86           C
ATOM   1017  O   MET A  82      -4.322   4.979 -17.624  1.00 76.86           O
ATOM   1018  HA  MET A  82      -5.486   6.325 -19.473  1.00 76.86           H
ATOM   1019  CB  MET A  82      -6.841   4.632 -19.674  1.00 76.86           C
ATOM   1020 1HB  MET A  82      -7.442   5.002 -20.504  1.00 76.86           H
ATOM   1021 2HB  MET A  82      -6.758   3.552 -19.797  1.00 76.86           H
ATOM   1022  CG  MET A  82      -7.540   4.948 -18.350  1.00 76.86           C
ATOM   1023 1HG  MET A  82      -7.023   4.450 -17.529  1.00 76.86           H
ATOM   1024 2HG  MET A  82      -7.496   6.019 -18.152  1.00 76.86           H
ATOM   1025  SD  MET A  82      -9.241   4.410 -18.415  1.00 76.86           S
ATOM   1026  CE  MET A  82      -9.805   4.973 -16.818  1.00 76.86           C
ATOM   1027 1HE  MET A  82      -9.218   4.493 -16.035  1.00 76.86           H
ATOM   1028 2HE  MET A  82      -9.684   6.055 -16.751  1.00 76.86           H
ATOM   1029 3HE  MET A  82     -10.857   4.717 -16.692  1.00 76.86           H
ATOM   1030  HN  MET A  82      -5.517   4.713 -21.731  1.00 76.86           H
ATOM   1031  N   THR A  83      -3.976   3.423 -19.228  1.00 78.32           N
ATOM   1032  CA  THR A  83      -3.050   2.641 -18.426  1.00 78.32           C
ATOM   1033  C   THR A  83      -1.785   3.451 -18.131  1.00 78.32           C
ATOM   1034  O   THR A  83      -1.252   3.394 -17.024  1.00 78.32           O
ATOM   1035  HA  THR A  83      -3.522   2.425 -17.468  1.00 78.32           H
ATOM   1036  CB  THR A  83      -2.773   1.331 -19.166  1.00 78.32           C
ATOM   1037  HB  THR A  83      -2.270   1.519 -20.115  1.00 78.32           H
ATOM   1038  OG1 THR A  83      -4.052   0.710 -19.262  1.00 78.32           O
ATOM   1039  HG1 THR A  83      -4.681   1.118 -18.600  1.00 78.32           H
ATOM   1040  CG2 THR A  83      -1.944   0.352 -18.333  1.00 78.32           C
ATOM   1041 1HG2 THR A  83      -2.480   0.112 -17.415  1.00 78.32           H
ATOM   1042 2HG2 THR A  83      -0.985   0.806 -18.086  1.00 78.32           H
ATOM   1043 3HG2 THR A  83      -1.777  -0.561 -18.905  1.00 78.32           H
ATOM   1044  HN  THR A  83      -4.158   3.057 -20.141  1.00 78.32           H
ATOM   1045  N   ASP A  84      -1.342   4.186 -19.140  1.00 80.51           N
ATOM   1046  CA  ASP A  84      -0.157   5.014 -18.999  1.00 80.51           C
ATOM   1047  C   ASP A  84      -0.380   6.030 -17.878  1.00 80.51           C
ATOM   1048  O   ASP A  84       0.535   6.324 -17.110  1.00 80.51           O
ATOM   1049  HA  ASP A  84       0.653   4.319 -18.777  1.00 80.51           H
ATOM   1050  CB  ASP A  84       0.132   5.787 -20.288  1.00 80.51           C
ATOM   1051 1HB  ASP A  84      -0.725   6.411 -20.541  1.00 80.51           H
ATOM   1052 2HB  ASP A  84       0.979   6.455 -20.133  1.00 80.51           H
ATOM   1053  CG  ASP A  84       0.433   4.831 -21.444  1.00 80.51           C
ATOM   1054  OD1 ASP A  84       1.087   3.801 -21.173  1.00 80.51           O
ATOM   1055  OD2 ASP A  84       0.003   5.153 -22.573  1.00 80.51           O
ATOM   1056  HN  ASP A  84      -1.778   4.222 -20.039  1.00 80.51           H
ATOM   1057  N   MET A  85      -1.601   6.540 -17.819  1.00 85.36           N
ATOM   1058  CA  MET A  85      -1.957   7.517 -16.804  1.00 85.36           C
ATOM   1059  C   MET A  85      -1.862   6.910 -15.402  1.00 85.36           C
ATOM   1060  O   MET A  85      -1.291   7.517 -14.497  1.00 85.36           O
ATOM   1061  HA  MET A  85      -1.232   8.324 -16.907  1.00 85.36           H
ATOM   1062  CB  MET A  85      -3.383   8.013 -17.050  1.00 85.36           C
ATOM   1063 1HB  MET A  85      -3.467   8.400 -18.065  1.00 85.36           H
ATOM   1064 2HB  MET A  85      -4.081   7.181 -16.967  1.00 85.36           H
ATOM   1065  CG  MET A  85      -3.763   9.106 -16.049  1.00 85.36           C
ATOM   1066 1HG  MET A  85      -4.802   9.401 -16.197  1.00 85.36           H
ATOM   1067 2HG  MET A  85      -3.682   8.723 -15.031  1.00 85.36           H
ATOM   1068  SD  MET A  85      -2.693  10.520 -16.253  1.00 85.36           S
ATOM   1069  CE  MET A  85      -3.326  11.169 -17.791  1.00 85.36           C
ATOM   1070 1HE  MET A  85      -3.221  10.417 -18.573  1.00 85.36           H
ATOM   1071 2HE  MET A  85      -4.379  11.424 -17.672  1.00 85.36           H
ATOM   1072 3HE  MET A  85      -2.765  12.061 -18.067  1.00 85.36           H
ATOM   1073  HN  MET A  85      -2.340   6.296 -18.448  1.00 85.36           H
ATOM   1074  N   PHE A  86      -2.429   5.720 -15.267  1.00 88.64           N
ATOM   1075  CA  PHE A  86      -2.468   5.051 -13.978  1.00 88.64           C
ATOM   1076  C   PHE A  86      -1.065   4.629 -13.537  1.00 88.64           C
ATOM   1077  O   PHE A  86      -0.727   4.721 -12.358  1.00 88.64           O
ATOM   1078  HA  PHE A  86      -2.875   5.761 -13.258  1.00 88.64           H
ATOM   1079  CB  PHE A  86      -3.334   3.802 -14.148  1.00 88.64           C
ATOM   1080 1HB  PHE A  86      -2.940   3.209 -14.974  1.00 88.64           H
ATOM   1081 2HB  PHE A  86      -3.252   3.190 -13.250  1.00 88.64           H
ATOM   1082  CG  PHE A  86      -4.811   4.099 -14.413  1.00 88.64           C
ATOM   1083  CD1 PHE A  86      -5.421   5.134 -13.775  1.00 88.64           C
ATOM   1084  HD1 PHE A  86      -4.858   5.751 -13.075  1.00 88.64           H
ATOM   1085  CD2 PHE A  86      -5.514   3.330 -15.287  1.00 88.64           C
ATOM   1086  HD2 PHE A  86      -5.025   2.500 -15.798  1.00 88.64           H
ATOM   1087  CE1 PHE A  86      -6.792   5.410 -14.021  1.00 88.64           C
ATOM   1088  HE1 PHE A  86      -7.281   6.239 -13.509  1.00 88.64           H
ATOM   1089  CE2 PHE A  86      -6.885   3.606 -15.532  1.00 88.64           C
ATOM   1090  HE2 PHE A  86      -7.448   2.989 -16.232  1.00 88.64           H
ATOM   1091  CZ  PHE A  86      -7.495   4.640 -14.894  1.00 88.64           C
ATOM   1092  HZ  PHE A  86      -8.547   4.852 -15.083  1.00 88.64           H
ATOM   1093  HN  PHE A  86      -2.857   5.216 -16.018  1.00 88.64           H
ATOM   1094  N   LEU A  87      -0.286   4.175 -14.508  1.00 84.31           N
ATOM   1095  CA  LEU A  87       1.060   3.704 -14.229  1.00 84.31           C
ATOM   1096  C   LEU A  87       1.918   4.878 -13.754  1.00 84.31           C
ATOM   1097  O   LEU A  87       2.776   4.714 -12.887  1.00 84.31           O
ATOM   1098  HA  LEU A  87       0.991   2.977 -13.420  1.00 84.31           H
ATOM   1099  CB  LEU A  87       1.635   2.975 -15.445  1.00 84.31           C
ATOM   1100 1HB  LEU A  87       1.507   3.611 -16.320  1.00 84.31           H
ATOM   1101 2HB  LEU A  87       2.708   2.851 -15.296  1.00 84.31           H
ATOM   1102  CG  LEU A  87       1.030   1.604 -15.753  1.00 84.31           C
ATOM   1103  HG  LEU A  87      -0.046   1.725 -15.873  1.00 84.31           H
ATOM   1104  CD1 LEU A  87       1.573   1.048 -17.071  1.00 84.31           C
ATOM   1105 1HD1 LEU A  87       1.323   1.731 -17.883  1.00 84.31           H
ATOM   1106 2HD1 LEU A  87       2.656   0.945 -17.003  1.00 84.31           H
ATOM   1107 3HD1 LEU A  87       1.127   0.073 -17.266  1.00 84.31           H
ATOM   1108  CD2 LEU A  87       1.248   0.634 -14.589  1.00 84.31           C
ATOM   1109 1HD2 LEU A  87       2.317   0.513 -14.413  1.00 84.31           H
ATOM   1110 2HD2 LEU A  87       0.775   1.032 -13.692  1.00 84.31           H
ATOM   1111 3HD2 LEU A  87       0.808  -0.332 -14.834  1.00 84.31           H
ATOM   1112  HN  LEU A  87      -0.560   4.126 -15.469  1.00 84.31           H
ATOM   1113  N   LEU A  88       1.658   6.037 -14.341  1.00 89.00           N
ATOM   1114  CA  LEU A  88       2.375   7.244 -13.968  1.00 89.00           C
ATOM   1115  C   LEU A  88       2.022   7.616 -12.526  1.00 89.00           C
ATOM   1116  O   LEU A  88       2.908   7.872 -11.713  1.00 89.00           O
ATOM   1117  HA  LEU A  88       3.440   7.018 -14.015  1.00 89.00           H
ATOM   1118  CB  LEU A  88       2.104   8.362 -14.976  1.00 89.00           C
ATOM   1119 1HB  LEU A  88       2.458   8.036 -15.954  1.00 89.00           H
ATOM   1120 2HB  LEU A  88       1.025   8.498 -15.056  1.00 89.00           H
ATOM   1121  CG  LEU A  88       2.738   9.718 -14.660  1.00 89.00           C
ATOM   1122  HG  LEU A  88       2.401  10.031 -13.672  1.00 89.00           H
ATOM   1123  CD1 LEU A  88       4.263   9.610 -14.604  1.00 89.00           C
ATOM   1124 1HD1 LEU A  88       4.549   8.901 -13.828  1.00 89.00           H
ATOM   1125 2HD1 LEU A  88       4.639   9.264 -15.568  1.00 89.00           H
ATOM   1126 3HD1 LEU A  88       4.689  10.588 -14.379  1.00 89.00           H
ATOM   1127  CD2 LEU A  88       2.275  10.785 -15.654  1.00 89.00           C
ATOM   1128 1HD2 LEU A  88       2.563  10.490 -16.664  1.00 89.00           H
ATOM   1129 2HD2 LEU A  88       1.191  10.885 -15.601  1.00 89.00           H
ATOM   1130 3HD2 LEU A  88       2.741  11.739 -15.407  1.00 89.00           H
ATOM   1131  HN  LEU A  88       0.972   6.158 -15.059  1.00 89.00           H
ATOM   1132  N   ASN A  89       0.725   7.634 -12.254  1.00 90.65           N
ATOM   1133  CA  ASN A  89       0.241   8.029 -10.942  1.00 90.65           C
ATOM   1134  C   ASN A  89       0.689   6.996  -9.906  1.00 90.65           C
ATOM   1135  O   ASN A  89       0.921   7.334  -8.747  1.00 90.65           O
ATOM   1136  HA  ASN A  89       0.673   9.013 -10.762  1.00 90.65           H
ATOM   1137  CB  ASN A  89      -1.287   8.094 -10.916  1.00 90.65           C
ATOM   1138 1HB  ASN A  89      -1.700   7.261 -11.484  1.00 90.65           H
ATOM   1139 2HB  ASN A  89      -1.641   7.988  -9.890  1.00 90.65           H
ATOM   1140  CG  ASN A  89      -1.789   9.416 -11.500  1.00 90.65           C
ATOM   1141  OD1 ASN A  89      -1.988  10.397 -10.802  1.00 90.65           O
ATOM   1142  ND2 ASN A  89      -1.983   9.387 -12.815  1.00 90.65           N
ATOM   1143 1HD2 ASN A  89      -1.801   8.549 -13.329  1.00 90.65           H
ATOM   1144 2HD2 ASN A  89      -2.311  10.204 -13.291  1.00 90.65           H
ATOM   1145  HN  ASN A  89       0.013   7.386 -12.910  1.00 90.65           H
ATOM   1146  N   LEU A  90       0.795   5.756 -10.362  1.00 88.45           N
ATOM   1147  CA  LEU A  90       1.255   4.679  -9.501  1.00 88.45           C
ATOM   1148  C   LEU A  90       2.693   4.961  -9.063  1.00 88.45           C
ATOM   1149  O   LEU A  90       3.031   4.807  -7.891  1.00 88.45           O
ATOM   1150  HA  LEU A  90       0.619   4.675  -8.616  1.00 88.45           H
ATOM   1151  CB  LEU A  90       1.076   3.326 -10.193  1.00 88.45           C
ATOM   1152 1HB  LEU A  90       0.031   3.225 -10.485  1.00 88.45           H
ATOM   1153 2HB  LEU A  90       1.664   3.330 -11.111  1.00 88.45           H
ATOM   1154  CG  LEU A  90       1.469   2.096  -9.373  1.00 88.45           C
ATOM   1155  HG  LEU A  90       2.492   2.232  -9.023  1.00 88.45           H
ATOM   1156  CD1 LEU A  90       0.582   1.957  -8.134  1.00 88.45           C
ATOM   1157 1HD1 LEU A  90       0.690   2.843  -7.509  1.00 88.45           H
ATOM   1158 2HD1 LEU A  90      -0.458   1.854  -8.442  1.00 88.45           H
ATOM   1159 3HD1 LEU A  90       0.883   1.075  -7.569  1.00 88.45           H
ATOM   1160  CD2 LEU A  90       1.450   0.833 -10.236  1.00 88.45           C
ATOM   1161 1HD2 LEU A  90       0.448   0.681 -10.636  1.00 88.45           H
ATOM   1162 2HD2 LEU A  90       2.157   0.945 -11.059  1.00 88.45           H
ATOM   1163 3HD2 LEU A  90       1.734  -0.026  -9.628  1.00 88.45           H
ATOM   1164  HN  LEU A  90       0.574   5.483 -11.298  1.00 88.45           H
ATOM   1165  N   ALA A  91       3.503   5.368 -10.030  1.00 92.28           N
ATOM   1166  CA  ALA A  91       4.906   5.639  -9.766  1.00 92.28           C
ATOM   1167  C   ALA A  91       5.020   6.826  -8.807  1.00 92.28           C
ATOM   1168  O   ALA A  91       5.887   6.843  -7.935  1.00 92.28           O
ATOM   1169  HA  ALA A  91       5.331   4.756  -9.290  1.00 92.28           H
ATOM   1170  CB  ALA A  91       5.636   5.886 -11.088  1.00 92.28           C
ATOM   1171 1HB  ALA A  91       5.550   5.002 -11.721  1.00 92.28           H
ATOM   1172 2HB  ALA A  91       5.190   6.741 -11.595  1.00 92.28           H
ATOM   1173 3HB  ALA A  91       6.688   6.089 -10.890  1.00 92.28           H
ATOM   1174  HN  ALA A  91       3.216   5.512 -10.977  1.00 92.28           H
ATOM   1175  N   ILE A  92       4.132   7.790  -9.002  1.00 91.60           N
ATOM   1176  CA  ILE A  92       4.106   8.966  -8.149  1.00 91.60           C
ATOM   1177  C   ILE A  92       3.742   8.549  -6.723  1.00 91.60           C
ATOM   1178  O   ILE A  92       4.371   8.994  -5.763  1.00 91.60           O
ATOM   1179  HA  ILE A  92       5.112   9.386  -8.141  1.00 91.60           H
ATOM   1180  CB  ILE A  92       3.176  10.032  -8.734  1.00 91.60           C
ATOM   1181  HB  ILE A  92       2.220   9.561  -8.964  1.00 91.60           H
ATOM   1182  CG1 ILE A  92       3.734  10.585 -10.047  1.00 91.60           C
ATOM   1183 1HG1 ILE A  92       4.599  11.216  -9.841  1.00 91.60           H
ATOM   1184 2HG1 ILE A  92       4.081   9.764 -10.674  1.00 91.60           H
ATOM   1185  CG2 ILE A  92       2.902  11.139  -7.715  1.00 91.60           C
ATOM   1186 1HG2 ILE A  92       2.429  10.711  -6.831  1.00 91.60           H
ATOM   1187 2HG2 ILE A  92       3.841  11.613  -7.432  1.00 91.60           H
ATOM   1188 3HG2 ILE A  92       2.238  11.883  -8.157  1.00 91.60           H
ATOM   1189  CD1 ILE A  92       2.674  11.395 -10.796  1.00 91.60           C
ATOM   1190 1HD1 ILE A  92       1.821  10.754 -11.021  1.00 91.60           H
ATOM   1191 2HD1 ILE A  92       2.348  12.229 -10.175  1.00 91.60           H
ATOM   1192 3HD1 ILE A  92       3.097  11.777 -11.725  1.00 91.60           H
ATOM   1193  HN  ILE A  92       3.441   7.776  -9.724  1.00 91.60           H
ATOM   1194  N   ALA A  93       2.729   7.701  -6.629  1.00 92.72           N
ATOM   1195  CA  ALA A  93       2.227   7.276  -5.333  1.00 92.72           C
ATOM   1196  C   ALA A  93       3.335   6.537  -4.579  1.00 92.72           C
ATOM   1197  O   ALA A  93       3.563   6.792  -3.398  1.00 92.72           O
ATOM   1198  HA  ALA A  93       1.953   8.170  -4.774  1.00 92.72           H
ATOM   1199  CB  ALA A  93       0.978   6.414  -5.527  1.00 92.72           C
ATOM   1200 1HB  ALA A  93       0.212   6.994  -6.041  1.00 92.72           H
ATOM   1201 2HB  ALA A  93       1.231   5.537  -6.124  1.00 92.72           H
ATOM   1202 3HB  ALA A  93       0.602   6.095  -4.555  1.00 92.72           H
ATOM   1203  HN  ALA A  93       2.255   7.306  -7.416  1.00 92.72           H
ATOM   1204  N   ASP A  94       3.992   5.635  -5.293  1.00 90.14           N
ATOM   1205  CA  ASP A  94       5.050   4.836  -4.698  1.00 90.14           C
ATOM   1206  C   ASP A  94       6.153   5.762  -4.180  1.00 90.14           C
ATOM   1207  O   ASP A  94       6.681   5.555  -3.089  1.00 90.14           O
ATOM   1208  HA  ASP A  94       4.569   4.273  -3.899  1.00 90.14           H
ATOM   1209  CB  ASP A  94       5.672   3.891  -5.728  1.00 90.14           C
ATOM   1210 1HB  ASP A  94       5.801   4.413  -6.676  1.00 90.14           H
ATOM   1211 2HB  ASP A  94       6.664   3.586  -5.395  1.00 90.14           H
ATOM   1212  CG  ASP A  94       4.796   2.654  -5.936  1.00 90.14           C
ATOM   1213  OD1 ASP A  94       4.054   2.318  -4.988  1.00 90.14           O
ATOM   1214  OD2 ASP A  94       4.889   2.072  -7.038  1.00 90.14           O
ATOM   1215  HN  ASP A  94       3.813   5.447  -6.259  1.00 90.14           H
ATOM   1216  N   LEU A  95       6.468   6.764  -4.988  1.00 90.87           N
ATOM   1217  CA  LEU A  95       7.554   7.674  -4.664  1.00 90.87           C
ATOM   1218  C   LEU A  95       7.216   8.425  -3.375  1.00 90.87           C
ATOM   1219  O   LEU A  95       8.074   8.602  -2.512  1.00 90.87           O
ATOM   1220  HA  LEU A  95       8.444   7.070  -4.488  1.00 90.87           H
ATOM   1221  CB  LEU A  95       7.855   8.592  -5.850  1.00 90.87           C
ATOM   1222 1HB  LEU A  95       7.958   7.977  -6.744  1.00 90.87           H
ATOM   1223 2HB  LEU A  95       6.996   9.243  -6.008  1.00 90.87           H
ATOM   1224  CG  LEU A  95       9.105   9.466  -5.721  1.00 90.87           C
ATOM   1225  HG  LEU A  95       9.044  10.011  -4.779  1.00 90.87           H
ATOM   1226  CD1 LEU A  95      10.370   8.608  -5.666  1.00 90.87           C
ATOM   1227 1HD1 LEU A  95      10.320   7.940  -4.806  1.00 90.87           H
ATOM   1228 2HD1 LEU A  95      10.449   8.018  -6.580  1.00 90.87           H
ATOM   1229 3HD1 LEU A  95      11.244   9.254  -5.574  1.00 90.87           H
ATOM   1230  CD2 LEU A  95       9.165  10.506  -6.841  1.00 90.87           C
ATOM   1231 1HD2 LEU A  95       9.191   9.999  -7.806  1.00 90.87           H
ATOM   1232 2HD2 LEU A  95       8.284  11.146  -6.790  1.00 90.87           H
ATOM   1233 3HD2 LEU A  95      10.062  11.113  -6.725  1.00 90.87           H
ATOM   1234  HN  LEU A  95       5.997   6.958  -5.849  1.00 90.87           H
ATOM   1235  N   LEU A  96       5.963   8.847  -3.284  1.00 87.34           N
ATOM   1236  CA  LEU A  96       5.510   9.605  -2.131  1.00 87.34           C
ATOM   1237  C   LEU A  96       5.649   8.745  -0.873  1.00 87.34           C
ATOM   1238  O   LEU A  96       6.052   9.238   0.179  1.00 87.34           O
ATOM   1239  HA  LEU A  96       6.165  10.471  -2.031  1.00 87.34           H
ATOM   1240  CB  LEU A  96       4.093  10.135  -2.360  1.00 87.34           C
ATOM   1241 1HB  LEU A  96       3.472   9.312  -2.714  1.00 87.34           H
ATOM   1242 2HB  LEU A  96       3.685  10.452  -1.401  1.00 87.34           H
ATOM   1243  CG  LEU A  96       3.963  11.297  -3.348  1.00 87.34           C
ATOM   1244  HG  LEU A  96       4.429  11.000  -4.287  1.00 87.34           H
ATOM   1245  CD1 LEU A  96       2.493  11.599  -3.647  1.00 87.34           C
ATOM   1246 1HD1 LEU A  96       2.022  10.717  -4.081  1.00 87.34           H
ATOM   1247 2HD1 LEU A  96       1.982  11.867  -2.723  1.00 87.34           H
ATOM   1248 3HD1 LEU A  96       2.430  12.429  -4.352  1.00 87.34           H
ATOM   1249  CD2 LEU A  96       4.711  12.532  -2.842  1.00 87.34           C
ATOM   1250 1HD2 LEU A  96       4.296  12.841  -1.883  1.00 87.34           H
ATOM   1251 2HD2 LEU A  96       5.768  12.292  -2.722  1.00 87.34           H
ATOM   1252 3HD2 LEU A  96       4.602  13.342  -3.563  1.00 87.34           H
ATOM   1253  HN  LEU A  96       5.264   8.678  -3.980  1.00 87.34           H
ATOM   1254  N   PHE A  97       5.306   7.474  -1.024  1.00 89.35           N
ATOM   1255  CA  PHE A  97       5.400   6.537   0.083  1.00 89.35           C
ATOM   1256  C   PHE A  97       6.850   6.377   0.544  1.00 89.35           C
ATOM   1257  O   PHE A  97       7.132   6.411   1.741  1.00 89.35           O
ATOM   1258  HA  PHE A  97       4.803   6.942   0.901  1.00 89.35           H
ATOM   1259  CB  PHE A  97       4.888   5.189  -0.427  1.00 89.35           C
ATOM   1260 1HB  PHE A  97       3.801   5.226  -0.493  1.00 89.35           H
ATOM   1261 2HB  PHE A  97       5.263   5.028  -1.438  1.00 89.35           H
ATOM   1262  CG  PHE A  97       5.292   3.999   0.445  1.00 89.35           C
ATOM   1263  CD1 PHE A  97       6.183   3.084  -0.023  1.00 89.35           C
ATOM   1264  HD1 PHE A  97       6.609   3.198  -1.019  1.00 89.35           H
ATOM   1265  CD2 PHE A  97       4.761   3.857   1.689  1.00 89.35           C
ATOM   1266  HD2 PHE A  97       4.047   4.590   2.064  1.00 89.35           H
ATOM   1267  CE1 PHE A  97       6.558   1.979   0.788  1.00 89.35           C
ATOM   1268  HE1 PHE A  97       7.271   1.246   0.413  1.00 89.35           H
ATOM   1269  CE2 PHE A  97       5.136   2.752   2.499  1.00 89.35           C
ATOM   1270  HE2 PHE A  97       4.710   2.638   3.496  1.00 89.35           H
ATOM   1271  CZ  PHE A  97       6.026   1.837   2.031  1.00 89.35           C
ATOM   1272  HZ  PHE A  97       6.314   0.989   2.653  1.00 89.35           H
ATOM   1273  HN  PHE A  97       4.969   7.083  -1.881  1.00 89.35           H
ATOM   1274  N   LEU A  98       7.732   6.207  -0.430  1.00 92.76           N
ATOM   1275  CA  LEU A  98       9.112   5.857  -0.138  1.00 92.76           C
ATOM   1276  C   LEU A  98       9.745   6.963   0.708  1.00 92.76           C
ATOM   1277  O   LEU A  98      10.594   6.691   1.556  1.00 92.76           O
ATOM   1278  HA  LEU A  98       9.099   4.938   0.447  1.00 92.76           H
ATOM   1279  CB  LEU A  98       9.874   5.559  -1.431  1.00 92.76           C
ATOM   1280 1HB  LEU A  98       9.731   6.396  -2.115  1.00 92.76           H
ATOM   1281 2HB  LEU A  98      10.938   5.515  -1.200  1.00 92.76           H
ATOM   1282  CG  LEU A  98       9.484   4.271  -2.158  1.00 92.76           C
ATOM   1283  HG  LEU A  98       8.397   4.199  -2.166  1.00 92.76           H
ATOM   1284  CD1 LEU A  98       9.945   4.303  -3.617  1.00 92.76           C
ATOM   1285 1HD1 LEU A  98       9.480   5.147  -4.126  1.00 92.76           H
ATOM   1286 2HD1 LEU A  98      11.029   4.411  -3.653  1.00 92.76           H
ATOM   1287 3HD1 LEU A  98       9.655   3.376  -4.110  1.00 92.76           H
ATOM   1288  CD2 LEU A  98      10.013   3.041  -1.417  1.00 92.76           C
ATOM   1289 1HD2 LEU A  98      11.100   3.093  -1.357  1.00 92.76           H
ATOM   1290 2HD2 LEU A  98       9.594   3.016  -0.411  1.00 92.76           H
ATOM   1291 3HD2 LEU A  98       9.722   2.140  -1.955  1.00 92.76           H
ATOM   1292  HN  LEU A  98       7.517   6.303  -1.402  1.00 92.76           H
ATOM   1293  N   VAL A  99       9.308   8.186   0.450  1.00 89.36           N
ATOM   1294  CA  VAL A  99       9.859   9.340   1.140  1.00 89.36           C
ATOM   1295  C   VAL A  99       9.575   9.216   2.639  1.00 89.36           C
ATOM   1296  O   VAL A  99      10.232   9.861   3.454  1.00 89.36           O
ATOM   1297  HA  VAL A  99      10.938   9.331   0.986  1.00 89.36           H
ATOM   1298  CB  VAL A  99       9.304  10.629   0.532  1.00 89.36           C
ATOM   1299  HB  VAL A  99       8.216  10.561   0.538  1.00 89.36           H
ATOM   1300  CG1 VAL A  99       9.703  11.847   1.367  1.00 89.36           C
ATOM   1301 1HG1 VAL A  99       9.309  11.739   2.378  1.00 89.36           H
ATOM   1302 2HG1 VAL A  99      10.790  11.919   1.407  1.00 89.36           H
ATOM   1303 3HG1 VAL A  99       9.296  12.749   0.912  1.00 89.36           H
ATOM   1304  CG2 VAL A  99       9.756  10.789  -0.921  1.00 89.36           C
ATOM   1305 1HG2 VAL A  99      10.845  10.824  -0.961  1.00 89.36           H
ATOM   1306 2HG2 VAL A  99       9.399   9.943  -1.508  1.00 89.36           H
ATOM   1307 3HG2 VAL A  99       9.347  11.713  -1.330  1.00 89.36           H
ATOM   1308  HN  VAL A  99       8.592   8.395  -0.216  1.00 89.36           H
ATOM   1309  N   THR A 100       8.596   8.381   2.956  1.00 89.12           N
ATOM   1310  CA  THR A 100       8.189   8.195   4.338  1.00 89.12           C
ATOM   1311  C   THR A 100       9.103   7.182   5.031  1.00 89.12           C
ATOM   1312  O   THR A 100       9.217   7.179   6.255  1.00 89.12           O
ATOM   1313  HA  THR A 100       8.309   9.144   4.862  1.00 89.12           H
ATOM   1314  CB  THR A 100       6.714   7.789   4.347  1.00 89.12           C
ATOM   1315  HB  THR A 100       6.285   7.902   5.343  1.00 89.12           H
ATOM   1316  OG1 THR A 100       6.716   6.463   3.824  1.00 89.12           O
ATOM   1317  HG1 THR A 100       6.637   6.489   2.828  1.00 89.12           H
ATOM   1318  CG2 THR A 100       5.882   8.585   3.340  1.00 89.12           C
ATOM   1319 1HG2 THR A 100       6.270   8.419   2.335  1.00 89.12           H
ATOM   1320 2HG2 THR A 100       5.939   9.647   3.580  1.00 89.12           H
ATOM   1321 3HG2 THR A 100       4.843   8.258   3.387  1.00 89.12           H
ATOM   1322  HN  THR A 100       8.084   7.840   2.288  1.00 89.12           H
ATOM   1323  N   LEU A 101       9.730   6.345   4.216  1.00 92.03           N
ATOM   1324  CA  LEU A 101      10.439   5.188   4.734  1.00 92.03           C
ATOM   1325  C   LEU A 101      11.601   5.658   5.612  1.00 92.03           C
ATOM   1326  O   LEU A 101      11.872   5.068   6.656  1.00 92.03           O
ATOM   1327  HA  LEU A 101       9.741   4.628   5.356  1.00 92.03           H
ATOM   1328  CB  LEU A 101      10.866   4.266   3.590  1.00 92.03           C
ATOM   1329 1HB  LEU A 101      11.360   4.869   2.829  1.00 92.03           H
ATOM   1330 2HB  LEU A 101      11.608   3.565   3.973  1.00 92.03           H
ATOM   1331  CG  LEU A 101       9.747   3.465   2.921  1.00 92.03           C
ATOM   1332  HG  LEU A 101       9.063   4.167   2.444  1.00 92.03           H
ATOM   1333  CD1 LEU A 101      10.304   2.559   1.821  1.00 92.03           C
ATOM   1334 1HD1 LEU A 101      10.799   3.168   1.064  1.00 92.03           H
ATOM   1335 2HD1 LEU A 101      11.022   1.862   2.253  1.00 92.03           H
ATOM   1336 3HD1 LEU A 101       9.488   2.002   1.361  1.00 92.03           H
ATOM   1337  CD2 LEU A 101       8.940   2.680   3.956  1.00 92.03           C
ATOM   1338 1HD2 LEU A 101       9.598   1.988   4.482  1.00 92.03           H
ATOM   1339 2HD2 LEU A 101       8.495   3.372   4.671  1.00 92.03           H
ATOM   1340 3HD2 LEU A 101       8.151   2.120   3.453  1.00 92.03           H
ATOM   1341  HN  LEU A 101       9.758   6.449   3.222  1.00 92.03           H
ATOM   1342  N   PRO A 102      12.305   6.723   5.206  1.00 94.10           N
ATOM   1343  CA  PRO A 102      13.436   7.224   5.992  1.00 94.10           C
ATOM   1344  C   PRO A 102      13.061   7.484   7.442  1.00 94.10           C
ATOM   1345  O   PRO A 102      13.813   7.140   8.352  1.00 94.10           O
ATOM   1346  HA  PRO A 102      14.225   6.473   6.032  1.00 94.10           H
ATOM   1347  CB  PRO A 102      13.837   8.511   5.269  1.00 94.10           C
ATOM   1348 1HB  PRO A 102      13.331   9.381   5.688  1.00 94.10           H
ATOM   1349 2HB  PRO A 102      14.908   8.698   5.348  1.00 94.10           H
ATOM   1350  CG  PRO A 102      13.415   8.254   3.828  1.00 94.10           C
ATOM   1351 1HG  PRO A 102      13.306   9.181   3.266  1.00 94.10           H
ATOM   1352 2HG  PRO A 102      14.150   7.655   3.291  1.00 94.10           H
ATOM   1353  CD  PRO A 102      12.091   7.524   3.987  1.00 94.10           C
ATOM   1354 1HD  PRO A 102      11.258   8.218   4.106  1.00 94.10           H
ATOM   1355 2HD  PRO A 102      11.864   6.903   3.121  1.00 94.10           H
ATOM   1356  N   PHE A 103      11.897   8.091   7.619  1.00 92.29           N
ATOM   1357  CA  PHE A 103      11.434   8.449   8.949  1.00 92.29           C
ATOM   1358  C   PHE A 103      11.120   7.200   9.774  1.00 92.29           C
ATOM   1359  O   PHE A 103      11.425   7.145  10.965  1.00 92.29           O
ATOM   1360  HA  PHE A 103      12.236   9.009   9.430  1.00 92.29           H
ATOM   1361  CB  PHE A 103      10.152   9.265   8.772  1.00 92.29           C
ATOM   1362 1HB  PHE A 103       9.439   8.680   8.190  1.00 92.29           H
ATOM   1363 2HB  PHE A 103       9.703   9.433   9.750  1.00 92.29           H
ATOM   1364  CG  PHE A 103      10.363  10.615   8.084  1.00 92.29           C
ATOM   1365  CD1 PHE A 103      10.710  11.706   8.820  1.00 92.29           C
ATOM   1366  HD1 PHE A 103      10.837  11.617   9.899  1.00 92.29           H
ATOM   1367  CD2 PHE A 103      10.205  10.725   6.738  1.00 92.29           C
ATOM   1368  HD2 PHE A 103       9.927   9.852   6.149  1.00 92.29           H
ATOM   1369  CE1 PHE A 103      10.906  12.959   8.182  1.00 92.29           C
ATOM   1370  HE1 PHE A 103      11.184  13.833   8.771  1.00 92.29           H
ATOM   1371  CE2 PHE A 103      10.401  11.979   6.100  1.00 92.29           C
ATOM   1372  HE2 PHE A 103      10.274  12.067   5.021  1.00 92.29           H
ATOM   1373  CZ  PHE A 103      10.748  13.069   6.835  1.00 92.29           C
ATOM   1374  HZ  PHE A 103      10.898  14.031   6.346  1.00 92.29           H
ATOM   1375  HN  PHE A 103      11.276   8.338   6.875  1.00 92.29           H
ATOM   1376  N   TRP A 104      10.514   6.227   9.110  1.00 85.58           N
ATOM   1377  CA  TRP A 104      10.135   4.991   9.773  1.00 85.58           C
ATOM   1378  C   TRP A 104      11.417   4.252  10.163  1.00 85.58           C
ATOM   1379  O   TRP A 104      11.459   3.576  11.190  1.00 85.58           O
ATOM   1380  HA  TRP A 104       9.568   5.252  10.666  1.00 85.58           H
ATOM   1381  CB  TRP A 104       9.210   4.155   8.886  1.00 85.58           C
ATOM   1382 1HB  TRP A 104       9.655   4.066   7.895  1.00 85.58           H
ATOM   1383 2HB  TRP A 104       9.143   3.147   9.297  1.00 85.58           H
ATOM   1384  CG  TRP A 104       7.798   4.727   8.746  1.00 85.58           C
ATOM   1385  CD1 TRP A 104       7.152   5.063   7.621  1.00 85.58           C
ATOM   1386  HD1 TRP A 104       7.572   4.965   6.620  1.00 85.58           H
ATOM   1387  CD2 TRP A 104       6.878   5.019   9.818  1.00 85.58           C
ATOM   1388  NE1 TRP A 104       5.888   5.548   7.889  1.00 85.58           N
ATOM   1389  HE1 TRP A 104       5.219   5.861   7.215  1.00 85.58           H
ATOM   1390  CE2 TRP A 104       5.716   5.520   9.268  1.00 85.58           C
ATOM   1391  CE3 TRP A 104       7.022   4.865  11.208  1.00 85.58           C
ATOM   1392  HE3 TRP A 104       7.929   4.471  11.668  1.00 85.58           H
ATOM   1393  CZ2 TRP A 104       4.610   5.908  10.033  1.00 85.58           C
ATOM   1394  HZ2 TRP A 104       3.703   6.302   9.574  1.00 85.58           H
ATOM   1395  CZ3 TRP A 104       5.908   5.257  11.959  1.00 85.58           C
ATOM   1396  HZ3 TRP A 104       5.967   5.158  13.043  1.00 85.58           H
ATOM   1397  CH2 TRP A 104       4.731   5.763  11.420  1.00 85.58           C
ATOM   1398  HH2 TRP A 104       3.906   6.047  12.074  1.00 85.58           H
ATOM   1399  HN  TRP A 104      10.282   6.274   8.138  1.00 85.58           H
ATOM   1400  N   ALA A 105      12.430   4.407   9.324  1.00 94.86           N
ATOM   1401  CA  ALA A 105      13.708   3.759   9.566  1.00 94.86           C
ATOM   1402  C   ALA A 105      14.304   4.288  10.873  1.00 94.86           C
ATOM   1403  O   ALA A 105      14.759   3.512  11.711  1.00 94.86           O
ATOM   1404  HA  ALA A 105      13.524   2.689   9.668  1.00 94.86           H
ATOM   1405  CB  ALA A 105      14.632   3.988   8.369  1.00 94.86           C
ATOM   1406 1HB  ALA A 105      14.176   3.568   7.472  1.00 94.86           H
ATOM   1407 2HB  ALA A 105      14.788   5.058   8.230  1.00 94.86           H
ATOM   1408 3HB  ALA A 105      15.590   3.502   8.551  1.00 94.86           H
ATOM   1409  HN  ALA A 105      12.388   4.961   8.493  1.00 94.86           H
ATOM   1410  N   ILE A 106      14.281   5.606  11.005  1.00 91.54           N
ATOM   1411  CA  ILE A 106      14.830   6.250  12.186  1.00 91.54           C
ATOM   1412  C   ILE A 106      14.013   5.839  13.412  1.00 91.54           C
ATOM   1413  O   ILE A 106      14.575   5.509  14.455  1.00 91.54           O
ATOM   1414  HA  ILE A 106      15.850   5.884  12.312  1.00 91.54           H
ATOM   1415  CB  ILE A 106      14.915   7.763  11.981  1.00 91.54           C
ATOM   1416  HB  ILE A 106      13.947   8.114  11.622  1.00 91.54           H
ATOM   1417  CG1 ILE A 106      15.949   8.115  10.910  1.00 91.54           C
ATOM   1418 1HG1 ILE A 106      16.954   7.979  11.311  1.00 91.54           H
ATOM   1419 2HG1 ILE A 106      15.848   7.434  10.065  1.00 91.54           H
ATOM   1420  CG2 ILE A 106      15.192   8.481  13.304  1.00 91.54           C
ATOM   1421 1HG2 ILE A 106      14.388   8.268  14.008  1.00 91.54           H
ATOM   1422 2HG2 ILE A 106      16.139   8.131  13.715  1.00 91.54           H
ATOM   1423 3HG2 ILE A 106      15.247   9.556  13.129  1.00 91.54           H
ATOM   1424  CD1 ILE A 106      15.776   9.559  10.433  1.00 91.54           C
ATOM   1425 1HD1 ILE A 106      14.779   9.684  10.011  1.00 91.54           H
ATOM   1426 2HD1 ILE A 106      15.901  10.237  11.277  1.00 91.54           H
ATOM   1427 3HD1 ILE A 106      16.523   9.782   9.672  1.00 91.54           H
ATOM   1428  HN  ILE A 106      13.896   6.230  10.324  1.00 91.54           H
ATOM   1429  N   ALA A 107      12.699   5.875  13.246  1.00 92.89           N
ATOM   1430  CA  ALA A 107      11.797   5.598  14.352  1.00 92.89           C
ATOM   1431  C   ALA A 107      12.003   4.158  14.824  1.00 92.89           C
ATOM   1432  O   ALA A 107      11.904   3.872  16.017  1.00 92.89           O
ATOM   1433  HA  ALA A 107      12.051   6.278  15.165  1.00 92.89           H
ATOM   1434  CB  ALA A 107      10.356   5.869  13.915  1.00 92.89           C
ATOM   1435 1HB  ALA A 107      10.256   6.913  13.617  1.00 92.89           H
ATOM   1436 2HB  ALA A 107      10.105   5.225  13.072  1.00 92.89           H
ATOM   1437 3HB  ALA A 107       9.680   5.662  14.745  1.00 92.89           H
ATOM   1438  HN  ALA A 107      12.250   6.086  12.378  1.00 92.89           H
ATOM   1439  N   ALA A 108      12.284   3.289  13.865  1.00 92.42           N
ATOM   1440  CA  ALA A 108      12.464   1.878  14.162  1.00 92.42           C
ATOM   1441  C   ALA A 108      13.821   1.672  14.838  1.00 92.42           C
ATOM   1442  O   ALA A 108      13.976   0.777  15.667  1.00 92.42           O
ATOM   1443  HA  ALA A 108      11.674   1.581  14.853  1.00 92.42           H
ATOM   1444  CB  ALA A 108      12.324   1.063  12.875  1.00 92.42           C
ATOM   1445 1HB  ALA A 108      11.332   1.221  12.450  1.00 92.42           H
ATOM   1446 2HB  ALA A 108      13.081   1.382  12.159  1.00 92.42           H
ATOM   1447 3HB  ALA A 108      12.458   0.004  13.098  1.00 92.42           H
ATOM   1448  HN  ALA A 108      12.389   3.534  12.901  1.00 92.42           H
ATOM   1449  N   ALA A 109      14.769   2.516  14.458  1.00 91.34           N
ATOM   1450  CA  ALA A 109      16.138   2.360  14.920  1.00 91.34           C
ATOM   1451  C   ALA A 109      16.205   2.672  16.416  1.00 91.34           C
ATOM   1452  O   ALA A 109      16.965   2.043  17.151  1.00 91.34           O
ATOM   1453  HA  ALA A 109      16.426   1.321  14.761  1.00 91.34           H
ATOM   1454  CB  ALA A 109      17.061   3.259  14.095  1.00 91.34           C
ATOM   1455 1HB  ALA A 109      16.998   2.978  13.044  1.00 91.34           H
ATOM   1456 2HB  ALA A 109      16.754   4.299  14.211  1.00 91.34           H
ATOM   1457 3HB  ALA A 109      18.087   3.143  14.441  1.00 91.34           H
ATOM   1458  HN  ALA A 109      14.615   3.292  13.847  1.00 91.34           H
ATOM   1459  N   ASP A 110      15.401   3.643  16.822  1.00 82.70           N
ATOM   1460  CA  ASP A 110      15.483   4.167  18.175  1.00 82.70           C
ATOM   1461  C   ASP A 110      14.089   4.594  18.639  1.00 82.70           C
ATOM   1462  O   ASP A 110      13.340   3.788  19.188  1.00 82.70           O
ATOM   1463  HA  ASP A 110      15.890   3.351  18.774  1.00 82.70           H
ATOM   1464  CB  ASP A 110      16.398   5.392  18.237  1.00 82.70           C
ATOM   1465 1HB  ASP A 110      17.359   5.156  17.781  1.00 82.70           H
ATOM   1466 2HB  ASP A 110      15.961   6.205  17.657  1.00 82.70           H
ATOM   1467  CG  ASP A 110      16.610   5.846  19.683  1.00 82.70           C
ATOM   1468  OD1 ASP A 110      16.234   5.065  20.583  1.00 82.70           O
ATOM   1469  OD2 ASP A 110      17.142   6.964  19.854  1.00 82.70           O
ATOM   1470  HN  ASP A 110      14.704   4.070  16.246  1.00 82.70           H
ATOM   1471  N   GLN A 111      13.783   5.860  18.399  1.00 85.66           N
ATOM   1472  CA  GLN A 111      12.491   6.404  18.784  1.00 85.66           C
ATOM   1473  C   GLN A 111      12.069   7.508  17.813  1.00 85.66           C
ATOM   1474  O   GLN A 111      12.854   7.925  16.963  1.00 85.66           O
ATOM   1475  HA  GLN A 111      11.795   5.568  18.720  1.00 85.66           H
ATOM   1476  CB  GLN A 111      12.521   6.921  20.224  1.00 85.66           C
ATOM   1477 1HB  GLN A 111      11.551   7.345  20.482  1.00 85.66           H
ATOM   1478 2HB  GLN A 111      12.699   6.092  20.909  1.00 85.66           H
ATOM   1479  CG  GLN A 111      13.610   7.981  20.403  1.00 85.66           C
ATOM   1480 1HG  GLN A 111      14.585   7.548  20.177  1.00 85.66           H
ATOM   1481 2HG  GLN A 111      13.451   8.794  19.695  1.00 85.66           H
ATOM   1482  CD  GLN A 111      13.609   8.532  21.830  1.00 85.66           C
ATOM   1483  OE1 GLN A 111      12.651   8.400  22.573  1.00 85.66           O
ATOM   1484  NE2 GLN A 111      14.734   9.156  22.170  1.00 85.66           N
ATOM   1485 1HE2 GLN A 111      15.483   9.230  21.512  1.00 85.66           H
ATOM   1486 2HE2 GLN A 111      14.830   9.551  23.083  1.00 85.66           H
ATOM   1487  HN  GLN A 111      14.398   6.510  17.952  1.00 85.66           H
ATOM   1488  N   TRP A 112      10.831   7.950  17.972  1.00 90.52           N
ATOM   1489  CA  TRP A 112      10.317   9.044  17.165  1.00 90.52           C
ATOM   1490  C   TRP A 112      10.970  10.339  17.652  1.00 90.52           C
ATOM   1491  O   TRP A 112      10.752  10.759  18.788  1.00 90.52           O
ATOM   1492  HA  TRP A 112      10.596   8.853  16.129  1.00 90.52           H
ATOM   1493  CB  TRP A 112       8.788   9.090  17.213  1.00 90.52           C
ATOM   1494 1HB  TRP A 112       8.397   8.108  16.948  1.00 90.52           H
ATOM   1495 2HB  TRP A 112       8.474   9.293  18.237  1.00 90.52           H
ATOM   1496  CG  TRP A 112       8.168  10.138  16.288  1.00 90.52           C
ATOM   1497  CD1 TRP A 112       7.750  11.372  16.601  1.00 90.52           C
ATOM   1498  HD1 TRP A 112       7.803  11.802  17.601  1.00 90.52           H
ATOM   1499  CD2 TRP A 112       7.911   9.993  14.875  1.00 90.52           C
ATOM   1500  NE1 TRP A 112       7.244  12.030  15.499  1.00 90.52           N
ATOM   1501  HE1 TRP A 112       6.873  12.959  15.482  1.00 90.52           H
ATOM   1502  CE2 TRP A 112       7.345  11.165  14.415  1.00 90.52           C
ATOM   1503  CE3 TRP A 112       8.149   8.908  14.014  1.00 90.52           C
ATOM   1504  HE3 TRP A 112       8.594   7.972  14.352  1.00 90.52           H
ATOM   1505  CZ2 TRP A 112       6.970  11.364  13.081  1.00 90.52           C
ATOM   1506  HZ2 TRP A 112       6.525  12.299  12.743  1.00 90.52           H
ATOM   1507  CZ3 TRP A 112       7.768   9.122  12.684  1.00 90.52           C
ATOM   1508  HZ3 TRP A 112       7.931   8.311  11.973  1.00 90.52           H
ATOM   1509  CH2 TRP A 112       7.197  10.296  12.205  1.00 90.52           C
ATOM   1510  HH2 TRP A 112       6.928  10.384  11.153  1.00 90.52           H
ATOM   1511  HN  TRP A 112      10.184   7.575  18.636  1.00 90.52           H
ATOM   1512  N   LYS A 113      11.758  10.935  16.770  1.00 82.85           N
ATOM   1513  CA  LYS A 113      12.590  12.064  17.152  1.00 82.85           C
ATOM   1514  C   LYS A 113      11.996  13.349  16.571  1.00 82.85           C
ATOM   1515  O   LYS A 113      12.597  14.417  16.674  1.00 82.85           O
ATOM   1516  HA  LYS A 113      12.566  12.134  18.239  1.00 82.85           H
ATOM   1517  CB  LYS A 113      14.044  11.820  16.745  1.00 82.85           C
ATOM   1518 1HB  LYS A 113      14.107  11.690  15.664  1.00 82.85           H
ATOM   1519 2HB  LYS A 113      14.647  12.692  16.996  1.00 82.85           H
ATOM   1520  CG  LYS A 113      14.610  10.583  17.446  1.00 82.85           C
ATOM   1521 1HG  LYS A 113      14.457  10.669  18.522  1.00 82.85           H
ATOM   1522 2HG  LYS A 113      14.069   9.695  17.117  1.00 82.85           H
ATOM   1523  CD  LYS A 113      16.101  10.418  17.148  1.00 82.85           C
ATOM   1524 1HD  LYS A 113      16.251  10.300  16.075  1.00 82.85           H
ATOM   1525 2HD  LYS A 113      16.637  11.319  17.447  1.00 82.85           H
ATOM   1526  CE  LYS A 113      16.677   9.207  17.885  1.00 82.85           C
ATOM   1527 1HE  LYS A 113      16.528   9.322  18.959  1.00 82.85           H
ATOM   1528 2HE  LYS A 113      16.144   8.304  17.585  1.00 82.85           H
ATOM   1529  NZ  LYS A 113      18.120   9.059  17.591  1.00 82.85           N
ATOM   1530 1HZ  LYS A 113      18.489   8.266  18.104  1.00 82.85           H
ATOM   1531 2HZ  LYS A 113      18.249   8.909  16.597  1.00 82.85           H
ATOM   1532 3HZ  LYS A 113      18.610   9.901  17.872  1.00 82.85           H
ATOM   1533  HN  LYS A 113      11.833  10.660  15.811  1.00 82.85           H
ATOM   1534  N   PHE A 114      10.822  13.203  15.973  1.00 88.57           N
ATOM   1535  CA  PHE A 114      10.219  14.297  15.232  1.00 88.57           C
ATOM   1536  C   PHE A 114       8.994  14.847  15.966  1.00 88.57           C
ATOM   1537  O   PHE A 114       8.539  14.261  16.946  1.00 88.57           O
ATOM   1538  HA  PHE A 114      10.971  15.082  15.144  1.00 88.57           H
ATOM   1539  CB  PHE A 114       9.778  13.733  13.880  1.00 88.57           C
ATOM   1540 1HB  PHE A 114       8.954  13.037  14.040  1.00 88.57           H
ATOM   1541 2HB  PHE A 114       9.393  14.547  13.266  1.00 88.57           H
ATOM   1542  CG  PHE A 114      10.890  13.016  13.112  1.00 88.57           C
ATOM   1543  CD1 PHE A 114      11.837  13.738  12.455  1.00 88.57           C
ATOM   1544  HD1 PHE A 114      11.804  14.827  12.476  1.00 88.57           H
ATOM   1545  CD2 PHE A 114      10.932  11.657  13.086  1.00 88.57           C
ATOM   1546  HD2 PHE A 114      10.173  11.078  13.613  1.00 88.57           H
ATOM   1547  CE1 PHE A 114      12.869  13.073  11.742  1.00 88.57           C
ATOM   1548  HE1 PHE A 114      13.628  13.651  11.215  1.00 88.57           H
ATOM   1549  CE2 PHE A 114      11.964  10.991  12.374  1.00 88.57           C
ATOM   1550  HE2 PHE A 114      11.998   9.902  12.353  1.00 88.57           H
ATOM   1551  CZ  PHE A 114      12.911  11.713  11.717  1.00 88.57           C
ATOM   1552  HZ  PHE A 114      13.704  11.203  11.170  1.00 88.57           H
ATOM   1553  HN  PHE A 114      10.288  12.358  15.989  1.00 88.57           H
ATOM   1554  N   GLN A 115       8.496  15.967  15.463  1.00 81.59           N
ATOM   1555  CA  GLN A 115       7.359  16.625  16.083  1.00 81.59           C
ATOM   1556  C   GLN A 115       6.072  15.850  15.790  1.00 81.59           C
ATOM   1557  O   GLN A 115       6.045  14.998  14.903  1.00 81.59           O
ATOM   1558  HA  GLN A 115       7.564  16.610  17.153  1.00 81.59           H
ATOM   1559  CB  GLN A 115       7.243  18.077  15.615  1.00 81.59           C
ATOM   1560 1HB  GLN A 115       7.187  18.109  14.527  1.00 81.59           H
ATOM   1561 2HB  GLN A 115       6.319  18.513  15.995  1.00 81.59           H
ATOM   1562  CG  GLN A 115       8.438  18.904  16.093  1.00 81.59           C
ATOM   1563 1HG  GLN A 115       8.542  18.807  17.174  1.00 81.59           H
ATOM   1564 2HG  GLN A 115       9.354  18.517  15.649  1.00 81.59           H
ATOM   1565  CD  GLN A 115       8.268  20.379  15.722  1.00 81.59           C
ATOM   1566  OE1 GLN A 115       7.344  20.768  15.026  1.00 81.59           O
ATOM   1567  NE2 GLN A 115       9.207  21.175  16.225  1.00 81.59           N
ATOM   1568 1HE2 GLN A 115       9.938  20.792  16.789  1.00 81.59           H
ATOM   1569 2HE2 GLN A 115       9.182  22.157  16.038  1.00 81.59           H
ATOM   1570  HN  GLN A 115       8.855  16.423  14.648  1.00 81.59           H
ATOM   1571  N   THR A 116       5.038  16.174  16.552  1.00 88.25           N
ATOM   1572  CA  THR A 116       3.749  15.525  16.380  1.00 88.25           C
ATOM   1573  C   THR A 116       3.230  15.739  14.956  1.00 88.25           C
ATOM   1574  O   THR A 116       2.665  14.827  14.354  1.00 88.25           O
ATOM   1575  HA  THR A 116       3.885  14.451  16.513  1.00 88.25           H
ATOM   1576  CB  THR A 116       2.804  16.057  17.458  1.00 88.25           C
ATOM   1577  HB  THR A 116       2.505  17.083  17.242  1.00 88.25           H
ATOM   1578  OG1 THR A 116       3.522  15.869  18.674  1.00 88.25           O
ATOM   1579  HG1 THR A 116       3.111  16.417  19.403  1.00 88.25           H
ATOM   1580  CG2 THR A 116       1.556  15.187  17.624  1.00 88.25           C
ATOM   1581 1HG2 THR A 116       1.852  14.177  17.907  1.00 88.25           H
ATOM   1582 2HG2 THR A 116       1.007  15.155  16.683  1.00 88.25           H
ATOM   1583 3HG2 THR A 116       0.919  15.610  18.401  1.00 88.25           H
ATOM   1584  HN  THR A 116       5.070  16.864  17.275  1.00 88.25           H
ATOM   1585  N   PHE A 117       3.441  16.949  14.460  1.00 90.99           N
ATOM   1586  CA  PHE A 117       2.994  17.297  13.122  1.00 90.99           C
ATOM   1587  C   PHE A 117       3.513  16.293  12.091  1.00 90.99           C
ATOM   1588  O   PHE A 117       2.760  15.829  11.236  1.00 90.99           O
ATOM   1589  HA  PHE A 117       1.904  17.276  13.130  1.00 90.99           H
ATOM   1590  CB  PHE A 117       3.567  18.679  12.804  1.00 90.99           C
ATOM   1591 1HB  PHE A 117       3.165  19.401  13.516  1.00 90.99           H
ATOM   1592 2HB  PHE A 117       4.647  18.656  12.950  1.00 90.99           H
ATOM   1593  CG  PHE A 117       3.269  19.165  11.384  1.00 90.99           C
ATOM   1594  CD1 PHE A 117       4.255  19.175  10.448  1.00 90.99           C
ATOM   1595  HD1 PHE A 117       5.258  18.837  10.709  1.00 90.99           H
ATOM   1596  CD2 PHE A 117       2.017  19.587  11.059  1.00 90.99           C
ATOM   1597  HD2 PHE A 117       1.227  19.579  11.809  1.00 90.99           H
ATOM   1598  CE1 PHE A 117       3.978  19.626   9.130  1.00 90.99           C
ATOM   1599  HE1 PHE A 117       4.769  19.635   8.380  1.00 90.99           H
ATOM   1600  CE2 PHE A 117       1.741  20.038   9.741  1.00 90.99           C
ATOM   1601  HE2 PHE A 117       0.738  20.376   9.480  1.00 90.99           H
ATOM   1602  CZ  PHE A 117       2.727  20.048   8.804  1.00 90.99           C
ATOM   1603  HZ  PHE A 117       2.515  20.394   7.793  1.00 90.99           H
ATOM   1604  HN  PHE A 117       3.908  17.683  14.954  1.00 90.99           H
ATOM   1605  N   MET A 118       4.797  15.987  12.205  1.00 87.71           N
ATOM   1606  CA  MET A 118       5.442  15.097  11.255  1.00 87.71           C
ATOM   1607  C   MET A 118       4.891  13.675  11.374  1.00 87.71           C
ATOM   1608  O   MET A 118       4.832  12.943  10.388  1.00 87.71           O
ATOM   1609  HA  MET A 118       5.211  15.502  10.270  1.00 87.71           H
ATOM   1610  CB  MET A 118       6.951  15.083  11.511  1.00 87.71           C
ATOM   1611 1HB  MET A 118       7.295  16.093  11.732  1.00 87.71           H
ATOM   1612 2HB  MET A 118       7.169  14.473  12.387  1.00 87.71           H
ATOM   1613  CG  MET A 118       7.707  14.534  10.299  1.00 87.71           C
ATOM   1614 1HG  MET A 118       8.772  14.471  10.523  1.00 87.71           H
ATOM   1615 2HG  MET A 118       7.368  13.523  10.076  1.00 87.71           H
ATOM   1616  SD  MET A 118       7.444  15.591   8.885  1.00 87.71           S
ATOM   1617  CE  MET A 118       7.854  14.457   7.569  1.00 87.71           C
ATOM   1618 1HE  MET A 118       8.885  14.122   7.686  1.00 87.71           H
ATOM   1619 2HE  MET A 118       7.186  13.597   7.610  1.00 87.71           H
ATOM   1620 3HE  MET A 118       7.742  14.959   6.608  1.00 87.71           H
ATOM   1621  HN  MET A 118       5.393  16.335  12.929  1.00 87.71           H
ATOM   1622  N   CYS A 119       4.500  13.326  12.592  1.00 93.31           N
ATOM   1623  CA  CYS A 119       3.875  12.038  12.836  1.00 93.31           C
ATOM   1624  C   CYS A 119       2.578  11.971  12.028  1.00 93.31           C
ATOM   1625  O   CYS A 119       2.318  10.982  11.344  1.00 93.31           O
ATOM   1626  HA  CYS A 119       4.581  11.278  12.499  1.00 93.31           H
ATOM   1627  CB  CYS A 119       3.630  11.802  14.328  1.00 93.31           C
ATOM   1628 1HB  CYS A 119       4.582  11.745  14.857  1.00 93.31           H
ATOM   1629 2HB  CYS A 119       3.080  12.642  14.752  1.00 93.31           H
ATOM   1630  SG  CYS A 119       2.687  10.252  14.571  1.00 93.31           S
ATOM   1631  HN  CYS A 119       4.605  13.906  13.400  1.00 93.31           H
ATOM   1632  N   LYS A 120       1.798  13.037  12.132  1.00 91.63           N
ATOM   1633  CA  LYS A 120       0.528  13.107  11.430  1.00 91.63           C
ATOM   1634  C   LYS A 120       0.773  12.974   9.926  1.00 91.63           C
ATOM   1635  O   LYS A 120       0.091  12.208   9.247  1.00 91.63           O
ATOM   1636  HA  LYS A 120      -0.074  12.259  11.758  1.00 91.63           H
ATOM   1637  CB  LYS A 120      -0.231  14.377  11.819  1.00 91.63           C
ATOM   1638 1HB  LYS A 120       0.421  15.244  11.706  1.00 91.63           H
ATOM   1639 2HB  LYS A 120      -1.074  14.523  11.144  1.00 91.63           H
ATOM   1640  CG  LYS A 120      -0.733  14.296  13.262  1.00 91.63           C
ATOM   1641 1HG  LYS A 120      -1.428  13.461  13.362  1.00 91.63           H
ATOM   1642 2HG  LYS A 120       0.103  14.096  13.932  1.00 91.63           H
ATOM   1643  CD  LYS A 120      -1.426  15.596  13.676  1.00 91.63           C
ATOM   1644 1HD  LYS A 120      -0.729  16.428  13.586  1.00 91.63           H
ATOM   1645 2HD  LYS A 120      -2.256  15.801  13.000  1.00 91.63           H
ATOM   1646  CE  LYS A 120      -1.942  15.508  15.113  1.00 91.63           C
ATOM   1647 1HE  LYS A 120      -1.186  15.051  15.751  1.00 91.63           H
ATOM   1648 2HE  LYS A 120      -2.124  16.510  15.503  1.00 91.63           H
ATOM   1649  NZ  LYS A 120      -3.191  14.715  15.169  1.00 91.63           N
ATOM   1650 1HZ  LYS A 120      -3.631  14.840  16.074  1.00 91.63           H
ATOM   1651 2HZ  LYS A 120      -3.822  15.028  14.440  1.00 91.63           H
ATOM   1652 3HZ  LYS A 120      -2.974  13.734  15.030  1.00 91.63           H
ATOM   1653  HN  LYS A 120       2.021  13.842  12.683  1.00 91.63           H
ATOM   1654  N   VAL A 121       1.750  13.731   9.449  1.00 92.47           N
ATOM   1655  CA  VAL A 121       2.029  13.784   8.024  1.00 92.47           C
ATOM   1656  C   VAL A 121       2.437  12.392   7.537  1.00 92.47           C
ATOM   1657  O   VAL A 121       1.888  11.887   6.559  1.00 92.47           O
ATOM   1658  HA  VAL A 121       1.108  14.076   7.519  1.00 92.47           H
ATOM   1659  CB  VAL A 121       3.086  14.852   7.736  1.00 92.47           C
ATOM   1660  HB  VAL A 121       3.938  14.665   8.391  1.00 92.47           H
ATOM   1661  CG1 VAL A 121       3.577  14.762   6.290  1.00 92.47           C
ATOM   1662 1HG1 VAL A 121       4.016  13.779   6.116  1.00 92.47           H
ATOM   1663 2HG1 VAL A 121       2.737  14.910   5.611  1.00 92.47           H
ATOM   1664 3HG1 VAL A 121       4.328  15.532   6.113  1.00 92.47           H
ATOM   1665  CG2 VAL A 121       2.551  16.251   8.048  1.00 92.47           C
ATOM   1666 1HG2 VAL A 121       1.676  16.451   7.430  1.00 92.47           H
ATOM   1667 2HG2 VAL A 121       2.274  16.308   9.100  1.00 92.47           H
ATOM   1668 3HG2 VAL A 121       3.323  16.991   7.834  1.00 92.47           H
ATOM   1669  HN  VAL A 121       2.345  14.301  10.017  1.00 92.47           H
ATOM   1670  N   VAL A 122       3.397  11.811   8.242  1.00 91.26           N
ATOM   1671  CA  VAL A 122       4.016  10.577   7.789  1.00 91.26           C
ATOM   1672  C   VAL A 122       2.964   9.467   7.753  1.00 91.26           C
ATOM   1673  O   VAL A 122       2.877   8.720   6.780  1.00 91.26           O
ATOM   1674  HA  VAL A 122       4.383  10.745   6.776  1.00 91.26           H
ATOM   1675  CB  VAL A 122       5.215  10.236   8.677  1.00 91.26           C
ATOM   1676  HB  VAL A 122       4.882  10.263   9.714  1.00 91.26           H
ATOM   1677  CG1 VAL A 122       5.730   8.826   8.385  1.00 91.26           C
ATOM   1678 1HG1 VAL A 122       4.937   8.103   8.575  1.00 91.26           H
ATOM   1679 2HG1 VAL A 122       6.038   8.760   7.341  1.00 91.26           H
ATOM   1680 3HG1 VAL A 122       6.582   8.609   9.029  1.00 91.26           H
ATOM   1681  CG2 VAL A 122       6.329  11.272   8.515  1.00 91.26           C
ATOM   1682 1HG2 VAL A 122       6.659  11.291   7.476  1.00 91.26           H
ATOM   1683 2HG2 VAL A 122       5.955  12.256   8.796  1.00 91.26           H
ATOM   1684 3HG2 VAL A 122       7.169  11.005   9.157  1.00 91.26           H
ATOM   1685  HN  VAL A 122       3.752  12.170   9.105  1.00 91.26           H
ATOM   1686  N   ASN A 123       2.190   9.394   8.826  1.00 90.99           N
ATOM   1687  CA  ASN A 123       1.146   8.389   8.929  1.00 90.99           C
ATOM   1688  C   ASN A 123       0.126   8.604   7.809  1.00 90.99           C
ATOM   1689  O   ASN A 123      -0.322   7.646   7.181  1.00 90.99           O
ATOM   1690  HA  ASN A 123       1.660   7.432   8.846  1.00 90.99           H
ATOM   1691  CB  ASN A 123       0.409   8.495  10.266  1.00 90.99           C
ATOM   1692 1HB  ASN A 123       0.408   9.532  10.604  1.00 90.99           H
ATOM   1693 2HB  ASN A 123      -0.632   8.201  10.135  1.00 90.99           H
ATOM   1694  CG  ASN A 123       1.066   7.608  11.325  1.00 90.99           C
ATOM   1695  OD1 ASN A 123       1.837   6.710  11.029  1.00 90.99           O
ATOM   1696  ND2 ASN A 123       0.719   7.910  12.574  1.00 90.99           N
ATOM   1697 1HD2 ASN A 123       0.082   8.660  12.748  1.00 90.99           H
ATOM   1698 2HD2 ASN A 123       1.097   7.386  13.338  1.00 90.99           H
ATOM   1699  HN  ASN A 123       2.269  10.005   9.615  1.00 90.99           H
ATOM   1700  N   SER A 124      -0.211   9.867   7.593  1.00 91.62           N
ATOM   1701  CA  SER A 124      -1.230  10.213   6.617  1.00 91.62           C
ATOM   1702  C   SER A 124      -0.745   9.864   5.208  1.00 91.62           C
ATOM   1703  O   SER A 124      -1.492   9.295   4.414  1.00 91.62           O
ATOM   1704  HA  SER A 124      -2.100   9.612   6.882  1.00 91.62           H
ATOM   1705  CB  SER A 124      -1.592  11.698   6.701  1.00 91.62           C
ATOM   1706 1HB  SER A 124      -0.719  12.298   6.446  1.00 91.62           H
ATOM   1707 2HB  SER A 124      -2.362  11.925   5.964  1.00 91.62           H
ATOM   1708  OG  SER A 124      -2.055  12.061   7.999  1.00 91.62           O
ATOM   1709  HG  SER A 124      -1.401  12.680   8.434  1.00 91.62           H
ATOM   1710  HN  SER A 124       0.198  10.645   8.071  1.00 91.62           H
ATOM   1711  N   MET A 125       0.503  10.221   4.941  1.00 84.55           N
ATOM   1712  CA  MET A 125       1.090   9.970   3.636  1.00 84.55           C
ATOM   1713  C   MET A 125       1.079   8.475   3.309  1.00 84.55           C
ATOM   1714  O   MET A 125       0.703   8.080   2.206  1.00 84.55           O
ATOM   1715  HA  MET A 125       0.464  10.509   2.924  1.00 84.55           H
ATOM   1716  CB  MET A 125       2.529  10.487   3.615  1.00 84.55           C
ATOM   1717 1HB  MET A 125       3.036  10.199   4.536  1.00 84.55           H
ATOM   1718 2HB  MET A 125       3.075  10.023   2.793  1.00 84.55           H
ATOM   1719  CG  MET A 125       2.563  12.009   3.462  1.00 84.55           C
ATOM   1720 1HG  MET A 125       1.995  12.307   2.581  1.00 84.55           H
ATOM   1721 2HG  MET A 125       2.087  12.480   4.323  1.00 84.55           H
ATOM   1722  SD  MET A 125       4.251  12.571   3.317  1.00 84.55           S
ATOM   1723  CE  MET A 125       4.614  12.035   1.654  1.00 84.55           C
ATOM   1724 1HE  MET A 125       4.501  10.953   1.588  1.00 84.55           H
ATOM   1725 2HE  MET A 125       3.926  12.515   0.959  1.00 84.55           H
ATOM   1726 3HE  MET A 125       5.638  12.308   1.399  1.00 84.55           H
ATOM   1727  HN  MET A 125       1.108  10.673   5.597  1.00 84.55           H
ATOM   1728  N   TYR A 126       1.497   7.685   4.286  1.00 83.65           N
ATOM   1729  CA  TYR A 126       1.545   6.243   4.115  1.00 83.65           C
ATOM   1730  C   TYR A 126       0.170   5.690   3.733  1.00 83.65           C
ATOM   1731  O   TYR A 126       0.050   4.913   2.788  1.00 83.65           O
ATOM   1732  HA  TYR A 126       2.252   6.023   3.314  1.00 83.65           H
ATOM   1733  CB  TYR A 126       1.953   5.670   5.473  1.00 83.65           C
ATOM   1734 1HB  TYR A 126       3.011   5.875   5.640  1.00 83.65           H
ATOM   1735 2HB  TYR A 126       1.401   6.189   6.256  1.00 83.65           H
ATOM   1736  CG  TYR A 126       1.712   4.165   5.611  1.00 83.65           C
ATOM   1737  CD1 TYR A 126       0.670   3.702   6.389  1.00 83.65           C
ATOM   1738  HD1 TYR A 126       0.019   4.407   6.904  1.00 83.65           H
ATOM   1739  CD2 TYR A 126       2.537   3.271   4.959  1.00 83.65           C
ATOM   1740  HD2 TYR A 126       3.360   3.637   4.345  1.00 83.65           H
ATOM   1741  CE1 TYR A 126       0.444   2.285   6.519  1.00 83.65           C
ATOM   1742  HE1 TYR A 126      -0.375   1.906   7.130  1.00 83.65           H
ATOM   1743  CE2 TYR A 126       2.310   1.855   5.089  1.00 83.65           C
ATOM   1744  HE2 TYR A 126       2.954   1.139   4.579  1.00 83.65           H
ATOM   1745  CZ  TYR A 126       1.275   1.432   5.862  1.00 83.65           C
ATOM   1746  OH  TYR A 126       1.061   0.095   5.985  1.00 83.65           O
ATOM   1747  HH  TYR A 126       1.423  -0.384   5.185  1.00 83.65           H
ATOM   1748  HN  TYR A 126       1.799   8.014   5.181  1.00 83.65           H
ATOM   1749  N   LYS A 127      -0.833   6.114   4.489  1.00 84.91           N
ATOM   1750  CA  LYS A 127      -2.180   5.603   4.300  1.00 84.91           C
ATOM   1751  C   LYS A 127      -2.687   6.013   2.916  1.00 84.91           C
ATOM   1752  O   LYS A 127      -3.251   5.196   2.190  1.00 84.91           O
ATOM   1753  HA  LYS A 127      -2.125   4.515   4.339  1.00 84.91           H
ATOM   1754  CB  LYS A 127      -3.088   6.051   5.446  1.00 84.91           C
ATOM   1755 1HB  LYS A 127      -2.854   7.080   5.720  1.00 84.91           H
ATOM   1756 2HB  LYS A 127      -4.128   6.039   5.117  1.00 84.91           H
ATOM   1757  CG  LYS A 127      -2.923   5.142   6.665  1.00 84.91           C
ATOM   1758 1HG  LYS A 127      -1.863   4.978   6.859  1.00 84.91           H
ATOM   1759 2HG  LYS A 127      -3.336   5.632   7.547  1.00 84.91           H
ATOM   1760  CD  LYS A 127      -3.621   3.799   6.446  1.00 84.91           C
ATOM   1761 1HD  LYS A 127      -4.608   3.964   6.014  1.00 84.91           H
ATOM   1762 2HD  LYS A 127      -3.055   3.203   5.730  1.00 84.91           H
ATOM   1763  CE  LYS A 127      -3.757   3.030   7.763  1.00 84.91           C
ATOM   1764 1HE  LYS A 127      -3.515   1.980   7.604  1.00 84.91           H
ATOM   1765 2HE  LYS A 127      -3.043   3.416   8.491  1.00 84.91           H
ATOM   1766  NZ  LYS A 127      -5.132   3.153   8.295  1.00 84.91           N
ATOM   1767 1HZ  LYS A 127      -5.162   2.790   9.241  1.00 84.91           H
ATOM   1768 2HZ  LYS A 127      -5.407   4.129   8.299  1.00 84.91           H
ATOM   1769 3HZ  LYS A 127      -5.770   2.625   7.710  1.00 84.91           H
ATOM   1770  HN  LYS A 127      -0.736   6.792   5.217  1.00 84.91           H
ATOM   1771  N   MET A 128      -2.467   7.279   2.592  1.00 85.75           N
ATOM   1772  CA  MET A 128      -2.959   7.827   1.339  1.00 85.75           C
ATOM   1773  C   MET A 128      -2.382   7.066   0.144  1.00 85.75           C
ATOM   1774  O   MET A 128      -3.100   6.761  -0.807  1.00 85.75           O
ATOM   1775  HA  MET A 128      -4.041   7.704   1.370  1.00 85.75           H
ATOM   1776  CB  MET A 128      -2.570   9.304   1.240  1.00 85.75           C
ATOM   1777 1HB  MET A 128      -2.900   9.831   2.135  1.00 85.75           H
ATOM   1778 2HB  MET A 128      -1.484   9.396   1.199  1.00 85.75           H
ATOM   1779  CG  MET A 128      -3.189   9.952   0.001  1.00 85.75           C
ATOM   1780 1HG  MET A 128      -2.818   9.463  -0.900  1.00 85.75           H
ATOM   1781 2HG  MET A 128      -4.271   9.818   0.012  1.00 85.75           H
ATOM   1782  SD  MET A 128      -2.791  11.691  -0.043  1.00 85.75           S
ATOM   1783  CE  MET A 128      -1.034  11.600  -0.344  1.00 85.75           C
ATOM   1784 1HE  MET A 128      -0.554  11.055   0.470  1.00 85.75           H
ATOM   1785 2HE  MET A 128      -0.853  11.080  -1.285  1.00 85.75           H
ATOM   1786 3HE  MET A 128      -0.621  12.607  -0.400  1.00 85.75           H
ATOM   1787  HN  MET A 128      -1.964   7.925   3.167  1.00 85.75           H
ATOM   1788  N   ASN A 129      -1.091   6.781   0.231  1.00 80.78           N
ATOM   1789  CA  ASN A 129      -0.390   6.141  -0.868  1.00 80.78           C
ATOM   1790  C   ASN A 129      -0.773   4.660  -0.919  1.00 80.78           C
ATOM   1791  O   ASN A 129      -0.849   4.071  -1.996  1.00 80.78           O
ATOM   1792  HA  ASN A 129      -0.702   6.682  -1.761  1.00 80.78           H
ATOM   1793  CB  ASN A 129       1.126   6.231  -0.682  1.00 80.78           C
ATOM   1794 1HB  ASN A 129       1.400   5.834   0.295  1.00 80.78           H
ATOM   1795 2HB  ASN A 129       1.625   5.613  -1.429  1.00 80.78           H
ATOM   1796  CG  ASN A 129       1.608   7.678  -0.805  1.00 80.78           C
ATOM   1797  OD1 ASN A 129       1.082   8.472  -1.567  1.00 80.78           O
ATOM   1798  ND2 ASN A 129       2.636   7.974  -0.015  1.00 80.78           N
ATOM   1799 1HD2 ASN A 129       3.021   7.275   0.588  1.00 80.78           H
ATOM   1800 2HD2 ASN A 129       3.023   8.896  -0.022  1.00 80.78           H
ATOM   1801  HN  ASN A 129      -0.528   6.979   1.033  1.00 80.78           H
ATOM   1802  N   PHE A 130      -1.003   4.101   0.260  1.00 84.61           N
ATOM   1803  CA  PHE A 130      -1.443   2.720   0.360  1.00 84.61           C
ATOM   1804  C   PHE A 130      -2.714   2.488  -0.460  1.00 84.61           C
ATOM   1805  O   PHE A 130      -2.757   1.596  -1.306  1.00 84.61           O
ATOM   1806  HA  PHE A 130      -0.641   2.095  -0.032  1.00 84.61           H
ATOM   1807  CB  PHE A 130      -1.748   2.453   1.836  1.00 84.61           C
ATOM   1808 1HB  PHE A 130      -0.825   2.543   2.409  1.00 84.61           H
ATOM   1809 2HB  PHE A 130      -2.426   3.224   2.201  1.00 84.61           H
ATOM   1810  CG  PHE A 130      -2.366   1.080   2.105  1.00 84.61           C
ATOM   1811  CD1 PHE A 130      -3.705   0.966   2.315  1.00 84.61           C
ATOM   1812  HD1 PHE A 130      -4.337   1.853   2.291  1.00 84.61           H
ATOM   1813  CD2 PHE A 130      -1.576  -0.027   2.135  1.00 84.61           C
ATOM   1814  HD2 PHE A 130      -0.503   0.064   1.967  1.00 84.61           H
ATOM   1815  CE1 PHE A 130      -4.278  -0.309   2.565  1.00 84.61           C
ATOM   1816  HE1 PHE A 130      -5.351  -0.400   2.734  1.00 84.61           H
ATOM   1817  CE2 PHE A 130      -2.150  -1.302   2.385  1.00 84.61           C
ATOM   1818  HE2 PHE A 130      -1.518  -2.189   2.409  1.00 84.61           H
ATOM   1819  CZ  PHE A 130      -3.489  -1.416   2.595  1.00 84.61           C
ATOM   1820  HZ  PHE A 130      -3.929  -2.394   2.787  1.00 84.61           H
ATOM   1821  HN  PHE A 130      -0.894   4.574   1.134  1.00 84.61           H
ATOM   1822  N   TYR A 131      -3.717   3.308  -0.182  1.00 91.31           N
ATOM   1823  CA  TYR A 131      -5.004   3.167  -0.842  1.00 91.31           C
ATOM   1824  C   TYR A 131      -4.901   3.526  -2.326  1.00 91.31           C
ATOM   1825  O   TYR A 131      -5.482   2.849  -3.173  1.00 91.31           O
ATOM   1826  HA  TYR A 131      -5.318   2.127  -0.748  1.00 91.31           H
ATOM   1827  CB  TYR A 131      -5.942   4.160  -0.153  1.00 91.31           C
ATOM   1828 1HB  TYR A 131      -5.428   5.114  -0.044  1.00 91.31           H
ATOM   1829 2HB  TYR A 131      -6.805   4.334  -0.796  1.00 91.31           H
ATOM   1830  CG  TYR A 131      -6.433   3.701   1.222  1.00 91.31           C
ATOM   1831  CD1 TYR A 131      -7.081   2.490   1.354  1.00 91.31           C
ATOM   1832  HD1 TYR A 131      -7.243   1.860   0.479  1.00 91.31           H
ATOM   1833  CD2 TYR A 131      -6.228   4.499   2.329  1.00 91.31           C
ATOM   1834  HD2 TYR A 131      -5.716   5.455   2.224  1.00 91.31           H
ATOM   1835  CE1 TYR A 131      -7.543   2.058   2.648  1.00 91.31           C
ATOM   1836  HE1 TYR A 131      -8.056   1.104   2.766  1.00 91.31           H
ATOM   1837  CE2 TYR A 131      -6.690   4.067   3.623  1.00 91.31           C
ATOM   1838  HE2 TYR A 131      -6.534   4.687   4.505  1.00 91.31           H
ATOM   1839  CZ  TYR A 131      -7.324   2.868   3.718  1.00 91.31           C
ATOM   1840  OH  TYR A 131      -7.761   2.460   4.940  1.00 91.31           O
ATOM   1841  HH  TYR A 131      -7.667   3.203   5.602  1.00 91.31           H
ATOM   1842  HN  TYR A 131      -3.661   4.056   0.479  1.00 91.31           H
ATOM   1843  N   SER A 132      -4.159   4.590  -2.595  1.00 91.26           N
ATOM   1844  CA  SER A 132      -4.058   5.109  -3.948  1.00 91.26           C
ATOM   1845  C   SER A 132      -3.426   4.061  -4.865  1.00 91.26           C
ATOM   1846  O   SER A 132      -3.889   3.852  -5.986  1.00 91.26           O
ATOM   1847  HA  SER A 132      -5.083   5.318  -4.254  1.00 91.26           H
ATOM   1848  CB  SER A 132      -3.244   6.404  -3.981  1.00 91.26           C
ATOM   1849 1HB  SER A 132      -3.187   6.770  -5.007  1.00 91.26           H
ATOM   1850 2HB  SER A 132      -3.755   7.170  -3.398  1.00 91.26           H
ATOM   1851  OG  SER A 132      -1.926   6.219  -3.470  1.00 91.26           O
ATOM   1852  HG  SER A 132      -1.390   7.053  -3.599  1.00 91.26           H
ATOM   1853  HN  SER A 132      -3.634   5.093  -1.908  1.00 91.26           H
ATOM   1854  N   CYS A 133      -2.379   3.429  -4.356  1.00 88.67           N
ATOM   1855  CA  CYS A 133      -1.672   2.416  -5.120  1.00 88.67           C
ATOM   1856  C   CYS A 133      -2.657   1.298  -5.464  1.00 88.67           C
ATOM   1857  O   CYS A 133      -2.767   0.896  -6.622  1.00 88.67           O
ATOM   1858  HA  CYS A 133      -1.308   2.903  -6.025  1.00 88.67           H
ATOM   1859  CB  CYS A 133      -0.450   1.888  -4.365  1.00 88.67           C
ATOM   1860 1HB  CYS A 133      -0.728   1.632  -3.342  1.00 88.67           H
ATOM   1861 2HB  CYS A 133      -0.089   0.973  -4.835  1.00 88.67           H
ATOM   1862  SG  CYS A 133       0.874   3.150  -4.355  1.00 88.67           S
ATOM   1863  HG  CYS A 133       0.401   3.840  -3.321  1.00 88.67           H
ATOM   1864  HN  CYS A 133      -2.015   3.599  -3.440  1.00 88.67           H
ATOM   1865  N   VAL A 134      -3.350   0.826  -4.438  1.00 87.59           N
ATOM   1866  CA  VAL A 134      -4.217  -0.330  -4.588  1.00 87.59           C
ATOM   1867  C   VAL A 134      -5.337   0.002  -5.576  1.00 87.59           C
ATOM   1868  O   VAL A 134      -5.670  -0.810  -6.438  1.00 87.59           O
ATOM   1869  HA  VAL A 134      -3.615  -1.141  -4.999  1.00 87.59           H
ATOM   1870  CB  VAL A 134      -4.739  -0.774  -3.220  1.00 87.59           C
ATOM   1871  HB  VAL A 134      -5.207   0.088  -2.744  1.00 87.59           H
ATOM   1872  CG1 VAL A 134      -5.802  -1.865  -3.366  1.00 87.59           C
ATOM   1873 1HG1 VAL A 134      -6.638  -1.482  -3.952  1.00 87.59           H
ATOM   1874 2HG1 VAL A 134      -5.369  -2.728  -3.872  1.00 87.59           H
ATOM   1875 3HG1 VAL A 134      -6.156  -2.162  -2.379  1.00 87.59           H
ATOM   1876  CG2 VAL A 134      -3.593  -1.242  -2.321  1.00 87.59           C
ATOM   1877 1HG2 VAL A 134      -3.084  -2.084  -2.790  1.00 87.59           H
ATOM   1878 2HG2 VAL A 134      -2.886  -0.425  -2.177  1.00 87.59           H
ATOM   1879 3HG2 VAL A 134      -3.992  -1.552  -1.355  1.00 87.59           H
ATOM   1880  HN  VAL A 134      -3.325   1.219  -3.519  1.00 87.59           H
ATOM   1881  N   LEU A 135      -5.886   1.197  -5.418  1.00 92.29           N
ATOM   1882  CA  LEU A 135      -7.012   1.617  -6.235  1.00 92.29           C
ATOM   1883  C   LEU A 135      -6.550   1.784  -7.684  1.00 92.29           C
ATOM   1884  O   LEU A 135      -7.302   1.502  -8.616  1.00 92.29           O
ATOM   1885  HA  LEU A 135      -7.756   0.821  -6.200  1.00 92.29           H
ATOM   1886  CB  LEU A 135      -7.662   2.871  -5.648  1.00 92.29           C
ATOM   1887 1HB  LEU A 135      -6.886   3.622  -5.499  1.00 92.29           H
ATOM   1888 2HB  LEU A 135      -8.358   3.274  -6.384  1.00 92.29           H
ATOM   1889  CG  LEU A 135      -8.412   2.683  -4.328  1.00 92.29           C
ATOM   1890  HG  LEU A 135      -7.731   2.222  -3.612  1.00 92.29           H
ATOM   1891  CD1 LEU A 135      -8.838   4.031  -3.743  1.00 92.29           C
ATOM   1892 1HD1 LEU A 135      -7.956   4.643  -3.559  1.00 92.29           H
ATOM   1893 2HD1 LEU A 135      -9.495   4.542  -4.447  1.00 92.29           H
ATOM   1894 3HD1 LEU A 135      -9.369   3.868  -2.805  1.00 92.29           H
ATOM   1895  CD2 LEU A 135      -9.598   1.732  -4.501  1.00 92.29           C
ATOM   1896 1HD2 LEU A 135     -10.287   2.142  -5.239  1.00 92.29           H
ATOM   1897 2HD2 LEU A 135      -9.238   0.761  -4.841  1.00 92.29           H
ATOM   1898 3HD2 LEU A 135     -10.113   1.616  -3.548  1.00 92.29           H
ATOM   1899  HN  LEU A 135      -5.576   1.871  -4.748  1.00 92.29           H
ATOM   1900  N   LEU A 136      -5.316   2.243  -7.829  1.00 91.82           N
ATOM   1901  CA  LEU A 136      -4.746   2.454  -9.149  1.00 91.82           C
ATOM   1902  C   LEU A 136      -4.599   1.106  -9.858  1.00 91.82           C
ATOM   1903  O   LEU A 136      -4.941   0.977 -11.032  1.00 91.82           O
ATOM   1904  HA  LEU A 136      -5.448   3.066  -9.714  1.00 91.82           H
ATOM   1905  CB  LEU A 136      -3.438   3.241  -9.048  1.00 91.82           C
ATOM   1906 1HB  LEU A 136      -2.847   2.823  -8.233  1.00 91.82           H
ATOM   1907 2HB  LEU A 136      -2.870   3.083  -9.966  1.00 91.82           H
ATOM   1908  CG  LEU A 136      -3.577   4.747  -8.820  1.00 91.82           C
ATOM   1909  HG  LEU A 136      -4.276   4.905  -7.999  1.00 91.82           H
ATOM   1910  CD1 LEU A 136      -2.241   5.365  -8.402  1.00 91.82           C
ATOM   1911 1HD1 LEU A 136      -1.901   4.901  -7.476  1.00 91.82           H
ATOM   1912 2HD1 LEU A 136      -1.502   5.197  -9.186  1.00 91.82           H
ATOM   1913 3HD1 LEU A 136      -2.369   6.436  -8.247  1.00 91.82           H
ATOM   1914  CD2 LEU A 136      -4.166   5.436 -10.053  1.00 91.82           C
ATOM   1915 1HD2 LEU A 136      -3.512   5.271 -10.909  1.00 91.82           H
ATOM   1916 2HD2 LEU A 136      -5.152   5.022 -10.265  1.00 91.82           H
ATOM   1917 3HD2 LEU A 136      -4.255   6.506  -9.864  1.00 91.82           H
ATOM   1918  HN  LEU A 136      -4.710   2.469  -7.066  1.00 91.82           H
ATOM   1919  N   ILE A 137      -4.090   0.134  -9.114  1.00 86.59           N
ATOM   1920  CA  ILE A 137      -3.861  -1.190  -9.666  1.00 86.59           C
ATOM   1921  C   ILE A 137      -5.199  -1.802 -10.084  1.00 86.59           C
ATOM   1922  O   ILE A 137      -5.290  -2.452 -11.125  1.00 86.59           O
ATOM   1923  HA  ILE A 137      -3.243  -1.069 -10.556  1.00 86.59           H
ATOM   1924  CB  ILE A 137      -3.071  -2.052  -8.680  1.00 86.59           C
ATOM   1925  HB  ILE A 137      -3.524  -1.947  -7.695  1.00 86.59           H
ATOM   1926  CG1 ILE A 137      -1.623  -1.569  -8.566  1.00 86.59           C
ATOM   1927 1HG1 ILE A 137      -1.092  -1.779  -9.494  1.00 86.59           H
ATOM   1928 2HG1 ILE A 137      -1.607  -0.488  -8.428  1.00 86.59           H
ATOM   1929  CG2 ILE A 137      -3.152  -3.532  -9.059  1.00 86.59           C
ATOM   1930 1HG2 ILE A 137      -4.194  -3.853  -9.047  1.00 86.59           H
ATOM   1931 2HG2 ILE A 137      -2.739  -3.675 -10.057  1.00 86.59           H
ATOM   1932 3HG2 ILE A 137      -2.582  -4.123  -8.342  1.00 86.59           H
ATOM   1933  CD1 ILE A 137      -0.909  -2.249  -7.397  1.00 86.59           C
ATOM   1934 1HD1 ILE A 137      -1.429  -2.016  -6.468  1.00 86.59           H
ATOM   1935 2HD1 ILE A 137      -0.906  -3.328  -7.551  1.00 86.59           H
ATOM   1936 3HD1 ILE A 137       0.118  -1.887  -7.338  1.00 86.59           H
ATOM   1937  HN  ILE A 137      -3.838   0.241  -8.152  1.00 86.59           H
ATOM   1938  N   MET A 138      -6.204  -1.574  -9.252  1.00 88.72           N
ATOM   1939  CA  MET A 138      -7.547  -2.036  -9.556  1.00 88.72           C
ATOM   1940  C   MET A 138      -8.061  -1.410 -10.854  1.00 88.72           C
ATOM   1941  O   MET A 138      -8.643  -2.098 -11.691  1.00 88.72           O
ATOM   1942  HA  MET A 138      -7.467  -3.116  -9.672  1.00 88.72           H
ATOM   1943  CB  MET A 138      -8.487  -1.668  -8.405  1.00 88.72           C
ATOM   1944 1HB  MET A 138      -8.101  -2.078  -7.472  1.00 88.72           H
ATOM   1945 2HB  MET A 138      -8.518  -0.585  -8.289  1.00 88.72           H
ATOM   1946  CG  MET A 138      -9.898  -2.201  -8.658  1.00 88.72           C
ATOM   1947 1HG  MET A 138     -10.267  -1.837  -9.617  1.00 88.72           H
ATOM   1948 2HG  MET A 138      -9.880  -3.290  -8.717  1.00 88.72           H
ATOM   1949  SD  MET A 138     -10.991  -1.681  -7.346  1.00 88.72           S
ATOM   1950  CE  MET A 138     -11.106   0.063  -7.712  1.00 88.72           C
ATOM   1951 1HE  MET A 138     -10.113   0.510  -7.665  1.00 88.72           H
ATOM   1952 2HE  MET A 138     -11.518   0.198  -8.712  1.00 88.72           H
ATOM   1953 3HE  MET A 138     -11.756   0.545  -6.983  1.00 88.72           H
ATOM   1954  HN  MET A 138      -6.111  -1.084  -8.385  1.00 88.72           H
ATOM   1955  N   CYS A 139      -7.828  -0.112 -10.981  1.00 91.58           N
ATOM   1956  CA  CYS A 139      -8.324   0.629 -12.128  1.00 91.58           C
ATOM   1957  C   CYS A 139      -7.602   0.121 -13.377  1.00 91.58           C
ATOM   1958  O   CYS A 139      -8.190   0.056 -14.455  1.00 91.58           O
ATOM   1959  HA  CYS A 139      -9.394   0.430 -12.191  1.00 91.58           H
ATOM   1960  CB  CYS A 139      -8.152   2.138 -11.944  1.00 91.58           C
ATOM   1961 1HB  CYS A 139      -7.148   2.357 -11.579  1.00 91.58           H
ATOM   1962 2HB  CYS A 139      -8.260   2.645 -12.903  1.00 91.58           H
ATOM   1963  SG  CYS A 139      -9.397   2.771 -10.761  1.00 91.58           S
ATOM   1964  HG  CYS A 139      -8.798   2.306  -9.668  1.00 91.58           H
ATOM   1965  HN  CYS A 139      -7.311   0.431 -10.318  1.00 91.58           H
ATOM   1966  N   ILE A 140      -6.337  -0.227 -13.191  1.00 86.27           N
ATOM   1967  CA  ILE A 140      -5.548  -0.789 -14.273  1.00 86.27           C
ATOM   1968  C   ILE A 140      -6.234  -2.053 -14.796  1.00 86.27           C
ATOM   1969  O   ILE A 140      -6.346  -2.247 -16.005  1.00 86.27           O
ATOM   1970  HA  ILE A 140      -5.523  -0.052 -15.076  1.00 86.27           H
ATOM   1971  CB  ILE A 140      -4.104  -1.015 -13.822  1.00 86.27           C
ATOM   1972  HB  ILE A 140      -4.123  -1.483 -12.838  1.00 86.27           H
ATOM   1973  CG1 ILE A 140      -3.360   0.314 -13.676  1.00 86.27           C
ATOM   1974 1HG1 ILE A 140      -3.151   0.728 -14.662  1.00 86.27           H
ATOM   1975 2HG1 ILE A 140      -3.993   1.034 -13.156  1.00 86.27           H
ATOM   1976  CG2 ILE A 140      -3.378  -1.977 -14.766  1.00 86.27           C
ATOM   1977 1HG2 ILE A 140      -3.896  -2.936 -14.775  1.00 86.27           H
ATOM   1978 2HG2 ILE A 140      -3.369  -1.559 -15.773  1.00 86.27           H
ATOM   1979 3HG2 ILE A 140      -2.354  -2.120 -14.422  1.00 86.27           H
ATOM   1980  CD1 ILE A 140      -2.051   0.128 -12.906  1.00 86.27           C
ATOM   1981 1HD1 ILE A 140      -2.267  -0.263 -11.912  1.00 86.27           H
ATOM   1982 2HD1 ILE A 140      -1.411  -0.573 -13.441  1.00 86.27           H
ATOM   1983 3HD1 ILE A 140      -1.543   1.089 -12.816  1.00 86.27           H
ATOM   1984  HN  ILE A 140      -5.853  -0.130 -12.321  1.00 86.27           H
ATOM   1985  N   SER A 141      -6.675  -2.879 -13.859  1.00 86.52           N
ATOM   1986  CA  SER A 141      -7.283  -4.151 -14.209  1.00 86.52           C
ATOM   1987  C   SER A 141      -8.573  -3.916 -14.997  1.00 86.52           C
ATOM   1988  O   SER A 141      -8.833  -4.599 -15.987  1.00 86.52           O
ATOM   1989  HA  SER A 141      -6.545  -4.663 -14.826  1.00 86.52           H
ATOM   1990  CB  SER A 141      -7.569  -4.987 -12.959  1.00 86.52           C
ATOM   1991 1HB  SER A 141      -8.296  -4.468 -12.335  1.00 86.52           H
ATOM   1992 2HB  SER A 141      -8.020  -5.935 -13.253  1.00 86.52           H
ATOM   1993  OG  SER A 141      -6.388  -5.238 -12.203  1.00 86.52           O
ATOM   1994  HG  SER A 141      -6.212  -4.475 -11.581  1.00 86.52           H
ATOM   1995  HN  SER A 141      -6.623  -2.691 -12.878  1.00 86.52           H
ATOM   1996  N   VAL A 142      -9.346  -2.948 -14.529  1.00 88.79           N
ATOM   1997  CA  VAL A 142     -10.601  -2.611 -15.181  1.00 88.79           C
ATOM   1998  C   VAL A 142     -10.315  -2.104 -16.596  1.00 88.79           C
ATOM   1999  O   VAL A 142     -11.025  -2.452 -17.538  1.00 88.79           O
ATOM   2000  HA  VAL A 142     -11.192  -3.524 -15.248  1.00 88.79           H
ATOM   2001  CB  VAL A 142     -11.378  -1.604 -14.331  1.00 88.79           C
ATOM   2002  HB  VAL A 142     -10.745  -0.728 -14.185  1.00 88.79           H
ATOM   2003  CG1 VAL A 142     -12.651  -1.149 -15.047  1.00 88.79           C
ATOM   2004 1HG1 VAL A 142     -12.387  -0.677 -15.993  1.00 88.79           H
ATOM   2005 2HG1 VAL A 142     -13.289  -2.012 -15.237  1.00 88.79           H
ATOM   2006 3HG1 VAL A 142     -13.184  -0.434 -14.421  1.00 88.79           H
ATOM   2007  CG2 VAL A 142     -11.701  -2.184 -12.952  1.00 88.79           C
ATOM   2008 1HG2 VAL A 142     -12.306  -3.083 -13.069  1.00 88.79           H
ATOM   2009 2HG2 VAL A 142     -10.774  -2.434 -12.437  1.00 88.79           H
ATOM   2010 3HG2 VAL A 142     -12.254  -1.447 -12.369  1.00 88.79           H
ATOM   2011  HN  VAL A 142      -9.129  -2.399 -13.722  1.00 88.79           H
ATOM   2012  N   ASP A 143      -9.275  -1.291 -16.700  1.00 83.61           N
ATOM   2013  CA  ASP A 143      -8.912  -0.699 -17.977  1.00 83.61           C
ATOM   2014  C   ASP A 143      -8.561  -1.810 -18.968  1.00 83.61           C
ATOM   2015  O   ASP A 143      -8.954  -1.755 -20.132  1.00 83.61           O
ATOM   2016  HA  ASP A 143      -9.787  -0.126 -18.285  1.00 83.61           H
ATOM   2017  CB  ASP A 143      -7.691   0.212 -17.835  1.00 83.61           C
ATOM   2018 1HB  ASP A 143      -7.915   1.021 -17.140  1.00 83.61           H
ATOM   2019 2HB  ASP A 143      -6.860  -0.351 -17.411  1.00 83.61           H
ATOM   2020  CG  ASP A 143      -7.281   0.795 -19.189  1.00 83.61           C
ATOM   2021  OD1 ASP A 143      -8.125   1.500 -19.782  1.00 83.61           O
ATOM   2022  OD2 ASP A 143      -6.133   0.521 -19.600  1.00 83.61           O
ATOM   2023  HN  ASP A 143      -8.685  -1.035 -15.933  1.00 83.61           H
ATOM   2024  N   ARG A 144      -7.825  -2.792 -18.470  1.00 74.19           N
ATOM   2025  CA  ARG A 144      -7.401  -3.906 -19.302  1.00 74.19           C
ATOM   2026  C   ARG A 144      -8.616  -4.694 -19.793  1.00 74.19           C
ATOM   2027  O   ARG A 144      -8.686  -5.069 -20.962  1.00 74.19           O
ATOM   2028  HA  ARG A 144      -6.870  -3.444 -20.134  1.00 74.19           H
ATOM   2029  CB  ARG A 144      -6.469  -4.844 -18.533  1.00 74.19           C
ATOM   2030 1HB  ARG A 144      -6.920  -5.107 -17.576  1.00 74.19           H
ATOM   2031 2HB  ARG A 144      -6.341  -5.772 -19.090  1.00 74.19           H
ATOM   2032  CG  ARG A 144      -5.105  -4.191 -18.297  1.00 74.19           C
ATOM   2033 1HG  ARG A 144      -5.236  -3.249 -17.766  1.00 74.19           H
ATOM   2034 2HG  ARG A 144      -4.496  -4.833 -17.662  1.00 74.19           H
ATOM   2035  CD  ARG A 144      -4.382  -3.941 -19.622  1.00 74.19           C
ATOM   2036 1HD  ARG A 144      -3.345  -4.268 -19.547  1.00 74.19           H
ATOM   2037 2HD  ARG A 144      -4.844  -4.527 -20.415  1.00 74.19           H
ATOM   2038  NE  ARG A 144      -4.434  -2.501 -19.962  1.00 74.19           N
ATOM   2039  HE  ARG A 144      -4.930  -1.891 -19.345  1.00 74.19           H
ATOM   2040  CZ  ARG A 144      -3.857  -1.964 -21.046  1.00 74.19           C
ATOM   2041  NH1 ARG A 144      -3.179  -2.735 -21.908  1.00 74.19           N
ATOM   2042 1HH1 ARG A 144      -3.100  -3.718 -21.744  1.00 74.19           H
ATOM   2043 2HH1 ARG A 144      -2.751  -2.326 -22.714  1.00 74.19           H
ATOM   2044  NH2 ARG A 144      -3.968  -0.646 -21.256  1.00 74.19           N
ATOM   2045 1HH2 ARG A 144      -3.544  -0.229 -22.060  1.00 74.19           H
ATOM   2046 2HH2 ARG A 144      -4.476  -0.078 -20.608  1.00 74.19           H
ATOM   2047  HN  ARG A 144      -7.520  -2.836 -17.518  1.00 74.19           H
ATOM   2048  N   TYR A 145      -9.543  -4.924 -18.875  1.00 85.14           N
ATOM   2049  CA  TYR A 145     -10.774  -5.618 -19.211  1.00 85.14           C
ATOM   2050  C   TYR A 145     -11.492  -4.929 -20.374  1.00 85.14           C
ATOM   2051  O   TYR A 145     -11.854  -5.576 -21.355  1.00 85.14           O
ATOM   2052  HA  TYR A 145     -10.517  -6.636 -19.505  1.00 85.14           H
ATOM   2053  CB  TYR A 145     -11.657  -5.540 -17.964  1.00 85.14           C
ATOM   2054 1HB  TYR A 145     -11.276  -6.237 -17.217  1.00 85.14           H
ATOM   2055 2HB  TYR A 145     -11.578  -4.541 -17.537  1.00 85.14           H
ATOM   2056  CG  TYR A 145     -13.132  -5.852 -18.225  1.00 85.14           C
ATOM   2057  CD1 TYR A 145     -14.061  -4.831 -18.243  1.00 85.14           C
ATOM   2058  HD1 TYR A 145     -13.743  -3.803 -18.070  1.00 85.14           H
ATOM   2059  CD2 TYR A 145     -13.534  -7.154 -18.444  1.00 85.14           C
ATOM   2060  HD2 TYR A 145     -12.801  -7.961 -18.430  1.00 85.14           H
ATOM   2061  CE1 TYR A 145     -15.449  -5.125 -18.488  1.00 85.14           C
ATOM   2062  HE1 TYR A 145     -16.192  -4.328 -18.505  1.00 85.14           H
ATOM   2063  CE2 TYR A 145     -14.922  -7.448 -18.689  1.00 85.14           C
ATOM   2064  HE2 TYR A 145     -15.253  -8.472 -18.863  1.00 85.14           H
ATOM   2065  CZ  TYR A 145     -15.811  -6.419 -18.700  1.00 85.14           C
ATOM   2066  OH  TYR A 145     -17.122  -6.696 -18.932  1.00 85.14           O
ATOM   2067  HH  TYR A 145     -17.241  -7.675 -19.097  1.00 85.14           H
ATOM   2068  HN  TYR A 145      -9.464  -4.645 -17.918  1.00 85.14           H
ATOM   2069  N   ILE A 146     -11.677  -3.626 -20.224  1.00 82.25           N
ATOM   2070  CA  ILE A 146     -12.411  -2.855 -21.213  1.00 82.25           C
ATOM   2071  C   ILE A 146     -11.681  -2.930 -22.555  1.00 82.25           C
ATOM   2072  O   ILE A 146     -12.312  -3.070 -23.602  1.00 82.25           O
ATOM   2073  HA  ILE A 146     -13.391  -3.319 -21.327  1.00 82.25           H
ATOM   2074  CB  ILE A 146     -12.642  -1.427 -20.716  1.00 82.25           C
ATOM   2075  HB  ILE A 146     -11.682  -1.015 -20.402  1.00 82.25           H
ATOM   2076  CG1 ILE A 146     -13.561  -1.413 -19.493  1.00 82.25           C
ATOM   2077 1HG1 ILE A 146     -14.579  -1.659 -19.796  1.00 82.25           H
ATOM   2078 2HG1 ILE A 146     -13.244  -2.180 -18.787  1.00 82.25           H
ATOM   2079  CG2 ILE A 146     -13.170  -0.534 -21.841  1.00 82.25           C
ATOM   2080 1HG2 ILE A 146     -12.446  -0.508 -22.655  1.00 82.25           H
ATOM   2081 2HG2 ILE A 146     -14.116  -0.933 -22.208  1.00 82.25           H
ATOM   2082 3HG2 ILE A 146     -13.325   0.476 -21.461  1.00 82.25           H
ATOM   2083  CD1 ILE A 146     -13.544  -0.044 -18.810  1.00 82.25           C
ATOM   2084 1HD1 ILE A 146     -12.529   0.188 -18.487  1.00 82.25           H
ATOM   2085 2HD1 ILE A 146     -13.884   0.717 -19.512  1.00 82.25           H
ATOM   2086 3HD1 ILE A 146     -14.205  -0.062 -17.944  1.00 82.25           H
ATOM   2087  HN  ILE A 146     -11.336  -3.098 -19.446  1.00 82.25           H
ATOM   2088  N   ALA A 147     -10.362  -2.831 -22.481  1.00 81.12           N
ATOM   2089  CA  ALA A 147      -9.550  -2.738 -23.683  1.00 81.12           C
ATOM   2090  C   ALA A 147      -9.652  -4.049 -24.465  1.00 81.12           C
ATOM   2091  O   ALA A 147      -9.517  -4.058 -25.688  1.00 81.12           O
ATOM   2092  HA  ALA A 147      -9.951  -1.928 -24.293  1.00 81.12           H
ATOM   2093  CB  ALA A 147      -8.108  -2.399 -23.300  1.00 81.12           C
ATOM   2094 1HB  ALA A 147      -8.087  -1.445 -22.772  1.00 81.12           H
ATOM   2095 2HB  ALA A 147      -7.711  -3.181 -22.653  1.00 81.12           H
ATOM   2096 3HB  ALA A 147      -7.499  -2.329 -24.201  1.00 81.12           H
ATOM   2097  HN  ALA A 147      -9.850  -2.815 -21.623  1.00 81.12           H
ATOM   2098  N   ILE A 148      -9.890  -5.124 -23.729  1.00 77.38           N
ATOM   2099  CA  ILE A 148      -9.804  -6.457 -24.300  1.00 77.38           C
ATOM   2100  C   ILE A 148     -11.214  -6.970 -24.601  1.00 77.38           C
ATOM   2101  O   ILE A 148     -11.504  -7.377 -25.725  1.00 77.38           O
ATOM   2102  HA  ILE A 148      -9.259  -6.375 -25.240  1.00 77.38           H
ATOM   2103  CB  ILE A 148      -8.995  -7.380 -23.387  1.00 77.38           C
ATOM   2104  HB  ILE A 148      -9.383  -7.284 -22.373  1.00 77.38           H
ATOM   2105  CG1 ILE A 148      -7.524  -6.962 -23.349  1.00 77.38           C
ATOM   2106 1HG1 ILE A 148      -7.070  -7.127 -24.326  1.00 77.38           H
ATOM   2107 2HG1 ILE A 148      -7.451  -5.895 -23.140  1.00 77.38           H
ATOM   2108  CG2 ILE A 148      -9.164  -8.844 -23.798  1.00 77.38           C
ATOM   2109 1HG2 ILE A 148     -10.216  -9.121 -23.731  1.00 77.38           H
ATOM   2110 2HG2 ILE A 148      -8.818  -8.976 -24.824  1.00 77.38           H
ATOM   2111 3HG2 ILE A 148      -8.579  -9.478 -23.133  1.00 77.38           H
ATOM   2112  CD1 ILE A 148      -6.757  -7.750 -22.285  1.00 77.38           C
ATOM   2113 1HD1 ILE A 148      -7.199  -7.563 -21.306  1.00 77.38           H
ATOM   2114 2HD1 ILE A 148      -6.812  -8.814 -22.511  1.00 77.38           H
ATOM   2115 3HD1 ILE A 148      -5.714  -7.433 -22.279  1.00 77.38           H
ATOM   2116  HN  ILE A 148     -10.137  -5.094 -22.760  1.00 77.38           H
ATOM   2117  N   ALA A 149     -12.053  -6.935 -23.576  1.00 77.88           N
ATOM   2118  CA  ALA A 149     -13.371  -7.539 -23.667  1.00 77.88           C
ATOM   2119  C   ALA A 149     -14.286  -6.633 -24.494  1.00 77.88           C
ATOM   2120  O   ALA A 149     -15.145  -7.117 -25.229  1.00 77.88           O
ATOM   2121  HA  ALA A 149     -13.264  -8.496 -24.178  1.00 77.88           H
ATOM   2122  CB  ALA A 149     -13.917  -7.789 -22.260  1.00 77.88           C
ATOM   2123 1HB  ALA A 149     -13.247  -8.461 -21.724  1.00 77.88           H
ATOM   2124 2HB  ALA A 149     -13.987  -6.843 -21.724  1.00 77.88           H
ATOM   2125 3HB  ALA A 149     -14.906  -8.242 -22.329  1.00 77.88           H
ATOM   2126  HN  ALA A 149     -11.845  -6.506 -22.697  1.00 77.88           H
ATOM   2127  N   GLN A 150     -14.070  -5.334 -24.347  1.00 70.43           N
ATOM   2128  CA  GLN A 150     -14.926  -4.354 -24.993  1.00 70.43           C
ATOM   2129  C   GLN A 150     -14.118  -3.512 -25.982  1.00 70.43           C
ATOM   2130  O   GLN A 150     -14.283  -2.295 -26.047  1.00 70.43           O
ATOM   2131  HA  GLN A 150     -15.677  -4.935 -25.529  1.00 70.43           H
ATOM   2132  CB  GLN A 150     -15.622  -3.468 -23.959  1.00 70.43           C
ATOM   2133 1HB  GLN A 150     -14.878  -2.894 -23.407  1.00 70.43           H
ATOM   2134 2HB  GLN A 150     -16.267  -2.749 -24.465  1.00 70.43           H
ATOM   2135  CG  GLN A 150     -16.452  -4.308 -22.985  1.00 70.43           C
ATOM   2136 1HG  GLN A 150     -17.090  -4.992 -23.543  1.00 70.43           H
ATOM   2137 2HG  GLN A 150     -15.790  -4.918 -22.371  1.00 70.43           H
ATOM   2138  CD  GLN A 150     -17.312  -3.416 -22.087  1.00 70.43           C
ATOM   2139  OE1 GLN A 150     -17.327  -2.202 -22.205  1.00 70.43           O
ATOM   2140  NE2 GLN A 150     -18.025  -4.085 -21.185  1.00 70.43           N
ATOM   2141 1HE2 GLN A 150     -17.967  -5.082 -21.141  1.00 70.43           H
ATOM   2142 2HE2 GLN A 150     -18.619  -3.590 -20.551  1.00 70.43           H
ATOM   2143  HN  GLN A 150     -13.327  -4.949 -23.799  1.00 70.43           H
ATOM   2144  N   ALA A 151     -13.261  -4.194 -26.728  1.00 70.33           N
ATOM   2145  CA  ALA A 151     -12.259  -3.512 -27.529  1.00 70.33           C
ATOM   2146  C   ALA A 151     -12.950  -2.521 -28.468  1.00 70.33           C
ATOM   2147  O   ALA A 151     -12.473  -1.403 -28.657  1.00 70.33           O
ATOM   2148  HA  ALA A 151     -11.608  -2.962 -26.849  1.00 70.33           H
ATOM   2149  CB  ALA A 151     -11.421  -4.545 -28.287  1.00 70.33           C
ATOM   2150 1HB  ALA A 151     -10.928  -5.206 -27.574  1.00 70.33           H
ATOM   2151 2HB  ALA A 151     -12.069  -5.131 -28.938  1.00 70.33           H
ATOM   2152 3HB  ALA A 151     -10.670  -4.033 -28.887  1.00 70.33           H
ATOM   2153  HN  ALA A 151     -13.244  -5.192 -26.790  1.00 70.33           H
ATOM   2154  N   MET A 152     -14.064  -2.966 -29.030  1.00 60.17           N
ATOM   2155  CA  MET A 152     -14.797  -2.153 -29.986  1.00 60.17           C
ATOM   2156  C   MET A 152     -15.205  -0.814 -29.367  1.00 60.17           C
ATOM   2157  O   MET A 152     -14.947   0.243 -29.940  1.00 60.17           O
ATOM   2158  HA  MET A 152     -14.109  -1.983 -30.814  1.00 60.17           H
ATOM   2159  CB  MET A 152     -16.047  -2.906 -30.445  1.00 60.17           C
ATOM   2160 1HB  MET A 152     -16.537  -3.362 -29.585  1.00 60.17           H
ATOM   2161 2HB  MET A 152     -16.758  -2.205 -30.883  1.00 60.17           H
ATOM   2162  CG  MET A 152     -15.691  -3.986 -31.469  1.00 60.17           C
ATOM   2163 1HG  MET A 152     -14.795  -4.519 -31.151  1.00 60.17           H
ATOM   2164 2HG  MET A 152     -16.494  -4.720 -31.529  1.00 60.17           H
ATOM   2165  SD  MET A 152     -15.423  -3.244 -33.070  1.00 60.17           S
ATOM   2166  CE  MET A 152     -17.114  -2.992 -33.582  1.00 60.17           C
ATOM   2167 1HE  MET A 152     -17.630  -3.951 -33.619  1.00 60.17           H
ATOM   2168 2HE  MET A 152     -17.615  -2.337 -32.869  1.00 60.17           H
ATOM   2169 3HE  MET A 152     -17.130  -2.532 -34.570  1.00 60.17           H
ATOM   2170  HN  MET A 152     -14.465  -3.863 -28.843  1.00 60.17           H
ATOM   2171  N   ARG A 153     -15.837  -0.904 -28.205  1.00 56.74           N
ATOM   2172  CA  ARG A 153     -16.327   0.283 -27.527  1.00 56.74           C
ATOM   2173  C   ARG A 153     -15.156   1.145 -27.051  1.00 56.74           C
ATOM   2174  O   ARG A 153     -15.272   2.367 -26.972  1.00 56.74           O
ATOM   2175  HA  ARG A 153     -16.921   0.807 -28.276  1.00 56.74           H
ATOM   2176  CB  ARG A 153     -17.198  -0.089 -26.326  1.00 56.74           C
ATOM   2177 1HB  ARG A 153     -16.672  -0.810 -25.700  1.00 56.74           H
ATOM   2178 2HB  ARG A 153     -17.377   0.795 -25.713  1.00 56.74           H
ATOM   2179  CG  ARG A 153     -18.535  -0.680 -26.780  1.00 56.74           C
ATOM   2180 1HG  ARG A 153     -19.033   0.015 -27.456  1.00 56.74           H
ATOM   2181 2HG  ARG A 153     -18.359  -1.598 -27.339  1.00 56.74           H
ATOM   2182  CD  ARG A 153     -19.441  -0.971 -25.582  1.00 56.74           C
ATOM   2183 1HD  ARG A 153     -18.971  -1.709 -24.931  1.00 56.74           H
ATOM   2184 2HD  ARG A 153     -19.578  -0.066 -24.990  1.00 56.74           H
ATOM   2185  NE  ARG A 153     -20.752  -1.473 -26.049  1.00 56.74           N
ATOM   2186  HE  ARG A 153     -20.916  -1.509 -27.035  1.00 56.74           H
ATOM   2187  CZ  ARG A 153     -21.735  -1.880 -25.234  1.00 56.74           C
ATOM   2188  NH1 ARG A 153     -21.571  -1.853 -23.904  1.00 56.74           N
ATOM   2189 1HH1 ARG A 153     -20.710  -1.526 -23.513  1.00 56.74           H
ATOM   2190 2HH1 ARG A 153     -22.309  -2.158 -23.303  1.00 56.74           H
ATOM   2191  NH2 ARG A 153     -22.884  -2.316 -25.768  1.00 56.74           N
ATOM   2192 1HH2 ARG A 153     -23.627  -2.623 -25.174  1.00 56.74           H
ATOM   2193 2HH2 ARG A 153     -22.998  -2.333 -26.762  1.00 56.74           H
ATOM   2194  HN  ARG A 153     -16.014  -1.766 -27.730  1.00 56.74           H
ATOM   2195  N   ALA A 154     -14.055   0.474 -26.747  1.00 62.88           N
ATOM   2196  CA  ALA A 154     -12.903   1.148 -26.171  1.00 62.88           C
ATOM   2197  C   ALA A 154     -12.268   2.055 -27.227  1.00 62.88           C
ATOM   2198  O   ALA A 154     -11.686   3.087 -26.896  1.00 62.88           O
ATOM   2199  HA  ALA A 154     -13.257   1.761 -25.343  1.00 62.88           H
ATOM   2200  CB  ALA A 154     -11.920   0.107 -25.630  1.00 62.88           C
ATOM   2201 1HB  ALA A 154     -12.412  -0.492 -24.863  1.00 62.88           H
ATOM   2202 2HB  ALA A 154     -11.593  -0.541 -26.443  1.00 62.88           H
ATOM   2203 3HB  ALA A 154     -11.057   0.613 -25.198  1.00 62.88           H
ATOM   2204  HN  ALA A 154     -13.942  -0.510 -26.887  1.00 62.88           H
ATOM   2205  N   HIS A 155     -12.401   1.637 -28.478  1.00 58.26           N
ATOM   2206  CA  HIS A 155     -11.722   2.314 -29.569  1.00 58.26           C
ATOM   2207  C   HIS A 155     -12.391   3.665 -29.830  1.00 58.26           C
ATOM   2208  O   HIS A 155     -11.712   4.680 -29.978  1.00 58.26           O
ATOM   2209  HA  HIS A 155     -10.696   2.484 -29.243  1.00 58.26           H
ATOM   2210  CB  HIS A 155     -11.675   1.426 -30.814  1.00 58.26           C
ATOM   2211 1HB  HIS A 155     -11.424   0.409 -30.513  1.00 58.26           H
ATOM   2212 2HB  HIS A 155     -12.669   1.390 -31.260  1.00 58.26           H
ATOM   2213  CG  HIS A 155     -10.686   1.885 -31.859  1.00 58.26           C
ATOM   2214  ND1 HIS A 155      -9.317   1.858 -31.658  1.00 58.26           N
ATOM   2215  HD1 HIS A 155      -8.853   1.544 -30.830  1.00 58.26           H
ATOM   2216  CD2 HIS A 155     -10.881   2.381 -33.115  1.00 58.26           C
ATOM   2217  HD2 HIS A 155     -11.847   2.536 -33.595  1.00 58.26           H
ATOM   2218  CE1 HIS A 155      -8.725   2.320 -32.750  1.00 58.26           C
ATOM   2219  HE1 HIS A 155      -7.651   2.424 -32.901  1.00 58.26           H
ATOM   2220  NE2 HIS A 155      -9.696   2.645 -33.651  1.00 58.26           N
ATOM   2221  HN  HIS A 155     -12.959   0.853 -28.749  1.00 58.26           H
ATOM   2222  N   THR A 156     -13.715   3.635 -29.878  1.00 64.03           N
ATOM   2223  CA  THR A 156     -14.479   4.823 -30.216  1.00 64.03           C
ATOM   2224  C   THR A 156     -14.331   5.882 -29.121  1.00 64.03           C
ATOM   2225  O   THR A 156     -14.439   7.077 -29.389  1.00 64.03           O
ATOM   2226  HA  THR A 156     -14.066   5.250 -31.130  1.00 64.03           H
ATOM   2227  CB  THR A 156     -15.929   4.400 -30.460  1.00 64.03           C
ATOM   2228  HB  THR A 156     -16.579   5.271 -30.552  1.00 64.03           H
ATOM   2229  OG1 THR A 156     -16.223   3.527 -29.372  1.00 64.03           O
ATOM   2230  HG1 THR A 156     -17.193   3.284 -29.381  1.00 64.03           H
ATOM   2231  CG2 THR A 156     -16.081   3.516 -31.699  1.00 64.03           C
ATOM   2232 1HG2 THR A 156     -15.484   2.613 -31.576  1.00 64.03           H
ATOM   2233 2HG2 THR A 156     -15.738   4.061 -32.578  1.00 64.03           H
ATOM   2234 3HG2 THR A 156     -17.129   3.244 -31.826  1.00 64.03           H
ATOM   2235  HN  THR A 156     -14.263   2.819 -29.693  1.00 64.03           H
ATOM   2236  N   TRP A 157     -14.086   5.403 -27.910  1.00 57.61           N
ATOM   2237  CA  TRP A 157     -14.096   6.273 -26.746  1.00 57.61           C
ATOM   2238  C   TRP A 157     -12.644   6.548 -26.349  1.00 57.61           C
ATOM   2239  O   TRP A 157     -12.370   6.944 -25.217  1.00 57.61           O
ATOM   2240  HA  TRP A 157     -14.588   7.204 -27.029  1.00 57.61           H
ATOM   2241  CB  TRP A 157     -14.920   5.661 -25.611  1.00 57.61           C
ATOM   2242 1HB  TRP A 157     -14.626   4.620 -25.483  1.00 57.61           H
ATOM   2243 2HB  TRP A 157     -14.678   6.177 -24.682  1.00 57.61           H
ATOM   2244  CG  TRP A 157     -16.432   5.726 -25.835  1.00 57.61           C
ATOM   2245  CD1 TRP A 157     -17.147   5.150 -26.811  1.00 57.61           C
ATOM   2246  HD1 TRP A 157     -16.720   4.535 -27.603  1.00 57.61           H
ATOM   2247  CD2 TRP A 157     -17.392   6.433 -25.022  1.00 57.61           C
ATOM   2248  NE1 TRP A 157     -18.492   5.433 -26.687  1.00 57.61           N
ATOM   2249  HE1 TRP A 157     -19.222   5.117 -27.293  1.00 57.61           H
ATOM   2250  CE2 TRP A 157     -18.646   6.238 -25.564  1.00 57.61           C
ATOM   2251  CE3 TRP A 157     -17.207   7.212 -23.866  1.00 57.61           C
ATOM   2252  HE3 TRP A 157     -16.228   7.381 -23.418  1.00 57.61           H
ATOM   2253  CZ2 TRP A 157     -19.811   6.789 -25.019  1.00 57.61           C
ATOM   2254  HZ2 TRP A 157     -20.791   6.620 -25.467  1.00 57.61           H
ATOM   2255  CZ3 TRP A 157     -18.382   7.755 -23.333  1.00 57.61           C
ATOM   2256  HZ3 TRP A 157     -18.295   8.368 -22.435  1.00 57.61           H
ATOM   2257  CH2 TRP A 157     -19.651   7.569 -23.867  1.00 57.61           C
ATOM   2258  HH2 TRP A 157     -20.519   8.027 -23.391  1.00 57.61           H
ATOM   2259  HN  TRP A 157     -13.884   4.443 -27.718  1.00 57.61           H
ATOM   2260  N   ARG A 158     -11.752   6.329 -27.303  1.00 57.39           N
ATOM   2261  CA  ARG A 158     -10.328   6.326 -27.011  1.00 57.39           C
ATOM   2262  C   ARG A 158      -9.917   7.649 -26.362  1.00 57.39           C
ATOM   2263  O   ARG A 158      -9.206   7.657 -25.358  1.00 57.39           O
ATOM   2264  HA  ARG A 158     -10.187   5.491 -26.324  1.00 57.39           H
ATOM   2265  CB  ARG A 158      -9.505   6.112 -28.282  1.00 57.39           C
ATOM   2266 1HB  ARG A 158      -9.869   5.231 -28.812  1.00 57.39           H
ATOM   2267 2HB  ARG A 158      -9.635   6.962 -28.952  1.00 57.39           H
ATOM   2268  CG  ARG A 158      -8.021   5.939 -27.952  1.00 57.39           C
ATOM   2269 1HG  ARG A 158      -7.634   6.855 -27.507  1.00 57.39           H
ATOM   2270 2HG  ARG A 158      -7.900   5.149 -27.211  1.00 57.39           H
ATOM   2271  CD  ARG A 158      -7.216   5.596 -29.208  1.00 57.39           C
ATOM   2272 1HD  ARG A 158      -7.577   4.661 -29.636  1.00 57.39           H
ATOM   2273 2HD  ARG A 158      -7.359   6.368 -29.963  1.00 57.39           H
ATOM   2274  NE  ARG A 158      -5.780   5.477 -28.871  1.00 57.39           N
ATOM   2275  HE  ARG A 158      -5.498   5.693 -27.936  1.00 57.39           H
ATOM   2276  CZ  ARG A 158      -4.834   5.098 -29.741  1.00 57.39           C
ATOM   2277  NH1 ARG A 158      -5.154   4.797 -31.007  1.00 57.39           N
ATOM   2278 1HH1 ARG A 158      -6.106   4.854 -31.308  1.00 57.39           H
ATOM   2279 2HH1 ARG A 158      -4.442   4.515 -31.649  1.00 57.39           H
ATOM   2280  NH2 ARG A 158      -3.562   5.025 -29.326  1.00 57.39           N
ATOM   2281 1HH2 ARG A 158      -2.843   4.744 -29.963  1.00 57.39           H
ATOM   2282 2HH2 ARG A 158      -3.331   5.252 -28.380  1.00 57.39           H
ATOM   2283  HN  ARG A 158     -11.987   6.155 -28.260  1.00 57.39           H
ATOM   2284  N   GLU A 159     -10.382   8.735 -26.961  1.00 62.88           N
ATOM   2285  CA  GLU A 159     -10.008  10.061 -26.501  1.00 62.88           C
ATOM   2286  C   GLU A 159     -10.645  10.350 -25.140  1.00 62.88           C
ATOM   2287  O   GLU A 159      -9.975  10.827 -24.226  1.00 62.88           O
ATOM   2288  HA  GLU A 159      -8.923  10.040 -26.404  1.00 62.88           H
ATOM   2289  CB  GLU A 159     -10.399  11.128 -27.526  1.00 62.88           C
ATOM   2290 1HB  GLU A 159     -11.434  10.978 -27.836  1.00 62.88           H
ATOM   2291 2HB  GLU A 159     -10.212  12.119 -27.114  1.00 62.88           H
ATOM   2292  CG  GLU A 159      -9.541  11.016 -28.788  1.00 62.88           C
ATOM   2293 1HG  GLU A 159      -8.488  10.964 -28.512  1.00 62.88           H
ATOM   2294 2HG  GLU A 159      -9.779  10.091 -29.313  1.00 62.88           H
ATOM   2295  CD  GLU A 159      -9.772  12.211 -29.715  1.00 62.88           C
ATOM   2296  OE1 GLU A 159      -8.899  12.433 -30.582  1.00 62.88           O
ATOM   2297  OE2 GLU A 159     -10.816  12.874 -29.537  1.00 62.88           O
ATOM   2298  HN  GLU A 159     -11.002   8.719 -27.746  1.00 62.88           H
ATOM   2299  N   LYS A 160     -11.932  10.048 -25.048  1.00 69.18           N
ATOM   2300  CA  LYS A 160     -12.676  10.303 -23.826  1.00 69.18           C
ATOM   2301  C   LYS A 160     -12.049   9.509 -22.678  1.00 69.18           C
ATOM   2302  O   LYS A 160     -12.062   9.954 -21.532  1.00 69.18           O
ATOM   2303  HA  LYS A 160     -12.582  11.366 -23.602  1.00 69.18           H
ATOM   2304  CB  LYS A 160     -14.164  10.014 -24.034  1.00 69.18           C
ATOM   2305 1HB  LYS A 160     -14.290   9.009 -24.438  1.00 69.18           H
ATOM   2306 2HB  LYS A 160     -14.680  10.038 -23.075  1.00 69.18           H
ATOM   2307  CG  LYS A 160     -14.793  11.035 -24.984  1.00 69.18           C
ATOM   2308 1HG  LYS A 160     -14.580  12.044 -24.632  1.00 69.18           H
ATOM   2309 2HG  LYS A 160     -14.344  10.941 -25.973  1.00 69.18           H
ATOM   2310  CD  LYS A 160     -16.306  10.831 -25.084  1.00 69.18           C
ATOM   2311 1HD  LYS A 160     -16.518   9.829 -25.455  1.00 69.18           H
ATOM   2312 2HD  LYS A 160     -16.752  10.905 -24.092  1.00 69.18           H
ATOM   2313  CE  LYS A 160     -16.939  11.869 -26.013  1.00 69.18           C
ATOM   2314 1HE  LYS A 160     -16.747  12.872 -25.631  1.00 69.18           H
ATOM   2315 2HE  LYS A 160     -16.480  11.811 -27.000  1.00 69.18           H
ATOM   2316  NZ  LYS A 160     -18.398  11.644 -26.124  1.00 69.18           N
ATOM   2317 1HZ  LYS A 160     -18.802  12.346 -26.734  1.00 69.18           H
ATOM   2318 2HZ  LYS A 160     -18.569  10.722 -26.509  1.00 69.18           H
ATOM   2319 3HZ  LYS A 160     -18.821  11.711 -25.205  1.00 69.18           H
ATOM   2320  HN  LYS A 160     -12.464   9.637 -25.789  1.00 69.18           H
ATOM   2321  N   ARG A 161     -11.517   8.347 -23.026  1.00 67.08           N
ATOM   2322  CA  ARG A 161     -10.939   7.460 -22.031  1.00 67.08           C
ATOM   2323  C   ARG A 161      -9.772   8.149 -21.320  1.00 67.08           C
ATOM   2324  O   ARG A 161      -9.542   7.923 -20.133  1.00 67.08           O
ATOM   2325  HA  ARG A 161     -11.753   7.252 -21.336  1.00 67.08           H
ATOM   2326  CB  ARG A 161     -10.442   6.162 -22.671  1.00 67.08           C
ATOM   2327 1HB  ARG A 161      -9.901   6.389 -23.589  1.00 67.08           H
ATOM   2328 2HB  ARG A 161      -9.739   5.668 -22.000  1.00 67.08           H
ATOM   2329  CG  ARG A 161     -11.609   5.222 -22.979  1.00 67.08           C
ATOM   2330 1HG  ARG A 161     -12.161   5.010 -22.063  1.00 67.08           H
ATOM   2331 2HG  ARG A 161     -12.302   5.709 -23.664  1.00 67.08           H
ATOM   2332  CD  ARG A 161     -11.110   3.913 -23.594  1.00 67.08           C
ATOM   2333 1HD  ARG A 161     -11.935   3.392 -24.079  1.00 67.08           H
ATOM   2334 2HD  ARG A 161     -10.369   4.123 -24.365  1.00 67.08           H
ATOM   2335  NE  ARG A 161     -10.518   3.053 -22.545  1.00 67.08           N
ATOM   2336  HE  ARG A 161     -10.710   3.279 -21.590  1.00 67.08           H
ATOM   2337  CZ  ARG A 161      -9.739   1.992 -22.794  1.00 67.08           C
ATOM   2338  NH1 ARG A 161      -9.448   1.643 -24.055  1.00 67.08           N
ATOM   2339 1HH1 ARG A 161      -9.813   2.176 -24.818  1.00 67.08           H
ATOM   2340 2HH1 ARG A 161      -8.867   0.849 -24.232  1.00 67.08           H
ATOM   2341  NH2 ARG A 161      -9.256   1.284 -21.764  1.00 67.08           N
ATOM   2342 1HH2 ARG A 161      -8.674   0.489 -21.933  1.00 67.08           H
ATOM   2343 2HH2 ARG A 161      -9.478   1.551 -20.826  1.00 67.08           H
ATOM   2344  HN  ARG A 161     -11.477   8.009 -23.967  1.00 67.08           H
ATOM   2345  N   LEU A 162      -9.066   8.977 -22.077  1.00 78.54           N
ATOM   2346  CA  LEU A 162      -7.914   9.683 -21.541  1.00 78.54           C
ATOM   2347  C   LEU A 162      -8.390  10.741 -20.543  1.00 78.54           C
ATOM   2348  O   LEU A 162      -7.768  10.940 -19.501  1.00 78.54           O
ATOM   2349  HA  LEU A 162      -7.304   8.954 -21.007  1.00 78.54           H
ATOM   2350  CB  LEU A 162      -7.057  10.248 -22.675  1.00 78.54           C
ATOM   2351 1HB  LEU A 162      -6.836   9.441 -23.374  1.00 78.54           H
ATOM   2352 2HB  LEU A 162      -7.647  10.986 -23.217  1.00 78.54           H
ATOM   2353  CG  LEU A 162      -5.736  10.898 -22.257  1.00 78.54           C
ATOM   2354  HG  LEU A 162      -5.950  11.641 -21.489  1.00 78.54           H
ATOM   2355  CD1 LEU A 162      -4.789   9.868 -21.639  1.00 78.54           C
ATOM   2356 1HD1 LEU A 162      -5.256   9.427 -20.758  1.00 78.54           H
ATOM   2357 2HD1 LEU A 162      -4.578   9.085 -22.368  1.00 78.54           H
ATOM   2358 3HD1 LEU A 162      -3.858  10.357 -21.351  1.00 78.54           H
ATOM   2359  CD2 LEU A 162      -5.093  11.636 -23.433  1.00 78.54           C
ATOM   2360 1HD2 LEU A 162      -4.895  10.931 -24.240  1.00 78.54           H
ATOM   2361 2HD2 LEU A 162      -5.769  12.414 -23.787  1.00 78.54           H
ATOM   2362 3HD2 LEU A 162      -4.156  12.089 -23.108  1.00 78.54           H
ATOM   2363  HN  LEU A 162      -9.269   9.167 -23.037  1.00 78.54           H
ATOM   2364  N   LEU A 163      -9.488  11.392 -20.898  1.00 81.80           N
ATOM   2365  CA  LEU A 163     -10.074  12.400 -20.031  1.00 81.80           C
ATOM   2366  C   LEU A 163     -10.551  11.738 -18.737  1.00 81.80           C
ATOM   2367  O   LEU A 163     -10.230  12.201 -17.643  1.00 81.80           O
ATOM   2368  HA  LEU A 163      -9.288  13.114 -19.784  1.00 81.80           H
ATOM   2369  CB  LEU A 163     -11.170  13.170 -20.769  1.00 81.80           C
ATOM   2370 1HB  LEU A 163     -10.743  13.586 -21.682  1.00 81.80           H
ATOM   2371 2HB  LEU A 163     -11.942  12.463 -21.072  1.00 81.80           H
ATOM   2372  CG  LEU A 163     -11.835  14.305 -19.987  1.00 81.80           C
ATOM   2373  HG  LEU A 163     -12.211  13.898 -19.048  1.00 81.80           H
ATOM   2374  CD1 LEU A 163     -10.822  15.395 -19.635  1.00 81.80           C
ATOM   2375 1HD1 LEU A 163     -10.027  14.968 -19.023  1.00 81.80           H
ATOM   2376 2HD1 LEU A 163     -10.395  15.805 -20.550  1.00 81.80           H
ATOM   2377 3HD1 LEU A 163     -11.321  16.189 -19.079  1.00 81.80           H
ATOM   2378  CD2 LEU A 163     -13.038  14.865 -20.750  1.00 81.80           C
ATOM   2379 1HD2 LEU A 163     -12.708  15.251 -21.714  1.00 81.80           H
ATOM   2380 2HD2 LEU A 163     -13.770  14.072 -20.906  1.00 81.80           H
ATOM   2381 3HD2 LEU A 163     -13.492  15.670 -20.172  1.00 81.80           H
ATOM   2382  HN  LEU A 163      -9.975  11.240 -21.758  1.00 81.80           H
ATOM   2383  N   TYR A 164     -11.311  10.665 -18.904  1.00 74.75           N
ATOM   2384  CA  TYR A 164     -11.848   9.943 -17.763  1.00 74.75           C
ATOM   2385  C   TYR A 164     -10.723   9.420 -16.867  1.00 74.75           C
ATOM   2386  O   TYR A 164     -10.876   9.351 -15.649  1.00 74.75           O
ATOM   2387  HA  TYR A 164     -12.468  10.632 -17.190  1.00 74.75           H
ATOM   2388  CB  TYR A 164     -12.618   8.754 -18.341  1.00 74.75           C
ATOM   2389 1HB  TYR A 164     -11.987   8.244 -19.069  1.00 74.75           H
ATOM   2390 2HB  TYR A 164     -12.821   8.042 -17.541  1.00 74.75           H
ATOM   2391  CG  TYR A 164     -13.939   9.135 -19.012  1.00 74.75           C
ATOM   2392  CD1 TYR A 164     -14.796  10.023 -18.394  1.00 74.75           C
ATOM   2393  HD1 TYR A 164     -14.531  10.453 -17.428  1.00 74.75           H
ATOM   2394  CD2 TYR A 164     -14.274   8.591 -20.235  1.00 74.75           C
ATOM   2395  HD2 TYR A 164     -13.597   7.890 -20.723  1.00 74.75           H
ATOM   2396  CE1 TYR A 164     -16.039  10.382 -19.025  1.00 74.75           C
ATOM   2397  HE1 TYR A 164     -16.725  11.082 -18.548  1.00 74.75           H
ATOM   2398  CE2 TYR A 164     -15.517   8.950 -20.866  1.00 74.75           C
ATOM   2399  HE2 TYR A 164     -15.794   8.527 -21.832  1.00 74.75           H
ATOM   2400  CZ  TYR A 164     -16.339   9.828 -20.230  1.00 74.75           C
ATOM   2401  OH  TYR A 164     -17.513  10.167 -20.827  1.00 74.75           O
ATOM   2402  HH  TYR A 164     -18.039  10.770 -20.227  1.00 74.75           H
ATOM   2403  HN  TYR A 164     -11.560  10.290 -19.797  1.00 74.75           H
ATOM   2404  N   SER A 165      -9.618   9.065 -17.506  1.00 86.10           N
ATOM   2405  CA  SER A 165      -8.469   8.548 -16.782  1.00 86.10           C
ATOM   2406  C   SER A 165      -7.941   9.606 -15.811  1.00 86.10           C
ATOM   2407  O   SER A 165      -7.499   9.280 -14.711  1.00 86.10           O
ATOM   2408  HA  SER A 165      -8.838   7.679 -16.237  1.00 86.10           H
ATOM   2409  CB  SER A 165      -7.362   8.112 -17.744  1.00 86.10           C
ATOM   2410 1HB  SER A 165      -6.642   7.491 -17.211  1.00 86.10           H
ATOM   2411 2HB  SER A 165      -7.791   7.496 -18.535  1.00 86.10           H
ATOM   2412  OG  SER A 165      -6.689   9.226 -18.324  1.00 86.10           O
ATOM   2413  HG  SER A 165      -7.353   9.922 -18.598  1.00 86.10           H
ATOM   2414  HN  SER A 165      -9.500   9.126 -18.497  1.00 86.10           H
ATOM   2415  N   LYS A 166      -8.006  10.854 -16.254  1.00 83.61           N
ATOM   2416  CA  LYS A 166      -7.583  11.966 -15.421  1.00 83.61           C
ATOM   2417  C   LYS A 166      -8.540  12.101 -14.234  1.00 83.61           C
ATOM   2418  O   LYS A 166      -8.103  12.229 -13.091  1.00 83.61           O
ATOM   2419  HA  LYS A 166      -6.590  11.730 -15.038  1.00 83.61           H
ATOM   2420  CB  LYS A 166      -7.456  13.242 -16.255  1.00 83.61           C
ATOM   2421 1HB  LYS A 166      -8.378  13.413 -16.809  1.00 83.61           H
ATOM   2422 2HB  LYS A 166      -7.317  14.100 -15.596  1.00 83.61           H
ATOM   2423  CG  LYS A 166      -6.280  13.145 -17.229  1.00 83.61           C
ATOM   2424 1HG  LYS A 166      -5.360  12.955 -16.676  1.00 83.61           H
ATOM   2425 2HG  LYS A 166      -6.428  12.300 -17.901  1.00 83.61           H
ATOM   2426  CD  LYS A 166      -6.134  14.433 -18.043  1.00 83.61           C
ATOM   2427 1HD  LYS A 166      -7.041  14.604 -18.623  1.00 83.61           H
ATOM   2428 2HD  LYS A 166      -6.021  15.282 -17.370  1.00 83.61           H
ATOM   2429  CE  LYS A 166      -4.929  14.354 -18.982  1.00 83.61           C
ATOM   2430 1HE  LYS A 166      -4.031  14.115 -18.412  1.00 83.61           H
ATOM   2431 2HE  LYS A 166      -5.073  13.548 -19.702  1.00 83.61           H
ATOM   2432  NZ  LYS A 166      -4.744  15.637 -19.696  1.00 83.61           N
ATOM   2433 1HZ  LYS A 166      -3.952  15.563 -20.325  1.00 83.61           H
ATOM   2434 2HZ  LYS A 166      -5.580  15.851 -20.230  1.00 83.61           H
ATOM   2435 3HZ  LYS A 166      -4.574  16.377 -19.024  1.00 83.61           H
ATOM   2436  HN  LYS A 166      -8.338  11.108 -17.162  1.00 83.61           H
ATOM   2437  N   MET A 167      -9.827  12.067 -14.546  1.00 84.96           N
ATOM   2438  CA  MET A 167     -10.849  12.229 -13.525  1.00 84.96           C
ATOM   2439  C   MET A 167     -10.761  11.115 -12.480  1.00 84.96           C
ATOM   2440  O   MET A 167     -10.834  11.377 -11.280  1.00 84.96           O
ATOM   2441  HA  MET A 167     -10.646  13.192 -13.057  1.00 84.96           H
ATOM   2442  CB  MET A 167     -12.232  12.207 -14.179  1.00 84.96           C
ATOM   2443 1HB  MET A 167     -12.352  11.289 -14.753  1.00 84.96           H
ATOM   2444 2HB  MET A 167     -13.002  12.204 -13.408  1.00 84.96           H
ATOM   2445  CG  MET A 167     -12.424  13.417 -15.095  1.00 84.96           C
ATOM   2446 1HG  MET A 167     -12.333  14.338 -14.519  1.00 84.96           H
ATOM   2447 2HG  MET A 167     -11.641  13.437 -15.854  1.00 84.96           H
ATOM   2448  SD  MET A 167     -14.027  13.343 -15.877  1.00 84.96           S
ATOM   2449  CE  MET A 167     -15.071  13.713 -14.477  1.00 84.96           C
ATOM   2450 1HE  MET A 167     -14.921  12.961 -13.703  1.00 84.96           H
ATOM   2451 2HE  MET A 167     -14.816  14.697 -14.084  1.00 84.96           H
ATOM   2452 3HE  MET A 167     -16.115  13.707 -14.791  1.00 84.96           H
ATOM   2453  HN  MET A 167     -10.175  11.932 -15.474  1.00 84.96           H
ATOM   2454  N   VAL A 168     -10.604   9.895 -12.973  1.00 92.45           N
ATOM   2455  CA  VAL A 168     -10.545   8.736 -12.099  1.00 92.45           C
ATOM   2456  C   VAL A 168      -9.350   8.875 -11.154  1.00 92.45           C
ATOM   2457  O   VAL A 168      -9.461   8.597  -9.961  1.00 92.45           O
ATOM   2458  HA  VAL A 168     -11.461   8.724 -11.507  1.00 92.45           H
ATOM   2459  CB  VAL A 168     -10.502   7.454 -12.932  1.00 92.45           C
ATOM   2460  HB  VAL A 168      -9.699   7.554 -13.661  1.00 92.45           H
ATOM   2461  CG1 VAL A 168     -10.191   6.240 -12.054  1.00 92.45           C
ATOM   2462 1HG1 VAL A 168      -9.222   6.377 -11.575  1.00 92.45           H
ATOM   2463 2HG1 VAL A 168     -10.962   6.135 -11.291  1.00 92.45           H
ATOM   2464 3HG1 VAL A 168     -10.166   5.342 -12.672  1.00 92.45           H
ATOM   2465  CG2 VAL A 168     -11.811   7.254 -13.699  1.00 92.45           C
ATOM   2466 1HG2 VAL A 168     -12.639   7.185 -12.993  1.00 92.45           H
ATOM   2467 2HG2 VAL A 168     -11.973   8.100 -14.367  1.00 92.45           H
ATOM   2468 3HG2 VAL A 168     -11.754   6.335 -14.283  1.00 92.45           H
ATOM   2469  HN  VAL A 168     -10.519   9.693 -13.949  1.00 92.45           H
ATOM   2470  N   CYS A 169      -8.234   9.306 -11.723  1.00 93.94           N
ATOM   2471  CA  CYS A 169      -7.019   9.488 -10.946  1.00 93.94           C
ATOM   2472  C   CYS A 169      -7.306  10.499  -9.835  1.00 93.94           C
ATOM   2473  O   CYS A 169      -6.963  10.268  -8.677  1.00 93.94           O
ATOM   2474  HA  CYS A 169      -6.767   8.513 -10.527  1.00 93.94           H
ATOM   2475  CB  CYS A 169      -5.845   9.923 -11.826  1.00 93.94           C
ATOM   2476 1HB  CYS A 169      -6.151  10.744 -12.474  1.00 93.94           H
ATOM   2477 2HB  CYS A 169      -5.032  10.295 -11.202  1.00 93.94           H
ATOM   2478  SG  CYS A 169      -5.263   8.513 -12.836  1.00 93.94           S
ATOM   2479  HG  CYS A 169      -6.234   8.580 -13.742  1.00 93.94           H
ATOM   2480  HN  CYS A 169      -8.151   9.530 -12.694  1.00 93.94           H
ATOM   2481  N   PHE A 170      -7.933  11.599 -10.227  1.00 93.59           N
ATOM   2482  CA  PHE A 170      -8.250  12.657  -9.283  1.00 93.59           C
ATOM   2483  C   PHE A 170      -9.153  12.138  -8.162  1.00 93.59           C
ATOM   2484  O   PHE A 170      -8.911  12.412  -6.988  1.00 93.59           O
ATOM   2485  HA  PHE A 170      -7.308  13.003  -8.857  1.00 93.59           H
ATOM   2486  CB  PHE A 170      -8.995  13.743 -10.061  1.00 93.59           C
ATOM   2487 1HB  PHE A 170      -8.371  14.074 -10.891  1.00 93.59           H
ATOM   2488 2HB  PHE A 170      -9.897  13.311 -10.493  1.00 93.59           H
ATOM   2489  CG  PHE A 170      -9.382  14.959  -9.217  1.00 93.59           C
ATOM   2490  CD1 PHE A 170     -10.662  15.105  -8.782  1.00 93.59           C
ATOM   2491  HD1 PHE A 170     -11.413  14.356  -9.036  1.00 93.59           H
ATOM   2492  CD2 PHE A 170      -8.446  15.893  -8.901  1.00 93.59           C
ATOM   2493  HD2 PHE A 170      -7.420  15.776  -9.249  1.00 93.59           H
ATOM   2494  CE1 PHE A 170     -11.022  16.233  -7.999  1.00 93.59           C
ATOM   2495  HE1 PHE A 170     -12.048  16.351  -7.651  1.00 93.59           H
ATOM   2496  CE2 PHE A 170      -8.805  17.022  -8.117  1.00 93.59           C
ATOM   2497  HE2 PHE A 170      -8.055  17.771  -7.864  1.00 93.59           H
ATOM   2498  CZ  PHE A 170     -10.086  17.168  -7.683  1.00 93.59           C
ATOM   2499  HZ  PHE A 170     -10.361  18.034  -7.081  1.00 93.59           H
ATOM   2500  HN  PHE A 170      -8.221  11.773 -11.169  1.00 93.59           H
ATOM   2501  N   THR A 171     -10.176  11.398  -8.565  1.00 93.35           N
ATOM   2502  CA  THR A 171     -11.125  10.851  -7.610  1.00 93.35           C
ATOM   2503  C   THR A 171     -10.410   9.943  -6.608  1.00 93.35           C
ATOM   2504  O   THR A 171     -10.736   9.943  -5.422  1.00 93.35           O
ATOM   2505  HA  THR A 171     -11.557  11.676  -7.043  1.00 93.35           H
ATOM   2506  CB  THR A 171     -12.228  10.139  -8.396  1.00 93.35           C
ATOM   2507  HB  THR A 171     -11.841   9.248  -8.889  1.00 93.35           H
ATOM   2508  OG1 THR A 171     -12.744  11.147  -9.261  1.00 93.35           O
ATOM   2509  HG1 THR A 171     -12.263  11.123 -10.138  1.00 93.35           H
ATOM   2510  CG2 THR A 171     -13.421   9.758  -7.516  1.00 93.35           C
ATOM   2511 1HG2 THR A 171     -13.850  10.658  -7.076  1.00 93.35           H
ATOM   2512 2HG2 THR A 171     -13.088   9.088  -6.723  1.00 93.35           H
ATOM   2513 3HG2 THR A 171     -14.174   9.256  -8.123  1.00 93.35           H
ATOM   2514  HN  THR A 171     -10.361  11.172  -9.521  1.00 93.35           H
ATOM   2515  N   ILE A 172      -9.448   9.190  -7.122  1.00 93.94           N
ATOM   2516  CA  ILE A 172      -8.698   8.264  -6.290  1.00 93.94           C
ATOM   2517  C   ILE A 172      -7.931   9.049  -5.224  1.00 93.94           C
ATOM   2518  O   ILE A 172      -7.938   8.680  -4.051  1.00 93.94           O
ATOM   2519  HA  ILE A 172      -9.418   7.616  -5.790  1.00 93.94           H
ATOM   2520  CB  ILE A 172      -7.807   7.369  -7.154  1.00 93.94           C
ATOM   2521  HB  ILE A 172      -7.317   7.994  -7.901  1.00 93.94           H
ATOM   2522  CG1 ILE A 172      -8.641   6.331  -7.909  1.00 93.94           C
ATOM   2523 1HG1 ILE A 172      -9.032   5.594  -7.208  1.00 93.94           H
ATOM   2524 2HG1 ILE A 172      -9.500   6.817  -8.373  1.00 93.94           H
ATOM   2525  CG2 ILE A 172      -6.705   6.719  -6.316  1.00 93.94           C
ATOM   2526 1HG2 ILE A 172      -6.087   7.494  -5.864  1.00 93.94           H
ATOM   2527 2HG2 ILE A 172      -7.156   6.110  -5.532  1.00 93.94           H
ATOM   2528 3HG2 ILE A 172      -6.087   6.088  -6.955  1.00 93.94           H
ATOM   2529  CD1 ILE A 172      -7.804   5.631  -8.982  1.00 93.94           C
ATOM   2530 1HD1 ILE A 172      -7.435   6.369  -9.694  1.00 93.94           H
ATOM   2531 2HD1 ILE A 172      -6.960   5.126  -8.511  1.00 93.94           H
ATOM   2532 3HD1 ILE A 172      -8.421   4.899  -9.503  1.00 93.94           H
ATOM   2533  HN  ILE A 172      -9.180   9.205  -8.085  1.00 93.94           H
ATOM   2534  N   TRP A 173      -7.287  10.118  -5.671  1.00 92.30           N
ATOM   2535  CA  TRP A 173      -6.446  10.908  -4.788  1.00 92.30           C
ATOM   2536  C   TRP A 173      -7.336  11.510  -3.700  1.00 92.30           C
ATOM   2537  O   TRP A 173      -6.982  11.491  -2.522  1.00 92.30           O
ATOM   2538  HA  TRP A 173      -5.711  10.238  -4.341  1.00 92.30           H
ATOM   2539  CB  TRP A 173      -5.666  11.964  -5.574  1.00 92.30           C
ATOM   2540 1HB  TRP A 173      -6.337  12.439  -6.289  1.00 92.30           H
ATOM   2541 2HB  TRP A 173      -5.331  12.740  -4.886  1.00 92.30           H
ATOM   2542  CG  TRP A 173      -4.453  11.410  -6.325  1.00 92.30           C
ATOM   2543  CD1 TRP A 173      -4.284  11.295  -7.650  1.00 92.30           C
ATOM   2544  HD1 TRP A 173      -5.025  11.596  -8.391  1.00 92.30           H
ATOM   2545  CD2 TRP A 173      -3.238  10.899  -5.738  1.00 92.30           C
ATOM   2546  NE1 TRP A 173      -3.055  10.749  -7.958  1.00 92.30           N
ATOM   2547  HE1 TRP A 173      -2.702  10.566  -8.875  1.00 92.30           H
ATOM   2548  CE2 TRP A 173      -2.399  10.500  -6.758  1.00 92.30           C
ATOM   2549  CE3 TRP A 173      -2.861  10.777  -4.389  1.00 92.30           C
ATOM   2550  HE3 TRP A 173      -3.505  11.084  -3.565  1.00 92.30           H
ATOM   2551  CZ2 TRP A 173      -1.129   9.953  -6.537  1.00 92.30           C
ATOM   2552  HZ2 TRP A 173      -0.485   9.646  -7.361  1.00 92.30           H
ATOM   2553  CZ3 TRP A 173      -1.589  10.228  -4.185  1.00 92.30           C
ATOM   2554  HZ3 TRP A 173      -1.247  10.111  -3.157  1.00 92.30           H
ATOM   2555  CH2 TRP A 173      -0.732   9.822  -5.201  1.00 92.30           C
ATOM   2556  HH2 TRP A 173       0.245   9.403  -4.959  1.00 92.30           H
ATOM   2557  HN  TRP A 173      -7.333  10.444  -6.615  1.00 92.30           H
ATOM   2558  N   VAL A 174      -8.476  12.029  -4.133  1.00 95.49           N
ATOM   2559  CA  VAL A 174      -9.409  12.658  -3.213  1.00 95.49           C
ATOM   2560  C   VAL A 174      -9.886  11.624  -2.191  1.00 95.49           C
ATOM   2561  O   VAL A 174      -9.923  11.902  -0.993  1.00 95.49           O
ATOM   2562  HA  VAL A 174      -8.871  13.448  -2.688  1.00 95.49           H
ATOM   2563  CB  VAL A 174     -10.557  13.303  -3.992  1.00 95.49           C
ATOM   2564  HB  VAL A 174     -10.991  12.541  -4.640  1.00 95.49           H
ATOM   2565  CG1 VAL A 174     -11.653  13.795  -3.045  1.00 95.49           C
ATOM   2566 1HG1 VAL A 174     -12.047  12.953  -2.475  1.00 95.49           H
ATOM   2567 2HG1 VAL A 174     -11.237  14.534  -2.360  1.00 95.49           H
ATOM   2568 3HG1 VAL A 174     -12.457  14.249  -3.625  1.00 95.49           H
ATOM   2569  CG2 VAL A 174     -10.047  14.440  -4.879  1.00 95.49           C
ATOM   2570 1HG2 VAL A 174      -9.576  15.202  -4.258  1.00 95.49           H
ATOM   2571 2HG2 VAL A 174      -9.319  14.049  -5.590  1.00 95.49           H
ATOM   2572 3HG2 VAL A 174     -10.884  14.881  -5.421  1.00 95.49           H
ATOM   2573  HN  VAL A 174      -8.764  12.025  -5.090  1.00 95.49           H
ATOM   2574  N   LEU A 175     -10.238  10.454  -2.701  1.00 89.92           N
ATOM   2575  CA  LEU A 175     -10.771   9.399  -1.856  1.00 89.92           C
ATOM   2576  C   LEU A 175      -9.711   8.988  -0.832  1.00 89.92           C
ATOM   2577  O   LEU A 175     -10.006   8.859   0.355  1.00 89.92           O
ATOM   2578  HA  LEU A 175     -11.627   9.810  -1.321  1.00 89.92           H
ATOM   2579  CB  LEU A 175     -11.285   8.237  -2.709  1.00 89.92           C
ATOM   2580 1HB  LEU A 175     -12.046   8.621  -3.389  1.00 89.92           H
ATOM   2581 2HB  LEU A 175     -10.463   7.872  -3.324  1.00 89.92           H
ATOM   2582  CG  LEU A 175     -11.877   7.053  -1.942  1.00 89.92           C
ATOM   2583  HG  LEU A 175     -11.132   6.701  -1.229  1.00 89.92           H
ATOM   2584  CD1 LEU A 175     -13.106   7.480  -1.137  1.00 89.92           C
ATOM   2585 1HD1 LEU A 175     -12.822   8.252  -0.422  1.00 89.92           H
ATOM   2586 2HD1 LEU A 175     -13.865   7.873  -1.814  1.00 89.92           H
ATOM   2587 3HD1 LEU A 175     -13.507   6.619  -0.602  1.00 89.92           H
ATOM   2588  CD2 LEU A 175     -12.186   5.888  -2.885  1.00 89.92           C
ATOM   2589 1HD2 LEU A 175     -12.904   6.211  -3.638  1.00 89.92           H
ATOM   2590 2HD2 LEU A 175     -11.267   5.564  -3.374  1.00 89.92           H
ATOM   2591 3HD2 LEU A 175     -12.605   5.060  -2.314  1.00 89.92           H
ATOM   2592  HN  LEU A 175     -10.165  10.222  -3.671  1.00 89.92           H
ATOM   2593  N   ALA A 176      -8.498   8.792  -1.329  1.00 94.88           N
ATOM   2594  CA  ALA A 176      -7.410   8.326  -0.486  1.00 94.88           C
ATOM   2595  C   ALA A 176      -7.154   9.350   0.621  1.00 94.88           C
ATOM   2596  O   ALA A 176      -6.892   8.980   1.765  1.00 94.88           O
ATOM   2597  HA  ALA A 176      -7.721   7.384  -0.034  1.00 94.88           H
ATOM   2598  CB  ALA A 176      -6.170   8.075  -1.346  1.00 94.88           C
ATOM   2599 1HB  ALA A 176      -6.396   7.319  -2.099  1.00 94.88           H
ATOM   2600 2HB  ALA A 176      -5.876   9.001  -1.839  1.00 94.88           H
ATOM   2601 3HB  ALA A 176      -5.354   7.725  -0.714  1.00 94.88           H
ATOM   2602  HN  ALA A 176      -8.255   8.947  -2.287  1.00 94.88           H
ATOM   2603  N   ALA A 177      -7.238  10.617   0.243  1.00 94.82           N
ATOM   2604  CA  ALA A 177      -6.989  11.696   1.184  1.00 94.82           C
ATOM   2605  C   ALA A 177      -8.019  11.631   2.313  1.00 94.82           C
ATOM   2606  O   ALA A 177      -7.669  11.754   3.485  1.00 94.82           O
ATOM   2607  HA  ALA A 177      -5.994  11.548   1.602  1.00 94.82           H
ATOM   2608  CB  ALA A 177      -7.019  13.035   0.444  1.00 94.82           C
ATOM   2609 1HB  ALA A 177      -6.249  13.041  -0.328  1.00 94.82           H
ATOM   2610 2HB  ALA A 177      -7.997  13.174  -0.018  1.00 94.82           H
ATOM   2611 3HB  ALA A 177      -6.832  13.844   1.149  1.00 94.82           H
ATOM   2612  HN  ALA A 177      -7.471  10.909  -0.684  1.00 94.82           H
ATOM   2613  N   ALA A 178      -9.270  11.439   1.919  1.00 95.05           N
ATOM   2614  CA  ALA A 178     -10.361  11.415   2.879  1.00 95.05           C
ATOM   2615  C   ALA A 178     -10.165  10.239   3.838  1.00 95.05           C
ATOM   2616  O   ALA A 178     -10.489  10.337   5.021  1.00 95.05           O
ATOM   2617  HA  ALA A 178     -10.325  12.345   3.446  1.00 95.05           H
ATOM   2618  CB  ALA A 178     -11.695  11.343   2.133  1.00 95.05           C
ATOM   2619 1HB  ALA A 178     -11.798  12.215   1.488  1.00 95.05           H
ATOM   2620 2HB  ALA A 178     -11.724  10.437   1.527  1.00 95.05           H
ATOM   2621 3HB  ALA A 178     -12.513  11.324   2.853  1.00 95.05           H
ATOM   2622  HN  ALA A 178      -9.542  11.301   0.967  1.00 95.05           H
ATOM   2623  N   LEU A 179      -9.635   9.154   3.293  1.00 92.21           N
ATOM   2624  CA  LEU A 179      -9.456   7.938   4.068  1.00 92.21           C
ATOM   2625  C   LEU A 179      -8.292   8.126   5.042  1.00 92.21           C
ATOM   2626  O   LEU A 179      -8.030   7.262   5.877  1.00 92.21           O
ATOM   2627  HA  LEU A 179     -10.367   7.781   4.645  1.00 92.21           H
ATOM   2628  CB  LEU A 179      -9.294   6.731   3.142  1.00 92.21           C
ATOM   2629 1HB  LEU A 179      -8.486   6.942   2.440  1.00 92.21           H
ATOM   2630 2HB  LEU A 179      -8.979   5.877   3.742  1.00 92.21           H
ATOM   2631  CG  LEU A 179     -10.534   6.327   2.342  1.00 92.21           C
ATOM   2632  HG  LEU A 179     -10.905   7.209   1.819  1.00 92.21           H
ATOM   2633  CD1 LEU A 179     -10.185   5.284   1.279  1.00 92.21           C
ATOM   2634 1HD1 LEU A 179      -9.446   5.697   0.592  1.00 92.21           H
ATOM   2635 2HD1 LEU A 179      -9.776   4.396   1.761  1.00 92.21           H
ATOM   2636 3HD1 LEU A 179     -11.085   5.015   0.725  1.00 92.21           H
ATOM   2637  CD2 LEU A 179     -11.653   5.849   3.269  1.00 92.21           C
ATOM   2638 1HD2 LEU A 179     -11.308   4.986   3.839  1.00 92.21           H
ATOM   2639 2HD2 LEU A 179     -11.925   6.651   3.955  1.00 92.21           H
ATOM   2640 3HD2 LEU A 179     -12.522   5.568   2.675  1.00 92.21           H
ATOM   2641  HN  LEU A 179      -9.332   9.097   2.342  1.00 92.21           H
ATOM   2642  N   CYS A 180      -7.623   9.262   4.903  1.00 91.46           N
ATOM   2643  CA  CYS A 180      -6.463   9.553   5.729  1.00 91.46           C
ATOM   2644  C   CYS A 180      -6.909  10.451   6.884  1.00 91.46           C
ATOM   2645  O   CYS A 180      -6.102  10.817   7.738  1.00 91.46           O
ATOM   2646  HA  CYS A 180      -6.096   8.597   6.101  1.00 91.46           H
ATOM   2647  CB  CYS A 180      -5.335  10.189   4.914  1.00 91.46           C
ATOM   2648 1HB  CYS A 180      -5.680  11.121   4.466  1.00 91.46           H
ATOM   2649 2HB  CYS A 180      -4.500  10.439   5.568  1.00 91.46           H
ATOM   2650  SG  CYS A 180      -4.780   9.035   3.606  1.00 91.46           S
ATOM   2651  HG  CYS A 180      -5.609   9.481   2.667  1.00 91.46           H
ATOM   2652  HN  CYS A 180      -7.862   9.974   4.243  1.00 91.46           H
ATOM   2653  N   ILE A 181      -8.192  10.780   6.875  1.00 91.30           N
ATOM   2654  CA  ILE A 181      -8.742  11.679   7.875  1.00 91.30           C
ATOM   2655  C   ILE A 181      -8.459  11.117   9.270  1.00 91.30           C
ATOM   2656  O   ILE A 181      -7.994  11.838  10.151  1.00 91.30           O
ATOM   2657  HA  ILE A 181      -8.225  12.633   7.777  1.00 91.30           H
ATOM   2658  CB  ILE A 181     -10.226  11.938   7.606  1.00 91.30           C
ATOM   2659  HB  ILE A 181     -10.712  10.979   7.426  1.00 91.30           H
ATOM   2660  CG1 ILE A 181     -10.415  12.785   6.346  1.00 91.30           C
ATOM   2661 1HG1 ILE A 181     -10.005  13.782   6.509  1.00 91.30           H
ATOM   2662 2HG1 ILE A 181      -9.858  12.343   5.520  1.00 91.30           H
ATOM   2663  CG2 ILE A 181     -10.903  12.566   8.826  1.00 91.30           C
ATOM   2664 1HG2 ILE A 181     -10.815  11.891   9.678  1.00 91.30           H
ATOM   2665 2HG2 ILE A 181     -10.420  13.514   9.062  1.00 91.30           H
ATOM   2666 3HG2 ILE A 181     -11.957  12.739   8.607  1.00 91.30           H
ATOM   2667  CD1 ILE A 181     -11.895  12.891   5.973  1.00 91.30           C
ATOM   2668 1HD1 ILE A 181     -12.295  11.894   5.788  1.00 91.30           H
ATOM   2669 2HD1 ILE A 181     -12.443  13.355   6.793  1.00 91.30           H
ATOM   2670 3HD1 ILE A 181     -12.001  13.498   5.075  1.00 91.30           H
ATOM   2671  HN  ILE A 181      -8.851  10.445   6.201  1.00 91.30           H
ATOM   2672  N   PRO A 182      -8.732   9.824   9.495  1.00 92.83           N
ATOM   2673  CA  PRO A 182      -8.508   9.224  10.812  1.00 92.83           C
ATOM   2674  C   PRO A 182      -7.094   9.457  11.318  1.00 92.83           C
ATOM   2675  O   PRO A 182      -6.898   9.812  12.479  1.00 92.83           O
ATOM   2676  HA  PRO A 182      -9.157   9.691  11.552  1.00 92.83           H
ATOM   2677  CB  PRO A 182      -8.792   7.737  10.585  1.00 92.83           C
ATOM   2678 1HB  PRO A 182      -7.886   7.190  10.327  1.00 92.83           H
ATOM   2679 2HB  PRO A 182      -9.204   7.267  11.478  1.00 92.83           H
ATOM   2680  CG  PRO A 182      -9.795   7.740   9.437  1.00 92.83           C
ATOM   2681 1HG  PRO A 182      -9.830   6.777   8.928  1.00 92.83           H
ATOM   2682 2HG  PRO A 182     -10.808   7.941   9.785  1.00 92.83           H
ATOM   2683  CD  PRO A 182      -9.272   8.845   8.534  1.00 92.83           C
ATOM   2684 1HD  PRO A 182      -8.500   8.483   7.855  1.00 92.83           H
ATOM   2685 2HD  PRO A 182     -10.063   9.269   7.914  1.00 92.83           H
ATOM   2686  N   GLU A 183      -6.138   9.248  10.426  1.00 89.87           N
ATOM   2687  CA  GLU A 183      -4.736   9.357  10.791  1.00 89.87           C
ATOM   2688  C   GLU A 183      -4.409  10.788  11.221  1.00 89.87           C
ATOM   2689  O   GLU A 183      -3.646  10.999  12.162  1.00 89.87           O
ATOM   2690  HA  GLU A 183      -4.603   8.678  11.634  1.00 89.87           H
ATOM   2691  CB  GLU A 183      -3.832   8.910   9.640  1.00 89.87           C
ATOM   2692 1HB  GLU A 183      -4.236   9.271   8.695  1.00 89.87           H
ATOM   2693 2HB  GLU A 183      -2.810   9.239   9.826  1.00 89.87           H
ATOM   2694  CG  GLU A 183      -3.782   7.384   9.543  1.00 89.87           C
ATOM   2695 1HG  GLU A 183      -2.987   7.085   8.859  1.00 89.87           H
ATOM   2696 2HG  GLU A 183      -3.539   6.962  10.518  1.00 89.87           H
ATOM   2697  CD  GLU A 183      -5.119   6.821   9.057  1.00 89.87           C
ATOM   2698  OE1 GLU A 183      -5.330   5.605   9.257  1.00 89.87           O
ATOM   2699  OE2 GLU A 183      -5.900   7.619   8.495  1.00 89.87           O
ATOM   2700  HN  GLU A 183      -6.308   9.009   9.470  1.00 89.87           H
ATOM   2701  N   ILE A 184      -5.002  11.736  10.510  1.00 91.24           N
ATOM   2702  CA  ILE A 184      -4.739  13.141  10.768  1.00 91.24           C
ATOM   2703  C   ILE A 184      -5.184  13.486  12.190  1.00 91.24           C
ATOM   2704  O   ILE A 184      -4.511  14.243  12.889  1.00 91.24           O
ATOM   2705  HA  ILE A 184      -3.662  13.290  10.697  1.00 91.24           H
ATOM   2706  CB  ILE A 184      -5.388  14.014   9.692  1.00 91.24           C
ATOM   2707  HB  ILE A 184      -6.437  13.729   9.608  1.00 91.24           H
ATOM   2708  CG1 ILE A 184      -4.744  13.771   8.326  1.00 91.24           C
ATOM   2709 1HG1 ILE A 184      -3.734  14.183   8.318  1.00 91.24           H
ATOM   2710 2HG1 ILE A 184      -4.652  12.700   8.148  1.00 91.24           H
ATOM   2711  CG2 ILE A 184      -5.352  15.491  10.089  1.00 91.24           C
ATOM   2712 1HG2 ILE A 184      -5.893  15.630  11.025  1.00 91.24           H
ATOM   2713 2HG2 ILE A 184      -4.316  15.807  10.217  1.00 91.24           H
ATOM   2714 3HG2 ILE A 184      -5.820  16.089   9.307  1.00 91.24           H
ATOM   2715  CD1 ILE A 184      -5.570  14.410   7.208  1.00 91.24           C
ATOM   2716 1HD1 ILE A 184      -6.571  13.978   7.204  1.00 91.24           H
ATOM   2717 2HD1 ILE A 184      -5.639  15.485   7.376  1.00 91.24           H
ATOM   2718 3HD1 ILE A 184      -5.089  14.223   6.248  1.00 91.24           H
ATOM   2719  HN  ILE A 184      -5.652  11.556   9.770  1.00 91.24           H
ATOM   2720  N   LEU A 185      -6.314  12.914  12.578  1.00 91.30           N
ATOM   2721  CA  LEU A 185      -6.965  13.306  13.817  1.00 91.30           C
ATOM   2722  C   LEU A 185      -6.230  12.668  14.997  1.00 91.30           C
ATOM   2723  O   LEU A 185      -5.892  13.350  15.964  1.00 91.30           O
ATOM   2724  HA  LEU A 185      -6.880  14.389  13.902  1.00 91.30           H
ATOM   2725  CB  LEU A 185      -8.457  12.971  13.768  1.00 91.30           C
ATOM   2726 1HB  LEU A 185      -8.564  11.914  13.526  1.00 91.30           H
ATOM   2727 2HB  LEU A 185      -8.874  13.114  14.764  1.00 91.30           H
ATOM   2728  CG  LEU A 185      -9.294  13.780  12.774  1.00 91.30           C
ATOM   2729  HG  LEU A 185      -8.900  13.604  11.773  1.00 91.30           H
ATOM   2730  CD1 LEU A 185     -10.750  13.312  12.775  1.00 91.30           C
ATOM   2731 1HD1 LEU A 185     -10.794  12.260  12.494  1.00 91.30           H
ATOM   2732 2HD1 LEU A 185     -11.172  13.439  13.772  1.00 91.30           H
ATOM   2733 3HD1 LEU A 185     -11.323  13.903  12.061  1.00 91.30           H
ATOM   2734  CD2 LEU A 185      -9.173  15.280  13.050  1.00 91.30           C
ATOM   2735 1HD2 LEU A 185      -9.526  15.493  14.059  1.00 91.30           H
ATOM   2736 2HD2 LEU A 185      -8.131  15.584  12.957  1.00 91.30           H
ATOM   2737 3HD2 LEU A 185      -9.778  15.831  12.329  1.00 91.30           H
ATOM   2738  HN  LEU A 185      -6.784  12.197  12.063  1.00 91.30           H
ATOM   2739  N   TYR A 186      -6.005  11.368  14.881  1.00 91.63           N
ATOM   2740  CA  TYR A 186      -5.720  10.550  16.047  1.00 91.63           C
ATOM   2741  C   TYR A 186      -4.247  10.140  16.083  1.00 91.63           C
ATOM   2742  O   TYR A 186      -3.815   9.442  16.999  1.00 91.63           O
ATOM   2743  HA  TYR A 186      -5.947  11.140  16.935  1.00 91.63           H
ATOM   2744  CB  TYR A 186      -6.583   9.295  15.903  1.00 91.63           C
ATOM   2745 1HB  TYR A 186      -6.252   8.737  15.028  1.00 91.63           H
ATOM   2746 2HB  TYR A 186      -6.422   8.654  16.770  1.00 91.63           H
ATOM   2747  CG  TYR A 186      -8.080   9.581  15.771  1.00 91.63           C
ATOM   2748  CD1 TYR A 186      -8.709  10.405  16.682  1.00 91.63           C
ATOM   2749  HD1 TYR A 186      -8.138  10.852  17.497  1.00 91.63           H
ATOM   2750  CD2 TYR A 186      -8.802   9.016  14.739  1.00 91.63           C
ATOM   2751  HD2 TYR A 186      -8.306   8.365  14.019  1.00 91.63           H
ATOM   2752  CE1 TYR A 186     -10.118  10.675  16.558  1.00 91.63           C
ATOM   2753  HE1 TYR A 186     -10.626  11.324  17.271  1.00 91.63           H
ATOM   2754  CE2 TYR A 186     -10.211   9.286  14.615  1.00 91.63           C
ATOM   2755  HE2 TYR A 186     -10.794   8.845  13.805  1.00 91.63           H
ATOM   2756  CZ  TYR A 186     -10.800  10.102  15.530  1.00 91.63           C
ATOM   2757  OH  TYR A 186     -12.130  10.356  15.412  1.00 91.63           O
ATOM   2758  HH  TYR A 186     -12.512   9.833  14.650  1.00 91.63           H
ATOM   2759  HN  TYR A 186      -6.015  10.875  14.011  1.00 91.63           H
ATOM   2760  N   SER A 187      -3.515  10.590  15.074  1.00 92.44           N
ATOM   2761  CA  SER A 187      -2.068  10.459  15.081  1.00 92.44           C
ATOM   2762  C   SER A 187      -1.468  11.344  16.174  1.00 92.44           C
ATOM   2763  O   SER A 187      -1.671  12.558  16.177  1.00 92.44           O
ATOM   2764  HA  SER A 187      -1.875   9.407  15.292  1.00 92.44           H
ATOM   2765  CB  SER A 187      -1.475  10.822  13.718  1.00 92.44           C
ATOM   2766 1HB  SER A 187      -1.767  11.839  13.456  1.00 92.44           H
ATOM   2767 2HB  SER A 187      -0.387  10.809  13.781  1.00 92.44           H
ATOM   2768  OG  SER A 187      -1.902   9.928  12.694  1.00 92.44           O
ATOM   2769  HG  SER A 187      -2.366  10.435  11.968  1.00 92.44           H
ATOM   2770  HN  SER A 187      -3.895  11.037  14.264  1.00 92.44           H
ATOM   2771  N   GLN A 188      -0.741  10.704  17.078  1.00 85.36           N
ATOM   2772  CA  GLN A 188      -0.131  11.414  18.189  1.00 85.36           C
ATOM   2773  C   GLN A 188       1.239  10.816  18.514  1.00 85.36           C
ATOM   2774  O   GLN A 188       1.559   9.712  18.073  1.00 85.36           O
ATOM   2775  HA  GLN A 188      -0.013  12.442  17.845  1.00 85.36           H
ATOM   2776  CB  GLN A 188      -1.042  11.397  19.417  1.00 85.36           C
ATOM   2777 1HB  GLN A 188      -1.235  10.367  19.717  1.00 85.36           H
ATOM   2778 2HB  GLN A 188      -0.541  11.884  20.254  1.00 85.36           H
ATOM   2779  CG  GLN A 188      -2.367  12.106  19.127  1.00 85.36           C
ATOM   2780 1HG  GLN A 188      -2.171  13.079  18.676  1.00 85.36           H
ATOM   2781 2HG  GLN A 188      -2.942  11.529  18.404  1.00 85.36           H
ATOM   2782  CD  GLN A 188      -3.183  12.288  20.408  1.00 85.36           C
ATOM   2783  OE1 GLN A 188      -2.732  12.012  21.508  1.00 85.36           O
ATOM   2784  NE2 GLN A 188      -4.407  12.767  20.206  1.00 85.36           N
ATOM   2785 1HE2 GLN A 188      -4.717  12.973  19.278  1.00 85.36           H
ATOM   2786 2HE2 GLN A 188      -5.019  12.920  20.983  1.00 85.36           H
ATOM   2787  HN  GLN A 188      -0.566   9.719  17.059  1.00 85.36           H
ATOM   2788  N   ILE A 189       2.012  11.569  19.282  1.00 89.94           N
ATOM   2789  CA  ILE A 189       3.203  11.024  19.910  1.00 89.94           C
ATOM   2790  C   ILE A 189       2.849  10.513  21.308  1.00 89.94           C
ATOM   2791  O   ILE A 189       2.355  11.270  22.143  1.00 89.94           O
ATOM   2792  HA  ILE A 189       3.532  10.178  19.307  1.00 89.94           H
ATOM   2793  CB  ILE A 189       4.334  12.055  19.900  1.00 89.94           C
ATOM   2794  HB  ILE A 189       3.988  12.946  20.422  1.00 89.94           H
ATOM   2795  CG1 ILE A 189       4.680  12.475  18.470  1.00 89.94           C
ATOM   2796 1HG1 ILE A 189       5.073  11.619  17.921  1.00 89.94           H
ATOM   2797 2HG1 ILE A 189       3.776  12.796  17.953  1.00 89.94           H
ATOM   2798  CG2 ILE A 189       5.558  11.533  20.656  1.00 89.94           C
ATOM   2799 1HG2 ILE A 189       5.284  11.325  21.690  1.00 89.94           H
ATOM   2800 2HG2 ILE A 189       5.914  10.618  20.183  1.00 89.94           H
ATOM   2801 3HG2 ILE A 189       6.346  12.286  20.633  1.00 89.94           H
ATOM   2802  CD1 ILE A 189       5.708  13.608  18.464  1.00 89.94           C
ATOM   2803 1HD1 ILE A 189       5.301  14.470  18.993  1.00 89.94           H
ATOM   2804 2HD1 ILE A 189       6.619  13.274  18.961  1.00 89.94           H
ATOM   2805 3HD1 ILE A 189       5.935  13.887  17.436  1.00 89.94           H
ATOM   2806  HN  ILE A 189       1.835  12.534  19.478  1.00 89.94           H
ATOM   2807  N   LYS A 190       3.116   9.233  21.521  1.00 85.23           N
ATOM   2808  CA  LYS A 190       2.921   8.636  22.831  1.00 85.23           C
ATOM   2809  C   LYS A 190       4.282   8.278  23.432  1.00 85.23           C
ATOM   2810  O   LYS A 190       5.138   7.718  22.748  1.00 85.23           O
ATOM   2811  HA  LYS A 190       2.450   9.386  23.466  1.00 85.23           H
ATOM   2812  CB  LYS A 190       1.957   7.450  22.741  1.00 85.23           C
ATOM   2813 1HB  LYS A 190       1.032   7.765  22.258  1.00 85.23           H
ATOM   2814 2HB  LYS A 190       2.393   6.670  22.117  1.00 85.23           H
ATOM   2815  CG  LYS A 190       1.649   6.888  24.130  1.00 85.23           C
ATOM   2816 1HG  LYS A 190       2.575   6.578  24.615  1.00 85.23           H
ATOM   2817 2HG  LYS A 190       1.209   7.667  24.752  1.00 85.23           H
ATOM   2818  CD  LYS A 190       0.691   5.698  24.040  1.00 85.23           C
ATOM   2819 1HD  LYS A 190      -0.273   6.031  23.657  1.00 85.23           H
ATOM   2820 2HD  LYS A 190       1.080   4.967  23.332  1.00 85.23           H
ATOM   2821  CE  LYS A 190       0.503   5.041  25.409  1.00 85.23           C
ATOM   2822 1HE  LYS A 190       1.464   4.964  25.917  1.00 85.23           H
ATOM   2823 2HE  LYS A 190      -0.139   5.663  26.032  1.00 85.23           H
ATOM   2824  NZ  LYS A 190      -0.095   3.695  25.259  1.00 85.23           N
ATOM   2825 1HZ  LYS A 190      -0.109   3.230  26.160  1.00 85.23           H
ATOM   2826 2HZ  LYS A 190      -1.043   3.784  24.910  1.00 85.23           H
ATOM   2827 3HZ  LYS A 190       0.456   3.151  24.605  1.00 85.23           H
ATOM   2828  HN  LYS A 190       3.459   8.609  20.819  1.00 85.23           H
ATOM   2829  N   GLU A 191       4.439   8.615  24.703  1.00 76.04           N
ATOM   2830  CA  GLU A 191       5.606   8.183  25.453  1.00 76.04           C
ATOM   2831  C   GLU A 191       5.314   6.866  26.177  1.00 76.04           C
ATOM   2832  O   GLU A 191       4.394   6.791  26.989  1.00 76.04           O
ATOM   2833  HA  GLU A 191       6.388   8.031  24.710  1.00 76.04           H
ATOM   2834  CB  GLU A 191       6.054   9.263  26.440  1.00 76.04           C
ATOM   2835 1HB  GLU A 191       5.191   9.644  26.985  1.00 76.04           H
ATOM   2836 2HB  GLU A 191       6.833   8.865  27.091  1.00 76.04           H
ATOM   2837  CG  GLU A 191       6.673  10.454  25.706  1.00 76.04           C
ATOM   2838 1HG  GLU A 191       7.423  10.100  24.999  1.00 76.04           H
ATOM   2839 2HG  GLU A 191       5.905  10.966  25.126  1.00 76.04           H
ATOM   2840  CD  GLU A 191       7.314  11.433  26.691  1.00 76.04           C
ATOM   2841  OE1 GLU A 191       7.948  12.394  26.205  1.00 76.04           O
ATOM   2842  OE2 GLU A 191       7.157  11.197  27.908  1.00 76.04           O
ATOM   2843  HN  GLU A 191       3.788   9.172  25.218  1.00 76.04           H
ATOM   2844  N   GLU A 192       6.115   5.861  25.855  1.00 72.81           N
ATOM   2845  CA  GLU A 192       5.973   4.560  26.485  1.00 72.81           C
ATOM   2846  C   GLU A 192       7.314   4.098  27.058  1.00 72.81           C
ATOM   2847  O   GLU A 192       8.258   3.846  26.312  1.00 72.81           O
ATOM   2848  HA  GLU A 192       5.256   4.706  27.293  1.00 72.81           H
ATOM   2849  CB  GLU A 192       5.414   3.531  25.499  1.00 72.81           C
ATOM   2850 1HB  GLU A 192       4.484   3.902  25.070  1.00 72.81           H
ATOM   2851 2HB  GLU A 192       6.170   3.293  24.750  1.00 72.81           H
ATOM   2852  CG  GLU A 192       5.080   2.217  26.208  1.00 72.81           C
ATOM   2853 1HG  GLU A 192       4.950   1.425  25.471  1.00 72.81           H
ATOM   2854 2HG  GLU A 192       5.912   1.924  26.848  1.00 72.81           H
ATOM   2855  CD  GLU A 192       3.808   2.355  27.047  1.00 72.81           C
ATOM   2856  OE1 GLU A 192       3.686   1.584  28.023  1.00 72.81           O
ATOM   2857  OE2 GLU A 192       2.987   3.229  26.693  1.00 72.81           O
ATOM   2858  HN  GLU A 192       6.849   5.925  25.179  1.00 72.81           H
ATOM   2859  N   SER A 193       7.355   4.001  28.379  1.00 73.16           N
ATOM   2860  CA  SER A 193       8.546   3.519  29.058  1.00 73.16           C
ATOM   2861  C   SER A 193       9.752   4.378  28.672  1.00 73.16           C
ATOM   2862  O   SER A 193      10.865   3.870  28.548  1.00 73.16           O
ATOM   2863  HA  SER A 193       8.331   3.617  30.122  1.00 73.16           H
ATOM   2864  CB  SER A 193       8.812   2.050  28.725  1.00 73.16           C
ATOM   2865 1HB  SER A 193       9.036   1.953  27.663  1.00 73.16           H
ATOM   2866 2HB  SER A 193       9.693   1.709  29.269  1.00 73.16           H
ATOM   2867  OG  SER A 193       7.702   1.218  29.053  1.00 73.16           O
ATOM   2868  HG  SER A 193       7.845   0.298  28.690  1.00 73.16           H
ATOM   2869  HN  SER A 193       6.595   4.245  28.982  1.00 73.16           H
ATOM   2870  N   GLY A 194       9.489   5.664  28.492  1.00 81.98           N
ATOM   2871  CA  GLY A 194      10.552   6.611  28.202  1.00 81.98           C
ATOM   2872  C   GLY A 194      10.916   6.589  26.717  1.00 81.98           C
ATOM   2873  O   GLY A 194      11.888   7.219  26.303  1.00 81.98           O
ATOM   2874 1HA  GLY A 194      10.237   7.615  28.488  1.00 81.98           H
ATOM   2875 2HA  GLY A 194      11.431   6.371  28.800  1.00 81.98           H
ATOM   2876  HN  GLY A 194       8.572   6.060  28.542  1.00 81.98           H
ATOM   2877  N   ILE A 195      10.117   5.856  25.955  1.00 80.59           N
ATOM   2878  CA  ILE A 195      10.293   5.809  24.514  1.00 80.59           C
ATOM   2879  C   ILE A 195       9.147   6.567  23.840  1.00 80.59           C
ATOM   2880  O   ILE A 195       7.978   6.299  24.110  1.00 80.59           O
ATOM   2881  HA  ILE A 195      11.228   6.320  24.282  1.00 80.59           H
ATOM   2882  CB  ILE A 195      10.437   4.362  24.038  1.00 80.59           C
ATOM   2883  HB  ILE A 195       9.540   3.816  24.330  1.00 80.59           H
ATOM   2884  CG1 ILE A 195      11.624   3.677  24.717  1.00 80.59           C
ATOM   2885 1HG1 ILE A 195      12.548   4.190  24.448  1.00 80.59           H
ATOM   2886 2HG1 ILE A 195      11.522   3.753  25.800  1.00 80.59           H
ATOM   2887  CG2 ILE A 195      10.531   4.293  22.512  1.00 80.59           C
ATOM   2888 1HG2 ILE A 195       9.629   4.718  22.073  1.00 80.59           H
ATOM   2889 2HG2 ILE A 195      11.400   4.860  22.176  1.00 80.59           H
ATOM   2890 3HG2 ILE A 195      10.633   3.254  22.201  1.00 80.59           H
ATOM   2891  CD1 ILE A 195      11.715   2.205  24.310  1.00 80.59           C
ATOM   2892 1HD1 ILE A 195      10.800   1.690  24.603  1.00 80.59           H
ATOM   2893 2HD1 ILE A 195      11.841   2.134  23.230  1.00 80.59           H
ATOM   2894 3HD1 ILE A 195      12.567   1.742  24.807  1.00 80.59           H
ATOM   2895  HN  ILE A 195       9.363   5.302  26.307  1.00 80.59           H
ATOM   2896  N   ALA A 196       9.524   7.498  22.976  1.00 90.86           N
ATOM   2897  CA  ALA A 196       8.544   8.242  22.202  1.00 90.86           C
ATOM   2898  C   ALA A 196       8.098   7.399  21.006  1.00 90.86           C
ATOM   2899  O   ALA A 196       8.929   6.923  20.234  1.00 90.86           O
ATOM   2900  HA  ALA A 196       7.683   8.426  22.846  1.00 90.86           H
ATOM   2901  CB  ALA A 196       9.140   9.586  21.779  1.00 90.86           C
ATOM   2902 1HB  ALA A 196       9.412  10.158  22.666  1.00 90.86           H
ATOM   2903 2HB  ALA A 196      10.028   9.414  21.171  1.00 90.86           H
ATOM   2904 3HB  ALA A 196       8.404  10.143  21.199  1.00 90.86           H
ATOM   2905  HN  ALA A 196      10.476   7.747  22.801  1.00 90.86           H
ATOM   2906  N   ILE A 197       6.788   7.240  20.889  1.00 86.89           N
ATOM   2907  CA  ILE A 197       6.224   6.433  19.820  1.00 86.89           C
ATOM   2908  C   ILE A 197       5.182   7.256  19.061  1.00 86.89           C
ATOM   2909  O   ILE A 197       4.266   7.813  19.665  1.00 86.89           O
ATOM   2910  HA  ILE A 197       7.035   6.186  19.135  1.00 86.89           H
ATOM   2911  CB  ILE A 197       5.682   5.114  20.374  1.00 86.89           C
ATOM   2912  HB  ILE A 197       4.910   5.343  21.108  1.00 86.89           H
ATOM   2913  CG1 ILE A 197       6.779   4.332  21.100  1.00 86.89           C
ATOM   2914 1HG1 ILE A 197       7.570   4.071  20.398  1.00 86.89           H
ATOM   2915 2HG1 ILE A 197       7.229   4.960  21.869  1.00 86.89           H
ATOM   2916  CG2 ILE A 197       5.023   4.285  19.269  1.00 86.89           C
ATOM   2917 1HG2 ILE A 197       4.197   4.848  18.837  1.00 86.89           H
ATOM   2918 2HG2 ILE A 197       5.757   4.063  18.495  1.00 86.89           H
ATOM   2919 3HG2 ILE A 197       4.647   3.352  19.690  1.00 86.89           H
ATOM   2920  CD1 ILE A 197       6.215   3.060  21.738  1.00 86.89           C
ATOM   2921 1HD1 ILE A 197       5.441   3.327  22.457  1.00 86.89           H
ATOM   2922 2HD1 ILE A 197       5.787   2.424  20.963  1.00 86.89           H
ATOM   2923 3HD1 ILE A 197       7.015   2.524  22.248  1.00 86.89           H
ATOM   2924  HN  ILE A 197       6.118   7.650  21.507  1.00 86.89           H
ATOM   2925  N   CYS A 198       5.355   7.307  17.749  1.00 92.02           N
ATOM   2926  CA  CYS A 198       4.322   7.838  16.877  1.00 92.02           C
ATOM   2927  C   CYS A 198       3.296   6.733  16.618  1.00 92.02           C
ATOM   2928  O   CYS A 198       3.595   5.749  15.945  1.00 92.02           O
ATOM   2929  HA  CYS A 198       3.865   8.674  17.407  1.00 92.02           H
ATOM   2930  CB  CYS A 198       4.907   8.389  15.575  1.00 92.02           C
ATOM   2931 1HB  CYS A 198       5.505   9.277  15.783  1.00 92.02           H
ATOM   2932 2HB  CYS A 198       5.575   7.653  15.127  1.00 92.02           H
ATOM   2933  SG  CYS A 198       3.560   8.803  14.408  1.00 92.02           S
ATOM   2934  HN  CYS A 198       6.182   6.993  17.282  1.00 92.02           H
ATOM   2935  N   THR A 199       2.107   6.933  17.168  1.00 90.43           N
ATOM   2936  CA  THR A 199       1.055   5.936  17.059  1.00 90.43           C
ATOM   2937  C   THR A 199      -0.311   6.614  16.929  1.00 90.43           C
ATOM   2938  O   THR A 199      -0.436   7.816  17.157  1.00 90.43           O
ATOM   2939  HA  THR A 199       1.216   5.364  16.146  1.00 90.43           H
ATOM   2940  CB  THR A 199       1.159   5.006  18.269  1.00 90.43           C
ATOM   2941  HB  THR A 199       2.195   4.725  18.457  1.00 90.43           H
ATOM   2942  OG1 THR A 199       0.277   3.931  17.958  1.00 90.43           O
ATOM   2943  HG1 THR A 199       0.443   3.163  18.576  1.00 90.43           H
ATOM   2944  CG2 THR A 199       0.561   5.623  19.535  1.00 90.43           C
ATOM   2945 1HG2 THR A 199      -0.494   5.842  19.370  1.00 90.43           H
ATOM   2946 2HG2 THR A 199       1.090   6.545  19.775  1.00 90.43           H
ATOM   2947 3HG2 THR A 199       0.661   4.921  20.364  1.00 90.43           H
ATOM   2948  HN  THR A 199       1.858   7.756  17.678  1.00 90.43           H
ATOM   2949  N   MET A 200      -1.301   5.813  16.563  1.00 89.39           N
ATOM   2950  CA  MET A 200      -2.685   6.243  16.657  1.00 89.39           C
ATOM   2951  C   MET A 200      -3.208   6.099  18.088  1.00 89.39           C
ATOM   2952  O   MET A 200      -3.019   5.060  18.720  1.00 89.39           O
ATOM   2953  HA  MET A 200      -2.687   7.294  16.367  1.00 89.39           H
ATOM   2954  CB  MET A 200      -3.546   5.403  15.711  1.00 89.39           C
ATOM   2955 1HB  MET A 200      -3.466   4.350  15.979  1.00 89.39           H
ATOM   2956 2HB  MET A 200      -4.594   5.681  15.825  1.00 89.39           H
ATOM   2957  CG  MET A 200      -3.115   5.600  14.257  1.00 89.39           C
ATOM   2958 1HG  MET A 200      -2.029   5.536  14.179  1.00 89.39           H
ATOM   2959 2HG  MET A 200      -3.526   4.804  13.636  1.00 89.39           H
ATOM   2960  SD  MET A 200      -3.676   7.187  13.663  1.00 89.39           S
ATOM   2961  CE  MET A 200      -5.406   6.830  13.411  1.00 89.39           C
ATOM   2962 1HE  MET A 200      -5.509   6.023  12.684  1.00 89.39           H
ATOM   2963 2HE  MET A 200      -5.856   6.526  14.356  1.00 89.39           H
ATOM   2964 3HE  MET A 200      -5.911   7.721  13.038  1.00 89.39           H
ATOM   2965  HN  MET A 200      -1.169   4.887  16.208  1.00 89.39           H
ATOM   2966  N   VAL A 201      -3.855   7.156  18.557  1.00 91.50           N
ATOM   2967  CA  VAL A 201      -4.527   7.111  19.844  1.00 91.50           C
ATOM   2968  C   VAL A 201      -6.014   7.416  19.650  1.00 91.50           C
ATOM   2969  O   VAL A 201      -6.375   8.507  19.211  1.00 91.50           O
ATOM   2970  HA  VAL A 201      -4.425   6.098  20.234  1.00 91.50           H
ATOM   2971  CB  VAL A 201      -3.844   8.067  20.824  1.00 91.50           C
ATOM   2972  HB  VAL A 201      -3.957   9.080  20.438  1.00 91.50           H
ATOM   2973  CG1 VAL A 201      -4.511   8.011  22.200  1.00 91.50           C
ATOM   2974 1HG1 VAL A 201      -5.559   8.296  22.107  1.00 91.50           H
ATOM   2975 2HG1 VAL A 201      -4.444   6.998  22.596  1.00 91.50           H
ATOM   2976 3HG1 VAL A 201      -4.006   8.700  22.877  1.00 91.50           H
ATOM   2977  CG2 VAL A 201      -2.347   7.768  20.929  1.00 91.50           C
ATOM   2978 1HG2 VAL A 201      -2.204   6.746  21.280  1.00 91.50           H
ATOM   2979 2HG2 VAL A 201      -1.884   7.883  19.948  1.00 91.50           H
ATOM   2980 3HG2 VAL A 201      -1.886   8.462  21.631  1.00 91.50           H
ATOM   2981  HN  VAL A 201      -3.924   8.029  18.074  1.00 91.50           H
ATOM   2982  N   TYR A 202      -6.835   6.432  19.986  1.00 91.69           N
ATOM   2983  CA  TYR A 202      -8.270   6.555  19.788  1.00 91.69           C
ATOM   2984  C   TYR A 202      -8.958   7.048  21.062  1.00 91.69           C
ATOM   2985  O   TYR A 202      -8.585   6.655  22.166  1.00 91.69           O
ATOM   2986  HA  TYR A 202      -8.439   7.278  18.990  1.00 91.69           H
ATOM   2987  CB  TYR A 202      -8.773   5.147  19.463  1.00 91.69           C
ATOM   2988 1HB  TYR A 202      -8.505   4.479  20.282  1.00 91.69           H
ATOM   2989 2HB  TYR A 202      -9.861   5.165  19.409  1.00 91.69           H
ATOM   2990  CG  TYR A 202      -8.221   4.575  18.156  1.00 91.69           C
ATOM   2991  CD1 TYR A 202      -8.842   4.866  16.959  1.00 91.69           C
ATOM   2992  HD1 TYR A 202      -9.727   5.503  16.945  1.00 91.69           H
ATOM   2993  CD2 TYR A 202      -7.101   3.769  18.174  1.00 91.69           C
ATOM   2994  HD2 TYR A 202      -6.610   3.539  19.120  1.00 91.69           H
ATOM   2995  CE1 TYR A 202      -8.323   4.328  15.728  1.00 91.69           C
ATOM   2996  HE1 TYR A 202      -8.804   4.550  14.776  1.00 91.69           H
ATOM   2997  CE2 TYR A 202      -6.581   3.231  16.944  1.00 91.69           C
ATOM   2998  HE2 TYR A 202      -5.698   2.592  16.944  1.00 91.69           H
ATOM   2999  CZ  TYR A 202      -7.218   3.537  15.782  1.00 91.69           C
ATOM   3000  OH  TYR A 202      -6.727   3.029  14.619  1.00 91.69           O
ATOM   3001  HH  TYR A 202      -7.241   3.393  13.843  1.00 91.69           H
ATOM   3002  HN  TYR A 202      -6.537   5.566  20.385  1.00 91.69           H
ATOM   3003  N   PRO A 203      -9.972   7.915  20.934  1.00 85.84           N
ATOM   3004  CA  PRO A 203     -10.624   8.493  22.112  1.00 85.84           C
ATOM   3005  C   PRO A 203     -11.421   7.462  22.894  1.00 85.84           C
ATOM   3006  O   PRO A 203     -11.908   6.486  22.325  1.00 85.84           O
ATOM   3007  HA  PRO A 203      -9.876   8.864  22.812  1.00 85.84           H
ATOM   3008  CB  PRO A 203     -11.525   9.584  21.529  1.00 85.84           C
ATOM   3009 1HB  PRO A 203     -12.434   9.710  22.116  1.00 85.84           H
ATOM   3010 2HB  PRO A 203     -11.022  10.551  21.510  1.00 85.84           H
ATOM   3011  CG  PRO A 203     -11.827   9.092  20.142  1.00 85.84           C
ATOM   3012 1HG  PRO A 203     -12.671   8.403  20.144  1.00 85.84           H
ATOM   3013 2HG  PRO A 203     -12.091   9.917  19.481  1.00 85.84           H
ATOM   3014  CD  PRO A 203     -10.571   8.410  19.682  1.00 85.84           C
ATOM   3015 1HD  PRO A 203     -10.788   7.595  18.991  1.00 85.84           H
ATOM   3016 2HD  PRO A 203      -9.906   9.101  19.164  1.00 85.84           H
ATOM   3017  N   SER A 204     -11.534   7.708  24.191  1.00 76.64           N
ATOM   3018  CA  SER A 204     -11.847   6.644  25.130  1.00 76.64           C
ATOM   3019  C   SER A 204     -13.215   6.043  24.804  1.00 76.64           C
ATOM   3020  O   SER A 204     -13.388   4.826  24.843  1.00 76.64           O
ATOM   3021  HA  SER A 204     -11.061   5.901  24.996  1.00 76.64           H
ATOM   3022  CB  SER A 204     -11.822   7.157  26.572  1.00 76.64           C
ATOM   3023 1HB  SER A 204     -12.186   6.376  27.240  1.00 76.64           H
ATOM   3024 2HB  SER A 204     -10.794   7.372  26.863  1.00 76.64           H
ATOM   3025  OG  SER A 204     -12.616   8.329  26.735  1.00 76.64           O
ATOM   3026  HG  SER A 204     -13.575   8.077  26.864  1.00 76.64           H
ATOM   3027  HN  SER A 204     -11.417   8.613  24.601  1.00 76.64           H
ATOM   3028  N   ASP A 205     -14.153   6.924  24.489  1.00 70.71           N
ATOM   3029  CA  ASP A 205     -15.563   6.591  24.604  1.00 70.71           C
ATOM   3030  C   ASP A 205     -15.902   5.479  23.609  1.00 70.71           C
ATOM   3031  O   ASP A 205     -16.619   4.538  23.945  1.00 70.71           O
ATOM   3032  HA  ASP A 205     -15.700   6.280  25.639  1.00 70.71           H
ATOM   3033  CB  ASP A 205     -16.443   7.799  24.280  1.00 70.71           C
ATOM   3034 1HB  ASP A 205     -16.180   8.193  23.298  1.00 70.71           H
ATOM   3035 2HB  ASP A 205     -17.487   7.490  24.230  1.00 70.71           H
ATOM   3036  CG  ASP A 205     -16.280   8.895  25.335  1.00 70.71           C
ATOM   3037  OD1 ASP A 205     -15.651   8.594  26.373  1.00 70.71           O
ATOM   3038  OD2 ASP A 205     -16.787  10.009  25.081  1.00 70.71           O
ATOM   3039  HN  ASP A 205     -13.963   7.850  24.161  1.00 70.71           H
ATOM   3040  N   GLU A 206     -15.369   5.624  22.404  1.00 74.02           N
ATOM   3041  CA  GLU A 206     -15.668   4.685  21.336  1.00 74.02           C
ATOM   3042  C   GLU A 206     -14.372   4.132  20.738  1.00 74.02           C
ATOM   3043  O   GLU A 206     -14.340   3.742  19.572  1.00 74.02           O
ATOM   3044  HA  GLU A 206     -16.231   3.880  21.808  1.00 74.02           H
ATOM   3045  CB  GLU A 206     -16.534   5.339  20.258  1.00 74.02           C
ATOM   3046 1HB  GLU A 206     -16.055   6.253  19.906  1.00 74.02           H
ATOM   3047 2HB  GLU A 206     -16.732   4.622  19.461  1.00 74.02           H
ATOM   3048  CG  GLU A 206     -17.898   5.744  20.822  1.00 74.02           C
ATOM   3049 1HG  GLU A 206     -18.126   5.141  21.700  1.00 74.02           H
ATOM   3050 2HG  GLU A 206     -17.866   6.783  21.148  1.00 74.02           H
ATOM   3051  CD  GLU A 206     -18.999   5.566  19.774  1.00 74.02           C
ATOM   3052  OE1 GLU A 206     -20.007   4.912  20.116  1.00 74.02           O
ATOM   3053  OE2 GLU A 206     -18.807   6.089  18.655  1.00 74.02           O
ATOM   3054  HN  GLU A 206     -14.745   6.364  22.154  1.00 74.02           H
ATOM   3055  N   SER A 207     -13.336   4.116  21.564  1.00 87.71           N
ATOM   3056  CA  SER A 207     -12.004   3.786  21.087  1.00 87.71           C
ATOM   3057  C   SER A 207     -12.037   2.467  20.313  1.00 87.71           C
ATOM   3058  O   SER A 207     -11.475   2.368  19.224  1.00 87.71           O
ATOM   3059  HA  SER A 207     -11.721   4.608  20.429  1.00 87.71           H
ATOM   3060  CB  SER A 207     -11.010   3.696  22.247  1.00 87.71           C
ATOM   3061 1HB  SER A 207     -10.050   3.339  21.874  1.00 87.71           H
ATOM   3062 2HB  SER A 207     -10.842   4.692  22.658  1.00 87.71           H
ATOM   3063  OG  SER A 207     -11.471   2.829  23.279  1.00 87.71           O
ATOM   3064  HG  SER A 207     -10.932   2.968  24.109  1.00 87.71           H
ATOM   3065  HN  SER A 207     -13.396   4.323  22.540  1.00 87.71           H
ATOM   3066  N   THR A 208     -12.703   1.486  20.906  1.00 87.21           N
ATOM   3067  CA  THR A 208     -12.727   0.149  20.339  1.00 87.21           C
ATOM   3068  C   THR A 208     -13.424   0.159  18.977  1.00 87.21           C
ATOM   3069  O   THR A 208     -12.923  -0.420  18.015  1.00 87.21           O
ATOM   3070  HA  THR A 208     -11.699  -0.171  20.169  1.00 87.21           H
ATOM   3071  CB  THR A 208     -13.391  -0.783  21.355  1.00 87.21           C
ATOM   3072  HB  THR A 208     -14.458  -0.573  21.436  1.00 87.21           H
ATOM   3073  OG1 THR A 208     -12.634  -0.594  22.547  1.00 87.21           O
ATOM   3074  HG1 THR A 208     -11.675  -0.826  22.384  1.00 87.21           H
ATOM   3075  CG2 THR A 208     -13.187  -2.261  21.015  1.00 87.21           C
ATOM   3076 1HG2 THR A 208     -12.121  -2.486  21.000  1.00 87.21           H
ATOM   3077 2HG2 THR A 208     -13.616  -2.471  20.035  1.00 87.21           H
ATOM   3078 3HG2 THR A 208     -13.678  -2.878  21.767  1.00 87.21           H
ATOM   3079  HN  THR A 208     -13.217   1.594  21.756  1.00 87.21           H
ATOM   3080  N   LYS A 209     -14.569   0.824  18.940  1.00 82.68           N
ATOM   3081  CA  LYS A 209     -15.362   0.881  17.723  1.00 82.68           C
ATOM   3082  C   LYS A 209     -14.541   1.544  16.615  1.00 82.68           C
ATOM   3083  O   LYS A 209     -14.507   1.056  15.487  1.00 82.68           O
ATOM   3084  HA  LYS A 209     -15.579  -0.145  17.426  1.00 82.68           H
ATOM   3085  CB  LYS A 209     -16.703   1.568  17.989  1.00 82.68           C
ATOM   3086 1HB  LYS A 209     -16.533   2.544  18.443  1.00 82.68           H
ATOM   3087 2HB  LYS A 209     -17.220   1.742  17.046  1.00 82.68           H
ATOM   3088  CG  LYS A 209     -17.581   0.718  18.910  1.00 82.68           C
ATOM   3089 1HG  LYS A 209     -17.676  -0.288  18.501  1.00 82.68           H
ATOM   3090 2HG  LYS A 209     -17.105   0.622  19.885  1.00 82.68           H
ATOM   3091  CD  LYS A 209     -18.969   1.342  19.072  1.00 82.68           C
ATOM   3092 1HD  LYS A 209     -18.871   2.409  19.271  1.00 82.68           H
ATOM   3093 2HD  LYS A 209     -19.528   1.241  18.142  1.00 82.68           H
ATOM   3094  CE  LYS A 209     -19.740   0.673  20.212  1.00 82.68           C
ATOM   3095 1HE  LYS A 209     -20.074  -0.317  19.902  1.00 82.68           H
ATOM   3096 2HE  LYS A 209     -19.083   0.533  21.071  1.00 82.68           H
ATOM   3097  NZ  LYS A 209     -20.906   1.497  20.602  1.00 82.68           N
ATOM   3098 1HZ  LYS A 209     -21.377   1.065  21.390  1.00 82.68           H
ATOM   3099 2HZ  LYS A 209     -20.592   2.425  20.863  1.00 82.68           H
ATOM   3100 3HZ  LYS A 209     -21.549   1.565  19.821  1.00 82.68           H
ATOM   3101  HN  LYS A 209     -14.956   1.317  19.719  1.00 82.68           H
ATOM   3102  N   LEU A 210     -13.900   2.646  16.976  1.00 89.22           N
ATOM   3103  CA  LEU A 210     -13.207   3.464  15.995  1.00 89.22           C
ATOM   3104  C   LEU A 210     -12.060   2.657  15.383  1.00 89.22           C
ATOM   3105  O   LEU A 210     -11.912   2.609  14.163  1.00 89.22           O
ATOM   3106  HA  LEU A 210     -13.921   3.702  15.206  1.00 89.22           H
ATOM   3107  CB  LEU A 210     -12.763   4.788  16.619  1.00 89.22           C
ATOM   3108 1HB  LEU A 210     -13.620   5.235  17.123  1.00 89.22           H
ATOM   3109 2HB  LEU A 210     -12.018   4.574  17.385  1.00 89.22           H
ATOM   3110  CG  LEU A 210     -12.179   5.822  15.654  1.00 89.22           C
ATOM   3111  HG  LEU A 210     -11.331   5.369  15.141  1.00 89.22           H
ATOM   3112  CD1 LEU A 210     -13.200   6.211  14.584  1.00 89.22           C
ATOM   3113 1HD1 LEU A 210     -13.487   5.326  14.016  1.00 89.22           H
ATOM   3114 2HD1 LEU A 210     -14.082   6.638  15.061  1.00 89.22           H
ATOM   3115 3HD1 LEU A 210     -12.759   6.947  13.911  1.00 89.22           H
ATOM   3116  CD2 LEU A 210     -11.649   7.041  16.412  1.00 89.22           C
ATOM   3117 1HD2 LEU A 210     -12.463   7.504  16.969  1.00 89.22           H
ATOM   3118 2HD2 LEU A 210     -10.867   6.727  17.103  1.00 89.22           H
ATOM   3119 3HD2 LEU A 210     -11.239   7.760  15.702  1.00 89.22           H
ATOM   3120  HN  LEU A 210     -13.849   2.981  17.917  1.00 89.22           H
ATOM   3121  N   LYS A 211     -11.278   2.043  16.259  1.00 93.70           N
ATOM   3122  CA  LYS A 211     -10.156   1.230  15.819  1.00 93.70           C
ATOM   3123  C   LYS A 211     -10.661   0.146  14.866  1.00 93.70           C
ATOM   3124  O   LYS A 211     -10.117  -0.030  13.777  1.00 93.70           O
ATOM   3125  HA  LYS A 211      -9.475   1.882  15.272  1.00 93.70           H
ATOM   3126  CB  LYS A 211      -9.388   0.682  17.023  1.00 93.70           C
ATOM   3127 1HB  LYS A 211      -8.995   1.508  17.616  1.00 93.70           H
ATOM   3128 2HB  LYS A 211     -10.066   0.122  17.668  1.00 93.70           H
ATOM   3129  CG  LYS A 211      -8.239  -0.223  16.575  1.00 93.70           C
ATOM   3130 1HG  LYS A 211      -8.640  -1.143  16.151  1.00 93.70           H
ATOM   3131 2HG  LYS A 211      -7.670   0.270  15.786  1.00 93.70           H
ATOM   3132  CD  LYS A 211      -7.313  -0.556  17.747  1.00 93.70           C
ATOM   3133 1HD  LYS A 211      -6.936   0.366  18.190  1.00 93.70           H
ATOM   3134 2HD  LYS A 211      -7.876  -1.075  18.523  1.00 93.70           H
ATOM   3135  CE  LYS A 211      -6.141  -1.426  17.290  1.00 93.70           C
ATOM   3136 1HE  LYS A 211      -6.509  -2.399  16.964  1.00 93.70           H
ATOM   3137 2HE  LYS A 211      -5.652  -0.967  16.431  1.00 93.70           H
ATOM   3138  NZ  LYS A 211      -5.166  -1.601  18.389  1.00 93.70           N
ATOM   3139 1HZ  LYS A 211      -4.478  -2.298  18.123  1.00 93.70           H
ATOM   3140 2HZ  LYS A 211      -4.700  -0.719  18.571  1.00 93.70           H
ATOM   3141 3HZ  LYS A 211      -5.651  -1.907  19.226  1.00 93.70           H
ATOM   3142  HN  LYS A 211     -11.401   2.094  17.250  1.00 93.70           H
ATOM   3143  N   SER A 212     -11.695  -0.554  15.310  1.00 91.19           N
ATOM   3144  CA  SER A 212     -12.230  -1.667  14.544  1.00 91.19           C
ATOM   3145  C   SER A 212     -12.692  -1.182  13.169  1.00 91.19           C
ATOM   3146  O   SER A 212     -12.444  -1.839  12.159  1.00 91.19           O
ATOM   3147  HA  SER A 212     -11.404  -2.371  14.444  1.00 91.19           H
ATOM   3148  CB  SER A 212     -13.386  -2.340  15.286  1.00 91.19           C
ATOM   3149 1HB  SER A 212     -13.069  -2.593  16.298  1.00 91.19           H
ATOM   3150 2HB  SER A 212     -14.215  -1.639  15.377  1.00 91.19           H
ATOM   3151  OG  SER A 212     -13.833  -3.519  14.621  1.00 91.19           O
ATOM   3152  HG  SER A 212     -13.069  -4.153  14.498  1.00 91.19           H
ATOM   3153  HN  SER A 212     -12.164  -0.371  16.174  1.00 91.19           H
ATOM   3154  N   ALA A 213     -13.356  -0.035  13.173  1.00 94.25           N
ATOM   3155  CA  ALA A 213     -13.888   0.526  11.944  1.00 94.25           C
ATOM   3156  C   ALA A 213     -12.732   0.870  11.002  1.00 94.25           C
ATOM   3157  O   ALA A 213     -12.770   0.537   9.819  1.00 94.25           O
ATOM   3158  HA  ALA A 213     -14.514  -0.234  11.475  1.00 94.25           H
ATOM   3159  CB  ALA A 213     -14.755   1.744  12.271  1.00 94.25           C
ATOM   3160 1HB  ALA A 213     -15.578   1.441  12.918  1.00 94.25           H
ATOM   3161 2HB  ALA A 213     -14.150   2.494  12.781  1.00 94.25           H
ATOM   3162 3HB  ALA A 213     -15.154   2.165  11.348  1.00 94.25           H
ATOM   3163  HN  ALA A 213     -13.532   0.506  13.996  1.00 94.25           H
ATOM   3164  N   VAL A 214     -11.730   1.531  11.564  1.00 92.71           N
ATOM   3165  CA  VAL A 214     -10.595   1.980  10.776  1.00 92.71           C
ATOM   3166  C   VAL A 214      -9.916   0.770  10.133  1.00 92.71           C
ATOM   3167  O   VAL A 214      -9.568   0.803   8.953  1.00 92.71           O
ATOM   3168  HA  VAL A 214     -10.978   2.628   9.988  1.00 92.71           H
ATOM   3169  CB  VAL A 214      -9.646   2.804  11.649  1.00 92.71           C
ATOM   3170  HB  VAL A 214      -9.419   2.221  12.541  1.00 92.71           H
ATOM   3171  CG1 VAL A 214      -8.330   3.078  10.919  1.00 92.71           C
ATOM   3172 1HG1 VAL A 214      -7.846   2.132  10.674  1.00 92.71           H
ATOM   3173 2HG1 VAL A 214      -8.531   3.632  10.002  1.00 92.71           H
ATOM   3174 3HG1 VAL A 214      -7.674   3.666  11.562  1.00 92.71           H
ATOM   3175  CG2 VAL A 214     -10.307   4.110  12.096  1.00 92.71           C
ATOM   3176 1HG2 VAL A 214     -10.577   4.699  11.219  1.00 92.71           H
ATOM   3177 2HG2 VAL A 214     -11.205   3.884  12.672  1.00 92.71           H
ATOM   3178 3HG2 VAL A 214      -9.611   4.676  12.714  1.00 92.71           H
ATOM   3179  HN  VAL A 214     -11.687   1.759  12.537  1.00 92.71           H
ATOM   3180  N   LEU A 215      -9.747  -0.271  10.936  1.00 92.21           N
ATOM   3181  CA  LEU A 215      -9.049  -1.461  10.482  1.00 92.21           C
ATOM   3182  C   LEU A 215      -9.890  -2.166   9.416  1.00 92.21           C
ATOM   3183  O   LEU A 215      -9.366  -2.597   8.390  1.00 92.21           O
ATOM   3184  HA  LEU A 215      -8.114  -1.137  10.024  1.00 92.21           H
ATOM   3185  CB  LEU A 215      -8.686  -2.355  11.669  1.00 92.21           C
ATOM   3186 1HB  LEU A 215      -9.584  -2.515  12.266  1.00 92.21           H
ATOM   3187 2HB  LEU A 215      -8.380  -3.329  11.286  1.00 92.21           H
ATOM   3188  CG  LEU A 215      -7.582  -1.832  12.590  1.00 92.21           C
ATOM   3189  HG  LEU A 215      -7.918  -0.890  13.025  1.00 92.21           H
ATOM   3190  CD1 LEU A 215      -7.328  -2.799  13.748  1.00 92.21           C
ATOM   3191 1HD1 LEU A 215      -8.242  -2.917  14.330  1.00 92.21           H
ATOM   3192 2HD1 LEU A 215      -7.023  -3.768  13.351  1.00 92.21           H
ATOM   3193 3HD1 LEU A 215      -6.539  -2.403  14.387  1.00 92.21           H
ATOM   3194  CD2 LEU A 215      -6.305  -1.534  11.801  1.00 92.21           C
ATOM   3195 1HD2 LEU A 215      -5.954  -2.447  11.320  1.00 92.21           H
ATOM   3196 2HD2 LEU A 215      -6.514  -0.781  11.042  1.00 92.21           H
ATOM   3197 3HD2 LEU A 215      -5.536  -1.164  12.480  1.00 92.21           H
ATOM   3198  HN  LEU A 215     -10.077  -0.308  11.879  1.00 92.21           H
ATOM   3199  N   THR A 216     -11.182  -2.261   9.696  1.00 91.71           N
ATOM   3200  CA  THR A 216     -12.096  -2.935   8.789  1.00 91.71           C
ATOM   3201  C   THR A 216     -12.081  -2.258   7.417  1.00 91.71           C
ATOM   3202  O   THR A 216     -12.027  -2.932   6.389  1.00 91.71           O
ATOM   3203  HA  THR A 216     -11.747  -3.957   8.645  1.00 91.71           H
ATOM   3204  CB  THR A 216     -13.480  -2.955   9.441  1.00 91.71           C
ATOM   3205  HB  THR A 216     -13.856  -1.942   9.588  1.00 91.71           H
ATOM   3206  OG1 THR A 216     -13.293  -3.719  10.629  1.00 91.71           O
ATOM   3207  HG1 THR A 216     -13.222  -3.111  11.420  1.00 91.71           H
ATOM   3208  CG2 THR A 216     -14.497  -3.764   8.634  1.00 91.71           C
ATOM   3209 1HG2 THR A 216     -14.153  -4.794   8.545  1.00 91.71           H
ATOM   3210 2HG2 THR A 216     -14.600  -3.329   7.640  1.00 91.71           H
ATOM   3211 3HG2 THR A 216     -15.461  -3.745   9.141  1.00 91.71           H
ATOM   3212  HN  THR A 216     -11.604  -1.889  10.522  1.00 91.71           H
ATOM   3213  N   LEU A 217     -12.130  -0.935   7.444  1.00 88.52           N
ATOM   3214  CA  LEU A 217     -12.136  -0.160   6.215  1.00 88.52           C
ATOM   3215  C   LEU A 217     -10.853  -0.445   5.431  1.00 88.52           C
ATOM   3216  O   LEU A 217     -10.882  -0.561   4.207  1.00 88.52           O
ATOM   3217  HA  LEU A 217     -12.985  -0.497   5.621  1.00 88.52           H
ATOM   3218  CB  LEU A 217     -12.355   1.323   6.517  1.00 88.52           C
ATOM   3219 1HB  LEU A 217     -13.188   1.413   7.214  1.00 88.52           H
ATOM   3220 2HB  LEU A 217     -11.470   1.704   7.028  1.00 88.52           H
ATOM   3221  CG  LEU A 217     -12.637   2.220   5.310  1.00 88.52           C
ATOM   3222  HG  LEU A 217     -11.885   2.013   4.548  1.00 88.52           H
ATOM   3223  CD1 LEU A 217     -14.002   1.899   4.696  1.00 88.52           C
ATOM   3224 1HD1 LEU A 217     -14.019   0.859   4.371  1.00 88.52           H
ATOM   3225 2HD1 LEU A 217     -14.782   2.060   5.441  1.00 88.52           H
ATOM   3226 3HD1 LEU A 217     -14.177   2.550   3.840  1.00 88.52           H
ATOM   3227  CD2 LEU A 217     -12.509   3.698   5.682  1.00 88.52           C
ATOM   3228 1HD2 LEU A 217     -13.223   3.938   6.470  1.00 88.52           H
ATOM   3229 2HD2 LEU A 217     -11.497   3.897   6.036  1.00 88.52           H
ATOM   3230 3HD2 LEU A 217     -12.715   4.313   4.806  1.00 88.52           H
ATOM   3231  HN  LEU A 217     -12.165  -0.394   8.285  1.00 88.52           H
ATOM   3232  N   LYS A 218      -9.758  -0.551   6.170  1.00 85.82           N
ATOM   3233  CA  LYS A 218      -8.462  -0.785   5.556  1.00 85.82           C
ATOM   3234  C   LYS A 218      -8.480  -2.135   4.836  1.00 85.82           C
ATOM   3235  O   LYS A 218      -8.010  -2.245   3.704  1.00 85.82           O
ATOM   3236  HA  LYS A 218      -8.303  -0.001   4.816  1.00 85.82           H
ATOM   3237  CB  LYS A 218      -7.346  -0.659   6.596  1.00 85.82           C
ATOM   3238 1HB  LYS A 218      -7.476   0.262   7.165  1.00 85.82           H
ATOM   3239 2HB  LYS A 218      -7.411  -1.483   7.306  1.00 85.82           H
ATOM   3240  CG  LYS A 218      -5.970  -0.661   5.927  1.00 85.82           C
ATOM   3241 1HG  LYS A 218      -5.881  -1.530   5.275  1.00 85.82           H
ATOM   3242 2HG  LYS A 218      -5.867   0.222   5.297  1.00 85.82           H
ATOM   3243  CD  LYS A 218      -4.853  -0.683   6.972  1.00 85.82           C
ATOM   3244 1HD  LYS A 218      -4.901   0.219   7.580  1.00 85.82           H
ATOM   3245 2HD  LYS A 218      -4.995  -1.529   7.644  1.00 85.82           H
ATOM   3246  CE  LYS A 218      -3.480  -0.782   6.304  1.00 85.82           C
ATOM   3247 1HE  LYS A 218      -3.487  -1.579   5.560  1.00 85.82           H
ATOM   3248 2HE  LYS A 218      -3.259   0.145   5.775  1.00 85.82           H
ATOM   3249  NZ  LYS A 218      -2.430  -1.046   7.313  1.00 85.82           N
ATOM   3250 1HZ  LYS A 218      -1.551  -1.236   6.845  1.00 85.82           H
ATOM   3251 2HZ  LYS A 218      -2.326  -0.235   7.912  1.00 85.82           H
ATOM   3252 3HZ  LYS A 218      -2.695  -1.848   7.874  1.00 85.82           H
ATOM   3253  HN  LYS A 218      -9.747  -0.479   7.167  1.00 85.82           H
ATOM   3254  N   VAL A 219      -9.028  -3.128   5.520  1.00 90.56           N
ATOM   3255  CA  VAL A 219      -9.016  -4.487   5.007  1.00 90.56           C
ATOM   3256  C   VAL A 219      -9.906  -4.567   3.765  1.00 90.56           C
ATOM   3257  O   VAL A 219      -9.518  -5.153   2.756  1.00 90.56           O
ATOM   3258  HA  VAL A 219      -7.990  -4.721   4.719  1.00 90.56           H
ATOM   3259  CB  VAL A 219      -9.434  -5.466   6.106  1.00 90.56           C
ATOM   3260  HB  VAL A 219     -10.385  -5.125   6.515  1.00 90.56           H
ATOM   3261  CG1 VAL A 219      -9.643  -6.871   5.539  1.00 90.56           C
ATOM   3262 1HG1 VAL A 219     -10.424  -6.844   4.780  1.00 90.56           H
ATOM   3263 2HG1 VAL A 219      -8.714  -7.224   5.091  1.00 90.56           H
ATOM   3264 3HG1 VAL A 219      -9.939  -7.546   6.341  1.00 90.56           H
ATOM   3265  CG2 VAL A 219      -8.411  -5.480   7.245  1.00 90.56           C
ATOM   3266 1HG2 VAL A 219      -7.440  -5.785   6.857  1.00 90.56           H
ATOM   3267 2HG2 VAL A 219      -8.334  -4.482   7.676  1.00 90.56           H
ATOM   3268 3HG2 VAL A 219      -8.733  -6.184   8.013  1.00 90.56           H
ATOM   3269  HN  VAL A 219      -9.475  -3.016   6.408  1.00 90.56           H
ATOM   3270  N   ILE A 220     -11.083  -3.970   3.880  1.00 90.99           N
ATOM   3271  CA  ILE A 220     -12.074  -4.059   2.822  1.00 90.99           C
ATOM   3272  C   ILE A 220     -11.533  -3.379   1.563  1.00 90.99           C
ATOM   3273  O   ILE A 220     -11.435  -4.004   0.509  1.00 90.99           O
ATOM   3274  HA  ILE A 220     -12.226  -5.116   2.605  1.00 90.99           H
ATOM   3275  CB  ILE A 220     -13.416  -3.497   3.296  1.00 90.99           C
ATOM   3276  HB  ILE A 220     -13.236  -2.527   3.760  1.00 90.99           H
ATOM   3277  CG1 ILE A 220     -14.042  -4.398   4.363  1.00 90.99           C
ATOM   3278 1HG1 ILE A 220     -14.263  -5.375   3.934  1.00 90.99           H
ATOM   3279 2HG1 ILE A 220     -13.329  -4.559   5.172  1.00 90.99           H
ATOM   3280  CG2 ILE A 220     -14.361  -3.265   2.116  1.00 90.99           C
ATOM   3281 1HG2 ILE A 220     -13.910  -2.554   1.423  1.00 90.99           H
ATOM   3282 2HG2 ILE A 220     -14.540  -4.209   1.602  1.00 90.99           H
ATOM   3283 3HG2 ILE A 220     -15.307  -2.865   2.481  1.00 90.99           H
ATOM   3284  CD1 ILE A 220     -15.324  -3.778   4.921  1.00 90.99           C
ATOM   3285 1HD1 ILE A 220     -15.095  -2.812   5.370  1.00 90.99           H
ATOM   3286 2HD1 ILE A 220     -16.043  -3.641   4.113  1.00 90.99           H
ATOM   3287 3HD1 ILE A 220     -15.749  -4.439   5.677  1.00 90.99           H
ATOM   3288  HN  ILE A 220     -11.362  -3.433   4.677  1.00 90.99           H
ATOM   3289  N   LEU A 221     -11.196  -2.107   1.715  1.00 89.76           N
ATOM   3290  CA  LEU A 221     -10.835  -1.286   0.571  1.00 89.76           C
ATOM   3291  C   LEU A 221      -9.390  -1.590   0.167  1.00 89.76           C
ATOM   3292  O   LEU A 221      -9.006  -1.379  -0.982  1.00 89.76           O
ATOM   3293  HA  LEU A 221     -11.490  -1.568  -0.253  1.00 89.76           H
ATOM   3294  CB  LEU A 221     -11.092   0.192   0.870  1.00 89.76           C
ATOM   3295 1HB  LEU A 221     -10.508   0.473   1.746  1.00 89.76           H
ATOM   3296 2HB  LEU A 221     -10.716   0.782   0.034  1.00 89.76           H
ATOM   3297  CG  LEU A 221     -12.551   0.582   1.117  1.00 89.76           C
ATOM   3298  HG  LEU A 221     -12.898   0.057   2.007  1.00 89.76           H
ATOM   3299  CD1 LEU A 221     -12.677   2.081   1.399  1.00 89.76           C
ATOM   3300 1HD1 LEU A 221     -12.092   2.335   2.282  1.00 89.76           H
ATOM   3301 2HD1 LEU A 221     -12.305   2.644   0.542  1.00 89.76           H
ATOM   3302 3HD1 LEU A 221     -13.724   2.331   1.571  1.00 89.76           H
ATOM   3303  CD2 LEU A 221     -13.441   0.140  -0.045  1.00 89.76           C
ATOM   3304 1HD2 LEU A 221     -13.103   0.618  -0.964  1.00 89.76           H
ATOM   3305 2HD2 LEU A 221     -13.383  -0.943  -0.156  1.00 89.76           H
ATOM   3306 3HD2 LEU A 221     -14.473   0.430   0.157  1.00 89.76           H
ATOM   3307  HN  LEU A 221     -11.167  -1.637   2.598  1.00 89.76           H
ATOM   3308  N   GLY A 222      -8.629  -2.080   1.135  1.00 88.08           N
ATOM   3309  CA  GLY A 222      -7.197  -2.239   0.952  1.00 88.08           C
ATOM   3310  C   GLY A 222      -6.878  -3.551   0.232  1.00 88.08           C
ATOM   3311  O   GLY A 222      -5.824  -3.684  -0.386  1.00 88.08           O
ATOM   3312 1HA  GLY A 222      -6.804  -1.401   0.377  1.00 88.08           H
ATOM   3313 2HA  GLY A 222      -6.699  -2.222   1.921  1.00 88.08           H
ATOM   3314  HN  GLY A 222      -8.976  -2.365   2.028  1.00 88.08           H
ATOM   3315  N   PHE A 223      -7.810  -4.488   0.337  1.00 81.33           N
ATOM   3316  CA  PHE A 223      -7.578  -5.833  -0.160  1.00 81.33           C
ATOM   3317  C   PHE A 223      -8.816  -6.373  -0.879  1.00 81.33           C
ATOM   3318  O   PHE A 223      -8.799  -6.564  -2.094  1.00 81.33           O
ATOM   3319  HA  PHE A 223      -6.747  -5.779  -0.863  1.00 81.33           H
ATOM   3320  CB  PHE A 223      -7.283  -6.715   1.055  1.00 81.33           C
ATOM   3321 1HB  PHE A 223      -6.483  -6.258   1.637  1.00 81.33           H
ATOM   3322 2HB  PHE A 223      -8.166  -6.742   1.694  1.00 81.33           H
ATOM   3323  CG  PHE A 223      -6.883  -8.149   0.701  1.00 81.33           C
ATOM   3324  CD1 PHE A 223      -7.694  -9.185   1.044  1.00 81.33           C
ATOM   3325  HD1 PHE A 223      -8.629  -8.995   1.571  1.00 81.33           H
ATOM   3326  CD2 PHE A 223      -5.717  -8.386   0.043  1.00 81.33           C
ATOM   3327  HD2 PHE A 223      -5.067  -7.556  -0.232  1.00 81.33           H
ATOM   3328  CE1 PHE A 223      -7.322 -10.516   0.716  1.00 81.33           C
ATOM   3329  HE1 PHE A 223      -7.972 -11.347   0.991  1.00 81.33           H
ATOM   3330  CE2 PHE A 223      -5.345  -9.717  -0.285  1.00 81.33           C
ATOM   3331  HE2 PHE A 223      -4.410  -9.908  -0.812  1.00 81.33           H
ATOM   3332  CZ  PHE A 223      -6.156 -10.754   0.058  1.00 81.33           C
ATOM   3333  HZ  PHE A 223      -5.871 -11.775  -0.194  1.00 81.33           H
ATOM   3334  HN  PHE A 223      -8.707  -4.340   0.753  1.00 81.33           H
ATOM   3335  N   PHE A 224      -9.861  -6.604  -0.098  1.00 84.58           N
ATOM   3336  CA  PHE A 224     -10.970  -7.424  -0.555  1.00 84.58           C
ATOM   3337  C   PHE A 224     -11.595  -6.842  -1.824  1.00 84.58           C
ATOM   3338  O   PHE A 224     -11.730  -7.539  -2.829  1.00 84.58           O
ATOM   3339  HA  PHE A 224     -10.572  -8.416  -0.769  1.00 84.58           H
ATOM   3340  CB  PHE A 224     -12.017  -7.422   0.561  1.00 84.58           C
ATOM   3341 1HB  PHE A 224     -12.064  -6.425   1.000  1.00 84.58           H
ATOM   3342 2HB  PHE A 224     -12.996  -7.627   0.128  1.00 84.58           H
ATOM   3343  CG  PHE A 224     -11.744  -8.439   1.671  1.00 84.58           C
ATOM   3344  CD1 PHE A 224     -11.914  -9.767   1.434  1.00 84.58           C
ATOM   3345  HD1 PHE A 224     -12.245 -10.107   0.452  1.00 84.58           H
ATOM   3346  CD2 PHE A 224     -11.332  -8.015   2.896  1.00 84.58           C
ATOM   3347  HD2 PHE A 224     -11.195  -6.951   3.087  1.00 84.58           H
ATOM   3348  CE1 PHE A 224     -11.661 -10.711   2.464  1.00 84.58           C
ATOM   3349  HE1 PHE A 224     -11.798 -11.776   2.273  1.00 84.58           H
ATOM   3350  CE2 PHE A 224     -11.079  -8.959   3.926  1.00 84.58           C
ATOM   3351  HE2 PHE A 224     -10.748  -8.619   4.908  1.00 84.58           H
ATOM   3352  CZ  PHE A 224     -11.249 -10.287   3.688  1.00 84.58           C
ATOM   3353  HZ  PHE A 224     -11.055 -11.012   4.479  1.00 84.58           H
ATOM   3354  HN  PHE A 224      -9.956  -6.243   0.830  1.00 84.58           H
ATOM   3355  N   LEU A 225     -11.960  -5.572  -1.738  1.00 89.55           N
ATOM   3356  CA  LEU A 225     -12.636  -4.910  -2.841  1.00 89.55           C
ATOM   3357  C   LEU A 225     -11.748  -4.970  -4.086  1.00 89.55           C
ATOM   3358  O   LEU A 225     -12.173  -5.460  -5.132  1.00 89.55           O
ATOM   3359  HA  LEU A 225     -13.552  -5.464  -3.043  1.00 89.55           H
ATOM   3360  CB  LEU A 225     -13.044  -3.490  -2.445  1.00 89.55           C
ATOM   3361 1HB  LEU A 225     -13.755  -3.553  -1.622  1.00 89.55           H
ATOM   3362 2HB  LEU A 225     -12.163  -2.972  -2.066  1.00 89.55           H
ATOM   3363  CG  LEU A 225     -13.664  -2.636  -3.553  1.00 89.55           C
ATOM   3364  HG  LEU A 225     -13.032  -2.714  -4.438  1.00 89.55           H
ATOM   3365  CD1 LEU A 225     -15.048  -3.161  -3.940  1.00 89.55           C
ATOM   3366 1HD1 LEU A 225     -14.961  -4.188  -4.296  1.00 89.55           H
ATOM   3367 2HD1 LEU A 225     -15.703  -3.133  -3.069  1.00 89.55           H
ATOM   3368 3HD1 LEU A 225     -15.466  -2.537  -4.729  1.00 89.55           H
ATOM   3369  CD2 LEU A 225     -13.702  -1.160  -3.153  1.00 89.55           C
ATOM   3370 1HD2 LEU A 225     -14.298  -1.045  -2.248  1.00 89.55           H
ATOM   3371 2HD2 LEU A 225     -12.687  -0.808  -2.967  1.00 89.55           H
ATOM   3372 3HD2 LEU A 225     -14.147  -0.576  -3.958  1.00 89.55           H
ATOM   3373  HN  LEU A 225     -11.802  -4.998  -0.934  1.00 89.55           H
ATOM   3374  N   PRO A 226     -10.506  -4.476  -3.998  1.00 90.49           N
ATOM   3375  CA  PRO A 226      -9.590  -4.529  -5.140  1.00 90.49           C
ATOM   3376  C   PRO A 226      -9.453  -5.934  -5.705  1.00 90.49           C
ATOM   3377  O   PRO A 226      -9.529  -6.129  -6.917  1.00 90.49           O
ATOM   3378  HA  PRO A 226      -9.980  -3.928  -5.961  1.00 90.49           H
ATOM   3379  CB  PRO A 226      -8.267  -4.016  -4.568  1.00 90.49           C
ATOM   3380 1HB  PRO A 226      -7.646  -4.833  -4.200  1.00 90.49           H
ATOM   3381 2HB  PRO A 226      -7.683  -3.487  -5.320  1.00 90.49           H
ATOM   3382  CG  PRO A 226      -8.706  -3.090  -3.440  1.00 90.49           C
ATOM   3383 1HG  PRO A 226      -7.906  -2.923  -2.719  1.00 90.49           H
ATOM   3384 2HG  PRO A 226      -8.993  -2.106  -3.812  1.00 90.49           H
ATOM   3385  CD  PRO A 226      -9.881  -3.834  -2.827  1.00 90.49           C
ATOM   3386 1HD  PRO A 226      -9.556  -4.570  -2.093  1.00 90.49           H
ATOM   3387 2HD  PRO A 226     -10.566  -3.157  -2.315  1.00 90.49           H
ATOM   3388  N   PHE A 227      -9.254  -6.883  -4.803  1.00 84.27           N
ATOM   3389  CA  PHE A 227      -8.953  -8.247  -5.205  1.00 84.27           C
ATOM   3390  C   PHE A 227     -10.109  -8.849  -6.007  1.00 84.27           C
ATOM   3391  O   PHE A 227      -9.892  -9.453  -7.057  1.00 84.27           O
ATOM   3392  HA  PHE A 227      -8.060  -8.210  -5.829  1.00 84.27           H
ATOM   3393  CB  PHE A 227      -8.760  -9.059  -3.923  1.00 84.27           C
ATOM   3394 1HB  PHE A 227      -7.972  -8.597  -3.328  1.00 84.27           H
ATOM   3395 2HB  PHE A 227      -9.675  -9.011  -3.333  1.00 84.27           H
ATOM   3396  CG  PHE A 227      -8.402 -10.527  -4.165  1.00 84.27           C
ATOM   3397  CD1 PHE A 227      -9.362 -11.486  -4.068  1.00 84.27           C
ATOM   3398  HD1 PHE A 227     -10.386 -11.208  -3.819  1.00 84.27           H
ATOM   3399  CD2 PHE A 227      -7.124 -10.873  -4.476  1.00 84.27           C
ATOM   3400  HD2 PHE A 227      -6.355 -10.105  -4.554  1.00 84.27           H
ATOM   3401  CE1 PHE A 227      -9.030 -12.848  -4.292  1.00 84.27           C
ATOM   3402  HE1 PHE A 227      -9.799 -13.616  -4.215  1.00 84.27           H
ATOM   3403  CE2 PHE A 227      -6.792 -12.236  -4.701  1.00 84.27           C
ATOM   3404  HE2 PHE A 227      -5.768 -12.513  -4.950  1.00 84.27           H
ATOM   3405  CZ  PHE A 227      -7.752 -13.194  -4.604  1.00 84.27           C
ATOM   3406  HZ  PHE A 227      -7.497 -14.240  -4.776  1.00 84.27           H
ATOM   3407  HN  PHE A 227      -9.296  -6.734  -3.815  1.00 84.27           H
ATOM   3408  N   VAL A 228     -11.311  -8.665  -5.482  1.00 92.31           N
ATOM   3409  CA  VAL A 228     -12.496  -9.225  -6.110  1.00 92.31           C
ATOM   3410  C   VAL A 228     -12.633  -8.660  -7.525  1.00 92.31           C
ATOM   3411  O   VAL A 228     -12.892  -9.403  -8.471  1.00 92.31           O
ATOM   3412  HA  VAL A 228     -12.355 -10.304  -6.175  1.00 92.31           H
ATOM   3413  CB  VAL A 228     -13.725  -8.960  -5.238  1.00 92.31           C
ATOM   3414  HB  VAL A 228     -13.746  -7.895  -5.004  1.00 92.31           H
ATOM   3415  CG1 VAL A 228     -15.013  -9.302  -5.989  1.00 92.31           C
ATOM   3416 1HG1 VAL A 228     -15.084  -8.689  -6.888  1.00 92.31           H
ATOM   3417 2HG1 VAL A 228     -15.003 -10.355  -6.267  1.00 92.31           H
ATOM   3418 3HG1 VAL A 228     -15.871  -9.104  -5.346  1.00 92.31           H
ATOM   3419  CG2 VAL A 228     -13.638  -9.729  -3.919  1.00 92.31           C
ATOM   3420 1HG2 VAL A 228     -13.580 -10.798  -4.125  1.00 92.31           H
ATOM   3421 2HG2 VAL A 228     -12.748  -9.416  -3.373  1.00 92.31           H
ATOM   3422 3HG2 VAL A 228     -14.524  -9.523  -3.318  1.00 92.31           H
ATOM   3423  HN  VAL A 228     -11.482  -8.145  -4.645  1.00 92.31           H
ATOM   3424  N   VAL A 229     -12.454  -7.351  -7.625  1.00 92.29           N
ATOM   3425  CA  VAL A 229     -12.627  -6.667  -8.896  1.00 92.29           C
ATOM   3426  C   VAL A 229     -11.596  -7.192  -9.897  1.00 92.29           C
ATOM   3427  O   VAL A 229     -11.931  -7.485 -11.043  1.00 92.29           O
ATOM   3428  HA  VAL A 229     -13.625  -6.905  -9.264  1.00 92.29           H
ATOM   3429  CB  VAL A 229     -12.545  -5.153  -8.690  1.00 92.29           C
ATOM   3430  HB  VAL A 229     -11.618  -4.937  -8.160  1.00 92.29           H
ATOM   3431  CG1 VAL A 229     -12.502  -4.420 -10.032  1.00 92.29           C
ATOM   3432 1HG1 VAL A 229     -11.627  -4.744 -10.596  1.00 92.29           H
ATOM   3433 2HG1 VAL A 229     -13.404  -4.647 -10.600  1.00 92.29           H
ATOM   3434 3HG1 VAL A 229     -12.444  -3.346  -9.857  1.00 92.29           H
ATOM   3435  CG2 VAL A 229     -13.707  -4.653  -7.829  1.00 92.29           C
ATOM   3436 1HG2 VAL A 229     -14.651  -4.889  -8.321  1.00 92.29           H
ATOM   3437 2HG2 VAL A 229     -13.673  -5.140  -6.855  1.00 92.29           H
ATOM   3438 3HG2 VAL A 229     -13.624  -3.574  -7.699  1.00 92.29           H
ATOM   3439  HN  VAL A 229     -12.197  -6.762  -6.860  1.00 92.29           H
ATOM   3440  N   MET A 230     -10.361  -7.294  -9.427  1.00 84.58           N
ATOM   3441  CA  MET A 230      -9.268  -7.725 -10.281  1.00 84.58           C
ATOM   3442  C   MET A 230      -9.490  -9.157 -10.774  1.00 84.58           C
ATOM   3443  O   MET A 230      -9.331  -9.440 -11.961  1.00 84.58           O
ATOM   3444  HA  MET A 230      -9.269  -7.038 -11.128  1.00 84.58           H
ATOM   3445  CB  MET A 230      -7.952  -7.651  -9.505  1.00 84.58           C
ATOM   3446 1HB  MET A 230      -8.071  -8.131  -8.534  1.00 84.58           H
ATOM   3447 2HB  MET A 230      -7.178  -8.201 -10.040  1.00 84.58           H
ATOM   3448  CG  MET A 230      -7.512  -6.198  -9.311  1.00 84.58           C
ATOM   3449 1HG  MET A 230      -7.509  -5.679 -10.269  1.00 84.58           H
ATOM   3450 2HG  MET A 230      -8.221  -5.677  -8.668  1.00 84.58           H
ATOM   3451  SD  MET A 230      -5.881  -6.147  -8.586  1.00 84.58           S
ATOM   3452  CE  MET A 230      -6.235  -6.839  -6.979  1.00 84.58           C
ATOM   3453 1HE  MET A 230      -6.967  -6.215  -6.467  1.00 84.58           H
ATOM   3454 2HE  MET A 230      -6.635  -7.846  -7.097  1.00 84.58           H
ATOM   3455 3HE  MET A 230      -5.318  -6.879  -6.391  1.00 84.58           H
ATOM   3456  HN  MET A 230     -10.103  -7.088  -8.483  1.00 84.58           H
ATOM   3457  N   ALA A 231      -9.854 -10.021  -9.838  1.00 90.49           N
ATOM   3458  CA  ALA A 231     -10.023 -11.431 -10.147  1.00 90.49           C
ATOM   3459  C   ALA A 231     -11.093 -11.588 -11.229  1.00 90.49           C
ATOM   3460  O   ALA A 231     -10.913 -12.346 -12.180  1.00 90.49           O
ATOM   3461  HA  ALA A 231      -9.073 -11.803 -10.531  1.00 90.49           H
ATOM   3462  CB  ALA A 231     -10.370 -12.196  -8.868  1.00 90.49           C
ATOM   3463 1HB  ALA A 231      -9.565 -12.076  -8.143  1.00 90.49           H
ATOM   3464 2HB  ALA A 231     -11.296 -11.802  -8.450  1.00 90.49           H
ATOM   3465 3HB  ALA A 231     -10.496 -13.253  -9.100  1.00 90.49           H
ATOM   3466  HN  ALA A 231     -10.032  -9.773  -8.886  1.00 90.49           H
ATOM   3467  N   CYS A 232     -12.184 -10.857 -11.047  1.00 90.40           N
ATOM   3468  CA  CYS A 232     -13.294 -10.926 -11.981  1.00 90.40           C
ATOM   3469  C   CYS A 232     -12.806 -10.432 -13.345  1.00 90.40           C
ATOM   3470  O   CYS A 232     -13.056 -11.070 -14.366  1.00 90.40           O
ATOM   3471  HA  CYS A 232     -13.595 -11.972 -12.034  1.00 90.40           H
ATOM   3472  CB  CYS A 232     -14.502 -10.128 -11.484  1.00 90.40           C
ATOM   3473 1HB  CYS A 232     -14.194  -9.119 -11.210  1.00 90.40           H
ATOM   3474 2HB  CYS A 232     -15.237 -10.031 -12.283  1.00 90.40           H
ATOM   3475  SG  CYS A 232     -15.254 -10.966 -10.041  1.00 90.40           S
ATOM   3476  HG  CYS A 232     -14.399 -10.487  -9.142  1.00 90.40           H
ATOM   3477  HN  CYS A 232     -12.315 -10.229 -10.280  1.00 90.40           H
ATOM   3478  N   CYS A 233     -12.119  -9.299 -13.317  1.00 88.96           N
ATOM   3479  CA  CYS A 233     -11.703  -8.646 -14.546  1.00 88.96           C
ATOM   3480  C   CYS A 233     -10.870  -9.638 -15.360  1.00 88.96           C
ATOM   3481  O   CYS A 233     -11.147  -9.870 -16.535  1.00 88.96           O
ATOM   3482  HA  CYS A 233     -12.614  -8.376 -15.081  1.00 88.96           H
ATOM   3483  CB  CYS A 233     -10.938  -7.351 -14.268  1.00 88.96           C
ATOM   3484 1HB  CYS A 233     -10.189  -7.521 -13.493  1.00 88.96           H
ATOM   3485 2HB  CYS A 233     -10.403  -7.035 -15.163  1.00 88.96           H
ATOM   3486  SG  CYS A 233     -12.098  -6.039 -13.738  1.00 88.96           S
ATOM   3487  HG  CYS A 233     -12.240  -6.475 -12.489  1.00 88.96           H
ATOM   3488  HN  CYS A 233     -11.847  -8.831 -12.476  1.00 88.96           H
ATOM   3489  N   TYR A 234      -9.865 -10.197 -14.701  1.00 76.31           N
ATOM   3490  CA  TYR A 234      -8.888 -11.024 -15.388  1.00 76.31           C
ATOM   3491  C   TYR A 234      -9.484 -12.384 -15.758  1.00 76.31           C
ATOM   3492  O   TYR A 234      -9.086 -12.991 -16.751  1.00 76.31           O
ATOM   3493  HA  TYR A 234      -8.590 -10.506 -16.300  1.00 76.31           H
ATOM   3494  CB  TYR A 234      -7.742 -11.235 -14.397  1.00 76.31           C
ATOM   3495 1HB  TYR A 234      -8.154 -11.301 -13.390  1.00 76.31           H
ATOM   3496 2HB  TYR A 234      -7.263 -12.192 -14.608  1.00 76.31           H
ATOM   3497  CG  TYR A 234      -6.681 -10.133 -14.428  1.00 76.31           C
ATOM   3498  CD1 TYR A 234      -5.654 -10.189 -15.348  1.00 76.31           C
ATOM   3499  HD1 TYR A 234      -5.598 -11.019 -16.052  1.00 76.31           H
ATOM   3500  CD2 TYR A 234      -6.752  -9.083 -13.535  1.00 76.31           C
ATOM   3501  HD2 TYR A 234      -7.563  -9.038 -12.809  1.00 76.31           H
ATOM   3502  CE1 TYR A 234      -4.656  -9.152 -15.376  1.00 76.31           C
ATOM   3503  HE1 TYR A 234      -3.839  -9.184 -16.098  1.00 76.31           H
ATOM   3504  CE2 TYR A 234      -5.754  -8.045 -13.564  1.00 76.31           C
ATOM   3505  HE2 TYR A 234      -5.798  -7.210 -12.865  1.00 76.31           H
ATOM   3506  CZ  TYR A 234      -4.755  -8.131 -14.483  1.00 76.31           C
ATOM   3507  OH  TYR A 234      -3.812  -7.151 -14.511  1.00 76.31           O
ATOM   3508  HH  TYR A 234      -3.986  -6.489 -13.781  1.00 76.31           H
ATOM   3509  HN  TYR A 234      -9.713 -10.092 -13.718  1.00 76.31           H
ATOM   3510  N   THR A 235     -10.429 -12.823 -14.939  1.00 85.87           N
ATOM   3511  CA  THR A 235     -11.169 -14.038 -15.233  1.00 85.87           C
ATOM   3512  C   THR A 235     -11.843 -13.933 -16.602  1.00 85.87           C
ATOM   3513  O   THR A 235     -11.759 -14.856 -17.411  1.00 85.87           O
ATOM   3514  HA  THR A 235     -10.463 -14.866 -15.286  1.00 85.87           H
ATOM   3515  CB  THR A 235     -12.155 -14.279 -14.088  1.00 85.87           C
ATOM   3516  HB  THR A 235     -12.884 -13.472 -14.025  1.00 85.87           H
ATOM   3517  OG1 THR A 235     -11.322 -14.446 -12.943  1.00 85.87           O
ATOM   3518  HG1 THR A 235     -11.369 -13.632 -12.365  1.00 85.87           H
ATOM   3519  CG2 THR A 235     -12.884 -15.618 -14.216  1.00 85.87           C
ATOM   3520 1HG2 THR A 235     -12.158 -16.430 -14.210  1.00 85.87           H
ATOM   3521 2HG2 THR A 235     -13.445 -15.638 -15.151  1.00 85.87           H
ATOM   3522 3HG2 THR A 235     -13.571 -15.739 -13.378  1.00 85.87           H
ATOM   3523  HN  THR A 235     -10.690 -12.364 -14.089  1.00 85.87           H
ATOM   3524  N   ILE A 236     -12.496 -12.801 -16.820  1.00 85.20           N
ATOM   3525  CA  ILE A 236     -13.198 -12.571 -18.072  1.00 85.20           C
ATOM   3526  C   ILE A 236     -12.178 -12.387 -19.197  1.00 85.20           C
ATOM   3527  O   ILE A 236     -12.387 -12.861 -20.313  1.00 85.20           O
ATOM   3528  HA  ILE A 236     -13.789 -13.462 -18.283  1.00 85.20           H
ATOM   3529  CB  ILE A 236     -14.176 -11.403 -17.930  1.00 85.20           C
ATOM   3530  HB  ILE A 236     -13.615 -10.525 -17.608  1.00 85.20           H
ATOM   3531  CG1 ILE A 236     -15.222 -11.691 -16.852  1.00 85.20           C
ATOM   3532 1HG1 ILE A 236     -15.941 -12.421 -17.224  1.00 85.20           H
ATOM   3533 2HG1 ILE A 236     -14.740 -12.134 -15.981  1.00 85.20           H
ATOM   3534  CG2 ILE A 236     -14.819 -11.060 -19.276  1.00 85.20           C
ATOM   3535 1HG2 ILE A 236     -14.043 -10.782 -19.989  1.00 85.20           H
ATOM   3536 2HG2 ILE A 236     -15.362 -11.928 -19.650  1.00 85.20           H
ATOM   3537 3HG2 ILE A 236     -15.509 -10.227 -19.147  1.00 85.20           H
ATOM   3538  CD1 ILE A 236     -15.954 -10.411 -16.442  1.00 85.20           C
ATOM   3539 1HD1 ILE A 236     -15.235  -9.693 -16.048  1.00 85.20           H
ATOM   3540 2HD1 ILE A 236     -16.455  -9.985 -17.310  1.00 85.20           H
ATOM   3541 3HD1 ILE A 236     -16.692 -10.645 -15.674  1.00 85.20           H
ATOM   3542  HN  ILE A 236     -12.550 -12.051 -16.161  1.00 85.20           H
ATOM   3543  N   ILE A 237     -11.097 -11.696 -18.866  1.00 81.60           N
ATOM   3544  CA  ILE A 237     -10.051 -11.430 -19.839  1.00 81.60           C
ATOM   3545  C   ILE A 237      -9.540 -12.756 -20.407  1.00 81.60           C
ATOM   3546  O   ILE A 237      -9.493 -12.936 -21.623  1.00 81.60           O
ATOM   3547  HA  ILE A 237     -10.499 -10.856 -20.650  1.00 81.60           H
ATOM   3548  CB  ILE A 237      -8.954 -10.562 -19.222  1.00 81.60           C
ATOM   3549  HB  ILE A 237      -8.755 -10.927 -18.214  1.00 81.60           H
ATOM   3550  CG1 ILE A 237      -9.412  -9.108 -19.093  1.00 81.60           C
ATOM   3551 1HG1 ILE A 237      -9.436  -8.641 -20.077  1.00 81.60           H
ATOM   3552 2HG1 ILE A 237     -10.429  -9.077 -18.701  1.00 81.60           H
ATOM   3553  CG2 ILE A 237      -7.649 -10.683 -20.012  1.00 81.60           C
ATOM   3554 1HG2 ILE A 237      -7.317 -11.721 -20.008  1.00 81.60           H
ATOM   3555 2HG2 ILE A 237      -7.815 -10.359 -21.039  1.00 81.60           H
ATOM   3556 3HG2 ILE A 237      -6.886 -10.056 -19.552  1.00 81.60           H
ATOM   3557  CD1 ILE A 237      -8.481  -8.319 -18.170  1.00 81.60           C
ATOM   3558 1HD1 ILE A 237      -8.479  -8.774 -17.180  1.00 81.60           H
ATOM   3559 2HD1 ILE A 237      -7.470  -8.331 -18.578  1.00 81.60           H
ATOM   3560 3HD1 ILE A 237      -8.830  -7.289 -18.096  1.00 81.60           H
ATOM   3561  HN  ILE A 237     -10.930 -11.323 -17.953  1.00 81.60           H
ATOM   3562  N   ILE A 238      -9.171 -13.648 -19.501  1.00 78.86           N
ATOM   3563  CA  ILE A 238      -8.578 -14.915 -19.896  1.00 78.86           C
ATOM   3564  C   ILE A 238      -9.557 -15.673 -20.794  1.00 78.86           C
ATOM   3565  O   ILE A 238      -9.165 -16.215 -21.826  1.00 78.86           O
ATOM   3566  HA  ILE A 238      -7.682 -14.689 -20.474  1.00 78.86           H
ATOM   3567  CB  ILE A 238      -8.134 -15.706 -18.664  1.00 78.86           C
ATOM   3568  HB  ILE A 238      -8.949 -15.696 -17.940  1.00 78.86           H
ATOM   3569  CG1 ILE A 238      -6.927 -15.046 -17.994  1.00 78.86           C
ATOM   3570 1HG1 ILE A 238      -6.033 -15.222 -18.593  1.00 78.86           H
ATOM   3571 2HG1 ILE A 238      -7.075 -13.967 -17.951  1.00 78.86           H
ATOM   3572  CG2 ILE A 238      -7.864 -17.169 -19.020  1.00 78.86           C
ATOM   3573 1HG2 ILE A 238      -8.773 -17.621 -19.416  1.00 78.86           H
ATOM   3574 2HG2 ILE A 238      -7.075 -17.220 -19.771  1.00 78.86           H
ATOM   3575 3HG2 ILE A 238      -7.550 -17.709 -18.126  1.00 78.86           H
ATOM   3576  CD1 ILE A 238      -6.716 -15.594 -16.581  1.00 78.86           C
ATOM   3577 1HD1 ILE A 238      -7.603 -15.395 -15.978  1.00 78.86           H
ATOM   3578 2HD1 ILE A 238      -6.545 -16.670 -16.630  1.00 78.86           H
ATOM   3579 3HD1 ILE A 238      -5.852 -15.109 -16.128  1.00 78.86           H
ATOM   3580  HN  ILE A 238      -9.271 -13.518 -18.514  1.00 78.86           H
ATOM   3581  N   HIS A 239     -10.811 -15.688 -20.368  1.00 77.75           N
ATOM   3582  CA  HIS A 239     -11.843 -16.399 -21.103  1.00 77.75           C
ATOM   3583  C   HIS A 239     -11.924 -15.855 -22.531  1.00 77.75           C
ATOM   3584  O   HIS A 239     -12.016 -16.623 -23.488  1.00 77.75           O
ATOM   3585  HA  HIS A 239     -11.537 -17.445 -21.139  1.00 77.75           H
ATOM   3586  CB  HIS A 239     -13.182 -16.330 -20.366  1.00 77.75           C
ATOM   3587 1HB  HIS A 239     -13.033 -16.648 -19.334  1.00 77.75           H
ATOM   3588 2HB  HIS A 239     -13.515 -15.293 -20.335  1.00 77.75           H
ATOM   3589  CG  HIS A 239     -14.269 -17.175 -20.986  1.00 77.75           C
ATOM   3590  ND1 HIS A 239     -14.277 -18.557 -20.916  1.00 77.75           N
ATOM   3591  HD1 HIS A 239     -13.589 -19.123 -20.463  1.00 77.75           H
ATOM   3592  CD2 HIS A 239     -15.384 -16.818 -21.687  1.00 77.75           C
ATOM   3593  HD2 HIS A 239     -15.686 -15.799 -21.928  1.00 77.75           H
ATOM   3594  CE1 HIS A 239     -15.352 -19.002 -21.550  1.00 77.75           C
ATOM   3595  HE1 HIS A 239     -15.639 -20.046 -21.669  1.00 77.75           H
ATOM   3596  NE2 HIS A 239     -16.036 -17.923 -22.028  1.00 77.75           N
ATOM   3597  HN  HIS A 239     -11.126 -15.225 -19.539  1.00 77.75           H
ATOM   3598  N   THR A 240     -11.887 -14.534 -22.630  1.00 79.48           N
ATOM   3599  CA  THR A 240     -12.010 -13.876 -23.919  1.00 79.48           C
ATOM   3600  C   THR A 240     -10.827 -14.241 -24.819  1.00 79.48           C
ATOM   3601  O   THR A 240     -10.996 -14.441 -26.021  1.00 79.48           O
ATOM   3602  HA  THR A 240     -12.910 -14.247 -24.409  1.00 79.48           H
ATOM   3603  CB  THR A 240     -12.145 -12.373 -23.672  1.00 79.48           C
ATOM   3604  HB  THR A 240     -11.215 -11.957 -23.286  1.00 79.48           H
ATOM   3605  OG1 THR A 240     -13.273 -12.263 -22.809  1.00 79.48           O
ATOM   3606  HG1 THR A 240     -12.970 -12.168 -21.860  1.00 79.48           H
ATOM   3607  CG2 THR A 240     -12.562 -11.607 -24.930  1.00 79.48           C
ATOM   3608 1HG2 THR A 240     -13.526 -11.978 -25.277  1.00 79.48           H
ATOM   3609 2HG2 THR A 240     -11.814 -11.754 -25.709  1.00 79.48           H
ATOM   3610 3HG2 THR A 240     -12.643 -10.545 -24.699  1.00 79.48           H
ATOM   3611  HN  THR A 240     -11.775 -13.918 -21.850  1.00 79.48           H
ATOM   3612  N   LEU A 241      -9.657 -14.315 -24.202  1.00 75.84           N
ATOM   3613  CA  LEU A 241      -8.431 -14.544 -24.948  1.00 75.84           C
ATOM   3614  C   LEU A 241      -8.436 -15.970 -25.503  1.00 75.84           C
ATOM   3615  O   LEU A 241      -8.040 -16.197 -26.645  1.00 75.84           O
ATOM   3616  HA  LEU A 241      -8.424 -13.848 -25.787  1.00 75.84           H
ATOM   3617  CB  LEU A 241      -7.210 -14.225 -24.084  1.00 75.84           C
ATOM   3618 1HB  LEU A 241      -7.346 -14.696 -23.110  1.00 75.84           H
ATOM   3619 2HB  LEU A 241      -6.335 -14.687 -24.541  1.00 75.84           H
ATOM   3620  CG  LEU A 241      -6.913 -12.741 -23.864  1.00 75.84           C
ATOM   3621  HG  LEU A 241      -7.806 -12.271 -23.451  1.00 75.84           H
ATOM   3622  CD1 LEU A 241      -5.790 -12.552 -22.843  1.00 75.84           C
ATOM   3623 1HD1 LEU A 241      -6.085 -12.994 -21.891  1.00 75.84           H
ATOM   3624 2HD1 LEU A 241      -4.884 -13.039 -23.204  1.00 75.84           H
ATOM   3625 3HD1 LEU A 241      -5.599 -11.487 -22.705  1.00 75.84           H
ATOM   3626  CD2 LEU A 241      -6.607 -12.041 -25.189  1.00 75.84           C
ATOM   3627 1HD2 LEU A 241      -5.737 -12.506 -25.653  1.00 75.84           H
ATOM   3628 2HD2 LEU A 241      -7.465 -12.131 -25.855  1.00 75.84           H
ATOM   3629 3HD2 LEU A 241      -6.399 -10.987 -25.004  1.00 75.84           H
ATOM   3630  HN  LEU A 241      -9.539 -14.222 -23.214  1.00 75.84           H
ATOM   3631  N   ILE A 242      -8.890 -16.894 -24.669  1.00 75.31           N
ATOM   3632  CA  ILE A 242      -8.955 -18.291 -25.063  1.00 75.31           C
ATOM   3633  C   ILE A 242      -9.831 -18.425 -26.311  1.00 75.31           C
ATOM   3634  O   ILE A 242      -9.483 -19.148 -27.243  1.00 75.31           O
ATOM   3635  HA  ILE A 242      -7.943 -18.607 -25.316  1.00 75.31           H
ATOM   3636  CB  ILE A 242      -9.419 -19.158 -23.890  1.00 75.31           C
ATOM   3637  HB  ILE A 242     -10.303 -18.694 -23.452  1.00 75.31           H
ATOM   3638  CG1 ILE A 242      -8.351 -19.218 -22.797  1.00 75.31           C
ATOM   3639 1HG1 ILE A 242      -7.501 -19.805 -23.145  1.00 75.31           H
ATOM   3640 2HG1 ILE A 242      -7.981 -18.213 -22.589  1.00 75.31           H
ATOM   3641  CG2 ILE A 242      -9.829 -20.552 -24.368  1.00 75.31           C
ATOM   3642 1HG2 ILE A 242     -10.647 -20.465 -25.083  1.00 75.31           H
ATOM   3643 2HG2 ILE A 242      -8.979 -21.038 -24.846  1.00 75.31           H
ATOM   3644 3HG2 ILE A 242     -10.155 -21.147 -23.514  1.00 75.31           H
ATOM   3645  CD1 ILE A 242      -8.913 -19.835 -21.515  1.00 75.31           C
ATOM   3646 1HD1 ILE A 242      -9.747 -19.231 -21.156  1.00 75.31           H
ATOM   3647 2HD1 ILE A 242      -9.260 -20.848 -21.721  1.00 75.31           H
ATOM   3648 3HD1 ILE A 242      -8.133 -19.865 -20.754  1.00 75.31           H
ATOM   3649  HN  ILE A 242      -9.209 -16.702 -23.741  1.00 75.31           H
ATOM   3650  N   GLN A 243     -10.950 -17.716 -26.287  1.00 70.70           N
ATOM   3651  CA  GLN A 243     -11.896 -17.775 -27.389  1.00 70.70           C
ATOM   3652  C   GLN A 243     -11.300 -17.120 -28.636  1.00 70.70           C
ATOM   3653  O   GLN A 243     -11.559 -17.559 -29.756  1.00 70.70           O
ATOM   3654  HA  GLN A 243     -12.062 -18.837 -27.571  1.00 70.70           H
ATOM   3655  CB  GLN A 243     -13.224 -17.119 -27.006  1.00 70.70           C
ATOM   3656 1HB  GLN A 243     -13.039 -16.125 -26.599  1.00 70.70           H
ATOM   3657 2HB  GLN A 243     -13.840 -16.989 -27.896  1.00 70.70           H
ATOM   3658  CG  GLN A 243     -13.978 -17.965 -25.978  1.00 70.70           C
ATOM   3659 1HG  GLN A 243     -14.100 -18.980 -26.356  1.00 70.70           H
ATOM   3660 2HG  GLN A 243     -13.393 -18.034 -25.060  1.00 70.70           H
ATOM   3661  CD  GLN A 243     -15.350 -17.361 -25.671  1.00 70.70           C
ATOM   3662  OE1 GLN A 243     -15.680 -16.262 -26.085  1.00 70.70           O
ATOM   3663  NE2 GLN A 243     -16.128 -18.138 -24.923  1.00 70.70           N
ATOM   3664 1HE2 GLN A 243     -15.796 -19.030 -24.615  1.00 70.70           H
ATOM   3665 2HE2 GLN A 243     -17.045 -17.831 -24.668  1.00 70.70           H
ATOM   3666  HN  GLN A 243     -11.213 -17.110 -25.536  1.00 70.70           H
ATOM   3667  N   ALA A 244     -10.513 -16.080 -28.402  1.00 71.43           N
ATOM   3668  CA  ALA A 244     -10.063 -15.223 -29.485  1.00 71.43           C
ATOM   3669  C   ALA A 244      -8.998 -15.958 -30.302  1.00 71.43           C
ATOM   3670  O   ALA A 244      -8.743 -15.609 -31.453  1.00 71.43           O
ATOM   3671  HA  ALA A 244     -10.921 -15.018 -30.125  1.00 71.43           H
ATOM   3672  CB  ALA A 244      -9.549 -13.902 -28.910  1.00 71.43           C
ATOM   3673 1HB  ALA A 244     -10.351 -13.406 -28.365  1.00 71.43           H
ATOM   3674 2HB  ALA A 244      -8.717 -14.099 -28.234  1.00 71.43           H
ATOM   3675 3HB  ALA A 244      -9.211 -13.259 -29.723  1.00 71.43           H
ATOM   3676  HN  ALA A 244     -10.185 -15.821 -27.493  1.00 71.43           H
ATOM   3677  N   LYS A 245      -8.404 -16.962 -29.673  1.00 59.25           N
ATOM   3678  CA  LYS A 245      -7.354 -17.732 -30.318  1.00 59.25           C
ATOM   3679  C   LYS A 245      -6.309 -16.777 -30.896  1.00 59.25           C
ATOM   3680  O   LYS A 245      -5.384 -17.206 -31.585  1.00 59.25           O
ATOM   3681  HA  LYS A 245      -6.878 -18.342 -29.550  1.00 59.25           H
ATOM   3682  CB  LYS A 245      -7.950 -18.690 -31.351  1.00 59.25           C
ATOM   3683 1HB  LYS A 245      -8.636 -18.148 -32.002  1.00 59.25           H
ATOM   3684 2HB  LYS A 245      -7.157 -19.087 -31.985  1.00 59.25           H
ATOM   3685  CG  LYS A 245      -8.689 -19.843 -30.668  1.00 59.25           C
ATOM   3686 1HG  LYS A 245      -8.072 -20.253 -29.870  1.00 59.25           H
ATOM   3687 2HG  LYS A 245      -9.603 -19.470 -30.205  1.00 59.25           H
ATOM   3688  CD  LYS A 245      -9.033 -20.945 -31.672  1.00 59.25           C
ATOM   3689 1HD  LYS A 245      -9.744 -20.566 -32.406  1.00 59.25           H
ATOM   3690 2HD  LYS A 245      -8.136 -21.236 -32.219  1.00 59.25           H
ATOM   3691  CE  LYS A 245      -9.623 -22.166 -30.965  1.00 59.25           C
ATOM   3692 1HE  LYS A 245      -8.966 -22.477 -30.153  1.00 59.25           H
ATOM   3693 2HE  LYS A 245     -10.582 -21.906 -30.516  1.00 59.25           H
ATOM   3694  NZ  LYS A 245      -9.803 -23.282 -31.920  1.00 59.25           N
ATOM   3695 1HZ  LYS A 245     -10.217 -24.074 -31.441  1.00 59.25           H
ATOM   3696 2HZ  LYS A 245     -10.414 -22.987 -32.674  1.00 59.25           H
ATOM   3697 3HZ  LYS A 245      -8.902 -23.550 -32.301  1.00 59.25           H
ATOM   3698  HN  LYS A 245      -8.629 -17.251 -28.743  1.00 59.25           H
ATOM   3699  N   LYS A 246      -6.490 -15.499 -30.594  1.00 52.28           N
ATOM   3700  CA  LYS A 246      -5.668 -14.464 -31.198  1.00 52.28           C
ATOM   3701  C   LYS A 246      -4.496 -14.142 -30.268  1.00 52.28           C
ATOM   3702  O   LYS A 246      -4.695 -13.638 -29.164  1.00 52.28           O
ATOM   3703  HA  LYS A 246      -5.269 -14.865 -32.130  1.00 52.28           H
ATOM   3704  CB  LYS A 246      -6.520 -13.245 -31.558  1.00 52.28           C
ATOM   3705 1HB  LYS A 246      -7.247 -13.059 -30.767  1.00 52.28           H
ATOM   3706 2HB  LYS A 246      -5.887 -12.361 -31.623  1.00 52.28           H
ATOM   3707  CG  LYS A 246      -7.247 -13.458 -32.887  1.00 52.28           C
ATOM   3708 1HG  LYS A 246      -6.541 -13.806 -33.640  1.00 52.28           H
ATOM   3709 2HG  LYS A 246      -8.001 -14.237 -32.772  1.00 52.28           H
ATOM   3710  CD  LYS A 246      -7.911 -12.164 -33.362  1.00 52.28           C
ATOM   3711 1HD  LYS A 246      -8.667 -11.853 -32.640  1.00 52.28           H
ATOM   3712 2HD  LYS A 246      -7.170 -11.367 -33.410  1.00 52.28           H
ATOM   3713  CE  LYS A 246      -8.558 -12.352 -34.736  1.00 52.28           C
ATOM   3714 1HE  LYS A 246      -7.822 -12.741 -35.440  1.00 52.28           H
ATOM   3715 2HE  LYS A 246      -9.358 -13.089 -34.670  1.00 52.28           H
ATOM   3716  NZ  LYS A 246      -9.099 -11.067 -35.234  1.00 52.28           N
ATOM   3717 1HZ  LYS A 246      -9.540 -11.213 -36.135  1.00 52.28           H
ATOM   3718 2HZ  LYS A 246      -9.783 -10.711 -34.576  1.00 52.28           H
ATOM   3719 3HZ  LYS A 246      -8.344 -10.397 -35.331  1.00 52.28           H
ATOM   3720  HN  LYS A 246      -7.181 -15.169 -29.952  1.00 52.28           H
ATOM   3721  N   SER A 247      -3.300 -14.447 -30.749  1.00 55.35           N
ATOM   3722  CA  SER A 247      -2.111 -14.342 -29.920  1.00 55.35           C
ATOM   3723  C   SER A 247      -1.843 -12.876 -29.572  1.00 55.35           C
ATOM   3724  O   SER A 247      -1.398 -12.568 -28.468  1.00 55.35           O
ATOM   3725  HA  SER A 247      -2.335 -14.914 -29.020  1.00 55.35           H
ATOM   3726  CB  SER A 247      -0.895 -14.951 -30.621  1.00 55.35           C
ATOM   3727 1HB  SER A 247      -0.949 -16.038 -30.562  1.00 55.35           H
ATOM   3728 2HB  SER A 247      -0.917 -14.689 -31.679  1.00 55.35           H
ATOM   3729  OG  SER A 247       0.331 -14.506 -30.047  1.00 55.35           O
ATOM   3730  HG  SER A 247       0.403 -14.827 -29.103  1.00 55.35           H
ATOM   3731  HN  SER A 247      -3.136 -14.760 -31.685  1.00 55.35           H
ATOM   3732  N   SER A 248      -2.127 -12.011 -30.535  1.00 54.92           N
ATOM   3733  CA  SER A 248      -1.447 -10.729 -30.613  1.00 54.92           C
ATOM   3734  C   SER A 248      -1.719  -9.916 -29.346  1.00 54.92           C
ATOM   3735  O   SER A 248      -0.928  -9.048 -28.980  1.00 54.92           O
ATOM   3736  HA  SER A 248      -0.387 -10.969 -30.694  1.00 54.92           H
ATOM   3737  CB  SER A 248      -1.889  -9.946 -31.851  1.00 54.92           C
ATOM   3738 1HB  SER A 248      -1.187  -9.133 -32.035  1.00 54.92           H
ATOM   3739 2HB  SER A 248      -1.856 -10.599 -32.723  1.00 54.92           H
ATOM   3740  OG  SER A 248      -3.203  -9.414 -31.706  1.00 54.92           O
ATOM   3741  HG  SER A 248      -3.444  -8.872 -32.511  1.00 54.92           H
ATOM   3742  HN  SER A 248      -2.805 -12.174 -31.252  1.00 54.92           H
ATOM   3743  N   LYS A 249      -2.839 -10.225 -28.711  1.00 51.16           N
ATOM   3744  CA  LYS A 249      -3.316  -9.421 -27.598  1.00 51.16           C
ATOM   3745  C   LYS A 249      -2.476  -9.728 -26.356  1.00 51.16           C
ATOM   3746  O   LYS A 249      -2.621  -9.070 -25.327  1.00 51.16           O
ATOM   3747  HA  LYS A 249      -3.169  -8.375 -27.865  1.00 51.16           H
ATOM   3748  CB  LYS A 249      -4.818  -9.629 -27.391  1.00 51.16           C
ATOM   3749 1HB  LYS A 249      -5.043 -10.695 -27.380  1.00 51.16           H
ATOM   3750 2HB  LYS A 249      -5.113  -9.231 -26.420  1.00 51.16           H
ATOM   3751  CG  LYS A 249      -5.623  -8.943 -28.497  1.00 51.16           C
ATOM   3752 1HG  LYS A 249      -5.282  -7.915 -28.616  1.00 51.16           H
ATOM   3753 2HG  LYS A 249      -5.448  -9.449 -29.446  1.00 51.16           H
ATOM   3754  CD  LYS A 249      -7.119  -8.956 -28.174  1.00 51.16           C
ATOM   3755 1HD  LYS A 249      -7.476  -9.985 -28.129  1.00 51.16           H
ATOM   3756 2HD  LYS A 249      -7.286  -8.518 -27.190  1.00 51.16           H
ATOM   3757  CE  LYS A 249      -7.913  -8.180 -29.225  1.00 51.16           C
ATOM   3758 1HE  LYS A 249      -7.522  -7.166 -29.311  1.00 51.16           H
ATOM   3759 2HE  LYS A 249      -7.794  -8.651 -30.201  1.00 51.16           H
ATOM   3760  NZ  LYS A 249      -9.348  -8.135 -28.862  1.00 51.16           N
ATOM   3761 1HZ  LYS A 249      -9.857  -7.609 -29.564  1.00 51.16           H
ATOM   3762 2HZ  LYS A 249      -9.714  -9.079 -28.815  1.00 51.16           H
ATOM   3763 3HZ  LYS A 249      -9.454  -7.685 -27.960  1.00 51.16           H
ATOM   3764  HN  LYS A 249      -3.417 -11.008 -28.944  1.00 51.16           H
ATOM   3765  N   HIS A 250      -1.616 -10.726 -26.494  1.00 54.86           N
ATOM   3766  CA  HIS A 250      -1.003 -11.352 -25.335  1.00 54.86           C
ATOM   3767  C   HIS A 250       0.027 -10.400 -24.724  1.00 54.86           C
ATOM   3768  O   HIS A 250       0.158 -10.321 -23.503  1.00 54.86           O
ATOM   3769  HA  HIS A 250      -1.801 -11.522 -24.612  1.00 54.86           H
ATOM   3770  CB  HIS A 250      -0.409 -12.713 -25.702  1.00 54.86           C
ATOM   3771 1HB  HIS A 250       0.209 -12.600 -26.593  1.00 54.86           H
ATOM   3772 2HB  HIS A 250       0.250 -13.039 -24.897  1.00 54.86           H
ATOM   3773  CG  HIS A 250      -1.441 -13.785 -25.956  1.00 54.86           C
ATOM   3774  ND1 HIS A 250      -1.997 -14.545 -24.941  1.00 54.86           N
ATOM   3775  HD1 HIS A 250      -1.783 -14.468 -23.968  1.00 54.86           H
ATOM   3776  CD2 HIS A 250      -2.012 -14.216 -27.117  1.00 54.86           C
ATOM   3777  HD2 HIS A 250      -1.800 -13.829 -28.114  1.00 54.86           H
ATOM   3778  CE1 HIS A 250      -2.862 -15.392 -25.480  1.00 54.86           C
ATOM   3779  HE1 HIS A 250      -3.463 -16.125 -24.940  1.00 54.86           H
ATOM   3780  NE2 HIS A 250      -2.870 -15.187 -26.828  1.00 54.86           N
ATOM   3781  HN  HIS A 250      -1.339 -11.107 -27.376  1.00 54.86           H
ATOM   3782  N   LYS A 251       0.733  -9.701 -25.601  1.00 56.98           N
ATOM   3783  CA  LYS A 251       1.932  -8.986 -25.196  1.00 56.98           C
ATOM   3784  C   LYS A 251       1.566  -7.943 -24.139  1.00 56.98           C
ATOM   3785  O   LYS A 251       2.215  -7.854 -23.098  1.00 56.98           O
ATOM   3786  HA  LYS A 251       2.609  -9.711 -24.746  1.00 56.98           H
ATOM   3787  CB  LYS A 251       2.644  -8.400 -26.418  1.00 56.98           C
ATOM   3788 1HB  LYS A 251       1.918  -7.907 -27.065  1.00 56.98           H
ATOM   3789 2HB  LYS A 251       3.354  -7.638 -26.098  1.00 56.98           H
ATOM   3790  CG  LYS A 251       3.376  -9.491 -27.201  1.00 56.98           C
ATOM   3791 1HG  LYS A 251       3.899 -10.152 -26.510  1.00 56.98           H
ATOM   3792 2HG  LYS A 251       2.653 -10.103 -27.741  1.00 56.98           H
ATOM   3793  CD  LYS A 251       4.374  -8.882 -28.188  1.00 56.98           C
ATOM   3794 1HD  LYS A 251       3.840  -8.296 -28.936  1.00 56.98           H
ATOM   3795 2HD  LYS A 251       5.039  -8.197 -27.662  1.00 56.98           H
ATOM   3796  CE  LYS A 251       5.197  -9.972 -28.878  1.00 56.98           C
ATOM   3797 1HE  LYS A 251       5.525 -10.708 -28.144  1.00 56.98           H
ATOM   3798 2HE  LYS A 251       4.578 -10.498 -29.604  1.00 56.98           H
ATOM   3799  NZ  LYS A 251       6.373  -9.381 -29.556  1.00 56.98           N
ATOM   3800 1HZ  LYS A 251       6.910 -10.117 -30.002  1.00 56.98           H
ATOM   3801 2HZ  LYS A 251       6.061  -8.718 -30.256  1.00 56.98           H
ATOM   3802 3HZ  LYS A 251       6.953  -8.906 -28.874  1.00 56.98           H
ATOM   3803  HN  LYS A 251       0.499  -9.620 -26.569  1.00 56.98           H
ATOM   3804  N   ALA A 252       0.527  -7.179 -24.442  1.00 65.26           N
ATOM   3805  CA  ALA A 252       0.141  -6.067 -23.590  1.00 65.26           C
ATOM   3806  C   ALA A 252      -0.370  -6.608 -22.253  1.00 65.26           C
ATOM   3807  O   ALA A 252      -0.293  -5.925 -21.233  1.00 65.26           O
ATOM   3808  HA  ALA A 252       1.030  -5.462 -23.412  1.00 65.26           H
ATOM   3809  CB  ALA A 252      -0.903  -5.210 -24.309  1.00 65.26           C
ATOM   3810 1HB  ALA A 252      -0.480  -4.826 -25.238  1.00 65.26           H
ATOM   3811 2HB  ALA A 252      -1.780  -5.817 -24.533  1.00 65.26           H
ATOM   3812 3HB  ALA A 252      -1.192  -4.376 -23.670  1.00 65.26           H
ATOM   3813  HN  ALA A 252      -0.046  -7.309 -25.252  1.00 65.26           H
ATOM   3814  N   LEU A 253      -0.879  -7.830 -22.302  1.00 68.74           N
ATOM   3815  CA  LEU A 253      -1.475  -8.439 -21.125  1.00 68.74           C
ATOM   3816  C   LEU A 253      -0.365  -8.893 -20.174  1.00 68.74           C
ATOM   3817  O   LEU A 253      -0.539  -8.873 -18.957  1.00 68.74           O
ATOM   3818  HA  LEU A 253      -2.066  -7.673 -20.624  1.00 68.74           H
ATOM   3819  CB  LEU A 253      -2.435  -9.560 -21.529  1.00 68.74           C
ATOM   3820 1HB  LEU A 253      -3.072  -9.193 -22.333  1.00 68.74           H
ATOM   3821 2HB  LEU A 253      -1.849 -10.383 -21.938  1.00 68.74           H
ATOM   3822  CG  LEU A 253      -3.329 -10.111 -20.417  1.00 68.74           C
ATOM   3823  HG  LEU A 253      -2.700 -10.351 -19.560  1.00 68.74           H
ATOM   3824  CD1 LEU A 253      -4.340  -9.059 -19.955  1.00 68.74           C
ATOM   3825 1HD1 LEU A 253      -3.809  -8.186 -19.576  1.00 68.74           H
ATOM   3826 2HD1 LEU A 253      -4.968  -8.765 -20.796  1.00 68.74           H
ATOM   3827 3HD1 LEU A 253      -4.963  -9.476 -19.165  1.00 68.74           H
ATOM   3828  CD2 LEU A 253      -4.012 -11.408 -20.854  1.00 68.74           C
ATOM   3829 1HD2 LEU A 253      -4.626 -11.217 -21.735  1.00 68.74           H
ATOM   3830 2HD2 LEU A 253      -3.254 -12.154 -21.095  1.00 68.74           H
ATOM   3831 3HD2 LEU A 253      -4.642 -11.778 -20.045  1.00 68.74           H
ATOM   3832  HN  LEU A 253      -0.890  -8.399 -23.124  1.00 68.74           H
ATOM   3833  N   LYS A 254       0.751  -9.292 -20.766  1.00 70.84           N
ATOM   3834  CA  LYS A 254       1.818  -9.920 -20.006  1.00 70.84           C
ATOM   3835  C   LYS A 254       2.218  -9.007 -18.846  1.00 70.84           C
ATOM   3836  O   LYS A 254       2.350  -9.461 -17.711  1.00 70.84           O
ATOM   3837  HA  LYS A 254       1.423 -10.849 -19.594  1.00 70.84           H
ATOM   3838  CB  LYS A 254       2.983 -10.293 -20.926  1.00 70.84           C
ATOM   3839 1HB  LYS A 254       2.605 -10.806 -21.810  1.00 70.84           H
ATOM   3840 2HB  LYS A 254       3.482  -9.387 -21.272  1.00 70.84           H
ATOM   3841  CG  LYS A 254       3.989 -11.189 -20.201  1.00 70.84           C
ATOM   3842 1HG  LYS A 254       4.420 -10.650 -19.357  1.00 70.84           H
ATOM   3843 2HG  LYS A 254       3.477 -12.061 -19.793  1.00 70.84           H
ATOM   3844  CD  LYS A 254       5.103 -11.640 -21.147  1.00 70.84           C
ATOM   3845 1HD  LYS A 254       4.670 -12.147 -22.009  1.00 70.84           H
ATOM   3846 2HD  LYS A 254       5.639 -10.770 -21.525  1.00 70.84           H
ATOM   3847  CE  LYS A 254       6.081 -12.578 -20.436  1.00 70.84           C
ATOM   3848 1HE  LYS A 254       6.531 -12.067 -19.585  1.00 70.84           H
ATOM   3849 2HE  LYS A 254       5.544 -13.441 -20.041  1.00 70.84           H
ATOM   3850  NZ  LYS A 254       7.138 -13.029 -21.368  1.00 70.84           N
ATOM   3851 1HZ  LYS A 254       7.781 -13.641 -20.879  1.00 70.84           H
ATOM   3852 2HZ  LYS A 254       6.716 -13.531 -22.141  1.00 70.84           H
ATOM   3853 3HZ  LYS A 254       7.642 -12.224 -21.723  1.00 70.84           H
ATOM   3854  HN  LYS A 254       0.931  -9.192 -21.745  1.00 70.84           H
ATOM   3855  N   VAL A 255       2.400  -7.735 -19.172  1.00 74.52           N
ATOM   3856  CA  VAL A 255       2.867  -6.771 -18.190  1.00 74.52           C
ATOM   3857  C   VAL A 255       1.879  -6.717 -17.024  1.00 74.52           C
ATOM   3858  O   VAL A 255       2.274  -6.835 -15.865  1.00 74.52           O
ATOM   3859  HA  VAL A 255       3.830  -7.120 -17.818  1.00 74.52           H
ATOM   3860  CB  VAL A 255       3.081  -5.410 -18.855  1.00 74.52           C
ATOM   3861  HB  VAL A 255       2.128  -5.087 -19.274  1.00 74.52           H
ATOM   3862  CG1 VAL A 255       3.523  -4.362 -17.830  1.00 74.52           C
ATOM   3863 1HG1 VAL A 255       2.756  -4.260 -17.063  1.00 74.52           H
ATOM   3864 2HG1 VAL A 255       4.459  -4.677 -17.369  1.00 74.52           H
ATOM   3865 3HG1 VAL A 255       3.668  -3.404 -18.330  1.00 74.52           H
ATOM   3866  CG2 VAL A 255       4.088  -5.512 -20.003  1.00 74.52           C
ATOM   3867 1HG2 VAL A 255       5.044  -5.867 -19.617  1.00 74.52           H
ATOM   3868 2HG2 VAL A 255       3.716  -6.212 -20.751  1.00 74.52           H
ATOM   3869 3HG2 VAL A 255       4.222  -4.531 -20.457  1.00 74.52           H
ATOM   3870  HN  VAL A 255       2.235  -7.362 -20.085  1.00 74.52           H
ATOM   3871  N   THR A 256       0.612  -6.540 -17.371  1.00 73.36           N
ATOM   3872  CA  THR A 256      -0.408  -6.280 -16.370  1.00 73.36           C
ATOM   3873  C   THR A 256      -0.618  -7.512 -15.488  1.00 73.36           C
ATOM   3874  O   THR A 256      -0.878  -7.387 -14.292  1.00 73.36           O
ATOM   3875  HA  THR A 256      -0.056  -5.478 -15.721  1.00 73.36           H
ATOM   3876  CB  THR A 256      -1.678  -5.829 -17.095  1.00 73.36           C
ATOM   3877  HB  THR A 256      -2.506  -5.717 -16.396  1.00 73.36           H
ATOM   3878  OG1 THR A 256      -1.861  -6.808 -18.114  1.00 73.36           O
ATOM   3879  HG1 THR A 256      -2.171  -7.669 -17.710  1.00 73.36           H
ATOM   3880  CG2 THR A 256      -1.479  -4.522 -17.866  1.00 73.36           C
ATOM   3881 1HG2 THR A 256      -0.696  -4.655 -18.612  1.00 73.36           H
ATOM   3882 2HG2 THR A 256      -1.191  -3.732 -17.172  1.00 73.36           H
ATOM   3883 3HG2 THR A 256      -2.410  -4.248 -18.362  1.00 73.36           H
ATOM   3884  HN  THR A 256       0.281  -6.572 -18.314  1.00 73.36           H
ATOM   3885  N   ILE A 257      -0.496  -8.675 -16.112  1.00 77.01           N
ATOM   3886  CA  ILE A 257      -0.607  -9.929 -15.387  1.00 77.01           C
ATOM   3887  C   ILE A 257       0.488  -9.994 -14.320  1.00 77.01           C
ATOM   3888  O   ILE A 257       0.212 -10.291 -13.159  1.00 77.01           O
ATOM   3889  HA  ILE A 257      -1.576  -9.933 -14.887  1.00 77.01           H
ATOM   3890  CB  ILE A 257      -0.592 -11.112 -16.357  1.00 77.01           C
ATOM   3891  HB  ILE A 257       0.223 -10.963 -17.065  1.00 77.01           H
ATOM   3892  CG1 ILE A 257      -1.889 -11.172 -17.167  1.00 77.01           C
ATOM   3893 1HG1 ILE A 257      -2.734 -11.323 -16.496  1.00 77.01           H
ATOM   3894 2HG1 ILE A 257      -2.050 -10.220 -17.674  1.00 77.01           H
ATOM   3895  CG2 ILE A 257      -0.316 -12.423 -15.618  1.00 77.01           C
ATOM   3896 1HG2 ILE A 257       0.653 -12.365 -15.124  1.00 77.01           H
ATOM   3897 2HG2 ILE A 257      -1.094 -12.591 -14.874  1.00 77.01           H
ATOM   3898 3HG2 ILE A 257      -0.312 -13.247 -16.331  1.00 77.01           H
ATOM   3899  CD1 ILE A 257      -1.839 -12.302 -18.197  1.00 77.01           C
ATOM   3900 1HD1 ILE A 257      -1.007 -12.135 -18.881  1.00 77.01           H
ATOM   3901 2HD1 ILE A 257      -1.703 -13.255 -17.685  1.00 77.01           H
ATOM   3902 3HD1 ILE A 257      -2.773 -12.323 -18.759  1.00 77.01           H
ATOM   3903  HN  ILE A 257      -0.326  -8.767 -17.093  1.00 77.01           H
ATOM   3904  N   THR A 258       1.709  -9.713 -14.753  1.00 81.71           N
ATOM   3905  CA  THR A 258       2.861  -9.839 -13.877  1.00 81.71           C
ATOM   3906  C   THR A 258       2.721  -8.906 -12.673  1.00 81.71           C
ATOM   3907  O   THR A 258       2.949  -9.315 -11.536  1.00 81.71           O
ATOM   3908  HA  THR A 258       2.888 -10.858 -13.490  1.00 81.71           H
ATOM   3909  CB  THR A 258       4.118  -9.574 -14.708  1.00 81.71           C
ATOM   3910  HB  THR A 258       4.156  -8.536 -15.036  1.00 81.71           H
ATOM   3911  OG1 THR A 258       4.058 -10.546 -15.748  1.00 81.71           O
ATOM   3912  HG1 THR A 258       3.536 -10.187 -16.522  1.00 81.71           H
ATOM   3913  CG2 THR A 258       5.403  -9.918 -13.952  1.00 81.71           C
ATOM   3914 1HG2 THR A 258       5.395 -10.974 -13.682  1.00 81.71           H
ATOM   3915 2HG2 THR A 258       5.465  -9.312 -13.047  1.00 81.71           H
ATOM   3916 3HG2 THR A 258       6.265  -9.711 -14.587  1.00 81.71           H
ATOM   3917  HN  THR A 258       1.916  -9.403 -15.681  1.00 81.71           H
ATOM   3918  N   VAL A 259       2.346  -7.669 -12.964  1.00 79.26           N
ATOM   3919  CA  VAL A 259       2.197  -6.667 -11.922  1.00 79.26           C
ATOM   3920  C   VAL A 259       1.146  -7.137 -10.915  1.00 79.26           C
ATOM   3921  O   VAL A 259       1.340  -7.013  -9.707  1.00 79.26           O
ATOM   3922  HA  VAL A 259       3.157  -6.578 -11.412  1.00 79.26           H
ATOM   3923  CB  VAL A 259       1.864  -5.310 -12.545  1.00 79.26           C
ATOM   3924  HB  VAL A 259       1.012  -5.447 -13.212  1.00 79.26           H
ATOM   3925  CG1 VAL A 259       1.460  -4.298 -11.470  1.00 79.26           C
ATOM   3926 1HG1 VAL A 259       0.582  -4.664 -10.938  1.00 79.26           H
ATOM   3927 2HG1 VAL A 259       2.283  -4.167 -10.767  1.00 79.26           H
ATOM   3928 3HG1 VAL A 259       1.228  -3.342 -11.940  1.00 79.26           H
ATOM   3929  CG2 VAL A 259       3.035  -4.786 -13.379  1.00 79.26           C
ATOM   3930 1HG2 VAL A 259       3.912  -4.672 -12.742  1.00 79.26           H
ATOM   3931 2HG2 VAL A 259       3.256  -5.493 -14.179  1.00 79.26           H
ATOM   3932 3HG2 VAL A 259       2.771  -3.821 -13.810  1.00 79.26           H
ATOM   3933  HN  VAL A 259       2.147  -7.348 -13.890  1.00 79.26           H
ATOM   3934  N   LEU A 260       0.056  -7.668 -11.450  1.00 75.95           N
ATOM   3935  CA  LEU A 260      -1.038  -8.131 -10.614  1.00 75.95           C
ATOM   3936  C   LEU A 260      -0.533  -9.238  -9.686  1.00 75.95           C
ATOM   3937  O   LEU A 260      -0.738  -9.180  -8.475  1.00 75.95           O
ATOM   3938  HA  LEU A 260      -1.361  -7.289 -10.002  1.00 75.95           H
ATOM   3939  CB  LEU A 260      -2.232  -8.548 -11.475  1.00 75.95           C
ATOM   3940 1HB  LEU A 260      -2.540  -7.690 -12.073  1.00 75.95           H
ATOM   3941 2HB  LEU A 260      -1.900  -9.318 -12.172  1.00 75.95           H
ATOM   3942  CG  LEU A 260      -3.453  -9.074 -10.720  1.00 75.95           C
ATOM   3943  HG  LEU A 260      -3.106  -9.746  -9.935  1.00 75.95           H
ATOM   3944  CD1 LEU A 260      -4.208  -7.933 -10.036  1.00 75.95           C
ATOM   3945 1HD1 LEU A 260      -3.548  -7.433  -9.327  1.00 75.95           H
ATOM   3946 2HD1 LEU A 260      -4.543  -7.217 -10.787  1.00 75.95           H
ATOM   3947 3HD1 LEU A 260      -5.072  -8.334  -9.506  1.00 75.95           H
ATOM   3948  CD2 LEU A 260      -4.361  -9.889 -11.644  1.00 75.95           C
ATOM   3949 1HD2 LEU A 260      -4.702  -9.259 -12.465  1.00 75.95           H
ATOM   3950 2HD2 LEU A 260      -3.805 -10.737 -12.044  1.00 75.95           H
ATOM   3951 3HD2 LEU A 260      -5.221 -10.251 -11.082  1.00 75.95           H
ATOM   3952  HN  LEU A 260      -0.085  -7.783 -12.433  1.00 75.95           H
ATOM   3953  N   THR A 261       0.118 -10.221 -10.291  1.00 84.41           N
ATOM   3954  CA  THR A 261       0.527 -11.409  -9.560  1.00 84.41           C
ATOM   3955  C   THR A 261       1.470 -11.033  -8.416  1.00 84.41           C
ATOM   3956  O   THR A 261       1.314 -11.514  -7.294  1.00 84.41           O
ATOM   3957  HA  THR A 261      -0.359 -11.857  -9.110  1.00 84.41           H
ATOM   3958  CB  THR A 261       1.144 -12.389 -10.559  1.00 84.41           C
ATOM   3959  HB  THR A 261       2.053 -11.978 -10.997  1.00 84.41           H
ATOM   3960  OG1 THR A 261       0.088 -12.661 -11.476  1.00 84.41           O
ATOM   3961  HG1 THR A 261       0.099 -11.992 -12.219  1.00 84.41           H
ATOM   3962  CG2 THR A 261       1.451 -13.750  -9.930  1.00 84.41           C
ATOM   3963 1HG2 THR A 261       0.529 -14.192  -9.552  1.00 84.41           H
ATOM   3964 2HG2 THR A 261       2.155 -13.620  -9.109  1.00 84.41           H
ATOM   3965 3HG2 THR A 261       1.887 -14.408 -10.682  1.00 84.41           H
ATOM   3966  HN  THR A 261       0.366 -10.215 -11.259  1.00 84.41           H
ATOM   3967  N   VAL A 262       2.428 -10.176  -8.738  1.00 87.07           N
ATOM   3968  CA  VAL A 262       3.427  -9.769  -7.764  1.00 87.07           C
ATOM   3969  C   VAL A 262       2.741  -9.020  -6.620  1.00 87.07           C
ATOM   3970  O   VAL A 262       3.077  -9.219  -5.454  1.00 87.07           O
ATOM   3971  HA  VAL A 262       3.886 -10.673  -7.366  1.00 87.07           H
ATOM   3972  CB  VAL A 262       4.519  -8.945  -8.449  1.00 87.07           C
ATOM   3973  HB  VAL A 262       4.038  -8.120  -8.974  1.00 87.07           H
ATOM   3974  CG1 VAL A 262       5.482  -8.348  -7.420  1.00 87.07           C
ATOM   3975 1HG1 VAL A 262       4.930  -7.700  -6.739  1.00 87.07           H
ATOM   3976 2HG1 VAL A 262       5.953  -9.152  -6.854  1.00 87.07           H
ATOM   3977 3HG1 VAL A 262       6.248  -7.767  -7.933  1.00 87.07           H
ATOM   3978  CG2 VAL A 262       5.273  -9.784  -9.482  1.00 87.07           C
ATOM   3979 1HG2 VAL A 262       5.737 -10.638  -8.988  1.00 87.07           H
ATOM   3980 2HG2 VAL A 262       4.575 -10.138 -10.241  1.00 87.07           H
ATOM   3981 3HG2 VAL A 262       6.043  -9.174  -9.954  1.00 87.07           H
ATOM   3982  HN  VAL A 262       2.528  -9.763  -9.643  1.00 87.07           H
ATOM   3983  N   PHE A 263       1.793  -8.173  -6.993  1.00 80.88           N
ATOM   3984  CA  PHE A 263       1.053  -7.398  -6.012  1.00 80.88           C
ATOM   3985  C   PHE A 263       0.327  -8.314  -5.025  1.00 80.88           C
ATOM   3986  O   PHE A 263       0.493  -8.183  -3.813  1.00 80.88           O
ATOM   3987  HA  PHE A 263       1.774  -6.785  -5.473  1.00 80.88           H
ATOM   3988  CB  PHE A 263       0.017  -6.575  -6.781  1.00 80.88           C
ATOM   3989 1HB  PHE A 263       0.537  -5.909  -7.470  1.00 80.88           H
ATOM   3990 2HB  PHE A 263      -0.591  -7.248  -7.385  1.00 80.88           H
ATOM   3991  CG  PHE A 263      -0.903  -5.742  -5.887  1.00 80.88           C
ATOM   3992  CD1 PHE A 263      -2.174  -6.159  -5.643  1.00 80.88           C
ATOM   3993  HD1 PHE A 263      -2.537  -7.087  -6.085  1.00 80.88           H
ATOM   3994  CD2 PHE A 263      -0.451  -4.583  -5.336  1.00 80.88           C
ATOM   3995  HD2 PHE A 263       0.568  -4.248  -5.532  1.00 80.88           H
ATOM   3996  CE1 PHE A 263      -3.029  -5.386  -4.814  1.00 80.88           C
ATOM   3997  HE1 PHE A 263      -4.048  -5.720  -4.618  1.00 80.88           H
ATOM   3998  CE2 PHE A 263      -1.305  -3.810  -4.507  1.00 80.88           C
ATOM   3999  HE2 PHE A 263      -0.942  -2.882  -4.066  1.00 80.88           H
ATOM   4000  CZ  PHE A 263      -2.576  -4.228  -4.263  1.00 80.88           C
ATOM   4001  HZ  PHE A 263      -3.232  -3.634  -3.626  1.00 80.88           H
ATOM   4002  HN  PHE A 263       1.529  -8.014  -7.944  1.00 80.88           H
ATOM   4003  N   VAL A 264      -0.463  -9.222  -5.580  1.00 86.48           N
ATOM   4004  CA  VAL A 264      -1.298 -10.087  -4.764  1.00 86.48           C
ATOM   4005  C   VAL A 264      -0.412 -10.897  -3.815  1.00 86.48           C
ATOM   4006  O   VAL A 264      -0.715 -11.018  -2.629  1.00 86.48           O
ATOM   4007  HA  VAL A 264      -1.954  -9.448  -4.171  1.00 86.48           H
ATOM   4008  CB  VAL A 264      -2.175 -10.965  -5.659  1.00 86.48           C
ATOM   4009  HB  VAL A 264      -1.525 -11.466  -6.376  1.00 86.48           H
ATOM   4010  CG1 VAL A 264      -2.890 -12.041  -4.840  1.00 86.48           C
ATOM   4011 1HG1 VAL A 264      -2.152 -12.673  -4.346  1.00 86.48           H
ATOM   4012 2HG1 VAL A 264      -3.522 -11.567  -4.090  1.00 86.48           H
ATOM   4013 3HG1 VAL A 264      -3.506 -12.651  -5.501  1.00 86.48           H
ATOM   4014  CG2 VAL A 264      -3.177 -10.118  -6.446  1.00 86.48           C
ATOM   4015 1HG2 VAL A 264      -3.819  -9.576  -5.751  1.00 86.48           H
ATOM   4016 2HG2 VAL A 264      -2.639  -9.406  -7.072  1.00 86.48           H
ATOM   4017 3HG2 VAL A 264      -3.787 -10.767  -7.074  1.00 86.48           H
ATOM   4018  HN  VAL A 264      -0.538  -9.370  -6.566  1.00 86.48           H
ATOM   4019  N   LEU A 265       0.664 -11.430  -4.373  1.00 88.65           N
ATOM   4020  CA  LEU A 265       1.531 -12.324  -3.624  1.00 88.65           C
ATOM   4021  C   LEU A 265       2.176 -11.554  -2.470  1.00 88.65           C
ATOM   4022  O   LEU A 265       2.383 -12.105  -1.390  1.00 88.65           O
ATOM   4023  HA  LEU A 265       0.904 -13.112  -3.206  1.00 88.65           H
ATOM   4024  CB  LEU A 265       2.541 -12.997  -4.556  1.00 88.65           C
ATOM   4025 1HB  LEU A 265       3.017 -12.225  -5.161  1.00 88.65           H
ATOM   4026 2HB  LEU A 265       3.322 -13.450  -3.946  1.00 88.65           H
ATOM   4027  CG  LEU A 265       1.980 -14.067  -5.494  1.00 88.65           C
ATOM   4028  HG  LEU A 265       1.179 -13.619  -6.082  1.00 88.65           H
ATOM   4029  CD1 LEU A 265       3.048 -14.550  -6.477  1.00 88.65           C
ATOM   4030 1HD1 LEU A 265       3.397 -13.709  -7.076  1.00 88.65           H
ATOM   4031 2HD1 LEU A 265       3.886 -14.974  -5.924  1.00 88.65           H
ATOM   4032 3HD1 LEU A 265       2.622 -15.310  -7.132  1.00 88.65           H
ATOM   4033  CD2 LEU A 265       1.365 -15.223  -4.701  1.00 88.65           C
ATOM   4034 1HD2 LEU A 265       2.129 -15.677  -4.070  1.00 88.65           H
ATOM   4035 2HD2 LEU A 265       0.556 -14.846  -4.077  1.00 88.65           H
ATOM   4036 3HD2 LEU A 265       0.974 -15.969  -5.392  1.00 88.65           H
ATOM   4037  HN  LEU A 265       0.947 -11.261  -5.317  1.00 88.65           H
ATOM   4038  N   SER A 266       2.476 -10.291  -2.739  1.00 89.88           N
ATOM   4039  CA  SER A 266       3.177  -9.467  -1.769  1.00 89.88           C
ATOM   4040  C   SER A 266       2.196  -8.949  -0.715  1.00 89.88           C
ATOM   4041  O   SER A 266       2.557  -8.795   0.451  1.00 89.88           O
ATOM   4042  HA  SER A 266       3.918 -10.124  -1.313  1.00 89.88           H
ATOM   4043  CB  SER A 266       3.888  -8.297  -2.453  1.00 89.88           C
ATOM   4044 1HB  SER A 266       4.392  -7.690  -1.701  1.00 89.88           H
ATOM   4045 2HB  SER A 266       4.658  -8.681  -3.122  1.00 89.88           H
ATOM   4046  OG  SER A 266       2.983  -7.481  -3.191  1.00 89.88           O
ATOM   4047  HG  SER A 266       2.979  -7.757  -4.153  1.00 89.88           H
ATOM   4048  HN  SER A 266       2.249  -9.833  -3.598  1.00 89.88           H
ATOM   4049  N   GLN A 267       0.976  -8.696  -1.163  1.00 84.61           N
ATOM   4050  CA  GLN A 267      -0.006  -8.029  -0.324  1.00 84.61           C
ATOM   4051  C   GLN A 267      -0.747  -9.052   0.540  1.00 84.61           C
ATOM   4052  O   GLN A 267      -1.192  -8.732   1.641  1.00 84.61           O
ATOM   4053  HA  GLN A 267       0.567  -7.353   0.310  1.00 84.61           H
ATOM   4054  CB  GLN A 267      -0.986  -7.214  -1.170  1.00 84.61           C
ATOM   4055 1HB  GLN A 267      -1.440  -7.854  -1.926  1.00 84.61           H
ATOM   4056 2HB  GLN A 267      -1.795  -6.843  -0.539  1.00 84.61           H
ATOM   4057  CG  GLN A 267      -0.280  -6.037  -1.846  1.00 84.61           C
ATOM   4058 1HG  GLN A 267       0.540  -6.406  -2.463  1.00 84.61           H
ATOM   4059 2HG  GLN A 267      -0.974  -5.525  -2.512  1.00 84.61           H
ATOM   4060  CD  GLN A 267       0.261  -5.052  -0.808  1.00 84.61           C
ATOM   4061  OE1 GLN A 267      -0.303  -4.861   0.257  1.00 84.61           O
ATOM   4062  NE2 GLN A 267       1.382  -4.438  -1.177  1.00 84.61           N
ATOM   4063 1HE2 GLN A 267       1.793  -4.640  -2.065  1.00 84.61           H
ATOM   4064 2HE2 GLN A 267       1.813  -3.775  -0.565  1.00 84.61           H
ATOM   4065  HN  GLN A 267       0.655  -8.937  -2.079  1.00 84.61           H
ATOM   4066  N   PHE A 268      -0.856 -10.260   0.009  1.00 91.00           N
ATOM   4067  CA  PHE A 268      -1.724 -11.263   0.601  1.00 91.00           C
ATOM   4068  C   PHE A 268      -1.305 -11.570   2.040  1.00 91.00           C
ATOM   4069  O   PHE A 268      -2.114 -11.467   2.962  1.00 91.00           O
ATOM   4070  HA  PHE A 268      -2.736 -10.857   0.598  1.00 91.00           H
ATOM   4071  CB  PHE A 268      -1.582 -12.532  -0.241  1.00 91.00           C
ATOM   4072 1HB  PHE A 268      -1.838 -12.301  -1.275  1.00 91.00           H
ATOM   4073 2HB  PHE A 268      -0.538 -12.846  -0.234  1.00 91.00           H
ATOM   4074  CG  PHE A 268      -2.452 -13.697   0.237  1.00 91.00           C
ATOM   4075  CD1 PHE A 268      -1.901 -14.700   0.973  1.00 91.00           C
ATOM   4076  HD1 PHE A 268      -0.841 -14.674   1.222  1.00 91.00           H
ATOM   4077  CD2 PHE A 268      -3.775 -13.729  -0.074  1.00 91.00           C
ATOM   4078  HD2 PHE A 268      -4.216 -12.926  -0.664  1.00 91.00           H
ATOM   4079  CE1 PHE A 268      -2.709 -15.780   1.416  1.00 91.00           C
ATOM   4080  HE1 PHE A 268      -2.268 -16.584   2.006  1.00 91.00           H
ATOM   4081  CE2 PHE A 268      -4.583 -14.810   0.369  1.00 91.00           C
ATOM   4082  HE2 PHE A 268      -5.643 -14.836   0.120  1.00 91.00           H
ATOM   4083  CZ  PHE A 268      -4.032 -15.813   1.105  1.00 91.00           C
ATOM   4084  HZ  PHE A 268      -4.652 -16.642   1.445  1.00 91.00           H
ATOM   4085  HN  PHE A 268      -0.364 -10.558  -0.810  1.00 91.00           H
ATOM   4086  N   PRO A 269      -0.039 -11.951   2.259  1.00 94.52           N
ATOM   4087  CA  PRO A 269       0.420 -12.307   3.604  1.00 94.52           C
ATOM   4088  C   PRO A 269       0.117 -11.220   4.623  1.00 94.52           C
ATOM   4089  O   PRO A 269      -0.340 -11.510   5.728  1.00 94.52           O
ATOM   4090  HA  PRO A 269      -0.112 -13.188   3.961  1.00 94.52           H
ATOM   4091  CB  PRO A 269       1.925 -12.518   3.429  1.00 94.52           C
ATOM   4092 1HB  PRO A 269       2.484 -11.602   3.623  1.00 94.52           H
ATOM   4093 2HB  PRO A 269       2.307 -13.274   4.115  1.00 94.52           H
ATOM   4094  CG  PRO A 269       2.054 -12.958   1.976  1.00 94.52           C
ATOM   4095 1HG  PRO A 269       3.065 -12.810   1.596  1.00 94.52           H
ATOM   4096 2HG  PRO A 269       1.833 -14.018   1.853  1.00 94.52           H
ATOM   4097  CD  PRO A 269       1.041 -12.077   1.263  1.00 94.52           C
ATOM   4098 1HD  PRO A 269       1.461 -11.105   1.004  1.00 94.52           H
ATOM   4099 2HD  PRO A 269       0.693 -12.529   0.334  1.00 94.52           H
ATOM   4100  N   TYR A 270       0.383  -9.986   4.221  1.00 91.66           N
ATOM   4101  CA  TYR A 270       0.210  -8.854   5.116  1.00 91.66           C
ATOM   4102  C   TYR A 270      -1.257  -8.696   5.523  1.00 91.66           C
ATOM   4103  O   TYR A 270      -1.561  -8.506   6.699  1.00 91.66           O
ATOM   4104  HA  TYR A 270       0.809  -9.036   6.008  1.00 91.66           H
ATOM   4105  CB  TYR A 270       0.643  -7.620   4.323  1.00 91.66           C
ATOM   4106 1HB  TYR A 270       1.714  -7.682   4.129  1.00 91.66           H
ATOM   4107 2HB  TYR A 270       0.143  -7.629   3.354  1.00 91.66           H
ATOM   4108  CG  TYR A 270       0.342  -6.293   5.023  1.00 91.66           C
ATOM   4109  CD1 TYR A 270      -0.546  -5.401   4.459  1.00 91.66           C
ATOM   4110  HD1 TYR A 270      -1.034  -5.641   3.514  1.00 91.66           H
ATOM   4111  CD2 TYR A 270       0.960  -5.989   6.220  1.00 91.66           C
ATOM   4112  HD2 TYR A 270       1.662  -6.694   6.665  1.00 91.66           H
ATOM   4113  CE1 TYR A 270      -0.829  -4.152   5.118  1.00 91.66           C
ATOM   4114  HE1 TYR A 270      -1.528  -3.438   4.684  1.00 91.66           H
ATOM   4115  CE2 TYR A 270       0.677  -4.741   6.879  1.00 91.66           C
ATOM   4116  HE2 TYR A 270       1.158  -4.488   7.824  1.00 91.66           H
ATOM   4117  CZ  TYR A 270      -0.203  -3.884   6.296  1.00 91.66           C
ATOM   4118  OH  TYR A 270      -0.471  -2.705   6.919  1.00 91.66           O
ATOM   4119  HH  TYR A 270      -0.019  -2.679   7.810  1.00 91.66           H
ATOM   4120  HN  TYR A 270       0.710  -9.754   3.305  1.00 91.66           H
ATOM   4121  N   ASN A 271      -2.126  -8.781   4.526  1.00 89.33           N
ATOM   4122  CA  ASN A 271      -3.543  -8.546   4.748  1.00 89.33           C
ATOM   4123  C   ASN A 271      -4.122  -9.694   5.577  1.00 89.33           C
ATOM   4124  O   ASN A 271      -5.125  -9.522   6.267  1.00 89.33           O
ATOM   4125  HA  ASN A 271      -3.597  -7.589   5.266  1.00 89.33           H
ATOM   4126  CB  ASN A 271      -4.305  -8.489   3.423  1.00 89.33           C
ATOM   4127 1HB  ASN A 271      -3.951  -9.278   2.760  1.00 89.33           H
ATOM   4128 2HB  ASN A 271      -5.365  -8.674   3.600  1.00 89.33           H
ATOM   4129  CG  ASN A 271      -4.127  -7.128   2.746  1.00 89.33           C
ATOM   4130  OD1 ASN A 271      -4.739  -6.139   3.111  1.00 89.33           O
ATOM   4131  ND2 ASN A 271      -3.255  -7.135   1.741  1.00 89.33           N
ATOM   4132 1HD2 ASN A 271      -2.785  -7.981   1.492  1.00 89.33           H
ATOM   4133 2HD2 ASN A 271      -3.069  -6.292   1.235  1.00 89.33           H
ATOM   4134  HN  ASN A 271      -1.877  -9.004   3.584  1.00 89.33           H
ATOM   4135  N   CYS A 272      -3.465 -10.841   5.482  1.00 94.70           N
ATOM   4136  CA  CYS A 272      -3.830 -11.984   6.301  1.00 94.70           C
ATOM   4137  C   CYS A 272      -3.656 -11.596   7.771  1.00 94.70           C
ATOM   4138  O   CYS A 272      -4.557 -11.804   8.582  1.00 94.70           O
ATOM   4139  HA  CYS A 272      -4.874 -12.206   6.081  1.00 94.70           H
ATOM   4140  CB  CYS A 272      -3.013 -13.225   5.938  1.00 94.70           C
ATOM   4141 1HB  CYS A 272      -1.953 -12.975   5.902  1.00 94.70           H
ATOM   4142 2HB  CYS A 272      -3.135 -13.989   6.706  1.00 94.70           H
ATOM   4143  SG  CYS A 272      -3.556 -13.879   4.317  1.00 94.70           S
ATOM   4144  HG  CYS A 272      -2.958 -12.944   3.583  1.00 94.70           H
ATOM   4145  HN  CYS A 272      -2.697 -10.995   4.860  1.00 94.70           H
ATOM   4146  N   ILE A 273      -2.491 -11.040   8.069  1.00 93.75           N
ATOM   4147  CA  ILE A 273      -2.176 -10.646   9.432  1.00 93.75           C
ATOM   4148  C   ILE A 273      -3.076  -9.478   9.841  1.00 93.75           C
ATOM   4149  O   ILE A 273      -3.547  -9.421  10.976  1.00 93.75           O
ATOM   4150  HA  ILE A 273      -2.399 -11.496  10.077  1.00 93.75           H
ATOM   4151  CB  ILE A 273      -0.682 -10.350   9.573  1.00 93.75           C
ATOM   4152  HB  ILE A 273      -0.420  -9.567   8.861  1.00 93.75           H
ATOM   4153  CG1 ILE A 273       0.156 -11.581   9.220  1.00 93.75           C
ATOM   4154 1HG1 ILE A 273      -0.020 -11.859   8.181  1.00 93.75           H
ATOM   4155 2HG1 ILE A 273       1.216 -11.341   9.310  1.00 93.75           H
ATOM   4156  CG2 ILE A 273      -0.358  -9.818  10.970  1.00 93.75           C
ATOM   4157 1HG2 ILE A 273      -0.914  -8.897  11.146  1.00 93.75           H
ATOM   4158 2HG2 ILE A 273      -0.639 -10.561  11.716  1.00 93.75           H
ATOM   4159 3HG2 ILE A 273       0.711  -9.616  11.043  1.00 93.75           H
ATOM   4160  CD1 ILE A 273      -0.186 -12.758  10.134  1.00 93.75           C
ATOM   4161 1HD1 ILE A 273       0.014 -12.484  11.170  1.00 93.75           H
ATOM   4162 2HD1 ILE A 273      -1.241 -13.010  10.023  1.00 93.75           H
ATOM   4163 3HD1 ILE A 273       0.424 -13.620   9.862  1.00 93.75           H
ATOM   4164  HN  ILE A 273      -1.770 -10.858   7.400  1.00 93.75           H
ATOM   4165  N   LEU A 274      -3.287  -8.575   8.895  1.00 90.16           N
ATOM   4166  CA  LEU A 274      -4.093  -7.394   9.153  1.00 90.16           C
ATOM   4167  C   LEU A 274      -5.512  -7.824   9.532  1.00 90.16           C
ATOM   4168  O   LEU A 274      -6.149  -7.197  10.377  1.00 90.16           O
ATOM   4169  HA  LEU A 274      -3.650  -6.877  10.004  1.00 90.16           H
ATOM   4170  CB  LEU A 274      -4.037  -6.437   7.961  1.00 90.16           C
ATOM   4171 1HB  LEU A 274      -2.991  -6.254   7.715  1.00 90.16           H
ATOM   4172 2HB  LEU A 274      -4.485  -6.933   7.100  1.00 90.16           H
ATOM   4173  CG  LEU A 274      -4.730  -5.086   8.153  1.00 90.16           C
ATOM   4174  HG  LEU A 274      -5.751  -5.270   8.489  1.00 90.16           H
ATOM   4175  CD1 LEU A 274      -4.037  -4.265   9.242  1.00 90.16           C
ATOM   4176 1HD1 LEU A 274      -4.069  -4.811  10.185  1.00 90.16           H
ATOM   4177 2HD1 LEU A 274      -3.000  -4.088   8.959  1.00 90.16           H
ATOM   4178 3HD1 LEU A 274      -4.550  -3.310   9.358  1.00 90.16           H
ATOM   4179  CD2 LEU A 274      -4.821  -4.323   6.830  1.00 90.16           C
ATOM   4180 1HD2 LEU A 274      -3.817  -4.149   6.442  1.00 90.16           H
ATOM   4181 2HD2 LEU A 274      -5.392  -4.910   6.111  1.00 90.16           H
ATOM   4182 3HD2 LEU A 274      -5.317  -3.367   6.995  1.00 90.16           H
ATOM   4183  HN  LEU A 274      -2.919  -8.641   7.967  1.00 90.16           H
ATOM   4184  N   LEU A 275      -5.965  -8.889   8.888  1.00 92.59           N
ATOM   4185  CA  LEU A 275      -7.290  -9.421   9.160  1.00 92.59           C
ATOM   4186  C   LEU A 275      -7.354  -9.902  10.611  1.00 92.59           C
ATOM   4187  O   LEU A 275      -8.302  -9.592  11.330  1.00 92.59           O
ATOM   4188  HA  LEU A 275      -8.001  -8.604   9.035  1.00 92.59           H
ATOM   4189  CB  LEU A 275      -7.655 -10.499   8.138  1.00 92.59           C
ATOM   4190 1HB  LEU A 275      -7.616 -10.056   7.142  1.00 92.59           H
ATOM   4191 2HB  LEU A 275      -6.891 -11.276   8.171  1.00 92.59           H
ATOM   4192  CG  LEU A 275      -9.023 -11.159   8.319  1.00 92.59           C
ATOM   4193  HG  LEU A 275      -9.076 -11.564   9.329  1.00 92.59           H
ATOM   4194  CD1 LEU A 275     -10.149 -10.132   8.185  1.00 92.59           C
ATOM   4195 1HD1 LEU A 275     -10.030  -9.360   8.945  1.00 92.59           H
ATOM   4196 2HD1 LEU A 275     -10.109  -9.676   7.195  1.00 92.59           H
ATOM   4197 3HD1 LEU A 275     -11.111 -10.628   8.318  1.00 92.59           H
ATOM   4198  CD2 LEU A 275      -9.199 -12.332   7.352  1.00 92.59           C
ATOM   4199 1HD2 LEU A 275      -9.117 -11.972   6.326  1.00 92.59           H
ATOM   4200 2HD2 LEU A 275      -8.424 -13.076   7.539  1.00 92.59           H
ATOM   4201 3HD2 LEU A 275     -10.179 -12.783   7.502  1.00 92.59           H
ATOM   4202  HN  LEU A 275      -5.445  -9.386   8.193  1.00 92.59           H
ATOM   4203  N   VAL A 276      -6.332 -10.651  10.998  1.00 94.63           N
ATOM   4204  CA  VAL A 276      -6.261 -11.179  12.349  1.00 94.63           C
ATOM   4205  C   VAL A 276      -6.319 -10.022  13.348  1.00 94.63           C
ATOM   4206  O   VAL A 276      -7.059 -10.081  14.329  1.00 94.63           O
ATOM   4207  HA  VAL A 276      -7.132 -11.817  12.500  1.00 94.63           H
ATOM   4208  CB  VAL A 276      -5.008 -12.043  12.508  1.00 94.63           C
ATOM   4209  HB  VAL A 276      -4.147 -11.443  12.216  1.00 94.63           H
ATOM   4210  CG1 VAL A 276      -4.814 -12.465  13.966  1.00 94.63           C
ATOM   4211 1HG1 VAL A 276      -4.708 -11.577  14.590  1.00 94.63           H
ATOM   4212 2HG1 VAL A 276      -5.679 -13.039  14.297  1.00 94.63           H
ATOM   4213 3HG1 VAL A 276      -3.917 -13.078  14.051  1.00 94.63           H
ATOM   4214  CG2 VAL A 276      -5.064 -13.264  11.588  1.00 94.63           C
ATOM   4215 1HG2 VAL A 276      -5.938 -13.867  11.835  1.00 94.63           H
ATOM   4216 2HG2 VAL A 276      -5.132 -12.934  10.551  1.00 94.63           H
ATOM   4217 3HG2 VAL A 276      -4.161 -13.861  11.721  1.00 94.63           H
ATOM   4218  HN  VAL A 276      -5.564 -10.898  10.407  1.00 94.63           H
ATOM   4219  N   GLN A 277      -5.529  -8.997  13.065  1.00 91.25           N
ATOM   4220  CA  GLN A 277      -5.464  -7.838  13.938  1.00 91.25           C
ATOM   4221  C   GLN A 277      -6.830  -7.154  14.016  1.00 91.25           C
ATOM   4222  O   GLN A 277      -7.211  -6.636  15.064  1.00 91.25           O
ATOM   4223  HA  GLN A 277      -5.190  -8.229  14.918  1.00 91.25           H
ATOM   4224  CB  GLN A 277      -4.386  -6.858  13.470  1.00 91.25           C
ATOM   4225 1HB  GLN A 277      -4.488  -6.685  12.399  1.00 91.25           H
ATOM   4226 2HB  GLN A 277      -4.525  -5.896  13.963  1.00 91.25           H
ATOM   4227  CG  GLN A 277      -2.987  -7.396  13.775  1.00 91.25           C
ATOM   4228 1HG  GLN A 277      -2.913  -7.651  14.832  1.00 91.25           H
ATOM   4229 2HG  GLN A 277      -2.816  -8.314  13.213  1.00 91.25           H
ATOM   4230  CD  GLN A 277      -1.914  -6.365  13.418  1.00 91.25           C
ATOM   4231  OE1 GLN A 277      -2.106  -5.492  12.588  1.00 91.25           O
ATOM   4232  NE2 GLN A 277      -0.775  -6.515  14.090  1.00 91.25           N
ATOM   4233 1HE2 GLN A 277      -0.682  -7.253  14.758  1.00 91.25           H
ATOM   4234 2HE2 GLN A 277      -0.013  -5.889  13.926  1.00 91.25           H
ATOM   4235  HN  GLN A 277      -4.942  -8.950  12.256  1.00 91.25           H
ATOM   4236  N   THR A 278      -7.531  -7.174  12.891  1.00 92.19           N
ATOM   4237  CA  THR A 278      -8.828  -6.525  12.806  1.00 92.19           C
ATOM   4238  C   THR A 278      -9.844  -7.241  13.698  1.00 92.19           C
ATOM   4239  O   THR A 278     -10.605  -6.598  14.419  1.00 92.19           O
ATOM   4240  HA  THR A 278      -8.729  -5.508  13.186  1.00 92.19           H
ATOM   4241  CB  THR A 278      -9.239  -6.480  11.332  1.00 92.19           C
ATOM   4242  HB  THR A 278      -9.403  -7.485  10.944  1.00 92.19           H
ATOM   4243  OG1 THR A 278      -8.195  -5.741  10.703  1.00 92.19           O
ATOM   4244  HG1 THR A 278      -7.543  -6.366  10.275  1.00 92.19           H
ATOM   4245  CG2 THR A 278     -10.490  -5.632  11.098  1.00 92.19           C
ATOM   4246 1HG2 THR A 278     -10.302  -4.609  11.425  1.00 92.19           H
ATOM   4247 2HG2 THR A 278     -11.322  -6.048  11.666  1.00 92.19           H
ATOM   4248 3HG2 THR A 278     -10.738  -5.635  10.037  1.00 92.19           H
ATOM   4249  HN  THR A 278      -7.227  -7.623  12.051  1.00 92.19           H
ATOM   4250  N   ILE A 279      -9.822  -8.564  13.621  1.00 92.47           N
ATOM   4251  CA  ILE A 279     -10.735  -9.374  14.409  1.00 92.47           C
ATOM   4252  C   ILE A 279     -10.398  -9.217  15.893  1.00 92.47           C
ATOM   4253  O   ILE A 279     -11.293  -9.069  16.724  1.00 92.47           O
ATOM   4254  HA  ILE A 279     -11.741  -8.991  14.241  1.00 92.47           H
ATOM   4255  CB  ILE A 279     -10.717 -10.826  13.924  1.00 92.47           C
ATOM   4256  HB  ILE A 279      -9.686 -11.178  13.939  1.00 92.47           H
ATOM   4257  CG1 ILE A 279     -11.209 -10.927  12.479  1.00 92.47           C
ATOM   4258 1HG1 ILE A 279     -12.286 -10.762  12.446  1.00 92.47           H
ATOM   4259 2HG1 ILE A 279     -10.748 -10.144  11.878  1.00 92.47           H
ATOM   4260  CG2 ILE A 279     -11.516 -11.728  14.867  1.00 92.47           C
ATOM   4261 1HG2 ILE A 279     -11.080 -11.687  15.865  1.00 92.47           H
ATOM   4262 2HG2 ILE A 279     -12.550 -11.386  14.908  1.00 92.47           H
ATOM   4263 3HG2 ILE A 279     -11.487 -12.754  14.499  1.00 92.47           H
ATOM   4264  CD1 ILE A 279     -10.879 -12.297  11.883  1.00 92.47           C
ATOM   4265 1HD1 ILE A 279      -9.799 -12.448  11.896  1.00 92.47           H
ATOM   4266 2HD1 ILE A 279     -11.362 -13.076  12.472  1.00 92.47           H
ATOM   4267 3HD1 ILE A 279     -11.240 -12.342  10.855  1.00 92.47           H
ATOM   4268  HN  ILE A 279      -9.197  -9.080  13.035  1.00 92.47           H
ATOM   4269  N   ASP A 280      -9.105  -9.255  16.181  1.00 91.88           N
ATOM   4270  CA  ASP A 280      -8.642  -9.178  17.556  1.00 91.88           C
ATOM   4271  C   ASP A 280      -9.004  -7.809  18.136  1.00 91.88           C
ATOM   4272  O   ASP A 280      -9.289  -7.692  19.327  1.00 91.88           O
ATOM   4273  HA  ASP A 280      -9.144  -9.996  18.073  1.00 91.88           H
ATOM   4274  CB  ASP A 280      -7.123  -9.338  17.635  1.00 91.88           C
ATOM   4275 1HB  ASP A 280      -6.824 -10.260  17.136  1.00 91.88           H
ATOM   4276 2HB  ASP A 280      -6.639  -8.518  17.106  1.00 91.88           H
ATOM   4277  CG  ASP A 280      -6.649  -9.364  19.090  1.00 91.88           C
ATOM   4278  OD1 ASP A 280      -7.249 -10.136  19.869  1.00 91.88           O
ATOM   4279  OD2 ASP A 280      -5.698  -8.610  19.390  1.00 91.88           O
ATOM   4280  HN  ASP A 280      -8.382  -9.336  15.495  1.00 91.88           H
ATOM   4281  N   ALA A 281      -8.981  -6.809  17.267  1.00 91.51           N
ATOM   4282  CA  ALA A 281      -9.308  -5.454  17.677  1.00 91.51           C
ATOM   4283  C   ALA A 281     -10.738  -5.422  18.220  1.00 91.51           C
ATOM   4284  O   ALA A 281     -11.064  -4.596  19.071  1.00 91.51           O
ATOM   4285  HA  ALA A 281      -8.620  -5.173  18.474  1.00 91.51           H
ATOM   4286  CB  ALA A 281      -9.111  -4.502  16.496  1.00 91.51           C
ATOM   4287 1HB  ALA A 281      -8.072  -4.541  16.167  1.00 91.51           H
ATOM   4288 2HB  ALA A 281      -9.763  -4.800  15.675  1.00 91.51           H
ATOM   4289 3HB  ALA A 281      -9.357  -3.485  16.804  1.00 91.51           H
ATOM   4290  HN  ALA A 281      -8.745  -6.913  16.301  1.00 91.51           H
ATOM   4291  N   TYR A 282     -11.554  -6.330  17.705  1.00 79.18           N
ATOM   4292  CA  TYR A 282     -12.949  -6.397  18.106  1.00 79.18           C
ATOM   4293  C   TYR A 282     -13.155  -7.445  19.201  1.00 79.18           C
ATOM   4294  O   TYR A 282     -13.794  -7.170  20.216  1.00 79.18           O
ATOM   4295  HA  TYR A 282     -13.235  -5.418  18.490  1.00 79.18           H
ATOM   4296  CB  TYR A 282     -13.726  -6.822  16.858  1.00 79.18           C
ATOM   4297 1HB  TYR A 282     -13.492  -6.134  16.045  1.00 79.18           H
ATOM   4298 2HB  TYR A 282     -13.385  -7.809  16.548  1.00 79.18           H
ATOM   4299  CG  TYR A 282     -15.243  -6.860  17.053  1.00 79.18           C
ATOM   4300  CD1 TYR A 282     -15.885  -8.068  17.232  1.00 79.18           C
ATOM   4301  HD1 TYR A 282     -15.312  -8.995  17.235  1.00 79.18           H
ATOM   4302  CD2 TYR A 282     -15.969  -5.686  17.050  1.00 79.18           C
ATOM   4303  HD2 TYR A 282     -15.462  -4.732  16.908  1.00 79.18           H
ATOM   4304  CE1 TYR A 282     -17.313  -8.104  17.416  1.00 79.18           C
ATOM   4305  HE1 TYR A 282     -17.833  -9.052  17.559  1.00 79.18           H
ATOM   4306  CE2 TYR A 282     -17.397  -5.722  17.233  1.00 79.18           C
ATOM   4307  HE2 TYR A 282     -17.982  -4.803  17.233  1.00 79.18           H
ATOM   4308  CZ  TYR A 282     -17.998  -6.929  17.408  1.00 79.18           C
ATOM   4309  OH  TYR A 282     -19.347  -6.964  17.581  1.00 79.18           O
ATOM   4310  HH  TYR A 282     -19.717  -6.035  17.568  1.00 79.18           H
ATOM   4311  HN  TYR A 282     -11.276  -7.011  17.027  1.00 79.18           H
ATOM   4312  N   ALA A 283     -12.602  -8.624  18.960  1.00 89.33           N
ATOM   4313  CA  ALA A 283     -12.927  -9.784  19.772  1.00 89.33           C
ATOM   4314  C   ALA A 283     -11.949  -9.869  20.946  1.00 89.33           C
ATOM   4315  O   ALA A 283     -12.244 -10.500  21.960  1.00 89.33           O
ATOM   4316  HA  ALA A 283     -13.936  -9.645  20.160  1.00 89.33           H
ATOM   4317  CB  ALA A 283     -12.902 -11.041  18.901  1.00 89.33           C
ATOM   4318 1HB  ALA A 283     -13.634 -10.943  18.100  1.00 89.33           H
ATOM   4319 2HB  ALA A 283     -11.908 -11.166  18.471  1.00 89.33           H
ATOM   4320 3HB  ALA A 283     -13.146 -11.911  19.511  1.00 89.33           H
ATOM   4321  HN  ALA A 283     -11.944  -8.794  18.226  1.00 89.33           H
ATOM   4322  N   MET A 284     -10.805  -9.224  20.770  1.00 82.58           N
ATOM   4323  CA  MET A 284      -9.783  -9.218  21.803  1.00 82.58           C
ATOM   4324  C   MET A 284      -9.517 -10.634  22.319  1.00 82.58           C
ATOM   4325  O   MET A 284      -9.413 -10.849  23.526  1.00 82.58           O
ATOM   4326  HA  MET A 284      -8.886  -8.824  21.325  1.00 82.58           H
ATOM   4327  CB  MET A 284     -10.233  -8.328  22.962  1.00 82.58           C
ATOM   4328 1HB  MET A 284     -11.137  -8.739  23.412  1.00 82.58           H
ATOM   4329 2HB  MET A 284      -9.467  -8.319  23.738  1.00 82.58           H
ATOM   4330  CG  MET A 284     -10.500  -6.899  22.485  1.00 82.58           C
ATOM   4331 1HG  MET A 284      -9.587  -6.468  22.073  1.00 82.58           H
ATOM   4332 2HG  MET A 284     -11.238  -6.906  21.683  1.00 82.58           H
ATOM   4333  SD  MET A 284     -11.085  -5.900  23.844  1.00 82.58           S
ATOM   4334  CE  MET A 284     -11.336  -4.347  23.001  1.00 82.58           C
ATOM   4335 1HE  MET A 284     -10.392  -4.007  22.577  1.00 82.58           H
ATOM   4336 2HE  MET A 284     -12.066  -4.480  22.203  1.00 82.58           H
ATOM   4337 3HE  MET A 284     -11.704  -3.604  23.709  1.00 82.58           H
ATOM   4338  HN  MET A 284     -10.573  -8.713  19.942  1.00 82.58           H
ATOM   4339  N   PHE A 285      -9.415 -11.562  21.380  1.00 85.35           N
ATOM   4340  CA  PHE A 285      -9.350 -12.972  21.725  1.00 85.35           C
ATOM   4341  C   PHE A 285      -7.912 -13.396  22.031  1.00 85.35           C
ATOM   4342  O   PHE A 285      -7.682 -14.480  22.565  1.00 85.35           O
ATOM   4343  HA  PHE A 285      -9.967 -13.116  22.612  1.00 85.35           H
ATOM   4344  CB  PHE A 285      -9.852 -13.754  20.509  1.00 85.35           C
ATOM   4345 1HB  PHE A 285      -9.991 -14.797  20.793  1.00 85.35           H
ATOM   4346 2HB  PHE A 285     -10.830 -13.369  20.221  1.00 85.35           H
ATOM   4347  CG  PHE A 285      -8.918 -13.690  19.299  1.00 85.35           C
ATOM   4348  CD1 PHE A 285      -9.069 -12.704  18.375  1.00 85.35           C
ATOM   4349  HD1 PHE A 285      -9.856 -11.959  18.496  1.00 85.35           H
ATOM   4350  CD2 PHE A 285      -7.936 -14.619  19.148  1.00 85.35           C
ATOM   4351  HD2 PHE A 285      -7.815 -15.409  19.889  1.00 85.35           H
ATOM   4352  CE1 PHE A 285      -8.202 -12.644  17.252  1.00 85.35           C
ATOM   4353  HE1 PHE A 285      -8.323 -11.854  16.511  1.00 85.35           H
ATOM   4354  CE2 PHE A 285      -7.069 -14.559  18.025  1.00 85.35           C
ATOM   4355  HE2 PHE A 285      -6.282 -15.304  17.904  1.00 85.35           H
ATOM   4356  CZ  PHE A 285      -7.220 -13.573  17.101  1.00 85.35           C
ATOM   4357  HZ  PHE A 285      -6.555 -13.528  16.239  1.00 85.35           H
ATOM   4358  HN  PHE A 285      -9.376 -11.365  20.400  1.00 85.35           H
ATOM   4359  N   ILE A 286      -6.983 -12.520  21.680  1.00 86.52           N
ATOM   4360  CA  ILE A 286      -5.576 -12.779  21.933  1.00 86.52           C
ATOM   4361  C   ILE A 286      -5.220 -12.303  23.343  1.00 86.52           C
ATOM   4362  O   ILE A 286      -5.069 -11.105  23.578  1.00 86.52           O
ATOM   4363  HA  ILE A 286      -5.429 -13.858  21.885  1.00 86.52           H
ATOM   4364  CB  ILE A 286      -4.711 -12.155  20.837  1.00 86.52           C
ATOM   4365  HB  ILE A 286      -4.892 -11.080  20.829  1.00 86.52           H
ATOM   4366  CG1 ILE A 286      -5.103 -12.689  19.458  1.00 86.52           C
ATOM   4367 1HG1 ILE A 286      -4.901 -13.759  19.407  1.00 86.52           H
ATOM   4368 2HG1 ILE A 286      -6.175 -12.559  19.305  1.00 86.52           H
ATOM   4369  CG2 ILE A 286      -3.223 -12.360  21.129  1.00 86.52           C
ATOM   4370 1HG2 ILE A 286      -2.971 -11.893  22.081  1.00 86.52           H
ATOM   4371 2HG2 ILE A 286      -3.007 -13.427  21.180  1.00 86.52           H
ATOM   4372 3HG2 ILE A 286      -2.630 -11.907  20.334  1.00 86.52           H
ATOM   4373  CD1 ILE A 286      -4.334 -11.966  18.350  1.00 86.52           C
ATOM   4374 1HD1 ILE A 286      -4.557 -10.900  18.389  1.00 86.52           H
ATOM   4375 2HD1 ILE A 286      -3.264 -12.118  18.493  1.00 86.52           H
ATOM   4376 3HD1 ILE A 286      -4.632 -12.365  17.381  1.00 86.52           H
ATOM   4377  HN  ILE A 286      -7.178 -11.648  21.231  1.00 86.52           H
ATOM   4378  N   SER A 287      -5.096 -13.266  24.245  1.00 84.70           N
ATOM   4379  CA  SER A 287      -4.759 -12.961  25.625  1.00 84.70           C
ATOM   4380  C   SER A 287      -3.335 -13.427  25.931  1.00 84.70           C
ATOM   4381  O   SER A 287      -2.753 -13.033  26.940  1.00 84.70           O
ATOM   4382  HA  SER A 287      -4.833 -11.877  25.706  1.00 84.70           H
ATOM   4383  CB  SER A 287      -5.750 -13.613  26.591  1.00 84.70           C
ATOM   4384 1HB  SER A 287      -5.454 -13.395  27.617  1.00 84.70           H
ATOM   4385 2HB  SER A 287      -6.739 -13.178  26.445  1.00 84.70           H
ATOM   4386  OG  SER A 287      -5.823 -15.025  26.409  1.00 84.70           O
ATOM   4387  HG  SER A 287      -6.507 -15.414  27.025  1.00 84.70           H
ATOM   4388  HN  SER A 287      -5.222 -14.238  24.045  1.00 84.70           H
ATOM   4389  N   ASN A 288      -2.814 -14.259  25.040  1.00 85.77           N
ATOM   4390  CA  ASN A 288      -1.503 -14.851  25.246  1.00 85.77           C
ATOM   4391  C   ASN A 288      -0.430 -13.907  24.698  1.00 85.77           C
ATOM   4392  O   ASN A 288      -0.464 -13.538  23.525  1.00 85.77           O
ATOM   4393  HA  ASN A 288      -1.420 -14.995  26.324  1.00 85.77           H
ATOM   4394  CB  ASN A 288      -1.380 -16.186  24.510  1.00 85.77           C
ATOM   4395 1HB  ASN A 288      -2.224 -16.826  24.766  1.00 85.77           H
ATOM   4396 2HB  ASN A 288      -1.424 -16.017  23.434  1.00 85.77           H
ATOM   4397  CG  ASN A 288      -0.070 -16.891  24.867  1.00 85.77           C
ATOM   4398  OD1 ASN A 288       1.013 -16.342  24.747  1.00 85.77           O
ATOM   4399  ND2 ASN A 288      -0.229 -18.134  25.313  1.00 85.77           N
ATOM   4400 1HD2 ASN A 288      -1.146 -18.525  25.387  1.00 85.77           H
ATOM   4401 2HD2 ASN A 288       0.569 -18.678  25.573  1.00 85.77           H
ATOM   4402  HN  ASN A 288      -3.271 -14.528  24.193  1.00 85.77           H
ATOM   4403  N   CYS A 289       0.496 -13.544  25.573  1.00 90.80           N
ATOM   4404  CA  CYS A 289       1.509 -12.562  25.226  1.00 90.80           C
ATOM   4405  C   CYS A 289       2.385 -13.146  24.116  1.00 90.80           C
ATOM   4406  O   CYS A 289       2.774 -12.437  23.190  1.00 90.80           O
ATOM   4407  HA  CYS A 289       0.979 -11.676  24.876  1.00 90.80           H
ATOM   4408  CB  CYS A 289       2.335 -12.146  26.445  1.00 90.80           C
ATOM   4409 1HB  CYS A 289       1.680 -11.749  27.221  1.00 90.80           H
ATOM   4410 2HB  CYS A 289       2.838 -13.016  26.868  1.00 90.80           H
ATOM   4411  SG  CYS A 289       3.570 -10.884  25.964  1.00 90.80           S
ATOM   4412  HN  CYS A 289       0.561 -13.909  26.502  1.00 90.80           H
ATOM   4413  N   ALA A 290       2.669 -14.434  24.246  1.00 92.78           N
ATOM   4414  CA  ALA A 290       3.554 -15.103  23.308  1.00 92.78           C
ATOM   4415  C   ALA A 290       2.946 -15.040  21.905  1.00 92.78           C
ATOM   4416  O   ALA A 290       3.651 -14.785  20.930  1.00 92.78           O
ATOM   4417  HA  ALA A 290       4.503 -14.567  23.308  1.00 92.78           H
ATOM   4418  CB  ALA A 290       3.799 -16.540  23.773  1.00 92.78           C
ATOM   4419 1HB  ALA A 290       4.258 -16.528  24.762  1.00 92.78           H
ATOM   4420 2HB  ALA A 290       2.849 -17.073  23.820  1.00 92.78           H
ATOM   4421 3HB  ALA A 290       4.463 -17.041  23.070  1.00 92.78           H
ATOM   4422  HN  ALA A 290       2.306 -15.016  24.974  1.00 92.78           H
ATOM   4423  N   VAL A 291       1.644 -15.276  21.849  1.00 93.11           N
ATOM   4424  CA  VAL A 291       0.932 -15.244  20.582  1.00 93.11           C
ATOM   4425  C   VAL A 291       0.959 -13.820  20.023  1.00 93.11           C
ATOM   4426  O   VAL A 291       1.195 -13.621  18.832  1.00 93.11           O
ATOM   4427  HA  VAL A 291       1.460 -15.902  19.892  1.00 93.11           H
ATOM   4428  CB  VAL A 291      -0.486 -15.788  20.765  1.00 93.11           C
ATOM   4429  HB  VAL A 291      -0.984 -15.180  21.520  1.00 93.11           H
ATOM   4430  CG1 VAL A 291      -1.288 -15.675  19.467  1.00 93.11           C
ATOM   4431 1HG1 VAL A 291      -1.351 -14.628  19.169  1.00 93.11           H
ATOM   4432 2HG1 VAL A 291      -0.793 -16.247  18.683  1.00 93.11           H
ATOM   4433 3HG1 VAL A 291      -2.292 -16.069  19.625  1.00 93.11           H
ATOM   4434  CG2 VAL A 291      -0.458 -17.233  21.268  1.00 93.11           C
ATOM   4435 1HG2 VAL A 291       0.066 -17.859  20.546  1.00 93.11           H
ATOM   4436 2HG2 VAL A 291       0.058 -17.274  22.227  1.00 93.11           H
ATOM   4437 3HG2 VAL A 291      -1.479 -17.595  21.390  1.00 93.11           H
ATOM   4438  HN  VAL A 291       1.078 -15.486  22.646  1.00 93.11           H
ATOM   4439  N   SER A 292       0.713 -12.866  20.909  1.00 93.48           N
ATOM   4440  CA  SER A 292       0.661 -11.470  20.510  1.00 93.48           C
ATOM   4441  C   SER A 292       2.015 -11.037  19.945  1.00 93.48           C
ATOM   4442  O   SER A 292       2.075 -10.332  18.938  1.00 93.48           O
ATOM   4443  HA  SER A 292      -0.109 -11.418  19.740  1.00 93.48           H
ATOM   4444  CB  SER A 292       0.267 -10.575  21.686  1.00 93.48           C
ATOM   4445 1HB  SER A 292      -0.658 -10.946  22.129  1.00 93.48           H
ATOM   4446 2HB  SER A 292       1.034 -10.631  22.458  1.00 93.48           H
ATOM   4447  OG  SER A 292       0.091  -9.218  21.290  1.00 93.48           O
ATOM   4448  HG  SER A 292      -0.754  -9.121  20.764  1.00 93.48           H
ATOM   4449  HN  SER A 292       0.551 -13.034  21.881  1.00 93.48           H
ATOM   4450  N   THR A 293       3.069 -11.476  20.617  1.00 90.18           N
ATOM   4451  CA  THR A 293       4.418 -11.115  20.214  1.00 90.18           C
ATOM   4452  C   THR A 293       4.709 -11.628  18.803  1.00 90.18           C
ATOM   4453  O   THR A 293       5.233 -10.894  17.967  1.00 90.18           O
ATOM   4454  HA  THR A 293       4.486 -10.027  20.179  1.00 90.18           H
ATOM   4455  CB  THR A 293       5.387 -11.654  21.269  1.00 90.18           C
ATOM   4456  HB  THR A 293       5.300 -12.737  21.359  1.00 90.18           H
ATOM   4457  OG1 THR A 293       5.070 -10.911  22.443  1.00 90.18           O
ATOM   4458  HG1 THR A 293       4.372 -11.392  22.974  1.00 90.18           H
ATOM   4459  CG2 THR A 293       6.841 -11.281  20.973  1.00 90.18           C
ATOM   4460 1HG2 THR A 293       6.940 -10.196  20.949  1.00 90.18           H
ATOM   4461 2HG2 THR A 293       7.132 -11.694  20.007  1.00 90.18           H
ATOM   4462 3HG2 THR A 293       7.486 -11.688  21.752  1.00 90.18           H
ATOM   4463  HN  THR A 293       3.013 -12.068  21.421  1.00 90.18           H
ATOM   4464  N   ASN A 294       4.355 -12.886  18.580  1.00 92.11           N
ATOM   4465  CA  ASN A 294       4.643 -13.530  17.310  1.00 92.11           C
ATOM   4466  C   ASN A 294       3.852 -12.835  16.200  1.00 92.11           C
ATOM   4467  O   ASN A 294       4.352 -12.668  15.089  1.00 92.11           O
ATOM   4468  HA  ASN A 294       5.720 -13.434  17.178  1.00 92.11           H
ATOM   4469  CB  ASN A 294       4.229 -15.003  17.334  1.00 92.11           C
ATOM   4470 1HB  ASN A 294       3.224 -15.096  17.747  1.00 92.11           H
ATOM   4471 2HB  ASN A 294       4.193 -15.391  16.316  1.00 92.11           H
ATOM   4472  CG  ASN A 294       5.207 -15.834  18.167  1.00 92.11           C
ATOM   4473  OD1 ASN A 294       6.335 -15.444  18.419  1.00 92.11           O
ATOM   4474  ND2 ASN A 294       4.713 -16.998  18.580  1.00 92.11           N
ATOM   4475 1HD2 ASN A 294       3.779 -17.259  18.338  1.00 92.11           H
ATOM   4476 2HD2 ASN A 294       5.277 -17.613  19.131  1.00 92.11           H
ATOM   4477  HN  ASN A 294       3.882 -13.460  19.248  1.00 92.11           H
ATOM   4478  N   ILE A 295       2.631 -12.449  16.540  1.00 91.94           N
ATOM   4479  CA  ILE A 295       1.760 -11.793  15.580  1.00 91.94           C
ATOM   4480  C   ILE A 295       2.378 -10.456  15.167  1.00 91.94           C
ATOM   4481  O   ILE A 295       2.367 -10.100  13.989  1.00 91.94           O
ATOM   4482  HA  ILE A 295       1.702 -12.433  14.700  1.00 91.94           H
ATOM   4483  CB  ILE A 295       0.342 -11.667  16.142  1.00 91.94           C
ATOM   4484  HB  ILE A 295       0.414 -11.332  17.177  1.00 91.94           H
ATOM   4485  CG1 ILE A 295      -0.365 -13.023  16.153  1.00 91.94           C
ATOM   4486 1HG1 ILE A 295      -0.546 -13.351  15.130  1.00 91.94           H
ATOM   4487 2HG1 ILE A 295       0.279 -13.770  16.618  1.00 91.94           H
ATOM   4488  CG2 ILE A 295      -0.458 -10.609  15.379  1.00 91.94           C
ATOM   4489 1HG2 ILE A 295       0.040  -9.643  15.467  1.00 91.94           H
ATOM   4490 2HG2 ILE A 295      -0.522 -10.890  14.328  1.00 91.94           H
ATOM   4491 3HG2 ILE A 295      -1.461 -10.540  15.799  1.00 91.94           H
ATOM   4492  CD1 ILE A 295      -1.692 -12.943  16.911  1.00 91.94           C
ATOM   4493 1HD1 ILE A 295      -1.505 -12.638  17.941  1.00 91.94           H
ATOM   4494 2HD1 ILE A 295      -2.343 -12.213  16.429  1.00 91.94           H
ATOM   4495 3HD1 ILE A 295      -2.174 -13.921  16.904  1.00 91.94           H
ATOM   4496  HN  ILE A 295       2.237 -12.577  17.450  1.00 91.94           H
ATOM   4497  N   ASP A 296       2.903  -9.751  16.158  1.00 93.33           N
ATOM   4498  CA  ASP A 296       3.479  -8.438  15.921  1.00 93.33           C
ATOM   4499  C   ASP A 296       4.687  -8.576  14.992  1.00 93.33           C
ATOM   4500  O   ASP A 296       4.866  -7.772  14.078  1.00 93.33           O
ATOM   4501  HA  ASP A 296       2.676  -7.850  15.476  1.00 93.33           H
ATOM   4502  CB  ASP A 296       3.957  -7.802  17.227  1.00 93.33           C
ATOM   4503 1HB  ASP A 296       4.457  -8.552  17.840  1.00 93.33           H
ATOM   4504 2HB  ASP A 296       4.691  -7.026  17.011  1.00 93.33           H
ATOM   4505  CG  ASP A 296       2.785  -7.200  18.005  1.00 93.33           C
ATOM   4506  OD1 ASP A 296       1.634  -7.500  17.620  1.00 93.33           O
ATOM   4507  OD2 ASP A 296       3.066  -6.453  18.967  1.00 93.33           O
ATOM   4508  HN  ASP A 296       2.940 -10.063  17.108  1.00 93.33           H
ATOM   4509  N   ILE A 297       5.484  -9.600  15.258  1.00 93.18           N
ATOM   4510  CA  ILE A 297       6.654  -9.870  14.440  1.00 93.18           C
ATOM   4511  C   ILE A 297       6.207 -10.220  13.019  1.00 93.18           C
ATOM   4512  O   ILE A 297       6.767  -9.716  12.047  1.00 93.18           O
ATOM   4513  HA  ILE A 297       7.244  -8.954  14.401  1.00 93.18           H
ATOM   4514  CB  ILE A 297       7.528 -10.943  15.092  1.00 93.18           C
ATOM   4515  HB  ILE A 297       6.890 -11.786  15.360  1.00 93.18           H
ATOM   4516  CG1 ILE A 297       8.159 -10.425  16.386  1.00 93.18           C
ATOM   4517 1HG1 ILE A 297       8.881  -9.642  16.153  1.00 93.18           H
ATOM   4518 2HG1 ILE A 297       7.392  -9.974  17.014  1.00 93.18           H
ATOM   4519  CG2 ILE A 297       8.578 -11.466  14.110  1.00 93.18           C
ATOM   4520 1HG2 ILE A 297       8.081 -11.900  13.243  1.00 93.18           H
ATOM   4521 2HG2 ILE A 297       9.217 -10.643  13.789  1.00 93.18           H
ATOM   4522 3HG2 ILE A 297       9.185 -12.228  14.599  1.00 93.18           H
ATOM   4523  CD1 ILE A 297       8.853 -11.555  17.149  1.00 93.18           C
ATOM   4524 1HD1 ILE A 297       8.123 -12.325  17.400  1.00 93.18           H
ATOM   4525 2HD1 ILE A 297       9.636 -11.987  16.526  1.00 93.18           H
ATOM   4526 3HD1 ILE A 297       9.293 -11.160  18.064  1.00 93.18           H
ATOM   4527  HN  ILE A 297       5.342 -10.237  16.016  1.00 93.18           H
ATOM   4528  N   CYS A 298       5.203 -11.081  12.944  1.00 94.77           N
ATOM   4529  CA  CYS A 298       4.684 -11.515  11.658  1.00 94.77           C
ATOM   4530  C   CYS A 298       4.224 -10.278  10.884  1.00 94.77           C
ATOM   4531  O   CYS A 298       4.445 -10.179   9.678  1.00 94.77           O
ATOM   4532  HA  CYS A 298       5.504 -12.013  11.141  1.00 94.77           H
ATOM   4533  CB  CYS A 298       3.558 -12.539  11.819  1.00 94.77           C
ATOM   4534 1HB  CYS A 298       2.859 -12.205  12.586  1.00 94.77           H
ATOM   4535 2HB  CYS A 298       2.996 -12.622  10.889  1.00 94.77           H
ATOM   4536  SG  CYS A 298       4.255 -14.168  12.275  1.00 94.77           S
ATOM   4537  HG  CYS A 298       4.482 -13.870  13.551  1.00 94.77           H
ATOM   4538  HN  CYS A 298       4.748 -11.480  13.740  1.00 94.77           H
ATOM   4539  N   PHE A 299       3.593  -9.366  11.609  1.00 93.76           N
ATOM   4540  CA  PHE A 299       3.099  -8.140  11.005  1.00 93.76           C
ATOM   4541  C   PHE A 299       4.243  -7.335  10.386  1.00 93.76           C
ATOM   4542  O   PHE A 299       4.149  -6.895   9.241  1.00 93.76           O
ATOM   4543  HA  PHE A 299       2.394  -8.426  10.224  1.00 93.76           H
ATOM   4544  CB  PHE A 299       2.459  -7.317  12.124  1.00 93.76           C
ATOM   4545 1HB  PHE A 299       1.645  -7.893  12.565  1.00 93.76           H
ATOM   4546 2HB  PHE A 299       3.196  -7.154  12.910  1.00 93.76           H
ATOM   4547  CG  PHE A 299       1.915  -5.962  11.667  1.00 93.76           C
ATOM   4548  CD1 PHE A 299       2.661  -4.837  11.837  1.00 93.76           C
ATOM   4549  HD1 PHE A 299       3.646  -4.901  12.300  1.00 93.76           H
ATOM   4550  CD2 PHE A 299       0.686  -5.882  11.089  1.00 93.76           C
ATOM   4551  HD2 PHE A 299       0.089  -6.783  10.953  1.00 93.76           H
ATOM   4552  CE1 PHE A 299       2.156  -3.580  11.413  1.00 93.76           C
ATOM   4553  HE1 PHE A 299       2.754  -2.678  11.549  1.00 93.76           H
ATOM   4554  CE2 PHE A 299       0.182  -4.624  10.665  1.00 93.76           C
ATOM   4555  HE2 PHE A 299      -0.803  -4.560  10.202  1.00 93.76           H
ATOM   4556  CZ  PHE A 299       0.927  -3.500  10.835  1.00 93.76           C
ATOM   4557  HZ  PHE A 299       0.540  -2.534  10.509  1.00 93.76           H
ATOM   4558  HN  PHE A 299       3.418  -9.454  12.590  1.00 93.76           H
ATOM   4559  N   GLN A 300       5.298  -7.166  11.170  1.00 90.24           N
ATOM   4560  CA  GLN A 300       6.423  -6.351  10.746  1.00 90.24           C
ATOM   4561  C   GLN A 300       7.056  -6.936   9.482  1.00 90.24           C
ATOM   4562  O   GLN A 300       7.407  -6.200   8.561  1.00 90.24           O
ATOM   4563  HA  GLN A 300       6.004  -5.368  10.529  1.00 90.24           H
ATOM   4564  CB  GLN A 300       7.457  -6.219  11.866  1.00 90.24           C
ATOM   4565 1HB  GLN A 300       7.680  -7.203  12.278  1.00 90.24           H
ATOM   4566 2HB  GLN A 300       8.389  -5.825  11.460  1.00 90.24           H
ATOM   4567  CG  GLN A 300       6.948  -5.297  12.976  1.00 90.24           C
ATOM   4568 1HG  GLN A 300       6.738  -4.309  12.566  1.00 90.24           H
ATOM   4569 2HG  GLN A 300       6.010  -5.684  13.373  1.00 90.24           H
ATOM   4570  CD  GLN A 300       7.975  -5.179  14.104  1.00 90.24           C
ATOM   4571  OE1 GLN A 300       9.084  -5.681  14.024  1.00 90.24           O
ATOM   4572  NE2 GLN A 300       7.545  -4.490  15.157  1.00 90.24           N
ATOM   4573 1HE2 GLN A 300       6.622  -4.104  15.159  1.00 90.24           H
ATOM   4574 2HE2 GLN A 300       8.144  -4.357  15.947  1.00 90.24           H
ATOM   4575  HN  GLN A 300       5.390  -7.574  12.078  1.00 90.24           H
ATOM   4576  N   VAL A 301       7.181  -8.255   9.477  1.00 95.23           N
ATOM   4577  CA  VAL A 301       7.830  -8.942   8.373  1.00 95.23           C
ATOM   4578  C   VAL A 301       6.983  -8.780   7.109  1.00 95.23           C
ATOM   4579  O   VAL A 301       7.485  -8.346   6.073  1.00 95.23           O
ATOM   4580  HA  VAL A 301       8.797  -8.464   8.211  1.00 95.23           H
ATOM   4581  CB  VAL A 301       8.080 -10.405   8.742  1.00 95.23           C
ATOM   4582  HB  VAL A 301       7.130 -10.841   9.048  1.00 95.23           H
ATOM   4583  CG1 VAL A 301       8.592 -11.195   7.535  1.00 95.23           C
ATOM   4584 1HG1 VAL A 301       7.852 -11.157   6.736  1.00 95.23           H
ATOM   4585 2HG1 VAL A 301       9.527 -10.758   7.185  1.00 95.23           H
ATOM   4586 3HG1 VAL A 301       8.762 -12.232   7.825  1.00 95.23           H
ATOM   4587  CG2 VAL A 301       9.050 -10.516   9.920  1.00 95.23           C
ATOM   4588 1HG2 VAL A 301      10.001 -10.055   9.653  1.00 95.23           H
ATOM   4589 2HG2 VAL A 301       8.629 -10.005  10.786  1.00 95.23           H
ATOM   4590 3HG2 VAL A 301       9.210 -11.567  10.161  1.00 95.23           H
ATOM   4591  HN  VAL A 301       6.849  -8.851  10.209  1.00 95.23           H
ATOM   4592  N   THR A 302       5.714  -9.137   7.236  1.00 94.41           N
ATOM   4593  CA  THR A 302       4.831  -9.184   6.084  1.00 94.41           C
ATOM   4594  C   THR A 302       4.610  -7.777   5.524  1.00 94.41           C
ATOM   4595  O   THR A 302       4.452  -7.604   4.316  1.00 94.41           O
ATOM   4596  HA  THR A 302       5.317  -9.767   5.301  1.00 94.41           H
ATOM   4597  CB  THR A 302       3.535  -9.879   6.508  1.00 94.41           C
ATOM   4598  HB  THR A 302       2.828  -9.923   5.680  1.00 94.41           H
ATOM   4599  OG1 THR A 302       3.103  -9.141   7.648  1.00 94.41           O
ATOM   4600  HG1 THR A 302       2.199  -9.457   7.936  1.00 94.41           H
ATOM   4601  CG2 THR A 302       3.778 -11.290   7.047  1.00 94.41           C
ATOM   4602 1HG2 THR A 302       4.432 -11.239   7.918  1.00 94.41           H
ATOM   4603 2HG2 THR A 302       4.248 -11.899   6.275  1.00 94.41           H
ATOM   4604 3HG2 THR A 302       2.826 -11.738   7.334  1.00 94.41           H
ATOM   4605  HN  THR A 302       5.289  -9.391   8.105  1.00 94.41           H
ATOM   4606  N   GLN A 303       4.606  -6.809   6.428  1.00 91.40           N
ATOM   4607  CA  GLN A 303       4.473  -5.417   6.033  1.00 91.40           C
ATOM   4608  C   GLN A 303       5.656  -4.997   5.159  1.00 91.40           C
ATOM   4609  O   GLN A 303       5.480  -4.300   4.162  1.00 91.40           O
ATOM   4610  HA  GLN A 303       3.550  -5.367   5.455  1.00 91.40           H
ATOM   4611  CB  GLN A 303       4.346  -4.509   7.258  1.00 91.40           C
ATOM   4612 1HB  GLN A 303       3.480  -4.807   7.849  1.00 91.40           H
ATOM   4613 2HB  GLN A 303       5.223  -4.628   7.896  1.00 91.40           H
ATOM   4614  CG  GLN A 303       4.207  -3.043   6.842  1.00 91.40           C
ATOM   4615 1HG  GLN A 303       5.125  -2.710   6.359  1.00 91.40           H
ATOM   4616 2HG  GLN A 303       3.406  -2.944   6.109  1.00 91.40           H
ATOM   4617  CD  GLN A 303       3.910  -2.156   8.053  1.00 91.40           C
ATOM   4618  OE1 GLN A 303       4.731  -1.972   8.937  1.00 91.40           O
ATOM   4619  NE2 GLN A 303       2.694  -1.617   8.044  1.00 91.40           N
ATOM   4620 1HE2 GLN A 303       2.068  -1.809   7.288  1.00 91.40           H
ATOM   4621 2HE2 GLN A 303       2.406  -1.021   8.793  1.00 91.40           H
ATOM   4622  HN  GLN A 303       4.692  -6.963   7.412  1.00 91.40           H
ATOM   4623  N   THR A 304       6.837  -5.440   5.566  1.00 92.91           N
ATOM   4624  CA  THR A 304       8.054  -5.086   4.856  1.00 92.91           C
ATOM   4625  C   THR A 304       8.026  -5.653   3.435  1.00 92.91           C
ATOM   4626  O   THR A 304       8.385  -4.965   2.481  1.00 92.91           O
ATOM   4627  HA  THR A 304       8.097  -4.000   4.766  1.00 92.91           H
ATOM   4628  CB  THR A 304       9.244  -5.577   5.682  1.00 92.91           C
ATOM   4629  HB  THR A 304       9.266  -6.666   5.724  1.00 92.91           H
ATOM   4630  OG1 THR A 304       9.092  -4.917   6.936  1.00 92.91           O
ATOM   4631  HG1 THR A 304       8.699  -5.544   7.608  1.00 92.91           H
ATOM   4632  CG2 THR A 304      10.582  -5.060   5.148  1.00 92.91           C
ATOM   4633 1HG2 THR A 304      10.584  -3.970   5.170  1.00 92.91           H
ATOM   4634 2HG2 THR A 304      10.721  -5.403   4.123  1.00 92.91           H
ATOM   4635 3HG2 THR A 304      11.392  -5.438   5.771  1.00 92.91           H
ATOM   4636  HN  THR A 304       6.969  -6.028   6.364  1.00 92.91           H
ATOM   4637  N   ILE A 305       7.596  -6.903   3.339  1.00 92.72           N
ATOM   4638  CA  ILE A 305       7.485  -7.559   2.047  1.00 92.72           C
ATOM   4639  C   ILE A 305       6.563  -6.740   1.142  1.00 92.72           C
ATOM   4640  O   ILE A 305       6.826  -6.598  -0.052  1.00 92.72           O
ATOM   4641  HA  ILE A 305       8.480  -7.575   1.603  1.00 92.72           H
ATOM   4642  CB  ILE A 305       7.043  -9.013   2.222  1.00 92.72           C
ATOM   4643  HB  ILE A 305       6.153  -9.027   2.850  1.00 92.72           H
ATOM   4644  CG1 ILE A 305       8.117  -9.830   2.943  1.00 92.72           C
ATOM   4645 1HG1 ILE A 305       8.955 -10.011   2.270  1.00 92.72           H
ATOM   4646 2HG1 ILE A 305       8.505  -9.261   3.788  1.00 92.72           H
ATOM   4647  CG2 ILE A 305       6.658  -9.634   0.877  1.00 92.72           C
ATOM   4648 1HG2 ILE A 305       5.835  -9.069   0.439  1.00 92.72           H
ATOM   4649 2HG2 ILE A 305       7.516  -9.607   0.205  1.00 92.72           H
ATOM   4650 3HG2 ILE A 305       6.348 -10.668   1.030  1.00 92.72           H
ATOM   4651  CD1 ILE A 305       7.553 -11.164   3.435  1.00 92.72           C
ATOM   4652 1HD1 ILE A 305       6.731 -10.979   4.127  1.00 92.72           H
ATOM   4653 2HD1 ILE A 305       7.188 -11.740   2.584  1.00 92.72           H
ATOM   4654 3HD1 ILE A 305       8.337 -11.725   3.944  1.00 92.72           H
ATOM   4655  HN  ILE A 305       7.327  -7.463   4.122  1.00 92.72           H
ATOM   4656  N   ALA A 306       5.503  -6.223   1.743  1.00 92.26           N
ATOM   4657  CA  ALA A 306       4.519  -5.456   0.998  1.00 92.26           C
ATOM   4658  C   ALA A 306       5.178  -4.189   0.447  1.00 92.26           C
ATOM   4659  O   ALA A 306       4.843  -3.737  -0.647  1.00 92.26           O
ATOM   4660  HA  ALA A 306       4.181  -6.071   0.164  1.00 92.26           H
ATOM   4661  CB  ALA A 306       3.323  -5.145   1.900  1.00 92.26           C
ATOM   4662 1HB  ALA A 306       2.873  -6.078   2.240  1.00 92.26           H
ATOM   4663 2HB  ALA A 306       3.657  -4.567   2.761  1.00 92.26           H
ATOM   4664 3HB  ALA A 306       2.585  -4.570   1.340  1.00 92.26           H
ATOM   4665  HN  ALA A 306       5.310  -6.320   2.720  1.00 92.26           H
ATOM   4666  N   PHE A 307       6.102  -3.653   1.229  1.00 90.36           N
ATOM   4667  CA  PHE A 307       6.764  -2.412   0.864  1.00 90.36           C
ATOM   4668  C   PHE A 307       7.703  -2.620  -0.325  1.00 90.36           C
ATOM   4669  O   PHE A 307       7.904  -1.711  -1.129  1.00 90.36           O
ATOM   4670  HA  PHE A 307       5.986  -1.699   0.590  1.00 90.36           H
ATOM   4671  CB  PHE A 307       7.586  -1.969   2.077  1.00 90.36           C
ATOM   4672 1HB  PHE A 307       8.209  -2.802   2.404  1.00 90.36           H
ATOM   4673 2HB  PHE A 307       8.259  -1.168   1.773  1.00 90.36           H
ATOM   4674  CG  PHE A 307       6.742  -1.488   3.258  1.00 90.36           C
ATOM   4675  CD1 PHE A 307       5.393  -1.376   3.130  1.00 90.36           C
ATOM   4676  HD1 PHE A 307       4.912  -1.629   2.185  1.00 90.36           H
ATOM   4677  CD2 PHE A 307       7.341  -1.171   4.438  1.00 90.36           C
ATOM   4678  HD2 PHE A 307       8.423  -1.261   4.541  1.00 90.36           H
ATOM   4679  CE1 PHE A 307       4.610  -0.928   4.227  1.00 90.36           C
ATOM   4680  HE1 PHE A 307       3.528  -0.839   4.124  1.00 90.36           H
ATOM   4681  CE2 PHE A 307       6.558  -0.724   5.535  1.00 90.36           C
ATOM   4682  HE2 PHE A 307       7.038  -0.470   6.480  1.00 90.36           H
ATOM   4683  CZ  PHE A 307       5.209  -0.612   5.406  1.00 90.36           C
ATOM   4684  HZ  PHE A 307       4.608  -0.269   6.248  1.00 90.36           H
ATOM   4685  HN  PHE A 307       6.400  -4.051   2.097  1.00 90.36           H
ATOM   4686  N   PHE A 308       8.253  -3.823  -0.400  1.00 88.62           N
ATOM   4687  CA  PHE A 308       9.162  -4.164  -1.481  1.00 88.62           C
ATOM   4688  C   PHE A 308       8.458  -4.081  -2.837  1.00 88.62           C
ATOM   4689  O   PHE A 308       9.106  -3.910  -3.868  1.00 88.62           O
ATOM   4690  HA  PHE A 308       9.981  -3.445  -1.455  1.00 88.62           H
ATOM   4691  CB  PHE A 308       9.618  -5.605  -1.244  1.00 88.62           C
ATOM   4692 1HB  PHE A 308       8.818  -6.151  -0.744  1.00 88.62           H
ATOM   4693 2HB  PHE A 308       9.778  -6.088  -2.209  1.00 88.62           H
ATOM   4694  CG  PHE A 308      10.896  -5.725  -0.412  1.00 88.62           C
ATOM   4695  CD1 PHE A 308      12.109  -5.536  -0.998  1.00 88.62           C
ATOM   4696  HD1 PHE A 308      12.171  -5.299  -2.060  1.00 88.62           H
ATOM   4697  CD2 PHE A 308      10.820  -6.020   0.913  1.00 88.62           C
ATOM   4698  HD2 PHE A 308       9.847  -6.171   1.383  1.00 88.62           H
ATOM   4699  CE1 PHE A 308      13.295  -5.647  -0.225  1.00 88.62           C
ATOM   4700  HE1 PHE A 308      14.268  -5.496  -0.694  1.00 88.62           H
ATOM   4701  CE2 PHE A 308      12.006  -6.131   1.686  1.00 88.62           C
ATOM   4702  HE2 PHE A 308      11.944  -6.367   2.748  1.00 88.62           H
ATOM   4703  CZ  PHE A 308      13.219  -5.942   1.100  1.00 88.62           C
ATOM   4704  HZ  PHE A 308      14.129  -6.027   1.694  1.00 88.62           H
ATOM   4705  HN  PHE A 308       8.087  -4.556   0.259  1.00 88.62           H
ATOM   4706  N   HIS A 309       7.139  -4.206  -2.792  1.00 79.35           N
ATOM   4707  CA  HIS A 309       6.342  -4.166  -4.005  1.00 79.35           C
ATOM   4708  C   HIS A 309       6.559  -2.829  -4.718  1.00 79.35           C
ATOM   4709  O   HIS A 309       6.622  -2.779  -5.945  1.00 79.35           O
ATOM   4710  HA  HIS A 309       6.703  -4.971  -4.644  1.00 79.35           H
ATOM   4711  CB  HIS A 309       4.869  -4.440  -3.697  1.00 79.35           C
ATOM   4712 1HB  HIS A 309       4.774  -5.449  -3.295  1.00 79.35           H
ATOM   4713 2HB  HIS A 309       4.537  -3.755  -2.917  1.00 79.35           H
ATOM   4714  CG  HIS A 309       3.955  -4.301  -4.891  1.00 79.35           C
ATOM   4715  ND1 HIS A 309       3.259  -3.138  -5.171  1.00 79.35           N
ATOM   4716  HD1 HIS A 309       3.287  -2.296  -4.633  1.00 79.35           H
ATOM   4717  CD2 HIS A 309       3.630  -5.190  -5.873  1.00 79.35           C
ATOM   4718  HD2 HIS A 309       4.003  -6.211  -5.958  1.00 79.35           H
ATOM   4719  CE1 HIS A 309       2.551  -3.330  -6.274  1.00 79.35           C
ATOM   4720  HE1 HIS A 309       1.898  -2.599  -6.752  1.00 79.35           H
ATOM   4721  NE2 HIS A 309       2.782  -4.602  -6.707  1.00 79.35           N
ATOM   4722  HN  HIS A 309       6.618  -4.332  -1.947  1.00 79.35           H
ATOM   4723  N   SER A 310       6.667  -1.779  -3.918  1.00 84.74           N
ATOM   4724  CA  SER A 310       6.732  -0.431  -4.457  1.00 84.74           C
ATOM   4725  C   SER A 310       8.044  -0.235  -5.220  1.00 84.74           C
ATOM   4726  O   SER A 310       8.122   0.596  -6.123  1.00 84.74           O
ATOM   4727  HA  SER A 310       5.881  -0.349  -5.132  1.00 84.74           H
ATOM   4728  CB  SER A 310       6.603   0.613  -3.346  1.00 84.74           C
ATOM   4729 1HB  SER A 310       7.355   0.422  -2.580  1.00 84.74           H
ATOM   4730 2HB  SER A 310       6.809   1.603  -3.753  1.00 84.74           H
ATOM   4731  OG  SER A 310       5.308   0.604  -2.752  1.00 84.74           O
ATOM   4732  HG  SER A 310       4.647   1.037  -3.366  1.00 84.74           H
ATOM   4733  HN  SER A 310       6.711  -1.838  -2.921  1.00 84.74           H
ATOM   4734  N   CYS A 311       9.041  -1.014  -4.828  1.00 87.71           N
ATOM   4735  CA  CYS A 311      10.351  -0.923  -5.451  1.00 87.71           C
ATOM   4736  C   CYS A 311      10.412  -1.942  -6.591  1.00 87.71           C
ATOM   4737  O   CYS A 311      11.291  -1.868  -7.448  1.00 87.71           O
ATOM   4738  HA  CYS A 311      10.445   0.092  -5.835  1.00 87.71           H
ATOM   4739  CB  CYS A 311      11.476  -1.134  -4.436  1.00 87.71           C
ATOM   4740 1HB  CYS A 311      12.422  -0.788  -4.853  1.00 87.71           H
ATOM   4741 2HB  CYS A 311      11.286  -0.541  -3.542  1.00 87.71           H
ATOM   4742  SG  CYS A 311      11.598  -2.906  -3.996  1.00 87.71           S
ATOM   4743  HG  CYS A 311      12.647  -2.776  -3.187  1.00 87.71           H
ATOM   4744  HN  CYS A 311       8.966  -1.697  -4.101  1.00 87.71           H
ATOM   4745  N   LEU A 312       9.468  -2.871  -6.563  1.00 85.01           N
ATOM   4746  CA  LEU A 312       9.497  -3.996  -7.483  1.00 85.01           C
ATOM   4747  C   LEU A 312       8.872  -3.576  -8.815  1.00 85.01           C
ATOM   4748  O   LEU A 312       9.288  -4.043  -9.874  1.00 85.01           O
ATOM   4749  HA  LEU A 312      10.542  -4.249  -7.657  1.00 85.01           H
ATOM   4750  CB  LEU A 312       8.833  -5.221  -6.852  1.00 85.01           C
ATOM   4751 1HB  LEU A 312       7.914  -4.900  -6.362  1.00 85.01           H
ATOM   4752 2HB  LEU A 312       8.546  -5.906  -7.650  1.00 85.01           H
ATOM   4753  CG  LEU A 312       9.677  -5.993  -5.836  1.00 85.01           C
ATOM   4754  HG  LEU A 312       9.972  -5.304  -5.044  1.00 85.01           H
ATOM   4755  CD1 LEU A 312       8.863  -7.110  -5.182  1.00 85.01           C
ATOM   4756 1HD1 LEU A 312       8.003  -6.681  -4.667  1.00 85.01           H
ATOM   4757 2HD1 LEU A 312       8.518  -7.805  -5.948  1.00 85.01           H
ATOM   4758 3HD1 LEU A 312       9.487  -7.643  -4.464  1.00 85.01           H
ATOM   4759  CD2 LEU A 312      10.962  -6.520  -6.478  1.00 85.01           C
ATOM   4760 1HD2 LEU A 312      10.709  -7.188  -7.301  1.00 85.01           H
ATOM   4761 2HD2 LEU A 312      11.549  -5.683  -6.857  1.00 85.01           H
ATOM   4762 3HD2 LEU A 312      11.543  -7.064  -5.734  1.00 85.01           H
ATOM   4763  HN  LEU A 312       8.694  -2.864  -5.929  1.00 85.01           H
ATOM   4764  N   ASN A 313       7.883  -2.699  -8.718  1.00 79.76           N
ATOM   4765  CA  ASN A 313       7.096  -2.327  -9.882  1.00 79.76           C
ATOM   4766  C   ASN A 313       8.034  -1.881 -11.005  1.00 79.76           C
ATOM   4767  O   ASN A 313       7.980  -2.415 -12.112  1.00 79.76           O
ATOM   4768  HA  ASN A 313       6.529  -3.221 -10.142  1.00 79.76           H
ATOM   4769  CB  ASN A 313       6.156  -1.164  -9.561  1.00 79.76           C
ATOM   4770 1HB  ASN A 313       6.677  -0.427  -8.950  1.00 79.76           H
ATOM   4771 2HB  ASN A 313       5.864  -0.662 -10.484  1.00 79.76           H
ATOM   4772  CG  ASN A 313       4.907  -1.654  -8.825  1.00 79.76           C
ATOM   4773  OD1 ASN A 313       4.473  -2.785  -8.971  1.00 79.76           O
ATOM   4774  ND2 ASN A 313       4.357  -0.744  -8.027  1.00 79.76           N
ATOM   4775 1HD2 ASN A 313       4.764   0.167  -7.952  1.00 79.76           H
ATOM   4776 2HD2 ASN A 313       3.536  -0.969  -7.502  1.00 79.76           H
ATOM   4777  HN  ASN A 313       7.618  -2.247  -7.867  1.00 79.76           H
ATOM   4778  N   PRO A 314       8.907  -0.899 -10.744  1.00 80.57           N
ATOM   4779  CA  PRO A 314       9.805  -0.391 -11.784  1.00 80.57           C
ATOM   4780  C   PRO A 314      10.597  -1.501 -12.455  1.00 80.57           C
ATOM   4781  O   PRO A 314      10.770  -1.497 -13.672  1.00 80.57           O
ATOM   4782  HA  PRO A 314       9.228   0.071 -12.584  1.00 80.57           H
ATOM   4783  CB  PRO A 314      10.716   0.582 -11.032  1.00 80.57           C
ATOM   4784 1HB  PRO A 314      11.621   0.090 -10.675  1.00 80.57           H
ATOM   4785 2HB  PRO A 314      11.033   1.408 -11.669  1.00 80.57           H
ATOM   4786  CG  PRO A 314       9.844   1.062  -9.878  1.00 80.57           C
ATOM   4787 1HG  PRO A 314      10.440   1.476  -9.065  1.00 80.57           H
ATOM   4788 2HG  PRO A 314       9.160   1.852 -10.189  1.00 80.57           H
ATOM   4789  CD  PRO A 314       9.107  -0.200  -9.461  1.00 80.57           C
ATOM   4790 1HD  PRO A 314       9.694  -0.800  -8.765  1.00 80.57           H
ATOM   4791 2HD  PRO A 314       8.164   0.027  -8.965  1.00 80.57           H
ATOM   4792  N   VAL A 315      11.062  -2.432 -11.634  1.00 81.91           N
ATOM   4793  CA  VAL A 315      11.897  -3.515 -12.127  1.00 81.91           C
ATOM   4794  C   VAL A 315      11.080  -4.387 -13.083  1.00 81.91           C
ATOM   4795  O   VAL A 315      11.586  -4.824 -14.116  1.00 81.91           O
ATOM   4796  HA  VAL A 315      12.723  -3.068 -12.679  1.00 81.91           H
ATOM   4797  CB  VAL A 315      12.481  -4.301 -10.952  1.00 81.91           C
ATOM   4798  HB  VAL A 315      11.652  -4.734 -10.392  1.00 81.91           H
ATOM   4799  CG1 VAL A 315      13.364  -5.450 -11.446  1.00 81.91           C
ATOM   4800 1HG1 VAL A 315      12.769  -6.127 -12.058  1.00 81.91           H
ATOM   4801 2HG1 VAL A 315      14.184  -5.047 -12.040  1.00 81.91           H
ATOM   4802 3HG1 VAL A 315      13.766  -5.992 -10.590  1.00 81.91           H
ATOM   4803  CG2 VAL A 315      13.257  -3.381 -10.007  1.00 81.91           C
ATOM   4804 1HG2 VAL A 315      14.073  -2.907 -10.552  1.00 81.91           H
ATOM   4805 2HG2 VAL A 315      12.587  -2.614  -9.617  1.00 81.91           H
ATOM   4806 3HG2 VAL A 315      13.661  -3.965  -9.181  1.00 81.91           H
ATOM   4807  HN  VAL A 315      10.878  -2.454 -10.651  1.00 81.91           H
ATOM   4808  N   LEU A 316       9.831  -4.615 -12.705  1.00 80.39           N
ATOM   4809  CA  LEU A 316       8.950  -5.454 -13.499  1.00 80.39           C
ATOM   4810  C   LEU A 316       8.831  -4.871 -14.908  1.00 80.39           C
ATOM   4811  O   LEU A 316       8.848  -5.608 -15.893  1.00 80.39           O
ATOM   4812  HA  LEU A 316       9.413  -6.438 -13.571  1.00 80.39           H
ATOM   4813  CB  LEU A 316       7.605  -5.637 -12.794  1.00 80.39           C
ATOM   4814 1HB  LEU A 316       7.185  -4.651 -12.594  1.00 80.39           H
ATOM   4815 2HB  LEU A 316       6.923  -6.141 -13.479  1.00 80.39           H
ATOM   4816  CG  LEU A 316       7.637  -6.422 -11.481  1.00 80.39           C
ATOM   4817  HG  LEU A 316       8.326  -5.922 -10.801  1.00 80.39           H
ATOM   4818  CD1 LEU A 316       6.262  -6.425 -10.810  1.00 80.39           C
ATOM   4819 1HD1 LEU A 316       5.960  -5.399 -10.596  1.00 80.39           H
ATOM   4820 2HD1 LEU A 316       5.533  -6.887 -11.476  1.00 80.39           H
ATOM   4821 3HD1 LEU A 316       6.313  -6.989  -9.879  1.00 80.39           H
ATOM   4822  CD2 LEU A 316       8.169  -7.839 -11.702  1.00 80.39           C
ATOM   4823 1HD2 LEU A 316       7.524  -8.364 -12.408  1.00 80.39           H
ATOM   4824 2HD2 LEU A 316       9.181  -7.789 -12.104  1.00 80.39           H
ATOM   4825 3HD2 LEU A 316       8.181  -8.375 -10.753  1.00 80.39           H
ATOM   4826  HN  LEU A 316       9.421  -4.238 -11.874  1.00 80.39           H
ATOM   4827  N   TYR A 317       8.713  -3.552 -14.961  1.00 71.51           N
ATOM   4828  CA  TYR A 317       8.545  -2.865 -16.230  1.00 71.51           C
ATOM   4829  C   TYR A 317       9.783  -3.034 -17.113  1.00 71.51           C
ATOM   4830  O   TYR A 317       9.671  -3.135 -18.334  1.00 71.51           O
ATOM   4831  HA  TYR A 317       7.684  -3.302 -16.737  1.00 71.51           H
ATOM   4832  CB  TYR A 317       8.375  -1.384 -15.889  1.00 71.51           C
ATOM   4833 1HB  TYR A 317       9.279  -1.029 -15.394  1.00 71.51           H
ATOM   4834 2HB  TYR A 317       8.275  -0.817 -16.815  1.00 71.51           H
ATOM   4835  CG  TYR A 317       7.171  -1.086 -14.993  1.00 71.51           C
ATOM   4836  CD1 TYR A 317       6.089  -1.942 -14.984  1.00 71.51           C
ATOM   4837  HD1 TYR A 317       6.092  -2.831 -15.615  1.00 71.51           H
ATOM   4838  CD2 TYR A 317       7.167   0.040 -14.194  1.00 71.51           C
ATOM   4839  HD2 TYR A 317       8.021   0.716 -14.202  1.00 71.51           H
ATOM   4840  CE1 TYR A 317       4.956  -1.662 -14.141  1.00 71.51           C
ATOM   4841  HE1 TYR A 317       4.095  -2.330 -14.124  1.00 71.51           H
ATOM   4842  CE2 TYR A 317       6.034   0.320 -13.352  1.00 71.51           C
ATOM   4843  HE2 TYR A 317       6.017   1.206 -12.716  1.00 71.51           H
ATOM   4844  CZ  TYR A 317       4.984  -0.544 -13.366  1.00 71.51           C
ATOM   4845  OH  TYR A 317       3.914  -0.280 -12.570  1.00 71.51           O
ATOM   4846  HH  TYR A 317       3.321  -1.083 -12.516  1.00 71.51           H
ATOM   4847  HN  TYR A 317       8.731  -2.957 -14.157  1.00 71.51           H
ATOM   4848  N   VAL A 318      10.937  -3.060 -16.461  1.00 73.24           N
ATOM   4849  CA  VAL A 318      12.196  -3.188 -17.173  1.00 73.24           C
ATOM   4850  C   VAL A 318      12.253  -4.554 -17.860  1.00 73.24           C
ATOM   4851  O   VAL A 318      12.566  -4.645 -19.046  1.00 73.24           O
ATOM   4852  HA  VAL A 318      12.223  -2.411 -17.937  1.00 73.24           H
ATOM   4853  CB  VAL A 318      13.366  -2.951 -16.216  1.00 73.24           C
ATOM   4854  HB  VAL A 318      13.246  -3.624 -15.367  1.00 73.24           H
ATOM   4855  CG1 VAL A 318      14.700  -3.277 -16.889  1.00 73.24           C
ATOM   4856 1HG1 VAL A 318      14.707  -4.323 -17.196  1.00 73.24           H
ATOM   4857 2HG1 VAL A 318      14.831  -2.640 -17.764  1.00 73.24           H
ATOM   4858 3HG1 VAL A 318      15.515  -3.099 -16.186  1.00 73.24           H
ATOM   4859  CG2 VAL A 318      13.356  -1.517 -15.683  1.00 73.24           C
ATOM   4860 1HG2 VAL A 318      13.440  -0.819 -16.516  1.00 73.24           H
ATOM   4861 2HG2 VAL A 318      12.424  -1.334 -15.148  1.00 73.24           H
ATOM   4862 3HG2 VAL A 318      14.197  -1.375 -15.005  1.00 73.24           H
ATOM   4863  HN  VAL A 318      11.018  -2.996 -15.466  1.00 73.24           H
ATOM   4864  N   PHE A 319      11.946  -5.584 -17.084  1.00 72.51           N
ATOM   4865  CA  PHE A 319      12.125  -6.949 -17.547  1.00 72.51           C
ATOM   4866  C   PHE A 319      10.981  -7.368 -18.474  1.00 72.51           C
ATOM   4867  O   PHE A 319      11.202  -8.071 -19.459  1.00 72.51           O
ATOM   4868  HA  PHE A 319      13.066  -6.984 -18.095  1.00 72.51           H
ATOM   4869  CB  PHE A 319      12.115  -7.847 -16.308  1.00 72.51           C
ATOM   4870 1HB  PHE A 319      11.334  -7.504 -15.629  1.00 72.51           H
ATOM   4871 2HB  PHE A 319      11.854  -8.861 -16.608  1.00 72.51           H
ATOM   4872  CG  PHE A 319      13.447  -7.881 -15.555  1.00 72.51           C
ATOM   4873  CD1 PHE A 319      14.528  -8.488 -16.113  1.00 72.51           C
ATOM   4874  HD1 PHE A 319      14.447  -8.949 -17.097  1.00 72.51           H
ATOM   4875  CD2 PHE A 319      13.548  -7.305 -14.327  1.00 72.51           C
ATOM   4876  HD2 PHE A 319      12.681  -6.819 -13.879  1.00 72.51           H
ATOM   4877  CE1 PHE A 319      15.764  -8.520 -15.414  1.00 72.51           C
ATOM   4878  HE1 PHE A 319      16.631  -9.006 -15.861  1.00 72.51           H
ATOM   4879  CE2 PHE A 319      14.784  -7.337 -13.628  1.00 72.51           C
ATOM   4880  HE2 PHE A 319      14.865  -6.876 -12.643  1.00 72.51           H
ATOM   4881  CZ  PHE A 319      15.866  -7.944 -14.186  1.00 72.51           C
ATOM   4882  HZ  PHE A 319      16.814  -7.968 -13.649  1.00 72.51           H
ATOM   4883  HN  PHE A 319      11.582  -5.496 -16.157  1.00 72.51           H
ATOM   4884  N   VAL A 320       9.785  -6.918 -18.125  1.00 75.88           N
ATOM   4885  CA  VAL A 320       8.581  -7.418 -18.767  1.00 75.88           C
ATOM   4886  C   VAL A 320       8.149  -6.442 -19.863  1.00 75.88           C
ATOM   4887  O   VAL A 320       7.551  -6.845 -20.859  1.00 75.88           O
ATOM   4888  HA  VAL A 320       8.827  -8.375 -19.227  1.00 75.88           H
ATOM   4889  CB  VAL A 320       7.492  -7.662 -17.720  1.00 75.88           C
ATOM   4890  HB  VAL A 320       7.175  -6.693 -17.335  1.00 75.88           H
ATOM   4891  CG1 VAL A 320       6.272  -8.340 -18.346  1.00 75.88           C
ATOM   4892 1HG1 VAL A 320       5.865  -7.704 -19.132  1.00 75.88           H
ATOM   4893 2HG1 VAL A 320       6.568  -9.299 -18.772  1.00 75.88           H
ATOM   4894 3HG1 VAL A 320       5.514  -8.502 -17.580  1.00 75.88           H
ATOM   4895  CG2 VAL A 320       8.033  -8.481 -16.547  1.00 75.88           C
ATOM   4896 1HG2 VAL A 320       8.390  -9.444 -16.910  1.00 75.88           H
ATOM   4897 2HG2 VAL A 320       8.856  -7.942 -16.076  1.00 75.88           H
ATOM   4898 3HG2 VAL A 320       7.239  -8.639 -15.817  1.00 75.88           H
ATOM   4899  HN  VAL A 320       9.631  -6.226 -17.420  1.00 75.88           H
ATOM   4900  N   GLY A 321       8.469  -5.175 -19.642  1.00 77.45           N
ATOM   4901  CA  GLY A 321       7.974  -4.116 -20.506  1.00 77.45           C
ATOM   4902  C   GLY A 321       8.924  -3.878 -21.681  1.00 77.45           C
ATOM   4903  O   GLY A 321       9.841  -3.064 -21.587  1.00 77.45           O
ATOM   4904 1HA  GLY A 321       6.985  -4.380 -20.880  1.00 77.45           H
ATOM   4905 2HA  GLY A 321       7.862  -3.196 -19.932  1.00 77.45           H
ATOM   4906  HN  GLY A 321       9.054  -4.869 -18.891  1.00 77.45           H
ATOM   4907  N   GLU A 322       8.672  -4.604 -22.761  1.00 68.02           N
ATOM   4908  CA  GLU A 322       9.450  -4.432 -23.976  1.00 68.02           C
ATOM   4909  C   GLU A 322       9.366  -2.983 -24.459  1.00 68.02           C
ATOM   4910  O   GLU A 322      10.363  -2.414 -24.901  1.00 68.02           O
ATOM   4911  HA  GLU A 322      10.477  -4.671 -23.699  1.00 68.02           H
ATOM   4912  CB  GLU A 322       8.986  -5.401 -25.065  1.00 68.02           C
ATOM   4913 1HB  GLU A 322       8.951  -6.414 -24.665  1.00 68.02           H
ATOM   4914 2HB  GLU A 322       8.032  -5.066 -25.473  1.00 68.02           H
ATOM   4915  CG  GLU A 322       9.971  -5.422 -26.236  1.00 68.02           C
ATOM   4916 1HG  GLU A 322      10.290  -4.406 -26.466  1.00 68.02           H
ATOM   4917 2HG  GLU A 322      10.863  -5.981 -25.955  1.00 68.02           H
ATOM   4918  CD  GLU A 322       9.335  -6.055 -27.476  1.00 68.02           C
ATOM   4919  OE1 GLU A 322       9.805  -5.725 -28.586  1.00 68.02           O
ATOM   4920  OE2 GLU A 322       8.394  -6.856 -27.285  1.00 68.02           O
ATOM   4921  HN  GLU A 322       7.954  -5.297 -22.813  1.00 68.02           H
ATOM   4922  N   ARG A 323       8.168  -2.427 -24.358  1.00 65.19           N
ATOM   4923  CA  ARG A 323       7.950  -1.042 -24.741  1.00 65.19           C
ATOM   4924  C   ARG A 323       8.755  -0.109 -23.834  1.00 65.19           C
ATOM   4925  O   ARG A 323       9.395   0.826 -24.312  1.00 65.19           O
ATOM   4926  HA  ARG A 323       8.295  -0.981 -25.773  1.00 65.19           H
ATOM   4927  CB  ARG A 323       6.468  -0.673 -24.654  1.00 65.19           C
ATOM   4928 1HB  ARG A 323       5.886  -1.338 -25.293  1.00 65.19           H
ATOM   4929 2HB  ARG A 323       6.112  -0.819 -23.634  1.00 65.19           H
ATOM   4930  CG  ARG A 323       6.239   0.779 -25.078  1.00 65.19           C
ATOM   4931 1HG  ARG A 323       6.814   1.444 -24.434  1.00 65.19           H
ATOM   4932 2HG  ARG A 323       6.602   0.926 -26.095  1.00 65.19           H
ATOM   4933  CD  ARG A 323       4.755   1.144 -25.003  1.00 65.19           C
ATOM   4934 1HD  ARG A 323       4.187   0.543 -25.713  1.00 65.19           H
ATOM   4935 2HD  ARG A 323       4.366   0.917 -24.010  1.00 65.19           H
ATOM   4936  NE  ARG A 323       4.572   2.582 -25.300  1.00 65.19           N
ATOM   4937  HE  ARG A 323       5.276   3.042 -25.842  1.00 65.19           H
ATOM   4938  CZ  ARG A 323       3.523   3.307 -24.888  1.00 65.19           C
ATOM   4939  NH1 ARG A 323       2.550   2.743 -24.159  1.00 65.19           N
ATOM   4940 1HH1 ARG A 323       2.604   1.774 -23.919  1.00 65.19           H
ATOM   4941 2HH1 ARG A 323       1.771   3.291 -23.856  1.00 65.19           H
ATOM   4942  NH2 ARG A 323       3.461   4.605 -25.216  1.00 65.19           N
ATOM   4943 1HH2 ARG A 323       2.684   5.160 -24.917  1.00 65.19           H
ATOM   4944 2HH2 ARG A 323       4.191   5.018 -25.760  1.00 65.19           H
ATOM   4945  HN  ARG A 323       7.356  -2.906 -24.024  1.00 65.19           H
ATOM   4946  N   PHE A 324       8.695  -0.395 -22.542  1.00 78.02           N
ATOM   4947  CA  PHE A 324       9.335   0.460 -21.556  1.00 78.02           C
ATOM   4948  C   PHE A 324      10.858   0.422 -21.704  1.00 78.02           C
ATOM   4949  O   PHE A 324      11.522   1.450 -21.579  1.00 78.02           O
ATOM   4950  HA  PHE A 324       8.980   1.475 -21.729  1.00 78.02           H
ATOM   4951  CB  PHE A 324       8.955  -0.085 -20.178  1.00 78.02           C
ATOM   4952 1HB  PHE A 324       7.870  -0.163 -20.116  1.00 78.02           H
ATOM   4953 2HB  PHE A 324       9.353  -1.095 -20.075  1.00 78.02           H
ATOM   4954  CG  PHE A 324       9.459   0.767 -19.011  1.00 78.02           C
ATOM   4955  CD1 PHE A 324      10.619   0.440 -18.381  1.00 78.02           C
ATOM   4956  HD1 PHE A 324      11.190  -0.429 -18.707  1.00 78.02           H
ATOM   4957  CD2 PHE A 324       8.746   1.852 -18.604  1.00 78.02           C
ATOM   4958  HD2 PHE A 324       7.816   2.114 -19.109  1.00 78.02           H
ATOM   4959  CE1 PHE A 324      11.086   1.232 -17.299  1.00 78.02           C
ATOM   4960  HE1 PHE A 324      12.015   0.969 -16.793  1.00 78.02           H
ATOM   4961  CE2 PHE A 324       9.213   2.643 -17.522  1.00 78.02           C
ATOM   4962  HE2 PHE A 324       8.642   3.512 -17.196  1.00 78.02           H
ATOM   4963  CZ  PHE A 324      10.373   2.316 -16.892  1.00 78.02           C
ATOM   4964  HZ  PHE A 324      10.732   2.924 -16.061  1.00 78.02           H
ATOM   4965  HN  PHE A 324       8.222  -1.192 -22.167  1.00 78.02           H
ATOM   4966  N   ARG A 325      11.366  -0.773 -21.968  1.00 75.42           N
ATOM   4967  CA  ARG A 325      12.797  -0.957 -22.137  1.00 75.42           C
ATOM   4968  C   ARG A 325      13.319  -0.056 -23.259  1.00 75.42           C
ATOM   4969  O   ARG A 325      14.321   0.636 -23.088  1.00 75.42           O
ATOM   4970  HA  ARG A 325      13.229  -0.677 -21.176  1.00 75.42           H
ATOM   4971  CB  ARG A 325      13.130  -2.413 -22.465  1.00 75.42           C
ATOM   4972 1HB  ARG A 325      12.477  -2.769 -23.262  1.00 75.42           H
ATOM   4973 2HB  ARG A 325      14.152  -2.482 -22.837  1.00 75.42           H
ATOM   4974  CG  ARG A 325      12.970  -3.304 -21.231  1.00 75.42           C
ATOM   4975 1HG  ARG A 325      13.338  -2.779 -20.349  1.00 75.42           H
ATOM   4976 2HG  ARG A 325      11.913  -3.509 -21.062  1.00 75.42           H
ATOM   4977  CD  ARG A 325      13.730  -4.620 -21.402  1.00 75.42           C
ATOM   4978 1HD  ARG A 325      14.803  -4.431 -21.417  1.00 75.42           H
ATOM   4979 2HD  ARG A 325      13.533  -5.276 -20.554  1.00 75.42           H
ATOM   4980  NE  ARG A 325      13.317  -5.283 -22.660  1.00 75.42           N
ATOM   4981  HE  ARG A 325      13.328  -4.742 -23.500  1.00 75.42           H
ATOM   4982  CZ  ARG A 325      12.929  -6.563 -22.742  1.00 75.42           C
ATOM   4983  NH1 ARG A 325      12.895  -7.335 -21.647  1.00 75.42           N
ATOM   4984 1HH1 ARG A 325      13.160  -6.957 -20.760  1.00 75.42           H
ATOM   4985 2HH1 ARG A 325      12.605  -8.290 -21.717  1.00 75.42           H
ATOM   4986  NH2 ARG A 325      12.576  -7.060 -23.935  1.00 75.42           N
ATOM   4987 1HH2 ARG A 325      12.284  -8.013 -24.013  1.00 75.42           H
ATOM   4988 2HH2 ARG A 325      12.604  -6.477 -24.747  1.00 75.42           H
ATOM   4989  HN  ARG A 325      10.818  -1.604 -22.066  1.00 75.42           H
ATOM   4990  N   ARG A 326      12.616  -0.096 -24.381  1.00 68.60           N
ATOM   4991  CA  ARG A 326      13.012   0.687 -25.540  1.00 68.60           C
ATOM   4992  C   ARG A 326      12.953   2.181 -25.215  1.00 68.60           C
ATOM   4993  O   ARG A 326      13.861   2.933 -25.568  1.00 68.60           O
ATOM   4994  HA  ARG A 326      14.033   0.372 -25.754  1.00 68.60           H
ATOM   4995  CB  ARG A 326      12.105   0.396 -26.737  1.00 68.60           C
ATOM   4996 1HB  ARG A 326      11.081   0.245 -26.394  1.00 68.60           H
ATOM   4997 2HB  ARG A 326      12.092   1.257 -27.406  1.00 68.60           H
ATOM   4998  CG  ARG A 326      12.582  -0.842 -27.498  1.00 68.60           C
ATOM   4999 1HG  ARG A 326      13.639  -0.738 -27.743  1.00 68.60           H
ATOM   5000 2HG  ARG A 326      12.487  -1.723 -26.863  1.00 68.60           H
ATOM   5001  CD  ARG A 326      11.773  -1.042 -28.781  1.00 68.60           C
ATOM   5002 1HD  ARG A 326      11.343  -0.093 -29.102  1.00 68.60           H
ATOM   5003 2HD  ARG A 326      12.427  -1.383 -29.584  1.00 68.60           H
ATOM   5004  NE  ARG A 326      10.697  -2.032 -28.552  1.00 68.60           N
ATOM   5005  HE  ARG A 326      10.712  -2.551 -27.697  1.00 68.60           H
ATOM   5006  CZ  ARG A 326       9.705  -2.277 -29.418  1.00 68.60           C
ATOM   5007  NH1 ARG A 326       9.635  -1.612 -30.579  1.00 68.60           N
ATOM   5008 1HH1 ARG A 326      10.328  -0.926 -30.805  1.00 68.60           H
ATOM   5009 2HH1 ARG A 326       8.891  -1.801 -31.220  1.00 68.60           H
ATOM   5010  NH2 ARG A 326       8.782  -3.198 -29.106  1.00 68.60           N
ATOM   5011 1HH2 ARG A 326       8.035  -3.392 -29.742  1.00 68.60           H
ATOM   5012 2HH2 ARG A 326       8.841  -3.690 -28.238  1.00 68.60           H
ATOM   5013  HN  ARG A 326      11.792  -0.648 -24.506  1.00 68.60           H
ATOM   5014  N   ASP A 327      11.876   2.568 -24.548  1.00 79.46           N
ATOM   5015  CA  ASP A 327      11.645   3.970 -24.247  1.00 79.46           C
ATOM   5016  C   ASP A 327      12.674   4.443 -23.217  1.00 79.46           C
ATOM   5017  O   ASP A 327      13.098   5.597 -23.242  1.00 79.46           O
ATOM   5018  HA  ASP A 327      11.743   4.488 -25.201  1.00 79.46           H
ATOM   5019  CB  ASP A 327      10.251   4.184 -23.654  1.00 79.46           C
ATOM   5020 1HB  ASP A 327      10.083   3.474 -22.845  1.00 79.46           H
ATOM   5021 2HB  ASP A 327      10.185   5.182 -23.221  1.00 79.46           H
ATOM   5022  CG  ASP A 327       9.169   4.014 -24.723  1.00 79.46           C
ATOM   5023  OD1 ASP A 327       9.545   4.004 -25.915  1.00 79.46           O
ATOM   5024  OD2 ASP A 327       7.990   3.897 -24.323  1.00 79.46           O
ATOM   5025  HN  ASP A 327      11.170   1.942 -24.215  1.00 79.46           H
ATOM   5026  N   LEU A 328      13.045   3.526 -22.336  1.00 80.78           N
ATOM   5027  CA  LEU A 328      14.049   3.821 -21.327  1.00 80.78           C
ATOM   5028  C   LEU A 328      15.381   4.129 -22.014  1.00 80.78           C
ATOM   5029  O   LEU A 328      15.973   5.182 -21.784  1.00 80.78           O
ATOM   5030  HA  LEU A 328      13.722   4.712 -20.792  1.00 80.78           H
ATOM   5031  CB  LEU A 328      14.133   2.684 -20.306  1.00 80.78           C
ATOM   5032 1HB  LEU A 328      13.172   2.608 -19.797  1.00 80.78           H
ATOM   5033 2HB  LEU A 328      14.282   1.749 -20.845  1.00 80.78           H
ATOM   5034  CG  LEU A 328      15.230   2.813 -19.248  1.00 80.78           C
ATOM   5035  HG  LEU A 328      16.186   2.930 -19.760  1.00 80.78           H
ATOM   5036  CD1 LEU A 328      15.021   4.062 -18.390  1.00 80.78           C
ATOM   5037 1HD1 LEU A 328      15.043   4.947 -19.025  1.00 80.78           H
ATOM   5038 2HD1 LEU A 328      14.056   3.999 -17.886  1.00 80.78           H
ATOM   5039 3HD1 LEU A 328      15.815   4.129 -17.646  1.00 80.78           H
ATOM   5040  CD2 LEU A 328      15.325   1.543 -18.400  1.00 80.78           C
ATOM   5041 1HD2 LEU A 328      14.374   1.370 -17.897  1.00 80.78           H
ATOM   5042 2HD2 LEU A 328      15.556   0.693 -19.042  1.00 80.78           H
ATOM   5043 3HD2 LEU A 328      16.113   1.661 -17.656  1.00 80.78           H
ATOM   5044  HN  LEU A 328      12.674   2.598 -22.303  1.00 80.78           H
ATOM   5045  N   VAL A 329      15.813   3.192 -22.845  1.00 81.30           N
ATOM   5046  CA  VAL A 329      17.106   3.307 -23.496  1.00 81.30           C
ATOM   5047  C   VAL A 329      17.122   4.563 -24.370  1.00 81.30           C
ATOM   5048  O   VAL A 329      18.143   5.241 -24.472  1.00 81.30           O
ATOM   5049  HA  VAL A 329      17.860   3.414 -22.716  1.00 81.30           H
ATOM   5050  CB  VAL A 329      17.414   2.030 -24.280  1.00 81.30           C
ATOM   5051  HB  VAL A 329      16.591   1.855 -24.973  1.00 81.30           H
ATOM   5052  CG1 VAL A 329      18.695   2.185 -25.102  1.00 81.30           C
ATOM   5053 1HG1 VAL A 329      18.577   3.008 -25.807  1.00 81.30           H
ATOM   5054 2HG1 VAL A 329      19.531   2.396 -24.435  1.00 81.30           H
ATOM   5055 3HG1 VAL A 329      18.890   1.263 -25.649  1.00 81.30           H
ATOM   5056  CG2 VAL A 329      17.505   0.822 -23.345  1.00 81.30           C
ATOM   5057 1HG2 VAL A 329      18.300   0.985 -22.617  1.00 81.30           H
ATOM   5058 2HG2 VAL A 329      16.556   0.693 -22.825  1.00 81.30           H
ATOM   5059 3HG2 VAL A 329      17.724  -0.073 -23.928  1.00 81.30           H
ATOM   5060  HN  VAL A 329      15.297   2.366 -23.074  1.00 81.30           H
ATOM   5061  N   LYS A 330      15.977   4.835 -24.980  1.00 75.15           N
ATOM   5062  CA  LYS A 330      15.837   6.014 -25.817  1.00 75.15           C
ATOM   5063  C   LYS A 330      16.045   7.268 -24.965  1.00 75.15           C
[truncated: 117,478 more chars]
