# Supplementary material for: Noncanonical roles of chemokine regions in CCR9 activation revealed by structural modeling and mutational mapping
Source: Nat Commun. 2025 Aug 18;16:7695. doi: 10.1038/s41467-025-62321-9 (PMC12361432; doi:10.1038/s41467-025-62321-9)
Supplement: Supplementary file 7 — Supplementary Data 5 [file 41467_2025_62321_MOESM7_ESM.zip › CCR9_CCL25x1P6_01_rnk4.pdb]

ATOM      1  N   GLU A  20      -6.899  -4.377  58.699  1.00 48.40           N
ATOM      2  CA  GLU A  20      -6.788  -5.159  57.480  1.00 48.40           C
ATOM      3  C   GLU A  20      -7.187  -6.613  57.743  1.00 48.40           C
ATOM      4  O   GLU A  20      -6.383  -7.402  58.236  1.00 48.40           O
ATOM      5  HA  GLU A  20      -7.487  -4.704  56.779  1.00 48.40           H
ATOM      6  CB  GLU A  20      -5.373  -5.075  56.902  1.00 48.40           C
ATOM      7 1HB  GLU A  20      -4.645  -5.078  57.713  1.00 48.40           H
ATOM      8 2HB  GLU A  20      -5.221  -5.881  56.184  1.00 48.40           H
ATOM      9  CG  GLU A  20      -5.172  -3.768  56.133  1.00 48.40           C
ATOM     10 1HG  GLU A  20      -6.073  -3.533  55.567  1.00 48.40           H
ATOM     11 2HG  GLU A  20      -5.013  -2.950  56.835  1.00 48.40           H
ATOM     12  CD  GLU A  20      -3.978  -3.870  55.182  1.00 48.40           C
ATOM     13  OE1 GLU A  20      -4.100  -3.336  54.058  1.00 48.40           O
ATOM     14  OE2 GLU A  20      -2.970  -4.480  55.600  1.00 48.40           O
ATOM     15  HN  GLU A  20      -7.241  -4.880  59.494  1.00 48.40           H
ATOM     16  N   SER A  21      -8.430  -6.922  57.402  1.00 56.14           N
ATOM     17  CA  SER A  21      -8.962  -8.252  57.643  1.00 56.14           C
ATOM     18  C   SER A  21      -8.085  -9.300  56.955  1.00 56.14           C
ATOM     19  O   SER A  21      -7.615  -9.085  55.839  1.00 56.14           O
ATOM     20  HA  SER A  21      -8.936  -8.382  58.725  1.00 56.14           H
ATOM     21  CB  SER A  21     -10.407  -8.364  57.151  1.00 56.14           C
ATOM     22 1HB  SER A  21     -10.785  -9.365  57.363  1.00 56.14           H
ATOM     23 2HB  SER A  21     -11.033  -7.664  57.704  1.00 56.14           H
ATOM     24  OG  SER A  21     -10.518  -8.101  55.755  1.00 56.14           O
ATOM     25  HG  SER A  21     -10.775  -7.146  55.607  1.00 56.14           H
ATOM     26  HN  SER A  21      -9.066  -6.284  56.970  1.00 56.14           H
ATOM     27  N   THR A  22      -7.891 -10.411  57.649  1.00 56.63           N
ATOM     28  CA  THR A  22      -7.113 -11.510  57.102  1.00 56.63           C
ATOM     29  C   THR A  22      -7.636 -11.895  55.716  1.00 56.63           C
ATOM     30  O   THR A  22      -6.869 -12.331  54.858  1.00 56.63           O
ATOM     31  HA  THR A  22      -6.085 -11.172  56.973  1.00 56.63           H
ATOM     32  CB  THR A  22      -7.150 -12.663  58.107  1.00 56.63           C
ATOM     33  HB  THR A  22      -6.947 -13.614  57.615  1.00 56.63           H
ATOM     34  OG1 THR A  22      -8.431 -12.548  58.720  1.00 56.63           O
ATOM     35  HG1 THR A  22      -9.128 -12.961  58.134  1.00 56.63           H
ATOM     36  CG2 THR A  22      -6.165 -12.464  59.261  1.00 56.63           C
ATOM     37 1HG2 THR A  22      -6.411 -11.546  59.794  1.00 56.63           H
ATOM     38 2HG2 THR A  22      -5.152 -12.396  58.866  1.00 56.63           H
ATOM     39 3HG2 THR A  22      -6.232 -13.311  59.945  1.00 56.63           H
ATOM     40  HN  THR A  22      -8.254 -10.567  58.568  1.00 56.63           H
ATOM     41  N   SER A  23      -8.937 -11.720  55.540  1.00 60.80           N
ATOM     42  CA  SER A  23      -9.564 -12.004  54.261  1.00 60.80           C
ATOM     43  C   SER A  23      -8.953 -11.120  53.171  1.00 60.80           C
ATOM     44  O   SER A  23      -8.760 -11.566  52.041  1.00 60.80           O
ATOM     45  HA  SER A  23      -9.354 -13.055  54.063  1.00 60.80           H
ATOM     46  CB  SER A  23     -11.078 -11.791  54.330  1.00 60.80           C
ATOM     47 1HB  SER A  23     -11.554 -12.300  53.491  1.00 60.80           H
ATOM     48 2HB  SER A  23     -11.467 -12.246  55.241  1.00 60.80           H
ATOM     49  OG  SER A  23     -11.424 -10.409  54.304  1.00 60.80           O
ATOM     50  HG  SER A  23     -11.039  -9.945  55.102  1.00 60.80           H
ATOM     51  HN  SER A  23      -9.559 -11.393  56.252  1.00 60.80           H
ATOM     52  N   SER A  24      -8.666  -9.883  53.549  1.00 66.44           N
ATOM     53  CA  SER A  24      -8.106  -8.925  52.612  1.00 66.44           C
ATOM     54  C   SER A  24      -6.741  -9.410  52.120  1.00 66.44           C
ATOM     55  O   SER A  24      -6.391  -9.217  50.957  1.00 66.44           O
ATOM     56  HA  SER A  24      -8.816  -8.881  51.786  1.00 66.44           H
ATOM     57  CB  SER A  24      -7.979  -7.540  53.249  1.00 66.44           C
ATOM     58 1HB  SER A  24      -8.971  -7.164  53.500  1.00 66.44           H
ATOM     59 2HB  SER A  24      -7.424  -7.620  54.183  1.00 66.44           H
ATOM     60  OG  SER A  24      -7.326  -6.613  52.386  1.00 66.44           O
ATOM     61  HG  SER A  24      -7.230  -5.729  52.844  1.00 66.44           H
ATOM     62  HN  SER A  24      -8.809  -9.534  54.475  1.00 66.44           H
ATOM     63  N   MET A  25      -6.005 -10.030  53.031  1.00 62.59           N
ATOM     64  CA  MET A  25      -4.679 -10.528  52.711  1.00 62.59           C
ATOM     65  C   MET A  25      -4.760 -11.807  51.875  1.00 62.59           C
ATOM     66  O   MET A  25      -3.974 -11.999  50.949  1.00 62.59           O
ATOM     67  HA  MET A  25      -4.201  -9.737  52.131  1.00 62.59           H
ATOM     68  CB  MET A  25      -3.912 -10.810  54.004  1.00 62.59           C
ATOM     69 1HB  MET A  25      -4.063  -9.991  54.707  1.00 62.59           H
ATOM     70 2HB  MET A  25      -4.306 -11.711  54.475  1.00 62.59           H
ATOM     71  CG  MET A  25      -2.417 -10.984  53.729  1.00 62.59           C
ATOM     72 1HG  MET A  25      -1.918 -11.372  54.618  1.00 62.59           H
ATOM     73 2HG  MET A  25      -2.268 -11.716  52.935  1.00 62.59           H
ATOM     74  SD  MET A  25      -1.697  -9.420  53.260  1.00 62.59           S
ATOM     75  CE  MET A  25       0.036  -9.814  53.427  1.00 62.59           C
ATOM     76 1HE  MET A  25       0.244 -10.107  54.457  1.00 62.59           H
ATOM     77 2HE  MET A  25       0.288 -10.637  52.758  1.00 62.59           H
ATOM     78 3HE  MET A  25       0.634  -8.940  53.170  1.00 62.59           H
ATOM     79  HN  MET A  25      -6.302 -10.194  53.972  1.00 62.59           H
ATOM     80  N   GLU A  26      -5.718 -12.650  52.233  1.00 56.90           N
ATOM     81  CA  GLU A  26      -5.935 -13.888  51.505  1.00 56.90           C
ATOM     82  C   GLU A  26      -6.384 -13.590  50.073  1.00 56.90           C
ATOM     83  O   GLU A  26      -5.942 -14.247  49.131  1.00 56.90           O
ATOM     84  HA  GLU A  26      -4.968 -14.391  51.493  1.00 56.90           H
ATOM     85  CB  GLU A  26      -6.953 -14.776  52.225  1.00 56.90           C
ATOM     86 1HB  GLU A  26      -7.777 -14.165  52.594  1.00 56.90           H
ATOM     87 2HB  GLU A  26      -7.275 -15.578  51.562  1.00 56.90           H
ATOM     88  CG  GLU A  26      -6.324 -15.452  53.446  1.00 56.90           C
ATOM     89 1HG  GLU A  26      -5.465 -16.046  53.134  1.00 56.90           H
ATOM     90 2HG  GLU A  26      -5.954 -14.693  54.135  1.00 56.90           H
ATOM     91  CD  GLU A  26      -7.339 -16.347  54.160  1.00 56.90           C
ATOM     92  OE1 GLU A  26      -6.882 -17.269  54.868  1.00 56.90           O
ATOM     93  OE2 GLU A  26      -8.549 -16.088  53.981  1.00 56.90           O
ATOM     94  HN  GLU A  26      -6.337 -12.498  53.003  1.00 56.90           H
ATOM     95  N   ASP A  27      -7.256 -12.600  49.954  1.00 64.53           N
ATOM     96  CA  ASP A  27      -7.795 -12.229  48.657  1.00 64.53           C
ATOM     97  C   ASP A  27      -6.647 -11.827  47.728  1.00 64.53           C
ATOM     98  O   ASP A  27      -6.672 -12.130  46.537  1.00 64.53           O
ATOM     99  HA  ASP A  27      -8.326 -13.113  48.304  1.00 64.53           H
ATOM    100  CB  ASP A  27      -8.746 -11.037  48.775  1.00 64.53           C
ATOM    101 1HB  ASP A  27      -8.302 -10.276  49.417  1.00 64.53           H
ATOM    102 2HB  ASP A  27      -8.890 -10.583  47.795  1.00 64.53           H
ATOM    103  CG  ASP A  27     -10.098 -11.469  49.347  1.00 64.53           C
ATOM    104  OD1 ASP A  27     -10.393 -12.680  49.253  1.00 64.53           O
ATOM    105  OD2 ASP A  27     -10.805 -10.578  49.866  1.00 64.53           O
ATOM    106  HN  ASP A  27      -7.593 -12.056  50.723  1.00 64.53           H
ATOM    107  N   TYR A  28      -5.667 -11.151  48.310  1.00 63.99           N
ATOM    108  CA  TYR A  28      -4.525 -10.681  47.545  1.00 63.99           C
ATOM    109  C   TYR A  28      -3.589 -11.838  47.189  1.00 63.99           C
ATOM    110  O   TYR A  28      -3.035 -11.879  46.092  1.00 63.99           O
ATOM    111  HA  TYR A  28      -4.898 -10.230  46.625  1.00 63.99           H
ATOM    112  CB  TYR A  28      -3.781  -9.701  48.455  1.00 63.99           C
ATOM    113 1HB  TYR A  28      -4.471  -8.917  48.767  1.00 63.99           H
ATOM    114 2HB  TYR A  28      -3.467 -10.226  49.357  1.00 63.99           H
ATOM    115  CG  TYR A  28      -2.556  -9.055  47.805  1.00 63.99           C
ATOM    116  CD1 TYR A  28      -1.304  -9.602  47.998  1.00 63.99           C
ATOM    117  HD1 TYR A  28      -1.188 -10.494  48.614  1.00 63.99           H
ATOM    118  CD2 TYR A  28      -2.704  -7.926  47.026  1.00 63.99           C
ATOM    119  HD2 TYR A  28      -3.693  -7.494  46.873  1.00 63.99           H
ATOM    120  CE1 TYR A  28      -0.151  -8.994  47.386  1.00 63.99           C
ATOM    121  HE1 TYR A  28       0.844  -9.415  47.531  1.00 63.99           H
ATOM    122  CE2 TYR A  28      -1.550  -7.318  46.414  1.00 63.99           C
ATOM    123  HE2 TYR A  28      -1.652  -6.426  45.796  1.00 63.99           H
ATOM    124  CZ  TYR A  28      -0.331  -7.882  46.624  1.00 63.99           C
ATOM    125  OH  TYR A  28       0.758  -7.308  46.047  1.00 63.99           O
ATOM    126  HH  TYR A  28       0.553  -6.362  45.794  1.00 63.99           H
ATOM    127  HN  TYR A  28      -5.645 -10.924  49.284  1.00 63.99           H
ATOM    128  N   VAL A  29      -3.442 -12.752  48.138  1.00 64.04           N
ATOM    129  CA  VAL A  29      -2.525 -13.866  47.969  1.00 64.04           C
ATOM    130  C   VAL A  29      -3.113 -14.856  46.962  1.00 64.04           C
ATOM    131  O   VAL A  29      -2.389 -15.411  46.137  1.00 64.04           O
ATOM    132  HA  VAL A  29      -1.594 -13.467  47.566  1.00 64.04           H
ATOM    133  CB  VAL A  29      -2.220 -14.503  49.326  1.00 64.04           C
ATOM    134  HB  VAL A  29      -3.170 -14.736  49.808  1.00 64.04           H
ATOM    135  CG1 VAL A  29      -1.447 -15.812  49.156  1.00 64.04           C
ATOM    136 1HG1 VAL A  29      -2.040 -16.511  48.567  1.00 64.04           H
ATOM    137 2HG1 VAL A  29      -0.505 -15.613  48.643  1.00 64.04           H
ATOM    138 3HG1 VAL A  29      -1.243 -16.244  50.136  1.00 64.04           H
ATOM    139  CG2 VAL A  29      -1.460 -13.531  50.230  1.00 64.04           C
ATOM    140 1HG2 VAL A  29      -0.519 -13.253  49.755  1.00 64.04           H
ATOM    141 2HG2 VAL A  29      -2.064 -12.637  50.391  1.00 64.04           H
ATOM    142 3HG2 VAL A  29      -1.257 -14.009  51.188  1.00 64.04           H
ATOM    143  HN  VAL A  29      -3.936 -12.739  49.008  1.00 64.04           H
ATOM    144  N   ASN A  30      -4.420 -15.048  47.062  1.00 59.06           N
ATOM    145  CA  ASN A  30      -5.094 -16.048  46.253  1.00 59.06           C
ATOM    146  C   ASN A  30      -5.405 -15.459  44.875  1.00 59.06           C
ATOM    147  O   ASN A  30      -5.835 -16.175  43.973  1.00 59.06           O
ATOM    148  HA  ASN A  30      -4.402 -16.888  46.200  1.00 59.06           H
ATOM    149  CB  ASN A  30      -6.416 -16.476  46.893  1.00 59.06           C
ATOM    150 1HB  ASN A  30      -7.007 -15.594  47.139  1.00 59.06           H
ATOM    151 2HB  ASN A  30      -6.998 -17.060  46.180  1.00 59.06           H
ATOM    152  CG  ASN A  30      -6.171 -17.301  48.158  1.00 59.06           C
ATOM    153  OD1 ASN A  30      -5.133 -17.916  48.338  1.00 59.06           O
ATOM    154  ND2 ASN A  30      -7.182 -17.281  49.022  1.00 59.06           N
ATOM    155 1HD2 ASN A  30      -8.008 -16.756  48.813  1.00 59.06           H
ATOM    156 2HD2 ASN A  30      -7.117 -17.791  49.880  1.00 59.06           H
ATOM    157  HN  ASN A  30      -5.015 -14.535  47.682  1.00 59.06           H
ATOM    158  N   PHE A  31      -5.175 -14.159  44.758  1.00 65.74           N
ATOM    159  CA  PHE A  31      -5.378 -13.475  43.492  1.00 65.74           C
ATOM    160  C   PHE A  31      -4.436 -14.021  42.417  1.00 65.74           C
ATOM    161  O   PHE A  31      -3.219 -14.024  42.596  1.00 65.74           O
ATOM    162  HA  PHE A  31      -6.411 -13.650  43.191  1.00 65.74           H
ATOM    163  CB  PHE A  31      -5.062 -11.996  43.727  1.00 65.74           C
ATOM    164 1HB  PHE A  31      -5.607 -11.654  44.607  1.00 65.74           H
ATOM    165 2HB  PHE A  31      -4.000 -11.894  43.951  1.00 65.74           H
ATOM    166  CG  PHE A  31      -5.409 -11.090  42.544  1.00 65.74           C
ATOM    167  CD1 PHE A  31      -4.440 -10.717  41.666  1.00 65.74           C
ATOM    168  HD1 PHE A  31      -3.416 -11.064  41.805  1.00 65.74           H
ATOM    169  CD2 PHE A  31      -6.687 -10.658  42.371  1.00 65.74           C
ATOM    170  HD2 PHE A  31      -7.463 -10.956  43.075  1.00 65.74           H
ATOM    171  CE1 PHE A  31      -4.762  -9.876  40.569  1.00 65.74           C
ATOM    172  HE1 PHE A  31      -3.985  -9.577  39.865  1.00 65.74           H
ATOM    173  CE2 PHE A  31      -7.009  -9.816  41.274  1.00 65.74           C
ATOM    174  HE2 PHE A  31      -8.033  -9.470  41.135  1.00 65.74           H
ATOM    175  CZ  PHE A  31      -6.040  -9.443  40.395  1.00 65.74           C
ATOM    176  HZ  PHE A  31      -6.287  -8.798  39.553  1.00 65.74           H
ATOM    177  HN  PHE A  31      -4.857 -13.577  45.507  1.00 65.74           H
ATOM    178  N   ASN A  32      -5.035 -14.469  41.323  1.00 59.38           N
ATOM    179  CA  ASN A  32      -4.264 -15.010  40.217  1.00 59.38           C
ATOM    180  C   ASN A  32      -3.697 -13.858  39.384  1.00 59.38           C
ATOM    181  O   ASN A  32      -4.392 -13.298  38.538  1.00 59.38           O
ATOM    182  HA  ASN A  32      -3.483 -15.614  40.679  1.00 59.38           H
ATOM    183  CB  ASN A  32      -5.141 -15.867  39.302  1.00 59.38           C
ATOM    184 1HB  ASN A  32      -5.743 -16.549  39.903  1.00 59.38           H
ATOM    185 2HB  ASN A  32      -5.834 -15.229  38.754  1.00 59.38           H
ATOM    186  CG  ASN A  32      -4.287 -16.667  38.316  1.00 59.38           C
ATOM    187  OD1 ASN A  32      -3.071 -16.574  38.290  1.00 59.38           O
ATOM    188  ND2 ASN A  32      -4.990 -17.455  37.507  1.00 59.38           N
ATOM    189 1HD2 ASN A  32      -5.987 -17.485  37.580  1.00 59.38           H
ATOM    190 2HD2 ASN A  32      -4.522 -18.019  36.827  1.00 59.38           H
ATOM    191  HN  ASN A  32      -6.025 -14.466  41.187  1.00 59.38           H
ATOM    192  N   PHE A  33      -2.439 -13.539  39.653  1.00 62.19           N
ATOM    193  CA  PHE A  33      -1.744 -12.522  38.883  1.00 62.19           C
ATOM    194  C   PHE A  33      -1.263 -13.081  37.543  1.00 62.19           C
ATOM    195  O   PHE A  33      -0.068 -13.063  37.252  1.00 62.19           O
ATOM    196  HA  PHE A  33      -2.452 -11.712  38.704  1.00 62.19           H
ATOM    197  CB  PHE A  33      -0.530 -12.089  39.707  1.00 62.19           C
ATOM    198 1HB  PHE A  33       0.043 -12.974  39.984  1.00 62.19           H
ATOM    199 2HB  PHE A  33       0.118 -11.472  39.085  1.00 62.19           H
ATOM    200  CG  PHE A  33      -0.884 -11.311  40.977  1.00 62.19           C
ATOM    201  CD1 PHE A  33      -1.122  -9.974  40.911  1.00 62.19           C
ATOM    202  HD1 PHE A  33      -1.060  -9.456  39.953  1.00 62.19           H
ATOM    203  CD2 PHE A  33      -0.962 -11.958  42.171  1.00 62.19           C
ATOM    204  HD2 PHE A  33      -0.771 -13.030  42.224  1.00 62.19           H
ATOM    205  CE1 PHE A  33      -1.451  -9.252  42.089  1.00 62.19           C
ATOM    206  HE1 PHE A  33      -1.641  -8.180  42.036  1.00 62.19           H
ATOM    207  CE2 PHE A  33      -1.290 -11.236  43.349  1.00 62.19           C
ATOM    208  HE2 PHE A  33      -1.352 -11.754  44.306  1.00 62.19           H
ATOM    209  CZ  PHE A  33      -1.528  -9.899  43.283  1.00 62.19           C
ATOM    210  HZ  PHE A  33      -1.780  -9.345  44.187  1.00 62.19           H
ATOM    211  HN  PHE A  33      -1.898 -13.962  40.380  1.00 62.19           H
ATOM    212  N   THR A  34      -2.219 -13.565  36.763  1.00 61.40           N
ATOM    213  CA  THR A  34      -1.977 -13.817  35.353  1.00 61.40           C
ATOM    214  C   THR A  34      -1.472 -12.549  34.663  1.00 61.40           C
ATOM    215  O   THR A  34      -2.102 -11.496  34.751  1.00 61.40           O
ATOM    216  HA  THR A  34      -1.188 -14.564  35.267  1.00 61.40           H
ATOM    217  CB  THR A  34      -3.268 -14.367  34.743  1.00 61.40           C
ATOM    218  HB  THR A  34      -3.984 -13.566  34.559  1.00 61.40           H
ATOM    219  OG1 THR A  34      -3.689 -15.368  35.665  1.00 61.40           O
ATOM    220  HG1 THR A  34      -2.940 -16.007  35.842  1.00 61.40           H
ATOM    221  CG2 THR A  34      -3.021 -15.138  33.444  1.00 61.40           C
ATOM    222 1HG2 THR A  34      -2.358 -15.980  33.642  1.00 61.40           H
ATOM    223 2HG2 THR A  34      -2.559 -14.476  32.712  1.00 61.40           H
ATOM    224 3HG2 THR A  34      -3.969 -15.506  33.054  1.00 61.40           H
ATOM    225  HN  THR A  34      -3.142 -13.784  37.079  1.00 61.40           H
ATOM    226  N   ASP A  35      -0.338 -12.690  33.991  1.00 66.50           N
ATOM    227  CA  ASP A  35       0.327 -11.543  33.397  1.00 66.50           C
ATOM    228  C   ASP A  35      -0.309 -11.237  32.040  1.00 66.50           C
ATOM    229  O   ASP A  35       0.153 -11.724  31.009  1.00 66.50           O
ATOM    230  HA  ASP A  35       0.194 -10.732  34.112  1.00 66.50           H
ATOM    231  CB  ASP A  35       1.814 -11.826  33.169  1.00 66.50           C
ATOM    232 1HB  ASP A  35       2.185 -12.491  33.949  1.00 66.50           H
ATOM    233 2HB  ASP A  35       1.947 -12.344  32.219  1.00 66.50           H
ATOM    234  CG  ASP A  35       2.625 -10.529  33.168  1.00 66.50           C
ATOM    235  OD1 ASP A  35       1.990  -9.463  33.321  1.00 66.50           O
ATOM    236  OD2 ASP A  35       3.861 -10.633  33.014  1.00 66.50           O
ATOM    237  HN  ASP A  35       0.123 -13.566  33.851  1.00 66.50           H
ATOM    238  N   PHE A  36      -1.360 -10.431  32.083  1.00 80.98           N
ATOM    239  CA  PHE A  36      -2.028 -10.005  30.865  1.00 80.98           C
ATOM    240  C   PHE A  36      -1.311  -8.808  30.237  1.00 80.98           C
ATOM    241  O   PHE A  36      -1.639  -8.398  29.125  1.00 80.98           O
ATOM    242  HA  PHE A  36      -2.003 -10.846  30.172  1.00 80.98           H
ATOM    243  CB  PHE A  36      -3.447  -9.587  31.255  1.00 80.98           C
ATOM    244 1HB  PHE A  36      -3.391  -8.877  32.081  1.00 80.98           H
ATOM    245 2HB  PHE A  36      -3.904  -9.063  30.416  1.00 80.98           H
ATOM    246  CG  PHE A  36      -4.349 -10.753  31.663  1.00 80.98           C
ATOM    247  CD1 PHE A  36      -4.368 -11.891  30.919  1.00 80.98           C
ATOM    248  HD1 PHE A  36      -3.740 -11.972  30.032  1.00 80.98           H
ATOM    249  CD2 PHE A  36      -5.133 -10.652  32.770  1.00 80.98           C
ATOM    250  HD2 PHE A  36      -5.118  -9.739  33.367  1.00 80.98           H
ATOM    251  CE1 PHE A  36      -5.206 -12.973  31.297  1.00 80.98           C
ATOM    252  HE1 PHE A  36      -5.221 -13.885  30.700  1.00 80.98           H
ATOM    253  CE2 PHE A  36      -5.971 -11.734  33.148  1.00 80.98           C
ATOM    254  HE2 PHE A  36      -6.599 -11.653  34.036  1.00 80.98           H
ATOM    255  CZ  PHE A  36      -5.989 -12.872  32.404  1.00 80.98           C
ATOM    256  HZ  PHE A  36      -6.632 -13.703  32.695  1.00 80.98           H
ATOM    257  HN  PHE A  36      -1.754 -10.071  32.929  1.00 80.98           H
ATOM    258  N   TYR A  37      -0.345  -8.282  30.976  1.00 85.86           N
ATOM    259  CA  TYR A  37       0.484  -7.203  30.468  1.00 85.86           C
ATOM    260  C   TYR A  37       1.663  -7.750  29.661  1.00 85.86           C
ATOM    261  O   TYR A  37       2.583  -8.342  30.224  1.00 85.86           O
ATOM    262  HA  TYR A  37      -0.134  -6.582  29.819  1.00 85.86           H
ATOM    263  CB  TYR A  37       1.020  -6.467  31.698  1.00 85.86           C
ATOM    264 1HB  TYR A  37       0.188  -6.240  32.364  1.00 85.86           H
ATOM    265 2HB  TYR A  37       1.691  -7.132  32.242  1.00 85.86           H
ATOM    266  CG  TYR A  37       1.763  -5.170  31.372  1.00 85.86           C
ATOM    267  CD1 TYR A  37       3.140  -5.167  31.281  1.00 85.86           C
ATOM    268  HD1 TYR A  37       3.698  -6.090  31.442  1.00 85.86           H
ATOM    269  CD2 TYR A  37       1.055  -4.002  31.169  1.00 85.86           C
ATOM    270  HD2 TYR A  37      -0.032  -4.004  31.241  1.00 85.86           H
ATOM    271  CE1 TYR A  37       3.839  -3.946  30.975  1.00 85.86           C
ATOM    272  HE1 TYR A  37       4.926  -3.930  30.901  1.00 85.86           H
ATOM    273  CE2 TYR A  37       1.755  -2.781  30.863  1.00 85.86           C
ATOM    274  HE2 TYR A  37       1.208  -1.852  30.700  1.00 85.86           H
ATOM    275  CZ  TYR A  37       3.112  -2.814  30.781  1.00 85.86           C
ATOM    276  OH  TYR A  37       3.772  -1.660  30.491  1.00 85.86           O
ATOM    277  HH  TYR A  37       3.134  -0.984  30.124  1.00 85.86           H
ATOM    278  HN  TYR A  37      -0.126  -8.581  31.905  1.00 85.86           H
ATOM    279  N   CYS A  38       1.598  -7.533  28.356  1.00 89.78           N
ATOM    280  CA  CYS A  38       2.588  -8.094  27.453  1.00 89.78           C
ATOM    281  C   CYS A  38       3.650  -7.027  27.182  1.00 89.78           C
ATOM    282  O   CYS A  38       3.354  -5.985  26.598  1.00 89.78           O
ATOM    283  HA  CYS A  38       3.024  -8.953  27.962  1.00 89.78           H
ATOM    284  CB  CYS A  38       1.950  -8.606  26.160  1.00 89.78           C
ATOM    285 1HB  CYS A  38       1.118  -9.271  26.394  1.00 89.78           H
ATOM    286 2HB  CYS A  38       1.540  -7.771  25.592  1.00 89.78           H
ATOM    287  SG  CYS A  38       3.196  -9.493  25.156  1.00 89.78           S
ATOM    288  HN  CYS A  38       0.886  -6.986  27.915  1.00 89.78           H
ATOM    289  N   GLU A  39       4.866  -7.322  27.618  1.00 82.04           N
ATOM    290  CA  GLU A  39       6.010  -6.501  27.260  1.00 82.04           C
ATOM    291  C   GLU A  39       6.597  -6.963  25.925  1.00 82.04           C
ATOM    292  O   GLU A  39       6.919  -8.138  25.758  1.00 82.04           O
ATOM    293  HA  GLU A  39       5.620  -5.488  27.162  1.00 82.04           H
ATOM    294  CB  GLU A  39       7.070  -6.527  28.364  1.00 82.04           C
ATOM    295 1HB  GLU A  39       7.373  -7.556  28.558  1.00 82.04           H
ATOM    296 2HB  GLU A  39       7.901  -5.877  28.089  1.00 82.04           H
ATOM    297  CG  GLU A  39       6.508  -5.977  29.676  1.00 82.04           C
ATOM    298 1HG  GLU A  39       6.038  -5.009  29.498  1.00 82.04           H
ATOM    299 2HG  GLU A  39       5.732  -6.644  30.052  1.00 82.04           H
ATOM    300  CD  GLU A  39       7.612  -5.828  30.725  1.00 82.04           C
ATOM    301  OE1 GLU A  39       7.321  -5.207  31.771  1.00 82.04           O
ATOM    302  OE2 GLU A  39       8.721  -6.337  30.458  1.00 82.04           O
ATOM    303  HN  GLU A  39       5.074  -8.105  28.205  1.00 82.04           H
ATOM    304  N   LYS A  40       6.719  -6.014  25.009  1.00 88.63           N
ATOM    305  CA  LYS A  40       7.095  -6.336  23.643  1.00 88.63           C
ATOM    306  C   LYS A  40       8.488  -5.772  23.356  1.00 88.63           C
ATOM    307  O   LYS A  40       8.770  -5.343  22.238  1.00 88.63           O
ATOM    308  HA  LYS A  40       7.140  -7.422  23.564  1.00 88.63           H
ATOM    309  CB  LYS A  40       6.023  -5.854  22.664  1.00 88.63           C
ATOM    310 1HB  LYS A  40       5.860  -4.784  22.794  1.00 88.63           H
ATOM    311 2HB  LYS A  40       6.368  -6.001  21.640  1.00 88.63           H
ATOM    312  CG  LYS A  40       4.708  -6.605  22.878  1.00 88.63           C
ATOM    313 1HG  LYS A  40       4.882  -7.679  22.808  1.00 88.63           H
ATOM    314 2HG  LYS A  40       4.331  -6.408  23.882  1.00 88.63           H
ATOM    315  CD  LYS A  40       3.662  -6.185  21.843  1.00 88.63           C
ATOM    316 1HD  LYS A  40       3.450  -5.121  21.947  1.00 88.63           H
ATOM    317 2HD  LYS A  40       4.058  -6.335  20.839  1.00 88.63           H
ATOM    318  CE  LYS A  40       2.370  -6.987  22.013  1.00 88.63           C
ATOM    319 1HE  LYS A  40       2.575  -8.050  21.885  1.00 88.63           H
ATOM    320 2HE  LYS A  40       1.984  -6.856  23.024  1.00 88.63           H
ATOM    321  NZ  LYS A  40       1.355  -6.549  21.029  1.00 88.63           N
ATOM    322 1HZ  LYS A  40       0.604  -7.230  20.992  1.00 88.63           H
ATOM    323 2HZ  LYS A  40       0.981  -5.649  21.307  1.00 88.63           H
ATOM    324 3HZ  LYS A  40       1.784  -6.469  20.114  1.00 88.63           H
ATOM    325  HN  LYS A  40       6.566  -5.042  25.187  1.00 88.63           H
ATOM    326  N   ASN A  41       9.323  -5.791  24.384  1.00 82.69           N
ATOM    327  CA  ASN A  41      10.672  -5.263  24.264  1.00 82.69           C
ATOM    328  C   ASN A  41      11.427  -6.045  23.187  1.00 82.69           C
ATOM    329  O   ASN A  41      12.193  -5.467  22.418  1.00 82.69           O
ATOM    330  HA  ASN A  41      10.545  -4.212  24.004  1.00 82.69           H
ATOM    331  CB  ASN A  41      11.439  -5.408  25.579  1.00 82.69           C
ATOM    332 1HB  ASN A  41      11.321  -6.420  25.964  1.00 82.69           H
ATOM    333 2HB  ASN A  41      12.504  -5.257  25.401  1.00 82.69           H
ATOM    334  CG  ASN A  41      10.943  -4.400  26.618  1.00 82.69           C
ATOM    335  OD1 ASN A  41      10.571  -3.280  26.306  1.00 82.69           O
ATOM    336  ND2 ASN A  41      10.958  -4.858  27.866  1.00 82.69           N
ATOM    337 1HD2 ASN A  41      11.275  -5.787  28.054  1.00 82.69           H
ATOM    338 2HD2 ASN A  41      10.651  -4.273  28.617  1.00 82.69           H
ATOM    339  HN  ASN A  41       9.092  -6.158  25.285  1.00 82.69           H
ATOM    340  N   ASN A  42      11.184  -7.347  23.167  1.00 84.23           N
ATOM    341  CA  ASN A  42      11.848  -8.217  22.211  1.00 84.23           C
ATOM    342  C   ASN A  42      11.423  -7.830  20.794  1.00 84.23           C
ATOM    343  O   ASN A  42      12.232  -7.867  19.867  1.00 84.23           O
ATOM    344  HA  ASN A  42      12.915  -8.069  22.382  1.00 84.23           H
ATOM    345  CB  ASN A  42      11.462  -9.680  22.437  1.00 84.23           C
ATOM    346 1HB  ASN A  42      11.935 -10.306  21.681  1.00 84.23           H
ATOM    347 2HB  ASN A  42      11.835 -10.013  23.406  1.00 84.23           H
ATOM    348  CG  ASN A  42       9.944  -9.861  22.380  1.00 84.23           C
ATOM    349  OD1 ASN A  42       9.177  -8.913  22.421  1.00 84.23           O
ATOM    350  ND2 ASN A  42       9.553 -11.129  22.283  1.00 84.23           N
ATOM    351 1HD2 ASN A  42      10.234 -11.861  22.254  1.00 84.23           H
ATOM    352 2HD2 ASN A  42       8.579 -11.350  22.239  1.00 84.23           H
ATOM    353  HN  ASN A  42      10.548  -7.807  23.786  1.00 84.23           H
ATOM    354  N   VAL A  43      10.155  -7.466  20.669  1.00 91.18           N
ATOM    355  CA  VAL A  43       9.607  -7.096  19.375  1.00 91.18           C
ATOM    356  C   VAL A  43      10.283  -5.813  18.887  1.00 91.18           C
ATOM    357  O   VAL A  43      10.627  -5.697  17.712  1.00 91.18           O
ATOM    358  HA  VAL A  43       9.837  -7.901  18.678  1.00 91.18           H
ATOM    359  CB  VAL A  43       8.085  -6.970  19.469  1.00 91.18           C
ATOM    360  HB  VAL A  43       7.857  -6.122  20.115  1.00 91.18           H
ATOM    361  CG1 VAL A  43       7.472  -6.692  18.095  1.00 91.18           C
ATOM    362 1HG1 VAL A  43       7.876  -5.760  17.699  1.00 91.18           H
ATOM    363 2HG1 VAL A  43       7.714  -7.510  17.417  1.00 91.18           H
ATOM    364 3HG1 VAL A  43       6.390  -6.607  18.190  1.00 91.18           H
ATOM    365  CG2 VAL A  43       7.470  -8.221  20.101  1.00 91.18           C
ATOM    366 1HG2 VAL A  43       7.712  -9.092  19.492  1.00 91.18           H
ATOM    367 2HG2 VAL A  43       7.872  -8.356  21.105  1.00 91.18           H
ATOM    368 3HG2 VAL A  43       6.387  -8.105  20.155  1.00 91.18           H
ATOM    369  HN  VAL A  43       9.509  -7.421  21.430  1.00 91.18           H
ATOM    370  N   ARG A  44      10.455  -4.882  19.815  1.00 86.54           N
ATOM    371  CA  ARG A  44      11.052  -3.599  19.486  1.00 86.54           C
ATOM    372  C   ARG A  44      12.522  -3.781  19.101  1.00 86.54           C
ATOM    373  O   ARG A  44      13.025  -3.094  18.214  1.00 86.54           O
ATOM    374  HA  ARG A  44      10.469  -3.228  18.643  1.00 86.54           H
ATOM    375  CB  ARG A  44      10.957  -2.629  20.665  1.00 86.54           C
ATOM    376 1HB  ARG A  44      11.341  -3.108  21.566  1.00 86.54           H
ATOM    377 2HB  ARG A  44      11.584  -1.758  20.475  1.00 86.54           H
ATOM    378  CG  ARG A  44       9.511  -2.185  20.894  1.00 86.54           C
ATOM    379 1HG  ARG A  44       9.062  -1.892  19.945  1.00 86.54           H
ATOM    380 2HG  ARG A  44       8.927  -3.020  21.279  1.00 86.54           H
ATOM    381  CD  ARG A  44       9.447  -1.014  21.877  1.00 86.54           C
ATOM    382 1HD  ARG A  44      10.151  -0.238  21.578  1.00 86.54           H
ATOM    383 2HD  ARG A  44       8.453  -0.567  21.859  1.00 86.54           H
ATOM    384  NE  ARG A  44       9.764  -1.483  23.245  1.00 86.54           N
ATOM    385  HE  ARG A  44      10.726  -1.522  23.515  1.00 86.54           H
ATOM    386  CZ  ARG A  44       8.844  -1.860  24.143  1.00 86.54           C
ATOM    387  NH1 ARG A  44       7.540  -1.828  23.834  1.00 86.54           N
ATOM    388 1HH1 ARG A  44       7.248  -1.522  22.928  1.00 86.54           H
ATOM    389 2HH1 ARG A  44       6.859  -2.111  24.510  1.00 86.54           H
ATOM    390  NH2 ARG A  44       9.246  -2.268  25.354  1.00 86.54           N
ATOM    391 1HH2 ARG A  44       8.572  -2.552  26.035  1.00 86.54           H
ATOM    392 2HH2 ARG A  44      10.221  -2.289  25.576  1.00 86.54           H
ATOM    393  HN  ARG A  44      10.194  -4.994  20.774  1.00 86.54           H
ATOM    394  N   GLN A  45      13.170  -4.711  19.788  1.00 83.31           N
ATOM    395  CA  GLN A  45      14.565  -5.008  19.514  1.00 83.31           C
ATOM    396  C   GLN A  45      14.722  -5.558  18.094  1.00 83.31           C
ATOM    397  O   GLN A  45      15.627  -5.155  17.365  1.00 83.31           O
ATOM    398  HA  GLN A  45      15.087  -4.055  19.601  1.00 83.31           H
ATOM    399  CB  GLN A  45      15.131  -5.985  20.546  1.00 83.31           C
ATOM    400 1HB  GLN A  45      14.396  -6.761  20.758  1.00 83.31           H
ATOM    401 2HB  GLN A  45      16.011  -6.482  20.137  1.00 83.31           H
ATOM    402  CG  GLN A  45      15.504  -5.260  21.841  1.00 83.31           C
ATOM    403 1HG  GLN A  45      16.213  -4.462  21.623  1.00 83.31           H
ATOM    404 2HG  GLN A  45      14.617  -4.792  22.267  1.00 83.31           H
ATOM    405  CD  GLN A  45      16.114  -6.229  22.855  1.00 83.31           C
ATOM    406  OE1 GLN A  45      16.076  -7.438  22.698  1.00 83.31           O
ATOM    407  NE2 GLN A  45      16.676  -5.632  23.903  1.00 83.31           N
ATOM    408 1HE2 GLN A  45      16.673  -4.635  23.971  1.00 83.31           H
ATOM    409 2HE2 GLN A  45      17.102  -6.182  24.621  1.00 83.31           H
ATOM    410  HN  GLN A  45      12.757  -5.256  20.518  1.00 83.31           H
ATOM    411  N   PHE A  46      13.827  -6.470  17.745  1.00 92.24           N
ATOM    412  CA  PHE A  46      13.839  -7.061  16.418  1.00 92.24           C
ATOM    413  C   PHE A  46      13.693  -5.988  15.338  1.00 92.24           C
ATOM    414  O   PHE A  46      14.453  -5.968  14.371  1.00 92.24           O
ATOM    415  HA  PHE A  46      14.798  -7.566  16.298  1.00 92.24           H
ATOM    416  CB  PHE A  46      12.643  -8.012  16.341  1.00 92.24           C
ATOM    417 1HB  PHE A  46      12.800  -8.834  17.039  1.00 92.24           H
ATOM    418 2HB  PHE A  46      11.749  -7.482  16.668  1.00 92.24           H
ATOM    419  CG  PHE A  46      12.395  -8.588  14.945  1.00 92.24           C
ATOM    420  CD1 PHE A  46      11.444  -8.039  14.143  1.00 92.24           C
ATOM    421  HD1 PHE A  46      10.858  -7.190  14.494  1.00 92.24           H
ATOM    422  CD2 PHE A  46      13.126  -9.648  14.507  1.00 92.24           C
ATOM    423  HD2 PHE A  46      13.889 -10.087  15.150  1.00 92.24           H
ATOM    424  CE1 PHE A  46      11.214  -8.574  12.847  1.00 92.24           C
ATOM    425  HE1 PHE A  46      10.451  -8.134  12.204  1.00 92.24           H
ATOM    426  CE2 PHE A  46      12.896 -10.182  13.211  1.00 92.24           C
ATOM    427  HE2 PHE A  46      13.482 -11.031  12.860  1.00 92.24           H
ATOM    428  CZ  PHE A  46      11.944  -9.634  12.409  1.00 92.24           C
ATOM    429  HZ  PHE A  46      11.768 -10.044  11.414  1.00 92.24           H
ATOM    430  HN  PHE A  46      13.104  -6.804  18.350  1.00 92.24           H
ATOM    431  N   ALA A  47      12.711  -5.121  15.539  1.00 93.10           N
ATOM    432  CA  ALA A  47      12.417  -4.085  14.564  1.00 93.10           C
ATOM    433  C   ALA A  47      13.643  -3.185  14.396  1.00 93.10           C
ATOM    434  O   ALA A  47      13.969  -2.776  13.283  1.00 93.10           O
ATOM    435  HA  ALA A  47      12.203  -4.574  13.614  1.00 93.10           H
ATOM    436  CB  ALA A  47      11.177  -3.304  15.007  1.00 93.10           C
ATOM    437 1HB  ALA A  47      10.328  -3.984  15.082  1.00 93.10           H
ATOM    438 2HB  ALA A  47      11.364  -2.847  15.978  1.00 93.10           H
ATOM    439 3HB  ALA A  47      10.957  -2.527  14.275  1.00 93.10           H
ATOM    440  HN  ALA A  47      12.123  -5.120  16.347  1.00 93.10           H
ATOM    441  N   SER A  48      14.289  -2.904  15.518  1.00 91.53           N
ATOM    442  CA  SER A  48      15.356  -1.919  15.541  1.00 91.53           C
ATOM    443  C   SER A  48      16.544  -2.415  14.714  1.00 91.53           C
ATOM    444  O   SER A  48      17.334  -1.616  14.213  1.00 91.53           O
ATOM    445  HA  SER A  48      14.929  -1.020  15.095  1.00 91.53           H
ATOM    446  CB  SER A  48      15.797  -1.616  16.974  1.00 91.53           C
ATOM    447 1HB  SER A  48      16.429  -0.728  16.979  1.00 91.53           H
ATOM    448 2HB  SER A  48      14.921  -1.387  17.582  1.00 91.53           H
ATOM    449  OG  SER A  48      16.505  -2.707  17.557  1.00 91.53           O
ATOM    450  HG  SER A  48      16.825  -2.457  18.471  1.00 91.53           H
ATOM    451  HN  SER A  48      14.093  -3.335  16.399  1.00 91.53           H
ATOM    452  N   HIS A  49      16.634  -3.732  14.597  1.00 87.47           N
ATOM    453  CA  HIS A  49      17.768  -4.349  13.931  1.00 87.47           C
ATOM    454  C   HIS A  49      17.396  -4.677  12.483  1.00 87.47           C
ATOM    455  O   HIS A  49      18.204  -4.491  11.574  1.00 87.47           O
ATOM    456  HA  HIS A  49      18.571  -3.612  13.933  1.00 87.47           H
ATOM    457  CB  HIS A  49      18.255  -5.573  14.709  1.00 87.47           C
ATOM    458 1HB  HIS A  49      17.405  -6.223  14.914  1.00 87.47           H
ATOM    459 2HB  HIS A  49      18.945  -6.139  14.082  1.00 87.47           H
ATOM    460  CG  HIS A  49      18.941  -5.239  16.012  1.00 87.47           C
ATOM    461  ND1 HIS A  49      18.245  -4.958  17.175  1.00 87.47           N
ATOM    462  HD1 HIS A  49      17.250  -4.946  17.273  1.00 87.47           H
ATOM    463  CD2 HIS A  49      20.266  -5.145  16.324  1.00 87.47           C
ATOM    464  HD2 HIS A  49      21.095  -5.307  15.636  1.00 87.47           H
ATOM    465  CE1 HIS A  49      19.122  -4.706  18.137  1.00 87.47           C
ATOM    466  HE1 HIS A  49      18.884  -4.451  19.169  1.00 87.47           H
ATOM    467  NE2 HIS A  49      20.373  -4.823  17.607  1.00 87.47           N
ATOM    468  HN  HIS A  49      15.950  -4.372  14.948  1.00 87.47           H
ATOM    469  N   PHE A  50      16.174  -5.158  12.314  1.00 82.00           N
ATOM    470  CA  PHE A  50      15.792  -5.811  11.074  1.00 82.00           C
ATOM    471  C   PHE A  50      15.216  -4.803  10.077  1.00 82.00           C
ATOM    472  O   PHE A  50      15.523  -4.857   8.887  1.00 82.00           O
ATOM    473  HA  PHE A  50      16.692  -6.260  10.654  1.00 82.00           H
ATOM    474  CB  PHE A  50      14.713  -6.838  11.423  1.00 82.00           C
ATOM    475 1HB  PHE A  50      15.088  -7.491  12.211  1.00 82.00           H
ATOM    476 2HB  PHE A  50      13.846  -6.316  11.828  1.00 82.00           H
ATOM    477  CG  PHE A  50      14.264  -7.697  10.239  1.00 82.00           C
ATOM    478  CD1 PHE A  50      13.048  -7.486   9.668  1.00 82.00           C
ATOM    479  HD1 PHE A  50      12.392  -6.706  10.055  1.00 82.00           H
ATOM    480  CD2 PHE A  50      15.082  -8.671   9.757  1.00 82.00           C
ATOM    481  HD2 PHE A  50      16.057  -8.840  10.214  1.00 82.00           H
ATOM    482  CE1 PHE A  50      12.631  -8.283   8.569  1.00 82.00           C
ATOM    483  HE1 PHE A  50      11.656  -8.115   8.112  1.00 82.00           H
ATOM    484  CE2 PHE A  50      14.665  -9.468   8.658  1.00 82.00           C
ATOM    485  HE2 PHE A  50      15.321 -10.248   8.271  1.00 82.00           H
ATOM    486  CZ  PHE A  50      13.449  -9.257   8.087  1.00 82.00           C
ATOM    487  HZ  PHE A  50      13.130  -9.869   7.243  1.00 82.00           H
ATOM    488  HN  PHE A  50      15.452  -5.107  13.004  1.00 82.00           H
ATOM    489  N   LEU A  51      14.391  -3.907  10.600  1.00 93.87           N
ATOM    490  CA  LEU A  51      13.541  -3.089   9.753  1.00 93.87           C
ATOM    491  C   LEU A  51      14.393  -2.019   9.065  1.00 93.87           C
ATOM    492  O   LEU A  51      14.300  -1.832   7.853  1.00 93.87           O
ATOM    493  HA  LEU A  51      13.119  -3.739   8.987  1.00 93.87           H
ATOM    494  CB  LEU A  51      12.371  -2.519  10.558  1.00 93.87           C
ATOM    495 1HB  LEU A  51      12.775  -1.900  11.359  1.00 93.87           H
ATOM    496 2HB  LEU A  51      11.794  -1.862   9.907  1.00 93.87           H
ATOM    497  CG  LEU A  51      11.419  -3.546  11.175  1.00 93.87           C
ATOM    498  HG  LEU A  51      11.965  -4.103  11.936  1.00 93.87           H
ATOM    499  CD1 LEU A  51      10.247  -2.855  11.874  1.00 93.87           C
ATOM    500 1HD1 LEU A  51      10.625  -2.209  12.666  1.00 93.87           H
ATOM    501 2HD1 LEU A  51       9.694  -2.256  11.150  1.00 93.87           H
ATOM    502 3HD1 LEU A  51       9.585  -3.608  12.303  1.00 93.87           H
ATOM    503  CD2 LEU A  51      10.947  -4.555  10.126  1.00 93.87           C
ATOM    504 1HD2 LEU A  51      10.425  -4.031   9.326  1.00 93.87           H
ATOM    505 2HD2 LEU A  51      11.809  -5.081   9.714  1.00 93.87           H
ATOM    506 3HD2 LEU A  51      10.272  -5.273  10.591  1.00 93.87           H
ATOM    507  HN  LEU A  51      14.299  -3.738  11.581  1.00 93.87           H
ATOM    508  N   PRO A  52      15.234  -1.302   9.822  1.00 95.63           N
ATOM    509  CA  PRO A  52      15.922  -0.128   9.280  1.00 95.63           C
ATOM    510  C   PRO A  52      16.665  -0.439   7.990  1.00 95.63           C
ATOM    511  O   PRO A  52      16.488   0.248   6.986  1.00 95.63           O
ATOM    512  HA  PRO A  52      15.198   0.641   9.012  1.00 95.63           H
ATOM    513  CB  PRO A  52      16.879   0.281  10.401  1.00 95.63           C
ATOM    514 1HB  PRO A  52      17.858  -0.183  10.284  1.00 95.63           H
ATOM    515 2HB  PRO A  52      17.039   1.359  10.419  1.00 95.63           H
ATOM    516  CG  PRO A  52      16.173  -0.204  11.662  1.00 95.63           C
ATOM    517 1HG  PRO A  52      16.864  -0.308  12.498  1.00 95.63           H
ATOM    518 2HG  PRO A  52      15.401   0.494  11.987  1.00 95.63           H
ATOM    519  CD  PRO A  52      15.591  -1.540  11.232  1.00 95.63           C
ATOM    520 1HD  PRO A  52      16.316  -2.348  11.330  1.00 95.63           H
ATOM    521 2HD  PRO A  52      14.726  -1.818  11.835  1.00 95.63           H
ATOM    522  N   PRO A  53      17.511  -1.478   7.987  1.00 95.77           N
ATOM    523  CA  PRO A  53      18.270  -1.830   6.784  1.00 95.77           C
ATOM    524  C   PRO A  53      17.375  -2.002   5.568  1.00 95.77           C
ATOM    525  O   PRO A  53      17.704  -1.533   4.479  1.00 95.77           O
ATOM    526  HA  PRO A  53      18.954  -1.022   6.523  1.00 95.77           H
ATOM    527  CB  PRO A  53      18.969  -3.137   7.165  1.00 95.77           C
ATOM    528 1HB  PRO A  53      18.374  -4.006   6.884  1.00 95.77           H
ATOM    529 2HB  PRO A  53      19.933  -3.237   6.667  1.00 95.77           H
ATOM    530  CG  PRO A  53      19.125  -3.026   8.677  1.00 95.77           C
ATOM    531 1HG  PRO A  53      19.277  -4.000   9.141  1.00 95.77           H
ATOM    532 2HG  PRO A  53      19.987  -2.418   8.951  1.00 95.77           H
ATOM    533  CD  PRO A  53      17.815  -2.386   9.108  1.00 95.77           C
ATOM    534 1HD  PRO A  53      17.029  -3.129   9.246  1.00 95.77           H
ATOM    535 2HD  PRO A  53      17.916  -1.854  10.054  1.00 95.77           H
ATOM    536  N   LEU A  54      16.256  -2.677   5.787  1.00 93.98           N
ATOM    537  CA  LEU A  54      15.370  -3.033   4.692  1.00 93.98           C
ATOM    538  C   LEU A  54      14.711  -1.766   4.143  1.00 93.98           C
ATOM    539  O   LEU A  54      14.591  -1.600   2.930  1.00 93.98           O
ATOM    540  HA  LEU A  54      15.984  -3.471   3.905  1.00 93.98           H
ATOM    541  CB  LEU A  54      14.371  -4.103   5.137  1.00 93.98           C
ATOM    542 1HB  LEU A  54      13.847  -3.737   6.020  1.00 93.98           H
ATOM    543 2HB  LEU A  54      13.626  -4.225   4.351  1.00 93.98           H
ATOM    544  CG  LEU A  54      14.960  -5.477   5.460  1.00 93.98           C
ATOM    545  HG  LEU A  54      15.703  -5.354   6.248  1.00 93.98           H
ATOM    546  CD1 LEU A  54      13.884  -6.422   5.998  1.00 93.98           C
ATOM    547 1HD1 LEU A  54      13.454  -6.003   6.908  1.00 93.98           H
ATOM    548 2HD1 LEU A  54      13.101  -6.545   5.250  1.00 93.98           H
ATOM    549 3HD1 LEU A  54      14.330  -7.392   6.219  1.00 93.98           H
ATOM    550  CD2 LEU A  54      15.683  -6.064   4.245  1.00 93.98           C
ATOM    551 1HD2 LEU A  54      14.978  -6.170   3.420  1.00 93.98           H
ATOM    552 2HD2 LEU A  54      16.493  -5.398   3.948  1.00 93.98           H
ATOM    553 3HD2 LEU A  54      16.092  -7.041   4.503  1.00 93.98           H
ATOM    554  HN  LEU A  54      15.953  -2.979   6.691  1.00 93.98           H
ATOM    555  N   TYR A  55      14.301  -0.905   5.063  1.00 94.32           N
ATOM    556  CA  TYR A  55      13.616   0.321   4.688  1.00 94.32           C
ATOM    557  C   TYR A  55      14.537   1.240   3.884  1.00 94.32           C
ATOM    558  O   TYR A  55      14.098   1.891   2.937  1.00 94.32           O
ATOM    559  HA  TYR A  55      12.757   0.052   4.073  1.00 94.32           H
ATOM    560  CB  TYR A  55      13.243   1.014   6.000  1.00 94.32           C
ATOM    561 1HB  TYR A  55      14.102   0.987   6.670  1.00 94.32           H
ATOM    562 2HB  TYR A  55      13.029   2.063   5.797  1.00 94.32           H
ATOM    563  CG  TYR A  55      12.040   0.391   6.712  1.00 94.32           C
ATOM    564  CD1 TYR A  55      11.429  -0.727   6.184  1.00 94.32           C
ATOM    565  HD1 TYR A  55      11.802  -1.168   5.260  1.00 94.32           H
ATOM    566  CD2 TYR A  55      11.567   0.949   7.883  1.00 94.32           C
ATOM    567  HD2 TYR A  55      12.050   1.833   8.300  1.00 94.32           H
ATOM    568  CE1 TYR A  55      10.297  -1.313   6.855  1.00 94.32           C
ATOM    569  HE1 TYR A  55       9.804  -2.197   6.448  1.00 94.32           H
ATOM    570  CE2 TYR A  55      10.435   0.363   8.553  1.00 94.32           C
ATOM    571  HE2 TYR A  55      10.051   0.794   9.478  1.00 94.32           H
ATOM    572  CZ  TYR A  55       9.856  -0.739   8.006  1.00 94.32           C
ATOM    573  OH  TYR A  55       8.787  -1.292   8.639  1.00 94.32           O
ATOM    574  HH  TYR A  55       8.436  -2.063   8.108  1.00 94.32           H
ATOM    575  HN  TYR A  55      14.429  -1.033   6.046  1.00 94.32           H
ATOM    576  N   TRP A  56      15.798   1.264   4.290  1.00 92.97           N
ATOM    577  CA  TRP A  56      16.797   2.048   3.584  1.00 92.97           C
ATOM    578  C   TRP A  56      16.980   1.439   2.193  1.00 92.97           C
ATOM    579  O   TRP A  56      17.068   2.162   1.202  1.00 92.97           O
ATOM    580  HA  TRP A  56      16.422   3.067   3.499  1.00 92.97           H
ATOM    581  CB  TRP A  56      18.102   2.119   4.381  1.00 92.97           C
ATOM    582 1HB  TRP A  56      18.284   1.150   4.847  1.00 92.97           H
ATOM    583 2HB  TRP A  56      18.927   2.302   3.693  1.00 92.97           H
ATOM    584  CG  TRP A  56      18.111   3.199   5.465  1.00 92.97           C
ATOM    585  CD1 TRP A  56      18.214   3.037   6.791  1.00 92.97           C
ATOM    586  HD1 TRP A  56      18.308   2.069   7.285  1.00 92.97           H
ATOM    587  CD2 TRP A  56      18.009   4.624   5.259  1.00 92.97           C
ATOM    588  NE1 TRP A  56      18.185   4.247   7.453  1.00 92.97           N
ATOM    589  HE1 TRP A  56      18.246   4.383   8.442  1.00 92.97           H
ATOM    590  CE2 TRP A  56      18.056   5.243   6.492  1.00 92.97           C
ATOM    591  CE3 TRP A  56      17.880   5.365   4.072  1.00 92.97           C
ATOM    592  HE3 TRP A  56      17.840   4.900   3.087  1.00 92.97           H
ATOM    593  CZ2 TRP A  56      17.982   6.632   6.655  1.00 92.97           C
ATOM    594  HZ2 TRP A  56      18.022   7.097   7.640  1.00 92.97           H
ATOM    595  CZ3 TRP A  56      17.807   6.751   4.252  1.00 92.97           C
ATOM    596  HZ3 TRP A  56      17.706   7.373   3.363  1.00 92.97           H
ATOM    597  CH2 TRP A  56      17.853   7.390   5.486  1.00 92.97           C
ATOM    598  HH2 TRP A  56      17.790   8.477   5.542  1.00 92.97           H
ATOM    599  HN  TRP A  56      16.139   0.761   5.084  1.00 92.97           H
ATOM    600  N   LEU A  57      17.031   0.115   2.163  1.00 92.98           N
ATOM    601  CA  LEU A  57      17.214  -0.598   0.910  1.00 92.98           C
ATOM    602  C   LEU A  57      16.039  -0.296  -0.021  1.00 92.98           C
ATOM    603  O   LEU A  57      16.237   0.080  -1.175  1.00 92.98           O
ATOM    604  HA  LEU A  57      18.126  -0.219   0.449  1.00 92.98           H
ATOM    605  CB  LEU A  57      17.425  -2.091   1.170  1.00 92.98           C
ATOM    606 1HB  LEU A  57      18.291  -2.208   1.822  1.00 92.98           H
ATOM    607 2HB  LEU A  57      16.561  -2.470   1.717  1.00 92.98           H
ATOM    608  CG  LEU A  57      17.633  -2.965  -0.068  1.00 92.98           C
ATOM    609  HG  LEU A  57      16.819  -2.768  -0.766  1.00 92.98           H
ATOM    610  CD1 LEU A  57      18.937  -2.602  -0.782  1.00 92.98           C
ATOM    611 1HD1 LEU A  57      18.903  -1.558  -1.093  1.00 92.98           H
ATOM    612 2HD1 LEU A  57      19.777  -2.752  -0.104  1.00 92.98           H
ATOM    613 3HD1 LEU A  57      19.060  -3.238  -1.659  1.00 92.98           H
ATOM    614  CD2 LEU A  57      17.571  -4.450   0.292  1.00 92.98           C
ATOM    615 1HD2 LEU A  57      18.351  -4.681   1.017  1.00 92.98           H
ATOM    616 2HD2 LEU A  57      16.596  -4.680   0.721  1.00 92.98           H
ATOM    617 3HD2 LEU A  57      17.722  -5.049  -0.607  1.00 92.98           H
ATOM    618  HN  LEU A  57      16.949  -0.466   2.972  1.00 92.98           H
ATOM    619  N   VAL A  58      14.840  -0.472   0.515  1.00 94.83           N
ATOM    620  CA  VAL A  58      13.633  -0.284  -0.272  1.00 94.83           C
ATOM    621  C   VAL A  58      13.584   1.156  -0.786  1.00 94.83           C
ATOM    622  O   VAL A  58      13.245   1.394  -1.945  1.00 94.83           O
ATOM    623  HA  VAL A  58      13.688  -0.960  -1.125  1.00 94.83           H
ATOM    624  CB  VAL A  58      12.404  -0.665   0.556  1.00 94.83           C
ATOM    625  HB  VAL A  58      12.434  -0.094   1.484  1.00 94.83           H
ATOM    626  CG1 VAL A  58      11.113  -0.299  -0.179  1.00 94.83           C
ATOM    627 1HG1 VAL A  58      11.092   0.776  -0.362  1.00 94.83           H
ATOM    628 2HG1 VAL A  58      11.073  -0.831  -1.130  1.00 94.83           H
ATOM    629 3HG1 VAL A  58      10.255  -0.580   0.432  1.00 94.83           H
ATOM    630  CG2 VAL A  58      12.426  -2.151   0.918  1.00 94.83           C
ATOM    631 1HG2 VAL A  58      12.431  -2.748   0.006  1.00 94.83           H
ATOM    632 2HG2 VAL A  58      13.321  -2.370   1.500  1.00 94.83           H
ATOM    633 3HG2 VAL A  58      11.541  -2.395   1.506  1.00 94.83           H
ATOM    634  HN  VAL A  58      14.687  -0.738   1.467  1.00 94.83           H
ATOM    635  N   PHE A  59      13.928   2.079   0.100  1.00 95.81           N
ATOM    636  CA  PHE A  59      13.900   3.491  -0.242  1.00 95.81           C
ATOM    637  C   PHE A  59      14.814   3.785  -1.434  1.00 95.81           C
ATOM    638  O   PHE A  59      14.386   4.395  -2.412  1.00 95.81           O
ATOM    639  HA  PHE A  59      12.872   3.740  -0.504  1.00 95.81           H
ATOM    640  CB  PHE A  59      14.413   4.257   0.979  1.00 95.81           C
ATOM    641 1HB  PHE A  59      13.707   4.128   1.799  1.00 95.81           H
ATOM    642 2HB  PHE A  59      15.358   3.818   1.300  1.00 95.81           H
ATOM    643  CG  PHE A  59      14.619   5.753   0.734  1.00 95.81           C
ATOM    644  CD1 PHE A  59      15.877   6.268   0.693  1.00 95.81           C
ATOM    645  HD1 PHE A  59      16.739   5.615   0.833  1.00 95.81           H
ATOM    646  CD2 PHE A  59      13.545   6.568   0.558  1.00 95.81           C
ATOM    647  HD2 PHE A  59      12.537   6.155   0.592  1.00 95.81           H
ATOM    648  CE1 PHE A  59      16.069   7.657   0.465  1.00 95.81           C
ATOM    649  HE1 PHE A  59      17.077   8.069   0.432  1.00 95.81           H
ATOM    650  CE2 PHE A  59      13.736   7.956   0.331  1.00 95.81           C
ATOM    651  HE2 PHE A  59      12.875   8.609   0.190  1.00 95.81           H
ATOM    652  CZ  PHE A  59      14.994   8.471   0.289  1.00 95.81           C
ATOM    653  HZ  PHE A  59      15.141   9.537   0.114  1.00 95.81           H
ATOM    654  HN  PHE A  59      14.220   1.876   1.034  1.00 95.81           H
ATOM    655  N   ILE A  60      16.055   3.337  -1.312  1.00 93.60           N
ATOM    656  CA  ILE A  60      17.071   3.672  -2.295  1.00 93.60           C
ATOM    657  C   ILE A  60      16.655   3.122  -3.660  1.00 93.60           C
ATOM    658  O   ILE A  60      16.622   3.857  -4.646  1.00 93.60           O
ATOM    659  HA  ILE A  60      17.117   4.759  -2.360  1.00 93.60           H
ATOM    660  CB  ILE A  60      18.446   3.188  -1.830  1.00 93.60           C
ATOM    661  HB  ILE A  60      18.355   2.147  -1.520  1.00 93.60           H
ATOM    662  CG1 ILE A  60      18.924   3.981  -0.612  1.00 93.60           C
ATOM    663 1HG1 ILE A  60      19.204   4.989  -0.918  1.00 93.60           H
ATOM    664 2HG1 ILE A  60      18.109   4.080   0.105  1.00 93.60           H
ATOM    665  CG2 ILE A  60      19.459   3.230  -2.976  1.00 93.60           C
ATOM    666 1HG2 ILE A  60      19.118   2.587  -3.786  1.00 93.60           H
ATOM    667 2HG2 ILE A  60      19.553   4.254  -3.339  1.00 93.60           H
ATOM    668 3HG2 ILE A  60      20.427   2.881  -2.618  1.00 93.60           H
ATOM    669  CD1 ILE A  60      20.117   3.295   0.056  1.00 93.60           C
ATOM    670 1HD1 ILE A  60      19.827   2.297   0.382  1.00 93.60           H
ATOM    671 2HD1 ILE A  60      20.939   3.220  -0.657  1.00 93.60           H
ATOM    672 3HD1 ILE A  60      20.437   3.880   0.918  1.00 93.60           H
ATOM    673  HN  ILE A  60      16.368   2.756  -0.560  1.00 93.60           H
ATOM    674  N   VAL A  61      16.348   1.833  -3.675  1.00 93.54           N
ATOM    675  CA  VAL A  61      16.063   1.146  -4.923  1.00 93.54           C
ATOM    676  C   VAL A  61      14.766   1.696  -5.519  1.00 93.54           C
ATOM    677  O   VAL A  61      14.682   1.932  -6.723  1.00 93.54           O
ATOM    678  HA  VAL A  61      16.882   1.358  -5.610  1.00 93.54           H
ATOM    679  CB  VAL A  61      16.020  -0.366  -4.690  1.00 93.54           C
ATOM    680  HB  VAL A  61      15.266  -0.567  -3.929  1.00 93.54           H
ATOM    681  CG1 VAL A  61      15.610  -1.106  -5.965  1.00 93.54           C
ATOM    682 1HG1 VAL A  61      14.620  -0.772  -6.276  1.00 93.54           H
ATOM    683 2HG1 VAL A  61      16.330  -0.894  -6.755  1.00 93.54           H
ATOM    684 3HG1 VAL A  61      15.587  -2.178  -5.771  1.00 93.54           H
ATOM    685  CG2 VAL A  61      17.363  -0.878  -4.167  1.00 93.54           C
ATOM    686 1HG2 VAL A  61      18.144  -0.659  -4.894  1.00 93.54           H
ATOM    687 2HG2 VAL A  61      17.597  -0.386  -3.223  1.00 93.54           H
ATOM    688 3HG2 VAL A  61      17.305  -1.956  -4.010  1.00 93.54           H
ATOM    689  HN  VAL A  61      16.292   1.262  -2.856  1.00 93.54           H
ATOM    690  N   GLY A  62      13.785   1.884  -4.647  1.00 95.10           N
ATOM    691  CA  GLY A  62      12.460   2.287  -5.087  1.00 95.10           C
ATOM    692  C   GLY A  62      12.470   3.725  -5.610  1.00 95.10           C
ATOM    693  O   GLY A  62      11.855   4.022  -6.633  1.00 95.10           O
ATOM    694 1HA  GLY A  62      12.113   1.614  -5.871  1.00 95.10           H
ATOM    695 2HA  GLY A  62      11.757   2.202  -4.259  1.00 95.10           H
ATOM    696  HN  GLY A  62      13.884   1.765  -3.659  1.00 95.10           H
ATOM    697  N   ALA A  63      13.175   4.580  -4.883  1.00 95.15           N
ATOM    698  CA  ALA A  63      13.241   5.987  -5.238  1.00 95.15           C
ATOM    699  C   ALA A  63      13.887   6.131  -6.618  1.00 95.15           C
ATOM    700  O   ALA A  63      13.394   6.875  -7.464  1.00 95.15           O
ATOM    701  HA  ALA A  63      12.221   6.367  -5.283  1.00 95.15           H
ATOM    702  CB  ALA A  63      14.005   6.752  -4.155  1.00 95.15           C
ATOM    703 1HB  ALA A  63      13.489   6.642  -3.201  1.00 95.15           H
ATOM    704 2HB  ALA A  63      15.015   6.351  -4.070  1.00 95.15           H
ATOM    705 3HB  ALA A  63      14.054   7.808  -4.422  1.00 95.15           H
ATOM    706  HN  ALA A  63      13.693   4.325  -4.067  1.00 95.15           H
ATOM    707  N   LEU A  64      14.981   5.406  -6.802  1.00 88.93           N
ATOM    708  CA  LEU A  64      15.692   5.434  -8.069  1.00 88.93           C
ATOM    709  C   LEU A  64      14.777   4.903  -9.175  1.00 88.93           C
ATOM    710  O   LEU A  64      14.661   5.515 -10.236  1.00 88.93           O
ATOM    711  HA  LEU A  64      15.930   6.475  -8.288  1.00 88.93           H
ATOM    712  CB  LEU A  64      17.019   4.680  -7.955  1.00 88.93           C
ATOM    713 1HB  LEU A  64      16.825   3.709  -7.499  1.00 88.93           H
ATOM    714 2HB  LEU A  64      17.394   4.491  -8.961  1.00 88.93           H
ATOM    715  CG  LEU A  64      18.119   5.378  -7.153  1.00 88.93           C
ATOM    716  HG  LEU A  64      17.707   5.667  -6.187  1.00 88.93           H
ATOM    717  CD1 LEU A  64      19.286   4.426  -6.880  1.00 88.93           C
ATOM    718 1HD1 LEU A  64      18.929   3.568  -6.310  1.00 88.93           H
ATOM    719 2HD1 LEU A  64      19.706   4.085  -7.826  1.00 88.93           H
ATOM    720 3HD1 LEU A  64      20.054   4.948  -6.309  1.00 88.93           H
ATOM    721  CD2 LEU A  64      18.577   6.660  -7.851  1.00 88.93           C
ATOM    722 1HD2 LEU A  64      18.966   6.417  -8.840  1.00 88.93           H
ATOM    723 2HD2 LEU A  64      17.732   7.341  -7.951  1.00 88.93           H
ATOM    724 3HD2 LEU A  64      19.360   7.136  -7.260  1.00 88.93           H
ATOM    725  HN  LEU A  64      15.380   4.809  -6.106  1.00 88.93           H
ATOM    726  N   GLY A  65      14.151   3.771  -8.888  1.00 91.90           N
ATOM    727  CA  GLY A  65      13.362   3.077  -9.892  1.00 91.90           C
ATOM    728  C   GLY A  65      12.175   3.930 -10.343  1.00 91.90           C
ATOM    729  O   GLY A  65      11.987   4.158 -11.537  1.00 91.90           O
ATOM    730 1HA  GLY A  65      13.990   2.838 -10.751  1.00 91.90           H
ATOM    731 2HA  GLY A  65      13.002   2.132  -9.488  1.00 91.90           H
ATOM    732  HN  GLY A  65      14.176   3.330  -7.991  1.00 91.90           H
ATOM    733  N   ASN A  66      11.404   4.379  -9.363  1.00 89.73           N
ATOM    734  CA  ASN A  66      10.170   5.091  -9.649  1.00 89.73           C
ATOM    735  C   ASN A  66      10.502   6.456 -10.256  1.00 89.73           C
ATOM    736  O   ASN A  66       9.767   6.956 -11.106  1.00 89.73           O
ATOM    737  HA  ASN A  66       9.622   4.450 -10.339  1.00 89.73           H
ATOM    738  CB  ASN A  66       9.362   5.327  -8.371  1.00 89.73           C
ATOM    739 1HB  ASN A  66      10.028   5.645  -7.569  1.00 89.73           H
ATOM    740 2HB  ASN A  66       8.648   6.135  -8.532  1.00 89.73           H
ATOM    741  CG  ASN A  66       8.618   4.058  -7.951  1.00 89.73           C
ATOM    742  OD1 ASN A  66       7.726   3.576  -8.630  1.00 89.73           O
ATOM    743  ND2 ASN A  66       9.034   3.544  -6.796  1.00 89.73           N
ATOM    744 1HD2 ASN A  66       9.771   3.989  -6.288  1.00 89.73           H
ATOM    745 2HD2 ASN A  66       8.609   2.714  -6.437  1.00 89.73           H
ATOM    746  HN  ASN A  66      11.610   4.263  -8.392  1.00 89.73           H
ATOM    747  N   SER A  67      11.610   7.018  -9.797  1.00 90.79           N
ATOM    748  CA  SER A  67      12.088   8.280 -10.336  1.00 90.79           C
ATOM    749  C   SER A  67      12.404   8.127 -11.825  1.00 90.79           C
ATOM    750  O   SER A  67      12.117   9.021 -12.619  1.00 90.79           O
ATOM    751  HA  SER A  67      11.269   8.985 -10.189  1.00 90.79           H
ATOM    752  CB  SER A  67      13.324   8.770  -9.579  1.00 90.79           C
ATOM    753 1HB  SER A  67      14.113   8.021  -9.649  1.00 90.79           H
ATOM    754 2HB  SER A  67      13.702   9.677 -10.051  1.00 90.79           H
ATOM    755  OG  SER A  67      13.040   9.033  -8.207  1.00 90.79           O
ATOM    756  HG  SER A  67      13.556   8.405  -7.625  1.00 90.79           H
ATOM    757  HN  SER A  67      12.176   6.628  -9.071  1.00 90.79           H
ATOM    758  N   LEU A  68      12.991   6.987 -12.158  1.00 84.60           N
ATOM    759  CA  LEU A  68      13.304   6.683 -13.544  1.00 84.60           C
ATOM    760  C   LEU A  68      12.003   6.569 -14.343  1.00 84.60           C
ATOM    761  O   LEU A  68      11.911   7.072 -15.461  1.00 84.60           O
ATOM    762  HA  LEU A  68      13.880   7.519 -13.940  1.00 84.60           H
ATOM    763  CB  LEU A  68      14.191   5.439 -13.634  1.00 84.60           C
ATOM    764 1HB  LEU A  68      13.899   4.751 -12.840  1.00 84.60           H
ATOM    765 2HB  LEU A  68      13.987   4.939 -14.580  1.00 84.60           H
ATOM    766  CG  LEU A  68      15.698   5.682 -13.531  1.00 84.60           C
ATOM    767  HG  LEU A  68      15.874   6.406 -12.735  1.00 84.60           H
ATOM    768  CD1 LEU A  68      16.435   4.398 -13.145  1.00 84.60           C
ATOM    769 1HD1 LEU A  68      16.071   4.046 -12.180  1.00 84.60           H
ATOM    770 2HD1 LEU A  68      16.255   3.634 -13.902  1.00 84.60           H
ATOM    771 3HD1 LEU A  68      17.504   4.599 -13.079  1.00 84.60           H
ATOM    772  CD2 LEU A  68      16.245   6.291 -14.823  1.00 84.60           C
ATOM    773 1HD2 LEU A  68      16.056   5.610 -15.654  1.00 84.60           H
ATOM    774 2HD2 LEU A  68      15.750   7.243 -15.014  1.00 84.60           H
ATOM    775 3HD2 LEU A  68      17.318   6.453 -14.723  1.00 84.60           H
ATOM    776  HN  LEU A  68      13.252   6.279 -11.501  1.00 84.60           H
ATOM    777  N   VAL A  69      11.031   5.904 -13.736  1.00 86.73           N
ATOM    778  CA  VAL A  69       9.750   5.691 -14.389  1.00 86.73           C
ATOM    779  C   VAL A  69       9.136   7.045 -14.751  1.00 86.73           C
ATOM    780  O   VAL A  69       8.733   7.263 -15.892  1.00 86.73           O
ATOM    781  HA  VAL A  69       9.937   5.135 -15.307  1.00 86.73           H
ATOM    782  CB  VAL A  69       8.842   4.843 -13.496  1.00 86.73           C
ATOM    783  HB  VAL A  69       8.800   5.316 -12.515  1.00 86.73           H
ATOM    784  CG1 VAL A  69       7.418   4.791 -14.054  1.00 86.73           C
ATOM    785 1HG1 VAL A  69       7.012   5.801 -14.107  1.00 86.73           H
ATOM    786 2HG1 VAL A  69       7.435   4.353 -15.052  1.00 86.73           H
ATOM    787 3HG1 VAL A  69       6.794   4.181 -13.401  1.00 86.73           H
ATOM    788  CG2 VAL A  69       9.412   3.435 -13.316  1.00 86.73           C
ATOM    789 1HG2 VAL A  69       9.498   2.950 -14.288  1.00 86.73           H
ATOM    790 2HG2 VAL A  69      10.397   3.498 -12.853  1.00 86.73           H
ATOM    791 3HG2 VAL A  69       8.748   2.853 -12.677  1.00 86.73           H
ATOM    792  HN  VAL A  69      11.107   5.515 -12.818  1.00 86.73           H
ATOM    793  N   ILE A  70       9.084   7.920 -13.757  1.00 88.51           N
ATOM    794  CA  ILE A  70       8.460   9.220 -13.937  1.00 88.51           C
ATOM    795  C   ILE A  70       9.201   9.990 -15.032  1.00 88.51           C
ATOM    796  O   ILE A  70       8.577  10.619 -15.884  1.00 88.51           O
ATOM    797  HA  ILE A  70       7.436   9.049 -14.268  1.00 88.51           H
ATOM    798  CB  ILE A  70       8.386   9.967 -12.603  1.00 88.51           C
ATOM    799  HB  ILE A  70       9.378   9.963 -12.153  1.00 88.51           H
ATOM    800  CG1 ILE A  70       7.444   9.257 -11.629  1.00 88.51           C
ATOM    801 1HG1 ILE A  70       6.410   9.419 -11.933  1.00 88.51           H
ATOM    802 2HG1 ILE A  70       7.622   8.182 -11.664  1.00 88.51           H
ATOM    803  CG2 ILE A  70       7.993  11.431 -12.816  1.00 88.51           C
ATOM    804 1HG2 ILE A  70       8.735  11.918 -13.448  1.00 88.51           H
ATOM    805 2HG2 ILE A  70       7.017  11.478 -13.298  1.00 88.51           H
ATOM    806 3HG2 ILE A  70       7.947  11.938 -11.852  1.00 88.51           H
ATOM    807  CD1 ILE A  70       7.647   9.766 -10.200  1.00 88.51           C
ATOM    808 1HD1 ILE A  70       8.676   9.581  -9.891  1.00 88.51           H
ATOM    809 2HD1 ILE A  70       7.445  10.837 -10.164  1.00 88.51           H
ATOM    810 3HD1 ILE A  70       6.966   9.245  -9.528  1.00 88.51           H
ATOM    811  HN  ILE A  70       9.458   7.753 -12.845  1.00 88.51           H
ATOM    812  N   LEU A  71      10.523   9.914 -14.973  1.00 83.59           N
ATOM    813  CA  LEU A  71      11.357  10.661 -15.899  1.00 83.59           C
ATOM    814  C   LEU A  71      11.082  10.183 -17.326  1.00 83.59           C
ATOM    815  O   LEU A  71      10.969  10.993 -18.245  1.00 83.59           O
ATOM    816  HA  LEU A  71      11.070  11.710 -15.825  1.00 83.59           H
ATOM    817  CB  LEU A  71      12.829  10.565 -15.492  1.00 83.59           C
ATOM    818 1HB  LEU A  71      12.897  10.708 -14.413  1.00 83.59           H
ATOM    819 2HB  LEU A  71      13.178   9.554 -15.701  1.00 83.59           H
ATOM    820  CG  LEU A  71      13.779  11.554 -16.170  1.00 83.59           C
ATOM    821  HG  LEU A  71      13.264  11.989 -17.026  1.00 83.59           H
ATOM    822  CD1 LEU A  71      14.139  12.703 -15.227  1.00 83.59           C
ATOM    823 1HD1 LEU A  71      13.232  13.233 -14.937  1.00 83.59           H
ATOM    824 2HD1 LEU A  71      14.627  12.304 -14.338  1.00 83.59           H
ATOM    825 3HD1 LEU A  71      14.815  13.391 -15.735  1.00 83.59           H
ATOM    826  CD2 LEU A  71      15.022  10.840 -16.706  1.00 83.59           C
ATOM    827 1HD2 LEU A  71      15.548  10.360 -15.881  1.00 83.59           H
ATOM    828 2HD2 LEU A  71      14.723  10.087 -17.434  1.00 83.59           H
ATOM    829 3HD2 LEU A  71      15.680  11.566 -17.183  1.00 83.59           H
ATOM    830  HN  LEU A  71      11.022   9.356 -14.310  1.00 83.59           H
ATOM    831  N   VAL A  72      10.982   8.869 -17.467  1.00 82.74           N
ATOM    832  CA  VAL A  72      10.776   8.271 -18.775  1.00 82.74           C
ATOM    833  C   VAL A  72       9.456   8.775 -19.360  1.00 82.74           C
ATOM    834  O   VAL A  72       9.399   9.171 -20.524  1.00 82.74           O
ATOM    835  HA  VAL A  72      11.593   8.598 -19.419  1.00 82.74           H
ATOM    836  CB  VAL A  72      10.840   6.746 -18.668  1.00 82.74           C
ATOM    837  HB  VAL A  72      10.161   6.437 -17.874  1.00 82.74           H
ATOM    838  CG1 VAL A  72      10.374   6.085 -19.968  1.00 82.74           C
ATOM    839 1HG1 VAL A  72       9.345   6.379 -20.175  1.00 82.74           H
ATOM    840 2HG1 VAL A  72      11.015   6.405 -20.788  1.00 82.74           H
ATOM    841 3HG1 VAL A  72      10.429   5.002 -19.864  1.00 82.74           H
ATOM    842  CG2 VAL A  72      12.248   6.281 -18.291  1.00 82.74           C
ATOM    843 1HG2 VAL A  72      12.955   6.607 -19.054  1.00 82.74           H
ATOM    844 2HG2 VAL A  72      12.527   6.710 -17.329  1.00 82.74           H
ATOM    845 3HG2 VAL A  72      12.264   5.193 -18.222  1.00 82.74           H
ATOM    846  HN  VAL A  72      11.038   8.220 -16.709  1.00 82.74           H
ATOM    847  N   TYR A  73       8.426   8.743 -18.527  1.00 78.51           N
ATOM    848  CA  TYR A  73       7.098   9.141 -18.963  1.00 78.51           C
ATOM    849  C   TYR A  73       7.043  10.642 -19.255  1.00 78.51           C
ATOM    850  O   TYR A  73       6.323  11.077 -20.152  1.00 78.51           O
ATOM    851  HA  TYR A  73       6.865   8.592 -19.876  1.00 78.51           H
ATOM    852  CB  TYR A  73       6.159   8.825 -17.797  1.00 78.51           C
ATOM    853 1HB  TYR A  73       6.725   8.870 -16.866  1.00 78.51           H
ATOM    854 2HB  TYR A  73       5.393   9.598 -17.742  1.00 78.51           H
ATOM    855  CG  TYR A  73       5.478   7.459 -17.899  1.00 78.51           C
ATOM    856  CD1 TYR A  73       4.523   7.235 -18.869  1.00 78.51           C
ATOM    857  HD1 TYR A  73       4.253   8.031 -19.563  1.00 78.51           H
ATOM    858  CD2 TYR A  73       5.819   6.451 -17.020  1.00 78.51           C
ATOM    859  HD2 TYR A  73       6.574   6.628 -16.254  1.00 78.51           H
ATOM    860  CE1 TYR A  73       3.882   5.949 -18.965  1.00 78.51           C
ATOM    861  HE1 TYR A  73       3.125   5.758 -19.726  1.00 78.51           H
ATOM    862  CE2 TYR A  73       5.178   5.165 -17.116  1.00 78.51           C
ATOM    863  HE2 TYR A  73       5.438   4.360 -16.428  1.00 78.51           H
ATOM    864  CZ  TYR A  73       4.241   4.977 -18.083  1.00 78.51           C
ATOM    865  OH  TYR A  73       3.636   3.763 -18.173  1.00 78.51           O
ATOM    866  HH  TYR A  73       3.086   3.716 -19.007  1.00 78.51           H
ATOM    867  HN  TYR A  73       8.488   8.454 -17.572  1.00 78.51           H
ATOM    868  N   TRP A  74       7.813  11.391 -18.480  1.00 69.70           N
ATOM    869  CA  TRP A  74       7.799  12.840 -18.588  1.00 69.70           C
ATOM    870  C   TRP A  74       8.463  13.222 -19.913  1.00 69.70           C
ATOM    871  O   TRP A  74       7.935  14.041 -20.663  1.00 69.70           O
ATOM    872  HA  TRP A  74       6.759  13.164 -18.586  1.00 69.70           H
ATOM    873  CB  TRP A  74       8.470  13.487 -17.375  1.00 69.70           C
ATOM    874 1HB  TRP A  74       8.058  13.046 -16.467  1.00 69.70           H
ATOM    875 2HB  TRP A  74       9.534  13.249 -17.391  1.00 69.70           H
ATOM    876  CG  TRP A  74       8.304  15.006 -17.308  1.00 69.70           C
ATOM    877  CD1 TRP A  74       8.931  15.938 -18.038  1.00 69.70           C
ATOM    878  HD1 TRP A  74       9.673  15.719 -18.806  1.00 69.70           H
ATOM    879  CD2 TRP A  74       7.422  15.737 -16.429  1.00 69.70           C
ATOM    880  NE1 TRP A  74       8.521  17.210 -17.696  1.00 69.70           N
ATOM    881  HE1 TRP A  74       8.845  18.066 -18.100  1.00 69.70           H
ATOM    882  CE2 TRP A  74       7.574  17.084 -16.686  1.00 69.70           C
ATOM    883  CE3 TRP A  74       6.526  15.274 -15.449  1.00 69.70           C
ATOM    884  HE3 TRP A  74       6.388  14.216 -15.228  1.00 69.70           H
ATOM    885  CZ2 TRP A  74       6.862  18.079 -16.006  1.00 69.70           C
ATOM    886  HZ2 TRP A  74       7.000  19.137 -16.227  1.00 69.70           H
ATOM    887  CZ3 TRP A  74       5.822  16.281 -14.778  1.00 69.70           C
ATOM    888  HZ3 TRP A  74       5.114  15.977 -14.008  1.00 69.70           H
ATOM    889  CH2 TRP A  74       5.964  17.642 -15.025  1.00 69.70           C
ATOM    890  HH2 TRP A  74       5.378  18.365 -14.458  1.00 69.70           H
ATOM    891  HN  TRP A  74       8.438  11.025 -17.790  1.00 69.70           H
ATOM    892  N   TYR A  75       9.613  12.611 -20.160  1.00 67.46           N
ATOM    893  CA  TYR A  75      10.520  13.106 -21.181  1.00 67.46           C
ATOM    894  C   TYR A  75      10.268  12.414 -22.521  1.00 67.46           C
ATOM    895  O   TYR A  75      10.403  13.030 -23.577  1.00 67.46           O
ATOM    896  HA  TYR A  75      10.346  14.176 -21.294  1.00 67.46           H
ATOM    897  CB  TYR A  75      11.929  12.758 -20.697  1.00 67.46           C
ATOM    898 1HB  TYR A  75      11.956  12.825 -19.609  1.00 67.46           H
ATOM    899 2HB  TYR A  75      12.147  11.723 -20.959  1.00 67.46           H
ATOM    900  CG  TYR A  75      13.025  13.656 -21.276  1.00 67.46           C
ATOM    901  CD1 TYR A  75      13.689  13.281 -22.425  1.00 67.46           C
ATOM    902  HD1 TYR A  75      13.433  12.344 -22.921  1.00 67.46           H
ATOM    903  CD2 TYR A  75      13.349  14.842 -20.647  1.00 67.46           C
ATOM    904  HD2 TYR A  75      12.824  15.138 -19.739  1.00 67.46           H
ATOM    905  CE1 TYR A  75      14.720  14.125 -22.970  1.00 67.46           C
ATOM    906  HE1 TYR A  75      15.253  13.841 -23.877  1.00 67.46           H
ATOM    907  CE2 TYR A  75      14.380  15.686 -21.192  1.00 67.46           C
ATOM    908  HE2 TYR A  75      14.646  16.625 -20.706  1.00 67.46           H
ATOM    909  CZ  TYR A  75      15.015  15.287 -22.326  1.00 67.46           C
ATOM    910  OH  TYR A  75      15.989  16.085 -22.840  1.00 67.46           O
ATOM    911  HH  TYR A  75      16.387  15.658 -23.652  1.00 67.46           H
ATOM    912  HN  TYR A  75       9.926  11.792 -19.677  1.00 67.46           H
ATOM    913  N   CYS A  76       9.906  11.142 -22.435  1.00 66.84           N
ATOM    914  CA  CYS A  76       9.877  10.291 -23.613  1.00 66.84           C
ATOM    915  C   CYS A  76       8.433   9.841 -23.844  1.00 66.84           C
ATOM    916  O   CYS A  76       7.860  10.100 -24.901  1.00 66.84           O
ATOM    917  HA  CYS A  76      10.231  10.898 -24.446  1.00 66.84           H
ATOM    918  CB  CYS A  76      10.830   9.103 -23.476  1.00 66.84           C
ATOM    919 1HB  CYS A  76      11.724   9.404 -22.930  1.00 66.84           H
ATOM    920 2HB  CYS A  76      10.356   8.310 -22.898  1.00 66.84           H
ATOM    921  SG  CYS A  76      11.292   8.477 -25.133  1.00 66.84           S
ATOM    922  HG  CYS A  76      11.976   7.423 -24.698  1.00 66.84           H
ATOM    923  HN  CYS A  76       9.637  10.693 -21.583  1.00 66.84           H
ATOM    924  N   THR A  77       7.886   9.174 -22.838  1.00 58.42           N
ATOM    925  CA  THR A  77       6.583   8.547 -22.975  1.00 58.42           C
ATOM    926  C   THR A  77       5.476   9.526 -22.579  1.00 58.42           C
ATOM    927  O   THR A  77       5.082   9.586 -21.415  1.00 58.42           O
ATOM    928  HA  THR A  77       6.430   8.300 -24.026  1.00 58.42           H
ATOM    929  CB  THR A  77       6.585   7.263 -22.143  1.00 58.42           C
ATOM    930  HB  THR A  77       6.467   7.487 -21.083  1.00 58.42           H
ATOM    931  OG1 THR A  77       7.804   6.618 -22.504  1.00 58.42           O
ATOM    932  HG1 THR A  77       7.745   6.275 -23.441  1.00 58.42           H
ATOM    933  CG2 THR A  77       5.499   6.279 -22.582  1.00 58.42           C
ATOM    934 1HG2 THR A  77       5.658   6.004 -23.624  1.00 58.42           H
ATOM    935 2HG2 THR A  77       4.520   6.747 -22.474  1.00 58.42           H
ATOM    936 3HG2 THR A  77       5.545   5.386 -21.959  1.00 58.42           H
ATOM    937  HN  THR A  77       8.318   9.059 -21.943  1.00 58.42           H
ATOM    938  N   ARG A  78       5.005  10.270 -23.569  1.00 51.12           N
ATOM    939  CA  ARG A  78       3.761  11.006 -23.426  1.00 51.12           C
ATOM    940  C   ARG A  78       2.623  10.057 -23.043  1.00 51.12           C
ATOM    941  O   ARG A  78       2.453   9.007 -23.660  1.00 51.12           O
ATOM    942  HA  ARG A  78       3.954  11.728 -22.632  1.00 51.12           H
ATOM    943  CB  ARG A  78       3.396  11.731 -24.724  1.00 51.12           C
ATOM    944 1HB  ARG A  78       3.486  11.044 -25.565  1.00 51.12           H
ATOM    945 2HB  ARG A  78       2.356  12.053 -24.685  1.00 51.12           H
ATOM    946  CG  ARG A  78       4.304  12.942 -24.948  1.00 51.12           C
ATOM    947 1HG  ARG A  78       4.347  13.542 -24.039  1.00 51.12           H
ATOM    948 2HG  ARG A  78       5.319  12.606 -25.158  1.00 51.12           H
ATOM    949  CD  ARG A  78       3.795  13.800 -26.108  1.00 51.12           C
ATOM    950 1HD  ARG A  78       3.739  13.201 -27.017  1.00 51.12           H
ATOM    951 2HD  ARG A  78       2.785  14.152 -25.896  1.00 51.12           H
ATOM    952  NE  ARG A  78       4.697  14.954 -26.318  1.00 51.12           N
ATOM    953  HE  ARG A  78       5.535  14.999 -25.774  1.00 51.12           H
ATOM    954  CZ  ARG A  78       4.463  15.942 -27.192  1.00 51.12           C
ATOM    955  NH1 ARG A  78       3.356  15.933 -27.948  1.00 51.12           N
ATOM    956 1HH1 ARG A  78       2.698  15.185 -27.862  1.00 51.12           H
ATOM    957 2HH1 ARG A  78       3.188  16.674 -28.598  1.00 51.12           H
ATOM    958  NH2 ARG A  78       5.351  16.939 -27.300  1.00 51.12           N
ATOM    959 1HH2 ARG A  78       5.191  17.685 -27.947  1.00 51.12           H
ATOM    960 2HH2 ARG A  78       6.175  16.939 -26.732  1.00 51.12           H
ATOM    961  HN  ARG A  78       5.457  10.373 -24.455  1.00 51.12           H
ATOM    962  N   VAL A  79       1.874  10.461 -22.028  1.00 68.77           N
ATOM    963  CA  VAL A  79       0.730   9.683 -21.585  1.00 68.77           C
ATOM    964  C   VAL A  79      -0.329   9.669 -22.690  1.00 68.77           C
ATOM    965  O   VAL A  79      -1.078  10.631 -22.849  1.00 68.77           O
ATOM    966  HA  VAL A  79       1.072   8.663 -21.414  1.00 68.77           H
ATOM    967  CB  VAL A  79       0.203  10.235 -20.259  1.00 68.77           C
ATOM    968  HB  VAL A  79      -0.142  11.254 -20.434  1.00 68.77           H
ATOM    969  CG1 VAL A  79      -0.988   9.415 -19.759  1.00 68.77           C
ATOM    970 1HG1 VAL A  79      -1.790   9.452 -20.496  1.00 68.77           H
ATOM    971 2HG1 VAL A  79      -0.680   8.380 -19.609  1.00 68.77           H
ATOM    972 3HG1 VAL A  79      -1.343   9.829 -18.815  1.00 68.77           H
ATOM    973  CG2 VAL A  79       1.313  10.288 -19.208  1.00 68.77           C
ATOM    974 1HG2 VAL A  79       1.701   9.284 -19.038  1.00 68.77           H
ATOM    975 2HG2 VAL A  79       2.117  10.934 -19.560  1.00 68.77           H
ATOM    976 3HG2 VAL A  79       0.911  10.684 -18.275  1.00 68.77           H
ATOM    977  HN  VAL A  79       2.039  11.302 -21.511  1.00 68.77           H
ATOM    978  N   LYS A  80      -0.357   8.566 -23.424  1.00 62.16           N
ATOM    979  CA  LYS A  80      -1.228   8.461 -24.583  1.00 62.16           C
ATOM    980  C   LYS A  80      -2.413   7.555 -24.243  1.00 62.16           C
ATOM    981  O   LYS A  80      -3.481   7.674 -24.842  1.00 62.16           O
ATOM    982  HA  LYS A  80      -1.607   9.459 -24.799  1.00 62.16           H
ATOM    983  CB  LYS A  80      -0.435   8.002 -25.809  1.00 62.16           C
ATOM    984 1HB  LYS A  80       0.150   7.117 -25.558  1.00 62.16           H
ATOM    985 2HB  LYS A  80      -1.123   7.714 -26.604  1.00 62.16           H
ATOM    986  CG  LYS A  80       0.494   9.111 -26.307  1.00 62.16           C
ATOM    987 1HG  LYS A  80      -0.087  10.008 -26.520  1.00 62.16           H
ATOM    988 2HG  LYS A  80       1.207   9.371 -25.525  1.00 62.16           H
ATOM    989  CD  LYS A  80       1.245   8.672 -27.565  1.00 62.16           C
ATOM    990 1HD  LYS A  80       1.813   7.765 -27.357  1.00 62.16           H
ATOM    991 2HD  LYS A  80       0.532   8.427 -28.352  1.00 62.16           H
ATOM    992  CE  LYS A  80       2.191   9.772 -28.051  1.00 62.16           C
ATOM    993 1HE  LYS A  80       1.634  10.695 -28.211  1.00 62.16           H
ATOM    994 2HE  LYS A  80       2.939   9.981 -27.285  1.00 62.16           H
ATOM    995  NZ  LYS A  80       2.859   9.364 -29.307  1.00 62.16           N
ATOM    996 1HZ  LYS A  80       3.494  10.097 -29.605  1.00 62.16           H
ATOM    997 2HZ  LYS A  80       3.380   8.509 -29.150  1.00 62.16           H
ATOM    998 3HZ  LYS A  80       2.161   9.208 -30.025  1.00 62.16           H
ATOM    999  HN  LYS A  80       0.200   7.757 -23.239  1.00 62.16           H
ATOM   1000  N   THR A  81      -2.186   6.671 -23.283  1.00 73.68           N
ATOM   1001  CA  THR A  81      -3.172   5.656 -22.951  1.00 73.68           C
ATOM   1002  C   THR A  81      -3.617   5.801 -21.495  1.00 73.68           C
ATOM   1003  O   THR A  81      -2.931   6.432 -20.692  1.00 73.68           O
ATOM   1004  HA  THR A  81      -4.053   5.817 -23.573  1.00 73.68           H
ATOM   1005  CB  THR A  81      -2.566   4.287 -23.268  1.00 73.68           C
ATOM   1006  HB  THR A  81      -3.337   3.518 -23.298  1.00 73.68           H
ATOM   1007  OG1 THR A  81      -1.562   4.113 -22.271  1.00 73.68           O
ATOM   1008  HG1 THR A  81      -1.240   3.166 -22.272  1.00 73.68           H
ATOM   1009  CG2 THR A  81      -1.788   4.282 -24.585  1.00 73.68           C
ATOM   1010 1HG2 THR A  81      -0.973   5.004 -24.529  1.00 73.68           H
ATOM   1011 2HG2 THR A  81      -2.456   4.550 -25.403  1.00 73.68           H
ATOM   1012 3HG2 THR A  81      -1.379   3.287 -24.761  1.00 73.68           H
ATOM   1013  HN  THR A  81      -1.348   6.641 -22.738  1.00 73.68           H
ATOM   1014  N   MET A  82      -4.764   5.208 -21.198  1.00 74.61           N
ATOM   1015  CA  MET A  82      -5.290   5.231 -19.844  1.00 74.61           C
ATOM   1016  C   MET A  82      -4.362   4.488 -18.882  1.00 74.61           C
ATOM   1017  O   MET A  82      -4.184   4.906 -17.738  1.00 74.61           O
ATOM   1018  HA  MET A  82      -5.343   6.285 -19.568  1.00 74.61           H
ATOM   1019  CB  MET A  82      -6.675   4.580 -19.823  1.00 74.61           C
ATOM   1020 1HB  MET A  82      -7.266   4.947 -20.662  1.00 74.61           H
ATOM   1021 2HB  MET A  82      -6.575   3.502 -19.950  1.00 74.61           H
ATOM   1022  CG  MET A  82      -7.401   4.879 -18.510  1.00 74.61           C
ATOM   1023 1HG  MET A  82      -6.904   4.370 -17.685  1.00 74.61           H
ATOM   1024 2HG  MET A  82      -7.360   5.947 -18.297  1.00 74.61           H
ATOM   1025  SD  MET A  82      -9.101   4.346 -18.618  1.00 74.61           S
ATOM   1026  CE  MET A  82      -9.699   4.891 -17.027  1.00 74.61           C
ATOM   1027 1HE  MET A  82      -9.130   4.401 -16.238  1.00 74.61           H
ATOM   1028 2HE  MET A  82      -9.578   5.971 -16.945  1.00 74.61           H
ATOM   1029 3HE  MET A  82     -10.754   4.635 -16.928  1.00 74.61           H
ATOM   1030  HN  MET A  82      -5.329   4.719 -21.863  1.00 74.61           H
ATOM   1031  N   THR A  83      -3.794   3.400 -19.380  1.00 75.02           N
ATOM   1032  CA  THR A  83      -2.855   2.618 -18.592  1.00 75.02           C
ATOM   1033  C   THR A  83      -1.641   3.468 -18.212  1.00 75.02           C
ATOM   1034  O   THR A  83      -1.182   3.426 -17.072  1.00 75.02           O
ATOM   1035  HA  THR A  83      -3.345   2.327 -17.663  1.00 75.02           H
ATOM   1036  CB  THR A  83      -2.494   1.366 -19.394  1.00 75.02           C
ATOM   1037  HB  THR A  83      -1.760   1.597 -20.166  1.00 75.02           H
ATOM   1038  OG1 THR A  83      -3.748   0.880 -19.864  1.00 75.02           O
ATOM   1039  HG1 THR A  83      -4.427   0.919 -19.130  1.00 75.02           H
ATOM   1040  CG2 THR A  83      -1.965   0.236 -18.508  1.00 75.02           C
ATOM   1041 1HG2 THR A  83      -2.726  -0.040 -17.779  1.00 75.02           H
ATOM   1042 2HG2 THR A  83      -1.068   0.573 -17.988  1.00 75.02           H
ATOM   1043 3HG2 THR A  83      -1.723  -0.628 -19.127  1.00 75.02           H
ATOM   1044  HN  THR A  83      -3.966   3.051 -20.301  1.00 75.02           H
ATOM   1045  N   ASP A  84      -1.155   4.219 -19.190  1.00 77.69           N
ATOM   1046  CA  ASP A  84       0.017   5.052 -18.981  1.00 77.69           C
ATOM   1047  C   ASP A  84      -0.254   6.029 -17.836  1.00 77.69           C
ATOM   1048  O   ASP A  84       0.632   6.308 -17.030  1.00 77.69           O
ATOM   1049  HA  ASP A  84       0.825   4.357 -18.754  1.00 77.69           H
ATOM   1050  CB  ASP A  84       0.342   5.870 -20.233  1.00 77.69           C
ATOM   1051 1HB  ASP A  84      -0.519   6.480 -20.506  1.00 77.69           H
ATOM   1052 2HB  ASP A  84       1.164   6.553 -20.022  1.00 77.69           H
ATOM   1053  CG  ASP A  84       0.717   4.957 -21.402  1.00 77.69           C
ATOM   1054  OD1 ASP A  84       1.264   3.868 -21.119  1.00 77.69           O
ATOM   1055  OD2 ASP A  84       0.450   5.367 -22.552  1.00 77.69           O
ATOM   1056  HN  ASP A  84      -1.548   4.264 -20.108  1.00 77.69           H
ATOM   1057  N   MET A  85      -1.483   6.523 -17.800  1.00 83.89           N
ATOM   1058  CA  MET A  85      -1.868   7.502 -16.797  1.00 83.89           C
ATOM   1059  C   MET A  85      -1.815   6.898 -15.393  1.00 83.89           C
ATOM   1060  O   MET A  85      -1.285   7.513 -14.468  1.00 83.89           O
ATOM   1061  HA  MET A  85      -1.140   8.309 -16.881  1.00 83.89           H
ATOM   1062  CB  MET A  85      -3.286   7.999 -17.087  1.00 83.89           C
ATOM   1063 1HB  MET A  85      -3.359   8.313 -18.128  1.00 83.89           H
ATOM   1064 2HB  MET A  85      -3.996   7.184 -16.948  1.00 83.89           H
ATOM   1065  CG  MET A  85      -3.655   9.167 -16.169  1.00 83.89           C
ATOM   1066 1HG  MET A  85      -4.655   9.527 -16.409  1.00 83.89           H
ATOM   1067 2HG  MET A  85      -3.677   8.832 -15.132  1.00 83.89           H
ATOM   1068  SD  MET A  85      -2.470  10.489 -16.356  1.00 83.89           S
ATOM   1069  CE  MET A  85      -3.578  11.860 -16.639  1.00 83.89           C
ATOM   1070 1HE  MET A  85      -4.173  11.668 -17.532  1.00 83.89           H
ATOM   1071 2HE  MET A  85      -4.239  11.976 -15.780  1.00 83.89           H
ATOM   1072 3HE  MET A  85      -2.999  12.773 -16.778  1.00 83.89           H
ATOM   1073  HN  MET A  85      -2.208   6.266 -18.439  1.00 83.89           H
ATOM   1074  N   PHE A  86      -2.372   5.701 -15.277  1.00 86.63           N
ATOM   1075  CA  PHE A  86      -2.418   5.019 -13.995  1.00 86.63           C
ATOM   1076  C   PHE A  86      -1.015   4.613 -13.539  1.00 86.63           C
ATOM   1077  O   PHE A  86      -0.695   4.697 -12.354  1.00 86.63           O
ATOM   1078  HA  PHE A  86      -2.846   5.715 -13.273  1.00 86.63           H
ATOM   1079  CB  PHE A  86      -3.262   3.758 -14.190  1.00 86.63           C
ATOM   1080 1HB  PHE A  86      -2.868   3.195 -15.036  1.00 86.63           H
ATOM   1081 2HB  PHE A  86      -3.159   3.124 -13.309  1.00 86.63           H
ATOM   1082  CG  PHE A  86      -4.748   4.035 -14.429  1.00 86.63           C
ATOM   1083  CD1 PHE A  86      -5.391   4.980 -13.692  1.00 86.63           C
ATOM   1084  HD1 PHE A  86      -4.847   5.541 -12.931  1.00 86.63           H
ATOM   1085  CD2 PHE A  86      -5.426   3.335 -15.378  1.00 86.63           C
ATOM   1086  HD2 PHE A  86      -4.911   2.577 -15.968  1.00 86.63           H
ATOM   1087  CE1 PHE A  86      -6.770   5.237 -13.914  1.00 86.63           C
ATOM   1088  HE1 PHE A  86      -7.285   5.995 -13.323  1.00 86.63           H
ATOM   1089  CE2 PHE A  86      -6.805   3.592 -15.599  1.00 86.63           C
ATOM   1090  HE2 PHE A  86      -7.348   3.031 -16.360  1.00 86.63           H
ATOM   1091  CZ  PHE A  86      -7.448   4.538 -14.863  1.00 86.63           C
ATOM   1092  HZ  PHE A  86      -8.506   4.735 -15.033  1.00 86.63           H
ATOM   1093  HN  PHE A  86      -2.785   5.201 -16.037  1.00 86.63           H
ATOM   1094  N   LEU A  87      -0.215   4.182 -14.503  1.00 80.96           N
ATOM   1095  CA  LEU A  87       1.135   3.731 -14.210  1.00 80.96           C
ATOM   1096  C   LEU A  87       1.962   4.912 -13.699  1.00 80.96           C
ATOM   1097  O   LEU A  87       2.804   4.749 -12.817  1.00 80.96           O
ATOM   1098  HA  LEU A  87       1.066   2.988 -13.416  1.00 80.96           H
ATOM   1099  CB  LEU A  87       1.743   3.036 -15.430  1.00 80.96           C
ATOM   1100 1HB  LEU A  87       1.625   3.691 -16.293  1.00 80.96           H
ATOM   1101 2HB  LEU A  87       2.814   2.921 -15.261  1.00 80.96           H
ATOM   1102  CG  LEU A  87       1.161   1.665 -15.781  1.00 80.96           C
ATOM   1103  HG  LEU A  87       0.089   1.781 -15.940  1.00 80.96           H
ATOM   1104  CD1 LEU A  87       1.757   1.134 -17.085  1.00 80.96           C
ATOM   1105 1HD1 LEU A  87       1.533   1.827 -17.896  1.00 80.96           H
ATOM   1106 2HD1 LEU A  87       2.838   1.037 -16.978  1.00 80.96           H
ATOM   1107 3HD1 LEU A  87       1.326   0.158 -17.311  1.00 80.96           H
ATOM   1108  CD2 LEU A  87       1.342   0.680 -14.624  1.00 80.96           C
ATOM   1109 1HD2 LEU A  87       2.404   0.564 -14.409  1.00 80.96           H
ATOM   1110 2HD2 LEU A  87       0.832   1.061 -13.739  1.00 80.96           H
ATOM   1111 3HD2 LEU A  87       0.919  -0.286 -14.900  1.00 80.96           H
ATOM   1112  HN  LEU A  87      -0.476   4.139 -15.468  1.00 80.96           H
ATOM   1113  N   LEU A  88       1.695   6.075 -14.275  1.00 87.45           N
ATOM   1114  CA  LEU A  88       2.391   7.286 -13.875  1.00 87.45           C
ATOM   1115  C   LEU A  88       2.011   7.635 -12.434  1.00 87.45           C
ATOM   1116  O   LEU A  88       2.881   7.888 -11.603  1.00 87.45           O
ATOM   1117  HA  LEU A  88       3.460   7.075 -13.908  1.00 87.45           H
ATOM   1118  CB  LEU A  88       2.120   8.414 -14.872  1.00 87.45           C
ATOM   1119 1HB  LEU A  88       2.501   8.109 -15.847  1.00 87.45           H
ATOM   1120 2HB  LEU A  88       1.042   8.532 -14.974  1.00 87.45           H
ATOM   1121  CG  LEU A  88       2.724   9.776 -14.524  1.00 87.45           C
ATOM   1122  HG  LEU A  88       2.369  10.064 -13.535  1.00 87.45           H
ATOM   1123  CD1 LEU A  88       4.250   9.697 -14.452  1.00 87.45           C
ATOM   1124 1HD1 LEU A  88       4.541   8.980 -13.684  1.00 87.45           H
ATOM   1125 2HD1 LEU A  88       4.644   9.376 -15.416  1.00 87.45           H
ATOM   1126 3HD1 LEU A  88       4.653  10.679 -14.203  1.00 87.45           H
ATOM   1127  CD2 LEU A  88       2.252  10.851 -15.505  1.00 87.45           C
ATOM   1128 1HD2 LEU A  88       2.558  10.581 -16.516  1.00 87.45           H
ATOM   1129 2HD2 LEU A  88       1.165  10.929 -15.463  1.00 87.45           H
ATOM   1130 3HD2 LEU A  88       2.696  11.810 -15.235  1.00 87.45           H
ATOM   1131  HN  LEU A  88       1.018   6.197 -15.001  1.00 87.45           H
ATOM   1132  N   ASN A  89       0.710   7.638 -12.183  1.00 89.61           N
ATOM   1133  CA  ASN A  89       0.201   8.020 -10.877  1.00 89.61           C
ATOM   1134  C   ASN A  89       0.652   6.992  -9.838  1.00 89.61           C
ATOM   1135  O   ASN A  89       0.872   7.334  -8.677  1.00 89.61           O
ATOM   1136  HA  ASN A  89       0.612   9.012 -10.689  1.00 89.61           H
ATOM   1137  CB  ASN A  89      -1.329   8.058 -10.872  1.00 89.61           C
ATOM   1138 1HB  ASN A  89      -1.719   7.225 -11.458  1.00 89.61           H
ATOM   1139 2HB  ASN A  89      -1.696   7.931  -9.854  1.00 89.61           H
ATOM   1140  CG  ASN A  89      -1.847   9.379 -11.445  1.00 89.61           C
ATOM   1141  OD1 ASN A  89      -2.056  10.352 -10.740  1.00 89.61           O
ATOM   1142  ND2 ASN A  89      -2.041   9.358 -12.761  1.00 89.61           N
ATOM   1143 1HD2 ASN A  89      -1.850   8.526 -13.282  1.00 89.61           H
ATOM   1144 2HD2 ASN A  89      -2.379  10.175 -13.229  1.00 89.61           H
ATOM   1145  HN  ASN A  89       0.011   7.385 -12.852  1.00 89.61           H
ATOM   1146  N   LEU A  90       0.776   5.754 -10.292  1.00 86.52           N
ATOM   1147  CA  LEU A  90       1.227   4.680  -9.423  1.00 86.52           C
ATOM   1148  C   LEU A  90       2.664   4.960  -8.977  1.00 86.52           C
ATOM   1149  O   LEU A  90       2.997   4.794  -7.805  1.00 86.52           O
ATOM   1150  HA  LEU A  90       0.585   4.682  -8.542  1.00 86.52           H
ATOM   1151  CB  LEU A  90       1.049   3.325 -10.110  1.00 86.52           C
ATOM   1152 1HB  LEU A  90       0.006   3.227 -10.412  1.00 86.52           H
ATOM   1153 2HB  LEU A  90       1.647   3.321 -11.022  1.00 86.52           H
ATOM   1154  CG  LEU A  90       1.428   2.097  -9.280  1.00 86.52           C
ATOM   1155  HG  LEU A  90       2.449   2.229  -8.921  1.00 86.52           H
ATOM   1156  CD1 LEU A  90       0.530   1.969  -8.048  1.00 86.52           C
ATOM   1157 1HD1 LEU A  90       0.637   2.858  -7.426  1.00 86.52           H
ATOM   1158 2HD1 LEU A  90      -0.509   1.870  -8.364  1.00 86.52           H
ATOM   1159 3HD1 LEU A  90       0.821   1.089  -7.475  1.00 86.52           H
ATOM   1160  CD2 LEU A  90       1.410   0.829 -10.136  1.00 86.52           C
ATOM   1161 1HD2 LEU A  90       0.410   0.680 -10.544  1.00 86.52           H
ATOM   1162 2HD2 LEU A  90       2.124   0.932 -10.953  1.00 86.52           H
ATOM   1163 3HD2 LEU A  90       1.683  -0.029  -9.521  1.00 86.52           H
ATOM   1164  HN  LEU A  90       0.575   5.480 -11.232  1.00 86.52           H
ATOM   1165  N   ALA A  91       3.476   5.379  -9.936  1.00 90.94           N
ATOM   1166  CA  ALA A  91       4.877   5.650  -9.664  1.00 90.94           C
ATOM   1167  C   ALA A  91       4.986   6.836  -8.704  1.00 90.94           C
ATOM   1168  O   ALA A  91       5.845   6.850  -7.823  1.00 90.94           O
ATOM   1169  HA  ALA A  91       5.299   4.766  -9.186  1.00 90.94           H
ATOM   1170  CB  ALA A  91       5.615   5.897 -10.982  1.00 90.94           C
ATOM   1171 1HB  ALA A  91       5.532   5.014 -11.616  1.00 90.94           H
ATOM   1172 2HB  ALA A  91       5.171   6.753 -11.491  1.00 90.94           H
ATOM   1173 3HB  ALA A  91       6.666   6.100 -10.778  1.00 90.94           H
ATOM   1174  HN  ALA A  91       3.191   5.534 -10.882  1.00 90.94           H
ATOM   1175  N   ILE A  92       4.103   7.803  -8.906  1.00 91.20           N
ATOM   1176  CA  ILE A  92       4.074   8.980  -8.055  1.00 91.20           C
ATOM   1177  C   ILE A  92       3.709   8.563  -6.629  1.00 91.20           C
ATOM   1178  O   ILE A  92       4.339   9.004  -5.668  1.00 91.20           O
ATOM   1179  HA  ILE A  92       5.079   9.401  -8.044  1.00 91.20           H
ATOM   1180  CB  ILE A  92       3.144  10.044  -8.642  1.00 91.20           C
ATOM   1181  HB  ILE A  92       2.193   9.570  -8.884  1.00 91.20           H
ATOM   1182  CG1 ILE A  92       3.712  10.609  -9.945  1.00 91.20           C
ATOM   1183 1HG1 ILE A  92       4.574  11.240  -9.727  1.00 91.20           H
ATOM   1184 2HG1 ILE A  92       4.065   9.794 -10.576  1.00 91.20           H
ATOM   1185  CG2 ILE A  92       2.853  11.143  -7.619  1.00 91.20           C
ATOM   1186 1HG2 ILE A  92       2.375  10.706  -6.742  1.00 91.20           H
ATOM   1187 2HG2 ILE A  92       3.787  11.621  -7.323  1.00 91.20           H
ATOM   1188 3HG2 ILE A  92       2.190  11.886  -8.062  1.00 91.20           H
ATOM   1189  CD1 ILE A  92       2.655  11.422 -10.696  1.00 91.20           C
ATOM   1190 1HD1 ILE A  92       1.805  10.783 -10.934  1.00 91.20           H
ATOM   1191 2HD1 ILE A  92       2.323  12.251 -10.071  1.00 91.20           H
ATOM   1192 3HD1 ILE A  92       3.085  11.813 -11.619  1.00 91.20           H
ATOM   1193  HN  ILE A  92       3.418   7.792  -9.635  1.00 91.20           H
ATOM   1194  N   ALA A  93       2.692   7.719  -6.535  1.00 92.19           N
ATOM   1195  CA  ALA A  93       2.192   7.289  -5.240  1.00 92.19           C
ATOM   1196  C   ALA A  93       3.305   6.558  -4.486  1.00 92.19           C
ATOM   1197  O   ALA A  93       3.547   6.831  -3.312  1.00 92.19           O
ATOM   1198  HA  ALA A  93       1.911   8.181  -4.680  1.00 92.19           H
ATOM   1199  CB  ALA A  93       0.950   6.418  -5.436  1.00 92.19           C
ATOM   1200 1HB  ALA A  93       0.180   6.994  -5.949  1.00 92.19           H
ATOM   1201 2HB  ALA A  93       1.209   5.544  -6.033  1.00 92.19           H
ATOM   1202 3HB  ALA A  93       0.575   6.096  -4.464  1.00 92.19           H
ATOM   1203  HN  ALA A  93       2.213   7.331  -7.323  1.00 92.19           H
ATOM   1204  N   ASP A  94       3.952   5.642  -5.193  1.00 89.61           N
ATOM   1205  CA  ASP A  94       5.002   4.838  -4.592  1.00 89.61           C
ATOM   1206  C   ASP A  94       6.115   5.757  -4.084  1.00 89.61           C
ATOM   1207  O   ASP A  94       6.657   5.543  -3.001  1.00 89.61           O
ATOM   1208  HA  ASP A  94       4.516   4.288  -3.786  1.00 89.61           H
ATOM   1209  CB  ASP A  94       5.612   3.877  -5.614  1.00 89.61           C
ATOM   1210 1HB  ASP A  94       5.715   4.380  -6.575  1.00 89.61           H
ATOM   1211 2HB  ASP A  94       6.615   3.590  -5.295  1.00 89.61           H
ATOM   1212  CG  ASP A  94       4.746   2.626  -5.776  1.00 89.61           C
ATOM   1213  OD1 ASP A  94       4.035   2.299  -4.801  1.00 89.61           O
ATOM   1214  OD2 ASP A  94       4.813   2.027  -6.871  1.00 89.61           O
ATOM   1215  HN  ASP A  94       3.769   5.447  -6.156  1.00 89.61           H
ATOM   1216  N   LEU A  95       6.423   6.762  -4.891  1.00 90.93           N
ATOM   1217  CA  LEU A  95       7.505   7.677  -4.568  1.00 90.93           C
ATOM   1218  C   LEU A  95       7.165   8.426  -3.278  1.00 90.93           C
ATOM   1219  O   LEU A  95       8.021   8.600  -2.413  1.00 90.93           O
ATOM   1220  HA  LEU A  95       8.398   7.078  -4.394  1.00 90.93           H
ATOM   1221  CB  LEU A  95       7.800   8.597  -5.754  1.00 90.93           C
ATOM   1222 1HB  LEU A  95       7.891   7.984  -6.650  1.00 90.93           H
ATOM   1223 2HB  LEU A  95       6.943   9.254  -5.902  1.00 90.93           H
ATOM   1224  CG  LEU A  95       9.056   9.464  -5.634  1.00 90.93           C
ATOM   1225  HG  LEU A  95       9.022   9.983  -4.676  1.00 90.93           H
ATOM   1226  CD1 LEU A  95      10.319   8.601  -5.636  1.00 90.93           C
ATOM   1227 1HD1 LEU A  95      10.290   7.911  -4.793  1.00 90.93           H
ATOM   1228 2HD1 LEU A  95      10.372   8.037  -6.567  1.00 90.93           H
ATOM   1229 3HD1 LEU A  95      11.197   9.242  -5.549  1.00 90.93           H
ATOM   1230  CD2 LEU A  95       9.090  10.534  -6.727  1.00 90.93           C
ATOM   1231 1HD2 LEU A  95       9.089  10.054  -7.705  1.00 90.93           H
ATOM   1232 2HD2 LEU A  95       8.213  11.175  -6.635  1.00 90.93           H
ATOM   1233 3HD2 LEU A  95       9.992  11.135  -6.618  1.00 90.93           H
ATOM   1234  HN  LEU A  95       5.949   6.955  -5.750  1.00 90.93           H
ATOM   1235  N   LEU A  96       5.912   8.850  -3.190  1.00 87.83           N
ATOM   1236  CA  LEU A  96       5.455   9.598  -2.032  1.00 87.83           C
ATOM   1237  C   LEU A  96       5.622   8.739  -0.776  1.00 87.83           C
ATOM   1238  O   LEU A  96       6.036   9.237   0.270  1.00 87.83           O
ATOM   1239  HA  LEU A  96       6.094  10.476  -1.937  1.00 87.83           H
ATOM   1240  CB  LEU A  96       4.026  10.100  -2.248  1.00 87.83           C
ATOM   1241 1HB  LEU A  96       3.421   9.268  -2.609  1.00 87.83           H
ATOM   1242 2HB  LEU A  96       3.616  10.396  -1.282  1.00 87.83           H
ATOM   1243  CG  LEU A  96       3.866  11.271  -3.219  1.00 87.83           C
ATOM   1244  HG  LEU A  96       4.326  10.993  -4.167  1.00 87.83           H
ATOM   1245  CD1 LEU A  96       2.388  11.553  -3.499  1.00 87.83           C
ATOM   1246 1HD1 LEU A  96       1.926  10.669  -3.938  1.00 87.83           H
ATOM   1247 2HD1 LEU A  96       1.883  11.802  -2.566  1.00 87.83           H
ATOM   1248 3HD1 LEU A  96       2.303  12.390  -4.192  1.00 87.83           H
ATOM   1249  CD2 LEU A  96       4.599  12.512  -2.707  1.00 87.83           C
ATOM   1250 1HD2 LEU A  96       4.191  12.803  -1.739  1.00 87.83           H
ATOM   1251 2HD2 LEU A  96       5.661  12.289  -2.601  1.00 87.83           H
ATOM   1252 3HD2 LEU A  96       4.469  13.330  -3.417  1.00 87.83           H
ATOM   1253  HN  LEU A  96       5.217   8.690  -3.891  1.00 87.83           H
ATOM   1254  N   PHE A  97       5.292   7.465  -0.922  1.00 89.76           N
ATOM   1255  CA  PHE A  97       5.416   6.528   0.182  1.00 89.76           C
ATOM   1256  C   PHE A  97       6.877   6.376   0.610  1.00 89.76           C
ATOM   1257  O   PHE A  97       7.186   6.416   1.800  1.00 89.76           O
ATOM   1258  HA  PHE A  97       4.836   6.930   1.013  1.00 89.76           H
ATOM   1259  CB  PHE A  97       4.899   5.177  -0.317  1.00 89.76           C
ATOM   1260 1HB  PHE A  97       3.811   5.215  -0.376  1.00 89.76           H
ATOM   1261 2HB  PHE A  97       5.268   5.010  -1.329  1.00 89.76           H
ATOM   1262  CG  PHE A  97       5.307   3.993   0.561  1.00 89.76           C
ATOM   1263  CD1 PHE A  97       6.148   3.042   0.073  1.00 89.76           C
ATOM   1264  HD1 PHE A  97       6.532   3.124  -0.944  1.00 89.76           H
ATOM   1265  CD2 PHE A  97       4.828   3.890   1.830  1.00 89.76           C
ATOM   1266  HD2 PHE A  97       4.153   4.652   2.221  1.00 89.76           H
ATOM   1267  CE1 PHE A  97       6.526   1.942   0.888  1.00 89.76           C
ATOM   1268  HE1 PHE A  97       7.200   1.181   0.497  1.00 89.76           H
ATOM   1269  CE2 PHE A  97       5.206   2.790   2.645  1.00 89.76           C
ATOM   1270  HE2 PHE A  97       4.822   2.708   3.662  1.00 89.76           H
ATOM   1271  CZ  PHE A  97       6.047   1.840   2.157  1.00 89.76           C
ATOM   1272  HZ  PHE A  97       6.338   0.996   2.782  1.00 89.76           H
ATOM   1273  HN  PHE A  97       4.946   7.070  -1.774  1.00 89.76           H
ATOM   1274  N   LEU A  98       7.736   6.204  -0.384  1.00 93.10           N
ATOM   1275  CA  LEU A  98       9.124   5.861  -0.122  1.00 93.10           C
ATOM   1276  C   LEU A  98       9.770   6.969   0.712  1.00 93.10           C
ATOM   1277  O   LEU A  98      10.645   6.702   1.535  1.00 93.10           O
ATOM   1278  HA  LEU A  98       9.128   4.941   0.464  1.00 93.10           H
ATOM   1279  CB  LEU A  98       9.859   5.567  -1.431  1.00 93.10           C
ATOM   1280 1HB  LEU A  98       9.683   6.395  -2.117  1.00 93.10           H
ATOM   1281 2HB  LEU A  98      10.930   5.545  -1.226  1.00 93.10           H
ATOM   1282  CG  LEU A  98       9.477   4.265  -2.138  1.00 93.10           C
ATOM   1283  HG  LEU A  98       8.390   4.179  -2.130  1.00 93.10           H
ATOM   1284  CD1 LEU A  98       9.918   4.287  -3.603  1.00 93.10           C
ATOM   1285 1HD1 LEU A  98       9.434   5.118  -4.116  1.00 93.10           H
ATOM   1286 2HD1 LEU A  98      11.000   4.408  -3.655  1.00 93.10           H
ATOM   1287 3HD1 LEU A  98       9.634   3.350  -4.082  1.00 93.10           H
ATOM   1288  CD2 LEU A  98      10.032   3.052  -1.390  1.00 93.10           C
ATOM   1289 1HD2 LEU A  98      11.119   3.119  -1.345  1.00 93.10           H
ATOM   1290 2HD2 LEU A  98       9.628   3.032  -0.378  1.00 93.10           H
ATOM   1291 3HD2 LEU A  98       9.746   2.140  -1.914  1.00 93.10           H
ATOM   1292  HN  LEU A  98       7.499   6.295  -1.351  1.00 93.10           H
ATOM   1293  N   VAL A  99       9.316   8.190   0.469  1.00 90.05           N
ATOM   1294  CA  VAL A  99       9.865   9.344   1.160  1.00 90.05           C
ATOM   1295  C   VAL A  99       9.590   9.214   2.659  1.00 90.05           C
ATOM   1296  O   VAL A  99      10.259   9.850   3.474  1.00 90.05           O
ATOM   1297  HA  VAL A  99      10.944   9.340   0.999  1.00 90.05           H
ATOM   1298  CB  VAL A  99       9.301  10.632   0.557  1.00 90.05           C
ATOM   1299  HB  VAL A  99       8.213  10.565   0.583  1.00 90.05           H
ATOM   1300  CG1 VAL A  99       9.717  11.851   1.383  1.00 90.05           C
ATOM   1301 1HG1 VAL A  99       9.340  11.747   2.400  1.00 90.05           H
ATOM   1302 2HG1 VAL A  99      10.804  11.922   1.403  1.00 90.05           H
ATOM   1303 3HG1 VAL A  99       9.302  12.753   0.932  1.00 90.05           H
ATOM   1304  CG2 VAL A  99       9.728  10.787  -0.904  1.00 90.05           C
ATOM   1305 1HG2 VAL A  99      10.816  10.821  -0.962  1.00 90.05           H
ATOM   1306 2HG2 VAL A  99       9.359   9.940  -1.482  1.00 90.05           H
ATOM   1307 3HG2 VAL A  99       9.313  11.710  -1.307  1.00 90.05           H
ATOM   1308  HN  VAL A  99       8.586   8.395  -0.183  1.00 90.05           H
ATOM   1309  N   THR A 100       8.605   8.388   2.979  1.00 90.11           N
ATOM   1310  CA  THR A 100       8.210   8.195   4.363  1.00 90.11           C
ATOM   1311  C   THR A 100       9.121   7.169   5.040  1.00 90.11           C
ATOM   1312  O   THR A 100       9.240   7.152   6.265  1.00 90.11           O
ATOM   1313  HA  THR A 100       8.341   9.138   4.893  1.00 90.11           H
ATOM   1314  CB  THR A 100       6.731   7.801   4.382  1.00 90.11           C
ATOM   1315  HB  THR A 100       6.303   7.944   5.374  1.00 90.11           H
ATOM   1316  OG1 THR A 100       6.723   6.462   3.895  1.00 90.11           O
ATOM   1317  HG1 THR A 100       5.850   6.025   4.112  1.00 90.11           H
ATOM   1318  CG2 THR A 100       5.905   8.576   3.354  1.00 90.11           C
ATOM   1319 1HG2 THR A 100       6.293   8.380   2.354  1.00 90.11           H
ATOM   1320 2HG2 THR A 100       5.971   9.644   3.565  1.00 90.11           H
ATOM   1321 3HG2 THR A 100       4.864   8.258   3.409  1.00 90.11           H
ATOM   1322  HN  THR A 100       8.083   7.857   2.312  1.00 90.11           H
ATOM   1323  N   LEU A 101       9.740   6.339   4.214  1.00 92.52           N
ATOM   1324  CA  LEU A 101      10.460   5.181   4.717  1.00 92.52           C
ATOM   1325  C   LEU A 101      11.622   5.650   5.595  1.00 92.52           C
ATOM   1326  O   LEU A 101      11.890   5.062   6.642  1.00 92.52           O
ATOM   1327  HA  LEU A 101       9.768   4.610   5.337  1.00 92.52           H
ATOM   1328  CB  LEU A 101      10.888   4.273   3.563  1.00 92.52           C
ATOM   1329 1HB  LEU A 101      11.335   4.894   2.785  1.00 92.52           H
ATOM   1330 2HB  LEU A 101      11.669   3.604   3.923  1.00 92.52           H
ATOM   1331  CG  LEU A 101       9.783   3.427   2.928  1.00 92.52           C
ATOM   1332  HG  LEU A 101       9.036   4.101   2.507  1.00 92.52           H
ATOM   1333  CD1 LEU A 101      10.331   2.583   1.776  1.00 92.52           C
ATOM   1334 1HD1 LEU A 101      10.750   3.239   1.013  1.00 92.52           H
ATOM   1335 2HD1 LEU A 101      11.108   1.918   2.150  1.00 92.52           H
ATOM   1336 3HD1 LEU A 101       9.524   1.992   1.343  1.00 92.52           H
ATOM   1337  CD2 LEU A 101       9.076   2.570   3.980  1.00 92.52           C
ATOM   1338 1HD2 LEU A 101       9.799   1.904   4.452  1.00 92.52           H
ATOM   1339 2HD2 LEU A 101       8.631   3.217   4.737  1.00 92.52           H
ATOM   1340 3HD2 LEU A 101       8.295   1.979   3.503  1.00 92.52           H
ATOM   1341  HN  LEU A 101       9.755   6.447   3.220  1.00 92.52           H
ATOM   1342  N   PRO A 102      12.329   6.712   5.187  1.00 94.68           N
ATOM   1343  CA  PRO A 102      13.460   7.213   5.973  1.00 94.68           C
ATOM   1344  C   PRO A 102      13.083   7.479   7.421  1.00 94.68           C
ATOM   1345  O   PRO A 102      13.829   7.129   8.334  1.00 94.68           O
ATOM   1346  HA  PRO A 102      14.247   6.460   6.017  1.00 94.68           H
ATOM   1347  CB  PRO A 102      13.866   8.497   5.247  1.00 94.68           C
ATOM   1348 1HB  PRO A 102      13.361   9.369   5.662  1.00 94.68           H
ATOM   1349 2HB  PRO A 102      14.937   8.681   5.326  1.00 94.68           H
ATOM   1350  CG  PRO A 102      13.445   8.235   3.805  1.00 94.68           C
ATOM   1351 1HG  PRO A 102      13.340   9.161   3.240  1.00 94.68           H
ATOM   1352 2HG  PRO A 102      14.180   7.632   3.272  1.00 94.68           H
ATOM   1353  CD  PRO A 102      12.119   7.510   3.965  1.00 94.68           C
ATOM   1354 1HD  PRO A 102      11.288   8.206   4.079  1.00 94.68           H
ATOM   1355 2HD  PRO A 102      11.892   6.886   3.101  1.00 94.68           H
ATOM   1356  N   PHE A 103      11.924   8.097   7.594  1.00 93.27           N
ATOM   1357  CA  PHE A 103      11.458   8.456   8.922  1.00 93.27           C
ATOM   1358  C   PHE A 103      11.152   7.208   9.752  1.00 93.27           C
ATOM   1359  O   PHE A 103      11.480   7.150  10.936  1.00 93.27           O
ATOM   1360  HA  PHE A 103      12.256   9.023   9.402  1.00 93.27           H
ATOM   1361  CB  PHE A 103      10.170   9.263   8.742  1.00 93.27           C
ATOM   1362 1HB  PHE A 103       9.464   8.674   8.156  1.00 93.27           H
ATOM   1363 2HB  PHE A 103       9.716   9.425   9.719  1.00 93.27           H
ATOM   1364  CG  PHE A 103      10.374  10.616   8.058  1.00 93.27           C
ATOM   1365  CD1 PHE A 103      10.668  11.716   8.803  1.00 93.27           C
ATOM   1366  HD1 PHE A 103      10.757  11.633   9.886  1.00 93.27           H
ATOM   1367  CD2 PHE A 103      10.262  10.720   6.707  1.00 93.27           C
ATOM   1368  HD2 PHE A 103      10.027   9.838   6.111  1.00 93.27           H
ATOM   1369  CE1 PHE A 103      10.857  12.973   8.168  1.00 93.27           C
ATOM   1370  HE1 PHE A 103      11.092  13.854   8.765  1.00 93.27           H
ATOM   1371  CE2 PHE A 103      10.452  11.976   6.073  1.00 93.27           C
ATOM   1372  HE2 PHE A 103      10.362  12.059   4.990  1.00 93.27           H
ATOM   1373  CZ  PHE A 103      10.745  13.076   6.817  1.00 93.27           C
ATOM   1374  HZ  PHE A 103      10.890  14.040   6.330  1.00 93.27           H
ATOM   1375  HN  PHE A 103      11.309   8.351   6.847  1.00 93.27           H
ATOM   1376  N   TRP A 104      10.527   6.240   9.098  1.00 86.58           N
ATOM   1377  CA  TRP A 104      10.149   5.007   9.768  1.00 86.58           C
ATOM   1378  C   TRP A 104      11.430   4.259  10.140  1.00 86.58           C
ATOM   1379  O   TRP A 104      11.483   3.582  11.165  1.00 86.58           O
ATOM   1380  HA  TRP A 104       9.598   5.274  10.670  1.00 86.58           H
ATOM   1381  CB  TRP A 104       9.203   4.178   8.897  1.00 86.58           C
ATOM   1382 1HB  TRP A 104       9.631   4.088   7.898  1.00 86.58           H
ATOM   1383 2HB  TRP A 104       9.137   3.170   9.308  1.00 86.58           H
ATOM   1384  CG  TRP A 104       7.792   4.759   8.781  1.00 86.58           C
ATOM   1385  CD1 TRP A 104       7.123   5.086   7.667  1.00 86.58           C
ATOM   1386  HD1 TRP A 104       7.520   4.972   6.658  1.00 86.58           H
ATOM   1387  CD2 TRP A 104       6.899   5.071   9.871  1.00 86.58           C
ATOM   1388  NE1 TRP A 104       5.870   5.584   7.958  1.00 86.58           N
ATOM   1389  HE1 TRP A 104       5.188   5.894   7.295  1.00 86.58           H
ATOM   1390  CE2 TRP A 104       5.729   5.575   9.341  1.00 86.58           C
ATOM   1391  CE3 TRP A 104       7.074   4.933  11.259  1.00 86.58           C
ATOM   1392  HE3 TRP A 104       7.989   4.538  11.703  1.00 86.58           H
ATOM   1393  CZ2 TRP A 104       4.643   5.980  10.126  1.00 86.58           C
ATOM   1394  HZ2 TRP A 104       3.729   6.375   9.682  1.00 86.58           H
ATOM   1395  CZ3 TRP A 104       5.980   5.343  12.030  1.00 86.58           C
ATOM   1396  HZ3 TRP A 104       6.063   5.257  13.114  1.00 86.58           H
ATOM   1397  CH2 TRP A 104       4.795   5.852  11.512  1.00 86.58           C
ATOM   1398  HH2 TRP A 104       3.988   6.149  12.181  1.00 86.58           H
ATOM   1399  HN  TRP A 104      10.279   6.288   8.130  1.00 86.58           H
ATOM   1400  N   ALA A 105      12.432   4.406   9.285  1.00 95.20           N
ATOM   1401  CA  ALA A 105      13.705   3.741   9.504  1.00 95.20           C
ATOM   1402  C   ALA A 105      14.326   4.252  10.806  1.00 95.20           C
ATOM   1403  O   ALA A 105      14.793   3.464  11.627  1.00 95.20           O
ATOM   1404  HA  ALA A 105      13.510   2.673   9.600  1.00 95.20           H
ATOM   1405  CB  ALA A 105      14.615   3.969   8.295  1.00 95.20           C
ATOM   1406 1HB  ALA A 105      14.141   3.562   7.402  1.00 95.20           H
ATOM   1407 2HB  ALA A 105      14.782   5.038   8.163  1.00 95.20           H
ATOM   1408 3HB  ALA A 105      15.570   3.470   8.459  1.00 95.20           H
ATOM   1409  HN  ALA A 105      12.384   4.966   8.458  1.00 95.20           H
ATOM   1410  N   ILE A 106      14.312   5.569  10.953  1.00 92.11           N
ATOM   1411  CA  ILE A 106      14.883   6.196  12.133  1.00 92.11           C
ATOM   1412  C   ILE A 106      14.061   5.803  13.362  1.00 92.11           C
ATOM   1413  O   ILE A 106      14.619   5.459  14.403  1.00 92.11           O
ATOM   1414  HA  ILE A 106      15.893   5.804  12.255  1.00 92.11           H
ATOM   1415  CB  ILE A 106      15.004   7.707  11.931  1.00 92.11           C
ATOM   1416  HB  ILE A 106      14.043   8.083  11.580  1.00 92.11           H
ATOM   1417  CG1 ILE A 106      16.039   8.035  10.853  1.00 92.11           C
ATOM   1418 1HG1 ILE A 106      17.043   7.879  11.248  1.00 92.11           H
ATOM   1419 2HG1 ILE A 106      15.919   7.355  10.010  1.00 92.11           H
ATOM   1420  CG2 ILE A 106      15.310   8.414  13.253  1.00 92.11           C
ATOM   1421 1HG2 ILE A 106      14.507   8.220  13.964  1.00 92.11           H
ATOM   1422 2HG2 ILE A 106      16.251   8.039  13.657  1.00 92.11           H
ATOM   1423 3HG2 ILE A 106      15.391   9.488  13.081  1.00 92.11           H
ATOM   1424  CD1 ILE A 106      15.893   9.481  10.375  1.00 92.11           C
ATOM   1425 1HD1 ILE A 106      14.896   9.627   9.958  1.00 92.11           H
ATOM   1426 2HD1 ILE A 106      16.038  10.159  11.216  1.00 92.11           H
ATOM   1427 3HD1 ILE A 106      16.641   9.688   9.609  1.00 92.11           H
ATOM   1428  HN  ILE A 106      13.921   6.202  10.286  1.00 92.11           H
ATOM   1429  N   ALA A 107      12.747   5.869  13.201  1.00 93.36           N
ATOM   1430  CA  ALA A 107      11.844   5.606  14.308  1.00 93.36           C
ATOM   1431  C   ALA A 107      12.026   4.162  14.778  1.00 93.36           C
ATOM   1432  O   ALA A 107      11.933   3.876  15.971  1.00 93.36           O
ATOM   1433  HA  ALA A 107      12.111   6.280  15.122  1.00 93.36           H
ATOM   1434  CB  ALA A 107      10.406   5.902  13.875  1.00 93.36           C
ATOM   1435 1HB  ALA A 107      10.324   6.948  13.580  1.00 93.36           H
ATOM   1436 2HB  ALA A 107      10.142   5.264  13.032  1.00 93.36           H
ATOM   1437 3HB  ALA A 107       9.729   5.705  14.706  1.00 93.36           H
ATOM   1438  HN  ALA A 107      12.301   6.096  12.336  1.00 93.36           H
ATOM   1439  N   ALA A 108      12.282   3.288  13.815  1.00 92.86           N
ATOM   1440  CA  ALA A 108      12.437   1.874  14.110  1.00 92.86           C
ATOM   1441  C   ALA A 108      13.794   1.643  14.780  1.00 92.86           C
ATOM   1442  O   ALA A 108      13.936   0.744  15.607  1.00 92.86           O
ATOM   1443  HA  ALA A 108      11.646   1.590  14.804  1.00 92.86           H
ATOM   1444  CB  ALA A 108      12.277   1.063  12.822  1.00 92.86           C
ATOM   1445 1HB  ALA A 108      11.287   1.239  12.402  1.00 92.86           H
ATOM   1446 2HB  ALA A 108      13.037   1.370  12.103  1.00 92.86           H
ATOM   1447 3HB  ALA A 108      12.394   0.002  13.044  1.00 92.86           H
ATOM   1448  HN  ALA A 108      12.382   3.532  12.851  1.00 92.86           H
ATOM   1449  N   ALA A 109      14.755   2.470  14.396  1.00 91.67           N
ATOM   1450  CA  ALA A 109      16.121   2.297  14.862  1.00 91.67           C
ATOM   1451  C   ALA A 109      16.193   2.636  16.352  1.00 91.67           C
ATOM   1452  O   ALA A 109      16.938   2.004  17.100  1.00 91.67           O
ATOM   1453  HA  ALA A 109      16.389   1.250  14.722  1.00 91.67           H
ATOM   1454  CB  ALA A 109      17.060   3.163  14.021  1.00 91.67           C
ATOM   1455 1HB  ALA A 109      16.993   2.863  12.975  1.00 91.67           H
ATOM   1456 2HB  ALA A 109      16.774   4.211  14.118  1.00 91.67           H
ATOM   1457 3HB  ALA A 109      18.085   3.033  14.370  1.00 91.67           H
ATOM   1458  HN  ALA A 109      14.613   3.246  13.781  1.00 91.67           H
ATOM   1459  N   ASP A 110      15.410   3.632  16.739  1.00 83.13           N
ATOM   1460  CA  ASP A 110      15.500   4.175  18.084  1.00 83.13           C
ATOM   1461  C   ASP A 110      14.111   4.624  18.542  1.00 83.13           C
ATOM   1462  O   ASP A 110      13.351   3.833  19.099  1.00 83.13           O
ATOM   1463  HA  ASP A 110      15.899   3.365  18.694  1.00 83.13           H
ATOM   1464  CB  ASP A 110      16.427   5.392  18.126  1.00 83.13           C
ATOM   1465 1HB  ASP A 110      17.375   5.148  17.647  1.00 83.13           H
ATOM   1466 2HB  ASP A 110      15.985   6.210  17.557  1.00 83.13           H
ATOM   1467  CG  ASP A 110      16.677   5.841  19.567  1.00 83.13           C
ATOM   1468  OD1 ASP A 110      16.302   5.069  20.475  1.00 83.13           O
ATOM   1469  OD2 ASP A 110      17.237   6.947  19.727  1.00 83.13           O
ATOM   1470  HN  ASP A 110      14.726   4.065  16.153  1.00 83.13           H
ATOM   1471  N   GLN A 111      13.820   5.892  18.290  1.00 86.10           N
ATOM   1472  CA  GLN A 111      12.538   6.456  18.674  1.00 86.10           C
ATOM   1473  C   GLN A 111      12.132   7.564  17.699  1.00 86.10           C
ATOM   1474  O   GLN A 111      12.925   7.971  16.852  1.00 86.10           O
ATOM   1475  HA  GLN A 111      11.828   5.631  18.613  1.00 86.10           H
ATOM   1476  CB  GLN A 111      12.577   6.979  20.112  1.00 86.10           C
ATOM   1477 1HB  GLN A 111      11.615   7.424  20.367  1.00 86.10           H
ATOM   1478 2HB  GLN A 111      12.737   6.149  20.800  1.00 86.10           H
ATOM   1479  CG  GLN A 111      13.688   8.016  20.288  1.00 86.10           C
ATOM   1480 1HG  GLN A 111      14.653   7.561  20.066  1.00 86.10           H
ATOM   1481 2HG  GLN A 111      13.547   8.829  19.576  1.00 86.10           H
ATOM   1482  CD  GLN A 111      13.696   8.573  21.713  1.00 86.10           C
ATOM   1483  OE1 GLN A 111      12.745   8.439  22.465  1.00 86.10           O
ATOM   1484  NE2 GLN A 111      14.820   9.204  22.040  1.00 86.10           N
ATOM   1485 1HE2 GLN A 111      15.563   9.279  21.375  1.00 86.10           H
ATOM   1486 2HE2 GLN A 111      14.922   9.604  22.951  1.00 86.10           H
ATOM   1487  HN  GLN A 111      14.442   6.528  17.833  1.00 86.10           H
ATOM   1488  N   TRP A 112      10.897   8.019  17.852  1.00 91.08           N
ATOM   1489  CA  TRP A 112      10.394   9.107  17.031  1.00 91.08           C
ATOM   1490  C   TRP A 112      11.047  10.404  17.513  1.00 91.08           C
ATOM   1491  O   TRP A 112      10.817  10.837  18.641  1.00 91.08           O
ATOM   1492  HA  TRP A 112      10.681   8.906  15.999  1.00 91.08           H
ATOM   1493  CB  TRP A 112       8.865   9.159  17.066  1.00 91.08           C
ATOM   1494 1HB  TRP A 112       8.472   8.169  16.832  1.00 91.08           H
ATOM   1495 2HB  TRP A 112       8.543   9.398  18.079  1.00 91.08           H
ATOM   1496  CG  TRP A 112       8.254  10.176  16.099  1.00 91.08           C
ATOM   1497  CD1 TRP A 112       7.851  11.426  16.363  1.00 91.08           C
ATOM   1498  HD1 TRP A 112       7.911  11.895  17.345  1.00 91.08           H
ATOM   1499  CD2 TRP A 112       7.993   9.976  14.694  1.00 91.08           C
ATOM   1500  NE1 TRP A 112       7.350  12.045  15.236  1.00 91.08           N
ATOM   1501  HE1 TRP A 112       6.990  12.976  15.182  1.00 91.08           H
ATOM   1502  CE2 TRP A 112       7.439  11.135  14.188  1.00 91.08           C
ATOM   1503  CE3 TRP A 112       8.216   8.854  13.877  1.00 91.08           C
ATOM   1504  HE3 TRP A 112       8.652   7.928  14.252  1.00 91.08           H
ATOM   1505  CZ2 TRP A 112       7.063  11.283  12.848  1.00 91.08           C
ATOM   1506  HZ2 TRP A 112       6.628  12.210  12.473  1.00 91.08           H
ATOM   1507  CZ3 TRP A 112       7.835   9.018  12.540  1.00 91.08           C
ATOM   1508  HZ3 TRP A 112       7.987   8.178  11.863  1.00 91.08           H
ATOM   1509  CH2 TRP A 112       7.277  10.178  12.016  1.00 91.08           C
ATOM   1510  HH2 TRP A 112       7.006  10.227  10.961  1.00 91.08           H
ATOM   1511  HN  TRP A 112      10.246   7.657  18.519  1.00 91.08           H
ATOM   1512  N   LYS A 113      11.848  10.987  16.634  1.00 83.19           N
ATOM   1513  CA  LYS A 113      12.673  12.122  17.012  1.00 83.19           C
ATOM   1514  C   LYS A 113      12.103  13.394  16.382  1.00 83.19           C
ATOM   1515  O   LYS A 113      12.738  14.447  16.417  1.00 83.19           O
ATOM   1516  HA  LYS A 113      12.619  12.219  18.096  1.00 83.19           H
ATOM   1517  CB  LYS A 113      14.138  11.862  16.654  1.00 83.19           C
ATOM   1518 1HB  LYS A 113      14.231  11.699  15.580  1.00 83.19           H
ATOM   1519 2HB  LYS A 113      14.736  12.741  16.894  1.00 83.19           H
ATOM   1520  CG  LYS A 113      14.680  10.647  17.409  1.00 83.19           C
ATOM   1521 1HG  LYS A 113      14.503  10.770  18.478  1.00 83.19           H
ATOM   1522 2HG  LYS A 113      14.142   9.752  17.098  1.00 83.19           H
ATOM   1523  CD  LYS A 113      16.177  10.465  17.153  1.00 83.19           C
ATOM   1524 1HD  LYS A 113      16.353  10.324  16.086  1.00 83.19           H
ATOM   1525 2HD  LYS A 113      16.713  11.367  17.447  1.00 83.19           H
ATOM   1526  CE  LYS A 113      16.724   9.265  17.928  1.00 83.19           C
ATOM   1527 1HE  LYS A 113      16.531   9.393  18.993  1.00 83.19           H
ATOM   1528 2HE  LYS A 113      16.206   8.357  17.617  1.00 83.19           H
ATOM   1529  NZ  LYS A 113      18.178   9.117  17.696  1.00 83.19           N
ATOM   1530 1HZ  LYS A 113      18.521   8.309  18.204  1.00 83.19           H
ATOM   1531 2HZ  LYS A 113      18.352   8.991  16.704  1.00 83.19           H
ATOM   1532 3HZ  LYS A 113      18.659   9.949  18.019  1.00 83.19           H
ATOM   1533  HN  LYS A 113      11.939  10.698  15.681  1.00 83.19           H
ATOM   1534  N   PHE A 114      10.911  13.255  15.820  1.00 89.43           N
ATOM   1535  CA  PHE A 114      10.318  14.332  15.046  1.00 89.43           C
ATOM   1536  C   PHE A 114       9.102  14.920  15.766  1.00 89.43           C
ATOM   1537  O   PHE A 114       8.634  14.363  16.758  1.00 89.43           O
ATOM   1538  HA  PHE A 114      11.078  15.105  14.932  1.00 89.43           H
ATOM   1539  CB  PHE A 114       9.866  13.729  13.715  1.00 89.43           C
ATOM   1540 1HB  PHE A 114       9.048  13.034  13.901  1.00 89.43           H
ATOM   1541 2HB  PHE A 114       9.469  14.525  13.083  1.00 89.43           H
ATOM   1542  CG  PHE A 114      10.974  12.999  12.954  1.00 89.43           C
ATOM   1543  CD1 PHE A 114      11.905  13.709  12.261  1.00 89.43           C
ATOM   1544  HD1 PHE A 114      11.861  14.798  12.248  1.00 89.43           H
ATOM   1545  CD2 PHE A 114      11.029  11.640  12.970  1.00 89.43           C
ATOM   1546  HD2 PHE A 114      10.283  11.072  13.526  1.00 89.43           H
ATOM   1547  CE1 PHE A 114      12.934  13.031  11.555  1.00 89.43           C
ATOM   1548  HE1 PHE A 114      13.680  13.599  11.000  1.00 89.43           H
ATOM   1549  CE2 PHE A 114      12.058  10.962  12.265  1.00 89.43           C
ATOM   1550  HE2 PHE A 114      12.101   9.873  12.278  1.00 89.43           H
ATOM   1551  CZ  PHE A 114      12.988  11.672  11.572  1.00 89.43           C
ATOM   1552  HZ  PHE A 114      13.778  11.151  11.030  1.00 89.43           H
ATOM   1553  HN  PHE A 114      10.354  12.427  15.888  1.00 89.43           H
ATOM   1554  N   GLN A 115       8.624  16.037  15.237  1.00 82.12           N
ATOM   1555  CA  GLN A 115       7.491  16.722  15.834  1.00 82.12           C
ATOM   1556  C   GLN A 115       6.199  15.948  15.563  1.00 82.12           C
ATOM   1557  O   GLN A 115       6.161  15.085  14.688  1.00 82.12           O
ATOM   1558  HA  GLN A 115       7.694  16.740  16.905  1.00 82.12           H
ATOM   1559  CB  GLN A 115       7.386  18.160  15.320  1.00 82.12           C
ATOM   1560 1HB  GLN A 115       7.340  18.158  14.231  1.00 82.12           H
ATOM   1561 2HB  GLN A 115       6.461  18.611  15.678  1.00 82.12           H
ATOM   1562  CG  GLN A 115       8.581  18.996  15.784  1.00 82.12           C
ATOM   1563 1HG  GLN A 115       8.676  18.931  16.868  1.00 82.12           H
ATOM   1564 2HG  GLN A 115       9.499  18.592  15.359  1.00 82.12           H
ATOM   1565  CD  GLN A 115       8.420  20.459  15.367  1.00 82.12           C
ATOM   1566  OE1 GLN A 115       7.502  20.832  14.656  1.00 82.12           O
ATOM   1567  NE2 GLN A 115       9.363  21.265  15.848  1.00 82.12           N
ATOM   1568 1HE2 GLN A 115      10.090  20.895  16.427  1.00 82.12           H
ATOM   1569 2HE2 GLN A 115       9.344  22.241  15.632  1.00 82.12           H
ATOM   1570  HN  GLN A 115       8.997  16.472  14.418  1.00 82.12           H
ATOM   1571  N   THR A 116       5.173  16.284  16.331  1.00 88.71           N
ATOM   1572  CA  THR A 116       3.882  15.636  16.181  1.00 88.71           C
ATOM   1573  C   THR A 116       3.347  15.834  14.761  1.00 88.71           C
ATOM   1574  O   THR A 116       2.751  14.925  14.185  1.00 88.71           O
ATOM   1575  HA  THR A 116       4.017  14.564  16.324  1.00 88.71           H
ATOM   1576  CB  THR A 116       2.949  16.182  17.263  1.00 88.71           C
ATOM   1577  HB  THR A 116       2.627  17.196  17.024  1.00 88.71           H
ATOM   1578  OG1 THR A 116       3.697  16.043  18.468  1.00 88.71           O
ATOM   1579  HG1 THR A 116       3.290  16.603  19.190  1.00 88.71           H
ATOM   1580  CG2 THR A 116       1.722  15.295  17.482  1.00 88.71           C
ATOM   1581 1HG2 THR A 116       2.043  14.299  17.787  1.00 88.71           H
ATOM   1582 2HG2 THR A 116       1.154  15.226  16.554  1.00 88.71           H
ATOM   1583 3HG2 THR A 116       1.094  15.729  18.260  1.00 88.71           H
ATOM   1584  HN  THR A 116       5.214  16.985  17.043  1.00 88.71           H
ATOM   1585  N   PHE A 117       3.579  17.029  14.237  1.00 91.51           N
ATOM   1586  CA  PHE A 117       3.116  17.364  12.901  1.00 91.51           C
ATOM   1587  C   PHE A 117       3.624  16.349  11.875  1.00 91.51           C
ATOM   1588  O   PHE A 117       2.860  15.874  11.036  1.00 91.51           O
ATOM   1589  HA  PHE A 117       2.026  17.342  12.922  1.00 91.51           H
ATOM   1590  CB  PHE A 117       3.684  18.743  12.563  1.00 91.51           C
ATOM   1591 1HB  PHE A 117       3.323  19.464  13.296  1.00 91.51           H
ATOM   1592 2HB  PHE A 117       4.770  18.710  12.657  1.00 91.51           H
ATOM   1593  CG  PHE A 117       3.324  19.238  11.161  1.00 91.51           C
ATOM   1594  CD1 PHE A 117       4.261  19.232  10.176  1.00 91.51           C
ATOM   1595  HD1 PHE A 117       5.269  18.875  10.385  1.00 91.51           H
ATOM   1596  CD2 PHE A 117       2.066  19.684  10.900  1.00 91.51           C
ATOM   1597  HD2 PHE A 117       1.314  19.688  11.689  1.00 91.51           H
ATOM   1598  CE1 PHE A 117       3.926  19.691   8.874  1.00 91.51           C
ATOM   1599  HE1 PHE A 117       4.678  19.687   8.085  1.00 91.51           H
ATOM   1600  CE2 PHE A 117       1.731  20.143   9.598  1.00 91.51           C
ATOM   1601  HE2 PHE A 117       0.722  20.500   9.389  1.00 91.51           H
ATOM   1602  CZ  PHE A 117       2.668  20.137   8.613  1.00 91.51           C
ATOM   1603  HZ  PHE A 117       2.411  20.490   7.614  1.00 91.51           H
ATOM   1604  HN  PHE A 117       4.072  17.760  14.709  1.00 91.51           H
ATOM   1605  N   MET A 118       4.910  16.048  11.975  1.00 88.53           N
ATOM   1606  CA  MET A 118       5.534  15.115  11.053  1.00 88.53           C
ATOM   1607  C   MET A 118       4.945  13.712  11.209  1.00 88.53           C
ATOM   1608  O   MET A 118       4.856  12.960  10.239  1.00 88.53           O
ATOM   1609  HA  MET A 118       5.317  15.499  10.056  1.00 88.53           H
ATOM   1610  CB  MET A 118       7.041  15.068  11.315  1.00 88.53           C
ATOM   1611 1HB  MET A 118       7.224  14.900  12.376  1.00 88.53           H
ATOM   1612 2HB  MET A 118       7.481  14.228  10.778  1.00 88.53           H
ATOM   1613  CG  MET A 118       7.715  16.370  10.876  1.00 88.53           C
ATOM   1614 1HG  MET A 118       7.353  17.199  11.483  1.00 88.53           H
ATOM   1615 2HG  MET A 118       8.791  16.303  11.034  1.00 88.53           H
ATOM   1616  SD  MET A 118       7.371  16.683   9.152  1.00 88.53           S
ATOM   1617  CE  MET A 118       8.275  15.336   8.406  1.00 88.53           C
ATOM   1618 1HE  MET A 118       9.329  15.416   8.670  1.00 88.53           H
ATOM   1619 2HE  MET A 118       7.880  14.388   8.771  1.00 88.53           H
ATOM   1620 3HE  MET A 118       8.166  15.382   7.323  1.00 88.53           H
ATOM   1621  HN  MET A 118       5.521  16.428  12.670  1.00 88.53           H
ATOM   1622  N   CYS A 119       4.557  13.401  12.437  1.00 93.94           N
ATOM   1623  CA  CYS A 119       3.917  12.128  12.720  1.00 93.94           C
ATOM   1624  C   CYS A 119       2.612  12.059  11.924  1.00 93.94           C
ATOM   1625  O   CYS A 119       2.336  11.059  11.263  1.00 93.94           O
ATOM   1626  HA  CYS A 119       4.609  11.350  12.397  1.00 93.94           H
ATOM   1627  CB  CYS A 119       3.681  11.934  14.219  1.00 93.94           C
ATOM   1628 1HB  CYS A 119       4.635  11.909  14.746  1.00 93.94           H
ATOM   1629 2HB  CYS A 119       3.119  12.777  14.620  1.00 93.94           H
ATOM   1630  SG  CYS A 119       2.765  10.377  14.513  1.00 93.94           S
ATOM   1631  HN  CYS A 119       4.675  14.000  13.229  1.00 93.94           H
ATOM   1632  N   LYS A 120       1.844  13.135  12.013  1.00 92.02           N
ATOM   1633  CA  LYS A 120       0.566  13.202  11.325  1.00 92.02           C
ATOM   1634  C   LYS A 120       0.792  13.033   9.821  1.00 92.02           C
ATOM   1635  O   LYS A 120       0.095  12.258   9.169  1.00 92.02           O
ATOM   1636  HA  LYS A 120      -0.040  12.368  11.679  1.00 92.02           H
ATOM   1637  CB  LYS A 120      -0.175  14.489  11.694  1.00 92.02           C
ATOM   1638 1HB  LYS A 120       0.484  15.346  11.553  1.00 92.02           H
ATOM   1639 2HB  LYS A 120      -1.025  14.628  11.026  1.00 92.02           H
ATOM   1640  CG  LYS A 120      -0.660  14.445  13.145  1.00 92.02           C
ATOM   1641 1HG  LYS A 120      -1.374  13.631  13.268  1.00 92.02           H
ATOM   1642 2HG  LYS A 120       0.180  14.236  13.807  1.00 92.02           H
ATOM   1643  CD  LYS A 120      -1.314  15.769  13.544  1.00 92.02           C
ATOM   1644 1HD  LYS A 120      -0.594  16.581  13.440  1.00 92.02           H
ATOM   1645 2HD  LYS A 120      -2.141  15.989  12.869  1.00 92.02           H
ATOM   1646  CE  LYS A 120      -1.826  15.715  14.985  1.00 92.02           C
ATOM   1647 1HE  LYS A 120      -1.103  15.196  15.615  1.00 92.02           H
ATOM   1648 2HE  LYS A 120      -1.925  16.726  15.380  1.00 92.02           H
ATOM   1649  NZ  LYS A 120      -3.132  15.022  15.046  1.00 92.02           N
ATOM   1650 1HZ  LYS A 120      -3.566  15.196  15.946  1.00 92.02           H
ATOM   1651 2HZ  LYS A 120      -3.734  15.371  14.308  1.00 92.02           H
ATOM   1652 3HZ  LYS A 120      -2.992  14.025  14.925  1.00 92.02           H
ATOM   1653  HN  LYS A 120       2.082  13.950  12.543  1.00 92.02           H
ATOM   1654  N   VAL A 121       1.770  13.770   9.315  1.00 93.04           N
ATOM   1655  CA  VAL A 121       2.027  13.793   7.885  1.00 93.04           C
ATOM   1656  C   VAL A 121       2.435  12.393   7.423  1.00 93.04           C
ATOM   1657  O   VAL A 121       1.888  11.872   6.452  1.00 93.04           O
ATOM   1658  HA  VAL A 121       1.097  14.069   7.388  1.00 93.04           H
ATOM   1659  CB  VAL A 121       3.074  14.859   7.559  1.00 93.04           C
ATOM   1660  HB  VAL A 121       3.938  14.689   8.201  1.00 93.04           H
ATOM   1661  CG1 VAL A 121       3.539  14.744   6.106  1.00 93.04           C
ATOM   1662 1HG1 VAL A 121       3.979  13.761   5.942  1.00 93.04           H
ATOM   1663 2HG1 VAL A 121       2.686  14.877   5.440  1.00 93.04           H
ATOM   1664 3HG1 VAL A 121       4.283  15.514   5.900  1.00 93.04           H
ATOM   1665  CG2 VAL A 121       2.539  16.262   7.854  1.00 93.04           C
ATOM   1666 1HG2 VAL A 121       1.651  16.447   7.249  1.00 93.04           H
ATOM   1667 2HG2 VAL A 121       2.280  16.338   8.910  1.00 93.04           H
ATOM   1668 3HG2 VAL A 121       3.303  17.001   7.613  1.00 93.04           H
ATOM   1669  HN  VAL A 121       2.378  14.344   9.863  1.00 93.04           H
ATOM   1670  N   VAL A 122       3.393  11.824   8.140  1.00 91.87           N
ATOM   1671  CA  VAL A 122       4.020  10.587   7.704  1.00 91.87           C
ATOM   1672  C   VAL A 122       2.977   9.468   7.693  1.00 91.87           C
ATOM   1673  O   VAL A 122       2.897   8.698   6.738  1.00 91.87           O
ATOM   1674  HA  VAL A 122       4.379  10.741   6.686  1.00 91.87           H
ATOM   1675  CB  VAL A 122       5.226  10.271   8.590  1.00 91.87           C
ATOM   1676  HB  VAL A 122       4.903  10.327   9.629  1.00 91.87           H
ATOM   1677  CG1 VAL A 122       5.739   8.853   8.332  1.00 91.87           C
ATOM   1678 1HG1 VAL A 122       4.948   8.135   8.550  1.00 91.87           H
ATOM   1679 2HG1 VAL A 122       6.038   8.759   7.288  1.00 91.87           H
ATOM   1680 3HG1 VAL A 122       6.597   8.655   8.975  1.00 91.87           H
ATOM   1681  CG2 VAL A 122       6.339  11.302   8.388  1.00 91.87           C
ATOM   1682 1HG2 VAL A 122       6.659  11.293   7.346  1.00 91.87           H
ATOM   1683 2HG2 VAL A 122       5.967  12.294   8.645  1.00 91.87           H
ATOM   1684 3HG2 VAL A 122       7.185  11.054   9.030  1.00 91.87           H
ATOM   1685  HN  VAL A 122       3.741  12.192   9.002  1.00 91.87           H
ATOM   1686  N   ASN A 123       2.202   9.414   8.767  1.00 91.43           N
ATOM   1687  CA  ASN A 123       1.158   8.411   8.887  1.00 91.43           C
ATOM   1688  C   ASN A 123       0.131   8.615   7.771  1.00 91.43           C
ATOM   1689  O   ASN A 123      -0.323   7.650   7.158  1.00 91.43           O
ATOM   1690  HA  ASN A 123       1.671   7.453   8.812  1.00 91.43           H
ATOM   1691  CB  ASN A 123       0.429   8.532  10.227  1.00 91.43           C
ATOM   1692 1HB  ASN A 123       0.412   9.575  10.543  1.00 91.43           H
ATOM   1693 2HB  ASN A 123      -0.608   8.217  10.111  1.00 91.43           H
ATOM   1694  CG  ASN A 123       1.110   7.680  11.300  1.00 91.43           C
ATOM   1695  OD1 ASN A 123       1.972   6.861  11.025  1.00 91.43           O
ATOM   1696  ND2 ASN A 123       0.677   7.917  12.535  1.00 91.43           N
ATOM   1697 1HD2 ASN A 123      -0.033   8.603  12.693  1.00 91.43           H
ATOM   1698 2HD2 ASN A 123       1.062   7.410  13.306  1.00 91.43           H
ATOM   1699  HN  ASN A 123       2.280  10.038   9.545  1.00 91.43           H
ATOM   1700  N   SER A 124      -0.204   9.876   7.542  1.00 92.05           N
ATOM   1701  CA  SER A 124      -1.212  10.214   6.552  1.00 92.05           C
ATOM   1702  C   SER A 124      -0.726   9.823   5.155  1.00 92.05           C
ATOM   1703  O   SER A 124      -1.476   9.244   4.371  1.00 92.05           O
ATOM   1704  HA  SER A 124      -2.093   9.633   6.826  1.00 92.05           H
ATOM   1705  CB  SER A 124      -1.552  11.705   6.598  1.00 92.05           C
ATOM   1706 1HB  SER A 124      -0.664  12.287   6.349  1.00 92.05           H
ATOM   1707 2HB  SER A 124      -2.303  11.930   5.841  1.00 92.05           H
ATOM   1708  OG  SER A 124      -2.035  12.103   7.878  1.00 92.05           O
ATOM   1709  HG  SER A 124      -1.372  12.706   8.322  1.00 92.05           H
ATOM   1710  HN  SER A 124       0.199  10.657   8.018  1.00 92.05           H
ATOM   1711  N   MET A 125       0.528  10.156   4.886  1.00 85.04           N
ATOM   1712  CA  MET A 125       1.112   9.883   3.583  1.00 85.04           C
ATOM   1713  C   MET A 125       1.115   8.382   3.287  1.00 85.04           C
ATOM   1714  O   MET A 125       0.777   7.963   2.181  1.00 85.04           O
ATOM   1715  HA  MET A 125       0.478  10.401   2.863  1.00 85.04           H
ATOM   1716  CB  MET A 125       2.546  10.415   3.545  1.00 85.04           C
ATOM   1717 1HB  MET A 125       3.060  10.152   4.470  1.00 85.04           H
ATOM   1718 2HB  MET A 125       3.093   9.938   2.730  1.00 85.04           H
ATOM   1719  CG  MET A 125       2.564  11.933   3.358  1.00 85.04           C
ATOM   1720 1HG  MET A 125       2.010  12.204   2.459  1.00 85.04           H
ATOM   1721 2HG  MET A 125       2.064  12.417   4.198  1.00 85.04           H
ATOM   1722  SD  MET A 125       4.247  12.514   3.235  1.00 85.04           S
ATOM   1723  CE  MET A 125       4.666  11.906   1.609  1.00 85.04           C
ATOM   1724 1HE  MET A 125       4.569  10.821   1.591  1.00 85.04           H
ATOM   1725 2HE  MET A 125       3.991  12.343   0.873  1.00 85.04           H
ATOM   1726 3HE  MET A 125       5.693  12.184   1.371  1.00 85.04           H
ATOM   1727  HN  MET A 125       1.141  10.603   5.538  1.00 85.04           H
ATOM   1728  N   TYR A 126       1.501   7.614   4.295  1.00 84.45           N
ATOM   1729  CA  TYR A 126       1.561   6.169   4.154  1.00 84.45           C
ATOM   1730  C   TYR A 126       0.190   5.596   3.787  1.00 84.45           C
ATOM   1731  O   TYR A 126       0.077   4.791   2.865  1.00 84.45           O
ATOM   1732  HA  TYR A 126       2.268   5.937   3.358  1.00 84.45           H
ATOM   1733  CB  TYR A 126       1.975   5.628   5.525  1.00 84.45           C
ATOM   1734 1HB  TYR A 126       3.029   5.853   5.689  1.00 84.45           H
ATOM   1735 2HB  TYR A 126       1.413   6.154   6.296  1.00 84.45           H
ATOM   1736  CG  TYR A 126       1.758   4.123   5.692  1.00 84.45           C
ATOM   1737  CD1 TYR A 126       0.725   3.659   6.480  1.00 84.45           C
ATOM   1738  HD1 TYR A 126       0.064   4.364   6.984  1.00 84.45           H
ATOM   1739  CD2 TYR A 126       2.595   3.230   5.054  1.00 84.45           C
ATOM   1740  HD2 TYR A 126       3.411   3.597   4.431  1.00 84.45           H
ATOM   1741  CE1 TYR A 126       0.520   2.242   6.637  1.00 84.45           C
ATOM   1742  HE1 TYR A 126      -0.292   1.862   7.257  1.00 84.45           H
ATOM   1743  CE2 TYR A 126       2.390   1.813   5.211  1.00 84.45           C
ATOM   1744  HE2 TYR A 126       3.043   1.097   4.713  1.00 84.45           H
ATOM   1745  CZ  TYR A 126       1.363   1.389   5.995  1.00 84.45           C
ATOM   1746  OH  TYR A 126       1.169   0.051   6.143  1.00 84.45           O
ATOM   1747  HH  TYR A 126       1.569  -0.440   5.370  1.00 84.45           H
ATOM   1748  HN  TYR A 126       1.769   7.962   5.194  1.00 84.45           H
ATOM   1749  N   LYS A 127      -0.817   6.035   4.528  1.00 85.26           N
ATOM   1750  CA  LYS A 127      -2.149   5.472   4.389  1.00 85.26           C
ATOM   1751  C   LYS A 127      -2.736   5.889   3.039  1.00 85.26           C
ATOM   1752  O   LYS A 127      -3.400   5.095   2.375  1.00 85.26           O
ATOM   1753  HA  LYS A 127      -2.048   4.387   4.401  1.00 85.26           H
ATOM   1754  CB  LYS A 127      -3.021   5.859   5.585  1.00 85.26           C
ATOM   1755 1HB  LYS A 127      -2.473   5.688   6.511  1.00 85.26           H
ATOM   1756 2HB  LYS A 127      -3.250   6.924   5.543  1.00 85.26           H
ATOM   1757  CG  LYS A 127      -4.321   5.052   5.599  1.00 85.26           C
ATOM   1758 1HG  LYS A 127      -4.979   5.402   4.803  1.00 85.26           H
ATOM   1759 2HG  LYS A 127      -4.105   4.004   5.396  1.00 85.26           H
ATOM   1760  CD  LYS A 127      -5.031   5.180   6.948  1.00 85.26           C
ATOM   1761 1HD  LYS A 127      -4.419   4.730   7.730  1.00 85.26           H
ATOM   1762 2HD  LYS A 127      -5.149   6.234   7.203  1.00 85.26           H
ATOM   1763  CE  LYS A 127      -6.402   4.502   6.913  1.00 85.26           C
ATOM   1764 1HE  LYS A 127      -6.951   4.824   6.028  1.00 85.26           H
ATOM   1765 2HE  LYS A 127      -6.278   3.422   6.836  1.00 85.26           H
ATOM   1766  NZ  LYS A 127      -7.176   4.832   8.131  1.00 85.26           N
ATOM   1767 1HZ  LYS A 127      -8.121   4.477   8.038  1.00 85.26           H
ATOM   1768 2HZ  LYS A 127      -6.733   4.407   8.938  1.00 85.26           H
ATOM   1769 3HZ  LYS A 127      -7.203   5.839   8.251  1.00 85.26           H
ATOM   1770  HN  LYS A 127      -0.733   6.760   5.212  1.00 85.26           H
ATOM   1771  N   MET A 128      -2.470   7.135   2.673  1.00 86.27           N
ATOM   1772  CA  MET A 128      -2.920   7.651   1.392  1.00 86.27           C
ATOM   1773  C   MET A 128      -2.326   6.843   0.236  1.00 86.27           C
ATOM   1774  O   MET A 128      -3.021   6.532  -0.730  1.00 86.27           O
ATOM   1775  HA  MET A 128      -4.005   7.545   1.398  1.00 86.27           H
ATOM   1776  CB  MET A 128      -2.504   9.117   1.257  1.00 86.27           C
ATOM   1777 1HB  MET A 128      -2.825   9.672   2.138  1.00 86.27           H
ATOM   1778 2HB  MET A 128      -1.417   9.187   1.214  1.00 86.27           H
ATOM   1779  CG  MET A 128      -3.111   9.746   0.001  1.00 86.27           C
ATOM   1780 1HG  MET A 128      -2.711   9.260  -0.889  1.00 86.27           H
ATOM   1781 2HG  MET A 128      -4.190   9.590  -0.008  1.00 86.27           H
ATOM   1782  SD  MET A 128      -2.748  11.493  -0.043  1.00 86.27           S
ATOM   1783  CE  MET A 128      -0.988  11.436  -0.336  1.00 86.27           C
ATOM   1784 1HE  MET A 128      -0.500  10.903   0.480  1.00 86.27           H
ATOM   1785 2HE  MET A 128      -0.792  10.919  -1.275  1.00 86.27           H
ATOM   1786 3HE  MET A 128      -0.596  12.451  -0.392  1.00 86.27           H
ATOM   1787  HN  MET A 128      -1.958   7.785   3.235  1.00 86.27           H
ATOM   1788  N   ASN A 129      -1.047   6.525   0.374  1.00 81.35           N
ATOM   1789  CA  ASN A 129      -0.356   5.746  -0.639  1.00 81.35           C
ATOM   1790  C   ASN A 129      -0.967   4.344  -0.701  1.00 81.35           C
ATOM   1791  O   ASN A 129      -1.222   3.822  -1.786  1.00 81.35           O
ATOM   1792  HA  ASN A 129      -0.490   6.300  -1.568  1.00 81.35           H
ATOM   1793  CB  ASN A 129       1.129   5.600  -0.304  1.00 81.35           C
ATOM   1794 1HB  ASN A 129       1.571   6.586  -0.159  1.00 81.35           H
ATOM   1795 2HB  ASN A 129       1.243   5.059   0.635  1.00 81.35           H
ATOM   1796  CG  ASN A 129       1.873   4.860  -1.418  1.00 81.35           C
ATOM   1797  OD1 ASN A 129       1.898   5.275  -2.565  1.00 81.35           O
ATOM   1798  ND2 ASN A 129       2.474   3.743  -1.018  1.00 81.35           N
ATOM   1799 1HD2 ASN A 129       2.414   3.459  -0.061  1.00 81.35           H
ATOM   1800 2HD2 ASN A 129       2.987   3.189  -1.673  1.00 81.35           H
ATOM   1801  HN  ASN A 129      -0.486   6.791   1.158  1.00 81.35           H
ATOM   1802  N   PHE A 130      -1.183   3.775   0.475  1.00 86.16           N
ATOM   1803  CA  PHE A 130      -1.687   2.415   0.567  1.00 86.16           C
ATOM   1804  C   PHE A 130      -2.949   2.239  -0.280  1.00 86.16           C
ATOM   1805  O   PHE A 130      -3.034   1.317  -1.090  1.00 86.16           O
ATOM   1806  HA  PHE A 130      -0.905   1.754   0.193  1.00 86.16           H
ATOM   1807  CB  PHE A 130      -2.035   2.165   2.036  1.00 86.16           C
ATOM   1808 1HB  PHE A 130      -1.127   2.253   2.634  1.00 86.16           H
ATOM   1809 2HB  PHE A 130      -2.716   2.945   2.375  1.00 86.16           H
ATOM   1810  CG  PHE A 130      -2.673   0.800   2.301  1.00 86.16           C
ATOM   1811  CD1 PHE A 130      -4.019   0.699   2.464  1.00 86.16           C
ATOM   1812  HD1 PHE A 130      -4.644   1.590   2.405  1.00 86.16           H
ATOM   1813  CD2 PHE A 130      -1.893  -0.312   2.374  1.00 86.16           C
ATOM   1814  HD2 PHE A 130      -0.814  -0.231   2.244  1.00 86.16           H
ATOM   1815  CE1 PHE A 130      -4.611  -0.568   2.710  1.00 86.16           C
ATOM   1816  HE1 PHE A 130      -5.690  -0.649   2.841  1.00 86.16           H
ATOM   1817  CE2 PHE A 130      -2.486  -1.579   2.620  1.00 86.16           C
ATOM   1818  HE2 PHE A 130      -1.861  -2.471   2.679  1.00 86.16           H
ATOM   1819  CZ  PHE A 130      -3.832  -1.680   2.783  1.00 86.16           C
ATOM   1820  HZ  PHE A 130      -4.286  -2.653   2.972  1.00 86.16           H
ATOM   1821  HN  PHE A 130      -1.020   4.225   1.353  1.00 86.16           H
ATOM   1822  N   TYR A 131      -3.898   3.138  -0.065  1.00 91.59           N
ATOM   1823  CA  TYR A 131      -5.170   3.066  -0.763  1.00 91.59           C
ATOM   1824  C   TYR A 131      -5.002   3.415  -2.244  1.00 91.59           C
ATOM   1825  O   TYR A 131      -5.562   2.745  -3.110  1.00 91.59           O
ATOM   1826  HA  TYR A 131      -5.543   2.046  -0.678  1.00 91.59           H
ATOM   1827  CB  TYR A 131      -6.073   4.111  -0.104  1.00 91.59           C
ATOM   1828 1HB  TYR A 131      -5.505   5.031   0.035  1.00 91.59           H
ATOM   1829 2HB  TYR A 131      -6.896   4.343  -0.780  1.00 91.59           H
ATOM   1830  CG  TYR A 131      -6.648   3.674   1.245  1.00 91.59           C
ATOM   1831  CD1 TYR A 131      -7.372   2.503   1.339  1.00 91.59           C
ATOM   1832  HD1 TYR A 131      -7.534   1.889   0.453  1.00 91.59           H
ATOM   1833  CD2 TYR A 131      -6.442   4.451   2.367  1.00 91.59           C
ATOM   1834  HD2 TYR A 131      -5.870   5.376   2.292  1.00 91.59           H
ATOM   1835  CE1 TYR A 131      -7.913   2.092   2.609  1.00 91.59           C
ATOM   1836  HE1 TYR A 131      -8.487   1.169   2.698  1.00 91.59           H
ATOM   1837  CE2 TYR A 131      -6.983   4.040   3.636  1.00 91.59           C
ATOM   1838  HE2 TYR A 131      -6.828   4.644   4.530  1.00 91.59           H
ATOM   1839  CZ  TYR A 131      -7.692   2.880   3.695  1.00 91.59           C
ATOM   1840  OH  TYR A 131      -8.203   2.492   4.894  1.00 91.59           O
ATOM   1841  HH  TYR A 131      -8.444   3.295   5.439  1.00 91.59           H
ATOM   1842  HN  TYR A 131      -3.808   3.904   0.573  1.00 91.59           H
ATOM   1843  N   SER A 132      -4.230   4.464  -2.488  1.00 91.09           N
ATOM   1844  CA  SER A 132      -4.089   4.992  -3.834  1.00 91.09           C
ATOM   1845  C   SER A 132      -3.454   3.940  -4.745  1.00 91.09           C
ATOM   1846  O   SER A 132      -3.885   3.757  -5.883  1.00 91.09           O
ATOM   1847  HA  SER A 132      -5.103   5.220  -4.162  1.00 91.09           H
ATOM   1848  CB  SER A 132      -3.251   6.272  -3.838  1.00 91.09           C
ATOM   1849 1HB  SER A 132      -3.162   6.644  -4.859  1.00 91.09           H
ATOM   1850 2HB  SER A 132      -3.764   7.043  -3.263  1.00 91.09           H
ATOM   1851  OG  SER A 132      -1.951   6.062  -3.296  1.00 91.09           O
ATOM   1852  HG  SER A 132      -1.430   6.915  -3.315  1.00 91.09           H
ATOM   1853  HN  SER A 132      -3.707   4.948  -1.787  1.00 91.09           H
ATOM   1854  N   CYS A 133      -2.440   3.275  -4.212  1.00 87.73           N
ATOM   1855  CA  CYS A 133      -1.722   2.267  -4.973  1.00 87.73           C
ATOM   1856  C   CYS A 133      -2.706   1.158  -5.351  1.00 87.73           C
ATOM   1857  O   CYS A 133      -2.808   0.784  -6.518  1.00 87.73           O
ATOM   1858  HA  CYS A 133      -1.337   2.763  -5.864  1.00 87.73           H
ATOM   1859  CB  CYS A 133      -0.519   1.723  -4.199  1.00 87.73           C
ATOM   1860 1HB  CYS A 133      -0.798   1.536  -3.162  1.00 87.73           H
ATOM   1861 2HB  CYS A 133      -0.205   0.769  -4.622  1.00 87.73           H
ATOM   1862  SG  CYS A 133       0.863   2.921  -4.267  1.00 87.73           S
ATOM   1863  HG  CYS A 133       0.355   3.770  -3.378  1.00 87.73           H
ATOM   1864  HN  CYS A 133      -2.108   3.416  -3.279  1.00 87.73           H
ATOM   1865  N   VAL A 134      -3.406   0.664  -4.340  1.00 86.86           N
ATOM   1866  CA  VAL A 134      -4.267  -0.493  -4.522  1.00 86.86           C
ATOM   1867  C   VAL A 134      -5.392  -0.139  -5.496  1.00 86.86           C
ATOM   1868  O   VAL A 134      -5.745  -0.940  -6.360  1.00 86.86           O
ATOM   1869  HA  VAL A 134      -3.662  -1.288  -4.959  1.00 86.86           H
ATOM   1870  CB  VAL A 134      -4.782  -0.980  -3.166  1.00 86.86           C
ATOM   1871  HB  VAL A 134      -5.297  -0.149  -2.685  1.00 86.86           H
ATOM   1872  CG1 VAL A 134      -5.787  -2.120  -3.339  1.00 86.86           C
ATOM   1873 1HG1 VAL A 134      -6.634  -1.771  -3.929  1.00 86.86           H
ATOM   1874 2HG1 VAL A 134      -5.307  -2.954  -3.850  1.00 86.86           H
ATOM   1875 3HG1 VAL A 134      -6.137  -2.447  -2.360  1.00 86.86           H
ATOM   1876  CG2 VAL A 134      -3.624  -1.403  -2.259  1.00 86.86           C
ATOM   1877 1HG2 VAL A 134      -3.068  -2.212  -2.733  1.00 86.86           H
ATOM   1878 2HG2 VAL A 134      -2.961  -0.553  -2.097  1.00 86.86           H
ATOM   1879 3HG2 VAL A 134      -4.018  -1.745  -1.302  1.00 86.86           H
ATOM   1880  HN  VAL A 134      -3.392   1.039  -3.414  1.00 86.86           H
ATOM   1881  N   LEU A 135      -5.923   1.063  -5.325  1.00 91.83           N
ATOM   1882  CA  LEU A 135      -7.027   1.518  -6.153  1.00 91.83           C
ATOM   1883  C   LEU A 135      -6.544   1.681  -7.595  1.00 91.83           C
ATOM   1884  O   LEU A 135      -7.282   1.397  -8.537  1.00 91.83           O
ATOM   1885  HA  LEU A 135      -7.793   0.743  -6.131  1.00 91.83           H
ATOM   1886  CB  LEU A 135      -7.650   2.787  -5.566  1.00 91.83           C
ATOM   1887 1HB  LEU A 135      -6.853   3.510  -5.388  1.00 91.83           H
ATOM   1888 2HB  LEU A 135      -8.314   3.221  -6.313  1.00 91.83           H
ATOM   1889  CG  LEU A 135      -8.437   2.608  -4.266  1.00 91.83           C
ATOM   1890  HG  LEU A 135      -7.789   2.120  -3.538  1.00 91.83           H
ATOM   1891  CD1 LEU A 135      -8.839   3.962  -3.678  1.00 91.83           C
ATOM   1892 1HD1 LEU A 135      -7.944   4.546  -3.466  1.00 91.83           H
ATOM   1893 2HD1 LEU A 135      -9.462   4.498  -4.393  1.00 91.83           H
ATOM   1894 3HD1 LEU A 135      -9.398   3.805  -2.755  1.00 91.83           H
ATOM   1895  CD2 LEU A 135      -9.646   1.694  -4.479  1.00 91.83           C
ATOM   1896 1HD2 LEU A 135     -10.304   2.131  -5.230  1.00 91.83           H
ATOM   1897 2HD2 LEU A 135      -9.306   0.715  -4.819  1.00 91.83           H
ATOM   1898 3HD2 LEU A 135     -10.188   1.583  -3.540  1.00 91.83           H
ATOM   1899  HN  LEU A 135      -5.612   1.719  -4.637  1.00 91.83           H
ATOM   1900  N   LEU A 136      -5.307   2.139  -7.723  1.00 90.60           N
ATOM   1901  CA  LEU A 136      -4.720   2.352  -9.035  1.00 90.60           C
ATOM   1902  C   LEU A 136      -4.552   1.004  -9.739  1.00 90.60           C
ATOM   1903  O   LEU A 136      -4.877   0.871 -10.918  1.00 90.60           O
ATOM   1904  HA  LEU A 136      -5.419   2.958  -9.611  1.00 90.60           H
ATOM   1905  CB  LEU A 136      -3.420   3.150  -8.917  1.00 90.60           C
ATOM   1906 1HB  LEU A 136      -2.839   2.741  -8.090  1.00 90.60           H
ATOM   1907 2HB  LEU A 136      -2.837   2.993  -9.824  1.00 90.60           H
ATOM   1908  CG  LEU A 136      -3.575   4.656  -8.698  1.00 90.60           C
ATOM   1909  HG  LEU A 136      -4.289   4.812  -7.889  1.00 90.60           H
ATOM   1910  CD1 LEU A 136      -2.251   5.286  -8.261  1.00 90.60           C
ATOM   1911 1HD1 LEU A 136      -1.923   4.829  -7.327  1.00 90.60           H
ATOM   1912 2HD1 LEU A 136      -1.498   5.121  -9.031  1.00 90.60           H
ATOM   1913 3HD1 LEU A 136      -2.390   6.357  -8.112  1.00 90.60           H
ATOM   1914  CD2 LEU A 136      -4.149   5.335  -9.944  1.00 90.60           C
ATOM   1915 1HD2 LEU A 136      -3.478   5.172 -10.788  1.00 90.60           H
ATOM   1916 2HD2 LEU A 136      -5.127   4.912 -10.170  1.00 90.60           H
ATOM   1917 3HD2 LEU A 136      -4.249   6.405  -9.761  1.00 90.60           H
ATOM   1918  HN  LEU A 136      -4.711   2.361  -6.952  1.00 90.60           H
ATOM   1919  N   ILE A 137      -4.045   0.039  -8.987  1.00 84.44           N
ATOM   1920  CA  ILE A 137      -3.796  -1.284  -9.534  1.00 84.44           C
ATOM   1921  C   ILE A 137      -5.124  -1.911  -9.966  1.00 84.44           C
ATOM   1922  O   ILE A 137      -5.196  -2.570 -11.002  1.00 84.44           O
ATOM   1923  HA  ILE A 137      -3.170  -1.160 -10.418  1.00 84.44           H
ATOM   1924  CB  ILE A 137      -3.009  -2.137  -8.538  1.00 84.44           C
ATOM   1925  HB  ILE A 137      -3.472  -2.031  -7.557  1.00 84.44           H
ATOM   1926  CG1 ILE A 137      -1.566  -1.643  -8.412  1.00 84.44           C
ATOM   1927 1HG1 ILE A 137      -1.021  -1.866  -9.329  1.00 84.44           H
ATOM   1928 2HG1 ILE A 137      -1.559  -0.560  -8.292  1.00 84.44           H
ATOM   1929  CG2 ILE A 137      -3.076  -3.620  -8.911  1.00 84.44           C
ATOM   1930 1HG2 ILE A 137      -4.116  -3.948  -8.908  1.00 84.44           H
ATOM   1931 2HG2 ILE A 137      -2.653  -3.763  -9.905  1.00 84.44           H
ATOM   1932 3HG2 ILE A 137      -2.509  -4.203  -8.187  1.00 84.44           H
ATOM   1933  CD1 ILE A 137      -0.864  -2.299  -7.222  1.00 84.44           C
ATOM   1934 1HD1 ILE A 137      -1.398  -2.053  -6.304  1.00 84.44           H
ATOM   1935 2HD1 ILE A 137      -0.852  -3.380  -7.357  1.00 84.44           H
ATOM   1936 3HD1 ILE A 137       0.160  -1.930  -7.156  1.00 84.44           H
ATOM   1937  HN  ILE A 137      -3.805   0.149  -8.023  1.00 84.44           H
ATOM   1938  N   MET A 138      -6.142  -1.682  -9.149  1.00 88.00           N
ATOM   1939  CA  MET A 138      -7.480  -2.145  -9.475  1.00 88.00           C
ATOM   1940  C   MET A 138      -7.969  -1.531 -10.788  1.00 88.00           C
ATOM   1941  O   MET A 138      -8.526  -2.228 -11.634  1.00 88.00           O
ATOM   1942  HA  MET A 138      -7.399  -3.227  -9.580  1.00 88.00           H
ATOM   1943  CB  MET A 138      -8.440  -1.766  -8.345  1.00 88.00           C
ATOM   1944 1HB  MET A 138      -8.074  -2.169  -7.401  1.00 88.00           H
ATOM   1945 2HB  MET A 138      -8.472  -0.682  -8.239  1.00 88.00           H
ATOM   1946  CG  MET A 138      -9.848  -2.298  -8.621  1.00 88.00           C
ATOM   1947 1HG  MET A 138     -10.194  -1.949  -9.594  1.00 88.00           H
ATOM   1948 2HG  MET A 138      -9.833  -3.387  -8.660  1.00 88.00           H
ATOM   1949  SD  MET A 138     -10.969  -1.750  -7.344  1.00 88.00           S
ATOM   1950  CE  MET A 138     -11.062  -0.012  -7.738  1.00 88.00           C
ATOM   1951 1HE  MET A 138     -10.068   0.429  -7.674  1.00 88.00           H
ATOM   1952 2HE  MET A 138     -11.449   0.111  -8.750  1.00 88.00           H
ATOM   1953 3HE  MET A 138     -11.727   0.486  -7.032  1.00 88.00           H
ATOM   1954  HN  MET A 138      -6.064  -1.192  -8.281  1.00 88.00           H
ATOM   1955  N   CYS A 139      -7.743  -0.232 -10.917  1.00 90.25           N
ATOM   1956  CA  CYS A 139      -8.208   0.497 -12.085  1.00 90.25           C
ATOM   1957  C   CYS A 139      -7.450  -0.022 -13.308  1.00 90.25           C
ATOM   1958  O   CYS A 139      -8.015  -0.125 -14.396  1.00 90.25           O
ATOM   1959  HA  CYS A 139      -9.275   0.293 -12.176  1.00 90.25           H
ATOM   1960  CB  CYS A 139      -8.046   2.008 -11.911  1.00 90.25           C
ATOM   1961 1HB  CYS A 139      -7.052   2.233 -11.525  1.00 90.25           H
ATOM   1962 2HB  CYS A 139      -8.133   2.505 -12.877  1.00 90.25           H
ATOM   1963  SG  CYS A 139      -9.320   2.646 -10.763  1.00 90.25           S
ATOM   1964  HG  CYS A 139      -8.745   2.195  -9.652  1.00 90.25           H
ATOM   1965  HN  CYS A 139      -7.253   0.320 -10.242  1.00 90.25           H
ATOM   1966  N   ILE A 140      -6.181  -0.334 -13.089  1.00 83.19           N
ATOM   1967  CA  ILE A 140      -5.353  -0.889 -14.147  1.00 83.19           C
ATOM   1968  C   ILE A 140      -5.978  -2.194 -14.645  1.00 83.19           C
ATOM   1969  O   ILE A 140      -6.029  -2.442 -15.849  1.00 83.19           O
ATOM   1970  HA  ILE A 140      -5.349  -0.173 -14.968  1.00 83.19           H
ATOM   1971  CB  ILE A 140      -3.907  -1.042 -13.671  1.00 83.19           C
ATOM   1972  HB  ILE A 140      -3.920  -1.496 -12.680  1.00 83.19           H
ATOM   1973  CG1 ILE A 140      -3.227   0.322 -13.535  1.00 83.19           C
ATOM   1974 1HG1 ILE A 140      -3.013   0.725 -14.525  1.00 83.19           H
ATOM   1975 2HG1 ILE A 140      -3.904   1.022 -13.045  1.00 83.19           H
ATOM   1976  CG2 ILE A 140      -3.125  -1.984 -14.589  1.00 83.19           C
ATOM   1977 1HG2 ILE A 140      -3.598  -2.966 -14.591  1.00 83.19           H
ATOM   1978 2HG2 ILE A 140      -3.119  -1.581 -15.602  1.00 83.19           H
ATOM   1979 3HG2 ILE A 140      -2.100  -2.075 -14.228  1.00 83.19           H
ATOM   1980  CD1 ILE A 140      -1.931   0.210 -12.731  1.00 83.19           C
ATOM   1981 1HD1 ILE A 140      -2.153  -0.171 -11.734  1.00 83.19           H
ATOM   1982 2HD1 ILE A 140      -1.247  -0.472 -13.237  1.00 83.19           H
ATOM   1983 3HD1 ILE A 140      -1.468   1.194 -12.650  1.00 83.19           H
ATOM   1984  HN  ILE A 140      -5.719  -0.213 -12.210  1.00 83.19           H
ATOM   1985  N   SER A 141      -6.437  -2.994 -13.694  1.00 84.90           N
ATOM   1986  CA  SER A 141      -7.006  -4.292 -14.017  1.00 84.90           C
ATOM   1987  C   SER A 141      -8.291  -4.113 -14.828  1.00 84.90           C
ATOM   1988  O   SER A 141      -8.517  -4.824 -15.806  1.00 84.90           O
ATOM   1989  HA  SER A 141      -6.246  -4.799 -14.612  1.00 84.90           H
ATOM   1990  CB  SER A 141      -7.286  -5.102 -12.750  1.00 84.90           C
ATOM   1991 1HB  SER A 141      -8.012  -4.571 -12.134  1.00 84.90           H
ATOM   1992 2HB  SER A 141      -7.736  -6.056 -13.022  1.00 84.90           H
ATOM   1993  OG  SER A 141      -6.101  -5.334 -11.992  1.00 84.90           O
ATOM   1994  HG  SER A 141      -5.926  -4.559 -11.386  1.00 84.90           H
ATOM   1995  HN  SER A 141      -6.426  -2.769 -12.720  1.00 84.90           H
ATOM   1996  N   VAL A 142      -9.100  -3.159 -14.391  1.00 87.76           N
ATOM   1997  CA  VAL A 142     -10.354  -2.873 -15.068  1.00 87.76           C
ATOM   1998  C   VAL A 142     -10.062  -2.362 -16.480  1.00 87.76           C
ATOM   1999  O   VAL A 142     -10.740  -2.740 -17.433  1.00 87.76           O
ATOM   2000  HA  VAL A 142     -10.909  -3.808 -15.141  1.00 87.76           H
ATOM   2001  CB  VAL A 142     -11.185  -1.893 -14.237  1.00 87.76           C
ATOM   2002  HB  VAL A 142     -10.583  -0.999 -14.072  1.00 87.76           H
ATOM   2003  CG1 VAL A 142     -12.451  -1.475 -14.988  1.00 87.76           C
ATOM   2004 1HG1 VAL A 142     -12.175  -0.992 -15.925  1.00 87.76           H
ATOM   2005 2HG1 VAL A 142     -13.057  -2.356 -15.197  1.00 87.76           H
ATOM   2006 3HG1 VAL A 142     -13.023  -0.778 -14.375  1.00 87.76           H
ATOM   2007  CG2 VAL A 142     -11.529  -2.487 -12.870  1.00 87.76           C
ATOM   2008 1HG2 VAL A 142     -12.103  -3.404 -13.006  1.00 87.76           H
ATOM   2009 2HG2 VAL A 142     -10.610  -2.711 -12.329  1.00 87.76           H
ATOM   2010 3HG2 VAL A 142     -12.120  -1.770 -12.300  1.00 87.76           H
ATOM   2011  HN  VAL A 142      -8.911  -2.587 -13.592  1.00 87.76           H
ATOM   2012  N   ASP A 143      -9.051  -1.510 -16.569  1.00 81.44           N
ATOM   2013  CA  ASP A 143      -8.705  -0.888 -17.836  1.00 81.44           C
ATOM   2014  C   ASP A 143      -8.282  -1.970 -18.831  1.00 81.44           C
ATOM   2015  O   ASP A 143      -8.672  -1.933 -19.997  1.00 81.44           O
ATOM   2016  HA  ASP A 143      -9.606  -0.361 -18.151  1.00 81.44           H
ATOM   2017  CB  ASP A 143      -7.537   0.086 -17.671  1.00 81.44           C
ATOM   2018 1HB  ASP A 143      -7.782   0.827 -16.910  1.00 81.44           H
ATOM   2019 2HB  ASP A 143      -6.657  -0.452 -17.320  1.00 81.44           H
ATOM   2020  CG  ASP A 143      -7.219   0.789 -18.992  1.00 81.44           C
ATOM   2021  OD1 ASP A 143      -8.121   1.498 -19.489  1.00 81.44           O
ATOM   2022  OD2 ASP A 143      -6.082   0.602 -19.476  1.00 81.44           O
ATOM   2023  HN  ASP A 143      -8.474  -1.244 -15.796  1.00 81.44           H
ATOM   2024  N   ARG A 144      -7.489  -2.909 -18.334  1.00 71.87           N
ATOM   2025  CA  ARG A 144      -6.993  -3.988 -19.170  1.00 71.87           C
ATOM   2026  C   ARG A 144      -8.148  -4.883 -19.624  1.00 71.87           C
ATOM   2027  O   ARG A 144      -8.163  -5.356 -20.759  1.00 71.87           O
ATOM   2028  HA  ARG A 144      -6.525  -3.491 -20.020  1.00 71.87           H
ATOM   2029  CB  ARG A 144      -5.963  -4.837 -18.421  1.00 71.87           C
ATOM   2030 1HB  ARG A 144      -6.359  -5.117 -17.445  1.00 71.87           H
ATOM   2031 2HB  ARG A 144      -5.781  -5.761 -18.968  1.00 71.87           H
ATOM   2032  CG  ARG A 144      -4.649  -4.074 -18.244  1.00 71.87           C
ATOM   2033 1HG  ARG A 144      -4.500  -3.398 -19.086  1.00 71.87           H
ATOM   2034 2HG  ARG A 144      -4.699  -3.459 -17.345  1.00 71.87           H
ATOM   2035  CD  ARG A 144      -3.465  -5.038 -18.142  1.00 71.87           C
ATOM   2036 1HD  ARG A 144      -3.624  -5.737 -17.321  1.00 71.87           H
ATOM   2037 2HD  ARG A 144      -3.388  -5.630 -19.054  1.00 71.87           H
ATOM   2038  NE  ARG A 144      -2.212  -4.281 -17.925  1.00 71.87           N
ATOM   2039  HE  ARG A 144      -2.259  -3.444 -17.380  1.00 71.87           H
ATOM   2040  CZ  ARG A 144      -1.019  -4.646 -18.415  1.00 71.87           C
ATOM   2041  NH1 ARG A 144      -0.898  -5.758 -19.153  1.00 71.87           N
ATOM   2042 1HH1 ARG A 144      -1.702  -6.322 -19.342  1.00 71.87           H
ATOM   2043 2HH1 ARG A 144      -0.004  -6.023 -19.514  1.00 71.87           H
ATOM   2044  NH2 ARG A 144       0.051  -3.882 -18.155  1.00 71.87           N
ATOM   2045 1HH2 ARG A 144       0.948  -4.140 -18.512  1.00 71.87           H
ATOM   2046 2HH2 ARG A 144      -0.048  -3.054 -17.603  1.00 71.87           H
ATOM   2047  HN  ARG A 144      -7.188  -2.939 -17.381  1.00 71.87           H
ATOM   2048  N   TYR A 145      -9.088  -5.089 -18.713  1.00 83.84           N
ATOM   2049  CA  TYR A 145     -10.287  -5.845 -19.032  1.00 83.84           C
ATOM   2050  C   TYR A 145     -11.029  -5.222 -20.216  1.00 83.84           C
ATOM   2051  O   TYR A 145     -11.373  -5.916 -21.172  1.00 83.84           O
ATOM   2052  HA  TYR A 145      -9.985  -6.859 -19.295  1.00 83.84           H
ATOM   2053  CB  TYR A 145     -11.177  -5.768 -17.790  1.00 83.84           C
ATOM   2054 1HB  TYR A 145     -10.772  -6.429 -17.024  1.00 83.84           H
ATOM   2055 2HB  TYR A 145     -11.138  -4.755 -17.390  1.00 83.84           H
ATOM   2056  CG  TYR A 145     -12.638  -6.144 -18.047  1.00 83.84           C
ATOM   2057  CD1 TYR A 145     -13.605  -5.161 -18.096  1.00 83.84           C
ATOM   2058  HD1 TYR A 145     -13.328  -4.116 -17.952  1.00 83.84           H
ATOM   2059  CD2 TYR A 145     -12.988  -7.466 -18.230  1.00 83.84           C
ATOM   2060  HD2 TYR A 145     -12.224  -8.243 -18.191  1.00 83.84           H
ATOM   2061  CE1 TYR A 145     -14.979  -5.514 -18.338  1.00 83.84           C
ATOM   2062  HE1 TYR A 145     -15.753  -4.748 -18.380  1.00 83.84           H
ATOM   2063  CE2 TYR A 145     -14.363  -7.820 -18.472  1.00 83.84           C
ATOM   2064  HE2 TYR A 145     -14.653  -8.860 -18.618  1.00 83.84           H
ATOM   2065  CZ  TYR A 145     -15.290  -6.827 -18.514  1.00 83.84           C
ATOM   2066  OH  TYR A 145     -16.589  -7.161 -18.743  1.00 83.84           O
ATOM   2067  HH  TYR A 145     -16.670  -8.149 -18.870  1.00 83.84           H
ATOM   2068  HN  TYR A 145      -9.040  -4.749 -17.773  1.00 83.84           H
ATOM   2069  N   ILE A 146     -11.254  -3.920 -20.114  1.00 80.96           N
ATOM   2070  CA  ILE A 146     -11.996  -3.206 -21.139  1.00 80.96           C
ATOM   2071  C   ILE A 146     -11.241  -3.297 -22.466  1.00 80.96           C
ATOM   2072  O   ILE A 146     -11.850  -3.483 -23.519  1.00 80.96           O
ATOM   2073  HA  ILE A 146     -12.958  -3.707 -21.254  1.00 80.96           H
ATOM   2074  CB  ILE A 146     -12.284  -1.772 -20.691  1.00 80.96           C
ATOM   2075  HB  ILE A 146     -11.343  -1.315 -20.384  1.00 80.96           H
ATOM   2076  CG1 ILE A 146     -13.213  -1.752 -19.475  1.00 80.96           C
ATOM   2077 1HG1 ILE A 146     -14.222  -2.028 -19.780  1.00 80.96           H
ATOM   2078 2HG1 ILE A 146     -12.884  -2.497 -18.750  1.00 80.96           H
ATOM   2079  CG2 ILE A 146     -12.835  -0.936 -21.848  1.00 80.96           C
ATOM   2080 1HG2 ILE A 146     -12.106  -0.910 -22.657  1.00 80.96           H
ATOM   2081 2HG2 ILE A 146     -13.763  -1.382 -22.208  1.00 80.96           H
ATOM   2082 3HG2 ILE A 146     -13.031   0.079 -21.502  1.00 80.96           H
ATOM   2083  CD1 ILE A 146     -13.231  -0.369 -18.822  1.00 80.96           C
ATOM   2084 1HD1 ILE A 146     -12.224  -0.108 -18.496  1.00 80.96           H
ATOM   2085 2HD1 ILE A 146     -13.583   0.369 -19.543  1.00 80.96           H
ATOM   2086 3HD1 ILE A 146     -13.899  -0.383 -17.960  1.00 80.96           H
ATOM   2087  HN  ILE A 146     -10.938  -3.356 -19.351  1.00 80.96           H
ATOM   2088  N   ALA A 147      -9.927  -3.161 -22.373  1.00 79.23           N
ATOM   2089  CA  ALA A 147      -9.094  -3.104 -23.563  1.00 79.23           C
ATOM   2090  C   ALA A 147      -9.169  -4.444 -24.297  1.00 79.23           C
ATOM   2091  O   ALA A 147      -9.042  -4.494 -25.519  1.00 79.23           O
ATOM   2092  HA  ALA A 147      -9.493  -2.322 -24.209  1.00 79.23           H
ATOM   2093  CB  ALA A 147      -7.663  -2.734 -23.167  1.00 79.23           C
ATOM   2094 1HB  ALA A 147      -7.662  -1.761 -22.676  1.00 79.23           H
ATOM   2095 2HB  ALA A 147      -7.269  -3.487 -22.484  1.00 79.23           H
ATOM   2096 3HB  ALA A 147      -7.039  -2.691 -24.060  1.00 79.23           H
ATOM   2097  HN  ALA A 147      -9.432  -3.091 -21.507  1.00 79.23           H
ATOM   2098  N   ILE A 148      -9.373  -5.497 -23.520  1.00 75.52           N
ATOM   2099  CA  ILE A 148      -9.293  -6.847 -24.053  1.00 75.52           C
ATOM   2100  C   ILE A 148     -10.696  -7.323 -24.437  1.00 75.52           C
ATOM   2101  O   ILE A 148     -10.902  -7.836 -25.535  1.00 75.52           O
ATOM   2102  HA  ILE A 148      -8.684  -6.806 -24.955  1.00 75.52           H
ATOM   2103  CB  ILE A 148      -8.579  -7.772 -23.065  1.00 75.52           C
ATOM   2104  HB  ILE A 148      -9.029  -7.633 -22.081  1.00 75.52           H
ATOM   2105  CG1 ILE A 148      -7.099  -7.404 -22.941  1.00 75.52           C
ATOM   2106 1HG1 ILE A 148      -6.586  -7.629 -23.876  1.00 75.52           H
ATOM   2107 2HG1 ILE A 148      -7.000  -6.332 -22.773  1.00 75.52           H
ATOM   2108  CG2 ILE A 148      -8.776  -9.240 -23.448  1.00 75.52           C
ATOM   2109 1HG2 ILE A 148      -9.839  -9.478 -23.443  1.00 75.52           H
ATOM   2110 2HG2 ILE A 148      -8.369  -9.412 -24.445  1.00 75.52           H
ATOM   2111 3HG2 ILE A 148      -8.258  -9.875 -22.729  1.00 75.52           H
ATOM   2112  CD1 ILE A 148      -6.438  -8.170 -21.794  1.00 75.52           C
ATOM   2113 1HD1 ILE A 148      -6.939  -7.924 -20.857  1.00 75.52           H
ATOM   2114 2HD1 ILE A 148      -6.518  -9.241 -21.978  1.00 75.52           H
ATOM   2115 3HD1 ILE A 148      -5.387  -7.890 -21.728  1.00 75.52           H
ATOM   2116  HN  ILE A 148      -9.590  -5.440 -22.545  1.00 75.52           H
ATOM   2117  N   ALA A 149     -11.624  -7.135 -23.510  1.00 75.98           N
ATOM   2118  CA  ALA A 149     -12.957  -7.695 -23.662  1.00 75.98           C
ATOM   2119  C   ALA A 149     -13.775  -6.805 -24.599  1.00 75.98           C
ATOM   2120  O   ALA A 149     -14.562  -7.302 -25.403  1.00 75.98           O
ATOM   2121  HA  ALA A 149     -12.853  -8.682 -24.111  1.00 75.98           H
ATOM   2122  CB  ALA A 149     -13.607  -7.845 -22.285  1.00 75.98           C
ATOM   2123 1HB  ALA A 149     -13.002  -8.510 -21.668  1.00 75.98           H
ATOM   2124 2HB  ALA A 149     -13.676  -6.868 -21.807  1.00 75.98           H
ATOM   2125 3HB  ALA A 149     -14.607  -8.265 -22.399  1.00 75.98           H
ATOM   2126  HN  ALA A 149     -11.478  -6.614 -22.669  1.00 75.98           H
ATOM   2127  N   GLN A 150     -13.561  -5.504 -24.465  1.00 68.43           N
ATOM   2128  CA  GLN A 150     -14.350  -4.535 -25.206  1.00 68.43           C
ATOM   2129  C   GLN A 150     -13.461  -3.764 -26.185  1.00 68.43           C
ATOM   2130  O   GLN A 150     -13.610  -2.553 -26.342  1.00 68.43           O
ATOM   2131  HA  GLN A 150     -15.085  -5.121 -25.758  1.00 68.43           H
ATOM   2132  CB  GLN A 150     -15.079  -3.580 -24.259  1.00 68.43           C
ATOM   2133 1HB  GLN A 150     -14.351  -3.003 -23.688  1.00 68.43           H
ATOM   2134 2HB  GLN A 150     -15.669  -2.869 -24.836  1.00 68.43           H
ATOM   2135  CG  GLN A 150     -15.992  -4.349 -23.301  1.00 68.43           C
ATOM   2136 1HG  GLN A 150     -16.611  -5.047 -23.865  1.00 68.43           H
ATOM   2137 2HG  GLN A 150     -15.387  -4.942 -22.614  1.00 68.43           H
ATOM   2138  CD  GLN A 150     -16.884  -3.392 -22.508  1.00 68.43           C
ATOM   2139  OE1 GLN A 150     -16.811  -2.182 -22.639  1.00 68.43           O
ATOM   2140  NE2 GLN A 150     -17.729  -4.001 -21.681  1.00 68.43           N
ATOM   2141 1HE2 GLN A 150     -17.738  -5.000 -21.621  1.00 68.43           H
ATOM   2142 2HE2 GLN A 150     -18.355  -3.461 -21.118  1.00 68.43           H
ATOM   2143  HN  GLN A 150     -12.865  -5.111 -23.864  1.00 68.43           H
ATOM   2144  N   ALA A 151     -12.557  -4.498 -26.817  1.00 68.02           N
ATOM   2145  CA  ALA A 151     -11.492  -3.875 -27.585  1.00 68.02           C
ATOM   2146  C   ALA A 151     -12.102  -2.916 -28.609  1.00 68.02           C
ATOM   2147  O   ALA A 151     -11.578  -1.827 -28.835  1.00 68.02           O
ATOM   2148  HA  ALA A 151     -10.872  -3.306 -26.892  1.00 68.02           H
ATOM   2149  CB  ALA A 151     -10.634  -4.959 -28.240  1.00 68.02           C
ATOM   2150 1HB  ALA A 151     -10.200  -5.595 -27.468  1.00 68.02           H
ATOM   2151 2HB  ALA A 151     -11.254  -5.563 -28.902  1.00 68.02           H
ATOM   2152 3HB  ALA A 151      -9.835  -4.491 -28.816  1.00 68.02           H
ATOM   2153  HN  ALA A 151     -12.544  -5.498 -26.810  1.00 68.02           H
ATOM   2154  N   MET A 152     -13.202  -3.356 -29.203  1.00 58.31           N
ATOM   2155  CA  MET A 152     -13.844  -2.587 -30.255  1.00 58.31           C
ATOM   2156  C   MET A 152     -14.307  -1.225 -29.733  1.00 58.31           C
ATOM   2157  O   MET A 152     -13.996  -0.192 -30.324  1.00 58.31           O
ATOM   2158  HA  MET A 152     -13.084  -2.450 -31.024  1.00 58.31           H
ATOM   2159  CB  MET A 152     -15.048  -3.363 -30.794  1.00 58.31           C
ATOM   2160 1HB  MET A 152     -15.620  -3.777 -29.963  1.00 58.31           H
ATOM   2161 2HB  MET A 152     -15.711  -2.685 -31.331  1.00 58.31           H
ATOM   2162  CG  MET A 152     -14.600  -4.492 -31.724  1.00 58.31           C
ATOM   2163 1HG  MET A 152     -13.806  -4.139 -32.382  1.00 58.31           H
ATOM   2164 2HG  MET A 152     -14.187  -5.314 -31.139  1.00 58.31           H
ATOM   2165  SD  MET A 152     -15.983  -5.069 -32.693  1.00 58.31           S
ATOM   2166  CE  MET A 152     -15.200  -6.400 -33.590  1.00 58.31           C
ATOM   2167 1HE  MET A 152     -14.378  -6.002 -34.184  1.00 58.31           H
ATOM   2168 2HE  MET A 152     -14.816  -7.136 -32.884  1.00 58.31           H
ATOM   2169 3HE  MET A 152     -15.929  -6.873 -34.248  1.00 58.31           H
ATOM   2170  HN  MET A 152     -13.653  -4.220 -28.976  1.00 58.31           H
ATOM   2171  N   ARG A 153     -15.042  -1.267 -28.632  1.00 55.25           N
ATOM   2172  CA  ARG A 153     -15.593  -0.054 -28.053  1.00 55.25           C
ATOM   2173  C   ARG A 153     -14.472   0.820 -27.486  1.00 55.25           C
ATOM   2174  O   ARG A 153     -14.588   2.044 -27.459  1.00 55.25           O
ATOM   2175  HA  ARG A 153     -16.099   0.445 -28.879  1.00 55.25           H
ATOM   2176  CB  ARG A 153     -16.590  -0.379 -26.939  1.00 55.25           C
ATOM   2177 1HB  ARG A 153     -16.203  -1.192 -26.325  1.00 55.25           H
ATOM   2178 2HB  ARG A 153     -16.706   0.486 -26.286  1.00 55.25           H
ATOM   2179  CG  ARG A 153     -17.950  -0.773 -27.518  1.00 55.25           C
ATOM   2180 1HG  ARG A 153     -18.288  -0.007 -28.217  1.00 55.25           H
ATOM   2181 2HG  ARG A 153     -17.854  -1.700 -28.084  1.00 55.25           H
ATOM   2182  CD  ARG A 153     -18.988  -0.952 -26.409  1.00 55.25           C
ATOM   2183 1HD  ARG A 153     -18.714  -1.795 -25.775  1.00 55.25           H
ATOM   2184 2HD  ARG A 153     -19.007  -0.067 -25.771  1.00 55.25           H
ATOM   2185  NE  ARG A 153     -20.326  -1.178 -26.999  1.00 55.25           N
ATOM   2186  HE  ARG A 153     -20.410  -1.150 -27.995  1.00 55.25           H
ATOM   2187  CZ  ARG A 153     -21.433  -1.418 -26.282  1.00 55.25           C
ATOM   2188  NH1 ARG A 153     -21.379  -1.467 -24.944  1.00 55.25           N
ATOM   2189 1HH1 ARG A 153     -20.509  -1.323 -24.473  1.00 55.25           H
ATOM   2190 2HH1 ARG A 153     -22.209  -1.646 -24.416  1.00 55.25           H
ATOM   2191  NH2 ARG A 153     -22.594  -1.608 -26.923  1.00 55.25           N
ATOM   2192 1HH2 ARG A 153     -23.429  -1.789 -26.403  1.00 55.25           H
ATOM   2193 2HH2 ARG A 153     -22.625  -1.570 -27.922  1.00 55.25           H
ATOM   2194  HN  ARG A 153     -15.262  -2.109 -28.138  1.00 55.25           H
ATOM   2195  N   ALA A 154     -13.413   0.156 -27.046  1.00 60.52           N
ATOM   2196  CA  ALA A 154     -12.315   0.848 -26.393  1.00 60.52           C
ATOM   2197  C   ALA A 154     -11.613   1.754 -27.407  1.00 60.52           C
ATOM   2198  O   ALA A 154     -11.038   2.776 -27.037  1.00 60.52           O
ATOM   2199  HA  ALA A 154     -12.736   1.464 -25.599  1.00 60.52           H
ATOM   2200  CB  ALA A 154     -11.364  -0.177 -25.770  1.00 60.52           C
ATOM   2201 1HB  ALA A 154     -11.905  -0.775 -25.036  1.00 60.52           H
ATOM   2202 2HB  ALA A 154     -10.970  -0.828 -26.550  1.00 60.52           H
ATOM   2203 3HB  ALA A 154     -10.541   0.342 -25.280  1.00 60.52           H
ATOM   2204  HN  ALA A 154     -13.298  -0.834 -27.131  1.00 60.52           H
ATOM   2205  N   HIS A 155     -11.682   1.345 -28.665  1.00 56.19           N
ATOM   2206  CA  HIS A 155     -10.945   2.026 -29.715  1.00 56.19           C
ATOM   2207  C   HIS A 155     -11.602   3.376 -30.011  1.00 56.19           C
ATOM   2208  O   HIS A 155     -10.915   4.382 -30.178  1.00 56.19           O
ATOM   2209  HA  HIS A 155      -9.939   2.198 -29.331  1.00 56.19           H
ATOM   2210  CB  HIS A 155     -10.824   1.141 -30.957  1.00 56.19           C
ATOM   2211 1HB  HIS A 155     -10.757   0.099 -30.643  1.00 56.19           H
ATOM   2212 2HB  HIS A 155     -11.734   1.237 -31.549  1.00 56.19           H
ATOM   2213  CG  HIS A 155      -9.636   1.466 -31.830  1.00 56.19           C
ATOM   2214  ND1 HIS A 155      -9.495   2.678 -32.483  1.00 56.19           N
ATOM   2215  HD1 HIS A 155     -10.141   3.440 -32.448  1.00 56.19           H
ATOM   2216  CD2 HIS A 155      -8.535   0.726 -32.150  1.00 56.19           C
ATOM   2217  HD2 HIS A 155      -8.325  -0.285 -31.803  1.00 56.19           H
ATOM   2218  CE1 HIS A 155      -8.358   2.657 -33.163  1.00 56.19           C
ATOM   2219  HE1 HIS A 155      -7.965   3.466 -33.780  1.00 56.19           H
ATOM   2220  NE2 HIS A 155      -7.765   1.447 -32.956  1.00 56.19           N
ATOM   2221  HN  HIS A 155     -12.229   0.565 -28.970  1.00 56.19           H
ATOM   2222  N   THR A 156     -12.926   3.354 -30.067  1.00 62.63           N
ATOM   2223  CA  THR A 156     -13.680   4.546 -30.416  1.00 62.63           C
ATOM   2224  C   THR A 156     -13.629   5.563 -29.274  1.00 62.63           C
ATOM   2225  O   THR A 156     -13.752   6.765 -29.503  1.00 62.63           O
ATOM   2226  HA  THR A 156     -13.207   5.011 -31.280  1.00 62.63           H
ATOM   2227  CB  THR A 156     -15.102   4.115 -30.783  1.00 62.63           C
ATOM   2228  HB  THR A 156     -15.817   4.907 -30.562  1.00 62.63           H
ATOM   2229  OG1 THR A 156     -15.291   2.898 -30.067  1.00 62.63           O
ATOM   2230  HG1 THR A 156     -16.266   2.685 -30.006  1.00 62.63           H
ATOM   2231  CG2 THR A 156     -15.230   3.707 -32.252  1.00 62.63           C
ATOM   2232 1HG2 THR A 156     -14.562   2.870 -32.456  1.00 62.63           H
ATOM   2233 2HG2 THR A 156     -14.960   4.550 -32.888  1.00 62.63           H
ATOM   2234 3HG2 THR A 156     -16.258   3.411 -32.458  1.00 62.63           H
ATOM   2235  HN  THR A 156     -13.480   2.543 -29.879  1.00 62.63           H
ATOM   2236  N   TRP A 157     -13.446   5.043 -28.069  1.00 57.07           N
ATOM   2237  CA  TRP A 157     -13.573   5.860 -26.874  1.00 57.07           C
ATOM   2238  C   TRP A 157     -12.166   6.263 -26.426  1.00 57.07           C
ATOM   2239  O   TRP A 157     -11.968   6.665 -25.280  1.00 57.07           O
ATOM   2240  HA  TRP A 157     -14.148   6.748 -27.137  1.00 57.07           H
ATOM   2241  CB  TRP A 157     -14.359   5.125 -25.788  1.00 57.07           C
ATOM   2242 1HB  TRP A 157     -13.949   4.121 -25.673  1.00 57.07           H
ATOM   2243 2HB  TRP A 157     -14.214   5.638 -24.838  1.00 57.07           H
ATOM   2244  CG  TRP A 157     -15.859   5.018 -26.069  1.00 57.07           C
ATOM   2245  CD1 TRP A 157     -16.461   4.701 -27.224  1.00 57.07           C
ATOM   2246  HD1 TRP A 157     -15.932   4.469 -28.148  1.00 57.07           H
ATOM   2247  CD2 TRP A 157     -16.929   5.243 -25.127  1.00 57.07           C
ATOM   2248  NE1 TRP A 157     -17.835   4.705 -27.095  1.00 57.07           N
ATOM   2249  HE1 TRP A 157     -18.498   4.502 -27.816  1.00 57.07           H
ATOM   2250  CE2 TRP A 157     -18.129   5.045 -25.780  1.00 57.07           C
ATOM   2251  CE3 TRP A 157     -16.884   5.601 -23.768  1.00 57.07           C
ATOM   2252  HE3 TRP A 157     -15.950   5.762 -23.231  1.00 57.07           H
ATOM   2253  CZ2 TRP A 157     -19.374   5.183 -25.154  1.00 57.07           C
ATOM   2254  HZ2 TRP A 157     -20.308   5.021 -25.692  1.00 57.07           H
ATOM   2255  CZ3 TRP A 157     -18.137   5.735 -23.157  1.00 57.07           C
ATOM   2256  HZ3 TRP A 157     -18.159   6.012 -22.103  1.00 57.07           H
ATOM   2257  CH2 TRP A 157     -19.354   5.539 -23.800  1.00 57.07           C
ATOM   2258  HH2 TRP A 157     -20.288   5.663 -23.253  1.00 57.07           H
ATOM   2259  HN  TRP A 157     -13.215   4.084 -27.903  1.00 57.07           H
ATOM   2260  N   ARG A 158     -11.227   6.141 -27.352  1.00 56.98           N
ATOM   2261  CA  ARG A 158      -9.820   6.274 -27.013  1.00 56.98           C
ATOM   2262  C   ARG A 158      -9.562   7.623 -26.339  1.00 56.98           C
ATOM   2263  O   ARG A 158      -8.914   7.686 -25.295  1.00 56.98           O
ATOM   2264  HA  ARG A 158      -9.619   5.449 -26.329  1.00 56.98           H
ATOM   2265  CB  ARG A 158      -8.940   6.158 -28.258  1.00 56.98           C
ATOM   2266 1HB  ARG A 158      -9.566   6.003 -29.137  1.00 56.98           H
ATOM   2267 2HB  ARG A 158      -8.397   7.090 -28.414  1.00 56.98           H
ATOM   2268  CG  ARG A 158      -7.947   5.001 -28.122  1.00 56.98           C
ATOM   2269 1HG  ARG A 158      -7.356   5.129 -27.215  1.00 56.98           H
ATOM   2270 2HG  ARG A 158      -8.490   4.062 -28.019  1.00 56.98           H
ATOM   2271  CD  ARG A 158      -7.019   4.929 -29.337  1.00 56.98           C
ATOM   2272 1HD  ARG A 158      -7.606   4.795 -30.246  1.00 56.98           H
ATOM   2273 2HD  ARG A 158      -6.474   5.867 -29.444  1.00 56.98           H
ATOM   2274  NE  ARG A 158      -6.067   3.807 -29.180  1.00 56.98           N
ATOM   2275  HE  ARG A 158      -6.127   3.254 -28.349  1.00 56.98           H
ATOM   2276  CZ  ARG A 158      -5.130   3.485 -30.082  1.00 56.98           C
ATOM   2277  NH1 ARG A 158      -5.005   4.192 -31.214  1.00 56.98           N
ATOM   2278 1HH1 ARG A 158      -5.613   4.966 -31.390  1.00 56.98           H
ATOM   2279 2HH1 ARG A 158      -4.303   3.946 -31.882  1.00 56.98           H
ATOM   2280  NH2 ARG A 158      -4.320   2.447 -29.836  1.00 56.98           N
ATOM   2281 1HH2 ARG A 158      -3.615   2.194 -30.499  1.00 56.98           H
ATOM   2282 2HH2 ARG A 158      -4.420   1.925 -28.989  1.00 56.98           H
ATOM   2283  HN  ARG A 158     -11.413   5.954 -28.316  1.00 56.98           H
ATOM   2284  N   GLU A 159     -10.083   8.670 -26.963  1.00 63.04           N
ATOM   2285  CA  GLU A 159      -9.843  10.021 -26.486  1.00 63.04           C
ATOM   2286  C   GLU A 159     -10.546  10.245 -25.146  1.00 63.04           C
ATOM   2287  O   GLU A 159      -9.949  10.772 -24.208  1.00 63.04           O
ATOM   2288  HA  GLU A 159      -8.763  10.094 -26.355  1.00 63.04           H
ATOM   2289  CB  GLU A 159     -10.293  11.055 -27.521  1.00 63.04           C
ATOM   2290 1HB  GLU A 159     -11.287  10.799 -27.887  1.00 63.04           H
ATOM   2291 2HB  GLU A 159     -10.236  12.054 -27.089  1.00 63.04           H
ATOM   2292  CG  GLU A 159      -9.362  11.057 -28.735  1.00 63.04           C
ATOM   2293 1HG  GLU A 159      -8.326  11.118 -28.403  1.00 63.04           H
ATOM   2294 2HG  GLU A 159      -9.467  10.118 -29.280  1.00 63.04           H
ATOM   2295  CD  GLU A 159      -9.676  12.230 -29.665  1.00 63.04           C
ATOM   2296  OE1 GLU A 159      -8.785  12.568 -30.474  1.00 63.04           O
ATOM   2297  OE2 GLU A 159     -10.801  12.763 -29.546  1.00 63.04           O
ATOM   2298  HN  GLU A 159     -10.659   8.605 -27.778  1.00 63.04           H
ATOM   2299  N   LYS A 160     -11.804   9.832 -25.098  1.00 69.07           N
ATOM   2300  CA  LYS A 160     -12.603  10.005 -23.897  1.00 69.07           C
ATOM   2301  C   LYS A 160     -11.949   9.246 -22.741  1.00 69.07           C
ATOM   2302  O   LYS A 160     -12.018   9.679 -21.591  1.00 69.07           O
ATOM   2303  HA  LYS A 160     -12.603  11.068 -23.655  1.00 69.07           H
ATOM   2304  CB  LYS A 160     -14.055   9.600 -24.156  1.00 69.07           C
ATOM   2305 1HB  LYS A 160     -14.086   8.601 -24.591  1.00 69.07           H
ATOM   2306 2HB  LYS A 160     -14.598   9.553 -23.212  1.00 69.07           H
ATOM   2307  CG  LYS A 160     -14.742  10.592 -25.096  1.00 69.07           C
ATOM   2308 1HG  LYS A 160     -14.615  11.606 -24.716  1.00 69.07           H
ATOM   2309 2HG  LYS A 160     -14.268  10.558 -26.077  1.00 69.07           H
ATOM   2310  CD  LYS A 160     -16.233  10.276 -25.233  1.00 69.07           C
ATOM   2311 1HD  LYS A 160     -16.359   9.277 -25.650  1.00 69.07           H
ATOM   2312 2HD  LYS A 160     -16.699  10.272 -24.248  1.00 69.07           H
ATOM   2313  CE  LYS A 160     -16.930  11.301 -26.130  1.00 69.07           C
ATOM   2314 1HE  LYS A 160     -16.798  12.302 -25.719  1.00 69.07           H
ATOM   2315 2HE  LYS A 160     -16.473  11.299 -27.119  1.00 69.07           H
ATOM   2316  NZ  LYS A 160     -18.373  10.992 -26.244  1.00 69.07           N
ATOM   2317 1HZ  LYS A 160     -18.822  11.686 -26.833  1.00 69.07           H
ATOM   2318 2HZ  LYS A 160     -18.491  10.073 -26.656  1.00 69.07           H
ATOM   2319 3HZ  LYS A 160     -18.796  11.006 -25.323  1.00 69.07           H
ATOM   2320  HN  LYS A 160     -12.276   9.388 -25.859  1.00 69.07           H
ATOM   2321  N   ARG A 161     -11.330   8.126 -23.085  1.00 66.65           N
ATOM   2322  CA  ARG A 161     -10.717   7.271 -22.083  1.00 66.65           C
ATOM   2323  C   ARG A 161      -9.619   8.031 -21.337  1.00 66.65           C
ATOM   2324  O   ARG A 161      -9.414   7.820 -20.143  1.00 66.65           O
ATOM   2325  HA  ARG A 161     -11.532   7.000 -21.412  1.00 66.65           H
ATOM   2326  CB  ARG A 161     -10.117   6.017 -22.722  1.00 66.65           C
ATOM   2327 1HB  ARG A 161      -9.603   6.285 -23.645  1.00 66.65           H
ATOM   2328 2HB  ARG A 161      -9.370   5.587 -22.055  1.00 66.65           H
ATOM   2329  CG  ARG A 161     -11.202   4.979 -23.018  1.00 66.65           C
ATOM   2330 1HG  ARG A 161     -11.706   4.701 -22.093  1.00 66.65           H
ATOM   2331 2HG  ARG A 161     -11.956   5.414 -23.674  1.00 66.65           H
ATOM   2332  CD  ARG A 161     -10.604   3.733 -23.674  1.00 66.65           C
ATOM   2333 1HD  ARG A 161     -11.385   3.173 -24.189  1.00 66.65           H
ATOM   2334 2HD  ARG A 161      -9.872   4.025 -24.427  1.00 66.65           H
ATOM   2335  NE  ARG A 161      -9.963   2.880 -22.650  1.00 66.65           N
ATOM   2336  HE  ARG A 161     -10.017   3.172 -21.695  1.00 66.65           H
ATOM   2337  CZ  ARG A 161      -9.313   1.740 -22.921  1.00 66.65           C
ATOM   2338  NH1 ARG A 161      -9.209   1.300 -24.183  1.00 66.65           N
ATOM   2339 1HH1 ARG A 161      -9.618   1.824 -24.930  1.00 66.65           H
ATOM   2340 2HH1 ARG A 161      -8.723   0.448 -24.377  1.00 66.65           H
ATOM   2341  NH2 ARG A 161      -8.769   1.045 -21.912  1.00 66.65           N
ATOM   2342 1HH2 ARG A 161      -8.281   0.193 -22.098  1.00 66.65           H
ATOM   2343 2HH2 ARG A 161      -8.852   1.380 -20.974  1.00 66.65           H
ATOM   2344  HN  ARG A 161     -11.245   7.802 -24.027  1.00 66.65           H
ATOM   2345  N   LEU A 162      -8.940   8.899 -22.073  1.00 78.06           N
ATOM   2346  CA  LEU A 162      -7.850   9.672 -21.503  1.00 78.06           C
ATOM   2347  C   LEU A 162      -8.416  10.688 -20.509  1.00 78.06           C
ATOM   2348  O   LEU A 162      -7.833  10.917 -19.450  1.00 78.06           O
ATOM   2349  HA  LEU A 162      -7.207   8.979 -20.960  1.00 78.06           H
ATOM   2350  CB  LEU A 162      -7.003  10.302 -22.611  1.00 78.06           C
ATOM   2351 1HB  LEU A 162      -6.753   9.526 -23.335  1.00 78.06           H
ATOM   2352 2HB  LEU A 162      -7.613  11.040 -23.132  1.00 78.06           H
ATOM   2353  CG  LEU A 162      -5.706  10.978 -22.161  1.00 78.06           C
ATOM   2354  HG  LEU A 162      -5.936  11.632 -21.321  1.00 78.06           H
ATOM   2355  CD1 LEU A 162      -4.692   9.945 -21.666  1.00 78.06           C
ATOM   2356 1HD1 LEU A 162      -5.112   9.399 -20.822  1.00 78.06           H
ATOM   2357 2HD1 LEU A 162      -4.461   9.247 -22.471  1.00 78.06           H
ATOM   2358 3HD1 LEU A 162      -3.780  10.453 -21.353  1.00 78.06           H
ATOM   2359  CD2 LEU A 162      -5.132  11.857 -23.274  1.00 78.06           C
ATOM   2360 1HD2 LEU A 162      -4.921  11.243 -24.150  1.00 78.06           H
ATOM   2361 2HD2 LEU A 162      -5.856  12.629 -23.538  1.00 78.06           H
ATOM   2362 3HD2 LEU A 162      -4.211  12.326 -22.928  1.00 78.06           H
ATOM   2363  HN  LEU A 162      -9.124   9.078 -23.039  1.00 78.06           H
ATOM   2364  N   LEU A 163      -9.545  11.271 -20.885  1.00 81.52           N
ATOM   2365  CA  LEU A 163     -10.211  12.236 -20.027  1.00 81.52           C
ATOM   2366  C   LEU A 163     -10.670  11.539 -18.744  1.00 81.52           C
ATOM   2367  O   LEU A 163     -10.408  12.021 -17.644  1.00 81.52           O
ATOM   2368  HA  LEU A 163      -9.478  12.998 -19.762  1.00 81.52           H
ATOM   2369  CB  LEU A 163     -11.340  12.936 -20.785  1.00 81.52           C
ATOM   2370 1HB  LEU A 163     -10.938  13.322 -21.722  1.00 81.52           H
ATOM   2371 2HB  LEU A 163     -12.094  12.192 -21.044  1.00 81.52           H
ATOM   2372  CG  LEU A 163     -12.030  14.086 -20.048  1.00 81.52           C
ATOM   2373  HG  LEU A 163     -12.305  13.737 -19.052  1.00 81.52           H
ATOM   2374  CD1 LEU A 163     -11.079  15.270 -19.865  1.00 81.52           C
ATOM   2375 1HD1 LEU A 163     -10.212  14.953 -19.285  1.00 81.52           H
ATOM   2376 2HD1 LEU A 163     -10.752  15.627 -20.842  1.00 81.52           H
ATOM   2377 3HD1 LEU A 163     -11.595  16.073 -19.338  1.00 81.52           H
ATOM   2378  CD2 LEU A 163     -13.324  14.493 -20.756  1.00 81.52           C
ATOM   2379 1HD2 LEU A 163     -13.095  14.817 -21.772  1.00 81.52           H
ATOM   2380 2HD2 LEU A 163     -14.003  13.642 -20.790  1.00 81.52           H
ATOM   2381 3HD2 LEU A 163     -13.794  15.312 -20.211  1.00 81.52           H
ATOM   2382  HN  LEU A 163     -10.002  11.093 -21.756  1.00 81.52           H
ATOM   2383  N   TYR A 164     -11.349  10.416 -18.929  1.00 74.58           N
ATOM   2384  CA  TYR A 164     -11.861   9.657 -17.801  1.00 74.58           C
ATOM   2385  C   TYR A 164     -10.722   9.198 -16.888  1.00 74.58           C
ATOM   2386  O   TYR A 164     -10.883   9.144 -15.669  1.00 74.58           O
ATOM   2387  HA  TYR A 164     -12.531  10.304 -17.236  1.00 74.58           H
ATOM   2388  CB  TYR A 164     -12.548   8.427 -18.398  1.00 74.58           C
ATOM   2389 1HB  TYR A 164     -11.901   7.997 -19.163  1.00 74.58           H
ATOM   2390 2HB  TYR A 164     -12.662   7.674 -17.618  1.00 74.58           H
ATOM   2391  CG  TYR A 164     -13.918   8.716 -19.013  1.00 74.58           C
ATOM   2392  CD1 TYR A 164     -14.887   9.357 -18.268  1.00 74.58           C
ATOM   2393  HD1 TYR A 164     -14.676   9.657 -17.241  1.00 74.58           H
ATOM   2394  CD2 TYR A 164     -14.185   8.337 -20.312  1.00 74.58           C
ATOM   2395  HD2 TYR A 164     -13.420   7.830 -20.900  1.00 74.58           H
ATOM   2396  CE1 TYR A 164     -16.177   9.630 -18.847  1.00 74.58           C
ATOM   2397  HE1 TYR A 164     -16.952  10.135 -18.270  1.00 74.58           H
ATOM   2398  CE2 TYR A 164     -15.475   8.609 -20.891  1.00 74.58           C
ATOM   2399  HE2 TYR A 164     -15.700   8.314 -21.916  1.00 74.58           H
ATOM   2400  CZ  TYR A 164     -16.408   9.242 -20.130  1.00 74.58           C
ATOM   2401  OH  TYR A 164     -17.626   9.500 -20.677  1.00 74.58           O
ATOM   2402  HH  TYR A 164     -18.205   9.974 -20.013  1.00 74.58           H
ATOM   2403  HN  TYR A 164     -11.550  10.026 -19.828  1.00 74.58           H
ATOM   2404  N   SER A 165      -9.598   8.879 -17.511  1.00 85.59           N
ATOM   2405  CA  SER A 165      -8.438   8.413 -16.771  1.00 85.59           C
ATOM   2406  C   SER A 165      -7.961   9.501 -15.806  1.00 85.59           C
ATOM   2407  O   SER A 165      -7.524   9.203 -14.696  1.00 85.59           O
ATOM   2408  HA  SER A 165      -8.779   7.537 -16.220  1.00 85.59           H
ATOM   2409  CB  SER A 165      -7.305   8.011 -17.718  1.00 85.59           C
ATOM   2410 1HB  SER A 165      -6.548   7.457 -17.162  1.00 85.59           H
ATOM   2411 2HB  SER A 165      -7.694   7.339 -18.483  1.00 85.59           H
ATOM   2412  OG  SER A 165      -6.703   9.142 -18.341  1.00 85.59           O
ATOM   2413  HG  SER A 165      -7.403   9.817 -18.573  1.00 85.59           H
ATOM   2414  HN  SER A 165      -9.473   8.934 -18.502  1.00 85.59           H
ATOM   2415  N   LYS A 166      -8.063  10.740 -16.265  1.00 82.90           N
ATOM   2416  CA  LYS A 166      -7.692  11.877 -15.440  1.00 82.90           C
ATOM   2417  C   LYS A 166      -8.652  11.975 -14.253  1.00 82.90           C
ATOM   2418  O   LYS A 166      -8.220  12.109 -13.110  1.00 82.90           O
ATOM   2419  HA  LYS A 166      -6.688  11.689 -15.057  1.00 82.90           H
ATOM   2420  CB  LYS A 166      -7.623  13.152 -16.283  1.00 82.90           C
ATOM   2421 1HB  LYS A 166      -8.535  13.253 -16.871  1.00 82.90           H
ATOM   2422 2HB  LYS A 166      -7.568  14.022 -15.630  1.00 82.90           H
ATOM   2423  CG  LYS A 166      -6.410  13.128 -17.215  1.00 82.90           C
ATOM   2424 1HG  LYS A 166      -5.499  13.010 -16.628  1.00 82.90           H
ATOM   2425 2HG  LYS A 166      -6.474  12.268 -17.881  1.00 82.90           H
ATOM   2426  CD  LYS A 166      -6.327  14.414 -18.040  1.00 82.90           C
ATOM   2427 1HD  LYS A 166      -7.226  14.518 -18.648  1.00 82.90           H
ATOM   2428 2HD  LYS A 166      -6.291  15.276 -17.375  1.00 82.90           H
ATOM   2429  CE  LYS A 166      -5.092  14.407 -18.943  1.00 82.90           C
ATOM   2430 1HE  LYS A 166      -4.198  14.233 -18.345  1.00 82.90           H
ATOM   2431 2HE  LYS A 166      -5.162  13.588 -19.659  1.00 82.90           H
ATOM   2432  NZ  LYS A 166      -4.971  15.694 -19.665  1.00 82.90           N
ATOM   2433 1HZ  LYS A 166      -4.156  15.668 -20.268  1.00 82.90           H
ATOM   2434 2HZ  LYS A 166      -5.802  15.847 -20.225  1.00 82.90           H
ATOM   2435 3HZ  LYS A 166      -4.871  16.449 -18.995  1.00 82.90           H
ATOM   2436  HN  LYS A 166      -8.391  10.972 -17.181  1.00 82.90           H
ATOM   2437  N   MET A 167      -9.938  11.906 -14.567  1.00 84.72           N
ATOM   2438  CA  MET A 167     -10.965  12.040 -13.547  1.00 84.72           C
ATOM   2439  C   MET A 167     -10.843  10.935 -12.497  1.00 84.72           C
ATOM   2440  O   MET A 167     -10.931  11.199 -11.299  1.00 84.72           O
ATOM   2441  HA  MET A 167     -10.793  13.012 -13.084  1.00 84.72           H
ATOM   2442  CB  MET A 167     -12.346  11.973 -14.202  1.00 84.72           C
ATOM   2443 1HB  MET A 167     -12.423  11.068 -14.804  1.00 84.72           H
ATOM   2444 2HB  MET A 167     -13.115  11.910 -13.432  1.00 84.72           H
ATOM   2445  CG  MET A 167     -12.596  13.200 -15.081  1.00 84.72           C
ATOM   2446 1HG  MET A 167     -12.503  14.109 -14.487  1.00 84.72           H
ATOM   2447 2HG  MET A 167     -11.843  13.254 -15.867  1.00 84.72           H
ATOM   2448  SD  MET A 167     -14.226  13.110 -15.805  1.00 84.72           S
ATOM   2449  CE  MET A 167     -15.224  13.448 -14.365  1.00 84.72           C
ATOM   2450 1HE  MET A 167     -15.034  12.689 -13.605  1.00 84.72           H
ATOM   2451 2HE  MET A 167     -14.969  14.431 -13.968  1.00 84.72           H
ATOM   2452 3HE  MET A 167     -16.278  13.430 -14.641  1.00 84.72           H
ATOM   2453  HN  MET A 167     -10.280  11.760 -15.495  1.00 84.72           H
ATOM   2454  N   VAL A 168     -10.642   9.719 -12.984  1.00 92.25           N
ATOM   2455  CA  VAL A 168     -10.563   8.564 -12.106  1.00 92.25           C
ATOM   2456  C   VAL A 168      -9.379   8.735 -11.152  1.00 92.25           C
ATOM   2457  O   VAL A 168      -9.494   8.460  -9.958  1.00 92.25           O
ATOM   2458  HA  VAL A 168     -11.482   8.532 -11.521  1.00 92.25           H
ATOM   2459  CB  VAL A 168     -10.482   7.281 -12.934  1.00 92.25           C
ATOM   2460  HB  VAL A 168      -9.676   7.399 -13.658  1.00 92.25           H
ATOM   2461  CG1 VAL A 168     -10.147   6.078 -12.051  1.00 92.25           C
ATOM   2462 1HG1 VAL A 168      -9.185   6.241 -11.565  1.00 92.25           H
ATOM   2463 2HG1 VAL A 168     -10.921   5.956 -11.293  1.00 92.25           H
ATOM   2464 3HG1 VAL A 168     -10.096   5.179 -12.665  1.00 92.25           H
ATOM   2465  CG2 VAL A 168     -11.780   7.047 -13.710  1.00 92.25           C
ATOM   2466 1HG2 VAL A 168     -12.611   6.959 -13.010  1.00 92.25           H
ATOM   2467 2HG2 VAL A 168     -11.958   7.886 -14.382  1.00 92.25           H
ATOM   2468 3HG2 VAL A 168     -11.696   6.128 -14.291  1.00 92.25           H
ATOM   2469  HN  VAL A 168     -10.535   9.517 -13.958  1.00 92.25           H
ATOM   2470  N   CYS A 169      -8.268   9.188 -11.714  1.00 93.67           N
ATOM   2471  CA  CYS A 169      -7.063   9.396 -10.929  1.00 93.67           C
ATOM   2472  C   CYS A 169      -7.376  10.413  -9.829  1.00 93.67           C
ATOM   2473  O   CYS A 169      -7.043  10.196  -8.665  1.00 93.67           O
ATOM   2474  HA  CYS A 169      -6.799   8.430 -10.499  1.00 93.67           H
ATOM   2475  CB  CYS A 169      -5.889   9.843 -11.802  1.00 93.67           C
ATOM   2476 1HB  CYS A 169      -6.199  10.663 -12.450  1.00 93.67           H
ATOM   2477 2HB  CYS A 169      -5.082  10.221 -11.174  1.00 93.67           H
ATOM   2478  SG  CYS A 169      -5.290   8.439 -12.812  1.00 93.67           S
ATOM   2479  HG  CYS A 169      -6.265   8.492 -13.715  1.00 93.67           H
ATOM   2480  HN  CYS A 169      -8.183   9.412 -12.685  1.00 93.67           H
ATOM   2481  N   PHE A 170      -8.012  11.501 -10.237  1.00 93.45           N
ATOM   2482  CA  PHE A 170      -8.350  12.564  -9.305  1.00 93.45           C
ATOM   2483  C   PHE A 170      -9.249  12.044  -8.182  1.00 93.45           C
ATOM   2484  O   PHE A 170      -9.016  12.335  -7.010  1.00 93.45           O
ATOM   2485  HA  PHE A 170      -7.416  12.930  -8.880  1.00 93.45           H
ATOM   2486  CB  PHE A 170      -9.109  13.629 -10.099  1.00 93.45           C
ATOM   2487 1HB  PHE A 170      -8.490  13.957 -10.934  1.00 93.45           H
ATOM   2488 2HB  PHE A 170     -10.006  13.180 -10.525  1.00 93.45           H
ATOM   2489  CG  PHE A 170      -9.513  14.852  -9.272  1.00 93.45           C
ATOM   2490  CD1 PHE A 170     -10.796  14.990  -8.844  1.00 93.45           C
ATOM   2491  HD1 PHE A 170     -11.538  14.230  -9.091  1.00 93.45           H
ATOM   2492  CD2 PHE A 170      -8.587  15.800  -8.964  1.00 93.45           C
ATOM   2493  HD2 PHE A 170      -7.559  15.689  -9.307  1.00 93.45           H
ATOM   2494  CE1 PHE A 170     -11.170  16.125  -8.076  1.00 93.45           C
ATOM   2495  HE1 PHE A 170     -12.199  16.236  -7.734  1.00 93.45           H
ATOM   2496  CE2 PHE A 170      -8.962  16.934  -8.196  1.00 93.45           C
ATOM   2497  HE2 PHE A 170      -8.220  17.694  -7.950  1.00 93.45           H
ATOM   2498  CZ  PHE A 170     -10.245  17.073  -7.769  1.00 93.45           C
ATOM   2499  HZ  PHE A 170     -10.532  17.944  -7.179  1.00 93.45           H
ATOM   2500  HN  PHE A 170      -8.296  11.662 -11.182  1.00 93.45           H
ATOM   2501  N   THR A 171     -10.259  11.284  -8.580  1.00 93.32           N
ATOM   2502  CA  THR A 171     -11.203  10.732  -7.623  1.00 93.32           C
ATOM   2503  C   THR A 171     -10.477   9.847  -6.608  1.00 93.32           C
ATOM   2504  O   THR A 171     -10.806   9.856  -5.423  1.00 93.32           O
ATOM   2505  HA  THR A 171     -11.649  11.556  -7.066  1.00 93.32           H
ATOM   2506  CB  THR A 171     -12.292   9.994  -8.404  1.00 93.32           C
ATOM   2507  HB  THR A 171     -11.891   9.097  -8.877  1.00 93.32           H
ATOM   2508  OG1 THR A 171     -12.809  10.979  -9.294  1.00 93.32           O
ATOM   2509  HG1 THR A 171     -12.317  10.947 -10.164  1.00 93.32           H
ATOM   2510  CG2 THR A 171     -13.488   9.618  -7.528  1.00 93.32           C
ATOM   2511 1HG2 THR A 171     -13.930  10.522  -7.109  1.00 93.32           H
ATOM   2512 2HG2 THR A 171     -13.156   8.967  -6.719  1.00 93.32           H
ATOM   2513 3HG2 THR A 171     -14.231   9.096  -8.132  1.00 93.32           H
ATOM   2514  HN  THR A 171     -10.437  11.045  -9.535  1.00 93.32           H
ATOM   2515  N   ILE A 172      -9.502   9.103  -7.110  1.00 93.89           N
ATOM   2516  CA  ILE A 172      -8.745   8.193  -6.268  1.00 93.89           C
ATOM   2517  C   ILE A 172      -7.980   8.996  -5.214  1.00 93.89           C
ATOM   2518  O   ILE A 172      -7.973   8.637  -4.038  1.00 93.89           O
ATOM   2519  HA  ILE A 172      -9.461   7.548  -5.757  1.00 93.89           H
ATOM   2520  CB  ILE A 172      -7.852   7.290  -7.121  1.00 93.89           C
ATOM   2521  HB  ILE A 172      -7.364   7.907  -7.875  1.00 93.89           H
ATOM   2522  CG1 ILE A 172      -8.682   6.241  -7.864  1.00 93.89           C
ATOM   2523 1HG1 ILE A 172      -9.064   5.506  -7.156  1.00 93.89           H
ATOM   2524 2HG1 ILE A 172      -9.547   6.718  -8.326  1.00 93.89           H
ATOM   2525  CG2 ILE A 172      -6.748   6.653  -6.275  1.00 93.89           C
ATOM   2526 1HG2 ILE A 172      -6.132   7.435  -5.832  1.00 93.89           H
ATOM   2527 2HG2 ILE A 172      -7.198   6.052  -5.484  1.00 93.89           H
ATOM   2528 3HG2 ILE A 172      -6.128   6.016  -6.906  1.00 93.89           H
ATOM   2529  CD1 ILE A 172      -7.847   5.539  -8.936  1.00 93.89           C
ATOM   2530 1HD1 ILE A 172      -7.487   6.274  -9.656  1.00 93.89           H
ATOM   2531 2HD1 ILE A 172      -6.996   5.044  -8.467  1.00 93.89           H
ATOM   2532 3HD1 ILE A 172      -8.461   4.799  -9.449  1.00 93.89           H
ATOM   2533  HN  ILE A 172      -9.228   9.115  -8.072  1.00 93.89           H
ATOM   2534  N   TRP A 173      -7.354  10.070  -5.675  1.00 92.18           N
ATOM   2535  CA  TRP A 173      -6.521  10.881  -4.804  1.00 92.18           C
ATOM   2536  C   TRP A 173      -7.418  11.485  -3.721  1.00 92.18           C
ATOM   2537  O   TRP A 173      -7.064  11.479  -2.543  1.00 92.18           O
ATOM   2538  HA  TRP A 173      -5.777  10.227  -4.350  1.00 92.18           H
ATOM   2539  CB  TRP A 173      -5.757  11.937  -5.604  1.00 92.18           C
ATOM   2540 1HB  TRP A 173      -6.435  12.393  -6.326  1.00 92.18           H
ATOM   2541 2HB  TRP A 173      -5.434  12.728  -4.928  1.00 92.18           H
ATOM   2542  CG  TRP A 173      -4.536  11.392  -6.348  1.00 92.18           C
ATOM   2543  CD1 TRP A 173      -4.363  11.267  -7.670  1.00 92.18           C
ATOM   2544  HD1 TRP A 173      -5.105  11.553  -8.416  1.00 92.18           H
ATOM   2545  CD2 TRP A 173      -3.317  10.899  -5.753  1.00 92.18           C
ATOM   2546  NE1 TRP A 173      -3.127  10.732  -7.971  1.00 92.18           N
ATOM   2547  HE1 TRP A 173      -2.769  10.545  -8.886  1.00 92.18           H
ATOM   2548  CE2 TRP A 173      -2.470  10.501  -6.767  1.00 92.18           C
ATOM   2549  CE3 TRP A 173      -2.942  10.793  -4.402  1.00 92.18           C
ATOM   2550  HE3 TRP A 173      -3.592  11.100  -3.583  1.00 92.18           H
ATOM   2551  CZ2 TRP A 173      -1.195   9.970  -6.538  1.00 92.18           C
ATOM   2552  HZ2 TRP A 173      -0.545   9.663  -7.358  1.00 92.18           H
ATOM   2553  CZ3 TRP A 173      -1.665  10.260  -4.190  1.00 92.18           C
ATOM   2554  HZ3 TRP A 173      -1.324  10.155  -3.159  1.00 92.18           H
ATOM   2555  CH2 TRP A 173      -0.801   9.855  -5.200  1.00 92.18           C
ATOM   2556  HH2 TRP A 173       0.180   9.449  -4.952  1.00 92.18           H
ATOM   2557  HN  TRP A 173      -7.409  10.386  -6.622  1.00 92.18           H
ATOM   2558  N   VAL A 174      -8.561  11.993  -4.159  1.00 95.62           N
ATOM   2559  CA  VAL A 174      -9.499  12.623  -3.245  1.00 95.62           C
ATOM   2560  C   VAL A 174      -9.965  11.595  -2.211  1.00 95.62           C
ATOM   2561  O   VAL A 174     -10.007  11.887  -1.017  1.00 95.62           O
ATOM   2562  HA  VAL A 174      -8.969  13.423  -2.729  1.00 95.62           H
ATOM   2563  CB  VAL A 174     -10.654  13.248  -4.030  1.00 95.62           C
ATOM   2564  HB  VAL A 174     -11.082  12.475  -4.668  1.00 95.62           H
ATOM   2565  CG1 VAL A 174     -11.754  13.741  -3.087  1.00 95.62           C
ATOM   2566 1HG1 VAL A 174     -12.138  12.902  -2.507  1.00 95.62           H
ATOM   2567 2HG1 VAL A 174     -11.343  14.491  -2.411  1.00 95.62           H
ATOM   2568 3HG1 VAL A 174     -12.562  14.180  -3.671  1.00 95.62           H
ATOM   2569  CG2 VAL A 174     -10.156  14.379  -4.931  1.00 95.62           C
ATOM   2570 1HG2 VAL A 174      -9.690  15.152  -4.319  1.00 95.62           H
ATOM   2571 2HG2 VAL A 174      -9.425  13.986  -5.638  1.00 95.62           H
ATOM   2572 3HG2 VAL A 174     -10.997  14.806  -5.477  1.00 95.62           H
ATOM   2573  HN  VAL A 174      -8.848  11.979  -5.116  1.00 95.62           H
ATOM   2574  N   LEU A 175     -10.302  10.414  -2.708  1.00 90.12           N
ATOM   2575  CA  LEU A 175     -10.829   9.365  -1.852  1.00 90.12           C
ATOM   2576  C   LEU A 175      -9.767   8.973  -0.822  1.00 90.12           C
ATOM   2577  O   LEU A 175     -10.066   8.844   0.364  1.00 90.12           O
ATOM   2578  HA  LEU A 175     -11.688   9.776  -1.323  1.00 90.12           H
ATOM   2579  CB  LEU A 175     -11.334   8.191  -2.693  1.00 90.12           C
ATOM   2580 1HB  LEU A 175     -12.068   8.568  -3.404  1.00 90.12           H
ATOM   2581 2HB  LEU A 175     -10.498   7.800  -3.274  1.00 90.12           H
ATOM   2582  CG  LEU A 175     -11.965   7.033  -1.917  1.00 90.12           C
ATOM   2583  HG  LEU A 175     -11.256   6.705  -1.157  1.00 90.12           H
ATOM   2584  CD1 LEU A 175     -13.231   7.487  -1.189  1.00 90.12           C
ATOM   2585 1HD1 LEU A 175     -12.981   8.282  -0.487  1.00 90.12           H
ATOM   2586 2HD1 LEU A 175     -13.955   7.856  -1.915  1.00 90.12           H
ATOM   2587 3HD1 LEU A 175     -13.659   6.644  -0.645  1.00 90.12           H
ATOM   2588  CD2 LEU A 175     -12.228   5.837  -2.835  1.00 90.12           C
ATOM   2589 1HD2 LEU A 175     -12.908   6.135  -3.633  1.00 90.12           H
ATOM   2590 2HD2 LEU A 175     -11.287   5.496  -3.267  1.00 90.12           H
ATOM   2591 3HD2 LEU A 175     -12.677   5.028  -2.258  1.00 90.12           H
ATOM   2592  HN  LEU A 175     -10.221  10.171  -3.675  1.00 90.12           H
ATOM   2593  N   ALA A 176      -8.550   8.794  -1.313  1.00 95.17           N
ATOM   2594  CA  ALA A 176      -7.458   8.349  -0.463  1.00 95.17           C
ATOM   2595  C   ALA A 176      -7.205   9.396   0.624  1.00 95.17           C
ATOM   2596  O   ALA A 176      -6.944   9.050   1.775  1.00 95.17           O
ATOM   2597  HA  ALA A 176      -7.763   7.415   0.008  1.00 95.17           H
ATOM   2598  CB  ALA A 176      -6.218   8.088  -1.320  1.00 95.17           C
ATOM   2599 1HB  ALA A 176      -6.442   7.316  -2.057  1.00 95.17           H
ATOM   2600 2HB  ALA A 176      -5.929   9.006  -1.832  1.00 95.17           H
ATOM   2601 3HB  ALA A 176      -5.399   7.755  -0.682  1.00 95.17           H
ATOM   2602  HN  ALA A 176      -8.305   8.946  -2.271  1.00 95.17           H
ATOM   2603  N   ALA A 177      -7.292  10.655   0.220  1.00 95.06           N
ATOM   2604  CA  ALA A 177      -7.051  11.754   1.139  1.00 95.06           C
ATOM   2605  C   ALA A 177      -8.081  11.704   2.269  1.00 95.06           C
ATOM   2606  O   ALA A 177      -7.731  11.840   3.440  1.00 95.06           O
ATOM   2607  HA  ALA A 177      -6.055  11.621   1.561  1.00 95.06           H
ATOM   2608  CB  ALA A 177      -7.090  13.078   0.373  1.00 95.06           C
ATOM   2609 1HB  ALA A 177      -6.320  13.074  -0.398  1.00 95.06           H
ATOM   2610 2HB  ALA A 177      -8.069  13.201  -0.091  1.00 95.06           H
ATOM   2611 3HB  ALA A 177      -6.909  13.902   1.063  1.00 95.06           H
ATOM   2612  HN  ALA A 177      -7.522  10.928  -0.714  1.00 95.06           H
ATOM   2613  N   ALA A 178      -9.332  11.507   1.878  1.00 95.37           N
ATOM   2614  CA  ALA A 178     -10.423  11.493   2.838  1.00 95.37           C
ATOM   2615  C   ALA A 178     -10.216  10.341   3.823  1.00 95.37           C
ATOM   2616  O   ALA A 178     -10.521  10.469   5.007  1.00 95.37           O
ATOM   2617  HA  ALA A 178     -10.396  12.436   3.384  1.00 95.37           H
ATOM   2618  CB  ALA A 178     -11.756  11.392   2.095  1.00 95.37           C
ATOM   2619 1HB  ALA A 178     -11.867  12.249   1.430  1.00 95.37           H
ATOM   2620 2HB  ALA A 178     -11.777  10.473   1.509  1.00 95.37           H
ATOM   2621 3HB  ALA A 178     -12.574  11.382   2.815  1.00 95.37           H
ATOM   2622  HN  ALA A 178      -9.604  11.358   0.927  1.00 95.37           H
ATOM   2623  N   LEU A 179      -9.698   9.240   3.296  1.00 92.63           N
ATOM   2624  CA  LEU A 179      -9.509   8.044   4.099  1.00 92.63           C
ATOM   2625  C   LEU A 179      -8.320   8.249   5.040  1.00 92.63           C
ATOM   2626  O   LEU A 179      -8.048   7.408   5.895  1.00 92.63           O
ATOM   2627  HA  LEU A 179     -10.407   7.910   4.702  1.00 92.63           H
ATOM   2628  CB  LEU A 179      -9.378   6.812   3.202  1.00 92.63           C
ATOM   2629 1HB  LEU A 179      -8.599   7.005   2.464  1.00 92.63           H
ATOM   2630 2HB  LEU A 179      -9.038   5.976   3.813  1.00 92.63           H
ATOM   2631  CG  LEU A 179     -10.647   6.384   2.461  1.00 92.63           C
ATOM   2632  HG  LEU A 179     -11.058   7.257   1.956  1.00 92.63           H
ATOM   2633  CD1 LEU A 179     -10.328   5.346   1.383  1.00 92.63           C
ATOM   2634 1HD1 LEU A 179      -9.630   5.773   0.663  1.00 92.63           H
ATOM   2635 2HD1 LEU A 179      -9.880   4.467   1.846  1.00 92.63           H
ATOM   2636 3HD1 LEU A 179     -11.247   5.059   0.872  1.00 92.63           H
ATOM   2637  CD2 LEU A 179     -11.711   5.885   3.441  1.00 92.63           C
ATOM   2638 1HD2 LEU A 179     -11.323   5.029   3.994  1.00 92.63           H
ATOM   2639 2HD2 LEU A 179     -11.966   6.683   4.138  1.00 92.63           H
ATOM   2640 3HD2 LEU A 179     -12.602   5.587   2.888  1.00 92.63           H
ATOM   2641  HN  LEU A 179      -9.411   9.159   2.342  1.00 92.63           H
ATOM   2642  N   CYS A 180      -7.642   9.371   4.849  1.00 91.77           N
ATOM   2643  CA  CYS A 180      -6.467   9.681   5.646  1.00 91.77           C
ATOM   2644  C   CYS A 180      -6.896  10.584   6.803  1.00 91.77           C
ATOM   2645  O   CYS A 180      -6.083  10.932   7.659  1.00 91.77           O
ATOM   2646  HA  CYS A 180      -6.082   8.731   6.018  1.00 91.77           H
ATOM   2647  CB  CYS A 180      -5.363  10.320   4.801  1.00 91.77           C
ATOM   2648 1HB  CYS A 180      -5.738  11.224   4.321  1.00 91.77           H
ATOM   2649 2HB  CYS A 180      -4.532  10.620   5.440  1.00 91.77           H
ATOM   2650  SG  CYS A 180      -4.779   9.136   3.534  1.00 91.77           S
ATOM   2651  HG  CYS A 180      -5.964   8.950   2.960  1.00 91.77           H
ATOM   2652  HN  CYS A 180      -7.883  10.061   4.166  1.00 91.77           H
ATOM   2653  N   ILE A 181      -8.172  10.940   6.793  1.00 91.65           N
ATOM   2654  CA  ILE A 181      -8.703  11.850   7.794  1.00 91.65           C
ATOM   2655  C   ILE A 181      -8.411  11.294   9.189  1.00 91.65           C
ATOM   2656  O   ILE A 181      -7.927  12.015  10.059  1.00 91.65           O
ATOM   2657  HA  ILE A 181      -8.179  12.799   7.683  1.00 91.65           H
ATOM   2658  CB  ILE A 181     -10.187  12.120   7.537  1.00 91.65           C
ATOM   2659  HB  ILE A 181     -10.685  11.164   7.372  1.00 91.65           H
ATOM   2660  CG1 ILE A 181     -10.382  12.956   6.271  1.00 91.65           C
ATOM   2661 1HG1 ILE A 181      -9.966  13.953   6.422  1.00 91.65           H
ATOM   2662 2HG1 ILE A 181      -9.834  12.504   5.445  1.00 91.65           H
ATOM   2663  CG2 ILE A 181     -10.846  12.766   8.758  1.00 91.65           C
ATOM   2664 1HG2 ILE A 181     -10.755  12.099   9.616  1.00 91.65           H
ATOM   2665 2HG2 ILE A 181     -10.351  13.712   8.979  1.00 91.65           H
ATOM   2666 3HG2 ILE A 181     -11.900  12.947   8.549  1.00 91.65           H
ATOM   2667  CD1 ILE A 181     -11.864  13.065   5.909  1.00 91.65           C
ATOM   2668 1HD1 ILE A 181     -12.270  12.069   5.735  1.00 91.65           H
ATOM   2669 2HD1 ILE A 181     -12.405  13.540   6.727  1.00 91.65           H
ATOM   2670 3HD1 ILE A 181     -11.974  13.665   5.005  1.00 91.65           H
ATOM   2671  HN  ILE A 181      -8.837  10.617   6.119  1.00 91.65           H
ATOM   2672  N   PRO A 182      -8.699  10.007   9.426  1.00 93.26           N
ATOM   2673  CA  PRO A 182      -8.475   9.415  10.748  1.00 93.26           C
ATOM   2674  C   PRO A 182      -7.056   9.635  11.245  1.00 93.26           C
ATOM   2675  O   PRO A 182      -6.848   9.983  12.406  1.00 93.26           O
ATOM   2676  HA  PRO A 182      -9.114   9.897  11.487  1.00 93.26           H
ATOM   2677  CB  PRO A 182      -8.778   7.930  10.536  1.00 93.26           C
ATOM   2678 1HB  PRO A 182      -7.880   7.370  10.278  1.00 93.26           H
ATOM   2679 2HB  PRO A 182      -9.191   7.473  11.435  1.00 93.26           H
ATOM   2680  CG  PRO A 182      -9.787   7.935   9.393  1.00 93.26           C
ATOM   2681 1HG  PRO A 182      -9.836   6.968   8.893  1.00 93.26           H
ATOM   2682 2HG  PRO A 182     -10.796   8.151   9.744  1.00 93.26           H
ATOM   2683  CD  PRO A 182      -9.256   9.026   8.477  1.00 93.26           C
ATOM   2684 1HD  PRO A 182      -8.492   8.648   7.798  1.00 93.26           H
ATOM   2685 2HD  PRO A 182     -10.045   9.454   7.858  1.00 93.26           H
ATOM   2686  N   GLU A 183      -6.108   9.425  10.344  1.00 90.36           N
ATOM   2687  CA  GLU A 183      -4.702   9.539  10.696  1.00 90.36           C
ATOM   2688  C   GLU A 183      -4.378  10.971  11.126  1.00 90.36           C
ATOM   2689  O   GLU A 183      -3.630  11.182  12.080  1.00 90.36           O
ATOM   2690  HA  GLU A 183      -4.558   8.859  11.535  1.00 90.36           H
ATOM   2691  CB  GLU A 183      -3.809   9.100   9.534  1.00 90.36           C
ATOM   2692 1HB  GLU A 183      -4.265   9.394   8.588  1.00 90.36           H
ATOM   2693 2HB  GLU A 183      -2.805   9.502   9.670  1.00 90.36           H
ATOM   2694  CG  GLU A 183      -3.663   7.578   9.499  1.00 90.36           C
ATOM   2695 1HG  GLU A 183      -2.944   7.295   8.730  1.00 90.36           H
ATOM   2696 2HG  GLU A 183      -3.267   7.225  10.451  1.00 90.36           H
ATOM   2697  CD  GLU A 183      -5.008   6.904   9.219  1.00 90.36           C
ATOM   2698  OE1 GLU A 183      -5.147   5.727   9.616  1.00 90.36           O
ATOM   2699  OE2 GLU A 183      -5.868   7.582   8.616  1.00 90.36           O
ATOM   2700  HN  GLU A 183      -6.286   9.181   9.391  1.00 90.36           H
ATOM   2701  N   ILE A 184      -4.956  11.918  10.402  1.00 91.56           N
ATOM   2702  CA  ILE A 184      -4.679  13.323  10.650  1.00 91.56           C
ATOM   2703  C   ILE A 184      -5.115  13.681  12.072  1.00 91.56           C
ATOM   2704  O   ILE A 184      -4.437  14.443  12.760  1.00 91.56           O
ATOM   2705  HA  ILE A 184      -3.601  13.462  10.574  1.00 91.56           H
ATOM   2706  CB  ILE A 184      -5.325  14.194   9.571  1.00 91.56           C
ATOM   2707  HB  ILE A 184      -6.380  13.929   9.503  1.00 91.56           H
ATOM   2708  CG1 ILE A 184      -4.702  13.922   8.200  1.00 91.56           C
ATOM   2709 1HG1 ILE A 184      -3.682  14.305   8.178  1.00 91.56           H
ATOM   2710 2HG1 ILE A 184      -4.642  12.847   8.032  1.00 91.56           H
ATOM   2711  CG2 ILE A 184      -5.255  15.676   9.948  1.00 91.56           C
ATOM   2712 1HG2 ILE A 184      -5.782  15.836  10.888  1.00 91.56           H
ATOM   2713 2HG2 ILE A 184      -4.212  15.973  10.060  1.00 91.56           H
ATOM   2714 3HG2 ILE A 184      -5.721  16.272   9.164  1.00 91.56           H
ATOM   2715  CD1 ILE A 184      -5.522  14.573   7.085  1.00 91.56           C
ATOM   2716 1HD1 ILE A 184      -6.535  14.169   7.096  1.00 91.56           H
ATOM   2717 2HD1 ILE A 184      -5.560  15.651   7.244  1.00 91.56           H
ATOM   2718 3HD1 ILE A 184      -5.057  14.364   6.122  1.00 91.56           H
ATOM   2719  HN  ILE A 184      -5.601  11.739   9.660  1.00 91.56           H
ATOM   2720  N   LEU A 185      -6.245  13.115  12.471  1.00 91.69           N
ATOM   2721  CA  LEU A 185      -6.887  13.518  13.710  1.00 91.69           C
ATOM   2722  C   LEU A 185      -6.152  12.882  14.891  1.00 91.69           C
ATOM   2723  O   LEU A 185      -5.801  13.567  15.851  1.00 91.69           O
ATOM   2724  HA  LEU A 185      -6.794  14.601  13.789  1.00 91.69           H
ATOM   2725  CB  LEU A 185      -8.382  13.194  13.669  1.00 91.69           C
ATOM   2726 1HB  LEU A 185      -8.497  12.137  13.427  1.00 91.69           H
ATOM   2727 2HB  LEU A 185      -8.792  13.338  14.669  1.00 91.69           H
ATOM   2728  CG  LEU A 185      -9.218  14.009  12.681  1.00 91.69           C
ATOM   2729  HG  LEU A 185      -8.825  13.839  11.679  1.00 91.69           H
ATOM   2730  CD1 LEU A 185     -10.675  13.543  12.681  1.00 91.69           C
ATOM   2731 1HD1 LEU A 185     -10.720  12.492  12.393  1.00 91.69           H
ATOM   2732 2HD1 LEU A 185     -11.096  13.664  13.679  1.00 91.69           H
ATOM   2733 3HD1 LEU A 185     -11.248  14.139  11.970  1.00 91.69           H
ATOM   2734  CD2 LEU A 185      -9.096  15.508  12.966  1.00 91.69           C
ATOM   2735 1HD2 LEU A 185      -9.448  15.715  13.977  1.00 91.69           H
ATOM   2736 2HD2 LEU A 185      -8.053  15.811  12.875  1.00 91.69           H
ATOM   2737 3HD2 LEU A 185      -9.701  16.064  12.250  1.00 91.69           H
ATOM   2738  HN  LEU A 185      -6.718  12.395  11.964  1.00 91.69           H
ATOM   2739  N   TYR A 186      -5.940  11.578  14.782  1.00 92.04           N
ATOM   2740  CA  TYR A 186      -5.671  10.763  15.955  1.00 92.04           C
ATOM   2741  C   TYR A 186      -4.200  10.347  16.007  1.00 92.04           C
ATOM   2742  O   TYR A 186      -3.771   9.688  16.953  1.00 92.04           O
ATOM   2743  HA  TYR A 186      -5.905  11.357  16.838  1.00 92.04           H
ATOM   2744  CB  TYR A 186      -6.538   9.511  15.806  1.00 92.04           C
ATOM   2745 1HB  TYR A 186      -6.204   8.952  14.931  1.00 92.04           H
ATOM   2746 2HB  TYR A 186      -6.383   8.869  16.673  1.00 92.04           H
ATOM   2747  CG  TYR A 186      -8.033   9.803  15.666  1.00 92.04           C
ATOM   2748  CD1 TYR A 186      -8.662  10.635  16.570  1.00 92.04           C
ATOM   2749  HD1 TYR A 186      -8.092  11.084  17.384  1.00 92.04           H
ATOM   2750  CD2 TYR A 186      -8.754   9.234  14.635  1.00 92.04           C
ATOM   2751  HD2 TYR A 186      -8.258   8.577  13.921  1.00 92.04           H
ATOM   2752  CE1 TYR A 186     -10.069  10.910  16.438  1.00 92.04           C
ATOM   2753  HE1 TYR A 186     -10.578  11.565  17.146  1.00 92.04           H
ATOM   2754  CE2 TYR A 186     -10.161   9.509  14.504  1.00 92.04           C
ATOM   2755  HE2 TYR A 186     -10.742   9.066  13.694  1.00 92.04           H
ATOM   2756  CZ  TYR A 186     -10.749  10.333  15.412  1.00 92.04           C
ATOM   2757  OH  TYR A 186     -12.079  10.593  15.287  1.00 92.04           O
ATOM   2758  HH  TYR A 186     -12.456  10.080  14.516  1.00 92.04           H
ATOM   2759  HN  TYR A 186      -5.950  11.081  13.915  1.00 92.04           H
ATOM   2760  N   SER A 187      -3.467  10.748  14.979  1.00 92.76           N
ATOM   2761  CA  SER A 187      -2.021  10.605  14.989  1.00 92.76           C
ATOM   2762  C   SER A 187      -1.405  11.583  15.992  1.00 92.76           C
ATOM   2763  O   SER A 187      -1.597  12.793  15.882  1.00 92.76           O
ATOM   2764  HA  SER A 187      -1.835   9.576  15.296  1.00 92.76           H
ATOM   2765  CB  SER A 187      -1.435  10.835  13.595  1.00 92.76           C
ATOM   2766 1HB  SER A 187      -1.706  11.832  13.248  1.00 92.76           H
ATOM   2767 2HB  SER A 187      -0.347  10.802  13.649  1.00 92.76           H
ATOM   2768  OG  SER A 187      -1.892   9.865  12.657  1.00 92.76           O
ATOM   2769  HG  SER A 187      -2.444  10.307  11.949  1.00 92.76           H
ATOM   2770  HN  SER A 187      -3.844  11.164  14.152  1.00 92.76           H
ATOM   2771  N   GLN A 188      -0.678  11.023  16.947  1.00 85.77           N
ATOM   2772  CA  GLN A 188       0.059  11.834  17.901  1.00 85.77           C
ATOM   2773  C   GLN A 188       1.301  11.086  18.387  1.00 85.77           C
ATOM   2774  O   GLN A 188       1.457   9.895  18.120  1.00 85.77           O
ATOM   2775  HA  GLN A 188       0.356  12.728  17.352  1.00 85.77           H
ATOM   2776  CB  GLN A 188      -0.831  12.242  19.077  1.00 85.77           C
ATOM   2777 1HB  GLN A 188      -0.281  12.911  19.738  1.00 85.77           H
ATOM   2778 2HB  GLN A 188      -1.695  12.795  18.709  1.00 85.77           H
ATOM   2779  CG  GLN A 188      -1.300  11.014  19.860  1.00 85.77           C
ATOM   2780 1HG  GLN A 188      -1.774  10.304  19.182  1.00 85.77           H
ATOM   2781 2HG  GLN A 188      -0.441  10.509  20.301  1.00 85.77           H
ATOM   2782  CD  GLN A 188      -2.286  11.410  20.961  1.00 85.77           C
ATOM   2783  OE1 GLN A 188      -2.830  12.502  20.980  1.00 85.77           O
ATOM   2784  NE2 GLN A 188      -2.485  10.465  21.875  1.00 85.77           N
ATOM   2785 1HE2 GLN A 188      -2.007   9.589  21.801  1.00 85.77           H
ATOM   2786 2HE2 GLN A 188      -3.113  10.629  22.636  1.00 85.77           H
ATOM   2787  HN  GLN A 188      -0.588  10.035  17.074  1.00 85.77           H
ATOM   2788  N   ILE A 189       2.155  11.815  19.091  1.00 90.30           N
ATOM   2789  CA  ILE A 189       3.313  11.207  19.725  1.00 90.30           C
ATOM   2790  C   ILE A 189       2.914  10.675  21.103  1.00 90.30           C
ATOM   2791  O   ILE A 189       2.402  11.421  21.936  1.00 90.30           O
ATOM   2792  HA  ILE A 189       3.620  10.365  19.105  1.00 90.30           H
ATOM   2793  CB  ILE A 189       4.482  12.193  19.761  1.00 90.30           C
ATOM   2794  HB  ILE A 189       4.162  13.083  20.302  1.00 90.30           H
ATOM   2795  CG1 ILE A 189       4.869  12.637  18.349  1.00 90.30           C
ATOM   2796 1HG1 ILE A 189       5.255  11.785  17.789  1.00 90.30           H
ATOM   2797 2HG1 ILE A 189       3.984  12.991  17.820  1.00 90.30           H
ATOM   2798  CG2 ILE A 189       5.671  11.605  20.523  1.00 90.30           C
ATOM   2799 1HG2 ILE A 189       5.372  11.380  21.547  1.00 90.30           H
ATOM   2800 2HG2 ILE A 189       6.001  10.689  20.032  1.00 90.30           H
ATOM   2801 3HG2 ILE A 189       6.489  12.326  20.533  1.00 90.30           H
ATOM   2802  CD1 ILE A 189       5.922  13.746  18.392  1.00 90.30           C
ATOM   2803 1HD1 ILE A 189       5.523  14.605  18.931  1.00 90.30           H
ATOM   2804 2HD1 ILE A 189       6.814  13.380  18.900  1.00 90.30           H
ATOM   2805 3HD1 ILE A 189       6.179  14.043  17.375  1.00 90.30           H
ATOM   2806  HN  ILE A 189       2.065  12.801  19.232  1.00 90.30           H
ATOM   2807  N   LYS A 190       3.164   9.389  21.300  1.00 85.41           N
ATOM   2808  CA  LYS A 190       2.930   8.771  22.594  1.00 85.41           C
ATOM   2809  C   LYS A 190       4.273   8.424  23.239  1.00 85.41           C
ATOM   2810  O   LYS A 190       5.100   7.745  22.632  1.00 85.41           O
ATOM   2811  HA  LYS A 190       2.426   9.507  23.221  1.00 85.41           H
ATOM   2812  CB  LYS A 190       1.988   7.574  22.454  1.00 85.41           C
ATOM   2813 1HB  LYS A 190       1.076   7.882  21.941  1.00 85.41           H
ATOM   2814 2HB  LYS A 190       2.457   6.808  21.837  1.00 85.41           H
ATOM   2815  CG  LYS A 190       1.636   6.990  23.824  1.00 85.41           C
ATOM   2816 1HG  LYS A 190       2.547   6.680  24.336  1.00 85.41           H
ATOM   2817 2HG  LYS A 190       1.168   7.757  24.441  1.00 85.41           H
ATOM   2818  CD  LYS A 190       0.691   5.795  23.683  1.00 85.41           C
ATOM   2819 1HD  LYS A 190      -0.262   6.126  23.270  1.00 85.41           H
ATOM   2820 2HD  LYS A 190       1.110   5.075  22.980  1.00 85.41           H
ATOM   2821  CE  LYS A 190       0.459   5.117  25.036  1.00 85.41           C
ATOM   2822 1HE  LYS A 190       1.396   5.067  25.589  1.00 85.41           H
ATOM   2823 2HE  LYS A 190      -0.232   5.712  25.633  1.00 85.41           H
ATOM   2824  NZ  LYS A 190      -0.086   3.754  24.846  1.00 85.41           N
ATOM   2825 1HZ  LYS A 190      -0.322   3.356  25.748  1.00 85.41           H
ATOM   2826 2HZ  LYS A 190      -0.918   3.800  24.268  1.00 85.41           H
ATOM   2827 3HZ  LYS A 190       0.609   3.173  24.392  1.00 85.41           H
ATOM   2828  HN  LYS A 190       3.520   8.774  20.596  1.00 85.41           H
ATOM   2829  N   GLU A 191       4.449   8.905  24.461  1.00 76.20           N
ATOM   2830  CA  GLU A 191       5.603   8.522  25.258  1.00 76.20           C
ATOM   2831  C   GLU A 191       5.274   7.297  26.113  1.00 76.20           C
ATOM   2832  O   GLU A 191       4.320   7.315  26.889  1.00 76.20           O
ATOM   2833  HA  GLU A 191       6.382   8.273  24.537  1.00 76.20           H
ATOM   2834  CB  GLU A 191       6.079   9.687  26.128  1.00 76.20           C
ATOM   2835 1HB  GLU A 191       5.218  10.196  26.562  1.00 76.20           H
ATOM   2836 2HB  GLU A 191       6.785   9.323  26.874  1.00 76.20           H
ATOM   2837  CG  GLU A 191       6.831  10.725  25.293  1.00 76.20           C
ATOM   2838 1HG  GLU A 191       7.587  10.228  24.685  1.00 76.20           H
ATOM   2839 2HG  GLU A 191       6.140  11.213  24.606  1.00 76.20           H
ATOM   2840  CD  GLU A 191       7.494  11.773  26.188  1.00 76.20           C
ATOM   2841  OE1 GLU A 191       8.249  12.599  25.631  1.00 76.20           O
ATOM   2842  OE2 GLU A 191       7.232  11.724  27.409  1.00 76.20           O
ATOM   2843  HN  GLU A 191       3.822   9.544  24.906  1.00 76.20           H
ATOM   2844  N   GLU A 192       6.083   6.261  25.941  1.00 72.59           N
ATOM   2845  CA  GLU A 192       5.892   5.031  26.690  1.00 72.59           C
ATOM   2846  C   GLU A 192       7.244   4.447  27.106  1.00 72.59           C
ATOM   2847  O   GLU A 192       8.107   4.209  26.262  1.00 72.59           O
ATOM   2848  HA  GLU A 192       5.324   5.316  27.576  1.00 72.59           H
ATOM   2849  CB  GLU A 192       5.082   4.016  25.881  1.00 72.59           C
ATOM   2850 1HB  GLU A 192       4.149   4.471  25.550  1.00 72.59           H
ATOM   2851 2HB  GLU A 192       5.689   3.632  25.061  1.00 72.59           H
ATOM   2852  CG  GLU A 192       4.703   2.807  26.739  1.00 72.59           C
ATOM   2853 1HG  GLU A 192       5.479   2.046  26.664  1.00 72.59           H
ATOM   2854 2HG  GLU A 192       4.647   3.104  27.786  1.00 72.59           H
ATOM   2855  CD  GLU A 192       3.361   2.221  26.297  1.00 72.59           C
ATOM   2856  OE1 GLU A 192       2.542   1.936  27.197  1.00 72.59           O
ATOM   2857  OE2 GLU A 192       3.184   2.071  25.069  1.00 72.59           O
ATOM   2858  HN  GLU A 192       6.855   6.254  25.306  1.00 72.59           H
ATOM   2859  N   SER A 193       7.386   4.234  28.406  1.00 73.02           N
ATOM   2860  CA  SER A 193       8.609   3.660  28.940  1.00 73.02           C
ATOM   2861  C   SER A 193       9.812   4.510  28.523  1.00 73.02           C
ATOM   2862  O   SER A 193      10.906   3.985  28.319  1.00 73.02           O
ATOM   2863  HA  SER A 193       8.487   3.677  30.023  1.00 73.02           H
ATOM   2864  CB  SER A 193       8.792   2.216  28.471  1.00 73.02           C
ATOM   2865 1HB  SER A 193       8.978   2.204  27.397  1.00 73.02           H
ATOM   2866 2HB  SER A 193       9.671   1.786  28.951  1.00 73.02           H
ATOM   2867  OG  SER A 193       7.652   1.412  28.763  1.00 73.02           O
ATOM   2868  HG  SER A 193       7.756   0.507  28.350  1.00 73.02           H
ATOM   2869  HN  SER A 193       6.686   4.445  29.087  1.00 73.02           H
ATOM   2870  N   GLY A 194       9.568   5.807  28.408  1.00 82.00           N
ATOM   2871  CA  GLY A 194      10.631   6.742  28.080  1.00 82.00           C
ATOM   2872  C   GLY A 194      10.963   6.693  26.587  1.00 82.00           C
ATOM   2873  O   GLY A 194      11.939   7.297  26.145  1.00 82.00           O
ATOM   2874 1HA  GLY A 194      10.330   7.752  28.356  1.00 82.00           H
ATOM   2875 2HA  GLY A 194      11.521   6.504  28.662  1.00 82.00           H
ATOM   2876  HN  GLY A 194       8.666   6.220  28.534  1.00 82.00           H
ATOM   2877  N   ILE A 195      10.132   5.968  25.852  1.00 80.73           N
ATOM   2878  CA  ILE A 195      10.283   5.891  24.409  1.00 80.73           C
ATOM   2879  C   ILE A 195       9.151   6.673  23.740  1.00 80.73           C
ATOM   2880  O   ILE A 195       7.977   6.443  24.029  1.00 80.73           O
ATOM   2881  HA  ILE A 195      11.229   6.367  24.153  1.00 80.73           H
ATOM   2882  CB  ILE A 195      10.373   4.432  23.957  1.00 80.73           C
ATOM   2883  HB  ILE A 195       9.461   3.921  24.266  1.00 80.73           H
ATOM   2884  CG1 ILE A 195      11.543   3.719  24.639  1.00 80.73           C
ATOM   2885 1HG1 ILE A 195      12.480   4.197  24.354  1.00 80.73           H
ATOM   2886 2HG1 ILE A 195      11.452   3.814  25.721  1.00 80.73           H
ATOM   2887  CG2 ILE A 195      10.452   4.334  22.433  1.00 80.73           C
ATOM   2888 1HG2 ILE A 195       9.560   4.781  21.993  1.00 80.73           H
ATOM   2889 2HG2 ILE A 195      11.336   4.865  22.079  1.00 80.73           H
ATOM   2890 3HG2 ILE A 195      10.515   3.286  22.139  1.00 80.73           H
ATOM   2891  CD1 ILE A 195      11.582   2.238  24.254  1.00 80.73           C
ATOM   2892 1HD1 ILE A 195      10.653   1.758  24.561  1.00 80.73           H
ATOM   2893 2HD1 ILE A 195      11.697   2.147  23.174  1.00 80.73           H
ATOM   2894 3HD1 ILE A 195      12.422   1.755  24.752  1.00 80.73           H
ATOM   2895  HN  ILE A 195       9.369   5.441  26.226  1.00 80.73           H
ATOM   2896  N   ALA A 196       9.542   7.581  22.858  1.00 91.28           N
ATOM   2897  CA  ALA A 196       8.574   8.329  22.074  1.00 91.28           C
ATOM   2898  C   ALA A 196       8.143   7.491  20.869  1.00 91.28           C
ATOM   2899  O   ALA A 196       8.981   7.033  20.095  1.00 91.28           O
ATOM   2900  HA  ALA A 196       7.706   8.514  22.707  1.00 91.28           H
ATOM   2901  CB  ALA A 196       9.180   9.673  21.663  1.00 91.28           C
ATOM   2902 1HB  ALA A 196       9.442  10.241  22.555  1.00 91.28           H
ATOM   2903 2HB  ALA A 196      10.075   9.500  21.066  1.00 91.28           H
ATOM   2904 3HB  ALA A 196       8.453  10.234  21.075  1.00 91.28           H
ATOM   2905  HN  ALA A 196      10.499   7.807  22.676  1.00 91.28           H
ATOM   2906  N   ILE A 197       6.835   7.316  20.749  1.00 87.30           N
ATOM   2907  CA  ILE A 197       6.283   6.514  19.670  1.00 87.30           C
ATOM   2908  C   ILE A 197       5.259   7.345  18.894  1.00 87.30           C
ATOM   2909  O   ILE A 197       4.344   7.918  19.485  1.00 87.30           O
ATOM   2910  HA  ILE A 197       7.104   6.262  18.998  1.00 87.30           H
ATOM   2911  CB  ILE A 197       5.723   5.198  20.213  1.00 87.30           C
ATOM   2912  HB  ILE A 197       4.934   5.431  20.927  1.00 87.30           H
ATOM   2913  CG1 ILE A 197       6.799   4.414  20.968  1.00 87.30           C
ATOM   2914 1HG1 ILE A 197       7.606   4.148  20.285  1.00 87.30           H
ATOM   2915 2HG1 ILE A 197       7.233   5.042  21.745  1.00 87.30           H
ATOM   2916  CG2 ILE A 197       5.089   4.369  19.094  1.00 87.30           C
ATOM   2917 1HG2 ILE A 197       4.275   4.934  18.640  1.00 87.30           H
ATOM   2918 2HG2 ILE A 197       5.841   4.143  18.338  1.00 87.30           H
ATOM   2919 3HG2 ILE A 197       4.699   3.439  19.508  1.00 87.30           H
ATOM   2920  CD1 ILE A 197       6.215   3.147  21.595  1.00 87.30           C
ATOM   2921 1HD1 ILE A 197       5.424   3.418  22.295  1.00 87.30           H
ATOM   2922 2HD1 ILE A 197       5.803   2.510  20.812  1.00 87.30           H
ATOM   2923 3HD1 ILE A 197       7.000   2.608  22.125  1.00 87.30           H
ATOM   2924  HN  ILE A 197       6.158   7.710  21.371  1.00 87.30           H
ATOM   2925  N   CYS A 198       5.447   7.384  17.583  1.00 92.47           N
ATOM   2926  CA  CYS A 198       4.434   7.934  16.698  1.00 92.47           C
ATOM   2927  C   CYS A 198       3.381   6.853  16.443  1.00 92.47           C
ATOM   2928  O   CYS A 198       3.652   5.868  15.759  1.00 92.47           O
ATOM   2929  HA  CYS A 198       3.995   8.787  17.216  1.00 92.47           H
ATOM   2930  CB  CYS A 198       5.044   8.455  15.396  1.00 92.47           C
ATOM   2931 1HB  CYS A 198       5.675   9.320  15.601  1.00 92.47           H
ATOM   2932 2HB  CYS A 198       5.683   7.692  14.953  1.00 92.47           H
ATOM   2933  SG  CYS A 198       3.716   8.915  14.223  1.00 92.47           S
ATOM   2934  HN  CYS A 198       6.271   7.050  17.126  1.00 92.47           H
ATOM   2935  N   THR A 199       2.203   7.075  17.008  1.00 90.83           N
ATOM   2936  CA  THR A 199       1.113   6.126  16.860  1.00 90.83           C
ATOM   2937  C   THR A 199      -0.225   6.862  16.767  1.00 90.83           C
ATOM   2938  O   THR A 199      -0.303   8.055  17.057  1.00 90.83           O
ATOM   2939  HA  THR A 199       1.249   5.590  15.921  1.00 90.83           H
ATOM   2940  CB  THR A 199       1.183   5.139  18.027  1.00 90.83           C
ATOM   2941  HB  THR A 199       2.204   4.792  18.182  1.00 90.83           H
ATOM   2942  OG1 THR A 199       0.236   4.130  17.686  1.00 90.83           O
ATOM   2943  HG1 THR A 199       0.410   3.303  18.220  1.00 90.83           H
ATOM   2944  CG2 THR A 199       0.642   5.733  19.330  1.00 90.83           C
ATOM   2945 1HG2 THR A 199      -0.401   6.018  19.194  1.00 90.83           H
ATOM   2946 2HG2 THR A 199       1.227   6.612  19.598  1.00 90.83           H
ATOM   2947 3HG2 THR A 199       0.715   4.991  20.125  1.00 90.83           H
ATOM   2948  HN  THR A 199       1.990   7.882  17.557  1.00 90.83           H
ATOM   2949  N   MET A 200      -1.246   6.121  16.362  1.00 89.71           N
ATOM   2950  CA  MET A 200      -2.612   6.600  16.478  1.00 89.71           C
ATOM   2951  C   MET A 200      -3.164   6.348  17.883  1.00 89.71           C
ATOM   2952  O   MET A 200      -3.031   5.249  18.418  1.00 89.71           O
ATOM   2953  HA  MET A 200      -2.564   7.672  16.286  1.00 89.71           H
ATOM   2954  CB  MET A 200      -3.492   5.889  15.448  1.00 89.71           C
ATOM   2955 1HB  MET A 200      -3.382   4.810  15.554  1.00 89.71           H
ATOM   2956 2HB  MET A 200      -4.540   6.122  15.637  1.00 89.71           H
ATOM   2957  CG  MET A 200      -3.119   6.308  14.025  1.00 89.71           C
ATOM   2958 1HG  MET A 200      -3.126   7.395  13.944  1.00 89.71           H
ATOM   2959 2HG  MET A 200      -2.107   5.977  13.793  1.00 89.71           H
ATOM   2960  SD  MET A 200      -4.273   5.604  12.859  1.00 89.71           S
ATOM   2961  CE  MET A 200      -5.750   6.504  13.302  1.00 89.71           C
ATOM   2962 1HE  MET A 200      -5.997   6.306  14.344  1.00 89.71           H
ATOM   2963 2HE  MET A 200      -5.579   7.572  13.166  1.00 89.71           H
ATOM   2964 3HE  MET A 200      -6.575   6.184  12.665  1.00 89.71           H
ATOM   2965  HN  MET A 200      -1.150   5.210  15.961  1.00 89.71           H
ATOM   2966  N   VAL A 201      -3.771   7.386  18.440  1.00 91.89           N
ATOM   2967  CA  VAL A 201      -4.447   7.259  19.720  1.00 91.89           C
ATOM   2968  C   VAL A 201      -5.921   7.633  19.553  1.00 91.89           C
ATOM   2969  O   VAL A 201      -6.240   8.753  19.157  1.00 91.89           O
ATOM   2970  HA  VAL A 201      -4.383   6.214  20.023  1.00 91.89           H
ATOM   2971  CB  VAL A 201      -3.731   8.103  20.776  1.00 91.89           C
ATOM   2972  HB  VAL A 201      -3.807   9.149  20.477  1.00 91.89           H
ATOM   2973  CG1 VAL A 201      -4.402   7.956  22.143  1.00 91.89           C
ATOM   2974 1HG1 VAL A 201      -5.439   8.285  22.076  1.00 91.89           H
ATOM   2975 2HG1 VAL A 201      -4.371   6.911  22.452  1.00 91.89           H
ATOM   2976 3HG1 VAL A 201      -3.873   8.567  22.875  1.00 91.89           H
ATOM   2977  CG2 VAL A 201      -2.246   7.743  20.851  1.00 91.89           C
ATOM   2978 1HG2 VAL A 201      -2.140   6.691  21.116  1.00 91.89           H
ATOM   2979 2HG2 VAL A 201      -1.778   7.924  19.884  1.00 91.89           H
ATOM   2980 3HG2 VAL A 201      -1.761   8.359  21.609  1.00 91.89           H
ATOM   2981  HN  VAL A 201      -3.806   8.298  18.032  1.00 91.89           H
ATOM   2982  N   TYR A 202      -6.781   6.674  19.864  1.00 92.06           N
ATOM   2983  CA  TYR A 202      -8.210   6.862  19.681  1.00 92.06           C
ATOM   2984  C   TYR A 202      -8.862   7.389  20.961  1.00 92.06           C
ATOM   2985  O   TYR A 202      -8.476   7.002  22.063  1.00 92.06           O
ATOM   2986  HA  TYR A 202      -8.354   7.590  18.883  1.00 92.06           H
ATOM   2987  CB  TYR A 202      -8.780   5.478  19.364  1.00 92.06           C
ATOM   2988 1HB  TYR A 202      -8.544   4.802  20.186  1.00 92.06           H
ATOM   2989 2HB  TYR A 202      -9.867   5.548  19.310  1.00 92.06           H
ATOM   2990  CG  TYR A 202      -8.257   4.874  18.059  1.00 92.06           C
ATOM   2991  CD1 TYR A 202      -8.859   5.197  16.860  1.00 92.06           C
ATOM   2992  HD1 TYR A 202      -9.706   5.882  16.842  1.00 92.06           H
ATOM   2993  CD2 TYR A 202      -7.185   4.006  18.082  1.00 92.06           C
ATOM   2994  HD2 TYR A 202      -6.710   3.751  19.029  1.00 92.06           H
ATOM   2995  CE1 TYR A 202      -8.367   4.628  15.632  1.00 92.06           C
ATOM   2996  HE1 TYR A 202      -8.832   4.874  14.677  1.00 92.06           H
ATOM   2997  CE2 TYR A 202      -6.693   3.437  16.854  1.00 92.06           C
ATOM   2998  HE2 TYR A 202      -5.847   2.750  16.858  1.00 92.06           H
ATOM   2999  CZ  TYR A 202      -7.308   3.776  15.689  1.00 92.06           C
ATOM   3000  OH  TYR A 202      -6.843   3.239  14.530  1.00 92.06           O
ATOM   3001  HH  TYR A 202      -6.035   2.679  14.712  1.00 92.06           H
ATOM   3002  HN  TYR A 202      -6.516   5.784  20.234  1.00 92.06           H
ATOM   3003  N   PRO A 203      -9.859   8.276  20.839  1.00 86.49           N
ATOM   3004  CA  PRO A 203     -10.481   8.878  22.021  1.00 86.49           C
ATOM   3005  C   PRO A 203     -11.288   7.872  22.825  1.00 86.49           C
ATOM   3006  O   PRO A 203     -11.805   6.902  22.272  1.00 86.49           O
ATOM   3007  HA  PRO A 203      -9.714   9.240  22.707  1.00 86.49           H
ATOM   3008  CB  PRO A 203     -11.367   9.983  21.441  1.00 86.49           C
ATOM   3009 1HB  PRO A 203     -12.265  10.133  22.041  1.00 86.49           H
ATOM   3010 2HB  PRO A 203     -10.845  10.939  21.406  1.00 86.49           H
ATOM   3011  CG  PRO A 203     -11.700   9.485  20.064  1.00 86.49           C
ATOM   3012 1HG  PRO A 203     -12.559   8.814  20.085  1.00 86.49           H
ATOM   3013 2HG  PRO A 203     -11.957  10.309  19.398  1.00 86.49           H
ATOM   3014  CD  PRO A 203     -10.467   8.772  19.592  1.00 86.49           C
ATOM   3015 1HD  PRO A 203     -10.711   7.956  18.912  1.00 86.49           H
ATOM   3016 2HD  PRO A 203      -9.795   9.443  19.057  1.00 86.49           H
ATOM   3017  N   SER A 204     -11.375   8.131  24.122  1.00 77.27           N
ATOM   3018  CA  SER A 204     -11.710   7.085  25.073  1.00 77.27           C
ATOM   3019  C   SER A 204     -13.113   6.547  24.787  1.00 77.27           C
ATOM   3020  O   SER A 204     -13.351   5.344  24.879  1.00 77.27           O
ATOM   3021  HA  SER A 204     -10.963   6.306  24.921  1.00 77.27           H
ATOM   3022  CB  SER A 204     -11.622   7.600  26.511  1.00 77.27           C
ATOM   3023 1HB  SER A 204     -12.017   6.846  27.191  1.00 77.27           H
ATOM   3024 2HB  SER A 204     -10.576   7.753  26.778  1.00 77.27           H
ATOM   3025  OG  SER A 204     -12.339   8.819  26.686  1.00 77.27           O
ATOM   3026  HG  SER A 204     -13.313   8.628  26.810  1.00 77.27           H
ATOM   3027  HN  SER A 204     -11.221   9.034  24.523  1.00 77.27           H
ATOM   3028  N   ASP A 205     -14.006   7.465  24.445  1.00 72.01           N
ATOM   3029  CA  ASP A 205     -15.430   7.201  24.556  1.00 72.01           C
ATOM   3030  C   ASP A 205     -15.804   6.042  23.630  1.00 72.01           C
ATOM   3031  O   ASP A 205     -16.539   5.139  24.026  1.00 72.01           O
ATOM   3032  HA  ASP A 205     -15.596   6.965  25.607  1.00 72.01           H
ATOM   3033  CB  ASP A 205     -16.251   8.423  24.140  1.00 72.01           C
ATOM   3034 1HB  ASP A 205     -15.925   8.767  23.158  1.00 72.01           H
ATOM   3035 2HB  ASP A 205     -17.301   8.147  24.049  1.00 72.01           H
ATOM   3036  CG  ASP A 205     -16.102   9.556  25.157  1.00 72.01           C
ATOM   3037  OD1 ASP A 205     -15.557   9.273  26.246  1.00 72.01           O
ATOM   3038  OD2 ASP A 205     -16.536  10.680  24.823  1.00 72.01           O
ATOM   3039  HN  ASP A 205     -13.770   8.372  24.097  1.00 72.01           H
ATOM   3040  N   GLU A 206     -15.281   6.106  22.414  1.00 74.90           N
ATOM   3041  CA  GLU A 206     -15.611   5.114  21.405  1.00 74.90           C
ATOM   3042  C   GLU A 206     -14.334   4.551  20.777  1.00 74.90           C
ATOM   3043  O   GLU A 206     -14.335   4.147  19.615  1.00 74.90           O
ATOM   3044  HA  GLU A 206     -16.141   4.324  21.937  1.00 74.90           H
ATOM   3045  CB  GLU A 206     -16.533   5.705  20.336  1.00 74.90           C
ATOM   3046 1HB  GLU A 206     -16.092   6.617  19.934  1.00 74.90           H
ATOM   3047 2HB  GLU A 206     -16.739   4.954  19.574  1.00 74.90           H
ATOM   3048  CG  GLU A 206     -17.886   6.096  20.934  1.00 74.90           C
ATOM   3049 1HG  GLU A 206     -18.078   5.501  21.828  1.00 74.90           H
ATOM   3050 2HG  GLU A 206     -17.862   7.140  21.245  1.00 74.90           H
ATOM   3051  CD  GLU A 206     -19.014   5.885  19.923  1.00 74.90           C
ATOM   3052  OE1 GLU A 206     -20.018   5.253  20.316  1.00 74.90           O
ATOM   3053  OE2 GLU A 206     -18.847   6.361  18.779  1.00 74.90           O
ATOM   3054  HN  GLU A 206     -14.645   6.817  22.116  1.00 74.90           H
ATOM   3055  N   SER A 207     -13.275   4.543  21.574  1.00 88.00           N
ATOM   3056  CA  SER A 207     -11.958   4.201  21.064  1.00 88.00           C
ATOM   3057  C   SER A 207     -12.018   2.873  20.307  1.00 88.00           C
ATOM   3058  O   SER A 207     -11.476   2.755  19.210  1.00 88.00           O
ATOM   3059  HA  SER A 207     -11.690   5.014  20.389  1.00 88.00           H
ATOM   3060  CB  SER A 207     -10.933   4.121  22.197  1.00 88.00           C
ATOM   3061 1HB  SER A 207      -9.990   3.740  21.806  1.00 88.00           H
ATOM   3062 2HB  SER A 207     -10.737   5.123  22.580  1.00 88.00           H
ATOM   3063  OG  SER A 207     -11.378   3.285  23.262  1.00 88.00           O
ATOM   3064  HG  SER A 207     -10.808   3.429  24.071  1.00 88.00           H
ATOM   3065  HN  SER A 207     -13.307   4.763  22.549  1.00 88.00           H
ATOM   3066  N   THR A 208     -12.681   1.906  20.925  1.00 87.23           N
ATOM   3067  CA  THR A 208     -12.728   0.562  20.376  1.00 87.23           C
ATOM   3068  C   THR A 208     -13.440   0.562  19.022  1.00 87.23           C
ATOM   3069  O   THR A 208     -12.953  -0.030  18.060  1.00 87.23           O
ATOM   3070  HA  THR A 208     -11.705   0.227  20.199  1.00 87.23           H
ATOM   3071  CB  THR A 208     -13.391  -0.349  21.411  1.00 87.23           C
ATOM   3072  HB  THR A 208     -14.457  -0.135  21.491  1.00 87.23           H
ATOM   3073  OG1 THR A 208     -12.631  -0.138  22.597  1.00 87.23           O
ATOM   3074  HG1 THR A 208     -11.675  -0.388  22.440  1.00 87.23           H
ATOM   3075  CG2 THR A 208     -13.191  -1.833  21.099  1.00 87.23           C
ATOM   3076 1HG2 THR A 208     -12.125  -2.061  21.086  1.00 87.23           H
ATOM   3077 2HG2 THR A 208     -13.624  -2.061  20.125  1.00 87.23           H
ATOM   3078 3HG2 THR A 208     -13.682  -2.435  21.864  1.00 87.23           H
ATOM   3079  HN  THR A 208     -13.180   2.030  21.782  1.00 87.23           H
ATOM   3080  N   LYS A 209     -14.581   1.235  18.990  1.00 82.92           N
ATOM   3081  CA  LYS A 209     -15.388   1.283  17.782  1.00 82.92           C
ATOM   3082  C   LYS A 209     -14.574   1.922  16.655  1.00 82.92           C
ATOM   3083  O   LYS A 209     -14.579   1.432  15.527  1.00 82.92           O
ATOM   3084  HA  LYS A 209     -15.618   0.255  17.502  1.00 82.92           H
ATOM   3085  CB  LYS A 209     -16.719   1.987  18.055  1.00 82.92           C
ATOM   3086 1HB  LYS A 209     -16.533   2.966  18.496  1.00 82.92           H
ATOM   3087 2HB  LYS A 209     -17.244   2.156  17.114  1.00 82.92           H
ATOM   3088  CG  LYS A 209     -17.596   1.156  18.993  1.00 82.92           C
ATOM   3089 1HG  LYS A 209     -17.706   0.147  18.596  1.00 82.92           H
ATOM   3090 2HG  LYS A 209     -17.111   1.064  19.965  1.00 82.92           H
ATOM   3091  CD  LYS A 209     -18.975   1.796  19.164  1.00 82.92           C
ATOM   3092 1HD  LYS A 209     -18.864   2.862  19.361  1.00 82.92           H
ATOM   3093 2HD  LYS A 209     -19.542   1.701  18.237  1.00 82.92           H
ATOM   3094  CE  LYS A 209     -19.747   1.138  20.310  1.00 82.92           C
ATOM   3095 1HE  LYS A 209     -20.094   0.151  20.003  1.00 82.92           H
ATOM   3096 2HE  LYS A 209     -19.087   0.992  21.164  1.00 82.92           H
ATOM   3097  NZ  LYS A 209     -20.902   1.975  20.705  1.00 82.92           N
ATOM   3098 1HZ  LYS A 209     -21.363   1.558  21.506  1.00 82.92           H
ATOM   3099 2HZ  LYS A 209     -20.578   2.905  20.947  1.00 82.92           H
ATOM   3100 3HZ  LYS A 209     -21.555   2.036  19.932  1.00 82.92           H
ATOM   3101  HN  LYS A 209     -14.955   1.739  19.768  1.00 82.92           H
ATOM   3102  N   LEU A 210     -13.894   3.005  17.000  1.00 89.55           N
ATOM   3103  CA  LEU A 210     -13.197   3.801  16.004  1.00 89.55           C
ATOM   3104  C   LEU A 210     -12.085   2.960  15.373  1.00 89.55           C
ATOM   3105  O   LEU A 210     -11.962   2.905  14.150  1.00 89.55           O
ATOM   3106  HA  LEU A 210     -13.919   4.057  15.228  1.00 89.55           H
ATOM   3107  CB  LEU A 210     -12.704   5.113  16.615  1.00 89.55           C
ATOM   3108 1HB  LEU A 210     -13.490   5.510  17.258  1.00 89.55           H
ATOM   3109 2HB  LEU A 210     -11.849   4.895  17.255  1.00 89.55           H
ATOM   3110  CG  LEU A 210     -12.297   6.204  15.623  1.00 89.55           C
ATOM   3111  HG  LEU A 210     -11.650   5.756  14.869  1.00 89.55           H
ATOM   3112  CD1 LEU A 210     -13.519   6.766  14.894  1.00 89.55           C
ATOM   3113 1HD1 LEU A 210     -14.016   5.964  14.348  1.00 89.55           H
ATOM   3114 2HD1 LEU A 210     -14.211   7.194  15.620  1.00 89.55           H
ATOM   3115 3HD1 LEU A 210     -13.202   7.539  14.195  1.00 89.55           H
ATOM   3116  CD2 LEU A 210     -11.489   7.303  16.317  1.00 89.55           C
ATOM   3117 1HD2 LEU A 210     -12.091   7.754  17.105  1.00 89.55           H
ATOM   3118 2HD2 LEU A 210     -10.587   6.871  16.751  1.00 89.55           H
ATOM   3119 3HD2 LEU A 210     -11.212   8.066  15.589  1.00 89.55           H
ATOM   3120  HN  LEU A 210     -13.815   3.340  17.939  1.00 89.55           H
ATOM   3121  N   LYS A 211     -11.304   2.327  16.235  1.00 93.86           N
ATOM   3122  CA  LYS A 211     -10.210   1.487  15.777  1.00 93.86           C
ATOM   3123  C   LYS A 211     -10.760   0.402  14.849  1.00 93.86           C
ATOM   3124  O   LYS A 211     -10.253   0.209  13.745  1.00 93.86           O
ATOM   3125  HA  LYS A 211      -9.531   2.119  15.205  1.00 93.86           H
ATOM   3126  CB  LYS A 211      -9.422   0.937  16.968  1.00 93.86           C
ATOM   3127 1HB  LYS A 211      -9.009   1.762  17.548  1.00 93.86           H
ATOM   3128 2HB  LYS A 211     -10.092   0.388  17.629  1.00 93.86           H
ATOM   3129  CG  LYS A 211      -8.292   0.018  16.500  1.00 93.86           C
ATOM   3130 1HG  LYS A 211      -8.711  -0.900  16.090  1.00 93.86           H
ATOM   3131 2HG  LYS A 211      -7.735   0.501  15.697  1.00 93.86           H
ATOM   3132  CD  LYS A 211      -7.345  -0.318  17.654  1.00 93.86           C
ATOM   3133 1HD  LYS A 211      -6.962   0.602  18.094  1.00 93.86           H
ATOM   3134 2HD  LYS A 211      -7.893  -0.842  18.437  1.00 93.86           H
ATOM   3135  CE  LYS A 211      -6.180  -1.184  17.172  1.00 93.86           C
ATOM   3136 1HE  LYS A 211      -6.551  -2.156  16.847  1.00 93.86           H
ATOM   3137 2HE  LYS A 211      -5.706  -0.719  16.308  1.00 93.86           H
ATOM   3138  NZ  LYS A 211      -5.185  -1.363  18.254  1.00 93.86           N
ATOM   3139 1HZ  LYS A 211      -4.424  -1.944  17.921  1.00 93.86           H
ATOM   3140 2HZ  LYS A 211      -4.823  -0.458  18.533  1.00 93.86           H
ATOM   3141 3HZ  LYS A 211      -5.628  -1.810  19.049  1.00 93.86           H
ATOM   3142  HN  LYS A 211     -11.409   2.380  17.228  1.00 93.86           H
ATOM   3143  N   SER A 212     -11.789  -0.279  15.332  1.00 91.32           N
ATOM   3144  CA  SER A 212     -12.364  -1.390  14.593  1.00 91.32           C
ATOM   3145  C   SER A 212     -12.849  -0.911  13.223  1.00 91.32           C
ATOM   3146  O   SER A 212     -12.667  -1.600  12.220  1.00 91.32           O
ATOM   3147  HA  SER A 212     -11.556  -2.112  14.481  1.00 91.32           H
ATOM   3148  CB  SER A 212     -13.517  -2.030  15.369  1.00 91.32           C
ATOM   3149 1HB  SER A 212     -14.292  -1.285  15.547  1.00 91.32           H
ATOM   3150 2HB  SER A 212     -13.965  -2.820  14.767  1.00 91.32           H
ATOM   3151  OG  SER A 212     -13.085  -2.571  16.615  1.00 91.32           O
ATOM   3152  HG  SER A 212     -13.128  -1.869  17.326  1.00 91.32           H
ATOM   3153  HN  SER A 212     -12.227  -0.083  16.210  1.00 91.32           H
ATOM   3154  N   ALA A 213     -13.457   0.267  13.224  1.00 94.50           N
ATOM   3155  CA  ALA A 213     -13.993   0.833  11.998  1.00 94.50           C
ATOM   3156  C   ALA A 213     -12.841   1.153  11.043  1.00 94.50           C
ATOM   3157  O   ALA A 213     -12.907   0.834   9.857  1.00 94.50           O
ATOM   3158  HA  ALA A 213     -14.636   0.083  11.539  1.00 94.50           H
ATOM   3159  CB  ALA A 213     -14.834   2.067  12.331  1.00 94.50           C
ATOM   3160 1HB  ALA A 213     -15.655   1.781  12.988  1.00 94.50           H
ATOM   3161 2HB  ALA A 213     -14.210   2.808  12.831  1.00 94.50           H
ATOM   3162 3HB  ALA A 213     -15.236   2.492  11.411  1.00 94.50           H
ATOM   3163  HN  ALA A 213     -13.585   0.829  14.041  1.00 94.50           H
ATOM   3164  N   VAL A 214     -11.813   1.779  11.596  1.00 92.99           N
ATOM   3165  CA  VAL A 214     -10.675   2.200  10.796  1.00 92.99           C
ATOM   3166  C   VAL A 214     -10.029   0.972  10.151  1.00 92.99           C
ATOM   3167  O   VAL A 214      -9.698   0.990   8.967  1.00 92.99           O
ATOM   3168  HA  VAL A 214     -11.049   2.853  10.008  1.00 92.99           H
ATOM   3169  CB  VAL A 214      -9.700   3.006  11.656  1.00 92.99           C
ATOM   3170  HB  VAL A 214      -9.505   2.436  12.565  1.00 92.99           H
ATOM   3171  CG1 VAL A 214      -8.367   3.206  10.933  1.00 92.99           C
ATOM   3172 1HG1 VAL A 214      -7.921   2.235  10.716  1.00 92.99           H
ATOM   3173 2HG1 VAL A 214      -8.537   3.744  10.000  1.00 92.99           H
ATOM   3174 3HG1 VAL A 214      -7.692   3.782  11.567  1.00 92.99           H
ATOM   3175  CG2 VAL A 214     -10.309   4.348  12.064  1.00 92.99           C
ATOM   3176 1HG2 VAL A 214     -10.547   4.926  11.171  1.00 92.99           H
ATOM   3177 2HG2 VAL A 214     -11.220   4.175  12.638  1.00 92.99           H
ATOM   3178 3HG2 VAL A 214      -9.596   4.901  12.675  1.00 92.99           H
ATOM   3179  HN  VAL A 214     -11.750   2.000  12.569  1.00 92.99           H
ATOM   3180  N   LEU A 215      -9.869  -0.066  10.959  1.00 92.62           N
ATOM   3181  CA  LEU A 215      -9.202  -1.274  10.503  1.00 92.62           C
ATOM   3182  C   LEU A 215     -10.070  -1.963   9.449  1.00 92.62           C
ATOM   3183  O   LEU A 215      -9.561  -2.439   8.435  1.00 92.62           O
ATOM   3184  HA  LEU A 215      -8.264  -0.973  10.036  1.00 92.62           H
ATOM   3185  CB  LEU A 215      -8.848  -2.171  11.691  1.00 92.62           C
ATOM   3186 1HB  LEU A 215      -9.740  -2.298  12.303  1.00 92.62           H
ATOM   3187 2HB  LEU A 215      -8.580  -3.157  11.309  1.00 92.62           H
ATOM   3188  CG  LEU A 215      -7.712  -1.678  12.589  1.00 92.62           C
ATOM   3189  HG  LEU A 215      -8.006  -0.718  13.014  1.00 92.62           H
ATOM   3190  CD1 LEU A 215      -7.481  -2.638  13.758  1.00 92.62           C
ATOM   3191 1HD1 LEU A 215      -8.391  -2.711  14.353  1.00 92.62           H
ATOM   3192 2HD1 LEU A 215      -7.219  -3.623  13.373  1.00 92.62           H
ATOM   3193 3HD1 LEU A 215      -6.669  -2.263  14.381  1.00 92.62           H
ATOM   3194  CD2 LEU A 215      -6.435  -1.442  11.780  1.00 92.62           C
ATOM   3195 1HD2 LEU A 215      -6.127  -2.375  11.308  1.00 92.62           H
ATOM   3196 2HD2 LEU A 215      -6.625  -0.692  11.013  1.00 92.62           H
ATOM   3197 3HD2 LEU A 215      -5.644  -1.092  12.443  1.00 92.62           H
ATOM   3198  HN  LEU A 215     -10.185  -0.090  11.908  1.00 92.62           H
ATOM   3199  N   THR A 216     -11.366  -1.995   9.724  1.00 92.12           N
ATOM   3200  CA  THR A 216     -12.304  -2.652   8.830  1.00 92.12           C
ATOM   3201  C   THR A 216     -12.277  -1.993   7.450  1.00 92.12           C
ATOM   3202  O   THR A 216     -12.235  -2.680   6.430  1.00 92.12           O
ATOM   3203  HA  THR A 216     -11.986  -3.686   8.697  1.00 92.12           H
ATOM   3204  CB  THR A 216     -13.685  -2.623   9.490  1.00 92.12           C
ATOM   3205  HB  THR A 216     -14.038  -1.598   9.608  1.00 92.12           H
ATOM   3206  OG1 THR A 216     -13.507  -3.356  10.699  1.00 92.12           O
ATOM   3207  HG1 THR A 216     -13.509  -2.732  11.480  1.00 92.12           H
ATOM   3208  CG2 THR A 216     -14.723  -3.433   8.711  1.00 92.12           C
ATOM   3209 1HG2 THR A 216     -14.401  -4.473   8.651  1.00 92.12           H
ATOM   3210 2HG2 THR A 216     -14.823  -3.025   7.706  1.00 92.12           H
ATOM   3211 3HG2 THR A 216     -15.684  -3.379   9.223  1.00 92.12           H
ATOM   3212  HN  THR A 216     -11.775  -1.584  10.538  1.00 92.12           H
ATOM   3213  N   LEU A 217     -12.301  -0.668   7.461  1.00 88.91           N
ATOM   3214  CA  LEU A 217     -12.241   0.093   6.225  1.00 88.91           C
ATOM   3215  C   LEU A 217     -10.964  -0.275   5.466  1.00 88.91           C
ATOM   3216  O   LEU A 217     -10.985  -0.430   4.246  1.00 88.91           O
ATOM   3217  HA  LEU A 217     -13.098  -0.201   5.619  1.00 88.91           H
ATOM   3218  CB  LEU A 217     -12.378   1.590   6.509  1.00 88.91           C
ATOM   3219 1HB  LEU A 217     -11.788   1.827   7.394  1.00 88.91           H
ATOM   3220 2HB  LEU A 217     -11.939   2.139   5.676  1.00 88.91           H
ATOM   3221  CG  LEU A 217     -13.803   2.103   6.728  1.00 88.91           C
ATOM   3222  HG  LEU A 217     -14.299   1.441   7.437  1.00 88.91           H
ATOM   3223  CD1 LEU A 217     -13.792   3.502   7.346  1.00 88.91           C
ATOM   3224 1HD1 LEU A 217     -13.281   3.471   8.308  1.00 88.91           H
ATOM   3225 2HD1 LEU A 217     -13.271   4.190   6.680  1.00 88.91           H
ATOM   3226 3HD1 LEU A 217     -14.817   3.843   7.491  1.00 88.91           H
ATOM   3227  CD2 LEU A 217     -14.607   2.057   5.427  1.00 88.91           C
ATOM   3228 1HD2 LEU A 217     -14.122   2.682   4.677  1.00 88.91           H
ATOM   3229 2HD2 LEU A 217     -14.658   1.030   5.067  1.00 88.91           H
ATOM   3230 3HD2 LEU A 217     -15.616   2.428   5.611  1.00 88.91           H
ATOM   3231  HN  LEU A 217     -12.359  -0.117   8.294  1.00 88.91           H
ATOM   3232  N   LYS A 218      -9.882  -0.404   6.220  1.00 86.52           N
ATOM   3233  CA  LYS A 218      -8.584  -0.676   5.627  1.00 86.52           C
ATOM   3234  C   LYS A 218      -8.628  -2.028   4.912  1.00 86.52           C
ATOM   3235  O   LYS A 218      -8.144  -2.157   3.789  1.00 86.52           O
ATOM   3236  HA  LYS A 218      -8.395   0.100   4.885  1.00 86.52           H
ATOM   3237  CB  LYS A 218      -7.481  -0.574   6.682  1.00 86.52           C
ATOM   3238 1HB  LYS A 218      -7.609   0.341   7.261  1.00 86.52           H
ATOM   3239 2HB  LYS A 218      -7.562  -1.407   7.380  1.00 86.52           H
ATOM   3240  CG  LYS A 218      -6.096  -0.581   6.030  1.00 86.52           C
ATOM   3241 1HG  LYS A 218      -5.973  -1.489   5.439  1.00 86.52           H
ATOM   3242 2HG  LYS A 218      -6.010   0.261   5.342  1.00 86.52           H
ATOM   3243  CD  LYS A 218      -4.992  -0.499   7.086  1.00 86.52           C
ATOM   3244 1HD  LYS A 218      -5.093   0.427   7.651  1.00 86.52           H
ATOM   3245 2HD  LYS A 218      -5.102  -1.319   7.796  1.00 86.52           H
ATOM   3246  CE  LYS A 218      -3.608  -0.560   6.437  1.00 86.52           C
ATOM   3247 1HE  LYS A 218      -3.532  -1.449   5.811  1.00 86.52           H
ATOM   3248 2HE  LYS A 218      -3.467   0.302   5.785  1.00 86.52           H
ATOM   3249  NZ  LYS A 218      -2.551  -0.585   7.473  1.00 86.52           N
ATOM   3250 1HZ  LYS A 218      -1.668  -0.847   7.049  1.00 86.52           H
ATOM   3251 2HZ  LYS A 218      -2.466   0.335   7.891  1.00 86.52           H
ATOM   3252 3HZ  LYS A 218      -2.795  -1.260   8.189  1.00 86.52           H
ATOM   3253  HN  LYS A 218      -9.883  -0.325   7.217  1.00 86.52           H
ATOM   3254  N   VAL A 219      -9.214  -3.002   5.593  1.00 90.75           N
ATOM   3255  CA  VAL A 219      -9.236  -4.363   5.083  1.00 90.75           C
ATOM   3256  C   VAL A 219     -10.145  -4.429   3.855  1.00 90.75           C
ATOM   3257  O   VAL A 219      -9.776  -5.009   2.835  1.00 90.75           O
ATOM   3258  HA  VAL A 219      -8.220  -4.617   4.782  1.00 90.75           H
ATOM   3259  CB  VAL A 219      -9.657  -5.330   6.192  1.00 90.75           C
ATOM   3260  HB  VAL A 219     -10.588  -4.961   6.622  1.00 90.75           H
ATOM   3261  CG1 VAL A 219      -9.921  -6.728   5.628  1.00 90.75           C
ATOM   3262 1HG1 VAL A 219     -10.719  -6.676   4.888  1.00 90.75           H
ATOM   3263 2HG1 VAL A 219      -9.014  -7.108   5.159  1.00 90.75           H
ATOM   3264 3HG1 VAL A 219     -10.219  -7.395   6.437  1.00 90.75           H
ATOM   3265  CG2 VAL A 219      -8.610  -5.377   7.306  1.00 90.75           C
ATOM   3266 1HG2 VAL A 219      -7.657  -5.710   6.895  1.00 90.75           H
ATOM   3267 2HG2 VAL A 219      -8.492  -4.382   7.736  1.00 90.75           H
ATOM   3268 3HG2 VAL A 219      -8.934  -6.072   8.081  1.00 90.75           H
ATOM   3269  HN  VAL A 219      -9.667  -2.874   6.475  1.00 90.75           H
ATOM   3270  N   ILE A 220     -11.317  -3.826   3.993  1.00 91.41           N
ATOM   3271  CA  ILE A 220     -12.332  -3.918   2.957  1.00 91.41           C
ATOM   3272  C   ILE A 220     -11.824  -3.231   1.688  1.00 91.41           C
ATOM   3273  O   ILE A 220     -11.765  -3.848   0.625  1.00 91.41           O
ATOM   3274  HA  ILE A 220     -12.483  -4.975   2.741  1.00 91.41           H
ATOM   3275  CB  ILE A 220     -13.665  -3.364   3.464  1.00 91.41           C
ATOM   3276  HB  ILE A 220     -13.480  -2.391   3.919  1.00 91.41           H
ATOM   3277  CG1 ILE A 220     -14.256  -4.265   4.550  1.00 91.41           C
ATOM   3278 1HG1 ILE A 220     -14.470  -5.250   4.133  1.00 91.41           H
ATOM   3279 2HG1 ILE A 220     -13.527  -4.407   5.346  1.00 91.41           H
ATOM   3280  CG2 ILE A 220     -14.642  -3.144   2.307  1.00 91.41           C
ATOM   3281 1HG2 ILE A 220     -14.215  -2.432   1.601  1.00 91.41           H
ATOM   3282 2HG2 ILE A 220     -14.827  -4.092   1.802  1.00 91.41           H
ATOM   3283 3HG2 ILE A 220     -15.582  -2.750   2.695  1.00 91.41           H
ATOM   3284  CD1 ILE A 220     -15.538  -3.661   5.126  1.00 91.41           C
ATOM   3285 1HD1 ILE A 220     -15.317  -2.687   5.563  1.00 91.41           H
ATOM   3286 2HD1 ILE A 220     -16.274  -3.543   4.331  1.00 91.41           H
ATOM   3287 3HD1 ILE A 220     -15.938  -4.322   5.896  1.00 91.41           H
ATOM   3288  HN  ILE A 220     -11.576  -3.283   4.792  1.00 91.41           H
ATOM   3289  N   LEU A 221     -11.468  -1.964   1.841  1.00 90.27           N
ATOM   3290  CA  LEU A 221     -11.146  -1.134   0.693  1.00 90.27           C
ATOM   3291  C   LEU A 221      -9.707  -1.415   0.253  1.00 90.27           C
ATOM   3292  O   LEU A 221      -9.362  -1.224  -0.912  1.00 90.27           O
ATOM   3293  HA  LEU A 221     -11.816  -1.421  -0.117  1.00 90.27           H
ATOM   3294  CB  LEU A 221     -11.416   0.340   1.004  1.00 90.27           C
ATOM   3295 1HB  LEU A 221     -10.806   0.628   1.860  1.00 90.27           H
ATOM   3296 2HB  LEU A 221     -11.079   0.937   0.157  1.00 90.27           H
ATOM   3297  CG  LEU A 221     -12.871   0.706   1.303  1.00 90.27           C
ATOM   3298  HG  LEU A 221     -13.209   0.103   2.146  1.00 90.27           H
ATOM   3299  CD1 LEU A 221     -12.993   2.173   1.718  1.00 90.27           C
ATOM   3300 1HD1 LEU A 221     -12.398   2.348   2.614  1.00 90.27           H
ATOM   3301 2HD1 LEU A 221     -12.631   2.811   0.912  1.00 90.27           H
ATOM   3302 3HD1 LEU A 221     -14.038   2.407   1.925  1.00 90.27           H
ATOM   3303  CD2 LEU A 221     -13.776   0.369   0.116  1.00 90.27           C
ATOM   3304 1HD2 LEU A 221     -13.449   0.927  -0.761  1.00 90.27           H
ATOM   3305 2HD2 LEU A 221     -13.720  -0.700  -0.091  1.00 90.27           H
ATOM   3306 3HD2 LEU A 221     -14.805   0.639   0.356  1.00 90.27           H
ATOM   3307  HN  LEU A 221     -11.400  -1.505   2.727  1.00 90.27           H
ATOM   3308  N   GLY A 222      -8.908  -1.865   1.209  1.00 88.79           N
ATOM   3309  CA  GLY A 222      -7.478  -2.000   0.987  1.00 88.79           C
ATOM   3310  C   GLY A 222      -7.149  -3.341   0.329  1.00 88.79           C
ATOM   3311  O   GLY A 222      -6.113  -3.481  -0.319  1.00 88.79           O
ATOM   3312 1HA  GLY A 222      -7.126  -1.184   0.355  1.00 88.79           H
ATOM   3313 2HA  GLY A 222      -6.950  -1.917   1.937  1.00 88.79           H
ATOM   3314  HN  GLY A 222      -9.221  -2.135   2.119  1.00 88.79           H
ATOM   3315  N   PHE A 223      -8.050  -4.294   0.518  1.00 81.96           N
ATOM   3316  CA  PHE A 223      -7.801  -5.657   0.082  1.00 81.96           C
ATOM   3317  C   PHE A 223      -9.024  -6.238  -0.630  1.00 81.96           C
ATOM   3318  O   PHE A 223      -8.988  -6.480  -1.835  1.00 81.96           O
ATOM   3319  HA  PHE A 223      -6.960  -5.626  -0.611  1.00 81.96           H
ATOM   3320  CB  PHE A 223      -7.516  -6.483   1.338  1.00 81.96           C
ATOM   3321 1HB  PHE A 223      -6.699  -6.018   1.889  1.00 81.96           H
ATOM   3322 2HB  PHE A 223      -8.393  -6.455   1.985  1.00 81.96           H
ATOM   3323  CG  PHE A 223      -7.156  -7.943   1.055  1.00 81.96           C
ATOM   3324  CD1 PHE A 223      -7.949  -8.943   1.524  1.00 81.96           C
ATOM   3325  HD1 PHE A 223      -8.841  -8.704   2.103  1.00 81.96           H
ATOM   3326  CD2 PHE A 223      -6.042  -8.240   0.333  1.00 81.96           C
ATOM   3327  HD2 PHE A 223      -5.406  -7.439  -0.043  1.00 81.96           H
ATOM   3328  CE1 PHE A 223      -7.614 -10.297   1.261  1.00 81.96           C
ATOM   3329  HE1 PHE A 223      -8.250 -11.099   1.638  1.00 81.96           H
ATOM   3330  CE2 PHE A 223      -5.707  -9.595   0.070  1.00 81.96           C
ATOM   3331  HE2 PHE A 223      -4.815  -9.833  -0.509  1.00 81.96           H
ATOM   3332  CZ  PHE A 223      -6.500 -10.595   0.540  1.00 81.96           C
ATOM   3333  HZ  PHE A 223      -6.243 -11.635   0.337  1.00 81.96           H
ATOM   3334  HN  PHE A 223      -8.936  -4.146   0.959  1.00 81.96           H
ATOM   3335  N   PHE A 224     -10.078  -6.444   0.147  1.00 85.09           N
ATOM   3336  CA  PHE A 224     -11.179  -7.284  -0.294  1.00 85.09           C
ATOM   3337  C   PHE A 224     -11.779  -6.760  -1.601  1.00 85.09           C
ATOM   3338  O   PHE A 224     -11.863  -7.491  -2.586  1.00 85.09           O
ATOM   3339  HA  PHE A 224     -10.778  -8.284  -0.456  1.00 85.09           H
ATOM   3340  CB  PHE A 224     -12.247  -7.232   0.800  1.00 85.09           C
ATOM   3341 1HB  PHE A 224     -12.082  -6.345   1.413  1.00 85.09           H
ATOM   3342 2HB  PHE A 224     -13.226  -7.119   0.334  1.00 85.09           H
ATOM   3343  CG  PHE A 224     -12.269  -8.464   1.707  1.00 85.09           C
ATOM   3344  CD1 PHE A 224     -12.945  -9.579   1.322  1.00 85.09           C
ATOM   3345  HD1 PHE A 224     -13.471  -9.596   0.368  1.00 85.09           H
ATOM   3346  CD2 PHE A 224     -11.613  -8.443   2.898  1.00 85.09           C
ATOM   3347  HD2 PHE A 224     -11.071  -7.549   3.206  1.00 85.09           H
ATOM   3348  CE1 PHE A 224     -12.966 -10.723   2.164  1.00 85.09           C
ATOM   3349  HE1 PHE A 224     -13.507 -11.617   1.856  1.00 85.09           H
ATOM   3350  CE2 PHE A 224     -11.633  -9.587   3.740  1.00 85.09           C
ATOM   3351  HE2 PHE A 224     -11.107  -9.571   4.694  1.00 85.09           H
ATOM   3352  CZ  PHE A 224     -12.309 -10.702   3.355  1.00 85.09           C
ATOM   3353  HZ  PHE A 224     -12.325 -11.580   4.001  1.00 85.09           H
ATOM   3354  HN  PHE A 224     -10.186  -6.051   1.059  1.00 85.09           H
ATOM   3355  N   LEU A 225     -12.179  -5.497  -1.566  1.00 89.85           N
ATOM   3356  CA  LEU A 225     -12.855  -4.895  -2.703  1.00 89.85           C
ATOM   3357  C   LEU A 225     -11.940  -4.961  -3.928  1.00 89.85           C
ATOM   3358  O   LEU A 225     -12.323  -5.498  -4.966  1.00 89.85           O
ATOM   3359  HA  LEU A 225     -13.746  -5.489  -2.906  1.00 89.85           H
ATOM   3360  CB  LEU A 225     -13.323  -3.479  -2.360  1.00 89.85           C
ATOM   3361 1HB  LEU A 225     -14.011  -3.540  -1.518  1.00 89.85           H
ATOM   3362 2HB  LEU A 225     -12.460  -2.904  -2.026  1.00 89.85           H
ATOM   3363  CG  LEU A 225     -14.009  -2.708  -3.489  1.00 89.85           C
ATOM   3364  HG  LEU A 225     -13.424  -2.842  -4.399  1.00 89.85           H
ATOM   3365  CD1 LEU A 225     -15.407  -3.267  -3.765  1.00 89.85           C
ATOM   3366 1HD1 LEU A 225     -15.328  -4.314  -4.054  1.00 89.85           H
ATOM   3367 2HD1 LEU A 225     -16.015  -3.183  -2.864  1.00 89.85           H
ATOM   3368 3HD1 LEU A 225     -15.872  -2.700  -4.571  1.00 89.85           H
ATOM   3369  CD2 LEU A 225     -14.040  -1.208  -3.189  1.00 89.85           C
ATOM   3370 1HD2 LEU A 225     -14.589  -1.035  -2.263  1.00 89.85           H
ATOM   3371 2HD2 LEU A 225     -13.021  -0.838  -3.082  1.00 89.85           H
ATOM   3372 3HD2 LEU A 225     -14.533  -0.684  -4.007  1.00 89.85           H
ATOM   3373  HN  LEU A 225     -12.050  -4.891  -0.782  1.00 89.85           H
ATOM   3374  N   PRO A 226     -10.718  -4.418  -3.830  1.00 90.39           N
ATOM   3375  CA  PRO A 226      -9.783  -4.458  -4.956  1.00 90.39           C
ATOM   3376  C   PRO A 226      -9.584  -5.867  -5.491  1.00 90.39           C
ATOM   3377  O   PRO A 226      -9.584  -6.081  -6.702  1.00 90.39           O
ATOM   3378  HA  PRO A 226     -10.182  -3.889  -5.796  1.00 90.39           H
ATOM   3379  CB  PRO A 226      -8.490  -3.884  -4.374  1.00 90.39           C
ATOM   3380 1HB  PRO A 226      -7.844  -4.669  -3.980  1.00 90.39           H
ATOM   3381 2HB  PRO A 226      -7.914  -3.347  -5.128  1.00 90.39           H
ATOM   3382  CG  PRO A 226      -8.981  -2.953  -3.272  1.00 90.39           C
ATOM   3383 1HG  PRO A 226      -8.200  -2.742  -2.542  1.00 90.39           H
ATOM   3384 2HG  PRO A 226      -9.299  -1.989  -3.669  1.00 90.39           H
ATOM   3385  CD  PRO A 226     -10.138  -3.729  -2.663  1.00 90.39           C
ATOM   3386 1HD  PRO A 226      -9.797  -4.438  -1.909  1.00 90.39           H
ATOM   3387 2HD  PRO A 226     -10.855  -3.070  -2.175  1.00 90.39           H
ATOM   3388  N   PHE A 227      -9.418  -6.799  -4.564  1.00 84.06           N
ATOM   3389  CA  PHE A 227      -9.081  -8.165  -4.928  1.00 84.06           C
ATOM   3390  C   PHE A 227     -10.220  -8.820  -5.712  1.00 84.06           C
ATOM   3391  O   PHE A 227      -9.984  -9.474  -6.727  1.00 84.06           O
ATOM   3392  HA  PHE A 227      -8.190  -8.122  -5.554  1.00 84.06           H
ATOM   3393  CB  PHE A 227      -8.866  -8.936  -3.624  1.00 84.06           C
ATOM   3394 1HB  PHE A 227      -8.142  -8.398  -3.012  1.00 84.06           H
ATOM   3395 2HB  PHE A 227      -9.803  -8.955  -3.067  1.00 84.06           H
ATOM   3396  CG  PHE A 227      -8.378 -10.372  -3.824  1.00 84.06           C
ATOM   3397  CD1 PHE A 227      -9.264 -11.403  -3.779  1.00 84.06           C
ATOM   3398  HD1 PHE A 227     -10.321 -11.207  -3.602  1.00 84.06           H
ATOM   3399  CD2 PHE A 227      -7.059 -10.617  -4.045  1.00 84.06           C
ATOM   3400  HD2 PHE A 227      -6.349  -9.791  -4.080  1.00 84.06           H
ATOM   3401  CE1 PHE A 227      -8.811 -12.736  -3.964  1.00 84.06           C
ATOM   3402  HE1 PHE A 227      -9.520 -13.563  -3.929  1.00 84.06           H
ATOM   3403  CE2 PHE A 227      -6.606 -11.950  -4.230  1.00 84.06           C
ATOM   3404  HE2 PHE A 227      -5.549 -12.147  -4.407  1.00 84.06           H
ATOM   3405  CZ  PHE A 227      -7.491 -12.982  -4.185  1.00 84.06           C
ATOM   3406  HZ  PHE A 227      -7.144 -14.005  -4.327  1.00 84.06           H
ATOM   3407  HN  PHE A 227      -9.509  -6.634  -3.582  1.00 84.06           H
ATOM   3408  N   VAL A 228     -11.431  -8.621  -5.212  1.00 92.29           N
ATOM   3409  CA  VAL A 228     -12.605  -9.200  -5.843  1.00 92.29           C
ATOM   3410  C   VAL A 228     -12.719  -8.677  -7.276  1.00 92.29           C
ATOM   3411  O   VAL A 228     -12.972  -9.445  -8.203  1.00 92.29           O
ATOM   3412  HA  VAL A 228     -12.464 -10.280  -5.874  1.00 92.29           H
ATOM   3413  CB  VAL A 228     -13.849  -8.908  -5.000  1.00 92.29           C
ATOM   3414  HB  VAL A 228     -13.875  -7.837  -4.801  1.00 92.29           H
ATOM   3415  CG1 VAL A 228     -15.125  -9.277  -5.760  1.00 92.29           C
ATOM   3416 1HG1 VAL A 228     -15.181  -8.694  -6.679  1.00 92.29           H
ATOM   3417 2HG1 VAL A 228     -15.108 -10.339  -6.003  1.00 92.29           H
ATOM   3418 3HG1 VAL A 228     -15.993  -9.060  -5.138  1.00 92.29           H
ATOM   3419  CG2 VAL A 228     -13.782  -9.635  -3.655  1.00 92.29           C
ATOM   3420 1HG2 VAL A 228     -13.719 -10.710  -3.825  1.00 92.29           H
ATOM   3421 2HG2 VAL A 228     -12.901  -9.302  -3.106  1.00 92.29           H
ATOM   3422 3HG2 VAL A 228     -14.678  -9.410  -3.076  1.00 92.29           H
ATOM   3423  HN  VAL A 228     -11.615  -8.078  -4.393  1.00 92.29           H
ATOM   3424  N   VAL A 229     -12.525  -7.373  -7.414  1.00 92.14           N
ATOM   3425  CA  VAL A 229     -12.662  -6.729  -8.709  1.00 92.14           C
ATOM   3426  C   VAL A 229     -11.602  -7.283  -9.663  1.00 92.14           C
ATOM   3427  O   VAL A 229     -11.905  -7.614 -10.809  1.00 92.14           O
ATOM   3428  HA  VAL A 229     -13.649  -6.979  -9.098  1.00 92.14           H
ATOM   3429  CB  VAL A 229     -12.586  -5.210  -8.548  1.00 92.14           C
ATOM   3430  HB  VAL A 229     -11.671  -4.975  -8.004  1.00 92.14           H
ATOM   3431  CG1 VAL A 229     -12.512  -4.517  -9.911  1.00 92.14           C
ATOM   3432 1HG1 VAL A 229     -11.624  -4.857 -10.443  1.00 92.14           H
ATOM   3433 2HG1 VAL A 229     -13.401  -4.763 -10.492  1.00 92.14           H
ATOM   3434 3HG1 VAL A 229     -12.459  -3.438  -9.767  1.00 92.14           H
ATOM   3435  CG2 VAL A 229     -13.767  -4.685  -7.730  1.00 92.14           C
ATOM   3436 1HG2 VAL A 229     -14.700  -4.937  -8.235  1.00 92.14           H
ATOM   3437 2HG2 VAL A 229     -13.755  -5.142  -6.740  1.00 92.14           H
ATOM   3438 3HG2 VAL A 229     -13.688  -3.602  -7.631  1.00 92.14           H
ATOM   3439  HN  VAL A 229     -12.280  -6.762  -6.661  1.00 92.14           H
ATOM   3440  N   MET A 230     -10.381  -7.368  -9.156  1.00 84.25           N
ATOM   3441  CA  MET A 230      -9.273  -7.869  -9.951  1.00 84.25           C
ATOM   3442  C   MET A 230      -9.531  -9.308 -10.404  1.00 84.25           C
ATOM   3443  O   MET A 230      -9.387  -9.627 -11.583  1.00 84.25           O
ATOM   3444  HA  MET A 230      -9.214  -7.213 -10.819  1.00 84.25           H
ATOM   3445  CB  MET A 230      -7.986  -7.817  -9.125  1.00 84.25           C
ATOM   3446 1HB  MET A 230      -8.174  -8.216  -8.128  1.00 84.25           H
ATOM   3447 2HB  MET A 230      -7.229  -8.451  -9.585  1.00 84.25           H
ATOM   3448  CG  MET A 230      -7.462  -6.383  -9.017  1.00 84.25           C
ATOM   3449 1HG  MET A 230      -7.414  -5.929 -10.007  1.00 84.25           H
ATOM   3450 2HG  MET A 230      -8.149  -5.780  -8.422  1.00 84.25           H
ATOM   3451  SD  MET A 230      -5.843  -6.380  -8.266  1.00 84.25           S
ATOM   3452  CE  MET A 230      -6.270  -6.880  -6.606  1.00 84.25           C
ATOM   3453 1HE  MET A 230      -6.959  -6.154  -6.175  1.00 84.25           H
ATOM   3454 2HE  MET A 230      -6.744  -7.861  -6.633  1.00 84.25           H
ATOM   3455 3HE  MET A 230      -5.366  -6.929  -5.998  1.00 84.25           H
ATOM   3456  HN  MET A 230     -10.144  -7.101  -8.222  1.00 84.25           H
ATOM   3457  N   ALA A 231      -9.908 -10.139  -9.443  1.00 90.03           N
ATOM   3458  CA  ALA A 231     -10.092 -11.555  -9.708  1.00 90.03           C
ATOM   3459  C   ALA A 231     -11.134 -11.732 -10.814  1.00 90.03           C
ATOM   3460  O   ALA A 231     -10.947 -12.536 -11.726  1.00 90.03           O
ATOM   3461  HA  ALA A 231      -9.138 -11.955 -10.052  1.00 90.03           H
ATOM   3462  CB  ALA A 231     -10.488 -12.270  -8.414  1.00 90.03           C
ATOM   3463 1HB  ALA A 231      -9.701 -12.138  -7.671  1.00 90.03           H
ATOM   3464 2HB  ALA A 231     -11.419 -11.847  -8.036  1.00 90.03           H
ATOM   3465 3HB  ALA A 231     -10.626 -13.332  -8.613  1.00 90.03           H
ATOM   3466  HN  ALA A 231     -10.086  -9.858  -8.500  1.00 90.03           H
ATOM   3467  N   CYS A 232     -12.209 -10.967 -10.697  1.00 90.07           N
ATOM   3468  CA  CYS A 232     -13.288 -11.039 -11.668  1.00 90.07           C
ATOM   3469  C   CYS A 232     -12.743 -10.591 -13.026  1.00 90.07           C
ATOM   3470  O   CYS A 232     -12.951 -11.264 -14.034  1.00 90.07           O
ATOM   3471  HA  CYS A 232     -13.608 -12.080 -11.703  1.00 90.07           H
ATOM   3472  CB  CYS A 232     -14.496 -10.205 -11.235  1.00 90.07           C
ATOM   3473 1HB  CYS A 232     -14.175  -9.199 -10.965  1.00 90.07           H
ATOM   3474 2HB  CYS A 232     -15.195 -10.105 -12.065  1.00 90.07           H
ATOM   3475  SG  CYS A 232     -15.326 -10.999  -9.810  1.00 90.07           S
ATOM   3476  HG  CYS A 232     -14.483 -10.544  -8.887  1.00 90.07           H
ATOM   3477  HN  CYS A 232     -12.350 -10.309  -9.957  1.00 90.07           H
ATOM   3478  N   CYS A 233     -12.055  -9.459 -13.007  1.00 87.96           N
ATOM   3479  CA  CYS A 233     -11.579  -8.852 -14.239  1.00 87.96           C
ATOM   3480  C   CYS A 233     -10.709  -9.874 -14.973  1.00 87.96           C
ATOM   3481  O   CYS A 233     -10.915 -10.135 -16.157  1.00 87.96           O
ATOM   3482  HA  CYS A 233     -12.463  -8.603 -14.827  1.00 87.96           H
ATOM   3483  CB  CYS A 233     -10.826  -7.547 -13.973  1.00 87.96           C
ATOM   3484 1HB  CYS A 233     -10.114  -7.688 -13.159  1.00 87.96           H
ATOM   3485 2HB  CYS A 233     -10.251  -7.264 -14.854  1.00 87.96           H
ATOM   3486  SG  CYS A 233     -12.009  -6.218 -13.544  1.00 87.96           S
ATOM   3487  HG  CYS A 233     -12.209  -6.610 -12.289  1.00 87.96           H
ATOM   3488  HN  CYS A 233     -11.823  -8.959 -12.173  1.00 87.96           H
ATOM   3489  N   TYR A 234      -9.753 -10.426 -14.238  1.00 74.83           N
ATOM   3490  CA  TYR A 234      -8.754 -11.292 -14.839  1.00 74.83           C
ATOM   3491  C   TYR A 234      -9.361 -12.640 -15.233  1.00 74.83           C
ATOM   3492  O   TYR A 234      -8.940 -13.252 -16.213  1.00 74.83           O
ATOM   3493  HA  TYR A 234      -8.374 -10.798 -15.734  1.00 74.83           H
ATOM   3494  CB  TYR A 234      -7.691 -11.520 -13.763  1.00 74.83           C
ATOM   3495 1HB  TYR A 234      -8.175 -11.533 -12.786  1.00 74.83           H
ATOM   3496 2HB  TYR A 234      -7.244 -12.503 -13.910  1.00 74.83           H
ATOM   3497  CG  TYR A 234      -6.580 -10.467 -13.752  1.00 74.83           C
ATOM   3498  CD1 TYR A 234      -5.520 -10.574 -14.628  1.00 74.83           C
ATOM   3499  HD1 TYR A 234      -5.474 -11.408 -15.329  1.00 74.83           H
ATOM   3500  CD2 TYR A 234      -6.639  -9.412 -12.865  1.00 74.83           C
ATOM   3501  HD2 TYR A 234      -7.477  -9.328 -12.172  1.00 74.83           H
ATOM   3502  CE1 TYR A 234      -4.475  -9.583 -14.618  1.00 74.83           C
ATOM   3503  HE1 TYR A 234      -3.632  -9.656 -15.305  1.00 74.83           H
ATOM   3504  CE2 TYR A 234      -5.594  -8.421 -12.854  1.00 74.83           C
ATOM   3505  HE2 TYR A 234      -5.628  -7.582 -12.159  1.00 74.83           H
ATOM   3506  CZ  TYR A 234      -4.564  -8.556 -13.732  1.00 74.83           C
ATOM   3507  OH  TYR A 234      -3.577  -7.620 -13.722  1.00 74.83           O
ATOM   3508  HH  TYR A 234      -3.789  -6.906 -13.055  1.00 74.83           H
ATOM   3509  HN  TYR A 234      -9.656 -10.289 -13.253  1.00 74.83           H
ATOM   3510  N   THR A 235     -10.342 -13.063 -14.448  1.00 85.13           N
ATOM   3511  CA  THR A 235     -11.077 -14.277 -14.757  1.00 85.13           C
ATOM   3512  C   THR A 235     -11.686 -14.190 -16.158  1.00 85.13           C
ATOM   3513  O   THR A 235     -11.597 -15.138 -16.937  1.00 85.13           O
ATOM   3514  HA  THR A 235     -10.374 -15.111 -14.765  1.00 85.13           H
ATOM   3515  CB  THR A 235     -12.115 -14.495 -13.655  1.00 85.13           C
ATOM   3516  HB  THR A 235     -12.848 -13.688 -13.646  1.00 85.13           H
ATOM   3517  OG1 THR A 235     -11.338 -14.633 -12.468  1.00 85.13           O
ATOM   3518  HG1 THR A 235     -11.452 -13.825 -11.889  1.00 85.13           H
ATOM   3519  CG2 THR A 235     -12.836 -15.838 -13.786  1.00 85.13           C
ATOM   3520 1HG2 THR A 235     -12.109 -16.648 -13.727  1.00 85.13           H
ATOM   3521 2HG2 THR A 235     -13.351 -15.881 -14.746  1.00 85.13           H
ATOM   3522 3HG2 THR A 235     -13.562 -15.941 -12.980  1.00 85.13           H
ATOM   3523  HN  THR A 235     -10.635 -12.591 -13.616  1.00 85.13           H
ATOM   3524  N   ILE A 236     -12.292 -13.045 -16.435  1.00 84.35           N
ATOM   3525  CA  ILE A 236     -12.926 -12.826 -17.723  1.00 84.35           C
ATOM   3526  C   ILE A 236     -11.849 -12.672 -18.798  1.00 84.35           C
ATOM   3527  O   ILE A 236     -12.003 -13.169 -19.913  1.00 84.35           O
ATOM   3528  HA  ILE A 236     -13.517 -13.714 -17.952  1.00 84.35           H
ATOM   3529  CB  ILE A 236     -13.896 -11.645 -17.650  1.00 84.35           C
ATOM   3530  HB  ILE A 236     -13.337 -10.764 -17.335  1.00 84.35           H
ATOM   3531  CG1 ILE A 236     -14.981 -11.891 -16.600  1.00 84.35           C
ATOM   3532 1HG1 ILE A 236     -15.694 -12.626 -16.973  1.00 84.35           H
ATOM   3533 2HG1 ILE A 236     -14.533 -12.310 -15.699  1.00 84.35           H
ATOM   3534  CG2 ILE A 236     -14.489 -11.336 -19.026  1.00 84.35           C
ATOM   3535 1HG2 ILE A 236     -13.686 -11.086 -19.720  1.00 84.35           H
ATOM   3536 2HG2 ILE A 236     -15.029 -12.208 -19.393  1.00 84.35           H
ATOM   3537 3HG2 ILE A 236     -15.174 -10.492 -18.945  1.00 84.35           H
ATOM   3538  CD1 ILE A 236     -15.713 -10.592 -16.254  1.00 84.35           C
ATOM   3539 1HD1 ILE A 236     -15.001  -9.868 -15.858  1.00 84.35           H
ATOM   3540 2HD1 ILE A 236     -16.181 -10.189 -17.152  1.00 84.35           H
ATOM   3541 3HD1 ILE A 236     -16.479 -10.796 -15.505  1.00 84.35           H
ATOM   3542  HN  ILE A 236     -12.352 -12.276 -15.798  1.00 84.35           H
ATOM   3543  N   ILE A 237     -10.781 -11.981 -18.426  1.00 79.54           N
ATOM   3544  CA  ILE A 237      -9.679 -11.752 -19.345  1.00 79.54           C
ATOM   3545  C   ILE A 237      -9.148 -13.099 -19.841  1.00 79.54           C
ATOM   3546  O   ILE A 237      -9.034 -13.319 -21.046  1.00 79.54           O
ATOM   3547  HA  ILE A 237     -10.074 -11.202 -20.198  1.00 79.54           H
ATOM   3548  CB  ILE A 237      -8.611 -10.872 -18.693  1.00 79.54           C
ATOM   3549  HB  ILE A 237      -8.469 -11.211 -17.667  1.00 79.54           H
ATOM   3550  CG1 ILE A 237      -9.069  -9.413 -18.627  1.00 79.54           C
ATOM   3551 1HG1 ILE A 237      -9.037  -8.973 -19.623  1.00 79.54           H
ATOM   3552 2HG1 ILE A 237     -10.105  -9.368 -18.291  1.00 79.54           H
ATOM   3553  CG2 ILE A 237      -7.267 -11.019 -19.409  1.00 79.54           C
ATOM   3554 1HG2 ILE A 237      -6.941 -12.058 -19.359  1.00 79.54           H
ATOM   3555 2HG2 ILE A 237      -7.377 -10.722 -20.452  1.00 79.54           H
ATOM   3556 3HG2 ILE A 237      -6.526 -10.383 -18.925  1.00 79.54           H
ATOM   3557  CD1 ILE A 237      -8.184  -8.604 -17.677  1.00 79.54           C
ATOM   3558 1HD1 ILE A 237      -8.237  -9.032 -16.676  1.00 79.54           H
ATOM   3559 2HD1 ILE A 237      -7.153  -8.631 -18.030  1.00 79.54           H
ATOM   3560 3HD1 ILE A 237      -8.531  -7.571 -17.649  1.00 79.54           H
ATOM   3561  HN  ILE A 237     -10.663 -11.581 -17.517  1.00 79.54           H
ATOM   3562  N   ILE A 238      -8.836 -13.964 -18.887  1.00 77.18           N
ATOM   3563  CA  ILE A 238      -8.238 -15.248 -19.207  1.00 77.18           C
ATOM   3564  C   ILE A 238      -9.178 -16.028 -20.129  1.00 77.18           C
ATOM   3565  O   ILE A 238      -8.742 -16.596 -21.129  1.00 77.18           O
ATOM   3566  HA  ILE A 238      -7.311 -15.052 -19.746  1.00 77.18           H
ATOM   3567  CB  ILE A 238      -7.867 -16.001 -17.928  1.00 77.18           C
ATOM   3568  HB  ILE A 238      -8.721 -15.965 -17.251  1.00 77.18           H
ATOM   3569  CG1 ILE A 238      -6.696 -15.325 -17.214  1.00 77.18           C
ATOM   3570 1HG1 ILE A 238      -5.770 -15.531 -17.751  1.00 77.18           H
ATOM   3571 2HG1 ILE A 238      -6.835 -14.244 -17.222  1.00 77.18           H
ATOM   3572  CG2 ILE A 238      -7.586 -17.476 -18.222  1.00 77.18           C
ATOM   3573 1HG2 ILE A 238      -8.474 -17.937 -18.654  1.00 77.18           H
ATOM   3574 2HG2 ILE A 238      -6.757 -17.555 -18.926  1.00 77.18           H
ATOM   3575 3HG2 ILE A 238      -7.325 -17.988 -17.295  1.00 77.18           H
ATOM   3576  CD1 ILE A 238      -6.575 -15.819 -15.771  1.00 77.18           C
ATOM   3577 1HD1 ILE A 238      -7.493 -15.589 -15.230  1.00 77.18           H
ATOM   3578 2HD1 ILE A 238      -6.411 -16.896 -15.768  1.00 77.18           H
ATOM   3579 3HD1 ILE A 238      -5.734 -15.322 -15.286  1.00 77.18           H
ATOM   3580  HN  ILE A 238      -8.985 -13.799 -17.912  1.00 77.18           H
ATOM   3581  N   HIS A 239     -10.450 -16.029 -19.760  1.00 77.43           N
ATOM   3582  CA  HIS A 239     -11.449 -16.762 -20.519  1.00 77.43           C
ATOM   3583  C   HIS A 239     -11.460 -16.266 -21.966  1.00 77.43           C
ATOM   3584  O   HIS A 239     -11.489 -17.065 -22.901  1.00 77.43           O
ATOM   3585  HA  HIS A 239     -11.146 -17.809 -20.506  1.00 77.43           H
ATOM   3586  CB  HIS A 239     -12.821 -16.666 -19.848  1.00 77.43           C
ATOM   3587 1HB  HIS A 239     -12.714 -16.906 -18.790  1.00 77.43           H
ATOM   3588 2HB  HIS A 239     -13.170 -15.635 -19.907  1.00 77.43           H
ATOM   3589  CG  HIS A 239     -13.866 -17.572 -20.453  1.00 77.43           C
ATOM   3590  ND1 HIS A 239     -13.860 -18.945 -20.278  1.00 77.43           N
ATOM   3591  HD1 HIS A 239     -13.187 -19.464 -19.750  1.00 77.43           H
ATOM   3592  CD2 HIS A 239     -14.949 -17.288 -21.232  1.00 77.43           C
ATOM   3593  HD2 HIS A 239     -15.252 -16.295 -21.564  1.00 77.43           H
ATOM   3594  CE1 HIS A 239     -14.897 -19.454 -20.927  1.00 77.43           C
ATOM   3595  HE1 HIS A 239     -15.165 -20.509 -20.979  1.00 77.43           H
ATOM   3596  NE2 HIS A 239     -15.570 -18.426 -21.518  1.00 77.43           N
ATOM   3597  HN  HIS A 239     -10.801 -15.543 -18.960  1.00 77.43           H
ATOM   3598  N   THR A 240     -11.438 -14.948 -22.106  1.00 78.62           N
ATOM   3599  CA  THR A 240     -11.508 -14.334 -23.421  1.00 78.62           C
ATOM   3600  C   THR A 240     -10.268 -14.691 -24.243  1.00 78.62           C
ATOM   3601  O   THR A 240     -10.362 -14.915 -25.449  1.00 78.62           O
ATOM   3602  HA  THR A 240     -12.370 -14.745 -23.947  1.00 78.62           H
ATOM   3603  CB  THR A 240     -11.697 -12.828 -23.230  1.00 78.62           C
ATOM   3604  HB  THR A 240     -10.794 -12.370 -22.825  1.00 78.62           H
ATOM   3605  OG1 THR A 240     -12.859 -12.725 -22.410  1.00 78.62           O
ATOM   3606  HG1 THR A 240     -12.594 -12.559 -21.461  1.00 78.62           H
ATOM   3607  CG2 THR A 240     -12.092 -12.118 -24.526  1.00 78.62           C
ATOM   3608 1HG2 THR A 240     -13.031 -12.530 -24.895  1.00 78.62           H
ATOM   3609 2HG2 THR A 240     -11.312 -12.266 -25.273  1.00 78.62           H
ATOM   3610 3HG2 THR A 240     -12.213 -11.052 -24.334  1.00 78.62           H
ATOM   3611  HN  THR A 240     -11.373 -14.306 -21.342  1.00 78.62           H
ATOM   3612  N   LEU A 241      -9.135 -14.733 -23.559  1.00 73.32           N
ATOM   3613  CA  LEU A 241      -7.861 -14.920 -24.231  1.00 73.32           C
ATOM   3614  C   LEU A 241      -7.745 -16.372 -24.699  1.00 73.32           C
ATOM   3615  O   LEU A 241      -7.225 -16.640 -25.781  1.00 73.32           O
ATOM   3616  HA  LEU A 241      -7.856 -14.273 -25.108  1.00 73.32           H
ATOM   3617  CB  LEU A 241      -6.708 -14.471 -23.331  1.00 73.32           C
ATOM   3618 1HB  LEU A 241      -6.876 -14.873 -22.332  1.00 73.32           H
ATOM   3619 2HB  LEU A 241      -5.786 -14.917 -23.704  1.00 73.32           H
ATOM   3620  CG  LEU A 241      -6.499 -12.960 -23.213  1.00 73.32           C
ATOM   3621  HG  LEU A 241      -7.444 -12.507 -22.911  1.00 73.32           H
ATOM   3622  CD1 LEU A 241      -5.473 -12.631 -22.127  1.00 73.32           C
ATOM   3623 1HD1 LEU A 241      -5.824 -13.011 -21.168  1.00 73.32           H
ATOM   3624 2HD1 LEU A 241      -4.519 -13.097 -22.375  1.00 73.32           H
ATOM   3625 3HD1 LEU A 241      -5.343 -11.550 -22.065  1.00 73.32           H
ATOM   3626  CD2 LEU A 241      -6.118 -12.352 -24.565  1.00 73.32           C
ATOM   3627 1HD2 LEU A 241      -5.193 -12.806 -24.920  1.00 73.32           H
ATOM   3628 2HD2 LEU A 241      -6.915 -12.539 -25.285  1.00 73.32           H
ATOM   3629 3HD2 LEU A 241      -5.976 -11.277 -24.453  1.00 73.32           H
ATOM   3630  HN  LEU A 241      -9.078 -14.641 -22.564  1.00 73.32           H
ATOM   3631  N   ILE A 242      -8.238 -17.272 -23.861  1.00 74.63           N
ATOM   3632  CA  ILE A 242      -8.242 -18.685 -24.198  1.00 74.63           C
ATOM   3633  C   ILE A 242      -9.057 -18.898 -25.475  1.00 74.63           C
ATOM   3634  O   ILE A 242      -8.631 -19.621 -26.375  1.00 74.63           O
ATOM   3635  HA  ILE A 242      -7.211 -18.978 -24.394  1.00 74.63           H
ATOM   3636  CB  ILE A 242      -8.731 -19.518 -23.010  1.00 74.63           C
ATOM   3637  HB  ILE A 242      -9.640 -19.058 -22.622  1.00 74.63           H
ATOM   3638  CG1 ILE A 242      -7.702 -19.513 -21.877  1.00 74.63           C
ATOM   3639 1HG1 ILE A 242      -6.823 -20.082 -22.177  1.00 74.63           H
ATOM   3640 2HG1 ILE A 242      -7.371 -18.492 -21.687  1.00 74.63           H
ATOM   3641  CG2 ILE A 242      -9.094 -20.938 -23.449  1.00 74.63           C
ATOM   3642 1HG2 ILE A 242      -9.887 -20.896 -24.196  1.00 74.63           H
ATOM   3643 2HG2 ILE A 242      -8.216 -21.421 -23.877  1.00 74.63           H
ATOM   3644 3HG2 ILE A 242      -9.438 -21.507 -22.585  1.00 74.63           H
ATOM   3645  CD1 ILE A 242      -8.293 -20.111 -20.599  1.00 74.63           C
ATOM   3646 1HD1 ILE A 242      -9.157 -19.524 -20.289  1.00 74.63           H
ATOM   3647 2HD1 ILE A 242      -8.600 -21.139 -20.787  1.00 74.63           H
ATOM   3648 3HD1 ILE A 242      -7.541 -20.095 -19.810  1.00 74.63           H
ATOM   3649  HN  ILE A 242      -8.629 -17.049 -22.968  1.00 74.63           H
ATOM   3650  N   GLN A 243     -10.216 -18.257 -25.513  1.00 70.96           N
ATOM   3651  CA  GLN A 243     -11.117 -18.406 -26.643  1.00 70.96           C
ATOM   3652  C   GLN A 243     -10.481 -17.828 -27.909  1.00 70.96           C
ATOM   3653  O   GLN A 243     -10.729 -18.315 -29.011  1.00 70.96           O
ATOM   3654  HA  GLN A 243     -11.261 -19.480 -26.759  1.00 70.96           H
ATOM   3655  CB  GLN A 243     -12.468 -17.747 -26.358  1.00 70.96           C
ATOM   3656 1HB  GLN A 243     -12.311 -16.738 -25.975  1.00 70.96           H
ATOM   3657 2HB  GLN A 243     -13.033 -17.651 -27.286  1.00 70.96           H
ATOM   3658  CG  GLN A 243     -13.274 -18.563 -25.346  1.00 70.96           C
ATOM   3659 1HG  GLN A 243     -13.359 -19.594 -25.690  1.00 70.96           H
ATOM   3660 2HG  GLN A 243     -12.747 -18.588 -24.392  1.00 70.96           H
ATOM   3661  CD  GLN A 243     -14.670 -17.968 -25.149  1.00 70.96           C
ATOM   3662  OE1 GLN A 243     -14.982 -16.885 -25.614  1.00 70.96           O
ATOM   3663  NE2 GLN A 243     -15.488 -18.735 -24.435  1.00 70.96           N
ATOM   3664 1HE2 GLN A 243     -15.169 -19.615 -24.081  1.00 70.96           H
ATOM   3665 2HE2 GLN A 243     -16.424 -18.433 -24.251  1.00 70.96           H
ATOM   3666  HN  GLN A 243     -10.541 -17.646 -24.791  1.00 70.96           H
ATOM   3667  N   ALA A 244      -9.673 -16.797 -27.709  1.00 71.53           N
ATOM   3668  CA  ALA A 244      -9.156 -16.023 -28.825  1.00 71.53           C
ATOM   3669  C   ALA A 244      -8.105 -16.849 -29.569  1.00 71.53           C
ATOM   3670  O   ALA A 244      -7.785 -16.560 -30.721  1.00 71.53           O
ATOM   3671  HA  ALA A 244      -9.988 -15.817 -29.499  1.00 71.53           H
ATOM   3672  CB  ALA A 244      -8.598 -14.695 -28.311  1.00 71.53           C
ATOM   3673 1HB  ALA A 244      -9.391 -14.134 -27.817  1.00 71.53           H
ATOM   3674 2HB  ALA A 244      -7.794 -14.889 -27.601  1.00 71.53           H
ATOM   3675 3HB  ALA A 244      -8.210 -14.115 -29.148  1.00 71.53           H
ATOM   3676  HN  ALA A 244      -9.373 -16.489 -26.806  1.00 71.53           H
ATOM   3677  N   LYS A 245      -7.596 -17.860 -28.879  1.00 60.01           N
ATOM   3678  CA  LYS A 245      -6.612 -18.750 -29.472  1.00 60.01           C
ATOM   3679  C   LYS A 245      -5.575 -17.922 -30.233  1.00 60.01           C
ATOM   3680  O   LYS A 245      -4.874 -18.443 -31.099  1.00 60.01           O
ATOM   3681  HA  LYS A 245      -6.109 -19.269 -28.656  1.00 60.01           H
ATOM   3682  CB  LYS A 245      -7.300 -19.814 -30.330  1.00 60.01           C
ATOM   3683 1HB  LYS A 245      -8.023 -19.340 -30.993  1.00 60.01           H
ATOM   3684 2HB  LYS A 245      -6.563 -20.307 -30.963  1.00 60.01           H
ATOM   3685  CG  LYS A 245      -8.006 -20.851 -29.455  1.00 60.01           C
ATOM   3686 1HG  LYS A 245      -7.343 -21.162 -28.647  1.00 60.01           H
ATOM   3687 2HG  LYS A 245      -8.885 -20.404 -28.991  1.00 60.01           H
ATOM   3688  CD  LYS A 245      -8.422 -22.072 -30.279  1.00 60.01           C
ATOM   3689 1HD  LYS A 245      -9.179 -21.782 -31.007  1.00 60.01           H
ATOM   3690 2HD  LYS A 245      -7.565 -22.445 -30.840  1.00 60.01           H
ATOM   3691  CE  LYS A 245      -8.970 -23.180 -29.378  1.00 60.01           C
ATOM   3692 1HE  LYS A 245      -8.266 -23.383 -28.571  1.00 60.01           H
ATOM   3693 2HE  LYS A 245      -9.901 -22.853 -28.914  1.00 60.01           H
ATOM   3694  NZ  LYS A 245      -9.206 -24.414 -30.161  1.00 60.01           N
ATOM   3695 1HZ  LYS A 245      -9.598 -25.128 -29.556  1.00 60.01           H
ATOM   3696 2HZ  LYS A 245      -9.855 -24.217 -30.915  1.00 60.01           H
ATOM   3697 3HZ  LYS A 245      -8.328 -24.743 -30.547  1.00 60.01           H
ATOM   3698  HN  LYS A 245      -7.845 -18.074 -27.935  1.00 60.01           H
ATOM   3699  N   LYS A 246      -5.510 -16.646 -29.882  1.00 52.40           N
ATOM   3700  CA  LYS A 246      -4.586 -15.736 -30.537  1.00 52.40           C
ATOM   3701  C   LYS A 246      -3.272 -15.699 -29.753  1.00 52.40           C
ATOM   3702  O   LYS A 246      -3.246 -15.275 -28.599  1.00 52.40           O
ATOM   3703  HA  LYS A 246      -4.383 -16.135 -31.531  1.00 52.40           H
ATOM   3704  CB  LYS A 246      -5.230 -14.361 -30.724  1.00 52.40           C
ATOM   3705 1HB  LYS A 246      -5.772 -14.083 -29.820  1.00 52.40           H
ATOM   3706 2HB  LYS A 246      -4.454 -13.609 -30.873  1.00 52.40           H
ATOM   3707  CG  LYS A 246      -6.185 -14.360 -31.919  1.00 52.40           C
ATOM   3708 1HG  LYS A 246      -5.713 -14.858 -32.766  1.00 52.40           H
ATOM   3709 2HG  LYS A 246      -7.081 -14.929 -31.673  1.00 52.40           H
ATOM   3710  CD  LYS A 246      -6.572 -12.933 -32.311  1.00 52.40           C
ATOM   3711 1HD  LYS A 246      -7.117 -12.462 -31.492  1.00 52.40           H
ATOM   3712 2HD  LYS A 246      -5.672 -12.340 -32.476  1.00 52.40           H
ATOM   3713  CE  LYS A 246      -7.433 -12.926 -33.575  1.00 52.40           C
ATOM   3714 1HE  LYS A 246      -6.963 -13.535 -34.346  1.00 52.40           H
ATOM   3715 2HE  LYS A 246      -8.404 -13.373 -33.363  1.00 52.40           H
ATOM   3716  NZ  LYS A 246      -7.616 -11.543 -34.070  1.00 52.40           N
ATOM   3717 1HZ  LYS A 246      -8.210 -11.554 -34.892  1.00 52.40           H
ATOM   3718 2HZ  LYS A 246      -8.048 -10.979 -33.347  1.00 52.40           H
ATOM   3719 3HZ  LYS A 246      -6.713 -11.149 -34.312  1.00 52.40           H
ATOM   3720  HN  LYS A 246      -6.074 -16.233 -29.167  1.00 52.40           H
ATOM   3721  N   SER A 247      -2.214 -16.148 -30.412  1.00 55.71           N
ATOM   3722  CA  SER A 247      -0.922 -16.269 -29.759  1.00 55.71           C
ATOM   3723  C   SER A 247      -0.512 -14.924 -29.157  1.00 55.71           C
ATOM   3724  O   SER A 247      -0.113 -14.855 -27.995  1.00 55.71           O
ATOM   3725  HA  SER A 247      -1.063 -17.012 -28.975  1.00 55.71           H
ATOM   3726  CB  SER A 247       0.146 -16.760 -30.739  1.00 55.71           C
ATOM   3727 1HB  SER A 247       0.083 -17.844 -30.831  1.00 55.71           H
ATOM   3728 2HB  SER A 247      -0.049 -16.344 -31.727  1.00 55.71           H
ATOM   3729  OG  SER A 247       1.460 -16.395 -30.323  1.00 55.71           O
ATOM   3730  HG  SER A 247       2.132 -16.722 -30.987  1.00 55.71           H
ATOM   3731  HN  SER A 247      -2.230 -16.427 -31.373  1.00 55.71           H
ATOM   3732  N   SER A 248      -0.625 -13.887 -29.974  1.00 57.15           N
ATOM   3733  CA  SER A 248      -0.119 -12.578 -29.597  1.00 57.15           C
ATOM   3734  C   SER A 248      -0.755 -12.131 -28.279  1.00 57.15           C
ATOM   3735  O   SER A 248      -0.153 -11.373 -27.521  1.00 57.15           O
ATOM   3736  HA  SER A 248       0.957 -12.708 -29.477  1.00 57.15           H
ATOM   3737  CB  SER A 248      -0.388 -11.546 -30.693  1.00 57.15           C
ATOM   3738 1HB  SER A 248       0.139 -10.621 -30.458  1.00 57.15           H
ATOM   3739 2HB  SER A 248       0.012 -11.909 -31.640  1.00 57.15           H
ATOM   3740  OG  SER A 248      -1.779 -11.274 -30.840  1.00 57.15           O
ATOM   3741  HG  SER A 248      -1.920 -10.580 -31.546  1.00 57.15           H
ATOM   3742  HN  SER A 248      -1.051 -13.931 -30.877  1.00 57.15           H
ATOM   3743  N   LYS A 249      -1.964 -12.620 -28.047  1.00 52.10           N
ATOM   3744  CA  LYS A 249      -2.698 -12.263 -26.844  1.00 52.10           C
ATOM   3745  C   LYS A 249      -2.069 -12.967 -25.640  1.00 52.10           C
ATOM   3746  O   LYS A 249      -2.189 -12.498 -24.510  1.00 52.10           O
ATOM   3747  HA  LYS A 249      -2.596 -11.187 -26.707  1.00 52.10           H
ATOM   3748  CB  LYS A 249      -4.189 -12.558 -27.019  1.00 52.10           C
ATOM   3749 1HB  LYS A 249      -4.322 -13.572 -27.396  1.00 52.10           H
ATOM   3750 2HB  LYS A 249      -4.688 -12.510 -26.051  1.00 52.10           H
ATOM   3751  CG  LYS A 249      -4.836 -11.561 -27.983  1.00 52.10           C
ATOM   3752 1HG  LYS A 249      -4.606 -10.543 -27.667  1.00 52.10           H
ATOM   3753 2HG  LYS A 249      -4.414 -11.688 -28.980  1.00 52.10           H
ATOM   3754  CD  LYS A 249      -6.352 -11.754 -28.035  1.00 52.10           C
ATOM   3755 1HD  LYS A 249      -6.585 -12.709 -28.506  1.00 52.10           H
ATOM   3756 2HD  LYS A 249      -6.753 -11.792 -27.022  1.00 52.10           H
ATOM   3757  CE  LYS A 249      -7.023 -10.620 -28.813  1.00 52.10           C
ATOM   3758 1HE  LYS A 249      -6.645  -9.659 -28.464  1.00 52.10           H
ATOM   3759 2HE  LYS A 249      -6.770 -10.697 -29.870  1.00 52.10           H
ATOM   3760  NZ  LYS A 249      -8.492 -10.673 -28.643  1.00 52.10           N
ATOM   3761 1HZ  LYS A 249      -8.922  -9.933 -29.187  1.00 52.10           H
ATOM   3762 2HZ  LYS A 249      -8.837 -11.571 -28.962  1.00 52.10           H
ATOM   3763 3HZ  LYS A 249      -8.724 -10.551 -27.663  1.00 52.10           H
ATOM   3764  HN  LYS A 249      -2.441 -13.248 -28.662  1.00 52.10           H
ATOM   3765  N   HIS A 250      -1.411 -14.082 -25.924  1.00 51.76           N
ATOM   3766  CA  HIS A 250      -0.829 -14.896 -24.871  1.00 51.76           C
ATOM   3767  C   HIS A 250       0.324 -14.136 -24.213  1.00 51.76           C
ATOM   3768  O   HIS A 250       0.506 -14.207 -22.998  1.00 51.76           O
ATOM   3769  HA  HIS A 250      -1.614 -15.060 -24.132  1.00 51.76           H
ATOM   3770  CB  HIS A 250      -0.406 -16.263 -25.412  1.00 51.76           C
ATOM   3771 1HB  HIS A 250       0.026 -16.132 -26.404  1.00 51.76           H
ATOM   3772 2HB  HIS A 250       0.379 -16.669 -24.774  1.00 51.76           H
ATOM   3773  CG  HIS A 250      -1.533 -17.265 -25.498  1.00 51.76           C
ATOM   3774  ND1 HIS A 250      -2.062 -17.895 -24.386  1.00 51.76           N
ATOM   3775  HD1 HIS A 250      -1.767 -17.759 -23.440  1.00 51.76           H
ATOM   3776  CD2 HIS A 250      -2.225 -17.738 -26.575  1.00 51.76           C
ATOM   3777  HD2 HIS A 250      -2.063 -17.449 -27.613  1.00 51.76           H
ATOM   3778  CE1 HIS A 250      -3.028 -18.709 -24.786  1.00 51.76           C
ATOM   3779  HE1 HIS A 250      -3.637 -19.345 -24.144  1.00 51.76           H
ATOM   3780  NE2 HIS A 250      -3.127 -18.611 -26.143  1.00 51.76           N
ATOM   3781  HN  HIS A 250      -1.274 -14.429 -26.852  1.00 51.76           H
ATOM   3782  N   LYS A 251       1.074 -13.427 -25.044  1.00 55.47           N
ATOM   3783  CA  LYS A 251       2.191 -12.637 -24.555  1.00 55.47           C
ATOM   3784  C   LYS A 251       1.669 -11.549 -23.615  1.00 55.47           C
ATOM   3785  O   LYS A 251       2.217 -11.342 -22.534  1.00 55.47           O
ATOM   3786  HA  LYS A 251       2.838 -13.304 -23.985  1.00 55.47           H
ATOM   3787  CB  LYS A 251       3.017 -12.096 -25.724  1.00 55.47           C
ATOM   3788 1HB  LYS A 251       2.354 -11.803 -26.538  1.00 55.47           H
ATOM   3789 2HB  LYS A 251       3.551 -11.199 -25.411  1.00 55.47           H
ATOM   3790  CG  LYS A 251       4.014 -13.143 -26.222  1.00 55.47           C
ATOM   3791 1HG  LYS A 251       4.655 -13.461 -25.400  1.00 55.47           H
ATOM   3792 2HG  LYS A 251       3.477 -14.026 -26.568  1.00 55.47           H
ATOM   3793  CD  LYS A 251       4.874 -12.585 -27.359  1.00 55.47           C
ATOM   3794 1HD  LYS A 251       4.246 -12.376 -28.225  1.00 55.47           H
ATOM   3795 2HD  LYS A 251       5.318 -11.638 -27.052  1.00 55.47           H
ATOM   3796  CE  LYS A 251       5.977 -13.571 -27.747  1.00 55.47           C
ATOM   3797 1HE  LYS A 251       6.808 -13.491 -27.046  1.00 55.47           H
ATOM   3798 2HE  LYS A 251       5.601 -14.592 -27.680  1.00 55.47           H
ATOM   3799  NZ  LYS A 251       6.453 -13.301 -29.122  1.00 55.47           N
ATOM   3800 1HZ  LYS A 251       7.184 -13.961 -29.362  1.00 55.47           H
ATOM   3801 2HZ  LYS A 251       5.681 -13.401 -29.772  1.00 55.47           H
ATOM   3802 3HZ  LYS A 251       6.818 -12.357 -29.174  1.00 55.47           H
ATOM   3803  HN  LYS A 251       0.928 -13.386 -26.032  1.00 55.47           H
ATOM   3804  N   ALA A 252       0.614 -10.882 -24.062  1.00 62.28           N
ATOM   3805  CA  ALA A 252       0.019  -9.812 -23.279  1.00 62.28           C
ATOM   3806  C   ALA A 252      -0.531 -10.386 -21.973  1.00 62.28           C
ATOM   3807  O   ALA A 252      -0.482  -9.731 -20.933  1.00 62.28           O
ATOM   3808  HA  ALA A 252       0.806  -9.094 -23.048  1.00 62.28           H
ATOM   3809  CB  ALA A 252      -1.059  -9.112 -24.109  1.00 62.28           C
ATOM   3810 1HB  ALA A 252      -0.611  -8.697 -25.011  1.00 62.28           H
ATOM   3811 2HB  ALA A 252      -1.830  -9.832 -24.384  1.00 62.28           H
ATOM   3812 3HB  ALA A 252      -1.505  -8.309 -23.522  1.00 62.28           H
ATOM   3813  HN  ALA A 252       0.169 -11.063 -24.938  1.00 62.28           H
ATOM   3814  N   LEU A 253      -1.043 -11.605 -22.068  1.00 61.65           N
ATOM   3815  CA  LEU A 253      -1.591 -12.280 -20.904  1.00 61.65           C
ATOM   3816  C   LEU A 253      -0.468 -12.552 -19.902  1.00 61.65           C
ATOM   3817  O   LEU A 253      -0.600 -12.248 -18.717  1.00 61.65           O
ATOM   3818  HA  LEU A 253      -2.309 -11.602 -20.442  1.00 61.65           H
ATOM   3819  CB  LEU A 253      -2.358 -13.535 -21.324  1.00 61.65           C
ATOM   3820 1HB  LEU A 253      -3.127 -13.245 -22.040  1.00 61.65           H
ATOM   3821 2HB  LEU A 253      -1.670 -14.199 -21.847  1.00 61.65           H
ATOM   3822  CG  LEU A 253      -3.024 -14.324 -20.195  1.00 61.65           C
ATOM   3823  HG  LEU A 253      -2.268 -14.548 -19.443  1.00 61.65           H
ATOM   3824  CD1 LEU A 253      -4.109 -13.490 -19.510  1.00 61.65           C
ATOM   3825 1HD1 LEU A 253      -3.663 -12.588 -19.090  1.00 61.65           H
ATOM   3826 2HD1 LEU A 253      -4.870 -13.213 -20.239  1.00 61.65           H
ATOM   3827 3HD1 LEU A 253      -4.566 -14.074 -18.711  1.00 61.65           H
ATOM   3828  CD2 LEU A 253      -3.566 -15.661 -20.705  1.00 61.65           C
ATOM   3829 1HD2 LEU A 253      -4.303 -15.479 -21.487  1.00 61.65           H
ATOM   3830 2HD2 LEU A 253      -2.746 -16.254 -21.109  1.00 61.65           H
ATOM   3831 3HD2 LEU A 253      -4.034 -16.201 -19.882  1.00 61.65           H
ATOM   3832  HN  LEU A 253      -1.087 -12.128 -22.919  1.00 61.65           H
ATOM   3833  N   LYS A 254       0.613 -13.122 -20.414  1.00 62.16           N
ATOM   3834  CA  LYS A 254       1.708 -13.553 -19.560  1.00 62.16           C
ATOM   3835  C   LYS A 254       2.195 -12.367 -18.726  1.00 62.16           C
ATOM   3836  O   LYS A 254       2.425 -12.500 -17.525  1.00 62.16           O
ATOM   3837  HA  LYS A 254       1.315 -14.312 -18.884  1.00 62.16           H
ATOM   3838  CB  LYS A 254       2.808 -14.214 -20.393  1.00 62.16           C
ATOM   3839 1HB  LYS A 254       2.365 -14.920 -21.094  1.00 62.16           H
ATOM   3840 2HB  LYS A 254       3.324 -13.458 -20.985  1.00 62.16           H
ATOM   3841  CG  LYS A 254       3.813 -14.940 -19.496  1.00 62.16           C
ATOM   3842 1HG  LYS A 254       4.302 -14.222 -18.837  1.00 62.16           H
ATOM   3843 2HG  LYS A 254       3.289 -15.652 -18.858  1.00 62.16           H
ATOM   3844  CD  LYS A 254       4.864 -15.673 -20.332  1.00 62.16           C
ATOM   3845 1HD  LYS A 254       4.372 -16.355 -21.025  1.00 62.16           H
ATOM   3846 2HD  LYS A 254       5.421 -14.954 -20.933  1.00 62.16           H
ATOM   3847  CE  LYS A 254       5.829 -16.454 -19.437  1.00 62.16           C
ATOM   3848 1HE  LYS A 254       6.359 -15.767 -18.777  1.00 62.16           H
ATOM   3849 2HE  LYS A 254       5.269 -17.140 -18.800  1.00 62.16           H
ATOM   3850  NZ  LYS A 254       6.800 -17.211 -20.258  1.00 62.16           N
ATOM   3851 1HZ  LYS A 254       7.440 -17.710 -19.650  1.00 62.16           H
ATOM   3852 2HZ  LYS A 254       6.303 -17.873 -20.843  1.00 62.16           H
ATOM   3853 3HZ  LYS A 254       7.321 -16.568 -20.843  1.00 62.16           H
ATOM   3854  HN  LYS A 254       0.747 -13.291 -21.390  1.00 62.16           H
ATOM   3855  N   VAL A 255       2.340 -11.233 -19.397  1.00 63.46           N
ATOM   3856  CA  VAL A 255       2.756 -10.014 -18.724  1.00 63.46           C
ATOM   3857  C   VAL A 255       1.803  -9.727 -17.561  1.00 63.46           C
ATOM   3858  O   VAL A 255       2.242  -9.512 -16.433  1.00 63.46           O
ATOM   3859  HA  VAL A 255       3.756 -10.183 -18.325  1.00 63.46           H
ATOM   3860  CB  VAL A 255       2.835  -8.863 -19.729  1.00 63.46           C
ATOM   3861  HB  VAL A 255       1.930  -8.884 -20.335  1.00 63.46           H
ATOM   3862  CG1 VAL A 255       2.890  -7.512 -19.012  1.00 63.46           C
ATOM   3863 1HG1 VAL A 255       1.992  -7.386 -18.407  1.00 63.46           H
ATOM   3864 2HG1 VAL A 255       3.770  -7.477 -18.370  1.00 63.46           H
ATOM   3865 3HG1 VAL A 255       2.946  -6.712 -19.750  1.00 63.46           H
ATOM   3866  CG2 VAL A 255       4.033  -9.035 -20.666  1.00 63.46           C
ATOM   3867 1HG2 VAL A 255       4.952  -9.052 -20.081  1.00 63.46           H
ATOM   3868 2HG2 VAL A 255       3.933  -9.972 -21.214  1.00 63.46           H
ATOM   3869 3HG2 VAL A 255       4.066  -8.203 -21.370  1.00 63.46           H
ATOM   3870  HN  VAL A 255       2.178 -11.139 -20.379  1.00 63.46           H
ATOM   3871  N   THR A 256       0.516  -9.734 -17.877  1.00 62.85           N
ATOM   3872  CA  THR A 256      -0.486  -9.246 -16.945  1.00 62.85           C
ATOM   3873  C   THR A 256      -0.584 -10.175 -15.733  1.00 62.85           C
ATOM   3874  O   THR A 256      -0.720  -9.712 -14.601  1.00 62.85           O
ATOM   3875  HA  THR A 256      -0.166  -8.272 -16.576  1.00 62.85           H
ATOM   3876  CB  THR A 256      -1.805  -9.097 -17.704  1.00 62.85           C
ATOM   3877  HB  THR A 256      -2.306 -10.060 -17.806  1.00 62.85           H
ATOM   3878  OG1 THR A 256      -1.433  -8.465 -18.926  1.00 62.85           O
ATOM   3879  HG1 THR A 256      -1.462  -9.126 -19.676  1.00 62.85           H
ATOM   3880  CG2 THR A 256      -2.753  -8.096 -17.041  1.00 62.85           C
ATOM   3881 1HG2 THR A 256      -2.277  -7.117 -17.000  1.00 62.85           H
ATOM   3882 2HG2 THR A 256      -2.984  -8.431 -16.029  1.00 62.85           H
ATOM   3883 3HG2 THR A 256      -3.674  -8.029 -17.620  1.00 62.85           H
ATOM   3884  HN  THR A 256       0.156 -10.065 -18.750  1.00 62.85           H
ATOM   3885  N   ILE A 257      -0.510 -11.468 -16.011  1.00 70.56           N
ATOM   3886  CA  ILE A 257      -0.552 -12.464 -14.954  1.00 70.56           C
ATOM   3887  C   ILE A 257       0.618 -12.234 -13.995  1.00 70.56           C
ATOM   3888  O   ILE A 257       0.441 -12.254 -12.778  1.00 70.56           O
ATOM   3889  HA  ILE A 257      -1.482 -12.319 -14.405  1.00 70.56           H
ATOM   3890  CB  ILE A 257      -0.592 -13.874 -15.548  1.00 70.56           C
ATOM   3891  HB  ILE A 257       0.179 -13.944 -16.314  1.00 70.56           H
ATOM   3892  CG1 ILE A 257      -1.934 -14.143 -16.231  1.00 70.56           C
ATOM   3893 1HG1 ILE A 257      -2.736 -14.104 -15.494  1.00 70.56           H
ATOM   3894 2HG1 ILE A 257      -2.137 -13.361 -16.963  1.00 70.56           H
ATOM   3895  CG2 ILE A 257      -0.269 -14.926 -14.485  1.00 70.56           C
ATOM   3896 1HG2 ILE A 257       0.728 -14.744 -14.084  1.00 70.56           H
ATOM   3897 2HG2 ILE A 257      -1.001 -14.865 -13.679  1.00 70.56           H
ATOM   3898 3HG2 ILE A 257      -0.305 -15.919 -14.934  1.00 70.56           H
ATOM   3899  CD1 ILE A 257      -1.934 -15.508 -16.922  1.00 70.56           C
ATOM   3900 1HD1 ILE A 257      -1.147 -15.534 -17.675  1.00 70.56           H
ATOM   3901 2HD1 ILE A 257      -1.756 -16.289 -16.183  1.00 70.56           H
ATOM   3902 3HD1 ILE A 257      -2.900 -15.673 -17.400  1.00 70.56           H
ATOM   3903  HN  ILE A 257      -0.423 -11.837 -16.936  1.00 70.56           H
ATOM   3904  N   THR A 258       1.788 -12.021 -14.580  1.00 74.49           N
ATOM   3905  CA  THR A 258       3.003 -11.888 -13.796  1.00 74.49           C
ATOM   3906  C   THR A 258       2.865 -10.746 -12.786  1.00 74.49           C
ATOM   3907  O   THR A 258       3.164 -10.917 -11.606  1.00 74.49           O
ATOM   3908  HA  THR A 258       3.146 -12.805 -13.224  1.00 74.49           H
ATOM   3909  CB  THR A 258       4.173 -11.704 -14.764  1.00 74.49           C
ATOM   3910  HB  THR A 258       4.092 -10.756 -15.297  1.00 74.49           H
ATOM   3911  OG1 THR A 258       4.137 -12.872 -15.579  1.00 74.49           O
ATOM   3912  HG1 THR A 258       3.625 -12.689 -16.418  1.00 74.49           H
ATOM   3913  CG2 THR A 258       5.531 -11.780 -14.063  1.00 74.49           C
ATOM   3914 1HG2 THR A 258       5.640 -12.754 -13.587  1.00 74.49           H
ATOM   3915 2HG2 THR A 258       5.595 -10.997 -13.308  1.00 74.49           H
ATOM   3916 3HG2 THR A 258       6.327 -11.643 -14.796  1.00 74.49           H
ATOM   3917  HN  THR A 258       1.912 -11.940 -15.569  1.00 74.49           H
ATOM   3918  N   VAL A 259       2.410  -9.608 -13.288  1.00 71.01           N
ATOM   3919  CA  VAL A 259       2.276  -8.424 -12.456  1.00 71.01           C
ATOM   3920  C   VAL A 259       1.281  -8.707 -11.330  1.00 71.01           C
ATOM   3921  O   VAL A 259       1.521  -8.346 -10.179  1.00 71.01           O
ATOM   3922  HA  VAL A 259       3.252  -8.218 -12.018  1.00 71.01           H
ATOM   3923  CB  VAL A 259       1.879  -7.222 -13.316  1.00 71.01           C
ATOM   3924  HB  VAL A 259       0.979  -7.489 -13.870  1.00 71.01           H
ATOM   3925  CG1 VAL A 259       1.551  -6.008 -12.444  1.00 71.01           C
ATOM   3926 1HG1 VAL A 259       0.722  -6.252 -11.780  1.00 71.01           H
ATOM   3927 2HG1 VAL A 259       2.426  -5.740 -11.851  1.00 71.01           H
ATOM   3928 3HG1 VAL A 259       1.273  -5.169 -13.081  1.00 71.01           H
ATOM   3929  CG2 VAL A 259       2.975  -6.888 -14.331  1.00 71.01           C
ATOM   3930 1HG2 VAL A 259       3.898  -6.651 -13.804  1.00 71.01           H
ATOM   3931 2HG2 VAL A 259       3.139  -7.746 -14.983  1.00 71.01           H
ATOM   3932 3HG2 VAL A 259       2.667  -6.031 -14.929  1.00 71.01           H
ATOM   3933  HN  VAL A 259       2.136  -9.487 -14.242  1.00 71.01           H
ATOM   3934  N   LEU A 260       0.184  -9.352 -11.700  1.00 71.02           N
ATOM   3935  CA  LEU A 260      -0.864  -9.660 -10.741  1.00 71.02           C
ATOM   3936  C   LEU A 260      -0.302 -10.584  -9.659  1.00 71.02           C
ATOM   3937  O   LEU A 260      -0.484 -10.333  -8.468  1.00 71.02           O
ATOM   3938  HA  LEU A 260      -1.164  -8.722 -10.274  1.00 71.02           H
ATOM   3939  CB  LEU A 260      -2.094 -10.224 -11.455  1.00 71.02           C
ATOM   3940 1HB  LEU A 260      -2.426  -9.497 -12.195  1.00 71.02           H
ATOM   3941 2HB  LEU A 260      -1.794 -11.120 -11.999  1.00 71.02           H
ATOM   3942  CG  LEU A 260      -3.283 -10.579 -10.560  1.00 71.02           C
ATOM   3943  HG  LEU A 260      -2.916 -11.169  -9.721  1.00 71.02           H
ATOM   3944  CD1 LEU A 260      -3.927  -9.319  -9.979  1.00 71.02           C
ATOM   3945 1HD1 LEU A 260      -3.192  -8.777  -9.384  1.00 71.02           H
ATOM   3946 2HD1 LEU A 260      -4.278  -8.682 -10.791  1.00 71.02           H
ATOM   3947 3HD1 LEU A 260      -4.770  -9.599  -9.347  1.00 71.02           H
ATOM   3948  CD2 LEU A 260      -4.296 -11.445 -11.313  1.00 71.02           C
ATOM   3949 1HD2 LEU A 260      -4.663 -10.901 -12.183  1.00 71.02           H
ATOM   3950 2HD2 LEU A 260      -3.815 -12.368 -11.637  1.00 71.02           H
ATOM   3951 3HD2 LEU A 260      -5.131 -11.682 -10.654  1.00 71.02           H
ATOM   3952  HN  LEU A 260       0.006  -9.661 -12.634  1.00 71.02           H
ATOM   3953  N   THR A 261       0.369 -11.633 -10.110  1.00 80.95           N
ATOM   3954  CA  THR A 261       0.840 -12.666  -9.205  1.00 80.95           C
ATOM   3955  C   THR A 261       1.812 -12.076  -8.181  1.00 80.95           C
ATOM   3956  O   THR A 261       1.744 -12.400  -6.996  1.00 80.95           O
ATOM   3957  HA  THR A 261      -0.014 -13.052  -8.649  1.00 80.95           H
ATOM   3958  CB  THR A 261       1.452 -13.789 -10.045  1.00 80.95           C
ATOM   3959  HB  THR A 261       2.336 -13.439 -10.578  1.00 80.95           H
ATOM   3960  OG1 THR A 261       0.375 -14.234 -10.866  1.00 80.95           O
ATOM   3961  HG1 THR A 261       0.340 -13.693 -11.707  1.00 80.95           H
ATOM   3962  CG2 THR A 261       1.813 -15.017  -9.208  1.00 80.95           C
ATOM   3963 1HG2 THR A 261       0.915 -15.408  -8.729  1.00 80.95           H
ATOM   3964 2HG2 THR A 261       2.539 -14.736  -8.445  1.00 80.95           H
ATOM   3965 3HG2 THR A 261       2.243 -15.783  -9.853  1.00 80.95           H
ATOM   3966  HN  THR A 261       0.591 -11.782 -11.074  1.00 80.95           H
ATOM   3967  N   VAL A 262       2.694 -11.219  -8.675  1.00 83.65           N
ATOM   3968  CA  VAL A 262       3.696 -10.601  -7.823  1.00 83.65           C
ATOM   3969  C   VAL A 262       2.999  -9.758  -6.753  1.00 83.65           C
ATOM   3970  O   VAL A 262       3.363  -9.814  -5.580  1.00 83.65           O
ATOM   3971  HA  VAL A 262       4.250 -11.402  -7.333  1.00 83.65           H
ATOM   3972  CB  VAL A 262       4.680  -9.794  -8.673  1.00 83.65           C
ATOM   3973  HB  VAL A 262       4.103  -9.108  -9.293  1.00 83.65           H
ATOM   3974  CG1 VAL A 262       5.611  -8.961  -7.790  1.00 83.65           C
ATOM   3975 1HG1 VAL A 262       5.019  -8.270  -7.190  1.00 83.65           H
ATOM   3976 2HG1 VAL A 262       6.176  -9.621  -7.133  1.00 83.65           H
ATOM   3977 3HG1 VAL A 262       6.300  -8.397  -8.420  1.00 83.65           H
ATOM   3978  CG2 VAL A 262       5.479 -10.709  -9.603  1.00 83.65           C
ATOM   3979 1HG2 VAL A 262       6.040 -11.430  -9.009  1.00 83.65           H
ATOM   3980 2HG2 VAL A 262       4.796 -11.239 -10.267  1.00 83.65           H
ATOM   3981 3HG2 VAL A 262       6.171 -10.110 -10.195  1.00 83.65           H
ATOM   3982  HN  VAL A 262       2.731 -10.947  -9.637  1.00 83.65           H
ATOM   3983  N   PHE A 263       2.010  -8.996  -7.197  1.00 76.55           N
ATOM   3984  CA  PHE A 263       1.277  -8.122  -6.297  1.00 76.55           C
ATOM   3985  C   PHE A 263       0.573  -8.928  -5.203  1.00 76.55           C
ATOM   3986  O   PHE A 263       0.718  -8.632  -4.018  1.00 76.55           O
ATOM   3987  HA  PHE A 263       2.001  -7.448  -5.839  1.00 76.55           H
ATOM   3988  CB  PHE A 263       0.225  -7.396  -7.136  1.00 76.55           C
ATOM   3989 1HB  PHE A 263       0.727  -6.832  -7.922  1.00 76.55           H
ATOM   3990 2HB  PHE A 263      -0.406  -8.136  -7.629  1.00 76.55           H
ATOM   3991  CG  PHE A 263      -0.664  -6.443  -6.333  1.00 76.55           C
ATOM   3992  CD1 PHE A 263      -1.946  -6.791  -6.044  1.00 76.55           C
ATOM   3993  HD1 PHE A 263      -2.341  -7.748  -6.384  1.00 76.55           H
ATOM   3994  CD2 PHE A 263      -0.171  -5.249  -5.909  1.00 76.55           C
ATOM   3995  HD2 PHE A 263       0.857  -4.970  -6.142  1.00 76.55           H
ATOM   3996  CE1 PHE A 263      -2.770  -5.907  -5.299  1.00 76.55           C
ATOM   3997  HE1 PHE A 263      -3.798  -6.186  -5.066  1.00 76.55           H
ATOM   3998  CE2 PHE A 263      -0.995  -4.365  -5.164  1.00 76.55           C
ATOM   3999  HE2 PHE A 263      -0.600  -3.407  -4.824  1.00 76.55           H
ATOM   4000  CZ  PHE A 263      -2.277  -4.712  -4.874  1.00 76.55           C
ATOM   4001  HZ  PHE A 263      -2.910  -4.034  -4.302  1.00 76.55           H
ATOM   4002  HN  PHE A 263       1.709  -8.969  -8.150  1.00 76.55           H
ATOM   4003  N   VAL A 264      -0.176  -9.930  -5.640  1.00 83.21           N
ATOM   4004  CA  VAL A 264      -0.988 -10.712  -4.723  1.00 83.21           C
ATOM   4005  C   VAL A 264      -0.079 -11.397  -3.701  1.00 83.21           C
ATOM   4006  O   VAL A 264      -0.370 -11.395  -2.506  1.00 83.21           O
ATOM   4007  HA  VAL A 264      -1.649 -10.022  -4.198  1.00 83.21           H
ATOM   4008  CB  VAL A 264      -1.857 -11.698  -5.506  1.00 83.21           C
ATOM   4009  HB  VAL A 264      -1.204 -12.274  -6.162  1.00 83.21           H
ATOM   4010  CG1 VAL A 264      -2.559 -12.678  -4.564  1.00 83.21           C
ATOM   4011 1HG1 VAL A 264      -1.813 -13.240  -4.002  1.00 83.21           H
ATOM   4012 2HG1 VAL A 264      -3.194 -12.125  -3.872  1.00 83.21           H
ATOM   4013 3HG1 VAL A 264      -3.171 -13.367  -5.146  1.00 83.21           H
ATOM   4014  CG2 VAL A 264      -2.870 -10.959  -6.383  1.00 83.21           C
ATOM   4015 1HG2 VAL A 264      -3.516 -10.347  -5.754  1.00 83.21           H
ATOM   4016 2HG2 VAL A 264      -2.341 -10.322  -7.091  1.00 83.21           H
ATOM   4017 3HG2 VAL A 264      -3.475 -11.684  -6.928  1.00 83.21           H
ATOM   4018  HN  VAL A 264      -0.232 -10.209  -6.598  1.00 83.21           H
ATOM   4019  N   LEU A 265       1.004 -11.968  -4.208  1.00 87.21           N
ATOM   4020  CA  LEU A 265       1.901 -12.747  -3.372  1.00 87.21           C
ATOM   4021  C   LEU A 265       2.523 -11.836  -2.312  1.00 87.21           C
ATOM   4022  O   LEU A 265       2.786 -12.271  -1.192  1.00 87.21           O
ATOM   4023  HA  LEU A 265       1.301 -13.505  -2.867  1.00 87.21           H
ATOM   4024  CB  LEU A 265       2.930 -13.484  -4.231  1.00 87.21           C
ATOM   4025 1HB  LEU A 265       3.341 -12.779  -4.954  1.00 87.21           H
ATOM   4026 2HB  LEU A 265       3.753 -13.797  -3.589  1.00 87.21           H
ATOM   4027  CG  LEU A 265       2.417 -14.709  -4.990  1.00 87.21           C
ATOM   4028  HG  LEU A 265       1.570 -14.402  -5.603  1.00 87.21           H
ATOM   4029  CD1 LEU A 265       3.487 -15.255  -5.938  1.00 87.21           C
ATOM   4030 1HD1 LEU A 265       3.759 -14.486  -6.660  1.00 87.21           H
ATOM   4031 2HD1 LEU A 265       4.368 -15.543  -5.364  1.00 87.21           H
ATOM   4032 3HD1 LEU A 265       3.096 -16.126  -6.464  1.00 87.21           H
ATOM   4033  CD2 LEU A 265       1.909 -15.780  -4.022  1.00 87.21           C
ATOM   4034 1HD2 LEU A 265       2.721 -16.091  -3.365  1.00 87.21           H
ATOM   4035 2HD2 LEU A 265       1.093 -15.372  -3.425  1.00 87.21           H
ATOM   4036 3HD2 LEU A 265       1.550 -16.640  -4.588  1.00 87.21           H
ATOM   4037  HN  LEU A 265       1.271 -11.905  -5.170  1.00 87.21           H
ATOM   4038  N   SER A 266       2.741 -10.589  -2.704  1.00 89.10           N
ATOM   4039  CA  SER A 266       3.404  -9.636  -1.830  1.00 89.10           C
ATOM   4040  C   SER A 266       2.406  -9.077  -0.814  1.00 89.10           C
ATOM   4041  O   SER A 266       2.756  -8.848   0.343  1.00 89.10           O
ATOM   4042  HA  SER A 266       4.187 -10.202  -1.326  1.00 89.10           H
ATOM   4043  CB  SER A 266       4.035  -8.498  -2.635  1.00 89.10           C
ATOM   4044 1HB  SER A 266       4.516  -7.796  -1.954  1.00 89.10           H
ATOM   4045 2HB  SER A 266       4.815  -8.900  -3.281  1.00 89.10           H
ATOM   4046  OG  SER A 266       3.073  -7.807  -3.427  1.00 89.10           O
ATOM   4047  HG  SER A 266       3.052  -8.189  -4.351  1.00 89.10           H
ATOM   4048  HN  SER A 266       2.474 -10.229  -3.598  1.00 89.10           H
ATOM   4049  N   GLN A 267       1.184  -8.873  -1.282  1.00 84.48           N
ATOM   4050  CA  GLN A 267       0.199  -8.137  -0.509  1.00 84.48           C
ATOM   4051  C   GLN A 267      -0.600  -9.092   0.380  1.00 84.48           C
ATOM   4052  O   GLN A 267      -1.049  -8.711   1.460  1.00 84.48           O
ATOM   4053  HA  GLN A 267       0.773  -7.448   0.111  1.00 84.48           H
ATOM   4054  CB  GLN A 267      -0.729  -7.334  -1.423  1.00 84.48           C
ATOM   4055 1HB  GLN A 267      -1.181  -7.997  -2.161  1.00 84.48           H
ATOM   4056 2HB  GLN A 267      -1.543  -6.907  -0.837  1.00 84.48           H
ATOM   4057  CG  GLN A 267       0.036  -6.217  -2.136  1.00 84.48           C
ATOM   4058 1HG  GLN A 267       0.875  -6.640  -2.687  1.00 84.48           H
ATOM   4059 2HG  GLN A 267      -0.614  -5.734  -2.865  1.00 84.48           H
ATOM   4060  CD  GLN A 267       0.548  -5.179  -1.135  1.00 84.48           C
ATOM   4061  OE1 GLN A 267      -0.018  -4.969  -0.075  1.00 84.48           O
ATOM   4062  NE2 GLN A 267       1.647  -4.542  -1.530  1.00 84.48           N
ATOM   4063 1HE2 GLN A 267       2.061  -4.762  -2.414  1.00 84.48           H
ATOM   4064 2HE2 GLN A 267       2.058  -3.844  -0.944  1.00 84.48           H
ATOM   4065  HN  GLN A 267       0.864  -9.200  -2.171  1.00 84.48           H
ATOM   4066  N   PHE A 268      -0.753 -10.315  -0.107  1.00 91.25           N
ATOM   4067  CA  PHE A 268      -1.679 -11.253   0.503  1.00 91.25           C
ATOM   4068  C   PHE A 268      -1.285 -11.549   1.952  1.00 91.25           C
ATOM   4069  O   PHE A 268      -2.104 -11.422   2.860  1.00 91.25           O
ATOM   4070  HA  PHE A 268      -2.666 -10.792   0.484  1.00 91.25           H
ATOM   4071  CB  PHE A 268      -1.603 -12.548  -0.308  1.00 91.25           C
ATOM   4072 1HB  PHE A 268      -1.807 -12.322  -1.354  1.00 91.25           H
ATOM   4073 2HB  PHE A 268      -0.585 -12.937  -0.259  1.00 91.25           H
ATOM   4074  CG  PHE A 268      -2.571 -13.635   0.163  1.00 91.25           C
ATOM   4075  CD1 PHE A 268      -2.122 -14.655   0.943  1.00 91.25           C
ATOM   4076  HD1 PHE A 268      -1.073 -14.697   1.233  1.00 91.25           H
ATOM   4077  CD2 PHE A 268      -3.881 -13.582  -0.200  1.00 91.25           C
ATOM   4078  HD2 PHE A 268      -4.241 -12.765  -0.825  1.00 91.25           H
ATOM   4079  CE1 PHE A 268      -3.021 -15.663   1.380  1.00 91.25           C
ATOM   4080  HE1 PHE A 268      -2.661 -16.480   2.005  1.00 91.25           H
ATOM   4081  CE2 PHE A 268      -4.780 -14.591   0.237  1.00 91.25           C
ATOM   4082  HE2 PHE A 268      -5.830 -14.548  -0.053  1.00 91.25           H
ATOM   4083  CZ  PHE A 268      -4.331 -15.610   1.017  1.00 91.25           C
ATOM   4084  HZ  PHE A 268      -5.021 -16.385   1.353  1.00 91.25           H
ATOM   4085  HN  PHE A 268      -0.258 -10.666  -0.902  1.00 91.25           H
ATOM   4086  N   PRO A 269      -0.028 -11.948   2.193  1.00 94.78           N
ATOM   4087  CA  PRO A 269       0.407 -12.293   3.549  1.00 94.78           C
ATOM   4088  C   PRO A 269       0.108 -11.188   4.549  1.00 94.78           C
ATOM   4089  O   PRO A 269      -0.369 -11.456   5.651  1.00 94.78           O
ATOM   4090  HA  PRO A 269      -0.146 -13.161   3.910  1.00 94.78           H
ATOM   4091  CB  PRO A 269       1.910 -12.531   3.397  1.00 94.78           C
ATOM   4092 1HB  PRO A 269       2.481 -11.622   3.587  1.00 94.78           H
ATOM   4093 2HB  PRO A 269       2.270 -13.285   4.098  1.00 94.78           H
ATOM   4094  CG  PRO A 269       2.051 -12.993   1.952  1.00 94.78           C
ATOM   4095 1HG  PRO A 269       3.069 -12.867   1.584  1.00 94.78           H
ATOM   4096 2HG  PRO A 269       1.814 -14.051   1.840  1.00 94.78           H
ATOM   4097  CD  PRO A 269       1.063 -12.105   1.214  1.00 94.78           C
ATOM   4098 1HD  PRO A 269       1.502 -11.144   0.947  1.00 94.78           H
ATOM   4099 2HD  PRO A 269       0.720 -12.564   0.286  1.00 94.78           H
ATOM   4100  N   TYR A 270       0.400  -9.964   4.135  1.00 92.28           N
ATOM   4101  CA  TYR A 270       0.223  -8.817   5.008  1.00 92.28           C
ATOM   4102  C   TYR A 270      -1.253  -8.619   5.362  1.00 92.28           C
ATOM   4103  O   TYR A 270      -1.592  -8.397   6.523  1.00 92.28           O
ATOM   4104  HA  TYR A 270       0.787  -9.000   5.923  1.00 92.28           H
ATOM   4105  CB  TYR A 270       0.711  -7.603   4.215  1.00 92.28           C
ATOM   4106 1HB  TYR A 270       1.778  -7.716   4.018  1.00 92.28           H
ATOM   4107 2HB  TYR A 270       0.209  -7.588   3.248  1.00 92.28           H
ATOM   4108  CG  TYR A 270       0.475  -6.264   4.917  1.00 92.28           C
ATOM   4109  CD1 TYR A 270      -0.288  -5.290   4.306  1.00 92.28           C
ATOM   4110  HD1 TYR A 270      -0.723  -5.475   3.324  1.00 92.28           H
ATOM   4111  CD2 TYR A 270       1.026  -6.031   6.160  1.00 92.28           C
ATOM   4112  HD2 TYR A 270       1.630  -6.800   6.643  1.00 92.28           H
ATOM   4113  CE1 TYR A 270      -0.510  -4.030   4.967  1.00 92.28           C
ATOM   4114  HE1 TYR A 270      -1.111  -3.252   4.496  1.00 92.28           H
ATOM   4115  CE2 TYR A 270       0.804  -4.771   6.821  1.00 92.28           C
ATOM   4116  HE2 TYR A 270       1.234  -4.573   7.803  1.00 92.28           H
ATOM   4117  CZ  TYR A 270       0.047  -3.833   6.192  1.00 92.28           C
ATOM   4118  OH  TYR A 270      -0.163  -2.643   6.816  1.00 92.28           O
ATOM   4119  HH  TYR A 270       0.056  -2.723   7.788  1.00 92.28           H
ATOM   4120  HN  TYR A 270       0.751  -9.751   3.223  1.00 92.28           H
ATOM   4121  N   ASN A 271      -2.090  -8.708   4.339  1.00 89.99           N
ATOM   4122  CA  ASN A 271      -3.508  -8.441   4.508  1.00 89.99           C
ATOM   4123  C   ASN A 271      -4.138  -9.560   5.340  1.00 89.99           C
ATOM   4124  O   ASN A 271      -5.138  -9.344   6.022  1.00 89.99           O
ATOM   4125  HA  ASN A 271      -3.561  -7.473   5.004  1.00 89.99           H
ATOM   4126  CB  ASN A 271      -4.225  -8.397   3.157  1.00 89.99           C
ATOM   4127 1HB  ASN A 271      -3.881  -9.220   2.531  1.00 89.99           H
ATOM   4128 2HB  ASN A 271      -5.296  -8.536   3.305  1.00 89.99           H
ATOM   4129  CG  ASN A 271      -3.971  -7.067   2.445  1.00 89.99           C
ATOM   4130  OD1 ASN A 271      -4.416  -6.012   2.867  1.00 89.99           O
ATOM   4131  ND2 ASN A 271      -3.233  -7.175   1.344  1.00 89.99           N
ATOM   4132 1HD2 ASN A 271      -2.899  -8.071   1.051  1.00 89.99           H
ATOM   4133 2HD2 ASN A 271      -3.013  -6.360   0.808  1.00 89.99           H
ATOM   4134  HN  ASN A 271      -1.814  -8.956   3.410  1.00 89.99           H
ATOM   4135  N   CYS A 272      -3.526 -10.732   5.257  1.00 94.92           N
ATOM   4136  CA  CYS A 272      -3.949 -11.857   6.074  1.00 94.92           C
ATOM   4137  C   CYS A 272      -3.820 -11.458   7.545  1.00 94.92           C
ATOM   4138  O   CYS A 272      -4.730 -11.694   8.338  1.00 94.92           O
ATOM   4139  HA  CYS A 272      -4.989 -12.057   5.817  1.00 94.92           H
ATOM   4140  CB  CYS A 272      -3.149 -13.122   5.753  1.00 94.92           C
ATOM   4141 1HB  CYS A 272      -2.083 -12.892   5.731  1.00 94.92           H
ATOM   4142 2HB  CYS A 272      -3.299 -13.865   6.536  1.00 94.92           H
ATOM   4143  SG  CYS A 272      -3.674 -13.801   4.137  1.00 94.92           S
ATOM   4144  HG  CYS A 272      -3.050 -12.892   3.394  1.00 94.92           H
ATOM   4145  HN  CYS A 272      -2.755 -10.919   4.647  1.00 94.92           H
ATOM   4146  N   ILE A 273      -2.681 -10.861   7.866  1.00 94.03           N
ATOM   4147  CA  ILE A 273      -2.393 -10.486   9.240  1.00 94.03           C
ATOM   4148  C   ILE A 273      -3.254  -9.282   9.626  1.00 94.03           C
ATOM   4149  O   ILE A 273      -3.729  -9.191  10.757  1.00 94.03           O
ATOM   4150  HA  ILE A 273      -2.673 -11.328   9.873  1.00 94.03           H
ATOM   4151  CB  ILE A 273      -0.893 -10.257   9.429  1.00 94.03           C
ATOM   4152  HB  ILE A 273      -0.557  -9.550   8.670  1.00 94.03           H
ATOM   4153  CG1 ILE A 273      -0.108 -11.553   9.219  1.00 94.03           C
ATOM   4154 1HG1 ILE A 273      -0.479 -12.321   9.899  1.00 94.03           H
ATOM   4155 2HG1 ILE A 273      -0.271 -11.920   8.205  1.00 94.03           H
ATOM   4156  CG2 ILE A 273      -0.603  -9.626  10.793  1.00 94.03           C
ATOM   4157 1HG2 ILE A 273      -1.115  -8.667  10.866  1.00 94.03           H
ATOM   4158 2HG2 ILE A 273      -0.957 -10.289  11.582  1.00 94.03           H
ATOM   4159 3HG2 ILE A 273       0.471  -9.474  10.901  1.00 94.03           H
ATOM   4160  CD1 ILE A 273       1.387 -11.334   9.454  1.00 94.03           C
ATOM   4161 1HD1 ILE A 273       1.759 -10.584   8.756  1.00 94.03           H
ATOM   4162 2HD1 ILE A 273       1.548 -10.990  10.476  1.00 94.03           H
ATOM   4163 3HD1 ILE A 273       1.921 -12.271   9.298  1.00 94.03           H
ATOM   4164  HN  ILE A 273      -1.964 -10.633   7.207  1.00 94.03           H
ATOM   4165  N   LEU A 274      -3.428  -8.386   8.665  1.00 90.57           N
ATOM   4166  CA  LEU A 274      -4.291  -7.235   8.863  1.00 90.57           C
ATOM   4167  C   LEU A 274      -5.684  -7.713   9.280  1.00 90.57           C
ATOM   4168  O   LEU A 274      -6.316  -7.112  10.148  1.00 90.57           O
ATOM   4169  HA  LEU A 274      -3.870  -6.646   9.678  1.00 90.57           H
ATOM   4170  CB  LEU A 274      -4.294  -6.347   7.617  1.00 90.57           C
ATOM   4171 1HB  LEU A 274      -4.277  -6.990   6.737  1.00 90.57           H
ATOM   4172 2HB  LEU A 274      -5.233  -5.794   7.591  1.00 90.57           H
ATOM   4173  CG  LEU A 274      -3.142  -5.346   7.505  1.00 90.57           C
ATOM   4174  HG  LEU A 274      -2.204  -5.899   7.539  1.00 90.57           H
ATOM   4175  CD1 LEU A 274      -3.185  -4.609   6.164  1.00 90.57           C
ATOM   4176 1HD1 LEU A 274      -3.102  -5.330   5.351  1.00 90.57           H
ATOM   4177 2HD1 LEU A 274      -4.128  -4.069   6.076  1.00 90.57           H
ATOM   4178 3HD1 LEU A 274      -2.356  -3.904   6.111  1.00 90.57           H
ATOM   4179  CD2 LEU A 274      -3.139  -4.378   8.690  1.00 90.57           C
ATOM   4180 1HD2 LEU A 274      -4.080  -3.828   8.713  1.00 90.57           H
ATOM   4181 2HD2 LEU A 274      -3.025  -4.940   9.617  1.00 90.57           H
ATOM   4182 3HD2 LEU A 274      -2.311  -3.678   8.585  1.00 90.57           H
ATOM   4183  HN  LEU A 274      -2.992  -8.438   7.767  1.00 90.57           H
ATOM   4184  N   LEU A 275      -6.121  -8.789   8.643  1.00 92.98           N
ATOM   4185  CA  LEU A 275      -7.433  -9.344   8.925  1.00 92.98           C
ATOM   4186  C   LEU A 275      -7.481  -9.815  10.380  1.00 92.98           C
ATOM   4187  O   LEU A 275      -8.426  -9.508  11.105  1.00 92.98           O
ATOM   4188  HA  LEU A 275      -8.162  -8.543   8.798  1.00 92.98           H
ATOM   4189  CB  LEU A 275      -7.781 -10.438   7.914  1.00 92.98           C
ATOM   4190 1HB  LEU A 275      -7.715 -10.013   6.912  1.00 92.98           H
ATOM   4191 2HB  LEU A 275      -7.025 -11.220   7.979  1.00 92.98           H
ATOM   4192  CG  LEU A 275      -9.158 -11.085   8.073  1.00 92.98           C
ATOM   4193  HG  LEU A 275      -9.244 -11.460   9.093  1.00 92.98           H
ATOM   4194  CD1 LEU A 275     -10.274 -10.057   7.874  1.00 92.98           C
ATOM   4195 1HD1 LEU A 275     -10.173  -9.264   8.614  1.00 92.98           H
ATOM   4196 2HD1 LEU A 275     -10.201  -9.631   6.873  1.00 92.98           H
ATOM   4197 3HD1 LEU A 275     -11.242 -10.544   7.992  1.00 92.98           H
ATOM   4198  CD2 LEU A 275      -9.312 -12.286   7.136  1.00 92.98           C
ATOM   4199 1HD2 LEU A 275      -9.197 -11.957   6.103  1.00 92.98           H
ATOM   4200 2HD2 LEU A 275      -8.548 -13.028   7.369  1.00 92.98           H
ATOM   4201 3HD2 LEU A 275     -10.299 -12.727   7.269  1.00 92.98           H
ATOM   4202  HN  LEU A 275      -5.596  -9.277   7.946  1.00 92.98           H
ATOM   4203  N   VAL A 276      -6.449 -10.553  10.764  1.00 94.88           N
ATOM   4204  CA  VAL A 276      -6.365 -11.076  12.117  1.00 94.88           C
ATOM   4205  C   VAL A 276      -6.427  -9.916  13.113  1.00 94.88           C
ATOM   4206  O   VAL A 276      -7.172  -9.971  14.090  1.00 94.88           O
ATOM   4207  HA  VAL A 276      -7.230 -11.720  12.275  1.00 94.88           H
ATOM   4208  CB  VAL A 276      -5.104 -11.929  12.271  1.00 94.88           C
ATOM   4209  HB  VAL A 276      -4.250 -11.321  11.972  1.00 94.88           H
ATOM   4210  CG1 VAL A 276      -4.898 -12.344  13.729  1.00 94.88           C
ATOM   4211 1HG1 VAL A 276      -4.795 -11.453  14.349  1.00 94.88           H
ATOM   4212 2HG1 VAL A 276      -5.756 -12.925  14.066  1.00 94.88           H
ATOM   4213 3HG1 VAL A 276      -3.995 -12.949  13.810  1.00 94.88           H
ATOM   4214  CG2 VAL A 276      -5.155 -13.153  11.354  1.00 94.88           C
ATOM   4215 1HG2 VAL A 276      -6.022 -13.762  11.609  1.00 94.88           H
ATOM   4216 2HG2 VAL A 276      -5.232 -12.827  10.317  1.00 94.88           H
ATOM   4217 3HG2 VAL A 276      -4.247 -13.741  11.484  1.00 94.88           H
ATOM   4218  HN  VAL A 276      -5.681 -10.793  10.170  1.00 94.88           H
ATOM   4219  N   GLN A 277      -5.635  -8.892  12.830  1.00 91.49           N
ATOM   4220  CA  GLN A 277      -5.561  -7.737  13.709  1.00 91.49           C
ATOM   4221  C   GLN A 277      -6.925  -7.049  13.797  1.00 91.49           C
ATOM   4222  O   GLN A 277      -7.299  -6.537  14.851  1.00 91.49           O
ATOM   4223  HA  GLN A 277      -5.284  -8.134  14.685  1.00 91.49           H
ATOM   4224  CB  GLN A 277      -4.482  -6.759  13.240  1.00 91.49           C
ATOM   4225 1HB  GLN A 277      -4.575  -6.597  12.166  1.00 91.49           H
ATOM   4226 2HB  GLN A 277      -4.629  -5.792  13.722  1.00 91.49           H
ATOM   4227  CG  GLN A 277      -3.084  -7.289  13.563  1.00 91.49           C
ATOM   4228 1HG  GLN A 277      -3.019  -7.532  14.623  1.00 91.49           H
ATOM   4229 2HG  GLN A 277      -2.906  -8.213  13.013  1.00 91.49           H
ATOM   4230  CD  GLN A 277      -2.011  -6.260  13.203  1.00 91.49           C
ATOM   4231  OE1 GLN A 277      -2.207  -5.384  12.377  1.00 91.49           O
ATOM   4232  NE2 GLN A 277      -0.869  -6.415  13.866  1.00 91.49           N
ATOM   4233 1HE2 GLN A 277      -0.773  -7.155  14.532  1.00 91.49           H
ATOM   4234 2HE2 GLN A 277      -0.105  -5.790  13.700  1.00 91.49           H
ATOM   4235  HN  GLN A 277      -5.052  -8.843  12.019  1.00 91.49           H
ATOM   4236  N   THR A 278      -7.630  -7.059  12.675  1.00 92.43           N
ATOM   4237  CA  THR A 278      -8.928  -6.409  12.601  1.00 92.43           C
ATOM   4238  C   THR A 278      -9.941  -7.139  13.485  1.00 92.43           C
ATOM   4239  O   THR A 278     -10.704  -6.507  14.214  1.00 92.43           O
ATOM   4240  HA  THR A 278      -8.829  -5.398  12.997  1.00 92.43           H
ATOM   4241  CB  THR A 278      -9.341  -6.343  11.130  1.00 92.43           C
ATOM   4242  HB  THR A 278      -9.492  -7.343  10.723  1.00 92.43           H
ATOM   4243  OG1 THR A 278      -8.309  -5.578  10.513  1.00 92.43           O
ATOM   4244  HG1 THR A 278      -7.413  -5.924  10.792  1.00 92.43           H
ATOM   4245  CG2 THR A 278     -10.604  -5.508  10.913  1.00 92.43           C
ATOM   4246 1HG2 THR A 278     -10.430  -4.489  11.258  1.00 92.43           H
ATOM   4247 2HG2 THR A 278     -11.430  -5.946  11.474  1.00 92.43           H
ATOM   4248 3HG2 THR A 278     -10.853  -5.495   9.852  1.00 92.43           H
ATOM   4249  HN  THR A 278      -7.329  -7.499  11.829  1.00 92.43           H
ATOM   4250  N   ILE A 279      -9.916  -8.460  13.392  1.00 92.73           N
ATOM   4251  CA  ILE A 279     -10.824  -9.283  14.171  1.00 92.73           C
ATOM   4252  C   ILE A 279     -10.486  -9.143  15.657  1.00 92.73           C
ATOM   4253  O   ILE A 279     -11.380  -9.020  16.492  1.00 92.73           O
ATOM   4254  HA  ILE A 279     -11.832  -8.901  14.009  1.00 92.73           H
ATOM   4255  CB  ILE A 279     -10.802 -10.729  13.670  1.00 92.73           C
ATOM   4256  HB  ILE A 279      -9.769 -11.075  13.672  1.00 92.73           H
ATOM   4257  CG1 ILE A 279     -11.305 -10.816  12.227  1.00 92.73           C
ATOM   4258 1HG1 ILE A 279     -12.384 -10.665  12.205  1.00 92.73           H
ATOM   4259 2HG1 ILE A 279     -10.859 -10.018  11.634  1.00 92.73           H
ATOM   4260  CG2 ILE A 279     -11.589 -11.646  14.608  1.00 92.73           C
ATOM   4261 1HG2 ILE A 279     -11.146 -11.615  15.603  1.00 92.73           H
ATOM   4262 2HG2 ILE A 279     -12.625 -11.310  14.660  1.00 92.73           H
ATOM   4263 3HG2 ILE A 279     -11.557 -12.668  14.228  1.00 92.73           H
ATOM   4264  CD1 ILE A 279     -10.961 -12.173  11.609  1.00 92.73           C
ATOM   4265 1HD1 ILE A 279      -9.880 -12.310  11.611  1.00 92.73           H
ATOM   4266 2HD1 ILE A 279     -11.430 -12.967  12.191  1.00 92.73           H
ATOM   4267 3HD1 ILE A 279     -11.330 -12.208  10.583  1.00 92.73           H
ATOM   4268  HN  ILE A 279      -9.290  -8.967  12.798  1.00 92.73           H
ATOM   4269  N   ASP A 280      -9.192  -9.165  15.941  1.00 91.88           N
ATOM   4270  CA  ASP A 280      -8.726  -9.091  17.315  1.00 91.88           C
ATOM   4271  C   ASP A 280      -9.098  -7.729  17.903  1.00 91.88           C
ATOM   4272  O   ASP A 280      -9.405  -7.623  19.089  1.00 91.88           O
ATOM   4273  HA  ASP A 280      -9.220  -9.916  17.829  1.00 91.88           H
ATOM   4274  CB  ASP A 280      -7.205  -9.239  17.390  1.00 91.88           C
ATOM   4275 1HB  ASP A 280      -6.901 -10.162  16.895  1.00 91.88           H
ATOM   4276 2HB  ASP A 280      -6.729  -8.419  16.853  1.00 91.88           H
ATOM   4277  CG  ASP A 280      -6.726  -9.251  18.843  1.00 91.88           C
ATOM   4278  OD1 ASP A 280      -7.319 -10.020  19.629  1.00 91.88           O
ATOM   4279  OD2 ASP A 280      -5.777  -8.491  19.134  1.00 91.88           O
ATOM   4280  HN  ASP A 280      -8.469  -9.231  15.253  1.00 91.88           H
ATOM   4281  N   ALA A 281      -9.057  -6.719  17.046  1.00 91.37           N
ATOM   4282  CA  ALA A 281      -9.399  -5.370  17.462  1.00 91.37           C
ATOM   4283  C   ALA A 281     -10.844  -5.346  17.964  1.00 91.37           C
ATOM   4284  O   ALA A 281     -11.194  -4.535  18.821  1.00 91.37           O
ATOM   4285  HA  ALA A 281      -8.734  -5.097  18.282  1.00 91.37           H
ATOM   4286  CB  ALA A 281      -9.170  -4.403  16.299  1.00 91.37           C
ATOM   4287 1HB  ALA A 281      -8.123  -4.436  15.999  1.00 91.37           H
ATOM   4288 2HB  ALA A 281      -9.798  -4.693  15.456  1.00 91.37           H
ATOM   4289 3HB  ALA A 281      -9.427  -3.391  16.612  1.00 91.37           H
ATOM   4290  HN  ALA A 281      -8.798  -6.812  16.084  1.00 91.37           H
ATOM   4291  N   TYR A 282     -11.644  -6.245  17.410  1.00 78.88           N
ATOM   4292  CA  TYR A 282     -13.052  -6.313  17.764  1.00 78.88           C
ATOM   4293  C   TYR A 282     -13.289  -7.346  18.868  1.00 78.88           C
ATOM   4294  O   TYR A 282     -13.980  -7.066  19.847  1.00 78.88           O
ATOM   4295  HA  TYR A 282     -13.356  -5.331  18.125  1.00 78.88           H
ATOM   4296  CB  TYR A 282     -13.784  -6.761  16.498  1.00 78.88           C
ATOM   4297 1HB  TYR A 282     -13.500  -6.105  15.675  1.00 78.88           H
ATOM   4298 2HB  TYR A 282     -13.453  -7.765  16.234  1.00 78.88           H
ATOM   4299  CG  TYR A 282     -15.309  -6.760  16.628  1.00 78.88           C
ATOM   4300  CD1 TYR A 282     -15.985  -7.946  16.830  1.00 78.88           C
ATOM   4301  HD1 TYR A 282     -15.432  -8.883  16.898  1.00 78.88           H
ATOM   4302  CD2 TYR A 282     -16.008  -5.573  16.542  1.00 78.88           C
ATOM   4303  HD2 TYR A 282     -15.474  -4.637  16.381  1.00 78.88           H
ATOM   4304  CE1 TYR A 282     -17.419  -7.945  16.952  1.00 78.88           C
ATOM   4305  HE1 TYR A 282     -17.966  -8.875  17.113  1.00 78.88           H
ATOM   4306  CE2 TYR A 282     -17.443  -5.573  16.664  1.00 78.88           C
ATOM   4307  HE2 TYR A 282     -18.007  -4.642  16.598  1.00 78.88           H
ATOM   4308  CZ  TYR A 282     -18.078  -6.759  16.863  1.00 78.88           C
ATOM   4309  OH  TYR A 282     -19.433  -6.758  16.978  1.00 78.88           O
ATOM   4310  HH  TYR A 282     -19.781  -5.822  16.915  1.00 78.88           H
ATOM   4311  HN  TYR A 282     -11.346  -6.916  16.732  1.00 78.88           H
ATOM   4312  N   ALA A 283     -12.704  -8.518  18.674  1.00 89.09           N
ATOM   4313  CA  ALA A 283     -13.041  -9.668  19.496  1.00 89.09           C
ATOM   4314  C   ALA A 283     -12.078  -9.742  20.682  1.00 89.09           C
ATOM   4315  O   ALA A 283     -12.383 -10.367  21.697  1.00 89.09           O
ATOM   4316  HA  ALA A 283     -14.054  -9.524  19.870  1.00 89.09           H
ATOM   4317  CB  ALA A 283     -13.008 -10.936  18.639  1.00 89.09           C
ATOM   4318 1HB  ALA A 283     -13.730 -10.845  17.828  1.00 89.09           H
ATOM   4319 2HB  ALA A 283     -12.009 -11.067  18.222  1.00 89.09           H
ATOM   4320 3HB  ALA A 283     -13.261 -11.798  19.255  1.00 89.09           H
ATOM   4321  HN  ALA A 283     -12.012  -8.689  17.972  1.00 89.09           H
ATOM   4322  N   MET A 284     -10.933  -9.095  20.516  1.00 82.04           N
ATOM   4323  CA  MET A 284      -9.925  -9.077  21.561  1.00 82.04           C
ATOM   4324  C   MET A 284      -9.664 -10.487  22.096  1.00 82.04           C
ATOM   4325  O   MET A 284      -9.588 -10.691  23.306  1.00 82.04           O
ATOM   4326  HA  MET A 284      -9.022  -8.687  21.091  1.00 82.04           H
ATOM   4327  CB  MET A 284     -10.391  -8.175  22.705  1.00 82.04           C
ATOM   4328 1HB  MET A 284     -11.295  -8.587  23.153  1.00 82.04           H
ATOM   4329 2HB  MET A 284      -9.631  -8.150  23.487  1.00 82.04           H
ATOM   4330  CG  MET A 284     -10.665  -6.754  22.207  1.00 82.04           C
ATOM   4331 1HG  MET A 284      -9.759  -6.332  21.771  1.00 82.04           H
ATOM   4332 2HG  MET A 284     -11.417  -6.775  21.419  1.00 82.04           H
ATOM   4333  SD  MET A 284     -11.225  -5.731  23.558  1.00 82.04           S
ATOM   4334  CE  MET A 284     -11.601  -4.227  22.672  1.00 82.04           C
ATOM   4335 1HE  MET A 284     -10.699  -3.859  22.182  1.00 82.04           H
ATOM   4336 2HE  MET A 284     -12.366  -4.429  21.922  1.00 82.04           H
ATOM   4337 3HE  MET A 284     -11.967  -3.475  23.371  1.00 82.04           H
ATOM   4338  HN  MET A 284     -10.692  -8.590  19.687  1.00 82.04           H
ATOM   4339  N   PHE A 285      -9.535 -11.423  21.167  1.00 85.13           N
ATOM   4340  CA  PHE A 285      -9.464 -12.829  21.527  1.00 85.13           C
ATOM   4341  C   PHE A 285      -8.024 -13.243  21.837  1.00 85.13           C
ATOM   4342  O   PHE A 285      -7.788 -14.321  22.380  1.00 85.13           O
ATOM   4343  HA  PHE A 285     -10.079 -12.967  22.416  1.00 85.13           H
ATOM   4344  CB  PHE A 285      -9.962 -13.625  20.319  1.00 85.13           C
ATOM   4345 1HB  PHE A 285     -10.084 -14.668  20.609  1.00 85.13           H
ATOM   4346 2HB  PHE A 285     -10.948 -13.256  20.035  1.00 85.13           H
ATOM   4347  CG  PHE A 285      -9.037 -13.554  19.102  1.00 85.13           C
ATOM   4348  CD1 PHE A 285      -9.220 -12.585  18.165  1.00 85.13           C
ATOM   4349  HD1 PHE A 285     -10.025 -11.859  18.281  1.00 85.13           H
ATOM   4350  CD2 PHE A 285      -8.033 -14.459  18.957  1.00 85.13           C
ATOM   4351  HD2 PHE A 285      -7.887 -15.236  19.708  1.00 85.13           H
ATOM   4352  CE1 PHE A 285      -8.361 -12.519  17.036  1.00 85.13           C
ATOM   4353  HE1 PHE A 285      -8.508 -11.742  16.285  1.00 85.13           H
ATOM   4354  CE2 PHE A 285      -7.175 -14.393  17.828  1.00 85.13           C
ATOM   4355  HE2 PHE A 285      -6.370 -15.119  17.712  1.00 85.13           H
ATOM   4356  CZ  PHE A 285      -7.357 -13.424  16.891  1.00 85.13           C
ATOM   4357  HZ  PHE A 285      -6.698 -13.374  16.024  1.00 85.13           H
ATOM   4358  HN  PHE A 285      -9.479 -11.234  20.187  1.00 85.13           H
ATOM   4359  N   ILE A 286      -7.099 -12.365  21.479  1.00 85.93           N
ATOM   4360  CA  ILE A 286      -5.691 -12.612  21.741  1.00 85.93           C
ATOM   4361  C   ILE A 286      -5.344 -12.118  23.146  1.00 85.93           C
ATOM   4362  O   ILE A 286      -5.173 -10.919  23.362  1.00 85.93           O
ATOM   4363  HA  ILE A 286      -5.537 -13.691  21.706  1.00 85.93           H
ATOM   4364  CB  ILE A 286      -4.825 -11.996  20.640  1.00 85.93           C
ATOM   4365  HB  ILE A 286      -5.011 -10.922  20.621  1.00 85.93           H
ATOM   4366  CG1 ILE A 286      -5.211 -12.546  19.266  1.00 85.93           C
ATOM   4367 1HG1 ILE A 286      -4.999 -13.615  19.226  1.00 85.93           H
ATOM   4368 2HG1 ILE A 286      -6.283 -12.428  19.111  1.00 85.93           H
ATOM   4369  CG2 ILE A 286      -3.337 -12.191  20.939  1.00 85.93           C
ATOM   4370 1HG2 ILE A 286      -3.091 -11.712  21.887  1.00 85.93           H
ATOM   4371 2HG2 ILE A 286      -3.116 -13.257  21.002  1.00 85.93           H
ATOM   4372 3HG2 ILE A 286      -2.745 -11.743  20.142  1.00 85.93           H
ATOM   4373  CD1 ILE A 286      -4.446 -11.827  18.153  1.00 85.93           C
ATOM   4374 1HD1 ILE A 286      -4.679 -10.762  18.181  1.00 85.93           H
ATOM   4375 2HD1 ILE A 286      -3.375 -11.968  18.298  1.00 85.93           H
ATOM   4376 3HD1 ILE A 286      -4.739 -12.237  17.187  1.00 85.93           H
ATOM   4377  HN  ILE A 286      -7.297 -11.500  21.019  1.00 85.93           H
ATOM   4378  N   SER A 287      -5.249 -13.067  24.066  1.00 84.06           N
ATOM   4379  CA  SER A 287      -4.930 -12.743  25.446  1.00 84.06           C
ATOM   4380  C   SER A 287      -3.512 -13.212  25.779  1.00 84.06           C
ATOM   4381  O   SER A 287      -2.946 -12.815  26.796  1.00 84.06           O
ATOM   4382  HA  SER A 287      -4.998 -11.657  25.510  1.00 84.06           H
ATOM   4383  CB  SER A 287      -5.938 -13.374  26.408  1.00 84.06           C
ATOM   4384 1HB  SER A 287      -5.642 -13.160  27.435  1.00 84.06           H
ATOM   4385 2HB  SER A 287      -6.917 -12.920  26.257  1.00 84.06           H
ATOM   4386  OG  SER A 287      -6.036 -14.784  26.228  1.00 84.06           O
ATOM   4387  HG  SER A 287      -6.736 -15.159  26.837  1.00 84.06           H
ATOM   4388  HN  SER A 287      -5.387 -14.040  23.882  1.00 84.06           H
ATOM   4389  N   ASN A 288      -2.980 -14.051  24.903  1.00 85.48           N
ATOM   4390  CA  ASN A 288      -1.671 -14.640  25.130  1.00 85.48           C
ATOM   4391  C   ASN A 288      -0.593 -13.707  24.576  1.00 85.48           C
ATOM   4392  O   ASN A 288      -0.606 -13.372  23.392  1.00 85.48           O
ATOM   4393  HA  ASN A 288      -1.598 -14.767  26.210  1.00 85.48           H
ATOM   4394  CB  ASN A 288      -1.542 -15.988  24.417  1.00 85.48           C
ATOM   4395 1HB  ASN A 288      -2.403 -16.613  24.655  1.00 85.48           H
ATOM   4396 2HB  ASN A 288      -1.549 -15.835  23.338  1.00 85.48           H
ATOM   4397  CG  ASN A 288      -0.255 -16.705  24.828  1.00 85.48           C
ATOM   4398  OD1 ASN A 288       0.771 -16.096  25.083  1.00 85.48           O
ATOM   4399  ND2 ASN A 288      -0.365 -18.029  24.878  1.00 85.48           N
ATOM   4400 1HD2 ASN A 288      -1.237 -18.467  24.657  1.00 85.48           H
ATOM   4401 2HD2 ASN A 288       0.423 -18.587  25.137  1.00 85.48           H
ATOM   4402  HN  ASN A 288      -3.426 -14.329  24.052  1.00 85.48           H
ATOM   4403  N   CYS A 289       0.315 -13.314  25.457  1.00 90.84           N
ATOM   4404  CA  CYS A 289       1.344 -12.354  25.095  1.00 90.84           C
ATOM   4405  C   CYS A 289       2.218 -12.977  24.004  1.00 90.84           C
ATOM   4406  O   CYS A 289       2.634 -12.292  23.071  1.00 90.84           O
ATOM   4407  HA  CYS A 289       0.829 -11.470  24.719  1.00 90.84           H
ATOM   4408  CB  CYS A 289       2.167 -11.922  26.309  1.00 90.84           C
ATOM   4409 1HB  CYS A 289       1.511 -11.507  27.075  1.00 90.84           H
ATOM   4410 2HB  CYS A 289       2.663 -12.787  26.749  1.00 90.84           H
ATOM   4411  SG  CYS A 289       3.411 -10.675  25.811  1.00 90.84           S
ATOM   4412  HN  CYS A 289       0.354 -13.639  26.402  1.00 90.84           H
ATOM   4413  N   ALA A 290       2.472 -14.268  24.159  1.00 92.82           N
ATOM   4414  CA  ALA A 290       3.353 -14.973  23.243  1.00 92.82           C
ATOM   4415  C   ALA A 290       2.765 -14.914  21.832  1.00 92.82           C
ATOM   4416  O   ALA A 290       3.489 -14.684  20.864  1.00 92.82           O
ATOM   4417  HA  ALA A 290       4.315 -14.462  23.249  1.00 92.82           H
ATOM   4418  CB  ALA A 290       3.554 -16.409  23.732  1.00 92.82           C
ATOM   4419 1HB  ALA A 290       4.000 -16.395  24.726  1.00 92.82           H
ATOM   4420 2HB  ALA A 290       2.590 -16.917  23.773  1.00 92.82           H
ATOM   4421 3HB  ALA A 290       4.214 -16.937  23.044  1.00 92.82           H
ATOM   4422  HN  ALA A 290       2.088 -14.829  24.893  1.00 92.82           H
ATOM   4423  N   VAL A 291       1.460 -15.127  21.759  1.00 93.16           N
ATOM   4424  CA  VAL A 291       0.767 -15.102  20.482  1.00 93.16           C
ATOM   4425  C   VAL A 291       0.818 -13.684  19.907  1.00 93.16           C
ATOM   4426  O   VAL A 291       1.072 -13.502  18.718  1.00 93.16           O
ATOM   4427  HA  VAL A 291       1.298 -15.773  19.806  1.00 93.16           H
ATOM   4428  CB  VAL A 291      -0.659 -15.628  20.649  1.00 93.16           C
ATOM   4429  HB  VAL A 291      -1.165 -14.999  21.381  1.00 93.16           H
ATOM   4430  CG1 VAL A 291      -1.436 -15.536  19.334  1.00 93.16           C
ATOM   4431 1HG1 VAL A 291      -1.483 -14.496  19.012  1.00 93.16           H
ATOM   4432 2HG1 VAL A 291      -0.931 -16.130  18.572  1.00 93.16           H
ATOM   4433 3HG1 VAL A 291      -2.446 -15.917  19.481  1.00 93.16           H
ATOM   4434  CG2 VAL A 291      -0.655 -17.062  21.184  1.00 93.16           C
ATOM   4435 1HG2 VAL A 291      -0.123 -17.709  20.486  1.00 93.16           H
ATOM   4436 2HG2 VAL A 291      -0.157 -17.086  22.154  1.00 93.16           H
ATOM   4437 3HG2 VAL A 291      -1.682 -17.412  21.294  1.00 93.16           H
ATOM   4438  HN  VAL A 291       0.879 -15.313  22.551  1.00 93.16           H
ATOM   4439  N   SER A 292       0.571 -12.718  20.779  1.00 93.50           N
ATOM   4440  CA  SER A 292       0.545 -11.325  20.365  1.00 93.50           C
ATOM   4441  C   SER A 292       1.912 -10.918  19.812  1.00 93.50           C
ATOM   4442  O   SER A 292       1.994 -10.227  18.797  1.00 93.50           O
ATOM   4443  HA  SER A 292      -0.215 -11.270  19.586  1.00 93.50           H
ATOM   4444  CB  SER A 292       0.149 -10.412  21.527  1.00 93.50           C
ATOM   4445 1HB  SER A 292      -0.784 -10.767  21.965  1.00 93.50           H
ATOM   4446 2HB  SER A 292       0.908 -10.468  22.307  1.00 93.50           H
ATOM   4447  OG  SER A 292      -0.007  -9.058  21.113  1.00 93.50           O
ATOM   4448  HG  SER A 292      -0.835  -8.962  20.560  1.00 93.50           H
ATOM   4449  HN  SER A 292       0.393 -12.873  21.751  1.00 93.50           H
ATOM   4450  N   THR A 293       2.951 -11.362  20.504  1.00 90.27           N
ATOM   4451  CA  THR A 293       4.309 -11.022  20.115  1.00 90.27           C
ATOM   4452  C   THR A 293       4.612 -11.553  18.712  1.00 90.27           C
ATOM   4453  O   THR A 293       5.149 -10.831  17.874  1.00 90.27           O
ATOM   4454  HA  THR A 293       4.392  -9.936  20.071  1.00 90.27           H
ATOM   4455  CB  THR A 293       5.257 -11.564  21.187  1.00 90.27           C
ATOM   4456  HB  THR A 293       5.162 -12.645  21.280  1.00 90.27           H
ATOM   4457  OG1 THR A 293       4.926 -10.815  22.354  1.00 90.27           O
ATOM   4458  HG1 THR A 293       4.225 -11.294  22.880  1.00 90.27           H
ATOM   4459  CG2 THR A 293       6.718 -11.201  20.914  1.00 90.27           C
ATOM   4460 1HG2 THR A 293       6.825 -10.117  20.888  1.00 90.27           H
ATOM   4461 2HG2 THR A 293       7.023 -11.619  19.954  1.00 90.27           H
ATOM   4462 3HG2 THR A 293       7.348 -11.610  21.704  1.00 90.27           H
ATOM   4463  HN  THR A 293       2.876 -11.943  21.314  1.00 90.27           H
ATOM   4464  N   ASN A 294       4.253 -12.811  18.500  1.00 92.28           N
ATOM   4465  CA  ASN A 294       4.548 -13.471  17.240  1.00 92.28           C
ATOM   4466  C   ASN A 294       3.774 -12.782  16.115  1.00 92.28           C
ATOM   4467  O   ASN A 294       4.288 -12.626  15.008  1.00 92.28           O
ATOM   4468  HA  ASN A 294       5.628 -13.384  17.117  1.00 92.28           H
ATOM   4469  CB  ASN A 294       4.123 -14.940  17.275  1.00 92.28           C
ATOM   4470 1HB  ASN A 294       3.118 -15.022  17.688  1.00 92.28           H
ATOM   4471 2HB  ASN A 294       4.084 -15.335  16.260  1.00 92.28           H
ATOM   4472  CG  ASN A 294       5.095 -15.772  18.114  1.00 92.28           C
ATOM   4473  OD1 ASN A 294       6.226 -15.389  18.363  1.00 92.28           O
ATOM   4474  ND2 ASN A 294       4.593 -16.929  18.535  1.00 92.28           N
ATOM   4475 1HD2 ASN A 294       3.656 -17.185  18.295  1.00 92.28           H
ATOM   4476 2HD2 ASN A 294       5.152 -17.544  19.091  1.00 92.28           H
ATOM   4477  HN  ASN A 294       3.770 -13.375  19.170  1.00 92.28           H
ATOM   4478  N   ILE A 295       2.551 -12.387  16.436  1.00 92.14           N
ATOM   4479  CA  ILE A 295       1.696 -11.730  15.462  1.00 92.14           C
ATOM   4480  C   ILE A 295       2.332 -10.403  15.045  1.00 92.14           C
ATOM   4481  O   ILE A 295       2.339 -10.058  13.864  1.00 92.14           O
ATOM   4482  HA  ILE A 295       1.641 -12.377  14.587  1.00 92.14           H
ATOM   4483  CB  ILE A 295       0.274 -11.586  16.008  1.00 92.14           C
ATOM   4484  HB  ILE A 295       0.338 -11.238  17.039  1.00 92.14           H
ATOM   4485  CG1 ILE A 295      -0.445 -12.937  16.031  1.00 92.14           C
ATOM   4486 1HG1 ILE A 295      -0.631 -13.271  15.010  1.00 92.14           H
ATOM   4487 2HG1 ILE A 295       0.195 -13.685  16.499  1.00 92.14           H
ATOM   4488  CG2 ILE A 295      -0.511 -10.533  15.223  1.00 92.14           C
ATOM   4489 1HG2 ILE A 295      -0.006  -9.570  15.304  1.00 92.14           H
ATOM   4490 2HG2 ILE A 295      -0.567 -10.827  14.176  1.00 92.14           H
ATOM   4491 3HG2 ILE A 295      -1.518 -10.450  15.632  1.00 92.14           H
ATOM   4492  CD1 ILE A 295      -1.769 -12.841  16.791  1.00 92.14           C
ATOM   4493 1HD1 ILE A 295      -1.576 -12.530  17.818  1.00 92.14           H
ATOM   4494 2HD1 ILE A 295      -2.414 -12.110  16.305  1.00 92.14           H
ATOM   4495 3HD1 ILE A 295      -2.259 -13.815  16.792  1.00 92.14           H
ATOM   4496  HN  ILE A 295       2.144 -12.510  17.341  1.00 92.14           H
ATOM   4497  N   ASP A 296       2.851  -9.694  16.036  1.00 93.56           N
ATOM   4498  CA  ASP A 296       3.442  -8.389  15.794  1.00 93.56           C
ATOM   4499  C   ASP A 296       4.667  -8.549  14.891  1.00 93.56           C
ATOM   4500  O   ASP A 296       4.864  -7.767  13.962  1.00 93.56           O
ATOM   4501  HA  ASP A 296       2.654  -7.800  15.327  1.00 93.56           H
ATOM   4502  CB  ASP A 296       3.901  -7.741  17.102  1.00 93.56           C
ATOM   4503 1HB  ASP A 296       4.356  -8.494  17.745  1.00 93.56           H
ATOM   4504 2HB  ASP A 296       4.667  -6.995  16.893  1.00 93.56           H
ATOM   4505  CG  ASP A 296       2.726  -7.084  17.829  1.00 93.56           C
ATOM   4506  OD1 ASP A 296       1.578  -7.364  17.422  1.00 93.56           O
ATOM   4507  OD2 ASP A 296       3.003  -6.317  18.777  1.00 93.56           O
ATOM   4508  HN  ASP A 296       2.871  -9.997  16.989  1.00 93.56           H
ATOM   4509  N   ILE A 297       5.458  -9.568  15.195  1.00 93.39           N
ATOM   4510  CA  ILE A 297       6.642  -9.858  14.405  1.00 93.39           C
ATOM   4511  C   ILE A 297       6.223 -10.210  12.976  1.00 93.39           C
ATOM   4512  O   ILE A 297       6.802  -9.708  12.014  1.00 93.39           O
ATOM   4513  HA  ILE A 297       7.245  -8.950  14.374  1.00 93.39           H
ATOM   4514  CB  ILE A 297       7.487 -10.938  15.083  1.00 93.39           C
ATOM   4515  HB  ILE A 297       6.832 -11.768  15.349  1.00 93.39           H
ATOM   4516  CG1 ILE A 297       8.106 -10.417  16.381  1.00 93.39           C
ATOM   4517 1HG1 ILE A 297       8.843  -9.647  16.153  1.00 93.39           H
ATOM   4518 2HG1 ILE A 297       7.335  -9.949  16.993  1.00 93.39           H
ATOM   4519  CG2 ILE A 297       8.546 -11.488  14.124  1.00 93.39           C
ATOM   4520 1HG2 ILE A 297       8.056 -11.923  13.253  1.00 93.39           H
ATOM   4521 2HG2 ILE A 297       9.203 -10.679  13.805  1.00 93.39           H
ATOM   4522 3HG2 ILE A 297       9.132 -12.255  14.631  1.00 93.39           H
ATOM   4523  CD1 ILE A 297       8.770 -11.550  17.166  1.00 93.39           C
ATOM   4524 1HD1 ILE A 297       8.025 -12.306  17.413  1.00 93.39           H
ATOM   4525 2HD1 ILE A 297       9.557 -11.999  16.560  1.00 93.39           H
ATOM   4526 3HD1 ILE A 297       9.201 -11.152  18.084  1.00 93.39           H
ATOM   4527  HN  ILE A 297       5.301 -10.188  15.964  1.00 93.39           H
ATOM   4528  N   CYS A 298       5.221 -11.072  12.884  1.00 94.74           N
ATOM   4529  CA  CYS A 298       4.733 -11.516  11.589  1.00 94.74           C
ATOM   4530  C   CYS A 298       4.277 -10.286  10.800  1.00 94.74           C
ATOM   4531  O   CYS A 298       4.526 -10.188   9.599  1.00 94.74           O
ATOM   4532  HA  CYS A 298       5.569 -12.007  11.091  1.00 94.74           H
ATOM   4533  CB  CYS A 298       3.614 -12.550  11.730  1.00 94.74           C
ATOM   4534 1HB  CYS A 298       2.906 -12.230  12.494  1.00 94.74           H
ATOM   4535 2HB  CYS A 298       3.060 -12.628  10.795  1.00 94.74           H
ATOM   4536  SG  CYS A 298       4.320 -14.178  12.175  1.00 94.74           S
ATOM   4537  HG  CYS A 298       4.543 -13.888  13.454  1.00 94.74           H
ATOM   4538  HN  CYS A 298       4.745 -11.464  13.671  1.00 94.74           H
ATOM   4539  N   PHE A 299       3.618  -9.380  11.507  1.00 94.10           N
ATOM   4540  CA  PHE A 299       3.126  -8.161  10.888  1.00 94.10           C
ATOM   4541  C   PHE A 299       4.273  -7.356  10.273  1.00 94.10           C
ATOM   4542  O   PHE A 299       4.190  -6.928   9.124  1.00 94.10           O
ATOM   4543  HA  PHE A 299       2.430  -8.455  10.103  1.00 94.10           H
ATOM   4544  CB  PHE A 299       2.471  -7.331  11.994  1.00 94.10           C
ATOM   4545 1HB  PHE A 299       1.656  -7.906  12.431  1.00 94.10           H
ATOM   4546 2HB  PHE A 299       3.201  -7.159  12.785  1.00 94.10           H
ATOM   4547  CG  PHE A 299       1.928  -5.981  11.519  1.00 94.10           C
ATOM   4548  CD1 PHE A 299       2.668  -4.853  11.688  1.00 94.10           C
ATOM   4549  HD1 PHE A 299       3.649  -4.910  12.160  1.00 94.10           H
ATOM   4550  CD2 PHE A 299       0.704  -5.910  10.930  1.00 94.10           C
ATOM   4551  HD2 PHE A 299       0.111  -6.815  10.795  1.00 94.10           H
ATOM   4552  CE1 PHE A 299       2.163  -3.601  11.248  1.00 94.10           C
ATOM   4553  HE1 PHE A 299       2.757  -2.696  11.382  1.00 94.10           H
ATOM   4554  CE2 PHE A 299       0.200  -4.658  10.490  1.00 94.10           C
ATOM   4555  HE2 PHE A 299      -0.781  -4.601  10.017  1.00 94.10           H
ATOM   4556  CZ  PHE A 299       0.940  -3.530  10.658  1.00 94.10           C
ATOM   4557  HZ  PHE A 299       0.553  -2.569  10.320  1.00 94.10           H
ATOM   4558  HN  PHE A 299       3.420  -9.468  12.483  1.00 94.10           H
ATOM   4559  N   GLN A 300       5.319  -7.176  11.067  1.00 90.48           N
ATOM   4560  CA  GLN A 300       6.449  -6.366  10.645  1.00 90.48           C
ATOM   4561  C   GLN A 300       7.093  -6.966   9.393  1.00 90.48           C
ATOM   4562  O   GLN A 300       7.452  -6.241   8.467  1.00 90.48           O
ATOM   4563  HA  GLN A 300       6.032  -5.386  10.412  1.00 90.48           H
ATOM   4564  CB  GLN A 300       7.472  -6.221  11.773  1.00 90.48           C
ATOM   4565 1HB  GLN A 300       7.693  -7.201  12.196  1.00 90.48           H
ATOM   4566 2HB  GLN A 300       8.407  -5.829  11.372  1.00 90.48           H
ATOM   4567  CG  GLN A 300       6.950  -5.291  12.870  1.00 90.48           C
ATOM   4568 1HG  GLN A 300       6.762  -4.302  12.454  1.00 90.48           H
ATOM   4569 2HG  GLN A 300       5.998  -5.665  13.246  1.00 90.48           H
ATOM   4570  CD  GLN A 300       7.953  -5.184  14.021  1.00 90.48           C
ATOM   4571  OE1 GLN A 300       9.056  -5.704  13.968  1.00 90.48           O
ATOM   4572  NE2 GLN A 300       7.511  -4.483  15.060  1.00 90.48           N
ATOM   4573 1HE2 GLN A 300       6.595  -4.082  15.040  1.00 90.48           H
ATOM   4574 2HE2 GLN A 300       8.095  -4.356  15.863  1.00 90.48           H
ATOM   4575  HN  GLN A 300       5.401  -7.570  11.983  1.00 90.48           H
ATOM   4576  N   VAL A 301       7.220  -8.285   9.407  1.00 95.35           N
ATOM   4577  CA  VAL A 301       7.876  -8.984   8.315  1.00 95.35           C
ATOM   4578  C   VAL A 301       7.046  -8.824   7.040  1.00 95.35           C
ATOM   4579  O   VAL A 301       7.567  -8.416   6.003  1.00 95.35           O
ATOM   4580  HA  VAL A 301       8.848  -8.516   8.162  1.00 95.35           H
ATOM   4581  CB  VAL A 301       8.110 -10.448   8.697  1.00 95.35           C
ATOM   4582  HB  VAL A 301       7.151 -10.874   8.994  1.00 95.35           H
ATOM   4583  CG1 VAL A 301       8.631 -11.249   7.502  1.00 95.35           C
ATOM   4584 1HG1 VAL A 301       7.901 -11.211   6.693  1.00 95.35           H
ATOM   4585 2HG1 VAL A 301       9.574 -10.822   7.162  1.00 95.35           H
ATOM   4586 3HG1 VAL A 301       8.788 -12.286   7.801  1.00 95.35           H
ATOM   4587  CG2 VAL A 301       9.063 -10.558   9.889  1.00 95.35           C
ATOM   4588 1HG2 VAL A 301      10.021 -10.107   9.631  1.00 95.35           H
ATOM   4589 2HG2 VAL A 301       8.635 -10.037  10.746  1.00 95.35           H
ATOM   4590 3HG2 VAL A 301       9.211 -11.608  10.139  1.00 95.35           H
ATOM   4591  HN  VAL A 301       6.884  -8.872  10.144  1.00 95.35           H
ATOM   4592  N   THR A 302       5.768  -9.155   7.159  1.00 94.44           N
ATOM   4593  CA  THR A 302       4.898  -9.207   5.996  1.00 94.44           C
ATOM   4594  C   THR A 302       4.675  -7.802   5.433  1.00 94.44           C
ATOM   4595  O   THR A 302       4.519  -7.632   4.225  1.00 94.44           O
ATOM   4596  HA  THR A 302       5.396  -9.788   5.220  1.00 94.44           H
ATOM   4597  CB  THR A 302       3.602  -9.910   6.407  1.00 94.44           C
ATOM   4598  HB  THR A 302       2.899  -9.946   5.576  1.00 94.44           H
ATOM   4599  OG1 THR A 302       3.163  -9.185   7.553  1.00 94.44           O
ATOM   4600  HG1 THR A 302       3.676  -9.477   8.360  1.00 94.44           H
ATOM   4601  CG2 THR A 302       3.845 -11.326   6.933  1.00 94.44           C
ATOM   4602 1HG2 THR A 302       4.495 -11.283   7.806  1.00 94.44           H
ATOM   4603 2HG2 THR A 302       4.320 -11.925   6.156  1.00 94.44           H
ATOM   4604 3HG2 THR A 302       2.893 -11.779   7.210  1.00 94.44           H
ATOM   4605  HN  THR A 302       5.328  -9.383   8.027  1.00 94.44           H
ATOM   4606  N   GLN A 303       4.668  -6.832   6.335  1.00 91.67           N
ATOM   4607  CA  GLN A 303       4.546  -5.440   5.936  1.00 91.67           C
ATOM   4608  C   GLN A 303       5.741  -5.029   5.072  1.00 91.67           C
ATOM   4609  O   GLN A 303       5.578  -4.332   4.073  1.00 91.67           O
ATOM   4610  HA  GLN A 303       3.629  -5.386   5.349  1.00 91.67           H
ATOM   4611  CB  GLN A 303       4.414  -4.529   7.158  1.00 91.67           C
ATOM   4612 1HB  GLN A 303       3.547  -4.828   7.747  1.00 91.67           H
ATOM   4613 2HB  GLN A 303       5.288  -4.643   7.798  1.00 91.67           H
ATOM   4614  CG  GLN A 303       4.271  -3.065   6.737  1.00 91.67           C
ATOM   4615 1HG  GLN A 303       5.188  -2.731   6.252  1.00 91.67           H
ATOM   4616 2HG  GLN A 303       3.470  -2.970   6.003  1.00 91.67           H
ATOM   4617  CD  GLN A 303       3.972  -2.174   7.944  1.00 91.67           C
ATOM   4618  OE1 GLN A 303       4.790  -1.991   8.831  1.00 91.67           O
ATOM   4619  NE2 GLN A 303       2.757  -1.632   7.929  1.00 91.67           N
ATOM   4620 1HE2 GLN A 303       2.134  -1.823   7.171  1.00 91.67           H
ATOM   4621 2HE2 GLN A 303       2.467  -1.034   8.676  1.00 91.67           H
ATOM   4622  HN  GLN A 303       4.743  -6.984   7.321  1.00 91.67           H
ATOM   4623  N   THR A 304       6.915  -5.479   5.490  1.00 93.18           N
ATOM   4624  CA  THR A 304       8.140  -5.139   4.787  1.00 93.18           C
ATOM   4625  C   THR A 304       8.123  -5.724   3.373  1.00 93.18           C
ATOM   4626  O   THR A 304       8.497  -5.051   2.414  1.00 93.18           O
ATOM   4627  HA  THR A 304       8.187  -4.055   4.684  1.00 93.18           H
ATOM   4628  CB  THR A 304       9.320  -5.624   5.631  1.00 93.18           C
ATOM   4629  HB  THR A 304       9.347  -6.713   5.673  1.00 93.18           H
ATOM   4630  OG1 THR A 304       9.146  -4.965   6.882  1.00 93.18           O
ATOM   4631  HG1 THR A 304       8.769  -5.602   7.555  1.00 93.18           H
ATOM   4632  CG2 THR A 304      10.662  -5.100   5.117  1.00 93.18           C
ATOM   4633 1HG2 THR A 304      10.659  -4.010   5.140  1.00 93.18           H
ATOM   4634 2HG2 THR A 304      10.818  -5.442   4.094  1.00 93.18           H
ATOM   4635 3HG2 THR A 304      11.466  -5.474   5.752  1.00 93.18           H
ATOM   4636  HN  THR A 304       7.036  -6.065   6.292  1.00 93.18           H
ATOM   4637  N   ILE A 305       7.686  -6.972   3.289  1.00 92.64           N
ATOM   4638  CA  ILE A 305       7.587  -7.645   2.005  1.00 92.64           C
ATOM   4639  C   ILE A 305       6.665  -6.843   1.084  1.00 92.64           C
ATOM   4640  O   ILE A 305       6.930  -6.721  -0.111  1.00 92.64           O
ATOM   4641  HA  ILE A 305       8.584  -7.662   1.567  1.00 92.64           H
ATOM   4642  CB  ILE A 305       7.152  -9.100   2.195  1.00 92.64           C
ATOM   4643  HB  ILE A 305       6.258  -9.111   2.818  1.00 92.64           H
ATOM   4644  CG1 ILE A 305       8.226  -9.902   2.932  1.00 92.64           C
ATOM   4645 1HG1 ILE A 305       9.068 -10.088   2.265  1.00 92.64           H
ATOM   4646 2HG1 ILE A 305       8.608  -9.319   3.771  1.00 92.64           H
ATOM   4647  CG2 ILE A 305       6.777  -9.739   0.856  1.00 92.64           C
ATOM   4648 1HG2 ILE A 305       5.954  -9.185   0.406  1.00 92.64           H
ATOM   4649 2HG2 ILE A 305       7.639  -9.716   0.189  1.00 92.64           H
ATOM   4650 3HG2 ILE A 305       6.472 -10.773   1.020  1.00 92.64           H
ATOM   4651  CD1 ILE A 305       7.666 -11.232   3.440  1.00 92.64           C
ATOM   4652 1HD1 ILE A 305       6.841 -11.040   4.126  1.00 92.64           H
ATOM   4653 2HD1 ILE A 305       7.308 -11.821   2.596  1.00 92.64           H
ATOM   4654 3HD1 ILE A 305       8.451 -11.781   3.961  1.00 92.64           H
ATOM   4655  HN  ILE A 305       7.403  -7.520   4.076  1.00 92.64           H
ATOM   4656  N   ALA A 306       5.602  -6.318   1.674  1.00 92.18           N
ATOM   4657  CA  ALA A 306       4.621  -5.562   0.914  1.00 92.18           C
ATOM   4658  C   ALA A 306       5.280  -4.300   0.353  1.00 92.18           C
ATOM   4659  O   ALA A 306       4.967  -3.873  -0.757  1.00 92.18           O
ATOM   4660  HA  ALA A 306       4.289  -6.187   0.086  1.00 92.18           H
ATOM   4661  CB  ALA A 306       3.419  -5.244   1.806  1.00 92.18           C
ATOM   4662 1HB  ALA A 306       2.969  -6.174   2.154  1.00 92.18           H
ATOM   4663 2HB  ALA A 306       3.747  -4.656   2.662  1.00 92.18           H
ATOM   4664 3HB  ALA A 306       2.684  -4.677   1.235  1.00 92.18           H
ATOM   4665  HN  ALA A 306       5.406  -6.402   2.651  1.00 92.18           H
ATOM   4666  N   PHE A 307       6.181  -3.739   1.146  1.00 90.62           N
ATOM   4667  CA  PHE A 307       6.841  -2.500   0.770  1.00 90.62           C
ATOM   4668  C   PHE A 307       7.802  -2.723  -0.399  1.00 90.62           C
ATOM   4669  O   PHE A 307       8.050  -1.810  -1.186  1.00 90.62           O
ATOM   4670  HA  PHE A 307       6.063  -1.797   0.470  1.00 90.62           H
ATOM   4671  CB  PHE A 307       7.639  -2.031   1.989  1.00 90.62           C
ATOM   4672 1HB  PHE A 307       8.271  -2.849   2.334  1.00 90.62           H
ATOM   4673 2HB  PHE A 307       8.303  -1.221   1.685  1.00 90.62           H
ATOM   4674  CG  PHE A 307       6.771  -1.549   3.153  1.00 90.62           C
ATOM   4675  CD1 PHE A 307       5.426  -1.427   2.994  1.00 90.62           C
ATOM   4676  HD1 PHE A 307       4.966  -1.671   2.036  1.00 90.62           H
ATOM   4677  CD2 PHE A 307       7.345  -1.244   4.348  1.00 90.62           C
ATOM   4678  HD2 PHE A 307       8.423  -1.343   4.476  1.00 90.62           H
ATOM   4679  CE1 PHE A 307       4.621  -0.980   4.075  1.00 90.62           C
ATOM   4680  HE1 PHE A 307       3.543  -0.882   3.947  1.00 90.62           H
ATOM   4681  CE2 PHE A 307       6.540  -0.798   5.429  1.00 90.62           C
ATOM   4682  HE2 PHE A 307       7.000  -0.553   6.387  1.00 90.62           H
ATOM   4683  CZ  PHE A 307       5.195  -0.675   5.270  1.00 90.62           C
ATOM   4684  HZ  PHE A 307       4.577  -0.333   6.100  1.00 90.62           H
ATOM   4685  HN  PHE A 307       6.461  -4.116   2.029  1.00 90.62           H
ATOM   4686  N   PHE A 308       8.317  -3.941  -0.476  1.00 88.60           N
ATOM   4687  CA  PHE A 308       9.215  -4.307  -1.558  1.00 88.60           C
ATOM   4688  C   PHE A 308       8.507  -4.220  -2.912  1.00 88.60           C
ATOM   4689  O   PHE A 308       9.157  -4.113  -3.950  1.00 88.60           O
ATOM   4690  HA  PHE A 308      10.047  -3.602  -1.539  1.00 88.60           H
ATOM   4691  CB  PHE A 308       9.645  -5.754  -1.312  1.00 88.60           C
ATOM   4692 1HB  PHE A 308       8.834  -6.284  -0.814  1.00 88.60           H
ATOM   4693 2HB  PHE A 308       9.803  -6.244  -2.273  1.00 88.60           H
ATOM   4694  CG  PHE A 308      10.916  -5.891  -0.471  1.00 88.60           C
ATOM   4695  CD1 PHE A 308      12.135  -5.711  -1.047  1.00 88.60           C
ATOM   4696  HD1 PHE A 308      12.207  -5.468  -2.108  1.00 88.60           H
ATOM   4697  CD2 PHE A 308      10.827  -6.194   0.851  1.00 88.60           C
ATOM   4698  HD2 PHE A 308       9.851  -6.339   1.313  1.00 88.60           H
ATOM   4699  CE1 PHE A 308      13.315  -5.838  -0.267  1.00 88.60           C
ATOM   4700  HE1 PHE A 308      14.292  -5.693  -0.729  1.00 88.60           H
ATOM   4701  CE2 PHE A 308      12.007  -6.321   1.632  1.00 88.60           C
ATOM   4702  HE2 PHE A 308      11.936  -6.564   2.692  1.00 88.60           H
ATOM   4703  CZ  PHE A 308      13.226  -6.140   1.056  1.00 88.60           C
ATOM   4704  HZ  PHE A 308      14.131  -6.238   1.655  1.00 88.60           H
ATOM   4705  HN  PHE A 308       8.129  -4.670   0.182  1.00 88.60           H
ATOM   4706  N   HIS A 309       7.184  -4.270  -2.856  1.00 78.55           N
ATOM   4707  CA  HIS A 309       6.381  -4.208  -4.065  1.00 78.55           C
ATOM   4708  C   HIS A 309       6.596  -2.860  -4.755  1.00 78.55           C
ATOM   4709  O   HIS A 309       6.630  -2.784  -5.982  1.00 78.55           O
ATOM   4710  HA  HIS A 309       6.740  -5.003  -4.720  1.00 78.55           H
ATOM   4711  CB  HIS A 309       4.909  -4.488  -3.755  1.00 78.55           C
ATOM   4712 1HB  HIS A 309       4.833  -5.446  -3.240  1.00 78.55           H
ATOM   4713 2HB  HIS A 309       4.542  -3.726  -3.067  1.00 78.55           H
ATOM   4714  CG  HIS A 309       4.019  -4.516  -4.975  1.00 78.55           C
ATOM   4715  ND1 HIS A 309       4.169  -5.444  -5.991  1.00 78.55           N
ATOM   4716  HD1 HIS A 309       4.857  -6.168  -6.025  1.00 78.55           H
ATOM   4717  CD2 HIS A 309       2.969  -3.722  -5.330  1.00 78.55           C
ATOM   4718  HD2 HIS A 309       2.579  -2.884  -4.751  1.00 78.55           H
ATOM   4719  CE1 HIS A 309       3.245  -5.208  -6.911  1.00 78.55           C
ATOM   4720  HE1 HIS A 309       3.103  -5.770  -7.834  1.00 78.55           H
ATOM   4721  NE2 HIS A 309       2.503  -4.141  -6.500  1.00 78.55           N
ATOM   4722  HN  HIS A 309       6.663  -4.352  -2.006  1.00 78.55           H
ATOM   4723  N   SER A 310       6.736  -1.828  -3.936  1.00 84.25           N
ATOM   4724  CA  SER A 310       6.836  -0.472  -4.450  1.00 84.25           C
ATOM   4725  C   SER A 310       8.148  -0.299  -5.217  1.00 84.25           C
ATOM   4726  O   SER A 310       8.242   0.538  -6.113  1.00 84.25           O
ATOM   4727  HA  SER A 310       5.983  -0.354  -5.119  1.00 84.25           H
ATOM   4728  CB  SER A 310       6.742   0.554  -3.319  1.00 84.25           C
ATOM   4729 1HB  SER A 310       7.503   0.338  -2.570  1.00 84.25           H
ATOM   4730 2HB  SER A 310       6.956   1.548  -3.713  1.00 84.25           H
ATOM   4731  OG  SER A 310       5.457   0.554  -2.704  1.00 84.25           O
ATOM   4732  HG  SER A 310       4.795   1.018  -3.293  1.00 84.25           H
ATOM   4733  HN  SER A 310       6.781  -1.906  -2.940  1.00 84.25           H
ATOM   4734  N   CYS A 311       9.130  -1.104  -4.837  1.00 86.75           N
ATOM   4735  CA  CYS A 311      10.428  -1.061  -5.487  1.00 86.75           C
ATOM   4736  C   CYS A 311      10.436  -2.097  -6.613  1.00 86.75           C
ATOM   4737  O   CYS A 311      11.270  -2.032  -7.515  1.00 86.75           O
ATOM   4738  HA  CYS A 311      10.544  -0.054  -5.887  1.00 86.75           H
ATOM   4739  CB  CYS A 311      11.567  -1.291  -4.493  1.00 86.75           C
ATOM   4740 1HB  CYS A 311      12.522  -1.039  -4.955  1.00 86.75           H
ATOM   4741 2HB  CYS A 311      11.447  -0.634  -3.631  1.00 86.75           H
ATOM   4742  SG  CYS A 311      11.580  -3.038  -3.948  1.00 86.75           S
ATOM   4743  HG  CYS A 311      12.632  -2.925  -3.142  1.00 86.75           H
ATOM   4744  HN  CYS A 311       9.048  -1.776  -4.100  1.00 86.75           H
ATOM   4745  N   LEU A 312       9.497  -3.028  -6.524  1.00 83.23           N
ATOM   4746  CA  LEU A 312       9.438  -4.125  -7.475  1.00 83.23           C
ATOM   4747  C   LEU A 312       8.768  -3.641  -8.763  1.00 83.23           C
ATOM   4748  O   LEU A 312       9.129  -4.077  -9.856  1.00 83.23           O
ATOM   4749  HA  LEU A 312      10.464  -4.412  -7.707  1.00 83.23           H
ATOM   4750  CB  LEU A 312       8.757  -5.342  -6.848  1.00 83.23           C
ATOM   4751 1HB  LEU A 312       8.154  -5.003  -6.006  1.00 83.23           H
ATOM   4752 2HB  LEU A 312       8.071  -5.768  -7.580  1.00 83.23           H
ATOM   4753  CG  LEU A 312       9.688  -6.453  -6.357  1.00 83.23           C
ATOM   4754  HG  LEU A 312      10.599  -5.991  -5.975  1.00 83.23           H
ATOM   4755  CD1 LEU A 312       9.055  -7.228  -5.200  1.00 83.23           C
ATOM   4756 1HD1 LEU A 312       8.856  -6.547  -4.372  1.00 83.23           H
ATOM   4757 2HD1 LEU A 312       8.120  -7.678  -5.533  1.00 83.23           H
ATOM   4758 3HD1 LEU A 312       9.738  -8.011  -4.871  1.00 83.23           H
ATOM   4759  CD2 LEU A 312      10.097  -7.374  -7.508  1.00 83.23           C
ATOM   4760 1HD2 LEU A 312       9.208  -7.830  -7.942  1.00 83.23           H
ATOM   4761 2HD2 LEU A 312      10.617  -6.794  -8.271  1.00 83.23           H
ATOM   4762 3HD2 LEU A 312      10.759  -8.154  -7.132  1.00 83.23           H
ATOM   4763  HN  LEU A 312       8.788  -3.041  -5.819  1.00 83.23           H
ATOM   4764  N   ASN A 313       7.805  -2.747  -8.592  1.00 76.78           N
ATOM   4765  CA  ASN A 313       6.984  -2.309  -9.708  1.00 76.78           C
ATOM   4766  C   ASN A 313       7.890  -1.845 -10.851  1.00 76.78           C
ATOM   4767  O   ASN A 313       7.796  -2.354 -11.967  1.00 76.78           O
ATOM   4768  HA  ASN A 313       6.382  -3.176  -9.979  1.00 76.78           H
ATOM   4769  CB  ASN A 313       6.091  -1.134  -9.306  1.00 76.78           C
ATOM   4770 1HB  ASN A 313       6.635  -0.473  -8.631  1.00 76.78           H
ATOM   4771 2HB  ASN A 313       5.836  -0.548 -10.189  1.00 76.78           H
ATOM   4772  CG  ASN A 313       4.811  -1.625  -8.626  1.00 76.78           C
ATOM   4773  OD1 ASN A 313       4.347  -2.731  -8.845  1.00 76.78           O
ATOM   4774  ND2 ASN A 313       4.270  -0.743  -7.791  1.00 76.78           N
ATOM   4775 1HD2 ASN A 313       4.702   0.149  -7.656  1.00 76.78           H
ATOM   4776 2HD2 ASN A 313       3.430  -0.971  -7.298  1.00 76.78           H
ATOM   4777  HN  ASN A 313       7.584  -2.326  -7.713  1.00 76.78           H
ATOM   4778  N   PRO A 314       8.779  -0.876 -10.595  1.00 77.07           N
ATOM   4779  CA  PRO A 314       9.640  -0.344 -11.654  1.00 77.07           C
ATOM   4780  C   PRO A 314      10.398  -1.439 -12.386  1.00 77.07           C
ATOM   4781  O   PRO A 314      10.518  -1.404 -13.610  1.00 77.07           O
ATOM   4782  HA  PRO A 314       9.035   0.144 -12.419  1.00 77.07           H
ATOM   4783  CB  PRO A 314      10.585   0.603 -10.911  1.00 77.07           C
ATOM   4784 1HB  PRO A 314      11.500   0.096 -10.604  1.00 77.07           H
ATOM   4785 2HB  PRO A 314      10.883   1.445 -11.536  1.00 77.07           H
ATOM   4786  CG  PRO A 314       9.761   1.055  -9.712  1.00 77.07           C
ATOM   4787 1HG  PRO A 314      10.391   1.442  -8.911  1.00 77.07           H
ATOM   4788 2HG  PRO A 314       9.071   1.857  -9.974  1.00 77.07           H
ATOM   4789  CD  PRO A 314       9.033  -0.215  -9.302  1.00 77.07           C
ATOM   4790 1HD  PRO A 314       9.641  -0.837  -8.647  1.00 77.07           H
ATOM   4791 2HD  PRO A 314       8.110   0.004  -8.764  1.00 77.07           H
ATOM   4792  N   VAL A 315      10.895  -2.391 -11.610  1.00 78.22           N
ATOM   4793  CA  VAL A 315      11.708  -3.460 -12.164  1.00 78.22           C
ATOM   4794  C   VAL A 315      10.856  -4.303 -13.115  1.00 78.22           C
ATOM   4795  O   VAL A 315      11.316  -4.692 -14.187  1.00 78.22           O
ATOM   4796  HA  VAL A 315      12.515  -2.998 -12.733  1.00 78.22           H
ATOM   4797  CB  VAL A 315      12.334  -4.281 -11.035  1.00 78.22           C
ATOM   4798  HB  VAL A 315      11.524  -4.701 -10.438  1.00 78.22           H
ATOM   4799  CG1 VAL A 315      13.158  -5.442 -11.593  1.00 78.22           C
ATOM   4800 1HG1 VAL A 315      12.514  -6.094 -12.184  1.00 78.22           H
ATOM   4801 2HG1 VAL A 315      13.956  -5.051 -12.224  1.00 78.22           H
ATOM   4802 3HG1 VAL A 315      13.591  -6.009 -10.769  1.00 78.22           H
ATOM   4803  CG2 VAL A 315      13.183  -3.396 -10.119  1.00 78.22           C
ATOM   4804 1HG2 VAL A 315      13.982  -2.934 -10.699  1.00 78.22           H
ATOM   4805 2HG2 VAL A 315      12.556  -2.619  -9.681  1.00 78.22           H
ATOM   4806 3HG2 VAL A 315      13.615  -4.005  -9.325  1.00 78.22           H
ATOM   4807  HN  VAL A 315      10.750  -2.439 -10.622  1.00 78.22           H
ATOM   4808  N   LEU A 316       9.628  -4.560 -12.687  1.00 75.03           N
ATOM   4809  CA  LEU A 316       8.714  -5.364 -13.479  1.00 75.03           C
ATOM   4810  C   LEU A 316       8.526  -4.714 -14.852  1.00 75.03           C
ATOM   4811  O   LEU A 316       8.539  -5.399 -15.873  1.00 75.03           O
ATOM   4812  HA  LEU A 316       9.176  -6.341 -13.620  1.00 75.03           H
ATOM   4813  CB  LEU A 316       7.404  -5.588 -12.721  1.00 75.03           C
ATOM   4814 1HB  LEU A 316       7.039  -4.622 -12.373  1.00 75.03           H
ATOM   4815 2HB  LEU A 316       6.663  -5.975 -13.421  1.00 75.03           H
ATOM   4816  CG  LEU A 316       7.476  -6.537 -11.523  1.00 75.03           C
ATOM   4817  HG  LEU A 316       8.264  -6.186 -10.856  1.00 75.03           H
ATOM   4818  CD1 LEU A 316       6.169  -6.517 -10.728  1.00 75.03           C
ATOM   4819 1HD1 LEU A 316       5.980  -5.508 -10.364  1.00 75.03           H
ATOM   4820 2HD1 LEU A 316       5.347  -6.830 -11.372  1.00 75.03           H
ATOM   4821 3HD1 LEU A 316       6.247  -7.200  -9.882  1.00 75.03           H
ATOM   4822  CD2 LEU A 316       7.856  -7.952 -11.966  1.00 75.03           C
ATOM   4823 1HD2 LEU A 316       7.108  -8.327 -12.664  1.00 75.03           H
ATOM   4824 2HD2 LEU A 316       8.831  -7.930 -12.454  1.00 75.03           H
ATOM   4825 3HD2 LEU A 316       7.900  -8.605 -11.095  1.00 75.03           H
ATOM   4826  HN  LEU A 316       9.258  -4.230 -11.819  1.00 75.03           H
ATOM   4827  N   TYR A 317       8.357  -3.400 -14.830  1.00 63.98           N
ATOM   4828  CA  TYR A 317       8.111  -2.657 -16.055  1.00 63.98           C
ATOM   4829  C   TYR A 317       9.318  -2.732 -16.992  1.00 63.98           C
ATOM   4830  O   TYR A 317       9.160  -2.768 -18.211  1.00 63.98           O
ATOM   4831  HA  TYR A 317       7.248  -3.101 -16.550  1.00 63.98           H
ATOM   4832  CB  TYR A 317       7.899  -1.203 -15.630  1.00 63.98           C
ATOM   4833 1HB  TYR A 317       8.811  -0.835 -15.160  1.00 63.98           H
ATOM   4834 2HB  TYR A 317       7.732  -0.596 -16.520  1.00 63.98           H
ATOM   4835  CG  TYR A 317       6.729  -1.001 -14.665  1.00 63.98           C
ATOM   4836  CD1 TYR A 317       5.650  -1.861 -14.700  1.00 63.98           C
ATOM   4837  HD1 TYR A 317       5.632  -2.684 -15.414  1.00 63.98           H
ATOM   4838  CD2 TYR A 317       6.753   0.041 -13.761  1.00 63.98           C
ATOM   4839  HD2 TYR A 317       7.605   0.720 -13.734  1.00 63.98           H
ATOM   4840  CE1 TYR A 317       4.549  -1.670 -13.792  1.00 63.98           C
ATOM   4841  HE1 TYR A 317       3.690  -2.342 -13.808  1.00 63.98           H
ATOM   4842  CE2 TYR A 317       5.651   0.232 -12.853  1.00 63.98           C
ATOM   4843  HE2 TYR A 317       5.657   1.050 -12.134  1.00 63.98           H
ATOM   4844  CZ  TYR A 317       4.604  -0.634 -12.913  1.00 63.98           C
ATOM   4845  OH  TYR A 317       3.564  -0.454 -12.055  1.00 63.98           O
ATOM   4846  HH  TYR A 317       2.927  -1.222 -12.125  1.00 63.98           H
ATOM   4847  HN  TYR A 317       8.385  -2.846 -13.998  1.00 63.98           H
ATOM   4848  N   VAL A 318      10.497  -2.751 -16.387  1.00 66.24           N
ATOM   4849  CA  VAL A 318      11.731  -2.799 -17.154  1.00 66.24           C
ATOM   4850  C   VAL A 318      11.798  -4.122 -17.921  1.00 66.24           C
ATOM   4851  O   VAL A 318      12.045  -4.132 -19.126  1.00 66.24           O
ATOM   4852  HA  VAL A 318      11.705  -1.979 -17.871  1.00 66.24           H
ATOM   4853  CB  VAL A 318      12.930  -2.583 -16.228  1.00 66.24           C
ATOM   4854  HB  VAL A 318      12.849  -3.291 -15.403  1.00 66.24           H
ATOM   4855  CG1 VAL A 318      14.244  -2.863 -16.960  1.00 66.24           C
ATOM   4856 1HG1 VAL A 318      14.253  -3.896 -17.309  1.00 66.24           H
ATOM   4857 2HG1 VAL A 318      14.335  -2.191 -17.813  1.00 66.24           H
ATOM   4858 3HG1 VAL A 318      15.080  -2.702 -16.280  1.00 66.24           H
ATOM   4859  CG2 VAL A 318      12.920  -1.171 -15.639  1.00 66.24           C
ATOM   4860 1HG2 VAL A 318      12.965  -0.440 -16.447  1.00 66.24           H
ATOM   4861 2HG2 VAL A 318      12.005  -1.023 -15.066  1.00 66.24           H
ATOM   4862 3HG2 VAL A 318      13.783  -1.044 -14.986  1.00 66.24           H
ATOM   4863  HN  VAL A 318      10.616  -2.735 -15.395  1.00 66.24           H
ATOM   4864  N   PHE A 319      11.575  -5.205 -17.191  1.00 66.15           N
ATOM   4865  CA  PHE A 319      11.761  -6.534 -17.747  1.00 66.15           C
ATOM   4866  C   PHE A 319      10.598  -6.911 -18.667  1.00 66.15           C
ATOM   4867  O   PHE A 319      10.791  -7.601 -19.667  1.00 66.15           O
ATOM   4868  HA  PHE A 319      12.686  -6.516 -18.323  1.00 66.15           H
ATOM   4869  CB  PHE A 319      11.802  -7.510 -16.570  1.00 66.15           C
ATOM   4870 1HB  PHE A 319      11.052  -7.211 -15.837  1.00 66.15           H
ATOM   4871 2HB  PHE A 319      11.523  -8.502 -16.924  1.00 66.15           H
ATOM   4872  CG  PHE A 319      13.164  -7.595 -15.879  1.00 66.15           C
ATOM   4873  CD1 PHE A 319      14.208  -8.202 -16.506  1.00 66.15           C
ATOM   4874  HD1 PHE A 319      14.073  -8.628 -17.500  1.00 66.15           H
ATOM   4875  CD2 PHE A 319      13.332  -7.064 -14.639  1.00 66.15           C
ATOM   4876  HD2 PHE A 319      12.496  -6.577 -14.137  1.00 66.15           H
ATOM   4877  CE1 PHE A 319      15.472  -8.281 -15.865  1.00 66.15           C
ATOM   4878  HE1 PHE A 319      16.308  -8.767 -16.367  1.00 66.15           H
ATOM   4879  CE2 PHE A 319      14.596  -7.142 -13.998  1.00 66.15           C
ATOM   4880  HE2 PHE A 319      14.731  -6.717 -13.003  1.00 66.15           H
ATOM   4881  CZ  PHE A 319      15.640  -7.749 -14.624  1.00 66.15           C
ATOM   4882  HZ  PHE A 319      16.611  -7.810 -14.132  1.00 66.15           H
ATOM   4883  HN  PHE A 319      11.272  -5.184 -16.238  1.00 66.15           H
ATOM   4884  N   VAL A 320       9.415  -6.442 -18.296  1.00 69.61           N
ATOM   4885  CA  VAL A 320       8.188  -6.964 -18.872  1.00 69.61           C
ATOM   4886  C   VAL A 320       7.711  -6.026 -19.983  1.00 69.61           C
ATOM   4887  O   VAL A 320       7.067  -6.463 -20.935  1.00 69.61           O
ATOM   4888  HA  VAL A 320       8.418  -7.936 -19.309  1.00 69.61           H
ATOM   4889  CB  VAL A 320       7.142  -7.172 -17.775  1.00 69.61           C
ATOM   4890  HB  VAL A 320       6.865  -6.193 -17.386  1.00 69.61           H
ATOM   4891  CG1 VAL A 320       5.880  -7.829 -18.338  1.00 69.61           C
ATOM   4892 1HG1 VAL A 320       5.453  -7.191 -19.112  1.00 69.61           H
ATOM   4893 2HG1 VAL A 320       6.135  -8.799 -18.766  1.00 69.61           H
ATOM   4894 3HG1 VAL A 320       5.153  -7.965 -17.538  1.00 69.61           H
ATOM   4895  CG2 VAL A 320       7.717  -7.992 -16.618  1.00 69.61           C
ATOM   4896 1HG2 VAL A 320       8.036  -8.967 -16.986  1.00 69.61           H
ATOM   4897 2HG2 VAL A 320       8.572  -7.468 -16.191  1.00 69.61           H
ATOM   4898 3HG2 VAL A 320       6.953  -8.125 -15.852  1.00 69.61           H
ATOM   4899  HN  VAL A 320       9.289  -5.719 -17.616  1.00 69.61           H
ATOM   4900  N   GLY A 321       8.047  -4.754 -19.824  1.00 71.38           N
ATOM   4901  CA  GLY A 321       7.561  -3.733 -20.736  1.00 71.38           C
ATOM   4902  C   GLY A 321       8.575  -3.465 -21.850  1.00 71.38           C
ATOM   4903  O   GLY A 321       9.526  -2.710 -21.660  1.00 71.38           O
ATOM   4904 1HA  GLY A 321       6.613  -4.049 -21.171  1.00 71.38           H
ATOM   4905 2HA  GLY A 321       7.368  -2.812 -20.186  1.00 71.38           H
ATOM   4906  HN  GLY A 321       8.638  -4.419 -19.090  1.00 71.38           H
ATOM   4907  N   GLU A 322       8.336  -4.100 -22.989  1.00 63.61           N
ATOM   4908  CA  GLU A 322       9.139  -3.842 -24.172  1.00 63.61           C
ATOM   4909  C   GLU A 322       9.134  -2.348 -24.501  1.00 63.61           C
ATOM   4910  O   GLU A 322      10.180  -1.770 -24.793  1.00 63.61           O
ATOM   4911  HA  GLU A 322      10.149  -4.160 -23.911  1.00 63.61           H
ATOM   4912  CB  GLU A 322       8.644  -4.668 -25.361  1.00 63.61           C
ATOM   4913 1HB  GLU A 322       7.557  -4.616 -25.417  1.00 63.61           H
ATOM   4914 2HB  GLU A 322       9.139  -4.332 -26.272  1.00 63.61           H
ATOM   4915  CG  GLU A 322       9.007  -6.144 -25.192  1.00 63.61           C
ATOM   4916 1HG  GLU A 322      10.036  -6.232 -24.842  1.00 63.61           H
ATOM   4917 2HG  GLU A 322       8.371  -6.594 -24.430  1.00 63.61           H
ATOM   4918  CD  GLU A 322       8.846  -6.903 -26.512  1.00 63.61           C
ATOM   4919  OE1 GLU A 322       9.233  -8.091 -26.534  1.00 63.61           O
ATOM   4920  OE2 GLU A 322       8.340  -6.277 -27.468  1.00 63.61           O
ATOM   4921  HN  GLU A 322       7.611  -4.778 -23.109  1.00 63.61           H
ATOM   4922  N   ARG A 323       7.945  -1.766 -24.444  1.00 61.44           N
ATOM   4923  CA  ARG A 323       7.780  -0.366 -24.794  1.00 61.44           C
ATOM   4924  C   ARG A 323       8.578   0.519 -23.835  1.00 61.44           C
ATOM   4925  O   ARG A 323       9.317   1.402 -24.268  1.00 61.44           O
ATOM   4926  HA  ARG A 323       8.163  -0.286 -25.812  1.00 61.44           H
ATOM   4927  CB  ARG A 323       6.307   0.044 -24.748  1.00 61.44           C
ATOM   4928 1HB  ARG A 323       5.728  -0.594 -25.417  1.00 61.44           H
ATOM   4929 2HB  ARG A 323       5.914  -0.109 -23.743  1.00 61.44           H
ATOM   4930  CG  ARG A 323       6.132   1.509 -25.153  1.00 61.44           C
ATOM   4931 1HG  ARG A 323       6.682   2.149 -24.464  1.00 61.44           H
ATOM   4932 2HG  ARG A 323       6.556   1.669 -26.145  1.00 61.44           H
ATOM   4933  CD  ARG A 323       4.654   1.904 -25.155  1.00 61.44           C
ATOM   4934 1HD  ARG A 323       4.125   1.363 -25.940  1.00 61.44           H
ATOM   4935 2HD  ARG A 323       4.192   1.624 -24.208  1.00 61.44           H
ATOM   4936  NE  ARG A 323       4.520   3.362 -25.370  1.00 61.44           N
ATOM   4937  HE  ARG A 323       5.252   3.833 -25.862  1.00 61.44           H
ATOM   4938  CZ  ARG A 323       3.480   4.092 -24.945  1.00 61.44           C
ATOM   4939  NH1 ARG A 323       2.470   3.514 -24.279  1.00 61.44           N
ATOM   4940 1HH1 ARG A 323       2.490   2.531 -24.096  1.00 61.44           H
ATOM   4941 2HH1 ARG A 323       1.697   4.066 -23.965  1.00 61.44           H
ATOM   4942  NH2 ARG A 323       3.464   5.408 -25.195  1.00 61.44           N
ATOM   4943 1HH2 ARG A 323       2.694   5.967 -24.885  1.00 61.44           H
ATOM   4944 2HH2 ARG A 323       4.221   5.832 -25.692  1.00 61.44           H
ATOM   4945  HN  ARG A 323       7.107  -2.233 -24.165  1.00 61.44           H
ATOM   4946  N   PHE A 324       8.402   0.252 -22.549  1.00 72.88           N
ATOM   4947  CA  PHE A 324       9.070   1.035 -21.523  1.00 72.88           C
ATOM   4948  C   PHE A 324      10.589   0.885 -21.621  1.00 72.88           C
ATOM   4949  O   PHE A 324      11.326   1.852 -21.432  1.00 72.88           O
ATOM   4950  HA  PHE A 324       8.798   2.079 -21.685  1.00 72.88           H
ATOM   4951  CB  PHE A 324       8.602   0.493 -20.171  1.00 72.88           C
ATOM   4952 1HB  PHE A 324       7.513   0.521 -20.137  1.00 72.88           H
ATOM   4953 2HB  PHE A 324       8.897  -0.553 -20.088  1.00 72.88           H
ATOM   4954  CG  PHE A 324       9.155   1.261 -18.968  1.00 72.88           C
ATOM   4955  CD1 PHE A 324      10.245   0.792 -18.305  1.00 72.88           C
ATOM   4956  HD1 PHE A 324      10.726  -0.131 -18.631  1.00 72.88           H
ATOM   4957  CD2 PHE A 324       8.555   2.412 -18.562  1.00 72.88           C
ATOM   4958  HD2 PHE A 324       7.681   2.788 -19.094  1.00 72.88           H
ATOM   4959  CE1 PHE A 324      10.758   1.504 -17.189  1.00 72.88           C
ATOM   4960  HE1 PHE A 324      11.632   1.128 -16.657  1.00 72.88           H
ATOM   4961  CE2 PHE A 324       9.068   3.124 -17.446  1.00 72.88           C
ATOM   4962  HE2 PHE A 324       8.588   4.047 -17.120  1.00 72.88           H
ATOM   4963  CZ  PHE A 324      10.159   2.655 -16.783  1.00 72.88           C
ATOM   4964  HZ  PHE A 324      10.553   3.202 -15.926  1.00 72.88           H
ATOM   4965  HN  PHE A 324       7.817  -0.483 -22.205  1.00 72.88           H
ATOM   4966  N   ARG A 325      11.014  -0.334 -21.917  1.00 71.22           N
ATOM   4967  CA  ARG A 325      12.433  -0.634 -21.998  1.00 71.22           C
ATOM   4968  C   ARG A 325      13.094   0.213 -23.087  1.00 71.22           C
ATOM   4969  O   ARG A 325      14.186   0.744 -22.889  1.00 71.22           O
ATOM   4970  HA  ARG A 325      12.827  -0.383 -21.013  1.00 71.22           H
ATOM   4971  CB  ARG A 325      12.667  -2.115 -22.301  1.00 71.22           C
ATOM   4972 1HB  ARG A 325      11.924  -2.719 -21.780  1.00 71.22           H
ATOM   4973 2HB  ARG A 325      12.535  -2.297 -23.367  1.00 71.22           H
ATOM   4974  CG  ARG A 325      14.072  -2.547 -21.874  1.00 71.22           C
ATOM   4975 1HG  ARG A 325      14.814  -1.913 -22.360  1.00 71.22           H
ATOM   4976 2HG  ARG A 325      14.188  -2.408 -20.799  1.00 71.22           H
ATOM   4977  CD  ARG A 325      14.329  -4.011 -22.235  1.00 71.22           C
ATOM   4978 1HD  ARG A 325      14.262  -4.145 -23.315  1.00 71.22           H
ATOM   4979 2HD  ARG A 325      15.339  -4.296 -21.940  1.00 71.22           H
ATOM   4980  NE  ARG A 325      13.341  -4.881 -21.557  1.00 71.22           N
ATOM   4981  HE  ARG A 325      12.762  -4.471 -20.853  1.00 71.22           H
ATOM   4982  CZ  ARG A 325      13.175  -6.182 -21.828  1.00 71.22           C
ATOM   4983  NH1 ARG A 325      13.924  -6.784 -22.762  1.00 71.22           N
ATOM   4984 1HH1 ARG A 325      14.613  -6.260 -23.264  1.00 71.22           H
ATOM   4985 2HH1 ARG A 325      13.794  -7.756 -22.959  1.00 71.22           H
ATOM   4986  NH2 ARG A 325      12.249  -6.874 -21.151  1.00 71.22           N
ATOM   4987 1HH2 ARG A 325      12.112  -7.846 -21.341  1.00 71.22           H
ATOM   4988 2HH2 ARG A 325      11.694  -6.418 -20.455  1.00 71.22           H
ATOM   4989  HN  ARG A 325      10.407  -1.108 -22.100  1.00 71.22           H
ATOM   4990  N   ARG A 326      12.404   0.313 -24.214  1.00 67.19           N
ATOM   4991  CA  ARG A 326      12.898   1.107 -25.326  1.00 67.19           C
ATOM   4992  C   ARG A 326      12.956   2.586 -24.939  1.00 67.19           C
ATOM   4993  O   ARG A 326      13.959   3.255 -25.180  1.00 67.19           O
ATOM   4994  HA  ARG A 326      13.895   0.715 -25.527  1.00 67.19           H
ATOM   4995  CB  ARG A 326      12.006   0.944 -26.559  1.00 67.19           C
ATOM   4996 1HB  ARG A 326      10.961   1.061 -26.273  1.00 67.19           H
ATOM   4997 2HB  ARG A 326      12.229   1.730 -27.280  1.00 67.19           H
ATOM   4998  CG  ARG A 326      12.213  -0.426 -27.208  1.00 67.19           C
ATOM   4999 1HG  ARG A 326      13.271  -0.574 -27.423  1.00 67.19           H
ATOM   5000 2HG  ARG A 326      11.916  -1.211 -26.512  1.00 67.19           H
ATOM   5001  CD  ARG A 326      11.402  -0.549 -28.499  1.00 67.19           C
ATOM   5002 1HD  ARG A 326      10.404  -0.135 -28.353  1.00 67.19           H
ATOM   5003 2HD  ARG A 326      11.875   0.031 -29.292  1.00 67.19           H
ATOM   5004  NE  ARG A 326      11.305  -1.969 -28.903  1.00 67.19           N
ATOM   5005  HE  ARG A 326      11.766  -2.651 -28.335  1.00 67.19           H
ATOM   5006  CZ  ARG A 326      10.636  -2.400 -29.982  1.00 67.19           C
ATOM   5007  NH1 ARG A 326       9.999  -1.531 -30.779  1.00 67.19           N
ATOM   5008 1HH1 ARG A 326      10.020  -0.553 -30.570  1.00 67.19           H
ATOM   5009 2HH1 ARG A 326       9.503  -1.860 -31.582  1.00 67.19           H
ATOM   5010  NH2 ARG A 326      10.615  -3.712 -30.252  1.00 67.19           N
ATOM   5011 1HH2 ARG A 326      10.121  -4.050 -31.053  1.00 67.19           H
ATOM   5012 2HH2 ARG A 326      11.093  -4.354 -29.652  1.00 67.19           H
ATOM   5013  HN  ARG A 326      11.524  -0.136 -24.373  1.00 67.19           H
ATOM   5014  N   ASP A 327      11.867   3.051 -24.344  1.00 77.06           N
ATOM   5015  CA  ASP A 327      11.733   4.463 -24.029  1.00 77.06           C
ATOM   5016  C   ASP A 327      12.748   4.839 -22.948  1.00 77.06           C
ATOM   5017  O   ASP A 327      13.261   5.957 -22.935  1.00 77.06           O
ATOM   5018  HA  ASP A 327      11.912   4.985 -24.969  1.00 77.06           H
ATOM   5019  CB  ASP A 327      10.334   4.778 -23.494  1.00 77.06           C
ATOM   5020 1HB  ASP A 327      10.084   4.084 -22.691  1.00 77.06           H
ATOM   5021 2HB  ASP A 327      10.322   5.780 -23.065  1.00 77.06           H
ATOM   5022  CG  ASP A 327       9.287   4.679 -24.605  1.00 77.06           C
ATOM   5023  OD1 ASP A 327       9.706   4.699 -25.783  1.00 77.06           O
ATOM   5024  OD2 ASP A 327       8.092   4.587 -24.252  1.00 77.06           O
ATOM   5025  HN  ASP A 327      11.088   2.483 -24.080  1.00 77.06           H
ATOM   5026  N   LEU A 328      13.007   3.884 -22.067  1.00 78.54           N
ATOM   5027  CA  LEU A 328      14.002   4.076 -21.026  1.00 78.54           C
ATOM   5028  C   LEU A 328      15.367   4.327 -21.671  1.00 78.54           C
ATOM   5029  O   LEU A 328      16.017   5.331 -21.385  1.00 78.54           O
ATOM   5030  HA  LEU A 328      13.718   4.964 -20.462  1.00 78.54           H
ATOM   5031  CB  LEU A 328      13.991   2.898 -20.050  1.00 78.54           C
ATOM   5032 1HB  LEU A 328      13.011   2.853 -19.576  1.00 78.54           H
ATOM   5033 2HB  LEU A 328      14.111   1.977 -20.622  1.00 78.54           H
ATOM   5034  CG  LEU A 328      15.057   2.925 -18.953  1.00 78.54           C
ATOM   5035  HG  LEU A 328      16.033   3.030 -19.427  1.00 78.54           H
ATOM   5036  CD1 LEU A 328      14.867   4.135 -18.035  1.00 78.54           C
ATOM   5037 1HD1 LEU A 328      14.945   5.051 -18.621  1.00 78.54           H
ATOM   5038 2HD1 LEU A 328      13.884   4.086 -17.567  1.00 78.54           H
ATOM   5039 3HD1 LEU A 328      15.638   4.131 -17.264  1.00 78.54           H
ATOM   5040  CD2 LEU A 328      15.073   1.610 -18.171  1.00 78.54           C
ATOM   5041 1HD2 LEU A 328      14.099   1.450 -17.708  1.00 78.54           H
ATOM   5042 2HD2 LEU A 328      15.293   0.787 -18.850  1.00 78.54           H
ATOM   5043 3HD2 LEU A 328      15.840   1.657 -17.397  1.00 78.54           H
ATOM   5044  HN  LEU A 328      12.552   2.994 -22.057  1.00 78.54           H
ATOM   5045  N   VAL A 329      15.760   3.398 -22.529  1.00 79.37           N
ATOM   5046  CA  VAL A 329      17.078   3.452 -23.140  1.00 79.37           C
ATOM   5047  C   VAL A 329      17.185   4.713 -24.000  1.00 79.37           C
ATOM   5048  O   VAL A 329      18.246   5.330 -24.072  1.00 79.37           O
ATOM   5049  HA  VAL A 329      17.811   3.513 -22.335  1.00 79.37           H
ATOM   5050  CB  VAL A 329      17.343   2.167 -23.926  1.00 79.37           C
ATOM   5051  HB  VAL A 329      16.554   2.060 -24.670  1.00 79.37           H
ATOM   5052  CG1 VAL A 329      18.680   2.244 -24.668  1.00 79.37           C
ATOM   5053 1HG1 VAL A 329      18.661   3.083 -25.364  1.00 79.37           H
ATOM   5054 2HG1 VAL A 329      19.486   2.387 -23.949  1.00 79.37           H
ATOM   5055 3HG1 VAL A 329      18.844   1.318 -25.219  1.00 79.37           H
ATOM   5056  CG2 VAL A 329      17.295   0.943 -23.010  1.00 79.37           C
ATOM   5057 1HG2 VAL A 329      18.054   1.040 -22.233  1.00 79.37           H
ATOM   5058 2HG2 VAL A 329      16.310   0.873 -22.548  1.00 79.37           H
ATOM   5059 3HG2 VAL A 329      17.487   0.043 -23.594  1.00 79.37           H
ATOM   5060  HN  VAL A 329      15.197   2.620 -22.808  1.00 79.37           H
ATOM   5061  N   LYS A 330      16.072   5.057 -24.630  1.00 74.00           N
ATOM   5062  CA  LYS A 330      16.018   6.251 -25.457  1.00 74.00           C
ATOM   5063  C   LYS A 330      16.271   7.482 -24.584  1.00 74.00           C
[truncated: 117,636 more chars]
