# Supplementary material for: Noncanonical roles of chemokine regions in CCR9 activation revealed by structural modeling and mutational mapping
Source: Nat Commun. 2025 Aug 18;16:7695. doi: 10.1038/s41467-025-62321-9 (PMC12361432; doi:10.1038/s41467-025-62321-9)
Supplement: Supplementary file 7 — Supplementary Data 5 [file 41467_2025_62321_MOESM7_ESM.zip › CCR9_CCL25x1P6_02_rnk0.pdb]

ATOM      1  N   GLU A  20      -6.738  -2.907  58.066  1.00 48.62           N
ATOM      2  CA  GLU A  20      -6.818  -4.012  57.126  1.00 48.62           C
ATOM      3  C   GLU A  20      -7.313  -5.275  57.832  1.00 48.62           C
ATOM      4  O   GLU A  20      -6.530  -5.987  58.459  1.00 48.62           O
ATOM      5  HA  GLU A  20      -7.543  -3.700  56.374  1.00 48.62           H
ATOM      6  CB  GLU A  20      -5.467  -4.255  56.449  1.00 48.62           C
ATOM      7 1HB  GLU A  20      -4.663  -4.101  57.169  1.00 48.62           H
ATOM      8 2HB  GLU A  20      -5.456  -5.246  55.996  1.00 48.62           H
ATOM      9  CG  GLU A  20      -5.236  -3.258  55.311  1.00 48.62           C
ATOM     10 1HG  GLU A  20      -6.162  -3.116  54.754  1.00 48.62           H
ATOM     11 2HG  GLU A  20      -4.960  -2.288  55.724  1.00 48.62           H
ATOM     12  CD  GLU A  20      -4.137  -3.749  54.367  1.00 48.62           C
ATOM     13  OE1 GLU A  20      -4.116  -3.259  53.217  1.00 48.62           O
ATOM     14  OE2 GLU A  20      -3.343  -4.603  54.816  1.00 48.62           O
ATOM     15  HN  GLU A  20      -7.023  -3.125  58.999  1.00 48.62           H
ATOM     16  N   SER A  21      -8.610  -5.515  57.707  1.00 55.62           N
ATOM     17  CA  SER A  21      -9.186  -6.768  58.163  1.00 55.62           C
ATOM     18  C   SER A  21      -8.462  -7.947  57.509  1.00 55.62           C
ATOM     19  O   SER A  21      -8.070  -7.871  56.346  1.00 55.62           O
ATOM     20  HA  SER A  21      -9.037  -6.779  59.243  1.00 55.62           H
ATOM     21  CB  SER A  21     -10.684  -6.830  57.856  1.00 55.62           C
ATOM     22 1HB  SER A  21     -11.098  -7.755  58.256  1.00 55.62           H
ATOM     23 2HB  SER A  21     -11.192  -6.008  58.361  1.00 55.62           H
ATOM     24  OG  SER A  21     -10.945  -6.760  56.456  1.00 55.62           O
ATOM     25  HG  SER A  21     -11.230  -7.656  56.116  1.00 55.62           H
ATOM     26  HN  SER A  21      -9.261  -4.873  57.303  1.00 55.62           H
ATOM     27  N   THR A  22      -8.305  -9.009  58.286  1.00 56.41           N
ATOM     28  CA  THR A  22      -7.630 -10.199  57.799  1.00 56.41           C
ATOM     29  C   THR A  22      -8.230 -10.644  56.463  1.00 56.41           C
ATOM     30  O   THR A  22      -7.525 -11.181  55.610  1.00 56.41           O
ATOM     31  HA  THR A  22      -6.585  -9.950  57.613  1.00 56.41           H
ATOM     32  CB  THR A  22      -7.713 -11.270  58.889  1.00 56.41           C
ATOM     33  HB  THR A  22      -7.637 -12.269  58.460  1.00 56.41           H
ATOM     34  OG1 THR A  22      -8.934 -10.982  59.565  1.00 56.41           O
ATOM     35  HG1 THR A  22      -9.707 -11.342  59.044  1.00 56.41           H
ATOM     36  CG2 THR A  22      -6.640 -11.094  59.965  1.00 56.41           C
ATOM     37 1HG2 THR A  22      -6.759 -10.121  60.441  1.00 56.41           H
ATOM     38 2HG2 THR A  22      -5.653 -11.157  59.508  1.00 56.41           H
ATOM     39 3HG2 THR A  22      -6.745 -11.880  60.714  1.00 56.41           H
ATOM     40  HN  THR A  22      -8.629  -9.063  59.230  1.00 56.41           H
ATOM     41  N   SER A  23      -9.525 -10.403  56.324  1.00 59.28           N
ATOM     42  CA  SER A  23     -10.222 -10.747  55.096  1.00 59.28           C
ATOM     43  C   SER A  23      -9.609  -9.991  53.916  1.00 59.28           C
ATOM     44  O   SER A  23      -9.449 -10.550  52.832  1.00 59.28           O
ATOM     45  HA  SER A  23     -10.083 -11.822  54.977  1.00 59.28           H
ATOM     46  CB  SER A  23     -11.717 -10.437  55.206  1.00 59.28           C
ATOM     47 1HB  SER A  23     -12.229 -10.805  54.317  1.00 59.28           H
ATOM     48 2HB  SER A  23     -12.136 -10.971  56.059  1.00 59.28           H
ATOM     49  OG  SER A  23     -11.963  -9.041  55.352  1.00 59.28           O
ATOM     50  HG  SER A  23     -12.943  -8.857  55.277  1.00 59.28           H
ATOM     51  HN  SER A  23     -10.095  -9.982  57.030  1.00 59.28           H
ATOM     52  N   SER A  24      -9.281  -8.732  54.167  1.00 65.91           N
ATOM     53  CA  SER A  24      -8.763  -7.870  53.118  1.00 65.91           C
ATOM     54  C   SER A  24      -7.409  -8.391  52.634  1.00 65.91           C
ATOM     55  O   SER A  24      -7.062  -8.235  51.464  1.00 65.91           O
ATOM     56  HA  SER A  24      -9.500  -7.917  52.317  1.00 65.91           H
ATOM     57  CB  SER A  24      -8.633  -6.426  53.607  1.00 65.91           C
ATOM     58 1HB  SER A  24      -8.646  -5.752  52.750  1.00 65.91           H
ATOM     59 2HB  SER A  24      -9.495  -6.173  54.225  1.00 65.91           H
ATOM     60  OG  SER A  24      -7.437  -6.221  54.353  1.00 65.91           O
ATOM     61  HG  SER A  24      -7.469  -6.748  55.203  1.00 65.91           H
ATOM     62  HN  SER A  24      -9.364  -8.301  55.066  1.00 65.91           H
ATOM     63  N   MET A  25      -6.680  -8.999  53.558  1.00 64.06           N
ATOM     64  CA  MET A  25      -5.353  -9.506  53.251  1.00 64.06           C
ATOM     65  C   MET A  25      -5.435 -10.841  52.507  1.00 64.06           C
ATOM     66  O   MET A  25      -4.643 -11.101  51.603  1.00 64.06           O
ATOM     67  HA  MET A  25      -4.892  -8.754  52.611  1.00 64.06           H
ATOM     68  CB  MET A  25      -4.564  -9.692  54.549  1.00 64.06           C
ATOM     69 1HB  MET A  25      -4.712  -8.828  55.196  1.00 64.06           H
ATOM     70 2HB  MET A  25      -4.943 -10.562  55.087  1.00 64.06           H
ATOM     71  CG  MET A  25      -3.072  -9.873  54.262  1.00 64.06           C
ATOM     72 1HG  MET A  25      -2.875 -10.897  53.947  1.00 64.06           H
ATOM     73 2HG  MET A  25      -2.770  -9.223  53.441  1.00 64.06           H
ATOM     74  SD  MET A  25      -2.120  -9.492  55.723  1.00 64.06           S
ATOM     75  CE  MET A  25      -0.502 -10.018  55.184  1.00 64.06           C
ATOM     76 1HE  MET A  25      -0.528 -11.079  54.937  1.00 64.06           H
ATOM     77 2HE  MET A  25      -0.209  -9.447  54.303  1.00 64.06           H
ATOM     78 3HE  MET A  25       0.220  -9.848  55.983  1.00 64.06           H
ATOM     79  HN  MET A  25      -6.981  -9.147  54.500  1.00 64.06           H
ATOM     80  N   GLU A  26      -6.400 -11.651  52.916  1.00 58.24           N
ATOM     81  CA  GLU A  26      -6.650 -12.915  52.244  1.00 58.24           C
ATOM     82  C   GLU A  26      -7.099 -12.670  50.802  1.00 58.24           C
ATOM     83  O   GLU A  26      -6.670 -13.371  49.887  1.00 58.24           O
ATOM     84  HA  GLU A  26      -5.695 -13.441  52.250  1.00 58.24           H
ATOM     85  CB  GLU A  26      -7.685 -13.746  53.006  1.00 58.24           C
ATOM     86 1HB  GLU A  26      -8.497 -13.102  53.344  1.00 58.24           H
ATOM     87 2HB  GLU A  26      -8.022 -14.574  52.383  1.00 58.24           H
ATOM     88  CG  GLU A  26      -7.069 -14.372  54.259  1.00 58.24           C
ATOM     89 1HG  GLU A  26      -6.207 -14.978  53.982  1.00 58.24           H
ATOM     90 2HG  GLU A  26      -6.707 -13.586  54.922  1.00 58.24           H
ATOM     91  CD  GLU A  26      -8.091 -15.239  54.998  1.00 58.24           C
ATOM     92  OE1 GLU A  26      -7.642 -16.089  55.797  1.00 58.24           O
ATOM     93  OE2 GLU A  26      -9.298 -15.031  54.747  1.00 58.24           O
ATOM     94  HN  GLU A  26      -7.004 -11.457  53.689  1.00 58.24           H
ATOM     95  N   ASP A  27      -7.957 -11.672  50.645  1.00 65.42           N
ATOM     96  CA  ASP A  27      -8.511 -11.361  49.338  1.00 65.42           C
ATOM     97  C   ASP A  27      -7.372 -11.027  48.373  1.00 65.42           C
ATOM     98  O   ASP A  27      -7.411 -11.408  47.204  1.00 65.42           O
ATOM     99  HA  ASP A  27      -9.062 -12.253  49.040  1.00 65.42           H
ATOM    100  CB  ASP A  27      -9.441 -10.148  49.409  1.00 65.42           C
ATOM    101 1HB  ASP A  27      -8.973  -9.360  49.998  1.00 65.42           H
ATOM    102 2HB  ASP A  27      -9.598  -9.747  48.408  1.00 65.42           H
ATOM    103  CG  ASP A  27     -10.787 -10.526  50.030  1.00 65.42           C
ATOM    104  OD1 ASP A  27     -11.109 -11.733  49.997  1.00 65.42           O
ATOM    105  OD2 ASP A  27     -11.465  -9.598  50.524  1.00 65.42           O
ATOM    106  HN  ASP A  27      -8.273 -11.084  51.389  1.00 65.42           H
ATOM    107  N   TYR A  28      -6.383 -10.317  48.897  1.00 64.50           N
ATOM    108  CA  TYR A  28      -5.251  -9.899  48.089  1.00 64.50           C
ATOM    109  C   TYR A  28      -4.351 -11.089  47.748  1.00 64.50           C
ATOM    110  O   TYR A  28      -3.828 -11.179  46.638  1.00 64.50           O
ATOM    111  HA  TYR A  28      -5.638  -9.470  47.165  1.00 64.50           H
ATOM    112  CB  TYR A  28      -4.462  -8.908  48.947  1.00 64.50           C
ATOM    113 1HB  TYR A  28      -5.114  -8.077  49.215  1.00 64.50           H
ATOM    114 2HB  TYR A  28      -4.173  -9.399  49.877  1.00 64.50           H
ATOM    115  CG  TYR A  28      -3.208  -8.356  48.267  1.00 64.50           C
ATOM    116  CD1 TYR A  28      -1.981  -8.945  48.499  1.00 64.50           C
ATOM    117  HD1 TYR A  28      -1.906  -9.804  49.166  1.00 64.50           H
ATOM    118  CD2 TYR A  28      -3.303  -7.270  47.421  1.00 64.50           C
ATOM    119  HD2 TYR A  28      -4.271  -6.805  47.238  1.00 64.50           H
ATOM    120  CE1 TYR A  28      -0.801  -8.426  47.859  1.00 64.50           C
ATOM    121  HE1 TYR A  28       0.174  -8.881  48.033  1.00 64.50           H
ATOM    122  CE2 TYR A  28      -2.122  -6.750  46.781  1.00 64.50           C
ATOM    123  HE2 TYR A  28      -2.183  -5.893  46.111  1.00 64.50           H
ATOM    124  CZ  TYR A  28      -0.929  -7.354  47.031  1.00 64.50           C
ATOM    125  OH  TYR A  28       0.186  -6.863  46.427  1.00 64.50           O
ATOM    126  HH  TYR A  28      -0.017  -5.982  46.000  1.00 64.50           H
ATOM    127  HN  TYR A  28      -6.348 -10.030  49.855  1.00 64.50           H
ATOM    128  N   VAL A  29      -4.199 -11.973  48.723  1.00 65.11           N
ATOM    129  CA  VAL A  29      -3.298 -13.104  48.574  1.00 65.11           C
ATOM    130  C   VAL A  29      -3.913 -14.115  47.604  1.00 65.11           C
ATOM    131  O   VAL A  29      -3.202 -14.733  46.813  1.00 65.11           O
ATOM    132  HA  VAL A  29      -2.368 -12.730  48.147  1.00 65.11           H
ATOM    133  CB  VAL A  29      -2.983 -13.706  49.945  1.00 65.11           C
ATOM    134  HB  VAL A  29      -3.928 -13.909  50.448  1.00 65.11           H
ATOM    135  CG1 VAL A  29      -2.232 -15.031  49.802  1.00 65.11           C
ATOM    136 1HG1 VAL A  29      -2.846 -15.738  49.243  1.00 65.11           H
ATOM    137 2HG1 VAL A  29      -1.296 -14.863  49.270  1.00 65.11           H
ATOM    138 3HG1 VAL A  29      -2.020 -15.437  50.791  1.00 65.11           H
ATOM    139  CG2 VAL A  29      -2.193 -12.719  50.808  1.00 65.11           C
ATOM    140 1HG2 VAL A  29      -1.256 -12.471  50.311  1.00 65.11           H
ATOM    141 2HG2 VAL A  29      -2.780 -11.811  50.951  1.00 65.11           H
ATOM    142 3HG2 VAL A  29      -1.982 -13.172  51.776  1.00 65.11           H
ATOM    143  HN  VAL A  29      -4.676 -11.926  49.600  1.00 65.11           H
ATOM    144  N   ASN A  30      -5.228 -14.253  47.698  1.00 60.56           N
ATOM    145  CA  ASN A  30      -5.932 -15.256  46.918  1.00 60.56           C
ATOM    146  C   ASN A  30      -6.235 -14.695  45.527  1.00 60.56           C
ATOM    147  O   ASN A  30      -6.721 -15.414  44.656  1.00 60.56           O
ATOM    148  HA  ASN A  30      -5.263 -16.115  46.884  1.00 60.56           H
ATOM    149  CB  ASN A  30      -7.262 -15.631  47.576  1.00 60.56           C
ATOM    150 1HB  ASN A  30      -7.823 -14.727  47.812  1.00 60.56           H
ATOM    151 2HB  ASN A  30      -7.867 -16.209  46.877  1.00 60.56           H
ATOM    152  CG  ASN A  30      -7.032 -16.443  48.852  1.00 60.56           C
ATOM    153  OD1 ASN A  30      -6.024 -17.108  49.023  1.00 60.56           O
ATOM    154  ND2 ASN A  30      -8.021 -16.352  49.736  1.00 60.56           N
ATOM    155 1HD2 ASN A  30      -8.822 -15.789  49.534  1.00 60.56           H
ATOM    156 2HD2 ASN A  30      -7.964 -16.848  50.603  1.00 60.56           H
ATOM    157  HN  ASN A  30      -5.808 -13.695  48.291  1.00 60.56           H
ATOM    158  N   PHE A  31      -5.935 -13.415  45.362  1.00 66.44           N
ATOM    159  CA  PHE A  31      -6.149 -12.754  44.086  1.00 66.44           C
ATOM    160  C   PHE A  31      -5.252 -13.353  43.001  1.00 66.44           C
ATOM    161  O   PHE A  31      -4.036 -13.424  43.165  1.00 66.44           O
ATOM    162  HA  PHE A  31      -7.194 -12.906  43.816  1.00 66.44           H
ATOM    163  CB  PHE A  31      -5.784 -11.281  44.278  1.00 66.44           C
ATOM    164 1HB  PHE A  31      -6.288 -10.905  45.168  1.00 66.44           H
ATOM    165 2HB  PHE A  31      -4.712 -11.204  44.463  1.00 66.44           H
ATOM    166  CG  PHE A  31      -6.147 -10.390  43.089  1.00 66.44           C
ATOM    167  CD1 PHE A  31      -5.190 -10.030  42.192  1.00 66.44           C
ATOM    168  HD1 PHE A  31      -4.164 -10.376  42.320  1.00 66.44           H
ATOM    169  CD2 PHE A  31      -7.426  -9.958  42.928  1.00 66.44           C
ATOM    170  HD2 PHE A  31      -8.193 -10.246  43.647  1.00 66.44           H
ATOM    171  CE1 PHE A  31      -5.527  -9.202  41.088  1.00 66.44           C
ATOM    172  HE1 PHE A  31      -4.760  -8.914  40.369  1.00 66.44           H
ATOM    173  CE2 PHE A  31      -7.763  -9.130  41.824  1.00 66.44           C
ATOM    174  HE2 PHE A  31      -8.788  -8.784  41.696  1.00 66.44           H
ATOM    175  CZ  PHE A  31      -6.806  -8.770  40.927  1.00 66.44           C
ATOM    176  HZ  PHE A  31      -7.065  -8.135  40.080  1.00 66.44           H
ATOM    177  HN  PHE A  31      -5.552 -12.834  46.080  1.00 66.44           H
ATOM    178  N   ASN A  32      -5.888 -13.769  41.915  1.00 59.71           N
ATOM    179  CA  ASN A  32      -5.163 -14.357  40.802  1.00 59.71           C
ATOM    180  C   ASN A  32      -4.553 -13.243  39.950  1.00 59.71           C
ATOM    181  O   ASN A  32      -5.230 -12.666  39.100  1.00 59.71           O
ATOM    182  HA  ASN A  32      -4.405 -14.994  41.259  1.00 59.71           H
ATOM    183  CB  ASN A  32      -6.095 -15.179  39.910  1.00 59.71           C
ATOM    184 1HB  ASN A  32      -6.721 -15.824  40.527  1.00 59.71           H
ATOM    185 2HB  ASN A  32      -6.765 -14.513  39.366  1.00 59.71           H
ATOM    186  CG  ASN A  32      -5.298 -16.030  38.919  1.00 59.71           C
ATOM    187  OD1 ASN A  32      -4.079 -16.001  38.878  1.00 59.71           O
ATOM    188  ND2 ASN A  32      -6.051 -16.786  38.126  1.00 59.71           N
ATOM    189 1HD2 ASN A  32      -7.047 -16.762  38.211  1.00 59.71           H
ATOM    190 2HD2 ASN A  32      -5.622 -17.378  37.444  1.00 59.71           H
ATOM    191  HN  ASN A  32      -6.879 -13.709  41.790  1.00 59.71           H
ATOM    192  N   PHE A  33      -3.282 -12.973  40.206  1.00 63.50           N
ATOM    193  CA  PHE A  33      -2.545 -12.008  39.408  1.00 63.50           C
ATOM    194  C   PHE A  33      -2.062 -12.635  38.098  1.00 63.50           C
ATOM    195  O   PHE A  33      -0.860 -12.716  37.852  1.00 63.50           O
ATOM    196  HA  PHE A  33      -3.226 -11.186  39.185  1.00 63.50           H
ATOM    197  CB  PHE A  33      -1.331 -11.579  40.233  1.00 63.50           C
ATOM    198 1HB  PHE A  33      -0.784 -12.468  40.546  1.00 63.50           H
ATOM    199 2HB  PHE A  33      -0.660 -11.000  39.598  1.00 63.50           H
ATOM    200  CG  PHE A  33      -1.680 -10.750  41.470  1.00 63.50           C
ATOM    201  CD1 PHE A  33      -1.867  -9.407  41.359  1.00 63.50           C
ATOM    202  HD1 PHE A  33      -1.767  -8.922  40.389  1.00 63.50           H
ATOM    203  CD2 PHE A  33      -1.805 -11.356  42.682  1.00 63.50           C
ATOM    204  HD2 PHE A  33      -1.656 -12.432  42.771  1.00 63.50           H
ATOM    205  CE1 PHE A  33      -2.191  -8.638  42.508  1.00 63.50           C
ATOM    206  HE1 PHE A  33      -2.340  -7.562  42.419  1.00 63.50           H
ATOM    207  CE2 PHE A  33      -2.130 -10.587  43.830  1.00 63.50           C
ATOM    208  HE2 PHE A  33      -2.229 -11.072  44.801  1.00 63.50           H
ATOM    209  CZ  PHE A  33      -2.316  -9.244  43.719  1.00 63.50           C
ATOM    210  HZ  PHE A  33      -2.565  -8.654  44.601  1.00 63.50           H
ATOM    211  HN  PHE A  33      -2.757 -13.400  40.943  1.00 63.50           H
ATOM    212  N   THR A  34      -3.024 -13.062  37.294  1.00 62.14           N
ATOM    213  CA  THR A  34      -2.769 -13.297  35.882  1.00 62.14           C
ATOM    214  C   THR A  34      -2.211 -12.034  35.224  1.00 62.14           C
ATOM    215  O   THR A  34      -2.800 -10.960  35.335  1.00 62.14           O
ATOM    216  HA  THR A  34      -2.004 -14.069  35.795  1.00 62.14           H
ATOM    217  CB  THR A  34      -4.069 -13.792  35.244  1.00 62.14           C
ATOM    218  HB  THR A  34      -4.170 -13.416  34.226  1.00 62.14           H
ATOM    219  OG1 THR A  34      -5.083 -13.380  36.156  1.00 62.14           O
ATOM    220  HG1 THR A  34      -5.220 -12.392  36.091  1.00 62.14           H
ATOM    221  CG2 THR A  34      -4.173 -15.319  35.236  1.00 62.14           C
ATOM    222 1HG2 THR A  34      -4.139 -15.691  36.260  1.00 62.14           H
ATOM    223 2HG2 THR A  34      -3.340 -15.737  34.670  1.00 62.14           H
ATOM    224 3HG2 THR A  34      -5.113 -15.616  34.772  1.00 62.14           H
ATOM    225  HN  THR A  34      -3.961 -13.247  37.591  1.00 62.14           H
ATOM    226  N   ASP A  35      -1.082 -12.206  34.552  1.00 67.34           N
ATOM    227  CA  ASP A  35      -0.395 -11.079  33.944  1.00 67.34           C
ATOM    228  C   ASP A  35      -1.011 -10.790  32.574  1.00 67.34           C
ATOM    229  O   ASP A  35      -0.586 -11.355  31.567  1.00 67.34           O
ATOM    230  HA  ASP A  35      -0.526 -10.253  34.643  1.00 67.34           H
ATOM    231  CB  ASP A  35       1.091 -11.385  33.740  1.00 67.34           C
ATOM    232 1HB  ASP A  35       1.471 -11.947  34.593  1.00 67.34           H
ATOM    233 2HB  ASP A  35       1.218 -12.016  32.860  1.00 67.34           H
ATOM    234  CG  ASP A  35       1.898 -10.096  33.571  1.00 67.34           C
ATOM    235  OD1 ASP A  35       1.273  -9.018  33.673  1.00 67.34           O
ATOM    236  OD2 ASP A  35       3.121 -10.218  33.345  1.00 67.34           O
ATOM    237  HN  ASP A  35      -0.638 -13.092  34.421  1.00 67.34           H
ATOM    238  N   PHE A  36      -2.002  -9.911  32.579  1.00 82.03           N
ATOM    239  CA  PHE A  36      -2.644  -9.499  31.343  1.00 82.03           C
ATOM    240  C   PHE A  36      -1.895  -8.331  30.699  1.00 82.03           C
ATOM    241  O   PHE A  36      -2.213  -7.925  29.582  1.00 82.03           O
ATOM    242  HA  PHE A  36      -2.627 -10.355  30.669  1.00 82.03           H
ATOM    243  CB  PHE A  36      -4.060  -9.045  31.704  1.00 82.03           C
ATOM    244 1HB  PHE A  36      -4.001  -8.310  32.506  1.00 82.03           H
ATOM    245 2HB  PHE A  36      -4.499  -8.542  30.843  1.00 82.03           H
ATOM    246  CG  PHE A  36      -4.986 -10.182  32.139  1.00 82.03           C
ATOM    247  CD1 PHE A  36      -5.005 -11.349  31.441  1.00 82.03           C
ATOM    248  HD1 PHE A  36      -4.361 -11.474  30.571  1.00 82.03           H
ATOM    249  CD2 PHE A  36      -5.790 -10.026  33.225  1.00 82.03           C
ATOM    250  HD2 PHE A  36      -5.775  -9.091  33.785  1.00 82.03           H
ATOM    251  CE1 PHE A  36      -5.865 -12.404  31.846  1.00 82.03           C
ATOM    252  HE1 PHE A  36      -5.881 -13.339  31.286  1.00 82.03           H
ATOM    253  CE2 PHE A  36      -6.650 -11.081  33.630  1.00 82.03           C
ATOM    254  HE2 PHE A  36      -7.294 -10.956  34.500  1.00 82.03           H
ATOM    255  CZ  PHE A  36      -6.669 -12.248  32.931  1.00 82.03           C
ATOM    256  HZ  PHE A  36      -7.329 -13.058  33.242  1.00 82.03           H
ATOM    257  HN  PHE A  36      -2.365  -9.484  33.407  1.00 82.03           H
ATOM    258  N   TYR A  37      -0.914  -7.823  31.430  1.00 86.64           N
ATOM    259  CA  TYR A  37      -0.067  -6.762  30.913  1.00 86.64           C
ATOM    260  C   TYR A  37       1.114  -7.336  30.128  1.00 86.64           C
ATOM    261  O   TYR A  37       2.009  -7.950  30.706  1.00 86.64           O
ATOM    262  HA  TYR A  37      -0.670  -6.144  30.248  1.00 86.64           H
ATOM    263  CB  TYR A  37       0.466  -6.014  32.137  1.00 86.64           C
ATOM    264 1HB  TYR A  37      -0.373  -5.743  32.778  1.00 86.64           H
ATOM    265 2HB  TYR A  37       1.103  -6.686  32.712  1.00 86.64           H
ATOM    266  CG  TYR A  37       1.258  -4.749  31.797  1.00 86.64           C
ATOM    267  CD1 TYR A  37       2.636  -4.790  31.754  1.00 86.64           C
ATOM    268  HD1 TYR A  37       3.161  -5.722  31.961  1.00 86.64           H
ATOM    269  CD2 TYR A  37       0.593  -3.569  31.534  1.00 86.64           C
ATOM    270  HD2 TYR A  37      -0.496  -3.537  31.569  1.00 86.64           H
ATOM    271  CE1 TYR A  37       3.382  -3.600  31.434  1.00 86.64           C
ATOM    272  HE1 TYR A  37       4.471  -3.618  31.396  1.00 86.64           H
ATOM    273  CE2 TYR A  37       1.338  -2.379  31.215  1.00 86.64           C
ATOM    274  HE2 TYR A  37       0.826  -1.440  31.005  1.00 86.64           H
ATOM    275  CZ  TYR A  37       2.696  -2.453  31.180  1.00 86.64           C
ATOM    276  OH  TYR A  37       3.400  -1.329  30.878  1.00 86.64           O
ATOM    277  HH  TYR A  37       2.787  -0.631  30.508  1.00 86.64           H
ATOM    278  HN  TYR A  37      -0.694  -8.125  32.358  1.00 86.64           H
ATOM    279  N   CYS A  38       1.078  -7.116  28.822  1.00 90.10           N
ATOM    280  CA  CYS A  38       2.068  -7.705  27.936  1.00 90.10           C
ATOM    281  C   CYS A  38       3.128  -6.645  27.630  1.00 90.10           C
ATOM    282  O   CYS A  38       2.832  -5.628  27.005  1.00 90.10           O
ATOM    283  HA  CYS A  38       2.506  -8.547  28.471  1.00 90.10           H
ATOM    284  CB  CYS A  38       1.428  -8.257  26.660  1.00 90.10           C
ATOM    285 1HB  CYS A  38       0.622  -8.944  26.916  1.00 90.10           H
ATOM    286 2HB  CYS A  38       0.985  -7.445  26.085  1.00 90.10           H
ATOM    287  SG  CYS A  38       2.688  -9.122  25.653  1.00 90.10           S
ATOM    288  HN  CYS A  38       0.389  -6.549  28.369  1.00 90.10           H
ATOM    289  N   GLU A  39       4.342  -6.920  28.084  1.00 82.48           N
ATOM    290  CA  GLU A  39       5.489  -6.121  27.687  1.00 82.48           C
ATOM    291  C   GLU A  39       6.049  -6.622  26.354  1.00 82.48           C
ATOM    292  O   GLU A  39       6.381  -7.798  26.220  1.00 82.48           O
ATOM    293  HA  GLU A  39       5.108  -5.106  27.570  1.00 82.48           H
ATOM    294  CB  GLU A  39       6.566  -6.130  28.773  1.00 82.48           C
ATOM    295 1HB  GLU A  39       6.865  -7.157  28.986  1.00 82.48           H
ATOM    296 2HB  GLU A  39       7.398  -5.493  28.471  1.00 82.48           H
ATOM    297  CG  GLU A  39       6.030  -5.547  30.082  1.00 82.48           C
ATOM    298 1HG  GLU A  39       5.563  -4.581  29.890  1.00 82.48           H
ATOM    299 2HG  GLU A  39       5.257  -6.200  30.486  1.00 82.48           H
ATOM    300  CD  GLU A  39       7.152  -5.381  31.109  1.00 82.48           C
ATOM    301  OE1 GLU A  39       6.889  -4.719  32.136  1.00 82.48           O
ATOM    302  OE2 GLU A  39       8.248  -5.920  30.843  1.00 82.48           O
ATOM    303  HN  GLU A  39       4.548  -7.672  28.711  1.00 82.48           H
ATOM    304  N   LYS A  40       6.137  -5.704  25.403  1.00 88.96           N
ATOM    305  CA  LYS A  40       6.490  -6.068  24.042  1.00 88.96           C
ATOM    306  C   LYS A  40       7.906  -5.576  23.737  1.00 88.96           C
ATOM    307  O   LYS A  40       8.209  -5.207  22.604  1.00 88.96           O
ATOM    308  HA  LYS A  40       6.482  -7.156  23.982  1.00 88.96           H
ATOM    309  CB  LYS A  40       5.436  -5.553  23.059  1.00 88.96           C
ATOM    310 1HB  LYS A  40       5.308  -4.478  23.187  1.00 88.96           H
ATOM    311 2HB  LYS A  40       5.778  -5.714  22.037  1.00 88.96           H
ATOM    312  CG  LYS A  40       4.096  -6.261  23.272  1.00 88.96           C
ATOM    313 1HG  LYS A  40       4.239  -7.340  23.223  1.00 88.96           H
ATOM    314 2HG  LYS A  40       3.716  -6.035  24.268  1.00 88.96           H
ATOM    315  CD  LYS A  40       3.074  -5.827  22.220  1.00 88.96           C
ATOM    316 1HD  LYS A  40       2.887  -4.757  22.309  1.00 88.96           H
ATOM    317 2HD  LYS A  40       3.478  -5.998  21.222  1.00 88.96           H
ATOM    318  CE  LYS A  40       1.760  -6.595  22.382  1.00 88.96           C
ATOM    319 1HE  LYS A  40       1.949  -7.667  22.320  1.00 88.96           H
ATOM    320 2HE  LYS A  40       1.339  -6.402  23.368  1.00 88.96           H
ATOM    321  NZ  LYS A  40       0.793  -6.194  21.336  1.00 88.96           N
ATOM    322 1HZ  LYS A  40       0.040  -6.872  21.294  1.00 88.96           H
ATOM    323 2HZ  LYS A  40       0.413  -5.280  21.559  1.00 88.96           H
ATOM    324 3HZ  LYS A  40       1.263  -6.154  20.438  1.00 88.96           H
ATOM    325  HN  LYS A  40       5.972  -4.728  25.550  1.00 88.96           H
ATOM    326  N   ASN A  41       8.737  -5.587  24.770  1.00 82.44           N
ATOM    327  CA  ASN A  41      10.110  -5.133  24.631  1.00 82.44           C
ATOM    328  C   ASN A  41      10.804  -5.946  23.537  1.00 82.44           C
ATOM    329  O   ASN A  41      11.563  -5.399  22.738  1.00 82.44           O
ATOM    330  HA  ASN A  41      10.037  -4.074  24.380  1.00 82.44           H
ATOM    331  CB  ASN A  41      10.889  -5.329  25.932  1.00 82.44           C
ATOM    332 1HB  ASN A  41      10.751  -6.348  26.294  1.00 82.44           H
ATOM    333 2HB  ASN A  41      11.955  -5.199  25.745  1.00 82.44           H
ATOM    334  CG  ASN A  41      10.430  -4.335  27.002  1.00 82.44           C
ATOM    335  OD1 ASN A  41       9.966  -3.244  26.714  1.00 82.44           O
ATOM    336  ND2 ASN A  41      10.584  -4.773  28.248  1.00 82.44           N
ATOM    337 1HD2 ASN A  41      10.971  -5.680  28.416  1.00 82.44           H
ATOM    338 2HD2 ASN A  41      10.312  -4.195  29.018  1.00 82.44           H
ATOM    339  HN  ASN A  41       8.486  -5.899  25.686  1.00 82.44           H
ATOM    340  N   ASN A  42      10.518  -7.240  23.535  1.00 84.20           N
ATOM    341  CA  ASN A  42      11.154  -8.146  22.593  1.00 84.20           C
ATOM    342  C   ASN A  42      10.754  -7.756  21.168  1.00 84.20           C
ATOM    343  O   ASN A  42      11.562  -7.849  20.245  1.00 84.20           O
ATOM    344  HA  ASN A  42      12.224  -8.038  22.769  1.00 84.20           H
ATOM    345  CB  ASN A  42      10.709  -9.590  22.831  1.00 84.20           C
ATOM    346 1HB  ASN A  42       9.620  -9.647  22.806  1.00 84.20           H
ATOM    347 2HB  ASN A  42      11.080 -10.226  22.027  1.00 84.20           H
ATOM    348  CG  ASN A  42      11.221 -10.107  24.176  1.00 84.20           C
ATOM    349  OD1 ASN A  42      12.041  -9.491  24.836  1.00 84.20           O
ATOM    350  ND2 ASN A  42      10.694 -11.272  24.544  1.00 84.20           N
ATOM    351 1HD2 ASN A  42      10.025 -11.726  23.956  1.00 84.20           H
ATOM    352 2HD2 ASN A  42      10.966 -11.693  25.409  1.00 84.20           H
ATOM    353  HN  ASN A  42       9.868  -7.670  24.161  1.00 84.20           H
ATOM    354  N   VAL A  43       9.507  -7.327  21.034  1.00 91.19           N
ATOM    355  CA  VAL A  43       8.973  -6.977  19.730  1.00 91.19           C
ATOM    356  C   VAL A  43       9.686  -5.727  19.210  1.00 91.19           C
ATOM    357  O   VAL A  43      10.040  -5.654  18.034  1.00 91.19           O
ATOM    358  HA  VAL A  43       9.182  -7.806  19.055  1.00 91.19           H
ATOM    359  CB  VAL A  43       7.455  -6.806  19.815  1.00 91.19           C
ATOM    360  HB  VAL A  43       7.249  -5.944  20.449  1.00 91.19           H
ATOM    361  CG1 VAL A  43       6.856  -6.528  18.434  1.00 91.19           C
ATOM    362 1HG1 VAL A  43       7.288  -5.613  18.029  1.00 91.19           H
ATOM    363 2HG1 VAL A  43       7.077  -7.361  17.768  1.00 91.19           H
ATOM    364 3HG1 VAL A  43       5.776  -6.411  18.524  1.00 91.19           H
ATOM    365  CG2 VAL A  43       6.801  -8.030  20.459  1.00 91.19           C
ATOM    366 1HG2 VAL A  43       7.020  -8.916  19.862  1.00 91.19           H
ATOM    367 2HG2 VAL A  43       7.195  -8.164  21.467  1.00 91.19           H
ATOM    368 3HG2 VAL A  43       5.722  -7.883  20.507  1.00 91.19           H
ATOM    369  HN  VAL A  43       8.868  -7.218  21.796  1.00 91.19           H
ATOM    370  N   ARG A  44       9.876  -4.775  20.111  1.00 86.73           N
ATOM    371  CA  ARG A  44      10.524  -3.524  19.754  1.00 86.73           C
ATOM    372  C   ARG A  44      11.985  -3.774  19.374  1.00 86.73           C
ATOM    373  O   ARG A  44      12.512  -3.132  18.467  1.00 86.73           O
ATOM    374  HA  ARG A  44       9.956  -3.149  18.903  1.00 86.73           H
ATOM    375  CB  ARG A  44      10.470  -2.525  20.912  1.00 86.73           C
ATOM    376 1HB  ARG A  44      10.881  -2.983  21.811  1.00 86.73           H
ATOM    377 2HB  ARG A  44      11.092  -1.661  20.680  1.00 86.73           H
ATOM    378  CG  ARG A  44       9.033  -2.070  21.176  1.00 86.73           C
ATOM    379 1HG  ARG A  44       8.554  -1.801  20.234  1.00 86.73           H
ATOM    380 2HG  ARG A  44       8.459  -2.893  21.602  1.00 86.73           H
ATOM    381  CD  ARG A  44       9.003  -0.874  22.129  1.00 86.73           C
ATOM    382 1HD  ARG A  44       9.709  -0.113  21.793  1.00 86.73           H
ATOM    383 2HD  ARG A  44       8.014  -0.416  22.121  1.00 86.73           H
ATOM    384  NE  ARG A  44       9.346  -1.311  23.501  1.00 86.73           N
ATOM    385  HE  ARG A  44      10.314  -1.397  23.737  1.00 86.73           H
ATOM    386  CZ  ARG A  44       8.441  -1.598  24.446  1.00 86.73           C
ATOM    387  NH1 ARG A  44       7.130  -1.499  24.185  1.00 86.73           N
ATOM    388 1HH1 ARG A  44       6.821  -1.209  23.279  1.00 86.73           H
ATOM    389 2HH1 ARG A  44       6.461  -1.715  24.896  1.00 86.73           H
ATOM    390  NH2 ARG A  44       8.866  -1.985  25.656  1.00 86.73           N
ATOM    391 1HH2 ARG A  44       8.203  -2.202  26.373  1.00 86.73           H
ATOM    392 2HH2 ARG A  44       9.846  -2.056  25.843  1.00 86.73           H
ATOM    393  HN  ARG A  44       9.595  -4.847  21.069  1.00 86.73           H
ATOM    394  N   GLN A  45      12.598  -4.708  20.086  1.00 83.22           N
ATOM    395  CA  GLN A  45      13.995  -5.032  19.852  1.00 83.22           C
ATOM    396  C   GLN A  45      14.169  -5.664  18.470  1.00 83.22           C
ATOM    397  O   GLN A  45      15.113  -5.343  17.751  1.00 83.22           O
ATOM    398  HA  GLN A  45      14.523  -4.080  19.893  1.00 83.22           H
ATOM    399  CB  GLN A  45      14.535  -5.953  20.949  1.00 83.22           C
ATOM    400 1HB  GLN A  45      14.292  -5.540  21.928  1.00 83.22           H
ATOM    401 2HB  GLN A  45      14.048  -6.926  20.884  1.00 83.22           H
ATOM    402  CG  GLN A  45      16.050  -6.124  20.823  1.00 83.22           C
ATOM    403 1HG  GLN A  45      16.290  -6.573  19.859  1.00 83.22           H
ATOM    404 2HG  GLN A  45      16.533  -5.148  20.849  1.00 83.22           H
ATOM    405  CD  GLN A  45      16.598  -7.001  21.951  1.00 83.22           C
ATOM    406  OE1 GLN A  45      15.864  -7.627  22.698  1.00 83.22           O
ATOM    407  NE2 GLN A  45      17.925  -7.011  22.032  1.00 83.22           N
ATOM    408 1HE2 GLN A  45      18.470  -6.475  21.387  1.00 83.22           H
ATOM    409 2HE2 GLN A  45      18.379  -7.555  22.738  1.00 83.22           H
ATOM    410  HN  GLN A  45      12.156  -5.238  20.810  1.00 83.22           H
ATOM    411  N   PHE A  46      13.243  -6.553  18.140  1.00 92.06           N
ATOM    412  CA  PHE A  46      13.246  -7.187  16.833  1.00 92.06           C
ATOM    413  C   PHE A  46      13.132  -6.145  15.718  1.00 92.06           C
ATOM    414  O   PHE A  46      13.893  -6.178  14.752  1.00 92.06           O
ATOM    415  HA  PHE A  46      14.192  -7.720  16.734  1.00 92.06           H
ATOM    416  CB  PHE A  46      12.026  -8.108  16.779  1.00 92.06           C
ATOM    417 1HB  PHE A  46      12.156  -8.909  17.507  1.00 92.06           H
ATOM    418 2HB  PHE A  46      11.143  -7.544  17.080  1.00 92.06           H
ATOM    419  CG  PHE A  46      11.773  -8.727  15.403  1.00 92.06           C
ATOM    420  CD1 PHE A  46      10.853  -8.174  14.568  1.00 92.06           C
ATOM    421  HD1 PHE A  46      10.296  -7.290  14.879  1.00 92.06           H
ATOM    422  CD2 PHE A  46      12.468  -9.829  15.014  1.00 92.06           C
ATOM    423  HD2 PHE A  46      13.206 -10.272  15.684  1.00 92.06           H
ATOM    424  CE1 PHE A  46      10.618  -8.748  13.290  1.00 92.06           C
ATOM    425  HE1 PHE A  46       9.880  -8.305  12.621  1.00 92.06           H
ATOM    426  CE2 PHE A  46      12.233 -10.403  13.737  1.00 92.06           C
ATOM    427  HE2 PHE A  46      12.791 -11.287  13.426  1.00 92.06           H
ATOM    428  CZ  PHE A  46      11.313  -9.850  12.902  1.00 92.06           C
ATOM    429  HZ  PHE A  46      11.133 -10.291  11.921  1.00 92.06           H
ATOM    430  HN  PHE A  46      12.501  -6.840  18.747  1.00 92.06           H
ATOM    431  N   ALA A  47      12.176  -5.243  15.889  1.00 92.88           N
ATOM    432  CA  ALA A  47      11.909  -4.235  14.878  1.00 92.88           C
ATOM    433  C   ALA A  47      13.165  -3.389  14.663  1.00 92.88           C
ATOM    434  O   ALA A  47      13.492  -3.033  13.532  1.00 92.88           O
ATOM    435  HA  ALA A  47      11.665  -4.751  13.950  1.00 92.88           H
ATOM    436  CB  ALA A  47      10.704  -3.392  15.304  1.00 92.88           C
ATOM    437 1HB  ALA A  47       9.832  -4.036  15.414  1.00 92.88           H
ATOM    438 2HB  ALA A  47      10.920  -2.905  16.255  1.00 92.88           H
ATOM    439 3HB  ALA A  47      10.504  -2.635  14.545  1.00 92.88           H
ATOM    440  HN  ALA A  47      11.591  -5.196  16.699  1.00 92.88           H
ATOM    441  N   SER A  48      13.836  -3.091  15.767  1.00 91.15           N
ATOM    442  CA  SER A  48      14.946  -2.154  15.738  1.00 91.15           C
ATOM    443  C   SER A  48      16.095  -2.730  14.907  1.00 91.15           C
ATOM    444  O   SER A  48      16.906  -1.983  14.361  1.00 91.15           O
ATOM    445  HA  SER A  48      14.551  -1.252  15.271  1.00 91.15           H
ATOM    446  CB  SER A  48      15.427  -1.826  17.153  1.00 91.15           C
ATOM    447 1HB  SER A  48      16.103  -0.972  17.117  1.00 91.15           H
ATOM    448 2HB  SER A  48      14.575  -1.533  17.766  1.00 91.15           H
ATOM    449  OG  SER A  48      16.090  -2.931  17.761  1.00 91.15           O
ATOM    450  HG  SER A  48      15.641  -3.786  17.500  1.00 91.15           H
ATOM    451  HN  SER A  48      13.632  -3.477  16.666  1.00 91.15           H
ATOM    452  N   HIS A  49      16.128  -4.053  14.838  1.00 86.66           N
ATOM    453  CA  HIS A  49      17.213  -4.739  14.159  1.00 86.66           C
ATOM    454  C   HIS A  49      16.808  -5.036  12.713  1.00 86.66           C
ATOM    455  O   HIS A  49      17.615  -4.892  11.797  1.00 86.66           O
ATOM    456  HA  HIS A  49      18.063  -4.056  14.156  1.00 86.66           H
ATOM    457  CB  HIS A  49      17.627  -5.995  14.928  1.00 86.66           C
ATOM    458 1HB  HIS A  49      16.736  -6.582  15.152  1.00 86.66           H
ATOM    459 2HB  HIS A  49      18.260  -6.609  14.288  1.00 86.66           H
ATOM    460  CG  HIS A  49      18.363  -5.712  16.216  1.00 86.66           C
ATOM    461  ND1 HIS A  49      19.517  -4.950  16.268  1.00 86.66           N
ATOM    462  HD1 HIS A  49      19.971  -4.522  15.487  1.00 86.66           H
ATOM    463  CD2 HIS A  49      18.096  -6.094  17.498  1.00 86.66           C
ATOM    464  HD2 HIS A  49      17.253  -6.707  17.817  1.00 86.66           H
ATOM    465  CE1 HIS A  49      19.919  -4.885  17.529  1.00 86.66           C
ATOM    466  HE1 HIS A  49      20.800  -4.357  17.895  1.00 86.66           H
ATOM    467  NE2 HIS A  49      19.037  -5.595  18.290  1.00 86.66           N
ATOM    468  HN  HIS A  49      15.432  -4.651  15.234  1.00 86.66           H
ATOM    469  N   PHE A  50      15.558  -5.446  12.555  1.00 81.59           N
ATOM    470  CA  PHE A  50      15.129  -6.078  11.319  1.00 81.59           C
ATOM    471  C   PHE A  50      14.629  -5.036  10.316  1.00 81.59           C
ATOM    472  O   PHE A  50      14.939  -5.114   9.128  1.00 81.59           O
ATOM    473  HA  PHE A  50      15.993  -6.595  10.903  1.00 81.59           H
ATOM    474  CB  PHE A  50      13.977  -7.019  11.675  1.00 81.59           C
ATOM    475 1HB  PHE A  50      14.297  -7.682  12.479  1.00 81.59           H
ATOM    476 2HB  PHE A  50      13.145  -6.430  12.060  1.00 81.59           H
ATOM    477  CG  PHE A  50      13.481  -7.867  10.501  1.00 81.59           C
ATOM    478  CD1 PHE A  50      12.292  -7.579   9.908  1.00 81.59           C
ATOM    479  HD1 PHE A  50      11.691  -6.743  10.269  1.00 81.59           H
ATOM    480  CD2 PHE A  50      14.230  -8.910  10.052  1.00 81.59           C
ATOM    481  HD2 PHE A  50      15.183  -9.141  10.527  1.00 81.59           H
ATOM    482  CE1 PHE A  50      11.832  -8.366   8.820  1.00 81.59           C
ATOM    483  HE1 PHE A  50      10.878  -8.135   8.344  1.00 81.59           H
ATOM    484  CE2 PHE A  50      13.770  -9.697   8.963  1.00 81.59           C
ATOM    485  HE2 PHE A  50      14.370 -10.532   8.602  1.00 81.59           H
ATOM    486  CZ  PHE A  50      12.581  -9.408   8.370  1.00 81.59           C
ATOM    487  HZ  PHE A  50      12.228 -10.012   7.534  1.00 81.59           H
ATOM    488  HN  PHE A  50      14.847  -5.353  13.252  1.00 81.59           H
ATOM    489  N   LEU A  51      13.864  -4.084  10.831  1.00 93.78           N
ATOM    490  CA  LEU A  51      13.074  -3.215   9.976  1.00 93.78           C
ATOM    491  C   LEU A  51      13.992  -2.185   9.315  1.00 93.78           C
ATOM    492  O   LEU A  51      13.890  -1.937   8.115  1.00 93.78           O
ATOM    493  HA  LEU A  51      12.633  -3.836   9.196  1.00 93.78           H
ATOM    494  CB  LEU A  51      11.920  -2.593  10.765  1.00 93.78           C
ATOM    495 1HB  LEU A  51      12.339  -2.009  11.584  1.00 93.78           H
ATOM    496 2HB  LEU A  51      11.394  -1.896  10.113  1.00 93.78           H
ATOM    497  CG  LEU A  51      10.899  -3.574  11.346  1.00 93.78           C
ATOM    498  HG  LEU A  51      11.399  -4.178  12.104  1.00 93.78           H
ATOM    499  CD1 LEU A  51       9.758  -2.830  12.042  1.00 93.78           C
ATOM    500 1HD1 LEU A  51      10.161  -2.223  12.853  1.00 93.78           H
ATOM    501 2HD1 LEU A  51       9.253  -2.185  11.323  1.00 93.78           H
ATOM    502 3HD1 LEU A  51       9.047  -3.550  12.446  1.00 93.78           H
ATOM    503  CD2 LEU A  51      10.386  -4.533  10.270  1.00 93.78           C
ATOM    504 1HD2 LEU A  51       9.908  -3.962   9.473  1.00 93.78           H
ATOM    505 2HD2 LEU A  51      11.222  -5.100   9.860  1.00 93.78           H
ATOM    506 3HD2 LEU A  51       9.662  -5.219  10.710  1.00 93.78           H
ATOM    507  HN  LEU A  51      13.780  -3.904  11.811  1.00 93.78           H
ATOM    508  N   PRO A  52      14.902  -1.569  10.082  1.00 95.58           N
ATOM    509  CA  PRO A  52      15.656  -0.418   9.581  1.00 95.58           C
ATOM    510  C   PRO A  52      16.340  -0.709   8.255  1.00 95.58           C
ATOM    511  O   PRO A  52      16.223   0.068   7.309  1.00 95.58           O
ATOM    512  HA  PRO A  52      14.980   0.413   9.377  1.00 95.58           H
ATOM    513  CB  PRO A  52      16.669  -0.136  10.693  1.00 95.58           C
ATOM    514 1HB  PRO A  52      17.609  -0.660  10.521  1.00 95.58           H
ATOM    515 2HB  PRO A  52      16.905   0.926  10.762  1.00 95.58           H
ATOM    516  CG  PRO A  52      15.965  -0.639  11.948  1.00 95.58           C
ATOM    517 1HG  PRO A  52      16.670  -0.836  12.756  1.00 95.58           H
ATOM    518 2HG  PRO A  52      15.253   0.091  12.332  1.00 95.58           H
ATOM    519  CD  PRO A  52      15.279  -1.908  11.467  1.00 95.58           C
ATOM    520 1HD  PRO A  52      15.948  -2.767  11.500  1.00 95.58           H
ATOM    521 2HD  PRO A  52      14.414  -2.157  12.080  1.00 95.58           H
ATOM    522  N   PRO A  53      17.067  -1.830   8.155  1.00 95.72           N
ATOM    523  CA  PRO A  53      17.844  -2.120   6.948  1.00 95.72           C
ATOM    524  C   PRO A  53      16.958  -2.422   5.750  1.00 95.72           C
ATOM    525  O   PRO A  53      17.296  -2.073   4.620  1.00 95.72           O
ATOM    526  HA  PRO A  53      18.427  -1.246   6.657  1.00 95.72           H
ATOM    527  CB  PRO A  53      18.693  -3.329   7.345  1.00 95.72           C
ATOM    528 1HB  PRO A  53      18.874  -3.988   6.496  1.00 95.72           H
ATOM    529 2HB  PRO A  53      19.668  -3.027   7.727  1.00 95.72           H
ATOM    530  CG  PRO A  53      17.872  -4.007   8.405  1.00 95.72           C
ATOM    531 1HG  PRO A  53      17.134  -4.677   7.963  1.00 95.72           H
ATOM    532 2HG  PRO A  53      18.498  -4.612   9.061  1.00 95.72           H
ATOM    533  CD  PRO A  53      17.209  -2.895   9.164  1.00 95.72           C
ATOM    534 1HD  PRO A  53      16.242  -3.203   9.563  1.00 95.72           H
ATOM    535 2HD  PRO A  53      17.814  -2.570  10.010  1.00 95.72           H
ATOM    536  N   LEU A  54      15.836  -3.068   6.032  1.00 93.78           N
ATOM    537  CA  LEU A  54      14.921  -3.474   4.979  1.00 93.78           C
ATOM    538  C   LEU A  54      14.284  -2.231   4.355  1.00 93.78           C
ATOM    539  O   LEU A  54      14.141  -2.147   3.137  1.00 93.78           O
ATOM    540  HA  LEU A  54      15.509  -3.981   4.214  1.00 93.78           H
ATOM    541  CB  LEU A  54      13.904  -4.484   5.513  1.00 93.78           C
ATOM    542 1HB  LEU A  54      13.434  -4.062   6.401  1.00 93.78           H
ATOM    543 2HB  LEU A  54      13.120  -4.610   4.766  1.00 93.78           H
ATOM    544  CG  LEU A  54      14.455  -5.866   5.871  1.00 93.78           C
ATOM    545  HG  LEU A  54      15.203  -5.743   6.654  1.00 93.78           H
ATOM    546  CD1 LEU A  54      13.355  -6.766   6.435  1.00 93.78           C
ATOM    547 1HD1 LEU A  54      12.939  -6.312   7.334  1.00 93.78           H
ATOM    548 2HD1 LEU A  54      12.567  -6.886   5.691  1.00 93.78           H
ATOM    549 3HD1 LEU A  54      13.774  -7.742   6.681  1.00 93.78           H
ATOM    550  CD2 LEU A  54      15.159  -6.503   4.671  1.00 93.78           C
ATOM    551 1HD2 LEU A  54      14.450  -6.612   3.850  1.00 93.78           H
ATOM    552 2HD2 LEU A  54      15.986  -5.868   4.355  1.00 93.78           H
ATOM    553 3HD2 LEU A  54      15.541  -7.484   4.953  1.00 93.78           H
ATOM    554  HN  LEU A  54      15.550  -3.313   6.959  1.00 93.78           H
ATOM    555  N   TYR A  55      13.918  -1.296   5.220  1.00 94.24           N
ATOM    556  CA  TYR A  55      13.255  -0.082   4.774  1.00 94.24           C
ATOM    557  C   TYR A  55      14.199   0.781   3.934  1.00 94.24           C
ATOM    558  O   TYR A  55      13.779   1.393   2.954  1.00 94.24           O
ATOM    559  HA  TYR A  55      12.399  -0.371   4.163  1.00 94.24           H
ATOM    560  CB  TYR A  55      12.877   0.683   6.043  1.00 94.24           C
ATOM    561 1HB  TYR A  55      13.731   0.687   6.721  1.00 94.24           H
ATOM    562 2HB  TYR A  55      12.674   1.722   5.782  1.00 94.24           H
ATOM    563  CG  TYR A  55      11.664   0.110   6.778  1.00 94.24           C
ATOM    564  CD1 TYR A  55      11.072  -1.053   6.329  1.00 94.24           C
ATOM    565  HD1 TYR A  55      11.469  -1.563   5.452  1.00 94.24           H
ATOM    566  CD2 TYR A  55      11.161   0.756   7.889  1.00 94.24           C
ATOM    567  HD2 TYR A  55      11.628   1.675   8.243  1.00 94.24           H
ATOM    568  CE1 TYR A  55       9.930  -1.593   7.020  1.00 94.24           C
ATOM    569  HE1 TYR A  55       9.453  -2.511   6.677  1.00 94.24           H
ATOM    570  CE2 TYR A  55      10.019   0.216   8.580  1.00 94.24           C
ATOM    571  HE2 TYR A  55       9.611   0.716   9.459  1.00 94.24           H
ATOM    572  CZ  TYR A  55       9.460  -0.932   8.112  1.00 94.24           C
ATOM    573  OH  TYR A  55       8.381  -1.441   8.765  1.00 94.24           O
ATOM    574  HH  TYR A  55       8.041  -2.249   8.284  1.00 94.24           H
ATOM    575  HN  TYR A  55      14.066  -1.358   6.207  1.00 94.24           H
ATOM    576  N   TRP A  56      15.457   0.802   4.349  1.00 92.75           N
ATOM    577  CA  TRP A  56      16.474   1.537   3.618  1.00 92.75           C
ATOM    578  C   TRP A  56      16.617   0.899   2.235  1.00 92.75           C
ATOM    579  O   TRP A  56      16.703   1.602   1.229  1.00 92.75           O
ATOM    580  HA  TRP A  56      16.134   2.568   3.520  1.00 92.75           H
ATOM    581  CB  TRP A  56      17.791   1.575   4.397  1.00 92.75           C
ATOM    582 1HB  TRP A  56      17.949   0.605   4.869  1.00 92.75           H
ATOM    583 2HB  TRP A  56      18.612   1.726   3.697  1.00 92.75           H
ATOM    584  CG  TRP A  56      17.848   2.664   5.470  1.00 92.75           C
ATOM    585  CD1 TRP A  56      17.957   2.510   6.797  1.00 92.75           C
ATOM    586  HD1 TRP A  56      18.023   1.545   7.299  1.00 92.75           H
ATOM    587  CD2 TRP A  56      17.794   4.089   5.252  1.00 92.75           C
ATOM    588  NE1 TRP A  56      17.978   3.727   7.447  1.00 92.75           N
ATOM    589  HE1 TRP A  56      18.052   3.870   8.434  1.00 92.75           H
ATOM    590  CE2 TRP A  56      17.875   4.718   6.478  1.00 92.75           C
ATOM    591  CE3 TRP A  56      17.680   4.824   4.058  1.00 92.75           C
ATOM    592  HE3 TRP A  56      17.614   4.351   3.079  1.00 92.75           H
ATOM    593  CZ2 TRP A  56      17.851   6.110   6.629  1.00 92.75           C
ATOM    594  HZ2 TRP A  56      17.916   6.582   7.609  1.00 92.75           H
ATOM    595  CZ3 TRP A  56      17.657   6.213   4.226  1.00 92.75           C
ATOM    596  HZ3 TRP A  56      17.570   6.830   3.332  1.00 92.75           H
ATOM    597  CH2 TRP A  56      17.738   6.861   5.453  1.00 92.75           C
ATOM    598  HH2 TRP A  56      17.713   7.950   5.500  1.00 92.75           H
ATOM    599  HN  TRP A  56      15.784   0.329   5.167  1.00 92.75           H
ATOM    600  N   LEU A  57      16.637  -0.425   2.228  1.00 92.64           N
ATOM    601  CA  LEU A  57      16.768  -1.166   0.985  1.00 92.64           C
ATOM    602  C   LEU A  57      15.588  -0.832   0.070  1.00 92.64           C
ATOM    603  O   LEU A  57      15.779  -0.505  -1.100  1.00 92.64           O
ATOM    604  HA  LEU A  57      17.686  -0.831   0.501  1.00 92.64           H
ATOM    605  CB  LEU A  57      16.925  -2.662   1.266  1.00 92.64           C
ATOM    606 1HB  LEU A  57      17.798  -2.802   1.904  1.00 92.64           H
ATOM    607 2HB  LEU A  57      16.057  -2.996   1.836  1.00 92.64           H
ATOM    608  CG  LEU A  57      17.073  -3.563   0.039  1.00 92.64           C
ATOM    609  HG  LEU A  57      16.248  -3.353  -0.641  1.00 92.64           H
ATOM    610  CD1 LEU A  57      18.369  -3.255  -0.714  1.00 92.64           C
ATOM    611 1HD1 LEU A  57      18.360  -2.215  -1.043  1.00 92.64           H
ATOM    612 2HD1 LEU A  57      19.221  -3.419  -0.054  1.00 92.64           H
ATOM    613 3HD1 LEU A  57      18.449  -3.910  -1.582  1.00 92.64           H
ATOM    614  CD2 LEU A  57      16.974  -5.039   0.428  1.00 92.64           C
ATOM    615 1HD2 LEU A  57      17.764  -5.282   1.138  1.00 92.64           H
ATOM    616 2HD2 LEU A  57      16.003  -5.230   0.886  1.00 92.64           H
ATOM    617 3HD2 LEU A  57      17.083  -5.658  -0.463  1.00 92.64           H
ATOM    618  HN  LEU A  57      16.565  -0.990   3.051  1.00 92.64           H
ATOM    619  N   VAL A  58      14.395  -0.927   0.638  1.00 94.56           N
ATOM    620  CA  VAL A  58      13.182  -0.697  -0.127  1.00 94.56           C
ATOM    621  C   VAL A  58      13.204   0.723  -0.697  1.00 94.56           C
ATOM    622  O   VAL A  58      12.873   0.934  -1.862  1.00 94.56           O
ATOM    623  HA  VAL A  58      13.175  -1.406  -0.954  1.00 94.56           H
ATOM    624  CB  VAL A  58      11.954  -0.972   0.743  1.00 94.56           C
ATOM    625  HB  VAL A  58      12.060  -0.398   1.664  1.00 94.56           H
ATOM    626  CG1 VAL A  58      10.673  -0.510   0.046  1.00 94.56           C
ATOM    627 1HG1 VAL A  58      10.730   0.561  -0.148  1.00 94.56           H
ATOM    628 2HG1 VAL A  58      10.560  -1.045  -0.897  1.00 94.56           H
ATOM    629 3HG1 VAL A  58       9.816  -0.718   0.687  1.00 94.56           H
ATOM    630  CG2 VAL A  58      11.870  -2.453   1.120  1.00 94.56           C
ATOM    631 1HG2 VAL A  58      11.798  -3.055   0.214  1.00 94.56           H
ATOM    632 2HG2 VAL A  58      12.764  -2.738   1.676  1.00 94.56           H
ATOM    633 3HG2 VAL A  58      10.988  -2.621   1.739  1.00 94.56           H
ATOM    634  HN  VAL A  58      14.251  -1.155   1.601  1.00 94.56           H
ATOM    635  N   PHE A  59      13.598   1.661   0.153  1.00 95.55           N
ATOM    636  CA  PHE A  59      13.619   3.061  -0.235  1.00 95.55           C
ATOM    637  C   PHE A  59      14.522   3.280  -1.451  1.00 95.55           C
ATOM    638  O   PHE A  59      14.104   3.884  -2.438  1.00 95.55           O
ATOM    639  HA  PHE A  59      12.596   3.341  -0.489  1.00 95.55           H
ATOM    640  CB  PHE A  59      14.182   3.846   0.952  1.00 95.55           C
ATOM    641 1HB  PHE A  59      13.487   3.769   1.788  1.00 95.55           H
ATOM    642 2HB  PHE A  59      15.116   3.383   1.270  1.00 95.55           H
ATOM    643  CG  PHE A  59      14.438   5.324   0.654  1.00 95.55           C
ATOM    644  CD1 PHE A  59      15.713   5.791   0.575  1.00 95.55           C
ATOM    645  HD1 PHE A  59      16.552   5.111   0.723  1.00 95.55           H
ATOM    646  CD2 PHE A  59      13.391   6.172   0.470  1.00 95.55           C
ATOM    647  HD2 PHE A  59      12.369   5.798   0.533  1.00 95.55           H
ATOM    648  CE1 PHE A  59      15.951   7.164   0.299  1.00 95.55           C
ATOM    649  HE1 PHE A  59      16.973   7.538   0.236  1.00 95.55           H
ATOM    650  CE2 PHE A  59      13.629   7.545   0.194  1.00 95.55           C
ATOM    651  HE2 PHE A  59      12.789   8.224   0.046  1.00 95.55           H
ATOM    652  CZ  PHE A  59      14.904   8.011   0.115  1.00 95.55           C
ATOM    653  HZ  PHE A  59      15.086   9.065  -0.097  1.00 95.55           H
ATOM    654  HN  PHE A  59      13.899   1.477   1.089  1.00 95.55           H
ATOM    655  N   ILE A  60      15.742   2.777  -1.339  1.00 92.93           N
ATOM    656  CA  ILE A  60      16.757   3.047  -2.344  1.00 92.93           C
ATOM    657  C   ILE A  60      16.294   2.494  -3.693  1.00 92.93           C
ATOM    658  O   ILE A  60      16.287   3.210  -4.692  1.00 92.93           O
ATOM    659  HA  ILE A  60      16.853   4.130  -2.429  1.00 92.93           H
ATOM    660  CB  ILE A  60      18.115   2.507  -1.891  1.00 92.93           C
ATOM    661  HB  ILE A  60      17.981   1.477  -1.562  1.00 92.93           H
ATOM    662  CG1 ILE A  60      18.649   3.298  -0.695  1.00 92.93           C
ATOM    663 1HG1 ILE A  60      18.964   4.289  -1.021  1.00 92.93           H
ATOM    664 2HG1 ILE A  60      17.853   3.441   0.035  1.00 92.93           H
ATOM    665  CG2 ILE A  60      19.111   2.484  -3.053  1.00 92.93           C
ATOM    666 1HG2 ILE A  60      18.727   1.843  -3.847  1.00 92.93           H
ATOM    667 2HG2 ILE A  60      19.246   3.495  -3.436  1.00 92.93           H
ATOM    668 3HG2 ILE A  60      20.068   2.096  -2.704  1.00 92.93           H
ATOM    669  CD1 ILE A  60      19.826   2.573  -0.040  1.00 92.93           C
ATOM    670 1HD1 ILE A  60      19.501   1.592   0.307  1.00 92.93           H
ATOM    671 2HD1 ILE A  60      20.630   2.453  -0.767  1.00 92.93           H
ATOM    672 3HD1 ILE A  60      20.186   3.156   0.807  1.00 92.93           H
ATOM    673  HN  ILE A  60      16.041   2.197  -0.582  1.00 92.93           H
ATOM    674  N   VAL A  61      15.917   1.223  -3.677  1.00 92.80           N
ATOM    675  CA  VAL A  61      15.587   0.526  -4.908  1.00 92.80           C
ATOM    676  C   VAL A  61      14.328   1.144  -5.518  1.00 92.80           C
ATOM    677  O   VAL A  61      14.267   1.373  -6.725  1.00 92.80           O
ATOM    678  HA  VAL A  61      16.418   0.668  -5.599  1.00 92.80           H
ATOM    679  CB  VAL A  61      15.447  -0.974  -4.638  1.00 92.80           C
ATOM    680  HB  VAL A  61      14.687  -1.106  -3.867  1.00 92.80           H
ATOM    681  CG1 VAL A  61      14.977  -1.715  -5.892  1.00 92.80           C
ATOM    682 1HG1 VAL A  61      14.009  -1.323  -6.204  1.00 92.80           H
ATOM    683 2HG1 VAL A  61      15.703  -1.571  -6.692  1.00 92.80           H
ATOM    684 3HG1 VAL A  61      14.885  -2.778  -5.672  1.00 92.80           H
ATOM    685  CG2 VAL A  61      16.757  -1.562  -4.112  1.00 92.80           C
ATOM    686 1HG2 VAL A  61      17.545  -1.412  -4.851  1.00 92.80           H
ATOM    687 2HG2 VAL A  61      17.032  -1.063  -3.182  1.00 92.80           H
ATOM    688 3HG2 VAL A  61      16.629  -2.629  -3.928  1.00 92.80           H
ATOM    689  HN  VAL A  61      15.836   0.674  -2.845  1.00 92.80           H
ATOM    690  N   GLY A  62      13.354   1.397  -4.656  1.00 94.37           N
ATOM    691  CA  GLY A  62      12.055   1.863  -5.110  1.00 94.37           C
ATOM    692  C   GLY A  62      12.144   3.289  -5.658  1.00 94.37           C
ATOM    693  O   GLY A  62      11.523   3.609  -6.670  1.00 94.37           O
ATOM    694 1HA  GLY A  62      11.676   1.195  -5.884  1.00 94.37           H
ATOM    695 2HA  GLY A  62      11.344   1.830  -4.285  1.00 94.37           H
ATOM    696  HN  GLY A  62      13.442   1.290  -3.666  1.00 94.37           H
ATOM    697  N   ALA A  63      12.921   4.107  -4.964  1.00 94.56           N
ATOM    698  CA  ALA A  63      13.069   5.502  -5.346  1.00 94.56           C
ATOM    699  C   ALA A  63      13.679   5.580  -6.747  1.00 94.56           C
ATOM    700  O   ALA A  63      13.211   6.345  -7.589  1.00 94.56           O
ATOM    701  HA  ALA A  63      12.075   5.948  -5.366  1.00 94.56           H
ATOM    702  CB  ALA A  63      13.916   6.230  -4.300  1.00 94.56           C
ATOM    703 1HB  ALA A  63      13.424   6.170  -3.329  1.00 94.56           H
ATOM    704 2HB  ALA A  63      14.899   5.764  -4.239  1.00 94.56           H
ATOM    705 3HB  ALA A  63      14.026   7.276  -4.587  1.00 94.56           H
ATOM    706  HN  ALA A  63      13.443   3.833  -4.156  1.00 94.56           H
ATOM    707  N   LEU A  64      14.714   4.779  -6.953  1.00 88.15           N
ATOM    708  CA  LEU A  64      15.394   4.751  -8.236  1.00 88.15           C
ATOM    709  C   LEU A  64      14.421   4.267  -9.314  1.00 88.15           C
ATOM    710  O   LEU A  64      14.314   4.877 -10.377  1.00 88.15           O
ATOM    711  HA  LEU A  64      15.690   5.773  -8.472  1.00 88.15           H
ATOM    712  CB  LEU A  64      16.674   3.918  -8.146  1.00 88.15           C
ATOM    713 1HB  LEU A  64      16.425   2.952  -7.707  1.00 88.15           H
ATOM    714 2HB  LEU A  64      17.031   3.725  -9.158  1.00 88.15           H
ATOM    715  CG  LEU A  64      17.820   4.533  -7.340  1.00 88.15           C
ATOM    716  HG  LEU A  64      17.438   4.802  -6.355  1.00 88.15           H
ATOM    717  CD1 LEU A  64      18.947   3.521  -7.127  1.00 88.15           C
ATOM    718 1HD1 LEU A  64      18.562   2.657  -6.584  1.00 88.15           H
ATOM    719 2HD1 LEU A  64      19.333   3.199  -8.094  1.00 88.15           H
ATOM    720 3HD1 LEU A  64      19.748   3.984  -6.551  1.00 88.15           H
ATOM    721  CD2 LEU A  64      18.322   5.821  -7.996  1.00 88.15           C
ATOM    722 1HD2 LEU A  64      18.682   5.600  -9.001  1.00 88.15           H
ATOM    723 2HD2 LEU A  64      17.507   6.542  -8.052  1.00 88.15           H
ATOM    724 3HD2 LEU A  64      19.136   6.237  -7.403  1.00 88.15           H
ATOM    725  HN  LEU A  64      15.087   4.159  -6.263  1.00 88.15           H
ATOM    726  N   GLY A  65      13.736   3.177  -9.001  1.00 90.54           N
ATOM    727  CA  GLY A  65      12.881   2.525  -9.978  1.00 90.54           C
ATOM    728  C   GLY A  65      11.756   3.459 -10.432  1.00 90.54           C
ATOM    729  O   GLY A  65      11.565   3.670 -11.629  1.00 90.54           O
ATOM    730 1HA  GLY A  65      13.474   2.219 -10.840  1.00 90.54           H
ATOM    731 2HA  GLY A  65      12.454   1.619  -9.547  1.00 90.54           H
ATOM    732  HN  GLY A  65      13.759   2.741  -8.102  1.00 90.54           H
ATOM    733  N   ASN A  66      11.042   3.992  -9.452  1.00 88.40           N
ATOM    734  CA  ASN A  66       9.860   4.789  -9.736  1.00 88.40           C
ATOM    735  C   ASN A  66      10.282   6.103 -10.396  1.00 88.40           C
ATOM    736  O   ASN A  66       9.569   6.629 -11.249  1.00 88.40           O
ATOM    737  HA  ASN A  66       9.249   4.170 -10.392  1.00 88.40           H
ATOM    738  CB  ASN A  66       9.103   5.127  -8.450  1.00 88.40           C
ATOM    739 1HB  ASN A  66       9.810   5.418  -7.673  1.00 88.40           H
ATOM    740 2HB  ASN A  66       8.450   5.982  -8.623  1.00 88.40           H
ATOM    741  CG  ASN A  66       8.274   3.934  -7.972  1.00 88.40           C
ATOM    742  OD1 ASN A  66       7.289   3.545  -8.579  1.00 88.40           O
ATOM    743  ND2 ASN A  66       8.725   3.376  -6.852  1.00 88.40           N
ATOM    744 1HD2 ASN A  66       9.539   3.744  -6.402  1.00 88.40           H
ATOM    745 2HD2 ASN A  66       8.250   2.589  -6.459  1.00 88.40           H
ATOM    746  HN  ASN A  66      11.259   3.889  -8.482  1.00 88.40           H
ATOM    747  N   SER A  67      11.439   6.594  -9.977  1.00 89.70           N
ATOM    748  CA  SER A  67      11.981   7.818 -10.542  1.00 89.70           C
ATOM    749  C   SER A  67      12.232   7.636 -12.040  1.00 89.70           C
ATOM    750  O   SER A  67      11.988   8.548 -12.829  1.00 89.70           O
ATOM    751  HA  SER A  67      11.217   8.577 -10.371  1.00 89.70           H
ATOM    752  CB  SER A  67      13.273   8.227  -9.833  1.00 89.70           C
ATOM    753 1HB  SER A  67      14.006   7.425  -9.924  1.00 89.70           H
ATOM    754 2HB  SER A  67      13.696   9.102 -10.326  1.00 89.70           H
ATOM    755  OG  SER A  67      13.057   8.517  -8.455  1.00 89.70           O
ATOM    756  HG  SER A  67      13.546   7.856  -7.885  1.00 89.70           H
ATOM    757  HN  SER A  67      12.001   6.172  -9.266  1.00 89.70           H
ATOM    758  N   LEU A  68      12.716   6.453 -12.387  1.00 83.56           N
ATOM    759  CA  LEU A  68      12.982   6.132 -13.779  1.00 83.56           C
ATOM    760  C   LEU A  68      11.662   6.102 -14.552  1.00 83.56           C
ATOM    761  O   LEU A  68      11.584   6.601 -15.674  1.00 83.56           O
ATOM    762  HA  LEU A  68      13.602   6.931 -14.186  1.00 83.56           H
ATOM    763  CB  LEU A  68      13.787   4.835 -13.886  1.00 83.56           C
ATOM    764 1HB  LEU A  68      13.334   4.094 -13.227  1.00 83.56           H
ATOM    765 2HB  LEU A  68      13.694   4.456 -14.903  1.00 83.56           H
ATOM    766  CG  LEU A  68      15.275   4.939 -13.544  1.00 83.56           C
ATOM    767  HG  LEU A  68      15.369   5.434 -12.577  1.00 83.56           H
ATOM    768  CD1 LEU A  68      15.903   3.551 -13.404  1.00 83.56           C
ATOM    769 1HD1 LEU A  68      15.399   3.002 -12.609  1.00 83.56           H
ATOM    770 2HD1 LEU A  68      15.798   3.008 -14.344  1.00 83.56           H
ATOM    771 3HD1 LEU A  68      16.961   3.654 -13.161  1.00 83.56           H
ATOM    772  CD2 LEU A  68      16.014   5.803 -14.568  1.00 83.56           C
ATOM    773 1HD2 LEU A  68      15.913   5.358 -15.558  1.00 83.56           H
ATOM    774 2HD2 LEU A  68      15.586   6.805 -14.574  1.00 83.56           H
ATOM    775 3HD2 LEU A  68      17.069   5.860 -14.301  1.00 83.56           H
ATOM    776  HN  LEU A  68      12.926   5.722 -11.738  1.00 83.56           H
ATOM    777  N   VAL A  69      10.657   5.512 -13.922  1.00 85.29           N
ATOM    778  CA  VAL A  69       9.354   5.380 -14.550  1.00 85.29           C
ATOM    779  C   VAL A  69       8.833   6.768 -14.929  1.00 85.29           C
ATOM    780  O   VAL A  69       8.409   6.987 -16.062  1.00 85.29           O
ATOM    781  HA  VAL A  69       9.485   4.794 -15.460  1.00 85.29           H
ATOM    782  CB  VAL A  69       8.403   4.616 -13.627  1.00 85.29           C
ATOM    783  HB  VAL A  69       8.407   5.112 -12.656  1.00 85.29           H
ATOM    784  CG1 VAL A  69       6.971   4.650 -14.165  1.00 85.29           C
ATOM    785 1HG1 VAL A  69       6.634   5.684 -14.235  1.00 85.29           H
ATOM    786 2HG1 VAL A  69       6.943   4.190 -15.153  1.00 85.29           H
ATOM    787 3HG1 VAL A  69       6.316   4.099 -13.490  1.00 85.29           H
ATOM    788  CG2 VAL A  69       8.878   3.176 -13.421  1.00 85.29           C
ATOM    789 1HG2 VAL A  69       8.916   2.665 -14.383  1.00 85.29           H
ATOM    790 2HG2 VAL A  69       9.871   3.181 -12.972  1.00 85.29           H
ATOM    791 3HG2 VAL A  69       8.184   2.655 -12.761  1.00 85.29           H
ATOM    792  HN  VAL A  69      10.723   5.128 -13.001  1.00 85.29           H
ATOM    793  N   ILE A  70       8.881   7.668 -13.958  1.00 87.41           N
ATOM    794  CA  ILE A  70       8.335   9.001 -14.147  1.00 87.41           C
ATOM    795  C   ILE A  70       9.083   9.698 -15.285  1.00 87.41           C
ATOM    796  O   ILE A  70       8.468  10.350 -16.128  1.00 87.41           O
ATOM    797  HA  ILE A  70       7.291   8.889 -14.437  1.00 87.41           H
ATOM    798  CB  ILE A  70       8.357   9.780 -12.830  1.00 87.41           C
ATOM    799  HB  ILE A  70       9.363   9.723 -12.416  1.00 87.41           H
ATOM    800  CG1 ILE A  70       7.410   9.151 -11.805  1.00 87.41           C
ATOM    801 1HG1 ILE A  70       6.377   9.364 -12.081  1.00 87.41           H
ATOM    802 2HG1 ILE A  70       7.526   8.068 -11.815  1.00 87.41           H
ATOM    803  CG2 ILE A  70       8.048  11.260 -13.063  1.00 87.41           C
ATOM    804 1HG2 ILE A  70       8.795  11.686 -13.733  1.00 87.41           H
ATOM    805 2HG2 ILE A  70       7.059  11.359 -13.511  1.00 87.41           H
ATOM    806 3HG2 ILE A  70       8.070  11.791 -12.111  1.00 87.41           H
ATOM    807  CD1 ILE A  70       7.690   9.687 -10.400  1.00 87.41           C
ATOM    808 1HD1 ILE A  70       8.716   9.451 -10.118  1.00 87.41           H
ATOM    809 2HD1 ILE A  70       7.549  10.768 -10.388  1.00 87.41           H
ATOM    810 3HD1 ILE A  70       7.003   9.224  -9.691  1.00 87.41           H
ATOM    811  HN  ILE A  70       9.284   7.500 -13.059  1.00 87.41           H
ATOM    812  N   LEU A  71      10.398   9.537 -15.274  1.00 83.49           N
ATOM    813  CA  LEU A  71      11.240  10.180 -16.268  1.00 83.49           C
ATOM    814  C   LEU A  71      10.827   9.706 -17.663  1.00 83.49           C
ATOM    815  O   LEU A  71      10.716  10.510 -18.587  1.00 83.49           O
ATOM    816  HA  LEU A  71      11.062  11.253 -16.201  1.00 83.49           H
ATOM    817  CB  LEU A  71      12.718   9.946 -15.950  1.00 83.49           C
ATOM    818 1HB  LEU A  71      12.832   8.928 -15.577  1.00 83.49           H
ATOM    819 2HB  LEU A  71      13.283  10.009 -16.880  1.00 83.49           H
ATOM    820  CG  LEU A  71      13.347  10.904 -14.937  1.00 83.49           C
ATOM    821  HG  LEU A  71      12.652  11.026 -14.106  1.00 83.49           H
ATOM    822  CD1 LEU A  71      14.640  10.323 -14.362  1.00 83.49           C
ATOM    823 1HD1 LEU A  71      14.424   9.379 -13.863  1.00 83.49           H
ATOM    824 2HD1 LEU A  71      15.352  10.152 -15.170  1.00 83.49           H
ATOM    825 3HD1 LEU A  71      15.066  11.025 -13.645  1.00 83.49           H
ATOM    826  CD2 LEU A  71      13.563  12.288 -15.552  1.00 83.49           C
ATOM    827 1HD2 LEU A  71      14.228  12.203 -16.412  1.00 83.49           H
ATOM    828 2HD2 LEU A  71      12.605  12.697 -15.873  1.00 83.49           H
ATOM    829 3HD2 LEU A  71      14.011  12.949 -14.811  1.00 83.49           H
ATOM    830  HN  LEU A  71      10.886   8.979 -14.602  1.00 83.49           H
ATOM    831  N   VAL A  72      10.612   8.403 -17.771  1.00 81.68           N
ATOM    832  CA  VAL A  72      10.334   7.795 -19.061  1.00 81.68           C
ATOM    833  C   VAL A  72       9.044   8.388 -19.632  1.00 81.68           C
ATOM    834  O   VAL A  72       8.993   8.757 -20.804  1.00 81.68           O
ATOM    835  HA  VAL A  72      11.160   8.045 -19.727  1.00 81.68           H
ATOM    836  CB  VAL A  72      10.281   6.273 -18.921  1.00 81.68           C
ATOM    837  HB  VAL A  72       9.576   6.034 -18.124  1.00 81.68           H
ATOM    838  CG1 VAL A  72       9.773   5.621 -20.209  1.00 81.68           C
ATOM    839 1HG1 VAL A  72       8.770   5.987 -20.430  1.00 81.68           H
ATOM    840 2HG1 VAL A  72      10.442   5.873 -21.032  1.00 81.68           H
ATOM    841 3HG1 VAL A  72       9.745   4.539 -20.082  1.00 81.68           H
ATOM    842  CG2 VAL A  72      11.647   5.710 -18.524  1.00 81.68           C
ATOM    843 1HG2 VAL A  72      12.381   5.966 -19.288  1.00 81.68           H
ATOM    844 2HG2 VAL A  72      11.953   6.139 -17.569  1.00 81.68           H
ATOM    845 3HG2 VAL A  72      11.581   4.626 -18.431  1.00 81.68           H
ATOM    846  HN  VAL A  72      10.625   7.769 -16.998  1.00 81.68           H
ATOM    847  N   TYR A  73       8.035   8.462 -18.777  1.00 78.34           N
ATOM    848  CA  TYR A  73       6.732   8.949 -19.197  1.00 78.34           C
ATOM    849  C   TYR A  73       6.779  10.446 -19.507  1.00 78.34           C
ATOM    850  O   TYR A  73       6.068  10.924 -20.390  1.00 78.34           O
ATOM    851  HA  TYR A  73       6.446   8.408 -20.099  1.00 78.34           H
ATOM    852  CB  TYR A  73       5.792   8.714 -18.013  1.00 78.34           C
ATOM    853 1HB  TYR A  73       6.365   8.785 -17.088  1.00 78.34           H
ATOM    854 2HB  TYR A  73       5.048   9.511 -17.989  1.00 78.34           H
ATOM    855  CG  TYR A  73       5.072   7.365 -18.047  1.00 78.34           C
ATOM    856  CD1 TYR A  73       4.099   7.126 -18.996  1.00 78.34           C
ATOM    857  HD1 TYR A  73       3.844   7.899 -19.721  1.00 78.34           H
ATOM    858  CD2 TYR A  73       5.396   6.386 -17.129  1.00 78.34           C
ATOM    859  HD2 TYR A  73       6.164   6.575 -16.380  1.00 78.34           H
ATOM    860  CE1 TYR A  73       3.422   5.856 -19.029  1.00 78.34           C
ATOM    861  HE1 TYR A  73       2.651   5.654 -19.773  1.00 78.34           H
ATOM    862  CE2 TYR A  73       4.718   5.116 -17.162  1.00 78.34           C
ATOM    863  HE2 TYR A  73       4.964   4.335 -16.443  1.00 78.34           H
ATOM    864  CZ  TYR A  73       3.764   4.914 -18.110  1.00 78.34           C
ATOM    865  OH  TYR A  73       3.125   3.714 -18.141  1.00 78.34           O
ATOM    866  HH  TYR A  73       2.568   3.645 -18.969  1.00 78.34           H
ATOM    867  HN  TYR A  73       8.097   8.198 -17.814  1.00 78.34           H
ATOM    868  N   TRP A  74       7.624  11.145 -18.763  1.00 70.84           N
ATOM    869  CA  TRP A  74       7.709  12.591 -18.885  1.00 70.84           C
ATOM    870  C   TRP A  74       8.258  12.916 -20.276  1.00 70.84           C
ATOM    871  O   TRP A  74       7.676  13.718 -21.004  1.00 70.84           O
ATOM    872  HA  TRP A  74       6.702  12.994 -18.778  1.00 70.84           H
ATOM    873  CB  TRP A  74       8.551  13.188 -17.756  1.00 70.84           C
ATOM    874 1HB  TRP A  74       8.184  12.807 -16.803  1.00 70.84           H
ATOM    875 2HB  TRP A  74       9.579  12.844 -17.862  1.00 70.84           H
ATOM    876  CG  TRP A  74       8.542  14.717 -17.714  1.00 70.84           C
ATOM    877  CD1 TRP A  74       9.374  15.564 -18.335  1.00 70.84           C
ATOM    878  HD1 TRP A  74      10.200  15.254 -18.976  1.00 70.84           H
ATOM    879  CD2 TRP A  74       7.617  15.552 -16.986  1.00 70.84           C
ATOM    880  NE1 TRP A  74       9.056  16.879 -18.061  1.00 70.84           N
ATOM    881  HE1 TRP A  74       9.530  17.688 -18.407  1.00 70.84           H
ATOM    882  CE2 TRP A  74       7.953  16.871 -17.214  1.00 70.84           C
ATOM    883  CE3 TRP A  74       6.533  15.205 -16.161  1.00 70.84           C
ATOM    884  HE3 TRP A  74       6.247  14.171 -15.966  1.00 70.84           H
ATOM    885  CZ2 TRP A  74       7.255  17.948 -16.654  1.00 70.84           C
ATOM    886  HZ2 TRP A  74       7.540  18.982 -16.850  1.00 70.84           H
ATOM    887  CZ3 TRP A  74       5.845  16.292 -15.609  1.00 70.84           C
ATOM    888  HZ3 TRP A  74       4.995  16.079 -14.961  1.00 70.84           H
ATOM    889  CH2 TRP A  74       6.171  17.626 -15.829  1.00 70.84           C
ATOM    890  HH2 TRP A  74       5.585  18.417 -15.362  1.00 70.84           H
ATOM    891  HN  TRP A  74       8.241  10.741 -18.088  1.00 70.84           H
ATOM    892  N   TYR A  75       9.371  12.276 -20.602  1.00 69.63           N
ATOM    893  CA  TYR A  75      10.167  12.694 -21.744  1.00 69.63           C
ATOM    894  C   TYR A  75       9.731  11.961 -23.014  1.00 69.63           C
ATOM    895  O   TYR A  75       9.791  12.518 -24.109  1.00 69.63           O
ATOM    896  HA  TYR A  75      10.019  13.765 -21.883  1.00 69.63           H
ATOM    897  CB  TYR A  75      11.610  12.308 -21.416  1.00 69.63           C
ATOM    898 1HB  TYR A  75      11.609  11.361 -20.876  1.00 69.63           H
ATOM    899 2HB  TYR A  75      12.152  12.142 -22.347  1.00 69.63           H
ATOM    900  CG  TYR A  75      12.360  13.351 -20.585  1.00 69.63           C
ATOM    901  CD1 TYR A  75      12.915  14.455 -21.201  1.00 69.63           C
ATOM    902  HD1 TYR A  75      12.818  14.583 -22.279  1.00 69.63           H
ATOM    903  CD2 TYR A  75      12.482  13.188 -19.220  1.00 69.63           C
ATOM    904  HD2 TYR A  75      12.045  12.316 -18.734  1.00 69.63           H
ATOM    905  CE1 TYR A  75      13.621  15.436 -20.419  1.00 69.63           C
ATOM    906  HE1 TYR A  75      14.063  16.313 -20.892  1.00 69.63           H
ATOM    907  CE2 TYR A  75      13.188  14.170 -18.438  1.00 69.63           C
ATOM    908  HE2 TYR A  75      13.292  14.053 -17.359  1.00 69.63           H
ATOM    909  CZ  TYR A  75      13.723  15.246 -19.076  1.00 69.63           C
ATOM    910  OH  TYR A  75      14.389  16.173 -18.338  1.00 69.63           O
ATOM    911  HH  TYR A  75      14.374  15.916 -17.371  1.00 69.63           H
ATOM    912  HN  TYR A  75       9.730  11.488 -20.103  1.00 69.63           H
ATOM    913  N   CYS A  76       9.302  10.721 -22.825  1.00 68.15           N
ATOM    914  CA  CYS A  76       9.258   9.770 -23.922  1.00 68.15           C
ATOM    915  C   CYS A  76       7.796   9.395 -24.175  1.00 68.15           C
ATOM    916  O   CYS A  76       7.253   9.683 -25.240  1.00 68.15           O
ATOM    917  HA  CYS A  76       9.684  10.273 -24.790  1.00 68.15           H
ATOM    918  CB  CYS A  76      10.122   8.539 -23.639  1.00 68.15           C
ATOM    919 1HB  CYS A  76      11.043   8.839 -23.139  1.00 68.15           H
ATOM    920 2HB  CYS A  76       9.597   7.864 -22.962  1.00 68.15           H
ATOM    921  SG  CYS A  76      10.513   7.675 -25.204  1.00 68.15           S
ATOM    922  HG  CYS A  76       9.284   7.213 -25.418  1.00 68.15           H
ATOM    923  HN  CYS A  76       8.989  10.366 -21.945  1.00 68.15           H
ATOM    924  N   THR A  77       7.201   8.758 -23.177  1.00 59.87           N
ATOM    925  CA  THR A  77       5.963   8.027 -23.388  1.00 59.87           C
ATOM    926  C   THR A  77       4.820   8.994 -23.702  1.00 59.87           C
ATOM    927  O   THR A  77       3.994   8.722 -24.573  1.00 59.87           O
ATOM    928  HA  THR A  77       6.088   7.385 -24.260  1.00 59.87           H
ATOM    929  CB  THR A  77       5.707   7.164 -22.151  1.00 59.87           C
ATOM    930  HB  THR A  77       5.425   7.782 -21.298  1.00 59.87           H
ATOM    931  OG1 THR A  77       6.908   6.413 -21.997  1.00 59.87           O
ATOM    932  HG1 THR A  77       6.999   5.757 -22.746  1.00 59.87           H
ATOM    933  CG2 THR A  77       4.631   6.103 -22.390  1.00 59.87           C
ATOM    934 1HG2 THR A  77       4.944   5.444 -23.199  1.00 59.87           H
ATOM    935 2HG2 THR A  77       3.694   6.590 -22.659  1.00 59.87           H
ATOM    936 3HG2 THR A  77       4.488   5.519 -21.481  1.00 59.87           H
ATOM    937  HN  THR A  77       7.550   8.737 -22.240  1.00 59.87           H
ATOM    938  N   ARG A  78       4.807  10.102 -22.976  1.00 55.02           N
ATOM    939  CA  ARG A  78       3.605  10.911 -22.865  1.00 55.02           C
ATOM    940  C   ARG A  78       2.399  10.026 -22.544  1.00 55.02           C
ATOM    941  O   ARG A  78       2.330   8.880 -22.984  1.00 55.02           O
ATOM    942  HA  ARG A  78       3.811  11.605 -22.050  1.00 55.02           H
ATOM    943  CB  ARG A  78       3.336  11.678 -24.161  1.00 55.02           C
ATOM    944 1HB  ARG A  78       3.228  10.977 -24.988  1.00 55.02           H
ATOM    945 2HB  ARG A  78       2.394  12.220 -24.077  1.00 55.02           H
ATOM    946  CG  ARG A  78       4.470  12.660 -24.462  1.00 55.02           C
ATOM    947 1HG  ARG A  78       4.653  13.289 -23.591  1.00 55.02           H
ATOM    948 2HG  ARG A  78       5.391  12.109 -24.656  1.00 55.02           H
ATOM    949  CD  ARG A  78       4.131  13.536 -25.669  1.00 55.02           C
ATOM    950 1HD  ARG A  78       3.970  12.912 -26.549  1.00 55.02           H
ATOM    951 2HD  ARG A  78       3.201  14.076 -25.487  1.00 55.02           H
ATOM    952  NE  ARG A  78       5.229  14.495 -25.924  1.00 55.02           N
ATOM    953  HE  ARG A  78       6.071  14.394 -25.394  1.00 55.02           H
ATOM    954  CZ  ARG A  78       5.165  15.490 -26.819  1.00 55.02           C
ATOM    955  NH1 ARG A  78       4.061  15.672 -27.557  1.00 55.02           N
ATOM    956 1HH1 ARG A  78       3.277  15.063 -27.441  1.00 55.02           H
ATOM    957 2HH1 ARG A  78       4.022  16.416 -28.223  1.00 55.02           H
ATOM    958  NH2 ARG A  78       6.223  16.300 -26.967  1.00 55.02           N
ATOM    959 1HH2 ARG A  78       6.191  17.047 -27.631  1.00 55.02           H
ATOM    960 2HH2 ARG A  78       7.043  16.157 -26.413  1.00 55.02           H
ATOM    961  HN  ARG A  78       5.598  10.448 -22.471  1.00 55.02           H
ATOM    962  N   VAL A  79       1.477  10.593 -21.779  1.00 71.11           N
ATOM    963  CA  VAL A  79       0.277   9.870 -21.394  1.00 71.11           C
ATOM    964  C   VAL A  79      -0.692   9.831 -22.578  1.00 71.11           C
ATOM    965  O   VAL A  79      -1.414  10.796 -22.826  1.00 71.11           O
ATOM    966  HA  VAL A  79       0.571   8.850 -21.148  1.00 71.11           H
ATOM    967  CB  VAL A  79      -0.335  10.502 -20.142  1.00 71.11           C
ATOM    968  HB  VAL A  79      -0.664  11.508 -20.401  1.00 71.11           H
ATOM    969  CG1 VAL A  79      -1.559   9.713 -19.673  1.00 71.11           C
ATOM    970 1HG1 VAL A  79      -2.311   9.705 -20.462  1.00 71.11           H
ATOM    971 2HG1 VAL A  79      -1.265   8.690 -19.440  1.00 71.11           H
ATOM    972 3HG1 VAL A  79      -1.975  10.184 -18.781  1.00 71.11           H
ATOM    973  CG2 VAL A  79       0.703  10.620 -19.024  1.00 71.11           C
ATOM    974 1HG2 VAL A  79       1.076   9.628 -18.769  1.00 71.11           H
ATOM    975 2HG2 VAL A  79       1.531  11.243 -19.361  1.00 71.11           H
ATOM    976 3HG2 VAL A  79       0.242  11.071 -18.146  1.00 71.11           H
ATOM    977  HN  VAL A  79       1.540  11.526 -21.426  1.00 71.11           H
ATOM    978  N   LYS A  80      -0.676   8.706 -23.277  1.00 63.87           N
ATOM    979  CA  LYS A  80      -1.473   8.564 -24.484  1.00 63.87           C
ATOM    980  C   LYS A  80      -2.693   7.690 -24.185  1.00 63.87           C
ATOM    981  O   LYS A  80      -3.725   7.813 -24.842  1.00 63.87           O
ATOM    982  HA  LYS A  80      -1.820   9.558 -24.765  1.00 63.87           H
ATOM    983  CB  LYS A  80      -0.611   8.043 -25.636  1.00 63.87           C
ATOM    984 1HB  LYS A  80      -0.062   7.158 -25.314  1.00 63.87           H
ATOM    985 2HB  LYS A  80      -1.251   7.736 -26.464  1.00 63.87           H
ATOM    986  CG  LYS A  80       0.371   9.114 -26.114  1.00 63.87           C
ATOM    987 1HG  LYS A  80      -0.176  10.012 -26.401  1.00 63.87           H
ATOM    988 2HG  LYS A  80       1.036   9.393 -25.298  1.00 63.87           H
ATOM    989  CD  LYS A  80       1.195   8.612 -27.302  1.00 63.87           C
ATOM    990 1HD  LYS A  80       1.728   7.704 -27.021  1.00 63.87           H
ATOM    991 2HD  LYS A  80       0.530   8.349 -28.125  1.00 63.87           H
ATOM    992  CE  LYS A  80       2.193   9.675 -27.765  1.00 63.87           C
ATOM    993 1HE  LYS A  80       1.659  10.575 -28.069  1.00 63.87           H
ATOM    994 2HE  LYS A  80       2.845   9.954 -26.938  1.00 63.87           H
ATOM    995  NZ  LYS A  80       3.004   9.167 -28.894  1.00 63.87           N
ATOM    996 1HZ  LYS A  80       3.652   9.886 -29.196  1.00 63.87           H
ATOM    997 2HZ  LYS A  80       3.522   8.348 -28.597  1.00 63.87           H
ATOM    998 3HZ  LYS A  80       2.393   8.918 -29.665  1.00 63.87           H
ATOM    999  HN  LYS A  80      -0.134   7.903 -23.032  1.00 63.87           H
ATOM   1000  N   THR A  81      -2.534   6.828 -23.192  1.00 73.92           N
ATOM   1001  CA  THR A  81      -3.559   5.845 -22.882  1.00 73.92           C
ATOM   1002  C   THR A  81      -4.000   5.977 -21.423  1.00 73.92           C
ATOM   1003  O   THR A  81      -3.311   6.598 -20.616  1.00 73.92           O
ATOM   1004  HA  THR A  81      -4.432   6.054 -23.501  1.00 73.92           H
ATOM   1005  CB  THR A  81      -3.007   4.461 -23.228  1.00 73.92           C
ATOM   1006  HB  THR A  81      -3.808   3.722 -23.271  1.00 73.92           H
ATOM   1007  OG1 THR A  81      -2.008   4.229 -22.239  1.00 73.92           O
ATOM   1008  HG1 THR A  81      -1.735   3.267 -22.248  1.00 73.92           H
ATOM   1009  CG2 THR A  81      -2.234   4.452 -24.548  1.00 73.92           C
ATOM   1010 1HG2 THR A  81      -1.392   5.141 -24.481  1.00 73.92           H
ATOM   1011 2HG2 THR A  81      -2.894   4.762 -25.358  1.00 73.92           H
ATOM   1012 3HG2 THR A  81      -1.864   3.446 -24.746  1.00 73.92           H
ATOM   1013  HN  THR A  81      -1.725   6.793 -22.605  1.00 73.92           H
ATOM   1014  N   MET A  82      -5.147   5.381 -21.129  1.00 74.67           N
ATOM   1015  CA  MET A  82      -5.663   5.381 -19.771  1.00 74.67           C
ATOM   1016  C   MET A  82      -4.713   4.646 -18.824  1.00 74.67           C
ATOM   1017  O   MET A  82      -4.531   5.058 -17.679  1.00 74.67           O
ATOM   1018  HA  MET A  82      -5.734   6.430 -19.484  1.00 74.67           H
ATOM   1019  CB  MET A  82      -7.035   4.703 -19.747  1.00 74.67           C
ATOM   1020 1HB  MET A  82      -7.639   5.066 -20.579  1.00 74.67           H
ATOM   1021 2HB  MET A  82      -6.916   3.628 -19.884  1.00 74.67           H
ATOM   1022  CG  MET A  82      -7.758   4.977 -18.427  1.00 74.67           C
ATOM   1023 1HG  MET A  82      -7.232   4.491 -17.606  1.00 74.67           H
ATOM   1024 2HG  MET A  82      -7.756   6.047 -18.217  1.00 74.67           H
ATOM   1025  SD  MET A  82      -9.437   4.377 -18.514  1.00 74.67           S
ATOM   1026  CE  MET A  82     -10.047   4.929 -16.930  1.00 74.67           C
ATOM   1027 1HE  MET A  82      -9.455   4.476 -16.135  1.00 74.67           H
ATOM   1028 2HE  MET A  82      -9.967   6.014 -16.869  1.00 74.67           H
ATOM   1029 3HE  MET A  82     -11.090   4.634 -16.820  1.00 74.67           H
ATOM   1030  HN  MET A  82      -5.718   4.906 -21.799  1.00 74.67           H
ATOM   1031  N   THR A  83      -4.134   3.569 -19.335  1.00 74.40           N
ATOM   1032  CA  THR A  83      -3.168   2.802 -18.566  1.00 74.40           C
ATOM   1033  C   THR A  83      -1.974   3.679 -18.184  1.00 74.40           C
ATOM   1034  O   THR A  83      -1.516   3.647 -17.043  1.00 74.40           O
ATOM   1035  HA  THR A  83      -3.643   2.486 -17.637  1.00 74.40           H
ATOM   1036  CB  THR A  83      -2.781   1.571 -19.388  1.00 74.40           C
ATOM   1037  HB  THR A  83      -2.003   1.815 -20.111  1.00 74.40           H
ATOM   1038  OG1 THR A  83      -4.014   1.120 -19.940  1.00 74.40           O
ATOM   1039  HG1 THR A  83      -4.653   0.887 -19.207  1.00 74.40           H
ATOM   1040  CG2 THR A  83      -2.316   0.406 -18.512  1.00 74.40           C
ATOM   1041 1HG2 THR A  83      -3.119   0.118 -17.834  1.00 74.40           H
ATOM   1042 2HG2 THR A  83      -1.444   0.711 -17.934  1.00 74.40           H
ATOM   1043 3HG2 THR A  83      -2.053  -0.442 -19.145  1.00 74.40           H
ATOM   1044  HN  THR A  83      -4.314   3.221 -20.255  1.00 74.40           H
ATOM   1045  N   ASP A  84      -1.503   4.441 -19.161  1.00 77.67           N
ATOM   1046  CA  ASP A  84      -0.337   5.283 -18.957  1.00 77.67           C
ATOM   1047  C   ASP A  84      -0.609   6.254 -17.806  1.00 77.67           C
ATOM   1048  O   ASP A  84       0.277   6.531 -17.000  1.00 77.67           O
ATOM   1049  HA  ASP A  84       0.479   4.594 -18.736  1.00 77.67           H
ATOM   1050  CB  ASP A  84      -0.027   6.107 -20.208  1.00 77.67           C
ATOM   1051 1HB  ASP A  84      -0.877   6.747 -20.446  1.00 77.67           H
ATOM   1052 2HB  ASP A  84       0.822   6.763 -20.014  1.00 77.67           H
ATOM   1053  CG  ASP A  84       0.285   5.199 -21.399  1.00 77.67           C
ATOM   1054  OD1 ASP A  84       0.839   4.106 -21.150  1.00 77.67           O
ATOM   1055  OD2 ASP A  84      -0.038   5.618 -22.532  1.00 77.67           O
ATOM   1056  HN  ASP A  84      -1.904   4.488 -20.075  1.00 77.67           H
ATOM   1057  N   MET A  85      -1.840   6.744 -17.767  1.00 83.62           N
ATOM   1058  CA  MET A  85      -2.232   7.699 -16.744  1.00 83.62           C
ATOM   1059  C   MET A  85      -2.142   7.077 -15.349  1.00 83.62           C
ATOM   1060  O   MET A  85      -1.595   7.683 -14.429  1.00 83.62           O
ATOM   1061  HA  MET A  85      -1.526   8.525 -16.827  1.00 83.62           H
ATOM   1062  CB  MET A  85      -3.666   8.165 -17.004  1.00 83.62           C
ATOM   1063 1HB  MET A  85      -3.773   8.460 -18.048  1.00 83.62           H
ATOM   1064 2HB  MET A  85      -4.357   7.339 -16.834  1.00 83.62           H
ATOM   1065  CG  MET A  85      -4.034   9.340 -16.096  1.00 83.62           C
ATOM   1066 1HG  MET A  85      -5.100   9.552 -16.175  1.00 83.62           H
ATOM   1067 2HG  MET A  85      -3.836   9.082 -15.056  1.00 83.62           H
ATOM   1068  SD  MET A  85      -3.091  10.785 -16.555  1.00 83.62           S
ATOM   1069  CE  MET A  85      -3.715  11.954 -15.360  1.00 83.62           C
ATOM   1070 1HE  MET A  85      -4.791  12.068 -15.490  1.00 83.62           H
ATOM   1071 2HE  MET A  85      -3.507  11.591 -14.353  1.00 83.62           H
ATOM   1072 3HE  MET A  85      -3.227  12.918 -15.506  1.00 83.62           H
ATOM   1073  HN  MET A  85      -2.560   6.500 -18.416  1.00 83.62           H
ATOM   1074  N   PHE A  86      -2.687   5.874 -15.237  1.00 86.45           N
ATOM   1075  CA  PHE A  86      -2.716   5.183 -13.959  1.00 86.45           C
ATOM   1076  C   PHE A  86      -1.306   4.785 -13.519  1.00 86.45           C
ATOM   1077  O   PHE A  86      -0.975   4.866 -12.337  1.00 86.45           O
ATOM   1078  HA  PHE A  86      -3.142   5.871 -13.229  1.00 86.45           H
ATOM   1079  CB  PHE A  86      -3.553   3.917 -14.155  1.00 86.45           C
ATOM   1080 1HB  PHE A  86      -3.144   3.349 -14.991  1.00 86.45           H
ATOM   1081 2HB  PHE A  86      -3.458   3.290 -13.268  1.00 86.45           H
ATOM   1082  CG  PHE A  86      -5.036   4.185 -14.415  1.00 86.45           C
ATOM   1083  CD1 PHE A  86      -5.671   5.193 -13.757  1.00 86.45           C
ATOM   1084  HD1 PHE A  86      -5.122   5.808 -13.044  1.00 86.45           H
ATOM   1085  CD2 PHE A  86      -5.720   3.417 -15.305  1.00 86.45           C
ATOM   1086  HD2 PHE A  86      -5.212   2.610 -15.832  1.00 86.45           H
ATOM   1087  CE1 PHE A  86      -7.048   5.442 -13.999  1.00 86.45           C
ATOM   1088  HE1 PHE A  86      -7.556   6.249 -13.472  1.00 86.45           H
ATOM   1089  CE2 PHE A  86      -7.097   3.666 -15.547  1.00 86.45           C
ATOM   1090  HE2 PHE A  86      -7.646   3.051 -16.259  1.00 86.45           H
ATOM   1091  CZ  PHE A  86      -7.732   4.674 -14.889  1.00 86.45           C
ATOM   1092  HZ  PHE A  86      -8.789   4.865 -15.075  1.00 86.45           H
ATOM   1093  HN  PHE A  86      -3.102   5.375 -15.997  1.00 86.45           H
ATOM   1094  N   LEU A  87      -0.513   4.363 -14.493  1.00 79.58           N
ATOM   1095  CA  LEU A  87       0.835   3.899 -14.213  1.00 79.58           C
ATOM   1096  C   LEU A  87       1.677   5.069 -13.700  1.00 79.58           C
ATOM   1097  O   LEU A  87       2.517   4.894 -12.819  1.00 79.58           O
ATOM   1098  HA  LEU A  87       0.765   3.151 -13.422  1.00 79.58           H
ATOM   1099  CB  LEU A  87       1.429   3.205 -15.440  1.00 79.58           C
ATOM   1100 1HB  LEU A  87       1.324   3.872 -16.296  1.00 79.58           H
ATOM   1101 2HB  LEU A  87       2.497   3.066 -15.273  1.00 79.58           H
ATOM   1102  CG  LEU A  87       0.818   1.851 -15.807  1.00 79.58           C
ATOM   1103  HG  LEU A  87      -0.240   2.001 -16.022  1.00 79.58           H
ATOM   1104  CD1 LEU A  87       1.461   1.285 -17.074  1.00 79.58           C
ATOM   1105 1HD1 LEU A  87       1.303   1.975 -17.902  1.00 79.58           H
ATOM   1106 2HD1 LEU A  87       2.531   1.153 -16.911  1.00 79.58           H
ATOM   1107 3HD1 LEU A  87       1.008   0.322 -17.312  1.00 79.58           H
ATOM   1108  CD2 LEU A  87       0.906   0.874 -14.633  1.00 79.58           C
ATOM   1109 1HD2 LEU A  87       1.951   0.724 -14.363  1.00 79.58           H
ATOM   1110 2HD2 LEU A  87       0.365   1.282 -13.779  1.00 79.58           H
ATOM   1111 3HD2 LEU A  87       0.465  -0.080 -14.921  1.00 79.58           H
ATOM   1112  HN  LEU A  87      -0.777   4.337 -15.457  1.00 79.58           H
ATOM   1113  N   LEU A  88       1.422   6.235 -14.273  1.00 86.88           N
ATOM   1114  CA  LEU A  88       2.132   7.438 -13.870  1.00 86.88           C
ATOM   1115  C   LEU A  88       1.766   7.780 -12.425  1.00 86.88           C
ATOM   1116  O   LEU A  88       2.645   8.029 -11.601  1.00 86.88           O
ATOM   1117  HA  LEU A  88       3.198   7.218 -13.914  1.00 86.88           H
ATOM   1118  CB  LEU A  88       1.863   8.575 -14.859  1.00 86.88           C
ATOM   1119 1HB  LEU A  88       2.211   8.263 -15.843  1.00 86.88           H
ATOM   1120 2HB  LEU A  88       0.785   8.718 -14.932  1.00 86.88           H
ATOM   1121  CG  LEU A  88       2.507   9.921 -14.523  1.00 86.88           C
ATOM   1122  HG  LEU A  88       2.186  10.214 -13.523  1.00 86.88           H
ATOM   1123  CD1 LEU A  88       4.033   9.807 -14.492  1.00 86.88           C
ATOM   1124 1HD1 LEU A  88       4.327   9.080 -13.734  1.00 86.88           H
ATOM   1125 2HD1 LEU A  88       4.393   9.481 -15.467  1.00 86.88           H
ATOM   1126 3HD1 LEU A  88       4.465  10.778 -14.251  1.00 86.88           H
ATOM   1127  CD2 LEU A  88       2.034  11.011 -15.487  1.00 86.88           C
ATOM   1128 1HD2 LEU A  88       2.307  10.738 -16.506  1.00 86.88           H
ATOM   1129 2HD2 LEU A  88       0.952  11.114 -15.416  1.00 86.88           H
ATOM   1130 3HD2 LEU A  88       2.507  11.958 -15.226  1.00 86.88           H
ATOM   1131  HN  LEU A  88       0.747   6.366 -14.999  1.00 86.88           H
ATOM   1132  N   ASN A  89       0.467   7.782 -12.161  1.00 89.29           N
ATOM   1133  CA  ASN A  89      -0.029   8.154 -10.847  1.00 89.29           C
ATOM   1134  C   ASN A  89       0.422   7.110  -9.823  1.00 89.29           C
ATOM   1135  O   ASN A  89       0.678   7.441  -8.666  1.00 89.29           O
ATOM   1136  HA  ASN A  89       0.392   9.140 -10.650  1.00 89.29           H
ATOM   1137  CB  ASN A  89      -1.558   8.204 -10.830  1.00 89.29           C
ATOM   1138 1HB  ASN A  89      -1.959   7.368 -11.403  1.00 89.29           H
ATOM   1139 2HB  ASN A  89      -1.917   8.091  -9.807  1.00 89.29           H
ATOM   1140  CG  ASN A  89      -2.070   9.523 -11.413  1.00 89.29           C
ATOM   1141  OD1 ASN A  89      -2.251  10.510 -10.719  1.00 89.29           O
ATOM   1142  ND2 ASN A  89      -2.293   9.484 -12.724  1.00 89.29           N
ATOM   1143 1HD2 ASN A  89      -2.124   8.641 -13.235  1.00 89.29           H
ATOM   1144 2HD2 ASN A  89      -2.629  10.297 -13.198  1.00 89.29           H
ATOM   1145  HN  ASN A  89      -0.238   7.537 -12.826  1.00 89.29           H
ATOM   1146  N   LEU A  90       0.504   5.871 -10.285  1.00 85.57           N
ATOM   1147  CA  LEU A  90       0.944   4.782  -9.430  1.00 85.57           C
ATOM   1148  C   LEU A  90       2.388   5.034  -8.993  1.00 85.57           C
ATOM   1149  O   LEU A  90       2.722   4.874  -7.819  1.00 85.57           O
ATOM   1150  HA  LEU A  90       0.309   4.785  -8.544  1.00 85.57           H
ATOM   1151  CB  LEU A  90       0.739   3.436 -10.129  1.00 85.57           C
ATOM   1152 1HB  LEU A  90      -0.309   3.354 -10.417  1.00 85.57           H
ATOM   1153 2HB  LEU A  90       1.323   3.435 -11.050  1.00 85.57           H
ATOM   1154  CG  LEU A  90       1.115   2.195  -9.318  1.00 85.57           C
ATOM   1155  HG  LEU A  90       2.146   2.306  -8.982  1.00 85.57           H
ATOM   1156  CD1 LEU A  90       0.242   2.072  -8.067  1.00 85.57           C
ATOM   1157 1HD1 LEU A  90       0.380   2.954  -7.441  1.00 85.57           H
ATOM   1158 2HD1 LEU A  90      -0.804   1.994  -8.361  1.00 85.57           H
ATOM   1159 3HD1 LEU A  90       0.531   1.181  -7.509  1.00 85.57           H
ATOM   1160  CD2 LEU A  90       1.055   0.935 -10.184  1.00 85.57           C
ATOM   1161 1HD2 LEU A  90       0.044   0.807 -10.570  1.00 85.57           H
ATOM   1162 2HD2 LEU A  90       1.752   1.033 -11.017  1.00 85.57           H
ATOM   1163 3HD2 LEU A  90       1.327   0.067  -9.583  1.00 85.57           H
ATOM   1164  HN  LEU A  90       0.277   5.608 -11.222  1.00 85.57           H
ATOM   1165  N   ALA A  91       3.206   5.423  -9.959  1.00 89.79           N
ATOM   1166  CA  ALA A  91       4.618   5.648  -9.699  1.00 89.79           C
ATOM   1167  C   ALA A  91       4.773   6.819  -8.726  1.00 89.79           C
ATOM   1168  O   ALA A  91       5.642   6.796  -7.856  1.00 89.79           O
ATOM   1169  HA  ALA A  91       5.018   4.746  -9.236  1.00 89.79           H
ATOM   1170  CB  ALA A  91       5.349   5.888 -11.022  1.00 89.79           C
ATOM   1171 1HB  ALA A  91       5.233   5.016 -11.665  1.00 89.79           H
ATOM   1172 2HB  ALA A  91       4.927   6.763 -11.516  1.00 89.79           H
ATOM   1173 3HB  ALA A  91       6.408   6.057 -10.826  1.00 89.79           H
ATOM   1174  HN  ALA A  91       2.920   5.584 -10.904  1.00 89.79           H
ATOM   1175  N   ILE A  92       3.917   7.814  -8.907  1.00 90.76           N
ATOM   1176  CA  ILE A  92       3.934   8.981  -8.043  1.00 90.76           C
ATOM   1177  C   ILE A  92       3.574   8.560  -6.616  1.00 90.76           C
ATOM   1178  O   ILE A  92       4.221   8.981  -5.659  1.00 90.76           O
ATOM   1179  HA  ILE A  92       4.951   9.372  -8.041  1.00 90.76           H
ATOM   1180  CB  ILE A  92       3.028  10.078  -8.607  1.00 90.76           C
ATOM   1181  HB  ILE A  92       2.062   9.635  -8.845  1.00 90.76           H
ATOM   1182  CG1 ILE A  92       3.599  10.645  -9.908  1.00 90.76           C
ATOM   1183 1HG1 ILE A  92       4.476  11.255  -9.690  1.00 90.76           H
ATOM   1184 2HG1 ILE A  92       3.931   9.829 -10.550  1.00 90.76           H
ATOM   1185  CG2 ILE A  92       2.779  11.172  -7.566  1.00 90.76           C
ATOM   1186 1HG2 ILE A  92       2.297  10.737  -6.691  1.00 90.76           H
ATOM   1187 2HG2 ILE A  92       3.729  11.619  -7.274  1.00 90.76           H
ATOM   1188 3HG2 ILE A  92       2.133  11.939  -7.993  1.00 90.76           H
ATOM   1189  CD1 ILE A  92       2.555  11.487 -10.644  1.00 90.76           C
ATOM   1190 1HD1 ILE A  92       1.691  10.867 -10.882  1.00 90.76           H
ATOM   1191 2HD1 ILE A  92       2.244  12.316 -10.009  1.00 90.76           H
ATOM   1192 3HD1 ILE A  92       2.987  11.878 -11.566  1.00 90.76           H
ATOM   1193  HN  ILE A  92       3.223   7.830  -9.626  1.00 90.76           H
ATOM   1194  N   ALA A  93       2.542   7.734  -6.520  1.00 91.87           N
ATOM   1195  CA  ALA A  93       2.043   7.308  -5.224  1.00 91.87           C
ATOM   1196  C   ALA A  93       3.136   6.523  -4.494  1.00 91.87           C
ATOM   1197  O   ALA A  93       3.403   6.770  -3.320  1.00 91.87           O
ATOM   1198  HA  ALA A  93       1.805   8.203  -4.649  1.00 91.87           H
ATOM   1199  CB  ALA A  93       0.765   6.488  -5.413  1.00 91.87           C
ATOM   1200 1HB  ALA A  93       0.011   7.100  -5.908  1.00 91.87           H
ATOM   1201 2HB  ALA A  93       0.982   5.613  -6.024  1.00 91.87           H
ATOM   1202 3HB  ALA A  93       0.391   6.169  -4.440  1.00 91.87           H
ATOM   1203  HN  ALA A  93       2.051   7.358  -7.306  1.00 91.87           H
ATOM   1204  N   ASP A  94       3.738   5.594  -5.222  1.00 88.42           N
ATOM   1205  CA  ASP A  94       4.772   4.748  -4.649  1.00 88.42           C
ATOM   1206  C   ASP A  94       5.914   5.625  -4.133  1.00 88.42           C
ATOM   1207  O   ASP A  94       6.452   5.379  -3.055  1.00 88.42           O
ATOM   1208  HA  ASP A  94       4.278   4.194  -3.850  1.00 88.42           H
ATOM   1209  CB  ASP A  94       5.345   3.792  -5.697  1.00 88.42           C
ATOM   1210 1HB  ASP A  94       5.510   4.328  -6.632  1.00 88.42           H
ATOM   1211 2HB  ASP A  94       6.316   3.424  -5.366  1.00 88.42           H
ATOM   1212  CG  ASP A  94       4.402   2.613  -5.938  1.00 88.42           C
ATOM   1213  OD1 ASP A  94       3.674   2.263  -4.983  1.00 88.42           O
ATOM   1214  OD2 ASP A  94       4.429   2.087  -7.072  1.00 88.42           O
ATOM   1215  HN  ASP A  94       3.531   5.415  -6.184  1.00 88.42           H
ATOM   1216  N   LEU A  95       6.251   6.631  -4.927  1.00 90.19           N
ATOM   1217  CA  LEU A  95       7.368   7.500  -4.601  1.00 90.19           C
ATOM   1218  C   LEU A  95       7.065   8.247  -3.301  1.00 90.19           C
ATOM   1219  O   LEU A  95       7.934   8.381  -2.441  1.00 90.19           O
ATOM   1220  HA  LEU A  95       8.240   6.866  -4.440  1.00 90.19           H
ATOM   1221  CB  LEU A  95       7.691   8.423  -5.779  1.00 90.19           C
ATOM   1222 1HB  LEU A  95       7.757   7.816  -6.682  1.00 90.19           H
ATOM   1223 2HB  LEU A  95       6.855   9.109  -5.916  1.00 90.19           H
ATOM   1224  CG  LEU A  95       8.975   9.244  -5.655  1.00 90.19           C
ATOM   1225  HG  LEU A  95       8.963   9.754  -4.692  1.00 90.19           H
ATOM   1226  CD1 LEU A  95      10.209   8.340  -5.671  1.00 90.19           C
ATOM   1227 1HD1 LEU A  95      10.158   7.641  -4.836  1.00 90.19           H
ATOM   1228 2HD1 LEU A  95      10.239   7.783  -6.608  1.00 90.19           H
ATOM   1229 3HD1 LEU A  95      11.108   8.949  -5.582  1.00 90.19           H
ATOM   1230  CD2 LEU A  95       9.042  10.324  -6.737  1.00 90.19           C
ATOM   1231 1HD2 LEU A  95       9.021   9.855  -7.720  1.00 90.19           H
ATOM   1232 2HD2 LEU A  95       8.188  10.994  -6.635  1.00 90.19           H
ATOM   1233 3HD2 LEU A  95       9.965  10.894  -6.626  1.00 90.19           H
ATOM   1234  HN  LEU A  95       5.775   6.854  -5.778  1.00 90.19           H
ATOM   1235  N   LEU A  96       5.829   8.713  -3.198  1.00 87.45           N
ATOM   1236  CA  LEU A  96       5.410   9.469  -2.030  1.00 87.45           C
ATOM   1237  C   LEU A  96       5.549   8.593  -0.783  1.00 87.45           C
ATOM   1238  O   LEU A  96       5.991   9.062   0.264  1.00 87.45           O
ATOM   1239  HA  LEU A  96       6.084  10.319  -1.931  1.00 87.45           H
ATOM   1240  CB  LEU A  96       4.001  10.030  -2.232  1.00 87.45           C
ATOM   1241 1HB  LEU A  96       3.361   9.228  -2.599  1.00 87.45           H
ATOM   1242 2HB  LEU A  96       3.608  10.333  -1.261  1.00 87.45           H
ATOM   1243  CG  LEU A  96       3.883  11.217  -3.191  1.00 87.45           C
ATOM   1244  HG  LEU A  96       4.337  10.935  -4.141  1.00 87.45           H
ATOM   1245  CD1 LEU A  96       2.417  11.551  -3.473  1.00 87.45           C
ATOM   1246 1HD1 LEU A  96       1.928  10.687  -3.924  1.00 87.45           H
ATOM   1247 2HD1 LEU A  96       1.916  11.805  -2.539  1.00 87.45           H
ATOM   1248 3HD1 LEU A  96       2.362  12.398  -4.157  1.00 87.45           H
ATOM   1249  CD2 LEU A  96       4.655  12.427  -2.662  1.00 87.45           C
ATOM   1250 1HD2 LEU A  96       4.252  12.720  -1.693  1.00 87.45           H
ATOM   1251 2HD2 LEU A  96       5.708  12.168  -2.555  1.00 87.45           H
ATOM   1252 3HD2 LEU A  96       4.555  13.256  -3.363  1.00 87.45           H
ATOM   1253  HN  LEU A  96       5.122   8.582  -3.893  1.00 87.45           H
ATOM   1254  N   PHE A  97       5.164   7.334  -0.938  1.00 89.85           N
ATOM   1255  CA  PHE A  97       5.257   6.383   0.157  1.00 89.85           C
ATOM   1256  C   PHE A  97       6.711   6.184   0.588  1.00 89.85           C
ATOM   1257  O   PHE A  97       7.017   6.197   1.779  1.00 89.85           O
ATOM   1258  HA  PHE A  97       4.685   6.792   0.990  1.00 89.85           H
ATOM   1259  CB  PHE A  97       4.703   5.053  -0.358  1.00 89.85           C
ATOM   1260 1HB  PHE A  97       3.617   5.120  -0.412  1.00 89.85           H
ATOM   1261 2HB  PHE A  97       5.064   4.890  -1.373  1.00 89.85           H
ATOM   1262  CG  PHE A  97       5.083   3.846   0.503  1.00 89.85           C
ATOM   1263  CD1 PHE A  97       5.925   2.898   0.011  1.00 89.85           C
ATOM   1264  HD1 PHE A  97       6.329   2.998  -0.996  1.00 89.85           H
ATOM   1265  CD2 PHE A  97       4.578   3.722   1.760  1.00 89.85           C
ATOM   1266  HD2 PHE A  97       3.903   4.481   2.154  1.00 89.85           H
ATOM   1267  CE1 PHE A  97       6.277   1.778   0.810  1.00 89.85           C
ATOM   1268  HE1 PHE A  97       6.952   1.019   0.416  1.00 89.85           H
ATOM   1269  CE2 PHE A  97       4.931   2.602   2.559  1.00 89.85           C
ATOM   1270  HE2 PHE A  97       4.526   2.502   3.566  1.00 89.85           H
ATOM   1271  CZ  PHE A  97       5.773   1.654   2.067  1.00 89.85           C
ATOM   1272  HZ  PHE A  97       6.043   0.794   2.680  1.00 89.85           H
ATOM   1273  HN  PHE A  97       4.794   6.963  -1.790  1.00 89.85           H
ATOM   1274  N   LEU A  98       7.570   6.005  -0.405  1.00 92.75           N
ATOM   1275  CA  LEU A  98       8.947   5.622  -0.143  1.00 92.75           C
ATOM   1276  C   LEU A  98       9.629   6.717   0.680  1.00 92.75           C
ATOM   1277  O   LEU A  98      10.495   6.429   1.505  1.00 92.75           O
ATOM   1278  HA  LEU A  98       8.925   4.707   0.449  1.00 92.75           H
ATOM   1279  CB  LEU A  98       9.670   5.296  -1.452  1.00 92.75           C
ATOM   1280 1HB  LEU A  98       9.526   6.129  -2.140  1.00 92.75           H
ATOM   1281 2HB  LEU A  98      10.739   5.233  -1.247  1.00 92.75           H
ATOM   1282  CG  LEU A  98       9.237   4.009  -2.155  1.00 92.75           C
ATOM   1283  HG  LEU A  98       8.148   3.960  -2.139  1.00 92.75           H
ATOM   1284  CD1 LEU A  98       9.667   4.014  -3.623  1.00 92.75           C
ATOM   1285 1HD1 LEU A  98       9.209   4.862  -4.133  1.00 92.75           H
ATOM   1286 2HD1 LEU A  98      10.753   4.098  -3.684  1.00 92.75           H
ATOM   1287 3HD1 LEU A  98       9.347   3.088  -4.100  1.00 92.75           H
ATOM   1288  CD2 LEU A  98       9.755   2.776  -1.411  1.00 92.75           C
ATOM   1289 1HD2 LEU A  98      10.844   2.805  -1.374  1.00 92.75           H
ATOM   1290 2HD2 LEU A  98       9.358   2.771  -0.396  1.00 92.75           H
ATOM   1291 3HD2 LEU A  98       9.433   1.875  -1.932  1.00 92.75           H
ATOM   1292  HN  LEU A  98       7.339   6.117  -1.371  1.00 92.75           H
ATOM   1293  N   VAL A  99       9.212   7.949   0.428  1.00 90.07           N
ATOM   1294  CA  VAL A  99       9.801   9.091   1.105  1.00 90.07           C
ATOM   1295  C   VAL A  99       9.538   8.979   2.609  1.00 90.07           C
ATOM   1296  O   VAL A  99      10.241   9.590   3.412  1.00 90.07           O
ATOM   1297  HA  VAL A  99      10.876   9.057   0.933  1.00 90.07           H
ATOM   1298  CB  VAL A  99       9.265  10.391   0.501  1.00 90.07           C
ATOM   1299  HB  VAL A  99       8.176  10.343   0.513  1.00 90.07           H
ATOM   1300  CG1 VAL A  99       9.692  11.600   1.336  1.00 90.07           C
ATOM   1301 1HG1 VAL A  99       9.301  11.499   2.348  1.00 90.07           H
ATOM   1302 2HG1 VAL A  99      10.780  11.653   1.370  1.00 90.07           H
ATOM   1303 3HG1 VAL A  99       9.298  12.511   0.884  1.00 90.07           H
ATOM   1304  CG2 VAL A  99       9.713  10.544  -0.954  1.00 90.07           C
ATOM   1305 1HG2 VAL A  99      10.802  10.560  -1.000  1.00 90.07           H
ATOM   1306 2HG2 VAL A  99       9.337   9.705  -1.540  1.00 90.07           H
ATOM   1307 3HG2 VAL A  99       9.318  11.476  -1.359  1.00 90.07           H
ATOM   1308  HN  VAL A  99       8.487   8.171  -0.224  1.00 90.07           H
ATOM   1309  N   THR A 100       8.525   8.193   2.943  1.00 90.22           N
ATOM   1310  CA  THR A 100       8.129   8.033   4.332  1.00 90.22           C
ATOM   1311  C   THR A 100       9.003   6.981   5.018  1.00 90.22           C
ATOM   1312  O   THR A 100       9.130   6.977   6.241  1.00 90.22           O
ATOM   1313  HA  THR A 100       8.300   8.977   4.849  1.00 90.22           H
ATOM   1314  CB  THR A 100       6.637   7.697   4.362  1.00 90.22           C
ATOM   1315  HB  THR A 100       6.223   7.853   5.358  1.00 90.22           H
ATOM   1316  OG1 THR A 100       6.572   6.361   3.871  1.00 90.22           O
ATOM   1317  HG1 THR A 100       5.685   5.957   4.095  1.00 90.22           H
ATOM   1318  CG2 THR A 100       5.833   8.508   3.343  1.00 90.22           C
ATOM   1319 1HG2 THR A 100       6.204   8.299   2.339  1.00 90.22           H
ATOM   1320 2HG2 THR A 100       5.942   9.571   3.557  1.00 90.22           H
ATOM   1321 3HG2 THR A 100       4.781   8.230   3.406  1.00 90.22           H
ATOM   1322  HN  THR A 100       7.981   7.673   2.285  1.00 90.22           H
ATOM   1323  N   LEU A 101       9.582   6.114   4.200  1.00 92.56           N
ATOM   1324  CA  LEU A 101      10.264   4.939   4.716  1.00 92.56           C
ATOM   1325  C   LEU A 101      11.449   5.380   5.578  1.00 92.56           C
ATOM   1326  O   LEU A 101      11.696   4.808   6.638  1.00 92.56           O
ATOM   1327  HA  LEU A 101       9.557   4.403   5.349  1.00 92.56           H
ATOM   1328  CB  LEU A 101      10.651   4.000   3.573  1.00 92.56           C
ATOM   1329 1HB  LEU A 101      11.149   4.585   2.800  1.00 92.56           H
ATOM   1330 2HB  LEU A 101      11.381   3.283   3.949  1.00 92.56           H
ATOM   1331  CG  LEU A 101       9.503   3.223   2.924  1.00 92.56           C
ATOM   1332  HG  LEU A 101       8.821   3.940   2.467  1.00 92.56           H
ATOM   1333  CD1 LEU A 101      10.018   2.313   1.808  1.00 92.56           C
ATOM   1334 1HD1 LEU A 101      10.507   2.917   1.043  1.00 92.56           H
ATOM   1335 2HD1 LEU A 101      10.733   1.601   2.220  1.00 92.56           H
ATOM   1336 3HD1 LEU A 101       9.181   1.773   1.364  1.00 92.56           H
ATOM   1337  CD2 LEU A 101       8.704   2.447   3.974  1.00 92.56           C
ATOM   1338 1HD2 LEU A 101       9.361   1.741   4.481  1.00 92.56           H
ATOM   1339 2HD2 LEU A 101       8.288   3.144   4.702  1.00 92.56           H
ATOM   1340 3HD2 LEU A 101       7.895   1.905   3.486  1.00 92.56           H
ATOM   1341  HN  LEU A 101       9.590   6.204   3.204  1.00 92.56           H
ATOM   1342  N   PRO A 102      12.199   6.401   5.141  1.00 94.71           N
ATOM   1343  CA  PRO A 102      13.362   6.862   5.903  1.00 94.71           C
ATOM   1344  C   PRO A 102      13.016   7.174   7.350  1.00 94.71           C
ATOM   1345  O   PRO A 102      13.759   6.811   8.261  1.00 94.71           O
ATOM   1346  HA  PRO A 102      14.114   6.075   5.953  1.00 94.71           H
ATOM   1347  CB  PRO A 102      13.818   8.112   5.147  1.00 94.71           C
ATOM   1348 1HB  PRO A 102      13.360   9.015   5.550  1.00 94.71           H
ATOM   1349 2HB  PRO A 102      14.898   8.248   5.210  1.00 94.71           H
ATOM   1350  CG  PRO A 102      13.367   7.843   3.716  1.00 94.71           C
ATOM   1351 1HG  PRO A 102      13.298   8.762   3.134  1.00 94.71           H
ATOM   1352 2HG  PRO A 102      14.067   7.196   3.186  1.00 94.71           H
ATOM   1353  CD  PRO A 102      12.011   7.183   3.906  1.00 94.71           C
ATOM   1354 1HD  PRO A 102      11.215   7.919   4.016  1.00 94.71           H
ATOM   1355 2HD  PRO A 102      11.744   6.554   3.056  1.00 94.71           H
ATOM   1356  N   PHE A 103      11.887   7.845   7.524  1.00 93.28           N
ATOM   1357  CA  PHE A 103      11.457   8.255   8.850  1.00 93.28           C
ATOM   1358  C   PHE A 103      11.107   7.040   9.713  1.00 93.28           C
ATOM   1359  O   PHE A 103      11.438   6.999  10.896  1.00 93.28           O
ATOM   1360  HA  PHE A 103      12.286   8.795   9.307  1.00 93.28           H
ATOM   1361  CB  PHE A 103      10.205   9.115   8.668  1.00 93.28           C
ATOM   1362 1HB  PHE A 103       9.461   8.542   8.114  1.00 93.28           H
ATOM   1363 2HB  PHE A 103       9.778   9.328   9.648  1.00 93.28           H
ATOM   1364  CG  PHE A 103      10.457  10.436   7.939  1.00 93.28           C
ATOM   1365  CD1 PHE A 103      10.833  11.539   8.641  1.00 93.28           C
ATOM   1366  HD1 PHE A 103      10.954  11.481   9.722  1.00 93.28           H
ATOM   1367  CD2 PHE A 103      10.306  10.507   6.589  1.00 93.28           C
ATOM   1368  HD2 PHE A 103      10.005   9.623   6.027  1.00 93.28           H
ATOM   1369  CE1 PHE A 103      11.068  12.765   7.964  1.00 93.28           C
ATOM   1370  HE1 PHE A 103      11.369  13.649   8.526  1.00 93.28           H
ATOM   1371  CE2 PHE A 103      10.541  11.733   5.913  1.00 93.28           C
ATOM   1372  HE2 PHE A 103      10.420  11.791   4.831  1.00 93.28           H
ATOM   1373  CZ  PHE A 103      10.917  12.836   6.614  1.00 93.28           C
ATOM   1374  HZ  PHE A 103      11.097  13.777   6.095  1.00 93.28           H
ATOM   1375  HN  PHE A 103      11.272   8.107   6.781  1.00 93.28           H
ATOM   1376  N   TRP A 104      10.440   6.082   9.086  1.00 86.92           N
ATOM   1377  CA  TRP A 104      10.025   4.878   9.786  1.00 86.92           C
ATOM   1378  C   TRP A 104      11.282   4.095  10.168  1.00 86.92           C
ATOM   1379  O   TRP A 104      11.319   3.442  11.210  1.00 86.92           O
ATOM   1380  HA  TRP A 104       9.489   5.184  10.685  1.00 86.92           H
ATOM   1381  CB  TRP A 104       9.046   4.062   8.940  1.00 86.92           C
ATOM   1382 1HB  TRP A 104       9.459   3.943   7.938  1.00 86.92           H
ATOM   1383 2HB  TRP A 104       8.957   3.063   9.368  1.00 86.92           H
ATOM   1384  CG  TRP A 104       7.651   4.681   8.830  1.00 86.92           C
ATOM   1385  CD1 TRP A 104       6.984   5.020   7.719  1.00 86.92           C
ATOM   1386  HD1 TRP A 104       7.370   4.890   6.708  1.00 86.92           H
ATOM   1387  CD2 TRP A 104       6.774   5.023   9.924  1.00 86.92           C
ATOM   1388  NE1 TRP A 104       5.746   5.553   8.015  1.00 86.92           N
ATOM   1389  HE1 TRP A 104       5.068   5.878   7.355  1.00 86.92           H
ATOM   1390  CE2 TRP A 104       5.615   5.555   9.398  1.00 86.92           C
ATOM   1391  CE3 TRP A 104       6.955   4.887  11.312  1.00 86.92           C
ATOM   1392  HE3 TRP A 104       7.861   4.470  11.751  1.00 86.92           H
ATOM   1393  CZ2 TRP A 104       4.546   5.994  10.189  1.00 86.92           C
ATOM   1394  HZ2 TRP A 104       3.640   6.411   9.749  1.00 86.92           H
ATOM   1395  CZ3 TRP A 104       5.878   5.331  12.088  1.00 86.92           C
ATOM   1396  HZ3 TRP A 104       5.966   5.249  13.171  1.00 86.92           H
ATOM   1397  CH2 TRP A 104       4.703   5.869  11.574  1.00 86.92           C
ATOM   1398  HH2 TRP A 104       3.909   6.192  12.247  1.00 86.92           H
ATOM   1399  HN  TRP A 104      10.186   6.118   8.120  1.00 86.92           H
ATOM   1400  N   ALA A 105      12.283   4.187   9.304  1.00 95.10           N
ATOM   1401  CA  ALA A 105      13.532   3.480   9.529  1.00 95.10           C
ATOM   1402  C   ALA A 105      14.180   3.995  10.816  1.00 95.10           C
ATOM   1403  O   ALA A 105      14.614   3.206  11.655  1.00 95.10           O
ATOM   1404  HA  ALA A 105      13.299   2.422   9.648  1.00 95.10           H
ATOM   1405  CB  ALA A 105      14.442   3.651   8.311  1.00 95.10           C
ATOM   1406 1HB  ALA A 105      13.948   3.243   7.429  1.00 95.10           H
ATOM   1407 2HB  ALA A 105      14.647   4.710   8.156  1.00 95.10           H
ATOM   1408 3HB  ALA A 105      15.379   3.121   8.480  1.00 95.10           H
ATOM   1409  HN  ALA A 105      12.249   4.730   8.465  1.00 95.10           H
ATOM   1410  N   ILE A 106      14.224   5.314  10.933  1.00 91.86           N
ATOM   1411  CA  ILE A 106      14.825   5.943  12.096  1.00 91.86           C
ATOM   1412  C   ILE A 106      13.992   5.614  13.336  1.00 91.86           C
ATOM   1413  O   ILE A 106      14.539   5.272  14.384  1.00 91.86           O
ATOM   1414  HA  ILE A 106      15.818   5.513  12.224  1.00 91.86           H
ATOM   1415  CB  ILE A 106      15.008   7.443  11.859  1.00 91.86           C
ATOM   1416  HB  ILE A 106      14.060   7.853  11.512  1.00 91.86           H
ATOM   1417  CG1 ILE A 106      16.042   7.702  10.761  1.00 91.86           C
ATOM   1418 1HG1 ILE A 106      17.043   7.516  11.148  1.00 91.86           H
ATOM   1419 2HG1 ILE A 106      15.884   7.007   9.937  1.00 91.86           H
ATOM   1420  CG2 ILE A 106      15.362   8.165  13.161  1.00 91.86           C
ATOM   1421 1HG2 ILE A 106      14.561   8.021  13.886  1.00 91.86           H
ATOM   1422 2HG2 ILE A 106      16.291   7.758  13.561  1.00 91.86           H
ATOM   1423 3HG2 ILE A 106      15.487   9.229  12.964  1.00 91.86           H
ATOM   1424  CD1 ILE A 106      15.947   9.141  10.247  1.00 91.86           C
ATOM   1425 1HD1 ILE A 106      14.951   9.316   9.839  1.00 91.86           H
ATOM   1426 2HD1 ILE A 106      16.129   9.833  11.069  1.00 91.86           H
ATOM   1427 3HD1 ILE A 106      16.692   9.298   9.468  1.00 91.86           H
ATOM   1428  HN  ILE A 106      13.858   5.948  10.251  1.00 91.86           H
ATOM   1429  N   ALA A 107      12.681   5.727  13.177  1.00 93.20           N
ATOM   1430  CA  ALA A 107      11.772   5.531  14.293  1.00 93.20           C
ATOM   1431  C   ALA A 107      11.897   4.093  14.800  1.00 93.20           C
ATOM   1432  O   ALA A 107      11.789   3.842  16.000  1.00 93.20           O
ATOM   1433  HA  ALA A 107      12.069   6.215  15.088  1.00 93.20           H
ATOM   1434  CB  ALA A 107      10.346   5.873  13.856  1.00 93.20           C
ATOM   1435 1HB  ALA A 107      10.305   6.914  13.533  1.00 93.20           H
ATOM   1436 2HB  ALA A 107      10.053   5.225  13.031  1.00 93.20           H
ATOM   1437 3HB  ALA A 107       9.664   5.726  14.694  1.00 93.20           H
ATOM   1438  HN  ALA A 107      12.241   5.949  12.307  1.00 93.20           H
ATOM   1439  N   ALA A 108      12.122   3.186  13.861  1.00 92.55           N
ATOM   1440  CA  ALA A 108      12.219   1.774  14.192  1.00 92.55           C
ATOM   1441  C   ALA A 108      13.569   1.503  14.860  1.00 92.55           C
ATOM   1442  O   ALA A 108      13.679   0.622  15.711  1.00 92.55           O
ATOM   1443  HA  ALA A 108      11.422   1.543  14.898  1.00 92.55           H
ATOM   1444  CB  ALA A 108      12.016   0.938  12.927  1.00 92.55           C
ATOM   1445 1HB  ALA A 108      11.031   1.146  12.509  1.00 92.55           H
ATOM   1446 2HB  ALA A 108      12.783   1.193  12.196  1.00 92.55           H
ATOM   1447 3HB  ALA A 108      12.089  -0.121  13.176  1.00 92.55           H
ATOM   1448  HN  ALA A 108      12.238   3.401  12.892  1.00 92.55           H
ATOM   1449  N   ALA A 109      14.563   2.277  14.448  1.00 91.42           N
ATOM   1450  CA  ALA A 109      15.925   2.048  14.898  1.00 91.42           C
ATOM   1451  C   ALA A 109      16.035   2.408  16.381  1.00 91.42           C
ATOM   1452  O   ALA A 109      16.730   1.732  17.138  1.00 91.42           O
ATOM   1453  HA  ALA A 109      16.142   0.987  14.774  1.00 91.42           H
ATOM   1454  CB  ALA A 109      16.893   2.854  14.029  1.00 91.42           C
ATOM   1455 1HB  ALA A 109      16.796   2.539  12.990  1.00 91.42           H
ATOM   1456 2HB  ALA A 109      16.656   3.915  14.111  1.00 91.42           H
ATOM   1457 3HB  ALA A 109      17.914   2.682  14.367  1.00 91.42           H
ATOM   1458  HN  ALA A 109      14.449   3.046  13.820  1.00 91.42           H
ATOM   1459  N   ASP A 110      15.339   3.473  16.752  1.00 83.04           N
ATOM   1460  CA  ASP A 110      15.489   4.040  18.081  1.00 83.04           C
ATOM   1461  C   ASP A 110      14.136   4.570  18.561  1.00 83.04           C
ATOM   1462  O   ASP A 110      13.354   3.834  19.160  1.00 83.04           O
ATOM   1463  HA  ASP A 110      15.860   3.224  18.700  1.00 83.04           H
ATOM   1464  CB  ASP A 110      16.478   5.207  18.073  1.00 83.04           C
ATOM   1465 1HB  ASP A 110      17.404   4.901  17.586  1.00 83.04           H
ATOM   1466 2HB  ASP A 110      16.069   6.032  17.489  1.00 83.04           H
ATOM   1467  CG  ASP A 110      16.777   5.682  19.497  1.00 83.04           C
ATOM   1468  OD1 ASP A 110      16.363   4.964  20.433  1.00 83.04           O
ATOM   1469  OD2 ASP A 110      17.413   6.752  19.616  1.00 83.04           O
ATOM   1470  HN  ASP A 110      14.683   3.945  16.162  1.00 83.04           H
ATOM   1471  N   GLN A 111      13.902   5.843  18.278  1.00 86.04           N
ATOM   1472  CA  GLN A 111      12.669   6.488  18.697  1.00 86.04           C
ATOM   1473  C   GLN A 111      12.270   7.572  17.694  1.00 86.04           C
ATOM   1474  O   GLN A 111      13.053   7.930  16.816  1.00 86.04           O
ATOM   1475  HA  GLN A 111      11.918   5.698  18.706  1.00 86.04           H
ATOM   1476  CB  GLN A 111      12.804   7.068  20.106  1.00 86.04           C
ATOM   1477 1HB  GLN A 111      11.877   7.567  20.389  1.00 86.04           H
ATOM   1478 2HB  GLN A 111      12.962   6.261  20.822  1.00 86.04           H
ATOM   1479  CG  GLN A 111      13.967   8.059  20.182  1.00 86.04           C
ATOM   1480 1HG  GLN A 111      14.898   7.553  19.928  1.00 86.04           H
ATOM   1481 2HG  GLN A 111      13.823   8.851  19.446  1.00 86.04           H
ATOM   1482  CD  GLN A 111      14.076   8.670  21.581  1.00 86.04           C
ATOM   1483  OE1 GLN A 111      13.150   8.641  22.373  1.00 86.04           O
ATOM   1484  NE2 GLN A 111      15.258   9.222  21.838  1.00 86.04           N
ATOM   1485 1HE2 GLN A 111      15.977   9.212  21.143  1.00 86.04           H
ATOM   1486 2HE2 GLN A 111      15.428   9.648  22.727  1.00 86.04           H
ATOM   1487  HN  GLN A 111      14.536   6.430  17.775  1.00 86.04           H
ATOM   1488  N   TRP A 112      11.051   8.065  17.858  1.00 90.94           N
ATOM   1489  CA  TRP A 112      10.560   9.143  17.016  1.00 90.94           C
ATOM   1490  C   TRP A 112      11.250  10.436  17.454  1.00 90.94           C
ATOM   1491  O   TRP A 112      10.981  10.951  18.538  1.00 90.94           O
ATOM   1492  HA  TRP A 112      10.827   8.909  15.985  1.00 90.94           H
ATOM   1493  CB  TRP A 112       9.033   9.231  17.072  1.00 90.94           C
ATOM   1494 1HB  TRP A 112       8.615   8.248  16.854  1.00 90.94           H
ATOM   1495 2HB  TRP A 112       8.731   9.488  18.087  1.00 90.94           H
ATOM   1496  CG  TRP A 112       8.433  10.251  16.103  1.00 90.94           C
ATOM   1497  CD1 TRP A 112       8.073  11.517  16.356  1.00 90.94           C
ATOM   1498  HD1 TRP A 112       8.168  11.999  17.329  1.00 90.94           H
ATOM   1499  CD2 TRP A 112       8.136  10.039  14.707  1.00 90.94           C
ATOM   1500  NE1 TRP A 112       7.567  12.134  15.230  1.00 90.94           N
ATOM   1501  HE1 TRP A 112       7.234  13.075  15.170  1.00 90.94           H
ATOM   1502  CE2 TRP A 112       7.606  11.207  14.195  1.00 90.94           C
ATOM   1503  CE3 TRP A 112       8.308   8.899  13.902  1.00 90.94           C
ATOM   1504  HE3 TRP A 112       8.723   7.966  14.282  1.00 90.94           H
ATOM   1505  CZ2 TRP A 112       7.206  11.347  12.861  1.00 90.94           C
ATOM   1506  HZ2 TRP A 112       6.791  12.280  12.481  1.00 90.94           H
ATOM   1507  CZ3 TRP A 112       7.903   9.055  12.571  1.00 90.94           C
ATOM   1508  HZ3 TRP A 112       8.015   8.201  11.904  1.00 90.94           H
ATOM   1509  CH2 TRP A 112       7.368  10.224  12.041  1.00 90.94           C
ATOM   1510  HH2 TRP A 112       7.077  10.265  10.992  1.00 90.94           H
ATOM   1511  HN  TRP A 112      10.405   7.741  18.549  1.00 90.94           H
ATOM   1512  N   LYS A 113      12.126  10.925  16.588  1.00 83.68           N
ATOM   1513  CA  LYS A 113      12.968  12.057  16.934  1.00 83.68           C
ATOM   1514  C   LYS A 113      12.416  13.320  16.270  1.00 83.68           C
ATOM   1515  O   LYS A 113      13.063  14.366  16.284  1.00 83.68           O
ATOM   1516  HA  LYS A 113      12.916  12.185  18.016  1.00 83.68           H
ATOM   1517  CB  LYS A 113      14.429  11.766  16.583  1.00 83.68           C
ATOM   1518 1HB  LYS A 113      14.516  11.563  15.515  1.00 83.68           H
ATOM   1519 2HB  LYS A 113      15.039  12.644  16.791  1.00 83.68           H
ATOM   1520  CG  LYS A 113      14.956  10.571  17.379  1.00 83.68           C
ATOM   1521 1HG  LYS A 113      14.798  10.741  18.444  1.00 83.68           H
ATOM   1522 2HG  LYS A 113      14.396   9.675  17.112  1.00 83.68           H
ATOM   1523  CD  LYS A 113      16.446  10.347  17.109  1.00 83.68           C
ATOM   1524 1HD  LYS A 113      16.602  10.156  16.048  1.00 83.68           H
ATOM   1525 2HD  LYS A 113      17.004  11.250  17.356  1.00 83.68           H
ATOM   1526  CE  LYS A 113      16.980   9.170  17.929  1.00 83.68           C
ATOM   1527 1HE  LYS A 113      16.852   9.372  18.992  1.00 83.68           H
ATOM   1528 2HE  LYS A 113      16.406   8.272  17.703  1.00 83.68           H
ATOM   1529  NZ  LYS A 113      18.412   8.939  17.630  1.00 83.68           N
ATOM   1530 1HZ  LYS A 113      18.734   8.120  18.134  1.00 83.68           H
ATOM   1531 2HZ  LYS A 113      18.530   8.792  16.634  1.00 83.68           H
ATOM   1532 3HZ  LYS A 113      18.952   9.747  17.919  1.00 83.68           H
ATOM   1533  HN  LYS A 113      12.264  10.561  15.667  1.00 83.68           H
ATOM   1534  N   PHE A 114      11.226  13.180  15.704  1.00 89.37           N
ATOM   1535  CA  PHE A 114      10.653  14.243  14.897  1.00 89.37           C
ATOM   1536  C   PHE A 114       9.475  14.904  15.616  1.00 89.37           C
ATOM   1537  O   PHE A 114       9.003  14.400  16.634  1.00 89.37           O
ATOM   1538  HA  PHE A 114      11.436  14.983  14.731  1.00 89.37           H
ATOM   1539  CB  PHE A 114      10.148  13.600  13.603  1.00 89.37           C
ATOM   1540 1HB  PHE A 114       9.316  12.936  13.840  1.00 89.37           H
ATOM   1541 2HB  PHE A 114       9.758  14.380  12.950  1.00 89.37           H
ATOM   1542  CG  PHE A 114      11.215  12.806  12.846  1.00 89.37           C
ATOM   1543  CD1 PHE A 114      12.152  13.460  12.108  1.00 89.37           C
ATOM   1544  HD1 PHE A 114      12.143  14.548  12.056  1.00 89.37           H
ATOM   1545  CD2 PHE A 114      11.226  11.448  12.911  1.00 89.37           C
ATOM   1546  HD2 PHE A 114      10.475  10.924  13.502  1.00 89.37           H
ATOM   1547  CE1 PHE A 114      13.142  12.723  11.405  1.00 89.37           C
ATOM   1548  HE1 PHE A 114      13.893  13.247  10.813  1.00 89.37           H
ATOM   1549  CE2 PHE A 114      12.216  10.712  12.208  1.00 89.37           C
ATOM   1550  HE2 PHE A 114      12.225   9.623  12.260  1.00 89.37           H
ATOM   1551  CZ  PHE A 114      13.153  11.365  11.470  1.00 89.37           C
ATOM   1552  HZ  PHE A 114      13.913  10.800  10.930  1.00 89.37           H
ATOM   1553  HN  PHE A 114      10.659  12.362  15.790  1.00 89.37           H
ATOM   1554  N   GLN A 115       9.034  16.022  15.059  1.00 82.30           N
ATOM   1555  CA  GLN A 115       7.944  16.776  15.653  1.00 82.30           C
ATOM   1556  C   GLN A 115       6.617  16.042  15.446  1.00 82.30           C
ATOM   1557  O   GLN A 115       6.518  15.158  14.596  1.00 82.30           O
ATOM   1558  HA  GLN A 115       8.175  16.829  16.717  1.00 82.30           H
ATOM   1559  CB  GLN A 115       7.881  18.194  15.082  1.00 82.30           C
ATOM   1560 1HB  GLN A 115       7.798  18.149  13.996  1.00 82.30           H
ATOM   1561 2HB  GLN A 115       6.988  18.699  15.449  1.00 82.30           H
ATOM   1562  CG  GLN A 115       9.124  18.997  15.471  1.00 82.30           C
ATOM   1563 1HG  GLN A 115       9.230  19.006  16.556  1.00 82.30           H
ATOM   1564 2HG  GLN A 115      10.014  18.515  15.067  1.00 82.30           H
ATOM   1565  CD  GLN A 115       9.034  20.433  14.950  1.00 82.30           C
ATOM   1566  OE1 GLN A 115       8.124  20.802  14.225  1.00 82.30           O
ATOM   1567  NE2 GLN A 115      10.026  21.219  15.357  1.00 82.30           N
ATOM   1568 1HE2 GLN A 115      10.742  20.853  15.952  1.00 82.30           H
ATOM   1569 2HE2 GLN A 115      10.056  22.176  15.069  1.00 82.30           H
ATOM   1570  HN  GLN A 115       9.409  16.413  14.218  1.00 82.30           H
ATOM   1571  N   THR A 116       5.630  16.436  16.237  1.00 88.39           N
ATOM   1572  CA  THR A 116       4.313  15.828  16.150  1.00 88.39           C
ATOM   1573  C   THR A 116       3.736  16.005  14.745  1.00 88.39           C
ATOM   1574  O   THR A 116       3.097  15.098  14.213  1.00 88.39           O
ATOM   1575  HA  THR A 116       4.418  14.756  16.320  1.00 88.39           H
ATOM   1576  CB  THR A 116       3.438  16.436  17.248  1.00 88.39           C
ATOM   1577  HB  THR A 116       3.116  17.441  16.976  1.00 88.39           H
ATOM   1578  OG1 THR A 116       4.239  16.343  18.422  1.00 88.39           O
ATOM   1579  HG1 THR A 116       3.877  16.947  19.132  1.00 88.39           H
ATOM   1580  CG2 THR A 116       2.212  15.576  17.564  1.00 88.39           C
ATOM   1581 1HG2 THR A 116       2.537  14.591  17.900  1.00 88.39           H
ATOM   1582 2HG2 THR A 116       1.602  15.471  16.667  1.00 88.39           H
ATOM   1583 3HG2 THR A 116       1.626  16.054  18.349  1.00 88.39           H
ATOM   1584  HN  THR A 116       5.719  17.155  16.927  1.00 88.39           H
ATOM   1585  N   PHE A 117       3.981  17.179  14.182  1.00 91.42           N
ATOM   1586  CA  PHE A 117       3.480  17.492  12.855  1.00 91.42           C
ATOM   1587  C   PHE A 117       3.942  16.450  11.834  1.00 91.42           C
ATOM   1588  O   PHE A 117       3.149  15.979  11.021  1.00 91.42           O
ATOM   1589  HA  PHE A 117       2.392  17.487  12.910  1.00 91.42           H
ATOM   1590  CB  PHE A 117       4.057  18.856  12.469  1.00 91.42           C
ATOM   1591 1HB  PHE A 117       3.732  19.596  13.200  1.00 91.42           H
ATOM   1592 2HB  PHE A 117       5.145  18.808  12.527  1.00 91.42           H
ATOM   1593  CG  PHE A 117       3.655  19.329  11.071  1.00 91.42           C
ATOM   1594  CD1 PHE A 117       4.558  19.295  10.055  1.00 91.42           C
ATOM   1595  HD1 PHE A 117       5.569  18.930  10.237  1.00 91.42           H
ATOM   1596  CD2 PHE A 117       2.393  19.785  10.844  1.00 91.42           C
ATOM   1597  HD2 PHE A 117       1.669  19.812  11.658  1.00 91.42           H
ATOM   1598  CE1 PHE A 117       4.185  19.734   8.758  1.00 91.42           C
ATOM   1599  HE1 PHE A 117       4.909  19.706   7.943  1.00 91.42           H
ATOM   1600  CE2 PHE A 117       2.020  20.224   9.546  1.00 91.42           C
ATOM   1601  HE2 PHE A 117       1.009  20.589   9.364  1.00 91.42           H
ATOM   1602  CZ  PHE A 117       2.924  20.189   8.531  1.00 91.42           C
ATOM   1603  HZ  PHE A 117       2.637  20.526   7.534  1.00 91.42           H
ATOM   1604  HN  PHE A 117       4.510  17.908  14.617  1.00 91.42           H
ATOM   1605  N   MET A 118       5.223  16.120  11.911  1.00 88.87           N
ATOM   1606  CA  MET A 118       5.805  15.161  10.989  1.00 88.87           C
ATOM   1607  C   MET A 118       5.185  13.775  11.175  1.00 88.87           C
ATOM   1608  O   MET A 118       5.058  13.013  10.217  1.00 88.87           O
ATOM   1609  HA  MET A 118       5.578  15.537   9.991  1.00 88.87           H
ATOM   1610  CB  MET A 118       7.315  15.079  11.222  1.00 88.87           C
ATOM   1611 1HB  MET A 118       7.515  14.929  12.283  1.00 88.87           H
ATOM   1612 2HB  MET A 118       7.722  14.216  10.695  1.00 88.87           H
ATOM   1613  CG  MET A 118       8.013  16.353  10.741  1.00 88.87           C
ATOM   1614 1HG  MET A 118       7.690  17.204  11.340  1.00 88.87           H
ATOM   1615 2HG  MET A 118       9.091  16.260  10.875  1.00 88.87           H
ATOM   1616  SD  MET A 118       7.638  16.642   9.020  1.00 88.87           S
ATOM   1617  CE  MET A 118       8.431  15.221   8.286  1.00 88.87           C
ATOM   1618 1HE  MET A 118       9.496  15.241   8.516  1.00 88.87           H
ATOM   1619 2HE  MET A 118       7.989  14.310   8.689  1.00 88.87           H
ATOM   1620 3HE  MET A 118       8.293  15.245   7.205  1.00 88.87           H
ATOM   1621  HN  MET A 118       5.857  16.496  12.587  1.00 88.87           H
ATOM   1622  N   CYS A 119       4.814  13.489  12.414  1.00 93.90           N
ATOM   1623  CA  CYS A 119       4.144  12.237  12.726  1.00 93.90           C
ATOM   1624  C   CYS A 119       2.832  12.187  11.942  1.00 93.90           C
ATOM   1625  O   CYS A 119       2.526  11.183  11.299  1.00 93.90           O
ATOM   1626  HA  CYS A 119       4.814  11.437  12.411  1.00 93.90           H
ATOM   1627  CB  CYS A 119       3.917  12.077  14.230  1.00 93.90           C
ATOM   1628 1HB  CYS A 119       4.875  12.005  14.745  1.00 93.90           H
ATOM   1629 2HB  CYS A 119       3.408  12.955  14.625  1.00 93.90           H
ATOM   1630  SG  CYS A 119       2.920  10.577  14.555  1.00 93.90           S
ATOM   1631  HN  CYS A 119       4.963  14.094  13.196  1.00 93.90           H
ATOM   1632  N   LYS A 120       2.090  13.282  12.020  1.00 91.71           N
ATOM   1633  CA  LYS A 120       0.802  13.363  11.351  1.00 91.71           C
ATOM   1634  C   LYS A 120       1.003  13.191   9.845  1.00 91.71           C
ATOM   1635  O   LYS A 120       0.286  12.425   9.203  1.00 91.71           O
ATOM   1636  HA  LYS A 120       0.192  12.536  11.715  1.00 91.71           H
ATOM   1637  CB  LYS A 120       0.082  14.658  11.732  1.00 91.71           C
ATOM   1638 1HB  LYS A 120       0.720  15.513  11.509  1.00 91.71           H
ATOM   1639 2HB  LYS A 120      -0.819  14.768  11.129  1.00 91.71           H
ATOM   1640  CG  LYS A 120      -0.287  14.665  13.217  1.00 91.71           C
ATOM   1641 1HG  LYS A 120      -0.774  13.725  13.478  1.00 91.71           H
ATOM   1642 2HG  LYS A 120       0.618  14.733  13.820  1.00 91.71           H
ATOM   1643  CD  LYS A 120      -1.216  15.835  13.546  1.00 91.71           C
ATOM   1644 1HD  LYS A 120      -0.705  16.777  13.344  1.00 91.71           H
ATOM   1645 2HD  LYS A 120      -2.092  15.802  12.898  1.00 91.71           H
ATOM   1646  CE  LYS A 120      -1.655  15.791  15.011  1.00 91.71           C
ATOM   1647 1HE  LYS A 120      -1.762  14.756  15.334  1.00 91.71           H
ATOM   1648 2HE  LYS A 120      -0.889  16.244  15.640  1.00 91.71           H
ATOM   1649  NZ  LYS A 120      -2.938  16.508  15.189  1.00 91.71           N
ATOM   1650 1HZ  LYS A 120      -3.216  16.467  16.163  1.00 91.71           H
ATOM   1651 2HZ  LYS A 120      -2.826  17.476  14.909  1.00 91.71           H
ATOM   1652 3HZ  LYS A 120      -3.651  16.071  14.615  1.00 91.71           H
ATOM   1653  HN  LYS A 120       2.355  14.102  12.528  1.00 91.71           H
ATOM   1654  N   VAL A 121       1.982  13.917   9.324  1.00 93.24           N
ATOM   1655  CA  VAL A 121       2.219  13.935   7.890  1.00 93.24           C
ATOM   1656  C   VAL A 121       2.582  12.525   7.420  1.00 93.24           C
ATOM   1657  O   VAL A 121       2.011  12.023   6.454  1.00 93.24           O
ATOM   1658  HA  VAL A 121       1.290  14.237   7.407  1.00 93.24           H
ATOM   1659  CB  VAL A 121       3.290  14.974   7.550  1.00 93.24           C
ATOM   1660  HB  VAL A 121       4.159  14.776   8.177  1.00 93.24           H
ATOM   1661  CG1 VAL A 121       3.727  14.852   6.089  1.00 93.24           C
ATOM   1662 1HG1 VAL A 121       4.137  13.857   5.914  1.00 93.24           H
ATOM   1663 2HG1 VAL A 121       2.867  15.010   5.438  1.00 93.24           H
ATOM   1664 3HG1 VAL A 121       4.488  15.601   5.874  1.00 93.24           H
ATOM   1665  CG2 VAL A 121       2.799  16.389   7.860  1.00 93.24           C
ATOM   1666 1HG2 VAL A 121       1.907  16.601   7.270  1.00 93.24           H
ATOM   1667 2HG2 VAL A 121       2.561  16.467   8.920  1.00 93.24           H
ATOM   1668 3HG2 VAL A 121       3.579  17.107   7.608  1.00 93.24           H
ATOM   1669  HN  VAL A 121       2.606  14.483   9.862  1.00 93.24           H
ATOM   1670  N   VAL A 122       3.531  11.927   8.125  1.00 92.38           N
ATOM   1671  CA  VAL A 122       4.106  10.666   7.687  1.00 92.38           C
ATOM   1672  C   VAL A 122       3.021   9.587   7.695  1.00 92.38           C
ATOM   1673  O   VAL A 122       2.896   8.821   6.740  1.00 92.38           O
ATOM   1674  HA  VAL A 122       4.458  10.802   6.665  1.00 92.38           H
ATOM   1675  CB  VAL A 122       5.311  10.309   8.560  1.00 92.38           C
ATOM   1676  HB  VAL A 122       5.001  10.379   9.603  1.00 92.38           H
ATOM   1677  CG1 VAL A 122       5.769   8.873   8.301  1.00 92.38           C
ATOM   1678 1HG1 VAL A 122       4.955   8.185   8.530  1.00 92.38           H
ATOM   1679 2HG1 VAL A 122       6.052   8.765   7.254  1.00 92.38           H
ATOM   1680 3HG1 VAL A 122       6.627   8.645   8.935  1.00 92.38           H
ATOM   1681  CG2 VAL A 122       6.457  11.298   8.343  1.00 92.38           C
ATOM   1682 1HG2 VAL A 122       6.764  11.275   7.298  1.00 92.38           H
ATOM   1683 2HG2 VAL A 122       6.124  12.304   8.601  1.00 92.38           H
ATOM   1684 3HG2 VAL A 122       7.301  11.022   8.976  1.00 92.38           H
ATOM   1685  HN  VAL A 122       3.906  12.289   8.978  1.00 92.38           H
ATOM   1686  N   ASN A 123       2.265   9.560   8.783  1.00 91.34           N
ATOM   1687  CA  ASN A 123       1.191   8.592   8.924  1.00 91.34           C
ATOM   1688  C   ASN A 123       0.160   8.815   7.816  1.00 91.34           C
ATOM   1689  O   ASN A 123      -0.327   7.860   7.214  1.00 91.34           O
ATOM   1690  HA  ASN A 123       1.673   7.617   8.854  1.00 91.34           H
ATOM   1691  CB  ASN A 123       0.481   8.750  10.270  1.00 91.34           C
ATOM   1692 1HB  ASN A 123       0.482   9.799  10.565  1.00 91.34           H
ATOM   1693 2HB  ASN A 123      -0.562   8.447  10.173  1.00 91.34           H
ATOM   1694  CG  ASN A 123       1.163   7.909  11.351  1.00 91.34           C
ATOM   1695  OD1 ASN A 123       1.982   7.047  11.080  1.00 91.34           O
ATOM   1696  ND2 ASN A 123       0.779   8.206  12.590  1.00 91.34           N
ATOM   1697 1HD2 ASN A 123       0.101   8.925  12.744  1.00 91.34           H
ATOM   1698 2HD2 ASN A 123       1.168   7.711  13.366  1.00 91.34           H
ATOM   1699  HN  ASN A 123       2.377  10.183   9.557  1.00 91.34           H
ATOM   1700  N   SER A 124      -0.143  10.084   7.580  1.00 92.10           N
ATOM   1701  CA  SER A 124      -1.163  10.442   6.609  1.00 92.10           C
ATOM   1702  C   SER A 124      -0.713  10.036   5.204  1.00 92.10           C
ATOM   1703  O   SER A 124      -1.488   9.461   4.442  1.00 92.10           O
ATOM   1704  HA  SER A 124      -2.050   9.882   6.903  1.00 92.10           H
ATOM   1705  CB  SER A 124      -1.467  11.940   6.657  1.00 92.10           C
ATOM   1706 1HB  SER A 124      -0.573  12.501   6.381  1.00 92.10           H
ATOM   1707 2HB  SER A 124      -2.233  12.179   5.919  1.00 92.10           H
ATOM   1708  OG  SER A 124      -1.907  12.355   7.948  1.00 92.10           O
ATOM   1709  HG  SER A 124      -1.215  12.939   8.374  1.00 92.10           H
ATOM   1710  HN  SER A 124       0.295  10.857   8.038  1.00 92.10           H
ATOM   1711  N   MET A 125       0.538  10.353   4.904  1.00 85.48           N
ATOM   1712  CA  MET A 125       1.094  10.048   3.596  1.00 85.48           C
ATOM   1713  C   MET A 125       1.047   8.545   3.317  1.00 85.48           C
ATOM   1714  O   MET A 125       0.628   8.123   2.240  1.00 85.48           O
ATOM   1715  HA  MET A 125       0.465  10.577   2.880  1.00 85.48           H
ATOM   1716  CB  MET A 125       2.543  10.535   3.531  1.00 85.48           C
ATOM   1717 1HB  MET A 125       3.069  10.244   4.440  1.00 85.48           H
ATOM   1718 2HB  MET A 125       3.055  10.053   2.698  1.00 85.48           H
ATOM   1719  CG  MET A 125       2.604  12.055   3.364  1.00 85.48           C
ATOM   1720 1HG  MET A 125       2.049  12.354   2.475  1.00 85.48           H
ATOM   1721 2HG  MET A 125       2.129  12.542   4.215  1.00 85.48           H
ATOM   1722  SD  MET A 125       4.302  12.586   3.228  1.00 85.48           S
ATOM   1723  CE  MET A 125       4.666  12.040   1.568  1.00 85.48           C
ATOM   1724 1HE  MET A 125       4.534  10.961   1.503  1.00 85.48           H
ATOM   1725 2HE  MET A 125       3.991  12.532   0.868  1.00 85.48           H
ATOM   1726 3HE  MET A 125       5.697  12.295   1.319  1.00 85.48           H
ATOM   1727  HN  MET A 125       1.167  10.808   5.534  1.00 85.48           H
ATOM   1728  N   TYR A 126       1.482   7.778   4.306  1.00 84.94           N
ATOM   1729  CA  TYR A 126       1.517   6.331   4.171  1.00 84.94           C
ATOM   1730  C   TYR A 126       0.135   5.780   3.814  1.00 84.94           C
ATOM   1731  O   TYR A 126       0.003   4.973   2.895  1.00 84.94           O
ATOM   1732  HA  TYR A 126       2.216   6.085   3.372  1.00 84.94           H
ATOM   1733  CB  TYR A 126       1.931   5.790   5.541  1.00 84.94           C
ATOM   1734 1HB  TYR A 126       2.979   6.034   5.715  1.00 84.94           H
ATOM   1735 2HB  TYR A 126       1.353   6.300   6.311  1.00 84.94           H
ATOM   1736  CG  TYR A 126       1.740   4.280   5.697  1.00 84.94           C
ATOM   1737  CD1 TYR A 126       0.665   3.790   6.409  1.00 84.94           C
ATOM   1738  HD1 TYR A 126      -0.049   4.479   6.860  1.00 84.94           H
ATOM   1739  CD2 TYR A 126       2.644   3.408   5.125  1.00 84.94           C
ATOM   1740  HD2 TYR A 126       3.494   3.795   4.563  1.00 84.94           H
ATOM   1741  CE1 TYR A 126       0.485   2.369   6.556  1.00 84.94           C
ATOM   1742  HE1 TYR A 126      -0.360   1.969   7.116  1.00 84.94           H
ATOM   1743  CE2 TYR A 126       2.465   1.987   5.272  1.00 84.94           C
ATOM   1744  HE2 TYR A 126       3.172   1.287   4.826  1.00 84.94           H
ATOM   1745  CZ  TYR A 126       1.395   1.537   5.980  1.00 84.94           C
ATOM   1746  OH  TYR A 126       1.225   0.195   6.118  1.00 84.94           O
ATOM   1747  HH  TYR A 126       0.279  -0.006   6.372  1.00 84.94           H
ATOM   1748  HN  TYR A 126       1.806   8.128   5.184  1.00 84.94           H
ATOM   1749  N   LYS A 127      -0.860   6.238   4.560  1.00 84.92           N
ATOM   1750  CA  LYS A 127      -2.200   5.690   4.437  1.00 84.92           C
ATOM   1751  C   LYS A 127      -2.794   6.103   3.089  1.00 84.92           C
ATOM   1752  O   LYS A 127      -3.455   5.305   2.427  1.00 84.92           O
ATOM   1753  HA  LYS A 127      -2.112   4.603   4.457  1.00 84.92           H
ATOM   1754  CB  LYS A 127      -3.057   6.096   5.638  1.00 84.92           C
ATOM   1755 1HB  LYS A 127      -2.509   5.908   6.561  1.00 84.92           H
ATOM   1756 2HB  LYS A 127      -3.257   7.167   5.600  1.00 84.92           H
ATOM   1757  CG  LYS A 127      -4.378   5.324   5.655  1.00 84.92           C
ATOM   1758 1HG  LYS A 127      -4.985   5.616   4.798  1.00 84.92           H
ATOM   1759 2HG  LYS A 127      -4.181   4.257   5.558  1.00 84.92           H
ATOM   1760  CD  LYS A 127      -5.151   5.590   6.949  1.00 84.92           C
ATOM   1761 1HD  LYS A 127      -4.574   5.232   7.801  1.00 84.92           H
ATOM   1762 2HD  LYS A 127      -5.285   6.663   7.083  1.00 84.92           H
ATOM   1763  CE  LYS A 127      -6.516   4.900   6.923  1.00 84.92           C
ATOM   1764 1HE  LYS A 127      -7.045   5.161   6.006  1.00 84.92           H
ATOM   1765 2HE  LYS A 127      -6.383   3.818   6.917  1.00 84.92           H
ATOM   1766  NZ  LYS A 127      -7.321   5.300   8.098  1.00 84.92           N
ATOM   1767 1HZ  LYS A 127      -8.257   4.918   8.013  1.00 84.92           H
ATOM   1768 2HZ  LYS A 127      -6.887   4.944   8.942  1.00 84.92           H
ATOM   1769 3HZ  LYS A 127      -7.372   6.311   8.144  1.00 84.92           H
ATOM   1770  HN  LYS A 127      -0.762   6.967   5.236  1.00 84.92           H
ATOM   1771  N   MET A 128      -2.538   7.351   2.724  1.00 85.98           N
ATOM   1772  CA  MET A 128      -3.036   7.879   1.465  1.00 85.98           C
ATOM   1773  C   MET A 128      -2.486   7.082   0.280  1.00 85.98           C
ATOM   1774  O   MET A 128      -3.219   6.775  -0.659  1.00 85.98           O
ATOM   1775  HA  MET A 128      -4.120   7.773   1.511  1.00 85.98           H
ATOM   1776  CB  MET A 128      -2.625   9.346   1.329  1.00 85.98           C
ATOM   1777 1HB  MET A 128      -2.878   9.885   2.242  1.00 85.98           H
ATOM   1778 2HB  MET A 128      -1.544   9.415   1.206  1.00 85.98           H
ATOM   1779  CG  MET A 128      -3.322  10.002   0.134  1.00 85.98           C
ATOM   1780 1HG  MET A 128      -3.016   9.512  -0.790  1.00 85.98           H
ATOM   1781 2HG  MET A 128      -4.401   9.877   0.219  1.00 85.98           H
ATOM   1782  SD  MET A 128      -2.913  11.738   0.067  1.00 85.98           S
ATOM   1783  CE  MET A 128      -1.268  11.643  -0.620  1.00 85.98           C
ATOM   1784 1HE  MET A 128      -0.629  11.063   0.045  1.00 85.98           H
ATOM   1785 2HE  MET A 128      -1.310  11.159  -1.596  1.00 85.98           H
ATOM   1786 3HE  MET A 128      -0.862  12.648  -0.730  1.00 85.98           H
ATOM   1787  HN  MET A 128      -2.002   7.995   3.269  1.00 85.98           H
ATOM   1788  N   ASN A 129      -1.201   6.771   0.363  1.00 80.94           N
ATOM   1789  CA  ASN A 129      -0.528   6.077  -0.722  1.00 80.94           C
ATOM   1790  C   ASN A 129      -0.992   4.619  -0.754  1.00 80.94           C
ATOM   1791  O   ASN A 129      -1.128   4.031  -1.826  1.00 80.94           O
ATOM   1792  HA  ASN A 129      -0.803   6.622  -1.625  1.00 80.94           H
ATOM   1793  CB  ASN A 129       0.989   6.086  -0.524  1.00 80.94           C
ATOM   1794 1HB  ASN A 129       1.234   5.682   0.458  1.00 80.94           H
ATOM   1795 2HB  ASN A 129       1.460   5.436  -1.262  1.00 80.94           H
ATOM   1796  CG  ASN A 129       1.550   7.503  -0.653  1.00 80.94           C
ATOM   1797  OD1 ASN A 129       1.053   8.330  -1.400  1.00 80.94           O
ATOM   1798  ND2 ASN A 129       2.611   7.737   0.115  1.00 80.94           N
ATOM   1799 1HD2 ASN A 129       2.969   7.015   0.706  1.00 80.94           H
ATOM   1800 2HD2 ASN A 129       3.050   8.636   0.101  1.00 80.94           H
ATOM   1801  HN  ASN A 129      -0.624   6.984   1.151  1.00 80.94           H
ATOM   1802  N   PHE A 130      -1.221   4.078   0.433  1.00 84.92           N
ATOM   1803  CA  PHE A 130      -1.692   2.708   0.553  1.00 84.92           C
ATOM   1804  C   PHE A 130      -2.961   2.490  -0.273  1.00 84.92           C
ATOM   1805  O   PHE A 130      -3.027   1.569  -1.085  1.00 84.92           O
ATOM   1806  HA  PHE A 130      -0.901   2.060   0.178  1.00 84.92           H
ATOM   1807  CB  PHE A 130      -2.013   2.473   2.031  1.00 84.92           C
ATOM   1808 1HB  PHE A 130      -1.094   2.562   2.610  1.00 84.92           H
ATOM   1809 2HB  PHE A 130      -2.684   3.260   2.376  1.00 84.92           H
ATOM   1810  CG  PHE A 130      -2.652   1.114   2.320  1.00 84.92           C
ATOM   1811  CD1 PHE A 130      -3.998   1.019   2.496  1.00 84.92           C
ATOM   1812  HD1 PHE A 130      -4.620   1.911   2.431  1.00 84.92           H
ATOM   1813  CD2 PHE A 130      -1.876   0.001   2.402  1.00 84.92           C
ATOM   1814  HD2 PHE A 130      -0.797   0.077   2.261  1.00 84.92           H
ATOM   1815  CE1 PHE A 130      -4.591  -0.243   2.765  1.00 84.92           C
ATOM   1816  HE1 PHE A 130      -5.669  -0.319   2.906  1.00 84.92           H
ATOM   1817  CE2 PHE A 130      -2.469  -1.261   2.670  1.00 84.92           C
ATOM   1818  HE2 PHE A 130      -1.846  -2.153   2.736  1.00 84.92           H
ATOM   1819  CZ  PHE A 130      -3.814  -1.356   2.846  1.00 84.92           C
ATOM   1820  HZ  PHE A 130      -4.270  -2.325   3.052  1.00 84.92           H
ATOM   1821  HN  PHE A 130      -1.091   4.558   1.301  1.00 84.92           H
ATOM   1822  N   TYR A 131      -3.938   3.354  -0.036  1.00 91.25           N
ATOM   1823  CA  TYR A 131      -5.222   3.234  -0.708  1.00 91.25           C
ATOM   1824  C   TYR A 131      -5.097   3.575  -2.194  1.00 91.25           C
ATOM   1825  O   TYR A 131      -5.666   2.889  -3.042  1.00 91.25           O
ATOM   1826  HA  TYR A 131      -5.559   2.202  -0.607  1.00 91.25           H
ATOM   1827  CB  TYR A 131      -6.145   4.254  -0.038  1.00 91.25           C
ATOM   1828 1HB  TYR A 131      -5.601   5.189   0.095  1.00 91.25           H
ATOM   1829 2HB  TYR A 131      -6.981   4.464  -0.704  1.00 91.25           H
ATOM   1830  CG  TYR A 131      -6.692   3.802   1.318  1.00 91.25           C
ATOM   1831  CD1 TYR A 131      -7.395   2.619   1.418  1.00 91.25           C
ATOM   1832  HD1 TYR A 131      -7.561   2.007   0.532  1.00 91.25           H
ATOM   1833  CD2 TYR A 131      -6.482   4.578   2.439  1.00 91.25           C
ATOM   1834  HD2 TYR A 131      -5.926   5.512   2.360  1.00 91.25           H
ATOM   1835  CE1 TYR A 131      -7.910   2.194   2.694  1.00 91.25           C
ATOM   1836  HE1 TYR A 131      -8.468   1.262   2.788  1.00 91.25           H
ATOM   1837  CE2 TYR A 131      -6.997   4.153   3.715  1.00 91.25           C
ATOM   1838  HE2 TYR A 131      -6.838   4.756   4.609  1.00 91.25           H
ATOM   1839  CZ  TYR A 131      -7.685   2.982   3.780  1.00 91.25           C
ATOM   1840  OH  TYR A 131      -8.172   2.580   4.985  1.00 91.25           O
ATOM   1841  HH  TYR A 131      -8.393   3.377   5.547  1.00 91.25           H
ATOM   1842  HN  TYR A 131      -3.864   4.122   0.599  1.00 91.25           H
ATOM   1843  N   SER A 132      -4.349   4.635  -2.464  1.00 90.93           N
ATOM   1844  CA  SER A 132      -4.245   5.152  -3.818  1.00 90.93           C
ATOM   1845  C   SER A 132      -3.615   4.100  -4.733  1.00 90.93           C
ATOM   1846  O   SER A 132      -4.073   3.894  -5.856  1.00 90.93           O
ATOM   1847  HA  SER A 132      -5.270   5.362  -4.126  1.00 90.93           H
ATOM   1848  CB  SER A 132      -3.428   6.445  -3.853  1.00 90.93           C
ATOM   1849 1HB  SER A 132      -3.359   6.803  -4.880  1.00 90.93           H
ATOM   1850 2HB  SER A 132      -3.943   7.216  -3.280  1.00 90.93           H
ATOM   1851  OG  SER A 132      -2.116   6.261  -3.327  1.00 90.93           O
ATOM   1852  HG  SER A 132      -1.598   7.114  -3.394  1.00 90.93           H
ATOM   1853  HN  SER A 132      -3.821   5.137  -1.779  1.00 90.93           H
ATOM   1854  N   CYS A 133      -2.573   3.463  -4.219  1.00 87.11           N
ATOM   1855  CA  CYS A 133      -1.853   2.463  -4.989  1.00 87.11           C
ATOM   1856  C   CYS A 133      -2.826   1.336  -5.342  1.00 87.11           C
ATOM   1857  O   CYS A 133      -2.938   0.950  -6.505  1.00 87.11           O
ATOM   1858  HA  CYS A 133      -1.493   2.961  -5.889  1.00 87.11           H
ATOM   1859  CB  CYS A 133      -0.627   1.943  -4.235  1.00 87.11           C
ATOM   1860 1HB  CYS A 133      -0.909   1.651  -3.223  1.00 87.11           H
ATOM   1861 2HB  CYS A 133      -0.238   1.052  -4.727  1.00 87.11           H
ATOM   1862  SG  CYS A 133       0.665   3.238  -4.173  1.00 87.11           S
ATOM   1863  HG  CYS A 133       0.167   3.881  -3.120  1.00 87.11           H
ATOM   1864  HN  CYS A 133      -2.222   3.619  -3.296  1.00 87.11           H
ATOM   1865  N   VAL A 134      -3.505   0.840  -4.318  1.00 86.45           N
ATOM   1866  CA  VAL A 134      -4.346  -0.334  -4.476  1.00 86.45           C
ATOM   1867  C   VAL A 134      -5.482  -0.015  -5.449  1.00 86.45           C
ATOM   1868  O   VAL A 134      -5.828  -0.836  -6.297  1.00 86.45           O
ATOM   1869  HA  VAL A 134      -3.729  -1.125  -4.904  1.00 86.45           H
ATOM   1870  CB  VAL A 134      -4.844  -0.808  -3.109  1.00 86.45           C
ATOM   1871  HB  VAL A 134      -5.364   0.024  -2.635  1.00 86.45           H
ATOM   1872  CG1 VAL A 134      -5.839  -1.960  -3.258  1.00 86.45           C
ATOM   1873 1HG1 VAL A 134      -6.695  -1.627  -3.846  1.00 86.45           H
ATOM   1874 2HG1 VAL A 134      -5.355  -2.796  -3.763  1.00 86.45           H
ATOM   1875 3HG1 VAL A 134      -6.178  -2.278  -2.272  1.00 86.45           H
ATOM   1876  CG2 VAL A 134      -3.674  -1.207  -2.208  1.00 86.45           C
ATOM   1877 1HG2 VAL A 134      -3.114  -2.017  -2.676  1.00 86.45           H
ATOM   1878 2HG2 VAL A 134      -3.018  -0.349  -2.062  1.00 86.45           H
ATOM   1879 3HG2 VAL A 134      -4.056  -1.541  -1.243  1.00 86.45           H
ATOM   1880  HN  VAL A 134      -3.486   1.226  -3.396  1.00 86.45           H
ATOM   1881  N   LEU A 135      -6.033   1.181  -5.294  1.00 91.81           N
ATOM   1882  CA  LEU A 135      -7.158   1.598  -6.114  1.00 91.81           C
ATOM   1883  C   LEU A 135      -6.693   1.769  -7.562  1.00 91.81           C
ATOM   1884  O   LEU A 135      -7.443   1.488  -8.495  1.00 91.81           O
ATOM   1885  HA  LEU A 135      -7.899   0.800  -6.081  1.00 91.81           H
ATOM   1886  CB  LEU A 135      -7.813   2.850  -5.527  1.00 91.81           C
ATOM   1887 1HB  LEU A 135      -7.037   3.598  -5.359  1.00 91.81           H
ATOM   1888 2HB  LEU A 135      -8.496   3.261  -6.270  1.00 91.81           H
ATOM   1889  CG  LEU A 135      -8.583   2.654  -4.219  1.00 91.81           C
ATOM   1890  HG  LEU A 135      -7.913   2.190  -3.495  1.00 91.81           H
ATOM   1891  CD1 LEU A 135      -9.021   3.998  -3.634  1.00 91.81           C
ATOM   1892 1HD1 LEU A 135      -8.142   4.610  -3.433  1.00 91.81           H
ATOM   1893 2HD1 LEU A 135      -9.667   4.511  -4.346  1.00 91.81           H
ATOM   1894 3HD1 LEU A 135      -9.566   3.829  -2.705  1.00 91.81           H
ATOM   1895  CD2 LEU A 135      -9.764   1.702  -4.417  1.00 91.81           C
ATOM   1896 1HD2 LEU A 135     -10.443   2.115  -5.164  1.00 91.81           H
ATOM   1897 2HD2 LEU A 135      -9.398   0.733  -4.756  1.00 91.81           H
ATOM   1898 3HD2 LEU A 135     -10.295   1.580  -3.472  1.00 91.81           H
ATOM   1899  HN  LEU A 135      -5.723   1.857  -4.626  1.00 91.81           H
ATOM   1900  N   LEU A 136      -5.458   2.228  -7.703  1.00 90.47           N
ATOM   1901  CA  LEU A 136      -4.885   2.441  -9.021  1.00 90.47           C
ATOM   1902  C   LEU A 136      -4.707   1.092  -9.719  1.00 90.47           C
ATOM   1903  O   LEU A 136      -5.032   0.950 -10.897  1.00 90.47           O
ATOM   1904  HA  LEU A 136      -5.597   3.035  -9.595  1.00 90.47           H
ATOM   1905  CB  LEU A 136      -3.594   3.256  -8.919  1.00 90.47           C
ATOM   1906 1HB  LEU A 136      -2.998   2.854  -8.100  1.00 90.47           H
ATOM   1907 2HB  LEU A 136      -3.021   3.108  -9.834  1.00 90.47           H
ATOM   1908  CG  LEU A 136      -3.766   4.760  -8.696  1.00 90.47           C
ATOM   1909  HG  LEU A 136      -4.472   4.906  -7.879  1.00 90.47           H
ATOM   1910  CD1 LEU A 136      -2.445   5.407  -8.274  1.00 90.47           C
ATOM   1911 1HD1 LEU A 136      -2.100   4.953  -7.345  1.00 90.47           H
ATOM   1912 2HD1 LEU A 136      -1.699   5.252  -9.053  1.00 90.47           H
ATOM   1913 3HD1 LEU A 136      -2.596   6.476  -8.123  1.00 90.47           H
ATOM   1914  CD2 LEU A 136      -4.364   5.433  -9.934  1.00 90.47           C
ATOM   1915 1HD2 LEU A 136      -3.701   5.279 -10.786  1.00 90.47           H
ATOM   1916 2HD2 LEU A 136      -5.339   4.997 -10.149  1.00 90.47           H
ATOM   1917 3HD2 LEU A 136      -4.475   6.501  -9.749  1.00 90.47           H
ATOM   1918  HN  LEU A 136      -4.854   2.453  -6.938  1.00 90.47           H
ATOM   1919  N   ILE A 137      -4.191   0.134  -8.963  1.00 83.85           N
ATOM   1920  CA  ILE A 137      -3.957  -1.197  -9.496  1.00 83.85           C
ATOM   1921  C   ILE A 137      -5.285  -1.791  -9.972  1.00 83.85           C
ATOM   1922  O   ILE A 137      -5.348  -2.407 -11.035  1.00 83.85           O
ATOM   1923  HA  ILE A 137      -3.298  -1.093 -10.358  1.00 83.85           H
ATOM   1924  CB  ILE A 137      -3.227  -2.066  -8.470  1.00 83.85           C
ATOM   1925  HB  ILE A 137      -3.728  -1.952  -7.508  1.00 83.85           H
ATOM   1926  CG1 ILE A 137      -1.782  -1.598  -8.284  1.00 83.85           C
ATOM   1927 1HG1 ILE A 137      -1.199  -1.850  -9.170  1.00 83.85           H
ATOM   1928 2HG1 ILE A 137      -1.757  -0.513  -8.184  1.00 83.85           H
ATOM   1929  CG2 ILE A 137      -3.307  -3.546  -8.848  1.00 83.85           C
ATOM   1930 1HG2 ILE A 137      -4.351  -3.855  -8.888  1.00 83.85           H
ATOM   1931 2HG2 ILE A 137      -2.846  -3.697  -9.825  1.00 83.85           H
ATOM   1932 3HG2 ILE A 137      -2.780  -4.141  -8.102  1.00 83.85           H
ATOM   1933  CD1 ILE A 137      -1.151  -2.245  -7.050  1.00 83.85           C
ATOM   1934 1HD1 ILE A 137      -1.723  -1.971  -6.163  1.00 83.85           H
ATOM   1935 2HD1 ILE A 137      -1.156  -3.329  -7.165  1.00 83.85           H
ATOM   1936 3HD1 ILE A 137      -0.124  -1.895  -6.942  1.00 83.85           H
ATOM   1937  HN  ILE A 137      -3.934   0.256  -8.004  1.00 83.85           H
ATOM   1938  N   MET A 138      -6.312  -1.586  -9.161  1.00 87.96           N
ATOM   1939  CA  MET A 138      -7.642  -2.059  -9.504  1.00 87.96           C
ATOM   1940  C   MET A 138      -8.121  -1.444 -10.820  1.00 87.96           C
ATOM   1941  O   MET A 138      -8.673  -2.140 -11.671  1.00 87.96           O
ATOM   1942  HA  MET A 138      -7.550  -3.140  -9.613  1.00 87.96           H
ATOM   1943  CB  MET A 138      -8.619  -1.694  -8.384  1.00 87.96           C
ATOM   1944 1HB  MET A 138      -8.268  -2.111  -7.440  1.00 87.96           H
ATOM   1945 2HB  MET A 138      -8.650  -0.611  -8.263  1.00 87.96           H
ATOM   1946  CG  MET A 138     -10.024  -2.219  -8.689  1.00 87.96           C
ATOM   1947 1HG  MET A 138     -10.344  -1.876  -9.672  1.00 87.96           H
ATOM   1948 2HG  MET A 138     -10.014  -3.309  -8.720  1.00 87.96           H
ATOM   1949  SD  MET A 138     -11.170  -1.655  -7.443  1.00 87.96           S
ATOM   1950  CE  MET A 138     -11.254   0.078  -7.861  1.00 87.96           C
ATOM   1951 1HE  MET A 138     -10.261   0.520  -7.782  1.00 87.96           H
ATOM   1952 2HE  MET A 138     -11.620   0.188  -8.882  1.00 87.96           H
ATOM   1953 3HE  MET A 138     -11.933   0.585  -7.175  1.00 87.96           H
ATOM   1954  HN  MET A 138      -6.247  -1.107  -8.286  1.00 87.96           H
ATOM   1955  N   CYS A 139      -7.892  -0.145 -10.947  1.00 90.11           N
ATOM   1956  CA  CYS A 139      -8.365   0.589 -12.108  1.00 90.11           C
ATOM   1957  C   CYS A 139      -7.605   0.086 -13.337  1.00 90.11           C
ATOM   1958  O   CYS A 139      -8.165   0.006 -14.429  1.00 90.11           O
ATOM   1959  HA  CYS A 139      -9.431   0.377 -12.199  1.00 90.11           H
ATOM   1960  CB  CYS A 139      -8.215   2.100 -11.923  1.00 90.11           C
ATOM   1961 1HB  CYS A 139      -7.215   2.332 -11.558  1.00 90.11           H
ATOM   1962 2HB  CYS A 139      -8.330   2.606 -12.882  1.00 90.11           H
ATOM   1963  SG  CYS A 139      -9.469   2.713 -10.740  1.00 90.11           S
ATOM   1964  HG  CYS A 139      -8.855   2.272  -9.645  1.00 90.11           H
ATOM   1965  HN  CYS A 139      -7.394   0.403 -10.275  1.00 90.11           H
ATOM   1966  N   ILE A 140      -6.339  -0.239 -13.118  1.00 82.44           N
ATOM   1967  CA  ILE A 140      -5.509  -0.777 -14.182  1.00 82.44           C
ATOM   1968  C   ILE A 140      -6.138  -2.068 -14.710  1.00 82.44           C
ATOM   1969  O   ILE A 140      -6.221  -2.273 -15.920  1.00 82.44           O
ATOM   1970  HA  ILE A 140      -5.497  -0.045 -14.989  1.00 82.44           H
ATOM   1971  CB  ILE A 140      -4.066  -0.947 -13.703  1.00 82.44           C
ATOM   1972  HB  ILE A 140      -4.086  -1.425 -12.723  1.00 82.44           H
ATOM   1973  CG1 ILE A 140      -3.382   0.410 -13.531  1.00 82.44           C
ATOM   1974 1HG1 ILE A 140      -3.153   0.833 -14.509  1.00 82.44           H
ATOM   1975 2HG1 ILE A 140      -4.061   1.103 -13.035  1.00 82.44           H
ATOM   1976  CG2 ILE A 140      -3.283  -1.870 -14.639  1.00 82.44           C
ATOM   1977 1HG2 ILE A 140      -3.760  -2.850 -14.667  1.00 82.44           H
ATOM   1978 2HG2 ILE A 140      -3.270  -1.443 -15.642  1.00 82.44           H
ATOM   1979 3HG2 ILE A 140      -2.261  -1.973 -14.275  1.00 82.44           H
ATOM   1980  CD1 ILE A 140      -2.095   0.276 -12.714  1.00 82.44           C
ATOM   1981 1HD1 ILE A 140      -2.331  -0.124 -11.728  1.00 82.44           H
ATOM   1982 2HD1 ILE A 140      -1.409  -0.399 -13.225  1.00 82.44           H
ATOM   1983 3HD1 ILE A 140      -1.629   1.255 -12.606  1.00 82.44           H
ATOM   1984  HN  ILE A 140      -5.881  -0.140 -12.234  1.00 82.44           H
ATOM   1985  N   SER A 141      -6.566  -2.905 -13.776  1.00 84.44           N
ATOM   1986  CA  SER A 141      -7.131  -4.197 -14.130  1.00 84.44           C
ATOM   1987  C   SER A 141      -8.410  -4.002 -14.946  1.00 84.44           C
ATOM   1988  O   SER A 141      -8.646  -4.719 -15.917  1.00 84.44           O
ATOM   1989  HA  SER A 141      -6.366  -4.692 -14.729  1.00 84.44           H
ATOM   1990  CB  SER A 141      -7.420  -5.032 -12.881  1.00 84.44           C
ATOM   1991 1HB  SER A 141      -8.126  -4.500 -12.245  1.00 84.44           H
ATOM   1992 2HB  SER A 141      -7.896  -5.968 -13.174  1.00 84.44           H
ATOM   1993  OG  SER A 141      -6.235  -5.314 -12.142  1.00 84.44           O
ATOM   1994  HG  SER A 141      -6.058  -4.580 -11.486  1.00 84.44           H
ATOM   1995  HN  SER A 141      -6.531  -2.714 -12.795  1.00 84.44           H
ATOM   1996  N   VAL A 142      -9.202  -3.028 -14.522  1.00 87.10           N
ATOM   1997  CA  VAL A 142     -10.449  -2.728 -15.204  1.00 87.10           C
ATOM   1998  C   VAL A 142     -10.146  -2.245 -16.624  1.00 87.10           C
ATOM   1999  O   VAL A 142     -10.829  -2.627 -17.573  1.00 87.10           O
ATOM   2000  HA  VAL A 142     -11.023  -3.653 -15.263  1.00 87.10           H
ATOM   2001  CB  VAL A 142     -11.261  -1.718 -14.390  1.00 87.10           C
ATOM   2002  HB  VAL A 142     -10.643  -0.832 -14.242  1.00 87.10           H
ATOM   2003  CG1 VAL A 142     -12.521  -1.291 -15.145  1.00 87.10           C
ATOM   2004 1HG1 VAL A 142     -12.239  -0.830 -16.092  1.00 87.10           H
ATOM   2005 2HG1 VAL A 142     -13.143  -2.165 -15.338  1.00 87.10           H
ATOM   2006 3HG1 VAL A 142     -13.079  -0.573 -14.544  1.00 87.10           H
ATOM   2007  CG2 VAL A 142     -11.612  -2.281 -13.011  1.00 87.10           C
ATOM   2008 1HG2 VAL A 142     -12.203  -3.190 -13.130  1.00 87.10           H
ATOM   2009 2HG2 VAL A 142     -10.695  -2.512 -12.469  1.00 87.10           H
ATOM   2010 3HG2 VAL A 142     -12.189  -1.543 -12.454  1.00 87.10           H
ATOM   2011  HN  VAL A 142      -9.004  -2.451 -13.729  1.00 87.10           H
ATOM   2012  N   ASP A 143      -9.121  -1.411 -16.725  1.00 81.12           N
ATOM   2013  CA  ASP A 143      -8.758  -0.822 -18.002  1.00 81.12           C
ATOM   2014  C   ASP A 143      -8.342  -1.930 -18.971  1.00 81.12           C
ATOM   2015  O   ASP A 143      -8.706  -1.902 -20.145  1.00 81.12           O
ATOM   2016  HA  ASP A 143      -9.650  -0.290 -18.335  1.00 81.12           H
ATOM   2017  CB  ASP A 143      -7.579   0.141 -17.850  1.00 81.12           C
ATOM   2018 1HB  ASP A 143      -7.822   0.907 -17.114  1.00 81.12           H
ATOM   2019 2HB  ASP A 143      -6.711  -0.400 -17.472  1.00 81.12           H
ATOM   2020  CG  ASP A 143      -7.233   0.801 -19.186  1.00 81.12           C
ATOM   2021  OD1 ASP A 143      -8.120   1.502 -19.719  1.00 81.12           O
ATOM   2022  OD2 ASP A 143      -6.090   0.588 -19.645  1.00 81.12           O
ATOM   2023  HN  ASP A 143      -8.544  -1.139 -15.955  1.00 81.12           H
ATOM   2024  N   ARG A 144      -7.585  -2.881 -18.442  1.00 70.94           N
ATOM   2025  CA  ARG A 144      -7.111  -3.994 -19.247  1.00 70.94           C
ATOM   2026  C   ARG A 144      -8.292  -4.828 -19.747  1.00 70.94           C
ATOM   2027  O   ARG A 144      -8.310  -5.258 -20.899  1.00 70.94           O
ATOM   2028  HA  ARG A 144      -6.579  -3.531 -20.077  1.00 70.94           H
ATOM   2029  CB  ARG A 144      -6.166  -4.891 -18.444  1.00 70.94           C
ATOM   2030 1HB  ARG A 144      -6.628  -5.152 -17.492  1.00 70.94           H
ATOM   2031 2HB  ARG A 144      -5.998  -5.823 -18.984  1.00 70.94           H
ATOM   2032  CG  ARG A 144      -4.829  -4.192 -18.193  1.00 70.94           C
ATOM   2033 1HG  ARG A 144      -5.000  -3.244 -17.682  1.00 70.94           H
ATOM   2034 2HG  ARG A 144      -4.213  -4.803 -17.533  1.00 70.94           H
ATOM   2035  CD  ARG A 144      -4.085  -3.942 -19.507  1.00 70.94           C
ATOM   2036 1HD  ARG A 144      -3.789  -4.892 -19.953  1.00 70.94           H
ATOM   2037 2HD  ARG A 144      -4.745  -3.447 -20.220  1.00 70.94           H
ATOM   2038  NE  ARG A 144      -2.890  -3.105 -19.261  1.00 70.94           N
ATOM   2039  HE  ARG A 144      -2.667  -2.873 -18.314  1.00 70.94           H
ATOM   2040  CZ  ARG A 144      -2.087  -2.639 -20.227  1.00 70.94           C
ATOM   2041  NH1 ARG A 144      -2.338  -2.919 -21.514  1.00 70.94           N
ATOM   2042 1HH1 ARG A 144      -3.129  -3.480 -21.758  1.00 70.94           H
ATOM   2043 2HH1 ARG A 144      -1.734  -2.567 -22.229  1.00 70.94           H
ATOM   2044  NH2 ARG A 144      -1.030  -1.889 -19.888  1.00 70.94           N
ATOM   2045 1HH2 ARG A 144      -0.421  -1.533 -20.598  1.00 70.94           H
ATOM   2046 2HH2 ARG A 144      -0.850  -1.685 -18.926  1.00 70.94           H
ATOM   2047  HN  ARG A 144      -7.296  -2.898 -17.485  1.00 70.94           H
ATOM   2048  N   TYR A 145      -9.251  -5.033 -18.855  1.00 83.08           N
ATOM   2049  CA  TYR A 145     -10.464  -5.749 -19.211  1.00 83.08           C
ATOM   2050  C   TYR A 145     -11.152  -5.098 -20.413  1.00 83.08           C
ATOM   2051  O   TYR A 145     -11.481  -5.775 -21.385  1.00 83.08           O
ATOM   2052  HA  TYR A 145     -10.188  -6.771 -19.469  1.00 83.08           H
ATOM   2053  CB  TYR A 145     -11.386  -5.648 -17.994  1.00 83.08           C
ATOM   2054 1HB  TYR A 145     -11.034  -6.336 -17.226  1.00 83.08           H
ATOM   2055 2HB  TYR A 145     -11.313  -4.643 -17.579  1.00 83.08           H
ATOM   2056  CG  TYR A 145     -12.854  -5.954 -18.298  1.00 83.08           C
ATOM   2057  CD1 TYR A 145     -13.778  -4.929 -18.339  1.00 83.08           C
ATOM   2058  HD1 TYR A 145     -13.462  -3.903 -18.155  1.00 83.08           H
ATOM   2059  CD2 TYR A 145     -13.254  -7.254 -18.532  1.00 83.08           C
ATOM   2060  HD2 TYR A 145     -12.524  -8.063 -18.500  1.00 83.08           H
ATOM   2061  CE1 TYR A 145     -15.159  -5.217 -18.625  1.00 83.08           C
ATOM   2062  HE1 TYR A 145     -15.900  -4.418 -18.661  1.00 83.08           H
ATOM   2063  CE2 TYR A 145     -14.635  -7.541 -18.818  1.00 83.08           C
ATOM   2064  HE2 TYR A 145     -14.964  -8.564 -19.005  1.00 83.08           H
ATOM   2065  CZ  TYR A 145     -15.520  -6.509 -18.851  1.00 83.08           C
ATOM   2066  OH  TYR A 145     -16.825  -6.781 -19.122  1.00 83.08           O
ATOM   2067  HH  TYR A 145     -16.944  -7.761 -19.282  1.00 83.08           H
ATOM   2068  HN  TYR A 145      -9.208  -4.719 -17.906  1.00 83.08           H
ATOM   2069  N   ILE A 146     -11.349  -3.792 -20.306  1.00 80.34           N
ATOM   2070  CA  ILE A 146     -12.064  -3.057 -21.335  1.00 80.34           C
ATOM   2071  C   ILE A 146     -11.291  -3.148 -22.652  1.00 80.34           C
ATOM   2072  O   ILE A 146     -11.886  -3.310 -23.716  1.00 80.34           O
ATOM   2073  HA  ILE A 146     -13.032  -3.540 -21.469  1.00 80.34           H
ATOM   2074  CB  ILE A 146     -12.334  -1.622 -20.878  1.00 80.34           C
ATOM   2075  HB  ILE A 146     -11.388  -1.180 -20.565  1.00 80.34           H
ATOM   2076  CG1 ILE A 146     -13.267  -1.599 -19.666  1.00 80.34           C
ATOM   2077 1HG1 ILE A 146     -14.280  -1.854 -19.977  1.00 80.34           H
ATOM   2078 2HG1 ILE A 146     -12.954  -2.356 -18.947  1.00 80.34           H
ATOM   2079  CG2 ILE A 146     -12.871  -0.771 -22.031  1.00 80.34           C
ATOM   2080 1HG2 ILE A 146     -12.139  -0.749 -22.838  1.00 80.34           H
ATOM   2081 2HG2 ILE A 146     -13.803  -1.202 -22.397  1.00 80.34           H
ATOM   2082 3HG2 ILE A 146     -13.054   0.244 -21.679  1.00 80.34           H
ATOM   2083  CD1 ILE A 146     -13.264  -0.222 -18.998  1.00 80.34           C
ATOM   2084 1HD1 ILE A 146     -12.254   0.019 -18.666  1.00 80.34           H
ATOM   2085 2HD1 ILE A 146     -13.601   0.529 -19.712  1.00 80.34           H
ATOM   2086 3HD1 ILE A 146     -13.936  -0.233 -18.139  1.00 80.34           H
ATOM   2087  HN  ILE A 146     -11.030  -3.240 -19.536  1.00 80.34           H
ATOM   2088  N   ALA A 147      -9.975  -3.040 -22.537  1.00 78.39           N
ATOM   2089  CA  ALA A 147      -9.124  -2.984 -23.713  1.00 78.39           C
ATOM   2090  C   ALA A 147      -9.213  -4.313 -24.465  1.00 78.39           C
ATOM   2091  O   ALA A 147      -9.061  -4.351 -25.685  1.00 78.39           O
ATOM   2092  HA  ALA A 147      -9.497  -2.187 -24.356  1.00 78.39           H
ATOM   2093  CB  ALA A 147      -7.692  -2.648 -23.291  1.00 78.39           C
ATOM   2094 1HB  ALA A 147      -7.679  -1.682 -22.787  1.00 78.39           H
ATOM   2095 2HB  ALA A 147      -7.323  -3.417 -22.612  1.00 78.39           H
ATOM   2096 3HB  ALA A 147      -7.053  -2.606 -24.174  1.00 78.39           H
ATOM   2097  HN  ALA A 147      -9.492  -2.990 -21.663  1.00 78.39           H
ATOM   2098  N   ILE A 148      -9.459  -5.371 -23.706  1.00 75.08           N
ATOM   2099  CA  ILE A 148      -9.398  -6.715 -24.254  1.00 75.08           C
ATOM   2100  C   ILE A 148     -10.802  -7.152 -24.679  1.00 75.08           C
ATOM   2101  O   ILE A 148     -10.991  -7.653 -25.786  1.00 75.08           O
ATOM   2102  HA  ILE A 148      -8.765  -6.679 -25.140  1.00 75.08           H
ATOM   2103  CB  ILE A 148      -8.732  -7.669 -23.261  1.00 75.08           C
ATOM   2104  HB  ILE A 148      -9.201  -7.530 -22.286  1.00 75.08           H
ATOM   2105  CG1 ILE A 148      -7.246  -7.341 -23.098  1.00 75.08           C
ATOM   2106 1HG1 ILE A 148      -6.719  -7.558 -24.027  1.00 75.08           H
ATOM   2107 2HG1 ILE A 148      -7.125  -6.276 -22.903  1.00 75.08           H
ATOM   2108  CG2 ILE A 148      -8.956  -9.127 -23.666  1.00 75.08           C
ATOM   2109 1HG2 ILE A 148     -10.025  -9.338 -23.689  1.00 75.08           H
ATOM   2110 2HG2 ILE A 148      -8.531  -9.299 -24.654  1.00 75.08           H
ATOM   2111 3HG2 ILE A 148      -8.472  -9.784 -22.943  1.00 75.08           H
ATOM   2112  CD1 ILE A 148      -6.629  -8.148 -21.954  1.00 75.08           C
ATOM   2113 1HD1 ILE A 148      -7.143  -7.911 -21.023  1.00 75.08           H
ATOM   2114 2HD1 ILE A 148      -6.731  -9.213 -22.164  1.00 75.08           H
ATOM   2115 3HD1 ILE A 148      -5.573  -7.896 -21.860  1.00 75.08           H
ATOM   2116  HN  ILE A 148      -9.695  -5.320 -22.736  1.00 75.08           H
ATOM   2117  N   ALA A 149     -11.750  -6.946 -23.776  1.00 74.78           N
ATOM   2118  CA  ALA A 149     -13.091  -7.471 -23.967  1.00 74.78           C
ATOM   2119  C   ALA A 149     -13.847  -6.580 -24.955  1.00 74.78           C
ATOM   2120  O   ALA A 149     -14.615  -7.074 -25.779  1.00 74.78           O
ATOM   2121  HA  ALA A 149     -12.999  -8.471 -24.390  1.00 74.78           H
ATOM   2122  CB  ALA A 149     -13.797  -7.570 -22.613  1.00 74.78           C
ATOM   2123 1HB  ALA A 149     -13.236  -8.237 -21.959  1.00 74.78           H
ATOM   2124 2HB  ALA A 149     -13.856  -6.581 -22.160  1.00 74.78           H
ATOM   2125 3HB  ALA A 149     -14.804  -7.964 -22.756  1.00 74.78           H
ATOM   2126  HN  ALA A 149     -11.613  -6.432 -22.929  1.00 74.78           H
ATOM   2127  N   GLN A 150     -13.603  -5.283 -24.839  1.00 66.73           N
ATOM   2128  CA  GLN A 150     -14.346  -4.309 -25.621  1.00 66.73           C
ATOM   2129  C   GLN A 150     -13.409  -3.579 -26.587  1.00 66.73           C
ATOM   2130  O   GLN A 150     -13.528  -2.370 -26.776  1.00 66.73           O
ATOM   2131  HA  GLN A 150     -15.079  -4.887 -26.183  1.00 66.73           H
ATOM   2132  CB  GLN A 150     -15.077  -3.319 -24.713  1.00 66.73           C
ATOM   2133 1HB  GLN A 150     -14.351  -2.737 -24.144  1.00 66.73           H
ATOM   2134 2HB  GLN A 150     -15.644  -2.613 -25.320  1.00 66.73           H
ATOM   2135  CG  GLN A 150     -16.020  -4.048 -23.753  1.00 66.73           C
ATOM   2136 1HG  GLN A 150     -16.644  -4.746 -24.311  1.00 66.73           H
ATOM   2137 2HG  GLN A 150     -15.438  -4.637 -23.044  1.00 66.73           H
ATOM   2138  CD  GLN A 150     -16.906  -3.056 -22.996  1.00 66.73           C
ATOM   2139  OE1 GLN A 150     -16.818  -1.851 -23.165  1.00 66.73           O
ATOM   2140  NE2 GLN A 150     -17.761  -3.629 -22.154  1.00 66.73           N
ATOM   2141 1HE2 GLN A 150     -17.782  -4.625 -22.063  1.00 66.73           H
ATOM   2142 2HE2 GLN A 150     -18.384  -3.064 -21.613  1.00 66.73           H
ATOM   2143  HN  GLN A 150     -12.915  -4.896 -24.226  1.00 66.73           H
ATOM   2144  N   ALA A 151     -12.500  -4.345 -27.171  1.00 66.59           N
ATOM   2145  CA  ALA A 151     -11.412  -3.763 -27.938  1.00 66.59           C
ATOM   2146  C   ALA A 151     -11.990  -2.856 -29.027  1.00 66.59           C
ATOM   2147  O   ALA A 151     -11.445  -1.788 -29.304  1.00 66.59           O
ATOM   2148  HA  ALA A 151     -10.811  -3.161 -27.257  1.00 66.59           H
ATOM   2149  CB  ALA A 151     -10.537  -4.879 -28.513  1.00 66.59           C
ATOM   2150 1HB  ALA A 151     -10.128  -5.476 -27.698  1.00 66.59           H
ATOM   2151 2HB  ALA A 151     -11.139  -5.515 -29.162  1.00 66.59           H
ATOM   2152 3HB  ALA A 151      -9.721  -4.441 -29.088  1.00 66.59           H
ATOM   2153  HN  ALA A 151     -12.499  -5.344 -27.128  1.00 66.59           H
ATOM   2154  N   MET A 152     -13.085  -3.314 -29.615  1.00 56.98           N
ATOM   2155  CA  MET A 152     -13.702  -2.592 -30.714  1.00 56.98           C
ATOM   2156  C   MET A 152     -14.156  -1.200 -30.269  1.00 56.98           C
ATOM   2157  O   MET A 152     -13.879  -0.209 -30.943  1.00 56.98           O
ATOM   2158  HA  MET A 152     -12.930  -2.503 -31.478  1.00 56.98           H
ATOM   2159  CB  MET A 152     -14.908  -3.381 -31.230  1.00 56.98           C
ATOM   2160 1HB  MET A 152     -15.476  -3.776 -30.388  1.00 56.98           H
ATOM   2161 2HB  MET A 152     -15.574  -2.716 -31.780  1.00 56.98           H
ATOM   2162  CG  MET A 152     -14.463  -4.530 -32.137  1.00 56.98           C
ATOM   2163 1HG  MET A 152     -13.707  -4.178 -32.840  1.00 56.98           H
ATOM   2164 2HG  MET A 152     -14.002  -5.317 -31.541  1.00 56.98           H
ATOM   2165  SD  MET A 152     -15.866  -5.183 -33.028  1.00 56.98           S
ATOM   2166  CE  MET A 152     -15.051  -6.415 -34.030  1.00 56.98           C
ATOM   2167 1HE  MET A 152     -14.307  -5.933 -34.665  1.00 56.98           H
ATOM   2168 2HE  MET A 152     -14.559  -7.142 -33.383  1.00 56.98           H
ATOM   2169 3HE  MET A 152     -15.787  -6.922 -34.652  1.00 56.98           H
ATOM   2170  HN  MET A 152     -13.548  -4.161 -29.353  1.00 56.98           H
ATOM   2171  N   ARG A 153     -14.844  -1.170 -29.137  1.00 54.61           N
ATOM   2172  CA  ARG A 153     -15.408   0.072 -28.637  1.00 54.61           C
ATOM   2173  C   ARG A 153     -14.304   0.963 -28.063  1.00 54.61           C
ATOM   2174  O   ARG A 153     -14.458   2.181 -27.994  1.00 54.61           O
ATOM   2175  HA  ARG A 153     -15.875   0.536 -29.506  1.00 54.61           H
ATOM   2176  CB  ARG A 153     -16.453  -0.195 -27.552  1.00 54.61           C
ATOM   2177 1HB  ARG A 153     -16.056  -0.904 -26.825  1.00 54.61           H
ATOM   2178 2HB  ARG A 153     -16.668   0.727 -27.013  1.00 54.61           H
ATOM   2179  CG  ARG A 153     -17.744  -0.750 -28.159  1.00 54.61           C
ATOM   2180 1HG  ARG A 153     -18.085  -0.093 -28.960  1.00 54.61           H
ATOM   2181 2HG  ARG A 153     -17.550  -1.724 -28.607  1.00 54.61           H
ATOM   2182  CD  ARG A 153     -18.838  -0.879 -27.097  1.00 54.61           C
ATOM   2183 1HD  ARG A 153     -18.528  -1.587 -26.328  1.00 54.61           H
ATOM   2184 2HD  ARG A 153     -18.993   0.080 -26.604  1.00 54.61           H
ATOM   2185  NE  ARG A 153     -20.099  -1.335 -27.723  1.00 54.61           N
ATOM   2186  HE  ARG A 153     -20.118  -1.441 -28.717  1.00 54.61           H
ATOM   2187  CZ  ARG A 153     -21.218  -1.614 -27.041  1.00 54.61           C
ATOM   2188  NH1 ARG A 153     -21.251  -1.489 -25.707  1.00 54.61           N
ATOM   2189 1HH1 ARG A 153     -20.436  -1.186 -25.213  1.00 54.61           H
ATOM   2190 2HH1 ARG A 153     -22.090  -1.699 -25.206  1.00 54.61           H
ATOM   2191  NH2 ARG A 153     -22.305  -2.019 -27.713  1.00 54.61           N
ATOM   2192 1HH2 ARG A 153     -23.148  -2.231 -27.219  1.00 54.61           H
ATOM   2193 2HH2 ARG A 153     -22.272  -2.110 -28.708  1.00 54.61           H
ATOM   2194  HN  ARG A 153     -15.018  -1.973 -28.567  1.00 54.61           H
ATOM   2195  N   ALA A 154     -13.216   0.320 -27.666  1.00 59.24           N
ATOM   2196  CA  ALA A 154     -12.159   1.011 -26.947  1.00 59.24           C
ATOM   2197  C   ALA A 154     -11.491   2.024 -27.879  1.00 59.24           C
ATOM   2198  O   ALA A 154     -10.964   3.038 -27.424  1.00 59.24           O
ATOM   2199  HA  ALA A 154     -12.618   1.544 -26.114  1.00 59.24           H
ATOM   2200  CB  ALA A 154     -11.167  -0.012 -26.390  1.00 59.24           C
ATOM   2201 1HB  ALA A 154     -11.686  -0.689 -25.711  1.00 59.24           H
ATOM   2202 2HB  ALA A 154     -10.734  -0.582 -27.211  1.00 59.24           H
ATOM   2203 3HB  ALA A 154     -10.375   0.507 -25.850  1.00 59.24           H
ATOM   2204  HN  ALA A 154     -13.050  -0.653 -27.828  1.00 59.24           H
ATOM   2205  N   HIS A 155     -11.534   1.713 -29.166  1.00 54.51           N
ATOM   2206  CA  HIS A 155     -10.774   2.472 -30.145  1.00 54.51           C
ATOM   2207  C   HIS A 155     -11.427   3.840 -30.353  1.00 54.51           C
ATOM   2208  O   HIS A 155     -10.738   4.858 -30.406  1.00 54.51           O
ATOM   2209  HA  HIS A 155      -9.778   2.613 -29.726  1.00 54.51           H
ATOM   2210  CB  HIS A 155     -10.625   1.682 -31.447  1.00 54.51           C
ATOM   2211 1HB  HIS A 155     -10.800   0.626 -31.242  1.00 54.51           H
ATOM   2212 2HB  HIS A 155     -11.397   2.004 -32.146  1.00 54.51           H
ATOM   2213  CG  HIS A 155      -9.275   1.835 -32.106  1.00 54.51           C
ATOM   2214  ND1 HIS A 155      -8.852   3.020 -32.684  1.00 54.51           N
ATOM   2215  HD1 HIS A 155      -9.377   3.870 -32.726  1.00 54.51           H
ATOM   2216  CD2 HIS A 155      -8.257   0.942 -32.272  1.00 54.51           C
ATOM   2217  HD2 HIS A 155      -8.257  -0.094 -31.933  1.00 54.51           H
ATOM   2218  CE1 HIS A 155      -7.635   2.836 -33.174  1.00 54.51           C
ATOM   2219  HE1 HIS A 155      -7.032   3.583 -33.690  1.00 54.51           H
ATOM   2220  NE2 HIS A 155      -7.268   1.547 -32.918  1.00 54.51           N
ATOM   2221  HN  HIS A 155     -12.075   0.960 -29.542  1.00 54.51           H
ATOM   2222  N   THR A 156     -12.747   3.820 -30.465  1.00 62.38           N
ATOM   2223  CA  THR A 156     -13.490   5.029 -30.775  1.00 62.38           C
ATOM   2224  C   THR A 156     -13.511   5.967 -29.566  1.00 62.38           C
ATOM   2225  O   THR A 156     -13.712   7.171 -29.714  1.00 62.38           O
ATOM   2226  HA  THR A 156     -12.972   5.554 -31.578  1.00 62.38           H
ATOM   2227  CB  THR A 156     -14.885   4.618 -31.250  1.00 62.38           C
ATOM   2228  HB  THR A 156     -15.615   5.398 -31.034  1.00 62.38           H
ATOM   2229  OG1 THR A 156     -15.115   3.366 -30.608  1.00 62.38           O
ATOM   2230  HG1 THR A 156     -16.087   3.135 -30.648  1.00 62.38           H
ATOM   2231  CG2 THR A 156     -14.921   4.284 -32.742  1.00 62.38           C
ATOM   2232 1HG2 THR A 156     -14.240   3.457 -32.946  1.00 62.38           H
ATOM   2233 2HG2 THR A 156     -14.615   5.157 -33.318  1.00 62.38           H
ATOM   2234 3HG2 THR A 156     -15.934   3.998 -33.026  1.00 62.38           H
ATOM   2235  HN  THR A 156     -13.305   2.999 -30.347  1.00 62.38           H
ATOM   2236  N   TRP A 157     -13.301   5.379 -28.397  1.00 56.52           N
ATOM   2237  CA  TRP A 157     -13.529   6.089 -27.151  1.00 56.52           C
ATOM   2238  C   TRP A 157     -12.168   6.503 -26.587  1.00 56.52           C
ATOM   2239  O   TRP A 157     -12.045   6.785 -25.396  1.00 56.52           O
ATOM   2240  HA  TRP A 157     -14.124   6.974 -27.375  1.00 56.52           H
ATOM   2241  CB  TRP A 157     -14.345   5.239 -26.176  1.00 56.52           C
ATOM   2242 1HB  TRP A 157     -13.900   4.245 -26.116  1.00 56.52           H
ATOM   2243 2HB  TRP A 157     -14.278   5.679 -25.181  1.00 56.52           H
ATOM   2244  CG  TRP A 157     -15.820   5.098 -26.557  1.00 56.52           C
ATOM   2245  CD1 TRP A 157     -16.338   4.535 -27.657  1.00 56.52           C
ATOM   2246  HD1 TRP A 157     -15.745   4.085 -28.454  1.00 56.52           H
ATOM   2247  CD2 TRP A 157     -16.954   5.555 -25.790  1.00 56.52           C
ATOM   2248  NE1 TRP A 157     -17.717   4.595 -27.655  1.00 56.52           N
ATOM   2249  HE1 TRP A 157     -18.326   4.242 -28.366  1.00 56.52           H
ATOM   2250  CE2 TRP A 157     -18.103   5.235 -26.484  1.00 56.52           C
ATOM   2251  CE3 TRP A 157     -17.007   6.217 -24.551  1.00 56.52           C
ATOM   2252  HE3 TRP A 157     -16.114   6.481 -23.984  1.00 56.52           H
ATOM   2253  CZ2 TRP A 157     -19.389   5.537 -26.019  1.00 56.52           C
ATOM   2254  HZ2 TRP A 157     -20.281   5.274 -26.586  1.00 56.52           H
ATOM   2255  CZ3 TRP A 157     -18.299   6.513 -24.100  1.00 56.52           C
ATOM   2256  HZ3 TRP A 157     -18.397   7.026 -23.144  1.00 56.52           H
ATOM   2257  CH2 TRP A 157     -19.466   6.197 -24.786  1.00 56.52           C
ATOM   2258  HH2 TRP A 157     -20.436   6.462 -24.367  1.00 56.52           H
ATOM   2259  HN  TRP A 157     -12.982   4.437 -28.295  1.00 56.52           H
ATOM   2260  N   ARG A 158     -11.180   6.527 -27.470  1.00 57.90           N
ATOM   2261  CA  ARG A 158      -9.800   6.693 -27.045  1.00 57.90           C
ATOM   2262  C   ARG A 158      -9.639   7.997 -26.261  1.00 57.90           C
ATOM   2263  O   ARG A 158      -9.056   8.006 -25.178  1.00 57.90           O
ATOM   2264  HA  ARG A 158      -9.597   5.828 -26.413  1.00 57.90           H
ATOM   2265  CB  ARG A 158      -8.852   6.707 -28.246  1.00 57.90           C
ATOM   2266 1HB  ARG A 158      -9.067   5.857 -28.893  1.00 57.90           H
ATOM   2267 2HB  ARG A 158      -9.020   7.608 -28.836  1.00 57.90           H
ATOM   2268  CG  ARG A 158      -7.392   6.654 -27.792  1.00 57.90           C
ATOM   2269 1HG  ARG A 158      -7.158   7.540 -27.203  1.00 57.90           H
ATOM   2270 2HG  ARG A 158      -7.240   5.791 -27.143  1.00 57.90           H
ATOM   2271  CD  ARG A 158      -6.447   6.568 -28.992  1.00 57.90           C
ATOM   2272 1HD  ARG A 158      -6.680   5.684 -29.586  1.00 57.90           H
ATOM   2273 2HD  ARG A 158      -6.590   7.433 -29.640  1.00 57.90           H
ATOM   2274  NE  ARG A 158      -5.043   6.510 -28.528  1.00 57.90           N
ATOM   2275  HE  ARG A 158      -4.871   6.583 -27.546  1.00 57.90           H
ATOM   2276  CZ  ARG A 158      -3.988   6.367 -29.342  1.00 57.90           C
ATOM   2277  NH1 ARG A 158      -4.161   6.265 -30.667  1.00 57.90           N
ATOM   2278 1HH1 ARG A 158      -5.082   6.295 -31.055  1.00 57.90           H
ATOM   2279 2HH1 ARG A 158      -3.368   6.158 -31.268  1.00 57.90           H
ATOM   2280  NH2 ARG A 158      -2.759   6.327 -28.811  1.00 57.90           N
ATOM   2281 1HH2 ARG A 158      -1.961   6.220 -29.405  1.00 57.90           H
ATOM   2282 2HH2 ARG A 158      -2.639   6.404 -27.821  1.00 57.90           H
ATOM   2283  HN  ARG A 158     -11.310   6.435 -28.457  1.00 57.90           H
ATOM   2284  N   GLU A 159     -10.167   9.066 -26.839  1.00 63.76           N
ATOM   2285  CA  GLU A 159     -10.021  10.385 -26.247  1.00 63.76           C
ATOM   2286  C   GLU A 159     -10.820  10.475 -24.945  1.00 63.76           C
ATOM   2287  O   GLU A 159     -10.315  10.962 -23.935  1.00 63.76           O
ATOM   2288  HA  GLU A 159      -8.957  10.492 -26.036  1.00 63.76           H
ATOM   2289  CB  GLU A 159     -10.449  11.477 -27.230  1.00 63.76           C
ATOM   2290 1HB  GLU A 159     -11.407  11.213 -27.677  1.00 63.76           H
ATOM   2291 2HB  GLU A 159     -10.462  12.442 -26.723  1.00 63.76           H
ATOM   2292  CG  GLU A 159      -9.446  11.606 -28.378  1.00 63.76           C
ATOM   2293 1HG  GLU A 159      -8.435  11.674 -27.976  1.00 63.76           H
ATOM   2294 2HG  GLU A 159      -9.483  10.711 -28.999  1.00 63.76           H
ATOM   2295  CD  GLU A 159      -9.746  12.839 -29.232  1.00 63.76           C
ATOM   2296  OE1 GLU A 159      -8.817  13.274 -29.946  1.00 63.76           O
ATOM   2297  OE2 GLU A 159     -10.897  13.320 -29.151  1.00 63.76           O
ATOM   2298  HN  GLU A 159     -10.686   9.041 -27.693  1.00 63.76           H
ATOM   2299  N   LYS A 160     -12.054   9.997 -25.012  1.00 69.08           N
ATOM   2300  CA  LYS A 160     -12.936  10.038 -23.858  1.00 69.08           C
ATOM   2301  C   LYS A 160     -12.299   9.258 -22.706  1.00 69.08           C
ATOM   2302  O   LYS A 160     -12.402   9.659 -21.548  1.00 69.08           O
ATOM   2303  HA  LYS A 160     -13.031  11.082 -23.557  1.00 69.08           H
ATOM   2304  CB  LYS A 160     -14.335   9.547 -24.234  1.00 69.08           C
ATOM   2305 1HB  LYS A 160     -14.264   8.579 -24.730  1.00 69.08           H
ATOM   2306 2HB  LYS A 160     -14.928   9.400 -23.332  1.00 69.08           H
ATOM   2307  CG  LYS A 160     -15.038  10.547 -25.155  1.00 69.08           C
ATOM   2308 1HG  LYS A 160     -14.988  11.544 -24.720  1.00 69.08           H
ATOM   2309 2HG  LYS A 160     -14.519  10.591 -26.113  1.00 69.08           H
ATOM   2310  CD  LYS A 160     -16.499  10.153 -25.378  1.00 69.08           C
ATOM   2311 1HD  LYS A 160     -16.548   9.161 -25.828  1.00 69.08           H
ATOM   2312 2HD  LYS A 160     -17.014  10.093 -24.419  1.00 69.08           H
ATOM   2313  CE  LYS A 160     -17.208  11.164 -26.282  1.00 69.08           C
ATOM   2314 1HE  LYS A 160     -17.170  12.155 -25.828  1.00 69.08           H
ATOM   2315 2HE  LYS A 160     -16.690  11.232 -27.238  1.00 69.08           H
ATOM   2316  NZ  LYS A 160     -18.616  10.766 -26.501  1.00 69.08           N
ATOM   2317 1HZ  LYS A 160     -19.073  11.450 -27.094  1.00 69.08           H
ATOM   2318 2HZ  LYS A 160     -18.644   9.857 -26.950  1.00 69.08           H
ATOM   2319 3HZ  LYS A 160     -19.096  10.717 -25.609  1.00 69.08           H
ATOM   2320  HN  LYS A 160     -12.452   9.587 -25.833  1.00 69.08           H
ATOM   2321  N   ARG A 161     -11.655   8.157 -23.065  1.00 67.04           N
ATOM   2322  CA  ARG A 161     -11.031   7.298 -22.072  1.00 67.04           C
ATOM   2323  C   ARG A 161      -9.939   8.062 -21.320  1.00 67.04           C
ATOM   2324  O   ARG A 161      -9.737   7.847 -20.126  1.00 67.04           O
ATOM   2325  HA  ARG A 161     -11.842   7.012 -21.403  1.00 67.04           H
ATOM   2326  CB  ARG A 161     -10.419   6.057 -22.725  1.00 67.04           C
ATOM   2327 1HB  ARG A 161      -9.855   6.348 -23.611  1.00 67.04           H
ATOM   2328 2HB  ARG A 161      -9.714   5.590 -22.037  1.00 67.04           H
ATOM   2329  CG  ARG A 161     -11.504   5.050 -23.113  1.00 67.04           C
ATOM   2330 1HG  ARG A 161     -12.075   4.767 -22.229  1.00 67.04           H
ATOM   2331 2HG  ARG A 161     -12.203   5.513 -23.809  1.00 67.04           H
ATOM   2332  CD  ARG A 161     -10.890   3.802 -23.752  1.00 67.04           C
ATOM   2333 1HD  ARG A 161     -11.647   3.267 -24.325  1.00 67.04           H
ATOM   2334 2HD  ARG A 161     -10.105   4.090 -24.451  1.00 67.04           H
ATOM   2335  NE  ARG A 161     -10.332   2.919 -22.703  1.00 67.04           N
ATOM   2336  HE  ARG A 161     -10.340   3.249 -21.759  1.00 67.04           H
ATOM   2337  CZ  ARG A 161      -9.817   1.705 -22.940  1.00 67.04           C
ATOM   2338  NH1 ARG A 161      -9.781   1.212 -24.186  1.00 67.04           N
ATOM   2339 1HH1 ARG A 161     -10.140   1.752 -24.947  1.00 67.04           H
ATOM   2340 2HH1 ARG A 161      -9.395   0.305 -24.354  1.00 67.04           H
ATOM   2341  NH2 ARG A 161      -9.340   0.990 -21.912  1.00 67.04           N
ATOM   2342 1HH2 ARG A 161      -8.952   0.082 -22.072  1.00 67.04           H
ATOM   2343 2HH2 ARG A 161      -9.370   1.365 -20.986  1.00 67.04           H
ATOM   2344  HN  ARG A 161     -11.556   7.850 -24.011  1.00 67.04           H
ATOM   2345  N   LEU A 162      -9.265   8.938 -22.051  1.00 78.38           N
ATOM   2346  CA  LEU A 162      -8.187   9.722 -21.472  1.00 78.38           C
ATOM   2347  C   LEU A 162      -8.771  10.723 -20.473  1.00 78.38           C
ATOM   2348  O   LEU A 162      -8.192  10.959 -19.414  1.00 78.38           O
ATOM   2349  HA  LEU A 162      -7.537   9.035 -20.931  1.00 78.38           H
ATOM   2350  CB  LEU A 162      -7.346  10.371 -22.573  1.00 78.38           C
ATOM   2351 1HB  LEU A 162      -7.056   9.598 -23.284  1.00 78.38           H
ATOM   2352 2HB  LEU A 162      -7.973  11.081 -23.111  1.00 78.38           H
ATOM   2353  CG  LEU A 162      -6.081  11.098 -22.110  1.00 78.38           C
ATOM   2354  HG  LEU A 162      -6.356  11.783 -21.307  1.00 78.38           H
ATOM   2355  CD1 LEU A 162      -5.062  10.113 -21.535  1.00 78.38           C
ATOM   2356 1HD1 LEU A 162      -5.499   9.594 -20.681  1.00 78.38           H
ATOM   2357 2HD1 LEU A 162      -4.787   9.386 -22.299  1.00 78.38           H
ATOM   2358 3HD1 LEU A 162      -4.173  10.656 -21.213  1.00 78.38           H
ATOM   2359  CD2 LEU A 162      -5.489  11.941 -23.241  1.00 78.38           C
ATOM   2360 1HD2 LEU A 162      -5.233  11.295 -24.080  1.00 78.38           H
ATOM   2361 2HD2 LEU A 162      -6.220  12.682 -23.563  1.00 78.38           H
ATOM   2362 3HD2 LEU A 162      -4.591  12.447 -22.885  1.00 78.38           H
ATOM   2363  HN  LEU A 162      -9.443   9.114 -23.018  1.00 78.38           H
ATOM   2364  N   LEU A 163      -9.911  11.287 -20.846  1.00 81.21           N
ATOM   2365  CA  LEU A 163     -10.591  12.239 -19.986  1.00 81.21           C
ATOM   2366  C   LEU A 163     -11.033  11.535 -18.702  1.00 81.21           C
ATOM   2367  O   LEU A 163     -10.776  12.022 -17.602  1.00 81.21           O
ATOM   2368  HA  LEU A 163      -9.872  13.015 -19.724  1.00 81.21           H
ATOM   2369  CB  LEU A 163     -11.736  12.919 -20.740  1.00 81.21           C
ATOM   2370 1HB  LEU A 163     -11.340  13.333 -21.667  1.00 81.21           H
ATOM   2371 2HB  LEU A 163     -12.465  12.157 -21.017  1.00 81.21           H
ATOM   2372  CG  LEU A 163     -12.466  14.034 -19.988  1.00 81.21           C
ATOM   2373  HG  LEU A 163     -12.770  13.647 -19.015  1.00 81.21           H
ATOM   2374  CD1 LEU A 163     -11.536  15.222 -19.731  1.00 81.21           C
ATOM   2375 1HD1 LEU A 163     -10.686  14.895 -19.132  1.00 81.21           H
ATOM   2376 2HD1 LEU A 163     -11.180  15.617 -20.682  1.00 81.21           H
ATOM   2377 3HD1 LEU A 163     -12.080  16.000 -19.195  1.00 81.21           H
ATOM   2378  CD2 LEU A 163     -13.739  14.452 -20.726  1.00 81.21           C
ATOM   2379 1HD2 LEU A 163     -13.479  14.813 -21.722  1.00 81.21           H
ATOM   2380 2HD2 LEU A 163     -14.406  13.594 -20.814  1.00 81.21           H
ATOM   2381 3HD2 LEU A 163     -14.238  15.246 -20.170  1.00 81.21           H
ATOM   2382  HN  LEU A 163     -10.367  11.102 -21.717  1.00 81.21           H
ATOM   2383  N   TYR A 164     -11.691  10.399 -18.884  1.00 75.12           N
ATOM   2384  CA  TYR A 164     -12.181   9.629 -17.753  1.00 75.12           C
ATOM   2385  C   TYR A 164     -11.029   9.197 -16.844  1.00 75.12           C
ATOM   2386  O   TYR A 164     -11.187   9.131 -15.626  1.00 75.12           O
ATOM   2387  HA  TYR A 164     -12.865  10.260 -17.186  1.00 75.12           H
ATOM   2388  CB  TYR A 164     -12.840   8.382 -18.347  1.00 75.12           C
ATOM   2389 1HB  TYR A 164     -12.171   7.948 -19.089  1.00 75.12           H
ATOM   2390 2HB  TYR A 164     -12.966   7.640 -17.559  1.00 75.12           H
ATOM   2391  CG  TYR A 164     -14.198   8.648 -19.000  1.00 75.12           C
ATOM   2392  CD1 TYR A 164     -15.174   9.336 -18.308  1.00 75.12           C
ATOM   2393  HD1 TYR A 164     -14.976   9.691 -17.296  1.00 75.12           H
ATOM   2394  CD2 TYR A 164     -14.448   8.199 -20.281  1.00 75.12           C
ATOM   2395  HD2 TYR A 164     -13.677   7.655 -20.827  1.00 75.12           H
ATOM   2396  CE1 TYR A 164     -16.452   9.586 -18.922  1.00 75.12           C
ATOM   2397  HE1 TYR A 164     -17.231  10.129 -18.386  1.00 75.12           H
ATOM   2398  CE2 TYR A 164     -15.726   8.448 -20.895  1.00 75.12           C
ATOM   2399  HE2 TYR A 164     -15.936   8.099 -21.906  1.00 75.12           H
ATOM   2400  CZ  TYR A 164     -16.665   9.130 -20.185  1.00 75.12           C
ATOM   2401  OH  TYR A 164     -17.872   9.366 -20.765  1.00 75.12           O
ATOM   2402  HH  TYR A 164     -18.460   9.875 -20.137  1.00 75.12           H
ATOM   2403  HN  TYR A 164     -11.890  10.006 -19.781  1.00 75.12           H
ATOM   2404  N   SER A 165      -9.896   8.915 -17.470  1.00 86.07           N
ATOM   2405  CA  SER A 165      -8.723   8.477 -16.734  1.00 86.07           C
ATOM   2406  C   SER A 165      -8.271   9.573 -15.767  1.00 86.07           C
ATOM   2407  O   SER A 165      -7.824   9.283 -14.658  1.00 86.07           O
ATOM   2408  HA  SER A 165      -9.041   7.590 -16.185  1.00 86.07           H
ATOM   2409  CB  SER A 165      -7.583   8.105 -17.684  1.00 86.07           C
ATOM   2410 1HB  SER A 165      -6.825   7.543 -17.139  1.00 86.07           H
ATOM   2411 2HB  SER A 165      -7.963   7.451 -18.468  1.00 86.07           H
ATOM   2412  OG  SER A 165      -6.985   9.256 -18.276  1.00 86.07           O
ATOM   2413  HG  SER A 165      -7.694   9.892 -18.580  1.00 86.07           H
ATOM   2414  HN  SER A 165      -9.773   8.982 -18.460  1.00 86.07           H
ATOM   2415  N   LYS A 166      -8.404  10.810 -16.222  1.00 83.06           N
ATOM   2416  CA  LYS A 166      -8.043  11.953 -15.400  1.00 83.06           C
ATOM   2417  C   LYS A 166      -9.001  12.044 -14.211  1.00 83.06           C
ATOM   2418  O   LYS A 166      -8.567  12.199 -13.070  1.00 83.06           O
ATOM   2419  HA  LYS A 166      -7.036  11.776 -15.020  1.00 83.06           H
ATOM   2420  CB  LYS A 166      -7.990  13.226 -16.246  1.00 83.06           C
ATOM   2421 1HB  LYS A 166      -8.911  13.324 -16.821  1.00 83.06           H
ATOM   2422 2HB  LYS A 166      -7.928  14.098 -15.594  1.00 83.06           H
ATOM   2423  CG  LYS A 166      -6.789  13.205 -17.194  1.00 83.06           C
ATOM   2424 1HG  LYS A 166      -5.870  13.087 -16.620  1.00 83.06           H
ATOM   2425 2HG  LYS A 166      -6.862  12.345 -17.860  1.00 83.06           H
ATOM   2426  CD  LYS A 166      -6.720  14.492 -18.020  1.00 83.06           C
ATOM   2427 1HD  LYS A 166      -7.625  14.593 -18.619  1.00 83.06           H
ATOM   2428 2HD  LYS A 166      -6.681  15.354 -17.354  1.00 83.06           H
ATOM   2429  CE  LYS A 166      -5.493  14.491 -18.934  1.00 83.06           C
ATOM   2430 1HE  LYS A 166      -4.593  14.320 -18.345  1.00 83.06           H
ATOM   2431 2HE  LYS A 166      -5.566  13.671 -19.649  1.00 83.06           H
ATOM   2432  NZ  LYS A 166      -5.384  15.778 -19.656  1.00 83.06           N
ATOM   2433 1HZ  LYS A 166      -4.576  15.755 -20.268  1.00 83.06           H
ATOM   2434 2HZ  LYS A 166      -6.222  15.929 -20.207  1.00 83.06           H
ATOM   2435 3HZ  LYS A 166      -5.280  16.533 -18.987  1.00 83.06           H
ATOM   2436  HN  LYS A 166      -8.751  11.037 -17.132  1.00 83.06           H
ATOM   2437  N   MET A 167     -10.286  11.944 -14.518  1.00 84.66           N
ATOM   2438  CA  MET A 167     -11.311  12.057 -13.494  1.00 84.66           C
ATOM   2439  C   MET A 167     -11.150  10.965 -12.434  1.00 84.66           C
ATOM   2440  O   MET A 167     -11.227  11.240 -11.238  1.00 84.66           O
ATOM   2441  HA  MET A 167     -11.166  13.037 -13.041  1.00 84.66           H
ATOM   2442  CB  MET A 167     -12.693  11.941 -14.141  1.00 84.66           C
ATOM   2443 1HB  MET A 167     -12.751  11.020 -14.721  1.00 84.66           H
ATOM   2444 2HB  MET A 167     -13.457  11.879 -13.366  1.00 84.66           H
ATOM   2445  CG  MET A 167     -12.976  13.140 -15.048  1.00 84.66           C
ATOM   2446 1HG  MET A 167     -12.950  14.061 -14.466  1.00 84.66           H
ATOM   2447 2HG  MET A 167     -12.199  13.222 -15.809  1.00 84.66           H
ATOM   2448  SD  MET A 167     -14.572  12.954 -15.826  1.00 84.66           S
ATOM   2449  CE  MET A 167     -15.636  13.253 -14.424  1.00 84.66           C
ATOM   2450 1HE  MET A 167     -15.432  12.513 -13.649  1.00 84.66           H
ATOM   2451 2HE  MET A 167     -15.448  14.252 -14.031  1.00 84.66           H
ATOM   2452 3HE  MET A 167     -16.678  13.174 -14.735  1.00 84.66           H
ATOM   2453  HN  MET A 167     -10.629  11.788 -15.444  1.00 84.66           H
ATOM   2454  N   VAL A 168     -10.930   9.749 -12.912  1.00 92.50           N
ATOM   2455  CA  VAL A 168     -10.820   8.605 -12.023  1.00 92.50           C
ATOM   2456  C   VAL A 168      -9.627   8.805 -11.086  1.00 92.50           C
ATOM   2457  O   VAL A 168      -9.720   8.534  -9.890  1.00 92.50           O
ATOM   2458  HA  VAL A 168     -11.731   8.563 -11.426  1.00 92.50           H
ATOM   2459  CB  VAL A 168     -10.728   7.314 -12.840  1.00 92.50           C
ATOM   2460  HB  VAL A 168      -9.927   7.435 -13.569  1.00 92.50           H
ATOM   2461  CG1 VAL A 168     -10.374   6.124 -11.947  1.00 92.50           C
ATOM   2462 1HG1 VAL A 168      -9.412   6.303 -11.467  1.00 92.50           H
ATOM   2463 2HG1 VAL A 168     -11.143   6.001 -11.184  1.00 92.50           H
ATOM   2464 3HG1 VAL A 168     -10.316   5.220 -12.553  1.00 92.50           H
ATOM   2465  CG2 VAL A 168     -12.027   7.058 -13.607  1.00 92.50           C
ATOM   2466 1HG2 VAL A 168     -12.853   6.967 -12.902  1.00 92.50           H
ATOM   2467 2HG2 VAL A 168     -12.218   7.889 -14.286  1.00 92.50           H
ATOM   2468 3HG2 VAL A 168     -11.935   6.135 -14.179  1.00 92.50           H
ATOM   2469  HN  VAL A 168     -10.828   9.540 -13.884  1.00 92.50           H
ATOM   2470  N   CYS A 169      -8.533   9.278 -11.666  1.00 93.82           N
ATOM   2471  CA  CYS A 169      -7.323   9.517 -10.898  1.00 93.82           C
ATOM   2472  C   CYS A 169      -7.643  10.531  -9.799  1.00 93.82           C
ATOM   2473  O   CYS A 169      -7.283  10.331  -8.640  1.00 93.82           O
ATOM   2474  HA  CYS A 169      -7.031   8.559 -10.468  1.00 93.82           H
ATOM   2475  CB  CYS A 169      -6.171   9.986 -11.789  1.00 93.82           C
ATOM   2476 1HB  CYS A 169      -6.512  10.783 -12.450  1.00 93.82           H
ATOM   2477 2HB  CYS A 169      -5.371  10.402 -11.176  1.00 93.82           H
ATOM   2478  SG  CYS A 169      -5.534   8.584 -12.779  1.00 93.82           S
ATOM   2479  HG  CYS A 169      -6.502   8.607 -13.690  1.00 93.82           H
ATOM   2480  HN  CYS A 169      -8.466   9.496 -12.640  1.00 93.82           H
ATOM   2481  N   PHE A 170      -8.318  11.598 -10.201  1.00 93.42           N
ATOM   2482  CA  PHE A 170      -8.663  12.660  -9.271  1.00 93.42           C
ATOM   2483  C   PHE A 170      -9.535  12.129  -8.132  1.00 93.42           C
ATOM   2484  O   PHE A 170      -9.296  12.439  -6.966  1.00 93.42           O
ATOM   2485  HA  PHE A 170      -7.730  13.047  -8.862  1.00 93.42           H
ATOM   2486  CB  PHE A 170      -9.455  13.705 -10.059  1.00 93.42           C
ATOM   2487 1HB  PHE A 170      -8.858  14.035 -10.909  1.00 93.42           H
ATOM   2488 2HB  PHE A 170     -10.353  13.237 -10.464  1.00 93.42           H
ATOM   2489  CG  PHE A 170      -9.863  14.928  -9.236  1.00 93.42           C
ATOM   2490  CD1 PHE A 170     -11.140  15.049  -8.784  1.00 93.42           C
ATOM   2491  HD1 PHE A 170     -11.873  14.274  -9.008  1.00 93.42           H
ATOM   2492  CD2 PHE A 170      -8.948  15.895  -8.955  1.00 93.42           C
ATOM   2493  HD2 PHE A 170      -7.925  15.798  -9.318  1.00 93.42           H
ATOM   2494  CE1 PHE A 170     -11.518  16.184  -8.019  1.00 93.42           C
ATOM   2495  HE1 PHE A 170     -12.542  16.281  -7.657  1.00 93.42           H
ATOM   2496  CE2 PHE A 170      -9.327  17.030  -8.191  1.00 93.42           C
ATOM   2497  HE2 PHE A 170      -8.593  17.805  -7.967  1.00 93.42           H
ATOM   2498  CZ  PHE A 170     -10.604  17.151  -7.739  1.00 93.42           C
ATOM   2499  HZ  PHE A 170     -10.894  18.022  -7.152  1.00 93.42           H
ATOM   2500  HN  PHE A 170      -8.627  11.743 -11.141  1.00 93.42           H
ATOM   2501  N   THR A 171     -10.529  11.337  -8.509  1.00 93.25           N
ATOM   2502  CA  THR A 171     -11.447  10.772  -7.534  1.00 93.25           C
ATOM   2503  C   THR A 171     -10.686   9.919  -6.518  1.00 93.25           C
ATOM   2504  O   THR A 171     -10.997   9.941  -5.328  1.00 93.25           O
ATOM   2505  HA  THR A 171     -11.909  11.591  -6.983  1.00 93.25           H
ATOM   2506  CB  THR A 171     -12.524   9.996  -8.294  1.00 93.25           C
ATOM   2507  HB  THR A 171     -12.103   9.111  -8.771  1.00 93.25           H
ATOM   2508  OG1 THR A 171     -13.089  10.961  -9.178  1.00 93.25           O
ATOM   2509  HG1 THR A 171     -12.609  10.944 -10.055  1.00 93.25           H
ATOM   2510  CG2 THR A 171     -13.692   9.584  -7.396  1.00 93.25           C
ATOM   2511 1HG2 THR A 171     -14.156  10.475  -6.972  1.00 93.25           H
ATOM   2512 2HG2 THR A 171     -13.325   8.948  -6.591  1.00 93.25           H
ATOM   2513 3HG2 THR A 171     -14.428   9.037  -7.985  1.00 93.25           H
ATOM   2514  HN  THR A 171     -10.710  11.082  -9.458  1.00 93.25           H
ATOM   2515  N   ILE A 172      -9.704   9.187  -7.024  1.00 93.90           N
ATOM   2516  CA  ILE A 172      -8.921   8.299  -6.181  1.00 93.90           C
ATOM   2517  C   ILE A 172      -8.163   9.127  -5.141  1.00 93.90           C
ATOM   2518  O   ILE A 172      -8.153   8.788  -3.959  1.00 93.90           O
ATOM   2519  HA  ILE A 172      -9.619   7.645  -5.658  1.00 93.90           H
ATOM   2520  CB  ILE A 172      -8.018   7.408  -7.035  1.00 93.90           C
ATOM   2521  HB  ILE A 172      -7.543   8.030  -7.794  1.00 93.90           H
ATOM   2522  CG1 ILE A 172      -8.835   6.344  -7.770  1.00 93.90           C
ATOM   2523 1HG1 ILE A 172      -9.198   5.602  -7.058  1.00 93.90           H
ATOM   2524 2HG1 ILE A 172      -9.712   6.804  -8.226  1.00 93.90           H
ATOM   2525  CG2 ILE A 172      -6.901   6.791  -6.191  1.00 93.90           C
ATOM   2526 1HG2 ILE A 172      -6.295   7.585  -5.754  1.00 93.90           H
ATOM   2527 2HG2 ILE A 172      -7.337   6.187  -5.396  1.00 93.90           H
ATOM   2528 3HG2 ILE A 172      -6.274   6.162  -6.823  1.00 93.90           H
ATOM   2529  CD1 ILE A 172      -7.996   5.655  -8.848  1.00 93.90           C
ATOM   2530 1HD1 ILE A 172      -7.655   6.396  -9.572  1.00 93.90           H
ATOM   2531 2HD1 ILE A 172      -7.133   5.176  -8.386  1.00 93.90           H
ATOM   2532 3HD1 ILE A 172      -8.601   4.903  -9.355  1.00 93.90           H
ATOM   2533  HN  ILE A 172      -9.442   9.194  -7.988  1.00 93.90           H
ATOM   2534  N   TRP A 173      -7.545  10.198  -5.620  1.00 91.88           N
ATOM   2535  CA  TRP A 173      -6.707  11.022  -4.767  1.00 91.88           C
ATOM   2536  C   TRP A 173      -7.595  11.636  -3.683  1.00 91.88           C
ATOM   2537  O   TRP A 173      -7.223  11.658  -2.510  1.00 91.88           O
ATOM   2538  HA  TRP A 173      -5.956  10.376  -4.312  1.00 91.88           H
ATOM   2539  CB  TRP A 173      -5.954  12.071  -5.587  1.00 91.88           C
ATOM   2540 1HB  TRP A 173      -6.635  12.502  -6.321  1.00 91.88           H
ATOM   2541 2HB  TRP A 173      -5.644  12.881  -4.926  1.00 91.88           H
ATOM   2542  CG  TRP A 173      -4.723  11.526  -6.315  1.00 91.88           C
ATOM   2543  CD1 TRP A 173      -4.561  11.333  -7.631  1.00 91.88           C
ATOM   2544  HD1 TRP A 173      -5.321  11.550  -8.381  1.00 91.88           H
ATOM   2545  CD2 TRP A 173      -3.481  11.110  -5.709  1.00 91.88           C
ATOM   2546  NE1 TRP A 173      -3.310  10.824  -7.917  1.00 91.88           N
ATOM   2547  HE1 TRP A 173      -2.956  10.598  -8.824  1.00 91.88           H
ATOM   2548  CE2 TRP A 173      -2.632  10.685  -6.711  1.00 91.88           C
ATOM   2549  CE3 TRP A 173      -3.087  11.094  -4.360  1.00 91.88           C
ATOM   2550  HE3 TRP A 173      -3.738  11.425  -3.551  1.00 91.88           H
ATOM   2551  CZ2 TRP A 173      -1.337  10.212  -6.469  1.00 91.88           C
ATOM   2552  HZ2 TRP A 173      -0.686   9.881  -7.279  1.00 91.88           H
ATOM   2553  CZ3 TRP A 173      -1.789  10.619  -4.135  1.00 91.88           C
ATOM   2554  HZ3 TRP A 173      -1.433  10.585  -3.105  1.00 91.88           H
ATOM   2555  CH2 TRP A 173      -0.923  10.187  -5.132  1.00 91.88           C
ATOM   2556  HH2 TRP A 173       0.074   9.830  -4.875  1.00 91.88           H
ATOM   2557  HN  TRP A 173      -7.611  10.503  -6.570  1.00 91.88           H
ATOM   2558  N   VAL A 174      -8.751  12.119  -4.113  1.00 95.52           N
ATOM   2559  CA  VAL A 174      -9.684  12.753  -3.197  1.00 95.52           C
ATOM   2560  C   VAL A 174     -10.119  11.740  -2.136  1.00 95.52           C
ATOM   2561  O   VAL A 174     -10.147  12.055  -0.947  1.00 95.52           O
ATOM   2562  HA  VAL A 174      -9.158  13.572  -2.706  1.00 95.52           H
ATOM   2563  CB  VAL A 174     -10.861  13.345  -3.976  1.00 95.52           C
ATOM   2564  HB  VAL A 174     -11.281  12.556  -4.599  1.00 95.52           H
ATOM   2565  CG1 VAL A 174     -11.959  13.829  -3.026  1.00 95.52           C
ATOM   2566 1HG1 VAL A 174     -12.320  12.990  -2.431  1.00 95.52           H
ATOM   2567 2HG1 VAL A 174     -11.555  14.596  -2.365  1.00 95.52           H
ATOM   2568 3HG1 VAL A 174     -12.783  14.245  -3.606  1.00 95.52           H
ATOM   2569  CG2 VAL A 174     -10.396  14.474  -4.897  1.00 95.52           C
ATOM   2570 1HG2 VAL A 174      -9.938  15.264  -4.302  1.00 95.52           H
ATOM   2571 2HG2 VAL A 174      -9.666  14.086  -5.608  1.00 95.52           H
ATOM   2572 3HG2 VAL A 174     -11.252  14.877  -5.439  1.00 95.52           H
ATOM   2573  HN  VAL A 174      -9.053  12.082  -5.065  1.00 95.52           H
ATOM   2574  N   LEU A 175     -10.446  10.545  -2.604  1.00 89.94           N
ATOM   2575  CA  LEU A 175     -10.941   9.504  -1.718  1.00 89.94           C
ATOM   2576  C   LEU A 175      -9.858   9.155  -0.695  1.00 89.94           C
ATOM   2577  O   LEU A 175     -10.136   9.062   0.500  1.00 89.94           O
ATOM   2578  HA  LEU A 175     -11.801   9.909  -1.186  1.00 89.94           H
ATOM   2579  CB  LEU A 175     -11.433   8.302  -2.527  1.00 89.94           C
ATOM   2580 1HB  LEU A 175     -12.202   8.645  -3.219  1.00 89.94           H
ATOM   2581 2HB  LEU A 175     -10.605   7.931  -3.129  1.00 89.94           H
ATOM   2582  CG  LEU A 175     -12.001   7.135  -1.715  1.00 89.94           C
ATOM   2583  HG  LEU A 175     -11.253   6.835  -0.981  1.00 89.94           H
ATOM   2584  CD1 LEU A 175     -13.249   7.562  -0.941  1.00 89.94           C
ATOM   2585 1HD1 LEU A 175     -12.994   8.371  -0.257  1.00 89.94           H
ATOM   2586 2HD1 LEU A 175     -14.012   7.904  -1.641  1.00 89.94           H
ATOM   2587 3HD1 LEU A 175     -13.632   6.714  -0.373  1.00 89.94           H
ATOM   2588  CD2 LEU A 175     -12.267   5.924  -2.611  1.00 89.94           C
ATOM   2589 1HD2 LEU A 175     -12.987   6.194  -3.383  1.00 89.94           H
ATOM   2590 2HD2 LEU A 175     -11.335   5.604  -3.077  1.00 89.94           H
ATOM   2591 3HD2 LEU A 175     -12.670   5.109  -2.009  1.00 89.94           H
ATOM   2592  HN  LEU A 175     -10.379  10.283  -3.567  1.00 89.94           H
ATOM   2593  N   ALA A 176      -8.648   8.971  -1.201  1.00 94.92           N
ATOM   2594  CA  ALA A 176      -7.542   8.547  -0.359  1.00 94.92           C
ATOM   2595  C   ALA A 176      -7.278   9.614   0.705  1.00 94.92           C
ATOM   2596  O   ALA A 176      -6.996   9.289   1.858  1.00 94.92           O
ATOM   2597  HA  ALA A 176      -7.835   7.620   0.133  1.00 94.92           H
ATOM   2598  CB  ALA A 176      -6.313   8.275  -1.230  1.00 94.92           C
ATOM   2599 1HB  ALA A 176      -6.544   7.489  -1.949  1.00 94.92           H
ATOM   2600 2HB  ALA A 176      -6.036   9.185  -1.762  1.00 94.92           H
ATOM   2601 3HB  ALA A 176      -5.483   7.957  -0.598  1.00 94.92           H
ATOM   2602  HN  ALA A 176      -8.418   9.107  -2.164  1.00 94.92           H
ATOM   2603  N   ALA A 177      -7.378  10.865   0.281  1.00 94.84           N
ATOM   2604  CA  ALA A 177      -7.124  11.981   1.175  1.00 94.84           C
ATOM   2605  C   ALA A 177      -8.121  11.937   2.335  1.00 94.84           C
ATOM   2606  O   ALA A 177      -7.737  12.082   3.494  1.00 94.84           O
ATOM   2607  HA  ALA A 177      -6.114  11.867   1.570  1.00 94.84           H
ATOM   2608  CB  ALA A 177      -7.200  13.292   0.390  1.00 94.84           C
ATOM   2609 1HB  ALA A 177      -6.453  13.285  -0.403  1.00 94.84           H
ATOM   2610 2HB  ALA A 177      -8.193  13.396  -0.047  1.00 94.84           H
ATOM   2611 3HB  ALA A 177      -7.010  14.129   1.062  1.00 94.84           H
ATOM   2612  HN  ALA A 177      -7.627  11.120  -0.654  1.00 94.84           H
ATOM   2613  N   ALA A 178      -9.382  11.735   1.982  1.00 94.96           N
ATOM   2614  CA  ALA A 178     -10.444  11.729   2.973  1.00 94.96           C
ATOM   2615  C   ALA A 178     -10.205  10.588   3.964  1.00 94.96           C
ATOM   2616  O   ALA A 178     -10.486  10.725   5.153  1.00 94.96           O
ATOM   2617  HA  ALA A 178     -10.405  12.678   3.508  1.00 94.96           H
ATOM   2618  CB  ALA A 178     -11.798  11.616   2.269  1.00 94.96           C
ATOM   2619 1HB  ALA A 178     -11.932  12.465   1.599  1.00 94.96           H
ATOM   2620 2HB  ALA A 178     -11.833  10.690   1.694  1.00 94.96           H
ATOM   2621 3HB  ALA A 178     -12.595  11.611   3.013  1.00 94.96           H
ATOM   2622  HN  ALA A 178      -9.681  11.579   1.041  1.00 94.96           H
ATOM   2623  N   LEU A 179      -9.688   9.488   3.437  1.00 91.97           N
ATOM   2624  CA  LEU A 179      -9.472   8.300   4.246  1.00 91.97           C
ATOM   2625  C   LEU A 179      -8.282   8.534   5.178  1.00 91.97           C
ATOM   2626  O   LEU A 179      -8.006   7.717   6.055  1.00 91.97           O
ATOM   2627  HA  LEU A 179     -10.364   8.153   4.855  1.00 91.97           H
ATOM   2628  CB  LEU A 179      -9.322   7.065   3.355  1.00 91.97           C
ATOM   2629 1HB  LEU A 179      -8.544   7.265   2.619  1.00 91.97           H
ATOM   2630 2HB  LEU A 179      -8.973   6.237   3.972  1.00 91.97           H
ATOM   2631  CG  LEU A 179     -10.583   6.616   2.614  1.00 91.97           C
ATOM   2632  HG  LEU A 179     -10.998   7.478   2.092  1.00 91.97           H
ATOM   2633  CD1 LEU A 179     -10.251   5.563   1.555  1.00 91.97           C
ATOM   2634 1HD1 LEU A 179      -9.551   5.983   0.832  1.00 91.97           H
ATOM   2635 2HD1 LEU A 179      -9.799   4.695   2.035  1.00 91.97           H
ATOM   2636 3HD1 LEU A 179     -11.165   5.261   1.043  1.00 91.97           H
ATOM   2637  CD2 LEU A 179     -11.650   6.125   3.595  1.00 91.97           C
ATOM   2638 1HD2 LEU A 179     -11.260   5.282   4.164  1.00 91.97           H
ATOM   2639 2HD2 LEU A 179     -11.915   6.933   4.277  1.00 91.97           H
ATOM   2640 3HD2 LEU A 179     -12.536   5.812   3.042  1.00 91.97           H
ATOM   2641  HN  LEU A 179      -9.420   9.400   2.477  1.00 91.97           H
ATOM   2642  N   CYS A 180      -7.608   9.653   4.957  1.00 91.33           N
ATOM   2643  CA  CYS A 180      -6.418   9.975   5.726  1.00 91.33           C
ATOM   2644  C   CYS A 180      -6.825  10.897   6.877  1.00 91.33           C
ATOM   2645  O   CYS A 180      -6.000  11.240   7.723  1.00 91.33           O
ATOM   2646  HA  CYS A 180      -6.026   9.031   6.106  1.00 91.33           H
ATOM   2647  CB  CYS A 180      -5.331  10.601   4.850  1.00 91.33           C
ATOM   2648 1HB  CYS A 180      -5.714  11.501   4.369  1.00 91.33           H
ATOM   2649 2HB  CYS A 180      -4.485  10.905   5.468  1.00 91.33           H
ATOM   2650  SG  CYS A 180      -4.779   9.401   3.584  1.00 91.33           S
ATOM   2651  HG  CYS A 180      -5.635   9.789   2.643  1.00 91.33           H
ATOM   2652  HN  CYS A 180      -7.863  10.332   4.268  1.00 91.33           H
ATOM   2653  N   ILE A 181      -8.096  11.272   6.873  1.00 91.25           N
ATOM   2654  CA  ILE A 181      -8.604  12.207   7.861  1.00 91.25           C
ATOM   2655  C   ILE A 181      -8.311  11.670   9.264  1.00 91.25           C
ATOM   2656  O   ILE A 181      -7.808  12.398  10.119  1.00 91.25           O
ATOM   2657  HA  ILE A 181      -8.064  13.145   7.731  1.00 91.25           H
ATOM   2658  CB  ILE A 181     -10.085  12.499   7.612  1.00 91.25           C
ATOM   2659  HB  ILE A 181     -10.602  11.549   7.479  1.00 91.25           H
ATOM   2660  CG1 ILE A 181     -10.276  13.301   6.323  1.00 91.25           C
ATOM   2661 1HG1 ILE A 181      -9.840  14.293   6.441  1.00 91.25           H
ATOM   2662 2HG1 ILE A 181      -9.746  12.814   5.505  1.00 91.25           H
ATOM   2663  CG2 ILE A 181     -10.718  13.193   8.819  1.00 91.25           C
ATOM   2664 1HG2 ILE A 181     -10.631  12.550   9.695  1.00 91.25           H
ATOM   2665 2HG2 ILE A 181     -10.204  14.135   9.008  1.00 91.25           H
ATOM   2666 3HG2 ILE A 181     -11.771  13.388   8.615  1.00 91.25           H
ATOM   2667  CD1 ILE A 181     -11.760  13.429   5.972  1.00 91.25           C
ATOM   2668 1HD1 ILE A 181     -12.187  12.436   5.832  1.00 91.25           H
ATOM   2669 2HD1 ILE A 181     -12.282  13.938   6.782  1.00 91.25           H
ATOM   2670 3HD1 ILE A 181     -11.867  14.004   5.052  1.00 91.25           H
ATOM   2671  HN  ILE A 181      -8.772  10.948   6.211  1.00 91.25           H
ATOM   2672  N   PRO A 182      -8.617  10.392   9.524  1.00 92.67           N
ATOM   2673  CA  PRO A 182      -8.403   9.821  10.857  1.00 92.67           C
ATOM   2674  C   PRO A 182      -6.981  10.030  11.352  1.00 92.67           C
ATOM   2675  O   PRO A 182      -6.770  10.395  12.508  1.00 92.67           O
ATOM   2676  HA  PRO A 182      -9.036  10.326  11.587  1.00 92.67           H
ATOM   2677  CB  PRO A 182      -8.727   8.338  10.672  1.00 92.67           C
ATOM   2678 1HB  PRO A 182      -7.837   7.760  10.425  1.00 92.67           H
ATOM   2679 2HB  PRO A 182      -9.147   7.903  11.579  1.00 92.67           H
ATOM   2680  CG  PRO A 182      -9.734   8.336   9.528  1.00 92.67           C
ATOM   2681 1HG  PRO A 182      -9.797   7.361   9.045  1.00 92.67           H
ATOM   2682 2HG  PRO A 182     -10.741   8.572   9.874  1.00 92.67           H
ATOM   2683  CD  PRO A 182      -9.187   9.402   8.593  1.00 92.67           C
ATOM   2684 1HD  PRO A 182      -8.428   9.000   7.922  1.00 92.67           H
ATOM   2685 2HD  PRO A 182      -9.969   9.829   7.965  1.00 92.67           H
ATOM   2686  N   GLU A 183      -6.035   9.792  10.455  1.00 89.72           N
ATOM   2687  CA  GLU A 183      -4.629   9.878  10.810  1.00 89.72           C
ATOM   2688  C   GLU A 183      -4.271  11.309  11.219  1.00 89.72           C
ATOM   2689  O   GLU A 183      -3.510  11.517  12.162  1.00 89.72           O
ATOM   2690  HA  GLU A 183      -4.503   9.208  11.661  1.00 89.72           H
ATOM   2691  CB  GLU A 183      -3.743   9.399   9.659  1.00 89.72           C
ATOM   2692 1HB  GLU A 183      -4.173   9.714   8.709  1.00 89.72           H
ATOM   2693 2HB  GLU A 183      -2.723   9.753   9.809  1.00 89.72           H
ATOM   2694  CG  GLU A 183      -3.668   7.871   9.624  1.00 89.72           C
ATOM   2695 1HG  GLU A 183      -2.942   7.556   8.874  1.00 89.72           H
ATOM   2696 2HG  GLU A 183      -3.315   7.499  10.586  1.00 89.72           H
ATOM   2697  CD  GLU A 183      -5.035   7.262   9.307  1.00 89.72           C
ATOM   2698  OE1 GLU A 183      -5.227   6.080   9.664  1.00 89.72           O
ATOM   2699  OE2 GLU A 183      -5.858   7.993   8.714  1.00 89.72           O
ATOM   2700  HN  GLU A 183      -6.217   9.544   9.504  1.00 89.72           H
ATOM   2701  N   ILE A 184      -4.838  12.258  10.488  1.00 91.07           N
ATOM   2702  CA  ILE A 184      -4.532  13.660  10.715  1.00 91.07           C
ATOM   2703  C   ILE A 184      -4.955  14.047  12.133  1.00 91.07           C
ATOM   2704  O   ILE A 184      -4.271  14.822  12.799  1.00 91.07           O
ATOM   2705  HA  ILE A 184      -3.451  13.776  10.634  1.00 91.07           H
ATOM   2706  CB  ILE A 184      -5.164  14.529   9.626  1.00 91.07           C
ATOM   2707  HB  ILE A 184      -6.225  14.285   9.567  1.00 91.07           H
ATOM   2708  CG1 ILE A 184      -4.553  14.224   8.257  1.00 91.07           C
ATOM   2709 1HG1 ILE A 184      -3.523  14.581   8.227  1.00 91.07           H
ATOM   2710 2HG1 ILE A 184      -4.520  13.146   8.102  1.00 91.07           H
ATOM   2711  CG2 ILE A 184      -5.062  16.014   9.981  1.00 91.07           C
ATOM   2712 1HG2 ILE A 184      -5.581  16.199  10.922  1.00 91.07           H
ATOM   2713 2HG2 ILE A 184      -4.013  16.291  10.085  1.00 91.07           H
ATOM   2714 3HG2 ILE A 184      -5.518  16.609   9.191  1.00 91.07           H
ATOM   2715  CD1 ILE A 184      -5.360  14.883   7.137  1.00 91.07           C
ATOM   2716 1HD1 ILE A 184      -6.382  14.505   7.155  1.00 91.07           H
ATOM   2717 2HD1 ILE A 184      -5.369  15.963   7.282  1.00 91.07           H
ATOM   2718 3HD1 ILE A 184      -4.904  14.650   6.175  1.00 91.07           H
ATOM   2719  HN  ILE A 184      -5.494  12.082   9.754  1.00 91.07           H
ATOM   2720  N   LEU A 185      -6.081  13.489  12.554  1.00 91.38           N
ATOM   2721  CA  LEU A 185      -6.712  13.916  13.791  1.00 91.38           C
ATOM   2722  C   LEU A 185      -5.989  13.273  14.976  1.00 91.38           C
ATOM   2723  O   LEU A 185      -5.634  13.954  15.936  1.00 91.38           O
ATOM   2724  HA  LEU A 185      -6.594  14.998  13.861  1.00 91.38           H
ATOM   2725  CB  LEU A 185      -8.214  13.626  13.755  1.00 91.38           C
ATOM   2726 1HB  LEU A 185      -8.354  12.568  13.532  1.00 91.38           H
ATOM   2727 2HB  LEU A 185      -8.621  13.798  14.751  1.00 91.38           H
ATOM   2728  CG  LEU A 185      -9.031  14.442  12.751  1.00 91.38           C
ATOM   2729  HG  LEU A 185      -8.642  14.245  11.753  1.00 91.38           H
ATOM   2730  CD1 LEU A 185     -10.499  14.010  12.759  1.00 91.38           C
ATOM   2731 1HD1 LEU A 185     -10.568  12.956  12.490  1.00 91.38           H
ATOM   2732 2HD1 LEU A 185     -10.917  14.159  13.754  1.00 91.38           H
ATOM   2733 3HD1 LEU A 185     -11.057  14.606  12.037  1.00 91.38           H
ATOM   2734  CD2 LEU A 185      -8.874  15.942  13.009  1.00 91.38           C
ATOM   2735 1HD2 LEU A 185      -9.221  16.177  14.015  1.00 91.38           H
ATOM   2736 2HD2 LEU A 185      -7.825  16.220  12.913  1.00 91.38           H
ATOM   2737 3HD2 LEU A 185      -9.466  16.499  12.282  1.00 91.38           H
ATOM   2738  HN  LEU A 185      -6.560  12.759  12.066  1.00 91.38           H
ATOM   2739  N   TYR A 186      -5.793  11.966  14.869  1.00 91.35           N
ATOM   2740  CA  TYR A 186      -5.528  11.152  16.043  1.00 91.35           C
ATOM   2741  C   TYR A 186      -4.062  10.717  16.089  1.00 91.35           C
ATOM   2742  O   TYR A 186      -3.647  10.018  17.012  1.00 91.35           O
ATOM   2743  HA  TYR A 186      -5.750  11.751  16.926  1.00 91.35           H
ATOM   2744  CB  TYR A 186      -6.412   9.910  15.902  1.00 91.35           C
ATOM   2745 1HB  TYR A 186      -6.088   9.344  15.029  1.00 91.35           H
ATOM   2746 2HB  TYR A 186      -6.261   9.269  16.771  1.00 91.35           H
ATOM   2747  CG  TYR A 186      -7.904  10.220  15.767  1.00 91.35           C
ATOM   2748  CD1 TYR A 186      -8.508  11.098  16.644  1.00 91.35           C
ATOM   2749  HD1 TYR A 186      -7.923  11.570  17.432  1.00 91.35           H
ATOM   2750  CD2 TYR A 186      -8.645   9.622  14.768  1.00 91.35           C
ATOM   2751  HD2 TYR A 186      -8.167   8.928  14.076  1.00 91.35           H
ATOM   2752  CE1 TYR A 186      -9.913  11.389  16.516  1.00 91.35           C
ATOM   2753  HE1 TYR A 186     -10.403  12.081  17.202  1.00 91.35           H
ATOM   2754  CE2 TYR A 186     -10.049   9.913  14.641  1.00 91.35           C
ATOM   2755  HE2 TYR A 186     -10.646   9.448  13.857  1.00 91.35           H
ATOM   2756  CZ  TYR A 186     -10.614  10.783  15.521  1.00 91.35           C
ATOM   2757  OH  TYR A 186     -11.940  11.059  15.401  1.00 91.35           O
ATOM   2758  HH  TYR A 186     -12.334  10.524  14.653  1.00 91.35           H
ATOM   2759  HN  TYR A 186      -5.813  11.467  14.004  1.00 91.35           H
ATOM   2760  N   SER A 187      -3.318  11.150  15.082  1.00 92.48           N
ATOM   2761  CA  SER A 187      -1.879  10.946  15.073  1.00 92.48           C
ATOM   2762  C   SER A 187      -1.221  11.813  16.147  1.00 92.48           C
ATOM   2763  O   SER A 187      -1.363  13.035  16.136  1.00 92.48           O
ATOM   2764  HA  SER A 187      -1.736   9.888  15.295  1.00 92.48           H
ATOM   2765  CB  SER A 187      -1.287  11.262  13.698  1.00 92.48           C
ATOM   2766 1HB  SER A 187      -1.539  12.286  13.422  1.00 92.48           H
ATOM   2767 2HB  SER A 187      -0.199  11.205  13.750  1.00 92.48           H
ATOM   2768  OG  SER A 187      -1.761  10.369  12.694  1.00 92.48           O
ATOM   2769  HG  SER A 187      -2.278  10.875  12.003  1.00 92.48           H
ATOM   2770  HN  SER A 187      -3.681  11.631  14.284  1.00 92.48           H
ATOM   2771  N   GLN A 188      -0.515  11.148  17.050  1.00 85.63           N
ATOM   2772  CA  GLN A 188       0.130  11.839  18.153  1.00 85.63           C
ATOM   2773  C   GLN A 188       1.483  11.196  18.464  1.00 85.63           C
ATOM   2774  O   GLN A 188       1.759  10.079  18.028  1.00 85.63           O
ATOM   2775  HA  GLN A 188       0.277  12.862  17.809  1.00 85.63           H
ATOM   2776  CB  GLN A 188      -0.768  11.851  19.392  1.00 85.63           C
ATOM   2777 1HB  GLN A 188      -0.968  10.828  19.711  1.00 85.63           H
ATOM   2778 2HB  GLN A 188      -0.252  12.345  20.215  1.00 85.63           H
ATOM   2779  CG  GLN A 188      -2.088  12.569  19.105  1.00 85.63           C
ATOM   2780 1HG  GLN A 188      -1.887  13.540  18.652  1.00 85.63           H
ATOM   2781 2HG  GLN A 188      -2.670  11.995  18.384  1.00 85.63           H
ATOM   2782  CD  GLN A 188      -2.900  12.758  20.389  1.00 85.63           C
ATOM   2783  OE1 GLN A 188      -2.415  12.572  21.493  1.00 85.63           O
ATOM   2784  NE2 GLN A 188      -4.158  13.137  20.182  1.00 85.63           N
ATOM   2785 1HE2 GLN A 188      -4.492  13.272  19.250  1.00 85.63           H
ATOM   2786 2HE2 GLN A 188      -4.769  13.286  20.960  1.00 85.63           H
ATOM   2787  HN  GLN A 188      -0.380  10.157  17.035  1.00 85.63           H
ATOM   2788  N   ILE A 189       2.293  11.930  19.214  1.00 90.32           N
ATOM   2789  CA  ILE A 189       3.482  11.352  19.817  1.00 90.32           C
ATOM   2790  C   ILE A 189       3.148  10.868  21.230  1.00 90.32           C
ATOM   2791  O   ILE A 189       2.720  11.653  22.074  1.00 90.32           O
ATOM   2792  HA  ILE A 189       3.768  10.490  19.215  1.00 90.32           H
ATOM   2793  CB  ILE A 189       4.644  12.346  19.766  1.00 90.32           C
ATOM   2794  HB  ILE A 189       4.338  13.257  20.279  1.00 90.32           H
ATOM   2795  CG1 ILE A 189       4.975  12.729  18.322  1.00 90.32           C
ATOM   2796 1HG1 ILE A 189       5.324  11.851  17.780  1.00 90.32           H
ATOM   2797 2HG1 ILE A 189       4.073  13.077  17.819  1.00 90.32           H
ATOM   2798  CG2 ILE A 189       5.866  11.799  20.508  1.00 90.32           C
ATOM   2799 1HG2 ILE A 189       5.606  11.618  21.551  1.00 90.32           H
ATOM   2800 2HG2 ILE A 189       6.184  10.865  20.045  1.00 90.32           H
ATOM   2801 3HG2 ILE A 189       6.677  12.525  20.456  1.00 90.32           H
ATOM   2802  CD1 ILE A 189       6.045  13.822  18.277  1.00 90.32           C
ATOM   2803 1HD1 ILE A 189       5.683  14.707  18.799  1.00 90.32           H
ATOM   2804 2HD1 ILE A 189       6.953  13.461  18.759  1.00 90.32           H
ATOM   2805 3HD1 ILE A 189       6.261  14.076  17.239  1.00 90.32           H
ATOM   2806  HN  ILE A 189       2.147  12.899  19.412  1.00 90.32           H
ATOM   2807  N   LYS A 190       3.358   9.577  21.443  1.00 85.50           N
ATOM   2808  CA  LYS A 190       3.150   8.992  22.757  1.00 85.50           C
ATOM   2809  C   LYS A 190       4.497   8.553  23.334  1.00 85.50           C
ATOM   2810  O   LYS A 190       5.339   8.015  22.616  1.00 85.50           O
ATOM   2811  HA  LYS A 190       2.736   9.770  23.399  1.00 85.50           H
ATOM   2812  CB  LYS A 190       2.116   7.867  22.684  1.00 85.50           C
ATOM   2813 1HB  LYS A 190       1.208   8.232  22.204  1.00 85.50           H
ATOM   2814 2HB  LYS A 190       2.498   7.056  22.065  1.00 85.50           H
ATOM   2815  CG  LYS A 190       1.783   7.337  24.081  1.00 85.50           C
ATOM   2816 1HG  LYS A 190       2.691   6.969  24.559  1.00 85.50           H
ATOM   2817 2HG  LYS A 190       1.403   8.149  24.700  1.00 85.50           H
ATOM   2818  CD  LYS A 190       0.747   6.214  24.009  1.00 85.50           C
ATOM   2819 1HD  LYS A 190      -0.206   6.616  23.664  1.00 85.50           H
ATOM   2820 2HD  LYS A 190       1.062   5.470  23.278  1.00 85.50           H
ATOM   2821  CE  LYS A 190       0.562   5.550  25.374  1.00 85.50           C
ATOM   2822 1HE  LYS A 190       1.531   5.420  25.856  1.00 85.50           H
ATOM   2823 2HE  LYS A 190      -0.031   6.195  26.022  1.00 85.50           H
ATOM   2824  NZ  LYS A 190      -0.105   4.237  25.226  1.00 85.50           N
ATOM   2825 1HZ  LYS A 190      -0.206   3.805  26.138  1.00 85.50           H
ATOM   2826 2HZ  LYS A 190      -1.021   4.369  24.811  1.00 85.50           H
ATOM   2827 3HZ  LYS A 190       0.455   3.639  24.629  1.00 85.50           H
ATOM   2828  HN  LYS A 190       3.664   8.936  20.739  1.00 85.50           H
ATOM   2829  N   GLU A 191       4.660   8.798  24.626  1.00 76.85           N
ATOM   2830  CA  GLU A 191       5.823   8.303  25.341  1.00 76.85           C
ATOM   2831  C   GLU A 191       5.516   6.947  25.980  1.00 76.85           C
ATOM   2832  O   GLU A 191       4.578   6.826  26.766  1.00 76.85           O
ATOM   2833  HA  GLU A 191       6.600   8.188  24.585  1.00 76.85           H
ATOM   2834  CB  GLU A 191       6.291   9.311  26.392  1.00 76.85           C
ATOM   2835 1HB  GLU A 191       6.377  10.299  25.941  1.00 76.85           H
ATOM   2836 2HB  GLU A 191       5.618   9.286  27.250  1.00 76.85           H
ATOM   2837  CG  GLU A 191       7.679   8.946  26.923  1.00 76.85           C
ATOM   2838 1HG  GLU A 191       7.639   7.976  27.419  1.00 76.85           H
ATOM   2839 2HG  GLU A 191       8.376   8.851  26.091  1.00 76.85           H
ATOM   2840  CD  GLU A 191       8.187  10.006  27.903  1.00 76.85           C
ATOM   2841  OE1 GLU A 191       9.259   9.760  28.498  1.00 76.85           O
ATOM   2842  OE2 GLU A 191       7.493  11.037  28.034  1.00 76.85           O
ATOM   2843  HN  GLU A 191       4.015   9.324  25.180  1.00 76.85           H
ATOM   2844  N   GLU A 192       6.324   5.961  25.619  1.00 76.59           N
ATOM   2845  CA  GLU A 192       6.144   4.617  26.139  1.00 76.59           C
ATOM   2846  C   GLU A 192       7.471   4.070  26.668  1.00 76.59           C
ATOM   2847  O   GLU A 192       8.422   3.894  25.907  1.00 76.59           O
ATOM   2848  HA  GLU A 192       5.432   4.716  26.958  1.00 76.59           H
ATOM   2849  CB  GLU A 192       5.556   3.691  25.072  1.00 76.59           C
ATOM   2850 1HB  GLU A 192       4.677   4.156  24.625  1.00 76.59           H
ATOM   2851 2HB  GLU A 192       6.325   3.434  24.344  1.00 76.59           H
ATOM   2852  CG  GLU A 192       5.089   2.371  25.689  1.00 76.59           C
ATOM   2853 1HG  GLU A 192       4.848   1.661  24.898  1.00 76.59           H
ATOM   2854 2HG  GLU A 192       5.897   1.933  26.275  1.00 76.59           H
ATOM   2855  CD  GLU A 192       3.864   2.585  26.581  1.00 76.59           C
ATOM   2856  OE1 GLU A 192       3.579   1.670  27.383  1.00 76.59           O
ATOM   2857  OE2 GLU A 192       3.241   3.659  26.440  1.00 76.59           O
ATOM   2858  HN  GLU A 192       7.090   6.070  24.984  1.00 76.59           H
ATOM   2859  N   SER A 193       7.494   3.816  27.968  1.00 75.94           N
ATOM   2860  CA  SER A 193       8.669   3.238  28.598  1.00 75.94           C
ATOM   2861  C   SER A 193       9.895   4.109  28.316  1.00 75.94           C
ATOM   2862  O   SER A 193      10.997   3.594  28.132  1.00 75.94           O
ATOM   2863  HA  SER A 193       8.447   3.224  29.665  1.00 75.94           H
ATOM   2864  CB  SER A 193       8.909   1.809  28.108  1.00 75.94           C
ATOM   2865 1HB  SER A 193       9.146   1.825  27.044  1.00 75.94           H
ATOM   2866 2HB  SER A 193       9.775   1.390  28.621  1.00 75.94           H
ATOM   2867  OG  SER A 193       7.777   0.972  28.328  1.00 75.94           O
ATOM   2868  HG  SER A 193       7.907   0.093  27.870  1.00 75.94           H
ATOM   2869  HN  SER A 193       6.730   3.999  28.587  1.00 75.94           H
ATOM   2870  N   GLY A 194       9.662   5.413  28.291  1.00 84.04           N
ATOM   2871  CA  GLY A 194      10.745   6.363  28.097  1.00 84.04           C
ATOM   2872  C   GLY A 194      11.122   6.469  26.618  1.00 84.04           C
ATOM   2873  O   GLY A 194      12.104   7.123  26.270  1.00 84.04           O
ATOM   2874 1HA  GLY A 194      10.445   7.342  28.470  1.00 84.04           H
ATOM   2875 2HA  GLY A 194      11.614   6.053  28.676  1.00 84.04           H
ATOM   2876  HN  GLY A 194       8.756   5.821  28.400  1.00 84.04           H
ATOM   2877  N   ILE A 195      10.322   5.816  25.788  1.00 81.53           N
ATOM   2878  CA  ILE A 195      10.532   5.868  24.351  1.00 81.53           C
ATOM   2879  C   ILE A 195       9.393   6.655  23.701  1.00 81.53           C
ATOM   2880  O   ILE A 195       8.221   6.380  23.954  1.00 81.53           O
ATOM   2881  HA  ILE A 195      11.465   6.403  24.176  1.00 81.53           H
ATOM   2882  CB  ILE A 195      10.707   4.457  23.784  1.00 81.53           C
ATOM   2883  HB  ILE A 195       9.809   3.883  24.013  1.00 81.53           H
ATOM   2884  CG1 ILE A 195      11.883   3.740  24.450  1.00 81.53           C
ATOM   2885 1HG1 ILE A 195      12.806   4.285  24.250  1.00 81.53           H
ATOM   2886 2HG1 ILE A 195      11.745   3.733  25.531  1.00 81.53           H
ATOM   2887  CG2 ILE A 195      10.845   4.492  22.260  1.00 81.53           C
ATOM   2888 1HG2 ILE A 195       9.949   4.935  21.825  1.00 81.53           H
ATOM   2889 2HG2 ILE A 195      11.715   5.088  21.988  1.00 81.53           H
ATOM   2890 3HG2 ILE A 195      10.967   3.476  21.884  1.00 81.53           H
ATOM   2891  CD1 ILE A 195      12.011   2.304  23.937  1.00 81.53           C
ATOM   2892 1HD1 ILE A 195      11.096   1.756  24.160  1.00 81.53           H
ATOM   2893 2HD1 ILE A 195      12.174   2.316  22.859  1.00 81.53           H
ATOM   2894 3HD1 ILE A 195      12.855   1.818  24.427  1.00 81.53           H
ATOM   2895  HN  ILE A 195       9.544   5.261  26.081  1.00 81.53           H
ATOM   2896  N   ALA A 196       9.776   7.618  22.876  1.00 91.50           N
ATOM   2897  CA  ALA A 196       8.804   8.384  22.116  1.00 91.50           C
ATOM   2898  C   ALA A 196       8.341   7.560  20.912  1.00 91.50           C
ATOM   2899  O   ALA A 196       9.160   7.093  20.123  1.00 91.50           O
ATOM   2900  HA  ALA A 196       7.949   8.573  22.765  1.00 91.50           H
ATOM   2901  CB  ALA A 196       9.417   9.724  21.704  1.00 91.50           C
ATOM   2902 1HB  ALA A 196       9.702  10.282  22.596  1.00 91.50           H
ATOM   2903 2HB  ALA A 196      10.300   9.546  21.090  1.00 91.50           H
ATOM   2904 3HB  ALA A 196       8.687  10.298  21.134  1.00 91.50           H
ATOM   2905  HN  ALA A 196      10.730   7.877  22.724  1.00 91.50           H
ATOM   2906  N   ILE A 197       7.029   7.408  20.809  1.00 86.90           N
ATOM   2907  CA  ILE A 197       6.448   6.625  19.731  1.00 86.90           C
ATOM   2908  C   ILE A 197       5.415   7.473  18.989  1.00 86.90           C
ATOM   2909  O   ILE A 197       4.552   8.091  19.611  1.00 86.90           O
ATOM   2910  HA  ILE A 197       7.252   6.376  19.039  1.00 86.90           H
ATOM   2911  CB  ILE A 197       5.890   5.305  20.269  1.00 86.90           C
ATOM   2912  HB  ILE A 197       5.119   5.535  21.005  1.00 86.90           H
ATOM   2913  CG1 ILE A 197       6.976   4.502  20.987  1.00 86.90           C
ATOM   2914 1HG1 ILE A 197       7.783   4.273  20.292  1.00 86.90           H
ATOM   2915 2HG1 ILE A 197       7.406   5.102  21.789  1.00 86.90           H
ATOM   2916  CG2 ILE A 197       5.222   4.498  19.153  1.00 86.90           C
ATOM   2917 1HG2 ILE A 197       4.403   5.076  18.726  1.00 86.90           H
ATOM   2918 2HG2 ILE A 197       5.955   4.277  18.377  1.00 86.90           H
ATOM   2919 3HG2 ILE A 197       4.834   3.565  19.563  1.00 86.90           H
ATOM   2920  CD1 ILE A 197       6.407   3.203  21.562  1.00 86.90           C
ATOM   2921 1HD1 ILE A 197       5.616   3.437  22.275  1.00 86.90           H
ATOM   2922 2HD1 ILE A 197       5.999   2.596  20.754  1.00 86.90           H
ATOM   2923 3HD1 ILE A 197       7.200   2.652  22.067  1.00 86.90           H
ATOM   2924  HN  ILE A 197       6.368   7.807  21.444  1.00 86.90           H
ATOM   2925  N   CYS A 198       5.536   7.477  17.670  1.00 92.43           N
ATOM   2926  CA  CYS A 198       4.502   8.049  16.825  1.00 92.43           C
ATOM   2927  C   CYS A 198       3.413   6.994  16.616  1.00 92.43           C
ATOM   2928  O   CYS A 198       3.644   5.981  15.957  1.00 92.43           O
ATOM   2929  HA  CYS A 198       4.105   8.914  17.357  1.00 92.43           H
ATOM   2930  CB  CYS A 198       5.071   8.552  15.497  1.00 92.43           C
ATOM   2931 1HB  CYS A 198       5.721   9.410  15.672  1.00 92.43           H
ATOM   2932 2HB  CYS A 198       5.683   7.777  15.037  1.00 92.43           H
ATOM   2933  SG  CYS A 198       3.708   9.022  14.369  1.00 92.43           S
ATOM   2934  HN  CYS A 198       6.321   7.098  17.179  1.00 92.43           H
ATOM   2935  N   THR A 199       2.251   7.268  17.189  1.00 90.64           N
ATOM   2936  CA  THR A 199       1.129   6.350  17.083  1.00 90.64           C
ATOM   2937  C   THR A 199      -0.184   7.124  16.960  1.00 90.64           C
ATOM   2938  O   THR A 199      -0.223   8.329  17.202  1.00 90.64           O
ATOM   2939  HA  THR A 199       1.245   5.769  16.168  1.00 90.64           H
ATOM   2940  CB  THR A 199       1.171   5.411  18.291  1.00 90.64           C
ATOM   2941  HB  THR A 199       2.179   5.031  18.454  1.00 90.64           H
ATOM   2942  OG1 THR A 199       0.182   4.427  18.001  1.00 90.64           O
ATOM   2943  HG1 THR A 199       0.239   3.679  18.662  1.00 90.64           H
ATOM   2944  CG2 THR A 199       0.666   6.081  19.571  1.00 90.64           C
ATOM   2945 1HG2 THR A 199      -0.366   6.402  19.430  1.00 90.64           H
ATOM   2946 2HG2 THR A 199       1.288   6.947  19.797  1.00 90.64           H
ATOM   2947 3HG2 THR A 199       0.717   5.372  20.397  1.00 90.64           H
ATOM   2948  HN  THR A 199       2.069   8.097  17.717  1.00 90.64           H
ATOM   2949  N   MET A 200      -1.228   6.400  16.585  1.00 89.34           N
ATOM   2950  CA  MET A 200      -2.576   6.937  16.655  1.00 89.34           C
ATOM   2951  C   MET A 200      -3.168   6.753  18.053  1.00 89.34           C
ATOM   2952  O   MET A 200      -3.097   5.665  18.623  1.00 89.34           O
ATOM   2953  HA  MET A 200      -2.480   8.000  16.430  1.00 89.34           H
ATOM   2954  CB  MET A 200      -3.462   6.229  15.628  1.00 89.34           C
ATOM   2955 1HB  MET A 200      -3.391   5.150  15.763  1.00 89.34           H
ATOM   2956 2HB  MET A 200      -4.505   6.503  15.792  1.00 89.34           H
ATOM   2957  CG  MET A 200      -3.051   6.599  14.201  1.00 89.34           C
ATOM   2958 1HG  MET A 200      -3.012   7.683  14.094  1.00 89.34           H
ATOM   2959 2HG  MET A 200      -2.049   6.222  13.994  1.00 89.34           H
ATOM   2960  SD  MET A 200      -4.213   5.912  13.033  1.00 89.34           S
ATOM   2961  CE  MET A 200      -5.657   6.887  13.424  1.00 89.34           C
ATOM   2962 1HE  MET A 200      -5.931   6.728  14.467  1.00 89.34           H
ATOM   2963 2HE  MET A 200      -5.438   7.942  13.263  1.00 89.34           H
ATOM   2964 3HE  MET A 200      -6.484   6.585  12.781  1.00 89.34           H
ATOM   2965  HN  MET A 200      -1.164   5.464  16.238  1.00 89.34           H
ATOM   2966  N   VAL A 201      -3.739   7.833  18.567  1.00 91.84           N
ATOM   2967  CA  VAL A 201      -4.451   7.774  19.832  1.00 91.84           C
ATOM   2968  C   VAL A 201      -5.919   8.138  19.603  1.00 91.84           C
ATOM   2969  O   VAL A 201      -6.229   9.260  19.203  1.00 91.84           O
ATOM   2970  HA  VAL A 201      -4.397   6.746  20.192  1.00 91.84           H
ATOM   2971  CB  VAL A 201      -3.765   8.674  20.861  1.00 91.84           C
ATOM   2972  HB  VAL A 201      -3.838   9.703  20.509  1.00 91.84           H
ATOM   2973  CG1 VAL A 201      -4.469   8.591  22.217  1.00 91.84           C
ATOM   2974 1HG1 VAL A 201      -5.506   8.911  22.109  1.00 91.84           H
ATOM   2975 2HG1 VAL A 201      -4.442   7.563  22.578  1.00 91.84           H
ATOM   2976 3HG1 VAL A 201      -3.961   9.240  22.930  1.00 91.84           H
ATOM   2977  CG2 VAL A 201      -2.281   8.325  20.992  1.00 91.84           C
ATOM   2978 1HG2 VAL A 201      -2.178   7.288  21.310  1.00 91.84           H
ATOM   2979 2HG2 VAL A 201      -1.790   8.460  20.028  1.00 91.84           H
ATOM   2980 3HG2 VAL A 201      -1.818   8.980  21.730  1.00 91.84           H
ATOM   2981  HN  VAL A 201      -3.720   8.735  18.134  1.00 91.84           H
ATOM   2982  N   TYR A 202      -6.784   7.170  19.866  1.00 91.83           N
ATOM   2983  CA  TYR A 202      -8.212   7.372  19.684  1.00 91.83           C
ATOM   2984  C   TYR A 202      -8.847   7.963  20.945  1.00 91.83           C
ATOM   2985  O   TYR A 202      -8.401   7.686  22.057  1.00 91.83           O
ATOM   2986  HA  TYR A 202      -8.351   8.067  18.856  1.00 91.83           H
ATOM   2987  CB  TYR A 202      -8.805   5.984  19.432  1.00 91.83           C
ATOM   2988 1HB  TYR A 202      -8.549   5.333  20.268  1.00 91.83           H
ATOM   2989 2HB  TYR A 202      -9.892   6.063  19.412  1.00 91.83           H
ATOM   2990  CG  TYR A 202      -8.332   5.332  18.132  1.00 91.83           C
ATOM   2991  CD1 TYR A 202      -8.981   5.607  16.945  1.00 91.83           C
ATOM   2992  HD1 TYR A 202      -9.831   6.289  16.935  1.00 91.83           H
ATOM   2993  CD2 TYR A 202      -7.255   4.469  18.145  1.00 91.83           C
ATOM   2994  HD2 TYR A 202      -6.742   4.251  19.082  1.00 91.83           H
ATOM   2995  CE1 TYR A 202      -8.535   4.993  15.721  1.00 91.83           C
ATOM   2996  HE1 TYR A 202      -9.039   5.201  14.778  1.00 91.83           H
ATOM   2997  CE2 TYR A 202      -6.809   3.855  16.921  1.00 91.83           C
ATOM   2998  HE2 TYR A 202      -5.960   3.171  16.918  1.00 91.83           H
ATOM   2999  CZ  TYR A 202      -7.471   4.147  15.770  1.00 91.83           C
ATOM   3000  OH  TYR A 202      -7.050   3.568  14.614  1.00 91.83           O
ATOM   3001  HH  TYR A 202      -7.587   3.911  13.843  1.00 91.83           H
ATOM   3002  HN  TYR A 202      -6.525   6.262  20.196  1.00 91.83           H
ATOM   3003  N   PRO A 203      -9.894   8.785  20.795  1.00 85.93           N
ATOM   3004  CA  PRO A 203     -10.526   9.420  21.954  1.00 85.93           C
ATOM   3005  C   PRO A 203     -11.260   8.419  22.832  1.00 85.93           C
ATOM   3006  O   PRO A 203     -11.723   7.387  22.349  1.00 85.93           O
ATOM   3007  HA  PRO A 203      -9.768   9.863  22.601  1.00 85.93           H
ATOM   3008  CB  PRO A 203     -11.484  10.439  21.332  1.00 85.93           C
ATOM   3009 1HB  PRO A 203     -12.377  10.574  21.941  1.00 85.93           H
ATOM   3010 2HB  PRO A 203     -11.017  11.418  21.230  1.00 85.93           H
ATOM   3011  CG  PRO A 203     -11.814   9.844  19.993  1.00 85.93           C
ATOM   3012 1HG  PRO A 203     -12.633   9.128  20.071  1.00 85.93           H
ATOM   3013 2HG  PRO A 203     -12.129  10.612  19.287  1.00 85.93           H
ATOM   3014  CD  PRO A 203     -10.552   9.173  19.535  1.00 85.93           C
ATOM   3015 1HD  PRO A 203     -10.763   8.307  18.908  1.00 85.93           H
ATOM   3016 2HD  PRO A 203      -9.929   9.849  18.948  1.00 85.93           H
ATOM   3017  N   SER A 204     -11.346   8.754  24.111  1.00 77.63           N
ATOM   3018  CA  SER A 204     -11.830   7.807  25.101  1.00 77.63           C
ATOM   3019  C   SER A 204     -13.230   7.322  24.721  1.00 77.63           C
ATOM   3020  O   SER A 204     -13.568   6.159  24.938  1.00 77.63           O
ATOM   3021  HA  SER A 204     -11.120   6.980  25.080  1.00 77.63           H
ATOM   3022  CB  SER A 204     -11.844   8.430  26.498  1.00 77.63           C
ATOM   3023 1HB  SER A 204     -12.343   7.753  27.192  1.00 77.63           H
ATOM   3024 2HB  SER A 204     -10.820   8.551  26.852  1.00 77.63           H
ATOM   3025  OG  SER A 204     -12.503   9.693  26.513  1.00 77.63           O
ATOM   3026  HG  SER A 204     -13.490   9.563  26.611  1.00 77.63           H
ATOM   3027  HN  SER A 204     -11.094   9.651  24.472  1.00 77.63           H
ATOM   3028  N   ASP A 205     -14.007   8.238  24.162  1.00 73.39           N
ATOM   3029  CA  ASP A 205     -15.401   7.955  23.862  1.00 73.39           C
ATOM   3030  C   ASP A 205     -15.481   7.069  22.618  1.00 73.39           C
ATOM   3031  O   ASP A 205     -15.059   7.474  21.535  1.00 73.39           O
ATOM   3032  HA  ASP A 205     -15.791   7.460  24.752  1.00 73.39           H
ATOM   3033  CB  ASP A 205     -16.175   9.243  23.576  1.00 73.39           C
ATOM   3034 1HB  ASP A 205     -15.671   9.808  22.791  1.00 73.39           H
ATOM   3035 2HB  ASP A 205     -17.170   8.999  23.204  1.00 73.39           H
ATOM   3036  CG  ASP A 205     -16.292  10.104  24.836  1.00 73.39           C
ATOM   3037  OD1 ASP A 205     -16.127   9.529  25.933  1.00 73.39           O
ATOM   3038  OD2 ASP A 205     -16.545  11.317  24.673  1.00 73.39           O
ATOM   3039  HN  ASP A 205     -13.700   9.157  23.915  1.00 73.39           H
ATOM   3040  N   GLU A 206     -16.025   5.877  22.813  1.00 76.56           N
ATOM   3041  CA  GLU A 206     -16.198   4.944  21.712  1.00 76.56           C
ATOM   3042  C   GLU A 206     -14.858   4.682  21.022  1.00 76.56           C
ATOM   3043  O   GLU A 206     -14.818   4.375  19.832  1.00 76.56           O
ATOM   3044  HA  GLU A 206     -16.566   4.025  22.167  1.00 76.56           H
ATOM   3045  CB  GLU A 206     -17.237   5.460  20.715  1.00 76.56           C
ATOM   3046 1HB  GLU A 206     -16.919   6.425  20.319  1.00 76.56           H
ATOM   3047 2HB  GLU A 206     -17.406   4.712  19.940  1.00 76.56           H
ATOM   3048  CG  GLU A 206     -18.587   5.688  21.397  1.00 76.56           C
ATOM   3049 1HG  GLU A 206     -18.717   4.967  22.204  1.00 76.56           H
ATOM   3050 2HG  GLU A 206     -18.608   6.679  21.849  1.00 76.56           H
ATOM   3051  CD  GLU A 206     -19.737   5.553  20.396  1.00 76.56           C
ATOM   3052  OE1 GLU A 206     -20.841   5.180  20.848  1.00 76.56           O
ATOM   3053  OE2 GLU A 206     -19.485   5.826  19.203  1.00 76.56           O
ATOM   3054  HN  GLU A 206     -16.344   5.546  23.701  1.00 76.56           H
ATOM   3055  N   SER A 207     -13.793   4.813  21.800  1.00 88.27           N
ATOM   3056  CA  SER A 207     -12.451   4.666  21.262  1.00 88.27           C
ATOM   3057  C   SER A 207     -12.337   3.348  20.493  1.00 88.27           C
ATOM   3058  O   SER A 207     -11.830   3.320  19.373  1.00 88.27           O
ATOM   3059  HA  SER A 207     -12.315   5.513  20.590  1.00 88.27           H
ATOM   3060  CB  SER A 207     -11.403   4.724  22.374  1.00 88.27           C
ATOM   3061 1HB  SER A 207     -10.421   4.494  21.960  1.00 88.27           H
ATOM   3062 2HB  SER A 207     -11.351   5.738  22.771  1.00 88.27           H
ATOM   3063  OG  SER A 207     -11.695   3.815  23.432  1.00 88.27           O
ATOM   3064  HG  SER A 207     -11.156   4.047  24.242  1.00 88.27           H
ATOM   3065  HN  SER A 207     -13.836   5.014  22.778  1.00 88.27           H
ATOM   3066  N   THR A 208     -12.818   2.287  21.126  1.00 87.67           N
ATOM   3067  CA  THR A 208     -12.749   0.964  20.528  1.00 87.67           C
ATOM   3068  C   THR A 208     -13.588   0.912  19.250  1.00 87.67           C
ATOM   3069  O   THR A 208     -13.165   0.339  18.248  1.00 87.67           O
ATOM   3070  HA  THR A 208     -11.716   0.771  20.240  1.00 87.67           H
ATOM   3071  CB  THR A 208     -13.184  -0.054  21.583  1.00 87.67           C
ATOM   3072  HB  THR A 208     -14.247   0.044  21.804  1.00 87.67           H
ATOM   3073  OG1 THR A 208     -12.304   0.182  22.679  1.00 87.67           O
ATOM   3074  HG1 THR A 208     -11.356   0.048  22.391  1.00 87.67           H
ATOM   3075  CG2 THR A 208     -12.882  -1.495  21.166  1.00 87.67           C
ATOM   3076 1HG2 THR A 208     -11.809  -1.610  21.011  1.00 87.67           H
ATOM   3077 2HG2 THR A 208     -13.410  -1.724  20.241  1.00 87.67           H
ATOM   3078 3HG2 THR A 208     -13.211  -2.177  21.950  1.00 87.67           H
ATOM   3079  HN  THR A 208     -13.247   2.321  22.028  1.00 87.67           H
ATOM   3080  N   LYS A 209     -14.764   1.519  19.327  1.00 83.37           N
ATOM   3081  CA  LYS A 209     -15.702   1.475  18.219  1.00 83.37           C
ATOM   3082  C   LYS A 209     -15.091   2.185  17.009  1.00 83.37           C
ATOM   3083  O   LYS A 209     -15.261   1.743  15.874  1.00 83.37           O
ATOM   3084  HA  LYS A 209     -15.856   0.427  17.962  1.00 83.37           H
ATOM   3085  CB  LYS A 209     -17.059   2.042  18.643  1.00 83.37           C
ATOM   3086 1HB  LYS A 209     -17.416   1.516  19.529  1.00 83.37           H
ATOM   3087 2HB  LYS A 209     -16.949   3.091  18.918  1.00 83.37           H
ATOM   3088  CG  LYS A 209     -18.085   1.909  17.516  1.00 83.37           C
ATOM   3089 1HG  LYS A 209     -17.726   2.430  16.629  1.00 83.37           H
ATOM   3090 2HG  LYS A 209     -18.198   0.859  17.244  1.00 83.37           H
ATOM   3091  CD  LYS A 209     -19.440   2.481  17.938  1.00 83.37           C
ATOM   3092 1HD  LYS A 209     -19.864   1.871  18.736  1.00 83.37           H
ATOM   3093 2HD  LYS A 209     -19.305   3.485  18.341  1.00 83.37           H
ATOM   3094  CE  LYS A 209     -20.408   2.527  16.754  1.00 83.37           C
ATOM   3095 1HE  LYS A 209     -19.909   2.955  15.885  1.00 83.37           H
ATOM   3096 2HE  LYS A 209     -20.708   1.515  16.483  1.00 83.37           H
ATOM   3097  NZ  LYS A 209     -21.604   3.331  17.093  1.00 83.37           N
ATOM   3098 1HZ  LYS A 209     -22.230   3.357  16.297  1.00 83.37           H
ATOM   3099 2HZ  LYS A 209     -22.080   2.911  17.884  1.00 83.37           H
ATOM   3100 3HZ  LYS A 209     -21.320   4.274  17.332  1.00 83.37           H
ATOM   3101  HN  LYS A 209     -15.077   2.032  20.126  1.00 83.37           H
ATOM   3102  N   LEU A 210     -14.391   3.274  17.294  1.00 89.48           N
ATOM   3103  CA  LEU A 210     -13.788   4.072  16.240  1.00 89.48           C
ATOM   3104  C   LEU A 210     -12.661   3.273  15.583  1.00 89.48           C
ATOM   3105  O   LEU A 210     -12.591   3.182  14.359  1.00 89.48           O
ATOM   3106  HA  LEU A 210     -14.557   4.262  15.493  1.00 89.48           H
ATOM   3107  CB  LEU A 210     -13.341   5.430  16.786  1.00 89.48           C
ATOM   3108 1HB  LEU A 210     -14.204   5.919  17.238  1.00 89.48           H
ATOM   3109 2HB  LEU A 210     -12.618   5.259  17.584  1.00 89.48           H
ATOM   3110  CG  LEU A 210     -12.720   6.390  15.770  1.00 89.48           C
ATOM   3111  HG  LEU A 210     -11.882   5.884  15.290  1.00 89.48           H
ATOM   3112  CD1 LEU A 210     -13.721   6.748  14.670  1.00 89.48           C
ATOM   3113 1HD1 LEU A 210     -14.030   5.840  14.150  1.00 89.48           H
ATOM   3114 2HD1 LEU A 210     -14.594   7.226  15.114  1.00 89.48           H
ATOM   3115 3HD1 LEU A 210     -13.254   7.431  13.961  1.00 89.48           H
ATOM   3116  CD2 LEU A 210     -12.160   7.634  16.462  1.00 89.48           C
ATOM   3117 1HD2 LEU A 210     -12.964   8.152  16.985  1.00 89.48           H
ATOM   3118 2HD2 LEU A 210     -11.393   7.338  17.177  1.00 89.48           H
ATOM   3119 3HD2 LEU A 210     -11.724   8.300  15.716  1.00 89.48           H
ATOM   3120  HN  LEU A 210     -14.235   3.612  18.222  1.00 89.48           H
ATOM   3121  N   LYS A 211     -11.805   2.714  16.427  1.00 93.94           N
ATOM   3122  CA  LYS A 211     -10.670   1.947  15.942  1.00 93.94           C
ATOM   3123  C   LYS A 211     -11.168   0.840  15.011  1.00 93.94           C
ATOM   3124  O   LYS A 211     -10.655   0.677  13.905  1.00 93.94           O
ATOM   3125  HA  LYS A 211     -10.039   2.624  15.367  1.00 93.94           H
ATOM   3126  CB  LYS A 211      -9.832   1.433  17.115  1.00 93.94           C
ATOM   3127 1HB  LYS A 211      -9.449   2.276  17.690  1.00 93.94           H
ATOM   3128 2HB  LYS A 211     -10.459   0.848  17.787  1.00 93.94           H
ATOM   3129  CG  LYS A 211      -8.665   0.575  16.620  1.00 93.94           C
ATOM   3130 1HG  LYS A 211      -9.049  -0.337  16.162  1.00 93.94           H
ATOM   3131 2HG  LYS A 211      -8.115   1.112  15.848  1.00 93.94           H
ATOM   3132  CD  LYS A 211      -7.722   0.216  17.770  1.00 93.94           C
ATOM   3133 1HD  LYS A 211      -7.326   1.127  18.218  1.00 93.94           H
ATOM   3134 2HD  LYS A 211      -8.276  -0.308  18.549  1.00 93.94           H
ATOM   3135  CE  LYS A 211      -6.568  -0.661  17.279  1.00 93.94           C
ATOM   3136 1HE  LYS A 211      -6.958  -1.605  16.898  1.00 93.94           H
ATOM   3137 2HE  LYS A 211      -6.057  -0.170  16.451  1.00 93.94           H
ATOM   3138  NZ  LYS A 211      -5.611  -0.920  18.377  1.00 93.94           N
ATOM   3139 1HZ  LYS A 211      -4.929  -1.608  18.077  1.00 93.94           H
ATOM   3140 2HZ  LYS A 211      -5.136  -0.058  18.622  1.00 93.94           H
ATOM   3141 3HZ  LYS A 211      -6.111  -1.271  19.187  1.00 93.94           H
ATOM   3142  HN  LYS A 211     -11.878   2.778  17.422  1.00 93.94           H
ATOM   3143  N   SER A 212     -12.162   0.107  15.493  1.00 91.44           N
ATOM   3144  CA  SER A 212     -12.675  -1.035  14.756  1.00 91.44           C
ATOM   3145  C   SER A 212     -13.154  -0.593  13.372  1.00 91.44           C
ATOM   3146  O   SER A 212     -12.941  -1.294  12.384  1.00 91.44           O
ATOM   3147  HA  SER A 212     -11.834  -1.723  14.668  1.00 91.44           H
ATOM   3148  CB  SER A 212     -13.812  -1.717  15.519  1.00 91.44           C
ATOM   3149 1HB  SER A 212     -14.627  -1.008  15.664  1.00 91.44           H
ATOM   3150 2HB  SER A 212     -14.208  -2.538  14.922  1.00 91.44           H
ATOM   3151  OG  SER A 212     -13.384  -2.214  16.784  1.00 91.44           O
ATOM   3152  HG  SER A 212     -13.488  -1.506  17.482  1.00 91.44           H
ATOM   3153  HN  SER A 212     -12.613   0.283  16.368  1.00 91.44           H
ATOM   3154  N   ALA A 213     -13.793   0.568  13.345  1.00 94.37           N
ATOM   3155  CA  ALA A 213     -14.329   1.098  12.103  1.00 94.37           C
ATOM   3156  C   ALA A 213     -13.176   1.407  11.146  1.00 94.37           C
ATOM   3157  O   ALA A 213     -13.239   1.071   9.964  1.00 94.37           O
ATOM   3158  HA  ALA A 213     -14.962   0.330  11.660  1.00 94.37           H
ATOM   3159  CB  ALA A 213     -15.185   2.331  12.402  1.00 94.37           C
ATOM   3160 1HB  ALA A 213     -16.006   2.051  13.062  1.00 94.37           H
ATOM   3161 2HB  ALA A 213     -14.572   3.090  12.886  1.00 94.37           H
ATOM   3162 3HB  ALA A 213     -15.587   2.728  11.470  1.00 94.37           H
ATOM   3163  HN  ALA A 213     -13.945   1.141  14.150  1.00 94.37           H
ATOM   3164  N   VAL A 214     -12.150   2.044  11.691  1.00 92.67           N
ATOM   3165  CA  VAL A 214     -11.017   2.465  10.886  1.00 92.67           C
ATOM   3166  C   VAL A 214     -10.356   1.235  10.260  1.00 92.67           C
ATOM   3167  O   VAL A 214     -10.025   1.239   9.075  1.00 92.67           O
ATOM   3168  HA  VAL A 214     -11.398   3.102  10.088  1.00 92.67           H
ATOM   3169  CB  VAL A 214     -10.051   3.295  11.734  1.00 92.67           C
ATOM   3170  HB  VAL A 214      -9.836   2.733  12.643  1.00 92.67           H
ATOM   3171  CG1 VAL A 214      -8.729   3.521  10.998  1.00 92.67           C
ATOM   3172 1HG1 VAL A 214      -8.265   2.559  10.780  1.00 92.67           H
ATOM   3173 2HG1 VAL A 214      -8.920   4.052  10.065  1.00 92.67           H
ATOM   3174 3HG1 VAL A 214      -8.062   4.114  11.623  1.00 92.67           H
ATOM   3175  CG2 VAL A 214     -10.686   4.625  12.144  1.00 92.67           C
ATOM   3176 1HG2 VAL A 214     -10.944   5.195  11.251  1.00 92.67           H
ATOM   3177 2HG2 VAL A 214     -11.587   4.434  12.726  1.00 92.67           H
ATOM   3178 3HG2 VAL A 214      -9.978   5.195  12.746  1.00 92.67           H
ATOM   3179  HN  VAL A 214     -12.086   2.272  12.663  1.00 92.67           H
ATOM   3180  N   LEU A 215     -10.185   0.211  11.084  1.00 92.56           N
ATOM   3181  CA  LEU A 215      -9.494  -0.991  10.650  1.00 92.56           C
ATOM   3182  C   LEU A 215     -10.337  -1.705   9.591  1.00 92.56           C
ATOM   3183  O   LEU A 215      -9.813  -2.150   8.572  1.00 92.56           O
ATOM   3184  HA  LEU A 215      -8.555  -0.680  10.191  1.00 92.56           H
ATOM   3185  CB  LEU A 215      -9.142  -1.870  11.852  1.00 92.56           C
ATOM   3186 1HB  LEU A 215     -10.043  -2.015  12.447  1.00 92.56           H
ATOM   3187 2HB  LEU A 215      -8.842  -2.851  11.484  1.00 92.56           H
ATOM   3188  CG  LEU A 215      -8.038  -1.341  12.769  1.00 92.56           C
ATOM   3189  HG  LEU A 215      -8.365  -0.387  13.183  1.00 92.56           H
ATOM   3190  CD1 LEU A 215      -7.802  -2.289  13.947  1.00 92.56           C
ATOM   3191 1HD1 LEU A 215      -8.721  -2.384  14.525  1.00 92.56           H
ATOM   3192 2HD1 LEU A 215      -7.506  -3.268  13.572  1.00 92.56           H
ATOM   3193 3HD1 LEU A 215      -7.013  -1.889  14.583  1.00 92.56           H
ATOM   3194  CD2 LEU A 215      -6.753  -1.074  11.982  1.00 92.56           C
ATOM   3195 1HD2 LEU A 215      -6.410  -2.000  11.521  1.00 92.56           H
ATOM   3196 2HD2 LEU A 215      -6.948  -0.333  11.208  1.00 92.56           H
ATOM   3197 3HD2 LEU A 215      -5.984  -0.699  12.658  1.00 92.56           H
ATOM   3198  HN  LEU A 215     -10.509   0.194  12.030  1.00 92.56           H
ATOM   3199  N   THR A 216     -11.629  -1.793   9.871  1.00 91.98           N
ATOM   3200  CA  THR A 216     -12.544  -2.476   8.972  1.00 91.98           C
ATOM   3201  C   THR A 216     -12.510  -1.831   7.585  1.00 91.98           C
ATOM   3202  O   THR A 216     -12.467  -2.529   6.573  1.00 91.98           O
ATOM   3203  HA  THR A 216     -12.206  -3.505   8.854  1.00 91.98           H
ATOM   3204  CB  THR A 216     -13.933  -2.465   9.613  1.00 91.98           C
ATOM   3205  HB  THR A 216     -14.305  -1.446   9.720  1.00 91.98           H
ATOM   3206  OG1 THR A 216     -13.760  -3.186  10.830  1.00 91.98           O
ATOM   3207  HG1 THR A 216     -13.680  -2.550  11.597  1.00 91.98           H
ATOM   3208  CG2 THR A 216     -14.948  -3.298   8.828  1.00 91.98           C
ATOM   3209 1HG2 THR A 216     -14.609  -4.333   8.779  1.00 91.98           H
ATOM   3210 2HG2 THR A 216     -15.041  -2.899   7.818  1.00 91.98           H
ATOM   3211 3HG2 THR A 216     -15.916  -3.256   9.326  1.00 91.98           H
ATOM   3212  HN  THR A 216     -12.051  -1.408  10.691  1.00 91.98           H
ATOM   3213  N   LEU A 217     -12.531  -0.506   7.583  1.00 88.76           N
ATOM   3214  CA  LEU A 217     -12.526   0.240   6.336  1.00 88.76           C
ATOM   3215  C   LEU A 217     -11.239  -0.069   5.568  1.00 88.76           C
ATOM   3216  O   LEU A 217     -11.255  -0.180   4.343  1.00 88.76           O
ATOM   3217  HA  LEU A 217     -13.373  -0.106   5.744  1.00 88.76           H
ATOM   3218  CB  LEU A 217     -12.739   1.732   6.604  1.00 88.76           C
ATOM   3219 1HB  LEU A 217     -13.553   1.839   7.321  1.00 88.76           H
ATOM   3220 2HB  LEU A 217     -11.841   2.127   7.078  1.00 88.76           H
ATOM   3221  CG  LEU A 217     -13.058   2.593   5.380  1.00 88.76           C
ATOM   3222  HG  LEU A 217     -12.335   2.358   4.599  1.00 88.76           H
ATOM   3223  CD1 LEU A 217     -14.446   2.266   4.826  1.00 88.76           C
ATOM   3224 1HD1 LEU A 217     -14.482   1.217   4.533  1.00 88.76           H
ATOM   3225 2HD1 LEU A 217     -15.197   2.456   5.592  1.00 88.76           H
ATOM   3226 3HD1 LEU A 217     -14.647   2.893   3.957  1.00 88.76           H
ATOM   3227  CD2 LEU A 217     -12.906   4.081   5.703  1.00 88.76           C
ATOM   3228 1HD2 LEU A 217     -13.590   4.350   6.508  1.00 88.76           H
ATOM   3229 2HD2 LEU A 217     -11.881   4.282   6.015  1.00 88.76           H
ATOM   3230 3HD2 LEU A 217     -13.138   4.671   4.817  1.00 88.76           H
ATOM   3231  HN  LEU A 217     -12.552   0.054   8.411  1.00 88.76           H
ATOM   3232  N   LYS A 218     -10.156  -0.199   6.319  1.00 86.14           N
ATOM   3233  CA  LYS A 218      -8.856  -0.452   5.720  1.00 86.14           C
ATOM   3234  C   LYS A 218      -8.883  -1.804   5.004  1.00 86.14           C
ATOM   3235  O   LYS A 218      -8.386  -1.928   3.886  1.00 86.14           O
ATOM   3236  HA  LYS A 218      -8.681   0.328   4.979  1.00 86.14           H
ATOM   3237  CB  LYS A 218      -7.750  -0.335   6.771  1.00 86.14           C
ATOM   3238 1HB  LYS A 218      -7.876   0.590   7.335  1.00 86.14           H
ATOM   3239 2HB  LYS A 218      -7.832  -1.156   7.483  1.00 86.14           H
ATOM   3240  CG  LYS A 218      -6.368  -0.356   6.117  1.00 86.14           C
ATOM   3241 1HG  LYS A 218      -6.256  -1.263   5.523  1.00 86.14           H
ATOM   3242 2HG  LYS A 218      -6.273   0.487   5.431  1.00 86.14           H
ATOM   3243  CD  LYS A 218      -5.261  -0.290   7.171  1.00 86.14           C
ATOM   3244 1HD  LYS A 218      -5.339   0.644   7.728  1.00 86.14           H
ATOM   3245 2HD  LYS A 218      -5.388  -1.100   7.889  1.00 86.14           H
ATOM   3246  CE  LYS A 218      -3.879  -0.388   6.522  1.00 86.14           C
ATOM   3247 1HE  LYS A 218      -3.837  -1.262   5.872  1.00 86.14           H
ATOM   3248 2HE  LYS A 218      -3.702   0.485   5.894  1.00 86.14           H
ATOM   3249  NZ  LYS A 218      -2.826  -0.483   7.558  1.00 86.14           N
ATOM   3250 1HZ  LYS A 218      -1.960  -0.795   7.132  1.00 86.14           H
ATOM   3251 2HZ  LYS A 218      -2.686   0.427   7.982  1.00 86.14           H
ATOM   3252 3HZ  LYS A 218      -3.110  -1.148   8.269  1.00 86.14           H
ATOM   3253  HN  LYS A 218     -10.156  -0.135   7.317  1.00 86.14           H
ATOM   3254  N   VAL A 219      -9.469  -2.783   5.678  1.00 91.03           N
ATOM   3255  CA  VAL A 219      -9.497  -4.138   5.156  1.00 91.03           C
ATOM   3256  C   VAL A 219     -10.360  -4.176   3.893  1.00 91.03           C
ATOM   3257  O   VAL A 219      -9.955  -4.736   2.876  1.00 91.03           O
ATOM   3258  HA  VAL A 219      -8.475  -4.409   4.890  1.00 91.03           H
ATOM   3259  CB  VAL A 219      -9.978  -5.106   6.238  1.00 91.03           C
ATOM   3260  HB  VAL A 219     -10.932  -4.739   6.617  1.00 91.03           H
ATOM   3261  CG1 VAL A 219     -10.209  -6.504   5.661  1.00 91.03           C
ATOM   3262 1HG1 VAL A 219     -10.964  -6.453   4.877  1.00 91.03           H
ATOM   3263 2HG1 VAL A 219      -9.276  -6.883   5.243  1.00 91.03           H
ATOM   3264 3HG1 VAL A 219     -10.550  -7.172   6.452  1.00 91.03           H
ATOM   3265  CG2 VAL A 219      -8.994  -5.152   7.409  1.00 91.03           C
ATOM   3266 1HG2 VAL A 219      -8.020  -5.484   7.052  1.00 91.03           H
ATOM   3267 2HG2 VAL A 219      -8.902  -4.158   7.846  1.00 91.03           H
ATOM   3268 3HG2 VAL A 219      -9.361  -5.848   8.164  1.00 91.03           H
ATOM   3269  HN  VAL A 219      -9.918  -2.661   6.563  1.00 91.03           H
ATOM   3270  N   ILE A 220     -11.535  -3.573   4.000  1.00 91.38           N
ATOM   3271  CA  ILE A 220     -12.518  -3.655   2.933  1.00 91.38           C
ATOM   3272  C   ILE A 220     -11.954  -2.994   1.674  1.00 91.38           C
ATOM   3273  O   ILE A 220     -11.884  -3.621   0.618  1.00 91.38           O
ATOM   3274  HA  ILE A 220     -12.685  -4.712   2.723  1.00 91.38           H
ATOM   3275  CB  ILE A 220     -13.855  -3.068   3.390  1.00 91.38           C
ATOM   3276  HB  ILE A 220     -13.665  -2.092   3.837  1.00 91.38           H
ATOM   3277  CG1 ILE A 220     -14.498  -3.942   4.469  1.00 91.38           C
ATOM   3278 1HG1 ILE A 220     -14.744  -4.918   4.052  1.00 91.38           H
ATOM   3279 2HG1 ILE A 220     -13.786  -4.110   5.277  1.00 91.38           H
ATOM   3280  CG2 ILE A 220     -14.791  -2.845   2.200  1.00 91.38           C
ATOM   3281 1HG2 ILE A 220     -14.327  -2.152   1.498  1.00 91.38           H
ATOM   3282 2HG2 ILE A 220     -14.979  -3.796   1.702  1.00 91.38           H
ATOM   3283 3HG2 ILE A 220     -15.734  -2.427   2.553  1.00 91.38           H
ATOM   3284  CD1 ILE A 220     -15.763  -3.285   5.025  1.00 91.38           C
ATOM   3285 1HD1 ILE A 220     -15.509  -2.319   5.462  1.00 91.38           H
ATOM   3286 2HD1 ILE A 220     -16.482  -3.140   4.218  1.00 91.38           H
ATOM   3287 3HD1 ILE A 220     -16.200  -3.927   5.790  1.00 91.38           H
ATOM   3288  HN  ILE A 220     -11.819  -3.037   4.795  1.00 91.38           H
ATOM   3289  N   LEU A 221     -11.567  -1.736   1.827  1.00 90.12           N
ATOM   3290  CA  LEU A 221     -11.178  -0.928   0.684  1.00 90.12           C
ATOM   3291  C   LEU A 221      -9.734  -1.256   0.301  1.00 90.12           C
ATOM   3292  O   LEU A 221      -9.333  -1.063  -0.846  1.00 90.12           O
ATOM   3293  HA  LEU A 221     -11.827  -1.204  -0.147  1.00 90.12           H
ATOM   3294  CB  LEU A 221     -11.416   0.556   0.971  1.00 90.12           C
ATOM   3295 1HB  LEU A 221     -10.847   0.830   1.859  1.00 90.12           H
ATOM   3296 2HB  LEU A 221     -11.011   1.135   0.142  1.00 90.12           H
ATOM   3297  CG  LEU A 221     -12.873   0.972   1.185  1.00 90.12           C
ATOM   3298  HG  LEU A 221     -13.250   0.456   2.067  1.00 90.12           H
ATOM   3299  CD1 LEU A 221     -12.979   2.474   1.460  1.00 90.12           C
ATOM   3300 1HD1 LEU A 221     -12.410   2.720   2.356  1.00 90.12           H
ATOM   3301 2HD1 LEU A 221     -12.577   3.028   0.611  1.00 90.12           H
ATOM   3302 3HD1 LEU A 221     -14.025   2.743   1.608  1.00 90.12           H
ATOM   3303  CD2 LEU A 221     -13.744   0.543   0.003  1.00 90.12           C
ATOM   3304 1HD2 LEU A 221     -13.377   1.013  -0.910  1.00 90.12           H
ATOM   3305 2HD2 LEU A 221     -13.703  -0.540  -0.105  1.00 90.12           H
ATOM   3306 3HD2 LEU A 221     -14.775   0.852   0.180  1.00 90.12           H
ATOM   3307  HN  LEU A 221     -11.517  -1.270   2.711  1.00 90.12           H
ATOM   3308  N   GLY A 222      -8.992  -1.747   1.282  1.00 88.72           N
ATOM   3309  CA  GLY A 222      -7.558  -1.922   1.122  1.00 88.72           C
ATOM   3310  C   GLY A 222      -7.244  -3.220   0.376  1.00 88.72           C
ATOM   3311  O   GLY A 222      -6.194  -3.339  -0.255  1.00 88.72           O
ATOM   3312 1HA  GLY A 222      -7.144  -1.075   0.575  1.00 88.72           H
ATOM   3313 2HA  GLY A 222      -7.078  -1.935   2.100  1.00 88.72           H
ATOM   3314  HN  GLY A 222      -9.354  -2.024   2.173  1.00 88.72           H
ATOM   3315  N   PHE A 223      -8.172  -4.160   0.472  1.00 83.83           N
ATOM   3316  CA  PHE A 223      -7.950  -5.490  -0.070  1.00 83.83           C
ATOM   3317  C   PHE A 223      -9.211  -6.020  -0.756  1.00 83.83           C
ATOM   3318  O   PHE A 223      -9.209  -6.265  -1.961  1.00 83.83           O
ATOM   3319  HA  PHE A 223      -7.146  -5.411  -0.801  1.00 83.83           H
ATOM   3320  CB  PHE A 223      -7.604  -6.401   1.110  1.00 83.83           C
ATOM   3321 1HB  PHE A 223      -6.783  -5.956   1.671  1.00 83.83           H
ATOM   3322 2HB  PHE A 223      -8.461  -6.449   1.782  1.00 83.83           H
ATOM   3323  CG  PHE A 223      -7.213  -7.824   0.704  1.00 83.83           C
ATOM   3324  CD1 PHE A 223      -8.041  -8.864   0.990  1.00 83.83           C
ATOM   3325  HD1 PHE A 223      -8.982  -8.685   1.509  1.00 83.83           H
ATOM   3326  CD2 PHE A 223      -6.039  -8.047   0.056  1.00 83.83           C
ATOM   3327  HD2 PHE A 223      -5.375  -7.213  -0.173  1.00 83.83           H
ATOM   3328  CE1 PHE A 223      -7.678 -10.184   0.613  1.00 83.83           C
ATOM   3329  HE1 PHE A 223      -8.341 -11.018   0.843  1.00 83.83           H
ATOM   3330  CE2 PHE A 223      -5.676  -9.367  -0.321  1.00 83.83           C
ATOM   3331  HE2 PHE A 223      -4.734  -9.547  -0.840  1.00 83.83           H
ATOM   3332  CZ  PHE A 223      -6.503 -10.408  -0.034  1.00 83.83           C
ATOM   3333  HZ  PHE A 223      -6.225 -11.421  -0.324  1.00 83.83           H
ATOM   3334  HN  PHE A 223      -9.062  -4.025   0.909  1.00 83.83           H
ATOM   3335  N   PHE A 224     -10.256  -6.182   0.041  1.00 84.64           N
ATOM   3336  CA  PHE A 224     -11.371  -7.029  -0.348  1.00 84.64           C
ATOM   3337  C   PHE A 224     -12.006  -6.535  -1.650  1.00 84.64           C
ATOM   3338  O   PHE A 224     -12.161  -7.302  -2.599  1.00 84.64           O
ATOM   3339  HA  PHE A 224     -10.976  -8.034  -0.497  1.00 84.64           H
ATOM   3340  CB  PHE A 224     -12.408  -6.949   0.774  1.00 84.64           C
ATOM   3341 1HB  PHE A 224     -11.898  -7.045   1.733  1.00 84.64           H
ATOM   3342 2HB  PHE A 224     -12.871  -5.962   0.757  1.00 84.64           H
ATOM   3343  CG  PHE A 224     -13.504  -8.012   0.685  1.00 84.64           C
ATOM   3344  CD1 PHE A 224     -14.716  -7.696   0.156  1.00 84.64           C
ATOM   3345  HD1 PHE A 224     -14.907  -6.686  -0.205  1.00 84.64           H
ATOM   3346  CD2 PHE A 224     -13.266  -9.273   1.136  1.00 84.64           C
ATOM   3347  HD2 PHE A 224     -12.295  -9.526   1.561  1.00 84.64           H
ATOM   3348  CE1 PHE A 224     -15.734  -8.683   0.074  1.00 84.64           C
ATOM   3349  HE1 PHE A 224     -16.706  -8.430  -0.350  1.00 84.64           H
ATOM   3350  CE2 PHE A 224     -14.284 -10.260   1.054  1.00 84.64           C
ATOM   3351  HE2 PHE A 224     -14.094 -11.271   1.415  1.00 84.64           H
ATOM   3352  CZ  PHE A 224     -15.496  -9.944   0.525  1.00 84.64           C
ATOM   3353  HZ  PHE A 224     -16.277 -10.702   0.461  1.00 84.64           H
ATOM   3354  HN  PHE A 224     -10.349  -5.747   0.937  1.00 84.64           H
ATOM   3355  N   LEU A 225     -12.356  -5.257  -1.652  1.00 90.04           N
ATOM   3356  CA  LEU A 225     -13.008  -4.662  -2.806  1.00 90.04           C
ATOM   3357  C   LEU A 225     -12.097  -4.799  -4.028  1.00 90.04           C
ATOM   3358  O   LEU A 225     -12.508  -5.335  -5.056  1.00 90.04           O
ATOM   3359  HA  LEU A 225     -13.922  -5.227  -2.992  1.00 90.04           H
ATOM   3360  CB  LEU A 225     -13.420  -3.220  -2.505  1.00 90.04           C
ATOM   3361 1HB  LEU A 225     -14.140  -3.232  -1.687  1.00 90.04           H
ATOM   3362 2HB  LEU A 225     -12.543  -2.679  -2.149  1.00 90.04           H
ATOM   3363  CG  LEU A 225     -14.028  -2.438  -3.671  1.00 90.04           C
ATOM   3364  HG  LEU A 225     -13.395  -2.583  -4.546  1.00 90.04           H
ATOM   3365  CD1 LEU A 225     -15.418  -2.973  -4.024  1.00 90.04           C
ATOM   3366 1HD1 LEU A 225     -15.342  -4.022  -4.308  1.00 90.04           H
ATOM   3367 2HD1 LEU A 225     -16.074  -2.878  -3.159  1.00 90.04           H
ATOM   3368 3HD1 LEU A 225     -15.827  -2.400  -4.855  1.00 90.04           H
ATOM   3369  CD2 LEU A 225     -14.050  -0.938  -3.373  1.00 90.04           C
ATOM   3370 1HD2 LEU A 225     -14.647  -0.753  -2.479  1.00 90.04           H
ATOM   3371 2HD2 LEU A 225     -13.032  -0.585  -3.209  1.00 90.04           H
ATOM   3372 3HD2 LEU A 225     -14.487  -0.406  -4.218  1.00 90.04           H
ATOM   3373  HN  LEU A 225     -12.202  -4.634  -0.886  1.00 90.04           H
ATOM   3374  N   PRO A 226     -10.849  -4.319  -3.939  1.00 90.58           N
ATOM   3375  CA  PRO A 226      -9.921  -4.416  -5.068  1.00 90.58           C
ATOM   3376  C   PRO A 226      -9.797  -5.837  -5.593  1.00 90.58           C
ATOM   3377  O   PRO A 226      -9.814  -6.060  -6.802  1.00 90.58           O
ATOM   3378  HA  PRO A 226     -10.294  -3.833  -5.911  1.00 90.58           H
ATOM   3379  CB  PRO A 226      -8.598  -3.905  -4.495  1.00 90.58           C
ATOM   3380 1HB  PRO A 226      -7.992  -4.719  -4.097  1.00 90.58           H
ATOM   3381 2HB  PRO A 226      -7.998  -3.404  -5.255  1.00 90.58           H
ATOM   3382  CG  PRO A 226      -9.037  -2.941  -3.398  1.00 90.58           C
ATOM   3383 1HG  PRO A 226      -8.243  -2.765  -2.673  1.00 90.58           H
ATOM   3384 2HG  PRO A 226      -9.306  -1.965  -3.801  1.00 90.58           H
ATOM   3385  CD  PRO A 226     -10.229  -3.652  -2.779  1.00 90.58           C
ATOM   3386 1HD  PRO A 226      -9.922  -4.372  -2.021  1.00 90.58           H
ATOM   3387 2HD  PRO A 226     -10.910  -2.953  -2.294  1.00 90.58           H
ATOM   3388  N   PHE A 227      -9.675  -6.770  -4.660  1.00 86.08           N
ATOM   3389  CA  PHE A 227      -9.419  -8.155  -5.015  1.00 86.08           C
ATOM   3390  C   PHE A 227     -10.581  -8.738  -5.822  1.00 86.08           C
ATOM   3391  O   PHE A 227     -10.368  -9.381  -6.848  1.00 86.08           O
ATOM   3392  HA  PHE A 227      -8.514  -8.171  -5.622  1.00 86.08           H
ATOM   3393  CB  PHE A 227      -9.281  -8.935  -3.706  1.00 86.08           C
ATOM   3394 1HB  PHE A 227      -8.485  -8.487  -3.110  1.00 86.08           H
ATOM   3395 2HB  PHE A 227     -10.203  -8.831  -3.134  1.00 86.08           H
ATOM   3396  CG  PHE A 227      -8.980 -10.422  -3.896  1.00 86.08           C
ATOM   3397  CD1 PHE A 227      -9.978 -11.339  -3.777  1.00 86.08           C
ATOM   3398  HD1 PHE A 227     -10.992 -11.013  -3.546  1.00 86.08           H
ATOM   3399  CD2 PHE A 227      -7.715 -10.829  -4.184  1.00 86.08           C
ATOM   3400  HD2 PHE A 227      -6.915 -10.094  -4.280  1.00 86.08           H
ATOM   3401  CE1 PHE A 227      -9.699 -12.720  -3.954  1.00 86.08           C
ATOM   3402  HE1 PHE A 227     -10.498 -13.454  -3.858  1.00 86.08           H
ATOM   3403  CE2 PHE A 227      -7.435 -12.210  -4.361  1.00 86.08           C
ATOM   3404  HE2 PHE A 227      -6.421 -12.536  -4.592  1.00 86.08           H
ATOM   3405  CZ  PHE A 227      -8.433 -13.126  -4.242  1.00 86.08           C
ATOM   3406  HZ  PHE A 227      -8.219 -14.186  -4.378  1.00 86.08           H
ATOM   3407  HN  PHE A 227      -9.748  -6.592  -3.678  1.00 86.08           H
ATOM   3408  N   VAL A 228     -11.785  -8.492  -5.326  1.00 92.12           N
ATOM   3409  CA  VAL A 228     -12.979  -9.020  -5.965  1.00 92.12           C
ATOM   3410  C   VAL A 228     -13.063  -8.489  -7.397  1.00 92.12           C
ATOM   3411  O   VAL A 228     -13.333  -9.246  -8.329  1.00 92.12           O
ATOM   3412  HA  VAL A 228     -12.882 -10.105  -5.998  1.00 92.12           H
ATOM   3413  CB  VAL A 228     -14.214  -8.680  -5.128  1.00 92.12           C
ATOM   3414  HB  VAL A 228     -14.200  -7.608  -4.930  1.00 92.12           H
ATOM   3415  CG1 VAL A 228     -15.500  -9.000  -5.893  1.00 92.12           C
ATOM   3416 1HG1 VAL A 228     -15.530  -8.416  -6.813  1.00 92.12           H
ATOM   3417 2HG1 VAL A 228     -15.524 -10.062  -6.135  1.00 92.12           H
ATOM   3418 3HG1 VAL A 228     -16.362  -8.748  -5.275  1.00 92.12           H
ATOM   3419  CG2 VAL A 228     -14.181  -9.406  -3.782  1.00 92.12           C
ATOM   3420 1HG2 VAL A 228     -14.160 -10.483  -3.951  1.00 92.12           H
ATOM   3421 2HG2 VAL A 228     -13.291  -9.107  -3.229  1.00 92.12           H
ATOM   3422 3HG2 VAL A 228     -15.071  -9.147  -3.207  1.00 92.12           H
ATOM   3423  HN  VAL A 228     -11.952  -7.945  -4.506  1.00 92.12           H
ATOM   3424  N   VAL A 229     -12.826  -7.192  -7.529  1.00 91.81           N
ATOM   3425  CA  VAL A 229     -12.959  -6.534  -8.817  1.00 91.81           C
ATOM   3426  C   VAL A 229     -11.940  -7.124  -9.794  1.00 91.81           C
ATOM   3427  O   VAL A 229     -12.277  -7.435 -10.936  1.00 91.81           O
ATOM   3428  HA  VAL A 229     -13.962  -6.740  -9.190  1.00 91.81           H
ATOM   3429  CB  VAL A 229     -12.817  -5.020  -8.649  1.00 91.81           C
ATOM   3430  HB  VAL A 229     -11.882  -4.827  -8.122  1.00 91.81           H
ATOM   3431  CG1 VAL A 229     -12.743  -4.321 -10.008  1.00 91.81           C
ATOM   3432 1HG1 VAL A 229     -11.881  -4.693 -10.561  1.00 91.81           H
ATOM   3433 2HG1 VAL A 229     -13.653  -4.526 -10.572  1.00 91.81           H
ATOM   3434 3HG1 VAL A 229     -12.643  -3.246  -9.859  1.00 91.81           H
ATOM   3435  CG2 VAL A 229     -13.959  -4.453  -7.802  1.00 91.81           C
ATOM   3436 1HG2 VAL A 229     -14.911  -4.663  -8.290  1.00 91.81           H
ATOM   3437 2HG2 VAL A 229     -13.945  -4.917  -6.816  1.00 91.81           H
ATOM   3438 3HG2 VAL A 229     -13.834  -3.375  -7.698  1.00 91.81           H
ATOM   3439  HN  VAL A 229     -12.549  -6.595  -6.776  1.00 91.81           H
ATOM   3440  N   MET A 230     -10.714  -7.262  -9.309  1.00 83.74           N
ATOM   3441  CA  MET A 230      -9.638  -7.784 -10.134  1.00 83.74           C
ATOM   3442  C   MET A 230      -9.937  -9.215 -10.585  1.00 83.74           C
ATOM   3443  O   MET A 230      -9.805  -9.538 -11.765  1.00 83.74           O
ATOM   3444  HA  MET A 230      -9.587  -7.126 -11.001  1.00 83.74           H
ATOM   3445  CB  MET A 230      -8.330  -7.762  -9.340  1.00 83.74           C
ATOM   3446 1HB  MET A 230      -8.502  -8.154  -8.338  1.00 83.74           H
ATOM   3447 2HB  MET A 230      -7.600  -8.415  -9.818  1.00 83.74           H
ATOM   3448  CG  MET A 230      -7.769  -6.342  -9.249  1.00 83.74           C
ATOM   3449 1HG  MET A 230      -7.713  -5.899 -10.243  1.00 83.74           H
ATOM   3450 2HG  MET A 230      -8.437  -5.715  -8.658  1.00 83.74           H
ATOM   3451  SD  MET A 230      -6.147  -6.373  -8.504  1.00 83.74           S
ATOM   3452  CE  MET A 230      -6.577  -6.866  -6.843  1.00 83.74           C
ATOM   3453 1HE  MET A 230      -7.250  -6.127  -6.408  1.00 83.74           H
ATOM   3454 2HE  MET A 230      -7.072  -7.837  -6.869  1.00 83.74           H
ATOM   3455 3HE  MET A 230      -5.673  -6.935  -6.239  1.00 83.74           H
ATOM   3456  HN  MET A 230     -10.453  -7.025  -8.374  1.00 83.74           H
ATOM   3457  N   ALA A 231     -10.335 -10.034  -9.623  1.00 89.24           N
ATOM   3458  CA  ALA A 231     -10.573 -11.443  -9.889  1.00 89.24           C
ATOM   3459  C   ALA A 231     -11.623 -11.578 -10.994  1.00 89.24           C
ATOM   3460  O   ALA A 231     -11.468 -12.387 -11.907  1.00 89.24           O
ATOM   3461  HA  ALA A 231      -9.636 -11.878 -10.235  1.00 89.24           H
ATOM   3462  CB  ALA A 231     -10.994 -12.143  -8.596  1.00 89.24           C
ATOM   3463 1HB  ALA A 231     -10.202 -12.043  -7.854  1.00 89.24           H
ATOM   3464 2HB  ALA A 231     -11.908 -11.686  -8.216  1.00 89.24           H
ATOM   3465 3HB  ALA A 231     -11.173 -13.199  -8.796  1.00 89.24           H
ATOM   3466  HN  ALA A 231     -10.494  -9.750  -8.677  1.00 89.24           H
ATOM   3467  N   CYS A 232     -12.668 -10.772 -10.875  1.00 89.40           N
ATOM   3468  CA  CYS A 232     -13.745 -10.795 -11.850  1.00 89.40           C
ATOM   3469  C   CYS A 232     -13.177 -10.362 -13.203  1.00 89.40           C
ATOM   3470  O   CYS A 232     -13.423 -11.011 -14.219  1.00 89.40           O
ATOM   3471  HA  CYS A 232     -14.107 -11.822 -11.893  1.00 89.40           H
ATOM   3472  CB  CYS A 232     -14.919  -9.915 -11.416  1.00 89.40           C
ATOM   3473 1HB  CYS A 232     -14.562  -8.918 -11.159  1.00 89.40           H
ATOM   3474 2HB  CYS A 232     -15.622  -9.799 -12.241  1.00 89.40           H
ATOM   3475  SG  CYS A 232     -15.765 -10.665  -9.977  1.00 89.40           S
ATOM   3476  HG  CYS A 232     -14.915 -10.208  -9.062  1.00 89.40           H
ATOM   3477  HN  CYS A 232     -12.785 -10.114 -10.131  1.00 89.40           H
ATOM   3478  N   CYS A 233     -12.429  -9.269 -13.173  1.00 87.45           N
ATOM   3479  CA  CYS A 233     -11.921  -8.676 -14.398  1.00 87.45           C
ATOM   3480  C   CYS A 233     -11.102  -9.733 -15.141  1.00 87.45           C
ATOM   3481  O   CYS A 233     -11.318  -9.971 -16.328  1.00 87.45           O
ATOM   3482  HA  CYS A 233     -12.790  -8.377 -14.985  1.00 87.45           H
ATOM   3483  CB  CYS A 233     -11.104  -7.413 -14.119  1.00 87.45           C
ATOM   3484 1HB  CYS A 233     -10.392  -7.601 -13.315  1.00 87.45           H
ATOM   3485 2HB  CYS A 233     -10.524  -7.142 -15.001  1.00 87.45           H
ATOM   3486  SG  CYS A 233     -12.218  -6.036 -13.657  1.00 87.45           S
ATOM   3487  HG  CYS A 233     -12.419  -6.435 -12.404  1.00 87.45           H
ATOM   3488  HN  CYS A 233     -12.170  -8.792 -12.333  1.00 87.45           H
ATOM   3489  N   TYR A 234     -10.178 -10.340 -14.410  1.00 74.28           N
ATOM   3490  CA  TYR A 234      -9.231 -11.261 -15.015  1.00 74.28           C
ATOM   3491  C   TYR A 234      -9.923 -12.556 -15.446  1.00 74.28           C
ATOM   3492  O   TYR A 234      -9.540 -13.167 -16.442  1.00 74.28           O
ATOM   3493  HA  TYR A 234      -8.805 -10.776 -15.894  1.00 74.28           H
ATOM   3494  CB  TYR A 234      -8.203 -11.583 -13.929  1.00 74.28           C
ATOM   3495 1HB  TYR A 234      -8.716 -11.667 -12.971  1.00 74.28           H
ATOM   3496 2HB  TYR A 234      -7.760 -12.557 -14.140  1.00 74.28           H
ATOM   3497  CG  TYR A 234      -7.085 -10.547 -13.803  1.00 74.28           C
ATOM   3498  CD1 TYR A 234      -6.137 -10.429 -14.799  1.00 74.28           C
ATOM   3499  HD1 TYR A 234      -6.185 -11.076 -15.675  1.00 74.28           H
ATOM   3500  CD2 TYR A 234      -7.024  -9.728 -12.693  1.00 74.28           C
ATOM   3501  HD2 TYR A 234      -7.773  -9.821 -11.906  1.00 74.28           H
ATOM   3502  CE1 TYR A 234      -5.085  -9.454 -14.680  1.00 74.28           C
ATOM   3503  HE1 TYR A 234      -4.329  -9.351 -15.460  1.00 74.28           H
ATOM   3504  CE2 TYR A 234      -5.972  -8.753 -12.574  1.00 74.28           C
ATOM   3505  HE2 TYR A 234      -5.913  -8.100 -11.703  1.00 74.28           H
ATOM   3506  CZ  TYR A 234      -5.054  -8.663 -13.574  1.00 74.28           C
ATOM   3507  OH  TYR A 234      -4.060  -7.742 -13.462  1.00 74.28           O
ATOM   3508  HH  TYR A 234      -4.256  -7.118 -12.705  1.00 74.28           H
ATOM   3509  HN  TYR A 234     -10.071 -10.212 -13.424  1.00 74.28           H
ATOM   3510  N   THR A 235     -10.931 -12.935 -14.674  1.00 84.68           N
ATOM   3511  CA  THR A 235     -11.725 -14.107 -15.002  1.00 84.68           C
ATOM   3512  C   THR A 235     -12.324 -13.969 -16.404  1.00 84.68           C
ATOM   3513  O   THR A 235     -12.276 -14.907 -17.198  1.00 84.68           O
ATOM   3514  HA  THR A 235     -11.067 -14.975 -15.020  1.00 84.68           H
ATOM   3515  CB  THR A 235     -12.778 -14.286 -13.907  1.00 84.68           C
ATOM   3516  HB  THR A 235     -13.473 -13.446 -13.893  1.00 84.68           H
ATOM   3517  OG1 THR A 235     -12.015 -14.472 -12.718  1.00 84.68           O
ATOM   3518  HG1 THR A 235     -12.066 -13.653 -12.147  1.00 84.68           H
ATOM   3519  CG2 THR A 235     -13.561 -15.592 -14.055  1.00 84.68           C
ATOM   3520 1HG2 THR A 235     -12.873 -16.436 -14.001  1.00 84.68           H
ATOM   3521 2HG2 THR A 235     -14.073 -15.602 -15.018  1.00 84.68           H
ATOM   3522 3HG2 THR A 235     -14.295 -15.669 -13.253  1.00 84.68           H
ATOM   3523  HN  THR A 235     -11.206 -12.459 -13.839  1.00 84.68           H
ATOM   3524  N   ILE A 236     -12.874 -12.792 -16.665  1.00 83.88           N
ATOM   3525  CA  ILE A 236     -13.509 -12.531 -17.945  1.00 83.88           C
ATOM   3526  C   ILE A 236     -12.437 -12.429 -19.031  1.00 83.88           C
ATOM   3527  O   ILE A 236     -12.637 -12.894 -20.152  1.00 83.88           O
ATOM   3528  HA  ILE A 236     -14.150 -13.383 -18.171  1.00 83.88           H
ATOM   3529  CB  ILE A 236     -14.411 -11.298 -17.853  1.00 83.88           C
ATOM   3530  HB  ILE A 236     -13.798 -10.448 -17.551  1.00 83.88           H
ATOM   3531  CG1 ILE A 236     -15.486 -11.483 -16.781  1.00 83.88           C
ATOM   3532 1HG1 ILE A 236     -16.244 -12.181 -17.137  1.00 83.88           H
ATOM   3533 2HG1 ILE A 236     -15.042 -11.923 -15.888  1.00 83.88           H
ATOM   3534  CG2 ILE A 236     -15.014 -10.957 -19.217  1.00 83.88           C
ATOM   3535 1HG2 ILE A 236     -14.213 -10.753 -19.928  1.00 83.88           H
ATOM   3536 2HG2 ILE A 236     -15.608 -11.799 -19.572  1.00 83.88           H
ATOM   3537 3HG2 ILE A 236     -15.650 -10.077 -19.124  1.00 83.88           H
ATOM   3538  CD1 ILE A 236     -16.143 -10.147 -16.426  1.00 83.88           C
ATOM   3539 1HD1 ILE A 236     -15.386  -9.460 -16.047  1.00 83.88           H
ATOM   3540 2HD1 ILE A 236     -16.606  -9.722 -17.317  1.00 83.88           H
ATOM   3541 3HD1 ILE A 236     -16.903 -10.308 -15.662  1.00 83.88           H
ATOM   3542  HN  ILE A 236     -12.889 -12.027 -16.021  1.00 83.88           H
ATOM   3543  N   ILE A 237     -11.321 -11.818 -18.661  1.00 79.08           N
ATOM   3544  CA  ILE A 237     -10.214 -11.655 -19.587  1.00 79.08           C
ATOM   3545  C   ILE A 237      -9.788 -13.028 -20.113  1.00 79.08           C
ATOM   3546  O   ILE A 237      -9.711 -13.237 -21.322  1.00 79.08           O
ATOM   3547  HA  ILE A 237     -10.575 -11.061 -20.427  1.00 79.08           H
ATOM   3548  CB  ILE A 237      -9.077 -10.868 -18.932  1.00 79.08           C
ATOM   3549  HB  ILE A 237      -8.948 -11.238 -17.915  1.00 79.08           H
ATOM   3550  CG1 ILE A 237      -9.427  -9.382 -18.831  1.00 79.08           C
ATOM   3551 1HG1 ILE A 237      -9.375  -8.925 -19.819  1.00 79.08           H
ATOM   3552 2HG1 ILE A 237     -10.453  -9.269 -18.481  1.00 79.08           H
ATOM   3553  CG2 ILE A 237      -7.756 -11.098 -19.668  1.00 79.08           C
ATOM   3554 1HG2 ILE A 237      -7.506 -12.158 -19.643  1.00 79.08           H
ATOM   3555 2HG2 ILE A 237      -7.855 -10.771 -20.703  1.00 79.08           H
ATOM   3556 3HG2 ILE A 237      -6.965 -10.527 -19.181  1.00 79.08           H
ATOM   3557  CD1 ILE A 237      -8.474  -8.658 -17.877  1.00 79.08           C
ATOM   3558 1HD1 ILE A 237      -8.547  -9.103 -16.884  1.00 79.08           H
ATOM   3559 2HD1 ILE A 237      -7.452  -8.753 -18.243  1.00 79.08           H
ATOM   3560 3HD1 ILE A 237      -8.745  -7.604 -17.823  1.00 79.08           H
ATOM   3561  HN  ILE A 237     -11.168 -11.438 -17.748  1.00 79.08           H
ATOM   3562  N   ILE A 238      -9.523 -13.928 -19.177  1.00 77.37           N
ATOM   3563  CA  ILE A 238      -9.022 -15.246 -19.527  1.00 77.37           C
ATOM   3564  C   ILE A 238     -10.022 -15.937 -20.456  1.00 77.37           C
ATOM   3565  O   ILE A 238      -9.637 -16.509 -21.474  1.00 77.37           O
ATOM   3566  HA  ILE A 238      -8.087 -15.107 -20.069  1.00 77.37           H
ATOM   3567  CB  ILE A 238      -8.699 -16.049 -18.265  1.00 77.37           C
ATOM   3568  HB  ILE A 238      -9.545 -15.968 -17.583  1.00 77.37           H
ATOM   3569  CG1 ILE A 238      -7.480 -15.470 -17.544  1.00 77.37           C
ATOM   3570 1HG1 ILE A 238      -6.572 -15.736 -18.085  1.00 77.37           H
ATOM   3571 2HG1 ILE A 238      -7.540 -14.381 -17.538  1.00 77.37           H
ATOM   3572  CG2 ILE A 238      -8.521 -17.533 -18.591  1.00 77.37           C
ATOM   3573 1HG2 ILE A 238      -9.441 -17.923 -19.026  1.00 77.37           H
ATOM   3574 2HG2 ILE A 238      -7.703 -17.654 -19.301  1.00 77.37           H
ATOM   3575 3HG2 ILE A 238      -8.292 -18.080 -17.676  1.00 77.37           H
ATOM   3576  CD1 ILE A 238      -7.395 -15.989 -16.108  1.00 77.37           C
ATOM   3577 1HD1 ILE A 238      -8.294 -15.699 -15.563  1.00 77.37           H
ATOM   3578 2HD1 ILE A 238      -7.311 -17.076 -16.119  1.00 77.37           H
ATOM   3579 3HD1 ILE A 238      -6.520 -15.562 -15.618  1.00 77.37           H
ATOM   3580  HN  ILE A 238      -9.645 -13.768 -18.197  1.00 77.37           H
ATOM   3581  N   HIS A 239     -11.288 -15.860 -20.072  1.00 77.41           N
ATOM   3582  CA  HIS A 239     -12.342 -16.511 -20.832  1.00 77.41           C
ATOM   3583  C   HIS A 239     -12.332 -15.991 -22.271  1.00 77.41           C
ATOM   3584  O   HIS A 239     -12.439 -16.770 -23.217  1.00 77.41           O
ATOM   3585  HA  HIS A 239     -12.110 -17.576 -20.839  1.00 77.41           H
ATOM   3586  CB  HIS A 239     -13.697 -16.332 -20.146  1.00 77.41           C
ATOM   3587 1HB  HIS A 239     -13.619 -16.675 -19.114  1.00 77.41           H
ATOM   3588 2HB  HIS A 239     -13.938 -15.269 -20.111  1.00 77.41           H
ATOM   3589  CG  HIS A 239     -14.830 -17.068 -20.821  1.00 77.41           C
ATOM   3590  ND1 HIS A 239     -15.731 -16.444 -21.666  1.00 77.41           N
ATOM   3591  HD1 HIS A 239     -15.729 -15.474 -21.910  1.00 77.41           H
ATOM   3592  CD2 HIS A 239     -15.196 -18.381 -20.769  1.00 77.41           C
ATOM   3593  HD2 HIS A 239     -14.697 -19.159 -20.192  1.00 77.41           H
ATOM   3594  CE1 HIS A 239     -16.597 -17.350 -22.096  1.00 77.41           C
ATOM   3595  HE1 HIS A 239     -17.430 -17.168 -22.775  1.00 77.41           H
ATOM   3596  NE2 HIS A 239     -16.264 -18.549 -21.538  1.00 77.41           N
ATOM   3597  HN  HIS A 239     -11.597 -15.366 -19.260  1.00 77.41           H
ATOM   3598  N   THR A 240     -12.203 -14.678 -22.391  1.00 78.65           N
ATOM   3599  CA  THR A 240     -12.245 -14.038 -23.695  1.00 78.65           C
ATOM   3600  C   THR A 240     -11.045 -14.470 -24.540  1.00 78.65           C
ATOM   3601  O   THR A 240     -11.173 -14.679 -25.745  1.00 78.65           O
ATOM   3602  HA  THR A 240     -13.141 -14.376 -24.216  1.00 78.65           H
ATOM   3603  CB  THR A 240     -12.322 -12.525 -23.477  1.00 78.65           C
ATOM   3604  HB  THR A 240     -11.384 -12.142 -23.075  1.00 78.65           H
ATOM   3605  OG1 THR A 240     -13.464 -12.352 -22.644  1.00 78.65           O
ATOM   3606  HG1 THR A 240     -13.179 -12.231 -21.693  1.00 78.65           H
ATOM   3607  CG2 THR A 240     -12.676 -11.766 -24.758  1.00 78.65           C
ATOM   3608 1HG2 THR A 240     -13.646 -12.102 -25.122  1.00 78.65           H
ATOM   3609 2HG2 THR A 240     -11.916 -11.958 -25.515  1.00 78.65           H
ATOM   3610 3HG2 THR A 240     -12.717 -10.698 -24.547  1.00 78.65           H
ATOM   3611  HN  THR A 240     -12.073 -14.056 -21.619  1.00 78.65           H
ATOM   3612  N   LEU A 241      -9.906 -14.590 -23.874  1.00 73.87           N
ATOM   3613  CA  LEU A 241      -8.663 -14.889 -24.566  1.00 73.87           C
ATOM   3614  C   LEU A 241      -8.707 -16.327 -25.087  1.00 73.87           C
ATOM   3615  O   LEU A 241      -8.238 -16.606 -26.189  1.00 73.87           O
ATOM   3616  HA  LEU A 241      -8.594 -14.214 -25.419  1.00 73.87           H
ATOM   3617  CB  LEU A 241      -7.464 -14.599 -23.661  1.00 73.87           C
ATOM   3618 1HB  LEU A 241      -7.654 -15.046 -22.685  1.00 73.87           H
ATOM   3619 2HB  LEU A 241      -6.591 -15.102 -24.077  1.00 73.87           H
ATOM   3620  CG  LEU A 241      -7.119 -13.123 -23.457  1.00 73.87           C
ATOM   3621  HG  LEU A 241      -8.011 -12.610 -23.097  1.00 73.87           H
ATOM   3622  CD1 LEU A 241      -6.039 -12.955 -22.387  1.00 73.87           C
ATOM   3623 1HD1 LEU A 241      -6.397 -13.364 -21.442  1.00 73.87           H
ATOM   3624 2HD1 LEU A 241      -5.137 -13.485 -22.694  1.00 73.87           H
ATOM   3625 3HD1 LEU A 241      -5.812 -11.896 -22.262  1.00 73.87           H
ATOM   3626  CD2 LEU A 241      -6.722 -12.464 -24.780  1.00 73.87           C
ATOM   3627 1HD2 LEU A 241      -5.850 -12.973 -25.192  1.00 73.87           H
ATOM   3628 2HD2 LEU A 241      -7.551 -12.536 -25.484  1.00 73.87           H
ATOM   3629 3HD2 LEU A 241      -6.482 -11.416 -24.606  1.00 73.87           H
ATOM   3630  HN  LEU A 241      -9.824 -14.488 -22.883  1.00 73.87           H
ATOM   3631  N   ILE A 242      -9.275 -17.201 -24.270  1.00 74.92           N
ATOM   3632  CA  ILE A 242      -9.399 -18.601 -24.640  1.00 74.92           C
ATOM   3633  C   ILE A 242     -10.233 -18.713 -25.918  1.00 74.92           C
ATOM   3634  O   ILE A 242      -9.883 -19.464 -26.828  1.00 74.92           O
ATOM   3635  HA  ILE A 242      -8.397 -18.974 -24.848  1.00 74.92           H
ATOM   3636  CB  ILE A 242      -9.953 -19.418 -23.471  1.00 74.92           C
ATOM   3637  HB  ILE A 242     -10.825 -18.898 -23.074  1.00 74.92           H
ATOM   3638  CG1 ILE A 242      -8.931 -19.515 -22.337  1.00 74.92           C
ATOM   3639 1HG1 ILE A 242      -8.102 -20.153 -22.643  1.00 74.92           H
ATOM   3640 2HG1 ILE A 242      -8.514 -18.528 -22.133  1.00 74.92           H
ATOM   3641  CG2 ILE A 242     -10.422 -20.797 -23.939  1.00 74.92           C
ATOM   3642 1HG2 ILE A 242     -11.207 -20.679 -24.686  1.00 74.92           H
ATOM   3643 2HG2 ILE A 242      -9.583 -21.337 -24.377  1.00 74.92           H
ATOM   3644 3HG2 ILE A 242     -10.811 -21.356 -23.089  1.00 74.92           H
ATOM   3645  CD1 ILE A 242      -9.572 -20.077 -21.067  1.00 74.92           C
ATOM   3646 1HD1 ILE A 242     -10.385 -19.423 -20.750  1.00 74.92           H
ATOM   3647 2HD1 ILE A 242      -9.966 -21.073 -21.269  1.00 74.92           H
ATOM   3648 3HD1 ILE A 242      -8.824 -20.135 -20.277  1.00 74.92           H
ATOM   3649  HN  ILE A 242      -9.646 -16.968 -23.370  1.00 74.92           H
ATOM   3650  N   GLN A 243     -11.320 -17.956 -25.947  1.00 70.64           N
ATOM   3651  CA  GLN A 243     -12.235 -18.002 -27.074  1.00 70.64           C
ATOM   3652  C   GLN A 243     -11.561 -17.442 -28.328  1.00 70.64           C
ATOM   3653  O   GLN A 243     -11.835 -17.895 -29.439  1.00 70.64           O
ATOM   3654  HA  GLN A 243     -12.465 -19.058 -27.217  1.00 70.64           H
ATOM   3655  CB  GLN A 243     -13.528 -17.246 -26.762  1.00 70.64           C
ATOM   3656 1HB  GLN A 243     -13.289 -16.269 -26.343  1.00 70.64           H
ATOM   3657 2HB  GLN A 243     -14.082 -17.070 -27.684  1.00 70.64           H
ATOM   3658  CG  GLN A 243     -14.399 -18.030 -25.779  1.00 70.64           C
ATOM   3659 1HG  GLN A 243     -14.543 -19.047 -26.146  1.00 70.64           H
ATOM   3660 2HG  GLN A 243     -13.889 -18.108 -24.818  1.00 70.64           H
ATOM   3661  CD  GLN A 243     -15.757 -17.353 -25.588  1.00 70.64           C
ATOM   3662  OE1 GLN A 243     -15.974 -16.217 -25.978  1.00 70.64           O
ATOM   3663  NE2 GLN A 243     -16.658 -18.112 -24.969  1.00 70.64           N
ATOM   3664 1HE2 GLN A 243     -16.415 -19.036 -24.675  1.00 70.64           H
ATOM   3665 2HE2 GLN A 243     -17.577 -17.757 -24.798  1.00 70.64           H
ATOM   3666  HN  GLN A 243     -11.578 -17.321 -25.218  1.00 70.64           H
ATOM   3667  N   ALA A 244     -10.693 -16.466 -28.109  1.00 71.66           N
ATOM   3668  CA  ALA A 244     -10.142 -15.693 -29.209  1.00 71.66           C
ATOM   3669  C   ALA A 244      -9.159 -16.561 -29.995  1.00 71.66           C
ATOM   3670  O   ALA A 244      -8.809 -16.238 -31.129  1.00 71.66           O
ATOM   3671  HA  ALA A 244     -10.968 -15.411 -29.862  1.00 71.66           H
ATOM   3672  CB  ALA A 244      -9.490 -14.421 -28.663  1.00 71.66           C
ATOM   3673 1HB  ALA A 244     -10.237 -13.825 -28.138  1.00 71.66           H
ATOM   3674 2HB  ALA A 244      -8.690 -14.691 -27.973  1.00 71.66           H
ATOM   3675 3HB  ALA A 244      -9.077 -13.841 -29.488  1.00 71.66           H
ATOM   3676  HN  ALA A 244     -10.366 -16.202 -27.201  1.00 71.66           H
ATOM   3677  N   LYS A 245      -8.741 -17.648 -29.362  1.00 59.78           N
ATOM   3678  CA  LYS A 245      -7.791 -18.556 -29.981  1.00 59.78           C
ATOM   3679  C   LYS A 245      -6.637 -17.749 -30.581  1.00 59.78           C
ATOM   3680  O   LYS A 245      -5.786 -18.300 -31.278  1.00 59.78           O
ATOM   3681  HA  LYS A 245      -7.391 -19.197 -29.196  1.00 59.78           H
ATOM   3682  CB  LYS A 245      -8.497 -19.463 -30.991  1.00 59.78           C
ATOM   3683 1HB  LYS A 245      -9.154 -18.867 -31.624  1.00 59.78           H
ATOM   3684 2HB  LYS A 245      -7.760 -19.928 -31.646  1.00 59.78           H
ATOM   3685  CG  LYS A 245      -9.310 -20.546 -30.279  1.00 59.78           C
ATOM   3686 1HG  LYS A 245      -8.710 -20.996 -29.488  1.00 59.78           H
ATOM   3687 2HG  LYS A 245     -10.181 -20.098 -29.802  1.00 59.78           H
ATOM   3688  CD  LYS A 245      -9.761 -21.628 -31.263  1.00 59.78           C
ATOM   3689 1HD  LYS A 245     -10.459 -21.202 -31.983  1.00 59.78           H
ATOM   3690 2HD  LYS A 245      -8.903 -21.992 -31.828  1.00 59.78           H
ATOM   3691  CE  LYS A 245     -10.426 -22.794 -30.528  1.00 59.78           C
ATOM   3692 1HE  LYS A 245      -9.777 -23.142 -29.724  1.00 59.78           H
ATOM   3693 2HE  LYS A 245     -11.354 -22.459 -30.066  1.00 59.78           H
ATOM   3694  NZ  LYS A 245     -10.704 -23.906 -31.465  1.00 59.78           N
ATOM   3695 1HZ  LYS A 245     -11.167 -24.659 -30.968  1.00 59.78           H
ATOM   3696 2HZ  LYS A 245     -11.304 -23.575 -32.212  1.00 59.78           H
ATOM   3697 3HZ  LYS A 245      -9.832 -24.245 -31.856  1.00 59.78           H
ATOM   3698  HN  LYS A 245      -9.039 -17.910 -28.444  1.00 59.78           H
ATOM   3699  N   LYS A 246      -6.646 -16.457 -30.289  1.00 52.25           N
ATOM   3700  CA  LYS A 246      -5.667 -15.552 -30.867  1.00 52.25           C
ATOM   3701  C   LYS A 246      -4.408 -15.546 -29.996  1.00 52.25           C
ATOM   3702  O   LYS A 246      -4.439 -15.080 -28.859  1.00 52.25           O
ATOM   3703  HA  LYS A 246      -5.404 -15.940 -31.851  1.00 52.25           H
ATOM   3704  CB  LYS A 246      -6.277 -14.165 -31.075  1.00 52.25           C
ATOM   3705 1HB  LYS A 246      -6.857 -13.882 -30.197  1.00 52.25           H
ATOM   3706 2HB  LYS A 246      -5.482 -13.427 -31.183  1.00 52.25           H
ATOM   3707  CG  LYS A 246      -7.173 -14.141 -32.315  1.00 52.25           C
ATOM   3708 1HG  LYS A 246      -6.664 -14.628 -33.146  1.00 52.25           H
ATOM   3709 2HG  LYS A 246      -8.083 -14.709 -32.121  1.00 52.25           H
ATOM   3710  CD  LYS A 246      -7.535 -12.705 -32.702  1.00 52.25           C
ATOM   3711 1HD  LYS A 246      -8.118 -12.246 -31.904  1.00 52.25           H
ATOM   3712 2HD  LYS A 246      -6.626 -12.115 -32.813  1.00 52.25           H
ATOM   3713  CE  LYS A 246      -8.333 -12.674 -34.007  1.00 52.25           C
ATOM   3714 1HE  LYS A 246      -7.817 -13.258 -34.770  1.00 52.25           H
ATOM   3715 2HE  LYS A 246      -9.308 -13.138 -33.856  1.00 52.25           H
ATOM   3716  NZ  LYS A 246      -8.507 -11.281 -34.475  1.00 52.25           N
ATOM   3717 1HZ  LYS A 246      -9.061 -11.276 -35.325  1.00 52.25           H
ATOM   3718 2HZ  LYS A 246      -8.982 -10.741 -33.760  1.00 52.25           H
ATOM   3719 3HZ  LYS A 246      -7.599 -10.871 -34.661  1.00 52.25           H
ATOM   3720  HN  LYS A 246      -7.305 -16.028 -29.671  1.00 52.25           H
ATOM   3721  N   SER A 247      -3.332 -16.070 -30.564  1.00 55.67           N
ATOM   3722  CA  SER A 247      -2.112 -16.280 -29.804  1.00 55.67           C
ATOM   3723  C   SER A 247      -1.578 -14.940 -29.292  1.00 55.67           C
ATOM   3724  O   SER A 247      -1.112 -14.846 -28.158  1.00 55.67           O
ATOM   3725  HA  SER A 247      -2.397 -16.921 -28.971  1.00 55.67           H
ATOM   3726  CB  SER A 247      -1.050 -16.986 -30.650  1.00 55.67           C
ATOM   3727 1HB  SER A 247      -0.213 -17.274 -30.015  1.00 55.67           H
ATOM   3728 2HB  SER A 247      -1.467 -17.904 -31.063  1.00 55.67           H
ATOM   3729  OG  SER A 247      -0.578 -16.161 -31.712  1.00 55.67           O
ATOM   3730  HG  SER A 247       0.097 -16.658 -32.257  1.00 55.67           H
ATOM   3731  HN  SER A 247      -3.286 -16.349 -31.524  1.00 55.67           H
ATOM   3732  N   SER A 248      -1.663 -13.937 -30.154  1.00 56.47           N
ATOM   3733  CA  SER A 248      -0.999 -12.671 -29.896  1.00 56.47           C
ATOM   3734  C   SER A 248      -1.428 -12.123 -28.533  1.00 56.47           C
ATOM   3735  O   SER A 248      -0.696 -11.355 -27.911  1.00 56.47           O
ATOM   3736  HA  SER A 248       0.067 -12.898 -29.899  1.00 56.47           H
ATOM   3737  CB  SER A 248      -1.306 -11.654 -30.997  1.00 56.47           C
ATOM   3738 1HB  SER A 248      -0.720 -10.750 -30.829  1.00 56.47           H
ATOM   3739 2HB  SER A 248      -0.998 -12.059 -31.961  1.00 56.47           H
ATOM   3740  OG  SER A 248      -2.690 -11.320 -31.044  1.00 56.47           O
ATOM   3741  HG  SER A 248      -2.857 -10.655 -31.772  1.00 56.47           H
ATOM   3742  HN  SER A 248      -2.172 -13.980 -31.013  1.00 56.47           H
ATOM   3743  N   LYS A 249      -2.611 -12.541 -28.109  1.00 52.28           N
ATOM   3744  CA  LYS A 249      -3.184 -12.037 -26.873  1.00 52.28           C
ATOM   3745  C   LYS A 249      -2.513 -12.729 -25.685  1.00 52.28           C
ATOM   3746  O   LYS A 249      -2.700 -12.325 -24.539  1.00 52.28           O
ATOM   3747  HA  LYS A 249      -2.962 -10.971 -26.821  1.00 52.28           H
ATOM   3748  CB  LYS A 249      -4.707 -12.182 -26.889  1.00 52.28           C
ATOM   3749 1HB  LYS A 249      -4.976 -13.199 -27.174  1.00 52.28           H
ATOM   3750 2HB  LYS A 249      -5.102 -12.018 -25.887  1.00 52.28           H
ATOM   3751  CG  LYS A 249      -5.342 -11.189 -27.863  1.00 52.28           C
ATOM   3752 1HG  LYS A 249      -4.954 -10.188 -27.672  1.00 52.28           H
ATOM   3753 2HG  LYS A 249      -5.066 -11.448 -28.885  1.00 52.28           H
ATOM   3754  CD  LYS A 249      -6.866 -11.185 -27.727  1.00 52.28           C
ATOM   3755 1HD  LYS A 249      -7.265 -12.151 -28.036  1.00 52.28           H
ATOM   3756 2HD  LYS A 249      -7.141 -11.047 -26.681  1.00 52.28           H
ATOM   3757  CE  LYS A 249      -7.490 -10.074 -28.574  1.00 52.28           C
ATOM   3758 1HE  LYS A 249      -6.995  -9.126 -28.363  1.00 52.28           H
ATOM   3759 2HE  LYS A 249      -7.336 -10.286 -29.632  1.00 52.28           H
ATOM   3760  NZ  LYS A 249      -8.938  -9.958 -28.292  1.00 52.28           N
ATOM   3761 1HZ  LYS A 249      -9.341  -9.238 -28.881  1.00 52.28           H
ATOM   3762 2HZ  LYS A 249      -9.392 -10.845 -28.483  1.00 52.28           H
ATOM   3763 3HZ  LYS A 249      -9.074  -9.713 -27.317  1.00 52.28           H
ATOM   3764  HN  LYS A 249      -3.175 -13.210 -28.594  1.00 52.28           H
ATOM   3765  N   HIS A 250      -1.744 -13.761 -26.000  1.00 51.87           N
ATOM   3766  CA  HIS A 250      -1.141 -14.589 -24.969  1.00 51.87           C
ATOM   3767  C   HIS A 250      -0.109 -13.769 -24.192  1.00 51.87           C
ATOM   3768  O   HIS A 250       0.075 -13.972 -22.993  1.00 51.87           O
ATOM   3769  HA  HIS A 250      -1.945 -14.880 -24.292  1.00 51.87           H
ATOM   3770  CB  HIS A 250      -0.553 -15.866 -25.571  1.00 51.87           C
ATOM   3771 1HB  HIS A 250      -0.076 -15.621 -26.520  1.00 51.87           H
ATOM   3772 2HB  HIS A 250       0.228 -16.241 -24.910  1.00 51.87           H
ATOM   3773  CG  HIS A 250      -1.567 -16.961 -25.800  1.00 51.87           C
ATOM   3774  ND1 HIS A 250      -2.913 -16.706 -25.997  1.00 51.87           N
ATOM   3775  HD1 HIS A 250      -3.342 -15.803 -26.008  1.00 51.87           H
ATOM   3776  CD2 HIS A 250      -1.418 -18.315 -25.863  1.00 51.87           C
ATOM   3777  HD2 HIS A 250      -0.480 -18.859 -25.750  1.00 51.87           H
ATOM   3778  CE1 HIS A 250      -3.537 -17.863 -26.169  1.00 51.87           C
ATOM   3779  HE1 HIS A 250      -4.604 -17.995 -26.346  1.00 51.87           H
ATOM   3780  NE2 HIS A 250      -2.608 -18.859 -26.085  1.00 51.87           N
ATOM   3781  HN  HIS A 250      -1.531 -14.035 -26.939  1.00 51.87           H
ATOM   3782  N   LYS A 251       0.538 -12.860 -24.907  1.00 55.48           N
ATOM   3783  CA  LYS A 251       1.526 -11.990 -24.293  1.00 55.48           C
ATOM   3784  C   LYS A 251       0.853 -11.144 -23.211  1.00 55.48           C
ATOM   3785  O   LYS A 251       1.342 -11.068 -22.084  1.00 55.48           O
ATOM   3786  HA  LYS A 251       2.273 -12.627 -23.819  1.00 55.48           H
ATOM   3787  CB  LYS A 251       2.248 -11.163 -25.360  1.00 55.48           C
ATOM   3788 1HB  LYS A 251       1.525 -10.782 -26.081  1.00 55.48           H
ATOM   3789 2HB  LYS A 251       2.721 -10.298 -24.896  1.00 55.48           H
ATOM   3790  CG  LYS A 251       3.304 -12.002 -26.082  1.00 55.48           C
ATOM   3791 1HG  LYS A 251       3.901 -12.549 -25.353  1.00 55.48           H
ATOM   3792 2HG  LYS A 251       2.814 -12.744 -26.714  1.00 55.48           H
ATOM   3793  CD  LYS A 251       4.216 -11.119 -26.937  1.00 55.48           C
ATOM   3794 1HD  LYS A 251       3.638 -10.665 -27.741  1.00 55.48           H
ATOM   3795 2HD  LYS A 251       4.612 -10.305 -26.330  1.00 55.48           H
ATOM   3796  CE  LYS A 251       5.370 -11.932 -27.526  1.00 55.48           C
ATOM   3797 1HE  LYS A 251       5.837 -12.531 -26.745  1.00 55.48           H
ATOM   3798 2HE  LYS A 251       4.989 -12.626 -28.275  1.00 55.48           H
ATOM   3799  NZ  LYS A 251       6.375 -11.035 -28.139  1.00 55.48           N
ATOM   3800 1HZ  LYS A 251       7.181 -11.578 -28.428  1.00 55.48           H
ATOM   3801 2HZ  LYS A 251       5.970 -10.575 -28.947  1.00 55.48           H
ATOM   3802 3HZ  LYS A 251       6.663 -10.337 -27.462  1.00 55.48           H
ATOM   3803  HN  LYS A 251       0.396 -12.714 -25.886  1.00 55.48           H
ATOM   3804  N   ALA A 252      -0.258 -10.529 -23.590  1.00 62.26           N
ATOM   3805  CA  ALA A 252      -0.965  -9.637 -22.688  1.00 62.26           C
ATOM   3806  C   ALA A 252      -1.433 -10.425 -21.462  1.00 62.26           C
ATOM   3807  O   ALA A 252      -1.453  -9.897 -20.351  1.00 62.26           O
ATOM   3808  HA  ALA A 252      -0.265  -8.866 -22.367  1.00 62.26           H
ATOM   3809  CB  ALA A 252      -2.125  -8.973 -23.432  1.00 62.26           C
ATOM   3810 1HB  ALA A 252      -1.737  -8.402 -24.275  1.00 62.26           H
ATOM   3811 2HB  ALA A 252      -2.810  -9.739 -23.796  1.00 62.26           H
ATOM   3812 3HB  ALA A 252      -2.656  -8.304 -22.754  1.00 62.26           H
ATOM   3813  HN  ALA A 252      -0.673 -10.633 -24.494  1.00 62.26           H
ATOM   3814  N   LEU A 253      -1.798 -11.675 -21.706  1.00 61.82           N
ATOM   3815  CA  LEU A 253      -2.291 -12.532 -20.641  1.00 61.82           C
ATOM   3816  C   LEU A 253      -1.186 -12.734 -19.602  1.00 61.82           C
ATOM   3817  O   LEU A 253      -1.420 -12.580 -18.404  1.00 61.82           O
ATOM   3818  HA  LEU A 253      -3.123 -12.014 -20.164  1.00 61.82           H
ATOM   3819  CB  LEU A 253      -2.840 -13.839 -21.216  1.00 61.82           C
ATOM   3820 1HB  LEU A 253      -3.551 -13.595 -22.005  1.00 61.82           H
ATOM   3821 2HB  LEU A 253      -2.018 -14.381 -21.684  1.00 61.82           H
ATOM   3822  CG  LEU A 253      -3.528 -14.774 -20.219  1.00 61.82           C
ATOM   3823  HG  LEU A 253      -2.843 -14.953 -19.390  1.00 61.82           H
ATOM   3824  CD1 LEU A 253      -4.784 -14.123 -19.635  1.00 61.82           C
ATOM   3825 1HD1 LEU A 253      -4.510 -13.203 -19.119  1.00 61.82           H
ATOM   3826 2HD1 LEU A 253      -5.483 -13.895 -20.440  1.00 61.82           H
ATOM   3827 3HD1 LEU A 253      -5.254 -14.809 -18.929  1.00 61.82           H
ATOM   3828  CD2 LEU A 253      -3.830 -16.131 -20.857  1.00 61.82           C
ATOM   3829 1HD2 LEU A 253      -4.487 -15.991 -21.716  1.00 61.82           H
ATOM   3830 2HD2 LEU A 253      -2.898 -16.593 -21.184  1.00 61.82           H
ATOM   3831 3HD2 LEU A 253      -4.319 -16.775 -20.127  1.00 61.82           H
ATOM   3832  HN  LEU A 253      -1.760 -12.103 -22.609  1.00 61.82           H
ATOM   3833  N   LYS A 254      -0.006 -13.074 -20.098  1.00 63.30           N
ATOM   3834  CA  LYS A 254       1.126 -13.338 -19.225  1.00 63.30           C
ATOM   3835  C   LYS A 254       1.362 -12.124 -18.324  1.00 63.30           C
ATOM   3836  O   LYS A 254       1.564 -12.271 -17.119  1.00 63.30           O
ATOM   3837  HA  LYS A 254       0.862 -14.189 -18.597  1.00 63.30           H
ATOM   3838  CB  LYS A 254       2.352 -13.743 -20.045  1.00 63.30           C
ATOM   3839 1HB  LYS A 254       2.460 -13.075 -20.900  1.00 63.30           H
ATOM   3840 2HB  LYS A 254       3.252 -13.632 -19.440  1.00 63.30           H
ATOM   3841  CG  LYS A 254       2.233 -15.189 -20.532  1.00 63.30           C
ATOM   3842 1HG  LYS A 254       2.039 -15.846 -19.685  1.00 63.30           H
ATOM   3843 2HG  LYS A 254       1.383 -15.280 -21.208  1.00 63.30           H
ATOM   3844  CD  LYS A 254       3.510 -15.633 -21.247  1.00 63.30           C
ATOM   3845 1HD  LYS A 254       3.683 -15.000 -22.117  1.00 63.30           H
ATOM   3846 2HD  LYS A 254       4.366 -15.505 -20.585  1.00 63.30           H
ATOM   3847  CE  LYS A 254       3.412 -17.096 -21.686  1.00 63.30           C
ATOM   3848 1HE  LYS A 254       3.163 -17.723 -20.830  1.00 63.30           H
ATOM   3849 2HE  LYS A 254       2.606 -17.211 -22.411  1.00 63.30           H
ATOM   3850  NZ  LYS A 254       4.690 -17.545 -22.283  1.00 63.30           N
ATOM   3851 1HZ  LYS A 254       4.601 -18.509 -22.585  1.00 63.30           H
ATOM   3852 2HZ  LYS A 254       4.915 -16.960 -23.080  1.00 63.30           H
ATOM   3853 3HZ  LYS A 254       5.429 -17.474 -21.592  1.00 63.30           H
ATOM   3854  HN  LYS A 254       0.183 -13.171 -21.075  1.00 63.30           H
ATOM   3855  N   VAL A 255       1.329 -10.953 -18.942  1.00 63.16           N
ATOM   3856  CA  VAL A 255       1.570  -9.717 -18.216  1.00 63.16           C
ATOM   3857  C   VAL A 255       0.617  -9.638 -17.022  1.00 63.16           C
ATOM   3858  O   VAL A 255       1.055  -9.483 -15.883  1.00 63.16           O
ATOM   3859  HA  VAL A 255       2.595  -9.747 -17.846  1.00 63.16           H
ATOM   3860  CB  VAL A 255       1.443  -8.521 -19.163  1.00 63.16           C
ATOM   3861  HB  VAL A 255       0.449  -8.551 -19.609  1.00 63.16           H
ATOM   3862  CG1 VAL A 255       1.576  -7.202 -18.400  1.00 63.16           C
ATOM   3863 1HG1 VAL A 255       0.790  -7.137 -17.647  1.00 63.16           H
ATOM   3864 2HG1 VAL A 255       2.550  -7.160 -17.913  1.00 63.16           H
ATOM   3865 3HG1 VAL A 255       1.482  -6.369 -19.096  1.00 63.16           H
ATOM   3866  CG2 VAL A 255       2.469  -8.607 -20.294  1.00 63.16           C
ATOM   3867 1HG2 VAL A 255       3.474  -8.614 -19.874  1.00 63.16           H
ATOM   3868 2HG2 VAL A 255       2.307  -9.522 -20.864  1.00 63.16           H
ATOM   3869 3HG2 VAL A 255       2.356  -7.745 -20.952  1.00 63.16           H
ATOM   3870  HN  VAL A 255       1.142 -10.840 -19.918  1.00 63.16           H
ATOM   3871  N   THR A 256      -0.669  -9.748 -17.323  1.00 62.09           N
ATOM   3872  CA  THR A 256      -1.696  -9.450 -16.339  1.00 62.09           C
ATOM   3873  C   THR A 256      -1.656 -10.472 -15.201  1.00 62.09           C
ATOM   3874  O   THR A 256      -1.847 -10.120 -14.038  1.00 62.09           O
ATOM   3875  HA  THR A 256      -1.480  -8.476 -15.901  1.00 62.09           H
ATOM   3876  CB  THR A 256      -3.043  -9.398 -17.062  1.00 62.09           C
ATOM   3877  HB  THR A 256      -3.862  -9.285 -16.352  1.00 62.09           H
ATOM   3878  OG1 THR A 256      -3.065 -10.591 -17.842  1.00 62.09           O
ATOM   3879  HG1 THR A 256      -3.277 -11.376 -17.260  1.00 62.09           H
ATOM   3880  CG2 THR A 256      -3.107  -8.274 -18.099  1.00 62.09           C
ATOM   3881 1HG2 THR A 256      -2.330  -8.425 -18.848  1.00 62.09           H
ATOM   3882 2HG2 THR A 256      -2.954  -7.315 -17.605  1.00 62.09           H
ATOM   3883 3HG2 THR A 256      -4.084  -8.282 -18.583  1.00 62.09           H
ATOM   3884  HN  THR A 256      -1.011 -10.034 -18.217  1.00 62.09           H
ATOM   3885  N   ILE A 257      -1.408 -11.719 -15.576  1.00 70.69           N
ATOM   3886  CA  ILE A 257      -1.313 -12.789 -14.598  1.00 70.69           C
ATOM   3887  C   ILE A 257      -0.187 -12.475 -13.612  1.00 70.69           C
ATOM   3888  O   ILE A 257      -0.369 -12.585 -12.400  1.00 70.69           O
ATOM   3889  HA  ILE A 257      -2.255 -12.816 -14.050  1.00 70.69           H
ATOM   3890  CB  ILE A 257      -1.159 -14.141 -15.298  1.00 70.69           C
ATOM   3891  HB  ILE A 257      -0.389 -14.044 -16.063  1.00 70.69           H
ATOM   3892  CG1 ILE A 257      -2.453 -14.542 -16.008  1.00 70.69           C
ATOM   3893 1HG1 ILE A 257      -3.245 -14.689 -15.273  1.00 70.69           H
ATOM   3894 2HG1 ILE A 257      -2.776 -13.736 -16.667  1.00 70.69           H
ATOM   3895  CG2 ILE A 257      -0.687 -15.216 -14.316  1.00 70.69           C
ATOM   3896 1HG2 ILE A 257       0.277 -14.927 -13.898  1.00 70.69           H
ATOM   3897 2HG2 ILE A 257      -1.416 -15.319 -13.513  1.00 70.69           H
ATOM   3898 3HG2 ILE A 257      -0.585 -16.167 -14.840  1.00 70.69           H
ATOM   3899  CD1 ILE A 257      -2.259 -15.825 -16.819  1.00 70.69           C
ATOM   3900 1HD1 ILE A 257      -1.484 -15.667 -17.569  1.00 70.69           H
ATOM   3901 2HD1 ILE A 257      -1.961 -16.634 -16.153  1.00 70.69           H
ATOM   3902 3HD1 ILE A 257      -3.195 -16.087 -17.313  1.00 70.69           H
ATOM   3903  HN  ILE A 257      -1.272 -12.000 -16.526  1.00 70.69           H
ATOM   3904  N   THR A 258       0.953 -12.091 -14.167  1.00 75.23           N
ATOM   3905  CA  THR A 258       2.132 -11.837 -13.357  1.00 75.23           C
ATOM   3906  C   THR A 258       1.844 -10.748 -12.322  1.00 75.23           C
ATOM   3907  O   THR A 258       2.166 -10.905 -11.145  1.00 75.23           O
ATOM   3908  HA  THR A 258       2.373 -12.747 -12.806  1.00 75.23           H
ATOM   3909  CB  THR A 258       3.287 -11.490 -14.298  1.00 75.23           C
ATOM   3910  HB  THR A 258       3.099 -10.549 -14.814  1.00 75.23           H
ATOM   3911  OG1 THR A 258       3.409 -12.637 -15.136  1.00 75.23           O
ATOM   3912  HG1 THR A 258       2.834 -12.530 -15.947  1.00 75.23           H
ATOM   3913  CG2 THR A 258       4.632 -11.415 -13.573  1.00 75.23           C
ATOM   3914 1HG2 THR A 258       4.852 -12.378 -13.113  1.00 75.23           H
ATOM   3915 2HG2 THR A 258       4.586 -10.646 -12.801  1.00 75.23           H
ATOM   3916 3HG2 THR A 258       5.417 -11.165 -14.287  1.00 75.23           H
ATOM   3917  HN  THR A 258       1.078 -11.952 -15.150  1.00 75.23           H
ATOM   3918  N   VAL A 259       1.241  -9.669 -12.797  1.00 69.85           N
ATOM   3919  CA  VAL A 259       0.956  -8.531 -11.940  1.00 69.85           C
ATOM   3920  C   VAL A 259       0.020  -8.970 -10.812  1.00 69.85           C
ATOM   3921  O   VAL A 259       0.233  -8.621  -9.652  1.00 69.85           O
ATOM   3922  HA  VAL A 259       1.900  -8.203 -11.504  1.00 69.85           H
ATOM   3923  CB  VAL A 259       0.391  -7.378 -12.771  1.00 69.85           C
ATOM   3924  HB  VAL A 259      -0.463  -7.756 -13.333  1.00 69.85           H
ATOM   3925  CG1 VAL A 259      -0.105  -6.244 -11.870  1.00 69.85           C
ATOM   3926 1HG1 VAL A 259      -0.890  -6.619 -11.213  1.00 69.85           H
ATOM   3927 2HG1 VAL A 259       0.724  -5.869 -11.269  1.00 69.85           H
ATOM   3928 3HG1 VAL A 259      -0.501  -5.437 -12.487  1.00 69.85           H
ATOM   3929  CG2 VAL A 259       1.426  -6.867 -13.775  1.00 69.85           C
ATOM   3930 1HG2 VAL A 259       2.308  -6.513 -13.240  1.00 69.85           H
ATOM   3931 2HG2 VAL A 259       1.710  -7.676 -14.448  1.00 69.85           H
ATOM   3932 3HG2 VAL A 259       0.999  -6.047 -14.353  1.00 69.85           H
ATOM   3933  HN  VAL A 259       0.949  -9.565 -13.748  1.00 69.85           H
ATOM   3934  N   LEU A 260      -0.998  -9.729 -11.192  1.00 69.40           N
ATOM   3935  CA  LEU A 260      -1.981 -10.199 -10.231  1.00 69.40           C
ATOM   3936  C   LEU A 260      -1.280 -11.041  -9.162  1.00 69.40           C
ATOM   3937  O   LEU A 260      -1.473 -10.819  -7.968  1.00 69.40           O
ATOM   3938  HA  LEU A 260      -2.414  -9.322  -9.751  1.00 69.40           H
ATOM   3939  CB  LEU A 260      -3.118 -10.933 -10.944  1.00 69.40           C
ATOM   3940 1HB  LEU A 260      -3.509 -10.284 -11.727  1.00 69.40           H
ATOM   3941 2HB  LEU A 260      -2.704 -11.813 -11.436  1.00 69.40           H
ATOM   3942  CG  LEU A 260      -4.286 -11.379 -10.061  1.00 69.40           C
ATOM   3943  HG  LEU A 260      -3.912 -11.520  -9.046  1.00 69.40           H
ATOM   3944  CD1 LEU A 260      -5.369 -10.301  -9.998  1.00 69.40           C
ATOM   3945 1HD1 LEU A 260      -4.947  -9.385  -9.584  1.00 69.40           H
ATOM   3946 2HD1 LEU A 260      -5.745 -10.105 -11.002  1.00 69.40           H
ATOM   3947 3HD1 LEU A 260      -6.187 -10.644  -9.364  1.00 69.40           H
ATOM   3948  CD2 LEU A 260      -4.843 -12.726 -10.528  1.00 69.40           C
ATOM   3949 1HD2 LEU A 260      -5.196 -12.636 -11.555  1.00 69.40           H
ATOM   3950 2HD2 LEU A 260      -4.059 -13.481 -10.478  1.00 69.40           H
ATOM   3951 3HD2 LEU A 260      -5.672 -13.019  -9.883  1.00 69.40           H
ATOM   3952  HN  LEU A 260      -1.156 -10.021 -12.135  1.00 69.40           H
ATOM   3953  N   THR A 261      -0.482 -11.989  -9.630  1.00 81.26           N
ATOM   3954  CA  THR A 261       0.138 -12.953  -8.737  1.00 81.26           C
ATOM   3955  C   THR A 261       1.032 -12.241  -7.720  1.00 81.26           C
ATOM   3956  O   THR A 261       1.008 -12.564  -6.534  1.00 81.26           O
ATOM   3957  HA  THR A 261      -0.649 -13.456  -8.175  1.00 81.26           H
ATOM   3958  CB  THR A 261       0.887 -13.976  -9.593  1.00 81.26           C
ATOM   3959  HB  THR A 261       1.707 -13.505 -10.135  1.00 81.26           H
ATOM   3960  OG1 THR A 261      -0.129 -14.563 -10.403  1.00 81.26           O
ATOM   3961  HG1 THR A 261      -0.236 -14.041 -11.249  1.00 81.26           H
ATOM   3962  CG2 THR A 261       1.428 -15.146  -8.768  1.00 81.26           C
ATOM   3963 1HG2 THR A 261       0.600 -15.660  -8.280  1.00 81.26           H
ATOM   3964 2HG2 THR A 261       2.118 -14.770  -8.014  1.00 81.26           H
ATOM   3965 3HG2 THR A 261       1.950 -15.842  -9.424  1.00 81.26           H
ATOM   3966  HN  THR A 261      -0.258 -12.104 -10.598  1.00 81.26           H
ATOM   3967  N   VAL A 262       1.799 -11.284  -8.222  1.00 84.08           N
ATOM   3968  CA  VAL A 262       2.751 -10.573  -7.387  1.00 84.08           C
ATOM   3969  C   VAL A 262       1.994  -9.794  -6.308  1.00 84.08           C
ATOM   3970  O   VAL A 262       2.397  -9.785  -5.146  1.00 84.08           O
ATOM   3971  HA  VAL A 262       3.384 -11.316  -6.903  1.00 84.08           H
ATOM   3972  CB  VAL A 262       3.643  -9.681  -8.252  1.00 84.08           C
ATOM   3973  HB  VAL A 262       2.995  -9.049  -8.861  1.00 84.08           H
ATOM   3974  CG1 VAL A 262       4.510  -8.766  -7.385  1.00 84.08           C
ATOM   3975 1HG1 VAL A 262       3.870  -8.131  -6.773  1.00 84.08           H
ATOM   3976 2HG1 VAL A 262       5.145  -9.373  -6.739  1.00 84.08           H
ATOM   3977 3HG1 VAL A 262       5.134  -8.143  -8.026  1.00 84.08           H
ATOM   3978  CG2 VAL A 262       4.505 -10.520  -9.197  1.00 84.08           C
ATOM   3979 1HG2 VAL A 262       5.139 -11.187  -8.614  1.00 84.08           H
ATOM   3980 2HG2 VAL A 262       3.861 -11.109  -9.850  1.00 84.08           H
ATOM   3981 3HG2 VAL A 262       5.129  -9.861  -9.801  1.00 84.08           H
ATOM   3982  HN  VAL A 262       1.777 -10.994  -9.179  1.00 84.08           H
ATOM   3983  N   PHE A 263       0.911  -9.160  -6.732  1.00 75.22           N
ATOM   3984  CA  PHE A 263       0.091  -8.385  -5.816  1.00 75.22           C
ATOM   3985  C   PHE A 263      -0.463  -9.267  -4.695  1.00 75.22           C
ATOM   3986  O   PHE A 263      -0.315  -8.945  -3.517  1.00 75.22           O
ATOM   3987  HA  PHE A 263       0.729  -7.612  -5.386  1.00 75.22           H
ATOM   3988  CB  PHE A 263      -1.076  -7.820  -6.628  1.00 75.22           C
ATOM   3989 1HB  PHE A 263      -0.680  -7.185  -7.421  1.00 75.22           H
ATOM   3990 2HB  PHE A 263      -1.601  -8.643  -7.111  1.00 75.22           H
ATOM   3991  CG  PHE A 263      -2.077  -7.012  -5.800  1.00 75.22           C
ATOM   3992  CD1 PHE A 263      -3.205  -7.606  -5.327  1.00 75.22           C
ATOM   3993  HD1 PHE A 263      -3.396  -8.659  -5.538  1.00 75.22           H
ATOM   3994  CD2 PHE A 263      -1.839  -5.699  -5.536  1.00 75.22           C
ATOM   3995  HD2 PHE A 263      -0.935  -5.222  -5.915  1.00 75.22           H
ATOM   3996  CE1 PHE A 263      -4.134  -6.857  -4.558  1.00 75.22           C
ATOM   3997  HE1 PHE A 263      -5.038  -7.333  -4.180  1.00 75.22           H
ATOM   3998  CE2 PHE A 263      -2.768  -4.949  -4.768  1.00 75.22           C
ATOM   3999  HE2 PHE A 263      -2.577  -3.897  -4.556  1.00 75.22           H
ATOM   4000  CZ  PHE A 263      -3.896  -5.544  -4.295  1.00 75.22           C
ATOM   4001  HZ  PHE A 263      -4.609  -4.968  -3.705  1.00 75.22           H
ATOM   4002  HN  PHE A 263       0.591  -9.170  -7.679  1.00 75.22           H
ATOM   4003  N   VAL A 264      -1.089 -10.362  -5.101  1.00 82.71           N
ATOM   4004  CA  VAL A 264      -1.765 -11.232  -4.155  1.00 82.71           C
ATOM   4005  C   VAL A 264      -0.743 -11.788  -3.160  1.00 82.71           C
ATOM   4006  O   VAL A 264      -0.987 -11.796  -1.954  1.00 82.71           O
ATOM   4007  HA  VAL A 264      -2.490 -10.627  -3.611  1.00 82.71           H
ATOM   4008  CB  VAL A 264      -2.526 -12.328  -4.903  1.00 82.71           C
ATOM   4009  HB  VAL A 264      -1.826 -12.824  -5.575  1.00 82.71           H
ATOM   4010  CG1 VAL A 264      -3.071 -13.378  -3.933  1.00 82.71           C
ATOM   4011 1HG1 VAL A 264      -2.243 -13.836  -3.391  1.00 82.71           H
ATOM   4012 2HG1 VAL A 264      -3.749 -12.902  -3.225  1.00 82.71           H
ATOM   4013 3HG1 VAL A 264      -3.608 -14.145  -4.491  1.00 82.71           H
ATOM   4014  CG2 VAL A 264      -3.650 -11.731  -5.753  1.00 82.71           C
ATOM   4015 1HG2 VAL A 264      -4.349 -11.198  -5.108  1.00 82.71           H
ATOM   4016 2HG2 VAL A 264      -3.228 -11.040  -6.481  1.00 82.71           H
ATOM   4017 3HG2 VAL A 264      -4.176 -12.532  -6.274  1.00 82.71           H
ATOM   4018  HN  VAL A 264      -1.138 -10.656  -6.056  1.00 82.71           H
ATOM   4019  N   LEU A 265       0.379 -12.238  -3.702  1.00 86.82           N
ATOM   4020  CA  LEU A 265       1.383 -12.909  -2.895  1.00 86.82           C
ATOM   4021  C   LEU A 265       1.938 -11.928  -1.860  1.00 86.82           C
ATOM   4022  O   LEU A 265       2.309 -12.327  -0.757  1.00 86.82           O
ATOM   4023  HA  LEU A 265       0.887 -13.723  -2.367  1.00 86.82           H
ATOM   4024  CB  LEU A 265       2.457 -13.535  -3.787  1.00 86.82           C
ATOM   4025 1HB  LEU A 265       2.783 -12.786  -4.509  1.00 86.82           H
ATOM   4026 2HB  LEU A 265       3.321 -13.777  -3.167  1.00 86.82           H
ATOM   4027  CG  LEU A 265       2.044 -14.794  -4.551  1.00 86.82           C
ATOM   4028  HG  LEU A 265       1.167 -14.556  -5.152  1.00 86.82           H
ATOM   4029  CD1 LEU A 265       3.146 -15.237  -5.515  1.00 86.82           C
ATOM   4030 1HD1 LEU A 265       3.342 -14.441  -6.233  1.00 86.82           H
ATOM   4031 2HD1 LEU A 265       4.056 -15.451  -4.953  1.00 86.82           H
ATOM   4032 3HD1 LEU A 265       2.827 -16.134  -6.045  1.00 86.82           H
ATOM   4033  CD2 LEU A 265       1.642 -15.913  -3.587  1.00 86.82           C
ATOM   4034 1HD2 LEU A 265       2.485 -16.157  -2.941  1.00 86.82           H
ATOM   4035 2HD2 LEU A 265       0.801 -15.582  -2.978  1.00 86.82           H
ATOM   4036 3HD2 LEU A 265       1.353 -16.796  -4.156  1.00 86.82           H
ATOM   4037  HN  LEU A 265       0.606 -12.150  -4.672  1.00 86.82           H
ATOM   4038  N   SER A 266       1.978 -10.663  -2.252  1.00 88.91           N
ATOM   4039  CA  SER A 266       2.593  -9.641  -1.422  1.00 88.91           C
ATOM   4040  C   SER A 266       1.578  -9.111  -0.407  1.00 88.91           C
ATOM   4041  O   SER A 266       1.917  -8.880   0.753  1.00 88.91           O
ATOM   4042  HA  SER A 266       3.418 -10.140  -0.914  1.00 88.91           H
ATOM   4043  CB  SER A 266       3.138  -8.494  -2.275  1.00 88.91           C
ATOM   4044 1HB  SER A 266       3.530  -7.712  -1.623  1.00 88.91           H
ATOM   4045 2HB  SER A 266       3.973  -8.854  -2.876  1.00 88.91           H
ATOM   4046  OG  SER A 266       2.141  -7.942  -3.130  1.00 88.91           O
ATOM   4047  HG  SER A 266       2.289  -8.248  -4.070  1.00 88.91           H
ATOM   4048  HN  SER A 266       1.601 -10.334  -3.118  1.00 88.91           H
ATOM   4049  N   GLN A 267       0.353  -8.935  -0.880  1.00 84.43           N
ATOM   4050  CA  GLN A 267      -0.641  -8.190  -0.125  1.00 84.43           C
ATOM   4051  C   GLN A 267      -1.441  -9.133   0.775  1.00 84.43           C
ATOM   4052  O   GLN A 267      -1.882  -8.741   1.855  1.00 84.43           O
ATOM   4053  HA  GLN A 267      -0.073  -7.487   0.486  1.00 84.43           H
ATOM   4054  CB  GLN A 267      -1.566  -7.407  -1.059  1.00 84.43           C
ATOM   4055 1HB  GLN A 267      -2.023  -8.088  -1.777  1.00 84.43           H
ATOM   4056 2HB  GLN A 267      -2.376  -6.959  -0.484  1.00 84.43           H
ATOM   4057  CG  GLN A 267      -0.796  -6.314  -1.803  1.00 84.43           C
ATOM   4058 1HG  GLN A 267       0.044  -6.756  -2.338  1.00 84.43           H
ATOM   4059 2HG  GLN A 267      -1.443  -5.854  -2.551  1.00 84.43           H
ATOM   4060  CD  GLN A 267      -0.287  -5.245  -0.834  1.00 84.43           C
ATOM   4061  OE1 GLN A 267      -0.866  -4.990   0.209  1.00 84.43           O
ATOM   4062  NE2 GLN A 267       0.826  -4.638  -1.235  1.00 84.43           N
ATOM   4063 1HE2 GLN A 267       1.251  -4.895  -2.103  1.00 84.43           H
ATOM   4064 2HE2 GLN A 267       1.237  -3.923  -0.669  1.00 84.43           H
ATOM   4065  HN  GLN A 267       0.036  -9.290  -1.759  1.00 84.43           H
ATOM   4066  N   PHE A 268      -1.603 -10.358   0.298  1.00 90.85           N
ATOM   4067  CA  PHE A 268      -2.515 -11.294   0.934  1.00 90.85           C
ATOM   4068  C   PHE A 268      -2.085 -11.587   2.373  1.00 90.85           C
ATOM   4069  O   PHE A 268      -2.876 -11.440   3.304  1.00 90.85           O
ATOM   4070  HA  PHE A 268      -3.502 -10.831   0.939  1.00 90.85           H
ATOM   4071  CB  PHE A 268      -2.462 -12.591   0.125  1.00 90.85           C
ATOM   4072 1HB  PHE A 268      -2.690 -12.367  -0.917  1.00 90.85           H
ATOM   4073 2HB  PHE A 268      -1.445 -12.982   0.151  1.00 90.85           H
ATOM   4074  CG  PHE A 268      -3.422 -13.674   0.621  1.00 90.85           C
ATOM   4075  CD1 PHE A 268      -2.961 -14.683   1.407  1.00 90.85           C
ATOM   4076  HD1 PHE A 268      -1.907 -14.720   1.685  1.00 90.85           H
ATOM   4077  CD2 PHE A 268      -4.736 -13.628   0.274  1.00 90.85           C
ATOM   4078  HD2 PHE A 268      -5.106 -12.820  -0.356  1.00 90.85           H
ATOM   4079  CE1 PHE A 268      -3.852 -15.688   1.868  1.00 90.85           C
ATOM   4080  HE1 PHE A 268      -3.482 -16.497   2.498  1.00 90.85           H
ATOM   4081  CE2 PHE A 268      -5.627 -14.634   0.735  1.00 90.85           C
ATOM   4082  HE2 PHE A 268      -6.681 -14.597   0.457  1.00 90.85           H
ATOM   4083  CZ  PHE A 268      -5.166 -15.642   1.522  1.00 90.85           C
ATOM   4084  HZ  PHE A 268      -5.850 -16.414   1.875  1.00 90.85           H
ATOM   4085  HN  PHE A 268      -1.126 -10.713  -0.506  1.00 90.85           H
ATOM   4086  N   PRO A 269      -0.829 -12.005   2.581  1.00 94.41           N
ATOM   4087  CA  PRO A 269      -0.360 -12.346   3.927  1.00 94.41           C
ATOM   4088  C   PRO A 269      -0.611 -11.229   4.926  1.00 94.41           C
ATOM   4089  O   PRO A 269      -1.066 -11.479   6.041  1.00 94.41           O
ATOM   4090  HA  PRO A 269      -0.916 -13.202   4.311  1.00 94.41           H
ATOM   4091  CB  PRO A 269       1.134 -12.611   3.734  1.00 94.41           C
ATOM   4092 1HB  PRO A 269       1.726 -11.710   3.899  1.00 94.41           H
ATOM   4093 2HB  PRO A 269       1.502 -13.364   4.430  1.00 94.41           H
ATOM   4094  CG  PRO A 269       1.225 -13.087   2.289  1.00 94.41           C
ATOM   4095 1HG  PRO A 269       2.234 -12.980   1.890  1.00 94.41           H
ATOM   4096 2HG  PRO A 269       0.967 -14.141   2.193  1.00 94.41           H
ATOM   4097  CD  PRO A 269       0.231 -12.188   1.572  1.00 94.41           C
ATOM   4098 1HD  PRO A 269       0.678 -11.237   1.285  1.00 94.41           H
ATOM   4099 2HD  PRO A 269      -0.146 -12.649   0.659  1.00 94.41           H
ATOM   4100  N   TYR A 270      -0.305 -10.013   4.495  1.00 92.12           N
ATOM   4101  CA  TYR A 270      -0.436  -8.856   5.364  1.00 92.12           C
ATOM   4102  C   TYR A 270      -1.895  -8.639   5.772  1.00 92.12           C
ATOM   4103  O   TYR A 270      -2.191  -8.434   6.948  1.00 92.12           O
ATOM   4104  HA  TYR A 270       0.160  -9.038   6.258  1.00 92.12           H
ATOM   4105  CB  TYR A 270       0.035  -7.656   4.541  1.00 92.12           C
ATOM   4106 1HB  TYR A 270       1.101  -7.761   4.341  1.00 92.12           H
ATOM   4107 2HB  TYR A 270      -0.473  -7.667   3.577  1.00 92.12           H
ATOM   4108  CG  TYR A 270      -0.212  -6.304   5.215  1.00 92.12           C
ATOM   4109  CD1 TYR A 270      -1.107  -5.411   4.664  1.00 92.12           C
ATOM   4110  HD1 TYR A 270      -1.639  -5.669   3.748  1.00 92.12           H
ATOM   4111  CD2 TYR A 270       0.462  -5.979   6.375  1.00 92.12           C
ATOM   4112  HD2 TYR A 270       1.170  -6.684   6.811  1.00 92.12           H
ATOM   4113  CE1 TYR A 270      -1.339  -4.139   5.298  1.00 92.12           C
ATOM   4114  HE1 TYR A 270      -2.044  -3.425   4.873  1.00 92.12           H
ATOM   4115  CE2 TYR A 270       0.230  -4.707   7.009  1.00 92.12           C
ATOM   4116  HE2 TYR A 270       0.756  -4.437   7.926  1.00 92.12           H
ATOM   4117  CZ  TYR A 270      -0.659  -3.850   6.440  1.00 92.12           C
ATOM   4118  OH  TYR A 270      -0.878  -2.649   7.039  1.00 92.12           O
ATOM   4119  HH  TYR A 270      -0.338  -2.582   7.877  1.00 92.12           H
ATOM   4120  HN  TYR A 270       0.027  -9.814   3.573  1.00 92.12           H
ATOM   4121  N   ASN A 271      -2.768  -8.692   4.777  1.00 90.15           N
ATOM   4122  CA  ASN A 271      -4.172  -8.387   4.996  1.00 90.15           C
ATOM   4123  C   ASN A 271      -4.803  -9.493   5.845  1.00 90.15           C
ATOM   4124  O   ASN A 271      -5.793  -9.261   6.536  1.00 90.15           O
ATOM   4125  HA  ASN A 271      -4.180  -7.420   5.498  1.00 90.15           H
ATOM   4126  CB  ASN A 271      -4.934  -8.316   3.671  1.00 90.15           C
ATOM   4127 1HB  ASN A 271      -4.616  -9.131   3.020  1.00 90.15           H
ATOM   4128 2HB  ASN A 271      -6.000  -8.451   3.852  1.00 90.15           H
ATOM   4129  CG  ASN A 271      -4.695  -6.976   2.972  1.00 90.15           C
ATOM   4130  OD1 ASN A 271      -5.281  -5.959   3.307  1.00 90.15           O
ATOM   4131  ND2 ASN A 271      -3.805  -7.031   1.986  1.00 90.15           N
ATOM   4132 1HD2 ASN A 271      -3.360  -7.897   1.761  1.00 90.15           H
ATOM   4133 2HD2 ASN A 271      -3.581  -6.205   1.468  1.00 90.15           H
ATOM   4134  HN  ASN A 271      -2.531  -8.937   3.836  1.00 90.15           H
ATOM   4135  N   CYS A 272      -4.203 -10.672   5.765  1.00 94.78           N
ATOM   4136  CA  CYS A 272      -4.621 -11.782   6.604  1.00 94.78           C
ATOM   4137  C   CYS A 272      -4.417 -11.383   8.066  1.00 94.78           C
ATOM   4138  O   CYS A 272      -5.320 -11.536   8.887  1.00 94.78           O
ATOM   4139  HA  CYS A 272      -5.676 -11.954   6.393  1.00 94.78           H
ATOM   4140  CB  CYS A 272      -3.870 -13.069   6.254  1.00 94.78           C
ATOM   4141 1HB  CYS A 272      -2.801 -12.868   6.181  1.00 94.78           H
ATOM   4142 2HB  CYS A 272      -4.003 -13.804   7.047  1.00 94.78           H
ATOM   4143  SG  CYS A 272      -4.488 -13.742   4.668  1.00 94.78           S
ATOM   4144  HG  CYS A 272      -3.886 -12.845   3.892  1.00 94.78           H
ATOM   4145  HN  CYS A 272      -3.446 -10.873   5.143  1.00 94.78           H
ATOM   4146  N   ILE A 273      -3.225 -10.878   8.348  1.00 93.96           N
ATOM   4147  CA  ILE A 273      -2.883 -10.478   9.703  1.00 93.96           C
ATOM   4148  C   ILE A 273      -3.724  -9.263  10.099  1.00 93.96           C
ATOM   4149  O   ILE A 273      -4.190  -9.169  11.233  1.00 93.96           O
ATOM   4150  HA  ILE A 273      -3.140 -11.306  10.363  1.00 93.96           H
ATOM   4151  CB  ILE A 273      -1.375 -10.251   9.830  1.00 93.96           C
ATOM   4152  HB  ILE A 273      -1.080  -9.501   9.095  1.00 93.96           H
ATOM   4153  CG1 ILE A 273      -0.598 -11.529   9.508  1.00 93.96           C
ATOM   4154 1HG1 ILE A 273      -0.808 -11.838   8.484  1.00 93.96           H
ATOM   4155 2HG1 ILE A 273       0.472 -11.334   9.569  1.00 93.96           H
ATOM   4156  CG2 ILE A 273      -1.018  -9.695  11.210  1.00 93.96           C
ATOM   4157 1HG2 ILE A 273      -1.529  -8.745  11.362  1.00 93.96           H
ATOM   4158 2HG2 ILE A 273      -1.331 -10.403  11.978  1.00 93.96           H
ATOM   4159 3HG2 ILE A 273       0.059  -9.543  11.273  1.00 93.96           H
ATOM   4160  CD1 ILE A 273      -0.973 -12.656  10.473  1.00 93.96           C
ATOM   4161 1HD1 ILE A 273      -0.739 -12.352  11.494  1.00 93.96           H
ATOM   4162 2HD1 ILE A 273      -2.040 -12.864  10.391  1.00 93.96           H
ATOM   4163 3HD1 ILE A 273      -0.407 -13.552  10.222  1.00 93.96           H
ATOM   4164  HN  ILE A 273      -2.501 -10.742   7.672  1.00 93.96           H
ATOM   4165  N   LEU A 274      -3.892  -8.362   9.142  1.00 90.82           N
ATOM   4166  CA  LEU A 274      -4.647  -7.145   9.384  1.00 90.82           C
ATOM   4167  C   LEU A 274      -6.080  -7.508   9.777  1.00 90.82           C
ATOM   4168  O   LEU A 274      -6.684  -6.844  10.618  1.00 90.82           O
ATOM   4169  HA  LEU A 274      -4.178  -6.632  10.224  1.00 90.82           H
ATOM   4170  CB  LEU A 274      -4.558  -6.210   8.176  1.00 90.82           C
ATOM   4171 1HB  LEU A 274      -3.509  -6.100   7.903  1.00 90.82           H
ATOM   4172 2HB  LEU A 274      -5.058  -6.689   7.334  1.00 90.82           H
ATOM   4173  CG  LEU A 274      -5.157  -4.815   8.362  1.00 90.82           C
ATOM   4174  HG  LEU A 274      -6.167  -4.927   8.759  1.00 90.82           H
ATOM   4175  CD1 LEU A 274      -4.357  -4.006   9.385  1.00 90.82           C
ATOM   4176 1HD1 LEU A 274      -4.368  -4.522  10.345  1.00 90.82           H
ATOM   4177 2HD1 LEU A 274      -3.328  -3.902   9.040  1.00 90.82           H
ATOM   4178 3HD1 LEU A 274      -4.804  -3.019   9.498  1.00 90.82           H
ATOM   4179  CD2 LEU A 274      -5.277  -4.086   7.022  1.00 90.82           C
ATOM   4180 1HD2 LEU A 274      -4.288  -3.985   6.574  1.00 90.82           H
ATOM   4181 2HD2 LEU A 274      -5.922  -4.657   6.354  1.00 90.82           H
ATOM   4182 3HD2 LEU A 274      -5.705  -3.097   7.183  1.00 90.82           H
ATOM   4183  HN  LEU A 274      -3.524  -8.454   8.216  1.00 90.82           H
ATOM   4184  N   LEU A 275      -6.583  -8.561   9.150  1.00 93.19           N
ATOM   4185  CA  LEU A 275      -7.929  -9.028   9.433  1.00 93.19           C
ATOM   4186  C   LEU A 275      -8.007  -9.494  10.888  1.00 93.19           C
ATOM   4187  O   LEU A 275      -8.949  -9.153  11.603  1.00 93.19           O
ATOM   4188  HA  LEU A 275      -8.603  -8.181   9.305  1.00 93.19           H
ATOM   4189  CB  LEU A 275      -8.349 -10.097   8.422  1.00 93.19           C
ATOM   4190 1HB  LEU A 275      -8.282  -9.669   7.422  1.00 93.19           H
ATOM   4191 2HB  LEU A 275      -7.630 -10.915   8.468  1.00 93.19           H
ATOM   4192  CG  LEU A 275      -9.753 -10.678   8.604  1.00 93.19           C
ATOM   4193  HG  LEU A 275      -9.837 -11.053   9.624  1.00 93.19           H
ATOM   4194  CD1 LEU A 275     -10.821  -9.597   8.430  1.00 93.19           C
ATOM   4195 1HD1 LEU A 275     -10.668  -8.813   9.172  1.00 93.19           H
ATOM   4196 2HD1 LEU A 275     -10.746  -9.170   7.430  1.00 93.19           H
ATOM   4197 3HD1 LEU A 275     -11.809 -10.037   8.565  1.00 93.19           H
ATOM   4198  CD2 LEU A 275      -9.981 -11.865   7.666  1.00 93.19           C
ATOM   4199 1HD2 LEU A 275      -9.869 -11.538   6.633  1.00 93.19           H
ATOM   4200 2HD2 LEU A 275      -9.249 -12.644   7.882  1.00 93.19           H
ATOM   4201 3HD2 LEU A 275     -10.986 -12.259   7.817  1.00 93.19           H
ATOM   4202  HN  LEU A 275      -6.088  -9.090   8.460  1.00 93.19           H
ATOM   4203  N   VAL A 276      -7.005 -10.265  11.284  1.00 95.03           N
ATOM   4204  CA  VAL A 276      -6.948 -10.780  12.641  1.00 95.03           C
ATOM   4205  C   VAL A 276      -6.956  -9.609  13.627  1.00 95.03           C
ATOM   4206  O   VAL A 276      -7.691  -9.629  14.613  1.00 95.03           O
ATOM   4207  HA  VAL A 276      -7.842 -11.381  12.803  1.00 95.03           H
ATOM   4208  CB  VAL A 276      -5.729 -11.690  12.805  1.00 95.03           C
ATOM   4209  HB  VAL A 276      -4.846 -11.126  12.504  1.00 95.03           H
ATOM   4210  CG1 VAL A 276      -5.547 -12.105  14.266  1.00 95.03           C
ATOM   4211 1HG1 VAL A 276      -5.404 -11.216  14.881  1.00 95.03           H
ATOM   4212 2HG1 VAL A 276      -6.432 -12.642  14.605  1.00 95.03           H
ATOM   4213 3HG1 VAL A 276      -4.673 -12.751  14.354  1.00 95.03           H
ATOM   4214  CG2 VAL A 276      -5.835 -12.916  11.896  1.00 95.03           C
ATOM   4215 1HG2 VAL A 276      -6.730 -13.482  12.152  1.00 95.03           H
ATOM   4216 2HG2 VAL A 276      -5.893 -12.594  10.856  1.00 95.03           H
ATOM   4217 3HG2 VAL A 276      -4.956 -13.546  12.032  1.00 95.03           H
ATOM   4218  HN  VAL A 276      -6.244 -10.538  10.696  1.00 95.03           H
ATOM   4219  N   GLN A 277      -6.131  -8.617  13.325  1.00 91.54           N
ATOM   4220  CA  GLN A 277      -6.022  -7.449  14.182  1.00 91.54           C
ATOM   4221  C   GLN A 277      -7.361  -6.713  14.249  1.00 91.54           C
ATOM   4222  O   GLN A 277      -7.720  -6.162  15.289  1.00 91.54           O
ATOM   4223  HA  GLN A 277      -5.762  -7.835  15.167  1.00 91.54           H
ATOM   4224  CB  GLN A 277      -4.908  -6.517  13.698  1.00 91.54           C
ATOM   4225 1HB  GLN A 277      -5.001  -6.361  12.624  1.00 91.54           H
ATOM   4226 2HB  GLN A 277      -5.013  -5.542  14.173  1.00 91.54           H
ATOM   4227  CG  GLN A 277      -3.529  -7.100  14.017  1.00 91.54           C
ATOM   4228 1HG  GLN A 277      -3.472  -7.349  15.077  1.00 91.54           H
ATOM   4229 2HG  GLN A 277      -3.385  -8.027  13.464  1.00 91.54           H
ATOM   4230  CD  GLN A 277      -2.420  -6.109  13.660  1.00 91.54           C
ATOM   4231  OE1 GLN A 277      -2.580  -5.231  12.828  1.00 91.54           O
ATOM   4232  NE2 GLN A 277      -1.289  -6.297  14.334  1.00 91.54           N
ATOM   4233 1HE2 GLN A 277      -1.223  -7.037  15.004  1.00 91.54           H
ATOM   4234 2HE2 GLN A 277      -0.504  -5.699  14.171  1.00 91.54           H
ATOM   4235  HN  GLN A 277      -5.546  -8.604  12.515  1.00 91.54           H
ATOM   4236  N   THR A 278      -8.065  -6.726  13.126  1.00 92.62           N
ATOM   4237  CA  THR A 278      -9.338  -6.033  13.033  1.00 92.62           C
ATOM   4238  C   THR A 278     -10.376  -6.700  13.938  1.00 92.62           C
ATOM   4239  O   THR A 278     -11.114  -6.019  14.648  1.00 92.62           O
ATOM   4240  HA  THR A 278      -9.203  -5.015  13.397  1.00 92.62           H
ATOM   4241  CB  THR A 278      -9.750  -5.998  11.560  1.00 92.62           C
ATOM   4242  HB  THR A 278      -9.951  -7.002  11.187  1.00 92.62           H
ATOM   4243  OG1 THR A 278      -8.683  -5.306  10.917  1.00 92.62           O
ATOM   4244  HG1 THR A 278      -7.805  -5.693  11.199  1.00 92.62           H
ATOM   4245  CG2 THR A 278     -10.972  -5.109  11.314  1.00 92.62           C
ATOM   4246 1HG2 THR A 278     -10.747  -4.089  11.625  1.00 92.62           H
ATOM   4247 2HG2 THR A 278     -11.817  -5.486  11.890  1.00 92.62           H
ATOM   4248 3HG2 THR A 278     -11.221  -5.120  10.253  1.00 92.62           H
ATOM   4249  HN  THR A 278      -7.778  -7.198  12.293  1.00 92.62           H
ATOM   4250  N   ILE A 279     -10.399  -8.024  13.883  1.00 92.99           N
ATOM   4251  CA  ILE A 279     -11.336  -8.790  14.687  1.00 92.99           C
ATOM   4252  C   ILE A 279     -10.989  -8.620  16.167  1.00 92.99           C
ATOM   4253  O   ILE A 279     -11.876  -8.434  16.999  1.00 92.99           O
ATOM   4254  HA  ILE A 279     -12.329  -8.375  14.515  1.00 92.99           H
ATOM   4255  CB  ILE A 279     -11.369 -10.249  14.226  1.00 92.99           C
ATOM   4256  HB  ILE A 279     -10.349 -10.633  14.235  1.00 92.99           H
ATOM   4257  CG1 ILE A 279     -11.881 -10.359  12.789  1.00 92.99           C
ATOM   4258 1HG1 ILE A 279     -12.953 -10.161  12.765  1.00 92.99           H
ATOM   4259 2HG1 ILE A 279     -11.404  -9.599  12.170  1.00 92.99           H
ATOM   4260  CG2 ILE A 279     -12.184 -11.110  15.193  1.00 92.99           C
ATOM   4261 1HG2 ILE A 279     -11.735 -11.067  16.185  1.00 92.99           H
ATOM   4262 2HG2 ILE A 279     -13.206 -10.736  15.240  1.00 92.99           H
ATOM   4263 3HG2 ILE A 279     -12.191 -12.142  14.842  1.00 92.99           H
ATOM   4264  CD1 ILE A 279     -11.600 -11.747  12.211  1.00 92.99           C
ATOM   4265 1HD1 ILE A 279     -10.525 -11.931  12.214  1.00 92.99           H
ATOM   4266 2HD1 ILE A 279     -12.099 -12.502  12.819  1.00 92.99           H
ATOM   4267 3HD1 ILE A 279     -11.974 -11.798  11.189  1.00 92.99           H
ATOM   4268  HN  ILE A 279      -9.794  -8.570  13.304  1.00 92.99           H
ATOM   4269  N   ASP A 280      -9.697  -8.690  16.451  1.00 92.17           N
ATOM   4270  CA  ASP A 280      -9.225  -8.590  17.822  1.00 92.17           C
ATOM   4271  C   ASP A 280      -9.559  -7.202  18.372  1.00 92.17           C
ATOM   4272  O   ASP A 280      -9.866  -7.056  19.554  1.00 92.17           O
ATOM   4273  HA  ASP A 280      -9.738  -9.387  18.360  1.00 92.17           H
ATOM   4274  CB  ASP A 280      -7.708  -8.775  17.897  1.00 92.17           C
ATOM   4275 1HB  ASP A 280      -7.429  -9.715  17.421  1.00 92.17           H
ATOM   4276 2HB  ASP A 280      -7.213  -7.978  17.343  1.00 92.17           H
ATOM   4277  CG  ASP A 280      -7.226  -8.770  19.349  1.00 92.17           C
ATOM   4278  OD1 ASP A 280      -7.810  -9.540  20.143  1.00 92.17           O
ATOM   4279  OD2 ASP A 280      -6.286  -7.998  19.633  1.00 92.17           O
ATOM   4280  HN  ASP A 280      -8.979  -8.812  15.765  1.00 92.17           H
ATOM   4281  N   ALA A 281      -9.489  -6.217  17.488  1.00 91.85           N
ATOM   4282  CA  ALA A 281      -9.778  -4.846  17.871  1.00 91.85           C
ATOM   4283  C   ALA A 281     -11.212  -4.758  18.395  1.00 91.85           C
ATOM   4284  O   ALA A 281     -11.521  -3.909  19.230  1.00 91.85           O
ATOM   4285  HA  ALA A 281      -9.090  -4.573  18.671  1.00 91.85           H
ATOM   4286  CB  ALA A 281      -9.536  -3.920  16.676  1.00 91.85           C
ATOM   4287 1HB  ALA A 281      -8.495  -3.998  16.361  1.00 91.85           H
ATOM   4288 2HB  ALA A 281     -10.188  -4.212  15.853  1.00 91.85           H
ATOM   4289 3HB  ALA A 281      -9.752  -2.892  16.964  1.00 91.85           H
ATOM   4290  HN  ALA A 281      -9.241  -6.345  16.527  1.00 91.85           H
ATOM   4291  N   TYR A 282     -12.051  -5.648  17.884  1.00 79.16           N
ATOM   4292  CA  TYR A 282     -13.452  -5.662  18.268  1.00 79.16           C
ATOM   4293  C   TYR A 282     -13.701  -6.667  19.394  1.00 79.16           C
ATOM   4294  O   TYR A 282     -14.351  -6.344  20.387  1.00 79.16           O
ATOM   4295  HA  TYR A 282     -13.715  -4.664  18.617  1.00 79.16           H
ATOM   4296  CB  TYR A 282     -14.225  -6.106  17.025  1.00 79.16           C
ATOM   4297 1HB  TYR A 282     -13.957  -5.456  16.192  1.00 79.16           H
ATOM   4298 2HB  TYR A 282     -13.912  -7.115  16.755  1.00 79.16           H
ATOM   4299  CG  TYR A 282     -15.745  -6.088  17.198  1.00 79.16           C
ATOM   4300  CD1 TYR A 282     -16.429  -7.268  17.412  1.00 79.16           C
ATOM   4301  HD1 TYR A 282     -15.886  -8.212  17.457  1.00 79.16           H
ATOM   4302  CD2 TYR A 282     -16.432  -4.893  17.140  1.00 79.16           C
ATOM   4303  HD2 TYR A 282     -15.892  -3.961  16.971  1.00 79.16           H
ATOM   4304  CE1 TYR A 282     -17.860  -7.251  17.575  1.00 79.16           C
ATOM   4305  HE1 TYR A 282     -18.412  -8.175  17.745  1.00 79.16           H
ATOM   4306  CE2 TYR A 282     -17.863  -4.876  17.304  1.00 79.16           C
ATOM   4307  HE2 TYR A 282     -18.418  -3.939  17.260  1.00 79.16           H
ATOM   4308  CZ  TYR A 282     -18.506  -6.056  17.513  1.00 79.16           C
ATOM   4309  OH  TYR A 282     -19.857  -6.040  17.667  1.00 79.16           O
ATOM   4310  HH  TYR A 282     -20.198  -5.102  17.600  1.00 79.16           H
ATOM   4311  HN  TYR A 282     -11.787  -6.348  17.220  1.00 79.16           H
ATOM   4312  N   ALA A 283     -13.171  -7.866  19.203  1.00 89.41           N
ATOM   4313  CA  ALA A 283     -13.543  -8.992  20.043  1.00 89.41           C
ATOM   4314  C   ALA A 283     -12.579  -9.078  21.228  1.00 89.41           C
ATOM   4315  O   ALA A 283     -12.910  -9.659  22.261  1.00 89.41           O
ATOM   4316  HA  ALA A 283     -14.550  -8.809  20.417  1.00 89.41           H
ATOM   4317  CB  ALA A 283     -13.553 -10.273  19.206  1.00 89.41           C
ATOM   4318 1HB  ALA A 283     -14.275 -10.171  18.395  1.00 89.41           H
ATOM   4319 2HB  ALA A 283     -12.560 -10.443  18.789  1.00 89.41           H
ATOM   4320 3HB  ALA A 283     -13.832 -11.117  19.836  1.00 89.41           H
ATOM   4321  HN  ALA A 283     -12.501  -8.074  18.490  1.00 89.41           H
ATOM   4322  N   MET A 284     -11.406  -8.492  21.040  1.00 82.62           N
ATOM   4323  CA  MET A 284     -10.392  -8.495  22.081  1.00 82.62           C
ATOM   4324  C   MET A 284     -10.179  -9.905  22.635  1.00 82.62           C
ATOM   4325  O   MET A 284     -10.090 -10.093  23.847  1.00 82.62           O
ATOM   4326  HA  MET A 284      -9.478  -8.143  21.602  1.00 82.62           H
ATOM   4327  CB  MET A 284     -10.822  -7.561  23.214  1.00 82.62           C
ATOM   4328 1HB  MET A 284     -11.727  -7.945  23.683  1.00 82.62           H
ATOM   4329 2HB  MET A 284     -10.049  -7.537  23.983  1.00 82.62           H
ATOM   4330  CG  MET A 284     -11.073  -6.145  22.691  1.00 82.62           C
ATOM   4331 1HG  MET A 284     -10.154  -5.734  22.274  1.00 82.62           H
ATOM   4332 2HG  MET A 284     -11.806  -6.170  21.885  1.00 82.62           H
ATOM   4333  SD  MET A 284     -11.660  -5.101  24.015  1.00 82.62           S
ATOM   4334  CE  MET A 284     -12.040  -3.619  23.096  1.00 82.62           C
ATOM   4335 1HE  MET A 284     -11.136  -3.251  22.610  1.00 82.62           H
ATOM   4336 2HE  MET A 284     -12.793  -3.842  22.340  1.00 82.62           H
ATOM   4337 3HE  MET A 284     -12.422  -2.857  23.776  1.00 82.62           H
ATOM   4338  HN  MET A 284     -11.144  -8.023  20.196  1.00 82.62           H
ATOM   4339  N   PHE A 285     -10.102 -10.860  21.720  1.00 85.98           N
ATOM   4340  CA  PHE A 285     -10.067 -12.262  22.102  1.00 85.98           C
ATOM   4341  C   PHE A 285      -8.639 -12.708  22.420  1.00 85.98           C
ATOM   4342  O   PHE A 285      -8.431 -13.778  22.991  1.00 85.98           O
ATOM   4343  HA  PHE A 285     -10.686 -12.369  22.993  1.00 85.98           H
ATOM   4344  CB  PHE A 285     -10.586 -13.064  20.907  1.00 85.98           C
ATOM   4345 1HB  PHE A 285     -10.740 -14.098  21.216  1.00 85.98           H
ATOM   4346 2HB  PHE A 285     -11.560 -12.671  20.614  1.00 85.98           H
ATOM   4347  CG  PHE A 285      -9.656 -13.044  19.692  1.00 85.98           C
ATOM   4348  CD1 PHE A 285      -9.803 -12.083  18.741  1.00 85.98           C
ATOM   4349  HD1 PHE A 285     -10.582 -11.328  18.843  1.00 85.98           H
ATOM   4350  CD2 PHE A 285      -8.684 -13.985  19.564  1.00 85.98           C
ATOM   4351  HD2 PHE A 285      -8.567 -14.755  20.327  1.00 85.98           H
ATOM   4352  CE1 PHE A 285      -8.940 -12.064  17.613  1.00 85.98           C
ATOM   4353  HE1 PHE A 285      -9.057 -11.294  16.850  1.00 85.98           H
ATOM   4354  CE2 PHE A 285      -7.821 -13.966  18.437  1.00 85.98           C
ATOM   4355  HE2 PHE A 285      -7.041 -14.721  18.334  1.00 85.98           H
ATOM   4356  CZ  PHE A 285      -7.967 -13.005  17.485  1.00 85.98           C
ATOM   4357  HZ  PHE A 285      -7.304 -12.991  16.620  1.00 85.98           H
ATOM   4358  HN  PHE A 285     -10.064 -10.690  20.735  1.00 85.98           H
ATOM   4359  N   ILE A 286      -7.691 -11.866  22.036  1.00 86.74           N
ATOM   4360  CA  ILE A 286      -6.289 -12.146  22.300  1.00 86.74           C
ATOM   4361  C   ILE A 286      -5.931 -11.652  23.703  1.00 86.74           C
ATOM   4362  O   ILE A 286      -5.736 -10.456  23.913  1.00 86.74           O
ATOM   4363  HA  ILE A 286      -6.161 -13.228  22.271  1.00 86.74           H
ATOM   4364  CB  ILE A 286      -5.408 -11.556  21.197  1.00 86.74           C
ATOM   4365  HB  ILE A 286      -5.561 -10.477  21.178  1.00 86.74           H
ATOM   4366  CG1 ILE A 286      -5.815 -12.095  19.824  1.00 86.74           C
ATOM   4367 1HG1 ILE A 286      -5.639 -13.170  19.784  1.00 86.74           H
ATOM   4368 2HG1 ILE A 286      -6.883 -11.940  19.670  1.00 86.74           H
ATOM   4369  CG2 ILE A 286      -3.926 -11.798  21.492  1.00 86.74           C
ATOM   4370 1HG2 ILE A 286      -3.663 -11.327  22.439  1.00 86.74           H
ATOM   4371 2HG2 ILE A 286      -3.738 -12.870  21.554  1.00 86.74           H
ATOM   4372 3HG2 ILE A 286      -3.322 -11.369  20.692  1.00 86.74           H
ATOM   4373  CD1 ILE A 286      -5.028 -11.403  18.709  1.00 86.74           C
ATOM   4374 1HD1 ILE A 286      -5.225 -10.331  18.736  1.00 86.74           H
ATOM   4375 2HD1 ILE A 286      -3.962 -11.580  18.852  1.00 86.74           H
ATOM   4376 3HD1 ILE A 286      -5.337 -11.804  17.743  1.00 86.74           H
ATOM   4377  HN  ILE A 286      -7.866 -11.008  21.553  1.00 86.74           H
ATOM   4378  N   SER A 287      -5.856 -12.599  24.627  1.00 84.77           N
ATOM   4379  CA  SER A 287      -5.542 -12.273  26.008  1.00 84.77           C
ATOM   4380  C   SER A 287      -4.127 -12.746  26.349  1.00 84.77           C
ATOM   4381  O   SER A 287      -3.551 -12.322  27.349  1.00 84.77           O
ATOM   4382  HA  SER A 287      -5.607 -11.187  26.070  1.00 84.77           H
ATOM   4383  CB  SER A 287      -6.556 -12.900  26.966  1.00 84.77           C
ATOM   4384 1HB  SER A 287      -6.277 -12.666  27.994  1.00 84.77           H
ATOM   4385 2HB  SER A 287      -7.538 -12.460  26.794  1.00 84.77           H
ATOM   4386  OG  SER A 287      -6.636 -14.314  26.808  1.00 84.77           O
ATOM   4387  HG  SER A 287      -7.337 -14.687  27.416  1.00 84.77           H
ATOM   4388  HN  SER A 287      -6.004 -13.571  24.446  1.00 84.77           H
ATOM   4389  N   ASN A 288      -3.608 -13.618  25.497  1.00 85.94           N
ATOM   4390  CA  ASN A 288      -2.308 -14.220  25.741  1.00 85.94           C
ATOM   4391  C   ASN A 288      -1.217 -13.324  25.153  1.00 85.94           C
ATOM   4392  O   ASN A 288      -1.228 -13.029  23.959  1.00 85.94           O
ATOM   4393  HA  ASN A 288      -2.234 -14.311  26.825  1.00 85.94           H
ATOM   4394  CB  ASN A 288      -2.203 -15.593  25.074  1.00 85.94           C
ATOM   4395 1HB  ASN A 288      -3.068 -16.200  25.344  1.00 85.94           H
ATOM   4396 2HB  ASN A 288      -2.220 -15.477  23.991  1.00 85.94           H
ATOM   4397  CG  ASN A 288      -0.919 -16.311  25.496  1.00 85.94           C
ATOM   4398  OD1 ASN A 288       0.087 -15.700  25.816  1.00 85.94           O
ATOM   4399  ND2 ASN A 288      -1.011 -17.638  25.479  1.00 85.94           N
ATOM   4400 1HD2 ASN A 288      -1.867 -18.077  25.206  1.00 85.94           H
ATOM   4401 2HD2 ASN A 288      -0.223 -18.197  25.739  1.00 85.94           H
ATOM   4402  HN  ASN A 288      -4.059 -13.914  24.655  1.00 85.94           H
ATOM   4403  N   CYS A 289      -0.300 -12.917  26.018  1.00 91.16           N
ATOM   4404  CA  CYS A 289       0.746 -11.990  25.619  1.00 91.16           C
ATOM   4405  C   CYS A 289       1.601 -12.665  24.545  1.00 91.16           C
ATOM   4406  O   CYS A 289       2.026 -12.019  23.588  1.00 91.16           O
ATOM   4407  HA  CYS A 289       0.247 -11.108  25.219  1.00 91.16           H
ATOM   4408  CB  CYS A 289       1.586 -11.536  26.815  1.00 91.16           C
ATOM   4409 1HB  CYS A 289       0.944 -11.079  27.568  1.00 91.16           H
ATOM   4410 2HB  CYS A 289       2.062 -12.398  27.283  1.00 91.16           H
ATOM   4411  SG  CYS A 289       2.857 -10.339  26.269  1.00 91.16           S
ATOM   4412  HN  CYS A 289      -0.265 -13.208  26.974  1.00 91.16           H
ATOM   4413  N   ALA A 290       1.828 -13.956  24.739  1.00 93.13           N
ATOM   4414  CA  ALA A 290       2.686 -14.708  23.839  1.00 93.13           C
ATOM   4415  C   ALA A 290       2.096 -14.670  22.428  1.00 93.13           C
ATOM   4416  O   ALA A 290       2.822 -14.484  21.453  1.00 93.13           O
ATOM   4417  HA  ALA A 290       3.662 -14.224  23.829  1.00 93.13           H
ATOM   4418  CB  ALA A 290       2.849 -16.136  24.364  1.00 93.13           C
ATOM   4419 1HB  ALA A 290       3.298 -16.109  25.357  1.00 93.13           H
ATOM   4420 2HB  ALA A 290       1.872 -16.616  24.421  1.00 93.13           H
ATOM   4421 3HB  ALA A 290       3.492 -16.700  23.689  1.00 93.13           H
ATOM   4422  HN  ALA A 290       1.438 -14.485  25.493  1.00 93.13           H
ATOM   4423  N   VAL A 291       0.785 -14.848  22.364  1.00 93.39           N
ATOM   4424  CA  VAL A 291       0.091 -14.844  21.088  1.00 93.39           C
ATOM   4425  C   VAL A 291       0.163 -13.443  20.477  1.00 93.39           C
ATOM   4426  O   VAL A 291       0.408 -13.296  19.281  1.00 93.39           O
ATOM   4427  HA  VAL A 291       0.609 -15.541  20.429  1.00 93.39           H
ATOM   4428  CB  VAL A 291      -1.344 -15.343  21.271  1.00 93.39           C
ATOM   4429  HB  VAL A 291      -1.839 -14.685  21.986  1.00 93.39           H
ATOM   4430  CG1 VAL A 291      -2.121 -15.274  19.955  1.00 93.39           C
ATOM   4431 1HG1 VAL A 291      -2.152 -14.242  19.604  1.00 93.39           H
ATOM   4432 2HG1 VAL A 291      -1.627 -15.896  19.208  1.00 93.39           H
ATOM   4433 3HG1 VAL A 291      -3.137 -15.634  20.113  1.00 93.39           H
ATOM   4434  CG2 VAL A 291      -1.363 -16.761  21.845  1.00 93.39           C
ATOM   4435 1HG2 VAL A 291      -0.843 -17.435  21.164  1.00 93.39           H
ATOM   4436 2HG2 VAL A 291      -0.864 -16.767  22.814  1.00 93.39           H
ATOM   4437 3HG2 VAL A 291      -2.395 -17.091  21.965  1.00 93.39           H
ATOM   4438  HN  VAL A 291       0.201 -14.994  23.163  1.00 93.39           H
ATOM   4439  N   SER A 292      -0.054 -12.450  21.327  1.00 93.76           N
ATOM   4440  CA  SER A 292      -0.054 -11.068  20.879  1.00 93.76           C
ATOM   4441  C   SER A 292       1.316 -10.706  20.300  1.00 93.76           C
ATOM   4442  O   SER A 292       1.401 -10.037  19.271  1.00 93.76           O
ATOM   4443  HA  SER A 292      -0.821 -11.015  20.107  1.00 93.76           H
ATOM   4444  CB  SER A 292      -0.415 -10.118  22.022  1.00 93.76           C
ATOM   4445 1HB  SER A 292      -1.354 -10.436  22.474  1.00 93.76           H
ATOM   4446 2HB  SER A 292       0.349 -10.177  22.798  1.00 93.76           H
ATOM   4447  OG  SER A 292      -0.535  -8.769  21.578  1.00 93.76           O
ATOM   4448  HG  SER A 292      -1.363  -8.663  21.027  1.00 93.76           H
ATOM   4449  HN  SER A 292      -0.227 -12.577  22.304  1.00 93.76           H
ATOM   4450  N   THR A 293       2.353 -11.163  20.986  1.00 90.38           N
ATOM   4451  CA  THR A 293       3.713 -10.857  20.579  1.00 90.38           C
ATOM   4452  C   THR A 293       3.993 -11.423  19.186  1.00 90.38           C
ATOM   4453  O   THR A 293       4.541 -10.731  18.329  1.00 90.38           O
ATOM   4454  HA  THR A 293       3.816  -9.774  20.511  1.00 90.38           H
ATOM   4455  CB  THR A 293       4.661 -11.392  21.655  1.00 90.38           C
ATOM   4456  HB  THR A 293       4.578 -12.476  21.741  1.00 90.38           H
ATOM   4457  OG1 THR A 293       4.313 -10.654  22.823  1.00 90.38           O
ATOM   4458  HG1 THR A 293       3.656 -11.171  23.372  1.00 90.38           H
ATOM   4459  CG2 THR A 293       6.119 -11.011  21.393  1.00 90.38           C
ATOM   4460 1HG2 THR A 293       6.213  -9.925  21.374  1.00 90.38           H
ATOM   4461 2HG2 THR A 293       6.435 -11.420  20.433  1.00 90.38           H
ATOM   4462 3HG2 THR A 293       6.748 -11.416  22.186  1.00 90.38           H
ATOM   4463  HN  THR A 293       2.274 -11.731  21.805  1.00 90.38           H
ATOM   4464  N   ASN A 294       3.605 -12.676  19.002  1.00 92.13           N
ATOM   4465  CA  ASN A 294       3.868 -13.366  17.751  1.00 92.13           C
ATOM   4466  C   ASN A 294       3.093 -12.683  16.623  1.00 92.13           C
ATOM   4467  O   ASN A 294       3.596 -12.554  15.508  1.00 92.13           O
ATOM   4468  HA  ASN A 294       4.948 -13.304  17.612  1.00 92.13           H
ATOM   4469  CB  ASN A 294       3.414 -14.826  17.820  1.00 92.13           C
ATOM   4470 1HB  ASN A 294       2.408 -14.878  18.237  1.00 92.13           H
ATOM   4471 2HB  ASN A 294       3.364 -15.243  16.815  1.00 92.13           H
ATOM   4472  CG  ASN A 294       4.371 -15.658  18.677  1.00 92.13           C
ATOM   4473  OD1 ASN A 294       5.511 -15.294  18.910  1.00 92.13           O
ATOM   4474  ND2 ASN A 294       3.843 -16.792  19.130  1.00 92.13           N
ATOM   4475 1HD2 ASN A 294       2.900 -17.031  18.901  1.00 92.13           H
ATOM   4476 2HD2 ASN A 294       4.391 -17.405  19.700  1.00 92.13           H
ATOM   4477  HN  ASN A 294       3.119 -13.217  19.689  1.00 92.13           H
ATOM   4478  N   ILE A 295       1.880 -12.262  16.952  1.00 92.19           N
ATOM   4479  CA  ILE A 295       1.022 -11.613  15.976  1.00 92.19           C
ATOM   4480  C   ILE A 295       1.675 -10.307  15.518  1.00 92.19           C
ATOM   4481  O   ILE A 295       1.676  -9.993  14.329  1.00 92.19           O
ATOM   4482  HA  ILE A 295       0.943 -12.279  15.116  1.00 92.19           H
ATOM   4483  CB  ILE A 295      -0.389 -11.431  16.539  1.00 92.19           C
ATOM   4484  HB  ILE A 295      -0.303 -11.061  17.561  1.00 92.19           H
ATOM   4485  CG1 ILE A 295      -1.130 -12.768  16.602  1.00 92.19           C
ATOM   4486 1HG1 ILE A 295      -1.325 -13.128  15.592  1.00 92.19           H
ATOM   4487 2HG1 ILE A 295      -0.503 -13.513  17.091  1.00 92.19           H
ATOM   4488  CG2 ILE A 295      -1.166 -10.381  15.742  1.00 92.19           C
ATOM   4489 1HG2 ILE A 295      -0.643  -9.426  15.793  1.00 92.19           H
ATOM   4490 2HG2 ILE A 295      -1.243 -10.698  14.702  1.00 92.19           H
ATOM   4491 3HG2 ILE A 295      -2.165 -10.272  16.163  1.00 92.19           H
ATOM   4492  CD1 ILE A 295      -2.451 -12.626  17.362  1.00 92.19           C
ATOM   4493 1HD1 ILE A 295      -2.251 -12.289  18.379  1.00 92.19           H
ATOM   4494 2HD1 ILE A 295      -3.085 -11.898  16.856  1.00 92.19           H
ATOM   4495 3HD1 ILE A 295      -2.958 -13.591  17.392  1.00 92.19           H
ATOM   4496  HN  ILE A 295       1.483 -12.359  17.865  1.00 92.19           H
ATOM   4497  N   ASP A 296       2.215  -9.582  16.486  1.00 93.65           N
ATOM   4498  CA  ASP A 296       2.820  -8.291  16.206  1.00 93.65           C
ATOM   4499  C   ASP A 296       4.025  -8.487  15.284  1.00 93.65           C
ATOM   4500  O   ASP A 296       4.228  -7.714  14.349  1.00 93.65           O
ATOM   4501  HA  ASP A 296       2.031  -7.700  15.740  1.00 93.65           H
ATOM   4502  CB  ASP A 296       3.311  -7.622  17.491  1.00 93.65           C
ATOM   4503 1HB  ASP A 296       3.768  -8.367  18.142  1.00 93.65           H
ATOM   4504 2HB  ASP A 296       4.084  -6.891  17.252  1.00 93.65           H
ATOM   4505  CG  ASP A 296       2.159  -6.933  18.225  1.00 93.65           C
ATOM   4506  OD1 ASP A 296       0.999  -7.264  17.898  1.00 93.65           O
ATOM   4507  OD2 ASP A 296       2.465  -6.091  19.098  1.00 93.65           O
ATOM   4508  HN  ASP A 296       2.243  -9.862  17.446  1.00 93.65           H
ATOM   4509  N   ILE A 297       4.794  -9.524  15.581  1.00 93.41           N
ATOM   4510  CA  ILE A 297       5.959  -9.847  14.775  1.00 93.41           C
ATOM   4511  C   ILE A 297       5.509 -10.224  13.362  1.00 93.41           C
ATOM   4512  O   ILE A 297       6.085  -9.762  12.379  1.00 93.41           O
ATOM   4513  HA  ILE A 297       6.573  -8.948  14.713  1.00 93.41           H
ATOM   4514  CB  ILE A 297       6.803 -10.924  15.460  1.00 93.41           C
ATOM   4515  HB  ILE A 297       6.142 -11.738  15.757  1.00 93.41           H
ATOM   4516  CG1 ILE A 297       7.453 -10.383  16.735  1.00 93.41           C
ATOM   4517 1HG1 ILE A 297       8.197  -9.630  16.476  1.00 93.41           H
ATOM   4518 2HG1 ILE A 297       6.701  -9.890  17.350  1.00 93.41           H
ATOM   4519  CG2 ILE A 297       7.835 -11.510  14.494  1.00 93.41           C
ATOM   4520 1HG2 ILE A 297       7.322 -11.956  13.642  1.00 93.41           H
ATOM   4521 2HG2 ILE A 297       8.496 -10.717  14.145  1.00 93.41           H
ATOM   4522 3HG2 ILE A 297       8.420 -12.273  15.006  1.00 93.41           H
ATOM   4523  CD1 ILE A 297       8.115 -11.508  17.533  1.00 93.41           C
ATOM   4524 1HD1 ILE A 297       7.364 -12.248  17.810  1.00 93.41           H
ATOM   4525 2HD1 ILE A 297       8.884 -11.983  16.922  1.00 93.41           H
ATOM   4526 3HD1 ILE A 297       8.570 -11.096  18.433  1.00 93.41           H
ATOM   4527  HN  ILE A 297       4.632 -10.138  16.354  1.00 93.41           H
ATOM   4528  N   CYS A 298       4.483 -11.061  13.307  1.00 94.97           N
ATOM   4529  CA  CYS A 298       3.958 -11.517  12.031  1.00 94.97           C
ATOM   4530  C   CYS A 298       3.539 -10.290  11.218  1.00 94.97           C
ATOM   4531  O   CYS A 298       3.771 -10.232  10.012  1.00 94.97           O
ATOM   4532  HA  CYS A 298       4.765 -12.054  11.534  1.00 94.97           H
ATOM   4533  CB  CYS A 298       2.801 -12.502  12.215  1.00 94.97           C
ATOM   4534 1HB  CYS A 298       2.107 -12.125  12.966  1.00 94.97           H
ATOM   4535 2HB  CYS A 298       2.242 -12.597  11.284  1.00 94.97           H
ATOM   4536  SG  CYS A 298       3.446 -14.137  12.725  1.00 94.97           S
ATOM   4537  HG  CYS A 298       3.678 -13.805  13.992  1.00 94.97           H
ATOM   4538  HN  CYS A 298       4.014 -11.425  14.111  1.00 94.97           H
ATOM   4539  N   PHE A 299       2.928  -9.341  11.911  1.00 93.98           N
ATOM   4540  CA  PHE A 299       2.478  -8.118  11.270  1.00 93.98           C
ATOM   4541  C   PHE A 299       3.651  -7.366  10.638  1.00 93.98           C
ATOM   4542  O   PHE A 299       3.576  -6.950   9.482  1.00 93.98           O
ATOM   4543  HA  PHE A 299       1.769  -8.403  10.491  1.00 93.98           H
ATOM   4544  CB  PHE A 299       1.855  -7.243  12.360  1.00 93.98           C
ATOM   4545 1HB  PHE A 299       1.039  -7.792  12.829  1.00 93.98           H
ATOM   4546 2HB  PHE A 299       2.601  -7.059  13.133  1.00 93.98           H
ATOM   4547  CG  PHE A 299       1.324  -5.901  11.853  1.00 93.98           C
ATOM   4548  CD1 PHE A 299       2.091  -4.783  11.958  1.00 93.98           C
ATOM   4549  HD1 PHE A 299       3.084  -4.843  12.403  1.00 93.98           H
ATOM   4550  CD2 PHE A 299       0.084  -5.826  11.298  1.00 93.98           C
ATOM   4551  HD2 PHE A 299      -0.530  -6.722  11.214  1.00 93.98           H
ATOM   4552  CE1 PHE A 299       1.597  -3.537  11.488  1.00 93.98           C
ATOM   4553  HE1 PHE A 299       2.212  -2.641  11.572  1.00 93.98           H
ATOM   4554  CE2 PHE A 299      -0.409  -4.580  10.828  1.00 93.98           C
ATOM   4555  HE2 PHE A 299      -1.402  -4.520  10.383  1.00 93.98           H
ATOM   4556  CZ  PHE A 299       0.358  -3.462  10.933  1.00 93.98           C
ATOM   4557  HZ  PHE A 299      -0.020  -2.506  10.572  1.00 93.98           H
ATOM   4558  HN  PHE A 299       2.741  -9.397  12.892  1.00 93.98           H
ATOM   4559  N   GLN A 300       4.707  -7.215  11.423  1.00 90.41           N
ATOM   4560  CA  GLN A 300       5.861  -6.447  10.986  1.00 90.41           C
ATOM   4561  C   GLN A 300       6.477  -7.079   9.736  1.00 90.41           C
ATOM   4562  O   GLN A 300       6.857  -6.374   8.803  1.00 90.41           O
ATOM   4563  HA  GLN A 300       5.476  -5.456  10.747  1.00 90.41           H
ATOM   4564  CB  GLN A 300       6.896  -6.327  12.106  1.00 90.41           C
ATOM   4565 1HB  GLN A 300       7.083  -7.309  12.540  1.00 90.41           H
ATOM   4566 2HB  GLN A 300       7.842  -5.974  11.696  1.00 90.41           H
ATOM   4567  CG  GLN A 300       6.416  -5.365  13.195  1.00 90.41           C
ATOM   4568 1HG  GLN A 300       6.241  -4.380  12.764  1.00 90.41           H
ATOM   4569 2HG  GLN A 300       5.464  -5.711  13.596  1.00 90.41           H
ATOM   4570  CD  GLN A 300       7.443  -5.259  14.324  1.00 90.41           C
ATOM   4571  OE1 GLN A 300       8.536  -5.796  14.256  1.00 90.41           O
ATOM   4572  NE2 GLN A 300       7.032  -4.538  15.363  1.00 90.41           N
ATOM   4573 1HE2 GLN A 300       6.122  -4.123  15.355  1.00 90.41           H
ATOM   4574 2HE2 GLN A 300       7.633  -4.410  16.152  1.00 90.41           H
ATOM   4575  HN  GLN A 300       4.782  -7.605  12.340  1.00 90.41           H
ATOM   4576  N   VAL A 301       6.555  -8.402   9.758  1.00 95.21           N
ATOM   4577  CA  VAL A 301       7.185  -9.132   8.671  1.00 95.21           C
ATOM   4578  C   VAL A 301       6.351  -8.965   7.399  1.00 95.21           C
ATOM   4579  O   VAL A 301       6.875  -8.583   6.355  1.00 95.21           O
ATOM   4580  HA  VAL A 301       8.168  -8.693   8.506  1.00 95.21           H
ATOM   4581  CB  VAL A 301       7.380 -10.597   9.069  1.00 95.21           C
ATOM   4582  HB  VAL A 301       6.412 -10.994   9.372  1.00 95.21           H
ATOM   4583  CG1 VAL A 301       7.879 -11.425   7.884  1.00 95.21           C
ATOM   4584 1HG1 VAL A 301       7.149 -11.378   7.075  1.00 95.21           H
ATOM   4585 2HG1 VAL A 301       8.832 -11.027   7.537  1.00 95.21           H
ATOM   4586 3HG1 VAL A 301       8.009 -12.462   8.194  1.00 95.21           H
ATOM   4587  CG2 VAL A 301       8.332 -10.718  10.262  1.00 95.21           C
ATOM   4588 1HG2 VAL A 301       9.301 -10.295   9.997  1.00 95.21           H
ATOM   4589 2HG2 VAL A 301       7.919 -10.177  11.113  1.00 95.21           H
ATOM   4590 3HG2 VAL A 301       8.453 -11.769  10.524  1.00 95.21           H
ATOM   4591  HN  VAL A 301       6.198  -8.971  10.499  1.00 95.21           H
ATOM   4592  N   THR A 302       5.065  -9.260   7.530  1.00 94.50           N
ATOM   4593  CA  THR A 302       4.184  -9.293   6.375  1.00 94.50           C
ATOM   4594  C   THR A 302       4.017  -7.889   5.791  1.00 94.50           C
ATOM   4595  O   THR A 302       3.861  -7.731   4.581  1.00 94.50           O
ATOM   4596  HA  THR A 302       4.651  -9.907   5.604  1.00 94.50           H
ATOM   4597  CB  THR A 302       2.863  -9.934   6.806  1.00 94.50           C
ATOM   4598  HB  THR A 302       2.155  -9.961   5.978  1.00 94.50           H
ATOM   4599  OG1 THR A 302       2.459  -9.167   7.937  1.00 94.50           O
ATOM   4600  HG1 THR A 302       1.536  -9.431   8.217  1.00 94.50           H
ATOM   4601  CG2 THR A 302       3.052 -11.347   7.363  1.00 94.50           C
ATOM   4602 1HG2 THR A 302       3.707 -11.310   8.233  1.00 94.50           H
ATOM   4603 2HG2 THR A 302       3.499 -11.982   6.598  1.00 94.50           H
ATOM   4604 3HG2 THR A 302       2.084 -11.755   7.654  1.00 94.50           H
ATOM   4605  HN  THR A 302       4.626  -9.472   8.403  1.00 94.50           H
ATOM   4606  N   GLN A 303       4.054  -6.906   6.678  1.00 91.64           N
ATOM   4607  CA  GLN A 303       3.974  -5.517   6.258  1.00 91.64           C
ATOM   4608  C   GLN A 303       5.173  -5.158   5.378  1.00 91.64           C
ATOM   4609  O   GLN A 303       5.023  -4.472   4.368  1.00 91.64           O
ATOM   4610  HA  GLN A 303       3.054  -5.442   5.679  1.00 91.64           H
ATOM   4611  CB  GLN A 303       3.882  -4.584   7.467  1.00 91.64           C
ATOM   4612 1HB  GLN A 303       3.027  -4.863   8.083  1.00 91.64           H
ATOM   4613 2HB  GLN A 303       4.771  -4.697   8.088  1.00 91.64           H
ATOM   4614  CG  GLN A 303       3.745  -3.125   7.025  1.00 91.64           C
ATOM   4615 1HG  GLN A 303       4.651  -2.813   6.505  1.00 91.64           H
ATOM   4616 2HG  GLN A 303       2.923  -3.032   6.317  1.00 91.64           H
ATOM   4617  CD  GLN A 303       3.498  -2.209   8.226  1.00 91.64           C
ATOM   4618  OE1 GLN A 303       4.263  -2.168   9.176  1.00 91.64           O
ATOM   4619  NE2 GLN A 303       2.390  -1.480   8.130  1.00 91.64           N
ATOM   4620 1HE2 GLN A 303       1.806  -1.561   7.323  1.00 91.64           H
ATOM   4621 2HE2 GLN A 303       2.142  -0.849   8.866  1.00 91.64           H
ATOM   4622  HN  GLN A 303       4.137  -7.045   7.664  1.00 91.64           H
ATOM   4623  N   THR A 304       6.336  -5.637   5.794  1.00 92.86           N
ATOM   4624  CA  THR A 304       7.566  -5.340   5.080  1.00 92.86           C
ATOM   4625  C   THR A 304       7.522  -5.935   3.671  1.00 92.86           C
ATOM   4626  O   THR A 304       7.922  -5.285   2.706  1.00 92.86           O
ATOM   4627  HA  THR A 304       7.646  -4.258   4.968  1.00 92.86           H
ATOM   4628  CB  THR A 304       8.737  -5.854   5.921  1.00 92.86           C
ATOM   4629  HB  THR A 304       8.729  -6.943   5.973  1.00 92.86           H
ATOM   4630  OG1 THR A 304       8.593  -5.177   7.166  1.00 92.86           O
ATOM   4631  HG1 THR A 304       8.182  -5.788   7.843  1.00 92.86           H
ATOM   4632  CG2 THR A 304      10.091  -5.378   5.391  1.00 92.86           C
ATOM   4633 1HG2 THR A 304      10.123  -4.289   5.402  1.00 92.86           H
ATOM   4634 2HG2 THR A 304      10.228  -5.735   4.371  1.00 92.86           H
ATOM   4635 3HG2 THR A 304      10.887  -5.771   6.024  1.00 92.86           H
ATOM   4636  HN  THR A 304       6.445  -6.218   6.601  1.00 92.86           H
ATOM   4637  N   ILE A 305       7.033  -7.164   3.597  1.00 92.33           N
ATOM   4638  CA  ILE A 305       6.895  -7.839   2.318  1.00 92.33           C
ATOM   4639  C   ILE A 305       5.988  -7.012   1.405  1.00 92.33           C
ATOM   4640  O   ILE A 305       6.243  -6.901   0.206  1.00 92.33           O
ATOM   4641  HA  ILE A 305       7.886  -7.889   1.867  1.00 92.33           H
ATOM   4642  CB  ILE A 305       6.417  -9.278   2.520  1.00 92.33           C
ATOM   4643  HB  ILE A 305       5.522  -9.256   3.143  1.00 92.33           H
ATOM   4644  CG1 ILE A 305       7.466 -10.105   3.265  1.00 92.33           C
ATOM   4645 1HG1 ILE A 305       8.304 -10.319   2.602  1.00 92.33           H
ATOM   4646 2HG1 ILE A 305       7.861  -9.529   4.102  1.00 92.33           H
ATOM   4647  CG2 ILE A 305       6.023  -9.917   1.187  1.00 92.33           C
ATOM   4648 1HG2 ILE A 305       5.217  -9.342   0.732  1.00 92.33           H
ATOM   4649 2HG2 ILE A 305       6.885  -9.926   0.520  1.00 92.33           H
ATOM   4650 3HG2 ILE A 305       5.687 -10.940   1.360  1.00 92.33           H
ATOM   4651  CD1 ILE A 305       6.868 -11.416   3.779  1.00 92.33           C
ATOM   4652 1HD1 ILE A 305       6.046 -11.198   4.461  1.00 92.33           H
ATOM   4653 2HD1 ILE A 305       6.495 -12.000   2.937  1.00 92.33           H
ATOM   4654 3HD1 ILE A 305       7.635 -11.985   4.305  1.00 92.33           H
ATOM   4655  HN  ILE A 305       6.734  -7.695   4.390  1.00 92.33           H
ATOM   4656  N   ALA A 306       4.949  -6.452   2.006  1.00 91.81           N
ATOM   4657  CA  ALA A 306       3.981  -5.671   1.255  1.00 91.81           C
ATOM   4658  C   ALA A 306       4.671  -4.436   0.672  1.00 91.81           C
ATOM   4659  O   ALA A 306       4.343  -3.999  -0.430  1.00 91.81           O
ATOM   4660  HA  ALA A 306       3.616  -6.292   0.437  1.00 91.81           H
ATOM   4661  CB  ALA A 306       2.803  -5.308   2.161  1.00 91.81           C
ATOM   4662 1HB  ALA A 306       2.330  -6.220   2.525  1.00 91.81           H
ATOM   4663 2HB  ALA A 306       3.164  -4.723   3.008  1.00 91.81           H
ATOM   4664 3HB  ALA A 306       2.078  -4.722   1.597  1.00 91.81           H
ATOM   4665  HN  ALA A 306       4.764  -6.525   2.986  1.00 91.81           H
ATOM   4666  N   PHE A 307       5.614  -3.908   1.438  1.00 90.26           N
ATOM   4667  CA  PHE A 307       6.313  -2.698   1.038  1.00 90.26           C
ATOM   4668  C   PHE A 307       7.200  -2.954  -0.182  1.00 90.26           C
ATOM   4669  O   PHE A 307       7.389  -2.067  -1.013  1.00 90.26           O
ATOM   4670  HA  PHE A 307       5.555  -1.956   0.785  1.00 90.26           H
ATOM   4671  CB  PHE A 307       7.195  -2.280   2.217  1.00 90.26           C
ATOM   4672 1HB  PHE A 307       7.777  -3.141   2.544  1.00 90.26           H
ATOM   4673 2HB  PHE A 307       7.904  -1.526   1.877  1.00 90.26           H
ATOM   4674  CG  PHE A 307       6.416  -1.726   3.411  1.00 90.26           C
ATOM   4675  CD1 PHE A 307       5.067  -1.569   3.331  1.00 90.26           C
ATOM   4676  HD1 PHE A 307       4.541  -1.839   2.415  1.00 90.26           H
ATOM   4677  CD2 PHE A 307       7.072  -1.389   4.554  1.00 90.26           C
ATOM   4678  HD2 PHE A 307       8.153  -1.514   4.619  1.00 90.26           H
ATOM   4679  CE1 PHE A 307       4.344  -1.055   4.439  1.00 90.26           C
ATOM   4680  HE1 PHE A 307       3.264  -0.929   4.374  1.00 90.26           H
ATOM   4681  CE2 PHE A 307       6.349  -0.874   5.663  1.00 90.26           C
ATOM   4682  HE2 PHE A 307       6.875  -0.604   6.578  1.00 90.26           H
ATOM   4683  CZ  PHE A 307       5.001  -0.718   5.582  1.00 90.26           C
ATOM   4684  HZ  PHE A 307       4.446  -0.323   6.433  1.00 90.26           H
ATOM   4685  HN  PHE A 307       5.902  -4.292   2.315  1.00 90.26           H
ATOM   4686  N   PHE A 308       7.719  -4.171  -0.250  1.00 86.91           N
ATOM   4687  CA  PHE A 308       8.556  -4.565  -1.371  1.00 86.91           C
ATOM   4688  C   PHE A 308       7.784  -4.480  -2.689  1.00 86.91           C
ATOM   4689  O   PHE A 308       8.383  -4.373  -3.757  1.00 86.91           O
ATOM   4690  HA  PHE A 308       9.401  -3.876  -1.401  1.00 86.91           H
ATOM   4691  CB  PHE A 308       8.972  -6.018  -1.129  1.00 86.91           C
ATOM   4692 1HB  PHE A 308       8.153  -6.543  -0.639  1.00 86.91           H
ATOM   4693 2HB  PHE A 308       9.132  -6.504  -2.091  1.00 86.91           H
ATOM   4694  CG  PHE A 308      10.237  -6.170  -0.281  1.00 86.91           C
ATOM   4695  CD1 PHE A 308      11.459  -5.968  -0.841  1.00 86.91           C
ATOM   4696  HD1 PHE A 308      11.538  -5.696  -1.894  1.00 86.91           H
ATOM   4697  CD2 PHE A 308      10.138  -6.509   1.032  1.00 86.91           C
ATOM   4698  HD2 PHE A 308       9.158  -6.671   1.481  1.00 86.91           H
ATOM   4699  CE1 PHE A 308      12.633  -6.109  -0.054  1.00 86.91           C
ATOM   4700  HE1 PHE A 308      13.613  -5.947  -0.503  1.00 86.91           H
ATOM   4701  CE2 PHE A 308      11.311  -6.650   1.819  1.00 86.91           C
ATOM   4702  HE2 PHE A 308      11.232  -6.922   2.872  1.00 86.91           H
ATOM   4703  CZ  PHE A 308      12.534  -6.448   1.259  1.00 86.91           C
ATOM   4704  HZ  PHE A 308      13.435  -6.556   1.863  1.00 86.91           H
ATOM   4705  HN  PHE A 308       7.577  -4.880   0.441  1.00 86.91           H
ATOM   4706  N   HIS A 309       6.466  -4.532  -2.569  1.00 77.46           N
ATOM   4707  CA  HIS A 309       5.606  -4.477  -3.739  1.00 77.46           C
ATOM   4708  C   HIS A 309       5.822  -3.152  -4.473  1.00 77.46           C
ATOM   4709  O   HIS A 309       5.792  -3.106  -5.702  1.00 77.46           O
ATOM   4710  HA  HIS A 309       5.909  -5.296  -4.390  1.00 77.46           H
ATOM   4711  CB  HIS A 309       4.144  -4.707  -3.350  1.00 77.46           C
ATOM   4712 1HB  HIS A 309       4.077  -5.613  -2.748  1.00 77.46           H
ATOM   4713 2HB  HIS A 309       3.811  -3.881  -2.721  1.00 77.46           H
ATOM   4714  CG  HIS A 309       3.207  -4.832  -4.528  1.00 77.46           C
ATOM   4715  ND1 HIS A 309       3.343  -5.816  -5.492  1.00 77.46           N
ATOM   4716  HD1 HIS A 309       4.050  -6.523  -5.511  1.00 77.46           H
ATOM   4717  CD2 HIS A 309       2.121  -4.089  -4.887  1.00 77.46           C
ATOM   4718  HD2 HIS A 309       1.731  -3.229  -4.343  1.00 77.46           H
ATOM   4719  CE1 HIS A 309       2.377  -5.661  -6.386  1.00 77.46           C
ATOM   4720  HE1 HIS A 309       2.215  -6.281  -7.268  1.00 77.46           H
ATOM   4721  NE2 HIS A 309       1.621  -4.591  -6.009  1.00 77.46           N
ATOM   4722  HN  HIS A 309       5.986  -4.610  -1.695  1.00 77.46           H
ATOM   4723  N   SER A 310       6.036  -2.105  -3.689  1.00 82.44           N
ATOM   4724  CA  SER A 310       6.193  -0.772  -4.245  1.00 82.44           C
ATOM   4725  C   SER A 310       7.487  -0.693  -5.057  1.00 82.44           C
ATOM   4726  O   SER A 310       7.619   0.151  -5.941  1.00 82.44           O
ATOM   4727  HA  SER A 310       5.327  -0.625  -4.891  1.00 82.44           H
ATOM   4728  CB  SER A 310       6.192   0.288  -3.143  1.00 82.44           C
ATOM   4729 1HB  SER A 310       6.145   1.280  -3.594  1.00 82.44           H
ATOM   4730 2HB  SER A 310       5.298   0.174  -2.530  1.00 82.44           H
ATOM   4731  OG  SER A 310       7.349   0.199  -2.315  1.00 82.44           O
ATOM   4732  HG  SER A 310       7.229  -0.528  -1.638  1.00 82.44           H
ATOM   4733  HN  SER A 310       6.102  -2.158  -2.692  1.00 82.44           H
ATOM   4734  N   CYS A 311       8.410  -1.585  -4.727  1.00 85.21           N
ATOM   4735  CA  CYS A 311       9.684  -1.636  -5.425  1.00 85.21           C
ATOM   4736  C   CYS A 311       9.515  -2.509  -6.670  1.00 85.21           C
ATOM   4737  O   CYS A 311      10.160  -2.273  -7.690  1.00 85.21           O
ATOM   4738  HA  CYS A 311       9.931  -0.611  -5.701  1.00 85.21           H
ATOM   4739  CB  CYS A 311      10.805  -2.147  -4.518  1.00 85.21           C
ATOM   4740 1HB  CYS A 311      10.613  -3.182  -4.236  1.00 85.21           H
ATOM   4741 2HB  CYS A 311      11.753  -2.134  -5.055  1.00 85.21           H
ATOM   4742  SG  CYS A 311      10.923  -1.103  -3.019  1.00 85.21           S
ATOM   4743  HG  CYS A 311      11.542  -2.009  -2.267  1.00 85.21           H
ATOM   4744  HN  CYS A 311       8.299  -2.263  -4.000  1.00 85.21           H
ATOM   4745  N   LEU A 312       8.644  -3.500  -6.546  1.00 82.49           N
ATOM   4746  CA  LEU A 312       8.524  -4.524  -7.570  1.00 82.49           C
ATOM   4747  C   LEU A 312       7.716  -3.971  -8.745  1.00 82.49           C
ATOM   4748  O   LEU A 312       7.958  -4.334  -9.895  1.00 82.49           O
ATOM   4749  HA  LEU A 312       9.530  -4.755  -7.920  1.00 82.49           H
ATOM   4750  CB  LEU A 312       7.945  -5.810  -6.976  1.00 82.49           C
ATOM   4751 1HB  LEU A 312       7.051  -5.553  -6.407  1.00 82.49           H
ATOM   4752 2HB  LEU A 312       7.626  -6.453  -7.796  1.00 82.49           H
ATOM   4753  CG  LEU A 312       8.881  -6.611  -6.070  1.00 82.49           C
ATOM   4754  HG  LEU A 312       9.233  -5.953  -5.275  1.00 82.49           H
ATOM   4755  CD1 LEU A 312       8.138  -7.770  -5.402  1.00 82.49           C
ATOM   4756 1HD1 LEU A 312       7.320  -7.377  -4.799  1.00 82.49           H
ATOM   4757 2HD1 LEU A 312       7.739  -8.435  -6.167  1.00 82.49           H
ATOM   4758 3HD1 LEU A 312       8.827  -8.323  -4.763  1.00 82.49           H
ATOM   4759  CD2 LEU A 312      10.114  -7.089  -6.840  1.00 82.49           C
ATOM   4760 1HD2 LEU A 312       9.801  -7.724  -7.668  1.00 82.49           H
ATOM   4761 2HD2 LEU A 312      10.657  -6.226  -7.228  1.00 82.49           H
ATOM   4762 3HD2 LEU A 312      10.763  -7.655  -6.172  1.00 82.49           H
ATOM   4763  HN  LEU A 312       8.029  -3.609  -5.765  1.00 82.49           H
ATOM   4764  N   ASN A 313       6.772  -3.101  -8.416  1.00 75.05           N
ATOM   4765  CA  ASN A 313       5.862  -2.571  -9.417  1.00 75.05           C
ATOM   4766  C   ASN A 313       6.665  -2.075 -10.620  1.00 75.05           C
ATOM   4767  O   ASN A 313       6.485  -2.563 -11.735  1.00 75.05           O
ATOM   4768  HA  ASN A 313       5.200  -3.399  -9.670  1.00 75.05           H
ATOM   4769  CB  ASN A 313       5.063  -1.389  -8.863  1.00 75.05           C
ATOM   4770 1HB  ASN A 313       5.704  -0.777  -8.228  1.00 75.05           H
ATOM   4771 2HB  ASN A 313       4.728  -0.755  -9.684  1.00 75.05           H
ATOM   4772  CG  ASN A 313       3.853  -1.873  -8.060  1.00 75.05           C
ATOM   4773  OD1 ASN A 313       3.380  -2.987  -8.212  1.00 75.05           O
ATOM   4774  ND2 ASN A 313       3.381  -0.976  -7.199  1.00 75.05           N
ATOM   4775 1HD2 ASN A 313       3.816  -0.078  -7.124  1.00 75.05           H
ATOM   4776 2HD2 ASN A 313       2.591  -1.198  -6.628  1.00 75.05           H
ATOM   4777  HN  ASN A 313       6.625  -2.760  -7.488  1.00 75.05           H
ATOM   4778  N   PRO A 314       7.563  -1.101 -10.419  1.00 75.82           N
ATOM   4779  CA  PRO A 314       8.330  -0.539 -11.535  1.00 75.82           C
ATOM   4780  C   PRO A 314       9.036  -1.612 -12.347  1.00 75.82           C
ATOM   4781  O   PRO A 314       9.004  -1.586 -13.577  1.00 75.82           O
ATOM   4782  HA  PRO A 314       7.660  -0.044 -12.238  1.00 75.82           H
ATOM   4783  CB  PRO A 314       9.324   0.403 -10.853  1.00 75.82           C
ATOM   4784 1HB  PRO A 314      10.265  -0.099 -10.631  1.00 75.82           H
ATOM   4785 2HB  PRO A 314       9.561   1.260 -11.483  1.00 75.82           H
ATOM   4786  CG  PRO A 314       8.596   0.824  -9.582  1.00 75.82           C
ATOM   4787 1HG  PRO A 314       9.286   1.203  -8.827  1.00 75.82           H
ATOM   4788 2HG  PRO A 314       7.880   1.623  -9.771  1.00 75.82           H
ATOM   4789  CD  PRO A 314       7.915  -0.461  -9.139  1.00 75.82           C
ATOM   4790 1HD  PRO A 314       8.582  -1.089  -8.548  1.00 75.82           H
ATOM   4791 2HD  PRO A 314       7.038  -0.263  -8.523  1.00 75.82           H
ATOM   4792  N   VAL A 315       9.661  -2.536 -11.632  1.00 76.77           N
ATOM   4793  CA  VAL A 315      10.477  -3.553 -12.272  1.00 76.77           C
ATOM   4794  C   VAL A 315       9.591  -4.424 -13.166  1.00 76.77           C
ATOM   4795  O   VAL A 315       9.972  -4.758 -14.287  1.00 76.77           O
ATOM   4796  HA  VAL A 315      11.210  -3.042 -12.897  1.00 76.77           H
ATOM   4797  CB  VAL A 315      11.235  -4.359 -11.215  1.00 76.77           C
ATOM   4798  HB  VAL A 315      10.500  -4.806 -10.544  1.00 76.77           H
ATOM   4799  CG1 VAL A 315      12.034  -5.493 -11.859  1.00 76.77           C
ATOM   4800 1HG1 VAL A 315      11.355  -6.162 -12.388  1.00 76.77           H
ATOM   4801 2HG1 VAL A 315      12.755  -5.076 -12.563  1.00 76.77           H
ATOM   4802 3HG1 VAL A 315      12.563  -6.050 -11.085  1.00 76.77           H
ATOM   4803  CG2 VAL A 315      12.142  -3.452 -10.381  1.00 76.77           C
ATOM   4804 1HG2 VAL A 315      12.866  -2.964 -11.034  1.00 76.77           H
ATOM   4805 2HG2 VAL A 315      11.539  -2.697  -9.879  1.00 76.77           H
ATOM   4806 3HG2 VAL A 315      12.669  -4.050  -9.638  1.00 76.77           H
ATOM   4807  HN  VAL A 315       9.616  -2.596 -10.635  1.00 76.77           H
ATOM   4808  N   LEU A 316       8.426  -4.767 -12.636  1.00 74.51           N
ATOM   4809  CA  LEU A 316       7.504  -5.631 -13.352  1.00 74.51           C
ATOM   4810  C   LEU A 316       7.167  -5.001 -14.705  1.00 74.51           C
ATOM   4811  O   LEU A 316       7.223  -5.670 -15.736  1.00 74.51           O
ATOM   4812  HA  LEU A 316       8.014  -6.578 -13.529  1.00 74.51           H
ATOM   4813  CB  LEU A 316       6.275  -5.933 -12.492  1.00 74.51           C
ATOM   4814 1HB  LEU A 316       5.882  -4.990 -12.111  1.00 74.51           H
ATOM   4815 2HB  LEU A 316       5.505  -6.364 -13.131  1.00 74.51           H
ATOM   4816  CG  LEU A 316       6.500  -6.874 -11.307  1.00 74.51           C
ATOM   4817  HG  LEU A 316       7.326  -6.484 -10.712  1.00 74.51           H
ATOM   4818  CD1 LEU A 316       5.270  -6.917 -10.398  1.00 74.51           C
ATOM   4819 1HD1 LEU A 316       5.066  -5.917 -10.016  1.00 74.51           H
ATOM   4820 2HD1 LEU A 316       4.410  -7.270 -10.968  1.00 74.51           H
ATOM   4821 3HD1 LEU A 316       5.457  -7.593  -9.565  1.00 74.51           H
ATOM   4822  CD2 LEU A 316       6.908  -8.269 -11.785  1.00 74.51           C
ATOM   4823 1HD2 LEU A 316       6.120  -8.682 -12.415  1.00 74.51           H
ATOM   4824 2HD2 LEU A 316       7.833  -8.201 -12.358  1.00 74.51           H
ATOM   4825 3HD2 LEU A 316       7.062  -8.918 -10.923  1.00 74.51           H
ATOM   4826  HN  LEU A 316       8.111  -4.465 -11.736  1.00 74.51           H
ATOM   4827  N   TYR A 317       6.825  -3.722 -14.658  1.00 62.66           N
ATOM   4828  CA  TYR A 317       6.400  -3.017 -15.855  1.00 62.66           C
ATOM   4829  C   TYR A 317       7.561  -2.856 -16.838  1.00 62.66           C
ATOM   4830  O   TYR A 317       7.353  -2.823 -18.050  1.00 62.66           O
ATOM   4831  HA  TYR A 317       5.611  -3.602 -16.328  1.00 62.66           H
ATOM   4832  CB  TYR A 317       5.947  -1.632 -15.389  1.00 62.66           C
ATOM   4833 1HB  TYR A 317       6.740  -1.183 -14.791  1.00 62.66           H
ATOM   4834 2HB  TYR A 317       5.806  -0.994 -16.262  1.00 62.66           H
ATOM   4835  CG  TYR A 317       4.654  -1.643 -14.570  1.00 62.66           C
ATOM   4836  CD1 TYR A 317       3.509  -2.204 -15.097  1.00 62.66           C
ATOM   4837  HD1 TYR A 317       3.525  -2.639 -16.096  1.00 62.66           H
ATOM   4838  CD2 TYR A 317       4.635  -1.091 -13.305  1.00 62.66           C
ATOM   4839  HD2 TYR A 317       5.539  -0.648 -12.890  1.00 62.66           H
ATOM   4840  CE1 TYR A 317       2.292  -2.214 -14.326  1.00 62.66           C
ATOM   4841  HE1 TYR A 317       1.381  -2.654 -14.730  1.00 62.66           H
ATOM   4842  CE2 TYR A 317       3.418  -1.102 -12.535  1.00 62.66           C
ATOM   4843  HE2 TYR A 317       3.388  -0.670 -11.534  1.00 62.66           H
ATOM   4844  CZ  TYR A 317       2.307  -1.663 -13.083  1.00 62.66           C
ATOM   4845  OH  TYR A 317       1.158  -1.672 -12.355  1.00 62.66           O
ATOM   4846  HH  TYR A 317       1.358  -1.460 -11.398  1.00 62.66           H
ATOM   4847  HN  TYR A 317       6.836  -3.171 -13.824  1.00 62.66           H
ATOM   4848  N   VAL A 318       8.759  -2.761 -16.280  1.00 66.57           N
ATOM   4849  CA  VAL A 318       9.957  -2.647 -17.094  1.00 66.57           C
ATOM   4850  C   VAL A 318      10.137  -3.928 -17.911  1.00 66.57           C
ATOM   4851  O   VAL A 318      10.289  -3.874 -19.130  1.00 66.57           O
ATOM   4852  HA  VAL A 318       9.812  -1.812 -17.779  1.00 66.57           H
ATOM   4853  CB  VAL A 318      11.163  -2.329 -16.208  1.00 66.57           C
ATOM   4854  HB  VAL A 318      11.190  -3.061 -15.401  1.00 66.57           H
ATOM   4855  CG1 VAL A 318      12.469  -2.450 -16.995  1.00 66.57           C
ATOM   4856 1HG1 VAL A 318      12.573  -3.467 -17.374  1.00 66.57           H
ATOM   4857 2HG1 VAL A 318      12.456  -1.751 -17.831  1.00 66.57           H
ATOM   4858 3HG1 VAL A 318      13.311  -2.218 -16.342  1.00 66.57           H
ATOM   4859  CG2 VAL A 318      11.030  -0.941 -15.578  1.00 66.57           C
ATOM   4860 1HG2 VAL A 318      10.966  -0.189 -16.365  1.00 66.57           H
ATOM   4861 2HG2 VAL A 318      10.128  -0.904 -14.967  1.00 66.57           H
ATOM   4862 3HG2 VAL A 318      11.900  -0.740 -14.953  1.00 66.57           H
ATOM   4863  HN  VAL A 318       8.917  -2.761 -15.292  1.00 66.57           H
ATOM   4864  N   PHE A 319      10.115  -5.050 -17.206  1.00 65.18           N
ATOM   4865  CA  PHE A 319      10.431  -6.327 -17.822  1.00 65.18           C
ATOM   4866  C   PHE A 319       9.291  -6.796 -18.729  1.00 65.18           C
ATOM   4867  O   PHE A 319       9.528  -7.457 -19.738  1.00 65.18           O
ATOM   4868  HA  PHE A 319      11.332  -6.184 -18.419  1.00 65.18           H
ATOM   4869  CB  PHE A 319      10.613  -7.338 -16.688  1.00 65.18           C
ATOM   4870 1HB  PHE A 319       9.899  -7.112 -15.896  1.00 65.18           H
ATOM   4871 2HB  PHE A 319      10.372  -8.333 -17.060  1.00 65.18           H
ATOM   4872  CG  PHE A 319      12.023  -7.359 -16.094  1.00 65.18           C
ATOM   4873  CD1 PHE A 319      13.054  -7.883 -16.809  1.00 65.18           C
ATOM   4874  HD1 PHE A 319      12.877  -8.287 -17.805  1.00 65.18           H
ATOM   4875  CD2 PHE A 319      12.244  -6.853 -14.851  1.00 65.18           C
ATOM   4876  HD2 PHE A 319      11.417  -6.434 -14.278  1.00 65.18           H
ATOM   4877  CE1 PHE A 319      14.363  -7.902 -16.257  1.00 65.18           C
ATOM   4878  HE1 PHE A 319      15.189  -8.322 -16.830  1.00 65.18           H
ATOM   4879  CE2 PHE A 319      13.553  -6.873 -14.299  1.00 65.18           C
ATOM   4880  HE2 PHE A 319      13.730  -6.468 -13.303  1.00 65.18           H
ATOM   4881  CZ  PHE A 319      14.584  -7.397 -15.014  1.00 65.18           C
ATOM   4882  HZ  PHE A 319      15.588  -7.412 -14.590  1.00 65.18           H
ATOM   4883  HN  PHE A 319       9.886  -5.095 -16.234  1.00 65.18           H
ATOM   4884  N   VAL A 320       8.078  -6.434 -18.336  1.00 67.78           N
ATOM   4885  CA  VAL A 320       6.892  -7.009 -18.947  1.00 67.78           C
ATOM   4886  C   VAL A 320       6.418  -6.101 -20.084  1.00 67.78           C
ATOM   4887  O   VAL A 320       5.795  -6.566 -21.036  1.00 67.78           O
ATOM   4888  HA  VAL A 320       7.172  -7.976 -19.364  1.00 67.78           H
ATOM   4889  CB  VAL A 320       5.817  -7.244 -17.883  1.00 67.78           C
ATOM   4890  HB  VAL A 320       5.473  -6.271 -17.533  1.00 67.78           H
ATOM   4891  CG1 VAL A 320       4.614  -7.983 -18.473  1.00 67.78           C
ATOM   4892 1HG1 VAL A 320       4.184  -7.390 -19.280  1.00 67.78           H
ATOM   4893 2HG1 VAL A 320       4.937  -8.948 -18.864  1.00 67.78           H
ATOM   4894 3HG1 VAL A 320       3.866  -8.137 -17.696  1.00 67.78           H
ATOM   4895  CG2 VAL A 320       6.390  -8.000 -16.683  1.00 67.78           C
ATOM   4896 1HG2 VAL A 320       6.774  -8.966 -17.011  1.00 67.78           H
ATOM   4897 2HG2 VAL A 320       7.199  -7.419 -16.240  1.00 67.78           H
ATOM   4898 3HG2 VAL A 320       5.606  -8.154 -15.942  1.00 67.78           H
ATOM   4899  HN  VAL A 320       7.900  -5.764 -17.616  1.00 67.78           H
ATOM   4900  N   GLY A 321       6.732  -4.821 -19.946  1.00 69.33           N
ATOM   4901  CA  GLY A 321       6.328  -3.840 -20.939  1.00 69.33           C
ATOM   4902  C   GLY A 321       7.385  -3.703 -22.036  1.00 69.33           C
ATOM   4903  O   GLY A 321       8.412  -3.056 -21.837  1.00 69.33           O
ATOM   4904 1HA  GLY A 321       5.377  -4.135 -21.381  1.00 69.33           H
ATOM   4905 2HA  GLY A 321       6.171  -2.874 -20.458  1.00 69.33           H
ATOM   4906  HN  GLY A 321       7.252  -4.452 -19.175  1.00 69.33           H
ATOM   4907  N   GLU A 322       7.097  -4.322 -23.172  1.00 62.42           N
ATOM   4908  CA  GLU A 322       7.931  -4.151 -24.350  1.00 62.42           C
ATOM   4909  C   GLU A 322       8.011  -2.672 -24.733  1.00 62.42           C
ATOM   4910  O   GLU A 322       9.088  -2.164 -25.040  1.00 62.42           O
ATOM   4911  HA  GLU A 322       8.918  -4.513 -24.061  1.00 62.42           H
ATOM   4912  CB  GLU A 322       7.410  -4.992 -25.517  1.00 62.42           C
ATOM   4913 1HB  GLU A 322       6.329  -4.877 -25.599  1.00 62.42           H
ATOM   4914 2HB  GLU A 322       7.942  -4.725 -26.429  1.00 62.42           H
ATOM   4915  CG  GLU A 322       7.677  -6.480 -25.282  1.00 62.42           C
ATOM   4916 1HG  GLU A 322       8.730  -6.631 -25.045  1.00 62.42           H
ATOM   4917 2HG  GLU A 322       7.103  -6.826 -24.422  1.00 62.42           H
ATOM   4918  CD  GLU A 322       7.304  -7.305 -26.516  1.00 62.42           C
ATOM   4919  OE1 GLU A 322       7.577  -8.525 -26.487  1.00 62.42           O
ATOM   4920  OE2 GLU A 322       6.753  -6.698 -27.459  1.00 62.42           O
ATOM   4921  HN  GLU A 322       6.313  -4.930 -23.294  1.00 62.42           H
ATOM   4922  N   ARG A 323       6.857  -2.022 -24.702  1.00 59.40           N
ATOM   4923  CA  ARG A 323       6.776  -0.621 -25.078  1.00 59.40           C
ATOM   4924  C   ARG A 323       7.618   0.233 -24.127  1.00 59.40           C
ATOM   4925  O   ARG A 323       8.368   1.102 -24.568  1.00 59.40           O
ATOM   4926  HA  ARG A 323       7.171  -0.582 -26.093  1.00 59.40           H
ATOM   4927  CB  ARG A 323       5.329  -0.126 -25.051  1.00 59.40           C
ATOM   4928 1HB  ARG A 323       4.723  -0.726 -25.729  1.00 59.40           H
ATOM   4929 2HB  ARG A 323       4.914  -0.257 -24.052  1.00 59.40           H
ATOM   4930  CG  ARG A 323       5.247   1.348 -25.454  1.00 59.40           C
ATOM   4931 1HG  ARG A 323       5.818   1.954 -24.751  1.00 59.40           H
ATOM   4932 2HG  ARG A 323       5.700   1.487 -26.435  1.00 59.40           H
ATOM   4933  CD  ARG A 323       3.794   1.827 -25.486  1.00 59.40           C
ATOM   4934 1HD  ARG A 323       3.254   1.325 -26.289  1.00 59.40           H
ATOM   4935 2HD  ARG A 323       3.295   1.564 -24.553  1.00 59.40           H
ATOM   4936  NE  ARG A 323       3.749   3.293 -25.686  1.00 59.40           N
ATOM   4937  HE  ARG A 323       4.507   3.723 -26.176  1.00 59.40           H
ATOM   4938  CZ  ARG A 323       2.755   4.080 -25.252  1.00 59.40           C
ATOM   4939  NH1 ARG A 323       1.714   3.558 -24.589  1.00 59.40           N
ATOM   4940 1HH1 ARG A 323       1.674   2.574 -24.416  1.00 59.40           H
ATOM   4941 2HH1 ARG A 323       0.976   4.153 -24.269  1.00 59.40           H
ATOM   4942  NH2 ARG A 323       2.818   5.397 -25.490  1.00 59.40           N
ATOM   4943 1HH2 ARG A 323       2.085   5.999 -25.173  1.00 59.40           H
ATOM   4944 2HH2 ARG A 323       3.599   5.779 -25.985  1.00 59.40           H
ATOM   4945  HN  ARG A 323       5.989  -2.436 -24.427  1.00 59.40           H
ATOM   4946  N   PHE A 324       7.465  -0.045 -22.841  1.00 69.14           N
ATOM   4947  CA  PHE A 324       8.133   0.744 -21.820  1.00 69.14           C
ATOM   4948  C   PHE A 324       9.651   0.565 -21.894  1.00 69.14           C
ATOM   4949  O   PHE A 324      10.402   1.525 -21.727  1.00 69.14           O
ATOM   4950  HA  PHE A 324       7.883   1.789 -22.004  1.00 69.14           H
ATOM   4951  CB  PHE A 324       7.637   0.235 -20.465  1.00 69.14           C
ATOM   4952 1HB  PHE A 324       6.548   0.199 -20.478  1.00 69.14           H
ATOM   4953 2HB  PHE A 324       7.988  -0.788 -20.322  1.00 69.14           H
ATOM   4954  CG  PHE A 324       8.091   1.085 -19.277  1.00 69.14           C
ATOM   4955  CD1 PHE A 324       9.257   0.796 -18.640  1.00 69.14           C
ATOM   4956  HD1 PHE A 324       9.869  -0.042 -18.976  1.00 69.14           H
ATOM   4957  CD2 PHE A 324       7.328   2.130 -18.857  1.00 69.14           C
ATOM   4958  HD2 PHE A 324       6.393   2.361 -19.368  1.00 69.14           H
ATOM   4959  CE1 PHE A 324       9.678   1.585 -17.537  1.00 69.14           C
ATOM   4960  HE1 PHE A 324      10.613   1.353 -17.026  1.00 69.14           H
ATOM   4961  CE2 PHE A 324       7.749   2.919 -17.754  1.00 69.14           C
ATOM   4962  HE2 PHE A 324       7.138   3.756 -17.418  1.00 69.14           H
ATOM   4963  CZ  PHE A 324       8.915   2.630 -17.117  1.00 69.14           C
ATOM   4964  HZ  PHE A 324       9.239   3.235 -16.271  1.00 69.14           H
ATOM   4965  HN  PHE A 324       6.898  -0.792 -22.494  1.00 69.14           H
ATOM   4966  N   ARG A 325      10.057  -0.671 -22.146  1.00 69.70           N
ATOM   4967  CA  ARG A 325      11.471  -0.984 -22.268  1.00 69.70           C
ATOM   4968  C   ARG A 325      12.107  -0.141 -23.375  1.00 69.70           C
ATOM   4969  O   ARG A 325      13.195   0.405 -23.197  1.00 69.70           O
ATOM   4970  HA  ARG A 325      11.896  -0.738 -21.295  1.00 69.70           H
ATOM   4971  CB  ARG A 325      11.682  -2.467 -22.580  1.00 69.70           C
ATOM   4972 1HB  ARG A 325      10.887  -2.821 -23.235  1.00 69.70           H
ATOM   4973 2HB  ARG A 325      12.621  -2.599 -23.118  1.00 69.70           H
ATOM   4974  CG  ARG A 325      11.702  -3.299 -21.296  1.00 69.70           C
ATOM   4975 1HG  ARG A 325      12.395  -2.855 -20.581  1.00 69.70           H
ATOM   4976 2HG  ARG A 325      10.715  -3.285 -20.834  1.00 69.70           H
ATOM   4977  CD  ARG A 325      12.115  -4.744 -21.586  1.00 69.70           C
ATOM   4978 1HD  ARG A 325      12.903  -4.761 -22.339  1.00 69.70           H
ATOM   4979 2HD  ARG A 325      12.525  -5.201 -20.685  1.00 69.70           H
ATOM   4980  NE  ARG A 325      10.947  -5.519 -22.059  1.00 69.70           N
ATOM   4981  HE  ARG A 325      10.039  -5.116 -21.944  1.00 69.70           H
ATOM   4982  CZ  ARG A 325      11.029  -6.727 -22.632  1.00 69.70           C
ATOM   4983  NH1 ARG A 325      12.220  -7.315 -22.812  1.00 69.70           N
ATOM   4984 1HH1 ARG A 325      13.056  -6.852 -22.517  1.00 69.70           H
ATOM   4985 2HH1 ARG A 325      12.273  -8.217 -23.240  1.00 69.70           H
ATOM   4986  NH2 ARG A 325       9.903  -7.339 -23.024  1.00 69.70           N
ATOM   4987 1HH2 ARG A 325       9.947  -8.241 -23.453  1.00 69.70           H
ATOM   4988 2HH2 ARG A 325       9.018  -6.893 -22.886  1.00 69.70           H
ATOM   4989  HN  ARG A 325       9.440  -1.449 -22.266  1.00 69.70           H
ATOM   4990  N   ARG A 326      11.402  -0.062 -24.494  1.00 66.81           N
ATOM   4991  CA  ARG A 326      11.888   0.699 -25.633  1.00 66.81           C
ATOM   4992  C   ARG A 326      11.993   2.182 -25.274  1.00 66.81           C
ATOM   4993  O   ARG A 326      12.993   2.830 -25.583  1.00 66.81           O
ATOM   4994  HA  ARG A 326      12.869   0.277 -25.851  1.00 66.81           H
ATOM   4995  CB  ARG A 326      10.961   0.537 -26.839  1.00 66.81           C
ATOM   4996 1HB  ARG A 326       9.926   0.682 -26.528  1.00 66.81           H
ATOM   4997 2HB  ARG A 326      11.182   1.308 -27.578  1.00 66.81           H
ATOM   4998  CG  ARG A 326      11.121  -0.846 -27.473  1.00 66.81           C
ATOM   4999 1HG  ARG A 326      12.157  -0.993 -27.777  1.00 66.81           H
ATOM   5000 2HG  ARG A 326      10.893  -1.616 -26.735  1.00 66.81           H
ATOM   5001  CD  ARG A 326      10.200  -1.004 -28.684  1.00 66.81           C
ATOM   5002 1HD  ARG A 326       9.170  -0.791 -28.398  1.00 66.81           H
ATOM   5003 2HD  ARG A 326      10.472  -0.283 -29.455  1.00 66.81           H
ATOM   5004  NE  ARG A 326      10.301  -2.380 -29.221  1.00 66.81           N
ATOM   5005  HE  ARG A 326      10.938  -3.010 -28.778  1.00 66.81           H
ATOM   5006  CZ  ARG A 326       9.591  -2.833 -30.263  1.00 66.81           C
ATOM   5007  NH1 ARG A 326       8.722  -2.033 -30.895  1.00 66.81           N
ATOM   5008 1HH1 ARG A 326       8.599  -1.088 -30.589  1.00 66.81           H
ATOM   5009 2HH1 ARG A 326       8.197  -2.379 -31.672  1.00 66.81           H
ATOM   5010  NH2 ARG A 326       9.764  -4.100 -30.664  1.00 66.81           N
ATOM   5011 1HH2 ARG A 326       9.243  -4.454 -31.441  1.00 66.81           H
ATOM   5012 2HH2 ARG A 326      10.415  -4.691 -30.188  1.00 66.81           H
ATOM   5013  HN  ARG A 326      10.516  -0.506 -24.629  1.00 66.81           H
ATOM   5014  N   ASP A 327      10.949   2.677 -24.626  1.00 76.01           N
ATOM   5015  CA  ASP A 327      10.870   4.092 -24.305  1.00 76.01           C
ATOM   5016  C   ASP A 327      11.933   4.433 -23.258  1.00 76.01           C
ATOM   5017  O   ASP A 327      12.485   5.532 -23.264  1.00 76.01           O
ATOM   5018  HA  ASP A 327      11.033   4.610 -25.249  1.00 76.01           H
ATOM   5019  CB  ASP A 327       9.501   4.448 -23.721  1.00 76.01           C
ATOM   5020 1HB  ASP A 327       9.254   3.757 -22.916  1.00 76.01           H
ATOM   5021 2HB  ASP A 327       9.537   5.446 -23.284  1.00 76.01           H
ATOM   5022  CG  ASP A 327       8.415   4.395 -24.798  1.00 76.01           C
ATOM   5023  OD1 ASP A 327       8.797   4.363 -25.987  1.00 76.01           O
ATOM   5024  OD2 ASP A 327       7.228   4.388 -24.406  1.00 76.01           O
ATOM   5025  HN  ASP A 327      10.168   2.131 -24.324  1.00 76.01           H
ATOM   5026  N   LEU A 328      12.188   3.469 -22.385  1.00 76.89           N
ATOM   5027  CA  LEU A 328      13.216   3.632 -21.371  1.00 76.89           C
ATOM   5028  C   LEU A 328      14.570   3.841 -22.053  1.00 76.89           C
ATOM   5029  O   LEU A 328      15.257   4.827 -21.788  1.00 76.89           O
ATOM   5030  HA  LEU A 328      12.974   4.529 -20.801  1.00 76.89           H
ATOM   5031  CB  LEU A 328      13.196   2.455 -20.394  1.00 76.89           C
ATOM   5032 1HB  LEU A 328      12.234   2.452 -19.881  1.00 76.89           H
ATOM   5033 2HB  LEU A 328      13.254   1.530 -20.968  1.00 76.89           H
ATOM   5034  CG  LEU A 328      14.305   2.439 -19.340  1.00 76.89           C
ATOM   5035  HG  LEU A 328      15.264   2.508 -19.853  1.00 76.89           H
ATOM   5036  CD1 LEU A 328      14.198   3.651 -18.413  1.00 76.89           C
ATOM   5037 1HD1 LEU A 328      14.287   4.566 -19.000  1.00 76.89           H
ATOM   5038 2HD1 LEU A 328      13.234   3.637 -17.906  1.00 76.89           H
ATOM   5039 3HD1 LEU A 328      14.999   3.615 -17.674  1.00 76.89           H
ATOM   5040  CD2 LEU A 328      14.303   1.121 -18.563  1.00 76.89           C
ATOM   5041 1HD2 LEU A 328      13.343   0.996 -18.062  1.00 76.89           H
ATOM   5042 2HD2 LEU A 328      14.463   0.292 -19.252  1.00 76.89           H
ATOM   5043 3HD2 LEU A 328      15.101   1.136 -17.820  1.00 76.89           H
ATOM   5044  HN  LEU A 328      11.708   2.593 -22.364  1.00 76.89           H
ATOM   5045  N   VAL A 329      14.914   2.898 -22.918  1.00 78.94           N
ATOM   5046  CA  VAL A 329      16.216   2.912 -23.562  1.00 78.94           C
ATOM   5047  C   VAL A 329      16.350   4.183 -24.404  1.00 78.94           C
ATOM   5048  O   VAL A 329      17.429   4.767 -24.485  1.00 78.94           O
ATOM   5049  HA  VAL A 329      16.972   2.930 -22.777  1.00 78.94           H
ATOM   5050  CB  VAL A 329      16.410   1.632 -24.378  1.00 78.94           C
ATOM   5051  HB  VAL A 329      15.580   1.553 -25.080  1.00 78.94           H
ATOM   5052  CG1 VAL A 329      17.707   1.689 -25.188  1.00 78.94           C
ATOM   5053 1HG1 VAL A 329      17.671   2.538 -25.871  1.00 78.94           H
ATOM   5054 2HG1 VAL A 329      18.553   1.804 -24.510  1.00 78.94           H
ATOM   5055 3HG1 VAL A 329      17.820   0.767 -25.758  1.00 78.94           H
ATOM   5056  CG2 VAL A 329      16.381   0.397 -23.475  1.00 78.94           C
ATOM   5057 1HG2 VAL A 329      17.181   0.467 -22.739  1.00 78.94           H
ATOM   5058 2HG2 VAL A 329      15.420   0.344 -22.964  1.00 78.94           H
ATOM   5059 3HG2 VAL A 329      16.521  -0.498 -24.080  1.00 78.94           H
ATOM   5060  HN  VAL A 329      14.321   2.136 -23.179  1.00 78.94           H
ATOM   5061  N   LYS A 330      15.238   4.574 -25.009  1.00 74.18           N
ATOM   5062  CA  LYS A 330      15.211   5.780 -25.819  1.00 74.18           C
ATOM   5063  C   LYS A 330      15.528   6.989 -24.937  1.00 74.18           C
[truncated: 117,478 more chars]
