# Supplementary material for: Noncanonical roles of chemokine regions in CCR9 activation revealed by structural modeling and mutational mapping
Source: Nat Commun. 2025 Aug 18;16:7695. doi: 10.1038/s41467-025-62321-9 (PMC12361432; doi:10.1038/s41467-025-62321-9)
Supplement: Supplementary file 7 — Supplementary Data 5 [file 41467_2025_62321_MOESM7_ESM.zip › CCR9_CCL25x1P6_02_rnk1.pdb]

ATOM      1  N   GLU A  20      -7.507  -3.792  58.832  1.00 48.37           N
ATOM      2  CA  GLU A  20      -7.359  -4.744  57.744  1.00 48.37           C
ATOM      3  C   GLU A  20      -7.851  -6.126  58.178  1.00 48.37           C
ATOM      4  O   GLU A  20      -7.087  -6.915  58.733  1.00 48.37           O
ATOM      5  HA  GLU A  20      -7.988  -4.363  56.939  1.00 48.37           H
ATOM      6  CB  GLU A  20      -5.908  -4.804  57.262  1.00 48.37           C
ATOM      7 1HB  GLU A  20      -5.234  -4.684  58.110  1.00 48.37           H
ATOM      8 2HB  GLU A  20      -5.744  -5.728  56.708  1.00 48.37           H
ATOM      9  CG  GLU A  20      -5.605  -3.660  56.292  1.00 48.37           C
ATOM     10 1HG  GLU A  20      -6.468  -3.484  55.651  1.00 48.37           H
ATOM     11 2HG  GLU A  20      -5.430  -2.741  56.852  1.00 48.37           H
ATOM     12  CD  GLU A  20      -4.381  -3.981  55.432  1.00 48.37           C
ATOM     13  OE1 GLU A  20      -4.256  -3.345  54.364  1.00 48.37           O
ATOM     14  OE2 GLU A  20      -3.598  -4.855  55.863  1.00 48.37           O
ATOM     15  HN  GLU A  20      -7.922  -4.162  59.664  1.00 48.37           H
ATOM     16  N   SER A  21      -9.123  -6.378  57.908  1.00 54.85           N
ATOM     17  CA  SER A  21      -9.713  -7.669  58.219  1.00 54.85           C
ATOM     18  C   SER A  21      -8.921  -8.785  57.535  1.00 54.85           C
ATOM     19  O   SER A  21      -8.491  -8.635  56.392  1.00 54.85           O
ATOM     20  HA  SER A  21      -9.647  -7.763  59.303  1.00 54.85           H
ATOM     21  CB  SER A  21     -11.181  -7.721  57.792  1.00 54.85           C
ATOM     22 1HB  SER A  21     -11.620  -8.664  58.117  1.00 54.85           H
ATOM     23 2HB  SER A  21     -11.733  -6.924  58.291  1.00 54.85           H
ATOM     24  OG  SER A  21     -11.332  -7.590  56.381  1.00 54.85           O
ATOM     25  HG  SER A  21     -11.588  -8.470  55.981  1.00 54.85           H
ATOM     26  HN  SER A  21      -9.746  -5.720  57.485  1.00 54.85           H
ATOM     27  N   THR A  22      -8.752  -9.879  58.262  1.00 56.45           N
ATOM     28  CA  THR A  22      -8.030 -11.024  57.735  1.00 56.45           C
ATOM     29  C   THR A  22      -8.575 -11.411  56.359  1.00 56.45           C
ATOM     30  O   THR A  22      -7.831 -11.889  55.504  1.00 56.45           O
ATOM     31  HA  THR A  22      -6.987 -10.739  57.597  1.00 56.45           H
ATOM     32  CB  THR A  22      -8.119 -12.154  58.763  1.00 56.45           C
ATOM     33  HB  THR A  22      -7.941 -13.122  58.295  1.00 56.45           H
ATOM     34  OG1 THR A  22      -9.404 -11.984  59.356  1.00 56.45           O
ATOM     35  HG1 THR A  22     -10.106 -12.391  58.772  1.00 56.45           H
ATOM     36  CG2 THR A  22      -7.144 -11.964  59.927  1.00 56.45           C
ATOM     37 1HG2 THR A  22      -7.366 -11.027  60.438  1.00 56.45           H
ATOM     38 2HG2 THR A  22      -6.123 -11.937  59.546  1.00 56.45           H
ATOM     39 3HG2 THR A  22      -7.249 -12.793  60.627  1.00 56.45           H
ATOM     40  HN  THR A  22      -9.098  -9.990  59.194  1.00 56.45           H
ATOM     41  N   SER A  23      -9.870 -11.190  56.187  1.00 59.00           N
ATOM     42  CA  SER A  23     -10.515 -11.468  54.915  1.00 59.00           C
ATOM     43  C   SER A  23      -9.880 -10.620  53.811  1.00 59.00           C
ATOM     44  O   SER A  23      -9.672 -11.100  52.697  1.00 59.00           O
ATOM     45  HA  SER A  23     -10.343 -12.528  54.730  1.00 59.00           H
ATOM     46  CB  SER A  23     -12.020 -11.201  54.990  1.00 59.00           C
ATOM     47 1HB  SER A  23     -12.500 -11.577  54.087  1.00 59.00           H
ATOM     48 2HB  SER A  23     -12.444 -11.752  55.829  1.00 59.00           H
ATOM     49  OG  SER A  23     -12.309  -9.814  55.138  1.00 59.00           O
ATOM     50  HG  SER A  23     -13.290  -9.656  55.026  1.00 59.00           H
ATOM     51  HN  SER A  23     -10.475 -10.829  56.897  1.00 59.00           H
ATOM     52  N   SER A  24      -9.590  -9.375  54.158  1.00 66.07           N
ATOM     53  CA  SER A  24      -9.074  -8.428  53.184  1.00 66.07           C
ATOM     54  C   SER A  24      -7.688  -8.868  52.709  1.00 66.07           C
ATOM     55  O   SER A  24      -7.323  -8.644  51.556  1.00 66.07           O
ATOM     56  HA  SER A  24      -9.785  -8.446  52.359  1.00 66.07           H
ATOM     57  CB  SER A  24      -9.010  -7.016  53.770  1.00 66.07           C
ATOM     58 1HB  SER A  24      -9.048  -6.286  52.961  1.00 66.07           H
ATOM     59 2HB  SER A  24      -9.885  -6.843  54.396  1.00 66.07           H
ATOM     60  OG  SER A  24      -7.828  -6.810  54.539  1.00 66.07           O
ATOM     61  HG  SER A  24      -7.846  -7.388  55.355  1.00 66.07           H
ATOM     62  HN  SER A  24      -9.702  -9.011  55.083  1.00 66.07           H
ATOM     63  N   MET A  25      -6.954  -9.487  53.622  1.00 63.92           N
ATOM     64  CA  MET A  25      -5.605  -9.934  53.320  1.00 63.92           C
ATOM     65  C   MET A  25      -5.625 -11.250  52.540  1.00 63.92           C
ATOM     66  O   MET A  25      -4.798 -11.464  51.655  1.00 63.92           O
ATOM     67  HA  MET A  25      -5.165  -9.148  52.708  1.00 63.92           H
ATOM     68  CB  MET A  25      -4.826 -10.126  54.624  1.00 63.92           C
ATOM     69 1HB  MET A  25      -5.057  -9.313  55.312  1.00 63.92           H
ATOM     70 2HB  MET A  25      -5.140 -11.051  55.106  1.00 63.92           H
ATOM     71  CG  MET A  25      -3.319 -10.167  54.361  1.00 63.92           C
ATOM     72 1HG  MET A  25      -3.042 -11.132  53.938  1.00 63.92           H
ATOM     73 2HG  MET A  25      -3.049  -9.408  53.627  1.00 63.92           H
ATOM     74  SD  MET A  25      -2.427  -9.888  55.882  1.00 63.92           S
ATOM     75  CE  MET A  25      -0.750 -10.001  55.282  1.00 63.92           C
ATOM     76 1HE  MET A  25      -0.585 -10.986  54.846  1.00 63.92           H
ATOM     77 2HE  MET A  25      -0.583  -9.236  54.524  1.00 63.92           H
ATOM     78 3HE  MET A  25      -0.057  -9.850  56.109  1.00 63.92           H
ATOM     79  HN  MET A  25      -7.266  -9.683  54.552  1.00 63.92           H
ATOM     80  N   GLU A  26      -6.579 -12.098  52.896  1.00 58.54           N
ATOM     81  CA  GLU A  26      -6.781 -13.344  52.176  1.00 58.54           C
ATOM     82  C   GLU A  26      -7.196 -13.061  50.731  1.00 58.54           C
ATOM     83  O   GLU A  26      -6.720 -13.716  49.805  1.00 58.54           O
ATOM     84  HA  GLU A  26      -5.814 -13.847  52.192  1.00 58.54           H
ATOM     85  CB  GLU A  26      -7.815 -14.223  52.881  1.00 58.54           C
ATOM     86 1HB  GLU A  26      -8.635 -13.605  53.247  1.00 58.54           H
ATOM     87 2HB  GLU A  26      -8.140 -15.018  52.210  1.00 58.54           H
ATOM     88  CG  GLU A  26      -7.205 -14.914  54.103  1.00 58.54           C
ATOM     89 1HG  GLU A  26      -6.333 -15.494  53.800  1.00 58.54           H
ATOM     90 2HG  GLU A  26      -6.858 -14.165  54.814  1.00 58.54           H
ATOM     91  CD  GLU A  26      -8.225 -15.833  54.779  1.00 58.54           C
ATOM     92  OE1 GLU A  26      -7.774 -16.743  55.508  1.00 58.54           O
ATOM     93  OE2 GLU A  26      -9.433 -15.605  54.552  1.00 58.54           O
ATOM     94  HN  GLU A  26      -7.207 -11.945  53.659  1.00 58.54           H
ATOM     95  N   ASP A  27      -8.079 -12.084  50.583  1.00 66.23           N
ATOM     96  CA  ASP A  27      -8.607 -11.744  49.273  1.00 66.23           C
ATOM     97  C   ASP A  27      -7.452 -11.360  48.346  1.00 66.23           C
ATOM     98  O   ASP A  27      -7.461 -11.700  47.164  1.00 66.23           O
ATOM     99  HA  ASP A  27      -9.132 -12.638  48.936  1.00 66.23           H
ATOM    100  CB  ASP A  27      -9.563 -10.553  49.356  1.00 66.23           C
ATOM    101 1HB  ASP A  27      -9.130  -9.778  49.989  1.00 66.23           H
ATOM    102 2HB  ASP A  27      -9.695 -10.118  48.365  1.00 66.23           H
ATOM    103  CG  ASP A  27     -10.921 -10.977  49.917  1.00 66.23           C
ATOM    104  OD1 ASP A  27     -11.209 -12.192  49.848  1.00 66.23           O
ATOM    105  OD2 ASP A  27     -11.641 -10.078  50.403  1.00 66.23           O
ATOM    106  HN  ASP A  27      -8.432 -11.530  51.337  1.00 66.23           H
ATOM    107  N   TYR A  28      -6.485 -10.657  48.918  1.00 65.18           N
ATOM    108  CA  TYR A  28      -5.339 -10.198  48.151  1.00 65.18           C
ATOM    109  C   TYR A  28      -4.405 -11.362  47.813  1.00 65.18           C
ATOM    110  O   TYR A  28      -3.858 -11.423  46.713  1.00 65.18           O
ATOM    111  HA  TYR A  28      -5.709  -9.758  47.225  1.00 65.18           H
ATOM    112  CB  TYR A  28      -4.598  -9.209  49.052  1.00 65.18           C
ATOM    113 1HB  TYR A  28      -5.270  -8.389  49.305  1.00 65.18           H
ATOM    114 2HB  TYR A  28      -4.338  -9.708  49.986  1.00 65.18           H
ATOM    115  CG  TYR A  28      -3.325  -8.633  48.428  1.00 65.18           C
ATOM    116  CD1 TYR A  28      -2.101  -9.207  48.703  1.00 65.18           C
ATOM    117  HD1 TYR A  28      -2.040 -10.072  49.364  1.00 65.18           H
ATOM    118  CD2 TYR A  28      -3.402  -7.539  47.591  1.00 65.18           C
ATOM    119  HD2 TYR A  28      -4.369  -7.085  47.374  1.00 65.18           H
ATOM    120  CE1 TYR A  28      -0.903  -8.665  48.116  1.00 65.18           C
ATOM    121  HE1 TYR A  28       0.071  -9.109  48.324  1.00 65.18           H
ATOM    122  CE2 TYR A  28      -2.204  -6.996  47.003  1.00 65.18           C
ATOM    123  HE2 TYR A  28      -2.250  -6.132  46.340  1.00 65.18           H
ATOM    124  CZ  TYR A  28      -1.014  -7.586  47.295  1.00 65.18           C
ATOM    125  OH  TYR A  28       0.118  -7.074  46.740  1.00 65.18           O
ATOM    126  HH  TYR A  28      -0.093  -6.224  46.257  1.00 65.18           H
ATOM    127  HN  TYR A  28      -6.477 -10.401  49.884  1.00 65.18           H
ATOM    128  N   VAL A  29      -4.251 -12.255  48.779  1.00 65.82           N
ATOM    129  CA  VAL A  29      -3.309 -13.353  48.640  1.00 65.82           C
ATOM    130  C   VAL A  29      -3.861 -14.369  47.637  1.00 65.82           C
ATOM    131  O   VAL A  29      -3.108 -14.946  46.855  1.00 65.82           O
ATOM    132  HA  VAL A  29      -2.380 -12.942  48.247  1.00 65.82           H
ATOM    133  CB  VAL A  29      -3.014 -13.966  50.010  1.00 65.82           C
ATOM    134  HB  VAL A  29      -3.967 -14.206  50.482  1.00 65.82           H
ATOM    135  CG1 VAL A  29      -2.218 -15.265  49.870  1.00 65.82           C
ATOM    136 1HG1 VAL A  29      -2.793 -15.982  49.283  1.00 65.82           H
ATOM    137 2HG1 VAL A  29      -1.273 -15.060  49.368  1.00 65.82           H
ATOM    138 3HG1 VAL A  29      -2.022 -15.680  50.859  1.00 65.82           H
ATOM    139  CG2 VAL A  29      -2.282 -12.969  50.910  1.00 65.82           C
ATOM    140 1HG2 VAL A  29      -1.338 -12.684  50.444  1.00 65.82           H
ATOM    141 2HG2 VAL A  29      -2.901 -12.082  51.050  1.00 65.82           H
ATOM    142 3HG2 VAL A  29      -2.084 -13.430  51.878  1.00 65.82           H
ATOM    143  HN  VAL A  29      -4.755 -12.238  49.642  1.00 65.82           H
ATOM    144  N   ASN A  30      -5.172 -14.556  47.694  1.00 60.97           N
ATOM    145  CA  ASN A  30      -5.817 -15.575  46.884  1.00 60.97           C
ATOM    146  C   ASN A  30      -6.122 -15.002  45.498  1.00 60.97           C
ATOM    147  O   ASN A  30      -6.589 -15.719  44.615  1.00 60.97           O
ATOM    148  HA  ASN A  30      -5.109 -16.403  46.846  1.00 60.97           H
ATOM    149  CB  ASN A  30      -7.139 -16.022  47.512  1.00 60.97           C
ATOM    150 1HB  ASN A  30      -7.753 -15.149  47.735  1.00 60.97           H
ATOM    151 2HB  ASN A  30      -7.697 -16.630  46.799  1.00 60.97           H
ATOM    152  CG  ASN A  30      -6.895 -16.822  48.793  1.00 60.97           C
ATOM    153  OD1 ASN A  30      -5.861 -17.441  48.981  1.00 60.97           O
ATOM    154  ND2 ASN A  30      -7.903 -16.775  49.660  1.00 60.97           N
ATOM    155 1HD2 ASN A  30      -8.724 -16.248  49.444  1.00 60.97           H
ATOM    156 2HD2 ASN A  30      -7.838 -17.267  50.528  1.00 60.97           H
ATOM    157  HN  ASN A  30      -5.788 -14.027  48.278  1.00 60.97           H
ATOM    158  N   PHE A  31      -5.845 -13.715  45.351  1.00 67.70           N
ATOM    159  CA  PHE A  31      -6.057 -13.044  44.080  1.00 67.70           C
ATOM    160  C   PHE A  31      -5.123 -13.600  43.004  1.00 67.70           C
ATOM    161  O   PHE A  31      -3.910 -13.659  43.200  1.00 67.70           O
ATOM    162  HA  PHE A  31      -7.092 -13.223  43.789  1.00 67.70           H
ATOM    163  CB  PHE A  31      -5.741 -11.563  44.298  1.00 67.70           C
ATOM    164 1HB  PHE A  31      -6.277 -11.213  45.180  1.00 67.70           H
ATOM    165 2HB  PHE A  31      -4.677 -11.456  44.509  1.00 67.70           H
ATOM    166  CG  PHE A  31      -6.102 -10.668  43.111  1.00 67.70           C
ATOM    167  CD1 PHE A  31      -5.139 -10.282  42.232  1.00 67.70           C
ATOM    168  HD1 PHE A  31      -4.109 -10.609  42.374  1.00 67.70           H
ATOM    169  CD2 PHE A  31      -7.387 -10.259  42.934  1.00 67.70           C
ATOM    170  HD2 PHE A  31      -8.160 -10.569  43.638  1.00 67.70           H
ATOM    171  CE1 PHE A  31      -5.474  -9.451  41.130  1.00 67.70           C
ATOM    172  HE1 PHE A  31      -4.702  -9.141  40.426  1.00 67.70           H
ATOM    173  CE2 PHE A  31      -7.723  -9.429  41.832  1.00 67.70           C
ATOM    174  HE2 PHE A  31      -8.753  -9.101  41.690  1.00 67.70           H
ATOM    175  CZ  PHE A  31      -6.759  -9.042  40.953  1.00 67.70           C
ATOM    176  HZ  PHE A  31      -7.017  -8.405  40.107  1.00 67.70           H
ATOM    177  HN  PHE A  31      -5.483 -13.134  46.081  1.00 67.70           H
ATOM    178  N   ASN A  32      -5.723 -13.993  41.890  1.00 61.27           N
ATOM    179  CA  ASN A  32      -4.960 -14.538  40.781  1.00 61.27           C
ATOM    180  C   ASN A  32      -4.377 -13.389  39.955  1.00 61.27           C
ATOM    181  O   ASN A  32      -5.069 -12.805  39.123  1.00 61.27           O
ATOM    182  HA  ASN A  32      -4.187 -15.155  41.240  1.00 61.27           H
ATOM    183  CB  ASN A  32      -5.848 -15.378  39.861  1.00 61.27           C
ATOM    184 1HB  ASN A  32      -6.448 -16.065  40.457  1.00 61.27           H
ATOM    185 2HB  ASN A  32      -6.541 -14.729  39.327  1.00 61.27           H
ATOM    186  CG  ASN A  32      -5.005 -16.169  38.857  1.00 61.27           C
ATOM    187  OD1 ASN A  32      -3.787 -16.099  38.839  1.00 61.27           O
ATOM    188  ND2 ASN A  32      -5.719 -16.922  38.026  1.00 61.27           N
ATOM    189 1HD2 ASN A  32      -6.717 -16.934  38.094  1.00 61.27           H
ATOM    190 2HD2 ASN A  32      -5.259 -17.476  37.333  1.00 61.27           H
ATOM    191  HN  ASN A  32      -6.711 -13.945  41.740  1.00 61.27           H
ATOM    192  N   PHE A  33      -3.111 -13.099  40.215  1.00 64.28           N
ATOM    193  CA  PHE A  33      -2.403 -12.086  39.451  1.00 64.28           C
ATOM    194  C   PHE A  33      -1.884 -12.659  38.130  1.00 64.28           C
ATOM    195  O   PHE A  33      -0.678 -12.687  37.893  1.00 64.28           O
ATOM    196  HA  PHE A  33      -3.111 -11.284  39.243  1.00 64.28           H
ATOM    197  CB  PHE A  33      -1.213 -11.635  40.300  1.00 64.28           C
ATOM    198 1HB  PHE A  33      -0.631 -12.511  40.586  1.00 64.28           H
ATOM    199 2HB  PHE A  33      -0.563 -11.006  39.691  1.00 64.28           H
ATOM    200  CG  PHE A  33      -1.605 -10.866  41.563  1.00 64.28           C
ATOM    201  CD1 PHE A  33      -1.843  -9.529  41.498  1.00 64.28           C
ATOM    202  HD1 PHE A  33      -1.754  -9.004  40.547  1.00 64.28           H
ATOM    203  CD2 PHE A  33      -1.716 -11.520  42.750  1.00 64.28           C
ATOM    204  HD2 PHE A  33      -1.525 -12.592  42.802  1.00 64.28           H
ATOM    205  CE1 PHE A  33      -2.207  -8.815  42.671  1.00 64.28           C
ATOM    206  HE1 PHE A  33      -2.398  -7.743  42.619  1.00 64.28           H
ATOM    207  CE2 PHE A  33      -2.081 -10.806  43.923  1.00 64.28           C
ATOM    208  HE2 PHE A  33      -2.169 -11.331  44.874  1.00 64.28           H
ATOM    209  CZ  PHE A  33      -2.318  -9.469  43.858  1.00 64.28           C
ATOM    210  HZ  PHE A  33      -2.598  -8.921  44.758  1.00 64.28           H
ATOM    211  HN  PHE A  33      -2.571 -13.541  40.931  1.00 64.28           H
ATOM    212  N   THR A  34      -2.822 -13.101  37.305  1.00 62.91           N
ATOM    213  CA  THR A  34      -2.517 -13.399  35.916  1.00 62.91           C
ATOM    214  C   THR A  34      -1.951 -12.161  35.217  1.00 62.91           C
ATOM    215  O   THR A  34      -2.539 -11.083  35.283  1.00 62.91           O
ATOM    216  HA  THR A  34      -1.740 -14.163  35.891  1.00 62.91           H
ATOM    217  CB  THR A  34      -3.787 -13.941  35.258  1.00 62.91           C
ATOM    218  HB  THR A  34      -4.112 -13.291  34.446  1.00 62.91           H
ATOM    219  OG1 THR A  34      -4.705 -14.080  36.339  1.00 62.91           O
ATOM    220  HG1 THR A  34      -5.279 -13.264  36.408  1.00 62.91           H
ATOM    221  CG2 THR A  34      -3.612 -15.366  34.732  1.00 62.91           C
ATOM    222 1HG2 THR A  34      -3.353 -16.029  35.557  1.00 62.91           H
ATOM    223 2HG2 THR A  34      -2.815 -15.384  33.988  1.00 62.91           H
ATOM    224 3HG2 THR A  34      -4.543 -15.702  34.275  1.00 62.91           H
ATOM    225  HN  THR A  34      -3.774 -13.255  37.571  1.00 62.91           H
ATOM    226  N   ASP A  35      -0.816 -12.357  34.563  1.00 68.11           N
ATOM    227  CA  ASP A  35      -0.149 -11.264  33.876  1.00 68.11           C
ATOM    228  C   ASP A  35      -0.844 -11.009  32.537  1.00 68.11           C
ATOM    229  O   ASP A  35      -0.429 -11.538  31.507  1.00 68.11           O
ATOM    230  HA  ASP A  35      -0.223 -10.413  34.552  1.00 68.11           H
ATOM    231  CB  ASP A  35       1.315 -11.604  33.590  1.00 68.11           C
ATOM    232 1HB  ASP A  35       1.395 -12.641  33.263  1.00 68.11           H
ATOM    233 2HB  ASP A  35       1.684 -10.983  32.775  1.00 68.11           H
ATOM    234  CG  ASP A  35       2.180 -11.389  34.834  1.00 68.11           C
ATOM    235  OD1 ASP A  35       1.792 -10.529  35.654  1.00 68.11           O
ATOM    236  OD2 ASP A  35       3.210 -12.090  34.937  1.00 68.11           O
ATOM    237  HN  ASP A  35      -0.353 -13.242  34.498  1.00 68.11           H
ATOM    238  N   PHE A  36      -1.892 -10.199  32.595  1.00 82.47           N
ATOM    239  CA  PHE A  36      -2.552  -9.742  31.384  1.00 82.47           C
ATOM    240  C   PHE A  36      -1.794  -8.570  30.756  1.00 82.47           C
ATOM    241  O   PHE A  36      -2.081  -8.175  29.627  1.00 82.47           O
ATOM    242  HA  PHE A  36      -2.565 -10.579  30.687  1.00 82.47           H
ATOM    243  CB  PHE A  36      -3.950  -9.271  31.788  1.00 82.47           C
ATOM    244 1HB  PHE A  36      -3.862  -8.573  32.621  1.00 82.47           H
ATOM    245 2HB  PHE A  36      -4.392  -8.720  30.957  1.00 82.47           H
ATOM    246  CG  PHE A  36      -4.897 -10.404  32.190  1.00 82.47           C
ATOM    247  CD1 PHE A  36      -4.918 -11.559  31.472  1.00 82.47           C
ATOM    248  HD1 PHE A  36      -4.261 -11.677  30.610  1.00 82.47           H
ATOM    249  CD2 PHE A  36      -5.716 -10.257  33.265  1.00 82.47           C
ATOM    250  HD2 PHE A  36      -5.699  -9.331  33.841  1.00 82.47           H
ATOM    251  CE1 PHE A  36      -5.796 -12.611  31.845  1.00 82.47           C
ATOM    252  HE1 PHE A  36      -5.813 -13.536  31.269  1.00 82.47           H
ATOM    253  CE2 PHE A  36      -6.594 -11.308  33.638  1.00 82.47           C
ATOM    254  HE2 PHE A  36      -7.252 -11.190  34.500  1.00 82.47           H
ATOM    255  CZ  PHE A  36      -6.616 -12.463  32.920  1.00 82.47           C
ATOM    256  HZ  PHE A  36      -7.290 -13.271  33.206  1.00 82.47           H
ATOM    257  HN  PHE A  36      -2.288  -9.858  33.447  1.00 82.47           H
ATOM    258  N   TYR A  37      -0.842  -8.048  31.515  1.00 86.96           N
ATOM    259  CA  TYR A  37       0.037  -7.009  31.004  1.00 86.96           C
ATOM    260  C   TYR A  37       1.201  -7.614  30.216  1.00 86.96           C
ATOM    261  O   TYR A  37       2.036  -8.320  30.779  1.00 86.96           O
ATOM    262  HA  TYR A  37      -0.547  -6.370  30.342  1.00 86.96           H
ATOM    263  CB  TYR A  37       0.590  -6.284  32.232  1.00 86.96           C
ATOM    264 1HB  TYR A  37      -0.236  -6.039  32.900  1.00 86.96           H
ATOM    265 2HB  TYR A  37       1.249  -6.961  32.775  1.00 86.96           H
ATOM    266  CG  TYR A  37       1.358  -5.002  31.904  1.00 86.96           C
ATOM    267  CD1 TYR A  37       2.736  -5.023  31.828  1.00 86.96           C
ATOM    268  HD1 TYR A  37       3.277  -5.954  32.001  1.00 86.96           H
ATOM    269  CD2 TYR A  37       0.673  -3.824  31.684  1.00 86.96           C
ATOM    270  HD2 TYR A  37      -0.415  -3.807  31.744  1.00 86.96           H
ATOM    271  CE1 TYR A  37       3.459  -3.817  31.519  1.00 86.96           C
ATOM    272  HE1 TYR A  37       4.547  -3.820  31.456  1.00 86.96           H
ATOM    273  CE2 TYR A  37       1.396  -2.618  31.375  1.00 86.96           C
ATOM    274  HE2 TYR A  37       0.868  -1.681  31.199  1.00 86.96           H
ATOM    275  CZ  TYR A  37       2.753  -2.674  31.307  1.00 86.96           C
ATOM    276  OH  TYR A  37       3.436  -1.534  31.016  1.00 86.96           O
ATOM    277  HH  TYR A  37       4.411  -1.735  30.917  1.00 86.96           H
ATOM    278  HN  TYR A  37      -0.666  -8.323  32.460  1.00 86.96           H
ATOM    279  N   CYS A  38       1.218  -7.315  28.926  1.00 90.33           N
ATOM    280  CA  CYS A  38       2.188  -7.922  28.030  1.00 90.33           C
ATOM    281  C   CYS A  38       3.262  -6.881  27.708  1.00 90.33           C
ATOM    282  O   CYS A  38       2.972  -5.851  27.102  1.00 90.33           O
ATOM    283  HA  CYS A  38       2.618  -8.770  28.563  1.00 90.33           H
ATOM    284  CB  CYS A  38       1.524  -8.468  26.764  1.00 90.33           C
ATOM    285 1HB  CYS A  38       0.729  -9.163  27.031  1.00 90.33           H
ATOM    286 2HB  CYS A  38       1.061  -7.653  26.206  1.00 90.33           H
ATOM    287  SG  CYS A  38       2.767  -9.311  25.719  1.00 90.33           S
ATOM    288  HN  CYS A  38       0.587  -6.671  28.492  1.00 90.33           H
ATOM    289  N   GLU A  39       4.481  -7.187  28.128  1.00 82.57           N
ATOM    290  CA  GLU A  39       5.629  -6.386  27.739  1.00 82.57           C
ATOM    291  C   GLU A  39       6.199  -6.884  26.409  1.00 82.57           C
ATOM    292  O   GLU A  39       6.518  -8.064  26.270  1.00 82.57           O
ATOM    293  HA  GLU A  39       5.248  -5.371  27.621  1.00 82.57           H
ATOM    294  CB  GLU A  39       6.700  -6.395  28.832  1.00 82.57           C
ATOM    295 1HB  GLU A  39       6.993  -7.422  29.050  1.00 82.57           H
ATOM    296 2HB  GLU A  39       7.536  -5.763  28.532  1.00 82.57           H
ATOM    297  CG  GLU A  39       6.158  -5.804  30.135  1.00 82.57           C
ATOM    298 1HG  GLU A  39       5.732  -4.820  29.942  1.00 82.57           H
ATOM    299 2HG  GLU A  39       5.353  -6.432  30.516  1.00 82.57           H
ATOM    300  CD  GLU A  39       7.264  -5.691  31.186  1.00 82.57           C
ATOM    301  OE1 GLU A  39       6.986  -5.074  32.238  1.00 82.57           O
ATOM    302  OE2 GLU A  39       8.362  -6.223  30.915  1.00 82.57           O
ATOM    303  HN  GLU A  39       4.690  -7.964  28.721  1.00 82.57           H
ATOM    304  N   LYS A  40       6.309  -5.961  25.465  1.00 88.84           N
ATOM    305  CA  LYS A  40       6.635  -6.324  24.097  1.00 88.84           C
ATOM    306  C   LYS A  40       8.043  -5.827  23.764  1.00 88.84           C
ATOM    307  O   LYS A  40       8.308  -5.411  22.637  1.00 88.84           O
ATOM    308  HA  LYS A  40       6.630  -7.412  24.038  1.00 88.84           H
ATOM    309  CB  LYS A  40       5.559  -5.814  23.136  1.00 88.84           C
ATOM    310 1HB  LYS A  40       5.420  -4.742  23.275  1.00 88.84           H
ATOM    311 2HB  LYS A  40       5.887  -5.961  22.107  1.00 88.84           H
ATOM    312  CG  LYS A  40       4.232  -6.539  23.364  1.00 88.84           C
ATOM    313 1HG  LYS A  40       4.387  -7.616  23.301  1.00 88.84           H
ATOM    314 2HG  LYS A  40       3.865  -6.328  24.368  1.00 88.84           H
ATOM    315  CD  LYS A  40       3.187  -6.108  22.332  1.00 88.84           C
ATOM    316 1HD  LYS A  40       3.007  -5.036  22.418  1.00 88.84           H
ATOM    317 2HD  LYS A  40       3.568  -6.287  21.327  1.00 88.84           H
ATOM    318  CE  LYS A  40       1.875  -6.869  22.530  1.00 88.84           C
ATOM    319 1HE  LYS A  40       2.046  -7.939  22.409  1.00 88.84           H
ATOM    320 2HE  LYS A  40       1.509  -6.718  23.546  1.00 88.84           H
ATOM    321  NZ  LYS A  40       0.858  -6.410  21.558  1.00 88.84           N
ATOM    322 1HZ  LYS A  40       0.077  -7.057  21.555  1.00 88.84           H
ATOM    323 2HZ  LYS A  40       0.531  -5.487  21.822  1.00 88.84           H
ATOM    324 3HZ  LYS A  40       1.269  -6.371  20.632  1.00 88.84           H
ATOM    325  HN  LYS A  40       6.179  -4.982  25.623  1.00 88.84           H
ATOM    326  N   ASN A  41       8.909  -5.886  24.765  1.00 82.46           N
ATOM    327  CA  ASN A  41      10.280  -5.434  24.596  1.00 82.46           C
ATOM    328  C   ASN A  41      10.929  -6.208  23.447  1.00 82.46           C
ATOM    329  O   ASN A  41      11.678  -5.638  22.655  1.00 82.46           O
ATOM    330  HA  ASN A  41      10.206  -4.366  24.390  1.00 82.46           H
ATOM    331  CB  ASN A  41      11.103  -5.687  25.861  1.00 82.46           C
ATOM    332 1HB  ASN A  41      10.963  -6.717  26.190  1.00 82.46           H
ATOM    333 2HB  ASN A  41      12.163  -5.564  25.640  1.00 82.46           H
ATOM    334  CG  ASN A  41      10.695  -4.728  26.981  1.00 82.46           C
ATOM    335  OD1 ASN A  41      10.203  -3.635  26.750  1.00 82.46           O
ATOM    336  ND2 ASN A  41      10.926  -5.196  28.205  1.00 82.46           N
ATOM    337 1HD2 ASN A  41      11.332  -6.101  28.325  1.00 82.46           H
ATOM    338 2HD2 ASN A  41      10.693  -4.642  29.004  1.00 82.46           H
ATOM    339  HN  ASN A  41       8.688  -6.233  25.676  1.00 82.46           H
ATOM    340  N   ASN A  42      10.620  -7.495  23.393  1.00 84.19           N
ATOM    341  CA  ASN A  42      11.225  -8.370  22.403  1.00 84.19           C
ATOM    342  C   ASN A  42      10.823  -7.903  21.003  1.00 84.19           C
ATOM    343  O   ASN A  42      11.624  -7.962  20.071  1.00 84.19           O
ATOM    344  HA  ASN A  42      12.299  -8.297  22.575  1.00 84.19           H
ATOM    345  CB  ASN A  42      10.746  -9.813  22.577  1.00 84.19           C
ATOM    346 1HB  ASN A  42       9.657  -9.844  22.545  1.00 84.19           H
ATOM    347 2HB  ASN A  42      11.107 -10.421  21.748  1.00 84.19           H
ATOM    348  CG  ASN A  42      11.240 -10.399  23.900  1.00 84.19           C
ATOM    349  OD1 ASN A  42      12.055  -9.820  24.600  1.00 84.19           O
ATOM    350  ND2 ASN A  42      10.704 -11.578  24.204  1.00 84.19           N
ATOM    351 1HD2 ASN A  42      10.040 -11.999  23.586  1.00 84.19           H
ATOM    352 2HD2 ASN A  42      10.964 -12.043  25.050  1.00 84.19           H
ATOM    353  HN  ASN A  42       9.969  -7.940  24.009  1.00 84.19           H
ATOM    354  N   VAL A  43       9.582  -7.451  20.898  1.00 91.18           N
ATOM    355  CA  VAL A  43       9.041  -7.039  19.614  1.00 91.18           C
ATOM    356  C   VAL A  43       9.766  -5.777  19.142  1.00 91.18           C
ATOM    357  O   VAL A  43      10.117  -5.661  17.969  1.00 91.18           O
ATOM    358  HA  VAL A  43       9.235  -7.841  18.903  1.00 91.18           H
ATOM    359  CB  VAL A  43       7.526  -6.854  19.719  1.00 91.18           C
ATOM    360  HB  VAL A  43       7.336  -6.009  20.381  1.00 91.18           H
ATOM    361  CG1 VAL A  43       6.918  -6.528  18.354  1.00 91.18           C
ATOM    362 1HG1 VAL A  43       7.356  -5.606  17.972  1.00 91.18           H
ATOM    363 2HG1 VAL A  43       7.123  -7.343  17.660  1.00 91.18           H
ATOM    364 3HG1 VAL A  43       5.840  -6.402  18.457  1.00 91.18           H
ATOM    365  CG2 VAL A  43       6.864  -8.090  20.333  1.00 91.18           C
ATOM    366 1HG2 VAL A  43       7.068  -8.959  19.707  1.00 91.18           H
ATOM    367 2HG2 VAL A  43       7.266  -8.259  21.332  1.00 91.18           H
ATOM    368 3HG2 VAL A  43       5.788  -7.932  20.396  1.00 91.18           H
ATOM    369  HN  VAL A  43       8.951  -7.364  21.670  1.00 91.18           H
ATOM    370  N   ARG A  44       9.967  -4.863  20.080  1.00 86.61           N
ATOM    371  CA  ARG A  44      10.619  -3.602  19.768  1.00 86.61           C
ATOM    372  C   ARG A  44      12.073  -3.844  19.358  1.00 86.61           C
ATOM    373  O   ARG A  44      12.595  -3.162  18.476  1.00 86.61           O
ATOM    374  HA  ARG A  44      10.042  -3.186  18.942  1.00 86.61           H
ATOM    375  CB  ARG A  44      10.586  -2.654  20.968  1.00 86.61           C
ATOM    376 1HB  ARG A  44      11.008  -3.152  21.842  1.00 86.61           H
ATOM    377 2HB  ARG A  44      11.211  -1.783  20.766  1.00 86.61           H
ATOM    378  CG  ARG A  44       9.156  -2.203  21.272  1.00 86.61           C
ATOM    379 1HG  ARG A  44       8.665  -1.893  20.349  1.00 86.61           H
ATOM    380 2HG  ARG A  44       8.584  -3.040  21.672  1.00 86.61           H
ATOM    381  CD  ARG A  44       9.147  -1.047  22.274  1.00 86.61           C
ATOM    382 1HD  ARG A  44       9.865  -0.285  21.969  1.00 86.61           H
ATOM    383 2HD  ARG A  44       8.165  -0.573  22.286  1.00 86.61           H
ATOM    384  NE  ARG A  44       9.483  -1.546  23.626  1.00 86.61           N
ATOM    385  HE  ARG A  44      10.450  -1.641  23.863  1.00 86.61           H
ATOM    386  CZ  ARG A  44       8.574  -1.877  24.552  1.00 86.61           C
ATOM    387  NH1 ARG A  44       7.264  -1.769  24.289  1.00 86.61           N
ATOM    388 1HH1 ARG A  44       6.960  -1.438  23.396  1.00 86.61           H
ATOM    389 2HH1 ARG A  44       6.592  -2.018  24.986  1.00 86.61           H
ATOM    390  NH2 ARG A  44       8.993  -2.319  25.746  1.00 86.61           N
ATOM    391 1HH2 ARG A  44       8.327  -2.570  26.448  1.00 86.61           H
ATOM    392 2HH2 ARG A  44       9.972  -2.397  25.934  1.00 86.61           H
ATOM    393  HN  ARG A  44       9.694  -4.972  21.035  1.00 86.61           H
ATOM    394  N   GLN A  45      12.687  -4.816  20.016  1.00 83.24           N
ATOM    395  CA  GLN A  45      14.081  -5.133  19.755  1.00 83.24           C
ATOM    396  C   GLN A  45      14.239  -5.714  18.349  1.00 83.24           C
ATOM    397  O   GLN A  45      15.172  -5.361  17.629  1.00 83.24           O
ATOM    398  HA  GLN A  45      14.611  -4.184  19.826  1.00 83.24           H
ATOM    399  CB  GLN A  45      14.631  -6.094  20.811  1.00 83.24           C
ATOM    400 1HB  GLN A  45      14.411  -5.711  21.807  1.00 83.24           H
ATOM    401 2HB  GLN A  45      14.133  -7.060  20.723  1.00 83.24           H
ATOM    402  CG  GLN A  45      16.142  -6.277  20.651  1.00 83.24           C
ATOM    403 1HG  GLN A  45      16.360  -6.680  19.662  1.00 83.24           H
ATOM    404 2HG  GLN A  45      16.638  -5.309  20.718  1.00 83.24           H
ATOM    405  CD  GLN A  45      16.697  -7.216  21.724  1.00 83.24           C
ATOM    406  OE1 GLN A  45      15.967  -7.882  22.440  1.00 83.24           O
ATOM    407  NE2 GLN A  45      18.025  -7.231  21.795  1.00 83.24           N
ATOM    408 1HE2 GLN A  45      18.565  -6.660  21.178  1.00 83.24           H
ATOM    409 2HE2 GLN A  45      18.483  -7.814  22.467  1.00 83.24           H
ATOM    410  HN  GLN A  45      12.248  -5.382  20.714  1.00 83.24           H
ATOM    411  N   PHE A  46      13.313  -6.594  17.999  1.00 92.03           N
ATOM    412  CA  PHE A  46      13.307  -7.186  16.672  1.00 92.03           C
ATOM    413  C   PHE A  46      13.218  -6.107  15.591  1.00 92.03           C
ATOM    414  O   PHE A  46      14.005  -6.105  14.645  1.00 92.03           O
ATOM    415  HA  PHE A  46      14.241  -7.736  16.558  1.00 92.03           H
ATOM    416  CB  PHE A  46      12.067  -8.079  16.586  1.00 92.03           C
ATOM    417 1HB  PHE A  46      12.183  -8.911  17.281  1.00 92.03           H
ATOM    418 2HB  PHE A  46      11.198  -7.509  16.913  1.00 92.03           H
ATOM    419  CG  PHE A  46      11.797  -8.636  15.187  1.00 92.03           C
ATOM    420  CD1 PHE A  46      10.934  -7.995  14.355  1.00 92.03           C
ATOM    421  HD1 PHE A  46      10.434  -7.084  14.684  1.00 92.03           H
ATOM    422  CD2 PHE A  46      12.420  -9.773  14.776  1.00 92.03           C
ATOM    423  HD2 PHE A  46      13.112 -10.287  15.443  1.00 92.03           H
ATOM    424  CE1 PHE A  46      10.683  -8.512  13.056  1.00 92.03           C
ATOM    425  HE1 PHE A  46       9.991  -7.998  12.389  1.00 92.03           H
ATOM    426  CE2 PHE A  46      12.169 -10.290  13.477  1.00 92.03           C
ATOM    427  HE2 PHE A  46      12.669 -11.202  13.148  1.00 92.03           H
ATOM    428  CZ  PHE A  46      11.306  -9.649  12.645  1.00 92.03           C
ATOM    429  HZ  PHE A  46      11.114 -10.046  11.648  1.00 92.03           H
ATOM    430  HN  PHE A  46      12.579  -6.903  18.603  1.00 92.03           H
ATOM    431  N   ALA A  47      12.254  -5.215  15.767  1.00 92.86           N
ATOM    432  CA  ALA A  47      11.996  -4.186  14.774  1.00 92.86           C
ATOM    433  C   ALA A  47      13.251  -3.329  14.597  1.00 92.86           C
ATOM    434  O   ALA A  47      13.595  -2.949  13.479  1.00 92.86           O
ATOM    435  HA  ALA A  47      11.770  -4.684  13.831  1.00 92.86           H
ATOM    436  CB  ALA A  47      10.781  -3.360  15.199  1.00 92.86           C
ATOM    437 1HB  ALA A  47       9.910  -4.011  15.282  1.00 92.86           H
ATOM    438 2HB  ALA A  47      10.978  -2.893  16.164  1.00 92.86           H
ATOM    439 3HB  ALA A  47      10.588  -2.588  14.454  1.00 92.86           H
ATOM    440  HN  ALA A  47      11.656  -5.189  16.568  1.00 92.86           H
ATOM    441  N   SER A  48      13.900  -3.048  15.718  1.00 91.12           N
ATOM    442  CA  SER A  48      14.991  -2.088  15.730  1.00 91.12           C
ATOM    443  C   SER A  48      16.176  -2.633  14.930  1.00 91.12           C
ATOM    444  O   SER A  48      16.980  -1.864  14.404  1.00 91.12           O
ATOM    445  HA  SER A  48      14.591  -1.191  15.259  1.00 91.12           H
ATOM    446  CB  SER A  48      15.421  -1.763  17.162  1.00 91.12           C
ATOM    447 1HB  SER A  48      16.100  -0.910  17.151  1.00 91.12           H
ATOM    448 2HB  SER A  48      14.549  -1.468  17.745  1.00 91.12           H
ATOM    449  OG  SER A  48      16.061  -2.870  17.792  1.00 91.12           O
ATOM    450  HG  SER A  48      15.675  -3.727  17.451  1.00 91.12           H
ATOM    451  HN  SER A  48      13.692  -3.464  16.603  1.00 91.12           H
ATOM    452  N   HIS A  49      16.248  -3.954  14.864  1.00 86.69           N
ATOM    453  CA  HIS A  49      17.392  -4.612  14.257  1.00 86.69           C
ATOM    454  C   HIS A  49      17.114  -4.861  12.773  1.00 86.69           C
ATOM    455  O   HIS A  49      17.964  -4.593  11.925  1.00 86.69           O
ATOM    456  HA  HIS A  49      18.233  -3.925  14.350  1.00 86.69           H
ATOM    457  CB  HIS A  49      17.748  -5.892  15.016  1.00 86.69           C
ATOM    458 1HB  HIS A  49      16.836  -6.459  15.201  1.00 86.69           H
ATOM    459 2HB  HIS A  49      18.386  -6.511  14.385  1.00 86.69           H
ATOM    460  CG  HIS A  49      18.449  -5.651  16.332  1.00 86.69           C
ATOM    461  ND1 HIS A  49      19.627  -4.931  16.433  1.00 86.69           N
ATOM    462  HD1 HIS A  49      20.122  -4.510  15.673  1.00 86.69           H
ATOM    463  CD2 HIS A  49      18.126  -6.039  17.599  1.00 86.69           C
ATOM    464  HD2 HIS A  49      17.251  -6.626  17.881  1.00 86.69           H
ATOM    465  CE1 HIS A  49      19.988  -4.896  17.707  1.00 86.69           C
ATOM    466  HE1 HIS A  49      20.873  -4.404  18.109  1.00 86.69           H
ATOM    467  NE2 HIS A  49      19.056  -5.584  18.428  1.00 86.69           N
ATOM    468  HN  HIS A  49      15.543  -4.570  15.215  1.00 86.69           H
ATOM    469  N   PHE A  50      15.920  -5.370  12.505  1.00 80.86           N
ATOM    470  CA  PHE A  50      15.647  -6.002  11.225  1.00 80.86           C
ATOM    471  C   PHE A  50      14.957  -5.027  10.269  1.00 80.86           C
ATOM    472  O   PHE A  50      15.177  -5.078   9.060  1.00 80.86           O
ATOM    473  HA  PHE A  50      16.605  -6.305  10.803  1.00 80.86           H
ATOM    474  CB  PHE A  50      14.709  -7.179  11.500  1.00 80.86           C
ATOM    475 1HB  PHE A  50      13.885  -6.836  12.125  1.00 80.86           H
ATOM    476 2HB  PHE A  50      14.275  -7.512  10.557  1.00 80.86           H
ATOM    477  CG  PHE A  50      15.387  -8.369  12.181  1.00 80.86           C
ATOM    478  CD1 PHE A  50      16.150  -9.226  11.451  1.00 80.86           C
ATOM    479  HD1 PHE A  50      16.279  -9.065  10.381  1.00 80.86           H
ATOM    480  CD2 PHE A  50      15.227  -8.570  13.516  1.00 80.86           C
ATOM    481  HD2 PHE A  50      14.615  -7.883  14.101  1.00 80.86           H
ATOM    482  CE1 PHE A  50      16.779 -10.331  12.084  1.00 80.86           C
ATOM    483  HE1 PHE A  50      17.391 -11.018  11.499  1.00 80.86           H
ATOM    484  CE2 PHE A  50      15.856  -9.675  14.149  1.00 80.86           C
ATOM    485  HE2 PHE A  50      15.727  -9.836  15.219  1.00 80.86           H
ATOM    486  CZ  PHE A  50      16.619 -10.532  13.419  1.00 80.86           C
ATOM    487  HZ  PHE A  50      17.102 -11.380  13.905  1.00 80.86           H
ATOM    488  HN  PHE A  50      15.150  -5.355  13.142  1.00 80.86           H
ATOM    489  N   LEU A  51      14.136  -4.162  10.847  1.00 93.75           N
ATOM    490  CA  LEU A  51      13.231  -3.347  10.055  1.00 93.75           C
ATOM    491  C   LEU A  51      14.030  -2.263   9.328  1.00 93.75           C
ATOM    492  O   LEU A  51      13.867  -2.069   8.125  1.00 93.75           O
ATOM    493  HA  LEU A  51      12.773  -3.996   9.310  1.00 93.75           H
ATOM    494  CB  LEU A  51      12.103  -2.796  10.930  1.00 93.75           C
ATOM    495 1HB  LEU A  51      12.545  -2.189  11.720  1.00 93.75           H
ATOM    496 2HB  LEU A  51      11.490  -2.130  10.322  1.00 93.75           H
ATOM    497  CG  LEU A  51      11.186  -3.836  11.577  1.00 93.75           C
ATOM    498  HG  LEU A  51      11.763  -4.381  12.324  1.00 93.75           H
ATOM    499  CD1 LEU A  51      10.022  -3.164  12.307  1.00 93.75           C
ATOM    500 1HD1 LEU A  51      10.412  -2.508  13.086  1.00 93.75           H
ATOM    501 2HD1 LEU A  51       9.439  -2.577  11.597  1.00 93.75           H
ATOM    502 3HD1 LEU A  51       9.387  -3.926  12.758  1.00 93.75           H
ATOM    503  CD2 LEU A  51      10.703  -4.858  10.546  1.00 93.75           C
ATOM    504 1HD2 LEU A  51      10.149  -4.346   9.759  1.00 93.75           H
ATOM    505 2HD2 LEU A  51      11.562  -5.370  10.112  1.00 93.75           H
ATOM    506 3HD2 LEU A  51      10.054  -5.586  11.033  1.00 93.75           H
ATOM    507  HN  LEU A  51      14.084  -4.015  11.834  1.00 93.75           H
ATOM    508  N   PRO A  52      14.905  -1.541  10.042  1.00 95.50           N
ATOM    509  CA  PRO A  52      15.593  -0.391   9.451  1.00 95.50           C
ATOM    510  C   PRO A  52      16.291  -0.743   8.148  1.00 95.50           C
ATOM    511  O   PRO A  52      16.087  -0.081   7.132  1.00 95.50           O
ATOM    512  HA  PRO A  52      14.871   0.383   9.188  1.00 95.50           H
ATOM    513  CB  PRO A  52      16.590   0.030  10.533  1.00 95.50           C
ATOM    514 1HB  PRO A  52      17.558  -0.453  10.397  1.00 95.50           H
ATOM    515 2HB  PRO A  52      16.766   1.105  10.520  1.00 95.50           H
ATOM    516  CG  PRO A  52      15.916  -0.415  11.826  1.00 95.50           C
ATOM    517 1HG  PRO A  52      16.631  -0.510  12.643  1.00 95.50           H
ATOM    518 2HG  PRO A  52      15.165   0.301  12.158  1.00 95.50           H
ATOM    519  CD  PRO A  52      15.302  -1.752  11.446  1.00 95.50           C
ATOM    520 1HD  PRO A  52      16.018  -2.569  11.541  1.00 95.50           H
ATOM    521 2HD  PRO A  52      14.452  -2.003  12.081  1.00 95.50           H
ATOM    522  N   PRO A  53      17.127  -1.790   8.145  1.00 95.73           N
ATOM    523  CA  PRO A  53      17.852  -2.173   6.931  1.00 95.73           C
ATOM    524  C   PRO A  53      16.925  -2.362   5.741  1.00 95.73           C
ATOM    525  O   PRO A  53      17.227  -1.912   4.637  1.00 95.73           O
ATOM    526  HA  PRO A  53      18.536  -1.378   6.636  1.00 95.73           H
ATOM    527  CB  PRO A  53      18.548  -3.479   7.321  1.00 95.73           C
ATOM    528 1HB  PRO A  53      17.938  -4.348   7.074  1.00 95.73           H
ATOM    529 2HB  PRO A  53      19.498  -3.598   6.801  1.00 95.73           H
ATOM    530  CG  PRO A  53      18.744  -3.338   8.826  1.00 95.73           C
ATOM    531 1HG  PRO A  53      18.899  -4.305   9.306  1.00 95.73           H
ATOM    532 2HG  PRO A  53      19.618  -2.733   9.066  1.00 95.73           H
ATOM    533  CD  PRO A  53      17.451  -2.678   9.276  1.00 95.73           C
ATOM    534 1HD  PRO A  53      16.662  -3.409   9.450  1.00 95.73           H
ATOM    535 2HD  PRO A  53      17.581  -2.127  10.208  1.00 95.73           H
ATOM    536  N   LEU A  54      15.810  -3.030   6.000  1.00 93.81           N
ATOM    537  CA  LEU A  54      14.895  -3.400   4.934  1.00 93.81           C
ATOM    538  C   LEU A  54      14.275  -2.134   4.338  1.00 93.81           C
ATOM    539  O   LEU A  54      14.157  -2.011   3.120  1.00 93.81           O
ATOM    540  HA  LEU A  54      15.479  -3.896   4.159  1.00 93.81           H
ATOM    541  CB  LEU A  54      13.863  -4.410   5.441  1.00 93.81           C
ATOM    542 1HB  LEU A  54      13.359  -3.981   6.307  1.00 93.81           H
ATOM    543 2HB  LEU A  54      13.107  -4.546   4.667  1.00 93.81           H
ATOM    544  CG  LEU A  54      14.407  -5.786   5.831  1.00 93.81           C
ATOM    545  HG  LEU A  54      15.185  -5.645   6.582  1.00 93.81           H
ATOM    546  CD1 LEU A  54      13.314  -6.647   6.468  1.00 93.81           C
ATOM    547 1HD1 LEU A  54      12.938  -6.153   7.364  1.00 93.81           H
ATOM    548 2HD1 LEU A  54      12.499  -6.782   5.758  1.00 93.81           H
ATOM    549 3HD1 LEU A  54      13.728  -7.619   6.736  1.00 93.81           H
ATOM    550  CD2 LEU A  54      15.057  -6.479   4.632  1.00 93.81           C
ATOM    551 1HD2 LEU A  54      14.318  -6.607   3.842  1.00 93.81           H
ATOM    552 2HD2 LEU A  54      15.882  -5.869   4.263  1.00 93.81           H
ATOM    553 3HD2 LEU A  54      15.435  -7.455   4.938  1.00 93.81           H
ATOM    554  HN  LEU A  54      15.530  -3.317   6.916  1.00 93.81           H
ATOM    555  N   TYR A  55      13.895  -1.226   5.225  1.00 94.15           N
ATOM    556  CA  TYR A  55      13.240   0.001   4.805  1.00 94.15           C
ATOM    557  C   TYR A  55      14.179   0.863   3.959  1.00 94.15           C
ATOM    558  O   TYR A  55      13.750   1.491   2.993  1.00 94.15           O
ATOM    559  HA  TYR A  55      12.370  -0.270   4.207  1.00 94.15           H
ATOM    560  CB  TYR A  55      12.894   0.756   6.091  1.00 94.15           C
ATOM    561 1HB  TYR A  55      13.765   0.754   6.746  1.00 94.15           H
ATOM    562 2HB  TYR A  55      12.683   1.796   5.844  1.00 94.15           H
ATOM    563  CG  TYR A  55      11.701   0.175   6.852  1.00 94.15           C
ATOM    564  CD1 TYR A  55      11.050  -0.940   6.366  1.00 94.15           C
ATOM    565  HD1 TYR A  55      11.386  -1.408   5.440  1.00 94.15           H
ATOM    566  CD2 TYR A  55      11.276   0.767   8.024  1.00 94.15           C
ATOM    567  HD2 TYR A  55      11.790   1.648   8.407  1.00 94.15           H
ATOM    568  CE1 TYR A  55       9.926  -1.487   7.082  1.00 94.15           C
ATOM    569  HE1 TYR A  55       9.403  -2.368   6.709  1.00 94.15           H
ATOM    570  CE2 TYR A  55      10.152   0.220   8.740  1.00 94.15           C
ATOM    571  HE2 TYR A  55       9.806   0.678   9.666  1.00 94.15           H
ATOM    572  CZ  TYR A  55       9.533  -0.880   8.234  1.00 94.15           C
ATOM    573  OH  TYR A  55       8.472  -1.396   8.910  1.00 94.15           O
ATOM    574  HH  TYR A  55       8.113  -2.194   8.426  1.00 94.15           H
ATOM    575  HN  TYR A  55      14.029  -1.317   6.212  1.00 94.15           H
ATOM    576  N   TRP A  56      15.444   0.865   4.353  1.00 92.74           N
ATOM    577  CA  TRP A  56      16.456   1.606   3.619  1.00 92.74           C
ATOM    578  C   TRP A  56      16.612   0.955   2.243  1.00 92.74           C
ATOM    579  O   TRP A  56      16.721   1.649   1.233  1.00 92.74           O
ATOM    580  HA  TRP A  56      16.103   2.631   3.508  1.00 92.74           H
ATOM    581  CB  TRP A  56      17.768   1.667   4.403  1.00 92.74           C
ATOM    582 1HB  TRP A  56      17.937   0.705   4.885  1.00 92.74           H
ATOM    583 2HB  TRP A  56      18.590   1.822   3.704  1.00 92.74           H
ATOM    584  CG  TRP A  56      17.807   2.767   5.466  1.00 92.74           C
ATOM    585  CD1 TRP A  56      17.909   2.628   6.795  1.00 92.74           C
ATOM    586  HD1 TRP A  56      17.980   1.668   7.307  1.00 92.74           H
ATOM    587  CD2 TRP A  56      17.740   4.190   5.233  1.00 92.74           C
ATOM    588  NE1 TRP A  56      17.912   3.851   7.433  1.00 92.74           N
ATOM    589  HE1 TRP A  56      17.979   4.004   8.419  1.00 92.74           H
ATOM    590  CE2 TRP A  56      17.806   4.831   6.453  1.00 92.74           C
ATOM    591  CE3 TRP A  56      17.627   4.911   4.032  1.00 92.74           C
ATOM    592  HE3 TRP A  56      17.573   4.429   3.056  1.00 92.74           H
ATOM    593  CZ2 TRP A  56      17.767   6.224   6.591  1.00 92.74           C
ATOM    594  HZ2 TRP A  56      17.822   6.707   7.566  1.00 92.74           H
ATOM    595  CZ3 TRP A  56      17.589   6.302   4.186  1.00 92.74           C
ATOM    596  HZ3 TRP A  56      17.502   6.910   3.285  1.00 92.74           H
ATOM    597  CH2 TRP A  56      17.655   6.963   5.407  1.00 92.74           C
ATOM    598  HH2 TRP A  56      17.619   8.052   5.443  1.00 92.74           H
ATOM    599  HN  TRP A  56      15.780   0.374   5.157  1.00 92.74           H
ATOM    600  N   LEU A  57      16.617  -0.370   2.247  1.00 92.96           N
ATOM    601  CA  LEU A  57      16.769  -1.121   1.013  1.00 92.96           C
ATOM    602  C   LEU A  57      15.607  -0.793   0.074  1.00 92.96           C
ATOM    603  O   LEU A  57      15.822  -0.442  -1.086  1.00 92.96           O
ATOM    604  HA  LEU A  57      17.697  -0.793   0.543  1.00 92.96           H
ATOM    605  CB  LEU A  57      16.916  -2.615   1.310  1.00 92.96           C
ATOM    606 1HB  LEU A  57      17.786  -2.754   1.952  1.00 92.96           H
ATOM    607 2HB  LEU A  57      16.045  -2.939   1.879  1.00 92.96           H
ATOM    608  CG  LEU A  57      17.065  -3.530   0.093  1.00 92.96           C
ATOM    609  HG  LEU A  57      16.228  -3.342  -0.580  1.00 92.96           H
ATOM    610  CD1 LEU A  57      18.346  -3.210  -0.680  1.00 92.96           C
ATOM    611 1HD1 LEU A  57      18.315  -2.175  -1.022  1.00 92.96           H
ATOM    612 2HD1 LEU A  57      19.208  -3.352  -0.029  1.00 92.96           H
ATOM    613 3HD1 LEU A  57      18.427  -3.874  -1.541  1.00 92.96           H
ATOM    614  CD2 LEU A  57      16.995  -5.002   0.502  1.00 92.96           C
ATOM    615 1HD2 LEU A  57      17.798  -5.223   1.204  1.00 92.96           H
ATOM    616 2HD2 LEU A  57      16.033  -5.203   0.974  1.00 92.96           H
ATOM    617 3HD2 LEU A  57      17.103  -5.630  -0.383  1.00 92.96           H
ATOM    618  HN  LEU A  57      16.520  -0.927   3.072  1.00 92.96           H
ATOM    619  N   VAL A  58      14.402  -0.918   0.609  1.00 94.81           N
ATOM    620  CA  VAL A  58      13.204  -0.704  -0.185  1.00 94.81           C
ATOM    621  C   VAL A  58      13.215   0.721  -0.743  1.00 94.81           C
ATOM    622  O   VAL A  58      12.882   0.938  -1.907  1.00 94.81           O
ATOM    623  HA  VAL A  58      13.232  -1.407  -1.018  1.00 94.81           H
ATOM    624  CB  VAL A  58      11.960  -1.009   0.651  1.00 94.81           C
ATOM    625  HB  VAL A  58      12.012  -0.409   1.560  1.00 94.81           H
ATOM    626  CG1 VAL A  58      10.685  -0.617  -0.099  1.00 94.81           C
ATOM    627 1HG1 VAL A  58      10.706   0.450  -0.318  1.00 94.81           H
ATOM    628 2HG1 VAL A  58      10.626  -1.178  -1.032  1.00 94.81           H
ATOM    629 3HG1 VAL A  58       9.816  -0.845   0.518  1.00 94.81           H
ATOM    630  CG2 VAL A  58      11.924  -2.482   1.062  1.00 94.81           C
ATOM    631 1HG2 VAL A  58      11.907  -3.108   0.170  1.00 94.81           H
ATOM    632 2HG2 VAL A  58      12.809  -2.717   1.654  1.00 94.81           H
ATOM    633 3HG2 VAL A  58      11.029  -2.672   1.656  1.00 94.81           H
ATOM    634  HN  VAL A  58      14.237  -1.160   1.565  1.00 94.81           H
ATOM    635  N   PHE A  59      13.601   1.655   0.114  1.00 95.63           N
ATOM    636  CA  PHE A  59      13.624   3.057  -0.268  1.00 95.63           C
ATOM    637  C   PHE A  59      14.540   3.282  -1.472  1.00 95.63           C
ATOM    638  O   PHE A  59      14.130   3.884  -2.464  1.00 95.63           O
ATOM    639  HA  PHE A  59      12.604   3.337  -0.531  1.00 95.63           H
ATOM    640  CB  PHE A  59      14.173   3.837   0.929  1.00 95.63           C
ATOM    641 1HB  PHE A  59      13.468   3.756   1.756  1.00 95.63           H
ATOM    642 2HB  PHE A  59      15.103   3.372   1.256  1.00 95.63           H
ATOM    643  CG  PHE A  59      14.433   5.317   0.641  1.00 95.63           C
ATOM    644  CD1 PHE A  59      15.709   5.783   0.576  1.00 95.63           C
ATOM    645  HD1 PHE A  59      16.546   5.102   0.729  1.00 95.63           H
ATOM    646  CD2 PHE A  59      13.388   6.166   0.449  1.00 95.63           C
ATOM    647  HD2 PHE A  59      12.365   5.792   0.502  1.00 95.63           H
ATOM    648  CE1 PHE A  59      15.950   7.157   0.308  1.00 95.63           C
ATOM    649  HE1 PHE A  59      16.972   7.530   0.256  1.00 95.63           H
ATOM    650  CE2 PHE A  59      13.629   7.539   0.182  1.00 95.63           C
ATOM    651  HE2 PHE A  59      12.791   8.220   0.029  1.00 95.63           H
ATOM    652  CZ  PHE A  59      14.905   8.006   0.117  1.00 95.63           C
ATOM    653  HZ  PHE A  59      15.090   9.060  -0.089  1.00 95.63           H
ATOM    654  HN  PHE A  59      13.894   1.467   1.051  1.00 95.63           H
ATOM    655  N   ILE A  60      15.763   2.788  -1.346  1.00 93.27           N
ATOM    656  CA  ILE A  60      16.788   3.065  -2.338  1.00 93.27           C
ATOM    657  C   ILE A  60      16.346   2.503  -3.692  1.00 93.27           C
ATOM    658  O   ILE A  60      16.329   3.221  -4.690  1.00 93.27           O
ATOM    659  HA  ILE A  60      16.874   4.148  -2.426  1.00 93.27           H
ATOM    660  CB  ILE A  60      18.145   2.539  -1.867  1.00 93.27           C
ATOM    661  HB  ILE A  60      18.015   1.511  -1.530  1.00 93.27           H
ATOM    662  CG1 ILE A  60      18.661   3.345  -0.674  1.00 93.27           C
ATOM    663 1HG1 ILE A  60      18.971   4.336  -1.006  1.00 93.27           H
ATOM    664 2HG1 ILE A  60      17.857   3.488   0.048  1.00 93.27           H
ATOM    665  CG2 ILE A  60      19.152   2.512  -3.019  1.00 93.27           C
ATOM    666 1HG2 ILE A  60      18.781   1.861  -3.811  1.00 93.27           H
ATOM    667 2HG2 ILE A  60      19.284   3.521  -3.410  1.00 93.27           H
ATOM    668 3HG2 ILE A  60      20.108   2.134  -2.657  1.00 93.27           H
ATOM    669  CD1 ILE A  60      19.837   2.635  -0.000  1.00 93.27           C
ATOM    670 1HD1 ILE A  60      19.517   1.655   0.352  1.00 93.27           H
ATOM    671 2HD1 ILE A  60      20.649   2.516  -0.718  1.00 93.27           H
ATOM    672 3HD1 ILE A  60      20.185   3.230   0.845  1.00 93.27           H
ATOM    673  HN  ILE A  60      16.056   2.209  -0.586  1.00 93.27           H
ATOM    674  N   VAL A  61      16.001   1.224  -3.681  1.00 93.57           N
ATOM    675  CA  VAL A  61      15.694   0.522  -4.916  1.00 93.57           C
ATOM    676  C   VAL A  61      14.428   1.118  -5.535  1.00 93.57           C
ATOM    677  O   VAL A  61      14.368   1.339  -6.743  1.00 93.57           O
ATOM    678  HA  VAL A  61      16.527   0.680  -5.600  1.00 93.57           H
ATOM    679  CB  VAL A  61      15.578  -0.980  -4.649  1.00 93.57           C
ATOM    680  HB  VAL A  61      14.809  -1.128  -3.890  1.00 93.57           H
ATOM    681  CG1 VAL A  61      15.143  -1.730  -5.910  1.00 93.57           C
ATOM    682 1HG1 VAL A  61      14.173  -1.357  -6.237  1.00 93.57           H
ATOM    683 2HG1 VAL A  61      15.879  -1.570  -6.698  1.00 93.57           H
ATOM    684 3HG1 VAL A  61      15.069  -2.795  -5.692  1.00 93.57           H
ATOM    685  CG2 VAL A  61      16.892  -1.543  -4.102  1.00 93.57           C
ATOM    686 1HG2 VAL A  61      17.688  -1.377  -4.828  1.00 93.57           H
ATOM    687 2HG2 VAL A  61      17.141  -1.040  -3.168  1.00 93.57           H
ATOM    688 3HG2 VAL A  61      16.782  -2.612  -3.921  1.00 93.57           H
ATOM    689  HN  VAL A  61      15.930   0.670  -2.851  1.00 93.57           H
ATOM    690  N   GLY A  62      13.447   1.362  -4.678  1.00 95.07           N
ATOM    691  CA  GLY A  62      12.145   1.811  -5.140  1.00 95.07           C
ATOM    692  C   GLY A  62      12.222   3.233  -5.700  1.00 95.07           C
ATOM    693  O   GLY A  62      11.617   3.532  -6.728  1.00 95.07           O
ATOM    694 1HA  GLY A  62      11.774   1.133  -5.909  1.00 95.07           H
ATOM    695 2HA  GLY A  62      11.432   1.779  -4.316  1.00 95.07           H
ATOM    696  HN  GLY A  62      13.531   1.258  -3.687  1.00 95.07           H
ATOM    697  N   ALA A  63      12.971   4.071  -4.999  1.00 95.12           N
ATOM    698  CA  ALA A  63      13.100   5.465  -5.389  1.00 95.12           C
ATOM    699  C   ALA A  63      13.742   5.545  -6.775  1.00 95.12           C
ATOM    700  O   ALA A  63      13.278   6.291  -7.636  1.00 95.12           O
ATOM    701  HA  ALA A  63      12.097   5.890  -5.437  1.00 95.12           H
ATOM    702  CB  ALA A  63      13.905   6.219  -4.329  1.00 95.12           C
ATOM    703 1HB  ALA A  63      13.391   6.156  -3.369  1.00 95.12           H
ATOM    704 2HB  ALA A  63      14.896   5.774  -4.240  1.00 95.12           H
ATOM    705 3HB  ALA A  63      14.001   7.265  -4.621  1.00 95.12           H
ATOM    706  HN  ALA A  63      13.483   3.812  -4.180  1.00 95.12           H
ATOM    707  N   LEU A  64      14.800   4.767  -6.948  1.00 89.43           N
ATOM    708  CA  LEU A  64      15.514   4.743  -8.213  1.00 89.43           C
ATOM    709  C   LEU A  64      14.583   4.220  -9.309  1.00 89.43           C
ATOM    710  O   LEU A  64      14.502   4.802 -10.390  1.00 89.43           O
ATOM    711  HA  LEU A  64      15.786   5.771  -8.454  1.00 89.43           H
ATOM    712  CB  LEU A  64      16.815   3.949  -8.081  1.00 89.43           C
ATOM    713 1HB  LEU A  64      16.580   2.976  -7.648  1.00 89.43           H
ATOM    714 2HB  LEU A  64      17.209   3.766  -9.080  1.00 89.43           H
ATOM    715  CG  LEU A  64      17.915   4.599  -7.239  1.00 89.43           C
ATOM    716  HG  LEU A  64      17.499   4.839  -6.261  1.00 89.43           H
ATOM    717  CD1 LEU A  64      19.076   3.629  -7.011  1.00 89.43           C
ATOM    718 1HD1 LEU A  64      18.713   2.744  -6.489  1.00 89.43           H
ATOM    719 2HD1 LEU A  64      19.498   3.336  -7.973  1.00 89.43           H
ATOM    720 3HD1 LEU A  64      19.844   4.116  -6.411  1.00 89.43           H
ATOM    721  CD2 LEU A  64      18.381   5.914  -7.867  1.00 89.43           C
ATOM    722 1HD2 LEU A  64      18.773   5.720  -8.866  1.00 89.43           H
ATOM    723 2HD2 LEU A  64      17.539   6.603  -7.935  1.00 89.43           H
ATOM    724 3HD2 LEU A  64      19.163   6.355  -7.249  1.00 89.43           H
ATOM    725  HN  LEU A  64      15.170   4.161  -6.243  1.00 89.43           H
ATOM    726  N   GLY A  65      13.903   3.128  -8.992  1.00 92.47           N
ATOM    727  CA  GLY A  65      13.097   2.435  -9.982  1.00 92.47           C
ATOM    728  C   GLY A  65      11.942   3.315 -10.464  1.00 92.47           C
ATOM    729  O   GLY A  65      11.757   3.500 -11.665  1.00 92.47           O
ATOM    730 1HA  GLY A  65      13.720   2.151 -10.830  1.00 92.47           H
ATOM    731 2HA  GLY A  65      12.702   1.513  -9.554  1.00 92.47           H
ATOM    732  HN  GLY A  65      13.897   2.718  -8.080  1.00 92.47           H
ATOM    733  N   ASN A  66      11.195   3.835  -9.501  1.00 89.96           N
ATOM    734  CA  ASN A  66       9.987   4.580  -9.810  1.00 89.96           C
ATOM    735  C   ASN A  66      10.367   5.911 -10.462  1.00 89.96           C
ATOM    736  O   ASN A  66       9.659   6.400 -11.342  1.00 89.96           O
ATOM    737  HA  ASN A  66       9.416   3.936 -10.480  1.00 89.96           H
ATOM    738  CB  ASN A  66       9.188   4.886  -8.542  1.00 89.96           C
ATOM    739 1HB  ASN A  66       9.865   5.204  -7.749  1.00 89.96           H
ATOM    740 2HB  ASN A  66       8.505   5.715  -8.729  1.00 89.96           H
ATOM    741  CG  ASN A  66       8.396   3.660  -8.083  1.00 89.96           C
ATOM    742  OD1 ASN A  66       7.468   3.210  -8.734  1.00 89.96           O
ATOM    743  ND2 ASN A  66       8.813   3.147  -6.929  1.00 89.96           N
ATOM    744 1HD2 ASN A  66       9.582   3.566  -6.445  1.00 89.96           H
ATOM    745 2HD2 ASN A  66       8.358   2.343  -6.546  1.00 89.96           H
ATOM    746  HN  ASN A  66      11.403   3.753  -8.526  1.00 89.96           H
ATOM    747  N   SER A  67      11.483   6.460 -10.006  1.00 91.02           N
ATOM    748  CA  SER A  67      12.006   7.686 -10.585  1.00 91.02           C
ATOM    749  C   SER A  67      12.319   7.472 -12.067  1.00 91.02           C
ATOM    750  O   SER A  67      12.092   8.361 -12.887  1.00 91.02           O
ATOM    751  HA  SER A  67      11.212   8.423 -10.464  1.00 91.02           H
ATOM    752  CB  SER A  67      13.257   8.157  -9.840  1.00 91.02           C
ATOM    753 1HB  SER A  67      14.017   7.377  -9.878  1.00 91.02           H
ATOM    754 2HB  SER A  67      13.671   9.030 -10.344  1.00 91.02           H
ATOM    755  OG  SER A  67      12.978   8.482  -8.481  1.00 91.02           O
ATOM    756  HG  SER A  67      13.457   7.848  -7.873  1.00 91.02           H
ATOM    757  HN  SER A  67      12.026   6.081  -9.256  1.00 91.02           H
ATOM    758  N   LEU A  68      12.836   6.290 -12.365  1.00 85.18           N
ATOM    759  CA  LEU A  68      13.175   5.945 -13.736  1.00 85.18           C
ATOM    760  C   LEU A  68      11.892   5.847 -14.564  1.00 85.18           C
ATOM    761  O   LEU A  68      11.850   6.300 -15.707  1.00 85.18           O
ATOM    762  HA  LEU A  68      13.783   6.756 -14.136  1.00 85.18           H
ATOM    763  CB  LEU A  68      14.030   4.677 -13.774  1.00 85.18           C
ATOM    764 1HB  LEU A  68      14.837   4.785 -13.049  1.00 85.18           H
ATOM    765 2HB  LEU A  68      13.416   3.838 -13.445  1.00 85.18           H
ATOM    766  CG  LEU A  68      14.644   4.322 -15.130  1.00 85.18           C
ATOM    767  HG  LEU A  68      13.868   4.412 -15.890  1.00 85.18           H
ATOM    768  CD1 LEU A  68      15.757   5.304 -15.501  1.00 85.18           C
ATOM    769 1HD1 LEU A  68      15.348   6.313 -15.556  1.00 85.18           H
ATOM    770 2HD1 LEU A  68      16.540   5.270 -14.744  1.00 85.18           H
ATOM    771 3HD1 LEU A  68      16.176   5.029 -16.469  1.00 85.18           H
ATOM    772  CD2 LEU A  68      15.129   2.871 -15.149  1.00 85.18           C
ATOM    773 1HD2 LEU A  68      15.885   2.731 -14.376  1.00 85.18           H
ATOM    774 2HD2 LEU A  68      14.288   2.204 -14.961  1.00 85.18           H
ATOM    775 3HD2 LEU A  68      15.561   2.646 -16.124  1.00 85.18           H
ATOM    776  HN  LEU A  68      13.024   5.575 -11.691  1.00 85.18           H
ATOM    777  N   VAL A  69      10.877   5.252 -13.955  1.00 87.60           N
ATOM    778  CA  VAL A  69       9.598   5.082 -14.625  1.00 87.60           C
ATOM    779  C   VAL A  69       9.056   6.452 -15.034  1.00 87.60           C
ATOM    780  O   VAL A  69       8.673   6.654 -16.186  1.00 87.60           O
ATOM    781  HA  VAL A  69       9.774   4.491 -15.524  1.00 87.60           H
ATOM    782  CB  VAL A  69       8.636   4.302 -13.726  1.00 87.60           C
ATOM    783  HB  VAL A  69       8.603   4.802 -12.758  1.00 87.60           H
ATOM    784  CG1 VAL A  69       7.221   4.305 -14.305  1.00 87.60           C
ATOM    785 1HG1 VAL A  69       6.865   5.332 -14.390  1.00 87.60           H
ATOM    786 2HG1 VAL A  69       7.231   3.841 -15.292  1.00 87.60           H
ATOM    787 3HG1 VAL A  69       6.557   3.744 -13.647  1.00 87.60           H
ATOM    788  CG2 VAL A  69       9.134   2.873 -13.500  1.00 87.60           C
ATOM    789 1HG2 VAL A  69       9.210   2.359 -14.458  1.00 87.60           H
ATOM    790 2HG2 VAL A  69      10.113   2.900 -13.023  1.00 87.60           H
ATOM    791 3HG2 VAL A  69       8.432   2.341 -12.858  1.00 87.60           H
ATOM    792  HN  VAL A  69      10.917   4.890 -13.024  1.00 87.60           H
ATOM    793  N   ILE A  70       9.040   7.359 -14.068  1.00 88.60           N
ATOM    794  CA  ILE A  70       8.488   8.684 -14.295  1.00 88.60           C
ATOM    795  C   ILE A  70       9.259   9.367 -15.427  1.00 88.60           C
ATOM    796  O   ILE A  70       8.663  10.004 -16.293  1.00 88.60           O
ATOM    797  HA  ILE A  70       7.452   8.557 -14.611  1.00 88.60           H
ATOM    798  CB  ILE A  70       8.469   9.487 -12.993  1.00 88.60           C
ATOM    799  HB  ILE A  70       9.463   9.443 -12.550  1.00 88.60           H
ATOM    800  CG1 ILE A  70       7.497   8.872 -11.984  1.00 88.60           C
ATOM    801 1HG1 ILE A  70       6.471   9.068 -12.296  1.00 88.60           H
ATOM    802 2HG1 ILE A  70       7.623   7.789 -11.965  1.00 88.60           H
ATOM    803  CG2 ILE A  70       8.159  10.961 -13.262  1.00 88.60           C
ATOM    804 1HG2 ILE A  70       8.922  11.379 -13.918  1.00 88.60           H
ATOM    805 2HG2 ILE A  70       7.183  11.046 -13.739  1.00 88.60           H
ATOM    806 3HG2 ILE A  70       8.152  11.508 -12.319  1.00 88.60           H
ATOM    807  CD1 ILE A  70       7.727   9.442 -10.583  1.00 88.60           C
ATOM    808 1HD1 ILE A  70       8.746   9.223 -10.265  1.00 88.60           H
ATOM    809 2HD1 ILE A  70       7.576  10.521 -10.600  1.00 88.60           H
ATOM    810 3HD1 ILE A  70       7.023   8.988  -9.886  1.00 88.60           H
ATOM    811  HN  ILE A  70       9.394   7.201 -13.147  1.00 88.60           H
ATOM    812  N   LEU A  71      10.574   9.209 -15.382  1.00 84.13           N
ATOM    813  CA  LEU A  71      11.438   9.849 -16.360  1.00 84.13           C
ATOM    814  C   LEU A  71      11.083   9.340 -17.758  1.00 84.13           C
ATOM    815  O   LEU A  71      10.977  10.125 -18.699  1.00 84.13           O
ATOM    816  HA  LEU A  71      11.238  10.920 -16.321  1.00 84.13           H
ATOM    817  CB  LEU A  71      12.909   9.649 -15.987  1.00 84.13           C
ATOM    818 1HB  LEU A  71      13.061  10.024 -14.975  1.00 84.13           H
ATOM    819 2HB  LEU A  71      13.115   8.579 -15.966  1.00 84.13           H
ATOM    820  CG  LEU A  71      13.931  10.319 -16.908  1.00 84.13           C
ATOM    821  HG  LEU A  71      13.660  10.095 -17.940  1.00 84.13           H
ATOM    822  CD1 LEU A  71      13.895  11.841 -16.752  1.00 84.13           C
ATOM    823 1HD1 LEU A  71      12.901  12.209 -17.007  1.00 84.13           H
ATOM    824 2HD1 LEU A  71      14.127  12.106 -15.720  1.00 84.13           H
ATOM    825 3HD1 LEU A  71      14.631  12.292 -17.418  1.00 84.13           H
ATOM    826  CD2 LEU A  71      15.333   9.752 -16.676  1.00 84.13           C
ATOM    827 1HD2 LEU A  71      15.628   9.925 -15.641  1.00 84.13           H
ATOM    828 2HD2 LEU A  71      15.329   8.681 -16.878  1.00 84.13           H
ATOM    829 3HD2 LEU A  71      16.039  10.245 -17.343  1.00 84.13           H
ATOM    830  HN  LEU A  71      11.049   8.657 -14.696  1.00 84.13           H
ATOM    831  N   VAL A  72      10.910   8.030 -17.850  1.00 83.96           N
ATOM    832  CA  VAL A  72      10.661   7.397 -19.134  1.00 83.96           C
ATOM    833  C   VAL A  72       9.360   7.944 -19.724  1.00 83.96           C
ATOM    834  O   VAL A  72       9.307   8.292 -20.903  1.00 83.96           O
ATOM    835  HA  VAL A  72      11.485   7.660 -19.797  1.00 83.96           H
ATOM    836  CB  VAL A  72      10.650   5.875 -18.973  1.00 83.96           C
ATOM    837  HB  VAL A  72       9.960   5.628 -18.167  1.00 83.96           H
ATOM    838  CG1 VAL A  72      10.148   5.193 -20.247  1.00 83.96           C
ATOM    839 1HG1 VAL A  72       9.134   5.528 -20.463  1.00 83.96           H
ATOM    840 2HG1 VAL A  72      10.802   5.452 -21.080  1.00 83.96           H
ATOM    841 3HG1 VAL A  72      10.151   4.112 -20.106  1.00 83.96           H
ATOM    842  CG2 VAL A  72      12.035   5.355 -18.583  1.00 83.96           C
ATOM    843 1HG2 VAL A  72      12.755   5.620 -19.358  1.00 83.96           H
ATOM    844 2HG2 VAL A  72      12.339   5.805 -17.637  1.00 83.96           H
ATOM    845 3HG2 VAL A  72      12.000   4.271 -18.475  1.00 83.96           H
ATOM    846  HN  VAL A  72      10.938   7.406 -17.069  1.00 83.96           H
ATOM    847  N   TYR A  73       8.342   8.004 -18.877  1.00 79.90           N
ATOM    848  CA  TYR A  73       7.034   8.463 -19.311  1.00 79.90           C
ATOM    849  C   TYR A  73       7.068   9.947 -19.680  1.00 79.90           C
ATOM    850  O   TYR A  73       6.389  10.375 -20.613  1.00 79.90           O
ATOM    851  HA  TYR A  73       6.748   7.884 -20.189  1.00 79.90           H
ATOM    852  CB  TYR A  73       6.101   8.269 -18.114  1.00 79.90           C
ATOM    853 1HB  TYR A  73       6.688   8.319 -17.197  1.00 79.90           H
ATOM    854 2HB  TYR A  73       5.390   9.095 -18.083  1.00 79.90           H
ATOM    855  CG  TYR A  73       5.327   6.950 -18.136  1.00 79.90           C
ATOM    856  CD1 TYR A  73       4.338   6.745 -19.076  1.00 79.90           C
ATOM    857  HD1 TYR A  73       4.108   7.524 -19.803  1.00 79.90           H
ATOM    858  CD2 TYR A  73       5.618   5.964 -17.215  1.00 79.90           C
ATOM    859  HD2 TYR A  73       6.400   6.125 -16.472  1.00 79.90           H
ATOM    860  CE1 TYR A  73       3.609   5.503 -19.096  1.00 79.90           C
ATOM    861  HE1 TYR A  73       2.826   5.329 -19.834  1.00 79.90           H
ATOM    862  CE2 TYR A  73       4.890   4.722 -17.235  1.00 79.90           C
ATOM    863  HE2 TYR A  73       5.110   3.935 -16.514  1.00 79.90           H
ATOM    864  CZ  TYR A  73       3.921   4.553 -18.175  1.00 79.90           C
ATOM    865  OH  TYR A  73       3.234   3.380 -18.194  1.00 79.90           O
ATOM    866  HH  TYR A  73       2.615   3.359 -18.980  1.00 79.90           H
ATOM    867  HN  TYR A  73       8.402   7.746 -17.913  1.00 79.90           H
ATOM    868  N   TRP A  74       7.866  10.693 -18.930  1.00 70.48           N
ATOM    869  CA  TRP A  74       7.931  12.133 -19.109  1.00 70.48           C
ATOM    870  C   TRP A  74       8.543  12.412 -20.483  1.00 70.48           C
ATOM    871  O   TRP A  74       7.998  13.193 -21.262  1.00 70.48           O
ATOM    872  HA  TRP A  74       6.913  12.520 -19.069  1.00 70.48           H
ATOM    873  CB  TRP A  74       8.704  12.794 -17.966  1.00 70.48           C
ATOM    874 1HB  TRP A  74       8.286  12.458 -17.017  1.00 70.48           H
ATOM    875 2HB  TRP A  74       9.739  12.453 -17.996  1.00 70.48           H
ATOM    876  CG  TRP A  74       8.684  14.323 -18.002  1.00 70.48           C
ATOM    877  CD1 TRP A  74       9.406  15.139 -18.783  1.00 70.48           C
ATOM    878  HD1 TRP A  74      10.130  14.799 -19.522  1.00 70.48           H
ATOM    879  CD2 TRP A  74       7.869  15.192 -17.188  1.00 70.48           C
ATOM    880  NE1 TRP A  74       9.116  16.465 -18.532  1.00 70.48           N
ATOM    881  HE1 TRP A  74       9.525  17.256 -18.986  1.00 70.48           H
ATOM    882  CE2 TRP A  74       8.152  16.498 -17.531  1.00 70.48           C
ATOM    883  CE3 TRP A  74       6.923  14.884 -16.194  1.00 70.48           C
ATOM    884  HE3 TRP A  74       6.681  13.861 -15.905  1.00 70.48           H
ATOM    885  CZ2 TRP A  74       7.533  17.600 -16.930  1.00 70.48           C
ATOM    886  HZ2 TRP A  74       7.774  18.623 -17.219  1.00 70.48           H
ATOM    887  CZ3 TRP A  74       6.313  15.997 -15.602  1.00 70.48           C
ATOM    888  HZ3 TRP A  74       5.571  15.814 -14.825  1.00 70.48           H
ATOM    889  CH2 TRP A  74       6.587  17.318 -15.937  1.00 70.48           C
ATOM    890  HH2 TRP A  74       6.069  18.130 -15.428  1.00 70.48           H
ATOM    891  HN  TRP A  74       8.460  10.329 -18.213  1.00 70.48           H
ATOM    892  N   TYR A  75       9.666  11.759 -20.740  1.00 69.24           N
ATOM    893  CA  TYR A  75      10.546  12.177 -21.818  1.00 69.24           C
ATOM    894  C   TYR A  75      10.200  11.452 -23.120  1.00 69.24           C
ATOM    895  O   TYR A  75      10.332  12.018 -24.204  1.00 69.24           O
ATOM    896  HA  TYR A  75      10.416  13.249 -21.962  1.00 69.24           H
ATOM    897  CB  TYR A  75      11.959  11.779 -21.387  1.00 69.24           C
ATOM    898 1HB  TYR A  75      12.064  11.952 -20.316  1.00 69.24           H
ATOM    899 2HB  TYR A  75      12.091  10.710 -21.551  1.00 69.24           H
ATOM    900  CG  TYR A  75      13.069  12.534 -22.121  1.00 69.24           C
ATOM    901  CD1 TYR A  75      13.636  11.993 -23.257  1.00 69.24           C
ATOM    902  HD1 TYR A  75      13.293  11.028 -23.632  1.00 69.24           H
ATOM    903  CD2 TYR A  75      13.503  13.755 -21.648  1.00 69.24           C
ATOM    904  HD2 TYR A  75      13.055  14.182 -20.750  1.00 69.24           H
ATOM    905  CE1 TYR A  75      14.681  12.703 -23.949  1.00 69.24           C
ATOM    906  HE1 TYR A  75      15.137  12.288 -24.847  1.00 69.24           H
ATOM    907  CE2 TYR A  75      14.548  14.465 -22.339  1.00 69.24           C
ATOM    908  HE2 TYR A  75      14.900  15.431 -21.976  1.00 69.24           H
ATOM    909  CZ  TYR A  75      15.085  13.905 -23.455  1.00 69.24           C
ATOM    910  OH  TYR A  75      16.072  14.575 -24.108  1.00 69.24           O
ATOM    911  HH  TYR A  75      16.268  15.437 -23.639  1.00 69.24           H
ATOM    912  HN  TYR A  75       9.977  10.959 -20.226  1.00 69.24           H
ATOM    913  N   CYS A  76       9.764  10.210 -22.971  1.00 68.47           N
ATOM    914  CA  CYS A  76       9.682   9.304 -24.104  1.00 68.47           C
ATOM    915  C   CYS A  76       8.211   8.946 -24.328  1.00 68.47           C
ATOM    916  O   CYS A  76       7.618   9.344 -25.330  1.00 68.47           O
ATOM    917  HA  CYS A  76      10.086   9.840 -24.963  1.00 68.47           H
ATOM    918  CB  CYS A  76      10.547   8.058 -23.896  1.00 68.47           C
ATOM    919 1HB  CYS A  76      11.539   8.348 -23.550  1.00 68.47           H
ATOM    920 2HB  CYS A  76      10.110   7.428 -23.121  1.00 68.47           H
ATOM    921  SG  CYS A  76      10.680   7.121 -25.461  1.00 68.47           S
ATOM    922  HG  CYS A  76      11.477   6.168 -24.985  1.00 68.47           H
ATOM    923  HN  CYS A  76       9.470   9.821 -22.097  1.00 68.47           H
ATOM    924  N   THR A  77       7.665   8.200 -23.379  1.00 61.22           N
ATOM    925  CA  THR A  77       6.396   7.526 -23.595  1.00 61.22           C
ATOM    926  C   THR A  77       5.275   8.550 -23.789  1.00 61.22           C
ATOM    927  O   THR A  77       4.430   8.391 -24.668  1.00 61.22           O
ATOM    928  HA  THR A  77       6.465   6.950 -24.517  1.00 61.22           H
ATOM    929  CB  THR A  77       6.157   6.580 -22.417  1.00 61.22           C
ATOM    930  HB  THR A  77       5.927   7.138 -21.509  1.00 61.22           H
ATOM    931  OG1 THR A  77       7.338   5.784 -22.366  1.00 61.22           O
ATOM    932  HG1 THR A  77       7.379   5.181 -23.163  1.00 61.22           H
ATOM    933  CG2 THR A  77       5.040   5.572 -22.692  1.00 61.22           C
ATOM    934 1HG2 THR A  77       5.302   4.968 -23.561  1.00 61.22           H
ATOM    935 2HG2 THR A  77       4.110   6.106 -22.888  1.00 61.22           H
ATOM    936 3HG2 THR A  77       4.912   4.925 -21.825  1.00 61.22           H
ATOM    937  HN  THR A  77       8.074   8.053 -22.479  1.00 61.22           H
ATOM    938  N   ARG A  78       5.305   9.578 -22.953  1.00 55.96           N
ATOM    939  CA  ARG A  78       4.161  10.462 -22.814  1.00 55.96           C
ATOM    940  C   ARG A  78       2.899   9.653 -22.504  1.00 55.96           C
ATOM    941  O   ARG A  78       2.810   8.478 -22.854  1.00 55.96           O
ATOM    942  HA  ARG A  78       4.417  11.122 -21.985  1.00 55.96           H
ATOM    943  CB  ARG A  78       3.935  11.277 -24.090  1.00 55.96           C
ATOM    944 1HB  ARG A  78       3.718  10.605 -24.920  1.00 55.96           H
ATOM    945 2HB  ARG A  78       3.065  11.922 -23.965  1.00 55.96           H
ATOM    946  CG  ARG A  78       5.164  12.126 -24.422  1.00 55.96           C
ATOM    947 1HG  ARG A  78       5.440  12.726 -23.555  1.00 55.96           H
ATOM    948 2HG  ARG A  78       6.010  11.477 -24.643  1.00 55.96           H
ATOM    949  CD  ARG A  78       4.890  13.042 -25.617  1.00 55.96           C
ATOM    950 1HD  ARG A  78       4.641  12.444 -26.494  1.00 55.96           H
ATOM    951 2HD  ARG A  78       4.029  13.677 -25.409  1.00 55.96           H
ATOM    952  NE  ARG A  78       6.079  13.877 -25.897  1.00 55.96           N
ATOM    953  HE  ARG A  78       6.918  13.684 -25.389  1.00 55.96           H
ATOM    954  CZ  ARG A  78       6.101  14.877 -26.788  1.00 55.96           C
ATOM    955  NH1 ARG A  78       5.005  15.181 -27.497  1.00 55.96           N
ATOM    956 1HH1 ARG A  78       4.163  14.660 -27.363  1.00 55.96           H
ATOM    957 2HH1 ARG A  78       5.030  15.929 -28.160  1.00 55.96           H
ATOM    958  NH2 ARG A  78       7.236  15.569 -26.960  1.00 55.96           N
ATOM    959 1HH2 ARG A  78       7.269  16.319 -27.621  1.00 55.96           H
ATOM    960 2HH2 ARG A  78       8.049  15.336 -26.427  1.00 55.96           H
ATOM    961  HN  ARG A  78       6.090   9.810 -22.379  1.00 55.96           H
ATOM    962  N   VAL A  79       1.956  10.316 -21.851  1.00 71.44           N
ATOM    963  CA  VAL A  79       0.696   9.679 -21.507  1.00 71.44           C
ATOM    964  C   VAL A  79      -0.227   9.691 -22.727  1.00 71.44           C
ATOM    965  O   VAL A  79      -0.840  10.712 -23.036  1.00 71.44           O
ATOM    966  HA  VAL A  79       0.912   8.644 -21.241  1.00 71.44           H
ATOM    967  CB  VAL A  79       0.080  10.363 -20.285  1.00 71.44           C
ATOM    968  HB  VAL A  79      -0.152  11.392 -20.559  1.00 71.44           H
ATOM    969  CG1 VAL A  79      -1.226   9.680 -19.874  1.00 71.44           C
ATOM    970 1HG1 VAL A  79      -1.937   9.730 -20.698  1.00 71.44           H
ATOM    971 2HG1 VAL A  79      -1.028   8.637 -19.627  1.00 71.44           H
ATOM    972 3HG1 VAL A  79      -1.642  10.186 -19.003  1.00 71.44           H
ATOM    973  CG2 VAL A  79       1.071  10.399 -19.119  1.00 71.44           C
ATOM    974 1HG2 VAL A  79       1.348   9.381 -18.847  1.00 71.44           H
ATOM    975 2HG2 VAL A  79       1.962  10.951 -19.417  1.00 71.44           H
ATOM    976 3HG2 VAL A  79       0.608  10.891 -18.264  1.00 71.44           H
ATOM    977  HN  VAL A  79       2.041  11.268 -21.559  1.00 71.44           H
ATOM    978  N   LYS A  80      -0.297   8.545 -23.388  1.00 64.53           N
ATOM    979  CA  LYS A  80      -1.068   8.434 -24.614  1.00 64.53           C
ATOM    980  C   LYS A  80      -2.374   7.691 -24.325  1.00 64.53           C
ATOM    981  O   LYS A  80      -3.374   7.896 -25.011  1.00 64.53           O
ATOM    982  HA  LYS A  80      -1.311   9.445 -24.940  1.00 64.53           H
ATOM    983  CB  LYS A  80      -0.227   7.792 -25.720  1.00 64.53           C
ATOM    984 1HB  LYS A  80       0.185   6.847 -25.366  1.00 64.53           H
ATOM    985 2HB  LYS A  80      -0.861   7.562 -26.576  1.00 64.53           H
ATOM    986  CG  LYS A  80       0.909   8.720 -26.154  1.00 64.53           C
ATOM    987 1HG  LYS A  80       0.497   9.674 -26.485  1.00 64.53           H
ATOM    988 2HG  LYS A  80       1.556   8.932 -25.302  1.00 64.53           H
ATOM    989  CD  LYS A  80       1.729   8.093 -27.282  1.00 64.53           C
ATOM    990 1HD  LYS A  80       2.118   7.127 -26.960  1.00 64.53           H
ATOM    991 2HD  LYS A  80       1.088   7.906 -28.143  1.00 64.53           H
ATOM    992  CE  LYS A  80       2.888   9.005 -27.690  1.00 64.53           C
ATOM    993 1HE  LYS A  80       2.499   9.955 -28.056  1.00 64.53           H
ATOM    994 2HE  LYS A  80       3.507   9.227 -26.821  1.00 64.53           H
ATOM    995  NZ  LYS A  80       3.709   8.361 -28.740  1.00 64.53           N
ATOM    996 1HZ  LYS A  80       4.466   8.982 -29.005  1.00 64.53           H
ATOM    997 2HZ  LYS A  80       4.093   7.493 -28.384  1.00 64.53           H
ATOM    998 3HZ  LYS A  80       3.131   8.168 -29.551  1.00 64.53           H
ATOM    999  HN  LYS A  80       0.161   7.704 -23.099  1.00 64.53           H
ATOM   1000  N   THR A  81      -2.322   6.843 -23.308  1.00 74.92           N
ATOM   1001  CA  THR A  81      -3.434   5.954 -23.018  1.00 74.92           C
ATOM   1002  C   THR A  81      -3.892   6.128 -21.569  1.00 74.92           C
ATOM   1003  O   THR A  81      -3.175   6.705 -20.752  1.00 74.92           O
ATOM   1004  HA  THR A  81      -4.274   6.235 -23.654  1.00 74.92           H
ATOM   1005  CB  THR A  81      -2.997   4.526 -23.350  1.00 74.92           C
ATOM   1006  HB  THR A  81      -3.853   3.851 -23.367  1.00 74.92           H
ATOM   1007  OG1 THR A  81      -2.001   4.232 -22.374  1.00 74.92           O
ATOM   1008  HG1 THR A  81      -1.098   4.491 -22.718  1.00 74.92           H
ATOM   1009  CG2 THR A  81      -2.250   4.437 -24.683  1.00 74.92           C
ATOM   1010 1HG2 THR A  81      -1.357   5.061 -24.641  1.00 74.92           H
ATOM   1011 2HG2 THR A  81      -2.899   4.785 -25.487  1.00 74.92           H
ATOM   1012 3HG2 THR A  81      -1.963   3.403 -24.870  1.00 74.92           H
ATOM   1013  HN  THR A  81      -1.541   6.759 -22.690  1.00 74.92           H
ATOM   1014  N   MET A  82      -5.084   5.618 -21.293  1.00 75.10           N
ATOM   1015  CA  MET A  82      -5.617   5.652 -19.942  1.00 75.10           C
ATOM   1016  C   MET A  82      -4.724   4.867 -18.979  1.00 75.10           C
ATOM   1017  O   MET A  82      -4.542   5.266 -17.830  1.00 75.10           O
ATOM   1018  HA  MET A  82      -5.632   6.704 -19.658  1.00 75.10           H
ATOM   1019  CB  MET A  82      -7.026   5.054 -19.934  1.00 75.10           C
ATOM   1020 1HB  MET A  82      -7.610   5.480 -20.750  1.00 75.10           H
ATOM   1021 2HB  MET A  82      -6.970   3.980 -20.109  1.00 75.10           H
ATOM   1022  CG  MET A  82      -7.729   5.324 -18.602  1.00 75.10           C
ATOM   1023 1HG  MET A  82      -7.224   4.786 -17.800  1.00 75.10           H
ATOM   1024 2HG  MET A  82      -7.671   6.385 -18.359  1.00 75.10           H
ATOM   1025  SD  MET A  82      -9.436   4.813 -18.698  1.00 75.10           S
ATOM   1026  CE  MET A  82     -10.015   5.364 -17.102  1.00 75.10           C
ATOM   1027 1HE  MET A  82      -9.447   4.865 -16.317  1.00 75.10           H
ATOM   1028 2HE  MET A  82      -9.879   6.442 -17.019  1.00 75.10           H
ATOM   1029 3HE  MET A  82     -11.072   5.122 -16.995  1.00 75.10           H
ATOM   1030  HN  MET A  82      -5.679   5.189 -21.972  1.00 75.10           H
ATOM   1031  N   THR A  83      -4.191   3.764 -19.484  1.00 76.33           N
ATOM   1032  CA  THR A  83      -3.296   2.935 -18.693  1.00 76.33           C
ATOM   1033  C   THR A  83      -2.039   3.720 -18.313  1.00 76.33           C
ATOM   1034  O   THR A  83      -1.574   3.641 -17.177  1.00 76.33           O
ATOM   1035  HA  THR A  83      -3.803   2.673 -17.764  1.00 76.33           H
ATOM   1036  CB  THR A  83      -3.001   1.664 -19.491  1.00 76.33           C
ATOM   1037  HB  THR A  83      -2.247   1.851 -20.256  1.00 76.33           H
ATOM   1038  OG1 THR A  83      -4.277   1.251 -19.972  1.00 76.33           O
ATOM   1039  HG1 THR A  83      -4.920   1.170 -19.210  1.00 76.33           H
ATOM   1040  CG2 THR A  83      -2.546   0.506 -18.600  1.00 76.33           C
ATOM   1041 1HG2 THR A  83      -3.329   0.275 -17.877  1.00 76.33           H
ATOM   1042 2HG2 THR A  83      -1.636   0.790 -18.071  1.00 76.33           H
ATOM   1043 3HG2 THR A  83      -2.350  -0.371 -19.216  1.00 76.33           H
ATOM   1044  HN  THR A  83      -4.361   3.435 -20.413  1.00 76.33           H
ATOM   1045  N   ASP A  84      -1.526   4.460 -19.285  1.00 78.60           N
ATOM   1046  CA  ASP A  84      -0.315   5.235 -19.075  1.00 78.60           C
ATOM   1047  C   ASP A  84      -0.542   6.231 -17.936  1.00 78.60           C
ATOM   1048  O   ASP A  84       0.361   6.488 -17.142  1.00 78.60           O
ATOM   1049  HA  ASP A  84       0.457   4.502 -18.840  1.00 78.60           H
ATOM   1050  CB  ASP A  84       0.056   6.028 -20.330  1.00 78.60           C
ATOM   1051 1HB  ASP A  84      -0.752   6.714 -20.583  1.00 78.60           H
ATOM   1052 2HB  ASP A  84       0.939   6.635 -20.133  1.00 78.60           H
ATOM   1053  CG  ASP A  84       0.326   5.093 -21.510  1.00 78.60           C
ATOM   1054  OD1 ASP A  84       0.902   4.012 -21.257  1.00 78.60           O
ATOM   1055  OD2 ASP A  84      -0.049   5.479 -22.638  1.00 78.60           O
ATOM   1056  HN  ASP A  84      -1.922   4.535 -20.200  1.00 78.60           H
ATOM   1057  N   MET A  85      -1.754   6.765 -17.893  1.00 83.93           N
ATOM   1058  CA  MET A  85      -2.107   7.738 -16.873  1.00 83.93           C
ATOM   1059  C   MET A  85      -2.051   7.115 -15.477  1.00 83.93           C
ATOM   1060  O   MET A  85      -1.484   7.699 -14.555  1.00 83.93           O
ATOM   1061  HA  MET A  85      -1.364   8.531 -16.955  1.00 83.93           H
ATOM   1062  CB  MET A  85      -3.518   8.267 -17.139  1.00 83.93           C
ATOM   1063 1HB  MET A  85      -3.600   8.589 -18.177  1.00 83.93           H
ATOM   1064 2HB  MET A  85      -4.244   7.467 -16.996  1.00 83.93           H
ATOM   1065  CG  MET A  85      -3.850   9.436 -16.209  1.00 83.93           C
ATOM   1066 1HG  MET A  85      -4.907   9.689 -16.292  1.00 83.93           H
ATOM   1067 2HG  MET A  85      -3.671   9.149 -15.173  1.00 83.93           H
ATOM   1068  SD  MET A  85      -2.849  10.853 -16.630  1.00 83.93           S
ATOM   1069  CE  MET A  85      -3.184  11.897 -15.221  1.00 83.93           C
ATOM   1070 1HE  MET A  85      -4.252  12.109 -15.170  1.00 83.93           H
ATOM   1071 2HE  MET A  85      -2.870  11.389 -14.309  1.00 83.93           H
ATOM   1072 3HE  MET A  85      -2.633  12.833 -15.323  1.00 83.93           H
ATOM   1073  HN  MET A  85      -2.486   6.543 -18.537  1.00 83.93           H
ATOM   1074  N   PHE A  86      -2.645   5.936 -15.366  1.00 87.21           N
ATOM   1075  CA  PHE A  86      -2.717   5.252 -14.086  1.00 87.21           C
ATOM   1076  C   PHE A  86      -1.332   4.778 -13.639  1.00 87.21           C
ATOM   1077  O   PHE A  86      -1.000   4.849 -12.457  1.00 87.21           O
ATOM   1078  HA  PHE A  86      -3.107   5.965 -13.359  1.00 87.21           H
ATOM   1079  CB  PHE A  86      -3.621   4.033 -14.280  1.00 87.21           C
ATOM   1080 1HB  PHE A  86      -3.253   3.451 -15.124  1.00 87.21           H
ATOM   1081 2HB  PHE A  86      -3.550   3.397 -13.398  1.00 87.21           H
ATOM   1082  CG  PHE A  86      -5.091   4.382 -14.522  1.00 87.21           C
ATOM   1083  CD1 PHE A  86      -5.674   5.395 -13.826  1.00 87.21           C
ATOM   1084  HD1 PHE A  86      -5.093   5.959 -13.096  1.00 87.21           H
ATOM   1085  CD2 PHE A  86      -5.816   3.679 -15.433  1.00 87.21           C
ATOM   1086  HD2 PHE A  86      -5.349   2.867 -15.991  1.00 87.21           H
ATOM   1087  CE1 PHE A  86      -7.038   5.718 -14.051  1.00 87.21           C
ATOM   1088  HE1 PHE A  86      -7.505   6.530 -13.493  1.00 87.21           H
ATOM   1089  CE2 PHE A  86      -7.180   4.002 -15.658  1.00 87.21           C
ATOM   1090  HE2 PHE A  86      -7.760   3.438 -16.388  1.00 87.21           H
ATOM   1091  CZ  PHE A  86      -7.762   5.015 -14.962  1.00 87.21           C
ATOM   1092  HZ  PHE A  86      -8.809   5.263 -15.135  1.00 87.21           H
ATOM   1093  HN  PHE A  86      -3.072   5.450 -16.129  1.00 87.21           H
ATOM   1094  N   LEU A  87      -0.562   4.306 -14.608  1.00 82.07           N
ATOM   1095  CA  LEU A  87       0.761   3.777 -14.323  1.00 82.07           C
ATOM   1096  C   LEU A  87       1.663   4.909 -13.828  1.00 82.07           C
ATOM   1097  O   LEU A  87       2.512   4.699 -12.963  1.00 82.07           O
ATOM   1098  HA  LEU A  87       0.654   3.046 -13.522  1.00 82.07           H
ATOM   1099  CB  LEU A  87       1.316   3.037 -15.541  1.00 82.07           C
ATOM   1100 1HB  LEU A  87       1.214   3.683 -16.412  1.00 82.07           H
ATOM   1101 2HB  LEU A  87       2.383   2.875 -15.388  1.00 82.07           H
ATOM   1102  CG  LEU A  87       0.665   1.689 -15.861  1.00 82.07           C
ATOM   1103  HG  LEU A  87      -0.404   1.851 -15.997  1.00 82.07           H
ATOM   1104  CD1 LEU A  87       1.206   1.117 -17.173  1.00 82.07           C
ATOM   1105 1HD1 LEU A  87       0.994   1.810 -17.987  1.00 82.07           H
ATOM   1106 2HD1 LEU A  87       2.284   0.974 -17.090  1.00 82.07           H
ATOM   1107 3HD1 LEU A  87       0.727   0.160 -17.377  1.00 82.07           H
ATOM   1108  CD2 LEU A  87       0.830   0.710 -14.697  1.00 82.07           C
ATOM   1109 1HD2 LEU A  87       1.891   0.549 -14.506  1.00 82.07           H
ATOM   1110 2HD2 LEU A  87       0.359   1.123 -13.805  1.00 82.07           H
ATOM   1111 3HD2 LEU A  87       0.359  -0.239 -14.951  1.00 82.07           H
ATOM   1112  HN  LEU A  87      -0.828   4.282 -15.572  1.00 82.07           H
ATOM   1113  N   LEU A  88       1.447   6.086 -14.397  1.00 87.52           N
ATOM   1114  CA  LEU A  88       2.211   7.259 -14.004  1.00 87.52           C
ATOM   1115  C   LEU A  88       1.866   7.626 -12.560  1.00 87.52           C
ATOM   1116  O   LEU A  88       2.758   7.842 -11.740  1.00 87.52           O
ATOM   1117  HA  LEU A  88       3.267   6.991 -14.050  1.00 87.52           H
ATOM   1118  CB  LEU A  88       1.990   8.400 -14.999  1.00 87.52           C
ATOM   1119 1HB  LEU A  88       2.325   8.069 -15.982  1.00 87.52           H
ATOM   1120 2HB  LEU A  88       0.919   8.587 -15.074  1.00 87.52           H
ATOM   1121  CG  LEU A  88       2.688   9.721 -14.670  1.00 87.52           C
ATOM   1122  HG  LEU A  88       2.369  10.038 -13.677  1.00 87.52           H
ATOM   1123  CD1 LEU A  88       4.207   9.541 -14.620  1.00 87.52           C
ATOM   1124 1HD1 LEU A  88       4.461   8.810 -13.852  1.00 87.52           H
ATOM   1125 2HD1 LEU A  88       4.563   9.189 -15.589  1.00 87.52           H
ATOM   1126 3HD1 LEU A  88       4.678  10.495 -14.385  1.00 87.52           H
ATOM   1127  CD2 LEU A  88       2.273  10.820 -15.650  1.00 87.52           C
ATOM   1128 1HD2 LEU A  88       2.544  10.524 -16.664  1.00 87.52           H
ATOM   1129 2HD2 LEU A  88       1.195  10.970 -15.592  1.00 87.52           H
ATOM   1130 3HD2 LEU A  88       2.784  11.748 -15.394  1.00 87.52           H
ATOM   1131  HN  LEU A  88       0.767   6.245 -15.112  1.00 87.52           H
ATOM   1132  N   ASN A  89       0.570   7.686 -12.291  1.00 89.46           N
ATOM   1133  CA  ASN A  89       0.096   8.077 -10.974  1.00 89.46           C
ATOM   1134  C   ASN A  89       0.513   7.018  -9.952  1.00 89.46           C
ATOM   1135  O   ASN A  89       0.768   7.336  -8.792  1.00 89.46           O
ATOM   1136  HA  ASN A  89       0.555   9.047 -10.781  1.00 89.46           H
ATOM   1137  CB  ASN A  89      -1.430   8.185 -10.948  1.00 89.46           C
ATOM   1138 1HB  ASN A  89      -1.865   7.369 -11.525  1.00 89.46           H
ATOM   1139 2HB  ASN A  89      -1.788   8.077  -9.924  1.00 89.46           H
ATOM   1140  CG  ASN A  89      -1.895   9.526 -11.518  1.00 89.46           C
ATOM   1141  OD1 ASN A  89      -2.055  10.508 -10.812  1.00 89.46           O
ATOM   1142  ND2 ASN A  89      -2.102   9.513 -12.832  1.00 89.46           N
ATOM   1143 1HD2 ASN A  89      -1.952   8.673 -13.353  1.00 89.46           H
ATOM   1144 2HD2 ASN A  89      -2.408  10.343 -13.298  1.00 89.46           H
ATOM   1145  HN  ASN A  89      -0.148   7.475 -12.953  1.00 89.46           H
ATOM   1146  N   LEU A  90       0.570   5.780 -10.420  1.00 87.20           N
ATOM   1147  CA  LEU A  90       0.982   4.676  -9.569  1.00 87.20           C
ATOM   1148  C   LEU A  90       2.430   4.893  -9.126  1.00 87.20           C
ATOM   1149  O   LEU A  90       2.756   4.722  -7.952  1.00 87.20           O
ATOM   1150  HA  LEU A  90       0.345   4.689  -8.685  1.00 87.20           H
ATOM   1151  CB  LEU A  90       0.750   3.339 -10.276  1.00 87.20           C
ATOM   1152 1HB  LEU A  90      -0.299   3.283 -10.568  1.00 87.20           H
ATOM   1153 2HB  LEU A  90       1.338   3.328 -11.193  1.00 87.20           H
ATOM   1154  CG  LEU A  90       1.093   2.085  -9.469  1.00 87.20           C
ATOM   1155  HG  LEU A  90       2.128   2.166  -9.135  1.00 87.20           H
ATOM   1156  CD1 LEU A  90       0.221   1.984  -8.215  1.00 87.20           C
ATOM   1157 1HD1 LEU A  90       0.385   2.860  -7.587  1.00 87.20           H
ATOM   1158 2HD1 LEU A  90      -0.828   1.936  -8.506  1.00 87.20           H
ATOM   1159 3HD1 LEU A  90       0.486   1.084  -7.660  1.00 87.20           H
ATOM   1160  CD2 LEU A  90       0.995   0.830 -10.338  1.00 87.20           C
ATOM   1161 1HD2 LEU A  90      -0.020   0.732 -10.721  1.00 87.20           H
ATOM   1162 2HD2 LEU A  90       1.692   0.910 -11.172  1.00 87.20           H
ATOM   1163 3HD2 LEU A  90       1.244  -0.046  -9.739  1.00 87.20           H
ATOM   1164  HN  LEU A  90       0.341   5.526 -11.360  1.00 87.20           H
ATOM   1165  N   ALA A  91       3.261   5.268 -10.088  1.00 91.29           N
ATOM   1166  CA  ALA A  91       4.673   5.477  -9.818  1.00 91.29           C
ATOM   1167  C   ALA A  91       4.835   6.652  -8.852  1.00 91.29           C
ATOM   1168  O   ALA A  91       5.702   6.629  -7.980  1.00 91.29           O
ATOM   1169  HA  ALA A  91       5.058   4.573  -9.345  1.00 91.29           H
ATOM   1170  CB  ALA A  91       5.417   5.699 -11.137  1.00 91.29           C
ATOM   1171 1HB  ALA A  91       5.295   4.823 -11.775  1.00 91.29           H
ATOM   1172 2HB  ALA A  91       5.010   6.575 -11.640  1.00 91.29           H
ATOM   1173 3HB  ALA A  91       6.477   5.855 -10.934  1.00 91.29           H
ATOM   1174  HN  ALA A  91       2.983   5.428 -11.035  1.00 91.29           H
ATOM   1175  N   ILE A  92       3.987   7.652  -9.040  1.00 90.70           N
ATOM   1176  CA  ILE A  92       4.010   8.825  -8.182  1.00 90.70           C
ATOM   1177  C   ILE A  92       3.632   8.417  -6.757  1.00 90.70           C
ATOM   1178  O   ILE A  92       4.279   8.832  -5.797  1.00 90.70           O
ATOM   1179  HA  ILE A  92       5.032   9.203  -8.174  1.00 90.70           H
ATOM   1180  CB  ILE A  92       3.124   9.930  -8.761  1.00 90.70           C
ATOM   1181  HB  ILE A  92       2.153   9.497  -9.004  1.00 90.70           H
ATOM   1182  CG1 ILE A  92       3.712  10.481 -10.061  1.00 90.70           C
ATOM   1183 1HG1 ILE A  92       4.598  11.076  -9.840  1.00 90.70           H
ATOM   1184 2HG1 ILE A  92       4.033   9.656 -10.698  1.00 90.70           H
ATOM   1185  CG2 ILE A  92       2.880  11.033  -7.729  1.00 90.70           C
ATOM   1186 1HG2 ILE A  92       2.385  10.611  -6.855  1.00 90.70           H
ATOM   1187 2HG2 ILE A  92       3.833  11.470  -7.432  1.00 90.70           H
ATOM   1188 3HG2 ILE A  92       2.247  11.806  -8.167  1.00 90.70           H
ATOM   1189  CD1 ILE A  92       2.688  11.339 -10.807  1.00 90.70           C
ATOM   1190 1HD1 ILE A  92       1.814  10.734 -11.047  1.00 90.70           H
ATOM   1191 2HD1 ILE A  92       2.388  12.176 -10.176  1.00 90.70           H
ATOM   1192 3HD1 ILE A  92       3.132  11.717 -11.727  1.00 90.70           H
ATOM   1193  HN  ILE A  92       3.294   7.670  -9.761  1.00 90.70           H
ATOM   1194  N   ALA A  93       2.587   7.607  -6.665  1.00 92.19           N
ATOM   1195  CA  ALA A  93       2.071   7.197  -5.370  1.00 92.19           C
ATOM   1196  C   ALA A  93       3.149   6.409  -4.622  1.00 92.19           C
ATOM   1197  O   ALA A  93       3.386   6.645  -3.439  1.00 92.19           O
ATOM   1198  HA  ALA A  93       1.835   8.099  -4.806  1.00 92.19           H
ATOM   1199  CB  ALA A  93       0.787   6.387  -5.566  1.00 92.19           C
ATOM   1200 1HB  ALA A  93       0.045   7.001  -6.075  1.00 92.19           H
ATOM   1201 2HB  ALA A  93       1.003   5.504  -6.167  1.00 92.19           H
ATOM   1202 3HB  ALA A  93       0.400   6.079  -4.595  1.00 92.19           H
ATOM   1203  HN  ALA A  93       2.097   7.235  -7.453  1.00 92.19           H
ATOM   1204  N   ASP A  94       3.772   5.490  -5.344  1.00 89.67           N
ATOM   1205  CA  ASP A  94       4.805   4.652  -4.758  1.00 89.67           C
ATOM   1206  C   ASP A  94       5.936   5.538  -4.232  1.00 89.67           C
ATOM   1207  O   ASP A  94       6.454   5.307  -3.141  1.00 89.67           O
ATOM   1208  HA  ASP A  94       4.307   4.097  -3.963  1.00 89.67           H
ATOM   1209  CB  ASP A  94       5.397   3.698  -5.798  1.00 89.67           C
ATOM   1210 1HB  ASP A  94       5.569   4.234  -6.731  1.00 89.67           H
ATOM   1211 2HB  ASP A  94       6.366   3.336  -5.455  1.00 89.67           H
ATOM   1212  CG  ASP A  94       4.462   2.513  -6.048  1.00 89.67           C
ATOM   1213  OD1 ASP A  94       3.684   2.199  -5.122  1.00 89.67           O
ATOM   1214  OD2 ASP A  94       4.547   1.948  -7.160  1.00 89.67           O
ATOM   1215  HN  ASP A  94       3.583   5.313  -6.310  1.00 89.67           H
ATOM   1216  N   LEU A  95       6.286   6.534  -5.033  1.00 90.56           N
ATOM   1217  CA  LEU A  95       7.407   7.400  -4.706  1.00 90.56           C
ATOM   1218  C   LEU A  95       7.093   8.169  -3.421  1.00 90.56           C
ATOM   1219  O   LEU A  95       7.957   8.327  -2.561  1.00 90.56           O
ATOM   1220  HA  LEU A  95       8.271   6.761  -4.523  1.00 90.56           H
ATOM   1221  CB  LEU A  95       7.753   8.301  -5.893  1.00 90.56           C
ATOM   1222 1HB  LEU A  95       7.817   7.681  -6.787  1.00 90.56           H
ATOM   1223 2HB  LEU A  95       6.929   8.998  -6.047  1.00 90.56           H
ATOM   1224  CG  LEU A  95       9.048   9.105  -5.769  1.00 90.56           C
ATOM   1225  HG  LEU A  95       9.028   9.642  -4.821  1.00 90.56           H
ATOM   1226  CD1 LEU A  95      10.267   8.181  -5.740  1.00 90.56           C
ATOM   1227 1HD1 LEU A  95      10.191   7.507  -4.886  1.00 90.56           H
ATOM   1228 2HD1 LEU A  95      10.304   7.598  -6.660  1.00 90.56           H
ATOM   1229 3HD1 LEU A  95      11.174   8.778  -5.651  1.00 90.56           H
ATOM   1230  CD2 LEU A  95       9.151  10.153  -6.879  1.00 90.56           C
ATOM   1231 1HD2 LEU A  95       9.138   9.657  -7.850  1.00 90.56           H
ATOM   1232 2HD2 LEU A  95       8.306  10.839  -6.811  1.00 90.56           H
ATOM   1233 3HD2 LEU A  95      10.081  10.711  -6.768  1.00 90.56           H
ATOM   1234  HN  LEU A  95       5.820   6.752  -5.890  1.00 90.56           H
ATOM   1235  N   LEU A  96       5.853   8.627  -3.332  1.00 87.24           N
ATOM   1236  CA  LEU A  96       5.422   9.401  -2.180  1.00 87.24           C
ATOM   1237  C   LEU A  96       5.540   8.541  -0.920  1.00 87.24           C
ATOM   1238  O   LEU A  96       5.955   9.027   0.131  1.00 87.24           O
ATOM   1239  HA  LEU A  96       6.100  10.249  -2.084  1.00 87.24           H
ATOM   1240  CB  LEU A  96       4.019   9.967  -2.409  1.00 87.24           C
ATOM   1241 1HB  LEU A  96       3.378   9.162  -2.768  1.00 87.24           H
ATOM   1242 2HB  LEU A  96       3.617  10.289  -1.448  1.00 87.24           H
ATOM   1243  CG  LEU A  96       3.919  11.137  -3.389  1.00 87.24           C
ATOM   1244  HG  LEU A  96       4.373  10.832  -4.332  1.00 87.24           H
ATOM   1245  CD1 LEU A  96       2.458  11.485  -3.681  1.00 87.24           C
ATOM   1246 1HD1 LEU A  96       1.959  10.620  -4.118  1.00 87.24           H
ATOM   1247 2HD1 LEU A  96       1.958  11.763  -2.753  1.00 87.24           H
ATOM   1248 3HD1 LEU A  96       2.416  12.320  -4.381  1.00 87.24           H
ATOM   1249  CD2 LEU A  96       4.706  12.347  -2.880  1.00 87.24           C
ATOM   1250 1HD2 LEU A  96       4.304  12.663  -1.917  1.00 87.24           H
ATOM   1251 2HD2 LEU A  96       5.755  12.076  -2.765  1.00 87.24           H
ATOM   1252 3HD2 LEU A  96       4.618  13.165  -3.596  1.00 87.24           H
ATOM   1253  HN  LEU A  96       5.150   8.478  -4.027  1.00 87.24           H
ATOM   1254  N   PHE A  97       5.168   7.278  -1.067  1.00 89.71           N
ATOM   1255  CA  PHE A  97       5.251   6.340   0.039  1.00 89.71           C
ATOM   1256  C   PHE A  97       6.700   6.157   0.496  1.00 89.71           C
ATOM   1257  O   PHE A  97       6.988   6.198   1.691  1.00 89.71           O
ATOM   1258  HA  PHE A  97       4.663   6.754   0.859  1.00 89.71           H
ATOM   1259  CB  PHE A  97       4.716   5.000  -0.469  1.00 89.71           C
ATOM   1260 1HB  PHE A  97       3.631   5.063  -0.556  1.00 89.71           H
ATOM   1261 2HB  PHE A  97       5.106   4.821  -1.471  1.00 89.71           H
ATOM   1262  CG  PHE A  97       5.074   3.808   0.421  1.00 89.71           C
ATOM   1263  CD1 PHE A  97       5.947   2.865  -0.024  1.00 89.71           C
ATOM   1264  HD1 PHE A  97       6.391   2.958  -1.015  1.00 89.71           H
ATOM   1265  CD2 PHE A  97       4.520   3.692   1.657  1.00 89.71           C
ATOM   1266  HD2 PHE A  97       3.820   4.449   2.014  1.00 89.71           H
ATOM   1267  CE1 PHE A  97       6.279   1.759   0.803  1.00 89.71           C
ATOM   1268  HE1 PHE A  97       6.978   1.003   0.446  1.00 89.71           H
ATOM   1269  CE2 PHE A  97       4.852   2.587   2.484  1.00 89.71           C
ATOM   1270  HE2 PHE A  97       4.407   2.494   3.475  1.00 89.71           H
ATOM   1271  CZ  PHE A  97       5.725   1.643   2.039  1.00 89.71           C
ATOM   1272  HZ  PHE A  97       5.980   0.794   2.673  1.00 89.71           H
ATOM   1273  HN  PHE A  97       4.816   6.895  -1.921  1.00 89.71           H
ATOM   1274  N   LEU A  98       7.574   5.959  -0.480  1.00 92.90           N
ATOM   1275  CA  LEU A  98       8.949   5.592  -0.190  1.00 92.90           C
ATOM   1276  C   LEU A  98       9.605   6.700   0.636  1.00 92.90           C
ATOM   1277  O   LEU A  98      10.449   6.427   1.488  1.00 92.90           O
ATOM   1278  HA  LEU A  98       8.925   4.682   0.409  1.00 92.90           H
ATOM   1279  CB  LEU A  98       9.700   5.263  -1.482  1.00 92.90           C
ATOM   1280 1HB  LEU A  98       9.569   6.093  -2.177  1.00 92.90           H
ATOM   1281 2HB  LEU A  98      10.764   5.203  -1.256  1.00 92.90           H
ATOM   1282  CG  LEU A  98       9.284   3.972  -2.190  1.00 92.90           C
ATOM   1283  HG  LEU A  98       8.195   3.925  -2.203  1.00 92.90           H
ATOM   1284  CD1 LEU A  98       9.754   3.969  -3.646  1.00 92.90           C
ATOM   1285 1HD1 LEU A  98       9.311   4.814  -4.173  1.00 92.90           H
ATOM   1286 2HD1 LEU A  98      10.840   4.050  -3.677  1.00 92.90           H
ATOM   1287 3HD1 LEU A  98       9.445   3.040  -4.125  1.00 92.90           H
ATOM   1288  CD2 LEU A  98       9.780   2.743  -1.425  1.00 92.90           C
ATOM   1289 1HD2 LEU A  98      10.868   2.771  -1.359  1.00 92.90           H
ATOM   1290 2HD2 LEU A  98       9.355   2.745  -0.421  1.00 92.90           H
ATOM   1291 3HD2 LEU A  98       9.470   1.839  -1.949  1.00 92.90           H
ATOM   1292  HN  LEU A  98       7.355   6.045  -1.452  1.00 92.90           H
ATOM   1293  N   VAL A  99       9.191   7.927   0.356  1.00 89.79           N
ATOM   1294  CA  VAL A  99       9.764   9.082   1.027  1.00 89.79           C
ATOM   1295  C   VAL A  99       9.491   8.981   2.529  1.00 89.79           C
ATOM   1296  O   VAL A  99      10.171   9.618   3.331  1.00 89.79           O
ATOM   1297  HA  VAL A  99      10.841   9.056   0.864  1.00 89.79           H
ATOM   1298  CB  VAL A  99       9.221  10.371   0.406  1.00 89.79           C
ATOM   1299  HB  VAL A  99       8.132  10.311   0.408  1.00 89.79           H
ATOM   1300  CG1 VAL A  99       9.626  11.591   1.235  1.00 89.79           C
ATOM   1301 1HG1 VAL A  99       9.227  11.494   2.244  1.00 89.79           H
ATOM   1302 2HG1 VAL A  99      10.713  11.656   1.279  1.00 89.79           H
ATOM   1303 3HG1 VAL A  99       9.227  12.494   0.771  1.00 89.79           H
ATOM   1304  CG2 VAL A  99       9.681  10.516  -1.046  1.00 89.79           C
ATOM   1305 1HG2 VAL A  99      10.770  10.543  -1.081  1.00 89.79           H
ATOM   1306 2HG2 VAL A  99       9.319   9.668  -1.628  1.00 89.79           H
ATOM   1307 3HG2 VAL A  99       9.280  11.440  -1.463  1.00 89.79           H
ATOM   1308  HN  VAL A  99       8.480   8.138  -0.315  1.00 89.79           H
ATOM   1309  N   THR A 100       8.494   8.175   2.864  1.00 89.77           N
ATOM   1310  CA  THR A 100       8.092   8.018   4.251  1.00 89.77           C
ATOM   1311  C   THR A 100       8.989   6.997   4.954  1.00 89.77           C
ATOM   1312  O   THR A 100       9.123   7.020   6.177  1.00 89.77           O
ATOM   1313  HA  THR A 100       8.233   8.971   4.760  1.00 89.77           H
ATOM   1314  CB  THR A 100       6.609   7.641   4.275  1.00 89.77           C
ATOM   1315  HB  THR A 100       6.190   7.772   5.272  1.00 89.77           H
ATOM   1316  OG1 THR A 100       6.581   6.310   3.766  1.00 89.77           O
ATOM   1317  HG1 THR A 100       6.527   6.327   2.767  1.00 89.77           H
ATOM   1318  CG2 THR A 100       5.785   8.444   3.266  1.00 89.77           C
ATOM   1319 1HG2 THR A 100       6.163   8.259   2.260  1.00 89.77           H
ATOM   1320 2HG2 THR A 100       5.865   9.506   3.495  1.00 89.77           H
ATOM   1321 3HG2 THR A 100       4.741   8.137   3.324  1.00 89.77           H
ATOM   1322  HN  THR A 100       7.965   7.636   2.207  1.00 89.77           H
ATOM   1323  N   LEU A 101       9.581   6.125   4.151  1.00 92.41           N
ATOM   1324  CA  LEU A 101      10.266   4.960   4.685  1.00 92.41           C
ATOM   1325  C   LEU A 101      11.441   5.417   5.552  1.00 92.41           C
ATOM   1326  O   LEU A 101      11.696   4.845   6.610  1.00 92.41           O
ATOM   1327  HA  LEU A 101       9.557   4.427   5.319  1.00 92.41           H
ATOM   1328  CB  LEU A 101      10.668   4.009   3.556  1.00 92.41           C
ATOM   1329 1HB  LEU A 101      11.164   4.590   2.778  1.00 92.41           H
ATOM   1330 2HB  LEU A 101      11.402   3.305   3.945  1.00 92.41           H
ATOM   1331  CG  LEU A 101       9.530   3.214   2.912  1.00 92.41           C
ATOM   1332  HG  LEU A 101       8.843   3.919   2.444  1.00 92.41           H
ATOM   1333  CD1 LEU A 101      10.059   2.298   1.807  1.00 92.41           C
ATOM   1334 1HD1 LEU A 101      10.545   2.898   1.038  1.00 92.41           H
ATOM   1335 2HD1 LEU A 101      10.780   1.597   2.229  1.00 92.41           H
ATOM   1336 3HD1 LEU A 101       9.230   1.744   1.366  1.00 92.41           H
ATOM   1337  CD2 LEU A 101       8.736   2.441   3.966  1.00 92.41           C
ATOM   1338 1HD2 LEU A 101       9.398   1.747   4.484  1.00 92.41           H
ATOM   1339 2HD2 LEU A 101       8.310   3.141   4.685  1.00 92.41           H
ATOM   1340 3HD2 LEU A 101       7.934   1.885   3.481  1.00 92.41           H
ATOM   1341  HN  LEU A 101       9.597   6.204   3.154  1.00 92.41           H
ATOM   1342  N   PRO A 102      12.174   6.453   5.121  1.00 94.54           N
ATOM   1343  CA  PRO A 102      13.325   6.934   5.890  1.00 94.54           C
ATOM   1344  C   PRO A 102      12.967   7.235   7.336  1.00 94.54           C
ATOM   1345  O   PRO A 102      13.721   6.899   8.248  1.00 94.54           O
ATOM   1346  HA  PRO A 102      14.091   6.161   5.940  1.00 94.54           H
ATOM   1347  CB  PRO A 102      13.761   8.194   5.139  1.00 94.54           C
ATOM   1348 1HB  PRO A 102      13.284   9.087   5.543  1.00 94.54           H
ATOM   1349 2HB  PRO A 102      14.837   8.350   5.208  1.00 94.54           H
ATOM   1350  CG  PRO A 102      13.321   7.921   3.705  1.00 94.54           C
ATOM   1351 1HG  PRO A 102      13.237   8.840   3.126  1.00 94.54           H
ATOM   1352 2HG  PRO A 102      14.035   7.289   3.177  1.00 94.54           H
ATOM   1353  CD  PRO A 102      11.977   7.235   3.887  1.00 94.54           C
ATOM   1354 1HD  PRO A 102      11.166   7.956   3.996  1.00 94.54           H
ATOM   1355 2HD  PRO A 102      11.726   6.604   3.035  1.00 94.54           H
ATOM   1356  N   PHE A 103      11.815   7.866   7.508  1.00 92.96           N
ATOM   1357  CA  PHE A 103      11.373   8.267   8.833  1.00 92.96           C
ATOM   1358  C   PHE A 103      11.035   7.047   9.692  1.00 92.96           C
ATOM   1359  O   PHE A 103      11.355   7.011  10.879  1.00 92.96           O
ATOM   1360  HA  PHE A 103      12.192   8.818   9.294  1.00 92.96           H
ATOM   1361  CB  PHE A 103      10.109   9.110   8.646  1.00 92.96           C
ATOM   1362 1HB  PHE A 103       9.377   8.530   8.085  1.00 92.96           H
ATOM   1363 2HB  PHE A 103       9.673   9.313   9.624  1.00 92.96           H
ATOM   1364  CG  PHE A 103      10.349  10.438   7.925  1.00 92.96           C
ATOM   1365  CD1 PHE A 103      10.682  11.548   8.636  1.00 92.96           C
ATOM   1366  HD1 PHE A 103      10.779  11.492   9.720  1.00 92.96           H
ATOM   1367  CD2 PHE A 103      10.227  10.508   6.572  1.00 92.96           C
ATOM   1368  HD2 PHE A 103       9.960   9.618   6.002  1.00 92.96           H
ATOM   1369  CE1 PHE A 103      10.904  12.780   7.966  1.00 92.96           C
ATOM   1370  HE1 PHE A 103      11.171  13.670   8.536  1.00 92.96           H
ATOM   1371  CE2 PHE A 103      10.449  11.740   5.902  1.00 92.96           C
ATOM   1372  HE2 PHE A 103      10.352  11.797   4.818  1.00 92.96           H
ATOM   1373  CZ  PHE A 103      10.783  12.850   6.613  1.00 92.96           C
ATOM   1374  HZ  PHE A 103      10.953  13.796   6.099  1.00 92.96           H
ATOM   1375  HN  PHE A 103      11.190   8.102   6.764  1.00 92.96           H
ATOM   1376  N   TRP A 104      10.392   6.077   9.058  1.00 86.76           N
ATOM   1377  CA  TRP A 104       9.993   4.865   9.753  1.00 86.76           C
ATOM   1378  C   TRP A 104      11.262   4.116  10.164  1.00 86.76           C
ATOM   1379  O   TRP A 104      11.301   3.486  11.220  1.00 86.76           O
ATOM   1380  HA  TRP A 104       9.430   5.159  10.639  1.00 86.76           H
ATOM   1381  CB  TRP A 104       9.054   4.021   8.888  1.00 86.76           C
ATOM   1382 1HB  TRP A 104       9.516   3.865   7.913  1.00 86.76           H
ATOM   1383 2HB  TRP A 104       8.939   3.039   9.347  1.00 86.76           H
ATOM   1384  CG  TRP A 104       7.669   4.639   8.687  1.00 86.76           C
ATOM   1385  CD1 TRP A 104       7.060   4.943   7.533  1.00 86.76           C
ATOM   1386  HD1 TRP A 104       7.497   4.780   6.548  1.00 86.76           H
ATOM   1387  CD2 TRP A 104       6.738   5.019   9.723  1.00 86.76           C
ATOM   1388  NE1 TRP A 104       5.811   5.489   7.748  1.00 86.76           N
ATOM   1389  HE1 TRP A 104       5.169   5.794   7.044  1.00 86.76           H
ATOM   1390  CE2 TRP A 104       5.609   5.536   9.122  1.00 86.76           C
ATOM   1391  CE3 TRP A 104       6.847   4.928  11.122  1.00 86.76           C
ATOM   1392  HE3 TRP A 104       7.728   4.524  11.621  1.00 86.76           H
ATOM   1393  CZ2 TRP A 104       4.503   6.004   9.842  1.00 86.76           C
ATOM   1394  HZ2 TRP A 104       3.622   6.408   9.343  1.00 86.76           H
ATOM   1395  CZ3 TRP A 104       5.733   5.399  11.827  1.00 86.76           C
ATOM   1396  HZ3 TRP A 104       5.766   5.352  12.916  1.00 86.76           H
ATOM   1397  CH2 TRP A 104       4.589   5.923  11.237  1.00 86.76           C
ATOM   1398  HH2 TRP A 104       3.763   6.270  11.857  1.00 86.76           H
ATOM   1399  HN  TRP A 104      10.144   6.110   8.089  1.00 86.76           H
ATOM   1400  N   ALA A 105      12.269   4.208   9.307  1.00 94.93           N
ATOM   1401  CA  ALA A 105      13.525   3.522   9.553  1.00 94.93           C
ATOM   1402  C   ALA A 105      14.154   4.063  10.839  1.00 94.93           C
ATOM   1403  O   ALA A 105      14.587   3.292  11.694  1.00 94.93           O
ATOM   1404  HA  ALA A 105      13.305   2.462   9.684  1.00 94.93           H
ATOM   1405  CB  ALA A 105      14.443   3.687   8.340  1.00 94.93           C
ATOM   1406 1HB  ALA A 105      13.963   3.261   7.460  1.00 94.93           H
ATOM   1407 2HB  ALA A 105      14.635   4.747   8.172  1.00 94.93           H
ATOM   1408 3HB  ALA A 105      15.386   3.172   8.525  1.00 94.93           H
ATOM   1409  HN  ALA A 105      12.236   4.739   8.461  1.00 94.93           H
ATOM   1410  N   ILE A 106      14.184   5.384  10.934  1.00 91.63           N
ATOM   1411  CA  ILE A 106      14.769   6.037  12.093  1.00 91.63           C
ATOM   1412  C   ILE A 106      13.947   5.690  13.337  1.00 91.63           C
ATOM   1413  O   ILE A 106      14.506   5.358  14.381  1.00 91.63           O
ATOM   1414  HA  ILE A 106      15.774   5.637  12.222  1.00 91.63           H
ATOM   1415  CB  ILE A 106      14.907   7.541  11.848  1.00 91.63           C
ATOM   1416  HB  ILE A 106      13.950   7.918  11.488  1.00 91.63           H
ATOM   1417  CG1 ILE A 106      15.943   7.825  10.758  1.00 91.63           C
ATOM   1418 1HG1 ILE A 106      16.946   7.664  11.154  1.00 91.63           H
ATOM   1419 2HG1 ILE A 106      15.810   7.125   9.933  1.00 91.63           H
ATOM   1420  CG2 ILE A 106      15.225   8.282  13.148  1.00 91.63           C
ATOM   1421 1HG2 ILE A 106      14.421   8.118  13.866  1.00 91.63           H
ATOM   1422 2HG2 ILE A 106      16.162   7.907  13.560  1.00 91.63           H
ATOM   1423 3HG2 ILE A 106      15.318   9.348  12.945  1.00 91.63           H
ATOM   1424  CD1 ILE A 106      15.817   9.260  10.243  1.00 91.63           C
ATOM   1425 1HD1 ILE A 106      14.821   9.410   9.826  1.00 91.63           H
ATOM   1426 2HD1 ILE A 106      15.975   9.957  11.066  1.00 91.63           H
ATOM   1427 3HD1 ILE A 106      16.565   9.435   9.470  1.00 91.63           H
ATOM   1428  HN  ILE A 106      13.820   6.003  10.239  1.00 91.63           H
ATOM   1429  N   ALA A 107      12.634   5.779  13.183  1.00 93.01           N
ATOM   1430  CA  ALA A 107      11.734   5.574  14.305  1.00 93.01           C
ATOM   1431  C   ALA A 107      11.884   4.140  14.818  1.00 93.01           C
ATOM   1432  O   ALA A 107      11.779   3.893  16.018  1.00 93.01           O
ATOM   1433  HA  ALA A 107      12.025   6.266  15.095  1.00 93.01           H
ATOM   1434  CB  ALA A 107      10.301   5.892  13.875  1.00 93.01           C
ATOM   1435 1HB  ALA A 107      10.241   6.930  13.547  1.00 93.01           H
ATOM   1436 2HB  ALA A 107      10.014   5.235  13.054  1.00 93.01           H
ATOM   1437 3HB  ALA A 107       9.626   5.738  14.717  1.00 93.01           H
ATOM   1438  HN  ALA A 107      12.186   5.987  12.314  1.00 93.01           H
ATOM   1439  N   ALA A 108      12.128   3.234  13.883  1.00 92.38           N
ATOM   1440  CA  ALA A 108      12.250   1.826  14.220  1.00 92.38           C
ATOM   1441  C   ALA A 108      13.609   1.578  14.877  1.00 92.38           C
ATOM   1442  O   ALA A 108      13.738   0.709  15.737  1.00 92.38           O
ATOM   1443  HA  ALA A 108      11.462   1.586  14.934  1.00 92.38           H
ATOM   1444  CB  ALA A 108      12.048   0.980  12.961  1.00 92.38           C
ATOM   1445 1HB  ALA A 108      11.056   1.171  12.550  1.00 92.38           H
ATOM   1446 2HB  ALA A 108      12.804   1.243  12.222  1.00 92.38           H
ATOM   1447 3HB  ALA A 108      12.139  -0.076  13.214  1.00 92.38           H
ATOM   1448  HN  ALA A 108      12.242   3.447  12.913  1.00 92.38           H
ATOM   1449  N   ALA A 109      14.590   2.359  14.446  1.00 91.32           N
ATOM   1450  CA  ALA A 109      15.959   2.152  14.885  1.00 91.32           C
ATOM   1451  C   ALA A 109      16.083   2.549  16.358  1.00 91.32           C
ATOM   1452  O   ALA A 109      16.806   1.908  17.118  1.00 91.32           O
ATOM   1453  HA  ALA A 109      16.183   1.090  14.784  1.00 91.32           H
ATOM   1454  CB  ALA A 109      16.909   2.944  13.985  1.00 91.32           C
ATOM   1455 1HB  ALA A 109      16.803   2.603  12.955  1.00 91.32           H
ATOM   1456 2HB  ALA A 109      16.666   4.005  14.044  1.00 91.32           H
ATOM   1457 3HB  ALA A 109      17.936   2.788  14.315  1.00 91.32           H
ATOM   1458  HN  ALA A 109      14.460   3.119  13.810  1.00 91.32           H
ATOM   1459  N   ASP A 110      15.367   3.605  16.715  1.00 82.96           N
ATOM   1460  CA  ASP A 110      15.526   4.208  18.027  1.00 82.96           C
ATOM   1461  C   ASP A 110      14.165   4.698  18.527  1.00 82.96           C
ATOM   1462  O   ASP A 110      13.411   3.939  19.133  1.00 82.96           O
ATOM   1463  HA  ASP A 110      15.941   3.420  18.656  1.00 82.96           H
ATOM   1464  CB  ASP A 110      16.470   5.410  17.971  1.00 82.96           C
ATOM   1465 1HB  ASP A 110      17.398   5.125  17.475  1.00 82.96           H
ATOM   1466 2HB  ASP A 110      16.020   6.203  17.374  1.00 82.96           H
ATOM   1467  CG  ASP A 110      16.777   5.933  19.376  1.00 82.96           C
ATOM   1468  OD1 ASP A 110      16.348   5.260  20.338  1.00 82.96           O
ATOM   1469  OD2 ASP A 110      17.433   6.994  19.456  1.00 82.96           O
ATOM   1470  HN  ASP A 110      14.690   4.047  16.126  1.00 82.96           H
ATOM   1471  N   GLN A 111      13.892   5.966  18.253  1.00 85.95           N
ATOM   1472  CA  GLN A 111      12.635   6.567  18.665  1.00 85.95           C
ATOM   1473  C   GLN A 111      12.222   7.663  17.681  1.00 85.95           C
ATOM   1474  O   GLN A 111      13.002   8.046  16.810  1.00 85.95           O
ATOM   1475  HA  GLN A 111      11.906   5.756  18.644  1.00 85.95           H
ATOM   1476  CB  GLN A 111      12.732   7.117  20.090  1.00 85.95           C
ATOM   1477 1HB  GLN A 111      11.789   7.588  20.366  1.00 85.95           H
ATOM   1478 2HB  GLN A 111      12.895   6.298  20.790  1.00 85.95           H
ATOM   1479  CG  GLN A 111      13.870   8.132  20.209  1.00 85.95           C
ATOM   1480 1HG  GLN A 111      14.814   7.659  19.940  1.00 85.95           H
ATOM   1481 2HG  GLN A 111      13.710   8.948  19.504  1.00 85.95           H
ATOM   1482  CD  GLN A 111      13.960   8.690  21.631  1.00 85.95           C
ATOM   1483  OE1 GLN A 111      12.994   8.723  22.375  1.00 85.95           O
ATOM   1484  NE2 GLN A 111      15.172   9.125  21.966  1.00 85.95           N
ATOM   1485 1HE2 GLN A 111      15.922   9.069  21.308  1.00 85.95           H
ATOM   1486 2HE2 GLN A 111      15.332   9.508  22.876  1.00 85.95           H
ATOM   1487  HN  GLN A 111      14.511   6.577  17.760  1.00 85.95           H
ATOM   1488  N   TRP A 112      10.997   8.136  17.852  1.00 90.85           N
ATOM   1489  CA  TRP A 112      10.491   9.219  17.025  1.00 90.85           C
ATOM   1490  C   TRP A 112      11.169  10.514  17.476  1.00 90.85           C
ATOM   1491  O   TRP A 112      10.923  10.996  18.580  1.00 90.85           O
ATOM   1492  HA  TRP A 112      10.756   9.000  15.991  1.00 90.85           H
ATOM   1493  CB  TRP A 112       8.964   9.290  17.089  1.00 90.85           C
ATOM   1494 1HB  TRP A 112       8.555   8.303  16.872  1.00 90.85           H
ATOM   1495 2HB  TRP A 112       8.664   9.543  18.106  1.00 90.85           H
ATOM   1496  CG  TRP A 112       8.347  10.305  16.124  1.00 90.85           C
ATOM   1497  CD1 TRP A 112       7.956  11.560  16.386  1.00 90.85           C
ATOM   1498  HD1 TRP A 112       8.032  12.034  17.364  1.00 90.85           H
ATOM   1499  CD2 TRP A 112       8.066  10.099  14.724  1.00 90.85           C
ATOM   1500  NE1 TRP A 112       7.445  12.175  15.261  1.00 90.85           N
ATOM   1501  HE1 TRP A 112       7.090  13.108  15.207  1.00 90.85           H
ATOM   1502  CE2 TRP A 112       7.514  11.258  14.219  1.00 90.85           C
ATOM   1503  CE3 TRP A 112       8.272   8.970  13.911  1.00 90.85           C
ATOM   1504  HE3 TRP A 112       8.706   8.044  14.286  1.00 90.85           H
ATOM   1505  CZ2 TRP A 112       7.121  11.401  12.882  1.00 90.85           C
ATOM   1506  HZ2 TRP A 112       6.687  12.328  12.507  1.00 90.85           H
ATOM   1507  CZ3 TRP A 112       7.874   9.129  12.578  1.00 90.85           C
ATOM   1508  HZ3 TRP A 112       8.011   8.284  11.904  1.00 90.85           H
ATOM   1509  CH2 TRP A 112       7.316  10.290  12.054  1.00 90.85           C
ATOM   1510  HH2 TRP A 112       7.032  10.334  11.003  1.00 90.85           H
ATOM   1511  HN  TRP A 112      10.356   7.793  18.538  1.00 90.85           H
ATOM   1512  N   LYS A 113      12.010  11.041  16.598  1.00 83.31           N
ATOM   1513  CA  LYS A 113      12.850  12.172  16.952  1.00 83.31           C
ATOM   1514  C   LYS A 113      12.267  13.447  16.337  1.00 83.31           C
ATOM   1515  O   LYS A 113      12.888  14.507  16.394  1.00 83.31           O
ATOM   1516  HA  LYS A 113      12.826  12.270  18.037  1.00 83.31           H
ATOM   1517  CB  LYS A 113      14.303  11.906  16.553  1.00 83.31           C
ATOM   1518 1HB  LYS A 113      14.367  11.753  15.476  1.00 83.31           H
ATOM   1519 2HB  LYS A 113      14.914  12.779  16.787  1.00 83.31           H
ATOM   1520  CG  LYS A 113      14.856  10.680  17.282  1.00 83.31           C
ATOM   1521 1HG  LYS A 113      14.709  10.793  18.356  1.00 83.31           H
ATOM   1522 2HG  LYS A 113      14.303   9.791  16.977  1.00 83.31           H
ATOM   1523  CD  LYS A 113      16.344  10.489  16.982  1.00 83.31           C
ATOM   1524 1HD  LYS A 113      16.490  10.364  15.909  1.00 83.31           H
ATOM   1525 2HD  LYS A 113      16.896  11.382  17.277  1.00 83.31           H
ATOM   1526  CE  LYS A 113      16.901   9.271  17.724  1.00 83.31           C
ATOM   1527 1HE  LYS A 113      16.739   9.385  18.795  1.00 83.31           H
ATOM   1528 2HE  LYS A 113      16.365   8.374  17.414  1.00 83.31           H
ATOM   1529  NZ  LYS A 113      18.346   9.113  17.448  1.00 83.31           N
ATOM   1530 1HZ  LYS A 113      18.696   8.295  17.935  1.00 83.31           H
ATOM   1531 2HZ  LYS A 113      18.490   8.999  16.451  1.00 83.31           H
ATOM   1532 3HZ  LYS A 113      18.844   9.936  17.770  1.00 83.31           H
ATOM   1533  HN  LYS A 113      12.122  10.708  15.662  1.00 83.31           H
ATOM   1534  N   PHE A 114      11.082  13.300  15.764  1.00 89.04           N
ATOM   1535  CA  PHE A 114      10.489  14.375  14.987  1.00 89.04           C
ATOM   1536  C   PHE A 114       9.294  14.988  15.721  1.00 89.04           C
ATOM   1537  O   PHE A 114       8.834  14.446  16.724  1.00 89.04           O
ATOM   1538  HA  PHE A 114      11.257  15.136  14.848  1.00 89.04           H
ATOM   1539  CB  PHE A 114      10.004  13.761  13.672  1.00 89.04           C
ATOM   1540 1HB  PHE A 114       9.165  13.097  13.880  1.00 89.04           H
ATOM   1541 2HB  PHE A 114       9.628  14.557  13.028  1.00 89.04           H
ATOM   1542  CG  PHE A 114      11.080  12.979  12.916  1.00 89.04           C
ATOM   1543  CD1 PHE A 114      12.032  13.643  12.208  1.00 89.04           C
ATOM   1544  HD1 PHE A 114      12.029  14.733  12.179  1.00 89.04           H
ATOM   1545  CD2 PHE A 114      11.084  11.620  12.952  1.00 89.04           C
ATOM   1546  HD2 PHE A 114      10.321  11.087  13.520  1.00 89.04           H
ATOM   1547  CE1 PHE A 114      13.031  12.917  11.506  1.00 89.04           C
ATOM   1548  HE1 PHE A 114      13.794  13.450  10.939  1.00 89.04           H
ATOM   1549  CE2 PHE A 114      12.083  10.894  12.251  1.00 89.04           C
ATOM   1550  HE2 PHE A 114      12.086   9.804  12.280  1.00 89.04           H
ATOM   1551  CZ  PHE A 114      13.035  11.558  11.543  1.00 89.04           C
ATOM   1552  HZ  PHE A 114      13.802  11.001  11.004  1.00 89.04           H
ATOM   1553  HN  PHE A 114      10.531  12.468  15.824  1.00 89.04           H
ATOM   1554  N   GLN A 115       8.827  16.109  15.192  1.00 82.14           N
ATOM   1555  CA  GLN A 115       7.713  16.816  15.799  1.00 82.14           C
ATOM   1556  C   GLN A 115       6.406  16.061  15.550  1.00 82.14           C
ATOM   1557  O   GLN A 115       6.344  15.189  14.685  1.00 82.14           O
ATOM   1558  HA  GLN A 115       7.930  16.836  16.867  1.00 82.14           H
ATOM   1559  CB  GLN A 115       7.624  18.252  15.278  1.00 82.14           C
ATOM   1560 1HB  GLN A 115       7.556  18.244  14.191  1.00 82.14           H
ATOM   1561 2HB  GLN A 115       6.715  18.723  15.651  1.00 82.14           H
ATOM   1562  CG  GLN A 115       8.843  19.069  15.713  1.00 82.14           C
ATOM   1563 1HG  GLN A 115       8.941  19.033  16.798  1.00 82.14           H
ATOM   1564 2HG  GLN A 115       9.748  18.627  15.296  1.00 82.14           H
ATOM   1565  CD  GLN A 115       8.720  20.523  15.254  1.00 82.14           C
ATOM   1566  OE1 GLN A 115       7.809  20.899  14.535  1.00 82.14           O
ATOM   1567  NE2 GLN A 115       9.685  21.317  15.708  1.00 82.14           N
ATOM   1568 1HE2 GLN A 115      10.404  20.945  16.295  1.00 82.14           H
ATOM   1569 2HE2 GLN A 115       9.692  22.287  15.462  1.00 82.14           H
ATOM   1570  HN  GLN A 115       9.196  16.533  14.365  1.00 82.14           H
ATOM   1571  N   THR A 116       5.393  16.423  16.324  1.00 88.24           N
ATOM   1572  CA  THR A 116       4.092  15.789  16.199  1.00 88.24           C
ATOM   1573  C   THR A 116       3.543  15.974  14.783  1.00 88.24           C
ATOM   1574  O   THR A 116       2.927  15.065  14.228  1.00 88.24           O
ATOM   1575  HA  THR A 116       4.214  14.718  16.357  1.00 88.24           H
ATOM   1576  CB  THR A 116       3.179  16.365  17.284  1.00 88.24           C
ATOM   1577  HB  THR A 116       2.875  17.382  17.037  1.00 88.24           H
ATOM   1578  OG1 THR A 116       3.935  16.223  18.484  1.00 88.24           O
ATOM   1579  HG1 THR A 116       3.549  16.803  19.202  1.00 88.24           H
ATOM   1580  CG2 THR A 116       1.937  15.504  17.522  1.00 88.24           C
ATOM   1581 1HG2 THR A 116       2.242  14.505  17.835  1.00 88.24           H
ATOM   1582 2HG2 THR A 116       1.360  15.435  16.600  1.00 88.24           H
ATOM   1583 3HG2 THR A 116       1.325  15.957  18.301  1.00 88.24           H
ATOM   1584  HN  THR A 116       5.451  17.134  17.025  1.00 88.24           H
ATOM   1585  N   PHE A 117       3.785  17.157  14.238  1.00 91.07           N
ATOM   1586  CA  PHE A 117       3.314  17.476  12.901  1.00 91.07           C
ATOM   1587  C   PHE A 117       3.795  16.436  11.887  1.00 91.07           C
ATOM   1588  O   PHE A 117       3.014  15.955  11.068  1.00 91.07           O
ATOM   1589  HA  PHE A 117       2.224  17.473  12.933  1.00 91.07           H
ATOM   1590  CB  PHE A 117       3.901  18.840  12.533  1.00 91.07           C
ATOM   1591 1HB  PHE A 117       3.544  19.583  13.246  1.00 91.07           H
ATOM   1592 2HB  PHE A 117       4.986  18.796  12.635  1.00 91.07           H
ATOM   1593  CG  PHE A 117       3.555  19.305  11.117  1.00 91.07           C
ATOM   1594  CD1 PHE A 117       4.501  19.271  10.140  1.00 91.07           C
ATOM   1595  HD1 PHE A 117       5.505  18.911  10.365  1.00 91.07           H
ATOM   1596  CD2 PHE A 117       2.303  19.753  10.836  1.00 91.07           C
ATOM   1597  HD2 PHE A 117       1.545  19.781  11.619  1.00 91.07           H
ATOM   1598  CE1 PHE A 117       4.180  19.702   8.826  1.00 91.07           C
ATOM   1599  HE1 PHE A 117       4.937  19.675   8.043  1.00 91.07           H
ATOM   1600  CE2 PHE A 117       1.981  20.185   9.522  1.00 91.07           C
ATOM   1601  HE2 PHE A 117       0.977  20.545   9.296  1.00 91.07           H
ATOM   1602  CZ  PHE A 117       2.927  20.151   8.544  1.00 91.07           C
ATOM   1603  HZ  PHE A 117       2.680  20.482   7.536  1.00 91.07           H
ATOM   1604  HN  PHE A 117       4.293  17.889  14.693  1.00 91.07           H
ATOM   1605  N   MET A 118       5.079  16.121  11.975  1.00 88.40           N
ATOM   1606  CA  MET A 118       5.681  15.171  11.055  1.00 88.40           C
ATOM   1607  C   MET A 118       5.077  13.776  11.235  1.00 88.40           C
ATOM   1608  O   MET A 118       4.972  13.013  10.275  1.00 88.40           O
ATOM   1609  HA  MET A 118       5.456  15.546  10.057  1.00 88.40           H
ATOM   1610  CB  MET A 118       7.190  15.109  11.300  1.00 88.40           C
ATOM   1611 1HB  MET A 118       7.383  14.921  12.356  1.00 88.40           H
ATOM   1612 2HB  MET A 118       7.618  14.275  10.744  1.00 88.40           H
ATOM   1613  CG  MET A 118       7.868  16.413  10.876  1.00 88.40           C
ATOM   1614 1HG  MET A 118       7.510  17.236  11.495  1.00 88.40           H
ATOM   1615 2HG  MET A 118       8.944  16.341  11.032  1.00 88.40           H
ATOM   1616  SD  MET A 118       7.523  16.750   9.157  1.00 88.40           S
ATOM   1617  CE  MET A 118       8.439  15.422   8.392  1.00 88.40           C
ATOM   1618 1HE  MET A 118       9.492  15.507   8.658  1.00 88.40           H
ATOM   1619 2HE  MET A 118       8.052  14.465   8.742  1.00 88.40           H
ATOM   1620 3HE  MET A 118       8.331  15.483   7.309  1.00 88.40           H
ATOM   1621  HN  MET A 118       5.703  16.502  12.658  1.00 88.40           H
ATOM   1622  N   CYS A 119       4.696  13.486  12.470  1.00 93.66           N
ATOM   1623  CA  CYS A 119       4.041  12.225  12.774  1.00 93.66           C
ATOM   1624  C   CYS A 119       2.729  12.163  11.989  1.00 93.66           C
ATOM   1625  O   CYS A 119       2.437  11.160  11.340  1.00 93.66           O
ATOM   1626  HA  CYS A 119       4.721  11.434  12.455  1.00 93.66           H
ATOM   1627  CB  CYS A 119       3.815  12.053  14.277  1.00 93.66           C
ATOM   1628 1HB  CYS A 119       4.773  11.980  14.792  1.00 93.66           H
ATOM   1629 2HB  CYS A 119       3.304  12.928  14.679  1.00 93.66           H
ATOM   1630  SG  CYS A 119       2.821  10.549  14.593  1.00 93.66           S
ATOM   1631  HN  CYS A 119       4.828  14.093  13.253  1.00 93.66           H
ATOM   1632  N   LYS A 120       1.975  13.249  12.073  1.00 91.50           N
ATOM   1633  CA  LYS A 120       0.689  13.321  11.401  1.00 91.50           C
ATOM   1634  C   LYS A 120       0.895  13.137   9.896  1.00 91.50           C
ATOM   1635  O   LYS A 120       0.182  12.364   9.258  1.00 91.50           O
ATOM   1636  HA  LYS A 120       0.081  12.494  11.769  1.00 91.50           H
ATOM   1637  CB  LYS A 120      -0.037  14.616  11.769  1.00 91.50           C
ATOM   1638 1HB  LYS A 120       0.630  15.466  11.622  1.00 91.50           H
ATOM   1639 2HB  LYS A 120      -0.889  14.761  11.105  1.00 91.50           H
ATOM   1640  CG  LYS A 120      -0.516  14.582  13.222  1.00 91.50           C
ATOM   1641 1HG  LYS A 120      -1.247  13.784  13.349  1.00 91.50           H
ATOM   1642 2HG  LYS A 120       0.323  14.354  13.879  1.00 91.50           H
ATOM   1643  CD  LYS A 120      -1.138  15.921  13.625  1.00 91.50           C
ATOM   1644 1HD  LYS A 120      -0.397  16.714  13.528  1.00 91.50           H
ATOM   1645 2HD  LYS A 120      -1.956  16.164  12.947  1.00 91.50           H
ATOM   1646  CE  LYS A 120      -1.657  15.873  15.064  1.00 91.50           C
ATOM   1647 1HE  LYS A 120      -0.926  15.379  15.704  1.00 91.50           H
ATOM   1648 2HE  LYS A 120      -1.782  16.886  15.445  1.00 91.50           H
ATOM   1649  NZ  LYS A 120      -2.948  15.151  15.125  1.00 91.50           N
ATOM   1650 1HZ  LYS A 120      -3.386  15.319  16.024  1.00 91.50           H
ATOM   1651 2HZ  LYS A 120      -3.556  15.482  14.385  1.00 91.50           H
ATOM   1652 3HZ  LYS A 120      -2.785  14.157  15.009  1.00 91.50           H
ATOM   1653  HN  LYS A 120       2.228  14.067  12.589  1.00 91.50           H
ATOM   1654  N   VAL A 121       1.872  13.862   9.372  1.00 92.82           N
ATOM   1655  CA  VAL A 121       2.106  13.879   7.938  1.00 92.82           C
ATOM   1656  C   VAL A 121       2.482  12.471   7.471  1.00 92.82           C
ATOM   1657  O   VAL A 121       1.905  11.956   6.514  1.00 92.82           O
ATOM   1658  HA  VAL A 121       1.173  14.171   7.456  1.00 92.82           H
ATOM   1659  CB  VAL A 121       3.167  14.926   7.593  1.00 92.82           C
ATOM   1660  HB  VAL A 121       4.035  14.745   8.226  1.00 92.82           H
ATOM   1661  CG1 VAL A 121       3.613  14.794   6.135  1.00 92.82           C
ATOM   1662 1HG1 VAL A 121       4.035  13.802   5.973  1.00 92.82           H
ATOM   1663 2HG1 VAL A 121       2.755  14.936   5.478  1.00 92.82           H
ATOM   1664 3HG1 VAL A 121       4.367  15.550   5.916  1.00 92.82           H
ATOM   1665  CG2 VAL A 121       2.658  16.339   7.885  1.00 92.82           C
ATOM   1666 1HG2 VAL A 121       1.766  16.534   7.288  1.00 92.82           H
ATOM   1667 2HG2 VAL A 121       2.413  16.425   8.943  1.00 92.82           H
ATOM   1668 3HG2 VAL A 121       3.431  17.063   7.630  1.00 92.82           H
ATOM   1669  HN  VAL A 121       2.497  14.430   9.908  1.00 92.82           H
ATOM   1670  N   VAL A 122       3.446  11.888   8.168  1.00 92.00           N
ATOM   1671  CA  VAL A 122       4.041  10.639   7.723  1.00 92.00           C
ATOM   1672  C   VAL A 122       2.979   9.538   7.744  1.00 92.00           C
ATOM   1673  O   VAL A 122       2.868   8.760   6.797  1.00 92.00           O
ATOM   1674  HA  VAL A 122       4.378  10.782   6.697  1.00 92.00           H
ATOM   1675  CB  VAL A 122       5.263  10.307   8.582  1.00 92.00           C
ATOM   1676  HB  VAL A 122       4.961  10.357   9.628  1.00 92.00           H
ATOM   1677  CG1 VAL A 122       5.759   8.886   8.303  1.00 92.00           C
ATOM   1678 1HG1 VAL A 122       4.966   8.174   8.532  1.00 92.00           H
ATOM   1679 2HG1 VAL A 122       6.035   8.797   7.253  1.00 92.00           H
ATOM   1680 3HG1 VAL A 122       6.628   8.676   8.926  1.00 92.00           H
ATOM   1681  CG2 VAL A 122       6.380  11.330   8.365  1.00 92.00           C
ATOM   1682 1HG2 VAL A 122       6.677  11.326   7.316  1.00 92.00           H
ATOM   1683 2HG2 VAL A 122       6.021  12.323   8.637  1.00 92.00           H
ATOM   1684 3HG2 VAL A 122       7.236  11.070   8.987  1.00 92.00           H
ATOM   1685  HN  VAL A 122       3.819  12.254   9.020  1.00 92.00           H
ATOM   1686  N   ASN A 123       2.225   9.506   8.833  1.00 90.99           N
ATOM   1687  CA  ASN A 123       1.163   8.526   8.980  1.00 90.99           C
ATOM   1688  C   ASN A 123       0.131   8.728   7.868  1.00 90.99           C
ATOM   1689  O   ASN A 123      -0.329   7.762   7.261  1.00 90.99           O
ATOM   1690  HA  ASN A 123       1.657   7.557   8.919  1.00 90.99           H
ATOM   1691  CB  ASN A 123       0.448   8.686  10.323  1.00 90.99           C
ATOM   1692 1HB  ASN A 123       0.511   9.724  10.652  1.00 90.99           H
ATOM   1693 2HB  ASN A 123      -0.611   8.453  10.206  1.00 90.99           H
ATOM   1694  CG  ASN A 123       1.063   7.772  11.385  1.00 90.99           C
ATOM   1695  OD1 ASN A 123       1.773   6.825  11.089  1.00 90.99           O
ATOM   1696  ND2 ASN A 123       0.751   8.106  12.633  1.00 90.99           N
ATOM   1697 1HD2 ASN A 123       0.162   8.895  12.808  1.00 90.99           H
ATOM   1698 2HD2 ASN A 123       1.105   7.568  13.398  1.00 90.99           H
ATOM   1699  HN  ASN A 123       2.331  10.134   9.604  1.00 90.99           H
ATOM   1700  N   SER A 124      -0.202   9.989   7.635  1.00 91.74           N
ATOM   1701  CA  SER A 124      -1.228  10.324   6.663  1.00 91.74           C
ATOM   1702  C   SER A 124      -0.772   9.918   5.260  1.00 91.74           C
ATOM   1703  O   SER A 124      -1.539   9.326   4.501  1.00 91.74           O
ATOM   1704  HA  SER A 124      -2.106   9.752   6.961  1.00 91.74           H
ATOM   1705  CB  SER A 124      -1.557  11.818   6.702  1.00 91.74           C
ATOM   1706 1HB  SER A 124      -0.675  12.391   6.416  1.00 91.74           H
ATOM   1707 2HB  SER A 124      -2.332  12.038   5.968  1.00 91.74           H
ATOM   1708  OG  SER A 124      -1.994  12.235   7.993  1.00 91.74           O
ATOM   1709  HG  SER A 124      -1.305  12.827   8.412  1.00 91.74           H
ATOM   1710  HN  SER A 124       0.215  10.772   8.097  1.00 91.74           H
ATOM   1711  N   MET A 125       0.474  10.252   4.957  1.00 85.01           N
ATOM   1712  CA  MET A 125       1.031   9.956   3.648  1.00 85.01           C
ATOM   1713  C   MET A 125       0.993   8.453   3.363  1.00 85.01           C
ATOM   1714  O   MET A 125       0.640   8.036   2.261  1.00 85.01           O
ATOM   1715  HA  MET A 125       0.399  10.484   2.934  1.00 85.01           H
ATOM   1716  CB  MET A 125       2.477  10.451   3.585  1.00 85.01           C
ATOM   1717 1HB  MET A 125       3.002  10.171   4.499  1.00 85.01           H
ATOM   1718 2HB  MET A 125       2.996   9.966   2.758  1.00 85.01           H
ATOM   1719  CG  MET A 125       2.529  11.970   3.407  1.00 85.01           C
ATOM   1720 1HG  MET A 125       1.962  12.260   2.522  1.00 85.01           H
ATOM   1721 2HG  MET A 125       2.062  12.461   4.260  1.00 85.01           H
ATOM   1722  SD  MET A 125       4.224  12.508   3.247  1.00 85.01           S
ATOM   1723  CE  MET A 125       4.580  11.926   1.598  1.00 85.01           C
ATOM   1724 1HE  MET A 125       4.453  10.844   1.559  1.00 85.01           H
ATOM   1725 2HE  MET A 125       3.897  12.397   0.891  1.00 85.01           H
ATOM   1726 3HE  MET A 125       5.607  12.181   1.336  1.00 85.01           H
ATOM   1727  HN  MET A 125       1.098  10.715   5.587  1.00 85.01           H
ATOM   1728  N   TYR A 126       1.361   7.682   4.375  1.00 84.42           N
ATOM   1729  CA  TYR A 126       1.401   6.236   4.238  1.00 84.42           C
ATOM   1730  C   TYR A 126       0.034   5.686   3.825  1.00 84.42           C
ATOM   1731  O   TYR A 126      -0.064   4.897   2.886  1.00 84.42           O
ATOM   1732  HA  TYR A 126       2.131   5.991   3.466  1.00 84.42           H
ATOM   1733  CB  TYR A 126       1.760   5.690   5.621  1.00 84.42           C
ATOM   1734 1HB  TYR A 126       2.809   5.907   5.825  1.00 84.42           H
ATOM   1735 2HB  TYR A 126       1.173   6.219   6.372  1.00 84.42           H
ATOM   1736  CG  TYR A 126       1.525   4.186   5.777  1.00 84.42           C
ATOM   1737  CD1 TYR A 126       0.455   3.728   6.519  1.00 84.42           C
ATOM   1738  HD1 TYR A 126      -0.222   4.438   6.993  1.00 84.42           H
ATOM   1739  CD2 TYR A 126       2.384   3.288   5.177  1.00 84.42           C
ATOM   1740  HD2 TYR A 126       3.229   3.650   4.591  1.00 84.42           H
ATOM   1741  CE1 TYR A 126       0.235   2.313   6.666  1.00 84.42           C
ATOM   1742  HE1 TYR A 126      -0.607   1.938   7.249  1.00 84.42           H
ATOM   1743  CE2 TYR A 126       2.163   1.873   5.324  1.00 84.42           C
ATOM   1744  HE2 TYR A 126       2.833   1.152   4.855  1.00 84.42           H
ATOM   1745  CZ  TYR A 126       1.099   1.455   6.061  1.00 84.42           C
ATOM   1746  OH  TYR A 126       0.890   0.118   6.200  1.00 84.42           O
ATOM   1747  HH  TYR A 126       1.215  -0.365   5.387  1.00 84.42           H
ATOM   1748  HN  TYR A 126       1.628   8.028   5.274  1.00 84.42           H
ATOM   1749  N   LYS A 127      -0.987   6.125   4.546  1.00 84.65           N
ATOM   1750  CA  LYS A 127      -2.330   5.616   4.328  1.00 84.65           C
ATOM   1751  C   LYS A 127      -2.823   6.063   2.950  1.00 84.65           C
ATOM   1752  O   LYS A 127      -3.413   5.276   2.212  1.00 84.65           O
ATOM   1753  HA  LYS A 127      -2.274   4.528   4.338  1.00 84.65           H
ATOM   1754  CB  LYS A 127      -3.254   6.032   5.475  1.00 84.65           C
ATOM   1755 1HB  LYS A 127      -2.977   7.025   5.828  1.00 84.65           H
ATOM   1756 2HB  LYS A 127      -4.280   6.097   5.115  1.00 84.65           H
ATOM   1757  CG  LYS A 127      -3.175   5.033   6.631  1.00 84.65           C
ATOM   1758 1HG  LYS A 127      -2.829   4.068   6.260  1.00 84.65           H
ATOM   1759 2HG  LYS A 127      -2.443   5.374   7.362  1.00 84.65           H
ATOM   1760  CD  LYS A 127      -4.538   4.867   7.306  1.00 84.65           C
ATOM   1761 1HD  LYS A 127      -4.943   5.846   7.562  1.00 84.65           H
ATOM   1762 2HD  LYS A 127      -5.239   4.405   6.610  1.00 84.65           H
ATOM   1763  CE  LYS A 127      -4.425   4.010   8.568  1.00 84.65           C
ATOM   1764 1HE  LYS A 127      -4.181   2.983   8.296  1.00 84.65           H
ATOM   1765 2HE  LYS A 127      -3.610   4.377   9.192  1.00 84.65           H
ATOM   1766  NZ  LYS A 127      -5.693   4.039   9.330  1.00 84.65           N
ATOM   1767 1HZ  LYS A 127      -5.547   4.519  10.211  1.00 84.65           H
ATOM   1768 2HZ  LYS A 127      -6.400   4.529   8.792  1.00 84.65           H
ATOM   1769 3HZ  LYS A 127      -6.002   3.090   9.509  1.00 84.65           H
ATOM   1770  HN  LYS A 127      -0.907   6.813   5.267  1.00 84.65           H
ATOM   1771  N   MET A 128      -2.561   7.326   2.644  1.00 85.53           N
ATOM   1772  CA  MET A 128      -3.010   7.900   1.387  1.00 85.53           C
ATOM   1773  C   MET A 128      -2.447   7.121   0.196  1.00 85.53           C
ATOM   1774  O   MET A 128      -3.158   6.864  -0.773  1.00 85.53           O
ATOM   1775  HA  MET A 128      -4.097   7.821   1.400  1.00 85.53           H
ATOM   1776  CB  MET A 128      -2.559   9.360   1.302  1.00 85.53           C
ATOM   1777 1HB  MET A 128      -2.847   9.886   2.212  1.00 85.53           H
ATOM   1778 2HB  MET A 128      -1.471   9.405   1.239  1.00 85.53           H
ATOM   1779  CG  MET A 128      -3.176  10.054   0.087  1.00 85.53           C
ATOM   1780 1HG  MET A 128      -2.827   9.580  -0.830  1.00 85.53           H
ATOM   1781 2HG  MET A 128      -4.260   9.948   0.108  1.00 85.53           H
ATOM   1782  SD  MET A 128      -2.734  11.784   0.083  1.00 85.53           S
ATOM   1783  CE  MET A 128      -0.992  11.658  -0.284  1.00 85.53           C
ATOM   1784 1HE  MET A 128      -0.498  11.077   0.495  1.00 85.53           H
ATOM   1785 2HE  MET A 128      -0.858  11.165  -1.246  1.00 85.53           H
ATOM   1786 3HE  MET A 128      -0.556  12.657  -0.323  1.00 85.53           H
ATOM   1787  HN  MET A 128      -2.053   7.951   3.237  1.00 85.53           H
ATOM   1788  N   ASN A 129      -1.174   6.769   0.309  1.00 80.63           N
ATOM   1789  CA  ASN A 129      -0.489   6.084  -0.774  1.00 80.63           C
ATOM   1790  C   ASN A 129      -0.972   4.634  -0.841  1.00 80.63           C
ATOM   1791  O   ASN A 129      -1.104   4.069  -1.925  1.00 80.63           O
ATOM   1792  HA  ASN A 129      -0.738   6.648  -1.673  1.00 80.63           H
ATOM   1793  CB  ASN A 129       1.024   6.068  -0.546  1.00 80.63           C
ATOM   1794 1HB  ASN A 129       1.242   5.663   0.443  1.00 80.63           H
ATOM   1795 2HB  ASN A 129       1.498   5.408  -1.272  1.00 80.63           H
ATOM   1796  CG  ASN A 129       1.611   7.475  -0.667  1.00 80.63           C
ATOM   1797  OD1 ASN A 129       1.135   8.312  -1.416  1.00 80.63           O
ATOM   1798  ND2 ASN A 129       2.670   7.689   0.109  1.00 80.63           N
ATOM   1799 1HD2 ASN A 129       3.011   6.959   0.701  1.00 80.63           H
ATOM   1800 2HD2 ASN A 129       3.125   8.579   0.100  1.00 80.63           H
ATOM   1801  HN  ASN A 129      -0.615   6.944   1.119  1.00 80.63           H
ATOM   1802  N   PHE A 130      -1.223   4.072   0.333  1.00 84.02           N
ATOM   1803  CA  PHE A 130      -1.718   2.709   0.420  1.00 84.02           C
ATOM   1804  C   PHE A 130      -2.998   2.536  -0.399  1.00 84.02           C
ATOM   1805  O   PHE A 130      -3.078   1.657  -1.255  1.00 84.02           O
ATOM   1806  HA  PHE A 130      -0.941   2.057   0.019  1.00 84.02           H
ATOM   1807  CB  PHE A 130      -2.029   2.439   1.894  1.00 84.02           C
ATOM   1808 1HB  PHE A 130      -1.102   2.488   2.465  1.00 84.02           H
ATOM   1809 2HB  PHE A 130      -2.677   3.231   2.269  1.00 84.02           H
ATOM   1810  CG  PHE A 130      -2.698   1.088   2.151  1.00 84.02           C
ATOM   1811  CD1 PHE A 130      -4.040   1.023   2.365  1.00 84.02           C
ATOM   1812  HD1 PHE A 130      -4.638   1.934   2.353  1.00 84.02           H
ATOM   1813  CD2 PHE A 130      -1.952  -0.049   2.166  1.00 84.02           C
ATOM   1814  HD2 PHE A 130      -0.877   0.002   1.995  1.00 84.02           H
ATOM   1815  CE1 PHE A 130      -4.661  -0.231   2.604  1.00 84.02           C
ATOM   1816  HE1 PHE A 130      -5.736  -0.283   2.775  1.00 84.02           H
ATOM   1817  CE2 PHE A 130      -2.573  -1.304   2.405  1.00 84.02           C
ATOM   1818  HE2 PHE A 130      -1.975  -2.215   2.417  1.00 84.02           H
ATOM   1819  CZ  PHE A 130      -3.915  -1.368   2.619  1.00 84.02           C
ATOM   1820  HZ  PHE A 130      -4.392  -2.331   2.802  1.00 84.02           H
ATOM   1821  HN  PHE A 130      -1.095   4.532   1.212  1.00 84.02           H
ATOM   1822  N   TYR A 131      -3.969   3.390  -0.107  1.00 90.78           N
ATOM   1823  CA  TYR A 131      -5.264   3.303  -0.761  1.00 90.78           C
ATOM   1824  C   TYR A 131      -5.155   3.665  -2.244  1.00 90.78           C
ATOM   1825  O   TYR A 131      -5.761   3.012  -3.092  1.00 90.78           O
ATOM   1826  HA  TYR A 131      -5.618   2.276  -0.670  1.00 90.78           H
ATOM   1827  CB  TYR A 131      -6.158   4.328  -0.062  1.00 90.78           C
ATOM   1828 1HB  TYR A 131      -5.596   5.252   0.075  1.00 90.78           H
ATOM   1829 2HB  TYR A 131      -7.002   4.562  -0.712  1.00 90.78           H
ATOM   1830  CG  TYR A 131      -6.692   3.866   1.295  1.00 90.78           C
ATOM   1831  CD1 TYR A 131      -7.444   2.713   1.385  1.00 90.78           C
ATOM   1832  HD1 TYR A 131      -7.659   2.131   0.488  1.00 90.78           H
ATOM   1833  CD2 TYR A 131      -6.420   4.603   2.430  1.00 90.78           C
ATOM   1834  HD2 TYR A 131      -5.826   5.514   2.360  1.00 90.78           H
ATOM   1835  CE1 TYR A 131      -7.947   2.278   2.662  1.00 90.78           C
ATOM   1836  HE1 TYR A 131      -8.542   1.369   2.747  1.00 90.78           H
ATOM   1837  CE2 TYR A 131      -6.923   4.168   3.708  1.00 90.78           C
ATOM   1838  HE2 TYR A 131      -6.716   4.740   4.612  1.00 90.78           H
ATOM   1839  CZ  TYR A 131      -7.661   3.027   3.761  1.00 90.78           C
ATOM   1840  OH  TYR A 131      -8.135   2.616   4.968  1.00 90.78           O
ATOM   1841  HH  TYR A 131      -7.982   3.327   5.655  1.00 90.78           H
ATOM   1842  HN  TYR A 131      -3.881   4.129   0.561  1.00 90.78           H
ATOM   1843  N   SER A 132      -4.378   4.704  -2.511  1.00 90.79           N
ATOM   1844  CA  SER A 132      -4.269   5.230  -3.861  1.00 90.79           C
ATOM   1845  C   SER A 132      -3.672   4.170  -4.789  1.00 90.79           C
ATOM   1846  O   SER A 132      -4.133   3.996  -5.916  1.00 90.79           O
ATOM   1847  HA  SER A 132      -5.289   5.470  -4.160  1.00 90.79           H
ATOM   1848  CB  SER A 132      -3.418   6.501  -3.890  1.00 90.79           C
ATOM   1849 1HB  SER A 132      -3.340   6.861  -4.916  1.00 90.79           H
ATOM   1850 2HB  SER A 132      -3.914   7.283  -3.315  1.00 90.79           H
ATOM   1851  OG  SER A 132      -2.112   6.282  -3.364  1.00 90.79           O
ATOM   1852  HG  SER A 132      -1.565   7.114  -3.449  1.00 90.79           H
ATOM   1853  HN  SER A 132      -3.830   5.184  -1.825  1.00 90.79           H
ATOM   1854  N   CYS A 133      -2.656   3.489  -4.280  1.00 87.81           N
ATOM   1855  CA  CYS A 133      -1.979   2.464  -5.056  1.00 87.81           C
ATOM   1856  C   CYS A 133      -2.998   1.379  -5.412  1.00 87.81           C
ATOM   1857  O   CYS A 133      -3.122   0.996  -6.574  1.00 87.81           O
ATOM   1858  HA  CYS A 133      -1.601   2.950  -5.955  1.00 87.81           H
ATOM   1859  CB  CYS A 133      -0.773   1.891  -4.307  1.00 87.81           C
ATOM   1860 1HB  CYS A 133      -1.050   1.660  -3.279  1.00 87.81           H
ATOM   1861 2HB  CYS A 133      -0.458   0.957  -4.771  1.00 87.81           H
ATOM   1862  SG  CYS A 133       0.605   3.095  -4.327  1.00 87.81           S
ATOM   1863  HG  CYS A 133       0.163   3.829  -3.309  1.00 87.81           H
ATOM   1864  HN  CYS A 133      -2.295   3.628  -3.358  1.00 87.81           H
ATOM   1865  N   VAL A 134      -3.701   0.915  -4.389  1.00 86.99           N
ATOM   1866  CA  VAL A 134      -4.601  -0.214  -4.551  1.00 86.99           C
ATOM   1867  C   VAL A 134      -5.715   0.163  -5.530  1.00 86.99           C
ATOM   1868  O   VAL A 134      -6.085  -0.632  -6.392  1.00 86.99           O
ATOM   1869  HA  VAL A 134      -4.024  -1.036  -4.976  1.00 86.99           H
ATOM   1870  CB  VAL A 134      -5.130  -0.662  -3.187  1.00 86.99           C
ATOM   1871  HB  VAL A 134      -5.587   0.202  -2.705  1.00 86.99           H
ATOM   1872  CG1 VAL A 134      -6.207  -1.737  -3.343  1.00 86.99           C
ATOM   1873 1HG1 VAL A 134      -7.037  -1.339  -3.926  1.00 86.99           H
ATOM   1874 2HG1 VAL A 134      -5.785  -2.602  -3.855  1.00 86.99           H
ATOM   1875 3HG1 VAL A 134      -6.565  -2.038  -2.358  1.00 86.99           H
ATOM   1876  CG2 VAL A 134      -3.990  -1.152  -2.291  1.00 86.99           C
ATOM   1877 1HG2 VAL A 134      -3.492  -1.997  -2.767  1.00 86.99           H
ATOM   1878 2HG2 VAL A 134      -3.274  -0.345  -2.141  1.00 86.99           H
ATOM   1879 3HG2 VAL A 134      -4.394  -1.464  -1.328  1.00 86.99           H
ATOM   1880  HN  VAL A 134      -3.663   1.296  -3.465  1.00 86.99           H
ATOM   1881  N   LEU A 135      -6.218   1.378  -5.364  1.00 91.93           N
ATOM   1882  CA  LEU A 135      -7.328   1.845  -6.177  1.00 91.93           C
ATOM   1883  C   LEU A 135      -6.860   2.010  -7.624  1.00 91.93           C
ATOM   1884  O   LEU A 135      -7.625   1.775  -8.558  1.00 91.93           O
ATOM   1885  HA  LEU A 135      -8.100   1.077  -6.149  1.00 91.93           H
ATOM   1886  CB  LEU A 135      -7.933   3.117  -5.577  1.00 91.93           C
ATOM   1887 1HB  LEU A 135      -7.130   3.836  -5.416  1.00 91.93           H
ATOM   1888 2HB  LEU A 135      -8.610   3.554  -6.312  1.00 91.93           H
ATOM   1889  CG  LEU A 135      -8.696   2.941  -4.263  1.00 91.93           C
ATOM   1890  HG  LEU A 135      -8.036   2.448  -3.549  1.00 91.93           H
ATOM   1891  CD1 LEU A 135      -9.076   4.297  -3.665  1.00 91.93           C
ATOM   1892 1HD1 LEU A 135      -8.172   4.875  -3.470  1.00 91.93           H
ATOM   1893 2HD1 LEU A 135      -9.710   4.839  -4.367  1.00 91.93           H
ATOM   1894 3HD1 LEU A 135      -9.617   4.143  -2.731  1.00 91.93           H
ATOM   1895  CD2 LEU A 135      -9.915   2.036  -4.453  1.00 91.93           C
ATOM   1896 1HD2 LEU A 135     -10.585   2.479  -5.189  1.00 91.93           H
ATOM   1897 2HD2 LEU A 135      -9.589   1.056  -4.801  1.00 91.93           H
ATOM   1898 3HD2 LEU A 135     -10.438   1.928  -3.503  1.00 91.93           H
ATOM   1899  HN  LEU A 135      -5.882   2.035  -4.690  1.00 91.93           H
ATOM   1900  N   LEU A 136      -5.606   2.413  -7.765  1.00 91.01           N
ATOM   1901  CA  LEU A 136      -5.029   2.618  -9.082  1.00 91.01           C
ATOM   1902  C   LEU A 136      -4.921   1.272  -9.802  1.00 91.01           C
ATOM   1903  O   LEU A 136      -5.266   1.163 -10.978  1.00 91.01           O
ATOM   1904  HA  LEU A 136      -5.713   3.255  -9.643  1.00 91.01           H
ATOM   1905  CB  LEU A 136      -3.699   3.366  -8.974  1.00 91.01           C
ATOM   1906 1HB  LEU A 136      -3.124   2.930  -8.157  1.00 91.01           H
ATOM   1907 2HB  LEU A 136      -3.132   3.194  -9.890  1.00 91.01           H
ATOM   1908  CG  LEU A 136      -3.795   4.876  -8.744  1.00 91.01           C
ATOM   1909  HG  LEU A 136      -4.486   5.052  -7.920  1.00 91.01           H
ATOM   1910  CD1 LEU A 136      -2.440   5.454  -8.330  1.00 91.01           C
ATOM   1911 1HD1 LEU A 136      -2.110   4.980  -7.406  1.00 91.01           H
ATOM   1912 2HD1 LEU A 136      -1.709   5.267  -9.116  1.00 91.01           H
ATOM   1913 3HD1 LEU A 136      -2.537   6.528  -8.172  1.00 91.01           H
ATOM   1914  CD2 LEU A 136      -4.368   5.583  -9.974  1.00 91.01           C
ATOM   1915 1HD2 LEU A 136      -3.722   5.401 -10.832  1.00 91.01           H
ATOM   1916 2HD2 LEU A 136      -5.366   5.197 -10.182  1.00 91.01           H
ATOM   1917 3HD2 LEU A 136      -4.426   6.654  -9.783  1.00 91.01           H
ATOM   1918  HN  LEU A 136      -4.989   2.599  -7.000  1.00 91.01           H
ATOM   1919  N   ILE A 137      -4.441   0.280  -9.066  1.00 85.62           N
ATOM   1920  CA  ILE A 137      -4.255  -1.046  -9.628  1.00 85.62           C
ATOM   1921  C   ILE A 137      -5.611  -1.606 -10.064  1.00 85.62           C
ATOM   1922  O   ILE A 137      -5.717  -2.238 -11.113  1.00 85.62           O
ATOM   1923  HA  ILE A 137      -3.625  -0.942 -10.511  1.00 85.62           H
ATOM   1924  CB  ILE A 137      -3.507  -1.946  -8.641  1.00 85.62           C
ATOM   1925  HB  ILE A 137      -3.971  -1.838  -7.661  1.00 85.62           H
ATOM   1926  CG1 ILE A 137      -2.047  -1.509  -8.500  1.00 85.62           C
ATOM   1927 1HG1 ILE A 137      -1.508  -1.728  -9.422  1.00 85.62           H
ATOM   1928 2HG1 ILE A 137      -1.999  -0.431  -8.351  1.00 85.62           H
ATOM   1929  CG2 ILE A 137      -3.629  -3.418  -9.040  1.00 85.62           C
ATOM   1930 1HG2 ILE A 137      -4.680  -3.706  -9.048  1.00 85.62           H
ATOM   1931 2HG2 ILE A 137      -3.206  -3.561 -10.035  1.00 85.62           H
ATOM   1932 3HG2 ILE A 137      -3.088  -4.035  -8.323  1.00 85.62           H
ATOM   1933  CD1 ILE A 137      -1.373  -2.223  -7.327  1.00 85.62           C
ATOM   1934 1HD1 ILE A 137      -1.900  -1.983  -6.404  1.00 85.62           H
ATOM   1935 2HD1 ILE A 137      -1.401  -3.300  -7.492  1.00 85.62           H
ATOM   1936 3HD1 ILE A 137      -0.336  -1.895  -7.249  1.00 85.62           H
ATOM   1937  HN  ILE A 137      -4.182   0.372  -8.104  1.00 85.62           H
ATOM   1938  N   MET A 138      -6.613  -1.353  -9.235  1.00 88.36           N
ATOM   1939  CA  MET A 138      -7.967  -1.776  -9.548  1.00 88.36           C
ATOM   1940  C   MET A 138      -8.457  -1.133 -10.847  1.00 88.36           C
ATOM   1941  O   MET A 138      -9.055  -1.802 -11.688  1.00 88.36           O
ATOM   1942  HA  MET A 138      -7.916  -2.859  -9.668  1.00 88.36           H
ATOM   1943  CB  MET A 138      -8.902  -1.387  -8.401  1.00 88.36           C
ATOM   1944 1HB  MET A 138      -8.534  -1.810  -7.467  1.00 88.36           H
ATOM   1945 2HB  MET A 138      -8.905  -0.303  -8.281  1.00 88.36           H
ATOM   1946  CG  MET A 138     -10.327  -1.879  -8.664  1.00 88.36           C
ATOM   1947 1HG  MET A 138     -10.681  -1.499  -9.622  1.00 88.36           H
ATOM   1948 2HG  MET A 138     -10.338  -2.967  -8.728  1.00 88.36           H
ATOM   1949  SD  MET A 138     -11.412  -1.335  -7.355  1.00 88.36           S
ATOM   1950  CE  MET A 138     -11.469   0.414  -7.706  1.00 88.36           C
ATOM   1951 1HE  MET A 138     -10.463   0.829  -7.648  1.00 88.36           H
ATOM   1952 2HE  MET A 138     -11.870   0.570  -8.707  1.00 88.36           H
ATOM   1953 3HE  MET A 138     -12.109   0.910  -6.976  1.00 88.36           H
ATOM   1954  HN  MET A 138      -6.512  -0.869  -8.366  1.00 88.36           H
ATOM   1955  N   CYS A 139      -8.185   0.158 -10.970  1.00 90.75           N
ATOM   1956  CA  CYS A 139      -8.657   0.916 -12.116  1.00 90.75           C
ATOM   1957  C   CYS A 139      -7.940   0.397 -13.364  1.00 90.75           C
ATOM   1958  O   CYS A 139      -8.522   0.357 -14.447  1.00 90.75           O
ATOM   1959  HA  CYS A 139      -9.730   0.743 -12.186  1.00 90.75           H
ATOM   1960  CB  CYS A 139      -8.450   2.420 -11.923  1.00 90.75           C
ATOM   1961 1HB  CYS A 139      -7.440   2.613 -11.562  1.00 90.75           H
ATOM   1962 2HB  CYS A 139      -8.551   2.935 -12.878  1.00 90.75           H
ATOM   1963  SG  CYS A 139      -9.675   3.072 -10.730  1.00 90.75           S
ATOM   1964  HG  CYS A 139      -9.071   2.604  -9.641  1.00 90.75           H
ATOM   1965  HN  CYS A 139      -7.654   0.683 -10.305  1.00 90.75           H
ATOM   1966  N   ILE A 140      -6.687   0.013 -13.170  1.00 84.27           N
ATOM   1967  CA  ILE A 140      -5.904  -0.560 -14.252  1.00 84.27           C
ATOM   1968  C   ILE A 140      -6.609  -1.812 -14.778  1.00 84.27           C
ATOM   1969  O   ILE A 140      -6.709  -2.011 -15.988  1.00 84.27           O
ATOM   1970  HA  ILE A 140      -5.866   0.177 -15.054  1.00 84.27           H
ATOM   1971  CB  ILE A 140      -4.465  -0.810 -13.799  1.00 84.27           C
ATOM   1972  HB  ILE A 140      -4.493  -1.285 -12.818  1.00 84.27           H
ATOM   1973  CG1 ILE A 140      -3.703   0.508 -13.640  1.00 84.27           C
ATOM   1974 1HG1 ILE A 140      -3.481   0.924 -14.623  1.00 84.27           H
ATOM   1975 2HG1 ILE A 140      -4.329   1.233 -13.121  1.00 84.27           H
ATOM   1976  CG2 ILE A 140      -3.750  -1.774 -14.748  1.00 84.27           C
ATOM   1977 1HG2 ILE A 140      -4.281  -2.726 -14.766  1.00 84.27           H
ATOM   1978 2HG2 ILE A 140      -3.732  -1.350 -15.751  1.00 84.27           H
ATOM   1979 3HG2 ILE A 140      -2.729  -1.934 -14.402  1.00 84.27           H
ATOM   1980  CD1 ILE A 140      -2.402   0.299 -12.863  1.00 84.27           C
ATOM   1981 1HD1 ILE A 140      -2.630  -0.094 -11.872  1.00 84.27           H
ATOM   1982 2HD1 ILE A 140      -1.769  -0.408 -13.397  1.00 84.27           H
ATOM   1983 3HD1 ILE A 140      -1.881   1.251 -12.764  1.00 84.27           H
ATOM   1984  HN  ILE A 140      -6.207   0.087 -12.296  1.00 84.27           H
ATOM   1985  N   SER A 141      -7.080  -2.624 -13.843  1.00 85.53           N
ATOM   1986  CA  SER A 141      -7.713  -3.884 -14.195  1.00 85.53           C
ATOM   1987  C   SER A 141      -8.991  -3.623 -14.994  1.00 85.53           C
ATOM   1988  O   SER A 141      -9.262  -4.307 -15.980  1.00 85.53           O
ATOM   1989  HA  SER A 141      -6.981  -4.414 -14.805  1.00 85.53           H
ATOM   1990  CB  SER A 141      -8.027  -4.710 -12.946  1.00 85.53           C
ATOM   1991 1HB  SER A 141      -8.746  -4.173 -12.327  1.00 85.53           H
ATOM   1992 2HB  SER A 141      -8.499  -5.648 -13.241  1.00 85.53           H
ATOM   1993  OG  SER A 141      -6.858  -4.988 -12.181  1.00 85.53           O
ATOM   1994  HG  SER A 141      -6.676  -4.236 -11.548  1.00 85.53           H
ATOM   1995  HN  SER A 141      -7.035  -2.434 -12.862  1.00 85.53           H
ATOM   1996  N   VAL A 142      -9.743  -2.631 -14.539  1.00 87.98           N
ATOM   1997  CA  VAL A 142     -10.985  -2.269 -15.201  1.00 87.98           C
ATOM   1998  C   VAL A 142     -10.677  -1.761 -16.611  1.00 87.98           C
ATOM   1999  O   VAL A 142     -11.387  -2.088 -17.561  1.00 87.98           O
ATOM   2000  HA  VAL A 142     -11.591  -3.172 -15.278  1.00 87.98           H
ATOM   2001  CB  VAL A 142     -11.752  -1.253 -14.353  1.00 87.98           C
ATOM   2002  HB  VAL A 142     -11.106  -0.390 -14.198  1.00 87.98           H
ATOM   2003  CG1 VAL A 142     -13.011  -0.773 -15.079  1.00 87.98           C
ATOM   2004 1HG1 VAL A 142     -12.729  -0.301 -16.021  1.00 87.98           H
ATOM   2005 2HG1 VAL A 142     -13.662  -1.624 -15.279  1.00 87.98           H
ATOM   2006 3HG1 VAL A 142     -13.537  -0.051 -14.455  1.00 87.98           H
ATOM   2007  CG2 VAL A 142     -12.099  -1.834 -12.981  1.00 87.98           C
ATOM   2008 1HG2 VAL A 142     -12.718  -2.722 -13.108  1.00 87.98           H
ATOM   2009 2HG2 VAL A 142     -11.181  -2.103 -12.458  1.00 87.98           H
ATOM   2010 3HG2 VAL A 142     -12.644  -1.091 -12.399  1.00 87.98           H
ATOM   2011  HN  VAL A 142      -9.516  -2.080 -13.736  1.00 87.98           H
ATOM   2012  N   ASP A 143      -9.618  -0.970 -16.703  1.00 82.53           N
ATOM   2013  CA  ASP A 143      -9.238  -0.373 -17.971  1.00 82.53           C
ATOM   2014  C   ASP A 143      -8.920  -1.481 -18.977  1.00 82.53           C
ATOM   2015  O   ASP A 143      -9.316  -1.402 -20.139  1.00 82.53           O
ATOM   2016  HA  ASP A 143     -10.095   0.230 -18.272  1.00 82.53           H
ATOM   2017  CB  ASP A 143      -7.990   0.498 -17.818  1.00 82.53           C
ATOM   2018 1HB  ASP A 143      -8.188   1.303 -17.110  1.00 82.53           H
ATOM   2019 2HB  ASP A 143      -7.175  -0.096 -17.404  1.00 82.53           H
ATOM   2020  CG  ASP A 143      -7.565   1.089 -19.164  1.00 82.53           C
ATOM   2021  OD1 ASP A 143      -8.359   1.886 -19.710  1.00 82.53           O
ATOM   2022  OD2 ASP A 143      -6.456   0.732 -19.616  1.00 82.53           O
ATOM   2023  HN  ASP A 143      -9.026  -0.737 -15.931  1.00 82.53           H
ATOM   2024  N   ARG A 144      -8.209  -2.489 -18.494  1.00 72.78           N
ATOM   2025  CA  ARG A 144      -7.800  -3.592 -19.346  1.00 72.78           C
ATOM   2026  C   ARG A 144      -9.024  -4.380 -19.818  1.00 72.78           C
ATOM   2027  O   ARG A 144      -9.088  -4.803 -20.971  1.00 72.78           O
ATOM   2028  HA  ARG A 144      -7.289  -3.122 -20.186  1.00 72.78           H
ATOM   2029  CB  ARG A 144      -6.848  -4.535 -18.607  1.00 72.78           C
ATOM   2030 1HB  ARG A 144      -7.280  -4.814 -17.646  1.00 72.78           H
ATOM   2031 2HB  ARG A 144      -6.725  -5.455 -19.179  1.00 72.78           H
ATOM   2032  CG  ARG A 144      -5.485  -3.877 -18.388  1.00 72.78           C
ATOM   2033 1HG  ARG A 144      -5.607  -2.962 -17.808  1.00 72.78           H
ATOM   2034 2HG  ARG A 144      -4.846  -4.541 -17.805  1.00 72.78           H
ATOM   2035  CD  ARG A 144      -4.810  -3.555 -19.723  1.00 72.78           C
ATOM   2036 1HD  ARG A 144      -4.494  -4.476 -20.212  1.00 72.78           H
ATOM   2037 2HD  ARG A 144      -5.521  -3.068 -20.391  1.00 72.78           H
ATOM   2038  NE  ARG A 144      -3.642  -2.674 -19.501  1.00 72.78           N
ATOM   2039  HE  ARG A 144      -3.394  -2.454 -18.557  1.00 72.78           H
ATOM   2040  CZ  ARG A 144      -2.897  -2.152 -20.484  1.00 72.78           C
ATOM   2041  NH1 ARG A 144      -3.184  -2.413 -21.767  1.00 72.78           N
ATOM   2042 1HH1 ARG A 144      -3.960  -3.001 -21.996  1.00 72.78           H
ATOM   2043 2HH1 ARG A 144      -2.622  -2.020 -22.495  1.00 72.78           H
ATOM   2044  NH2 ARG A 144      -1.860  -1.366 -20.166  1.00 72.78           N
ATOM   2045 1HH2 ARG A 144      -1.293  -0.968 -20.888  1.00 72.78           H
ATOM   2046 2HH2 ARG A 144      -1.652  -1.176 -19.206  1.00 72.78           H
ATOM   2047  HN  ARG A 144      -7.913  -2.558 -17.541  1.00 72.78           H
ATOM   2048  N   TYR A 145      -9.965  -4.554 -18.901  1.00 84.18           N
ATOM   2049  CA  TYR A 145     -11.217  -5.213 -19.231  1.00 84.18           C
ATOM   2050  C   TYR A 145     -11.903  -4.528 -20.415  1.00 84.18           C
ATOM   2051  O   TYR A 145     -12.283  -5.185 -21.382  1.00 84.18           O
ATOM   2052  HA  TYR A 145     -10.994  -6.246 -19.498  1.00 84.18           H
ATOM   2053  CB  TYR A 145     -12.105  -5.075 -17.993  1.00 84.18           C
ATOM   2054 1HB  TYR A 145     -11.746  -5.757 -17.222  1.00 84.18           H
ATOM   2055 2HB  TYR A 145     -12.004  -4.064 -17.596  1.00 84.18           H
ATOM   2056  CG  TYR A 145     -13.586  -5.358 -18.254  1.00 84.18           C
ATOM   2057  CD1 TYR A 145     -14.487  -4.315 -18.320  1.00 84.18           C
ATOM   2058  HD1 TYR A 145     -14.144  -3.289 -18.187  1.00 84.18           H
ATOM   2059  CD2 TYR A 145     -14.020  -6.657 -18.422  1.00 84.18           C
ATOM   2060  HD2 TYR A 145     -13.308  -7.481 -18.370  1.00 84.18           H
ATOM   2061  CE1 TYR A 145     -15.880  -4.582 -18.566  1.00 84.18           C
ATOM   2062  HE1 TYR A 145     -16.603  -3.768 -18.620  1.00 84.18           H
ATOM   2063  CE2 TYR A 145     -15.414  -6.924 -18.668  1.00 84.18           C
ATOM   2064  HE2 TYR A 145     -15.770  -7.945 -18.803  1.00 84.18           H
ATOM   2065  CZ  TYR A 145     -16.275  -5.874 -18.728  1.00 84.18           C
ATOM   2066  OH  TYR A 145     -17.591  -6.126 -18.960  1.00 84.18           O
ATOM   2067  HH  TYR A 145     -17.736  -7.108 -19.076  1.00 84.18           H
ATOM   2068  HN  TYR A 145      -9.882  -4.255 -17.951  1.00 84.18           H
ATOM   2069  N   ILE A 146     -12.039  -3.215 -20.299  1.00 81.44           N
ATOM   2070  CA  ILE A 146     -12.734  -2.442 -21.314  1.00 81.44           C
ATOM   2071  C   ILE A 146     -11.975  -2.548 -22.638  1.00 81.44           C
ATOM   2072  O   ILE A 146     -12.583  -2.696 -23.697  1.00 81.44           O
ATOM   2073  HA  ILE A 146     -13.721  -2.888 -21.446  1.00 81.44           H
ATOM   2074  CB  ILE A 146     -12.947  -1.003 -20.840  1.00 81.44           C
ATOM   2075  HB  ILE A 146     -11.983  -0.598 -20.534  1.00 81.44           H
ATOM   2076  CG1 ILE A 146     -13.866  -0.959 -19.617  1.00 81.44           C
ATOM   2077 1HG1 ILE A 146     -14.890  -1.178 -19.919  1.00 81.44           H
ATOM   2078 2HG1 ILE A 146     -13.570  -1.731 -18.908  1.00 81.44           H
ATOM   2079  CG2 ILE A 146     -13.466  -0.122 -21.979  1.00 81.44           C
ATOM   2080 1HG2 ILE A 146     -12.742  -0.118 -22.794  1.00 81.44           H
ATOM   2081 2HG2 ILE A 146     -14.416  -0.516 -22.339  1.00 81.44           H
ATOM   2082 3HG2 ILE A 146     -13.608   0.895 -21.615  1.00 81.44           H
ATOM   2083  CD1 ILE A 146     -13.810   0.412 -18.940  1.00 81.44           C
ATOM   2084 1HD1 ILE A 146     -12.789   0.617 -18.618  1.00 81.44           H
ATOM   2085 2HD1 ILE A 146     -14.130   1.179 -19.645  1.00 81.44           H
ATOM   2086 3HD1 ILE A 146     -14.472   0.416 -18.074  1.00 81.44           H
ATOM   2087  HN  ILE A 146     -11.686  -2.681 -19.530  1.00 81.44           H
ATOM   2088  N   ALA A 147     -10.656  -2.468 -22.535  1.00 80.05           N
ATOM   2089  CA  ALA A 147      -9.815  -2.413 -23.718  1.00 80.05           C
ATOM   2090  C   ALA A 147      -9.944  -3.727 -24.492  1.00 80.05           C
ATOM   2091  O   ALA A 147      -9.801  -3.748 -25.713  1.00 80.05           O
ATOM   2092  HA  ALA A 147     -10.175  -1.596 -24.344  1.00 80.05           H
ATOM   2093  CB  ALA A 147      -8.371  -2.119 -23.306  1.00 80.05           C
ATOM   2094 1HB  ALA A 147      -8.330  -1.161 -22.786  1.00 80.05           H
ATOM   2095 2HB  ALA A 147      -8.015  -2.907 -22.643  1.00 80.05           H
ATOM   2096 3HB  ALA A 147      -7.741  -2.077 -24.194  1.00 80.05           H
ATOM   2097  HN  ALA A 147     -10.164  -2.440 -21.665  1.00 80.05           H
ATOM   2098  N   ILE A 148     -10.212  -4.790 -23.749  1.00 76.25           N
ATOM   2099  CA  ILE A 148     -10.179  -6.127 -24.316  1.00 76.25           C
ATOM   2100  C   ILE A 148     -11.599  -6.550 -24.698  1.00 76.25           C
ATOM   2101  O   ILE A 148     -11.839  -6.988 -25.822  1.00 76.25           O
ATOM   2102  HA  ILE A 148      -9.576  -6.082 -25.223  1.00 76.25           H
ATOM   2103  CB  ILE A 148      -9.484  -7.098 -23.359  1.00 76.25           C
ATOM   2104  HB  ILE A 148      -9.918  -6.969 -22.367  1.00 76.25           H
ATOM   2105  CG1 ILE A 148      -7.992  -6.781 -23.243  1.00 76.25           C
ATOM   2106 1HG1 ILE A 148      -7.504  -6.956 -24.202  1.00 76.25           H
ATOM   2107 2HG1 ILE A 148      -7.858  -5.726 -23.006  1.00 76.25           H
ATOM   2108  CG2 ILE A 148      -9.731  -8.550 -23.775  1.00 76.25           C
ATOM   2109 1HG2 ILE A 148     -10.802  -8.754 -23.764  1.00 76.25           H
ATOM   2110 2HG2 ILE A 148      -9.341  -8.711 -24.780  1.00 76.25           H
ATOM   2111 3HG2 ILE A 148      -9.227  -9.218 -23.078  1.00 76.25           H
ATOM   2112  CD1 ILE A 148      -7.330  -7.640 -22.164  1.00 76.25           C
ATOM   2113 1HD1 ILE A 148      -7.805  -7.445 -21.202  1.00 76.25           H
ATOM   2114 2HD1 ILE A 148      -7.445  -8.694 -22.418  1.00 76.25           H
ATOM   2115 3HD1 ILE A 148      -6.270  -7.395 -22.103  1.00 76.25           H
ATOM   2116  HN  ILE A 148     -10.448  -4.749 -22.778  1.00 76.25           H
ATOM   2117  N   ALA A 149     -12.503  -6.404 -23.740  1.00 76.42           N
ATOM   2118  CA  ALA A 149     -13.856  -6.907 -23.906  1.00 76.42           C
ATOM   2119  C   ALA A 149     -14.634  -5.970 -24.832  1.00 76.42           C
ATOM   2120  O   ALA A 149     -15.458  -6.420 -25.626  1.00 76.42           O
ATOM   2121  HA  ALA A 149     -13.790  -7.891 -24.370  1.00 76.42           H
ATOM   2122  CB  ALA A 149     -14.519  -7.052 -22.534  1.00 76.42           C
ATOM   2123 1HB  ALA A 149     -13.944  -7.750 -21.926  1.00 76.42           H
ATOM   2124 2HB  ALA A 149     -14.550  -6.081 -22.041  1.00 76.42           H
ATOM   2125 3HB  ALA A 149     -15.534  -7.429 -22.659  1.00 76.42           H
ATOM   2126  HN  ALA A 149     -12.324  -5.954 -22.866  1.00 76.42           H
ATOM   2127  N   GLN A 150     -14.343  -4.684 -24.700  1.00 69.01           N
ATOM   2128  CA  GLN A 150     -15.076  -3.671 -25.440  1.00 69.01           C
ATOM   2129  C   GLN A 150     -14.137  -2.920 -26.386  1.00 69.01           C
ATOM   2130  O   GLN A 150     -14.190  -1.694 -26.475  1.00 69.01           O
ATOM   2131  HA  GLN A 150     -15.823  -4.217 -26.017  1.00 69.01           H
ATOM   2132  CB  GLN A 150     -15.786  -2.704 -24.490  1.00 69.01           C
ATOM   2133 1HB  GLN A 150     -15.048  -2.147 -23.914  1.00 69.01           H
ATOM   2134 2HB  GLN A 150     -16.357  -1.976 -25.066  1.00 69.01           H
ATOM   2135  CG  GLN A 150     -16.720  -3.456 -23.540  1.00 69.01           C
ATOM   2136 1HG  GLN A 150     -17.372  -4.117 -24.112  1.00 69.01           H
ATOM   2137 2HG  GLN A 150     -16.134  -4.087 -22.871  1.00 69.01           H
ATOM   2138  CD  GLN A 150     -17.567  -2.482 -22.719  1.00 69.01           C
ATOM   2139  OE1 GLN A 150     -17.477  -1.273 -22.856  1.00 69.01           O
ATOM   2140  NE2 GLN A 150     -18.393  -3.074 -21.860  1.00 69.01           N
ATOM   2141 1HE2 GLN A 150     -18.417  -4.072 -21.797  1.00 69.01           H
ATOM   2142 2HE2 GLN A 150     -18.988  -2.521 -21.277  1.00 69.01           H
ATOM   2143  HN  GLN A 150     -13.623  -4.332 -24.102  1.00 69.01           H
ATOM   2144  N   ALA A 151     -13.298  -3.686 -27.067  1.00 69.41           N
ATOM   2145  CA  ALA A 151     -12.177  -3.110 -27.790  1.00 69.41           C
ATOM   2146  C   ALA A 151     -12.695  -2.050 -28.764  1.00 69.41           C
ATOM   2147  O   ALA A 151     -12.086  -0.992 -28.917  1.00 69.41           O
ATOM   2148  HA  ALA A 151     -11.522  -2.633 -27.062  1.00 69.41           H
ATOM   2149  CB  ALA A 151     -11.400  -4.222 -28.498  1.00 69.41           C
ATOM   2150 1HB  ALA A 151     -11.029  -4.933 -27.760  1.00 69.41           H
ATOM   2151 2HB  ALA A 151     -12.059  -4.736 -29.199  1.00 69.41           H
ATOM   2152 3HB  ALA A 151     -10.560  -3.790 -29.040  1.00 69.41           H
ATOM   2153  HN  ALA A 151     -13.375  -4.681 -27.130  1.00 69.41           H
ATOM   2154  N   MET A 152     -13.814  -2.370 -29.398  1.00 59.77           N
ATOM   2155  CA  MET A 152     -14.384  -1.487 -30.401  1.00 59.77           C
ATOM   2156  C   MET A 152     -14.718  -0.119 -29.801  1.00 59.77           C
ATOM   2157  O   MET A 152     -14.272   0.910 -30.307  1.00 59.77           O
ATOM   2158  HA  MET A 152     -13.616  -1.378 -31.167  1.00 59.77           H
ATOM   2159  CB  MET A 152     -15.655  -2.118 -30.973  1.00 59.77           C
ATOM   2160 1HB  MET A 152     -16.274  -2.499 -30.160  1.00 59.77           H
ATOM   2161 2HB  MET A 152     -16.242  -1.358 -31.490  1.00 59.77           H
ATOM   2162  CG  MET A 152     -15.316  -3.254 -31.940  1.00 59.77           C
ATOM   2163 1HG  MET A 152     -14.502  -2.951 -32.598  1.00 59.77           H
ATOM   2164 2HG  MET A 152     -14.970  -4.125 -31.383  1.00 59.77           H
ATOM   2165  SD  MET A 152     -16.754  -3.682 -32.907  1.00 59.77           S
ATOM   2166  CE  MET A 152     -16.113  -5.078 -33.815  1.00 59.77           C
ATOM   2167 1HE  MET A 152     -15.257  -4.762 -34.410  1.00 59.77           H
ATOM   2168 2HE  MET A 152     -15.802  -5.855 -33.115  1.00 59.77           H
ATOM   2169 3HE  MET A 152     -16.888  -5.471 -34.473  1.00 59.77           H
ATOM   2170  HN  MET A 152     -14.327  -3.213 -29.236  1.00 59.77           H
ATOM   2171  N   ARG A 153     -15.500  -0.152 -28.732  1.00 57.54           N
ATOM   2172  CA  ARG A 153     -15.942   1.074 -28.091  1.00 57.54           C
ATOM   2173  C   ARG A 153     -14.742   1.850 -27.543  1.00 57.54           C
ATOM   2174  O   ARG A 153     -14.754   3.079 -27.515  1.00 57.54           O
ATOM   2175  HA  ARG A 153     -16.446   1.635 -28.879  1.00 57.54           H
ATOM   2176  CB  ARG A 153     -16.914   0.778 -26.947  1.00 57.54           C
ATOM   2177 1HB  ARG A 153     -16.522  -0.033 -26.333  1.00 57.54           H
ATOM   2178 2HB  ARG A 153     -17.001   1.653 -26.302  1.00 57.54           H
ATOM   2179  CG  ARG A 153     -18.294   0.396 -27.485  1.00 57.54           C
ATOM   2180 1HG  ARG A 153     -18.649   1.168 -28.168  1.00 57.54           H
ATOM   2181 2HG  ARG A 153     -18.222  -0.528 -28.059  1.00 57.54           H
ATOM   2182  CD  ARG A 153     -19.298   0.216 -26.344  1.00 57.54           C
ATOM   2183 1HD  ARG A 153     -18.998  -0.621 -25.714  1.00 57.54           H
ATOM   2184 2HD  ARG A 153     -19.305   1.104 -25.712  1.00 57.54           H
ATOM   2185  NE  ARG A 153     -20.651  -0.024 -26.893  1.00 57.54           N
ATOM   2186  HE  ARG A 153     -20.769   0.020 -27.885  1.00 57.54           H
ATOM   2187  CZ  ARG A 153     -21.728  -0.297 -26.143  1.00 57.54           C
ATOM   2188  NH1 ARG A 153     -21.628  -0.368 -24.809  1.00 57.54           N
ATOM   2189 1HH1 ARG A 153     -20.744  -0.217 -24.365  1.00 57.54           H
ATOM   2190 2HH1 ARG A 153     -22.436  -0.572 -24.257  1.00 57.54           H
ATOM   2191  NH2 ARG A 153     -22.906  -0.497 -26.749  1.00 57.54           N
ATOM   2192 1HH2 ARG A 153     -23.720  -0.702 -26.204  1.00 57.54           H
ATOM   2193 2HH2 ARG A 153     -22.973  -0.442 -27.745  1.00 57.54           H
ATOM   2194  HN  ARG A 153     -15.829  -0.994 -28.306  1.00 57.54           H
ATOM   2195  N   ALA A 154     -13.735   1.099 -27.123  1.00 63.92           N
ATOM   2196  CA  ALA A 154     -12.581   1.693 -26.469  1.00 63.92           C
ATOM   2197  C   ALA A 154     -11.814   2.550 -27.477  1.00 63.92           C
ATOM   2198  O   ALA A 154     -11.217   3.561 -27.110  1.00 63.92           O
ATOM   2199  HA  ALA A 154     -12.948   2.332 -25.665  1.00 63.92           H
ATOM   2200  CB  ALA A 154     -11.713   0.588 -25.863  1.00 63.92           C
ATOM   2201 1HB  ALA A 154     -12.296   0.027 -25.132  1.00 63.92           H
ATOM   2202 2HB  ALA A 154     -11.377  -0.084 -26.652  1.00 63.92           H
ATOM   2203 3HB  ALA A 154     -10.848   1.034 -25.372  1.00 63.92           H
ATOM   2204  HN  ALA A 154     -13.699   0.105 -27.222  1.00 63.92           H
ATOM   2205  N   HIS A 155     -11.856   2.116 -28.728  1.00 58.78           N
ATOM   2206  CA  HIS A 155     -11.077   2.761 -29.771  1.00 58.78           C
ATOM   2207  C   HIS A 155     -11.700   4.117 -30.111  1.00 58.78           C
ATOM   2208  O   HIS A 155     -10.989   5.107 -30.278  1.00 58.78           O
ATOM   2209  HA  HIS A 155     -10.079   2.922 -29.362  1.00 58.78           H
ATOM   2210  CB  HIS A 155     -10.940   1.848 -30.991  1.00 58.78           C
ATOM   2211 1HB  HIS A 155     -10.769   0.827 -30.650  1.00 58.78           H
ATOM   2212 2HB  HIS A 155     -11.881   1.848 -31.539  1.00 58.78           H
ATOM   2213  CG  HIS A 155      -9.826   2.243 -31.931  1.00 58.78           C
ATOM   2214  ND1 HIS A 155      -9.962   3.246 -32.875  1.00 58.78           N
ATOM   2215  HD1 HIS A 155     -10.782   3.796 -33.030  1.00 58.78           H
ATOM   2216  CD2 HIS A 155      -8.557   1.761 -32.062  1.00 58.78           C
ATOM   2217  HD2 HIS A 155      -8.115   0.960 -31.469  1.00 58.78           H
ATOM   2218  CE1 HIS A 155      -8.820   3.353 -33.539  1.00 58.78           C
ATOM   2219  HE1 HIS A 155      -8.612   4.054 -34.347  1.00 58.78           H
ATOM   2220  NE2 HIS A 155      -7.951   2.431 -33.034  1.00 58.78           N
ATOM   2221  HN  HIS A 155     -12.407   1.339 -29.032  1.00 58.78           H
ATOM   2222  N   THR A 156     -13.021   4.118 -30.205  1.00 65.23           N
ATOM   2223  CA  THR A 156     -13.738   5.293 -30.671  1.00 65.23           C
ATOM   2224  C   THR A 156     -13.607   6.433 -29.659  1.00 65.23           C
ATOM   2225  O   THR A 156     -13.602   7.604 -30.035  1.00 65.23           O
ATOM   2226  HA  THR A 156     -13.275   5.633 -31.597  1.00 65.23           H
ATOM   2227  CB  THR A 156     -15.187   4.886 -30.944  1.00 65.23           C
ATOM   2228  HB  THR A 156     -15.842   5.216 -30.137  1.00 65.23           H
ATOM   2229  OG1 THR A 156     -15.120   3.477 -31.145  1.00 65.23           O
ATOM   2230  HG1 THR A 156     -16.026   3.071 -31.024  1.00 65.23           H
ATOM   2231  CG2 THR A 156     -15.707   5.429 -32.276  1.00 65.23           C
ATOM   2232 1HG2 THR A 156     -15.092   5.045 -33.090  1.00 65.23           H
ATOM   2233 2HG2 THR A 156     -15.660   6.518 -32.268  1.00 65.23           H
ATOM   2234 3HG2 THR A 156     -16.740   5.111 -32.420  1.00 65.23           H
ATOM   2235  HN  THR A 156     -13.599   3.336 -29.970  1.00 65.23           H
ATOM   2236  N   TRP A 157     -13.503   6.051 -28.395  1.00 58.33           N
ATOM   2237  CA  TRP A 157     -13.639   7.008 -27.310  1.00 58.33           C
ATOM   2238  C   TRP A 157     -12.254   7.233 -26.702  1.00 58.33           C
ATOM   2239  O   TRP A 157     -12.134   7.529 -25.513  1.00 58.33           O
ATOM   2240  HA  TRP A 157     -14.017   7.939 -27.733  1.00 58.33           H
ATOM   2241  CB  TRP A 157     -14.672   6.533 -26.286  1.00 58.33           C
ATOM   2242 1HB  TRP A 157     -14.435   5.510 -25.994  1.00 58.33           H
ATOM   2243 2HB  TRP A 157     -14.589   7.147 -25.390  1.00 58.33           H
ATOM   2244  CG  TRP A 157     -16.116   6.582 -26.789  1.00 58.33           C
ATOM   2245  CD1 TRP A 157     -16.619   6.041 -27.907  1.00 58.33           C
ATOM   2246  HD1 TRP A 157     -16.035   5.472 -28.630  1.00 58.33           H
ATOM   2247  CD2 TRP A 157     -17.230   7.234 -26.143  1.00 58.33           C
ATOM   2248  NE1 TRP A 157     -17.970   6.295 -28.028  1.00 58.33           N
ATOM   2249  HE1 TRP A 157     -18.564   5.996 -28.774  1.00 58.33           H
ATOM   2250  CE2 TRP A 157     -18.353   7.043 -26.921  1.00 58.33           C
ATOM   2251  CE3 TRP A 157     -17.286   7.960 -24.940  1.00 58.33           C
ATOM   2252  HE3 TRP A 157     -16.413   8.124 -24.308  1.00 58.33           H
ATOM   2253  CZ2 TRP A 157     -19.615   7.548 -26.582  1.00 58.33           C
ATOM   2254  HZ2 TRP A 157     -20.487   7.384 -27.214  1.00 58.33           H
ATOM   2255  CZ3 TRP A 157     -18.554   8.458 -24.616  1.00 58.33           C
ATOM   2256  HZ3 TRP A 157     -18.653   9.029 -23.693  1.00 58.33           H
ATOM   2257  CH2 TRP A 157     -19.694   8.275 -25.389  1.00 58.33           C
ATOM   2258  HH2 TRP A 157     -20.647   8.695 -25.066  1.00 58.33           H
ATOM   2259  HN  TRP A 157     -13.330   5.109 -28.108  1.00 58.33           H
ATOM   2260  N   ARG A 158     -11.241   7.085 -27.544  1.00 58.77           N
ATOM   2261  CA  ARG A 158      -9.868   7.080 -27.069  1.00 58.77           C
ATOM   2262  C   ARG A 158      -9.567   8.368 -26.301  1.00 58.77           C
ATOM   2263  O   ARG A 158      -8.989   8.328 -25.216  1.00 58.77           O
ATOM   2264  HA  ARG A 158      -9.802   6.210 -26.416  1.00 58.77           H
ATOM   2265  CB  ARG A 158      -8.884   6.946 -28.233  1.00 58.77           C
ATOM   2266 1HB  ARG A 158      -9.168   6.100 -28.859  1.00 58.77           H
ATOM   2267 2HB  ARG A 158      -8.932   7.837 -28.859  1.00 58.77           H
ATOM   2268  CG  ARG A 158      -7.455   6.752 -27.723  1.00 58.77           C
ATOM   2269 1HG  ARG A 158      -7.142   7.632 -27.161  1.00 58.77           H
ATOM   2270 2HG  ARG A 158      -7.422   5.907 -27.035  1.00 58.77           H
ATOM   2271  CD  ARG A 158      -6.486   6.510 -28.883  1.00 58.77           C
ATOM   2272 1HD  ARG A 158      -6.778   5.614 -29.430  1.00 58.77           H
ATOM   2273 2HD  ARG A 158      -6.533   7.342 -29.585  1.00 58.77           H
ATOM   2274  NE  ARG A 158      -5.107   6.361 -28.368  1.00 58.77           N
ATOM   2275  HE  ARG A 158      -4.955   6.497 -27.389  1.00 58.77           H
ATOM   2276  CZ  ARG A 158      -4.049   6.055 -29.131  1.00 58.77           C
ATOM   2277  NH1 ARG A 158      -4.195   5.862 -30.449  1.00 58.77           N
ATOM   2278 1HH1 ARG A 158      -5.098   5.945 -30.870  1.00 58.77           H
ATOM   2279 2HH1 ARG A 158      -3.400   5.633 -31.012  1.00 58.77           H
ATOM   2280  NH2 ARG A 158      -2.843   5.945 -28.557  1.00 58.77           N
ATOM   2281 1HH2 ARG A 158      -2.044   5.717 -29.113  1.00 58.77           H
ATOM   2282 2HH2 ARG A 158      -2.743   6.091 -27.573  1.00 58.77           H
ATOM   2283  HN  ARG A 158     -11.348   6.971 -28.531  1.00 58.77           H
ATOM   2284  N   GLU A 159      -9.972   9.482 -26.895  1.00 64.43           N
ATOM   2285  CA  GLU A 159      -9.684  10.784 -26.318  1.00 64.43           C
ATOM   2286  C   GLU A 159     -10.476  10.979 -25.024  1.00 64.43           C
ATOM   2287  O   GLU A 159      -9.928  11.424 -24.017  1.00 64.43           O
ATOM   2288  HA  GLU A 159      -8.616  10.775 -26.101  1.00 64.43           H
ATOM   2289  CB  GLU A 159      -9.982  11.904 -27.318  1.00 64.43           C
ATOM   2290 1HB  GLU A 159     -10.969  11.753 -27.755  1.00 64.43           H
ATOM   2291 2HB  GLU A 159      -9.870  12.872 -26.829  1.00 64.43           H
ATOM   2292  CG  GLU A 159      -8.981  11.887 -28.474  1.00 64.43           C
ATOM   2293 1HG  GLU A 159      -7.966  11.821 -28.081  1.00 64.43           H
ATOM   2294 2HG  GLU A 159      -9.143  11.001 -29.088  1.00 64.43           H
ATOM   2295  CD  GLU A 159      -9.118  13.144 -29.337  1.00 64.43           C
ATOM   2296  OE1 GLU A 159      -8.155  13.431 -30.079  1.00 64.43           O
ATOM   2297  OE2 GLU A 159     -10.184  13.789 -29.234  1.00 64.43           O
ATOM   2298  HN  GLU A 159     -10.486   9.503 -27.752  1.00 64.43           H
ATOM   2299  N   LYS A 160     -11.754  10.636 -25.093  1.00 69.64           N
ATOM   2300  CA  LYS A 160     -12.632  10.786 -23.945  1.00 69.64           C
ATOM   2301  C   LYS A 160     -12.086   9.959 -22.779  1.00 69.64           C
ATOM   2302  O   LYS A 160     -12.159  10.382 -21.626  1.00 69.64           O
ATOM   2303  HA  LYS A 160     -12.618  11.838 -23.659  1.00 69.64           H
ATOM   2304  CB  LYS A 160     -14.073  10.439 -24.324  1.00 69.64           C
ATOM   2305 1HB  LYS A 160     -14.103   9.454 -24.791  1.00 69.64           H
ATOM   2306 2HB  LYS A 160     -14.686  10.382 -23.424  1.00 69.64           H
ATOM   2307  CG  LYS A 160     -14.656  11.481 -25.280  1.00 69.64           C
ATOM   2308 1HG  LYS A 160     -14.475  12.482 -24.886  1.00 69.64           H
ATOM   2309 2HG  LYS A 160     -14.148  11.421 -26.242  1.00 69.64           H
ATOM   2310  CD  LYS A 160     -16.158  11.268 -25.475  1.00 69.64           C
ATOM   2311 1HD  LYS A 160     -16.339  10.264 -25.859  1.00 69.64           H
ATOM   2312 2HD  LYS A 160     -16.667  11.338 -24.513  1.00 69.64           H
ATOM   2313  CE  LYS A 160     -16.738  12.302 -26.442  1.00 69.64           C
ATOM   2314 1HE  LYS A 160     -16.582  13.306 -26.047  1.00 69.64           H
ATOM   2315 2HE  LYS A 160     -16.213  12.251 -27.396  1.00 69.64           H
ATOM   2316  NZ  LYS A 160     -18.183  12.064 -26.651  1.00 69.64           N
ATOM   2317 1HZ  LYS A 160     -18.553  12.761 -27.287  1.00 69.64           H
ATOM   2318 2HZ  LYS A 160     -18.320  11.140 -27.046  1.00 69.64           H
ATOM   2319 3HZ  LYS A 160     -18.668  12.126 -25.762  1.00 69.64           H
ATOM   2320  HN  LYS A 160     -12.189  10.262 -25.912  1.00 69.64           H
ATOM   2321  N   ARG A 161     -11.551   8.796 -23.120  1.00 67.67           N
ATOM   2322  CA  ARG A 161     -11.023   7.891 -22.113  1.00 67.67           C
ATOM   2323  C   ARG A 161      -9.862   8.550 -21.365  1.00 67.67           C
ATOM   2324  O   ARG A 161      -9.677   8.319 -20.171  1.00 67.67           O
ATOM   2325  HA  ARG A 161     -11.862   7.699 -21.443  1.00 67.67           H
ATOM   2326  CB  ARG A 161     -10.539   6.585 -22.745  1.00 67.67           C
ATOM   2327 1HB  ARG A 161      -9.941   6.805 -23.630  1.00 67.67           H
ATOM   2328 2HB  ARG A 161      -9.890   6.057 -22.046  1.00 67.67           H
ATOM   2329  CG  ARG A 161     -11.719   5.691 -23.129  1.00 67.67           C
ATOM   2330 1HG  ARG A 161     -12.333   5.496 -22.249  1.00 67.67           H
ATOM   2331 2HG  ARG A 161     -12.351   6.207 -23.851  1.00 67.67           H
ATOM   2332  CD  ARG A 161     -11.234   4.367 -23.722  1.00 67.67           C
ATOM   2333 1HD  ARG A 161     -12.059   3.857 -24.219  1.00 67.67           H
ATOM   2334 2HD  ARG A 161     -10.473   4.555 -24.479  1.00 67.67           H
ATOM   2335  NE  ARG A 161     -10.680   3.506 -22.653  1.00 67.67           N
ATOM   2336  HE  ARG A 161     -10.813   3.793 -21.704  1.00 67.67           H
ATOM   2337  CZ  ARG A 161     -10.011   2.366 -22.876  1.00 67.67           C
ATOM   2338  NH1 ARG A 161      -9.803   1.934 -24.128  1.00 67.67           N
ATOM   2339 1HH1 ARG A 161     -10.148   2.463 -24.903  1.00 67.67           H
ATOM   2340 2HH1 ARG A 161      -9.303   1.083 -24.286  1.00 67.67           H
ATOM   2341  NH2 ARG A 161      -9.553   1.666 -21.830  1.00 67.67           N
ATOM   2342 1HH2 ARG A 161      -9.052   0.813 -21.980  1.00 67.67           H
ATOM   2343 2HH2 ARG A 161      -9.713   1.995 -20.899  1.00 67.67           H
ATOM   2344  HN  ARG A 161     -11.476   8.469 -24.062  1.00 67.67           H
ATOM   2345  N   LEU A 162      -9.109   9.356 -22.099  1.00 78.46           N
ATOM   2346  CA  LEU A 162      -7.964  10.040 -21.523  1.00 78.46           C
ATOM   2347  C   LEU A 162      -8.452  11.099 -20.532  1.00 78.46           C
ATOM   2348  O   LEU A 162      -7.839  11.306 -19.487  1.00 78.46           O
ATOM   2349  HA  LEU A 162      -7.381   9.299 -20.976  1.00 78.46           H
ATOM   2350  CB  LEU A 162      -7.063  10.599 -22.626  1.00 78.46           C
ATOM   2351 1HB  LEU A 162      -6.826   9.792 -23.319  1.00 78.46           H
ATOM   2352 2HB  LEU A 162      -7.628  11.344 -23.187  1.00 78.46           H
ATOM   2353  CG  LEU A 162      -5.752  11.237 -22.163  1.00 78.46           C
ATOM   2354  HG  LEU A 162      -5.984  11.979 -21.399  1.00 78.46           H
ATOM   2355  CD1 LEU A 162      -4.834  10.197 -21.518  1.00 78.46           C
ATOM   2356 1HD1 LEU A 162      -5.333   9.757 -20.655  1.00 78.46           H
ATOM   2357 2HD1 LEU A 162      -4.605   9.415 -22.243  1.00 78.46           H
ATOM   2358 3HD1 LEU A 162      -3.909  10.677 -21.198  1.00 78.46           H
ATOM   2359  CD2 LEU A 162      -5.064  11.974 -23.314  1.00 78.46           C
ATOM   2360 1HD2 LEU A 162      -4.846  11.270 -24.117  1.00 78.46           H
ATOM   2361 2HD2 LEU A 162      -5.722  12.759 -23.688  1.00 78.46           H
ATOM   2362 3HD2 LEU A 162      -4.134  12.418 -22.957  1.00 78.46           H
ATOM   2363  HN  LEU A 162      -9.271   9.545 -23.067  1.00 78.46           H
ATOM   2364  N   LEU A 163      -9.552  11.742 -20.897  1.00 81.17           N
ATOM   2365  CA  LEU A 163     -10.148  12.752 -20.039  1.00 81.17           C
ATOM   2366  C   LEU A 163     -10.650  12.091 -18.754  1.00 81.17           C
ATOM   2367  O   LEU A 163     -10.356  12.559 -17.655  1.00 81.17           O
ATOM   2368  HA  LEU A 163      -9.364  13.462 -19.778  1.00 81.17           H
ATOM   2369  CB  LEU A 163     -11.229  13.527 -20.795  1.00 81.17           C
ATOM   2370 1HB  LEU A 163     -10.790  13.923 -21.711  1.00 81.17           H
ATOM   2371 2HB  LEU A 163     -12.010  12.827 -21.092  1.00 81.17           H
ATOM   2372  CG  LEU A 163     -11.881  14.683 -20.034  1.00 81.17           C
ATOM   2373  HG  LEU A 163     -12.267  14.297 -19.091  1.00 81.17           H
ATOM   2374  CD1 LEU A 163     -10.853  15.764 -19.693  1.00 81.17           C
ATOM   2375 1HD1 LEU A 163     -10.067  15.336 -19.071  1.00 81.17           H
ATOM   2376 2HD1 LEU A 163     -10.416  16.153 -20.613  1.00 81.17           H
ATOM   2377 3HD1 LEU A 163     -11.343  16.574 -19.153  1.00 81.17           H
ATOM   2378  CD2 LEU A 163     -13.071  15.249 -20.811  1.00 81.17           C
ATOM   2379 1HD2 LEU A 163     -12.732  15.615 -21.780  1.00 81.17           H
ATOM   2380 2HD2 LEU A 163     -13.814  14.465 -20.959  1.00 81.17           H
ATOM   2381 3HD2 LEU A 163     -13.516  16.069 -20.248  1.00 81.17           H
ATOM   2382  HN  LEU A 163     -10.033  11.582 -21.759  1.00 81.17           H
ATOM   2383  N   TYR A 164     -11.400  11.013 -18.934  1.00 75.07           N
ATOM   2384  CA  TYR A 164     -11.962  10.294 -17.803  1.00 75.07           C
ATOM   2385  C   TYR A 164     -10.856   9.758 -16.891  1.00 75.07           C
ATOM   2386  O   TYR A 164     -11.030   9.687 -15.676  1.00 75.07           O
ATOM   2387  HA  TYR A 164     -12.584  10.989 -17.238  1.00 75.07           H
ATOM   2388  CB  TYR A 164     -12.735   9.115 -18.396  1.00 75.07           C
ATOM   2389 1HB  TYR A 164     -12.094   8.593 -19.106  1.00 75.07           H
ATOM   2390 2HB  TYR A 164     -12.967   8.409 -17.598  1.00 75.07           H
ATOM   2391  CG  TYR A 164     -14.034   9.512 -19.099  1.00 75.07           C
ATOM   2392  CD1 TYR A 164     -14.892  10.415 -18.505  1.00 75.07           C
ATOM   2393  HD1 TYR A 164     -14.645  10.844 -17.534  1.00 75.07           H
ATOM   2394  CD2 TYR A 164     -14.347   8.969 -20.329  1.00 75.07           C
ATOM   2395  HD2 TYR A 164     -13.669   8.256 -20.798  1.00 75.07           H
ATOM   2396  CE1 TYR A 164     -16.115  10.789 -19.168  1.00 75.07           C
ATOM   2397  HE1 TYR A 164     -16.801  11.501 -18.710  1.00 75.07           H
ATOM   2398  CE2 TYR A 164     -15.569   9.343 -20.991  1.00 75.07           C
ATOM   2399  HE2 TYR A 164     -15.829   8.921 -21.962  1.00 75.07           H
ATOM   2400  CZ  TYR A 164     -16.393  10.235 -20.378  1.00 75.07           C
ATOM   2401  OH  TYR A 164     -17.547  10.589 -21.004  1.00 75.07           O
ATOM   2402  HH  TYR A 164     -18.067  11.222 -20.431  1.00 75.07           H
ATOM   2403  HN  TYR A 164     -11.625  10.632 -19.831  1.00 75.07           H
ATOM   2404  N   SER A 165      -9.745   9.394 -17.513  1.00 85.71           N
ATOM   2405  CA  SER A 165      -8.615   8.856 -16.774  1.00 85.71           C
ATOM   2406  C   SER A 165      -8.088   9.901 -15.790  1.00 85.71           C
ATOM   2407  O   SER A 165      -7.666   9.562 -14.685  1.00 85.71           O
ATOM   2408  HA  SER A 165      -9.007   7.990 -16.239  1.00 85.71           H
ATOM   2409  CB  SER A 165      -7.500   8.408 -17.721  1.00 85.71           C
ATOM   2410 1HB  SER A 165      -6.788   7.790 -17.175  1.00 85.71           H
ATOM   2411 2HB  SER A 165      -7.923   7.785 -18.510  1.00 85.71           H
ATOM   2412  OG  SER A 165      -6.818   9.515 -18.304  1.00 85.71           O
ATOM   2413  HG  SER A 165      -7.475  10.220 -18.569  1.00 85.71           H
ATOM   2414  HN  SER A 165      -9.609   9.462 -18.502  1.00 85.71           H
ATOM   2415  N   LYS A 166      -8.129  11.152 -16.226  1.00 82.57           N
ATOM   2416  CA  LYS A 166      -7.689  12.252 -15.385  1.00 82.57           C
ATOM   2417  C   LYS A 166      -8.649  12.400 -14.202  1.00 82.57           C
ATOM   2418  O   LYS A 166      -8.215  12.515 -13.057  1.00 82.57           O
ATOM   2419  HA  LYS A 166      -6.703  11.995 -14.999  1.00 82.57           H
ATOM   2420  CB  LYS A 166      -7.533  13.530 -16.213  1.00 82.57           C
ATOM   2421 1HB  LYS A 166      -8.448  13.718 -16.775  1.00 82.57           H
ATOM   2422 2HB  LYS A 166      -7.387  14.382 -15.549  1.00 82.57           H
ATOM   2423  CG  LYS A 166      -6.350  13.418 -17.176  1.00 82.57           C
ATOM   2424 1HG  LYS A 166      -5.438  13.212 -16.615  1.00 82.57           H
ATOM   2425 2HG  LYS A 166      -6.505  12.576 -17.852  1.00 82.57           H
ATOM   2426  CD  LYS A 166      -6.178  14.704 -17.986  1.00 82.57           C
ATOM   2427 1HD  LYS A 166      -7.080  14.896 -18.567  1.00 82.57           H
ATOM   2428 2HD  LYS A 166      -6.049  15.549 -17.309  1.00 82.57           H
ATOM   2429  CE  LYS A 166      -4.972  14.606 -18.923  1.00 82.57           C
ATOM   2430 1HE  LYS A 166      -4.079  14.353 -18.351  1.00 82.57           H
ATOM   2431 2HE  LYS A 166      -5.128  13.802 -19.642  1.00 82.57           H
ATOM   2432  NZ  LYS A 166      -4.765  15.885 -19.637  1.00 82.57           N
ATOM   2433 1HZ  LYS A 166      -3.971  15.799 -20.262  1.00 82.57           H
ATOM   2434 2HZ  LYS A 166      -5.595  16.110 -20.174  1.00 82.57           H
ATOM   2435 3HZ  LYS A 166      -4.587  16.623 -18.965  1.00 82.57           H
ATOM   2436  HN  LYS A 166      -8.454  11.417 -17.133  1.00 82.57           H
ATOM   2437  N   MET A 167      -9.935  12.391 -14.520  1.00 84.62           N
ATOM   2438  CA  MET A 167     -10.958  12.562 -13.503  1.00 84.62           C
ATOM   2439  C   MET A 167     -10.883  11.449 -12.457  1.00 84.62           C
ATOM   2440  O   MET A 167     -10.954  11.713 -11.257  1.00 84.62           O
ATOM   2441  HA  MET A 167     -10.749  13.524 -13.035  1.00 84.62           H
ATOM   2442  CB  MET A 167     -12.339  12.553 -14.161  1.00 84.62           C
ATOM   2443 1HB  MET A 167     -12.445  11.661 -14.780  1.00 84.62           H
ATOM   2444 2HB  MET A 167     -13.112  12.501 -13.394  1.00 84.62           H
ATOM   2445  CG  MET A 167     -12.547  13.803 -15.018  1.00 84.62           C
ATOM   2446 1HG  MET A 167     -12.471  14.696 -14.398  1.00 84.62           H
ATOM   2447 2HG  MET A 167     -11.764  13.871 -15.773  1.00 84.62           H
ATOM   2448  SD  MET A 167     -14.148  13.744 -15.806  1.00 84.62           S
ATOM   2449  CE  MET A 167     -14.188  15.367 -16.548  1.00 84.62           C
ATOM   2450 1HE  MET A 167     -14.106  16.125 -15.769  1.00 84.62           H
ATOM   2451 2HE  MET A 167     -13.356  15.469 -17.244  1.00 84.62           H
ATOM   2452 3HE  MET A 167     -15.128  15.498 -17.084  1.00 84.62           H
ATOM   2453  HN  MET A 167     -10.280  12.270 -15.451  1.00 84.62           H
ATOM   2454  N   VAL A 168     -10.741  10.227 -12.949  1.00 91.93           N
ATOM   2455  CA  VAL A 168     -10.708   9.067 -12.074  1.00 91.93           C
ATOM   2456  C   VAL A 168      -9.514   9.185 -11.124  1.00 91.93           C
ATOM   2457  O   VAL A 168      -9.635   8.901  -9.933  1.00 91.93           O
ATOM   2458  HA  VAL A 168     -11.626   9.071 -11.487  1.00 91.93           H
ATOM   2459  CB  VAL A 168     -10.684   7.784 -12.907  1.00 91.93           C
ATOM   2460  HB  VAL A 168      -9.868   7.866 -13.626  1.00 91.93           H
ATOM   2461  CG1 VAL A 168     -10.412   6.563 -12.026  1.00 91.93           C
ATOM   2462 1HG1 VAL A 168      -9.447   6.678 -11.533  1.00 91.93           H
ATOM   2463 2HG1 VAL A 168     -11.196   6.477 -11.273  1.00 91.93           H
ATOM   2464 3HG1 VAL A 168     -10.401   5.665 -12.643  1.00 91.93           H
ATOM   2465  CG2 VAL A 168     -11.986   7.615 -13.692  1.00 91.93           C
ATOM   2466 1HG2 VAL A 168     -12.825   7.565 -12.997  1.00 91.93           H
ATOM   2467 2HG2 VAL A 168     -12.120   8.465 -14.362  1.00 91.93           H
ATOM   2468 3HG2 VAL A 168     -11.943   6.696 -14.275  1.00 91.93           H
ATOM   2469  HN  VAL A 168     -10.650  10.024 -13.924  1.00 91.93           H
ATOM   2470  N   CYS A 169      -8.390   9.604 -11.685  1.00 92.99           N
ATOM   2471  CA  CYS A 169      -7.176   9.762 -10.903  1.00 92.99           C
ATOM   2472  C   CYS A 169      -7.453  10.769  -9.784  1.00 92.99           C
ATOM   2473  O   CYS A 169      -7.111  10.527  -8.628  1.00 92.99           O
ATOM   2474  HA  CYS A 169      -6.940   8.781 -10.491  1.00 92.99           H
ATOM   2475  CB  CYS A 169      -5.993  10.188 -11.774  1.00 92.99           C
ATOM   2476 1HB  CYS A 169      -6.282  11.024 -12.411  1.00 92.99           H
ATOM   2477 2HB  CYS A 169      -5.174  10.536 -11.144  1.00 92.99           H
ATOM   2478  SG  CYS A 169      -5.435   8.782 -12.804  1.00 92.99           S
ATOM   2479  HG  CYS A 169      -6.399   8.886 -13.715  1.00 92.99           H
ATOM   2480  HN  CYS A 169      -8.301   9.834 -12.654  1.00 92.99           H
ATOM   2481  N   PHE A 170      -8.069  11.877 -10.168  1.00 92.92           N
ATOM   2482  CA  PHE A 170      -8.364  12.937  -9.219  1.00 92.92           C
ATOM   2483  C   PHE A 170      -9.269  12.429  -8.095  1.00 92.92           C
ATOM   2484  O   PHE A 170      -9.017  12.698  -6.921  1.00 92.92           O
ATOM   2485  HA  PHE A 170      -7.415  13.267  -8.798  1.00 92.92           H
ATOM   2486  CB  PHE A 170      -9.096  14.037  -9.990  1.00 92.92           C
ATOM   2487 1HB  PHE A 170      -8.470  14.363 -10.820  1.00 92.92           H
ATOM   2488 2HB  PHE A 170     -10.006  13.620 -10.421  1.00 92.92           H
ATOM   2489  CG  PHE A 170      -9.464  15.254  -9.139  1.00 92.92           C
ATOM   2490  CD1 PHE A 170     -10.742  15.419  -8.704  1.00 92.92           C
ATOM   2491  HD1 PHE A 170     -11.505  14.683  -8.962  1.00 92.92           H
ATOM   2492  CD2 PHE A 170      -8.513  16.171  -8.817  1.00 92.92           C
ATOM   2493  HD2 PHE A 170      -7.489  16.039  -9.166  1.00 92.92           H
ATOM   2494  CE1 PHE A 170     -11.083  16.548  -7.914  1.00 92.92           C
ATOM   2495  HE1 PHE A 170     -12.108  16.680  -7.566  1.00 92.92           H
ATOM   2496  CE2 PHE A 170      -8.854  17.301  -8.027  1.00 92.92           C
ATOM   2497  HE2 PHE A 170      -8.092  18.036  -7.769  1.00 92.92           H
ATOM   2498  CZ  PHE A 170     -10.132  17.465  -7.592  1.00 92.92           C
ATOM   2499  HZ  PHE A 170     -10.394  18.332  -6.986  1.00 92.92           H
ATOM   2500  HN  PHE A 170      -8.365  12.056 -11.107  1.00 92.92           H
ATOM   2501  N   THR A 171     -10.305  11.705  -8.493  1.00 92.85           N
ATOM   2502  CA  THR A 171     -11.260  11.175  -7.535  1.00 92.85           C
ATOM   2503  C   THR A 171     -10.557  10.256  -6.534  1.00 92.85           C
ATOM   2504  O   THR A 171     -10.881  10.260  -5.348  1.00 92.85           O
ATOM   2505  HA  THR A 171     -11.676  12.007  -6.967  1.00 92.85           H
ATOM   2506  CB  THR A 171     -12.377  10.481  -8.316  1.00 92.85           C
ATOM   2507  HB  THR A 171     -12.009   9.578  -8.804  1.00 92.85           H
ATOM   2508  OG1 THR A 171     -12.872  11.493  -9.188  1.00 92.85           O
ATOM   2509  HG1 THR A 171     -12.403  11.444 -10.070  1.00 92.85           H
ATOM   2510  CG2 THR A 171     -13.578  10.130  -7.434  1.00 92.85           C
ATOM   2511 1HG2 THR A 171     -13.988  11.041  -7.000  1.00 92.85           H
ATOM   2512 2HG2 THR A 171     -13.259   9.459  -6.637  1.00 92.85           H
ATOM   2513 3HG2 THR A 171     -14.341   9.640  -8.038  1.00 92.85           H
ATOM   2514  HN  THR A 171     -10.496  11.481  -9.448  1.00 92.85           H
ATOM   2515  N   ILE A 172      -9.607   9.489  -7.050  1.00 93.21           N
ATOM   2516  CA  ILE A 172      -8.878   8.542  -6.222  1.00 93.21           C
ATOM   2517  C   ILE A 172      -8.094   9.305  -5.153  1.00 93.21           C
ATOM   2518  O   ILE A 172      -8.112   8.932  -3.981  1.00 93.21           O
ATOM   2519  HA  ILE A 172      -9.613   7.909  -5.725  1.00 93.21           H
ATOM   2520  CB  ILE A 172      -8.008   7.631  -7.090  1.00 93.21           C
ATOM   2521  HB  ILE A 172      -7.503   8.248  -7.834  1.00 93.21           H
ATOM   2522  CG1 ILE A 172      -8.865   6.617  -7.851  1.00 93.21           C
ATOM   2523 1HG1 ILE A 172      -9.269   5.882  -7.155  1.00 93.21           H
ATOM   2524 2HG1 ILE A 172      -9.715   7.124  -8.308  1.00 93.21           H
ATOM   2525  CG2 ILE A 172      -6.922   6.951  -6.255  1.00 93.21           C
ATOM   2526 1HG2 ILE A 172      -6.286   7.710  -5.798  1.00 93.21           H
ATOM   2527 2HG2 ILE A 172      -7.388   6.350  -5.474  1.00 93.21           H
ATOM   2528 3HG2 ILE A 172      -6.318   6.309  -6.896  1.00 93.21           H
ATOM   2529  CD1 ILE A 172      -8.046   5.908  -8.932  1.00 93.21           C
ATOM   2530 1HD1 ILE A 172      -7.665   6.644  -9.639  1.00 93.21           H
ATOM   2531 2HD1 ILE A 172      -7.211   5.382  -8.468  1.00 93.21           H
ATOM   2532 3HD1 ILE A 172      -8.680   5.193  -9.457  1.00 93.21           H
ATOM   2533  HN  ILE A 172      -9.334   9.507  -8.011  1.00 93.21           H
ATOM   2534  N   TRP A 173      -7.423  10.358  -5.595  1.00 90.90           N
ATOM   2535  CA  TRP A 173      -6.556  11.119  -4.711  1.00 90.90           C
ATOM   2536  C   TRP A 173      -7.425  11.739  -3.615  1.00 90.90           C
ATOM   2537  O   TRP A 173      -7.060  11.717  -2.441  1.00 90.90           O
ATOM   2538  HA  TRP A 173      -5.839  10.426  -4.270  1.00 90.90           H
ATOM   2539  CB  TRP A 173      -5.749  12.157  -5.493  1.00 90.90           C
ATOM   2540 1HB  TRP A 173      -6.405  12.641  -6.217  1.00 90.90           H
ATOM   2541 2HB  TRP A 173      -5.407  12.930  -4.805  1.00 90.90           H
ATOM   2542  CG  TRP A 173      -4.540  11.578  -6.230  1.00 90.90           C
ATOM   2543  CD1 TRP A 173      -4.374  11.426  -7.551  1.00 90.90           C
ATOM   2544  HD1 TRP A 173      -5.115  11.708  -8.299  1.00 90.90           H
ATOM   2545  CD2 TRP A 173      -3.326  11.079  -5.631  1.00 90.90           C
ATOM   2546  NE1 TRP A 173      -3.147  10.867  -7.846  1.00 90.90           N
ATOM   2547  HE1 TRP A 173      -2.796  10.657  -8.759  1.00 90.90           H
ATOM   2548  CE2 TRP A 173      -2.490  10.649  -6.641  1.00 90.90           C
ATOM   2549  CE3 TRP A 173      -2.947  10.993  -4.280  1.00 90.90           C
ATOM   2550  HE3 TRP A 173      -3.589  11.325  -3.464  1.00 90.90           H
ATOM   2551  CZ2 TRP A 173      -1.222  10.103  -6.407  1.00 90.90           C
ATOM   2552  HZ2 TRP A 173      -0.580   9.770  -7.222  1.00 90.90           H
ATOM   2553  CZ3 TRP A 173      -1.677  10.445  -4.062  1.00 90.90           C
ATOM   2554  HZ3 TRP A 173      -1.334  10.355  -3.031  1.00 90.90           H
ATOM   2555  CH2 TRP A 173      -0.823  10.007  -5.068  1.00 90.90           C
ATOM   2556  HH2 TRP A 173       0.152   9.592  -4.816  1.00 90.90           H
ATOM   2557  HN  TRP A 173      -7.464  10.693  -6.536  1.00 90.90           H
ATOM   2558  N   VAL A 174      -8.559  12.278  -4.038  1.00 95.11           N
ATOM   2559  CA  VAL A 174      -9.470  12.929  -3.111  1.00 95.11           C
ATOM   2560  C   VAL A 174      -9.960  11.907  -2.083  1.00 95.11           C
ATOM   2561  O   VAL A 174      -9.982  12.188  -0.886  1.00 95.11           O
ATOM   2562  HA  VAL A 174      -8.911  13.708  -2.593  1.00 95.11           H
ATOM   2563  CB  VAL A 174     -10.611  13.597  -3.881  1.00 95.11           C
ATOM   2564  HB  VAL A 174     -11.065  12.845  -4.527  1.00 95.11           H
ATOM   2565  CG1 VAL A 174     -11.690  14.109  -2.926  1.00 95.11           C
ATOM   2566 1HG1 VAL A 174     -12.096  13.274  -2.354  1.00 95.11           H
ATOM   2567 2HG1 VAL A 174     -11.255  14.839  -2.243  1.00 95.11           H
ATOM   2568 3HG1 VAL A 174     -12.489  14.579  -3.499  1.00 95.11           H
ATOM   2569  CG2 VAL A 174     -10.085  14.725  -4.771  1.00 95.11           C
ATOM   2570 1HG2 VAL A 174      -9.594  15.476  -4.153  1.00 95.11           H
ATOM   2571 2HG2 VAL A 174      -9.371  14.320  -5.487  1.00 95.11           H
ATOM   2572 3HG2 VAL A 174     -10.917  15.182  -5.307  1.00 95.11           H
ATOM   2573  HN  VAL A 174      -8.858  12.276  -4.992  1.00 95.11           H
ATOM   2574  N   LEU A 175     -10.340  10.743  -2.588  1.00 89.67           N
ATOM   2575  CA  LEU A 175     -10.898   9.705  -1.737  1.00 89.67           C
ATOM   2576  C   LEU A 175      -9.845   9.267  -0.717  1.00 89.67           C
ATOM   2577  O   LEU A 175     -10.140   9.140   0.470  1.00 89.67           O
ATOM   2578  HA  LEU A 175     -11.739  10.141  -1.199  1.00 89.67           H
ATOM   2579  CB  LEU A 175     -11.448   8.556  -2.585  1.00 89.67           C
ATOM   2580 1HB  LEU A 175     -12.200   8.959  -3.263  1.00 89.67           H
ATOM   2581 2HB  LEU A 175     -10.638   8.167  -3.202  1.00 89.67           H
ATOM   2582  CG  LEU A 175     -12.069   7.390  -1.813  1.00 89.67           C
ATOM   2583  HG  LEU A 175     -11.329   7.018  -1.103  1.00 89.67           H
ATOM   2584  CD1 LEU A 175     -13.280   7.854  -1.001  1.00 89.67           C
ATOM   2585 1HD1 LEU A 175     -12.969   8.619  -0.289  1.00 89.67           H
ATOM   2586 2HD1 LEU A 175     -14.031   8.267  -1.674  1.00 89.67           H
ATOM   2587 3HD1 LEU A 175     -13.702   7.006  -0.462  1.00 89.67           H
ATOM   2588  CD2 LEU A 175     -12.416   6.234  -2.752  1.00 89.67           C
ATOM   2589 1HD2 LEU A 175     -13.130   6.576  -3.501  1.00 89.67           H
ATOM   2590 2HD2 LEU A 175     -11.511   5.882  -3.246  1.00 89.67           H
ATOM   2591 3HD2 LEU A 175     -12.856   5.419  -2.177  1.00 89.67           H
ATOM   2592  HN  LEU A 175     -10.272  10.504  -3.557  1.00 89.67           H
ATOM   2593  N   ALA A 176      -8.637   9.048  -1.217  1.00 94.58           N
ATOM   2594  CA  ALA A 176      -7.558   8.557  -0.378  1.00 94.58           C
ATOM   2595  C   ALA A 176      -7.270   9.577   0.725  1.00 94.58           C
ATOM   2596  O   ALA A 176      -7.011   9.204   1.868  1.00 94.58           O
ATOM   2597  HA  ALA A 176      -7.890   7.625   0.078  1.00 94.58           H
ATOM   2598  CB  ALA A 176      -6.329   8.271  -1.243  1.00 94.58           C
ATOM   2599 1HB  ALA A 176      -6.578   7.519  -1.992  1.00 94.58           H
ATOM   2600 2HB  ALA A 176      -6.013   9.188  -1.741  1.00 94.58           H
ATOM   2601 3HB  ALA A 176      -5.519   7.902  -0.614  1.00 94.58           H
ATOM   2602  HN  ALA A 176      -8.393   9.201  -2.175  1.00 94.58           H
ATOM   2603  N   ALA A 177      -7.325  10.845   0.343  1.00 94.57           N
ATOM   2604  CA  ALA A 177      -7.047  11.921   1.279  1.00 94.57           C
ATOM   2605  C   ALA A 177      -8.069  11.878   2.417  1.00 94.57           C
ATOM   2606  O   ALA A 177      -7.706  11.986   3.587  1.00 94.57           O
ATOM   2607  HA  ALA A 177      -6.051  11.754   1.691  1.00 94.57           H
ATOM   2608  CB  ALA A 177      -7.056  13.258   0.537  1.00 94.57           C
ATOM   2609 1HB  ALA A 177      -6.292  13.248  -0.241  1.00 94.57           H
ATOM   2610 2HB  ALA A 177      -8.034  13.416   0.083  1.00 94.57           H
ATOM   2611 3HB  ALA A 177      -6.847  14.065   1.240  1.00 94.57           H
ATOM   2612  HN  ALA A 177      -7.553  11.140  -0.584  1.00 94.57           H
ATOM   2613  N   ALA A 178      -9.328  11.720   2.033  1.00 94.77           N
ATOM   2614  CA  ALA A 178     -10.412  11.729   3.000  1.00 94.77           C
ATOM   2615  C   ALA A 178     -10.236  10.558   3.968  1.00 94.77           C
ATOM   2616  O   ALA A 178     -10.533  10.679   5.156  1.00 94.77           O
ATOM   2617  HA  ALA A 178     -10.350  12.663   3.559  1.00 94.77           H
ATOM   2618  CB  ALA A 178     -11.753  11.682   2.265  1.00 94.77           C
ATOM   2619 1HB  ALA A 178     -11.840  12.551   1.613  1.00 94.77           H
ATOM   2620 2HB  ALA A 178     -11.807  10.772   1.667  1.00 94.77           H
ATOM   2621 3HB  ALA A 178     -12.566  11.689   2.991  1.00 94.77           H
ATOM   2622  HN  ALA A 178      -9.610  11.587   1.083  1.00 94.77           H
ATOM   2623  N   LEU A 179      -9.754   9.449   3.424  1.00 91.79           N
ATOM   2624  CA  LEU A 179      -9.601   8.236   4.209  1.00 91.79           C
ATOM   2625  C   LEU A 179      -8.422   8.402   5.171  1.00 91.79           C
ATOM   2626  O   LEU A 179      -8.181   7.542   6.017  1.00 91.79           O
ATOM   2627  HA  LEU A 179     -10.510   8.110   4.797  1.00 91.79           H
ATOM   2628  CB  LEU A 179      -9.480   7.017   3.293  1.00 91.79           C
ATOM   2629 1HB  LEU A 179      -8.691   7.210   2.566  1.00 91.79           H
ATOM   2630 2HB  LEU A 179      -9.159   6.166   3.894  1.00 91.79           H
ATOM   2631  CG  LEU A 179     -10.748   6.620   2.534  1.00 91.79           C
ATOM   2632  HG  LEU A 179     -11.136   7.505   2.030  1.00 91.79           H
ATOM   2633  CD1 LEU A 179     -10.438   5.584   1.452  1.00 91.79           C
ATOM   2634 1HD1 LEU A 179      -9.722   6.001   0.744  1.00 91.79           H
ATOM   2635 2HD1 LEU A 179     -10.013   4.692   1.914  1.00 91.79           H
ATOM   2636 3HD1 LEU A 179     -11.356   5.319   0.928  1.00 91.79           H
ATOM   2637  CD2 LEU A 179     -11.834   6.136   3.497  1.00 91.79           C
ATOM   2638 1HD2 LEU A 179     -11.471   5.269   4.048  1.00 91.79           H
ATOM   2639 2HD2 LEU A 179     -12.081   6.934   4.197  1.00 91.79           H
ATOM   2640 3HD2 LEU A 179     -12.724   5.861   2.931  1.00 91.79           H
ATOM   2641  HN  LEU A 179      -9.473   9.372   2.468  1.00 91.79           H
ATOM   2642  N   CYS A 180      -7.719   9.513   5.009  1.00 91.14           N
ATOM   2643  CA  CYS A 180      -6.537   9.775   5.812  1.00 91.14           C
ATOM   2644  C   CYS A 180      -6.925  10.737   6.937  1.00 91.14           C
ATOM   2645  O   CYS A 180      -6.084  11.118   7.750  1.00 91.14           O
ATOM   2646  HA  CYS A 180      -6.215   8.816   6.217  1.00 91.14           H
ATOM   2647  CB  CYS A 180      -5.387  10.322   4.965  1.00 91.14           C
ATOM   2648 1HB  CYS A 180      -5.692  11.248   4.477  1.00 91.14           H
ATOM   2649 2HB  CYS A 180      -4.537  10.563   5.603  1.00 91.14           H
ATOM   2650  SG  CYS A 180      -4.893   9.087   3.708  1.00 91.14           S
ATOM   2651  HG  CYS A 180      -6.060   9.065   3.069  1.00 91.14           H
ATOM   2652  HN  CYS A 180      -7.945  10.226   4.344  1.00 91.14           H
ATOM   2653  N   ILE A 181      -8.198  11.102   6.948  1.00 91.07           N
ATOM   2654  CA  ILE A 181      -8.698  12.046   7.933  1.00 91.07           C
ATOM   2655  C   ILE A 181      -8.399  11.516   9.338  1.00 91.07           C
ATOM   2656  O   ILE A 181      -7.892  12.248  10.186  1.00 91.07           O
ATOM   2657  HA  ILE A 181      -8.156  12.981   7.794  1.00 91.07           H
ATOM   2658  CB  ILE A 181     -10.180  12.341   7.690  1.00 91.07           C
ATOM   2659  HB  ILE A 181     -10.696  11.393   7.539  1.00 91.07           H
ATOM   2660  CG1 ILE A 181     -10.372  13.167   6.417  1.00 91.07           C
ATOM   2661 1HG1 ILE A 181      -9.941  14.159   6.554  1.00 91.07           H
ATOM   2662 2HG1 ILE A 181      -9.837  12.699   5.591  1.00 91.07           H
ATOM   2663  CG2 ILE A 181     -10.813  13.012   8.910  1.00 91.07           C
ATOM   2664 1HG2 ILE A 181     -10.725  12.353   9.774  1.00 91.07           H
ATOM   2665 2HG2 ILE A 181     -10.299  13.951   9.116  1.00 91.07           H
ATOM   2666 3HG2 ILE A 181     -11.866  13.211   8.710  1.00 91.07           H
ATOM   2667  CD1 ILE A 181     -11.855  13.294   6.064  1.00 91.07           C
ATOM   2668 1HD1 ILE A 181     -12.277  12.302   5.903  1.00 91.07           H
ATOM   2669 2HD1 ILE A 181     -12.382  13.785   6.882  1.00 91.07           H
ATOM   2670 3HD1 ILE A 181     -11.963  13.886   5.155  1.00 91.07           H
ATOM   2671  HN  ILE A 181      -8.882  10.765   6.301  1.00 91.07           H
ATOM   2672  N   PRO A 182      -8.707  10.241   9.608  1.00 92.51           N
ATOM   2673  CA  PRO A 182      -8.485   9.677  10.941  1.00 92.51           C
ATOM   2674  C   PRO A 182      -7.059   9.885  11.425  1.00 92.51           C
ATOM   2675  O   PRO A 182      -6.838  10.236  12.583  1.00 92.51           O
ATOM   2676  HA  PRO A 182      -9.112  10.187  11.673  1.00 92.51           H
ATOM   2677  CB  PRO A 182      -8.815   8.193  10.767  1.00 92.51           C
ATOM   2678 1HB  PRO A 182      -7.927   7.611  10.517  1.00 92.51           H
ATOM   2679 2HB  PRO A 182      -9.229   7.764  11.679  1.00 92.51           H
ATOM   2680  CG  PRO A 182      -9.830   8.188   9.630  1.00 92.51           C
ATOM   2681 1HG  PRO A 182      -9.898   7.210   9.154  1.00 92.51           H
ATOM   2682 2HG  PRO A 182     -10.833   8.428   9.982  1.00 92.51           H
ATOM   2683  CD  PRO A 182      -9.286   9.247   8.685  1.00 92.51           C
ATOM   2684 1HD  PRO A 182      -8.533   8.840   8.011  1.00 92.51           H
ATOM   2685 2HD  PRO A 182     -10.071   9.673   8.061  1.00 92.51           H
ATOM   2686  N   GLU A 183      -6.121   9.661  10.517  1.00 89.53           N
ATOM   2687  CA  GLU A 183      -4.712   9.736  10.862  1.00 89.53           C
ATOM   2688  C   GLU A 183      -4.344  11.160  11.285  1.00 89.53           C
ATOM   2689  O   GLU A 183      -3.581  11.353  12.230  1.00 89.53           O
ATOM   2690  HA  GLU A 183      -4.583   9.056  11.703  1.00 89.53           H
ATOM   2691  CB  GLU A 183      -3.837   9.267   9.698  1.00 89.53           C
ATOM   2692 1HB  GLU A 183      -4.249   9.633   8.758  1.00 89.53           H
ATOM   2693 2HB  GLU A 183      -2.805   9.577   9.866  1.00 89.53           H
ATOM   2694  CG  GLU A 183      -3.818   7.740   9.607  1.00 89.53           C
ATOM   2695 1HG  GLU A 183      -3.235   7.430   8.740  1.00 89.53           H
ATOM   2696 2HG  GLU A 183      -3.326   7.325  10.487  1.00 89.53           H
ATOM   2697  CD  GLU A 183      -5.238   7.180   9.500  1.00 89.53           C
ATOM   2698  OE1 GLU A 183      -5.555   6.277  10.305  1.00 89.53           O
ATOM   2699  OE2 GLU A 183      -5.975   7.667   8.616  1.00 89.53           O
ATOM   2700  HN  GLU A 183      -6.311   9.432   9.562  1.00 89.53           H
ATOM   2701  N   ILE A 184      -4.905  12.120  10.564  1.00 90.88           N
ATOM   2702  CA  ILE A 184      -4.591  13.518  10.807  1.00 90.88           C
ATOM   2703  C   ILE A 184      -5.014  13.891  12.229  1.00 90.88           C
ATOM   2704  O   ILE A 184      -4.321  14.647  12.909  1.00 90.88           O
ATOM   2705  HA  ILE A 184      -3.510  13.629  10.728  1.00 90.88           H
ATOM   2706  CB  ILE A 184      -5.217  14.403   9.727  1.00 90.88           C
ATOM   2707  HB  ILE A 184      -6.282  14.177   9.675  1.00 90.88           H
ATOM   2708  CG1 ILE A 184      -4.621  14.095   8.352  1.00 90.88           C
ATOM   2709 1HG1 ILE A 184      -3.589  14.441   8.314  1.00 90.88           H
ATOM   2710 2HG1 ILE A 184      -4.602  13.017   8.194  1.00 90.88           H
ATOM   2711  CG2 ILE A 184      -5.087  15.884  10.089  1.00 90.88           C
ATOM   2712 1HG2 ILE A 184      -5.596  16.073  11.034  1.00 90.88           H
ATOM   2713 2HG2 ILE A 184      -4.033  16.144  10.186  1.00 90.88           H
ATOM   2714 3HG2 ILE A 184      -5.540  16.491   9.305  1.00 90.88           H
ATOM   2715  CD1 ILE A 184      -5.432  14.765   7.241  1.00 90.88           C
ATOM   2716 1HD1 ILE A 184      -6.458  14.397   7.268  1.00 90.88           H
ATOM   2717 2HD1 ILE A 184      -5.428  15.845   7.389  1.00 90.88           H
ATOM   2718 3HD1 ILE A 184      -4.987  14.529   6.274  1.00 90.88           H
ATOM   2719  HN  ILE A 184      -5.560  11.956   9.827  1.00 90.88           H
ATOM   2720  N   LEU A 185      -6.150  13.345  12.637  1.00 91.25           N
ATOM   2721  CA  LEU A 185      -6.779  13.763  13.879  1.00 91.25           C
ATOM   2722  C   LEU A 185      -6.043  13.126  15.058  1.00 91.25           C
ATOM   2723  O   LEU A 185      -5.669  13.814  16.007  1.00 91.25           O
ATOM   2724  HA  LEU A 185      -6.673  14.846  13.950  1.00 91.25           H
ATOM   2725  CB  LEU A 185      -8.278  13.456  13.850  1.00 91.25           C
ATOM   2726 1HB  LEU A 185      -8.407  12.397  13.629  1.00 91.25           H
ATOM   2727 2HB  LEU A 185      -8.682  13.625  14.849  1.00 91.25           H
ATOM   2728  CG  LEU A 185      -9.109  14.263  12.851  1.00 91.25           C
ATOM   2729  HG  LEU A 185      -8.731  14.059  11.849  1.00 91.25           H
ATOM   2730  CD1 LEU A 185     -10.575  13.827  12.879  1.00 91.25           C
ATOM   2731 1HD1 LEU A 185     -10.645  12.771  12.619  1.00 91.25           H
ATOM   2732 2HD1 LEU A 185     -10.982  13.983  13.878  1.00 91.25           H
ATOM   2733 3HD1 LEU A 185     -11.143  14.417  12.160  1.00 91.25           H
ATOM   2734  CD2 LEU A 185      -8.953  15.766  13.095  1.00 91.25           C
ATOM   2735 1HD2 LEU A 185      -9.288  16.007  14.104  1.00 91.25           H
ATOM   2736 2HD2 LEU A 185      -7.905  16.045  12.984  1.00 91.25           H
ATOM   2737 3HD2 LEU A 185      -9.554  16.316  12.371  1.00 91.25           H
ATOM   2738  HN  LEU A 185      -6.638  12.630  12.137  1.00 91.25           H
ATOM   2739  N   TYR A 186      -5.856  11.817  14.961  1.00 91.39           N
ATOM   2740  CA  TYR A 186      -5.588  11.010  16.139  1.00 91.39           C
ATOM   2741  C   TYR A 186      -4.131  10.545  16.164  1.00 91.39           C
ATOM   2742  O   TYR A 186      -3.720   9.828  17.076  1.00 91.39           O
ATOM   2743  HA  TYR A 186      -5.781  11.624  17.019  1.00 91.39           H
ATOM   2744  CB  TYR A 186      -6.500   9.786  16.028  1.00 91.39           C
ATOM   2745 1HB  TYR A 186      -6.198   9.198  15.161  1.00 91.39           H
ATOM   2746 2HB  TYR A 186      -6.355   9.157  16.906  1.00 91.39           H
ATOM   2747  CG  TYR A 186      -7.986  10.127  15.902  1.00 91.39           C
ATOM   2748  CD1 TYR A 186      -8.570  11.005  16.792  1.00 91.39           C
ATOM   2749  HD1 TYR A 186      -7.973  11.455  17.585  1.00 91.39           H
ATOM   2750  CD2 TYR A 186      -8.742   9.557  14.898  1.00 91.39           C
ATOM   2751  HD2 TYR A 186      -8.280   8.863  14.195  1.00 91.39           H
ATOM   2752  CE1 TYR A 186      -9.969  11.325  16.674  1.00 91.39           C
ATOM   2753  HE1 TYR A 186     -10.443  12.017  17.371  1.00 91.39           H
ATOM   2754  CE2 TYR A 186     -10.141   9.877  14.780  1.00 91.39           C
ATOM   2755  HE2 TYR A 186     -10.750   9.434  13.992  1.00 91.39           H
ATOM   2756  CZ  TYR A 186     -10.685  10.746  15.674  1.00 91.39           C
ATOM   2757  OH  TYR A 186     -12.006  11.049  15.562  1.00 91.39           O
ATOM   2758  HH  TYR A 186     -12.418  10.517  14.822  1.00 91.39           H
ATOM   2759  HN  TYR A 186      -5.885  11.311  14.099  1.00 91.39           H
ATOM   2760  N   SER A 187      -3.389  10.971  15.153  1.00 92.46           N
ATOM   2761  CA  SER A 187      -1.944  10.816  15.167  1.00 92.46           C
ATOM   2762  C   SER A 187      -1.325  11.768  16.192  1.00 92.46           C
ATOM   2763  O   SER A 187      -1.516  12.981  16.112  1.00 92.46           O
ATOM   2764  HA  SER A 187      -1.768   9.779  15.453  1.00 92.46           H
ATOM   2765  CB  SER A 187      -1.349  11.070  13.780  1.00 92.46           C
ATOM   2766 1HB  SER A 187      -1.616  12.074  13.450  1.00 92.46           H
ATOM   2767 2HB  SER A 187      -0.262  11.032  13.840  1.00 92.46           H
ATOM   2768  OG  SER A 187      -1.805  10.119  12.822  1.00 92.46           O
ATOM   2769  HG  SER A 187      -2.311  10.583  12.094  1.00 92.46           H
ATOM   2770  HN  SER A 187      -3.758  11.415  14.337  1.00 92.46           H
ATOM   2771  N   GLN A 188      -0.597  11.183  17.132  1.00 85.70           N
ATOM   2772  CA  GLN A 188       0.158  11.970  18.092  1.00 85.70           C
ATOM   2773  C   GLN A 188       1.408  11.209  18.537  1.00 85.70           C
ATOM   2774  O   GLN A 188       1.549  10.020  18.253  1.00 85.70           O
ATOM   2775  HA  GLN A 188       0.446  12.877  17.561  1.00 85.70           H
ATOM   2776  CB  GLN A 188      -0.710  12.348  19.294  1.00 85.70           C
ATOM   2777 1HB  GLN A 188      -0.164  13.034  19.941  1.00 85.70           H
ATOM   2778 2HB  GLN A 188      -1.602  12.874  18.952  1.00 85.70           H
ATOM   2779  CG  GLN A 188      -1.117  11.105  20.089  1.00 85.70           C
ATOM   2780 1HG  GLN A 188      -1.587  10.381  19.423  1.00 85.70           H
ATOM   2781 2HG  GLN A 188      -0.230  10.628  20.504  1.00 85.70           H
ATOM   2782  CD  GLN A 188      -2.083  11.469  21.218  1.00 85.70           C
ATOM   2783  OE1 GLN A 188      -2.754  12.487  21.192  1.00 85.70           O
ATOM   2784  NE2 GLN A 188      -2.115  10.582  22.209  1.00 85.70           N
ATOM   2785 1HE2 GLN A 188      -1.538   9.767  22.169  1.00 85.70           H
ATOM   2786 2HE2 GLN A 188      -2.716  10.731  22.994  1.00 85.70           H
ATOM   2787  HN  GLN A 188      -0.518  10.192  17.242  1.00 85.70           H
ATOM   2788  N   ILE A 189       2.284  11.925  19.226  1.00 90.28           N
ATOM   2789  CA  ILE A 189       3.441  11.299  19.845  1.00 90.28           C
ATOM   2790  C   ILE A 189       3.061  10.803  21.241  1.00 90.28           C
ATOM   2791  O   ILE A 189       2.542  11.565  22.055  1.00 90.28           O
ATOM   2792  HA  ILE A 189       3.712  10.438  19.234  1.00 90.28           H
ATOM   2793  CB  ILE A 189       4.636  12.254  19.836  1.00 90.28           C
ATOM   2794  HB  ILE A 189       4.354  13.159  20.374  1.00 90.28           H
ATOM   2795  CG1 ILE A 189       4.994  12.671  18.408  1.00 90.28           C
ATOM   2796 1HG1 ILE A 189       5.349  11.805  17.851  1.00 90.28           H
ATOM   2797 2HG1 ILE A 189       4.102  13.035  17.897  1.00 90.28           H
ATOM   2798  CG2 ILE A 189       5.831  11.645  20.572  1.00 90.28           C
ATOM   2799 1HG2 ILE A 189       5.555  11.440  21.606  1.00 90.28           H
ATOM   2800 2HG2 ILE A 189       6.123  10.715  20.083  1.00 90.28           H
ATOM   2801 3HG2 ILE A 189       6.666  12.345  20.550  1.00 90.28           H
ATOM   2802  CD1 ILE A 189       6.068  13.761  18.408  1.00 90.28           C
ATOM   2803 1HD1 ILE A 189       5.700  14.634  18.945  1.00 90.28           H
ATOM   2804 2HD1 ILE A 189       6.967  13.385  18.898  1.00 90.28           H
ATOM   2805 3HD1 ILE A 189       6.304  14.038  17.381  1.00 90.28           H
ATOM   2806  HN  ILE A 189       2.214  12.913  19.364  1.00 90.28           H
ATOM   2807  N   LYS A 190       3.334   9.527  21.476  1.00 85.38           N
ATOM   2808  CA  LYS A 190       3.143   8.952  22.796  1.00 85.38           C
ATOM   2809  C   LYS A 190       4.495   8.499  23.350  1.00 85.38           C
ATOM   2810  O   LYS A 190       5.350   8.027  22.602  1.00 85.38           O
ATOM   2811  HA  LYS A 190       2.752   9.738  23.442  1.00 85.38           H
ATOM   2812  CB  LYS A 190       2.094   7.840  22.750  1.00 85.38           C
ATOM   2813 1HB  LYS A 190       1.167   8.226  22.325  1.00 85.38           H
ATOM   2814 2HB  LYS A 190       2.435   7.040  22.093  1.00 85.38           H
ATOM   2815  CG  LYS A 190       1.825   7.280  24.148  1.00 85.38           C
ATOM   2816 1HG  LYS A 190       2.759   6.930  24.589  1.00 85.38           H
ATOM   2817 2HG  LYS A 190       1.446   8.072  24.794  1.00 85.38           H
ATOM   2818  CD  LYS A 190       0.818   6.130  24.095  1.00 85.38           C
ATOM   2819 1HD  LYS A 190      -0.157   6.511  23.790  1.00 85.38           H
ATOM   2820 2HD  LYS A 190       1.127   5.406  23.341  1.00 85.38           H
ATOM   2821  CE  LYS A 190       0.699   5.441  25.455  1.00 85.38           C
ATOM   2822 1HE  LYS A 190       1.689   5.320  25.896  1.00 85.38           H
ATOM   2823 2HE  LYS A 190       0.121   6.065  26.137  1.00 85.38           H
ATOM   2824  NZ  LYS A 190       0.049   4.119  25.312  1.00 85.38           N
ATOM   2825 1HZ  LYS A 190      -0.147   3.737  26.231  1.00 85.38           H
ATOM   2826 2HZ  LYS A 190      -0.818   4.223  24.797  1.00 85.38           H
ATOM   2827 3HZ  LYS A 190       0.667   3.491  24.810  1.00 85.38           H
ATOM   2828  HN  LYS A 190       3.678   8.893  20.784  1.00 85.38           H
ATOM   2829  N   GLU A 191       4.647   8.658  24.657  1.00 76.63           N
ATOM   2830  CA  GLU A 191       5.824   8.150  25.341  1.00 76.63           C
ATOM   2831  C   GLU A 191       5.521   6.793  25.980  1.00 76.63           C
ATOM   2832  O   GLU A 191       4.574   6.665  26.754  1.00 76.63           O
ATOM   2833  HA  GLU A 191       6.582   8.033  24.566  1.00 76.63           H
ATOM   2834  CB  GLU A 191       6.325   9.149  26.386  1.00 76.63           C
ATOM   2835 1HB  GLU A 191       6.412  10.138  25.937  1.00 76.63           H
ATOM   2836 2HB  GLU A 191       5.670   9.128  27.258  1.00 76.63           H
ATOM   2837  CG  GLU A 191       7.719   8.767  26.886  1.00 76.63           C
ATOM   2838 1HG  GLU A 191       7.680   7.793  27.375  1.00 76.63           H
ATOM   2839 2HG  GLU A 191       8.399   8.671  26.039  1.00 76.63           H
ATOM   2840  CD  GLU A 191       8.257   9.813  27.864  1.00 76.63           C
ATOM   2841  OE1 GLU A 191       9.322   9.539  28.459  1.00 76.63           O
ATOM   2842  OE2 GLU A 191       7.592  10.864  27.993  1.00 76.63           O
ATOM   2843  HN  GLU A 191       3.985   9.124  25.244  1.00 76.63           H
ATOM   2844  N   GLU A 192       6.344   5.814  25.632  1.00 76.52           N
ATOM   2845  CA  GLU A 192       6.188   4.476  26.176  1.00 76.52           C
ATOM   2846  C   GLU A 192       7.531   3.951  26.686  1.00 76.52           C
ATOM   2847  O   GLU A 192       8.471   3.783  25.911  1.00 76.52           O
ATOM   2848  HA  GLU A 192       5.492   4.582  27.009  1.00 76.52           H
ATOM   2849  CB  GLU A 192       5.587   3.528  25.137  1.00 76.52           C
ATOM   2850 1HB  GLU A 192       4.655   3.944  24.756  1.00 76.52           H
ATOM   2851 2HB  GLU A 192       6.320   3.327  24.356  1.00 76.52           H
ATOM   2852  CG  GLU A 192       5.243   2.175  25.763  1.00 76.52           C
ATOM   2853 1HG  GLU A 192       4.958   1.471  24.981  1.00 76.52           H
ATOM   2854 2HG  GLU A 192       6.124   1.764  26.256  1.00 76.52           H
ATOM   2855  CD  GLU A 192       4.103   2.313  26.774  1.00 76.52           C
ATOM   2856  OE1 GLU A 192       4.071   1.484  27.709  1.00 76.52           O
ATOM   2857  OE2 GLU A 192       3.290   3.244  26.588  1.00 76.52           O
ATOM   2858  HN  GLU A 192       7.105   5.924  24.992  1.00 76.52           H
ATOM   2859  N   SER A 193       7.579   3.706  27.988  1.00 75.73           N
ATOM   2860  CA  SER A 193       8.777   3.160  28.603  1.00 75.73           C
ATOM   2861  C   SER A 193       9.977   4.060  28.301  1.00 75.73           C
ATOM   2862  O   SER A 193      11.086   3.572  28.088  1.00 75.73           O
ATOM   2863  HA  SER A 193       8.570   3.143  29.673  1.00 75.73           H
ATOM   2864  CB  SER A 193       9.047   1.735  28.114  1.00 75.73           C
ATOM   2865 1HB  SER A 193       9.230   1.749  27.040  1.00 75.73           H
ATOM   2866 2HB  SER A 193       9.952   1.355  28.587  1.00 75.73           H
ATOM   2867  OG  SER A 193       7.960   0.859  28.399  1.00 75.73           O
ATOM   2868  HG  SER A 193       8.106  -0.024  27.952  1.00 75.73           H
ATOM   2869  HN  SER A 193       6.820   3.874  28.617  1.00 75.73           H
ATOM   2870  N   GLY A 194       9.715   5.359  28.294  1.00 83.76           N
ATOM   2871  CA  GLY A 194      10.773   6.335  28.095  1.00 83.76           C
ATOM   2872  C   GLY A 194      11.154   6.436  26.617  1.00 83.76           C
ATOM   2873  O   GLY A 194      12.135   7.091  26.268  1.00 83.76           O
ATOM   2874 1HA  GLY A 194      10.446   7.309  28.457  1.00 83.76           H
ATOM   2875 2HA  GLY A 194      11.647   6.053  28.681  1.00 83.76           H
ATOM   2876  HN  GLY A 194       8.801   5.745  28.421  1.00 83.76           H
ATOM   2877  N   ILE A 195      10.359   5.777  25.787  1.00 81.45           N
ATOM   2878  CA  ILE A 195      10.568   5.829  24.350  1.00 81.45           C
ATOM   2879  C   ILE A 195       9.409   6.586  23.697  1.00 81.45           C
ATOM   2880  O   ILE A 195       8.245   6.250  23.910  1.00 81.45           O
ATOM   2881  HA  ILE A 195      11.488   6.387  24.174  1.00 81.45           H
ATOM   2882  CB  ILE A 195      10.777   4.422  23.787  1.00 81.45           C
ATOM   2883  HB  ILE A 195       9.896   3.826  24.022  1.00 81.45           H
ATOM   2884  CG1 ILE A 195      11.975   3.739  24.450  1.00 81.45           C
ATOM   2885 1HG1 ILE A 195      12.882   4.307  24.244  1.00 81.45           H
ATOM   2886 2HG1 ILE A 195      11.842   3.733  25.532  1.00 81.45           H
ATOM   2887  CG2 ILE A 195      10.908   4.455  22.263  1.00 81.45           C
ATOM   2888 1HG2 ILE A 195       9.999   4.873  21.830  1.00 81.45           H
ATOM   2889 2HG2 ILE A 195      11.761   5.073  21.985  1.00 81.45           H
ATOM   2890 3HG2 ILE A 195      11.056   3.441  21.889  1.00 81.45           H
ATOM   2891  CD1 ILE A 195      12.138   2.304  23.943  1.00 81.45           C
ATOM   2892 1HD1 ILE A 195      11.238   1.733  24.173  1.00 81.45           H
ATOM   2893 2HD1 ILE A 195      12.295   2.316  22.865  1.00 81.45           H
ATOM   2894 3HD1 ILE A 195      12.996   1.842  24.431  1.00 81.45           H
ATOM   2895  HN  ILE A 195       9.585   5.216  26.081  1.00 81.45           H
ATOM   2896  N   ALA A 196       9.769   7.594  22.916  1.00 91.51           N
ATOM   2897  CA  ALA A 196       8.781   8.336  22.150  1.00 91.51           C
ATOM   2898  C   ALA A 196       8.385   7.524  20.915  1.00 91.51           C
ATOM   2899  O   ALA A 196       9.246   7.085  20.154  1.00 91.51           O
ATOM   2900  HA  ALA A 196       7.904   8.471  22.782  1.00 91.51           H
ATOM   2901  CB  ALA A 196       9.345   9.712  21.788  1.00 91.51           C
ATOM   2902 1HB  ALA A 196       9.583  10.259  22.700  1.00 91.51           H
ATOM   2903 2HB  ALA A 196      10.249   9.588  21.192  1.00 91.51           H
ATOM   2904 3HB  ALA A 196       8.604  10.268  21.213  1.00 91.51           H
ATOM   2905  HN  ALA A 196      10.712   7.905  22.802  1.00 91.51           H
ATOM   2906  N   ILE A 197       7.082   7.349  20.755  1.00 87.33           N
ATOM   2907  CA  ILE A 197       6.559   6.638  19.601  1.00 87.33           C
ATOM   2908  C   ILE A 197       5.507   7.505  18.906  1.00 87.33           C
ATOM   2909  O   ILE A 197       4.733   8.197  19.566  1.00 87.33           O
ATOM   2910  HA  ILE A 197       7.387   6.480  18.911  1.00 87.33           H
ATOM   2911  CB  ILE A 197       6.043   5.257  20.012  1.00 87.33           C
ATOM   2912  HB  ILE A 197       5.617   4.776  19.132  1.00 87.33           H
ATOM   2913  CG1 ILE A 197       4.925   5.375  21.049  1.00 87.33           C
ATOM   2914 1HG1 ILE A 197       5.332   5.752  21.987  1.00 87.33           H
ATOM   2915 2HG1 ILE A 197       4.184   6.099  20.709  1.00 87.33           H
ATOM   2916  CG2 ILE A 197       7.188   4.368  20.502  1.00 87.33           C
ATOM   2917 1HG2 ILE A 197       7.920   4.245  19.704  1.00 87.33           H
ATOM   2918 2HG2 ILE A 197       7.666   4.834  21.364  1.00 87.33           H
ATOM   2919 3HG2 ILE A 197       6.794   3.393  20.788  1.00 87.33           H
ATOM   2920  CD1 ILE A 197       4.252   4.022  21.287  1.00 87.33           C
ATOM   2921 1HD1 ILE A 197       3.824   3.659  20.352  1.00 87.33           H
ATOM   2922 2HD1 ILE A 197       4.991   3.307  21.649  1.00 87.33           H
ATOM   2923 3HD1 ILE A 197       3.461   4.135  22.028  1.00 87.33           H
ATOM   2924  HN  ILE A 197       6.390   7.684  21.394  1.00 87.33           H
ATOM   2925  N   CYS A 198       5.513   7.439  17.583  1.00 92.32           N
ATOM   2926  CA  CYS A 198       4.438   8.025  16.799  1.00 92.32           C
ATOM   2927  C   CYS A 198       3.380   6.948  16.553  1.00 92.32           C
ATOM   2928  O   CYS A 198       3.640   5.963  15.863  1.00 92.32           O
ATOM   2929  HA  CYS A 198       4.028   8.842  17.393  1.00 92.32           H
ATOM   2930  CB  CYS A 198       4.955   8.626  15.491  1.00 92.32           C
ATOM   2931 1HB  CYS A 198       5.549   9.516  15.700  1.00 92.32           H
ATOM   2932 2HB  CYS A 198       5.612   7.916  14.989  1.00 92.32           H
ATOM   2933  SG  CYS A 198       3.549   9.056  14.401  1.00 92.32           S
ATOM   2934  HN  CYS A 198       6.232   6.996  17.048  1.00 92.32           H
ATOM   2935  N   THR A 199       2.209   7.171  17.132  1.00 90.60           N
ATOM   2936  CA  THR A 199       1.134   6.197  17.044  1.00 90.60           C
ATOM   2937  C   THR A 199      -0.217   6.905  16.921  1.00 90.60           C
ATOM   2938  O   THR A 199      -0.320   8.104  17.177  1.00 90.60           O
ATOM   2939  HA  THR A 199       1.272   5.613  16.135  1.00 90.60           H
ATOM   2940  CB  THR A 199       1.229   5.277  18.262  1.00 90.60           C
ATOM   2941  HB  THR A 199       2.259   4.966  18.436  1.00 90.60           H
ATOM   2942  OG1 THR A 199       0.310   4.226  17.976  1.00 90.60           O
ATOM   2943  HG1 THR A 199       0.446   3.468  18.615  1.00 90.60           H
ATOM   2944  CG2 THR A 199       0.671   5.924  19.531  1.00 90.60           C
ATOM   2945 1HG2 THR A 199      -0.380   6.174  19.380  1.00 90.60           H
ATOM   2946 2HG2 THR A 199       1.231   6.833  19.752  1.00 90.60           H
ATOM   2947 3HG2 THR A 199       0.763   5.229  20.365  1.00 90.60           H
ATOM   2948  HN  THR A 199       1.990   7.996  17.652  1.00 90.60           H
ATOM   2949  N   MET A 200      -1.220   6.133  16.530  1.00 89.33           N
ATOM   2950  CA  MET A 200      -2.599   6.573  16.661  1.00 89.33           C
ATOM   2951  C   MET A 200      -3.082   6.439  18.106  1.00 89.33           C
ATOM   2952  O   MET A 200      -2.889   5.400  18.736  1.00 89.33           O
ATOM   2953  HA  MET A 200      -2.601   7.622  16.365  1.00 89.33           H
ATOM   2954  CB  MET A 200      -3.492   5.734  15.744  1.00 89.33           C
ATOM   2955 1HB  MET A 200      -3.392   4.679  15.999  1.00 89.33           H
ATOM   2956 2HB  MET A 200      -4.536   6.003  15.903  1.00 89.33           H
ATOM   2957  CG  MET A 200      -3.122   5.946  14.275  1.00 89.33           C
ATOM   2958 1HG  MET A 200      -2.042   5.877  14.150  1.00 89.33           H
ATOM   2959 2HG  MET A 200      -3.565   5.161  13.663  1.00 89.33           H
ATOM   2960  SD  MET A 200      -3.697   7.544  13.725  1.00 89.33           S
ATOM   2961  CE  MET A 200      -5.446   7.215  13.591  1.00 89.33           C
ATOM   2962 1HE  MET A 200      -5.611   6.413  12.871  1.00 89.33           H
ATOM   2963 2HE  MET A 200      -5.835   6.915  14.564  1.00 89.33           H
ATOM   2964 3HE  MET A 200      -5.961   8.115  13.255  1.00 89.33           H
ATOM   2965  HN  MET A 200      -1.103   5.223  16.131  1.00 89.33           H
ATOM   2966  N   VAL A 201      -3.702   7.506  18.591  1.00 91.78           N
ATOM   2967  CA  VAL A 201      -4.371   7.461  19.880  1.00 91.78           C
ATOM   2968  C   VAL A 201      -5.835   7.870  19.704  1.00 91.78           C
ATOM   2969  O   VAL A 201      -6.125   8.998  19.308  1.00 91.78           O
ATOM   2970  HA  VAL A 201      -4.334   6.431  20.234  1.00 91.78           H
ATOM   2971  CB  VAL A 201      -3.623   8.336  20.887  1.00 91.78           C
ATOM   2972  HB  VAL A 201      -3.677   9.368  20.541  1.00 91.78           H
ATOM   2973  CG1 VAL A 201      -4.281   8.269  22.267  1.00 91.78           C
ATOM   2974 1HG1 VAL A 201      -5.311   8.621  22.196  1.00 91.78           H
ATOM   2975 2HG1 VAL A 201      -4.272   7.240  22.624  1.00 91.78           H
ATOM   2976 3HG1 VAL A 201      -3.729   8.900  22.964  1.00 91.78           H
ATOM   2977  CG2 VAL A 201      -2.146   7.943  20.965  1.00 91.78           C
ATOM   2978 1HG2 VAL A 201      -2.063   6.902  21.277  1.00 91.78           H
ATOM   2979 2HG2 VAL A 201      -1.685   8.067  19.985  1.00 91.78           H
ATOM   2980 3HG2 VAL A 201      -1.638   8.581  21.688  1.00 91.78           H
ATOM   2981  HN  VAL A 201      -3.751   8.386  18.119  1.00 91.78           H
ATOM   2982  N   TYR A 202      -6.718   6.931  20.008  1.00 91.71           N
ATOM   2983  CA  TYR A 202      -8.144   7.171  19.867  1.00 91.71           C
ATOM   2984  C   TYR A 202      -8.735   7.742  21.157  1.00 91.71           C
ATOM   2985  O   TYR A 202      -8.294   7.396  22.252  1.00 91.71           O
ATOM   2986  HA  TYR A 202      -8.286   7.892  19.061  1.00 91.71           H
ATOM   2987  CB  TYR A 202      -8.777   5.805  19.591  1.00 91.71           C
ATOM   2988 1HB  TYR A 202      -8.541   5.134  20.417  1.00 91.71           H
ATOM   2989 2HB  TYR A 202      -9.861   5.916  19.570  1.00 91.71           H
ATOM   2990  CG  TYR A 202      -8.319   5.160  18.282  1.00 91.71           C
ATOM   2991  CD1 TYR A 202      -8.960   5.468  17.099  1.00 91.71           C
ATOM   2992  HD1 TYR A 202      -9.793   6.171  17.099  1.00 91.71           H
ATOM   2993  CD2 TYR A 202      -7.264   4.270  18.283  1.00 91.71           C
ATOM   2994  HD2 TYR A 202      -6.758   4.027  19.217  1.00 91.71           H
ATOM   2995  CE1 TYR A 202      -8.529   4.861  15.867  1.00 91.71           C
ATOM   2996  HE1 TYR A 202      -9.027   5.096  14.926  1.00 91.71           H
ATOM   2997  CE2 TYR A 202      -6.833   3.663  17.051  1.00 91.71           C
ATOM   2998  HE2 TYR A 202      -6.002   2.958  17.038  1.00 91.71           H
ATOM   2999  CZ  TYR A 202      -7.487   3.988  15.903  1.00 91.71           C
ATOM   3000  OH  TYR A 202      -7.080   3.415  14.739  1.00 91.71           O
ATOM   3001  HH  TYR A 202      -6.291   2.824  14.907  1.00 91.71           H
ATOM   3002  HN  TYR A 202      -6.475   6.021  20.345  1.00 91.71           H
ATOM   3003  N   PRO A 203      -9.739   8.624  21.054  1.00 85.67           N
ATOM   3004  CA  PRO A 203     -10.334   9.233  22.246  1.00 85.67           C
ATOM   3005  C   PRO A 203     -11.116   8.229  23.077  1.00 85.67           C
ATOM   3006  O   PRO A 203     -11.645   7.255  22.544  1.00 85.67           O
ATOM   3007  HA  PRO A 203      -9.553   9.603  22.909  1.00 85.67           H
ATOM   3008  CB  PRO A 203     -11.239  10.328  21.679  1.00 85.67           C
ATOM   3009 1HB  PRO A 203     -12.123  10.479  22.299  1.00 85.67           H
ATOM   3010 2HB  PRO A 203     -10.723  11.287  21.624  1.00 85.67           H
ATOM   3011  CG  PRO A 203     -11.604   9.818  20.315  1.00 85.67           C
ATOM   3012 1HG  PRO A 203     -12.458   9.143  20.361  1.00 85.67           H
ATOM   3013 2HG  PRO A 203     -11.881  10.636  19.649  1.00 85.67           H
ATOM   3014  CD  PRO A 203     -10.379   9.107  19.817  1.00 85.67           C
ATOM   3015 1HD  PRO A 203     -10.636   8.284  19.150  1.00 85.67           H
ATOM   3016 2HD  PRO A 203      -9.724   9.777  19.261  1.00 85.67           H
ATOM   3017  N   SER A 204     -11.169   8.496  24.374  1.00 77.18           N
ATOM   3018  CA  SER A 204     -11.695   7.524  25.317  1.00 77.18           C
ATOM   3019  C   SER A 204     -13.120   7.131  24.923  1.00 77.18           C
ATOM   3020  O   SER A 204     -13.513   5.975  25.074  1.00 77.18           O
ATOM   3021  HA  SER A 204     -11.028   6.664  25.248  1.00 77.18           H
ATOM   3022  CB  SER A 204     -11.671   8.073  26.745  1.00 77.18           C
ATOM   3023 1HB  SER A 204     -12.203   7.389  27.406  1.00 77.18           H
ATOM   3024 2HB  SER A 204     -10.641   8.121  27.098  1.00 77.18           H
ATOM   3025  OG  SER A 204     -12.261   9.367  26.829  1.00 77.18           O
ATOM   3026  HG  SER A 204     -13.254   9.286  26.921  1.00 77.18           H
ATOM   3027  HN  SER A 204     -10.861   9.356  24.781  1.00 77.18           H
ATOM   3028  N   ASP A 205     -13.855   8.114  24.426  1.00 72.84           N
ATOM   3029  CA  ASP A 205     -15.255   7.909  24.095  1.00 72.84           C
ATOM   3030  C   ASP A 205     -15.355   7.053  22.831  1.00 72.84           C
ATOM   3031  O   ASP A 205     -14.927   7.473  21.757  1.00 72.84           O
ATOM   3032  HA  ASP A 205     -15.686   7.417  24.967  1.00 72.84           H
ATOM   3033  CB  ASP A 205     -15.957   9.240  23.821  1.00 72.84           C
ATOM   3034 1HB  ASP A 205     -15.416   9.790  23.051  1.00 72.84           H
ATOM   3035 2HB  ASP A 205     -16.959   9.054  23.435  1.00 72.84           H
ATOM   3036  CG  ASP A 205     -16.044  10.086  25.094  1.00 72.84           C
ATOM   3037  OD1 ASP A 205     -15.904   9.488  26.183  1.00 72.84           O
ATOM   3038  OD2 ASP A 205     -16.249  11.310  24.948  1.00 72.84           O
ATOM   3039  HN  ASP A 205     -13.510   9.036  24.250  1.00 72.84           H
ATOM   3040  N   GLU A 206     -15.924   5.868  23.000  1.00 76.30           N
ATOM   3041  CA  GLU A 206     -16.153   4.980  21.873  1.00 76.30           C
ATOM   3042  C   GLU A 206     -14.837   4.690  21.150  1.00 76.30           C
ATOM   3043  O   GLU A 206     -14.834   4.376  19.960  1.00 76.30           O
ATOM   3044  HA  GLU A 206     -16.549   4.061  22.305  1.00 76.30           H
ATOM   3045  CB  GLU A 206     -17.188   5.570  20.913  1.00 76.30           C
ATOM   3046 1HB  GLU A 206     -16.807   6.498  20.487  1.00 76.30           H
ATOM   3047 2HB  GLU A 206     -17.455   4.828  20.160  1.00 76.30           H
ATOM   3048  CG  GLU A 206     -18.482   5.921  21.649  1.00 76.30           C
ATOM   3049 1HG  GLU A 206     -18.618   5.247  22.495  1.00 76.30           H
ATOM   3050 2HG  GLU A 206     -18.412   6.930  22.055  1.00 76.30           H
ATOM   3051  CD  GLU A 206     -19.689   5.825  20.714  1.00 76.30           C
ATOM   3052  OE1 GLU A 206     -20.671   5.165  21.120  1.00 76.30           O
ATOM   3053  OE2 GLU A 206     -19.603   6.413  19.614  1.00 76.30           O
ATOM   3054  HN  GLU A 206     -16.224   5.514  23.885  1.00 76.30           H
ATOM   3055  N   SER A 207     -13.750   4.804  21.898  1.00 88.17           N
ATOM   3056  CA  SER A 207     -12.429   4.570  21.339  1.00 88.17           C
ATOM   3057  C   SER A 207     -12.405   3.235  20.593  1.00 88.17           C
ATOM   3058  O   SER A 207     -11.833   3.135  19.509  1.00 88.17           O
ATOM   3059  HA  SER A 207     -12.257   5.397  20.650  1.00 88.17           H
ATOM   3060  CB  SER A 207     -11.358   4.587  22.432  1.00 88.17           C
ATOM   3061 1HB  SER A 207     -10.399   4.295  22.004  1.00 88.17           H
ATOM   3062 2HB  SER A 207     -11.242   5.603  22.810  1.00 88.17           H
ATOM   3063  OG  SER A 207     -11.681   3.714  23.510  1.00 88.17           O
ATOM   3064  HG  SER A 207     -11.090   3.905  24.294  1.00 88.17           H
ATOM   3065  HN  SER A 207     -13.761   5.050  22.867  1.00 88.17           H
ATOM   3066  N   THR A 208     -13.033   2.241  21.204  1.00 87.60           N
ATOM   3067  CA  THR A 208     -13.036   0.900  20.644  1.00 87.60           C
ATOM   3068  C   THR A 208     -13.746   0.890  19.289  1.00 87.60           C
ATOM   3069  O   THR A 208     -13.245   0.314  18.325  1.00 87.60           O
ATOM   3070  HA  THR A 208     -12.003   0.600  20.465  1.00 87.60           H
ATOM   3071  CB  THR A 208     -13.670  -0.040  21.670  1.00 87.60           C
ATOM   3072  HB  THR A 208     -14.733   0.172  21.788  1.00 87.60           H
ATOM   3073  OG1 THR A 208     -12.875   0.134  22.840  1.00 87.60           O
ATOM   3074  HG1 THR A 208     -11.922  -0.097  22.643  1.00 87.60           H
ATOM   3075  CG2 THR A 208     -13.482  -1.515  21.308  1.00 87.60           C
ATOM   3076 1HG2 THR A 208     -12.418  -1.743  21.257  1.00 87.60           H
ATOM   3077 2HG2 THR A 208     -13.943  -1.713  20.341  1.00 87.60           H
ATOM   3078 3HG2 THR A 208     -13.951  -2.139  22.069  1.00 87.60           H
ATOM   3079  HN  THR A 208     -13.533   2.340  22.065  1.00 87.60           H
ATOM   3080  N   LYS A 209     -14.904   1.534  19.259  1.00 83.18           N
ATOM   3081  CA  LYS A 209     -15.718   1.554  18.056  1.00 83.18           C
ATOM   3082  C   LYS A 209     -14.923   2.198  16.918  1.00 83.18           C
ATOM   3083  O   LYS A 209     -14.932   1.703  15.792  1.00 83.18           O
ATOM   3084  HA  LYS A 209     -15.929   0.520  17.786  1.00 83.18           H
ATOM   3085  CB  LYS A 209     -17.061   2.235  18.329  1.00 83.18           C
ATOM   3086 1HB  LYS A 209     -16.893   3.220  18.763  1.00 83.18           H
ATOM   3087 2HB  LYS A 209     -17.593   2.387  17.390  1.00 83.18           H
ATOM   3088  CG  LYS A 209     -17.919   1.394  19.276  1.00 83.18           C
ATOM   3089 1HG  LYS A 209     -18.018   0.382  18.882  1.00 83.18           H
ATOM   3090 2HG  LYS A 209     -17.424   1.311  20.244  1.00 83.18           H
ATOM   3091  CD  LYS A 209     -19.305   2.015  19.458  1.00 83.18           C
ATOM   3092 1HD  LYS A 209     -19.205   3.074  19.697  1.00 83.18           H
ATOM   3093 2HD  LYS A 209     -19.862   1.950  18.523  1.00 83.18           H
ATOM   3094  CE  LYS A 209     -20.082   1.307  20.570  1.00 83.18           C
ATOM   3095 1HE  LYS A 209     -20.358   0.303  20.247  1.00 83.18           H
ATOM   3096 2HE  LYS A 209     -19.448   1.195  21.450  1.00 83.18           H
ATOM   3097  NZ  LYS A 209     -21.298   2.074  20.922  1.00 83.18           N
ATOM   3098 1HZ  LYS A 209     -21.792   1.599  21.670  1.00 83.18           H
ATOM   3099 2HZ  LYS A 209     -21.034   3.004  21.228  1.00 83.18           H
ATOM   3100 3HZ  LYS A 209     -21.900   2.144  20.110  1.00 83.18           H
ATOM   3101  HN  LYS A 209     -15.286   2.034  20.036  1.00 83.18           H
ATOM   3102  N   LEU A 210     -14.254   3.293  17.252  1.00 89.43           N
ATOM   3103  CA  LEU A 210     -13.554   4.077  16.249  1.00 89.43           C
ATOM   3104  C   LEU A 210     -12.451   3.224  15.620  1.00 89.43           C
ATOM   3105  O   LEU A 210     -12.338   3.151  14.397  1.00 89.43           O
ATOM   3106  HA  LEU A 210     -14.276   4.334  15.473  1.00 89.43           H
ATOM   3107  CB  LEU A 210     -13.049   5.389  16.851  1.00 89.43           C
ATOM   3108 1HB  LEU A 210     -13.888   5.891  17.333  1.00 89.43           H
ATOM   3109 2HB  LEU A 210     -12.327   5.153  17.633  1.00 89.43           H
ATOM   3110  CG  LEU A 210     -12.397   6.369  15.873  1.00 89.43           C
ATOM   3111  HG  LEU A 210     -11.558   5.865  15.393  1.00 89.43           H
ATOM   3112  CD1 LEU A 210     -13.375   6.773  14.768  1.00 89.43           C
ATOM   3113 1HD1 LEU A 210     -13.688   5.886  14.218  1.00 89.43           H
ATOM   3114 2HD1 LEU A 210     -14.248   7.251  15.212  1.00 89.43           H
ATOM   3115 3HD1 LEU A 210     -12.886   7.470  14.087  1.00 89.43           H
ATOM   3116  CD2 LEU A 210     -11.832   7.585  16.611  1.00 89.43           C
ATOM   3117 1HD2 LEU A 210     -12.637   8.098  17.135  1.00 89.43           H
ATOM   3118 2HD2 LEU A 210     -11.081   7.257  17.330  1.00 89.43           H
ATOM   3119 3HD2 LEU A 210     -11.374   8.265  15.892  1.00 89.43           H
ATOM   3120  HN  LEU A 210     -14.187   3.644  18.185  1.00 89.43           H
ATOM   3121  N   LYS A 211     -11.664   2.600  16.484  1.00 93.90           N
ATOM   3122  CA  LYS A 211     -10.561   1.770  16.029  1.00 93.90           C
ATOM   3123  C   LYS A 211     -11.099   0.684  15.094  1.00 93.90           C
ATOM   3124  O   LYS A 211     -10.576   0.489  13.998  1.00 93.90           O
ATOM   3125  HA  LYS A 211      -9.884   2.409  15.462  1.00 93.90           H
ATOM   3126  CB  LYS A 211      -9.775   1.222  17.221  1.00 93.90           C
ATOM   3127 1HB  LYS A 211      -9.373   2.048  17.808  1.00 93.90           H
ATOM   3128 2HB  LYS A 211     -10.444   0.662  17.876  1.00 93.90           H
ATOM   3129  CG  LYS A 211      -8.633   0.316  16.755  1.00 93.90           C
ATOM   3130 1HG  LYS A 211      -9.041  -0.605  16.339  1.00 93.90           H
ATOM   3131 2HG  LYS A 211      -8.077   0.808  15.958  1.00 93.90           H
ATOM   3132  CD  LYS A 211      -7.690  -0.016  17.913  1.00 93.90           C
ATOM   3133 1HD  LYS A 211      -7.294   0.905  18.340  1.00 93.90           H
ATOM   3134 2HD  LYS A 211      -8.243  -0.522  18.705  1.00 93.90           H
ATOM   3135  CE  LYS A 211      -6.536  -0.904  17.443  1.00 93.90           C
ATOM   3136 1HE  LYS A 211      -6.923  -1.864  17.103  1.00 93.90           H
ATOM   3137 2HE  LYS A 211      -6.038  -0.442  16.591  1.00 93.90           H
ATOM   3138  NZ  LYS A 211      -5.564  -1.114  18.539  1.00 93.90           N
ATOM   3139 1HZ  LYS A 211      -4.863  -1.786  18.245  1.00 93.90           H
ATOM   3140 2HZ  LYS A 211      -5.114  -0.233  18.765  1.00 93.90           H
ATOM   3141 3HZ  LYS A 211      -6.048  -1.465  19.357  1.00 93.90           H
ATOM   3142  HN  LYS A 211     -11.769   2.655  17.477  1.00 93.90           H
ATOM   3143  N   SER A 212     -12.135   0.005  15.563  1.00 91.37           N
ATOM   3144  CA  SER A 212     -12.698  -1.109  14.819  1.00 91.37           C
ATOM   3145  C   SER A 212     -13.171  -0.635  13.444  1.00 91.37           C
ATOM   3146  O   SER A 212     -12.972  -1.322  12.443  1.00 91.37           O
ATOM   3147  HA  SER A 212     -11.885  -1.828  14.717  1.00 91.37           H
ATOM   3148  CB  SER A 212     -13.855  -1.754  15.585  1.00 91.37           C
ATOM   3149 1HB  SER A 212     -14.615  -1.001  15.795  1.00 91.37           H
ATOM   3150 2HB  SER A 212     -14.325  -2.514  14.960  1.00 91.37           H
ATOM   3151  OG  SER A 212     -13.423  -2.345  16.807  1.00 91.37           O
ATOM   3152  HG  SER A 212     -13.424  -1.662  17.537  1.00 91.37           H
ATOM   3153  HN  SER A 212     -12.588   0.205  16.432  1.00 91.37           H
ATOM   3154  N   ALA A 213     -13.788   0.538  13.437  1.00 94.31           N
ATOM   3155  CA  ALA A 213     -14.319   1.098  12.206  1.00 94.31           C
ATOM   3156  C   ALA A 213     -13.165   1.388  11.244  1.00 94.31           C
ATOM   3157  O   ALA A 213     -13.233   1.044  10.066  1.00 94.31           O
ATOM   3158  HA  ALA A 213     -14.975   0.352  11.758  1.00 94.31           H
ATOM   3159  CB  ALA A 213     -15.140   2.349  12.526  1.00 94.31           C
ATOM   3160 1HB  ALA A 213     -15.964   2.083  13.188  1.00 94.31           H
ATOM   3161 2HB  ALA A 213     -14.503   3.086  13.015  1.00 94.31           H
ATOM   3162 3HB  ALA A 213     -15.538   2.768  11.602  1.00 94.31           H
ATOM   3163  HN  ALA A 213     -13.928   1.101  14.252  1.00 94.31           H
ATOM   3164  N   VAL A 214     -12.132   2.019  11.783  1.00 92.51           N
ATOM   3165  CA  VAL A 214     -10.998   2.428  10.972  1.00 92.51           C
ATOM   3166  C   VAL A 214     -10.359   1.191  10.336  1.00 92.51           C
ATOM   3167  O   VAL A 214     -10.025   1.200   9.152  1.00 92.51           O
ATOM   3168  HA  VAL A 214     -11.377   3.074  10.179  1.00 92.51           H
ATOM   3169  CB  VAL A 214     -10.016   3.241  11.817  1.00 92.51           C
ATOM   3170  HB  VAL A 214      -9.800   2.672  12.721  1.00 92.51           H
ATOM   3171  CG1 VAL A 214      -8.697   3.454  11.071  1.00 92.51           C
ATOM   3172 1HG1 VAL A 214      -8.247   2.488  10.845  1.00 92.51           H
ATOM   3173 2HG1 VAL A 214      -8.888   3.993  10.142  1.00 92.51           H
ATOM   3174 3HG1 VAL A 214      -8.017   4.035  11.694  1.00 92.51           H
ATOM   3175  CG2 VAL A 214     -10.630   4.577  12.238  1.00 92.51           C
ATOM   3176 1HG2 VAL A 214     -10.888   5.155  11.350  1.00 92.51           H
ATOM   3177 2HG2 VAL A 214     -11.529   4.395  12.826  1.00 92.51           H
ATOM   3178 3HG2 VAL A 214      -9.910   5.135  12.838  1.00 92.51           H
ATOM   3179  HN  VAL A 214     -12.062   2.251  12.754  1.00 92.51           H
ATOM   3180  N   LEU A 215     -10.209   0.158  11.151  1.00 92.33           N
ATOM   3181  CA  LEU A 215      -9.546  -1.056  10.705  1.00 92.33           C
ATOM   3182  C   LEU A 215     -10.409  -1.744   9.646  1.00 92.33           C
ATOM   3183  O   LEU A 215      -9.894  -2.228   8.639  1.00 92.33           O
ATOM   3184  HA  LEU A 215      -8.602  -0.763  10.245  1.00 92.33           H
ATOM   3185  CB  LEU A 215      -9.207  -1.951  11.899  1.00 92.33           C
ATOM   3186 1HB  LEU A 215     -10.110  -2.084  12.496  1.00 92.33           H
ATOM   3187 2HB  LEU A 215      -8.927  -2.935  11.523  1.00 92.33           H
ATOM   3188  CG  LEU A 215      -8.091  -1.450  12.818  1.00 92.33           C
ATOM   3189  HG  LEU A 215      -8.404  -0.499  13.249  1.00 92.33           H
ATOM   3190  CD1 LEU A 215      -7.861  -2.419  13.980  1.00 92.33           C
ATOM   3191 1HD1 LEU A 215      -8.778  -2.511  14.562  1.00 92.33           H
ATOM   3192 2HD1 LEU A 215      -7.579  -3.396  13.588  1.00 92.33           H
ATOM   3193 3HD1 LEU A 215      -7.063  -2.039  14.617  1.00 92.33           H
ATOM   3194  CD2 LEU A 215      -6.807  -1.188  12.028  1.00 92.33           C
ATOM   3195 1HD2 LEU A 215      -6.479  -2.111  11.551  1.00 92.33           H
ATOM   3196 2HD2 LEU A 215      -6.998  -0.432  11.266  1.00 92.33           H
ATOM   3197 3HD2 LEU A 215      -6.030  -0.833  12.705  1.00 92.33           H
ATOM   3198  HN  LEU A 215     -10.530   0.140  12.098  1.00 92.33           H
ATOM   3199  N   THR A 216     -11.707  -1.766   9.909  1.00 91.75           N
ATOM   3200  CA  THR A 216     -12.641  -2.429   9.015  1.00 91.75           C
ATOM   3201  C   THR A 216     -12.597  -1.787   7.627  1.00 91.75           C
ATOM   3202  O   THR A 216     -12.541  -2.487   6.617  1.00 91.75           O
ATOM   3203  HA  THR A 216     -12.327  -3.466   8.898  1.00 91.75           H
ATOM   3204  CB  THR A 216     -14.027  -2.384   9.661  1.00 91.75           C
ATOM   3205  HB  THR A 216     -14.366  -1.355   9.785  1.00 91.75           H
ATOM   3206  OG1 THR A 216     -13.873  -3.129  10.866  1.00 91.75           O
ATOM   3207  HG1 THR A 216     -13.789  -2.507  11.645  1.00 91.75           H
ATOM   3208  CG2 THR A 216     -15.070  -3.173   8.866  1.00 91.75           C
ATOM   3209 1HG2 THR A 216     -14.763  -4.217   8.801  1.00 91.75           H
ATOM   3210 2HG2 THR A 216     -15.153  -2.755   7.863  1.00 91.75           H
ATOM   3211 3HG2 THR A 216     -16.035  -3.108   9.369  1.00 91.75           H
ATOM   3212  HN  THR A 216     -12.122  -1.342  10.715  1.00 91.75           H
ATOM   3213  N   LEU A 217     -12.623  -0.462   7.621  1.00 88.55           N
ATOM   3214  CA  LEU A 217     -12.570   0.282   6.374  1.00 88.55           C
ATOM   3215  C   LEU A 217     -11.292  -0.089   5.619  1.00 88.55           C
ATOM   3216  O   LEU A 217     -11.311  -0.244   4.399  1.00 88.55           O
ATOM   3217  HA  LEU A 217     -13.427  -0.024   5.774  1.00 88.55           H
ATOM   3218  CB  LEU A 217     -12.715   1.782   6.639  1.00 88.55           C
ATOM   3219 1HB  LEU A 217     -12.079   2.044   7.485  1.00 88.55           H
ATOM   3220 2HB  LEU A 217     -12.332   2.322   5.773  1.00 88.55           H
ATOM   3221  CG  LEU A 217     -14.133   2.278   6.930  1.00 88.55           C
ATOM   3222  HG  LEU A 217     -14.554   1.662   7.724  1.00 88.55           H
ATOM   3223  CD1 LEU A 217     -14.115   3.721   7.437  1.00 88.55           C
ATOM   3224 1HD1 LEU A 217     -13.531   3.777   8.355  1.00 88.55           H
ATOM   3225 2HD1 LEU A 217     -13.667   4.367   6.682  1.00 88.55           H
ATOM   3226 3HD1 LEU A 217     -15.136   4.049   7.636  1.00 88.55           H
ATOM   3227  CD2 LEU A 217     -15.033   2.112   5.704  1.00 88.55           C
ATOM   3228 1HD2 LEU A 217     -14.625   2.687   4.873  1.00 88.55           H
ATOM   3229 2HD2 LEU A 217     -15.081   1.059   5.428  1.00 88.55           H
ATOM   3230 3HD2 LEU A 217     -16.035   2.472   5.938  1.00 88.55           H
ATOM   3231  HN  LEU A 217     -12.680   0.099   8.447  1.00 88.55           H
ATOM   3232  N   LYS A 218     -10.212  -0.220   6.375  1.00 85.75           N
ATOM   3233  CA  LYS A 218      -8.914  -0.494   5.784  1.00 85.75           C
ATOM   3234  C   LYS A 218      -8.958  -1.847   5.071  1.00 85.75           C
ATOM   3235  O   LYS A 218      -8.463  -1.980   3.953  1.00 85.75           O
ATOM   3236  HA  LYS A 218      -8.722   0.281   5.042  1.00 85.75           H
ATOM   3237  CB  LYS A 218      -7.812  -0.392   6.841  1.00 85.75           C
ATOM   3238 1HB  LYS A 218      -7.939   0.524   7.418  1.00 85.75           H
ATOM   3239 2HB  LYS A 218      -7.896  -1.223   7.541  1.00 85.75           H
ATOM   3240  CG  LYS A 218      -6.427  -0.404   6.192  1.00 85.75           C
ATOM   3241 1HG  LYS A 218      -6.316  -1.298   5.578  1.00 85.75           H
ATOM   3242 2HG  LYS A 218      -6.326   0.453   5.526  1.00 85.75           H
ATOM   3243  CD  LYS A 218      -5.324  -0.366   7.252  1.00 85.75           C
ATOM   3244 1HD  LYS A 218      -5.392   0.562   7.820  1.00 85.75           H
ATOM   3245 2HD  LYS A 218      -5.465  -1.184   7.958  1.00 85.75           H
ATOM   3246  CE  LYS A 218      -3.940  -0.475   6.607  1.00 85.75           C
ATOM   3247 1HE  LYS A 218      -3.915  -1.326   5.927  1.00 85.75           H
ATOM   3248 2HE  LYS A 218      -3.739   0.415   6.012  1.00 85.75           H
ATOM   3249  NZ  LYS A 218      -2.896  -0.631   7.645  1.00 85.75           N
ATOM   3250 1HZ  LYS A 218      -2.035  -0.946   7.213  1.00 85.75           H
ATOM   3251 2HZ  LYS A 218      -2.739   0.260   8.103  1.00 85.75           H
ATOM   3252 3HZ  LYS A 218      -3.200  -1.314   8.330  1.00 85.75           H
ATOM   3253  HN  LYS A 218     -10.215  -0.143   7.372  1.00 85.75           H
ATOM   3254  N   VAL A 219      -9.556  -2.817   5.747  1.00 90.66           N
ATOM   3255  CA  VAL A 219      -9.574  -4.180   5.242  1.00 90.66           C
ATOM   3256  C   VAL A 219     -10.466  -4.248   4.001  1.00 90.66           C
ATOM   3257  O   VAL A 219     -10.083  -4.832   2.989  1.00 90.66           O
ATOM   3258  HA  VAL A 219      -8.554  -4.438   4.956  1.00 90.66           H
ATOM   3259  CB  VAL A 219     -10.014  -5.142   6.348  1.00 90.66           C
ATOM   3260  HB  VAL A 219     -10.968  -4.789   6.739  1.00 90.66           H
ATOM   3261  CG1 VAL A 219     -10.224  -6.553   5.796  1.00 90.66           C
ATOM   3262 1HG1 VAL A 219     -10.995  -6.530   5.026  1.00 90.66           H
ATOM   3263 2HG1 VAL A 219      -9.291  -6.917   5.366  1.00 90.66           H
ATOM   3264 3HG1 VAL A 219     -10.536  -7.216   6.603  1.00 90.66           H
ATOM   3265  CG2 VAL A 219      -9.008  -5.148   7.501  1.00 90.66           C
ATOM   3266 1HG2 VAL A 219      -8.032  -5.464   7.131  1.00 90.66           H
ATOM   3267 2HG2 VAL A 219      -8.929  -4.145   7.921  1.00 90.66           H
ATOM   3268 3HG2 VAL A 219      -9.344  -5.840   8.273  1.00 90.66           H
ATOM   3269  HN  VAL A 219     -10.022  -2.684   6.622  1.00 90.66           H
ATOM   3270  N   ILE A 220     -11.639  -3.643   4.121  1.00 91.17           N
ATOM   3271  CA  ILE A 220     -12.642  -3.742   3.074  1.00 91.17           C
ATOM   3272  C   ILE A 220     -12.123  -3.054   1.810  1.00 91.17           C
ATOM   3273  O   ILE A 220     -12.011  -3.682   0.758  1.00 91.17           O
ATOM   3274  HA  ILE A 220     -12.785  -4.801   2.857  1.00 91.17           H
ATOM   3275  CB  ILE A 220     -13.984  -3.196   3.565  1.00 91.17           C
ATOM   3276  HB  ILE A 220     -13.810  -2.219   4.017  1.00 91.17           H
ATOM   3277  CG1 ILE A 220     -14.579  -4.096   4.649  1.00 91.17           C
ATOM   3278 1HG1 ILE A 220     -14.773  -5.087   4.238  1.00 91.17           H
ATOM   3279 2HG1 ILE A 220     -13.859  -4.222   5.458  1.00 91.17           H
ATOM   3280  CG2 ILE A 220     -14.951  -2.988   2.398  1.00 91.17           C
ATOM   3281 1HG2 ILE A 220     -14.521  -2.277   1.692  1.00 91.17           H
ATOM   3282 2HG2 ILE A 220     -15.124  -3.939   1.895  1.00 91.17           H
ATOM   3283 3HG2 ILE A 220     -15.897  -2.599   2.775  1.00 91.17           H
ATOM   3284  CD1 ILE A 220     -15.878  -3.504   5.201  1.00 91.17           C
ATOM   3285 1HD1 ILE A 220     -15.675  -2.524   5.633  1.00 91.17           H
ATOM   3286 2HD1 ILE A 220     -16.603  -3.403   4.394  1.00 91.17           H
ATOM   3287 3HD1 ILE A 220     -16.279  -4.164   5.970  1.00 91.17           H
ATOM   3288  HN  ILE A 220     -11.907  -3.095   4.913  1.00 91.17           H
ATOM   3289  N   LEU A 221     -11.819  -1.772   1.954  1.00 89.94           N
ATOM   3290  CA  LEU A 221     -11.499  -0.945   0.804  1.00 89.94           C
ATOM   3291  C   LEU A 221     -10.056  -1.215   0.373  1.00 89.94           C
ATOM   3292  O   LEU A 221      -9.702  -1.011  -0.787  1.00 89.94           O
ATOM   3293  HA  LEU A 221     -12.163  -1.242  -0.008  1.00 89.94           H
ATOM   3294  CB  LEU A 221     -11.785   0.527   1.106  1.00 89.94           C
ATOM   3295 1HB  LEU A 221     -11.157   0.835   1.942  1.00 89.94           H
ATOM   3296 2HB  LEU A 221     -11.481   1.121   0.244  1.00 89.94           H
ATOM   3297  CG  LEU A 221     -13.237   0.873   1.442  1.00 89.94           C
ATOM   3298  HG  LEU A 221     -13.533   0.294   2.316  1.00 89.94           H
ATOM   3299  CD1 LEU A 221     -13.378   2.351   1.810  1.00 89.94           C
ATOM   3300 1HD1 LEU A 221     -12.757   2.570   2.679  1.00 89.94           H
ATOM   3301 2HD1 LEU A 221     -13.057   2.967   0.970  1.00 89.94           H
ATOM   3302 3HD1 LEU A 221     -14.420   2.570   2.044  1.00 89.94           H
ATOM   3303  CD2 LEU A 221     -14.174   0.476   0.299  1.00 89.94           C
ATOM   3304 1HD2 LEU A 221     -13.888   1.009  -0.607  1.00 89.94           H
ATOM   3305 2HD2 LEU A 221     -14.101  -0.598   0.126  1.00 89.94           H
ATOM   3306 3HD2 LEU A 221     -15.200   0.732   0.564  1.00 89.94           H
ATOM   3307  HN  LEU A 221     -11.791  -1.300   2.836  1.00 89.94           H
ATOM   3308  N   GLY A 222      -9.261  -1.669   1.331  1.00 88.50           N
ATOM   3309  CA  GLY A 222      -7.829  -1.793   1.119  1.00 88.50           C
ATOM   3310  C   GLY A 222      -7.496  -3.085   0.370  1.00 88.50           C
ATOM   3311  O   GLY A 222      -6.450  -3.184  -0.270  1.00 88.50           O
ATOM   3312 1HA  GLY A 222      -7.466  -0.936   0.553  1.00 88.50           H
ATOM   3313 2HA  GLY A 222      -7.313  -1.782   2.079  1.00 88.50           H
ATOM   3314  HN  GLY A 222      -9.580  -1.948   2.237  1.00 88.50           H
ATOM   3315  N   PHE A 223      -8.405  -4.043   0.474  1.00 83.39           N
ATOM   3316  CA  PHE A 223      -8.151  -5.376  -0.046  1.00 83.39           C
ATOM   3317  C   PHE A 223      -9.394  -5.942  -0.735  1.00 83.39           C
ATOM   3318  O   PHE A 223      -9.401  -6.137  -1.949  1.00 83.39           O
ATOM   3319  HA  PHE A 223      -7.342  -5.291  -0.772  1.00 83.39           H
ATOM   3320  CB  PHE A 223      -7.796  -6.262   1.150  1.00 83.39           C
ATOM   3321 1HB  PHE A 223      -7.015  -5.774   1.732  1.00 83.39           H
ATOM   3322 2HB  PHE A 223      -8.669  -6.348   1.797  1.00 83.39           H
ATOM   3323  CG  PHE A 223      -7.325  -7.666   0.766  1.00 83.39           C
ATOM   3324  CD1 PHE A 223      -8.099  -8.746   1.055  1.00 83.39           C
ATOM   3325  HD1 PHE A 223      -9.055  -8.612   1.561  1.00 83.39           H
ATOM   3326  CD2 PHE A 223      -6.132  -7.834   0.135  1.00 83.39           C
ATOM   3327  HD2 PHE A 223      -5.511  -6.968  -0.096  1.00 83.39           H
ATOM   3328  CE1 PHE A 223      -7.662 -10.049   0.699  1.00 83.39           C
ATOM   3329  HE1 PHE A 223      -8.282 -10.915   0.931  1.00 83.39           H
ATOM   3330  CE2 PHE A 223      -5.694  -9.137  -0.221  1.00 83.39           C
ATOM   3331  HE2 PHE A 223      -4.738  -9.272  -0.727  1.00 83.39           H
ATOM   3332  CZ  PHE A 223      -6.468 -10.217   0.068  1.00 83.39           C
ATOM   3333  HZ  PHE A 223      -6.133 -11.217  -0.206  1.00 83.39           H
ATOM   3334  HN  PHE A 223      -9.300  -3.920   0.903  1.00 83.39           H
ATOM   3335  N   PHE A 224     -10.416  -6.191   0.071  1.00 84.75           N
ATOM   3336  CA  PHE A 224     -11.516  -7.039  -0.355  1.00 84.75           C
ATOM   3337  C   PHE A 224     -12.184  -6.480  -1.613  1.00 84.75           C
ATOM   3338  O   PHE A 224     -12.342  -7.191  -2.605  1.00 84.75           O
ATOM   3339  HA  PHE A 224     -11.100  -8.023  -0.574  1.00 84.75           H
ATOM   3340  CB  PHE A 224     -12.536  -7.056   0.785  1.00 84.75           C
ATOM   3341 1HB  PHE A 224     -12.587  -6.061   1.228  1.00 84.75           H
ATOM   3342 2HB  PHE A 224     -13.522  -7.272   0.373  1.00 84.75           H
ATOM   3343  CG  PHE A 224     -12.224  -8.072   1.885  1.00 84.75           C
ATOM   3344  CD1 PHE A 224     -12.402  -9.401   1.653  1.00 84.75           C
ATOM   3345  HD1 PHE A 224     -12.766  -9.741   0.684  1.00 84.75           H
ATOM   3346  CD2 PHE A 224     -11.769  -7.648   3.094  1.00 84.75           C
ATOM   3347  HD2 PHE A 224     -11.626  -6.583   3.279  1.00 84.75           H
ATOM   3348  CE1 PHE A 224     -12.112 -10.344   2.674  1.00 84.75           C
ATOM   3349  HE1 PHE A 224     -12.254 -11.409   2.488  1.00 84.75           H
ATOM   3350  CE2 PHE A 224     -11.479  -8.592   4.114  1.00 84.75           C
ATOM   3351  HE2 PHE A 224     -11.114  -8.251   5.084  1.00 84.75           H
ATOM   3352  CZ  PHE A 224     -11.656  -9.920   3.883  1.00 84.75           C
ATOM   3353  HZ  PHE A 224     -11.433 -10.644   4.666  1.00 84.75           H
ATOM   3354  HN  PHE A 224     -10.500  -5.824   0.998  1.00 84.75           H
ATOM   3355  N   LEU A 225     -12.559  -5.212  -1.532  1.00 89.64           N
ATOM   3356  CA  LEU A 225     -13.268  -4.569  -2.625  1.00 89.64           C
ATOM   3357  C   LEU A 225     -12.407  -4.624  -3.889  1.00 89.64           C
ATOM   3358  O   LEU A 225     -12.846  -5.127  -4.922  1.00 89.64           O
ATOM   3359  HA  LEU A 225     -14.180  -5.140  -2.803  1.00 89.64           H
ATOM   3360  CB  LEU A 225     -13.691  -3.153  -2.230  1.00 89.64           C
ATOM   3361 1HB  LEU A 225     -14.384  -3.222  -1.392  1.00 89.64           H
ATOM   3362 2HB  LEU A 225     -12.811  -2.619  -1.872  1.00 89.64           H
ATOM   3363  CG  LEU A 225     -14.347  -2.317  -3.331  1.00 89.64           C
ATOM   3364  HG  LEU A 225     -13.725  -2.380  -4.224  1.00 89.64           H
ATOM   3365  CD1 LEU A 225     -15.723  -2.877  -3.698  1.00 89.64           C
ATOM   3366 1HD1 LEU A 225     -15.615  -3.901  -4.054  1.00 89.64           H
ATOM   3367 2HD1 LEU A 225     -16.367  -2.863  -2.819  1.00 89.64           H
ATOM   3368 3HD1 LEU A 225     -16.167  -2.264  -4.483  1.00 89.64           H
ATOM   3369  CD2 LEU A 225     -14.416  -0.842  -2.932  1.00 89.64           C
ATOM   3370 1HD2 LEU A 225     -15.002  -0.739  -2.019  1.00 89.64           H
ATOM   3371 2HD2 LEU A 225     -13.408  -0.464  -2.761  1.00 89.64           H
ATOM   3372 3HD2 LEU A 225     -14.886  -0.270  -3.733  1.00 89.64           H
ATOM   3373  HN  LEU A 225     -12.385  -4.627  -0.739  1.00 89.64           H
ATOM   3374  N   PRO A 226     -11.171  -4.111  -3.830  1.00 90.44           N
ATOM   3375  CA  PRO A 226     -10.281  -4.153  -4.993  1.00 90.44           C
ATOM   3376  C   PRO A 226     -10.135  -5.557  -5.558  1.00 90.44           C
ATOM   3377  O   PRO A 226     -10.191  -5.751  -6.771  1.00 90.44           O
ATOM   3378  HA  PRO A 226     -10.699  -3.561  -5.807  1.00 90.44           H
ATOM   3379  CB  PRO A 226      -8.953  -3.619  -4.453  1.00 90.44           C
ATOM   3380 1HB  PRO A 226      -8.311  -4.424  -4.097  1.00 90.44           H
ATOM   3381 2HB  PRO A 226      -8.394  -3.082  -5.220  1.00 90.44           H
ATOM   3382  CG  PRO A 226      -9.380  -2.696  -3.317  1.00 90.44           C
ATOM   3383 1HG  PRO A 226      -8.566  -2.515  -2.615  1.00 90.44           H
ATOM   3384 2HG  PRO A 226      -9.690  -1.718  -3.686  1.00 90.44           H
ATOM   3385  CD  PRO A 226     -10.529  -3.456  -2.676  1.00 90.44           C
ATOM   3386 1HD  PRO A 226     -10.176  -4.185  -1.947  1.00 90.44           H
ATOM   3387 2HD  PRO A 226     -11.212  -2.788  -2.150  1.00 90.44           H
ATOM   3388  N   PHE A 227      -9.952  -6.508  -4.653  1.00 85.79           N
ATOM   3389  CA  PHE A 227      -9.668  -7.876  -5.053  1.00 85.79           C
ATOM   3390  C   PHE A 227     -10.828  -8.464  -5.859  1.00 85.79           C
ATOM   3391  O   PHE A 227     -10.616  -9.070  -6.907  1.00 85.79           O
ATOM   3392  HA  PHE A 227      -8.772  -7.852  -5.674  1.00 85.79           H
ATOM   3393  CB  PHE A 227      -9.491  -8.689  -3.769  1.00 85.79           C
ATOM   3394 1HB  PHE A 227      -8.688  -8.247  -3.179  1.00 85.79           H
ATOM   3395 2HB  PHE A 227     -10.402  -8.615  -3.175  1.00 85.79           H
ATOM   3396  CG  PHE A 227      -9.173 -10.167  -4.008  1.00 85.79           C
ATOM   3397  CD1 PHE A 227     -10.155 -11.101  -3.889  1.00 85.79           C
ATOM   3398  HD1 PHE A 227     -11.167 -10.797  -3.624  1.00 85.79           H
ATOM   3399  CD2 PHE A 227      -7.910 -10.546  -4.338  1.00 85.79           C
ATOM   3400  HD2 PHE A 227      -7.123  -9.798  -4.433  1.00 85.79           H
ATOM   3401  CE1 PHE A 227      -9.860 -12.472  -4.110  1.00 85.79           C
ATOM   3402  HE1 PHE A 227     -10.647 -13.221  -4.015  1.00 85.79           H
ATOM   3403  CE2 PHE A 227      -7.615 -11.918  -4.560  1.00 85.79           C
ATOM   3404  HE2 PHE A 227      -6.603 -12.222  -4.825  1.00 85.79           H
ATOM   3405  CZ  PHE A 227      -8.597 -12.852  -4.441  1.00 85.79           C
ATOM   3406  HZ  PHE A 227      -8.371 -13.904  -4.611  1.00 85.79           H
ATOM   3407  HN  PHE A 227      -9.993  -6.356  -3.666  1.00 85.79           H
ATOM   3408  N   VAL A 228     -12.030  -8.263  -5.337  1.00 92.30           N
ATOM   3409  CA  VAL A 228     -13.220  -8.805  -5.970  1.00 92.30           C
ATOM   3410  C   VAL A 228     -13.343  -8.238  -7.386  1.00 92.30           C
ATOM   3411  O   VAL A 228     -13.620  -8.975  -8.332  1.00 92.30           O
ATOM   3412  HA  VAL A 228     -13.095  -9.886  -6.035  1.00 92.30           H
ATOM   3413  CB  VAL A 228     -14.449  -8.521  -5.105  1.00 92.30           C
ATOM   3414  HB  VAL A 228     -14.459  -7.455  -4.876  1.00 92.30           H
ATOM   3415  CG1 VAL A 228     -15.739  -8.852  -5.858  1.00 92.30           C
ATOM   3416 1HG1 VAL A 228     -15.799  -8.243  -6.760  1.00 92.30           H
ATOM   3417 2HG1 VAL A 228     -15.740  -9.907  -6.131  1.00 92.30           H
ATOM   3418 3HG1 VAL A 228     -16.597  -8.640  -5.220  1.00 92.30           H
ATOM   3419  CG2 VAL A 228     -14.376  -9.285  -3.781  1.00 92.30           C
ATOM   3420 1HG2 VAL A 228     -14.330 -10.355  -3.981  1.00 92.30           H
ATOM   3421 2HG2 VAL A 228     -13.484  -8.979  -3.234  1.00 92.30           H
ATOM   3422 3HG2 VAL A 228     -15.262  -9.065  -3.185  1.00 92.30           H
ATOM   3423  HN  VAL A 228     -12.197  -7.743  -4.500  1.00 92.30           H
ATOM   3424  N   VAL A 229     -13.129  -6.935  -7.488  1.00 92.03           N
ATOM   3425  CA  VAL A 229     -13.284  -6.248  -8.759  1.00 92.03           C
ATOM   3426  C   VAL A 229     -12.269  -6.802  -9.760  1.00 92.03           C
ATOM   3427  O   VAL A 229     -12.615  -7.094 -10.904  1.00 92.03           O
ATOM   3428  HA  VAL A 229     -14.289  -6.458  -9.126  1.00 92.03           H
ATOM   3429  CB  VAL A 229     -13.159  -4.737  -8.556  1.00 92.03           C
ATOM   3430  HB  VAL A 229     -12.223  -4.545  -8.031  1.00 92.03           H
ATOM   3431  CG1 VAL A 229     -13.103  -4.006  -9.899  1.00 92.03           C
ATOM   3432 1HG1 VAL A 229     -12.240  -4.354 -10.467  1.00 92.03           H
ATOM   3433 2HG1 VAL A 229     -14.015  -4.209 -10.461  1.00 92.03           H
ATOM   3434 3HG1 VAL A 229     -13.015  -2.933  -9.725  1.00 92.03           H
ATOM   3435  CG2 VAL A 229     -14.302  -4.204  -7.689  1.00 92.03           C
ATOM   3436 1HG2 VAL A 229     -15.255  -4.414  -8.175  1.00 92.03           H
ATOM   3437 2HG2 VAL A 229     -14.276  -4.691  -6.714  1.00 92.03           H
ATOM   3438 3HG2 VAL A 229     -14.189  -3.127  -7.560  1.00 92.03           H
ATOM   3439  HN  VAL A 229     -12.856  -6.351  -6.723  1.00 92.03           H
ATOM   3440  N   MET A 230     -11.035  -6.930  -9.294  1.00 84.33           N
ATOM   3441  CA  MET A 230      -9.959  -7.406 -10.146  1.00 84.33           C
ATOM   3442  C   MET A 230     -10.234  -8.830 -10.634  1.00 84.33           C
ATOM   3443  O   MET A 230     -10.100  -9.119 -11.822  1.00 84.33           O
ATOM   3444  HA  MET A 230      -9.932  -6.723 -10.994  1.00 84.33           H
ATOM   3445  CB  MET A 230      -8.641  -7.380  -9.368  1.00 84.33           C
ATOM   3446 1HB  MET A 230      -8.790  -7.815  -8.379  1.00 84.33           H
ATOM   3447 2HB  MET A 230      -7.900  -7.994  -9.879  1.00 84.33           H
ATOM   3448  CG  MET A 230      -8.117  -5.949  -9.227  1.00 84.33           C
ATOM   3449 1HG  MET A 230      -8.084  -5.467 -10.204  1.00 84.33           H
ATOM   3450 2HG  MET A 230      -8.794  -5.364  -8.606  1.00 84.33           H
ATOM   3451  SD  MET A 230      -6.486  -5.966  -8.502  1.00 84.33           S
ATOM   3452  CE  MET A 230      -6.894  -6.449  -6.833  1.00 84.33           C
ATOM   3453 1HE  MET A 230      -7.566  -5.711  -6.395  1.00 84.33           H
ATOM   3454 2HE  MET A 230      -7.383  -7.423  -6.846  1.00 84.33           H
ATOM   3455 3HE  MET A 230      -5.982  -6.508  -6.238  1.00 84.33           H
ATOM   3456  HN  MET A 230     -10.767  -6.716  -8.355  1.00 84.33           H
ATOM   3457  N   ALA A 231     -10.615  -9.681  -9.693  1.00 89.96           N
ATOM   3458  CA  ALA A 231     -10.827 -11.086  -9.995  1.00 89.96           C
ATOM   3459  C   ALA A 231     -11.893 -11.213 -11.086  1.00 89.96           C
ATOM   3460  O   ALA A 231     -11.733 -11.987 -12.028  1.00 89.96           O
ATOM   3461  HA  ALA A 231      -9.887 -11.491 -10.370  1.00 89.96           H
ATOM   3462  CB  ALA A 231     -11.211 -11.832  -8.716  1.00 89.96           C
ATOM   3463 1HB  ALA A 231     -10.409 -11.736  -7.985  1.00 89.96           H
ATOM   3464 2HB  ALA A 231     -12.128 -11.406  -8.308  1.00 89.96           H
ATOM   3465 3HB  ALA A 231     -11.370 -12.886  -8.944  1.00 89.96           H
ATOM   3466  HN  ALA A 231     -10.777  -9.425  -8.740  1.00 89.96           H
ATOM   3467  N   CYS A 232     -12.957 -10.440 -10.922  1.00 89.69           N
ATOM   3468  CA  CYS A 232     -14.056 -10.469 -11.871  1.00 89.69           C
ATOM   3469  C   CYS A 232     -13.531  -9.995 -13.228  1.00 89.69           C
ATOM   3470  O   CYS A 232     -13.790 -10.625 -14.252  1.00 89.69           O
ATOM   3471  HA  CYS A 232     -14.395 -11.503 -11.927  1.00 89.69           H
ATOM   3472  CB  CYS A 232     -15.240  -9.627 -11.392  1.00 89.69           C
ATOM   3473 1HB  CYS A 232     -14.898  -8.630 -11.111  1.00 89.69           H
ATOM   3474 2HB  CYS A 232     -15.959  -9.500 -12.201  1.00 89.69           H
ATOM   3475  SG  CYS A 232     -16.046 -10.436  -9.962  1.00 89.69           S
ATOM   3476  HG  CYS A 232     -15.185  -9.995  -9.049  1.00 89.69           H
ATOM   3477  HN  CYS A 232     -13.074  -9.805 -10.158  1.00 89.69           H
ATOM   3478  N   CYS A 233     -12.803  -8.889 -13.192  1.00 88.06           N
ATOM   3479  CA  CYS A 233     -12.347  -8.252 -14.416  1.00 88.06           C
ATOM   3480  C   CYS A 233     -11.531  -9.273 -15.212  1.00 88.06           C
ATOM   3481  O   CYS A 233     -11.789  -9.492 -16.395  1.00 88.06           O
ATOM   3482  HA  CYS A 233     -13.240  -7.956 -14.966  1.00 88.06           H
ATOM   3483  CB  CYS A 233     -11.547  -6.981 -14.128  1.00 88.06           C
ATOM   3484 1HB  CYS A 233     -10.813  -7.172 -13.344  1.00 88.06           H
ATOM   3485 2HB  CYS A 233     -10.992  -6.681 -15.017  1.00 88.06           H
ATOM   3486  SG  CYS A 233     -12.674  -5.635 -13.612  1.00 88.06           S
ATOM   3487  HG  CYS A 233     -12.849  -6.069 -12.367  1.00 88.06           H
ATOM   3488  HN  CYS A 233     -12.526  -8.429 -12.348  1.00 88.06           H
ATOM   3489  N   TYR A 234     -10.563  -9.869 -14.532  1.00 75.37           N
ATOM   3490  CA  TYR A 234      -9.612 -10.745 -15.196  1.00 75.37           C
ATOM   3491  C   TYR A 234     -10.275 -12.059 -15.612  1.00 75.37           C
ATOM   3492  O   TYR A 234      -9.899 -12.657 -16.619  1.00 75.37           O
ATOM   3493  HA  TYR A 234      -9.248 -10.232 -16.086  1.00 75.37           H
ATOM   3494  CB  TYR A 234      -8.522 -11.042 -14.164  1.00 75.37           C
ATOM   3495 1HB  TYR A 234      -8.977 -11.100 -13.176  1.00 75.37           H
ATOM   3496 2HB  TYR A 234      -8.092 -12.021 -14.376  1.00 75.37           H
ATOM   3497  CG  TYR A 234      -7.398 -10.004 -14.131  1.00 75.37           C
ATOM   3498  CD1 TYR A 234      -6.389 -10.049 -15.072  1.00 75.37           C
ATOM   3499  HD1 TYR A 234      -6.394 -10.824 -15.839  1.00 75.37           H
ATOM   3500  CD2 TYR A 234      -7.392  -9.023 -13.161  1.00 75.37           C
ATOM   3501  HD2 TYR A 234      -8.189  -8.988 -12.417  1.00 75.37           H
ATOM   3502  CE1 TYR A 234      -5.331  -9.073 -15.041  1.00 75.37           C
ATOM   3503  HE1 TYR A 234      -4.529  -9.097 -15.778  1.00 75.37           H
ATOM   3504  CE2 TYR A 234      -6.334  -8.047 -13.129  1.00 75.37           C
ATOM   3505  HE2 TYR A 234      -6.318  -7.267 -12.368  1.00 75.37           H
ATOM   3506  CZ  TYR A 234      -5.356  -8.120 -14.071  1.00 75.37           C
ATOM   3507  OH  TYR A 234      -4.357  -7.198 -14.042  1.00 75.37           O
ATOM   3508  HH  TYR A 234      -4.500  -6.562 -13.283  1.00 75.37           H
ATOM   3509  HN  TYR A 234     -10.424  -9.762 -13.548  1.00 75.37           H
ATOM   3510  N   THR A 235     -11.251 -12.471 -14.816  1.00 85.25           N
ATOM   3511  CA  THR A 235     -12.028 -13.656 -15.135  1.00 85.25           C
ATOM   3512  C   THR A 235     -12.679 -13.513 -16.513  1.00 85.25           C
ATOM   3513  O   THR A 235     -12.629 -14.434 -17.326  1.00 85.25           O
ATOM   3514  HA  THR A 235     -11.350 -14.508 -15.189  1.00 85.25           H
ATOM   3515  CB  THR A 235     -13.037 -13.879 -14.007  1.00 85.25           C
ATOM   3516  HB  THR A 235     -13.741 -13.049 -13.945  1.00 85.25           H
ATOM   3517  OG1 THR A 235     -12.228 -14.085 -12.853  1.00 85.25           O
ATOM   3518  HG1 THR A 235     -12.261 -13.279 -12.263  1.00 85.25           H
ATOM   3519  CG2 THR A 235     -13.808 -15.192 -14.161  1.00 85.25           C
ATOM   3520 1HG2 THR A 235     -13.108 -16.027 -14.154  1.00 85.25           H
ATOM   3521 2HG2 THR A 235     -14.355 -15.183 -15.104  1.00 85.25           H
ATOM   3522 3HG2 THR A 235     -14.510 -15.300 -13.334  1.00 85.25           H
ATOM   3523  HN  THR A 235     -11.513 -12.010 -13.968  1.00 85.25           H
ATOM   3524  N   ILE A 236     -13.274 -12.349 -16.732  1.00 84.53           N
ATOM   3525  CA  ILE A 236     -13.960 -12.085 -17.985  1.00 84.53           C
ATOM   3526  C   ILE A 236     -12.929 -11.937 -19.106  1.00 84.53           C
ATOM   3527  O   ILE A 236     -13.156 -12.392 -20.226  1.00 84.53           O
ATOM   3528  HA  ILE A 236     -14.586 -12.950 -18.204  1.00 84.53           H
ATOM   3529  CB  ILE A 236     -14.890 -10.878 -17.842  1.00 84.53           C
ATOM   3530  HB  ILE A 236     -14.296 -10.027 -17.506  1.00 84.53           H
ATOM   3531  CG1 ILE A 236     -15.958 -11.132 -16.777  1.00 84.53           C
ATOM   3532 1HG1 ILE A 236     -16.703 -11.827 -17.162  1.00 84.53           H
ATOM   3533 2HG1 ILE A 236     -15.503 -11.603 -15.905  1.00 84.53           H
ATOM   3534  CG2 ILE A 236     -15.504 -10.496 -19.190  1.00 84.53           C
ATOM   3535 1HG2 ILE A 236     -14.710 -10.244 -19.893  1.00 84.53           H
ATOM   3536 2HG2 ILE A 236     -16.080 -11.336 -19.578  1.00 84.53           H
ATOM   3537 3HG2 ILE A 236     -16.160  -9.635 -19.060  1.00 84.53           H
ATOM   3538  CD1 ILE A 236     -16.639  -9.826 -16.360  1.00 84.53           C
ATOM   3539 1HD1 ILE A 236     -15.894  -9.142 -15.953  1.00 84.53           H
ATOM   3540 2HD1 ILE A 236     -17.113  -9.371 -17.230  1.00 84.53           H
ATOM   3541 3HD1 ILE A 236     -17.394 -10.035 -15.602  1.00 84.53           H
ATOM   3542  HN  ILE A 236     -13.291 -11.597 -16.074  1.00 84.53           H
ATOM   3543  N   ILE A 237     -11.819 -11.301 -18.764  1.00 80.28           N
ATOM   3544  CA  ILE A 237     -10.756 -11.079 -19.730  1.00 80.28           C
ATOM   3545  C   ILE A 237     -10.301 -12.425 -20.299  1.00 80.28           C
ATOM   3546  O   ILE A 237     -10.247 -12.603 -21.515  1.00 80.28           O
ATOM   3547  HA  ILE A 237     -11.172 -10.484 -20.543  1.00 80.28           H
ATOM   3548  CB  ILE A 237      -9.625 -10.261 -19.104  1.00 80.28           C
ATOM   3549  HB  ILE A 237      -9.438 -10.647 -18.102  1.00 80.28           H
ATOM   3550  CG1 ILE A 237     -10.027  -8.793 -18.955  1.00 80.28           C
ATOM   3551 1HG1 ILE A 237     -10.026  -8.311 -19.933  1.00 80.28           H
ATOM   3552 2HG1 ILE A 237     -11.045  -8.728 -18.569  1.00 80.28           H
ATOM   3553  CG2 ILE A 237      -8.327 -10.422 -19.899  1.00 80.28           C
ATOM   3554 1HG2 ILE A 237      -8.035 -11.472 -19.910  1.00 80.28           H
ATOM   3555 2HG2 ILE A 237      -8.483 -10.078 -20.922  1.00 80.28           H
ATOM   3556 3HG2 ILE A 237      -7.540  -9.830 -19.433  1.00 80.28           H
ATOM   3557  CD1 ILE A 237      -9.071  -8.055 -18.015  1.00 80.28           C
ATOM   3558 1HD1 ILE A 237      -9.093  -8.525 -17.032  1.00 80.28           H
ATOM   3559 2HD1 ILE A 237      -8.059  -8.101 -18.418  1.00 80.28           H
ATOM   3560 3HD1 ILE A 237      -9.381  -7.013 -17.927  1.00 80.28           H
ATOM   3561  HN  ILE A 237     -11.639 -10.940 -17.849  1.00 80.28           H
ATOM   3562  N   ILE A 238      -9.984 -13.337 -19.392  1.00 77.74           N
ATOM   3563  CA  ILE A 238      -9.458 -14.633 -19.786  1.00 77.74           C
ATOM   3564  C   ILE A 238     -10.471 -15.335 -20.693  1.00 77.74           C
ATOM   3565  O   ILE A 238     -10.106 -15.874 -21.737  1.00 77.74           O
ATOM   3566  HA  ILE A 238      -8.548 -14.456 -20.358  1.00 77.74           H
ATOM   3567  CB  ILE A 238      -9.067 -15.450 -18.553  1.00 77.74           C
ATOM   3568  HB  ILE A 238      -9.889 -15.406 -17.839  1.00 77.74           H
ATOM   3569  CG1 ILE A 238      -7.839 -14.850 -17.865  1.00 77.74           C
ATOM   3570 1HG1 ILE A 238      -6.946 -15.073 -18.449  1.00 77.74           H
ATOM   3571 2HG1 ILE A 238      -7.932 -13.765 -17.828  1.00 77.74           H
ATOM   3572  CG2 ILE A 238      -8.859 -16.922 -18.914  1.00 77.74           C
ATOM   3573 1HG2 ILE A 238      -9.784 -17.330 -19.324  1.00 77.74           H
ATOM   3574 2HG2 ILE A 238      -8.065 -17.006 -19.655  1.00 77.74           H
ATOM   3575 3HG2 ILE A 238      -8.582 -17.480 -18.019  1.00 77.74           H
ATOM   3576  CD1 ILE A 238      -7.680 -15.403 -16.447  1.00 77.74           C
ATOM   3577 1HD1 ILE A 238      -8.564 -15.157 -15.860  1.00 77.74           H
ATOM   3578 2HD1 ILE A 238      -7.562 -16.485 -16.490  1.00 77.74           H
ATOM   3579 3HD1 ILE A 238      -6.800 -14.960 -15.981  1.00 77.74           H
ATOM   3580  HN  ILE A 238     -10.082 -13.203 -18.406  1.00 77.74           H
ATOM   3581  N   HIS A 239     -11.723 -15.307 -20.261  1.00 77.67           N
ATOM   3582  CA  HIS A 239     -12.783 -15.977 -20.995  1.00 77.67           C
ATOM   3583  C   HIS A 239     -12.845 -15.430 -22.422  1.00 77.67           C
ATOM   3584  O   HIS A 239     -12.970 -16.193 -23.378  1.00 77.67           O
ATOM   3585  HA  HIS A 239     -12.519 -17.034 -21.031  1.00 77.67           H
ATOM   3586  CB  HIS A 239     -14.117 -15.856 -20.255  1.00 77.67           C
ATOM   3587 1HB  HIS A 239     -13.976 -16.164 -19.219  1.00 77.67           H
ATOM   3588 2HB  HIS A 239     -14.417 -14.808 -20.238  1.00 77.67           H
ATOM   3589  CG  HIS A 239     -15.232 -16.674 -20.861  1.00 77.67           C
ATOM   3590  ND1 HIS A 239     -15.278 -18.055 -20.780  1.00 77.67           N
ATOM   3591  HD1 HIS A 239     -14.602 -18.637 -20.329  1.00 77.67           H
ATOM   3592  CD2 HIS A 239     -16.342 -16.292 -21.556  1.00 77.67           C
ATOM   3593  HD2 HIS A 239     -16.618 -15.266 -21.802  1.00 77.67           H
ATOM   3594  CE1 HIS A 239     -16.370 -18.474 -21.403  1.00 77.67           C
ATOM   3595  HE1 HIS A 239     -16.687 -19.511 -21.513  1.00 77.67           H
ATOM   3596  NE2 HIS A 239     -17.027 -17.380 -21.884  1.00 77.67           N
ATOM   3597  HN  HIS A 239     -12.017 -14.839 -19.427  1.00 77.67           H
ATOM   3598  N   THR A 240     -12.753 -14.112 -22.520  1.00 79.14           N
ATOM   3599  CA  THR A 240     -12.864 -13.448 -23.808  1.00 79.14           C
ATOM   3600  C   THR A 240     -11.704 -13.853 -24.719  1.00 79.14           C
ATOM   3601  O   THR A 240     -11.891 -14.053 -25.918  1.00 79.14           O
ATOM   3602  HA  THR A 240     -13.782 -13.785 -24.290  1.00 79.14           H
ATOM   3603  CB  THR A 240     -12.943 -11.941 -23.558  1.00 79.14           C
ATOM   3604  HB  THR A 240     -11.994 -11.559 -23.182  1.00 79.14           H
ATOM   3605  OG1 THR A 240     -14.056 -11.792 -22.681  1.00 79.14           O
ATOM   3606  HG1 THR A 240     -13.740 -11.723 -21.735  1.00 79.14           H
ATOM   3607  CG2 THR A 240     -13.347 -11.160 -24.810  1.00 79.14           C
ATOM   3608 1HG2 THR A 240     -14.328 -11.495 -25.146  1.00 79.14           H
ATOM   3609 2HG2 THR A 240     -12.614 -11.331 -25.598  1.00 79.14           H
ATOM   3610 3HG2 THR A 240     -13.388 -10.095 -24.577  1.00 79.14           H
ATOM   3611  HN  THR A 240     -12.607 -13.502 -21.742  1.00 79.14           H
ATOM   3612  N   LEU A 241     -10.530 -13.962 -24.115  1.00 74.73           N
ATOM   3613  CA  LEU A 241      -9.317 -14.209 -24.875  1.00 74.73           C
ATOM   3614  C   LEU A 241      -9.339 -15.642 -25.411  1.00 74.73           C
ATOM   3615  O   LEU A 241      -8.922 -15.892 -26.541  1.00 74.73           O
ATOM   3616  HA  LEU A 241      -9.317 -13.523 -25.723  1.00 74.73           H
ATOM   3617  CB  LEU A 241      -8.081 -13.887 -24.033  1.00 74.73           C
ATOM   3618 1HB  LEU A 241      -8.215 -14.325 -23.044  1.00 74.73           H
ATOM   3619 2HB  LEU A 241      -7.219 -14.378 -24.485  1.00 74.73           H
ATOM   3620  CG  LEU A 241      -7.754 -12.402 -23.862  1.00 74.73           C
ATOM   3621  HG  LEU A 241      -8.629 -11.906 -23.441  1.00 74.73           H
ATOM   3622  CD1 LEU A 241      -6.603 -12.204 -22.873  1.00 74.73           C
ATOM   3623 1HD1 LEU A 241      -6.883 -12.614 -21.903  1.00 74.73           H
ATOM   3624 2HD1 LEU A 241      -5.715 -12.716 -23.242  1.00 74.73           H
ATOM   3625 3HD1 LEU A 241      -6.392 -11.139 -22.770  1.00 74.73           H
ATOM   3626  CD2 LEU A 241      -7.469 -11.744 -25.213  1.00 74.73           C
ATOM   3627 1HD2 LEU A 241      -6.619 -12.236 -25.685  1.00 74.73           H
ATOM   3628 2HD2 LEU A 241      -8.345 -11.837 -25.855  1.00 74.73           H
ATOM   3629 3HD2 LEU A 241      -7.240 -10.689 -25.063  1.00 74.73           H
ATOM   3630  HN  LEU A 241     -10.400 -13.884 -23.126  1.00 74.73           H
ATOM   3631  N   ILE A 242      -9.829 -16.545 -24.575  1.00 75.38           N
ATOM   3632  CA  ILE A 242      -9.943 -17.941 -24.963  1.00 75.38           C
ATOM   3633  C   ILE A 242     -10.838 -18.050 -26.199  1.00 75.38           C
ATOM   3634  O   ILE A 242     -10.513 -18.769 -27.143  1.00 75.38           O
ATOM   3635  HA  ILE A 242      -8.945 -18.289 -25.227  1.00 75.38           H
ATOM   3636  CB  ILE A 242     -10.420 -18.788 -23.782  1.00 75.38           C
ATOM   3637  HB  ILE A 242     -11.281 -18.293 -23.332  1.00 75.38           H
ATOM   3638  CG1 ILE A 242      -9.339 -18.883 -22.703  1.00 75.38           C
ATOM   3639 1HG1 ILE A 242      -8.516 -19.501 -23.061  1.00 75.38           H
ATOM   3640 2HG1 ILE A 242      -8.931 -17.892 -22.504  1.00 75.38           H
ATOM   3641  CG2 ILE A 242     -10.885 -20.168 -24.249  1.00 75.38           C
ATOM   3642 1HG2 ILE A 242     -11.710 -20.054 -24.953  1.00 75.38           H
ATOM   3643 2HG2 ILE A 242     -10.059 -20.684 -24.738  1.00 75.38           H
ATOM   3644 3HG2 ILE A 242     -11.219 -20.750 -23.390  1.00 75.38           H
ATOM   3645  CD1 ILE A 242      -9.904 -19.476 -21.411  1.00 75.38           C
ATOM   3646 1HD1 ILE A 242     -10.711 -18.842 -21.042  1.00 75.38           H
ATOM   3647 2HD1 ILE A 242     -10.290 -20.476 -21.608  1.00 75.38           H
ATOM   3648 3HD1 ILE A 242      -9.115 -19.532 -20.661  1.00 75.38           H
ATOM   3649  HN  ILE A 242     -10.145 -16.337 -23.649  1.00 75.38           H
ATOM   3650  N   GLN A 243     -11.947 -17.327 -26.153  1.00 70.82           N
ATOM   3651  CA  GLN A 243     -12.910 -17.364 -27.241  1.00 70.82           C
ATOM   3652  C   GLN A 243     -12.313 -16.732 -28.500  1.00 70.82           C
ATOM   3653  O   GLN A 243     -12.578 -17.186 -29.612  1.00 70.82           O
ATOM   3654  HA  GLN A 243     -13.109 -18.421 -27.416  1.00 70.82           H
ATOM   3655  CB  GLN A 243     -14.213 -16.667 -26.844  1.00 70.82           C
ATOM   3656 1HB  GLN A 243     -13.992 -15.683 -26.430  1.00 70.82           H
ATOM   3657 2HB  GLN A 243     -14.830 -16.510 -27.729  1.00 70.82           H
ATOM   3658  CG  GLN A 243     -14.987 -17.496 -25.817  1.00 70.82           C
ATOM   3659 1HG  GLN A 243     -15.151 -18.501 -26.205  1.00 70.82           H
ATOM   3660 2HG  GLN A 243     -14.395 -17.599 -24.907  1.00 70.82           H
ATOM   3661  CD  GLN A 243     -16.331 -16.844 -25.486  1.00 70.82           C
ATOM   3662  OE1 GLN A 243     -16.603 -15.710 -25.841  1.00 70.82           O
ATOM   3663  NE2 GLN A 243     -17.153 -17.623 -24.789  1.00 70.82           N
ATOM   3664 1HE2 GLN A 243     -16.867 -18.546 -24.529  1.00 70.82           H
ATOM   3665 2HE2 GLN A 243     -18.056 -17.286 -24.524  1.00 70.82           H
ATOM   3666  HN  GLN A 243     -12.192 -16.725 -25.393  1.00 70.82           H
ATOM   3667  N   ALA A 244     -11.517 -15.695 -28.283  1.00 71.71           N
ATOM   3668  CA  ALA A 244     -11.052 -14.866 -29.382  1.00 71.71           C
ATOM   3669  C   ALA A 244      -9.981 -15.623 -30.169  1.00 71.71           C
ATOM   3670  O   ALA A 244      -9.681 -15.273 -31.310  1.00 71.71           O
ATOM   3671  HA  ALA A 244     -11.903 -14.673 -30.035  1.00 71.71           H
ATOM   3672  CB  ALA A 244     -10.540 -13.532 -28.834  1.00 71.71           C
ATOM   3673 1HB  ALA A 244     -11.346 -13.021 -28.309  1.00 71.71           H
ATOM   3674 2HB  ALA A 244      -9.716 -13.716 -28.144  1.00 71.71           H
ATOM   3675 3HB  ALA A 244     -10.191 -12.910 -29.658  1.00 71.71           H
ATOM   3676  HN  ALA A 244     -11.191 -15.420 -27.379  1.00 71.71           H
ATOM   3677  N   LYS A 245      -9.434 -16.646 -29.529  1.00 60.04           N
ATOM   3678  CA  LYS A 245      -8.362 -17.419 -30.133  1.00 60.04           C
ATOM   3679  C   LYS A 245      -7.303 -16.466 -30.691  1.00 60.04           C
ATOM   3680  O   LYS A 245      -6.528 -16.840 -31.570  1.00 60.04           O
ATOM   3681  HA  LYS A 245      -7.906 -18.017 -29.344  1.00 60.04           H
ATOM   3682  CB  LYS A 245      -8.923 -18.392 -31.172  1.00 60.04           C
ATOM   3683 1HB  LYS A 245      -9.550 -17.852 -31.881  1.00 60.04           H
ATOM   3684 2HB  LYS A 245      -8.105 -18.832 -31.742  1.00 60.04           H
ATOM   3685  CG  LYS A 245      -9.738 -19.500 -30.502  1.00 60.04           C
ATOM   3686 1HG  LYS A 245      -9.172 -19.921 -29.671  1.00 60.04           H
ATOM   3687 2HG  LYS A 245     -10.653 -19.081 -30.083  1.00 60.04           H
ATOM   3688  CD  LYS A 245     -10.087 -20.605 -31.501  1.00 60.04           C
ATOM   3689 1HD  LYS A 245     -10.746 -20.207 -32.273  1.00 60.04           H
ATOM   3690 2HD  LYS A 245      -9.181 -20.948 -32.001  1.00 60.04           H
ATOM   3691  CE  LYS A 245     -10.767 -21.783 -30.800  1.00 60.04           C
ATOM   3692 1HE  LYS A 245     -10.165 -22.105 -29.951  1.00 60.04           H
ATOM   3693 2HE  LYS A 245     -11.733 -21.470 -30.405  1.00 60.04           H
ATOM   3694  NZ  LYS A 245     -10.951 -22.910 -31.742  1.00 60.04           N
ATOM   3695 1HZ  LYS A 245     -11.428 -23.670 -31.270  1.00 60.04           H
ATOM   3696 2HZ  LYS A 245     -11.505 -22.602 -32.533  1.00 60.04           H
ATOM   3697 3HZ  LYS A 245     -10.045 -23.229 -32.068  1.00 60.04           H
ATOM   3698  HN  LYS A 245      -9.710 -16.947 -28.617  1.00 60.04           H
ATOM   3699  N   LYS A 246      -7.304 -15.253 -30.158  1.00 52.34           N
ATOM   3700  CA  LYS A 246      -6.414 -14.217 -30.654  1.00 52.34           C
ATOM   3701  C   LYS A 246      -5.132 -14.211 -29.818  1.00 52.34           C
ATOM   3702  O   LYS A 246      -5.110 -13.673 -28.712  1.00 52.34           O
ATOM   3703  HA  LYS A 246      -6.155 -14.473 -31.681  1.00 52.34           H
ATOM   3704  CB  LYS A 246      -7.131 -12.866 -30.690  1.00 52.34           C
ATOM   3705 1HB  LYS A 246      -7.733 -12.745 -29.789  1.00 52.34           H
ATOM   3706 2HB  LYS A 246      -6.397 -12.061 -30.693  1.00 52.34           H
ATOM   3707  CG  LYS A 246      -8.026 -12.753 -31.925  1.00 52.34           C
ATOM   3708 1HG  LYS A 246      -7.466 -13.048 -32.813  1.00 52.34           H
ATOM   3709 2HG  LYS A 246      -8.866 -13.443 -31.835  1.00 52.34           H
ATOM   3710  CD  LYS A 246      -8.548 -11.325 -32.096  1.00 52.34           C
ATOM   3711 1HD  LYS A 246      -9.146 -11.047 -31.228  1.00 52.34           H
ATOM   3712 2HD  LYS A 246      -7.709 -10.631 -32.141  1.00 52.34           H
ATOM   3713  CE  LYS A 246      -9.392 -11.198 -33.366  1.00 52.34           C
ATOM   3714 1HE  LYS A 246      -8.825 -11.558 -34.224  1.00 52.34           H
ATOM   3715 2HE  LYS A 246     -10.279 -11.825 -33.284  1.00 52.34           H
ATOM   3716  NZ  LYS A 246      -9.791  -9.789 -33.583  1.00 52.34           N
ATOM   3717 1HZ  LYS A 246     -10.364  -9.726 -34.418  1.00 52.34           H
ATOM   3718 2HZ  LYS A 246     -10.321  -9.461 -32.784  1.00 52.34           H
ATOM   3719 3HZ  LYS A 246      -8.962  -9.217 -33.697  1.00 52.34           H
ATOM   3720  HN  LYS A 246      -7.898 -14.975 -29.404  1.00 52.34           H
ATOM   3721  N   SER A 247      -4.095 -14.815 -30.380  1.00 55.94           N
ATOM   3722  CA  SER A 247      -2.832 -14.944 -29.674  1.00 55.94           C
ATOM   3723  C   SER A 247      -2.297 -13.559 -29.301  1.00 55.94           C
ATOM   3724  O   SER A 247      -1.784 -13.364 -28.200  1.00 55.94           O
ATOM   3725  HA  SER A 247      -3.060 -15.520 -28.777  1.00 55.94           H
ATOM   3726  CB  SER A 247      -1.804 -15.700 -30.517  1.00 55.94           C
ATOM   3727 1HB  SER A 247      -1.875 -16.767 -30.305  1.00 55.94           H
ATOM   3728 2HB  SER A 247      -2.036 -15.570 -31.574  1.00 55.94           H
ATOM   3729  OG  SER A 247      -0.474 -15.254 -30.265  1.00 55.94           O
ATOM   3730  HG  SER A 247       0.169 -15.748 -30.851  1.00 55.94           H
ATOM   3731  HN  SER A 247      -4.108 -15.211 -31.298  1.00 55.94           H
ATOM   3732  N   SER A 248      -2.435 -12.634 -30.240  1.00 56.42           N
ATOM   3733  CA  SER A 248      -1.700 -11.383 -30.171  1.00 56.42           C
ATOM   3734  C   SER A 248      -1.997 -10.674 -28.848  1.00 56.42           C
ATOM   3735  O   SER A 248      -1.167  -9.918 -28.345  1.00 56.42           O
ATOM   3736  HA  SER A 248      -0.648 -11.662 -30.228  1.00 56.42           H
ATOM   3737  CB  SER A 248      -2.050 -10.473 -31.350  1.00 56.42           C
ATOM   3738 1HB  SER A 248      -1.378  -9.615 -31.358  1.00 56.42           H
ATOM   3739 2HB  SER A 248      -1.889 -11.012 -32.284  1.00 56.42           H
ATOM   3740  OG  SER A 248      -3.400 -10.018 -31.292  1.00 56.42           O
ATOM   3741  HG  SER A 248      -3.588  -9.406 -32.060  1.00 56.42           H
ATOM   3742  HN  SER A 248      -3.035 -12.730 -31.035  1.00 56.42           H
ATOM   3743  N   LYS A 249      -3.183 -10.943 -28.322  1.00 52.47           N
ATOM   3744  CA  LYS A 249      -3.643 -10.261 -27.124  1.00 52.47           C
ATOM   3745  C   LYS A 249      -2.997 -10.905 -25.896  1.00 52.47           C
ATOM   3746  O   LYS A 249      -3.084 -10.369 -24.792  1.00 52.47           O
ATOM   3747  HA  LYS A 249      -3.307  -9.226 -27.189  1.00 52.47           H
ATOM   3748  CB  LYS A 249      -5.172 -10.238 -27.075  1.00 52.47           C
ATOM   3749 1HB  LYS A 249      -5.561 -11.236 -27.272  1.00 52.47           H
ATOM   3750 2HB  LYS A 249      -5.503  -9.960 -26.074  1.00 52.47           H
ATOM   3751  CG  LYS A 249      -5.739  -9.251 -28.097  1.00 52.47           C
ATOM   3752 1HG  LYS A 249      -5.206  -8.303 -28.028  1.00 52.47           H
ATOM   3753 2HG  LYS A 249      -5.578  -9.634 -29.105  1.00 52.47           H
ATOM   3754  CD  LYS A 249      -7.234  -9.021 -27.866  1.00 52.47           C
ATOM   3755 1HD  LYS A 249      -7.780  -9.948 -28.041  1.00 52.47           H
ATOM   3756 2HD  LYS A 249      -7.406  -8.741 -26.827  1.00 52.47           H
ATOM   3757  CE  LYS A 249      -7.769  -7.925 -28.790  1.00 52.47           C
ATOM   3758 1HE  LYS A 249      -7.142  -7.036 -28.711  1.00 52.47           H
ATOM   3759 2HE  LYS A 249      -7.720  -8.259 -29.827  1.00 52.47           H
ATOM   3760  NZ  LYS A 249      -9.166  -7.586 -28.438  1.00 52.47           N
ATOM   3761 1HZ  LYS A 249      -9.516  -6.884 -29.080  1.00 52.47           H
ATOM   3762 2HZ  LYS A 249      -9.742  -8.419 -28.502  1.00 52.47           H
ATOM   3763 3HZ  LYS A 249      -9.198  -7.225 -27.491  1.00 52.47           H
ATOM   3764  HN  LYS A 249      -3.823 -11.612 -28.699  1.00 52.47           H
ATOM   3765  N   HIS A 250      -2.364 -12.045 -26.129  1.00 53.59           N
ATOM   3766  CA  HIS A 250      -1.841 -12.847 -25.037  1.00 53.59           C
ATOM   3767  C   HIS A 250      -0.705 -12.093 -24.343  1.00 53.59           C
ATOM   3768  O   HIS A 250      -0.532 -12.201 -23.130  1.00 53.59           O
ATOM   3769  HA  HIS A 250      -2.659 -12.984 -24.330  1.00 53.59           H
ATOM   3770  CB  HIS A 250      -1.417 -14.231 -25.533  1.00 53.59           C
ATOM   3771 1HB  HIS A 250      -0.859 -14.117 -26.463  1.00 53.59           H
ATOM   3772 2HB  HIS A 250      -0.737 -14.674 -24.806  1.00 53.59           H
ATOM   3773  CG  HIS A 250      -2.569 -15.179 -25.767  1.00 53.59           C
ATOM   3774  ND1 HIS A 250      -3.087 -15.988 -24.771  1.00 53.59           N
ATOM   3775  HD1 HIS A 250      -2.767 -16.030 -23.825  1.00 53.59           H
ATOM   3776  CD2 HIS A 250      -3.296 -15.438 -26.892  1.00 53.59           C
ATOM   3777  HD2 HIS A 250      -3.152 -14.970 -27.866  1.00 53.59           H
ATOM   3778  CE1 HIS A 250      -4.081 -16.698 -25.285  1.00 53.59           C
ATOM   3779  HE1 HIS A 250      -4.690 -17.428 -24.751  1.00 53.59           H
ATOM   3780  NE2 HIS A 250      -4.209 -16.356 -26.599  1.00 53.59           N
ATOM   3781  HN  HIS A 250      -2.206 -12.420 -27.042  1.00 53.59           H
ATOM   3782  N   LYS A 251       0.040 -11.344 -25.143  1.00 56.71           N
ATOM   3783  CA  LYS A 251       1.205 -10.638 -24.637  1.00 56.71           C
ATOM   3784  C   LYS A 251       0.759  -9.601 -23.604  1.00 56.71           C
ATOM   3785  O   LYS A 251       1.362  -9.481 -22.539  1.00 56.71           O
ATOM   3786  HA  LYS A 251       1.840 -11.371 -24.138  1.00 56.71           H
ATOM   3787  CB  LYS A 251       2.017 -10.047 -25.791  1.00 56.71           C
ATOM   3788 1HB  LYS A 251       1.353  -9.515 -26.473  1.00 56.71           H
ATOM   3789 2HB  LYS A 251       2.726  -9.316 -25.404  1.00 56.71           H
ATOM   3790  CG  LYS A 251       2.767 -11.142 -26.551  1.00 56.71           C
ATOM   3791 1HG  LYS A 251       3.275 -11.798 -25.844  1.00 56.71           H
ATOM   3792 2HG  LYS A 251       2.058 -11.757 -27.104  1.00 56.71           H
ATOM   3793  CD  LYS A 251       3.788 -10.537 -27.518  1.00 56.71           C
ATOM   3794 1HD  LYS A 251       3.273  -9.936 -28.267  1.00 56.71           H
ATOM   3795 2HD  LYS A 251       4.456  -9.868 -26.975  1.00 56.71           H
ATOM   3796  CE  LYS A 251       4.604 -11.631 -28.208  1.00 56.71           C
ATOM   3797 1HE  LYS A 251       5.020 -12.309 -27.462  1.00 56.71           H
ATOM   3798 2HE  LYS A 251       3.956 -12.226 -28.852  1.00 56.71           H
ATOM   3799  NZ  LYS A 251       5.697 -11.036 -29.010  1.00 56.71           N
ATOM   3800 1HZ  LYS A 251       6.224 -11.773 -29.463  1.00 56.71           H
ATOM   3801 2HZ  LYS A 251       5.303 -10.420 -29.713  1.00 56.71           H
ATOM   3802 3HZ  LYS A 251       6.311 -10.505 -28.402  1.00 56.71           H
ATOM   3803  HN  LYS A 251      -0.140 -11.217 -26.118  1.00 56.71           H
ATOM   3804  N   ALA A 252      -0.295  -8.879 -23.955  1.00 64.62           N
ATOM   3805  CA  ALA A 252      -0.807  -7.831 -23.089  1.00 64.62           C
ATOM   3806  C   ALA A 252      -1.358  -8.459 -21.807  1.00 64.62           C
ATOM   3807  O   ALA A 252      -1.248  -7.877 -20.729  1.00 64.62           O
ATOM   3808  HA  ALA A 252       0.026  -7.176 -22.833  1.00 64.62           H
ATOM   3809  CB  ALA A 252      -1.862  -7.016 -23.840  1.00 64.62           C
ATOM   3810 1HB  ALA A 252      -1.412  -6.568 -24.726  1.00 64.62           H
ATOM   3811 2HB  ALA A 252      -2.680  -7.671 -24.140  1.00 64.62           H
ATOM   3812 3HB  ALA A 252      -2.245  -6.230 -23.190  1.00 64.62           H
ATOM   3813  HN  ALA A 252      -0.796  -9.000 -24.813  1.00 64.62           H
ATOM   3814  N   LEU A 253      -1.941  -9.638 -21.967  1.00 65.43           N
ATOM   3815  CA  LEU A 253      -2.527 -10.342 -20.839  1.00 65.43           C
ATOM   3816  C   LEU A 253      -1.421 -10.732 -19.856  1.00 65.43           C
ATOM   3817  O   LEU A 253      -1.592 -10.608 -18.644  1.00 65.43           O
ATOM   3818  HA  LEU A 253      -3.206  -9.651 -20.340  1.00 65.43           H
ATOM   3819  CB  LEU A 253      -3.364 -11.527 -21.324  1.00 65.43           C
ATOM   3820 1HB  LEU A 253      -4.091 -11.161 -22.050  1.00 65.43           H
ATOM   3821 2HB  LEU A 253      -2.708 -12.219 -21.852  1.00 65.43           H
ATOM   3822  CG  LEU A 253      -4.115 -12.306 -20.242  1.00 65.43           C
ATOM   3823  HG  LEU A 253      -3.408 -12.560 -19.452  1.00 65.43           H
ATOM   3824  CD1 LEU A 253      -5.211 -11.446 -19.609  1.00 65.43           C
ATOM   3825 1HD1 LEU A 253      -4.763 -10.562 -19.156  1.00 65.43           H
ATOM   3826 2HD1 LEU A 253      -5.922 -11.141 -20.377  1.00 65.43           H
ATOM   3827 3HD1 LEU A 253      -5.729 -12.024 -18.843  1.00 65.43           H
ATOM   3828  CD2 LEU A 253      -4.666 -13.621 -20.796  1.00 65.43           C
ATOM   3829 1HD2 LEU A 253      -5.353 -13.411 -21.615  1.00 65.43           H
ATOM   3830 2HD2 LEU A 253      -3.843 -14.235 -21.160  1.00 65.43           H
ATOM   3831 3HD2 LEU A 253      -5.195 -14.155 -20.006  1.00 65.43           H
ATOM   3832  HN  LEU A 253      -2.015 -10.110 -22.845  1.00 65.43           H
ATOM   3833  N   LYS A 254      -0.313 -11.194 -20.415  1.00 67.40           N
ATOM   3834  CA  LYS A 254       0.774 -11.714 -19.603  1.00 67.40           C
ATOM   3835  C   LYS A 254       1.201 -10.650 -18.589  1.00 67.40           C
ATOM   3836  O   LYS A 254       1.371 -10.946 -17.407  1.00 67.40           O
ATOM   3837  HA  LYS A 254       0.392 -12.576 -19.057  1.00 67.40           H
ATOM   3838  CB  LYS A 254       1.917 -12.210 -20.491  1.00 67.40           C
ATOM   3839 1HB  LYS A 254       1.519 -12.850 -21.278  1.00 67.40           H
ATOM   3840 2HB  LYS A 254       2.396 -11.363 -20.981  1.00 67.40           H
ATOM   3841  CG  LYS A 254       2.952 -12.983 -19.671  1.00 67.40           C
ATOM   3842 1HG  LYS A 254       3.412 -12.319 -18.940  1.00 67.40           H
ATOM   3843 2HG  LYS A 254       2.458 -13.779 -19.113  1.00 67.40           H
ATOM   3844  CD  LYS A 254       4.031 -13.582 -20.575  1.00 67.40           C
ATOM   3845 1HD  LYS A 254       3.569 -14.225 -21.324  1.00 67.40           H
ATOM   3846 2HD  LYS A 254       4.543 -12.784 -21.114  1.00 67.40           H
ATOM   3847  CE  LYS A 254       5.046 -14.386 -19.760  1.00 67.40           C
ATOM   3848 1HE  LYS A 254       5.547 -13.733 -19.046  1.00 67.40           H
ATOM   3849 2HE  LYS A 254       4.530 -15.154 -19.182  1.00 67.40           H
ATOM   3850  NZ  LYS A 254       6.045 -15.016 -20.652  1.00 67.40           N
ATOM   3851 1HZ  LYS A 254       6.714 -15.536 -20.095  1.00 67.40           H
ATOM   3852 2HZ  LYS A 254       5.576 -15.647 -21.293  1.00 67.40           H
ATOM   3853 3HZ  LYS A 254       6.529 -14.297 -21.178  1.00 67.40           H
ATOM   3854  HN  LYS A 254      -0.152 -11.218 -21.402  1.00 67.40           H
ATOM   3855  N   VAL A 255       1.362  -9.433 -19.089  1.00 68.41           N
ATOM   3856  CA  VAL A 255       1.825  -8.337 -18.255  1.00 68.41           C
ATOM   3857  C   VAL A 255       0.861  -8.153 -17.081  1.00 68.41           C
ATOM   3858  O   VAL A 255       1.285  -8.101 -15.927  1.00 68.41           O
ATOM   3859  HA  VAL A 255       2.805  -8.612 -17.864  1.00 68.41           H
ATOM   3860  CB  VAL A 255       1.989  -7.071 -19.098  1.00 68.41           C
ATOM   3861  HB  VAL A 255       1.018  -6.827 -19.529  1.00 68.41           H
ATOM   3862  CG1 VAL A 255       2.428  -5.888 -18.232  1.00 68.41           C
ATOM   3863 1HG1 VAL A 255       1.677  -5.702 -17.464  1.00 68.41           H
ATOM   3864 2HG1 VAL A 255       3.383  -6.119 -17.759  1.00 68.41           H
ATOM   3865 3HG1 VAL A 255       2.537  -5.002 -18.857  1.00 68.41           H
ATOM   3866  CG2 VAL A 255       2.969  -7.302 -20.249  1.00 68.41           C
ATOM   3867 1HG2 VAL A 255       3.943  -7.582 -19.847  1.00 68.41           H
ATOM   3868 2HG2 VAL A 255       2.597  -8.102 -20.889  1.00 68.41           H
ATOM   3869 3HG2 VAL A 255       3.067  -6.386 -20.833  1.00 68.41           H
ATOM   3870  HN  VAL A 255       1.182  -9.192 -20.042  1.00 68.41           H
ATOM   3871  N   THR A 256      -0.418  -8.058 -17.416  1.00 66.66           N
ATOM   3872  CA  THR A 256      -1.424  -7.697 -16.432  1.00 66.66           C
ATOM   3873  C   THR A 256      -1.575  -8.808 -15.391  1.00 66.66           C
ATOM   3874  O   THR A 256      -1.750  -8.532 -14.205  1.00 66.66           O
ATOM   3875  HA  THR A 256      -1.083  -6.807 -15.903  1.00 66.66           H
ATOM   3876  CB  THR A 256      -2.722  -7.382 -17.177  1.00 66.66           C
ATOM   3877  HB  THR A 256      -3.543  -7.219 -16.479  1.00 66.66           H
ATOM   3878  OG1 THR A 256      -2.885  -8.480 -18.071  1.00 66.66           O
ATOM   3879  HG1 THR A 256      -3.813  -8.485 -18.442  1.00 66.66           H
ATOM   3880  CG2 THR A 256      -2.589  -6.168 -18.099  1.00 66.66           C
ATOM   3881 1HG2 THR A 256      -1.813  -6.359 -18.841  1.00 66.66           H
ATOM   3882 2HG2 THR A 256      -2.319  -5.292 -17.510  1.00 66.66           H
ATOM   3883 3HG2 THR A 256      -3.538  -5.989 -18.604  1.00 66.66           H
ATOM   3884  HN  THR A 256      -0.768  -8.224 -18.337  1.00 66.66           H
ATOM   3885  N   ILE A 257      -1.502 -10.040 -15.872  1.00 74.29           N
ATOM   3886  CA  ILE A 257      -1.596 -11.193 -14.993  1.00 74.29           C
ATOM   3887  C   ILE A 257      -0.455 -11.147 -13.974  1.00 74.29           C
ATOM   3888  O   ILE A 257      -0.676 -11.343 -12.780  1.00 74.29           O
ATOM   3889  HA  ILE A 257      -2.542 -11.119 -14.456  1.00 74.29           H
ATOM   3890  CB  ILE A 257      -1.640 -12.487 -15.809  1.00 74.29           C
ATOM   3891  HB  ILE A 257      -0.868 -12.433 -16.576  1.00 74.29           H
ATOM   3892  CG1 ILE A 257      -2.982 -12.636 -16.529  1.00 74.29           C
ATOM   3893 1HG1 ILE A 257      -3.788 -12.681 -15.796  1.00 74.29           H
ATOM   3894 2HG1 ILE A 257      -3.165 -11.759 -17.151  1.00 74.29           H
ATOM   3895  CG2 ILE A 257      -1.322 -13.699 -14.932  1.00 74.29           C
ATOM   3896 1HG2 ILE A 257      -0.324 -13.588 -14.507  1.00 74.29           H
ATOM   3897 2HG2 ILE A 257      -2.054 -13.769 -14.128  1.00 74.29           H
ATOM   3898 3HG2 ILE A 257      -1.360 -14.605 -15.537  1.00 74.29           H
ATOM   3899  CD1 ILE A 257      -3.002 -13.896 -17.395  1.00 74.29           C
ATOM   3900 1HD1 ILE A 257      -2.210 -13.837 -18.142  1.00 74.29           H
ATOM   3901 2HD1 ILE A 257      -2.844 -14.772 -16.766  1.00 74.29           H
ATOM   3902 3HD1 ILE A 257      -3.967 -13.978 -17.895  1.00 74.29           H
ATOM   3903  HN  ILE A 257      -1.382 -10.256 -16.841  1.00 74.29           H
ATOM   3904  N   THR A 258       0.740 -10.887 -14.484  1.00 79.06           N
ATOM   3905  CA  THR A 258       1.925 -10.877 -13.644  1.00 79.06           C
ATOM   3906  C   THR A 258       1.777  -9.845 -12.524  1.00 79.06           C
ATOM   3907  O   THR A 258       2.042 -10.143 -11.361  1.00 79.06           O
ATOM   3908  HA  THR A 258       2.017 -11.854 -13.168  1.00 79.06           H
ATOM   3909  CB  THR A 258       3.139 -10.630 -14.542  1.00 79.06           C
ATOM   3910  HB  THR A 258       3.102  -9.633 -14.980  1.00 79.06           H
ATOM   3911  OG1 THR A 258       3.111 -11.712 -15.469  1.00 79.06           O
ATOM   3912  HG1 THR A 258       2.591 -11.451 -16.283  1.00 79.06           H
ATOM   3913  CG2 THR A 258       4.464 -10.812 -13.798  1.00 79.06           C
ATOM   3914 1HG2 THR A 258       4.530 -11.831 -13.417  1.00 79.06           H
ATOM   3915 2HG2 THR A 258       4.513 -10.109 -12.966  1.00 79.06           H
ATOM   3916 3HG2 THR A 258       5.293 -10.625 -14.481  1.00 79.06           H
ATOM   3917  HN  THR A 258       0.905 -10.687 -15.449  1.00 79.06           H
ATOM   3918  N   VAL A 259       1.354  -8.652 -12.916  1.00 74.76           N
ATOM   3919  CA  VAL A 259       1.211  -7.560 -11.967  1.00 74.76           C
ATOM   3920  C   VAL A 259       0.200  -7.957 -10.889  1.00 74.76           C
ATOM   3921  O   VAL A 259       0.434  -7.735  -9.702  1.00 74.76           O
ATOM   3922  HA  VAL A 259       2.182  -7.404 -11.497  1.00 74.76           H
ATOM   3923  CB  VAL A 259       0.827  -6.275 -12.703  1.00 74.76           C
ATOM   3924  HB  VAL A 259      -0.045  -6.490 -13.321  1.00 74.76           H
ATOM   3925  CG1 VAL A 259       0.442  -5.172 -11.714  1.00 74.76           C
ATOM   3926 1HG1 VAL A 259      -0.409  -5.501 -11.117  1.00 74.76           H
ATOM   3927 2HG1 VAL A 259       1.286  -4.961 -11.058  1.00 74.76           H
ATOM   3928 3HG1 VAL A 259       0.173  -4.270 -12.264  1.00 74.76           H
ATOM   3929  CG2 VAL A 259       1.956  -5.814 -13.626  1.00 74.76           C
ATOM   3930 1HG2 VAL A 259       2.853  -5.624 -13.036  1.00 74.76           H
ATOM   3931 2HG2 VAL A 259       2.163  -6.589 -14.363  1.00 74.76           H
ATOM   3932 3HG2 VAL A 259       1.657  -4.898 -14.136  1.00 74.76           H
ATOM   3933  HN  VAL A 259       1.112  -8.426 -13.859  1.00 74.76           H
ATOM   3934  N   LEU A 260      -0.902  -8.537 -11.341  1.00 73.70           N
ATOM   3935  CA  LEU A 260      -1.964  -8.935 -10.434  1.00 73.70           C
ATOM   3936  C   LEU A 260      -1.415  -9.947  -9.425  1.00 73.70           C
ATOM   3937  O   LEU A 260      -1.598  -9.788  -8.219  1.00 73.70           O
ATOM   3938  HA  LEU A 260      -2.282  -8.045  -9.891  1.00 73.70           H
ATOM   3939  CB  LEU A 260      -3.176  -9.444 -11.217  1.00 73.70           C
ATOM   3940 1HB  LEU A 260      -3.555  -8.628 -11.833  1.00 73.70           H
ATOM   3941 2HB  LEU A 260      -2.841 -10.227 -11.897  1.00 73.70           H
ATOM   3942  CG  LEU A 260      -4.333  -9.994 -10.381  1.00 73.70           C
ATOM   3943  HG  LEU A 260      -3.934 -10.741  -9.694  1.00 73.70           H
ATOM   3944  CD1 LEU A 260      -4.967  -8.892  -9.530  1.00 73.70           C
ATOM   3945 1HD1 LEU A 260      -4.217  -8.475  -8.858  1.00 73.70           H
ATOM   3946 2HD1 LEU A 260      -5.349  -8.105 -10.181  1.00 73.70           H
ATOM   3947 3HD1 LEU A 260      -5.787  -9.310  -8.945  1.00 73.70           H
ATOM   3948  CD2 LEU A 260      -5.363 -10.699 -11.266  1.00 73.70           C
ATOM   3949 1HD2 LEU A 260      -5.762  -9.992 -11.992  1.00 73.70           H
ATOM   3950 2HD2 LEU A 260      -4.886 -11.527 -11.790  1.00 73.70           H
ATOM   3951 3HD2 LEU A 260      -6.175 -11.080 -10.646  1.00 73.70           H
ATOM   3952  HN  LEU A 260      -1.075  -8.735 -12.306  1.00 73.70           H
ATOM   3953  N   THR A 261      -0.754 -10.964  -9.956  1.00 83.33           N
ATOM   3954  CA  THR A 261      -0.304 -12.075  -9.135  1.00 83.33           C
ATOM   3955  C   THR A 261       0.666 -11.584  -8.058  1.00 83.33           C
ATOM   3956  O   THR A 261       0.556 -11.972  -6.896  1.00 83.33           O
ATOM   3957  HA  THR A 261      -1.169 -12.494  -8.620  1.00 83.33           H
ATOM   3958  CB  THR A 261       0.300 -13.133 -10.060  1.00 83.33           C
ATOM   3959  HB  THR A 261       1.193 -12.752 -10.557  1.00 83.33           H
ATOM   3960  OG1 THR A 261      -0.775 -13.496 -10.922  1.00 83.33           O
ATOM   3961  HG1 THR A 261      -0.786 -12.901 -11.725  1.00 83.33           H
ATOM   3962  CG2 THR A 261       0.641 -14.430  -9.323  1.00 83.33           C
ATOM   3963 1HG2 THR A 261      -0.265 -14.847  -8.883  1.00 83.33           H
ATOM   3964 2HG2 THR A 261       1.365 -14.220  -8.535  1.00 83.33           H
ATOM   3965 3HG2 THR A 261       1.067 -15.146 -10.026  1.00 83.33           H
ATOM   3966  HN  THR A 261      -0.524 -11.037 -10.927  1.00 83.33           H
ATOM   3967  N   VAL A 262       1.593 -10.739  -8.483  1.00 86.05           N
ATOM   3968  CA  VAL A 262       2.617 -10.236  -7.583  1.00 86.05           C
ATOM   3969  C   VAL A 262       1.955  -9.426  -6.466  1.00 86.05           C
ATOM   3970  O   VAL A 262       2.330  -9.547  -5.301  1.00 86.05           O
ATOM   3971  HA  VAL A 262       3.118 -11.098  -7.141  1.00 86.05           H
ATOM   3972  CB  VAL A 262       3.656  -9.434  -8.368  1.00 86.05           C
ATOM   3973  HB  VAL A 262       3.128  -8.674  -8.944  1.00 86.05           H
ATOM   3974  CG1 VAL A 262       4.625  -8.720  -7.424  1.00 86.05           C
ATOM   3975 1HG1 VAL A 262       4.069  -8.037  -6.781  1.00 86.05           H
ATOM   3976 2HG1 VAL A 262       5.143  -9.456  -6.810  1.00 86.05           H
ATOM   3977 3HG1 VAL A 262       5.353  -8.157  -8.008  1.00 86.05           H
ATOM   3978  CG2 VAL A 262       4.410 -10.330  -9.353  1.00 86.05           C
ATOM   3979 1HG2 VAL A 262       4.921 -11.122  -8.806  1.00 86.05           H
ATOM   3980 2HG2 VAL A 262       3.704 -10.771 -10.057  1.00 86.05           H
ATOM   3981 3HG2 VAL A 262       5.143  -9.734  -9.898  1.00 86.05           H
ATOM   3982  HN  VAL A 262       1.651 -10.398  -9.421  1.00 86.05           H
ATOM   3983  N   PHE A 263       0.982  -8.618  -6.861  1.00 78.63           N
ATOM   3984  CA  PHE A 263       0.270  -7.783  -5.909  1.00 78.63           C
ATOM   3985  C   PHE A 263      -0.422  -8.635  -4.843  1.00 78.63           C
ATOM   3986  O   PHE A 263      -0.236  -8.410  -3.648  1.00 78.63           O
ATOM   3987  HA  PHE A 263       1.006  -7.135  -5.433  1.00 78.63           H
ATOM   3988  CB  PHE A 263      -0.792  -7.012  -6.697  1.00 78.63           C
ATOM   3989 1HB  PHE A 263      -0.296  -6.392  -7.444  1.00 78.63           H
ATOM   3990 2HB  PHE A 263      -1.416  -7.724  -7.237  1.00 78.63           H
ATOM   3991  CG  PHE A 263      -1.687  -6.125  -5.830  1.00 78.63           C
ATOM   3992  CD1 PHE A 263      -2.944  -6.533  -5.511  1.00 78.63           C
ATOM   3993  HD1 PHE A 263      -3.314  -7.493  -5.873  1.00 78.63           H
ATOM   3994  CD2 PHE A 263      -1.226  -4.927  -5.379  1.00 78.63           C
ATOM   3995  HD2 PHE A 263      -0.218  -4.600  -5.635  1.00 78.63           H
ATOM   3996  CE1 PHE A 263      -3.776  -5.709  -4.707  1.00 78.63           C
ATOM   3997  HE1 PHE A 263      -4.783  -6.036  -4.451  1.00 78.63           H
ATOM   3998  CE2 PHE A 263      -2.057  -4.104  -4.575  1.00 78.63           C
ATOM   3999  HE2 PHE A 263      -1.687  -3.144  -4.214  1.00 78.63           H
ATOM   4000  CZ  PHE A 263      -3.314  -4.512  -4.256  1.00 78.63           C
ATOM   4001  HZ  PHE A 263      -3.952  -3.879  -3.638  1.00 78.63           H
ATOM   4002  HN  PHE A 263       0.680  -8.529  -7.811  1.00 78.63           H
ATOM   4003  N   VAL A 264      -1.204  -9.595  -5.314  1.00 85.44           N
ATOM   4004  CA  VAL A 264      -2.015 -10.405  -4.420  1.00 85.44           C
ATOM   4005  C   VAL A 264      -1.102 -11.149  -3.444  1.00 85.44           C
ATOM   4006  O   VAL A 264      -1.370 -11.187  -2.244  1.00 85.44           O
ATOM   4007  HA  VAL A 264      -2.656  -9.729  -3.855  1.00 85.44           H
ATOM   4008  CB  VAL A 264      -2.912 -11.341  -5.232  1.00 85.44           C
ATOM   4009  HB  VAL A 264      -2.279 -11.891  -5.929  1.00 85.44           H
ATOM   4010  CG1 VAL A 264      -3.607 -12.358  -4.325  1.00 85.44           C
ATOM   4011 1HG1 VAL A 264      -2.856 -12.955  -3.807  1.00 85.44           H
ATOM   4012 2HG1 VAL A 264      -4.221 -11.833  -3.594  1.00 85.44           H
ATOM   4013 3HG1 VAL A 264      -4.238 -13.011  -4.928  1.00 85.44           H
ATOM   4014  CG2 VAL A 264      -3.933 -10.549  -6.051  1.00 85.44           C
ATOM   4015 1HG2 VAL A 264      -4.559  -9.960  -5.380  1.00 85.44           H
ATOM   4016 2HG2 VAL A 264      -3.411  -9.883  -6.737  1.00 85.44           H
ATOM   4017 3HG2 VAL A 264      -4.558 -11.239  -6.618  1.00 85.44           H
ATOM   4018  HN  VAL A 264      -1.289  -9.821  -6.284  1.00 85.44           H
ATOM   4019  N   LEU A 265      -0.042 -11.722  -3.995  1.00 88.14           N
ATOM   4020  CA  LEU A 265       0.844 -12.567  -3.212  1.00 88.14           C
ATOM   4021  C   LEU A 265       1.509 -11.726  -2.120  1.00 88.14           C
ATOM   4022  O   LEU A 265       1.771 -12.220  -1.024  1.00 88.14           O
ATOM   4023  HA  LEU A 265       0.230 -13.330  -2.734  1.00 88.14           H
ATOM   4024  CB  LEU A 265       1.838 -13.290  -4.122  1.00 88.14           C
ATOM   4025 1HB  LEU A 265       2.289 -12.556  -4.790  1.00 88.14           H
ATOM   4026 2HB  LEU A 265       2.641 -13.692  -3.504  1.00 88.14           H
ATOM   4027  CG  LEU A 265       1.266 -14.428  -4.970  1.00 88.14           C
ATOM   4028  HG  LEU A 265       0.448 -14.029  -5.569  1.00 88.14           H
ATOM   4029  CD1 LEU A 265       2.317 -14.967  -5.943  1.00 88.14           C
ATOM   4030 1HD1 LEU A 265       2.643 -14.167  -6.607  1.00 88.14           H
ATOM   4031 2HD1 LEU A 265       3.171 -15.345  -5.383  1.00 88.14           H
ATOM   4032 3HD1 LEU A 265       1.884 -15.775  -6.534  1.00 88.14           H
ATOM   4033  CD2 LEU A 265       0.683 -15.531  -4.086  1.00 88.14           C
ATOM   4034 1HD2 LEU A 265       1.467 -15.934  -3.444  1.00 88.14           H
ATOM   4035 2HD2 LEU A 265      -0.116 -15.119  -3.469  1.00 88.14           H
ATOM   4036 3HD2 LEU A 265       0.284 -16.327  -4.714  1.00 88.14           H
ATOM   4037  HN  LEU A 265       0.214 -11.618  -4.956  1.00 88.14           H
ATOM   4038  N   SER A 266       1.763 -10.470  -2.457  1.00 89.52           N
ATOM   4039  CA  SER A 266       2.480  -9.584  -1.556  1.00 89.52           C
ATOM   4040  C   SER A 266       1.523  -9.022  -0.503  1.00 89.52           C
ATOM   4041  O   SER A 266       1.904  -8.835   0.652  1.00 89.52           O
ATOM   4042  HA  SER A 266       3.243 -10.205  -1.086  1.00 89.52           H
ATOM   4043  CB  SER A 266       3.153  -8.444  -2.323  1.00 89.52           C
ATOM   4044 1HB  SER A 266       3.657  -7.782  -1.620  1.00 89.52           H
ATOM   4045 2HB  SER A 266       3.919  -8.853  -2.981  1.00 89.52           H
ATOM   4046  OG  SER A 266       2.217  -7.694  -3.094  1.00 89.52           O
ATOM   4047  HG  SER A 266       2.213  -8.020  -4.039  1.00 89.52           H
ATOM   4048  HN  SER A 266       1.489 -10.058  -3.325  1.00 89.52           H
ATOM   4049  N   GLN A 267       0.297  -8.769  -0.938  1.00 84.52           N
ATOM   4050  CA  GLN A 267      -0.651  -8.033  -0.119  1.00 84.52           C
ATOM   4051  C   GLN A 267      -1.434  -8.992   0.779  1.00 84.52           C
ATOM   4052  O   GLN A 267      -1.845  -8.623   1.878  1.00 84.52           O
ATOM   4053  HA  GLN A 267      -0.046  -7.363   0.492  1.00 84.52           H
ATOM   4054  CB  GLN A 267      -1.596  -7.201  -0.989  1.00 84.52           C
ATOM   4055 1HB  GLN A 267      -2.088  -7.847  -1.717  1.00 84.52           H
ATOM   4056 2HB  GLN A 267      -2.379  -6.766  -0.368  1.00 84.52           H
ATOM   4057  CG  GLN A 267      -0.837  -6.090  -1.716  1.00 84.52           C
ATOM   4058 1HG  GLN A 267      -0.027  -6.522  -2.304  1.00 84.52           H
ATOM   4059 2HG  GLN A 267      -1.505  -5.585  -2.415  1.00 84.52           H
ATOM   4060  CD  GLN A 267      -0.268  -5.074  -0.723  1.00 84.52           C
ATOM   4061  OE1 GLN A 267      -0.825  -4.820   0.332  1.00 84.52           O
ATOM   4062  NE2 GLN A 267       0.870  -4.511  -1.118  1.00 84.52           N
ATOM   4063 1HE2 GLN A 267       1.275  -4.764  -1.997  1.00 84.52           H
ATOM   4064 2HE2 GLN A 267       1.320  -3.833  -0.537  1.00 84.52           H
ATOM   4065  HN  GLN A 267      -0.050  -9.058  -1.830  1.00 84.52           H
ATOM   4066  N   PHE A 268      -1.617 -10.205   0.278  1.00 90.93           N
ATOM   4067  CA  PHE A 268      -2.532 -11.143   0.905  1.00 90.93           C
ATOM   4068  C   PHE A 268      -2.104 -11.450   2.342  1.00 90.93           C
ATOM   4069  O   PHE A 268      -2.894 -11.307   3.273  1.00 90.93           O
ATOM   4070  HA  PHE A 268      -3.518 -10.677   0.914  1.00 90.93           H
ATOM   4071  CB  PHE A 268      -2.483 -12.433   0.084  1.00 90.93           C
ATOM   4072 1HB  PHE A 268      -2.729 -12.202  -0.952  1.00 90.93           H
ATOM   4073 2HB  PHE A 268      -1.462 -12.817   0.091  1.00 90.93           H
ATOM   4074  CG  PHE A 268      -3.427 -13.527   0.586  1.00 90.93           C
ATOM   4075  CD1 PHE A 268      -2.941 -14.558   1.328  1.00 90.93           C
ATOM   4076  HD1 PHE A 268      -1.878 -14.604   1.566  1.00 90.93           H
ATOM   4077  CD2 PHE A 268      -4.753 -13.469   0.290  1.00 90.93           C
ATOM   4078  HD2 PHE A 268      -5.143 -12.643  -0.305  1.00 90.93           H
ATOM   4079  CE1 PHE A 268      -3.818 -15.573   1.794  1.00 90.93           C
ATOM   4080  HE1 PHE A 268      -3.428 -16.399   2.389  1.00 90.93           H
ATOM   4081  CE2 PHE A 268      -5.630 -14.484   0.755  1.00 90.93           C
ATOM   4082  HE2 PHE A 268      -6.693 -14.438   0.518  1.00 90.93           H
ATOM   4083  CZ  PHE A 268      -5.144 -15.515   1.498  1.00 90.93           C
ATOM   4084  HZ  PHE A 268      -5.817 -16.294   1.855  1.00 90.93           H
ATOM   4085  HN  PHE A 268      -1.154 -10.548  -0.539  1.00 90.93           H
ATOM   4086  N   PRO A 269      -0.850 -11.876   2.547  1.00 94.56           N
ATOM   4087  CA  PRO A 269      -0.387 -12.242   3.888  1.00 94.56           C
ATOM   4088  C   PRO A 269      -0.636 -11.139   4.904  1.00 94.56           C
ATOM   4089  O   PRO A 269      -1.093 -11.406   6.015  1.00 94.56           O
ATOM   4090  HA  PRO A 269      -0.947 -13.101   4.256  1.00 94.56           H
ATOM   4091  CB  PRO A 269       1.107 -12.509   3.695  1.00 94.56           C
ATOM   4092 1HB  PRO A 269       1.702 -11.613   3.877  1.00 94.56           H
ATOM   4093 2HB  PRO A 269       1.470 -13.275   4.380  1.00 94.56           H
ATOM   4094  CG  PRO A 269       1.201 -12.962   2.243  1.00 94.56           C
ATOM   4095 1HG  PRO A 269       2.211 -12.853   1.849  1.00 94.56           H
ATOM   4096 2HG  PRO A 269       0.939 -14.014   2.129  1.00 94.56           H
ATOM   4097  CD  PRO A 269       0.212 -12.048   1.538  1.00 94.56           C
ATOM   4098 1HD  PRO A 269       0.664 -11.093   1.268  1.00 94.56           H
ATOM   4099 2HD  PRO A 269      -0.164 -12.492   0.616  1.00 94.56           H
ATOM   4100  N   TYR A 270      -0.326  -9.918   4.494  1.00 91.68           N
ATOM   4101  CA  TYR A 270      -0.453  -8.776   5.382  1.00 91.68           C
ATOM   4102  C   TYR A 270      -1.910  -8.560   5.794  1.00 91.68           C
ATOM   4103  O   TYR A 270      -2.201  -8.348   6.970  1.00 91.68           O
ATOM   4104  HA  TYR A 270       0.144  -8.974   6.272  1.00 91.68           H
ATOM   4105  CB  TYR A 270       0.022  -7.563   4.579  1.00 91.68           C
ATOM   4106 1HB  TYR A 270       1.091  -7.660   4.391  1.00 91.68           H
ATOM   4107 2HB  TYR A 270      -0.474  -7.566   3.608  1.00 91.68           H
ATOM   4108  CG  TYR A 270      -0.241  -6.221   5.265  1.00 91.68           C
ATOM   4109  CD1 TYR A 270      -1.124  -5.321   4.705  1.00 91.68           C
ATOM   4110  HD1 TYR A 270      -1.635  -5.566   3.773  1.00 91.68           H
ATOM   4111  CD2 TYR A 270       0.406  -5.910   6.444  1.00 91.68           C
ATOM   4112  HD2 TYR A 270       1.104  -6.621   6.886  1.00 91.68           H
ATOM   4113  CE1 TYR A 270      -1.372  -4.058   5.350  1.00 91.68           C
ATOM   4114  HE1 TYR A 270      -2.067  -3.338   4.918  1.00 91.68           H
ATOM   4115  CE2 TYR A 270       0.159  -4.647   7.089  1.00 91.68           C
ATOM   4116  HE2 TYR A 270       0.663  -4.389   8.021  1.00 91.68           H
ATOM   4117  CZ  TYR A 270      -0.718  -3.783   6.511  1.00 91.68           C
ATOM   4118  OH  TYR A 270      -0.952  -2.590   7.121  1.00 91.68           O
ATOM   4119  HH  TYR A 270      -0.473  -2.555   7.998  1.00 91.68           H
ATOM   4120  HN  TYR A 270       0.005  -9.705   3.575  1.00 91.68           H
ATOM   4121  N   ASN A 271      -2.788  -8.623   4.804  1.00 89.75           N
ATOM   4122  CA  ASN A 271      -4.193  -8.332   5.029  1.00 89.75           C
ATOM   4123  C   ASN A 271      -4.814  -9.453   5.865  1.00 89.75           C
ATOM   4124  O   ASN A 271      -5.809  -9.240   6.556  1.00 89.75           O
ATOM   4125  HA  ASN A 271      -4.208  -7.371   5.544  1.00 89.75           H
ATOM   4126  CB  ASN A 271      -4.958  -8.250   3.707  1.00 89.75           C
ATOM   4127 1HB  ASN A 271      -4.633  -9.052   3.044  1.00 89.75           H
ATOM   4128 2HB  ASN A 271      -6.023  -8.399   3.888  1.00 89.75           H
ATOM   4129  CG  ASN A 271      -4.736  -6.897   3.028  1.00 89.75           C
ATOM   4130  OD1 ASN A 271      -5.318  -5.888   3.390  1.00 89.75           O
ATOM   4131  ND2 ASN A 271      -3.863  -6.932   2.025  1.00 89.75           N
ATOM   4132 1HD2 ASN A 271      -3.419  -7.794   1.778  1.00 89.75           H
ATOM   4133 2HD2 ASN A 271      -3.650  -6.097   1.518  1.00 89.75           H
ATOM   4134  HN  ASN A 271      -2.552  -8.866   3.863  1.00 89.75           H
ATOM   4135  N   CYS A 272      -4.200 -10.624   5.775  1.00 94.75           N
ATOM   4136  CA  CYS A 272      -4.607 -11.748   6.601  1.00 94.75           C
ATOM   4137  C   CYS A 272      -4.411 -11.361   8.069  1.00 94.75           C
ATOM   4138  O   CYS A 272      -5.314 -11.532   8.885  1.00 94.75           O
ATOM   4139  HA  CYS A 272      -5.660 -11.930   6.386  1.00 94.75           H
ATOM   4140  CB  CYS A 272      -3.842 -13.023   6.240  1.00 94.75           C
ATOM   4141 1HB  CYS A 272      -2.774 -12.811   6.179  1.00 94.75           H
ATOM   4142 2HB  CYS A 272      -3.974 -13.770   7.022  1.00 94.75           H
ATOM   4143  SG  CYS A 272      -4.440 -13.679   4.640  1.00 94.75           S
ATOM   4144  HG  CYS A 272      -3.841 -12.765   3.882  1.00 94.75           H
ATOM   4145  HN  CYS A 272      -3.440 -10.811   5.153  1.00 94.75           H
ATOM   4146  N   ILE A 273      -3.224 -10.848   8.358  1.00 93.84           N
ATOM   4147  CA  ILE A 273      -2.891 -10.455   9.717  1.00 93.84           C
ATOM   4148  C   ILE A 273      -3.752  -9.258  10.123  1.00 93.84           C
ATOM   4149  O   ILE A 273      -4.221  -9.182  11.258  1.00 93.84           O
ATOM   4150  HA  ILE A 273      -3.135 -11.293  10.369  1.00 93.84           H
ATOM   4151  CB  ILE A 273      -1.387 -10.203   9.848  1.00 93.84           C
ATOM   4152  HB  ILE A 273      -1.106  -9.433   9.129  1.00 93.84           H
ATOM   4153  CG1 ILE A 273      -0.588 -11.460   9.500  1.00 93.84           C
ATOM   4154 1HG1 ILE A 273      -0.784 -11.746   8.466  1.00 93.84           H
ATOM   4155 2HG1 ILE A 273       0.479 -11.250   9.575  1.00 93.84           H
ATOM   4156  CG2 ILE A 273      -1.040  -9.669  11.239  1.00 93.84           C
ATOM   4157 1HG2 ILE A 273      -1.567  -8.731  11.411  1.00 93.84           H
ATOM   4158 2HG2 ILE A 273      -1.339 -10.398  11.992  1.00 93.84           H
ATOM   4159 3HG2 ILE A 273       0.035  -9.499  11.305  1.00 93.84           H
ATOM   4160  CD1 ILE A 273      -0.953 -12.617  10.432  1.00 93.84           C
ATOM   4161 1HD1 ILE A 273      -0.732 -12.337  11.462  1.00 93.84           H
ATOM   4162 2HD1 ILE A 273      -2.015 -12.840  10.336  1.00 93.84           H
ATOM   4163 3HD1 ILE A 273      -0.370 -13.498  10.163  1.00 93.84           H
ATOM   4164  HN  ILE A 273      -2.500 -10.699   7.685  1.00 93.84           H
ATOM   4165  N   LEU A 274      -3.936  -8.352   9.174  1.00 90.52           N
ATOM   4166  CA  LEU A 274      -4.704  -7.145   9.429  1.00 90.52           C
ATOM   4167  C   LEU A 274      -6.135  -7.528   9.813  1.00 90.52           C
ATOM   4168  O   LEU A 274      -6.753  -6.874  10.651  1.00 90.52           O
ATOM   4169  HA  LEU A 274      -4.243  -6.638  10.277  1.00 90.52           H
ATOM   4170  CB  LEU A 274      -4.622  -6.195   8.233  1.00 90.52           C
ATOM   4171 1HB  LEU A 274      -3.572  -6.053   7.978  1.00 90.52           H
ATOM   4172 2HB  LEU A 274      -5.095  -6.677   7.378  1.00 90.52           H
ATOM   4173  CG  LEU A 274      -5.261  -4.818   8.425  1.00 90.52           C
ATOM   4174  HG  LEU A 274      -6.286  -4.962   8.768  1.00 90.52           H
ATOM   4175  CD1 LEU A 274      -4.531  -4.020   9.507  1.00 90.52           C
ATOM   4176 1HD1 LEU A 274      -4.578  -4.562  10.452  1.00 90.52           H
ATOM   4177 2HD1 LEU A 274      -3.489  -3.884   9.217  1.00 90.52           H
ATOM   4178 3HD1 LEU A 274      -5.006  -3.046   9.623  1.00 90.52           H
ATOM   4179  CD2 LEU A 274      -5.331  -4.056   7.100  1.00 90.52           C
ATOM   4180 1HD2 LEU A 274      -4.324  -3.922   6.705  1.00 90.52           H
ATOM   4181 2HD2 LEU A 274      -5.929  -4.623   6.386  1.00 90.52           H
ATOM   4182 3HD2 LEU A 274      -5.790  -3.081   7.265  1.00 90.52           H
ATOM   4183  HN  LEU A 274      -3.571  -8.432   8.246  1.00 90.52           H
ATOM   4184  N   LEU A 275      -6.620  -8.587   9.181  1.00 92.85           N
ATOM   4185  CA  LEU A 275      -7.958  -9.078   9.461  1.00 92.85           C
ATOM   4186  C   LEU A 275      -8.029  -9.550  10.915  1.00 92.85           C
ATOM   4187  O   LEU A 275      -8.971  -9.219  11.634  1.00 92.85           O
ATOM   4188  HA  LEU A 275      -8.646  -8.242   9.336  1.00 92.85           H
ATOM   4189  CB  LEU A 275      -8.359 -10.151   8.447  1.00 92.85           C
ATOM   4190 1HB  LEU A 275      -8.308  -9.716   7.449  1.00 92.85           H
ATOM   4191 2HB  LEU A 275      -7.620 -10.951   8.483  1.00 92.85           H
ATOM   4192  CG  LEU A 275      -9.747 -10.767   8.635  1.00 92.85           C
ATOM   4193  HG  LEU A 275      -9.809 -11.166   9.647  1.00 92.85           H
ATOM   4194  CD1 LEU A 275     -10.840  -9.705   8.500  1.00 92.85           C
ATOM   4195 1HD1 LEU A 275     -10.694  -8.935   9.257  1.00 92.85           H
ATOM   4196 2HD1 LEU A 275     -10.789  -9.254   7.509  1.00 92.85           H
ATOM   4197 3HD1 LEU A 275     -11.817 -10.170   8.638  1.00 92.85           H
ATOM   4198  CD2 LEU A 275      -9.962 -11.937   7.673  1.00 92.85           C
ATOM   4199 1HD2 LEU A 275      -9.873 -11.584   6.645  1.00 92.85           H
ATOM   4200 2HD2 LEU A 275      -9.211 -12.704   7.860  1.00 92.85           H
ATOM   4201 3HD2 LEU A 275     -10.956 -12.356   7.827  1.00 92.85           H
ATOM   4202  HN  LEU A 275      -6.116  -9.105   8.489  1.00 92.85           H
ATOM   4203  N   VAL A 276      -7.020 -10.315  11.305  1.00 94.83           N
ATOM   4204  CA  VAL A 276      -6.954 -10.833  12.661  1.00 94.83           C
ATOM   4205  C   VAL A 276      -6.977  -9.665  13.650  1.00 94.83           C
ATOM   4206  O   VAL A 276      -7.711  -9.697  14.636  1.00 94.83           O
ATOM   4207  HA  VAL A 276      -7.840 -11.447  12.823  1.00 94.83           H
ATOM   4208  CB  VAL A 276      -5.722 -11.726  12.821  1.00 94.83           C
ATOM   4209  HB  VAL A 276      -4.848 -11.149  12.522  1.00 94.83           H
ATOM   4210  CG1 VAL A 276      -5.533 -12.143  14.281  1.00 94.83           C
ATOM   4211 1HG1 VAL A 276      -5.403 -11.255  14.899  1.00 94.83           H
ATOM   4212 2HG1 VAL A 276      -6.411 -12.695  14.618  1.00 94.83           H
ATOM   4213 3HG1 VAL A 276      -4.651 -12.778  14.366  1.00 94.83           H
ATOM   4214  CG2 VAL A 276      -5.811 -12.951  11.908  1.00 94.83           C
ATOM   4215 1HG2 VAL A 276      -6.699 -13.530  12.163  1.00 94.83           H
ATOM   4216 2HG2 VAL A 276      -5.875 -12.626  10.870  1.00 94.83           H
ATOM   4217 3HG2 VAL A 276      -4.923 -13.569  12.042  1.00 94.83           H
ATOM   4218  HN  VAL A 276      -6.259 -10.582  10.714  1.00 94.83           H
ATOM   4219  N   GLN A 277      -6.165  -8.662  13.351  1.00 91.38           N
ATOM   4220  CA  GLN A 277      -6.066  -7.497  14.213  1.00 91.38           C
ATOM   4221  C   GLN A 277      -7.416  -6.781  14.297  1.00 91.38           C
ATOM   4222  O   GLN A 277      -7.775  -6.246  15.345  1.00 91.38           O
ATOM   4223  HA  GLN A 277      -5.791  -7.885  15.194  1.00 91.38           H
ATOM   4224  CB  GLN A 277      -4.971  -6.546  13.726  1.00 91.38           C
ATOM   4225 1HB  GLN A 277      -5.078  -6.380  12.654  1.00 91.38           H
ATOM   4226 2HB  GLN A 277      -5.084  -5.576  14.211  1.00 91.38           H
ATOM   4227  CG  GLN A 277      -3.581  -7.112  14.023  1.00 91.38           C
ATOM   4228 1HG  GLN A 277      -3.502  -7.353  15.083  1.00 91.38           H
ATOM   4229 2HG  GLN A 277      -3.438  -8.041  13.473  1.00 91.38           H
ATOM   4230  CD  GLN A 277      -2.488  -6.112  13.639  1.00 91.38           C
ATOM   4231  OE1 GLN A 277      -2.669  -5.249  12.796  1.00 91.38           O
ATOM   4232  NE2 GLN A 277      -1.348  -6.275  14.303  1.00 91.38           N
ATOM   4233 1HE2 GLN A 277      -1.265  -7.004  14.983  1.00 91.38           H
ATOM   4234 2HE2 GLN A 277      -0.572  -5.670  14.122  1.00 91.38           H
ATOM   4235  HN  GLN A 277      -5.583  -8.637  12.538  1.00 91.38           H
ATOM   4236  N   THR A 278      -8.127  -6.796  13.179  1.00 92.30           N
ATOM   4237  CA  THR A 278      -9.412  -6.121  13.101  1.00 92.30           C
ATOM   4238  C   THR A 278     -10.429  -6.801  14.019  1.00 92.30           C
ATOM   4239  O   THR A 278     -11.161  -6.131  14.745  1.00 92.30           O
ATOM   4240  HA  THR A 278      -9.286  -5.100  13.464  1.00 92.30           H
ATOM   4241  CB  THR A 278      -9.842  -6.092  11.633  1.00 92.30           C
ATOM   4242  HB  THR A 278     -10.032  -7.099  11.264  1.00 92.30           H
ATOM   4243  OG1 THR A 278      -8.793  -5.384  10.978  1.00 92.30           O
ATOM   4244  HG1 THR A 278      -8.139  -6.029  10.583  1.00 92.30           H
ATOM   4245  CG2 THR A 278     -11.080  -5.222  11.403  1.00 92.30           C
ATOM   4246 1HG2 THR A 278     -10.866  -4.198  11.710  1.00 92.30           H
ATOM   4247 2HG2 THR A 278     -11.912  -5.612  11.989  1.00 92.30           H
ATOM   4248 3HG2 THR A 278     -11.342  -5.236  10.345  1.00 92.30           H
ATOM   4249  HN  THR A 278      -7.840  -7.257  12.339  1.00 92.30           H
ATOM   4250  N   ILE A 279     -10.442  -8.125  13.957  1.00 92.75           N
ATOM   4251  CA  ILE A 279     -11.364  -8.903  14.766  1.00 92.75           C
ATOM   4252  C   ILE A 279     -11.003  -8.737  16.244  1.00 92.75           C
ATOM   4253  O   ILE A 279     -11.884  -8.564  17.086  1.00 92.75           O
ATOM   4254  HA  ILE A 279     -12.362  -8.496  14.607  1.00 92.75           H
ATOM   4255  CB  ILE A 279     -11.388 -10.360  14.299  1.00 92.75           C
ATOM   4256  HB  ILE A 279     -10.366 -10.737  14.304  1.00 92.75           H
ATOM   4257  CG1 ILE A 279     -11.903 -10.466  12.862  1.00 92.75           C
ATOM   4258 1HG1 ILE A 279     -12.976 -10.279  12.842  1.00 92.75           H
ATOM   4259 2HG1 ILE A 279     -11.433  -9.699  12.246  1.00 92.75           H
ATOM   4260  CG2 ILE A 279     -12.196 -11.231  15.263  1.00 92.75           C
ATOM   4261 1HG2 ILE A 279     -11.746 -11.190  16.255  1.00 92.75           H
ATOM   4262 2HG2 ILE A 279     -13.221 -10.863  15.314  1.00 92.75           H
ATOM   4263 3HG2 ILE A 279     -12.197 -12.262  14.907  1.00 92.75           H
ATOM   4264  CD1 ILE A 279     -11.609 -11.849  12.276  1.00 92.75           C
ATOM   4265 1HD1 ILE A 279     -10.533 -12.022  12.276  1.00 92.75           H
ATOM   4266 2HD1 ILE A 279     -12.101 -12.611  12.880  1.00 92.75           H
ATOM   4267 3HD1 ILE A 279     -11.985 -11.897  11.254  1.00 92.75           H
ATOM   4268  HN  ILE A 279      -9.838  -8.663  13.368  1.00 92.75           H
ATOM   4269  N   ASP A 280      -9.708  -8.797  16.515  1.00 91.94           N
ATOM   4270  CA  ASP A 280      -9.224  -8.704  17.882  1.00 91.94           C
ATOM   4271  C   ASP A 280      -9.551  -7.319  18.442  1.00 91.94           C
ATOM   4272  O   ASP A 280      -9.839  -7.177  19.629  1.00 91.94           O
ATOM   4273  HA  ASP A 280      -9.733  -9.503  18.421  1.00 91.94           H
ATOM   4274  CB  ASP A 280      -7.706  -8.892  17.943  1.00 91.94           C
ATOM   4275 1HB  ASP A 280      -7.432  -9.825  17.449  1.00 91.94           H
ATOM   4276 2HB  ASP A 280      -7.214  -8.086  17.398  1.00 91.94           H
ATOM   4277  CG  ASP A 280      -7.214  -8.912  19.391  1.00 91.94           C
ATOM   4278  OD1 ASP A 280      -7.810  -9.674  20.183  1.00 91.94           O
ATOM   4279  OD2 ASP A 280      -6.254  -8.164  19.674  1.00 91.94           O
ATOM   4280  HN  ASP A 280      -8.996  -8.906  15.821  1.00 91.94           H
ATOM   4281  N   ALA A 281      -9.497  -6.331  17.560  1.00 91.59           N
ATOM   4282  CA  ALA A 281      -9.796  -4.964  17.949  1.00 91.59           C
ATOM   4283  C   ALA A 281     -11.230  -4.889  18.476  1.00 91.59           C
ATOM   4284  O   ALA A 281     -11.545  -4.046  19.313  1.00 91.59           O
ATOM   4285  HA  ALA A 281      -9.109  -4.688  18.749  1.00 91.59           H
ATOM   4286  CB  ALA A 281      -9.563  -4.032  16.758  1.00 91.59           C
ATOM   4287 1HB  ALA A 281      -8.523  -4.100  16.440  1.00 91.59           H
ATOM   4288 2HB  ALA A 281     -10.214  -4.325  15.934  1.00 91.59           H
ATOM   4289 3HB  ALA A 281      -9.788  -3.006  17.050  1.00 91.59           H
ATOM   4290  HN  ALA A 281      -9.255  -6.454  16.597  1.00 91.59           H
ATOM   4291  N   TYR A 282     -12.062  -5.784  17.963  1.00 79.18           N
ATOM   4292  CA  TYR A 282     -13.462  -5.812  18.349  1.00 79.18           C
ATOM   4293  C   TYR A 282     -13.696  -6.801  19.493  1.00 79.18           C
ATOM   4294  O   TYR A 282     -14.347  -6.468  20.483  1.00 79.18           O
ATOM   4295  HA  TYR A 282     -13.740  -4.812  18.681  1.00 79.18           H
ATOM   4296  CB  TYR A 282     -14.231  -6.288  17.115  1.00 79.18           C
ATOM   4297 1HB  TYR A 282     -13.978  -5.645  16.272  1.00 79.18           H
ATOM   4298 2HB  TYR A 282     -13.900  -7.294  16.859  1.00 79.18           H
ATOM   4299  CG  TYR A 282     -15.751  -6.296  17.293  1.00 79.18           C
ATOM   4300  CD1 TYR A 282     -16.411  -7.483  17.537  1.00 79.18           C
ATOM   4301  HD1 TYR A 282     -15.849  -8.415  17.602  1.00 79.18           H
ATOM   4302  CD2 TYR A 282     -16.461  -5.116  17.210  1.00 79.18           C
ATOM   4303  HD2 TYR A 282     -15.940  -4.178  17.018  1.00 79.18           H
ATOM   4304  CE1 TYR A 282     -17.841  -7.491  17.704  1.00 79.18           C
ATOM   4305  HE1 TYR A 282     -18.374  -8.422  17.897  1.00 79.18           H
ATOM   4306  CE2 TYR A 282     -17.892  -5.124  17.378  1.00 79.18           C
ATOM   4307  HE2 TYR A 282     -18.465  -4.199  17.314  1.00 79.18           H
ATOM   4308  CZ  TYR A 282     -18.511  -6.311  17.617  1.00 79.18           C
ATOM   4309  OH  TYR A 282     -19.861  -6.318  17.775  1.00 79.18           O
ATOM   4310  HH  TYR A 282     -20.177  -7.245  17.976  1.00 79.18           H
ATOM   4311  HN  TYR A 282     -11.794  -6.480  17.297  1.00 79.18           H
ATOM   4312  N   ALA A 283     -13.153  -7.997  19.320  1.00 89.39           N
ATOM   4313  CA  ALA A 283     -13.511  -9.113  20.178  1.00 89.39           C
ATOM   4314  C   ALA A 283     -12.526  -9.191  21.346  1.00 89.39           C
ATOM   4315  O   ALA A 283     -12.830  -9.782  22.380  1.00 89.39           O
ATOM   4316  HA  ALA A 283     -14.511  -8.924  20.569  1.00 89.39           H
ATOM   4317  CB  ALA A 283     -13.541 -10.402  19.353  1.00 89.39           C
ATOM   4318 1HB  ALA A 283     -14.277 -10.306  18.555  1.00 89.39           H
ATOM   4319 2HB  ALA A 283     -12.556 -10.578  18.920  1.00 89.39           H
ATOM   4320 3HB  ALA A 283     -13.810 -11.239  19.997  1.00 89.39           H
ATOM   4321  HN  ALA A 283     -12.480  -8.208  18.610  1.00 89.39           H
ATOM   4322  N   MET A 284     -11.366  -8.584  21.141  1.00 82.61           N
ATOM   4323  CA  MET A 284     -10.334  -8.578  22.163  1.00 82.61           C
ATOM   4324  C   MET A 284     -10.095  -9.987  22.710  1.00 82.61           C
ATOM   4325  O   MET A 284      -9.988 -10.177  23.921  1.00 82.61           O
ATOM   4326  HA  MET A 284      -9.433  -8.215  21.669  1.00 82.61           H
ATOM   4327  CB  MET A 284     -10.753  -7.651  23.306  1.00 82.61           C
ATOM   4328 1HB  MET A 284     -11.647  -8.046  23.790  1.00 82.61           H
ATOM   4329 2HB  MET A 284      -9.968  -7.621  24.062  1.00 82.61           H
ATOM   4330  CG  MET A 284     -11.028  -6.236  22.792  1.00 82.61           C
ATOM   4331 1HG  MET A 284     -10.119  -5.814  22.363  1.00 82.61           H
ATOM   4332 2HG  MET A 284     -11.771  -6.268  21.995  1.00 82.61           H
ATOM   4333  SD  MET A 284     -11.609  -5.204  24.127  1.00 82.61           S
ATOM   4334  CE  MET A 284     -11.948  -3.699  23.229  1.00 82.61           C
ATOM   4335 1HE  MET A 284     -11.032  -3.341  22.759  1.00 82.61           H
ATOM   4336 2HE  MET A 284     -12.697  -3.894  22.462  1.00 82.61           H
ATOM   4337 3HE  MET A 284     -12.323  -2.941  23.918  1.00 82.61           H
ATOM   4338  HN  MET A 284     -11.127  -8.105  20.296  1.00 82.61           H
ATOM   4339  N   PHE A 285     -10.019 -10.939  21.791  1.00 85.88           N
ATOM   4340  CA  PHE A 285      -9.996 -12.342  22.168  1.00 85.88           C
ATOM   4341  C   PHE A 285      -8.569 -12.805  22.469  1.00 85.88           C
ATOM   4342  O   PHE A 285      -8.367 -13.879  23.033  1.00 85.88           O
ATOM   4343  HA  PHE A 285     -10.607 -12.447  23.064  1.00 85.88           H
ATOM   4344  CB  PHE A 285     -10.535 -13.134  20.975  1.00 85.88           C
ATOM   4345 1HB  PHE A 285     -10.712 -14.163  21.285  1.00 85.88           H
ATOM   4346 2HB  PHE A 285     -11.499 -12.719  20.682  1.00 85.88           H
ATOM   4347  CG  PHE A 285      -9.607 -13.136  19.758  1.00 85.88           C
ATOM   4348  CD1 PHE A 285      -9.730 -12.172  18.807  1.00 85.88           C
ATOM   4349  HD1 PHE A 285     -10.491 -11.397  18.912  1.00 85.88           H
ATOM   4350  CD2 PHE A 285      -8.658 -14.102  19.628  1.00 85.88           C
ATOM   4351  HD2 PHE A 285      -8.559 -14.875  20.391  1.00 85.88           H
ATOM   4352  CE1 PHE A 285      -8.869 -12.174  17.678  1.00 85.88           C
ATOM   4353  HE1 PHE A 285      -8.968 -11.401  16.916  1.00 85.88           H
ATOM   4354  CE2 PHE A 285      -7.797 -14.104  18.499  1.00 85.88           C
ATOM   4355  HE2 PHE A 285      -7.037 -14.878  18.395  1.00 85.88           H
ATOM   4356  CZ  PHE A 285      -7.921 -13.140  17.548  1.00 85.88           C
ATOM   4357  HZ  PHE A 285      -7.259 -13.141  16.682  1.00 85.88           H
ATOM   4358  HN  PHE A 285      -9.974 -10.764  20.808  1.00 85.88           H
ATOM   4359  N   ILE A 286      -7.616 -11.971  22.080  1.00 86.86           N
ATOM   4360  CA  ILE A 286      -6.214 -12.273  22.319  1.00 86.86           C
ATOM   4361  C   ILE A 286      -5.823 -11.784  23.715  1.00 86.86           C
ATOM   4362  O   ILE A 286      -5.580 -10.595  23.915  1.00 86.86           O
ATOM   4363  HA  ILE A 286      -6.104 -13.357  22.289  1.00 86.86           H
ATOM   4364  CB  ILE A 286      -5.344 -11.698  21.200  1.00 86.86           C
ATOM   4365  HB  ILE A 286      -5.481 -10.616  21.182  1.00 86.86           H
ATOM   4366  CG1 ILE A 286      -5.784 -12.231  19.834  1.00 86.86           C
ATOM   4367 1HG1 ILE A 286      -5.621 -13.308  19.791  1.00 86.86           H
ATOM   4368 2HG1 ILE A 286      -6.852 -12.064  19.702  1.00 86.86           H
ATOM   4369  CG2 ILE A 286      -3.861 -11.961  21.468  1.00 86.86           C
ATOM   4370 1HG2 ILE A 286      -3.573 -11.494  22.409  1.00 86.86           H
ATOM   4371 2HG2 ILE A 286      -3.688 -13.036  21.528  1.00 86.86           H
ATOM   4372 3HG2 ILE A 286      -3.265 -11.542  20.657  1.00 86.86           H
ATOM   4373  CD1 ILE A 286      -5.011 -11.547  18.704  1.00 86.86           C
ATOM   4374 1HD1 ILE A 286      -5.195 -10.473  18.736  1.00 86.86           H
ATOM   4375 2HD1 ILE A 286      -3.945 -11.736  18.827  1.00 86.86           H
ATOM   4376 3HD1 ILE A 286      -5.343 -11.944  17.745  1.00 86.86           H
ATOM   4377  HN  ILE A 286      -7.787 -11.106  21.610  1.00 86.86           H
ATOM   4378  N   SER A 287      -5.775 -12.727  24.645  1.00 85.12           N
ATOM   4379  CA  SER A 287      -5.425 -12.406  26.018  1.00 85.12           C
ATOM   4380  C   SER A 287      -4.015 -12.911  26.331  1.00 85.12           C
ATOM   4381  O   SER A 287      -3.419 -12.518  27.333  1.00 85.12           O
ATOM   4382  HA  SER A 287      -5.464 -11.319  26.079  1.00 85.12           H
ATOM   4383  CB  SER A 287      -6.434 -13.008  26.998  1.00 85.12           C
ATOM   4384 1HB  SER A 287      -6.129 -12.779  28.019  1.00 85.12           H
ATOM   4385 2HB  SER A 287      -7.409 -12.546  26.845  1.00 85.12           H
ATOM   4386  OG  SER A 287      -6.550 -14.420  26.845  1.00 85.12           O
ATOM   4387  HG  SER A 287      -7.246 -14.776  27.469  1.00 85.12           H
ATOM   4388  HN  SER A 287      -5.968 -13.693  24.473  1.00 85.12           H
ATOM   4389  N   ASN A 288      -3.522 -13.774  25.455  1.00 86.12           N
ATOM   4390  CA  ASN A 288      -2.229 -14.401  25.668  1.00 86.12           C
ATOM   4391  C   ASN A 288      -1.130 -13.500  25.103  1.00 86.12           C
ATOM   4392  O   ASN A 288      -1.154 -13.150  23.924  1.00 86.12           O
ATOM   4393  HA  ASN A 288      -2.148 -14.530  26.748  1.00 86.12           H
ATOM   4394  CB  ASN A 288      -2.147 -15.752  24.954  1.00 86.12           C
ATOM   4395 1HB  ASN A 288      -3.013 -16.360  25.218  1.00 86.12           H
ATOM   4396 2HB  ASN A 288      -2.181 -15.599  23.875  1.00 86.12           H
ATOM   4397  CG  ASN A 288      -0.863 -16.494  25.329  1.00 86.12           C
ATOM   4398  OD1 ASN A 288       0.226 -15.944  25.325  1.00 86.12           O
ATOM   4399  ND2 ASN A 288      -1.050 -17.770  25.654  1.00 86.12           N
ATOM   4400 1HD2 ASN A 288      -1.971 -18.160  25.637  1.00 86.12           H
ATOM   4401 2HD2 ASN A 288      -0.270 -18.339  25.914  1.00 86.12           H
ATOM   4402  HN  ASN A 288      -3.989 -14.045  24.613  1.00 86.12           H
ATOM   4403  N   CYS A 289      -0.191 -13.149  25.970  1.00 91.21           N
ATOM   4404  CA  CYS A 289       0.850 -12.204  25.605  1.00 91.21           C
ATOM   4405  C   CYS A 289       1.708 -12.834  24.506  1.00 91.21           C
ATOM   4406  O   CYS A 289       2.119 -12.155  23.567  1.00 91.21           O
ATOM   4407  HA  CYS A 289       0.346 -11.310  25.236  1.00 91.21           H
ATOM   4408  CB  CYS A 289       1.687 -11.789  26.816  1.00 91.21           C
ATOM   4409 1HB  CYS A 289       1.044 -11.356  27.582  1.00 91.21           H
ATOM   4410 2HB  CYS A 289       2.163 -12.664  27.256  1.00 91.21           H
ATOM   4411  SG  CYS A 289       2.959 -10.574  26.311  1.00 91.21           S
ATOM   4412  HN  CYS A 289      -0.135 -13.499  26.905  1.00 91.21           H
ATOM   4413  N   ALA A 290       1.954 -14.127  24.661  1.00 93.15           N
ATOM   4414  CA  ALA A 290       2.825 -14.839  23.741  1.00 93.15           C
ATOM   4415  C   ALA A 290       2.221 -14.794  22.336  1.00 93.15           C
ATOM   4416  O   ALA A 290       2.933 -14.577  21.357  1.00 93.15           O
ATOM   4417  HA  ALA A 290       3.786 -14.325  23.730  1.00 93.15           H
ATOM   4418  CB  ALA A 290       3.035 -16.270  24.240  1.00 93.15           C
ATOM   4419 1HB  ALA A 290       3.493 -16.246  25.229  1.00 93.15           H
ATOM   4420 2HB  ALA A 290       2.074 -16.780  24.297  1.00 93.15           H
ATOM   4421 3HB  ALA A 290       3.689 -16.803  23.550  1.00 93.15           H
ATOM   4422  HN  ALA A 290       1.569 -14.686  25.396  1.00 93.15           H
ATOM   4423  N   VAL A 291       0.914 -15.004  22.281  1.00 93.39           N
ATOM   4424  CA  VAL A 291       0.205 -14.984  21.013  1.00 93.39           C
ATOM   4425  C   VAL A 291       0.263 -13.573  20.423  1.00 93.39           C
ATOM   4426  O   VAL A 291       0.493 -13.406  19.226  1.00 93.39           O
ATOM   4427  HA  VAL A 291       0.719 -15.668  20.338  1.00 93.39           H
ATOM   4428  CB  VAL A 291      -1.225 -15.492  21.205  1.00 93.39           C
ATOM   4429  HB  VAL A 291      -1.711 -14.857  21.945  1.00 93.39           H
ATOM   4430  CG1 VAL A 291      -2.023 -15.390  19.903  1.00 93.39           C
ATOM   4431 1HG1 VAL A 291      -2.062 -14.349  19.582  1.00 93.39           H
ATOM   4432 2HG1 VAL A 291      -1.539 -15.990  19.132  1.00 93.39           H
ATOM   4433 3HG1 VAL A 291      -3.035 -15.758  20.067  1.00 93.39           H
ATOM   4434  CG2 VAL A 291      -1.230 -16.926  21.739  1.00 93.39           C
ATOM   4435 1HG2 VAL A 291      -0.719 -17.579  21.032  1.00 93.39           H
ATOM   4436 2HG2 VAL A 291      -0.716 -16.957  22.700  1.00 93.39           H
ATOM   4437 3HG2 VAL A 291      -2.259 -17.263  21.866  1.00 93.39           H
ATOM   4438  HN  VAL A 291       0.342 -15.184  23.082  1.00 93.39           H
ATOM   4439  N   SER A 292       0.052 -12.594  21.291  1.00 93.73           N
ATOM   4440  CA  SER A 292       0.038 -11.205  20.864  1.00 93.73           C
ATOM   4441  C   SER A 292       1.401 -10.822  20.284  1.00 93.73           C
ATOM   4442  O   SER A 292       1.476 -10.140  19.263  1.00 93.73           O
ATOM   4443  HA  SER A 292      -0.734 -11.148  20.096  1.00 93.73           H
ATOM   4444  CB  SER A 292      -0.327 -10.276  22.023  1.00 93.73           C
ATOM   4445 1HB  SER A 292      -1.253 -10.618  22.484  1.00 93.73           H
ATOM   4446 2HB  SER A 292       0.448 -10.329  22.788  1.00 93.73           H
ATOM   4447  OG  SER A 292      -0.480  -8.925  21.597  1.00 93.73           O
ATOM   4448  HG  SER A 292      -1.311  -8.832  21.048  1.00 93.73           H
ATOM   4449  HN  SER A 292      -0.107 -12.737  22.268  1.00 93.73           H
ATOM   4450  N   THR A 293       2.445 -11.277  20.961  1.00 90.33           N
ATOM   4451  CA  THR A 293       3.801 -10.959  20.548  1.00 90.33           C
ATOM   4452  C   THR A 293       4.073 -11.504  19.144  1.00 90.33           C
ATOM   4453  O   THR A 293       4.609 -10.796  18.293  1.00 90.33           O
ATOM   4454  HA  THR A 293       3.898  -9.874  20.494  1.00 90.33           H
ATOM   4455  CB  THR A 293       4.759 -11.505  21.608  1.00 90.33           C
ATOM   4456  HB  THR A 293       4.668 -12.588  21.694  1.00 90.33           H
ATOM   4457  OG1 THR A 293       4.435 -10.766  22.783  1.00 90.33           O
ATOM   4458  HG1 THR A 293       3.747 -11.257  23.317  1.00 90.33           H
ATOM   4459  CG2 THR A 293       6.217 -11.136  21.326  1.00 90.33           C
ATOM   4460 1HG2 THR A 293       6.320 -10.051  21.308  1.00 90.33           H
ATOM   4461 2HG2 THR A 293       6.515 -11.546  20.361  1.00 90.33           H
ATOM   4462 3HG2 THR A 293       6.854 -11.549  22.109  1.00 90.33           H
ATOM   4463  HN  THR A 293       2.376 -11.853  21.775  1.00 90.33           H
ATOM   4464  N   ASN A 294       3.692 -12.757  18.947  1.00 92.05           N
ATOM   4465  CA  ASN A 294       3.957 -13.430  17.686  1.00 92.05           C
ATOM   4466  C   ASN A 294       3.179 -12.733  16.568  1.00 92.05           C
ATOM   4467  O   ASN A 294       3.683 -12.585  15.456  1.00 92.05           O
ATOM   4468  HA  ASN A 294       5.036 -13.364  17.547  1.00 92.05           H
ATOM   4469  CB  ASN A 294       3.506 -14.891  17.737  1.00 92.05           C
ATOM   4470 1HB  ASN A 294       2.500 -14.951  18.153  1.00 92.05           H
ATOM   4471 2HB  ASN A 294       3.456 -15.295  16.726  1.00 92.05           H
ATOM   4472  CG  ASN A 294       4.465 -15.732  18.581  1.00 92.05           C
ATOM   4473  OD1 ASN A 294       5.604 -15.367  18.822  1.00 92.05           O
ATOM   4474  ND2 ASN A 294       3.943 -16.875  19.016  1.00 92.05           N
ATOM   4475 1HD2 ASN A 294       3.000 -17.115  18.782  1.00 92.05           H
ATOM   4476 2HD2 ASN A 294       4.492 -17.495  19.577  1.00 92.05           H
ATOM   4477  HN  ASN A 294       3.212 -13.310  19.628  1.00 92.05           H
ATOM   4478  N   ILE A 295       1.963 -12.325  16.902  1.00 92.12           N
ATOM   4479  CA  ILE A 295       1.100 -11.675  15.931  1.00 92.12           C
ATOM   4480  C   ILE A 295       1.739 -10.357  15.487  1.00 92.12           C
ATOM   4481  O   ILE A 295       1.732 -10.028  14.302  1.00 92.12           O
ATOM   4482  HA  ILE A 295       1.028 -12.333  15.065  1.00 92.12           H
ATOM   4483  CB  ILE A 295      -0.314 -11.513  16.495  1.00 92.12           C
ATOM   4484  HB  ILE A 295      -0.233 -11.157  17.522  1.00 92.12           H
ATOM   4485  CG1 ILE A 295      -1.043 -12.857  16.539  1.00 92.12           C
ATOM   4486 1HG1 ILE A 295      -1.232 -13.206  15.524  1.00 92.12           H
ATOM   4487 2HG1 ILE A 295      -0.411 -13.603  17.021  1.00 92.12           H
ATOM   4488  CG2 ILE A 295      -1.099 -10.459  15.712  1.00 92.12           C
ATOM   4489 1HG2 ILE A 295      -0.585  -9.500  15.777  1.00 92.12           H
ATOM   4490 2HG2 ILE A 295      -1.172 -10.763  14.668  1.00 92.12           H
ATOM   4491 3HG2 ILE A 295      -2.100 -10.364  16.134  1.00 92.12           H
ATOM   4492  CD1 ILE A 295      -2.367 -12.737  17.297  1.00 92.12           C
ATOM   4493 1HD1 ILE A 295      -2.173 -12.411  18.319  1.00 92.12           H
ATOM   4494 2HD1 ILE A 295      -3.006 -12.008  16.799  1.00 92.12           H
ATOM   4495 3HD1 ILE A 295      -2.865 -13.707  17.313  1.00 92.12           H
ATOM   4496  HN  ILE A 295       1.569 -12.432  17.815  1.00 92.12           H
ATOM   4497  N   ASP A 296       2.276  -9.639  16.463  1.00 93.47           N
ATOM   4498  CA  ASP A 296       2.877  -8.344  16.194  1.00 93.47           C
ATOM   4499  C   ASP A 296       4.080  -8.526  15.266  1.00 93.47           C
ATOM   4500  O   ASP A 296       4.276  -7.745  14.337  1.00 93.47           O
ATOM   4501  HA  ASP A 296       2.085  -7.750  15.738  1.00 93.47           H
ATOM   4502  CB  ASP A 296       3.371  -7.688  17.485  1.00 93.47           C
ATOM   4503 1HB  ASP A 296       3.861  -8.433  18.112  1.00 93.47           H
ATOM   4504 2HB  ASP A 296       4.117  -6.929  17.249  1.00 93.47           H
ATOM   4505  CG  ASP A 296       2.212  -7.050  18.254  1.00 93.47           C
ATOM   4506  OD1 ASP A 296       1.056  -7.309  17.856  1.00 93.47           O
ATOM   4507  OD2 ASP A 296       2.509  -6.317  19.223  1.00 93.47           O
ATOM   4508  HN  ASP A 296       2.305  -9.928  17.419  1.00 93.47           H
ATOM   4509  N   ILE A 297       4.854  -9.563  15.551  1.00 93.35           N
ATOM   4510  CA  ILE A 297       6.018  -9.874  14.738  1.00 93.35           C
ATOM   4511  C   ILE A 297       5.564 -10.234  13.322  1.00 93.35           C
ATOM   4512  O   ILE A 297       6.142  -9.764  12.343  1.00 93.35           O
ATOM   4513  HA  ILE A 297       6.629  -8.973  14.686  1.00 93.35           H
ATOM   4514  CB  ILE A 297       6.865 -10.958  15.407  1.00 93.35           C
ATOM   4515  HB  ILE A 297       6.205 -11.774  15.701  1.00 93.35           H
ATOM   4516  CG1 ILE A 297       7.525 -10.429  16.682  1.00 93.35           C
ATOM   4517 1HG1 ILE A 297       8.269  -9.676  16.425  1.00 93.35           H
ATOM   4518 2HG1 ILE A 297       6.777  -9.939  17.306  1.00 93.35           H
ATOM   4519  CG2 ILE A 297       7.890 -11.535  14.428  1.00 93.35           C
ATOM   4520 1HG2 ILE A 297       7.371 -11.973  13.576  1.00 93.35           H
ATOM   4521 2HG2 ILE A 297       8.550 -10.740  14.082  1.00 93.35           H
ATOM   4522 3HG2 ILE A 297       8.478 -12.303  14.930  1.00 93.35           H
ATOM   4523  CD1 ILE A 297       8.188 -11.563  17.467  1.00 93.35           C
ATOM   4524 1HD1 ILE A 297       7.436 -12.302  17.743  1.00 93.35           H
ATOM   4525 2HD1 ILE A 297       8.951 -12.035  16.848  1.00 93.35           H
ATOM   4526 3HD1 ILE A 297       8.649 -11.160  18.368  1.00 93.35           H
ATOM   4527  HN  ILE A 297       4.697 -10.185  16.318  1.00 93.35           H
ATOM   4528  N   CYS A 298       4.535 -11.065  13.258  1.00 94.93           N
ATOM   4529  CA  CYS A 298       4.002 -11.501  11.978  1.00 94.93           C
ATOM   4530  C   CYS A 298       3.582 -10.261  11.186  1.00 94.93           C
ATOM   4531  O   CYS A 298       3.796 -10.191   9.977  1.00 94.93           O
ATOM   4532  HA  CYS A 298       4.807 -12.031  11.469  1.00 94.93           H
ATOM   4533  CB  CYS A 298       2.845 -12.486  12.152  1.00 94.93           C
ATOM   4534 1HB  CYS A 298       2.158 -12.121  12.916  1.00 94.93           H
ATOM   4535 2HB  CYS A 298       2.278 -12.561  11.224  1.00 94.93           H
ATOM   4536  SG  CYS A 298       3.489 -14.132  12.626  1.00 94.93           S
ATOM   4537  HG  CYS A 298       3.736 -13.824  13.896  1.00 94.93           H
ATOM   4538  HN  CYS A 298       4.067 -11.439  14.059  1.00 94.93           H
ATOM   4539  N   PHE A 299       2.992  -9.314  11.900  1.00 93.88           N
ATOM   4540  CA  PHE A 299       2.553  -8.074  11.281  1.00 93.88           C
ATOM   4541  C   PHE A 299       3.730  -7.332  10.646  1.00 93.88           C
ATOM   4542  O   PHE A 299       3.648  -6.899   9.497  1.00 93.88           O
ATOM   4543  HA  PHE A 299       1.831  -8.337  10.508  1.00 93.88           H
ATOM   4544  CB  PHE A 299       1.957  -7.207  12.392  1.00 93.88           C
ATOM   4545 1HB  PHE A 299       1.143  -7.753  12.868  1.00 93.88           H
ATOM   4546 2HB  PHE A 299       2.717  -7.039  13.155  1.00 93.88           H
ATOM   4547  CG  PHE A 299       1.431  -5.853  11.910  1.00 93.88           C
ATOM   4548  CD1 PHE A 299       2.214  -4.745  12.008  1.00 93.88           C
ATOM   4549  HD1 PHE A 299       3.215  -4.822  12.431  1.00 93.88           H
ATOM   4550  CD2 PHE A 299       0.181  -5.758  11.382  1.00 93.88           C
ATOM   4551  HD2 PHE A 299      -0.446  -6.646  11.303  1.00 93.88           H
ATOM   4552  CE1 PHE A 299       1.726  -3.489  11.561  1.00 93.88           C
ATOM   4553  HE1 PHE A 299       2.353  -2.601  11.640  1.00 93.88           H
ATOM   4554  CE2 PHE A 299      -0.307  -4.502  10.935  1.00 93.88           C
ATOM   4555  HE2 PHE A 299      -1.309  -4.426  10.512  1.00 93.88           H
ATOM   4556  CZ  PHE A 299       0.476  -3.394  11.033  1.00 93.88           C
ATOM   4557  HZ  PHE A 299       0.101  -2.430  10.690  1.00 93.88           H
ATOM   4558  HN  PHE A 299       2.813  -9.383  12.881  1.00 93.88           H
ATOM   4559  N   GLN A 300       4.797  -7.207  11.421  1.00 90.33           N
ATOM   4560  CA  GLN A 300       5.960  -6.457  10.977  1.00 90.33           C
ATOM   4561  C   GLN A 300       6.541  -7.081   9.707  1.00 90.33           C
ATOM   4562  O   GLN A 300       6.920  -6.369   8.778  1.00 90.33           O
ATOM   4563  HA  GLN A 300       5.593  -5.454  10.762  1.00 90.33           H
ATOM   4564  CB  GLN A 300       7.016  -6.379  12.082  1.00 90.33           C
ATOM   4565 1HB  GLN A 300       7.265  -7.383  12.423  1.00 90.33           H
ATOM   4566 2HB  GLN A 300       7.931  -5.940  11.685  1.00 90.33           H
ATOM   4567  CG  GLN A 300       6.514  -5.543  13.261  1.00 90.33           C
ATOM   4568 1HG  GLN A 300       5.609  -5.992  13.671  1.00 90.33           H
ATOM   4569 2HG  GLN A 300       7.259  -5.546  14.057  1.00 90.33           H
ATOM   4570  CD  GLN A 300       6.226  -4.104  12.831  1.00 90.33           C
ATOM   4571  OE1 GLN A 300       6.620  -3.656  11.766  1.00 90.33           O
ATOM   4572  NE2 GLN A 300       5.518  -3.406  13.714  1.00 90.33           N
ATOM   4573 1HE2 GLN A 300       5.226  -3.833  14.570  1.00 90.33           H
ATOM   4574 2HE2 GLN A 300       5.279  -2.454  13.523  1.00 90.33           H
ATOM   4575  HN  GLN A 300       4.875  -7.606  12.334  1.00 90.33           H
ATOM   4576  N   VAL A 301       6.593  -8.405   9.707  1.00 95.27           N
ATOM   4577  CA  VAL A 301       7.200  -9.130   8.603  1.00 95.27           C
ATOM   4578  C   VAL A 301       6.351  -8.939   7.345  1.00 95.27           C
ATOM   4579  O   VAL A 301       6.863  -8.539   6.301  1.00 95.27           O
ATOM   4580  HA  VAL A 301       8.186  -8.700   8.430  1.00 95.27           H
ATOM   4581  CB  VAL A 301       7.384 -10.601   8.982  1.00 95.27           C
ATOM   4582  HB  VAL A 301       6.415 -10.991   9.295  1.00 95.27           H
ATOM   4583  CG1 VAL A 301       7.855 -11.422   7.780  1.00 95.27           C
ATOM   4584 1HG1 VAL A 301       7.114 -11.357   6.983  1.00 95.27           H
ATOM   4585 2HG1 VAL A 301       8.808 -11.031   7.423  1.00 95.27           H
ATOM   4586 3HG1 VAL A 301       7.978 -12.464   8.077  1.00 95.27           H
ATOM   4587  CG2 VAL A 301       8.351 -10.747  10.159  1.00 95.27           C
ATOM   4588 1HG2 VAL A 301       9.322 -10.333   9.885  1.00 95.27           H
ATOM   4589 2HG2 VAL A 301       7.958 -10.211  11.022  1.00 95.27           H
ATOM   4590 3HG2 VAL A 301       8.464 -11.803  10.407  1.00 95.27           H
ATOM   4591  HN  VAL A 301       6.231  -8.979  10.441  1.00 95.27           H
ATOM   4592  N   THR A 302       5.067  -9.234   7.486  1.00 94.47           N
ATOM   4593  CA  THR A 302       4.174  -9.256   6.339  1.00 94.47           C
ATOM   4594  C   THR A 302       4.010  -7.847   5.765  1.00 94.47           C
ATOM   4595  O   THR A 302       3.836  -7.682   4.558  1.00 94.47           O
ATOM   4596  HA  THR A 302       4.629  -9.868   5.561  1.00 94.47           H
ATOM   4597  CB  THR A 302       2.853  -9.890   6.781  1.00 94.47           C
ATOM   4598  HB  THR A 302       2.137  -9.908   5.959  1.00 94.47           H
ATOM   4599  OG1 THR A 302       2.465  -9.126   7.919  1.00 94.47           O
ATOM   4600  HG1 THR A 302       2.705  -9.614   8.757  1.00 94.47           H
ATOM   4601  CG2 THR A 302       3.038 -11.306   7.328  1.00 94.47           C
ATOM   4602 1HG2 THR A 302       3.702 -11.278   8.192  1.00 94.47           H
ATOM   4603 2HG2 THR A 302       3.474 -11.941   6.556  1.00 94.47           H
ATOM   4604 3HG2 THR A 302       2.070 -11.710   7.627  1.00 94.47           H
ATOM   4605  HN  THR A 302       4.636  -9.455   8.361  1.00 94.47           H
ATOM   4606  N   GLN A 303       4.071  -6.868   6.655  1.00 91.56           N
ATOM   4607  CA  GLN A 303       3.990  -5.477   6.245  1.00 91.56           C
ATOM   4608  C   GLN A 303       5.182  -5.116   5.356  1.00 91.56           C
ATOM   4609  O   GLN A 303       5.026  -4.417   4.356  1.00 91.56           O
ATOM   4610  HA  GLN A 303       3.065  -5.396   5.674  1.00 91.56           H
ATOM   4611  CB  GLN A 303       3.911  -4.550   7.460  1.00 91.56           C
ATOM   4612 1HB  GLN A 303       3.056  -4.826   8.077  1.00 91.56           H
ATOM   4613 2HB  GLN A 303       4.802  -4.676   8.075  1.00 91.56           H
ATOM   4614  CG  GLN A 303       3.785  -3.088   7.027  1.00 91.56           C
ATOM   4615 1HG  GLN A 303       4.694  -2.778   6.512  1.00 91.56           H
ATOM   4616 2HG  GLN A 303       2.965  -2.985   6.317  1.00 91.56           H
ATOM   4617  CD  GLN A 303       3.540  -2.179   8.233  1.00 91.56           C
ATOM   4618  OE1 GLN A 303       4.381  -2.016   9.101  1.00 91.56           O
ATOM   4619  NE2 GLN A 303       2.344  -1.597   8.237  1.00 91.56           N
ATOM   4620 1HE2 GLN A 303       1.700  -1.773   7.493  1.00 91.56           H
ATOM   4621 2HE2 GLN A 303       2.090  -0.984   8.985  1.00 91.56           H
ATOM   4622  HN  GLN A 303       4.173  -7.013   7.640  1.00 91.56           H
ATOM   4623  N   THR A 304       6.346  -5.609   5.753  1.00 92.98           N
ATOM   4624  CA  THR A 304       7.571  -5.311   5.030  1.00 92.98           C
ATOM   4625  C   THR A 304       7.511  -5.893   3.617  1.00 92.98           C
ATOM   4626  O   THR A 304       7.899  -5.235   2.653  1.00 92.98           O
ATOM   4627  HA  THR A 304       7.654  -4.229   4.927  1.00 92.98           H
ATOM   4628  CB  THR A 304       8.747  -5.837   5.855  1.00 92.98           C
ATOM   4629  HB  THR A 304       8.725  -6.925   5.913  1.00 92.98           H
ATOM   4630  OG1 THR A 304       8.633  -5.152   7.100  1.00 92.98           O
ATOM   4631  HG1 THR A 304       8.187  -5.741   7.774  1.00 92.98           H
ATOM   4632  CG2 THR A 304      10.099  -5.383   5.303  1.00 92.98           C
ATOM   4633 1HG2 THR A 304      10.147  -4.294   5.308  1.00 92.98           H
ATOM   4634 2HG2 THR A 304      10.216  -5.747   4.282  1.00 92.98           H
ATOM   4635 3HG2 THR A 304      10.899  -5.785   5.925  1.00 92.98           H
ATOM   4636  HN  THR A 304       6.460  -6.200   6.552  1.00 92.98           H
ATOM   4637  N   ILE A 305       7.021  -7.122   3.538  1.00 92.52           N
ATOM   4638  CA  ILE A 305       6.875  -7.788   2.255  1.00 92.52           C
ATOM   4639  C   ILE A 305       5.978  -6.945   1.346  1.00 92.52           C
ATOM   4640  O   ILE A 305       6.240  -6.822   0.151  1.00 92.52           O
ATOM   4641  HA  ILE A 305       7.865  -7.848   1.803  1.00 92.52           H
ATOM   4642  CB  ILE A 305       6.379  -9.222   2.450  1.00 92.52           C
ATOM   4643  HB  ILE A 305       5.494  -9.194   3.086  1.00 92.52           H
ATOM   4644  CG1 ILE A 305       7.427 -10.072   3.170  1.00 92.52           C
ATOM   4645 1HG1 ILE A 305       8.252 -10.291   2.492  1.00 92.52           H
ATOM   4646 2HG1 ILE A 305       7.843  -9.511   4.007  1.00 92.52           H
ATOM   4647  CG2 ILE A 305       5.956  -9.842   1.116  1.00 92.52           C
ATOM   4648 1HG2 ILE A 305       5.152  -9.250   0.679  1.00 92.52           H
ATOM   4649 2HG2 ILE A 305       6.808  -9.856   0.436  1.00 92.52           H
ATOM   4650 3HG2 ILE A 305       5.608 -10.861   1.283  1.00 92.52           H
ATOM   4651  CD1 ILE A 305       6.818 -11.380   3.679  1.00 92.52           C
ATOM   4652 1HD1 ILE A 305       6.009 -11.157   4.376  1.00 92.52           H
ATOM   4653 2HD1 ILE A 305       6.424 -11.949   2.837  1.00 92.52           H
ATOM   4654 3HD1 ILE A 305       7.584 -11.965   4.187  1.00 92.52           H
ATOM   4655  HN  ILE A 305       6.727  -7.659   4.329  1.00 92.52           H
ATOM   4656  N   ALA A 306       4.939  -6.386   1.948  1.00 92.27           N
ATOM   4657  CA  ALA A 306       3.978  -5.594   1.200  1.00 92.27           C
ATOM   4658  C   ALA A 306       4.678  -4.362   0.622  1.00 92.27           C
ATOM   4659  O   ALA A 306       4.346  -3.911  -0.473  1.00 92.27           O
ATOM   4660  HA  ALA A 306       3.608  -6.209   0.379  1.00 92.27           H
ATOM   4661  CB  ALA A 306       2.803  -5.225   2.108  1.00 92.27           C
ATOM   4662 1HB  ALA A 306       2.322  -6.135   2.467  1.00 92.27           H
ATOM   4663 2HB  ALA A 306       3.167  -4.646   2.956  1.00 92.27           H
ATOM   4664 3HB  ALA A 306       2.082  -4.631   1.546  1.00 92.27           H
ATOM   4665  HN  ALA A 306       4.749  -6.466   2.927  1.00 92.27           H
ATOM   4666  N   PHE A 307       5.633  -3.852   1.385  1.00 90.61           N
ATOM   4667  CA  PHE A 307       6.339  -2.644   0.993  1.00 90.61           C
ATOM   4668  C   PHE A 307       7.241  -2.903  -0.215  1.00 90.61           C
ATOM   4669  O   PHE A 307       7.439  -2.019  -1.047  1.00 90.61           O
ATOM   4670  HA  PHE A 307       5.587  -1.901   0.730  1.00 90.61           H
ATOM   4671  CB  PHE A 307       7.207  -2.227   2.183  1.00 90.61           C
ATOM   4672 1HB  PHE A 307       7.797  -3.085   2.507  1.00 90.61           H
ATOM   4673 2HB  PHE A 307       7.911  -1.462   1.855  1.00 90.61           H
ATOM   4674  CG  PHE A 307       6.413  -1.692   3.375  1.00 90.61           C
ATOM   4675  CD1 PHE A 307       5.066  -1.533   3.279  1.00 90.61           C
ATOM   4676  HD1 PHE A 307       4.552  -1.786   2.352  1.00 90.61           H
ATOM   4677  CD2 PHE A 307       7.054  -1.375   4.532  1.00 90.61           C
ATOM   4678  HD2 PHE A 307       8.134  -1.503   4.610  1.00 90.61           H
ATOM   4679  CE1 PHE A 307       4.328  -1.036   4.386  1.00 90.61           C
ATOM   4680  HE1 PHE A 307       3.249  -0.908   4.309  1.00 90.61           H
ATOM   4681  CE2 PHE A 307       6.317  -0.878   5.640  1.00 90.61           C
ATOM   4682  HE2 PHE A 307       6.830  -0.624   6.567  1.00 90.61           H
ATOM   4683  CZ  PHE A 307       4.969  -0.719   5.543  1.00 90.61           C
ATOM   4684  HZ  PHE A 307       4.404  -0.338   6.393  1.00 90.61           H
ATOM   4685  HN  PHE A 307       5.926  -4.249   2.255  1.00 90.61           H
ATOM   4686  N   PHE A 308       7.763  -4.120  -0.273  1.00 87.99           N
ATOM   4687  CA  PHE A 308       8.637  -4.507  -1.368  1.00 87.99           C
ATOM   4688  C   PHE A 308       7.905  -4.424  -2.709  1.00 87.99           C
ATOM   4689  O   PHE A 308       8.536  -4.307  -3.758  1.00 87.99           O
ATOM   4690  HA  PHE A 308       9.478  -3.815  -1.371  1.00 87.99           H
ATOM   4691  CB  PHE A 308       9.052  -5.958  -1.116  1.00 87.99           C
ATOM   4692 1HB  PHE A 308       8.239  -6.475  -0.605  1.00 87.99           H
ATOM   4693 2HB  PHE A 308       9.194  -6.457  -2.075  1.00 87.99           H
ATOM   4694  CG  PHE A 308      10.330  -6.105  -0.288  1.00 87.99           C
ATOM   4695  CD1 PHE A 308      11.545  -5.939  -0.877  1.00 87.99           C
ATOM   4696  HD1 PHE A 308      11.608  -5.701  -1.938  1.00 87.99           H
ATOM   4697  CD2 PHE A 308      10.251  -6.402   1.037  1.00 87.99           C
ATOM   4698  HD2 PHE A 308       9.278  -6.535   1.509  1.00 87.99           H
ATOM   4699  CE1 PHE A 308      12.731  -6.075  -0.108  1.00 87.99           C
ATOM   4700  HE1 PHE A 308      13.704  -5.942  -0.580  1.00 87.99           H
ATOM   4701  CE2 PHE A 308      11.438  -6.538   1.806  1.00 87.99           C
ATOM   4702  HE2 PHE A 308      11.375  -6.776   2.868  1.00 87.99           H
ATOM   4703  CZ  PHE A 308      12.652  -6.372   1.217  1.00 87.99           C
ATOM   4704  HZ  PHE A 308      13.563  -6.476   1.807  1.00 87.99           H
ATOM   4705  HN  PHE A 308       7.599  -4.832   0.409  1.00 87.99           H
ATOM   4706  N   HIS A 309       6.584  -4.488  -2.631  1.00 79.29           N
ATOM   4707  CA  HIS A 309       5.760  -4.434  -3.827  1.00 79.29           C
ATOM   4708  C   HIS A 309       6.018  -3.121  -4.568  1.00 79.29           C
ATOM   4709  O   HIS A 309       5.987  -3.082  -5.797  1.00 79.29           O
ATOM   4710  HA  HIS A 309       6.072  -5.266  -4.459  1.00 79.29           H
ATOM   4711  CB  HIS A 309       4.284  -4.640  -3.480  1.00 79.29           C
ATOM   4712 1HB  HIS A 309       4.176  -5.582  -2.943  1.00 79.29           H
ATOM   4713 2HB  HIS A 309       3.968  -3.848  -2.800  1.00 79.29           H
ATOM   4714  CG  HIS A 309       3.367  -4.651  -4.679  1.00 79.29           C
ATOM   4715  ND1 HIS A 309       3.452  -5.605  -5.678  1.00 79.29           N
ATOM   4716  HD1 HIS A 309       4.106  -6.361  -5.712  1.00 79.29           H
ATOM   4717  CD2 HIS A 309       2.346  -3.817  -5.028  1.00 79.29           C
ATOM   4718  HD2 HIS A 309       2.008  -2.951  -4.459  1.00 79.29           H
ATOM   4719  CE1 HIS A 309       2.519  -5.346  -6.584  1.00 79.29           C
ATOM   4720  HE1 HIS A 309       2.332  -5.919  -7.492  1.00 79.29           H
ATOM   4721  NE2 HIS A 309       1.836  -4.237  -6.179  1.00 79.29           N
ATOM   4722  HN  HIS A 309       6.078  -4.575  -1.773  1.00 79.29           H
ATOM   4723  N   SER A 310       6.265  -2.078  -3.790  1.00 84.63           N
ATOM   4724  CA  SER A 310       6.381  -0.740  -4.346  1.00 84.63           C
ATOM   4725  C   SER A 310       7.637  -0.641  -5.214  1.00 84.63           C
ATOM   4726  O   SER A 310       7.700   0.177  -6.130  1.00 84.63           O
ATOM   4727  HA  SER A 310       5.486  -0.601  -4.952  1.00 84.63           H
ATOM   4728  CB  SER A 310       6.416   0.315  -3.239  1.00 84.63           C
ATOM   4729 1HB  SER A 310       6.349   1.309  -3.683  1.00 84.63           H
ATOM   4730 2HB  SER A 310       5.545   0.195  -2.595  1.00 84.63           H
ATOM   4731  OG  SER A 310       7.602   0.226  -2.454  1.00 84.63           O
ATOM   4732  HG  SER A 310       7.649  -0.666  -2.005  1.00 84.63           H
ATOM   4733  HN  SER A 310       6.386  -2.135  -2.799  1.00 84.63           H
ATOM   4734  N   CYS A 311       8.607  -1.486  -4.894  1.00 87.18           N
ATOM   4735  CA  CYS A 311       9.876  -1.470  -5.600  1.00 87.18           C
ATOM   4736  C   CYS A 311       9.838  -2.551  -6.682  1.00 87.18           C
ATOM   4737  O   CYS A 311      10.718  -2.607  -7.540  1.00 87.18           O
ATOM   4738  HA  CYS A 311       9.974  -0.480  -6.046  1.00 87.18           H
ATOM   4739  CB  CYS A 311      11.057  -1.659  -4.646  1.00 87.18           C
ATOM   4740 1HB  CYS A 311      11.992  -1.452  -5.166  1.00 87.18           H
ATOM   4741 2HB  CYS A 311      10.986  -0.950  -3.821  1.00 87.18           H
ATOM   4742  SG  CYS A 311      11.069  -3.371  -3.998  1.00 87.18           S
ATOM   4743  HG  CYS A 311      12.134  -3.216  -3.216  1.00 87.18           H
ATOM   4744  HN  CYS A 311       8.535  -2.171  -4.169  1.00 87.18           H
ATOM   4745  N   LEU A 312       8.809  -3.383  -6.607  1.00 84.50           N
ATOM   4746  CA  LEU A 312       8.713  -4.536  -7.485  1.00 84.50           C
ATOM   4747  C   LEU A 312       8.152  -4.096  -8.838  1.00 84.50           C
ATOM   4748  O   LEU A 312       8.553  -4.614  -9.879  1.00 84.50           O
ATOM   4749  HA  LEU A 312       9.723  -4.916  -7.637  1.00 84.50           H
ATOM   4750  CB  LEU A 312       7.906  -5.652  -6.818  1.00 84.50           C
ATOM   4751 1HB  LEU A 312       7.025  -5.208  -6.353  1.00 84.50           H
ATOM   4752 2HB  LEU A 312       7.550  -6.329  -7.594  1.00 84.50           H
ATOM   4753  CG  LEU A 312       8.646  -6.475  -5.761  1.00 84.50           C
ATOM   4754  HG  LEU A 312       9.015  -5.794  -4.995  1.00 84.50           H
ATOM   4755  CD1 LEU A 312       7.699  -7.460  -5.072  1.00 84.50           C
ATOM   4756 1HD1 LEU A 312       6.893  -6.910  -4.586  1.00 84.50           H
ATOM   4757 2HD1 LEU A 312       7.279  -8.139  -5.813  1.00 84.50           H
ATOM   4758 3HD1 LEU A 312       8.250  -8.032  -4.326  1.00 84.50           H
ATOM   4759  CD2 LEU A 312       9.863  -7.177  -6.366  1.00 84.50           C
ATOM   4760 1HD2 LEU A 312       9.537  -7.845  -7.164  1.00 84.50           H
ATOM   4761 2HD2 LEU A 312      10.548  -6.433  -6.772  1.00 84.50           H
ATOM   4762 3HD2 LEU A 312      10.370  -7.755  -5.594  1.00 84.50           H
ATOM   4763  HN  LEU A 312       8.052  -3.279  -5.961  1.00 84.50           H
ATOM   4764  N   ASN A 313       7.231  -3.144  -8.780  1.00 78.91           N
ATOM   4765  CA  ASN A 313       6.493  -2.743  -9.966  1.00 78.91           C
ATOM   4766  C   ASN A 313       7.480  -2.353 -11.068  1.00 78.91           C
ATOM   4767  O   ASN A 313       7.418  -2.881 -12.177  1.00 78.91           O
ATOM   4768  HA  ASN A 313       5.890  -3.611 -10.234  1.00 78.91           H
ATOM   4769  CB  ASN A 313       5.604  -1.533  -9.677  1.00 78.91           C
ATOM   4770 1HB  ASN A 313       6.133  -0.834  -9.030  1.00 78.91           H
ATOM   4771 2HB  ASN A 313       5.388  -1.006 -10.607  1.00 78.91           H
ATOM   4772  CG  ASN A 313       4.294  -1.961  -9.012  1.00 78.91           C
ATOM   4773  OD1 ASN A 313       3.798  -3.058  -9.207  1.00 78.91           O
ATOM   4774  ND2 ASN A 313       3.763  -1.035  -8.218  1.00 78.91           N
ATOM   4775 1HD2 ASN A 313       4.220  -0.154  -8.102  1.00 78.91           H
ATOM   4776 2HD2 ASN A 313       2.905  -1.221  -7.738  1.00 78.91           H
ATOM   4777  HN  ASN A 313       6.988  -2.652  -7.944  1.00 78.91           H
ATOM   4778  N   PRO A 314       8.405  -1.426 -10.785  1.00 79.83           N
ATOM   4779  CA  PRO A 314       9.354  -0.971 -11.804  1.00 79.83           C
ATOM   4780  C   PRO A 314      10.092  -2.125 -12.461  1.00 79.83           C
ATOM   4781  O   PRO A 314      10.285  -2.133 -13.676  1.00 79.83           O
ATOM   4782  HA  PRO A 314       8.822  -0.474 -12.615  1.00 79.83           H
ATOM   4783  CB  PRO A 314      10.305  -0.055 -11.030  1.00 79.83           C
ATOM   4784 1HB  PRO A 314      11.171  -0.601 -10.656  1.00 79.83           H
ATOM   4785 2HB  PRO A 314      10.685   0.751 -11.657  1.00 79.83           H
ATOM   4786  CG  PRO A 314       9.439   0.475  -9.894  1.00 79.83           C
ATOM   4787 1HG  PRO A 314      10.042   0.850  -9.067  1.00 79.83           H
ATOM   4788 2HG  PRO A 314       8.811   1.305 -10.217  1.00 79.83           H
ATOM   4789  CD  PRO A 314       8.619  -0.742  -9.496  1.00 79.83           C
ATOM   4790 1HD  PRO A 314       9.153  -1.377  -8.790  1.00 79.83           H
ATOM   4791 2HD  PRO A 314       7.680  -0.459  -9.019  1.00 79.83           H
ATOM   4792  N   VAL A 315      10.490  -3.080 -11.632  1.00 81.58           N
ATOM   4793  CA  VAL A 315      11.272  -4.208 -12.110  1.00 81.58           C
ATOM   4794  C   VAL A 315      10.430  -5.027 -13.090  1.00 81.58           C
ATOM   4795  O   VAL A 315      10.932  -5.482 -14.116  1.00 81.58           O
ATOM   4796  HA  VAL A 315      12.137  -3.808 -12.639  1.00 81.58           H
ATOM   4797  CB  VAL A 315      11.780  -5.031 -10.925  1.00 81.58           C
ATOM   4798  HB  VAL A 315      10.913  -5.392 -10.371  1.00 81.58           H
ATOM   4799  CG1 VAL A 315      12.572  -6.250 -11.404  1.00 81.58           C
ATOM   4800 1HG1 VAL A 315      11.931  -6.881 -12.019  1.00 81.58           H
ATOM   4801 2HG1 VAL A 315      13.428  -5.919 -11.992  1.00 81.58           H
ATOM   4802 3HG1 VAL A 315      12.922  -6.818 -10.542  1.00 81.58           H
ATOM   4803  CG2 VAL A 315      12.618  -4.170  -9.978  1.00 81.58           C
ATOM   4804 1HG2 VAL A 315      13.476  -3.767 -10.517  1.00 81.58           H
ATOM   4805 2HG2 VAL A 315      12.009  -3.350  -9.598  1.00 81.58           H
ATOM   4806 3HG2 VAL A 315      12.967  -4.780  -9.145  1.00 81.58           H
ATOM   4807  HN  VAL A 315      10.288  -3.090 -10.653  1.00 81.58           H
ATOM   4808  N   LEU A 316       9.162  -5.190 -12.739  1.00 79.30           N
ATOM   4809  CA  LEU A 316       8.254  -5.973 -13.559  1.00 79.30           C
ATOM   4810  C   LEU A 316       8.209  -5.383 -14.970  1.00 79.30           C
ATOM   4811  O   LEU A 316       8.221  -6.119 -15.955  1.00 79.30           O
ATOM   4812  HA  LEU A 316       8.658  -6.984 -13.621  1.00 79.30           H
ATOM   4813  CB  LEU A 316       6.881  -6.074 -12.891  1.00 79.30           C
ATOM   4814 1HB  LEU A 316       6.529  -5.065 -12.674  1.00 79.30           H
ATOM   4815 2HB  LEU A 316       6.182  -6.508 -13.606  1.00 79.30           H
ATOM   4816  CG  LEU A 316       6.822  -6.894 -11.600  1.00 79.30           C
ATOM   4817  HG  LEU A 316       7.514  -6.452 -10.884  1.00 79.30           H
ATOM   4818  CD1 LEU A 316       5.426  -6.833 -10.976  1.00 79.30           C
ATOM   4819 1HD1 LEU A 316       5.176  -5.798 -10.744  1.00 79.30           H
ATOM   4820 2HD1 LEU A 316       4.696  -7.235 -11.679  1.00 79.30           H
ATOM   4821 3HD1 LEU A 316       5.412  -7.424 -10.060  1.00 79.30           H
ATOM   4822  CD2 LEU A 316       7.279  -8.333 -11.844  1.00 79.30           C
ATOM   4823 1HD2 LEU A 316       6.631  -8.800 -12.584  1.00 79.30           H
ATOM   4824 2HD2 LEU A 316       8.306  -8.331 -12.210  1.00 79.30           H
ATOM   4825 3HD2 LEU A 316       7.228  -8.894 -10.910  1.00 79.30           H
ATOM   4826  HN  LEU A 316       8.756  -4.798 -11.914  1.00 79.30           H
ATOM   4827  N   TYR A 317       8.157  -4.060 -15.022  1.00 69.89           N
ATOM   4828  CA  TYR A 317       8.062  -3.364 -16.294  1.00 69.89           C
ATOM   4829  C   TYR A 317       9.317  -3.590 -17.138  1.00 69.89           C
ATOM   4830  O   TYR A 317       9.239  -3.676 -18.363  1.00 69.89           O
ATOM   4831  HA  TYR A 317       7.197  -3.758 -16.829  1.00 69.89           H
ATOM   4832  CB  TYR A 317       7.952  -1.876 -15.954  1.00 69.89           C
ATOM   4833 1HB  TYR A 317       8.842  -1.573 -15.403  1.00 69.89           H
ATOM   4834 2HB  TYR A 317       7.938  -1.302 -16.880  1.00 69.89           H
ATOM   4835  CG  TYR A 317       6.714  -1.516 -15.129  1.00 69.89           C
ATOM   4836  CD1 TYR A 317       5.573  -2.288 -15.225  1.00 69.89           C
ATOM   4837  HD1 TYR A 317       5.554  -3.153 -15.887  1.00 69.89           H
ATOM   4838  CD2 TYR A 317       6.738  -0.421 -14.291  1.00 69.89           C
ATOM   4839  HD2 TYR A 317       7.639   0.188 -14.215  1.00 69.89           H
ATOM   4840  CE1 TYR A 317       4.408  -1.949 -14.449  1.00 69.89           C
ATOM   4841  HE1 TYR A 317       3.501  -2.550 -14.515  1.00 69.89           H
ATOM   4842  CE2 TYR A 317       5.573  -0.082 -13.515  1.00 69.89           C
ATOM   4843  HE2 TYR A 317       5.578   0.781 -12.849  1.00 69.89           H
ATOM   4844  CZ  TYR A 317       4.466  -0.863 -13.632  1.00 69.89           C
ATOM   4845  OH  TYR A 317       3.365  -0.543 -12.900  1.00 69.89           O
ATOM   4846  HH  TYR A 317       3.567   0.231 -12.300  1.00 69.89           H
ATOM   4847  HN  TYR A 317       8.180  -3.467 -14.217  1.00 69.89           H
ATOM   4848  N   VAL A 318      10.446  -3.680 -16.451  1.00 72.11           N
ATOM   4849  CA  VAL A 318      11.720  -3.864 -17.124  1.00 72.11           C
ATOM   4850  C   VAL A 318      11.731  -5.226 -17.821  1.00 72.11           C
ATOM   4851  O   VAL A 318      12.080  -5.323 -18.997  1.00 72.11           O
ATOM   4852  HA  VAL A 318      11.809  -3.083 -17.879  1.00 72.11           H
ATOM   4853  CB  VAL A 318      12.869  -3.693 -16.128  1.00 72.11           C
ATOM   4854  HB  VAL A 318      12.683  -4.360 -15.285  1.00 72.11           H
ATOM   4855  CG1 VAL A 318      14.205  -4.092 -16.758  1.00 72.11           C
ATOM   4856 1HG1 VAL A 318      14.163  -5.136 -17.067  1.00 72.11           H
ATOM   4857 2HG1 VAL A 318      14.399  -3.462 -17.626  1.00 72.11           H
ATOM   4858 3HG1 VAL A 318      15.004  -3.961 -16.028  1.00 72.11           H
ATOM   4859  CG2 VAL A 318      12.921  -2.261 -15.592  1.00 72.11           C
ATOM   4860 1HG2 VAL A 318      13.071  -1.568 -16.420  1.00 72.11           H
ATOM   4861 2HG2 VAL A 318      11.983  -2.027 -15.088  1.00 72.11           H
ATOM   4862 3HG2 VAL A 318      13.746  -2.167 -14.885  1.00 72.11           H
ATOM   4863  HN  VAL A 318      10.499  -3.629 -15.453  1.00 72.11           H
ATOM   4864  N   PHE A 319      11.346  -6.244 -17.067  1.00 70.68           N
ATOM   4865  CA  PHE A 319      11.477  -7.614 -17.534  1.00 70.68           C
ATOM   4866  C   PHE A 319      10.322  -7.989 -18.464  1.00 70.68           C
ATOM   4867  O   PHE A 319      10.517  -8.706 -19.444  1.00 70.68           O
ATOM   4868  HA  PHE A 319      12.418  -7.680 -18.081  1.00 70.68           H
ATOM   4869  CB  PHE A 319      11.434  -8.514 -16.298  1.00 70.68           C
ATOM   4870 1HB  PHE A 319      10.664  -8.147 -15.620  1.00 70.68           H
ATOM   4871 2HB  PHE A 319      11.139  -9.518 -16.602  1.00 70.68           H
ATOM   4872  CG  PHE A 319      12.762  -8.597 -15.542  1.00 70.68           C
ATOM   4873  CD1 PHE A 319      13.806  -9.286 -16.075  1.00 70.68           C
ATOM   4874  HD1 PHE A 319      13.698  -9.779 -17.041  1.00 70.68           H
ATOM   4875  CD2 PHE A 319      12.897  -7.981 -14.337  1.00 70.68           C
ATOM   4876  HD2 PHE A 319      12.060  -7.429 -13.909  1.00 70.68           H
ATOM   4877  CE1 PHE A 319      15.038  -9.362 -15.373  1.00 70.68           C
ATOM   4878  HE1 PHE A 319      15.875  -9.915 -15.800  1.00 70.68           H
ATOM   4879  CE2 PHE A 319      14.129  -8.058 -13.635  1.00 70.68           C
ATOM   4880  HE2 PHE A 319      14.238  -7.565 -12.669  1.00 70.68           H
ATOM   4881  CZ  PHE A 319      15.174  -8.747 -14.168  1.00 70.68           C
ATOM   4882  HZ  PHE A 319      16.120  -8.806 -13.629  1.00 70.68           H
ATOM   4883  HN  PHE A 319      10.951  -6.146 -16.153  1.00 70.68           H
ATOM   4884  N   VAL A 320       9.144  -7.487 -18.124  1.00 73.64           N
ATOM   4885  CA  VAL A 320       7.922  -7.948 -18.761  1.00 73.64           C
ATOM   4886  C   VAL A 320       7.502  -6.944 -19.836  1.00 73.64           C
ATOM   4887  O   VAL A 320       6.868  -7.314 -20.823  1.00 73.64           O
ATOM   4888  HA  VAL A 320       8.140  -8.903 -19.239  1.00 73.64           H
ATOM   4889  CB  VAL A 320       6.838  -8.182 -17.706  1.00 73.64           C
ATOM   4890  HB  VAL A 320       6.503  -7.209 -17.348  1.00 73.64           H
ATOM   4891  CG1 VAL A 320       5.631  -8.901 -18.312  1.00 73.64           C
ATOM   4892 1HG1 VAL A 320       5.212  -8.294 -19.114  1.00 73.64           H
ATOM   4893 2HG1 VAL A 320       5.944  -9.865 -18.710  1.00 73.64           H
ATOM   4894 3HG1 VAL A 320       4.876  -9.055 -17.541  1.00 73.64           H
ATOM   4895  CG2 VAL A 320       7.395  -8.957 -16.511  1.00 73.64           C
ATOM   4896 1HG2 VAL A 320       7.770  -9.924 -16.847  1.00 73.64           H
ATOM   4897 2HG2 VAL A 320       8.208  -8.390 -16.057  1.00 73.64           H
ATOM   4898 3HG2 VAL A 320       6.604  -9.110 -15.776  1.00 73.64           H
ATOM   4899  HN  VAL A 320       9.017  -6.780 -17.429  1.00 73.64           H
ATOM   4900  N   GLY A 321       7.873  -5.692 -19.609  1.00 74.89           N
ATOM   4901  CA  GLY A 321       7.401  -4.607 -20.452  1.00 74.89           C
ATOM   4902  C   GLY A 321       8.333  -4.394 -21.646  1.00 74.89           C
ATOM   4903  O   GLY A 321       9.283  -3.616 -21.566  1.00 74.89           O
ATOM   4904 1HA  GLY A 321       6.394  -4.829 -20.807  1.00 74.89           H
ATOM   4905 2HA  GLY A 321       7.338  -3.689 -19.867  1.00 74.89           H
ATOM   4906  HN  GLY A 321       8.484  -5.416 -18.867  1.00 74.89           H
ATOM   4907  N   GLU A 322       8.030  -5.100 -22.726  1.00 66.72           N
ATOM   4908  CA  GLU A 322       8.811  -4.976 -23.945  1.00 66.72           C
ATOM   4909  C   GLU A 322       8.789  -3.530 -24.445  1.00 66.72           C
ATOM   4910  O   GLU A 322       9.808  -3.010 -24.897  1.00 66.72           O
ATOM   4911  HA  GLU A 322       9.827  -5.256 -23.667  1.00 66.72           H
ATOM   4912  CB  GLU A 322       8.303  -5.936 -25.022  1.00 66.72           C
ATOM   4913 1HB  GLU A 322       8.139  -6.922 -24.587  1.00 66.72           H
ATOM   4914 2HB  GLU A 322       7.413  -5.521 -25.494  1.00 66.72           H
ATOM   4915  CG  GLU A 322       9.339  -6.112 -26.133  1.00 66.72           C
ATOM   4916 1HG  GLU A 322       9.915  -5.193 -26.247  1.00 66.72           H
ATOM   4917 2HG  GLU A 322      10.044  -6.897 -25.858  1.00 66.72           H
ATOM   4918  CD  GLU A 322       8.666  -6.466 -27.461  1.00 66.72           C
ATOM   4919  OE1 GLU A 322       9.130  -5.934 -28.492  1.00 66.72           O
ATOM   4920  OE2 GLU A 322       7.701  -7.260 -27.413  1.00 66.72           O
ATOM   4921  HN  GLU A 322       7.268  -5.746 -22.776  1.00 66.72           H
ATOM   4922  N   ARG A 323       7.616  -2.922 -24.346  1.00 63.74           N
ATOM   4923  CA  ARG A 323       7.454  -1.537 -24.758  1.00 63.74           C
ATOM   4924  C   ARG A 323       8.301  -0.619 -23.875  1.00 63.74           C
ATOM   4925  O   ARG A 323       8.965   0.289 -24.374  1.00 63.74           O
ATOM   4926  HA  ARG A 323       7.797  -1.512 -25.792  1.00 63.74           H
ATOM   4927  CB  ARG A 323       5.989  -1.105 -24.673  1.00 63.74           C
ATOM   4928 1HB  ARG A 323       5.378  -1.758 -25.297  1.00 63.74           H
ATOM   4929 2HB  ARG A 323       5.632  -1.216 -23.650  1.00 63.74           H
ATOM   4930  CG  ARG A 323       5.819   0.347 -25.125  1.00 63.74           C
ATOM   4931 1HG  ARG A 323       6.406   1.002 -24.482  1.00 63.74           H
ATOM   4932 2HG  ARG A 323       6.204   0.464 -26.137  1.00 63.74           H
ATOM   4933  CD  ARG A 323       4.348   0.765 -25.081  1.00 63.74           C
ATOM   4934 1HD  ARG A 323       3.776   0.190 -25.809  1.00 63.74           H
ATOM   4935 2HD  ARG A 323       3.927   0.545 -24.100  1.00 63.74           H
ATOM   4936  NE  ARG A 323       4.224   2.211 -25.371  1.00 63.74           N
ATOM   4937  HE  ARG A 323       4.949   2.646 -25.906  1.00 63.74           H
ATOM   4938  CZ  ARG A 323       3.203   2.975 -24.961  1.00 63.74           C
ATOM   4939  NH1 ARG A 323       2.204   2.446 -24.241  1.00 63.74           N
ATOM   4940 1HH1 ARG A 323       2.218   1.474 -24.005  1.00 63.74           H
ATOM   4941 2HH1 ARG A 323       1.445   3.023 -23.938  1.00 63.74           H
ATOM   4942  NH2 ARG A 323       3.194   4.276 -25.282  1.00 63.74           N
ATOM   4943 1HH2 ARG A 323       2.439   4.860 -24.983  1.00 63.74           H
ATOM   4944 2HH2 ARG A 323       3.943   4.663 -25.819  1.00 63.74           H
ATOM   4945  HN  ARG A 323       6.788  -3.357 -23.994  1.00 63.74           H
ATOM   4946  N   PHE A 324       8.251  -0.886 -22.578  1.00 76.51           N
ATOM   4947  CA  PHE A 324       8.945  -0.050 -21.614  1.00 76.51           C
ATOM   4948  C   PHE A 324      10.462  -0.156 -21.788  1.00 76.51           C
ATOM   4949  O   PHE A 324      11.171   0.845 -21.705  1.00 76.51           O
ATOM   4950  HA  PHE A 324       8.632   0.979 -21.793  1.00 76.51           H
ATOM   4951  CB  PHE A 324       8.567  -0.561 -20.223  1.00 76.51           C
ATOM   4952 1HB  PHE A 324       7.480  -0.586 -20.139  1.00 76.51           H
ATOM   4953 2HB  PHE A 324       8.918  -1.588 -20.116  1.00 76.51           H
ATOM   4954  CG  PHE A 324       9.133   0.278 -19.076  1.00 76.51           C
ATOM   4955  CD1 PHE A 324      10.281  -0.105 -18.456  1.00 76.51           C
ATOM   4956  HD1 PHE A 324      10.798  -1.009 -18.776  1.00 76.51           H
ATOM   4957  CD2 PHE A 324       8.487   1.406 -18.676  1.00 76.51           C
ATOM   4958  HD2 PHE A 324       7.567   1.713 -19.173  1.00 76.51           H
ATOM   4959  CE1 PHE A 324      10.806   0.674 -17.391  1.00 76.51           C
ATOM   4960  HE1 PHE A 324      11.727   0.368 -16.894  1.00 76.51           H
ATOM   4961  CE2 PHE A 324       9.013   2.185 -17.611  1.00 76.51           C
ATOM   4962  HE2 PHE A 324       8.496   3.090 -17.291  1.00 76.51           H
ATOM   4963  CZ  PHE A 324      10.161   1.803 -16.991  1.00 76.51           C
ATOM   4964  HZ  PHE A 324      10.565   2.401 -16.174  1.00 76.51           H
ATOM   4965  HN  PHE A 324       7.748  -1.656 -22.185  1.00 76.51           H
ATOM   4966  N   ARG A 325      10.914  -1.378 -22.027  1.00 74.08           N
ATOM   4967  CA  ARG A 325      12.332  -1.626 -22.225  1.00 74.08           C
ATOM   4968  C   ARG A 325      12.866  -0.764 -23.371  1.00 74.08           C
ATOM   4969  O   ARG A 325      13.908  -0.124 -23.237  1.00 74.08           O
ATOM   4970  HA  ARG A 325      12.798  -1.353 -21.278  1.00 74.08           H
ATOM   4971  CB  ARG A 325      12.594  -3.100 -22.540  1.00 74.08           C
ATOM   4972 1HB  ARG A 325      11.899  -3.441 -23.307  1.00 74.08           H
ATOM   4973 2HB  ARG A 325      13.599  -3.216 -22.946  1.00 74.08           H
ATOM   4974  CG  ARG A 325      12.442  -3.964 -21.286  1.00 74.08           C
ATOM   4975 1HG  ARG A 325      12.833  -3.428 -20.421  1.00 74.08           H
ATOM   4976 2HG  ARG A 325      11.385  -4.151 -21.095  1.00 74.08           H
ATOM   4977  CD  ARG A 325      13.179  -5.295 -21.444  1.00 74.08           C
ATOM   4978 1HD  ARG A 325      14.247  -5.116 -21.569  1.00 74.08           H
ATOM   4979 2HD  ARG A 325      13.060  -5.896 -20.543  1.00 74.08           H
ATOM   4980  NE  ARG A 325      12.651  -6.031 -22.615  1.00 74.08           N
ATOM   4981  HE  ARG A 325      12.887  -5.694 -23.526  1.00 74.08           H
ATOM   4982  CZ  ARG A 325      11.876  -7.121 -22.530  1.00 74.08           C
ATOM   4983  NH1 ARG A 325      11.528  -7.617 -21.334  1.00 74.08           N
ATOM   4984 1HH1 ARG A 325      11.848  -7.173 -20.497  1.00 74.08           H
ATOM   4985 2HH1 ARG A 325      10.950  -8.430 -21.279  1.00 74.08           H
ATOM   4986  NH2 ARG A 325      11.453  -7.707 -23.658  1.00 74.08           N
ATOM   4987 1HH2 ARG A 325      10.874  -8.521 -23.612  1.00 74.08           H
ATOM   4988 2HH2 ARG A 325      11.717  -7.331 -24.546  1.00 74.08           H
ATOM   4989  HN  ARG A 325      10.331  -2.189 -22.085  1.00 74.08           H
ATOM   4990  N   ARG A 326      12.129  -0.776 -24.472  1.00 67.89           N
ATOM   4991  CA  ARG A 326      12.536  -0.035 -25.653  1.00 67.89           C
ATOM   4992  C   ARG A 326      12.544   1.467 -25.360  1.00 67.89           C
ATOM   4993  O   ARG A 326      13.477   2.172 -25.743  1.00 67.89           O
ATOM   4994  HA  ARG A 326      13.539  -0.397 -25.877  1.00 67.89           H
ATOM   4995  CB  ARG A 326      11.597  -0.313 -26.828  1.00 67.89           C
ATOM   4996 1HB  ARG A 326      10.569  -0.377 -26.471  1.00 67.89           H
ATOM   4997 2HB  ARG A 326      11.637   0.516 -27.535  1.00 67.89           H
ATOM   4998  CG  ARG A 326      11.977  -1.614 -27.538  1.00 67.89           C
ATOM   4999 1HG  ARG A 326      13.039  -1.603 -27.782  1.00 67.89           H
ATOM   5000 2HG  ARG A 326      11.813  -2.459 -26.869  1.00 67.89           H
ATOM   5001  CD  ARG A 326      11.157  -1.802 -28.816  1.00 67.89           C
ATOM   5002 1HD  ARG A 326      10.987  -0.837 -29.294  1.00 67.89           H
ATOM   5003 2HD  ARG A 326      11.710  -2.417 -29.526  1.00 67.89           H
ATOM   5004  NE  ARG A 326       9.861  -2.442 -28.496  1.00 67.89           N
ATOM   5005  HE  ARG A 326       9.742  -2.827 -27.581  1.00 67.89           H
ATOM   5006  CZ  ARG A 326       8.838  -2.538 -29.356  1.00 67.89           C
ATOM   5007  NH1 ARG A 326       8.943  -2.040 -30.596  1.00 67.89           N
ATOM   5008 1HH1 ARG A 326       9.789  -1.592 -30.885  1.00 67.89           H
ATOM   5009 2HH1 ARG A 326       8.175  -2.116 -31.232  1.00 67.89           H
ATOM   5010  NH2 ARG A 326       7.709  -3.140 -28.958  1.00 67.89           N
ATOM   5011 1HH2 ARG A 326       6.936  -3.220 -29.588  1.00 67.89           H
ATOM   5012 2HH2 ARG A 326       7.639  -3.509 -28.032  1.00 67.89           H
ATOM   5013  HN  ARG A 326      11.269  -1.279 -24.563  1.00 67.89           H
ATOM   5014  N   ASP A 327      11.495   1.912 -24.685  1.00 78.21           N
ATOM   5015  CA  ASP A 327      11.332   3.328 -24.404  1.00 78.21           C
ATOM   5016  C   ASP A 327      12.402   3.772 -23.405  1.00 78.21           C
ATOM   5017  O   ASP A 327      12.886   4.901 -23.469  1.00 78.21           O
ATOM   5018  HA  ASP A 327      11.430   3.825 -25.369  1.00 78.21           H
ATOM   5019  CB  ASP A 327       9.961   3.612 -23.786  1.00 78.21           C
ATOM   5020 1HB  ASP A 327       9.776   2.917 -22.967  1.00 78.21           H
ATOM   5021 2HB  ASP A 327       9.951   4.616 -23.360  1.00 78.21           H
ATOM   5022  CG  ASP A 327       8.851   3.485 -24.831  1.00 78.21           C
ATOM   5023  OD1 ASP A 327       9.206   3.369 -26.024  1.00 78.21           O
ATOM   5024  OD2 ASP A 327       7.673   3.507 -24.414  1.00 78.21           O
ATOM   5025  HN  ASP A 327      10.767   1.324 -24.333  1.00 78.21           H
ATOM   5026  N   LEU A 328      12.740   2.861 -22.504  1.00 79.91           N
ATOM   5027  CA  LEU A 328      13.771   3.131 -21.517  1.00 79.91           C
ATOM   5028  C   LEU A 328      15.105   3.365 -22.229  1.00 79.91           C
ATOM   5029  O   LEU A 328      15.742   4.399 -22.037  1.00 79.91           O
ATOM   5030  HA  LEU A 328      13.493   4.047 -20.996  1.00 79.91           H
ATOM   5031  CB  LEU A 328      13.819   2.014 -20.473  1.00 79.91           C
ATOM   5032 1HB  LEU A 328      12.883   2.023 -19.916  1.00 79.91           H
ATOM   5033 2HB  LEU A 328      13.870   1.058 -20.995  1.00 79.91           H
ATOM   5034  CG  LEU A 328      14.976   2.079 -19.473  1.00 79.91           C
ATOM   5035  HG  LEU A 328      15.911   2.074 -20.033  1.00 79.91           H
ATOM   5036  CD1 LEU A 328      14.935   3.382 -18.672  1.00 79.91           C
ATOM   5037 1HD1 LEU A 328      15.014   4.230 -19.353  1.00 79.91           H
ATOM   5038 2HD1 LEU A 328      13.995   3.442 -18.124  1.00 79.91           H
ATOM   5039 3HD1 LEU A 328      15.768   3.402 -17.969  1.00 79.91           H
ATOM   5040  CD2 LEU A 328      14.986   0.848 -18.565  1.00 79.91           C
ATOM   5041 1HD2 LEU A 328      14.048   0.797 -18.012  1.00 79.91           H
ATOM   5042 2HD2 LEU A 328      15.098  -0.051 -19.172  1.00 79.91           H
ATOM   5043 3HD2 LEU A 328      15.817   0.920 -17.864  1.00 79.91           H
ATOM   5044  HN  LEU A 328      12.324   1.954 -22.443  1.00 79.91           H
ATOM   5045  N   VAL A 329      15.487   2.387 -23.037  1.00 80.57           N
ATOM   5046  CA  VAL A 329      16.782   2.423 -23.696  1.00 80.57           C
ATOM   5047  C   VAL A 329      16.852   3.653 -24.604  1.00 80.57           C
ATOM   5048  O   VAL A 329      17.908   4.270 -24.739  1.00 80.57           O
ATOM   5049  HA  VAL A 329      17.543   2.516 -22.921  1.00 80.57           H
ATOM   5050  CB  VAL A 329      17.025   1.112 -24.446  1.00 80.57           C
ATOM   5051  HB  VAL A 329      16.185   0.952 -25.122  1.00 80.57           H
ATOM   5052  CG1 VAL A 329      18.299   1.190 -25.288  1.00 80.57           C
ATOM   5053 1HG1 VAL A 329      18.205   1.996 -26.016  1.00 80.57           H
ATOM   5054 2HG1 VAL A 329      19.153   1.385 -24.639  1.00 80.57           H
ATOM   5055 3HG1 VAL A 329      18.448   0.245 -25.811  1.00 80.57           H
ATOM   5056  CG2 VAL A 329      17.080  -0.071 -23.477  1.00 80.57           C
ATOM   5057 1HG2 VAL A 329      17.891   0.080 -22.765  1.00 80.57           H
ATOM   5058 2HG2 VAL A 329      16.134  -0.145 -22.940  1.00 80.57           H
ATOM   5059 3HG2 VAL A 329      17.253  -0.991 -24.036  1.00 80.57           H
ATOM   5060  HN  VAL A 329      14.931   1.581 -23.242  1.00 80.57           H
ATOM   5061  N   LYS A 330      15.714   3.972 -25.203  1.00 74.49           N
ATOM   5062  CA  LYS A 330      15.624   5.139 -26.064  1.00 74.49           C
ATOM   5063  C   LYS A 330      15.920   6.397 -25.244  1.00 74.49           C
[truncated: 117,478 more chars]
