# Supplementary material for: Noncanonical roles of chemokine regions in CCR9 activation revealed by structural modeling and mutational mapping
Source: Nat Commun. 2025 Aug 18;16:7695. doi: 10.1038/s41467-025-62321-9 (PMC12361432; doi:10.1038/s41467-025-62321-9)
Supplement: Supplementary file 7 — Supplementary Data 5 [file 41467_2025_62321_MOESM7_ESM.zip › CCR9_CCL25x1P6_02_rnk2.pdb]

ATOM      1  N   GLU A  20      -5.721  -4.795  58.820  1.00 48.38           N
ATOM      2  CA  GLU A  20      -5.667  -5.704  57.688  1.00 48.38           C
ATOM      3  C   GLU A  20      -6.216  -7.077  58.083  1.00 48.38           C
ATOM      4  O   GLU A  20      -5.467  -7.944  58.530  1.00 48.38           O
ATOM      5  HA  GLU A  20      -6.304  -5.256  56.926  1.00 48.38           H
ATOM      6  CB  GLU A  20      -4.241  -5.820  57.145  1.00 48.38           C
ATOM      7 1HB  GLU A  20      -3.531  -5.814  57.973  1.00 48.38           H
ATOM      8 2HB  GLU A  20      -4.159  -6.705  56.514  1.00 48.38           H
ATOM      9  CG  GLU A  20      -3.894  -4.624  56.257  1.00 48.38           C
ATOM     10 1HG  GLU A  20      -4.770  -4.327  55.681  1.00 48.38           H
ATOM     11 2HG  GLU A  20      -3.618  -3.772  56.880  1.00 48.38           H
ATOM     12  CD  GLU A  20      -2.743  -4.962  55.307  1.00 48.38           C
ATOM     13  OE1 GLU A  20      -2.724  -4.371  54.206  1.00 48.38           O
ATOM     14  OE2 GLU A  20      -1.908  -5.803  55.704  1.00 48.38           O
ATOM     15  HN  GLU A  20      -6.124  -5.178  59.651  1.00 48.38           H
ATOM     16  N   SER A  21      -7.520  -7.230  57.904  1.00 55.09           N
ATOM     17  CA  SER A  21      -8.171  -8.497  58.193  1.00 55.09           C
ATOM     18  C   SER A  21      -7.480  -9.627  57.427  1.00 55.09           C
ATOM     19  O   SER A  21      -7.105  -9.457  56.268  1.00 55.09           O
ATOM     20  HA  SER A  21      -8.059  -8.640  59.268  1.00 55.09           H
ATOM     21  CB  SER A  21      -9.658  -8.446  57.838  1.00 55.09           C
ATOM     22 1HB  SER A  21     -10.134  -9.380  58.137  1.00 55.09           H
ATOM     23 2HB  SER A  21     -10.139  -7.648  58.402  1.00 55.09           H
ATOM     24  OG  SER A  21      -9.867  -8.233  56.444  1.00 55.09           O
ATOM     25  HG  SER A  21     -10.356  -9.010  56.049  1.00 55.09           H
ATOM     26  HN  SER A  21      -8.127  -6.510  57.569  1.00 55.09           H
ATOM     27  N   THR A  22      -7.333 -10.756  58.105  1.00 56.71           N
ATOM     28  CA  THR A  22      -6.717 -11.921  57.495  1.00 56.71           C
ATOM     29  C   THR A  22      -7.370 -12.224  56.145  1.00 56.71           C
ATOM     30  O   THR A  22      -6.710 -12.706  55.226  1.00 56.71           O
ATOM     31  HA  THR A  22      -5.669 -11.693  57.298  1.00 56.71           H
ATOM     32  CB  THR A  22      -6.809 -13.080  58.488  1.00 56.71           C
ATOM     33  HB  THR A  22      -6.760 -14.040  57.973  1.00 56.71           H
ATOM     34  OG1 THR A  22      -8.015 -12.828  59.205  1.00 56.71           O
ATOM     35  HG1 THR A  22      -8.802 -13.138  58.670  1.00 56.71           H
ATOM     36  CG2 THR A  22      -5.720 -13.021  59.561  1.00 56.71           C
ATOM     37 1HG2 THR A  22      -5.812 -12.091  60.121  1.00 56.71           H
ATOM     38 2HG2 THR A  22      -4.740 -13.064  59.086  1.00 56.71           H
ATOM     39 3HG2 THR A  22      -5.832 -13.866  60.240  1.00 56.71           H
ATOM     40  HN  THR A  22      -7.626 -10.880  59.053  1.00 56.71           H
ATOM     41  N   SER A  23      -8.660 -11.929  56.068  1.00 59.06           N
ATOM     42  CA  SER A  23      -9.400 -12.126  54.834  1.00 59.06           C
ATOM     43  C   SER A  23      -8.807 -11.257  53.723  1.00 59.06           C
ATOM     44  O   SER A  23      -8.652 -11.711  52.590  1.00 59.06           O
ATOM     45  HA  SER A  23      -9.286 -13.183  54.594  1.00 59.06           H
ATOM     46  CB  SER A  23     -10.884 -11.805  55.024  1.00 59.06           C
ATOM     47 1HB  SER A  23     -11.440 -12.123  54.142  1.00 59.06           H
ATOM     48 2HB  SER A  23     -11.273 -12.374  55.869  1.00 59.06           H
ATOM     49  OG  SER A  23     -11.105 -10.415  55.248  1.00 59.06           O
ATOM     50  HG  SER A  23     -12.086 -10.222  55.259  1.00 59.06           H
ATOM     51  HN  SER A  23      -9.195 -11.561  56.828  1.00 59.06           H
ATOM     52  N   SER A  24      -8.492 -10.022  54.086  1.00 65.68           N
ATOM     53  CA  SER A  24      -7.981  -9.065  53.119  1.00 65.68           C
ATOM     54  C   SER A  24      -6.614  -9.521  52.605  1.00 65.68           C
ATOM     55  O   SER A  24      -6.255  -9.250  51.460  1.00 65.68           O
ATOM     56  HA  SER A  24      -8.710  -9.055  52.309  1.00 65.68           H
ATOM     57  CB  SER A  24      -7.879  -7.666  53.730  1.00 65.68           C
ATOM     58 1HB  SER A  24      -7.930  -6.920  52.937  1.00 65.68           H
ATOM     59 2HB  SER A  24      -8.733  -7.494  54.385  1.00 65.68           H
ATOM     60  OG  SER A  24      -6.673  -7.492  54.468  1.00 65.68           O
ATOM     61  HG  SER A  24      -6.652  -8.122  55.244  1.00 65.68           H
ATOM     62  HN  SER A  24      -8.582  -9.673  55.019  1.00 65.68           H
ATOM     63  N   MET A  25      -5.887 -10.205  53.477  1.00 63.24           N
ATOM     64  CA  MET A  25      -4.576 -10.718  53.119  1.00 63.24           C
ATOM     65  C   MET A  25      -4.697 -11.964  52.239  1.00 63.24           C
ATOM     66  O   MET A  25      -3.954 -12.119  51.271  1.00 63.24           O
ATOM     67  HA  MET A  25      -4.089  -9.918  52.562  1.00 63.24           H
ATOM     68  CB  MET A  25      -3.799 -11.065  54.390  1.00 63.24           C
ATOM     69 1HB  MET A  25      -4.030 -10.340  55.171  1.00 63.24           H
ATOM     70 2HB  MET A  25      -4.113 -12.042  54.759  1.00 63.24           H
ATOM     71  CG  MET A  25      -2.292 -11.075  54.126  1.00 63.24           C
ATOM     72 1HG  MET A  25      -1.796 -11.751  54.822  1.00 63.24           H
ATOM     73 2HG  MET A  25      -2.093 -11.449  53.122  1.00 63.24           H
ATOM     74  SD  MET A  25      -1.630  -9.426  54.304  1.00 63.24           S
ATOM     75  CE  MET A  25       0.051  -9.815  54.762  1.00 63.24           C
ATOM     76 1HE  MET A  25       0.051 -10.394  55.685  1.00 63.24           H
ATOM     77 2HE  MET A  25       0.519 -10.396  53.967  1.00 63.24           H
ATOM     78 3HE  MET A  25       0.609  -8.891  54.913  1.00 63.24           H
ATOM     79  HN  MET A  25      -6.181 -10.409  54.411  1.00 63.24           H
ATOM     80  N   GLU A  26      -5.639 -12.820  52.606  1.00 57.04           N
ATOM     81  CA  GLU A  26      -5.902 -14.021  51.831  1.00 57.04           C
ATOM     82  C   GLU A  26      -6.400 -13.651  50.433  1.00 57.04           C
ATOM     83  O   GLU A  26      -5.994 -14.260  49.444  1.00 57.04           O
ATOM     84  HA  GLU A  26      -4.944 -14.535  51.759  1.00 57.04           H
ATOM     85  CB  GLU A  26      -6.905 -14.927  52.548  1.00 57.04           C
ATOM     86 1HB  GLU A  26      -7.691 -14.321  52.998  1.00 57.04           H
ATOM     87 2HB  GLU A  26      -7.283 -15.678  51.855  1.00 57.04           H
ATOM     88  CG  GLU A  26      -6.232 -15.694  53.689  1.00 57.04           C
ATOM     89 1HG  GLU A  26      -5.410 -16.291  53.295  1.00 57.04           H
ATOM     90 2HG  GLU A  26      -5.802 -14.990  54.401  1.00 57.04           H
ATOM     91  CD  GLU A  26      -7.234 -16.603  54.404  1.00 57.04           C
ATOM     92  OE1 GLU A  26      -6.767 -17.574  55.038  1.00 57.04           O
ATOM     93  OE2 GLU A  26      -8.444 -16.308  54.299  1.00 57.04           O
ATOM     94  HN  GLU A  26      -6.215 -12.705  53.415  1.00 57.04           H
ATOM     95  N   ASP A  27      -7.273 -12.655  50.394  1.00 65.17           N
ATOM     96  CA  ASP A  27      -7.870 -12.231  49.139  1.00 65.17           C
ATOM     97  C   ASP A  27      -6.764 -11.815  48.168  1.00 65.17           C
ATOM     98  O   ASP A  27      -6.851 -12.084  46.971  1.00 65.17           O
ATOM     99  HA  ASP A  27      -8.434 -13.094  48.784  1.00 65.17           H
ATOM    100  CB  ASP A  27      -8.794 -11.029  49.347  1.00 65.17           C
ATOM    101 1HB  ASP A  27      -8.296 -10.287  49.971  1.00 65.17           H
ATOM    102 2HB  ASP A  27      -8.998 -10.553  48.388  1.00 65.17           H
ATOM    103  CG  ASP A  27     -10.109 -11.455  50.001  1.00 65.17           C
ATOM    104  OD1 ASP A  27     -10.447 -12.652  49.871  1.00 65.17           O
ATOM    105  OD2 ASP A  27     -10.748 -10.574  50.617  1.00 65.17           O
ATOM    106  HN  ASP A  27      -7.572 -12.142  51.199  1.00 65.17           H
ATOM    107  N   TYR A  28      -5.749 -11.167  48.720  1.00 64.47           N
ATOM    108  CA  TYR A  28      -4.641 -10.684  47.912  1.00 64.47           C
ATOM    109  C   TYR A  28      -3.732 -11.837  47.484  1.00 64.47           C
ATOM    110  O   TYR A  28      -3.235 -11.856  46.359  1.00 64.47           O
ATOM    111  HA  TYR A  28      -5.055 -10.208  47.023  1.00 64.47           H
ATOM    112  CB  TYR A  28      -3.849  -9.732  48.810  1.00 64.47           C
ATOM    113 1HB  TYR A  28      -4.505  -8.924  49.135  1.00 64.47           H
ATOM    114 2HB  TYR A  28      -3.536 -10.268  49.705  1.00 64.47           H
ATOM    115  CG  TYR A  28      -2.615  -9.126  48.138  1.00 64.47           C
ATOM    116  CD1 TYR A  28      -1.375  -9.702  48.327  1.00 64.47           C
ATOM    117  HD1 TYR A  28      -1.275 -10.588  48.954  1.00 64.47           H
ATOM    118  CD2 TYR A  28      -2.741  -8.004  47.345  1.00 64.47           C
ATOM    119  HD2 TYR A  28      -3.721  -7.550  47.196  1.00 64.47           H
ATOM    120  CE1 TYR A  28      -0.213  -9.132  47.695  1.00 64.47           C
ATOM    121  HE1 TYR A  28       0.772  -9.577  47.835  1.00 64.47           H
ATOM    122  CE2 TYR A  28      -1.580  -7.435  46.713  1.00 64.47           C
ATOM    123  HE2 TYR A  28      -1.665  -6.549  46.083  1.00 64.47           H
ATOM    124  CZ  TYR A  28      -0.373  -8.027  46.919  1.00 64.47           C
ATOM    125  OH  TYR A  28       0.725  -7.489  46.322  1.00 64.47           O
ATOM    126  HH  TYR A  28       0.508  -6.580  45.964  1.00 64.47           H
ATOM    127  HN  TYR A  28      -5.676 -10.970  49.698  1.00 64.47           H
ATOM    128  N   VAL A  29      -3.541 -12.771  48.404  1.00 64.68           N
ATOM    129  CA  VAL A  29      -2.639 -13.885  48.164  1.00 64.68           C
ATOM    130  C   VAL A  29      -3.278 -14.846  47.159  1.00 64.68           C
ATOM    131  O   VAL A  29      -2.591 -15.402  46.304  1.00 64.68           O
ATOM    132  HA  VAL A  29      -1.725 -13.480  47.729  1.00 64.68           H
ATOM    133  CB  VAL A  29      -2.276 -14.559  49.488  1.00 64.68           C
ATOM    134  HB  VAL A  29      -3.203 -14.792  50.011  1.00 64.68           H
ATOM    135  CG1 VAL A  29      -1.529 -15.873  49.248  1.00 64.68           C
ATOM    136 1HG1 VAL A  29      -2.160 -16.550  48.673  1.00 64.68           H
ATOM    137 2HG1 VAL A  29      -0.611 -15.673  48.694  1.00 64.68           H
ATOM    138 3HG1 VAL A  29      -1.283 -16.331  50.206  1.00 64.68           H
ATOM    139  CG2 VAL A  29      -1.459 -13.619  50.376  1.00 64.68           C
ATOM    140 1HG2 VAL A  29      -0.539 -13.341  49.862  1.00 64.68           H
ATOM    141 2HG2 VAL A  29      -2.041 -12.722  50.589  1.00 64.68           H
ATOM    142 3HG2 VAL A  29      -1.214 -14.123  51.311  1.00 64.68           H
ATOM    143  HN  VAL A  29      -3.989 -12.776  49.298  1.00 64.68           H
ATOM    144  N   ASN A  30      -4.585 -15.011  47.296  1.00 60.49           N
ATOM    145  CA  ASN A  30      -5.308 -15.973  46.481  1.00 60.49           C
ATOM    146  C   ASN A  30      -5.682 -15.324  45.147  1.00 60.49           C
ATOM    147  O   ASN A  30      -6.189 -15.994  44.248  1.00 60.49           O
ATOM    148  HA  ASN A  30      -4.626 -16.814  46.359  1.00 60.49           H
ATOM    149  CB  ASN A  30      -6.600 -16.418  47.169  1.00 60.49           C
ATOM    150 1HB  ASN A  30      -7.174 -15.544  47.473  1.00 60.49           H
ATOM    151 2HB  ASN A  30      -7.217 -16.976  46.465  1.00 60.49           H
ATOM    152  CG  ASN A  30      -6.298 -17.287  48.392  1.00 60.49           C
ATOM    153  OD1 ASN A  30      -5.259 -17.919  48.496  1.00 60.49           O
ATOM    154  ND2 ASN A  30      -7.262 -17.285  49.308  1.00 60.49           N
ATOM    155 1HD2 ASN A  30      -8.090 -16.744  49.161  1.00 60.49           H
ATOM    156 2HD2 ASN A  30      -7.158 -17.823  50.145  1.00 60.49           H
ATOM    157  HN  ASN A  30      -5.148 -14.503  47.949  1.00 60.49           H
ATOM    158  N   PHE A  31      -5.418 -14.029  45.060  1.00 66.68           N
ATOM    159  CA  PHE A  31      -5.664 -13.295  43.830  1.00 66.68           C
ATOM    160  C   PHE A  31      -4.801 -13.834  42.688  1.00 66.68           C
ATOM    161  O   PHE A  31      -3.579 -13.913  42.812  1.00 66.68           O
ATOM    162  HA  PHE A  31      -6.717 -13.427  43.581  1.00 66.68           H
ATOM    163  CB  PHE A  31      -5.285 -11.837  44.096  1.00 66.68           C
ATOM    164 1HB  PHE A  31      -5.791 -11.500  45.001  1.00 66.68           H
ATOM    165 2HB  PHE A  31      -4.214 -11.780  44.289  1.00 66.68           H
ATOM    166  CG  PHE A  31      -5.634 -10.885  42.950  1.00 66.68           C
ATOM    167  CD1 PHE A  31      -4.670 -10.494  42.074  1.00 66.68           C
ATOM    168  HD1 PHE A  31      -3.649 -10.859  42.188  1.00 66.68           H
ATOM    169  CD2 PHE A  31      -6.908 -10.430  42.808  1.00 66.68           C
ATOM    170  HD2 PHE A  31      -7.680 -10.743  43.510  1.00 66.68           H
ATOM    171  CE1 PHE A  31      -4.994  -9.610  41.010  1.00 66.68           C
ATOM    172  HE1 PHE A  31      -4.221  -9.297  40.308  1.00 66.68           H
ATOM    173  CE2 PHE A  31      -7.231  -9.546  41.744  1.00 66.68           C
ATOM    174  HE2 PHE A  31      -8.252  -9.181  41.630  1.00 66.68           H
ATOM    175  CZ  PHE A  31      -6.268  -9.155  40.868  1.00 66.68           C
ATOM    176  HZ  PHE A  31      -6.516  -8.477  40.051  1.00 66.68           H
ATOM    177  HN  PHE A  31      -5.043 -13.483  45.810  1.00 66.68           H
ATOM    178  N   ASN A  32      -5.469 -14.191  41.601  1.00 60.81           N
ATOM    179  CA  ASN A  32      -4.780 -14.735  40.443  1.00 60.81           C
ATOM    180  C   ASN A  32      -4.158 -13.589  39.642  1.00 60.81           C
ATOM    181  O   ASN A  32      -4.819 -12.989  38.796  1.00 60.81           O
ATOM    182  HA  ASN A  32      -4.030 -15.414  40.849  1.00 60.81           H
ATOM    183  CB  ASN A  32      -5.749 -15.482  39.526  1.00 60.81           C
ATOM    184 1HB  ASN A  32      -6.385 -16.139  40.120  1.00 60.81           H
ATOM    185 2HB  ASN A  32      -6.405 -14.770  39.026  1.00 60.81           H
ATOM    186  CG  ASN A  32      -4.991 -16.306  38.482  1.00 60.81           C
ATOM    187  OD1 ASN A  32      -3.772 -16.333  38.441  1.00 60.81           O
ATOM    188  ND2 ASN A  32      -5.779 -16.973  37.643  1.00 60.81           N
ATOM    189 1HD2 ASN A  32      -6.773 -16.907  37.731  1.00 60.81           H
ATOM    190 2HD2 ASN A  32      -5.378 -17.540  36.924  1.00 60.81           H
ATOM    191  HN  ASN A  32      -6.461 -14.115  41.505  1.00 60.81           H
ATOM    192  N   PHE A  33      -2.894 -13.321  39.936  1.00 63.20           N
ATOM    193  CA  PHE A  33      -2.135 -12.353  39.163  1.00 63.20           C
ATOM    194  C   PHE A  33      -1.668 -12.955  37.836  1.00 63.20           C
ATOM    195  O   PHE A  33      -0.469 -13.023  37.569  1.00 63.20           O
ATOM    196  HA  PHE A  33      -2.795 -11.509  38.964  1.00 63.20           H
ATOM    197  CB  PHE A  33      -0.910 -11.976  39.998  1.00 63.20           C
ATOM    198 1HB  PHE A  33      -0.386 -12.887  40.289  1.00 63.20           H
ATOM    199 2HB  PHE A  33      -0.224 -11.399  39.378  1.00 63.20           H
ATOM    200  CG  PHE A  33      -1.238 -11.170  41.256  1.00 63.20           C
ATOM    201  CD1 PHE A  33      -1.402  -9.822  41.177  1.00 63.20           C
ATOM    202  HD1 PHE A  33      -1.299  -9.316  40.217  1.00 63.20           H
ATOM    203  CD2 PHE A  33      -1.366 -11.801  42.454  1.00 63.20           C
ATOM    204  HD2 PHE A  33      -1.235 -12.881  42.518  1.00 63.20           H
ATOM    205  CE1 PHE A  33      -1.706  -9.074  42.345  1.00 63.20           C
ATOM    206  HE1 PHE A  33      -1.837  -7.994  42.281  1.00 63.20           H
ATOM    207  CE2 PHE A  33      -1.671 -11.053  43.622  1.00 63.20           C
ATOM    208  HE2 PHE A  33      -1.773 -11.559  44.582  1.00 63.20           H
ATOM    209  CZ  PHE A  33      -1.834  -9.705  43.543  1.00 63.20           C
ATOM    210  HZ  PHE A  33      -2.068  -9.131  44.439  1.00 63.20           H
ATOM    211  HN  PHE A  33      -2.391 -13.752  40.685  1.00 63.20           H
ATOM    212  N   THR A  34      -2.639 -13.377  37.040  1.00 62.59           N
ATOM    213  CA  THR A  34      -2.399 -13.610  35.626  1.00 62.59           C
ATOM    214  C   THR A  34      -1.836 -12.350  34.966  1.00 62.59           C
ATOM    215  O   THR A  34      -2.372 -11.257  35.147  1.00 62.59           O
ATOM    216  HA  THR A  34      -1.642 -14.387  35.529  1.00 62.59           H
ATOM    217  CB  THR A  34      -3.709 -14.092  34.997  1.00 62.59           C
ATOM    218  HB  THR A  34      -3.678 -13.995  33.912  1.00 62.59           H
ATOM    219  OG1 THR A  34      -4.713 -13.323  35.655  1.00 62.59           O
ATOM    220  HG1 THR A  34      -4.566 -12.349  35.482  1.00 62.59           H
ATOM    221  CG2 THR A  34      -4.041 -15.537  35.372  1.00 62.59           C
ATOM    222 1HG2 THR A  34      -4.138 -15.619  36.455  1.00 62.59           H
ATOM    223 2HG2 THR A  34      -3.242 -16.194  35.029  1.00 62.59           H
ATOM    224 3HG2 THR A  34      -4.979 -15.829  34.900  1.00 62.59           H
ATOM    225  HN  THR A  34      -3.574 -13.558  37.345  1.00 62.59           H
ATOM    226  N   ASP A  35      -0.763 -12.544  34.214  1.00 67.71           N
ATOM    227  CA  ASP A  35      -0.050 -11.423  33.624  1.00 67.71           C
ATOM    228  C   ASP A  35      -0.715 -11.040  32.301  1.00 67.71           C
ATOM    229  O   ASP A  35      -0.296 -11.493  31.237  1.00 67.71           O
ATOM    230  HA  ASP A  35      -0.106 -10.626  34.365  1.00 67.71           H
ATOM    231  CB  ASP A  35       1.407 -11.790  33.332  1.00 67.71           C
ATOM    232 1HB  ASP A  35       1.772 -12.480  34.093  1.00 67.71           H
ATOM    233 2HB  ASP A  35       1.470 -12.308  32.375  1.00 67.71           H
ATOM    234  CG  ASP A  35       2.291 -10.541  33.301  1.00 67.71           C
ATOM    235  OD1 ASP A  35       1.741  -9.450  33.566  1.00 67.71           O
ATOM    236  OD2 ASP A  35       3.496 -10.706  33.014  1.00 67.71           O
ATOM    237  HN  ASP A  35      -0.381 -13.444  34.006  1.00 67.71           H
ATOM    238  N   PHE A  36      -1.742 -10.210  32.410  1.00 82.11           N
ATOM    239  CA  PHE A  36      -2.436  -9.719  31.232  1.00 82.11           C
ATOM    240  C   PHE A  36      -1.691  -8.536  30.610  1.00 82.11           C
ATOM    241  O   PHE A  36      -2.014  -8.107  29.504  1.00 82.11           O
ATOM    242  HA  PHE A  36      -2.476 -10.539  30.515  1.00 82.11           H
ATOM    243  CB  PHE A  36      -3.819  -9.251  31.690  1.00 82.11           C
ATOM    244 1HB  PHE A  36      -3.701  -8.574  32.536  1.00 82.11           H
ATOM    245 2HB  PHE A  36      -4.283  -8.680  30.886  1.00 82.11           H
ATOM    246  CG  PHE A  36      -4.759 -10.389  32.094  1.00 82.11           C
ATOM    247  CD1 PHE A  36      -4.808 -11.527  31.350  1.00 82.11           C
ATOM    248  HD1 PHE A  36      -4.178 -11.628  30.467  1.00 82.11           H
ATOM    249  CD2 PHE A  36      -5.544 -10.263  33.197  1.00 82.11           C
ATOM    250  HD2 PHE A  36      -5.505  -9.352  33.793  1.00 82.11           H
ATOM    251  CE1 PHE A  36      -5.680 -12.583  31.725  1.00 82.11           C
ATOM    252  HE1 PHE A  36      -5.719 -13.495  31.129  1.00 82.11           H
ATOM    253  CE2 PHE A  36      -6.416 -11.320  33.572  1.00 82.11           C
ATOM    254  HE2 PHE A  36      -7.046 -11.219  34.456  1.00 82.11           H
ATOM    255  CZ  PHE A  36      -6.466 -12.457  32.828  1.00 82.11           C
ATOM    256  HZ  PHE A  36      -7.135 -13.268  33.116  1.00 82.11           H
ATOM    257  HN  PHE A  36      -2.100  -9.875  33.282  1.00 82.11           H
ATOM    258  N   TYR A  37      -0.708  -8.043  31.349  1.00 86.74           N
ATOM    259  CA  TYR A  37       0.147  -6.982  30.845  1.00 86.74           C
ATOM    260  C   TYR A  37       1.311  -7.554  30.034  1.00 86.74           C
ATOM    261  O   TYR A  37       2.222  -8.163  30.593  1.00 86.74           O
ATOM    262  HA  TYR A  37      -0.456  -6.342  30.199  1.00 86.74           H
ATOM    263  CB  TYR A  37       0.703  -6.266  32.077  1.00 86.74           C
ATOM    264 1HB  TYR A  37      -0.124  -6.013  32.741  1.00 86.74           H
ATOM    265 2HB  TYR A  37       1.351  -6.953  32.622  1.00 86.74           H
ATOM    266  CG  TYR A  37       1.488  -4.993  31.757  1.00 86.74           C
ATOM    267  CD1 TYR A  37       2.864  -5.038  31.655  1.00 86.74           C
ATOM    268  HD1 TYR A  37       3.390  -5.981  31.803  1.00 86.74           H
ATOM    269  CD2 TYR A  37       0.821  -3.800  31.569  1.00 86.74           C
ATOM    270  HD2 TYR A  37      -0.265  -3.764  31.650  1.00 86.74           H
ATOM    271  CE1 TYR A  37       3.603  -3.840  31.353  1.00 86.74           C
ATOM    272  HE1 TYR A  37       4.690  -3.862  31.269  1.00 86.74           H
ATOM    273  CE2 TYR A  37       1.561  -2.601  31.267  1.00 86.74           C
ATOM    274  HE2 TYR A  37       1.046  -1.652  31.117  1.00 86.74           H
ATOM    275  CZ  TYR A  37       2.915  -2.681  31.174  1.00 86.74           C
ATOM    276  OH  TYR A  37       3.613  -1.549  30.889  1.00 86.74           O
ATOM    277  HH  TYR A  37       2.990  -0.833  30.572  1.00 86.74           H
ATOM    278  HN  TYR A  37      -0.493  -8.355  32.274  1.00 86.74           H
ATOM    279  N   CYS A  38       1.244  -7.340  28.728  1.00 90.26           N
ATOM    280  CA  CYS A  38       2.214  -7.929  27.821  1.00 90.26           C
ATOM    281  C   CYS A  38       3.296  -6.886  27.533  1.00 90.26           C
ATOM    282  O   CYS A  38       3.022  -5.854  26.921  1.00 90.26           O
ATOM    283  HA  CYS A  38       2.637  -8.793  28.334  1.00 90.26           H
ATOM    284  CB  CYS A  38       1.554  -8.437  26.538  1.00 90.26           C
ATOM    285 1HB  CYS A  38       0.725  -9.100  26.784  1.00 90.26           H
ATOM    286 2HB  CYS A  38       1.137  -7.600  25.978  1.00 90.26           H
ATOM    287  SG  CYS A  38       2.782  -9.325  25.512  1.00 90.26           S
ATOM    288  HN  CYS A  38       0.543  -6.776  28.290  1.00 90.26           H
ATOM    289  N   GLU A  39       4.503  -7.191  27.986  1.00 82.21           N
ATOM    290  CA  GLU A  39       5.664  -6.399  27.616  1.00 82.21           C
ATOM    291  C   GLU A  39       6.230  -6.880  26.278  1.00 82.21           C
ATOM    292  O   GLU A  39       6.569  -8.053  26.130  1.00 82.21           O
ATOM    293  HA  GLU A  39       5.298  -5.378  27.516  1.00 82.21           H
ATOM    294  CB  GLU A  39       6.731  -6.445  28.711  1.00 82.21           C
ATOM    295 1HB  GLU A  39       7.023  -7.479  28.897  1.00 82.21           H
ATOM    296 2HB  GLU A  39       7.568  -5.804  28.436  1.00 82.21           H
ATOM    297  CG  GLU A  39       6.185  -5.897  30.032  1.00 82.21           C
ATOM    298 1HG  GLU A  39       5.714  -4.930  29.861  1.00 82.21           H
ATOM    299 2HG  GLU A  39       5.413  -6.565  30.415  1.00 82.21           H
ATOM    300  CD  GLU A  39       7.301  -5.751  31.068  1.00 82.21           C
ATOM    301  OE1 GLU A  39       7.044  -5.076  32.088  1.00 82.21           O
ATOM    302  OE2 GLU A  39       8.387  -6.317  30.816  1.00 82.21           O
ATOM    303  HN  GLU A  39       4.694  -7.962  28.594  1.00 82.21           H
ATOM    304  N   LYS A  40       6.316  -5.950  25.339  1.00 88.59           N
ATOM    305  CA  LYS A  40       6.654  -6.298  23.970  1.00 88.59           C
ATOM    306  C   LYS A  40       8.069  -5.806  23.657  1.00 88.59           C
ATOM    307  O   LYS A  40       8.362  -5.427  22.525  1.00 88.59           O
ATOM    308  HA  LYS A  40       6.642  -7.385  23.896  1.00 88.59           H
ATOM    309  CB  LYS A  40       5.592  -5.767  23.004  1.00 88.59           C
ATOM    310 1HB  LYS A  40       5.471  -4.693  23.144  1.00 88.59           H
ATOM    311 2HB  LYS A  40       5.921  -5.919  21.976  1.00 88.59           H
ATOM    312  CG  LYS A  40       4.250  -6.469  23.225  1.00 88.59           C
ATOM    313 1HG  LYS A  40       4.388  -7.549  23.171  1.00 88.59           H
ATOM    314 2HG  LYS A  40       3.879  -6.245  24.226  1.00 88.59           H
ATOM    315  CD  LYS A  40       3.222  -6.027  22.183  1.00 88.59           C
ATOM    316 1HD  LYS A  40       3.050  -4.954  22.269  1.00 88.59           H
ATOM    317 2HD  LYS A  40       3.612  -6.208  21.182  1.00 88.59           H
ATOM    318  CE  LYS A  40       1.900  -6.776  22.364  1.00 88.59           C
ATOM    319 1HE  LYS A  40       2.068  -7.849  22.273  1.00 88.59           H
ATOM    320 2HE  LYS A  40       1.509  -6.599  23.366  1.00 88.59           H
ATOM    321  NZ  LYS A  40       0.911  -6.335  21.355  1.00 88.59           N
ATOM    322 1HZ  LYS A  40       0.143  -6.996  21.324  1.00 88.59           H
ATOM    323 2HZ  LYS A  40       0.559  -5.418  21.605  1.00 88.59           H
ATOM    324 3HZ  LYS A  40       1.355  -6.290  20.444  1.00 88.59           H
ATOM    325  HN  LYS A  40       6.159  -4.976  25.501  1.00 88.59           H
ATOM    326  N   ASN A  41       8.908  -5.829  24.682  1.00 82.09           N
ATOM    327  CA  ASN A  41      10.282  -5.381  24.534  1.00 82.09           C
ATOM    328  C   ASN A  41      10.959  -6.184  23.422  1.00 82.09           C
ATOM    329  O   ASN A  41      11.721  -5.632  22.629  1.00 82.09           O
ATOM    330  HA  ASN A  41      10.213  -4.319  24.299  1.00 82.09           H
ATOM    331  CB  ASN A  41      11.075  -5.599  25.825  1.00 82.09           C
ATOM    332 1HB  ASN A  41      10.923  -6.618  26.181  1.00 82.09           H
ATOM    333 2HB  ASN A  41      12.140  -5.487  25.624  1.00 82.09           H
ATOM    334  CG  ASN A  41      10.646  -4.605  26.906  1.00 82.09           C
ATOM    335  OD1 ASN A  41      10.270  -3.477  26.635  1.00 82.09           O
ATOM    336  ND2 ASN A  41      10.724  -5.086  28.144  1.00 82.09           N
ATOM    337 1HD2 ASN A  41      11.041  -6.022  28.298  1.00 82.09           H
ATOM    338 2HD2 ASN A  41      10.465  -4.512  28.921  1.00 82.09           H
ATOM    339  HN  ASN A  41       8.663  -6.146  25.599  1.00 82.09           H
ATOM    340  N   ASN A  42      10.657  -7.474  23.399  1.00 84.07           N
ATOM    341  CA  ASN A  42      11.276  -8.370  22.438  1.00 84.07           C
ATOM    342  C   ASN A  42      10.876  -7.948  21.022  1.00 84.07           C
ATOM    343  O   ASN A  42      11.681  -8.031  20.095  1.00 84.07           O
ATOM    344  HA  ASN A  42      12.348  -8.281  22.612  1.00 84.07           H
ATOM    345  CB  ASN A  42      10.811  -9.812  22.650  1.00 84.07           C
ATOM    346 1HB  ASN A  42       9.722  -9.854  22.624  1.00 84.07           H
ATOM    347 2HB  ASN A  42      11.174 -10.439  21.836  1.00 84.07           H
ATOM    348  CG  ASN A  42      11.315 -10.360  23.987  1.00 84.07           C
ATOM    349  OD1 ASN A  42      12.139  -9.763  24.660  1.00 84.07           O
ATOM    350  ND2 ASN A  42      10.777 -11.526  24.332  1.00 84.07           N
ATOM    351 1HD2 ASN A  42      10.105 -11.963  23.733  1.00 84.07           H
ATOM    352 2HD2 ASN A  42      11.043 -11.965  25.190  1.00 84.07           H
ATOM    353  HN  ASN A  42      10.004  -7.906  24.020  1.00 84.07           H
ATOM    354  N   VAL A  43       9.634  -7.505  20.900  1.00 91.10           N
ATOM    355  CA  VAL A  43       9.099  -7.125  19.604  1.00 91.10           C
ATOM    356  C   VAL A  43       9.821  -5.871  19.106  1.00 91.10           C
ATOM    357  O   VAL A  43      10.181  -5.782  17.934  1.00 91.10           O
ATOM    358  HA  VAL A  43       9.300  -7.943  18.912  1.00 91.10           H
ATOM    359  CB  VAL A  43       7.582  -6.944  19.696  1.00 91.10           C
ATOM    360  HB  VAL A  43       7.386  -6.078  20.327  1.00 91.10           H
ATOM    361  CG1 VAL A  43       6.978  -6.669  18.317  1.00 91.10           C
ATOM    362 1HG1 VAL A  43       7.414  -5.759  17.905  1.00 91.10           H
ATOM    363 2HG1 VAL A  43       7.191  -7.506  17.653  1.00 91.10           H
ATOM    364 3HG1 VAL A  43       5.900  -6.544  18.412  1.00 91.10           H
ATOM    365  CG2 VAL A  43       6.924  -8.161  20.350  1.00 91.10           C
ATOM    366 1HG2 VAL A  43       7.135  -9.051  19.756  1.00 91.10           H
ATOM    367 2HG2 VAL A  43       7.322  -8.293  21.356  1.00 91.10           H
ATOM    368 3HG2 VAL A  43       5.847  -8.006  20.403  1.00 91.10           H
ATOM    369  HN  VAL A  43       8.998  -7.403  21.666  1.00 91.10           H
ATOM    370  N   ARG A  44      10.011  -4.933  20.023  1.00 86.54           N
ATOM    371  CA  ARG A  44      10.669  -3.682  19.688  1.00 86.54           C
ATOM    372  C   ARG A  44      12.127  -3.935  19.301  1.00 86.54           C
ATOM    373  O   ARG A  44      12.657  -3.284  18.402  1.00 86.54           O
ATOM    374  HA  ARG A  44      10.102  -3.286  18.845  1.00 86.54           H
ATOM    375  CB  ARG A  44      10.623  -2.704  20.864  1.00 86.54           C
ATOM    376 1HB  ARG A  44      11.034  -3.181  21.754  1.00 86.54           H
ATOM    377 2HB  ARG A  44      11.251  -1.840  20.647  1.00 86.54           H
ATOM    378  CG  ARG A  44       9.190  -2.244  21.139  1.00 86.54           C
ATOM    379 1HG  ARG A  44       8.709  -1.963  20.203  1.00 86.54           H
ATOM    380 2HG  ARG A  44       8.614  -3.069  21.559  1.00 86.54           H
ATOM    381  CD  ARG A  44       9.171  -1.058  22.106  1.00 86.54           C
ATOM    382 1HD  ARG A  44       9.872  -0.294  21.770  1.00 86.54           H
ATOM    383 2HD  ARG A  44       8.182  -0.601  22.115  1.00 86.54           H
ATOM    384  NE  ARG A  44       9.531  -1.510  23.469  1.00 86.54           N
ATOM    385  HE  ARG A  44      10.502  -1.595  23.693  1.00 86.54           H
ATOM    386  CZ  ARG A  44       8.638  -1.811  24.420  1.00 86.54           C
ATOM    387  NH1 ARG A  44       7.324  -1.715  24.175  1.00 86.54           N
ATOM    388 1HH1 ARG A  44       7.004  -1.416  23.276  1.00 86.54           H
ATOM    389 2HH1 ARG A  44       6.663  -1.942  24.891  1.00 86.54           H
ATOM    390  NH2 ARG A  44       9.078  -2.211  25.621  1.00 86.54           N
ATOM    391 1HH2 ARG A  44       8.424  -2.440  26.343  1.00 86.54           H
ATOM    392 2HH2 ARG A  44      10.060  -2.280  25.796  1.00 86.54           H
ATOM    393  HN  ARG A  44       9.725  -5.018  20.977  1.00 86.54           H
ATOM    394  N   GLN A  45      12.735  -4.883  19.999  1.00 83.12           N
ATOM    395  CA  GLN A  45      14.133  -5.205  19.766  1.00 83.12           C
ATOM    396  C   GLN A  45      14.312  -5.819  18.376  1.00 83.12           C
ATOM    397  O   GLN A  45      15.257  -5.485  17.663  1.00 83.12           O
ATOM    398  HA  GLN A  45      14.662  -4.253  19.821  1.00 83.12           H
ATOM    399  CB  GLN A  45      14.669  -6.140  20.852  1.00 83.12           C
ATOM    400 1HB  GLN A  45      14.398  -5.755  21.835  1.00 83.12           H
ATOM    401 2HB  GLN A  45      14.204  -7.121  20.754  1.00 83.12           H
ATOM    402  CG  GLN A  45      16.190  -6.278  20.754  1.00 83.12           C
ATOM    403 1HG  GLN A  45      16.457  -6.731  19.800  1.00 83.12           H
ATOM    404 2HG  GLN A  45      16.650  -5.290  20.778  1.00 83.12           H
ATOM    405  CD  GLN A  45      16.738  -7.130  21.901  1.00 83.12           C
ATOM    406  OE1 GLN A  45      16.008  -7.799  22.615  1.00 83.12           O
ATOM    407  NE2 GLN A  45      18.059  -7.068  22.038  1.00 83.12           N
ATOM    408 1HE2 GLN A  45      18.600  -6.499  21.418  1.00 83.12           H
ATOM    409 2HE2 GLN A  45      18.512  -7.590  22.760  1.00 83.12           H
ATOM    410  HN  GLN A  45      12.290  -5.426  20.711  1.00 83.12           H
ATOM    411  N   PHE A  46      13.389  -6.706  18.033  1.00 92.24           N
ATOM    412  CA  PHE A  46      13.391  -7.315  16.714  1.00 92.24           C
ATOM    413  C   PHE A  46      13.273  -6.254  15.619  1.00 92.24           C
ATOM    414  O   PHE A  46      14.034  -6.267  14.652  1.00 92.24           O
ATOM    415  HA  PHE A  46      14.337  -7.845  16.604  1.00 92.24           H
ATOM    416  CB  PHE A  46      12.172  -8.238  16.646  1.00 92.24           C
ATOM    417 1HB  PHE A  46      12.310  -9.058  17.351  1.00 92.24           H
ATOM    418 2HB  PHE A  46      11.291  -7.684  16.970  1.00 92.24           H
ATOM    419  CG  PHE A  46      11.908  -8.819  15.255  1.00 92.24           C
ATOM    420  CD1 PHE A  46      10.977  -8.247  14.445  1.00 92.24           C
ATOM    421  HD1 PHE A  46      10.419  -7.376  14.787  1.00 92.24           H
ATOM    422  CD2 PHE A  46      12.604  -9.907  14.829  1.00 92.24           C
ATOM    423  HD2 PHE A  46      13.350 -10.365  15.479  1.00 92.24           H
ATOM    424  CE1 PHE A  46      10.732  -8.787  13.155  1.00 92.24           C
ATOM    425  HE1 PHE A  46       9.986  -8.329  12.506  1.00 92.24           H
ATOM    426  CE2 PHE A  46      12.359 -10.446  13.539  1.00 92.24           C
ATOM    427  HE2 PHE A  46      12.917 -11.318  13.197  1.00 92.24           H
ATOM    428  CZ  PHE A  46      11.428  -9.874  12.729  1.00 92.24           C
ATOM    429  HZ  PHE A  46      11.240 -10.288  11.738  1.00 92.24           H
ATOM    430  HN  PHE A  46      12.651  -7.007  18.637  1.00 92.24           H
ATOM    431  N   ALA A  47      12.314  -5.360  15.806  1.00 93.02           N
ATOM    432  CA  ALA A  47      12.037  -4.339  14.810  1.00 93.02           C
ATOM    433  C   ALA A  47      13.283  -3.472  14.614  1.00 93.02           C
ATOM    434  O   ALA A  47      13.611  -3.097  13.490  1.00 93.02           O
ATOM    435  HA  ALA A  47      11.805  -4.844  13.873  1.00 93.02           H
ATOM    436  CB  ALA A  47      10.819  -3.519  15.243  1.00 93.02           C
ATOM    437 1HB  ALA A  47       9.955  -4.176  15.339  1.00 93.02           H
ATOM    438 2HB  ALA A  47      11.023  -3.044  16.203  1.00 93.02           H
ATOM    439 3HB  ALA A  47      10.612  -2.754  14.495  1.00 93.02           H
ATOM    440  HN  ALA A  47      11.732  -5.325  16.619  1.00 93.02           H
ATOM    441  N   SER A  48      13.942  -3.180  15.726  1.00 91.18           N
ATOM    442  CA  SER A  48      15.036  -2.224  15.717  1.00 91.18           C
ATOM    443  C   SER A  48      16.203  -2.772  14.893  1.00 91.18           C
ATOM    444  O   SER A  48      16.998  -2.006  14.351  1.00 91.18           O
ATOM    445  HA  SER A  48      14.630  -1.325  15.255  1.00 91.18           H
ATOM    446  CB  SER A  48      15.497  -1.902  17.140  1.00 91.18           C
ATOM    447 1HB  SER A  48      16.166  -1.042  17.119  1.00 91.18           H
ATOM    448 2HB  SER A  48      14.635  -1.620  17.745  1.00 91.18           H
ATOM    449  OG  SER A  48      16.162  -3.005  17.749  1.00 91.18           O
ATOM    450  HG  SER A  48      15.744  -3.864  17.452  1.00 91.18           H
ATOM    451  HN  SER A  48      13.740  -3.584  16.618  1.00 91.18           H
ATOM    452  N   HIS A  49      16.269  -4.094  14.825  1.00 86.89           N
ATOM    453  CA  HIS A  49      17.381  -4.754  14.162  1.00 86.89           C
ATOM    454  C   HIS A  49      17.006  -5.057  12.710  1.00 86.89           C
ATOM    455  O   HIS A  49      17.821  -4.880  11.805  1.00 86.89           O
ATOM    456  HA  HIS A  49      18.215  -4.052  14.175  1.00 86.89           H
ATOM    457  CB  HIS A  49      17.811  -6.002  14.936  1.00 86.89           C
ATOM    458 1HB  HIS A  49      16.928  -6.600  15.160  1.00 86.89           H
ATOM    459 2HB  HIS A  49      18.453  -6.609  14.298  1.00 86.89           H
ATOM    460  CG  HIS A  49      18.540  -5.705  16.224  1.00 86.89           C
ATOM    461  ND1 HIS A  49      19.713  -4.972  16.270  1.00 86.89           N
ATOM    462  HD1 HIS A  49      20.186  -4.575  15.483  1.00 86.89           H
ATOM    463  CD2 HIS A  49      18.251  -6.049  17.513  1.00 86.89           C
ATOM    464  HD2 HIS A  49      17.389  -6.632  17.838  1.00 86.89           H
ATOM    465  CE1 HIS A  49      20.103  -4.885  17.533  1.00 86.89           C
ATOM    466  HE1 HIS A  49      20.993  -4.371  17.895  1.00 86.89           H
ATOM    467  NE2 HIS A  49      19.196  -5.554  18.302  1.00 86.89           N
ATOM    468  HN  HIS A  49      15.582  -4.708  15.212  1.00 86.89           H
ATOM    469  N   PHE A  50      15.773  -5.508  12.532  1.00 81.17           N
ATOM    470  CA  PHE A  50      15.386  -6.159  11.292  1.00 81.17           C
ATOM    471  C   PHE A  50      14.844  -5.142  10.285  1.00 81.17           C
ATOM    472  O   PHE A  50      15.164  -5.207   9.099  1.00 81.17           O
ATOM    473  HA  PHE A  50      16.279  -6.632  10.883  1.00 81.17           H
ATOM    474  CB  PHE A  50      14.279  -7.157  11.638  1.00 81.17           C
ATOM    475 1HB  PHE A  50      14.633  -7.816  12.431  1.00 81.17           H
ATOM    476 2HB  PHE A  50      13.423  -6.611  12.034  1.00 81.17           H
ATOM    477  CG  PHE A  50      13.819  -8.009  10.454  1.00 81.17           C
ATOM    478  CD1 PHE A  50      12.605  -7.782   9.884  1.00 81.17           C
ATOM    479  HD1 PHE A  50      11.961  -6.992  10.270  1.00 81.17           H
ATOM    480  CD2 PHE A  50      14.622  -8.995   9.972  1.00 81.17           C
ATOM    481  HD2 PHE A  50      15.595  -9.177  10.429  1.00 81.17           H
ATOM    482  CE1 PHE A  50      12.177  -8.573   8.785  1.00 81.17           C
ATOM    483  HE1 PHE A  50      11.205  -8.391   8.328  1.00 81.17           H
ATOM    484  CE2 PHE A  50      14.195  -9.786   8.873  1.00 81.17           C
ATOM    485  HE2 PHE A  50      14.839 -10.576   8.487  1.00 81.17           H
ATOM    486  CZ  PHE A  50      12.981  -9.559   8.303  1.00 81.17           C
ATOM    487  HZ  PHE A  50      12.653 -10.166   7.459  1.00 81.17           H
ATOM    488  HN  PHE A  50      15.047  -5.434  13.216  1.00 81.17           H
ATOM    489  N   LEU A  51      14.033  -4.227  10.795  1.00 94.01           N
ATOM    490  CA  LEU A  51      13.196  -3.407   9.936  1.00 94.01           C
ATOM    491  C   LEU A  51      14.063  -2.358   9.237  1.00 94.01           C
ATOM    492  O   LEU A  51      13.972  -2.180   8.024  1.00 94.01           O
ATOM    493  HA  LEU A  51      12.767  -4.061   9.177  1.00 94.01           H
ATOM    494  CB  LEU A  51      12.032  -2.812  10.731  1.00 94.01           C
ATOM    495 1HB  LEU A  51      12.442  -2.191  11.527  1.00 94.01           H
ATOM    496 2HB  LEU A  51      11.467  -2.154  10.072  1.00 94.01           H
ATOM    497  CG  LEU A  51      11.063  -3.818  11.355  1.00 94.01           C
ATOM    498  HG  LEU A  51      11.600  -4.383  12.117  1.00 94.01           H
ATOM    499  CD1 LEU A  51       9.905  -3.103  12.054  1.00 94.01           C
ATOM    500 1HD1 LEU A  51      10.298  -2.461  12.843  1.00 94.01           H
ATOM    501 2HD1 LEU A  51       9.361  -2.497  11.329  1.00 94.01           H
ATOM    502 3HD1 LEU A  51       9.231  -3.841  12.489  1.00 94.01           H
ATOM    503  CD2 LEU A  51      10.569  -4.823  10.312  1.00 94.01           C
ATOM    504 1HD2 LEU A  51      10.054  -4.293   9.511  1.00 94.01           H
ATOM    505 2HD2 LEU A  51      11.419  -5.367   9.901  1.00 94.01           H
ATOM    506 3HD2 LEU A  51       9.882  -5.527  10.783  1.00 94.01           H
ATOM    507  HN  LEU A  51      13.942  -4.043  11.774  1.00 94.01           H
ATOM    508  N   PRO A  52      14.917  -1.648   9.987  1.00 95.76           N
ATOM    509  CA  PRO A  52      15.612  -0.480   9.438  1.00 95.76           C
ATOM    510  C   PRO A  52      16.341  -0.799   8.143  1.00 95.76           C
ATOM    511  O   PRO A  52      16.166  -0.105   7.142  1.00 95.76           O
ATOM    512  HA  PRO A  52      14.892   0.295   9.176  1.00 95.76           H
ATOM    513  CB  PRO A  52      16.581  -0.079  10.551  1.00 95.76           C
ATOM    514 1HB  PRO A  52      17.555  -0.553  10.425  1.00 95.76           H
ATOM    515 2HB  PRO A  52      16.751   0.998  10.567  1.00 95.76           H
ATOM    516  CG  PRO A  52      15.882  -0.557  11.818  1.00 95.76           C
ATOM    517 1HG  PRO A  52      16.579  -0.667  12.649  1.00 95.76           H
ATOM    518 2HG  PRO A  52      15.119   0.147  12.150  1.00 95.76           H
ATOM    519  CD  PRO A  52      15.284  -1.889  11.394  1.00 95.76           C
ATOM    520 1HD  PRO A  52      16.003  -2.703  11.486  1.00 95.76           H
ATOM    521 2HD  PRO A  52      14.422  -2.158  12.004  1.00 95.76           H
ATOM    522  N   PRO A  53      17.171  -1.850   8.130  1.00 95.98           N
ATOM    523  CA  PRO A  53      17.916  -2.209   6.921  1.00 95.98           C
ATOM    524  C   PRO A  53      17.011  -2.364   5.710  1.00 95.98           C
ATOM    525  O   PRO A  53      17.336  -1.891   4.623  1.00 95.98           O
ATOM    526  HA  PRO A  53      18.610  -1.410   6.657  1.00 95.98           H
ATOM    527  CB  PRO A  53      18.598  -3.527   7.293  1.00 95.98           C
ATOM    528 1HB  PRO A  53      17.989  -4.387   7.014  1.00 95.98           H
ATOM    529 2HB  PRO A  53      19.557  -3.640   6.787  1.00 95.98           H
ATOM    530  CG  PRO A  53      18.767  -3.423   8.804  1.00 95.98           C
ATOM    531 1HG  PRO A  53      18.908  -4.402   9.264  1.00 95.98           H
ATOM    532 2HG  PRO A  53      19.640  -2.829   9.074  1.00 95.98           H
ATOM    533  CD  PRO A  53      17.469  -2.766   9.246  1.00 95.98           C
ATOM    534 1HD  PRO A  53      16.673  -3.497   9.388  1.00 95.98           H
ATOM    535 2HD  PRO A  53      17.585  -2.238  10.193  1.00 95.98           H
ATOM    536  N   LEU A  54      15.887  -3.030   5.933  1.00 94.12           N
ATOM    537  CA  LEU A  54      14.988  -3.368   4.843  1.00 94.12           C
ATOM    538  C   LEU A  54      14.354  -2.088   4.294  1.00 94.12           C
ATOM    539  O   LEU A  54      14.235  -1.921   3.082  1.00 94.12           O
ATOM    540  HA  LEU A  54      15.588  -3.822   4.054  1.00 94.12           H
ATOM    541  CB  LEU A  54      13.968  -4.415   5.294  1.00 94.12           C
ATOM    542 1HB  LEU A  54      13.439  -4.026   6.165  1.00 94.12           H
ATOM    543 2HB  LEU A  54      13.230  -4.539   4.502  1.00 94.12           H
ATOM    544  CG  LEU A  54      14.532  -5.792   5.648  1.00 94.12           C
ATOM    545  HG  LEU A  54      15.255  -5.669   6.454  1.00 94.12           H
ATOM    546  CD1 LEU A  54      13.431  -6.719   6.167  1.00 94.12           C
ATOM    547 1HD1 LEU A  54      12.982  -6.285   7.061  1.00 94.12           H
ATOM    548 2HD1 LEU A  54      12.667  -6.841   5.400  1.00 94.12           H
ATOM    549 3HD1 LEU A  54      13.859  -7.691   6.411  1.00 94.12           H
ATOM    550  CD2 LEU A  54      15.280  -6.400   4.460  1.00 94.12           C
ATOM    551 1HD2 LEU A  54      14.596  -6.508   3.617  1.00 94.12           H
ATOM    552 2HD2 LEU A  54      16.105  -5.747   4.177  1.00 94.12           H
ATOM    553 3HD2 LEU A  54      15.670  -7.379   4.738  1.00 94.12           H
ATOM    554  HN  LEU A  54      15.588  -3.336   6.837  1.00 94.12           H
ATOM    555  N   TYR A  55      13.965  -1.217   5.214  1.00 94.61           N
ATOM    556  CA  TYR A  55      13.298   0.018   4.840  1.00 94.61           C
ATOM    557  C   TYR A  55      14.227   0.918   4.023  1.00 94.61           C
ATOM    558  O   TYR A  55      13.791   1.566   3.073  1.00 94.61           O
ATOM    559  HA  TYR A  55      12.428  -0.239   4.235  1.00 94.61           H
ATOM    560  CB  TYR A  55      12.949   0.723   6.153  1.00 94.61           C
ATOM    561 1HB  TYR A  55      13.813   0.682   6.816  1.00 94.61           H
ATOM    562 2HB  TYR A  55      12.755   1.776   5.947  1.00 94.61           H
ATOM    563  CG  TYR A  55      11.740   0.128   6.877  1.00 94.61           C
ATOM    564  CD1 TYR A  55      11.117  -0.996   6.372  1.00 94.61           C
ATOM    565  HD1 TYR A  55      11.487  -1.458   5.457  1.00 94.61           H
ATOM    566  CD2 TYR A  55      11.273   0.714   8.036  1.00 94.61           C
ATOM    567  HD2 TYR A  55      11.764   1.601   8.435  1.00 94.61           H
ATOM    568  CE1 TYR A  55       9.980  -1.556   7.053  1.00 94.61           C
ATOM    569  HE1 TYR A  55       9.478  -2.443   6.665  1.00 94.61           H
ATOM    570  CE2 TYR A  55      10.135   0.153   8.717  1.00 94.61           C
ATOM    571  HE2 TYR A  55       9.755   0.606   9.633  1.00 94.61           H
ATOM    572  CZ  TYR A  55       9.544  -0.954   8.193  1.00 94.61           C
ATOM    573  OH  TYR A  55       8.470  -1.483   8.836  1.00 94.61           O
ATOM    574  HH  TYR A  55       8.112  -2.262   8.321  1.00 94.61           H
ATOM    575  HN  TYR A  55      14.099  -1.345   6.197  1.00 94.61           H
ATOM    576  N   TRP A  56      15.490   0.928   4.422  1.00 93.19           N
ATOM    577  CA  TRP A  56      16.495   1.697   3.708  1.00 93.19           C
ATOM    578  C   TRP A  56      16.653   1.088   2.313  1.00 93.19           C
ATOM    579  O   TRP A  56      16.752   1.812   1.323  1.00 93.19           O
ATOM    580  HA  TRP A  56      16.135   2.723   3.628  1.00 93.19           H
ATOM    581  CB  TRP A  56      17.808   1.745   4.491  1.00 93.19           C
ATOM    582 1HB  TRP A  56      17.980   0.773   4.952  1.00 93.19           H
ATOM    583 2HB  TRP A  56      18.629   1.918   3.795  1.00 93.19           H
ATOM    584  CG  TRP A  56      17.845   2.822   5.577  1.00 93.19           C
ATOM    585  CD1 TRP A  56      17.962   2.654   6.902  1.00 93.19           C
ATOM    586  HD1 TRP A  56      18.049   1.685   7.392  1.00 93.19           H
ATOM    587  CD2 TRP A  56      17.761   4.249   5.377  1.00 93.19           C
ATOM    588  NE1 TRP A  56      17.959   3.863   7.567  1.00 93.19           N
ATOM    589  HE1 TRP A  56      18.034   3.995   8.555  1.00 93.19           H
ATOM    590  CE2 TRP A  56      17.832   4.864   6.610  1.00 93.19           C
ATOM    591  CE3 TRP A  56      17.628   4.995   4.193  1.00 93.19           C
ATOM    592  HE3 TRP A  56      17.569   4.533   3.207  1.00 93.19           H
ATOM    593  CZ2 TRP A  56      17.779   6.253   6.779  1.00 93.19           C
ATOM    594  HZ2 TRP A  56      17.838   6.714   7.764  1.00 93.19           H
ATOM    595  CZ3 TRP A  56      17.576   6.382   4.378  1.00 93.19           C
ATOM    596  HZ3 TRP A  56      17.473   7.008   3.492  1.00 93.19           H
ATOM    597  CH2 TRP A  56      17.647   7.016   5.613  1.00 93.19           C
ATOM    598  HH2 TRP A  56      17.600   8.103   5.673  1.00 93.19           H
ATOM    599  HN  TRP A  56      15.830   0.424   5.217  1.00 93.19           H
ATOM    600  N   LEU A  57      16.671  -0.236   2.279  1.00 93.23           N
ATOM    601  CA  LEU A  57      16.835  -0.951   1.024  1.00 93.23           C
ATOM    602  C   LEU A  57      15.662  -0.623   0.098  1.00 93.23           C
ATOM    603  O   LEU A  57      15.864  -0.245  -1.055  1.00 93.23           O
ATOM    604  HA  LEU A  57      17.753  -0.589   0.560  1.00 93.23           H
ATOM    605  CB  LEU A  57      17.017  -2.448   1.280  1.00 93.23           C
ATOM    606 1HB  LEU A  57      17.891  -2.584   1.917  1.00 93.23           H
ATOM    607 2HB  LEU A  57      16.154  -2.808   1.842  1.00 93.23           H
ATOM    608  CG  LEU A  57      17.183  -3.325   0.038  1.00 93.23           C
ATOM    609  HG  LEU A  57      16.351  -3.124  -0.637  1.00 93.23           H
ATOM    610  CD1 LEU A  57      18.469  -2.974  -0.713  1.00 93.23           C
ATOM    611 1HD1 LEU A  57      18.434  -1.930  -1.025  1.00 93.23           H
ATOM    612 2HD1 LEU A  57      19.326  -3.129  -0.058  1.00 93.23           H
ATOM    613 3HD1 LEU A  57      18.563  -3.612  -1.592  1.00 93.23           H
ATOM    614  CD2 LEU A  57      17.120  -4.810   0.402  1.00 93.23           C
ATOM    615 1HD2 LEU A  57      17.918  -5.046   1.106  1.00 93.23           H
ATOM    616 2HD2 LEU A  57      16.155  -5.031   0.859  1.00 93.23           H
ATOM    617 3HD2 LEU A  57      17.241  -5.411  -0.499  1.00 93.23           H
ATOM    618  HN  LEU A  57      16.576  -0.818   3.087  1.00 93.23           H
ATOM    619  N   VAL A  58      14.462  -0.779   0.638  1.00 95.11           N
ATOM    620  CA  VAL A  58      13.256  -0.577  -0.147  1.00 95.11           C
ATOM    621  C   VAL A  58      13.228   0.861  -0.669  1.00 95.11           C
ATOM    622  O   VAL A  58      12.888   1.099  -1.827  1.00 95.11           O
ATOM    623  HA  VAL A  58      13.299  -1.258  -0.997  1.00 95.11           H
ATOM    624  CB  VAL A  58      12.023  -0.934   0.685  1.00 95.11           C
ATOM    625  HB  VAL A  58      12.067  -0.362   1.612  1.00 95.11           H
ATOM    626  CG1 VAL A  58      10.737  -0.547  -0.046  1.00 95.11           C
ATOM    627 1HG1 VAL A  58      10.734   0.527  -0.232  1.00 95.11           H
ATOM    628 2HG1 VAL A  58      10.684  -1.080  -0.996  1.00 95.11           H
ATOM    629 3HG1 VAL A  58       9.876  -0.812   0.568  1.00 95.11           H
ATOM    630  CG2 VAL A  58      12.021  -2.420   1.050  1.00 95.11           C
ATOM    631 1HG2 VAL A  58      12.012  -3.018   0.139  1.00 95.11           H
ATOM    632 2HG2 VAL A  58      12.914  -2.654   1.630  1.00 95.11           H
ATOM    633 3HG2 VAL A  58      11.134  -2.647   1.642  1.00 95.11           H
ATOM    634  HN  VAL A  58      14.307  -1.039   1.591  1.00 95.11           H
ATOM    635  N   PHE A  59      13.591   1.784   0.210  1.00 96.07           N
ATOM    636  CA  PHE A  59      13.578   3.195  -0.137  1.00 96.07           C
ATOM    637  C   PHE A  59      14.488   3.473  -1.335  1.00 96.07           C
ATOM    638  O   PHE A  59      14.059   4.075  -2.318  1.00 96.07           O
ATOM    639  HA  PHE A  59      12.552   3.455  -0.394  1.00 96.07           H
ATOM    640  CB  PHE A  59      14.108   3.959   1.078  1.00 96.07           C
ATOM    641 1HB  PHE A  59      13.400   3.848   1.901  1.00 96.07           H
ATOM    642 2HB  PHE A  59      15.044   3.504   1.401  1.00 96.07           H
ATOM    643  CG  PHE A  59      14.342   5.449   0.823  1.00 96.07           C
ATOM    644  CD1 PHE A  59      15.609   5.941   0.783  1.00 96.07           C
ATOM    645  HD1 PHE A  59      16.458   5.274   0.933  1.00 96.07           H
ATOM    646  CD2 PHE A  59      13.283   6.281   0.636  1.00 96.07           C
ATOM    647  HD2 PHE A  59      12.267   5.887   0.668  1.00 96.07           H
ATOM    648  CE1 PHE A  59      15.826   7.324   0.546  1.00 96.07           C
ATOM    649  HE1 PHE A  59      16.842   7.719   0.514  1.00 96.07           H
ATOM    650  CE2 PHE A  59      13.500   7.665   0.398  1.00 96.07           C
ATOM    651  HE2 PHE A  59      12.652   8.332   0.248  1.00 96.07           H
ATOM    652  CZ  PHE A  59      14.768   8.157   0.358  1.00 96.07           C
ATOM    653  HZ  PHE A  59      14.934   9.218   0.176  1.00 96.07           H
ATOM    654  HN  PHE A  59      13.889   1.580   1.143  1.00 96.07           H
ATOM    655  N   ILE A  60      15.728   3.021  -1.214  1.00 93.76           N
ATOM    656  CA  ILE A  60      16.744   3.349  -2.199  1.00 93.76           C
ATOM    657  C   ILE A  60      16.320   2.803  -3.564  1.00 93.76           C
ATOM    658  O   ILE A  60      16.293   3.539  -4.550  1.00 93.76           O
ATOM    659  HA  ILE A  60      16.797   4.436  -2.263  1.00 93.76           H
ATOM    660  CB  ILE A  60      18.117   2.856  -1.738  1.00 93.76           C
ATOM    661  HB  ILE A  60      18.020   1.814  -1.432  1.00 93.76           H
ATOM    662  CG1 ILE A  60      18.601   3.642  -0.519  1.00 93.76           C
ATOM    663 1HG1 ILE A  60      18.879   4.652  -0.820  1.00 93.76           H
ATOM    664 2HG1 ILE A  60      17.790   3.736   0.203  1.00 93.76           H
ATOM    665  CG2 ILE A  60      19.128   2.897  -2.886  1.00 93.76           C
ATOM    666 1HG2 ILE A  60      18.782   2.258  -3.698  1.00 93.76           H
ATOM    667 2HG2 ILE A  60      19.228   3.921  -3.246  1.00 93.76           H
ATOM    668 3HG2 ILE A  60      20.095   2.541  -2.531  1.00 93.76           H
ATOM    669  CD1 ILE A  60      19.799   2.952   0.138  1.00 93.76           C
ATOM    670 1HD1 ILE A  60      19.510   1.952   0.460  1.00 93.76           H
ATOM    671 2HD1 ILE A  60      20.616   2.882  -0.580  1.00 93.76           H
ATOM    672 3HD1 ILE A  60      20.123   3.532   1.002  1.00 93.76           H
ATOM    673  HN  ILE A  60      16.041   2.441  -0.462  1.00 93.76           H
ATOM    674  N   VAL A  61      16.000   1.518  -3.578  1.00 93.89           N
ATOM    675  CA  VAL A  61      15.713   0.832  -4.826  1.00 93.89           C
ATOM    676  C   VAL A  61      14.424   1.395  -5.428  1.00 93.89           C
ATOM    677  O   VAL A  61      14.348   1.630  -6.633  1.00 93.89           O
ATOM    678  HA  VAL A  61      16.537   1.035  -5.511  1.00 93.89           H
ATOM    679  CB  VAL A  61      15.653  -0.679  -4.591  1.00 93.89           C
ATOM    680  HB  VAL A  61      14.891  -0.871  -3.836  1.00 93.89           H
ATOM    681  CG1 VAL A  61      15.245  -1.417  -5.868  1.00 93.89           C
ATOM    682 1HG1 VAL A  61      14.261  -1.073  -6.188  1.00 93.89           H
ATOM    683 2HG1 VAL A  61      15.974  -1.214  -6.654  1.00 93.89           H
ATOM    684 3HG1 VAL A  61      15.211  -2.488  -5.673  1.00 93.89           H
ATOM    685  CG2 VAL A  61      16.987  -1.204  -4.057  1.00 93.89           C
ATOM    686 1HG2 VAL A  61      17.776  -0.994  -4.779  1.00 93.89           H
ATOM    687 2HG2 VAL A  61      17.219  -0.712  -3.112  1.00 93.89           H
ATOM    688 3HG2 VAL A  61      16.917  -2.280  -3.899  1.00 93.89           H
ATOM    689  HN  VAL A  61      15.936   0.949  -2.759  1.00 93.89           H
ATOM    690  N   GLY A  62      13.442   1.595  -4.561  1.00 95.39           N
ATOM    691  CA  GLY A  62      12.122   2.008  -5.007  1.00 95.39           C
ATOM    692  C   GLY A  62      12.149   3.439  -5.546  1.00 95.39           C
ATOM    693  O   GLY A  62      11.537   3.731  -6.573  1.00 95.39           O
ATOM    694 1HA  GLY A  62      11.768   1.329  -5.783  1.00 95.39           H
ATOM    695 2HA  GLY A  62      11.417   1.940  -4.179  1.00 95.39           H
ATOM    696  HN  GLY A  62      13.537   1.480  -3.572  1.00 95.39           H
ATOM    697  N   ALA A  63      12.863   4.295  -4.829  1.00 95.35           N
ATOM    698  CA  ALA A  63      12.935   5.699  -5.193  1.00 95.35           C
ATOM    699  C   ALA A  63      13.568   5.830  -6.580  1.00 95.35           C
ATOM    700  O   ALA A  63      13.071   6.572  -7.426  1.00 95.35           O
ATOM    701  HA  ALA A  63      11.916   6.085  -5.231  1.00 95.35           H
ATOM    702  CB  ALA A  63      13.714   6.466  -4.122  1.00 95.35           C
ATOM    703 1HB  ALA A  63      13.206   6.365  -3.163  1.00 95.35           H
ATOM    704 2HB  ALA A  63      14.722   6.058  -4.045  1.00 95.35           H
ATOM    705 3HB  ALA A  63      13.767   7.519  -4.396  1.00 95.35           H
ATOM    706  HN  ALA A  63      13.385   4.042  -4.014  1.00 95.35           H
ATOM    707  N   LEU A  64      14.656   5.098  -6.770  1.00 89.70           N
ATOM    708  CA  LEU A  64      15.362   5.122  -8.040  1.00 89.70           C
ATOM    709  C   LEU A  64      14.444   4.585  -9.139  1.00 89.70           C
ATOM    710  O   LEU A  64      14.323   5.191 -10.203  1.00 89.70           O
ATOM    711  HA  LEU A  64      15.597   6.163  -8.263  1.00 89.70           H
ATOM    712  CB  LEU A  64      16.691   4.373  -7.928  1.00 89.70           C
ATOM    713 1HB  LEU A  64      16.496   3.387  -7.506  1.00 89.70           H
ATOM    714 2HB  LEU A  64      17.084   4.217  -8.933  1.00 89.70           H
ATOM    715  CG  LEU A  64      17.775   5.050  -7.087  1.00 89.70           C
ATOM    716  HG  LEU A  64      17.356   5.272  -6.105  1.00 89.70           H
ATOM    717  CD1 LEU A  64      18.966   4.114  -6.870  1.00 89.70           C
ATOM    718 1HD1 LEU A  64      18.632   3.216  -6.351  1.00 89.70           H
ATOM    719 2HD1 LEU A  64      19.393   3.840  -7.834  1.00 89.70           H
ATOM    720 3HD1 LEU A  64      19.721   4.621  -6.269  1.00 89.70           H
ATOM    721  CD2 LEU A  64      18.199   6.382  -7.709  1.00 89.70           C
ATOM    722 1HD2 LEU A  64      18.592   6.207  -8.710  1.00 89.70           H
ATOM    723 2HD2 LEU A  64      17.337   7.046  -7.768  1.00 89.70           H
ATOM    724 3HD2 LEU A  64      18.970   6.843  -7.091  1.00 89.70           H
ATOM    725  HN  LEU A  64      15.055   4.498  -6.076  1.00 89.70           H
ATOM    726  N   GLY A  65      13.820   3.454  -8.845  1.00 92.85           N
ATOM    727  CA  GLY A  65      13.046   2.743  -9.848  1.00 92.85           C
ATOM    728  C   GLY A  65      11.853   3.581 -10.314  1.00 92.85           C
ATOM    729  O   GLY A  65      11.665   3.787 -11.512  1.00 92.85           O
ATOM    730 1HA  GLY A  65      13.681   2.503 -10.701  1.00 92.85           H
ATOM    731 2HA  GLY A  65      12.693   1.797  -9.438  1.00 92.85           H
ATOM    732  HN  GLY A  65      13.838   3.024  -7.942  1.00 92.85           H
ATOM    733  N   ASN A  66      11.078   4.040  -9.343  1.00 90.54           N
ATOM    734  CA  ASN A  66       9.834   4.730  -9.641  1.00 90.54           C
ATOM    735  C   ASN A  66      10.148   6.086 -10.275  1.00 90.54           C
ATOM    736  O   ASN A  66       9.409   6.558 -11.138  1.00 90.54           O
ATOM    737  HA  ASN A  66       9.294   4.068 -10.318  1.00 90.54           H
ATOM    738  CB  ASN A  66       9.024   4.980  -8.367  1.00 90.54           C
ATOM    739 1HB  ASN A  66       9.684   5.338  -7.577  1.00 90.54           H
ATOM    740 2HB  ASN A  66       8.288   5.764  -8.548  1.00 90.54           H
ATOM    741  CG  ASN A  66       8.315   3.704  -7.909  1.00 90.54           C
ATOM    742  OD1 ASN A  66       7.402   3.207  -8.547  1.00 90.54           O
ATOM    743  ND2 ASN A  66       8.786   3.203  -6.770  1.00 90.54           N
ATOM    744 1HD2 ASN A  66       9.538   3.660  -6.296  1.00 90.54           H
ATOM    745 2HD2 ASN A  66       8.387   2.369  -6.388  1.00 90.54           H
ATOM    746  HN  ASN A  66      11.287   3.948  -8.369  1.00 90.54           H
ATOM    747  N   SER A  67      11.245   6.676  -9.823  1.00 91.23           N
ATOM    748  CA  SER A  67      11.713   7.927 -10.395  1.00 91.23           C
ATOM    749  C   SER A  67      12.005   7.743 -11.886  1.00 91.23           C
ATOM    750  O   SER A  67      11.709   8.623 -12.693  1.00 91.23           O
ATOM    751  HA  SER A  67      10.896   8.634 -10.250  1.00 91.23           H
ATOM    752  CB  SER A  67      12.960   8.433  -9.669  1.00 91.23           C
ATOM    753 1HB  SER A  67      13.742   7.675  -9.720  1.00 91.23           H
ATOM    754 2HB  SER A  67      13.342   9.319 -10.176  1.00 91.23           H
ATOM    755  OG  SER A  67      12.693   8.747  -8.304  1.00 91.23           O
ATOM    756  HG  SER A  67      13.206   8.133  -7.705  1.00 91.23           H
ATOM    757  HN  SER A  67      11.809   6.314  -9.081  1.00 91.23           H
ATOM    758  N   LEU A  68      12.582   6.594 -12.206  1.00 85.47           N
ATOM    759  CA  LEU A  68      12.921   6.286 -13.585  1.00 85.47           C
ATOM    760  C   LEU A  68      11.635   6.138 -14.401  1.00 85.47           C
ATOM    761  O   LEU A  68      11.564   6.593 -15.542  1.00 85.47           O
ATOM    762  HA  LEU A  68      13.485   7.131 -13.980  1.00 85.47           H
ATOM    763  CB  LEU A  68      13.835   5.061 -13.651  1.00 85.47           C
ATOM    764 1HB  LEU A  68      14.515   5.093 -12.799  1.00 85.47           H
ATOM    765 2HB  LEU A  68      13.221   4.167 -13.535  1.00 85.47           H
ATOM    766  CG  LEU A  68      14.667   4.912 -14.926  1.00 85.47           C
ATOM    767  HG  LEU A  68      14.064   5.250 -15.769  1.00 85.47           H
ATOM    768  CD1 LEU A  68      15.911   5.802 -14.876  1.00 85.47           C
ATOM    769 1HD1 LEU A  68      15.609   6.844 -14.775  1.00 85.47           H
ATOM    770 2HD1 LEU A  68      16.527   5.518 -14.022  1.00 85.47           H
ATOM    771 3HD1 LEU A  68      16.485   5.677 -15.794  1.00 85.47           H
ATOM    772  CD2 LEU A  68      15.021   3.446 -15.182  1.00 85.47           C
ATOM    773 1HD2 LEU A  68      15.597   3.059 -14.342  1.00 85.47           H
ATOM    774 2HD2 LEU A  68      14.105   2.865 -15.293  1.00 85.47           H
ATOM    775 3HD2 LEU A  68      15.612   3.369 -16.095  1.00 85.47           H
ATOM    776  HN  LEU A  68      12.817   5.883 -11.544  1.00 85.47           H
ATOM    777  N   VAL A  69      10.651   5.501 -13.784  1.00 88.21           N
ATOM    778  CA  VAL A  69       9.377   5.272 -14.446  1.00 88.21           C
ATOM    779  C   VAL A  69       8.776   6.616 -14.863  1.00 88.21           C
ATOM    780  O   VAL A  69       8.376   6.790 -16.013  1.00 88.21           O
ATOM    781  HA  VAL A  69       9.573   4.682 -15.341  1.00 88.21           H
ATOM    782  CB  VAL A  69       8.454   4.460 -13.536  1.00 88.21           C
ATOM    783  HB  VAL A  69       8.402   4.967 -12.572  1.00 88.21           H
ATOM    784  CG1 VAL A  69       7.037   4.397 -14.109  1.00 88.21           C
ATOM    785 1HG1 VAL A  69       6.637   5.407 -14.202  1.00 88.21           H
ATOM    786 2HG1 VAL A  69       7.063   3.925 -15.091  1.00 88.21           H
ATOM    787 3HG1 VAL A  69       6.401   3.814 -13.443  1.00 88.21           H
ATOM    788  CG2 VAL A  69       9.013   3.056 -13.299  1.00 88.21           C
ATOM    789 1HG2 VAL A  69       9.108   2.537 -14.253  1.00 88.21           H
ATOM    790 2HG2 VAL A  69       9.992   3.130 -12.826  1.00 88.21           H
ATOM    791 3HG2 VAL A  69       8.336   2.501 -12.649  1.00 88.21           H
ATOM    792  HN  VAL A  69      10.713   5.145 -12.852  1.00 88.21           H
ATOM    793  N   ILE A  70       8.731   7.531 -13.906  1.00 89.00           N
ATOM    794  CA  ILE A  70       8.115   8.826 -14.138  1.00 89.00           C
ATOM    795  C   ILE A  70       8.859   9.546 -15.264  1.00 89.00           C
ATOM    796  O   ILE A  70       8.239  10.165 -16.126  1.00 89.00           O
ATOM    797  HA  ILE A  70       7.089   8.647 -14.461  1.00 89.00           H
ATOM    798  CB  ILE A  70       8.045   9.627 -12.836  1.00 89.00           C
ATOM    799  HB  ILE A  70       9.026   9.594 -12.362  1.00 89.00           H
ATOM    800  CG1 ILE A  70       7.050   8.998 -11.858  1.00 89.00           C
ATOM    801 1HG1 ILE A  70       6.041   9.072 -12.263  1.00 89.00           H
ATOM    802 2HG1 ILE A  70       7.271   7.937 -11.741  1.00 89.00           H
ATOM    803  CG2 ILE A  70       7.726  11.097 -13.113  1.00 89.00           C
ATOM    804 1HG2 ILE A  70       8.504  11.525 -13.745  1.00 89.00           H
ATOM    805 2HG2 ILE A  70       6.764  11.171 -13.620  1.00 89.00           H
ATOM    806 3HG2 ILE A  70       7.682  11.643 -12.170  1.00 89.00           H
ATOM    807  CD1 ILE A  70       7.110   9.691 -10.495  1.00 89.00           C
ATOM    808 1HD1 ILE A  70       8.114   9.594 -10.082  1.00 89.00           H
ATOM    809 2HD1 ILE A  70       6.865  10.746 -10.612  1.00 89.00           H
ATOM    810 3HD1 ILE A  70       6.393   9.224  -9.819  1.00 89.00           H
ATOM    811  HN  ILE A  70       9.104   7.398 -12.988  1.00 89.00           H
ATOM    812  N   LEU A  71      10.179   9.441 -15.219  1.00 84.22           N
ATOM    813  CA  LEU A  71      11.018  10.124 -16.189  1.00 84.22           C
ATOM    814  C   LEU A  71      10.699   9.599 -17.591  1.00 84.22           C
ATOM    815  O   LEU A  71      10.597  10.375 -18.539  1.00 84.22           O
ATOM    816  HA  LEU A  71      10.765  11.183 -16.151  1.00 84.22           H
ATOM    817  CB  LEU A  71      12.494   9.996 -15.806  1.00 84.22           C
ATOM    818 1HB  LEU A  71      12.591  10.202 -14.740  1.00 84.22           H
ATOM    819 2HB  LEU A  71      12.800   8.961 -15.960  1.00 84.22           H
ATOM    820  CG  LEU A  71      13.464  10.905 -16.563  1.00 84.22           C
ATOM    821  HG  LEU A  71      12.917  11.392 -17.370  1.00 84.22           H
ATOM    822  CD1 LEU A  71      14.005  12.009 -15.652  1.00 84.22           C
ATOM    823 1HD1 LEU A  71      13.177  12.613 -15.283  1.00 84.22           H
ATOM    824 2HD1 LEU A  71      14.531  11.560 -14.810  1.00 84.22           H
ATOM    825 3HD1 LEU A  71      14.692  12.640 -16.216  1.00 84.22           H
ATOM    826  CD2 LEU A  71      14.588  10.090 -17.207  1.00 84.22           C
ATOM    827 1HD2 LEU A  71      15.140   9.558 -16.433  1.00 84.22           H
ATOM    828 2HD2 LEU A  71      14.162   9.373 -17.908  1.00 84.22           H
ATOM    829 3HD2 LEU A  71      15.264  10.761 -17.738  1.00 84.22           H
ATOM    830  HN  LEU A  71      10.675   8.902 -14.537  1.00 84.22           H
ATOM    831  N   VAL A  72      10.550   8.285 -17.677  1.00 83.97           N
ATOM    832  CA  VAL A  72      10.309   7.642 -18.957  1.00 83.97           C
ATOM    833  C   VAL A  72       9.002   8.170 -19.551  1.00 83.97           C
ATOM    834  O   VAL A  72       8.945   8.509 -20.732  1.00 83.97           O
ATOM    835  HA  VAL A  72      11.131   7.912 -19.620  1.00 83.97           H
ATOM    836  CB  VAL A  72      10.317   6.121 -18.788  1.00 83.97           C
ATOM    837  HB  VAL A  72       9.626   5.870 -17.983  1.00 83.97           H
ATOM    838  CG1 VAL A  72       9.831   5.425 -20.060  1.00 83.97           C
ATOM    839 1HG1 VAL A  72       8.814   5.747 -20.284  1.00 83.97           H
ATOM    840 2HG1 VAL A  72      10.486   5.688 -20.891  1.00 83.97           H
ATOM    841 3HG1 VAL A  72       9.847   4.345 -19.913  1.00 83.97           H
ATOM    842  CG2 VAL A  72      11.707   5.621 -18.386  1.00 83.97           C
ATOM    843 1HG2 VAL A  72      12.427   5.891 -19.159  1.00 83.97           H
ATOM    844 2HG2 VAL A  72      11.999   6.080 -17.441  1.00 83.97           H
ATOM    845 3HG2 VAL A  72      11.684   4.538 -18.273  1.00 83.97           H
ATOM    846  HN  VAL A  72      10.591   7.666 -16.893  1.00 83.97           H
ATOM    847  N   TYR A  73       7.984   8.225 -18.704  1.00 80.41           N
ATOM    848  CA  TYR A  73       6.666   8.648 -19.146  1.00 80.41           C
ATOM    849  C   TYR A  73       6.663  10.132 -19.517  1.00 80.41           C
ATOM    850  O   TYR A  73       5.953  10.545 -20.433  1.00 80.41           O
ATOM    851  HA  TYR A  73       6.401   8.061 -20.024  1.00 80.41           H
ATOM    852  CB  TYR A  73       5.732   8.431 -17.953  1.00 80.41           C
ATOM    853 1HB  TYR A  73       6.308   8.522 -17.032  1.00 80.41           H
ATOM    854 2HB  TYR A  73       4.984   9.223 -17.941  1.00 80.41           H
ATOM    855  CG  TYR A  73       5.019   7.077 -17.959  1.00 80.41           C
ATOM    856  CD1 TYR A  73       4.087   6.793 -18.936  1.00 80.41           C
ATOM    857  HD1 TYR A  73       3.859   7.533 -19.703  1.00 80.41           H
ATOM    858  CD2 TYR A  73       5.309   6.140 -16.988  1.00 80.41           C
ATOM    859  HD2 TYR A  73       6.045   6.365 -16.217  1.00 80.41           H
ATOM    860  CE1 TYR A  73       3.416   5.519 -18.943  1.00 80.41           C
ATOM    861  HE1 TYR A  73       2.678   5.281 -19.708  1.00 80.41           H
ATOM    862  CE2 TYR A  73       4.638   4.866 -16.994  1.00 80.41           C
ATOM    863  HE2 TYR A  73       4.857   4.117 -16.233  1.00 80.41           H
ATOM    864  CZ  TYR A  73       3.725   4.618 -17.971  1.00 80.41           C
ATOM    865  OH  TYR A  73       3.091   3.415 -17.977  1.00 80.41           O
ATOM    866  HH  TYR A  73       2.564   3.310 -18.821  1.00 80.41           H
ATOM    867  HN  TYR A  73       8.049   7.986 -17.735  1.00 80.41           H
ATOM    868  N   TRP A  74       7.464  10.894 -18.787  1.00 70.83           N
ATOM    869  CA  TRP A  74       7.483  12.337 -18.955  1.00 70.83           C
ATOM    870  C   TRP A  74       8.043  12.644 -20.345  1.00 70.83           C
ATOM    871  O   TRP A  74       7.433  13.385 -21.114  1.00 70.83           O
ATOM    872  HA  TRP A  74       6.456  12.695 -18.879  1.00 70.83           H
ATOM    873  CB  TRP A  74       8.273  13.010 -17.830  1.00 70.83           C
ATOM    874 1HB  TRP A  74       7.890  12.659 -16.872  1.00 70.83           H
ATOM    875 2HB  TRP A  74       9.314  12.694 -17.893  1.00 70.83           H
ATOM    876  CG  TRP A  74       8.215  14.538 -17.858  1.00 70.83           C
ATOM    877  CD1 TRP A  74       9.061  15.385 -18.460  1.00 70.83           C
ATOM    878  HD1 TRP A  74       9.935  15.075 -19.032  1.00 70.83           H
ATOM    879  CD2 TRP A  74       7.220  15.373 -17.228  1.00 70.83           C
ATOM    880  NE1 TRP A  74       8.686  16.699 -18.266  1.00 70.83           N
ATOM    881  HE1 TRP A  74       9.158  17.508 -18.616  1.00 70.83           H
ATOM    882  CE2 TRP A  74       7.531  16.691 -17.492  1.00 70.83           C
ATOM    883  CE3 TRP A  74       6.095  15.025 -16.460  1.00 70.83           C
ATOM    884  HE3 TRP A  74       5.828  13.992 -16.238  1.00 70.83           H
ATOM    885  CZ2 TRP A  74       6.766  17.767 -17.027  1.00 70.83           C
ATOM    886  HZ2 TRP A  74       7.032  18.800 -17.250  1.00 70.83           H
ATOM    887  CZ3 TRP A  74       5.341  16.112 -16.002  1.00 70.83           C
ATOM    888  HZ3 TRP A  74       4.457  15.898 -15.401  1.00 70.83           H
ATOM    889  CH2 TRP A  74       5.640  17.445 -16.260  1.00 70.83           C
ATOM    890  HH2 TRP A  74       5.001  18.235 -15.866  1.00 70.83           H
ATOM    891  HN  TRP A  74       8.091  10.541 -18.092  1.00 70.83           H
ATOM    892  N   TYR A  75       9.198  12.059 -20.625  1.00 69.71           N
ATOM    893  CA  TYR A  75      10.003  12.493 -21.754  1.00 69.71           C
ATOM    894  C   TYR A  75       9.672  11.681 -23.008  1.00 69.71           C
ATOM    895  O   TYR A  75       9.786  12.184 -24.125  1.00 69.71           O
ATOM    896  HA  TYR A  75       9.780  13.544 -21.941  1.00 69.71           H
ATOM    897  CB  TYR A  75      11.458  12.231 -21.360  1.00 69.71           C
ATOM    898 1HB  TYR A  75      11.510  11.298 -20.799  1.00 69.71           H
ATOM    899 2HB  TYR A  75      12.049  12.092 -22.265  1.00 69.71           H
ATOM    900  CG  TYR A  75      12.087  13.348 -20.524  1.00 69.71           C
ATOM    901  CD1 TYR A  75      12.571  14.483 -21.142  1.00 69.71           C
ATOM    902  HD1 TYR A  75      12.505  14.584 -22.225  1.00 69.71           H
ATOM    903  CD2 TYR A  75      12.171  13.219 -19.153  1.00 69.71           C
ATOM    904  HD2 TYR A  75      11.788  12.322 -18.665  1.00 69.71           H
ATOM    905  CE1 TYR A  75      13.163  15.534 -20.355  1.00 69.71           C
ATOM    906  HE1 TYR A  75      13.549  16.436 -20.830  1.00 69.71           H
ATOM    907  CE2 TYR A  75      12.763  14.270 -18.366  1.00 69.71           C
ATOM    908  HE2 TYR A  75      12.835  14.181 -17.282  1.00 69.71           H
ATOM    909  CZ  TYR A  75      13.230  15.375 -19.006  1.00 69.71           C
ATOM    910  OH  TYR A  75      13.789  16.368 -18.263  1.00 69.71           O
ATOM    911  HH  TYR A  75      13.747  16.132 -17.292  1.00 69.71           H
ATOM    912  HN  TYR A  75       9.585  11.303 -20.097  1.00 69.71           H
ATOM    913  N   CYS A  76       9.270  10.440 -22.781  1.00 67.81           N
ATOM    914  CA  CYS A  76       9.255   9.451 -23.846  1.00 67.81           C
ATOM    915  C   CYS A  76       7.806   9.022 -24.083  1.00 67.81           C
ATOM    916  O   CYS A  76       7.219   9.348 -25.114  1.00 67.81           O
ATOM    917  HA  CYS A  76       9.665   9.938 -24.731  1.00 67.81           H
ATOM    918  CB  CYS A  76      10.158   8.259 -23.523  1.00 67.81           C
ATOM    919 1HB  CYS A  76      11.116   8.610 -23.141  1.00 67.81           H
ATOM    920 2HB  CYS A  76       9.705   7.651 -22.739  1.00 67.81           H
ATOM    921  SG  CYS A  76      10.419   7.247 -25.025  1.00 67.81           S
ATOM    922  HG  CYS A  76       9.197   6.720 -25.052  1.00 67.81           H
ATOM    923  HN  CYS A  76       8.959  10.107 -21.891  1.00 67.81           H
ATOM    924  N   THR A  77       7.270   8.298 -23.112  1.00 60.19           N
ATOM    925  CA  THR A  77       6.040   7.554 -23.324  1.00 60.19           C
ATOM    926  C   THR A  77       4.877   8.513 -23.591  1.00 60.19           C
ATOM    927  O   THR A  77       4.038   8.252 -24.451  1.00 60.19           O
ATOM    928  HA  THR A  77       6.159   6.940 -24.216  1.00 60.19           H
ATOM    929  CB  THR A  77       5.817   6.652 -22.109  1.00 60.19           C
ATOM    930  HB  THR A  77       5.514   7.237 -21.240  1.00 60.19           H
ATOM    931  OG1 THR A  77       7.044   5.941 -21.974  1.00 60.19           O
ATOM    932  HG1 THR A  77       7.100   5.221 -22.665  1.00 60.19           H
ATOM    933  CG2 THR A  77       4.780   5.559 -22.374  1.00 60.19           C
ATOM    934 1HG2 THR A  77       5.116   4.932 -23.200  1.00 60.19           H
ATOM    935 2HG2 THR A  77       3.825   6.018 -22.630  1.00 60.19           H
ATOM    936 3HG2 THR A  77       4.660   4.947 -21.479  1.00 60.19           H
ATOM    937  HN  THR A  77       7.661   8.214 -22.195  1.00 60.19           H
ATOM    938  N   ARG A  78       4.865   9.602 -22.837  1.00 55.38           N
ATOM    939  CA  ARG A  78       3.658  10.397 -22.690  1.00 55.38           C
ATOM    940  C   ARG A  78       2.463   9.495 -22.372  1.00 55.38           C
ATOM    941  O   ARG A  78       2.440   8.330 -22.765  1.00 55.38           O
ATOM    942  HA  ARG A  78       3.869  11.074 -21.862  1.00 55.38           H
ATOM    943  CB  ARG A  78       3.363  11.192 -23.964  1.00 55.38           C
ATOM    944 1HB  ARG A  78       3.235  10.507 -24.802  1.00 55.38           H
ATOM    945 2HB  ARG A  78       2.425  11.735 -23.849  1.00 55.38           H
ATOM    946  CG  ARG A  78       4.494  12.175 -24.270  1.00 55.38           C
ATOM    947 1HG  ARG A  78       4.699  12.785 -23.390  1.00 55.38           H
ATOM    948 2HG  ARG A  78       5.408  11.625 -24.496  1.00 55.38           H
ATOM    949  CD  ARG A  78       4.131  13.078 -25.451  1.00 55.38           C
ATOM    950 1HD  ARG A  78       3.953  12.474 -26.340  1.00 55.38           H
ATOM    951 2HD  ARG A  78       3.205  13.613 -25.238  1.00 55.38           H
ATOM    952  NE  ARG A  78       5.225  14.042 -25.706  1.00 55.38           N
ATOM    953  HE  ARG A  78       6.080  13.925 -25.202  1.00 55.38           H
ATOM    954  CZ  ARG A  78       5.140  15.063 -26.570  1.00 55.38           C
ATOM    955  NH1 ARG A  78       4.017  15.269 -27.272  1.00 55.38           N
ATOM    956 1HH1 ARG A  78       3.234  14.658 -27.153  1.00 55.38           H
ATOM    957 2HH1 ARG A  78       3.962  16.033 -27.915  1.00 55.38           H
ATOM    958  NH2 ARG A  78       6.195  15.876 -26.721  1.00 55.38           N
ATOM    959 1HH2 ARG A  78       6.148  16.642 -27.362  1.00 55.38           H
ATOM    960 2HH2 ARG A  78       7.029  15.715 -26.193  1.00 55.38           H
ATOM    961  HN  ARG A  78       5.659   9.942 -22.333  1.00 55.38           H
ATOM    962  N   VAL A  79       1.501  10.068 -21.664  1.00 71.21           N
ATOM    963  CA  VAL A  79       0.300   9.335 -21.302  1.00 71.21           C
ATOM    964  C   VAL A  79      -0.637   9.271 -22.509  1.00 71.21           C
ATOM    965  O   VAL A  79      -1.341  10.236 -22.805  1.00 71.21           O
ATOM    966  HA  VAL A  79       0.601   8.321 -21.038  1.00 71.21           H
ATOM    967  CB  VAL A  79      -0.351   9.972 -20.072  1.00 71.21           C
ATOM    968  HB  VAL A  79      -0.678  10.974 -20.348  1.00 71.21           H
ATOM    969  CG1 VAL A  79      -1.583   9.179 -19.632  1.00 71.21           C
ATOM    970 1HG1 VAL A  79      -2.311   9.160 -20.443  1.00 71.21           H
ATOM    971 2HG1 VAL A  79      -1.289   8.159 -19.383  1.00 71.21           H
ATOM    972 3HG1 VAL A  79      -2.026   9.653 -18.757  1.00 71.21           H
ATOM    973  CG2 VAL A  79       0.655  10.104 -18.927  1.00 71.21           C
ATOM    974 1HG2 VAL A  79       1.026   9.116 -18.653  1.00 71.21           H
ATOM    975 2HG2 VAL A  79       1.488  10.730 -19.245  1.00 71.21           H
ATOM    976 3HG2 VAL A  79       0.166  10.559 -18.065  1.00 71.21           H
ATOM    977  HN  VAL A  79       1.533  11.014 -21.341  1.00 71.21           H
ATOM    978  N   LYS A  80      -0.617   8.126 -23.175  1.00 64.88           N
ATOM    979  CA  LYS A  80      -1.368   7.963 -24.408  1.00 64.88           C
ATOM    980  C   LYS A  80      -2.624   7.135 -24.129  1.00 64.88           C
ATOM    981  O   LYS A  80      -3.626   7.266 -24.830  1.00 64.88           O
ATOM    982  HA  LYS A  80      -1.675   8.955 -24.737  1.00 64.88           H
ATOM    983  CB  LYS A  80      -0.476   7.377 -25.505  1.00 64.88           C
ATOM    984 1HB  LYS A  80       0.021   6.481 -25.135  1.00 64.88           H
ATOM    985 2HB  LYS A  80      -1.089   7.074 -26.354  1.00 64.88           H
ATOM    986  CG  LYS A  80       0.570   8.396 -25.962  1.00 64.88           C
ATOM    987 1HG  LYS A  80       0.073   9.294 -26.328  1.00 64.88           H
ATOM    988 2HG  LYS A  80       1.186   8.695 -25.114  1.00 64.88           H
ATOM    989  CD  LYS A  80       1.458   7.812 -27.063  1.00 64.88           C
ATOM    990 1HD  LYS A  80       1.921   6.890 -26.712  1.00 64.88           H
ATOM    991 2HD  LYS A  80       0.848   7.553 -27.928  1.00 64.88           H
ATOM    992  CE  LYS A  80       2.543   8.808 -27.478  1.00 64.88           C
ATOM    993 1HE  LYS A  80       2.082   9.710 -27.883  1.00 64.88           H
ATOM    994 2HE  LYS A  80       3.120   9.111 -26.605  1.00 64.88           H
ATOM    995  NZ  LYS A  80       3.440   8.206 -28.489  1.00 64.88           N
ATOM    996 1HZ  LYS A  80       4.143   8.884 -28.763  1.00 64.88           H
ATOM    997 2HZ  LYS A  80       3.894   7.389 -28.095  1.00 64.88           H
ATOM    998 3HZ  LYS A  80       2.899   7.933 -29.302  1.00 64.88           H
ATOM    999  HN  LYS A  80      -0.100   7.320 -22.885  1.00 64.88           H
ATOM   1000  N   THR A  81      -2.528   6.300 -23.104  1.00 75.99           N
ATOM   1001  CA  THR A  81      -3.600   5.369 -22.795  1.00 75.99           C
ATOM   1002  C   THR A  81      -4.050   5.538 -21.342  1.00 75.99           C
ATOM   1003  O   THR A  81      -3.344   6.142 -20.536  1.00 75.99           O
ATOM   1004  HA  THR A  81      -4.457   5.610 -23.424  1.00 75.99           H
ATOM   1005  CB  THR A  81      -3.109   3.957 -23.119  1.00 75.99           C
ATOM   1006  HB  THR A  81      -3.942   3.255 -23.161  1.00 75.99           H
ATOM   1007  OG1 THR A  81      -2.131   3.692 -22.117  1.00 75.99           O
ATOM   1008  HG1 THR A  81      -1.891   2.721 -22.122  1.00 75.99           H
ATOM   1009  CG2 THR A  81      -2.324   3.897 -24.431  1.00 75.99           C
ATOM   1010 1HG2 THR A  81      -1.453   4.549 -24.363  1.00 75.99           H
ATOM   1011 2HG2 THR A  81      -2.961   4.227 -25.251  1.00 75.99           H
ATOM   1012 3HG2 THR A  81      -1.998   2.873 -24.613  1.00 75.99           H
ATOM   1013  HN  THR A  81      -1.739   6.254 -22.492  1.00 75.99           H
ATOM   1014  N   MET A  82      -5.222   4.992 -21.052  1.00 76.32           N
ATOM   1015  CA  MET A  82      -5.757   5.043 -19.702  1.00 76.32           C
ATOM   1016  C   MET A  82      -4.848   4.298 -18.723  1.00 76.32           C
ATOM   1017  O   MET A  82      -4.677   4.724 -17.582  1.00 76.32           O
ATOM   1018  HA  MET A  82      -5.794   6.101 -19.441  1.00 76.32           H
ATOM   1019  CB  MET A  82      -7.153   4.416 -19.682  1.00 76.32           C
ATOM   1020 1HB  MET A  82      -7.743   4.807 -20.511  1.00 76.32           H
ATOM   1021 2HB  MET A  82      -7.073   3.338 -19.828  1.00 76.32           H
ATOM   1022  CG  MET A  82      -7.865   4.706 -18.360  1.00 76.32           C
ATOM   1023 1HG  MET A  82      -7.385   4.156 -17.550  1.00 76.32           H
ATOM   1024 2HG  MET A  82      -7.784   5.765 -18.118  1.00 76.32           H
ATOM   1025  SD  MET A  82      -9.584   4.238 -18.477  1.00 76.32           S
ATOM   1026  CE  MET A  82     -10.158   4.762 -16.870  1.00 76.32           C
ATOM   1027 1HE  MET A  82      -9.606   4.229 -16.096  1.00 76.32           H
ATOM   1028 2HE  MET A  82      -9.998   5.834 -16.758  1.00 76.32           H
ATOM   1029 3HE  MET A  82     -11.222   4.542 -16.775  1.00 76.32           H
ATOM   1030  HN  MET A  82      -5.801   4.523 -21.719  1.00 76.32           H
ATOM   1031  N   THR A  83      -4.289   3.197 -19.205  1.00 77.80           N
ATOM   1032  CA  THR A  83      -3.371   2.410 -18.400  1.00 77.80           C
ATOM   1033  C   THR A  83      -2.133   3.236 -18.043  1.00 77.80           C
ATOM   1034  O   THR A  83      -1.662   3.196 -16.908  1.00 77.80           O
ATOM   1035  HA  THR A  83      -3.866   2.155 -17.463  1.00 77.80           H
ATOM   1036  CB  THR A  83      -3.045   1.129 -19.171  1.00 77.80           C
ATOM   1037  HB  THR A  83      -2.337   1.328 -19.975  1.00 77.80           H
ATOM   1038  OG1 THR A  83      -4.318   0.637 -19.580  1.00 77.80           O
ATOM   1039  HG1 THR A  83      -4.958   0.661 -18.812  1.00 77.80           H
ATOM   1040  CG2 THR A  83      -2.493   0.026 -18.266  1.00 77.80           C
ATOM   1041 1HG2 THR A  83      -3.230  -0.220 -17.502  1.00 77.80           H
ATOM   1042 2HG2 THR A  83      -1.577   0.372 -17.788  1.00 77.80           H
ATOM   1043 3HG2 THR A  83      -2.279  -0.861 -18.863  1.00 77.80           H
ATOM   1044  HN  THR A  83      -4.455   2.843 -20.125  1.00 77.80           H
ATOM   1045  N   ASP A  84      -1.641   3.964 -19.035  1.00 79.99           N
ATOM   1046  CA  ASP A  84      -0.446   4.770 -18.849  1.00 79.99           C
ATOM   1047  C   ASP A  84      -0.692   5.789 -17.735  1.00 79.99           C
ATOM   1048  O   ASP A  84       0.205   6.077 -16.944  1.00 79.99           O
ATOM   1049  HA  ASP A  84       0.342   4.061 -18.599  1.00 79.99           H
ATOM   1050  CB  ASP A  84      -0.098   5.540 -20.125  1.00 79.99           C
ATOM   1051 1HB  ASP A  84      -0.925   6.195 -20.396  1.00 79.99           H
ATOM   1052 2HB  ASP A  84       0.768   6.177 -19.944  1.00 79.99           H
ATOM   1053  CG  ASP A  84       0.200   4.581 -21.279  1.00 79.99           C
ATOM   1054  OD1 ASP A  84       0.734   3.489 -20.987  1.00 79.99           O
ATOM   1055  OD2 ASP A  84      -0.113   4.962 -22.428  1.00 79.99           O
ATOM   1056  HN  ASP A  84      -2.043   4.009 -19.949  1.00 79.99           H
ATOM   1057  N   MET A  85      -1.911   6.307 -17.708  1.00 84.90           N
ATOM   1058  CA  MET A  85      -2.281   7.298 -16.712  1.00 84.90           C
ATOM   1059  C   MET A  85      -2.209   6.711 -15.301  1.00 84.90           C
ATOM   1060  O   MET A  85      -1.651   7.330 -14.395  1.00 84.90           O
ATOM   1061  HA  MET A  85      -1.555   8.104 -16.815  1.00 84.90           H
ATOM   1062  CB  MET A  85      -3.703   7.791 -16.987  1.00 84.90           C
ATOM   1063 1HB  MET A  85      -3.794   8.085 -18.032  1.00 84.90           H
ATOM   1064 2HB  MET A  85      -4.412   6.980 -16.821  1.00 84.90           H
ATOM   1065  CG  MET A  85      -4.056   8.977 -16.086  1.00 84.90           C
ATOM   1066 1HG  MET A  85      -5.117   9.211 -16.178  1.00 84.90           H
ATOM   1067 2HG  MET A  85      -3.876   8.718 -15.043  1.00 84.90           H
ATOM   1068  SD  MET A  85      -3.077  10.399 -16.538  1.00 84.90           S
ATOM   1069  CE  MET A  85      -3.454  11.482 -15.170  1.00 84.90           C
ATOM   1070 1HE  MET A  85      -4.527  11.674 -15.143  1.00 84.90           H
ATOM   1071 2HE  MET A  85      -3.145  11.010 -14.237  1.00 84.90           H
ATOM   1072 3HE  MET A  85      -2.920  12.424 -15.294  1.00 84.90           H
ATOM   1073  HN  MET A  85      -2.638   6.060 -18.349  1.00 84.90           H
ATOM   1074  N   PHE A  86      -2.780   5.524 -15.157  1.00 88.49           N
ATOM   1075  CA  PHE A  86      -2.837   4.873 -13.860  1.00 88.49           C
ATOM   1076  C   PHE A  86      -1.442   4.438 -13.403  1.00 88.49           C
ATOM   1077  O   PHE A  86      -1.115   4.533 -12.222  1.00 88.49           O
ATOM   1078  HA  PHE A  86      -3.240   5.597 -13.152  1.00 88.49           H
ATOM   1079  CB  PHE A  86      -3.718   3.632 -14.021  1.00 88.49           C
ATOM   1080 1HB  PHE A  86      -3.324   3.023 -14.834  1.00 88.49           H
ATOM   1081 2HB  PHE A  86      -3.652   3.033 -13.113  1.00 88.49           H
ATOM   1082  CG  PHE A  86      -5.188   3.946 -14.302  1.00 88.49           C
ATOM   1083  CD1 PHE A  86      -5.794   4.988 -13.672  1.00 88.49           C
ATOM   1084  HD1 PHE A  86      -5.232   5.599 -12.967  1.00 88.49           H
ATOM   1085  CD2 PHE A  86      -5.890   3.182 -15.183  1.00 88.49           C
ATOM   1086  HD2 PHE A  86      -5.404   2.347 -15.687  1.00 88.49           H
ATOM   1087  CE1 PHE A  86      -7.159   5.278 -13.934  1.00 88.49           C
ATOM   1088  HE1 PHE A  86      -7.645   6.113 -13.429  1.00 88.49           H
ATOM   1089  CE2 PHE A  86      -7.255   3.473 -15.444  1.00 88.49           C
ATOM   1090  HE2 PHE A  86      -7.817   2.861 -16.150  1.00 88.49           H
ATOM   1091  CZ  PHE A  86      -7.861   4.515 -14.814  1.00 88.49           C
ATOM   1092  HZ  PHE A  86      -8.909   4.739 -15.015  1.00 88.49           H
ATOM   1093  HN  PHE A  86      -3.198   5.011 -15.907  1.00 88.49           H
ATOM   1094  N   LEU A  87      -0.659   3.971 -14.364  1.00 83.88           N
ATOM   1095  CA  LEU A  87       0.677   3.481 -14.069  1.00 83.88           C
ATOM   1096  C   LEU A  87       1.549   4.646 -13.598  1.00 83.88           C
ATOM   1097  O   LEU A  87       2.405   4.475 -12.731  1.00 83.88           O
ATOM   1098  HA  LEU A  87       0.589   2.764 -13.253  1.00 83.88           H
ATOM   1099  CB  LEU A  87       1.251   2.731 -15.272  1.00 83.88           C
ATOM   1100 1HB  LEU A  87       1.149   3.365 -16.153  1.00 83.88           H
ATOM   1101 2HB  LEU A  87       2.318   2.582 -15.107  1.00 83.88           H
ATOM   1102  CG  LEU A  87       0.617   1.372 -15.580  1.00 83.88           C
ATOM   1103  HG  LEU A  87      -0.452   1.521 -15.733  1.00 83.88           H
ATOM   1104  CD1 LEU A  87       1.182   0.785 -16.875  1.00 83.88           C
ATOM   1105 1HD1 LEU A  87       0.974   1.463 -17.703  1.00 83.88           H
ATOM   1106 2HD1 LEU A  87       2.259   0.653 -16.775  1.00 83.88           H
ATOM   1107 3HD1 LEU A  87       0.714  -0.180 -17.070  1.00 83.88           H
ATOM   1108  CD2 LEU A  87       0.775   0.413 -14.398  1.00 83.88           C
ATOM   1109 1HD2 LEU A  87       1.835   0.265 -14.190  1.00 83.88           H
ATOM   1110 2HD2 LEU A  87       0.287   0.836 -13.520  1.00 83.88           H
ATOM   1111 3HD2 LEU A  87       0.316  -0.544 -14.644  1.00 83.88           H
ATOM   1112  HN  LEU A  87      -0.923   3.923 -15.328  1.00 83.88           H
ATOM   1113  N   LEU A  88       1.303   5.806 -14.190  1.00 88.72           N
ATOM   1114  CA  LEU A  88       2.033   7.006 -13.819  1.00 88.72           C
ATOM   1115  C   LEU A  88       1.683   7.386 -12.379  1.00 88.72           C
ATOM   1116  O   LEU A  88       2.571   7.628 -11.563  1.00 88.72           O
ATOM   1117  HA  LEU A  88       3.096   6.769 -13.864  1.00 88.72           H
ATOM   1118  CB  LEU A  88       1.775   8.124 -14.831  1.00 88.72           C
ATOM   1119 1HB  LEU A  88       2.139   7.797 -15.805  1.00 88.72           H
ATOM   1120 2HB  LEU A  88       0.698   8.263 -14.923  1.00 88.72           H
ATOM   1121  CG  LEU A  88       2.410   9.479 -14.509  1.00 88.72           C
ATOM   1122  HG  LEU A  88       2.065   9.793 -13.525  1.00 88.72           H
ATOM   1123  CD1 LEU A  88       3.934   9.367 -14.439  1.00 88.72           C
ATOM   1124 1HD1 LEU A  88       4.211   8.658 -13.659  1.00 88.72           H
ATOM   1125 2HD1 LEU A  88       4.318   9.020 -15.399  1.00 88.72           H
ATOM   1126 3HD1 LEU A  88       4.360  10.344 -14.209  1.00 88.72           H
ATOM   1127  CD2 LEU A  88       1.959  10.546 -15.508  1.00 88.72           C
ATOM   1128 1HD2 LEU A  88       2.256  10.251 -16.515  1.00 88.72           H
ATOM   1129 2HD2 LEU A  88       0.875  10.649 -15.465  1.00 88.72           H
ATOM   1130 3HD2 LEU A  88       2.425  11.499 -15.257  1.00 88.72           H
ATOM   1131  HN  LEU A  88       0.620   5.932 -14.910  1.00 88.72           H
ATOM   1132  N   ASN A  89       0.386   7.428 -12.111  1.00 90.53           N
ATOM   1133  CA  ASN A  89      -0.095   7.840 -10.803  1.00 90.53           C
ATOM   1134  C   ASN A  89       0.340   6.811  -9.757  1.00 90.53           C
ATOM   1135  O   ASN A  89       0.581   7.159  -8.602  1.00 90.53           O
ATOM   1136  HA  ASN A  89       0.347   8.821 -10.631  1.00 90.53           H
ATOM   1137  CB  ASN A  89      -1.622   7.922 -10.779  1.00 90.53           C
ATOM   1138 1HB  ASN A  89      -2.045   7.079 -11.325  1.00 90.53           H
ATOM   1139 2HB  ASN A  89      -1.978   7.846  -9.751  1.00 90.53           H
ATOM   1140  CG  ASN A  89      -2.111   9.233 -11.398  1.00 90.53           C
ATOM   1141  OD1 ASN A  89      -2.254  10.248 -10.735  1.00 90.53           O
ATOM   1142  ND2 ASN A  89      -2.358   9.157 -12.702  1.00 90.53           N
ATOM   1143 1HD2 ASN A  89      -2.220   8.293 -13.187  1.00 90.53           H
ATOM   1144 2HD2 ASN A  89      -2.682   9.963 -13.198  1.00 90.53           H
ATOM   1145  HN  ASN A  89      -0.329   7.187 -12.767  1.00 90.53           H
ATOM   1146  N   LEU A  90       0.427   5.565 -10.200  1.00 88.68           N
ATOM   1147  CA  LEU A  90       0.859   4.489  -9.325  1.00 88.68           C
ATOM   1148  C   LEU A  90       2.296   4.751  -8.871  1.00 88.68           C
ATOM   1149  O   LEU A  90       2.620   4.588  -7.696  1.00 88.68           O
ATOM   1150  HA  LEU A  90       0.212   4.502  -8.447  1.00 88.68           H
ATOM   1151  CB  LEU A  90       0.667   3.133 -10.008  1.00 88.68           C
ATOM   1152 1HB  LEU A  90      -0.375   3.048 -10.317  1.00 88.68           H
ATOM   1153 2HB  LEU A  90       1.271   3.118 -10.915  1.00 88.68           H
ATOM   1154  CG  LEU A  90       1.024   1.903  -9.171  1.00 88.68           C
ATOM   1155  HG  LEU A  90       2.045   2.021  -8.809  1.00 88.68           H
ATOM   1156  CD1 LEU A  90       0.119   1.796  -7.941  1.00 88.68           C
ATOM   1157 1HD1 LEU A  90       0.239   2.687  -7.324  1.00 88.68           H
ATOM   1158 2HD1 LEU A  90      -0.920   1.713  -8.260  1.00 88.68           H
ATOM   1159 3HD1 LEU A  90       0.394   0.914  -7.364  1.00 88.68           H
ATOM   1160  CD2 LEU A  90       0.988   0.632 -10.021  1.00 88.68           C
ATOM   1161 1HD2 LEU A  90      -0.013   0.497 -10.431  1.00 88.68           H
ATOM   1162 2HD2 LEU A  90       1.706   0.720 -10.836  1.00 88.68           H
ATOM   1163 3HD2 LEU A  90       1.245  -0.227  -9.401  1.00 88.68           H
ATOM   1164  HN  LEU A  90       0.208   5.288 -11.135  1.00 88.68           H
ATOM   1165  N   ALA A  91       3.120   5.154  -9.828  1.00 92.36           N
ATOM   1166  CA  ALA A  91       4.524   5.403  -9.550  1.00 92.36           C
ATOM   1167  C   ALA A  91       4.648   6.597  -8.601  1.00 92.36           C
ATOM   1168  O   ALA A  91       5.514   6.613  -7.728  1.00 92.36           O
ATOM   1169  HA  ALA A  91       4.928   4.517  -9.059  1.00 92.36           H
ATOM   1170  CB  ALA A  91       5.274   5.623 -10.865  1.00 92.36           C
ATOM   1171 1HB  ALA A  91       5.179   4.735 -11.490  1.00 92.36           H
ATOM   1172 2HB  ALA A  91       4.849   6.481 -11.386  1.00 92.36           H
ATOM   1173 3HB  ALA A  91       6.327   5.810 -10.656  1.00 92.36           H
ATOM   1174  HN  ALA A  91       2.843   5.310 -10.776  1.00 92.36           H
ATOM   1175  N   ILE A  92       3.770   7.568  -8.805  1.00 91.70           N
ATOM   1176  CA  ILE A  92       3.754   8.752  -7.963  1.00 91.70           C
ATOM   1177  C   ILE A  92       3.394   8.349  -6.532  1.00 91.70           C
ATOM   1178  O   ILE A  92       4.033   8.794  -5.579  1.00 91.70           O
ATOM   1179  HA  ILE A  92       4.762   9.166  -7.962  1.00 91.70           H
ATOM   1180  CB  ILE A  92       2.828   9.817  -8.554  1.00 91.70           C
ATOM   1181  HB  ILE A  92       1.868   9.350  -8.775  1.00 91.70           H
ATOM   1182  CG1 ILE A  92       3.383  10.356  -9.874  1.00 91.70           C
ATOM   1183 1HG1 ILE A  92       4.256  10.978  -9.678  1.00 91.70           H
ATOM   1184 2HG1 ILE A  92       3.717   9.526 -10.498  1.00 91.70           H
ATOM   1185  CG2 ILE A  92       2.565  10.936  -7.544  1.00 91.70           C
ATOM   1186 1HG2 ILE A  92       2.094  10.518  -6.654  1.00 91.70           H
ATOM   1187 2HG2 ILE A  92       3.508  11.407  -7.269  1.00 91.70           H
ATOM   1188 3HG2 ILE A  92       1.904  11.679  -7.989  1.00 91.70           H
ATOM   1189  CD1 ILE A  92       2.326  11.171 -10.621  1.00 91.70           C
ATOM   1190 1HD1 ILE A  92       1.465  10.539 -10.837  1.00 91.70           H
ATOM   1191 2HD1 ILE A  92       2.013  12.013 -10.004  1.00 91.70           H
ATOM   1192 3HD1 ILE A  92       2.747  11.542 -11.556  1.00 91.70           H
ATOM   1193  HN  ILE A  92       3.080   7.555  -9.529  1.00 91.70           H
ATOM   1194  N   ALA A  93       2.373   7.512  -6.425  1.00 93.43           N
ATOM   1195  CA  ALA A  93       1.883   7.091  -5.124  1.00 93.43           C
ATOM   1196  C   ALA A  93       2.998   6.357  -4.377  1.00 93.43           C
ATOM   1197  O   ALA A  93       3.224   6.603  -3.194  1.00 93.43           O
ATOM   1198  HA  ALA A  93       1.612   7.987  -4.565  1.00 93.43           H
ATOM   1199  CB  ALA A  93       0.634   6.226  -5.304  1.00 93.43           C
ATOM   1200 1HB  ALA A  93      -0.138   6.804  -5.813  1.00 93.43           H
ATOM   1201 2HB  ALA A  93       0.883   5.348  -5.900  1.00 93.43           H
ATOM   1202 3HB  ALA A  93       0.266   5.910  -4.328  1.00 93.43           H
ATOM   1203  HN  ALA A  93       1.884   7.125  -7.207  1.00 93.43           H
ATOM   1204  N   ASP A  94       3.665   5.469  -5.100  1.00 90.79           N
ATOM   1205  CA  ASP A  94       4.718   4.661  -4.507  1.00 90.79           C
ATOM   1206  C   ASP A  94       5.817   5.579  -3.969  1.00 90.79           C
ATOM   1207  O   ASP A  94       6.356   5.341  -2.889  1.00 90.79           O
ATOM   1208  HA  ASP A  94       4.230   4.088  -3.719  1.00 90.79           H
ATOM   1209  CB  ASP A  94       5.346   3.728  -5.545  1.00 90.79           C
ATOM   1210 1HB  ASP A  94       5.497   4.267  -6.480  1.00 90.79           H
ATOM   1211 2HB  ASP A  94       6.329   3.406  -5.201  1.00 90.79           H
ATOM   1212  CG  ASP A  94       4.460   2.506  -5.791  1.00 90.79           C
ATOM   1213  OD1 ASP A  94       3.717   2.145  -4.853  1.00 90.79           O
ATOM   1214  OD2 ASP A  94       4.544   1.960  -6.913  1.00 90.79           O
ATOM   1215  HN  ASP A  94       3.497   5.298  -6.071  1.00 90.79           H
ATOM   1216  N   LEU A  95       6.119   6.608  -4.748  1.00 91.10           N
ATOM   1217  CA  LEU A  95       7.155   7.554  -4.370  1.00 91.10           C
ATOM   1218  C   LEU A  95       6.772   8.224  -3.049  1.00 91.10           C
ATOM   1219  O   LEU A  95       7.604   8.359  -2.153  1.00 91.10           O
ATOM   1220  HA  LEU A  95       8.074   6.987  -4.216  1.00 91.10           H
ATOM   1221  CB  LEU A  95       7.418   8.543  -5.507  1.00 91.10           C
ATOM   1222 1HB  LEU A  95       6.474   8.743  -6.014  1.00 91.10           H
ATOM   1223 2HB  LEU A  95       7.753   9.485  -5.073  1.00 91.10           H
ATOM   1224  CG  LEU A  95       8.444   8.103  -6.555  1.00 91.10           C
ATOM   1225  HG  LEU A  95       8.085   7.185  -7.019  1.00 91.10           H
ATOM   1226  CD1 LEU A  95       8.577   9.149  -7.664  1.00 91.10           C
ATOM   1227 1HD1 LEU A  95       7.613   9.284  -8.154  1.00 91.10           H
ATOM   1228 2HD1 LEU A  95       8.901  10.096  -7.233  1.00 91.10           H
ATOM   1229 3HD1 LEU A  95       9.312   8.811  -8.394  1.00 91.10           H
ATOM   1230  CD2 LEU A  95       9.790   7.784  -5.903  1.00 91.10           C
ATOM   1231 1HD2 LEU A  95      10.168   8.671  -5.395  1.00 91.10           H
ATOM   1232 2HD2 LEU A  95       9.662   6.978  -5.180  1.00 91.10           H
ATOM   1233 3HD2 LEU A  95      10.501   7.474  -6.669  1.00 91.10           H
ATOM   1234  HN  LEU A  95       5.669   6.800  -5.620  1.00 91.10           H
ATOM   1235  N   LEU A  96       5.512   8.625  -2.970  1.00 88.29           N
ATOM   1236  CA  LEU A  96       5.022   9.327  -1.795  1.00 88.29           C
ATOM   1237  C   LEU A  96       5.232   8.450  -0.559  1.00 88.29           C
ATOM   1238  O   LEU A  96       5.636   8.942   0.494  1.00 88.29           O
ATOM   1239  HA  LEU A  96       5.620  10.231  -1.683  1.00 88.29           H
ATOM   1240  CB  LEU A  96       3.571   9.765  -1.999  1.00 88.29           C
ATOM   1241 1HB  LEU A  96       2.998   8.906  -2.348  1.00 88.29           H
ATOM   1242 2HB  LEU A  96       3.159  10.051  -1.031  1.00 88.29           H
ATOM   1243  CG  LEU A  96       3.350  10.920  -2.978  1.00 88.29           C
ATOM   1244  HG  LEU A  96       3.794  10.647  -3.935  1.00 88.29           H
ATOM   1245  CD1 LEU A  96       1.858  11.155  -3.222  1.00 88.29           C
ATOM   1246 1HD1 LEU A  96       1.412  10.253  -3.640  1.00 88.29           H
ATOM   1247 2HD1 LEU A  96       1.369  11.398  -2.278  1.00 88.29           H
ATOM   1248 3HD1 LEU A  96       1.730  11.982  -3.921  1.00 88.29           H
ATOM   1249  CD2 LEU A  96       4.059  12.189  -2.497  1.00 88.29           C
ATOM   1250 1HD2 LEU A  96       3.667  12.477  -1.522  1.00 88.29           H
ATOM   1251 2HD2 LEU A  96       5.129  11.998  -2.417  1.00 88.29           H
ATOM   1252 3HD2 LEU A  96       3.886  12.994  -3.211  1.00 88.29           H
ATOM   1253  HN  LEU A  96       4.832   8.478  -3.688  1.00 88.29           H
ATOM   1254  N   PHE A  97       4.948   7.167  -0.727  1.00 91.12           N
ATOM   1255  CA  PHE A  97       5.115   6.215   0.358  1.00 91.12           C
ATOM   1256  C   PHE A  97       6.586   6.091   0.758  1.00 91.12           C
ATOM   1257  O   PHE A  97       6.916   6.123   1.942  1.00 91.12           O
ATOM   1258  HA  PHE A  97       4.540   6.588   1.206  1.00 91.12           H
ATOM   1259  CB  PHE A  97       4.622   4.861  -0.156  1.00 91.12           C
ATOM   1260 1HB  PHE A  97       3.532   4.862  -0.164  1.00 91.12           H
ATOM   1261 2HB  PHE A  97       4.949   4.734  -1.188  1.00 91.12           H
ATOM   1262  CG  PHE A  97       5.110   3.668   0.669  1.00 91.12           C
ATOM   1263  CD1 PHE A  97       5.991   2.784   0.129  1.00 91.12           C
ATOM   1264  HD1 PHE A  97       6.350   2.925  -0.890  1.00 91.12           H
ATOM   1265  CD2 PHE A  97       4.662   3.491   1.941  1.00 91.12           C
ATOM   1266  HD2 PHE A  97       3.956   4.200   2.373  1.00 91.12           H
ATOM   1267  CE1 PHE A  97       6.444   1.676   0.894  1.00 91.12           C
ATOM   1268  HE1 PHE A  97       7.151   0.968   0.462  1.00 91.12           H
ATOM   1269  CE2 PHE A  97       5.115   2.384   2.706  1.00 91.12           C
ATOM   1270  HE2 PHE A  97       4.756   2.243   3.725  1.00 91.12           H
ATOM   1271  CZ  PHE A  97       5.997   1.500   2.166  1.00 91.12           C
ATOM   1272  HZ  PHE A  97       6.344   0.650   2.754  1.00 91.12           H
ATOM   1273  HN  PHE A  97       4.610   6.777  -1.584  1.00 91.12           H
ATOM   1274  N   LEU A  98       7.431   5.953  -0.254  1.00 93.67           N
ATOM   1275  CA  LEU A  98       8.823   5.606  -0.023  1.00 93.67           C
ATOM   1276  C   LEU A  98       9.485   6.700   0.817  1.00 93.67           C
ATOM   1277  O   LEU A  98      10.368   6.418   1.626  1.00 93.67           O
ATOM   1278  HA  LEU A  98       8.838   4.677   0.546  1.00 93.67           H
ATOM   1279  CB  LEU A  98       9.535   5.335  -1.351  1.00 93.67           C
ATOM   1280 1HB  LEU A  98       9.326   6.164  -2.027  1.00 93.67           H
ATOM   1281 2HB  LEU A  98      10.609   5.334  -1.170  1.00 93.67           H
ATOM   1282  CG  LEU A  98       9.162   4.030  -2.057  1.00 93.67           C
ATOM   1283  HG  LEU A  98       8.077   3.926  -2.032  1.00 93.67           H
ATOM   1284  CD1 LEU A  98       9.578   4.066  -3.529  1.00 93.67           C
ATOM   1285 1HD1 LEU A  98       9.072   4.891  -4.030  1.00 93.67           H
ATOM   1286 2HD1 LEU A  98      10.657   4.205  -3.599  1.00 93.67           H
ATOM   1287 3HD1 LEU A  98       9.302   3.126  -4.008  1.00 93.67           H
ATOM   1288  CD2 LEU A  98       9.750   2.823  -1.325  1.00 93.67           C
ATOM   1289 1HD2 LEU A  98      10.837   2.908  -1.298  1.00 93.67           H
ATOM   1290 2HD2 LEU A  98       9.363   2.792  -0.306  1.00 93.67           H
ATOM   1291 3HD2 LEU A  98       9.470   1.909  -1.848  1.00 93.67           H
ATOM   1292  HN  LEU A  98       7.179   6.074  -1.214  1.00 93.67           H
ATOM   1293  N   VAL A  99       9.033   7.926   0.596  1.00 90.89           N
ATOM   1294  CA  VAL A  99       9.597   9.068   1.295  1.00 90.89           C
ATOM   1295  C   VAL A  99       9.343   8.919   2.796  1.00 90.89           C
ATOM   1296  O   VAL A  99      10.019   9.547   3.610  1.00 90.89           O
ATOM   1297  HA  VAL A  99      10.672   9.064   1.119  1.00 90.89           H
ATOM   1298  CB  VAL A  99       9.028  10.367   0.719  1.00 90.89           C
ATOM   1299  HB  VAL A  99       7.940  10.296   0.744  1.00 90.89           H
ATOM   1300  CG1 VAL A  99       9.440  11.570   1.569  1.00 90.89           C
ATOM   1301 1HG1 VAL A  99       9.064  11.444   2.584  1.00 90.89           H
ATOM   1302 2HG1 VAL A  99      10.527  11.644   1.591  1.00 90.89           H
ATOM   1303 3HG1 VAL A  99       9.022  12.480   1.138  1.00 90.89           H
ATOM   1304  CG2 VAL A  99       9.454  10.553  -0.738  1.00 90.89           C
ATOM   1305 1HG2 VAL A  99      10.542  10.592  -0.797  1.00 90.89           H
ATOM   1306 2HG2 VAL A  99       9.088   9.717  -1.334  1.00 90.89           H
ATOM   1307 3HG2 VAL A  99       9.036  11.483  -1.123  1.00 90.89           H
ATOM   1308  HN  VAL A  99       8.297   8.144  -0.045  1.00 90.89           H
ATOM   1309  N   THR A 100       8.367   8.082   3.119  1.00 91.07           N
ATOM   1310  CA  THR A 100       7.987   7.874   4.506  1.00 91.07           C
ATOM   1311  C   THR A 100       8.933   6.873   5.173  1.00 91.07           C
ATOM   1312  O   THR A 100       9.085   6.875   6.393  1.00 91.07           O
ATOM   1313  HA  THR A 100       8.096   8.819   5.037  1.00 91.07           H
ATOM   1314  CB  THR A 100       6.522   7.437   4.534  1.00 91.07           C
ATOM   1315  HB  THR A 100       6.100   7.552   5.533  1.00 91.07           H
ATOM   1316  OG1 THR A 100       6.546   6.105   4.027  1.00 91.07           O
ATOM   1317  HG1 THR A 100       7.331   5.985   3.419  1.00 91.07           H
ATOM   1318  CG2 THR A 100       5.662   8.203   3.527  1.00 91.07           C
ATOM   1319 1HG2 THR A 100       6.044   8.033   2.520  1.00 91.07           H
ATOM   1320 2HG2 THR A 100       5.699   9.268   3.754  1.00 91.07           H
ATOM   1321 3HG2 THR A 100       4.631   7.854   3.588  1.00 91.07           H
ATOM   1322  HN  THR A 100       7.841   7.554   2.453  1.00 91.07           H
ATOM   1323  N   LEU A 101       9.545   6.041   4.342  1.00 93.19           N
ATOM   1324  CA  LEU A 101      10.266   4.882   4.840  1.00 93.19           C
ATOM   1325  C   LEU A 101      11.441   5.349   5.702  1.00 93.19           C
ATOM   1326  O   LEU A 101      11.715   4.769   6.751  1.00 93.19           O
ATOM   1327  HA  LEU A 101       9.580   4.316   5.470  1.00 93.19           H
ATOM   1328  CB  LEU A 101      10.676   3.969   3.683  1.00 93.19           C
ATOM   1329 1HB  LEU A 101      11.163   4.577   2.921  1.00 93.19           H
ATOM   1330 2HB  LEU A 101      11.421   3.263   4.051  1.00 93.19           H
ATOM   1331  CG  LEU A 101       9.547   3.178   3.020  1.00 93.19           C
ATOM   1332  HG  LEU A 101       8.853   3.887   2.569  1.00 93.19           H
ATOM   1333  CD1 LEU A 101      10.085   2.293   1.894  1.00 93.19           C
ATOM   1334 1HD1 LEU A 101      10.565   2.917   1.140  1.00 93.19           H
ATOM   1335 2HD1 LEU A 101      10.813   1.590   2.300  1.00 93.19           H
ATOM   1336 3HD1 LEU A 101       9.262   1.742   1.440  1.00 93.19           H
ATOM   1337  CD2 LEU A 101       8.761   2.372   4.056  1.00 93.19           C
ATOM   1338 1HD2 LEU A 101       9.430   1.672   4.557  1.00 93.19           H
ATOM   1339 2HD2 LEU A 101       8.327   3.050   4.791  1.00 93.19           H
ATOM   1340 3HD2 LEU A 101       7.964   1.819   3.558  1.00 93.19           H
ATOM   1341  HN  LEU A 101       9.553   6.149   3.348  1.00 93.19           H
ATOM   1342  N   PRO A 102      12.153   6.402   5.277  1.00 95.16           N
ATOM   1343  CA  PRO A 102      13.303   6.893   6.040  1.00 95.16           C
ATOM   1344  C   PRO A 102      12.956   7.168   7.494  1.00 95.16           C
ATOM   1345  O   PRO A 102      13.713   6.811   8.395  1.00 95.16           O
ATOM   1346  HA  PRO A 102      14.083   6.131   6.072  1.00 95.16           H
ATOM   1347  CB  PRO A 102      13.710   8.169   5.301  1.00 95.16           C
ATOM   1348 1HB  PRO A 102      13.224   9.049   5.722  1.00 95.16           H
ATOM   1349 2HB  PRO A 102      14.785   8.342   5.361  1.00 95.16           H
ATOM   1350  CG  PRO A 102      13.261   7.907   3.869  1.00 95.16           C
ATOM   1351 1HG  PRO A 102      13.155   8.832   3.302  1.00 95.16           H
ATOM   1352 2HG  PRO A 102      13.979   7.294   3.325  1.00 95.16           H
ATOM   1353  CD  PRO A 102      11.929   7.197   4.056  1.00 95.16           C
ATOM   1354 1HD  PRO A 102      11.109   7.903   4.182  1.00 95.16           H
ATOM   1355 2HD  PRO A 102      11.680   6.573   3.198  1.00 95.16           H
ATOM   1356  N   PHE A 103      11.809   7.804   7.685  1.00 94.00           N
ATOM   1357  CA  PHE A 103      11.374   8.178   9.020  1.00 94.00           C
ATOM   1358  C   PHE A 103      11.053   6.940   9.859  1.00 94.00           C
ATOM   1359  O   PHE A 103      11.392   6.881  11.040  1.00 94.00           O
ATOM   1360  HA  PHE A 103      12.193   8.727   9.484  1.00 94.00           H
ATOM   1361  CB  PHE A 103      10.103   9.014   8.858  1.00 94.00           C
ATOM   1362 1HB  PHE A 103       9.362   8.428   8.314  1.00 94.00           H
ATOM   1363 2HB  PHE A 103       9.686   9.217   9.844  1.00 94.00           H
ATOM   1364  CG  PHE A 103      10.319  10.341   8.128  1.00 94.00           C
ATOM   1365  CD1 PHE A 103      10.686  11.449   8.825  1.00 94.00           C
ATOM   1366  HD1 PHE A 103      10.827  11.391   9.905  1.00 94.00           H
ATOM   1367  CD2 PHE A 103      10.144  10.412   6.781  1.00 94.00           C
ATOM   1368  HD2 PHE A 103       9.849   9.524   6.222  1.00 94.00           H
ATOM   1369  CE1 PHE A 103      10.887  12.680   8.148  1.00 94.00           C
ATOM   1370  HE1 PHE A 103      11.181  13.568   8.707  1.00 94.00           H
ATOM   1371  CE2 PHE A 103      10.344  11.644   6.103  1.00 94.00           C
ATOM   1372  HE2 PHE A 103      10.204  11.701   5.024  1.00 94.00           H
ATOM   1373  CZ  PHE A 103      10.712  12.752   6.801  1.00 94.00           C
ATOM   1374  HZ  PHE A 103      10.866  13.697   6.281  1.00 94.00           H
ATOM   1375  HN  PHE A 103      11.183   8.061   6.949  1.00 94.00           H
ATOM   1376  N   TRP A 104      10.403   5.980   9.216  1.00 87.61           N
ATOM   1377  CA  TRP A 104      10.005   4.760   9.897  1.00 87.61           C
ATOM   1378  C   TRP A 104      11.274   3.993  10.274  1.00 87.61           C
ATOM   1379  O   TRP A 104      11.318   3.328  11.308  1.00 87.61           O
ATOM   1380  HA  TRP A 104       9.460   5.044  10.798  1.00 87.61           H
ATOM   1381  CB  TRP A 104       9.045   3.939   9.035  1.00 87.61           C
ATOM   1382 1HB  TRP A 104       9.484   3.805   8.046  1.00 87.61           H
ATOM   1383 2HB  TRP A 104       8.936   2.947   9.473  1.00 87.61           H
ATOM   1384  CG  TRP A 104       7.658   4.566   8.879  1.00 87.61           C
ATOM   1385  CD1 TRP A 104       7.007   4.858   7.744  1.00 87.61           C
ATOM   1386  HD1 TRP A 104       7.404   4.676   6.745  1.00 87.61           H
ATOM   1387  CD2 TRP A 104       6.772   4.969   9.944  1.00 87.61           C
ATOM   1388  NE1 TRP A 104       5.772   5.417   7.999  1.00 87.61           N
ATOM   1389  HE1 TRP A 104       5.105   5.717   7.317  1.00 87.61           H
ATOM   1390  CE2 TRP A 104       5.624   5.487   9.380  1.00 87.61           C
ATOM   1391  CE3 TRP A 104       6.934   4.898  11.339  1.00 87.61           C
ATOM   1392  HE3 TRP A 104       7.831   4.493  11.809  1.00 87.61           H
ATOM   1393  CZ2 TRP A 104       4.550   5.974  10.135  1.00 87.61           C
ATOM   1394  HZ2 TRP A 104       3.654   6.378   9.665  1.00 87.61           H
ATOM   1395  CZ3 TRP A 104       5.853   5.389  12.080  1.00 87.61           C
ATOM   1396  HZ3 TRP A 104       5.927   5.357  13.167  1.00 87.61           H
ATOM   1397  CH2 TRP A 104       4.690   5.914  11.527  1.00 87.61           C
ATOM   1398  HH2 TRP A 104       3.892   6.276  12.173  1.00 87.61           H
ATOM   1399  HN  TRP A 104      10.150   6.027   8.250  1.00 87.61           H
ATOM   1400  N   ALA A 105      12.276   4.112   9.415  1.00 95.53           N
ATOM   1401  CA  ALA A 105      13.536   3.423   9.635  1.00 95.53           C
ATOM   1402  C   ALA A 105      14.173   3.934  10.928  1.00 95.53           C
ATOM   1403  O   ALA A 105      14.624   3.145  11.757  1.00 95.53           O
ATOM   1404  HA  ALA A 105      13.319   2.360   9.742  1.00 95.53           H
ATOM   1405  CB  ALA A 105      14.445   3.620   8.420  1.00 95.53           C
ATOM   1406 1HB  ALA A 105      13.959   3.214   7.533  1.00 95.53           H
ATOM   1407 2HB  ALA A 105      14.633   4.684   8.276  1.00 95.53           H
ATOM   1408 3HB  ALA A 105      15.390   3.103   8.585  1.00 95.53           H
ATOM   1409  HN  ALA A 105      12.236   4.665   8.582  1.00 95.53           H
ATOM   1410  N   ILE A 106      14.189   5.253  11.062  1.00 92.29           N
ATOM   1411  CA  ILE A 106      14.783   5.879  12.230  1.00 92.29           C
ATOM   1412  C   ILE A 106      13.957   5.526  13.468  1.00 92.29           C
ATOM   1413  O   ILE A 106      14.511   5.187  14.513  1.00 92.29           O
ATOM   1414  HA  ILE A 106      15.783   5.463  12.352  1.00 92.29           H
ATOM   1415  CB  ILE A 106      14.944   7.385  12.007  1.00 92.29           C
ATOM   1416  HB  ILE A 106      13.993   7.781  11.652  1.00 92.29           H
ATOM   1417  CG1 ILE A 106      15.986   7.670  10.923  1.00 92.29           C
ATOM   1418 1HG1 ILE A 106      16.985   7.486  11.317  1.00 92.29           H
ATOM   1419 2HG1 ILE A 106      15.842   6.986  10.087  1.00 92.29           H
ATOM   1420  CG2 ILE A 106      15.270   8.101  13.319  1.00 92.29           C
ATOM   1421 1HG2 ILE A 106      14.463   7.938  14.033  1.00 92.29           H
ATOM   1422 2HG2 ILE A 106      16.201   7.707  13.727  1.00 92.29           H
ATOM   1423 3HG2 ILE A 106      15.380   9.170  13.132  1.00 92.29           H
ATOM   1424  CD1 ILE A 106      15.883   9.115  10.431  1.00 92.29           C
ATOM   1425 1HD1 ILE A 106      14.890   9.288  10.016  1.00 92.29           H
ATOM   1426 2HD1 ILE A 106      16.051   9.796  11.266  1.00 92.29           H
ATOM   1427 3HD1 ILE A 106      16.635   9.291   9.662  1.00 92.29           H
ATOM   1428  HN  ILE A 106      13.807   5.887  10.390  1.00 92.29           H
ATOM   1429  N   ALA A 107      12.645   5.617  13.311  1.00 93.69           N
ATOM   1430  CA  ALA A 107      11.739   5.390  14.424  1.00 93.69           C
ATOM   1431  C   ALA A 107      11.893   3.948  14.914  1.00 93.69           C
ATOM   1432  O   ALA A 107      11.803   3.683  16.112  1.00 93.69           O
ATOM   1433  HA  ALA A 107      12.023   6.070  15.227  1.00 93.69           H
ATOM   1434  CB  ALA A 107      10.307   5.709  13.991  1.00 93.69           C
ATOM   1435 1HB  ALA A 107      10.245   6.752  13.680  1.00 93.69           H
ATOM   1436 2HB  ALA A 107      10.027   5.064  13.158  1.00 93.69           H
ATOM   1437 3HB  ALA A 107       9.628   5.538  14.827  1.00 93.69           H
ATOM   1438  HN  ALA A 107      12.200   5.842  12.444  1.00 93.69           H
ATOM   1439  N   ALA A 108      12.123   3.055  13.963  1.00 92.95           N
ATOM   1440  CA  ALA A 108      12.242   1.641  14.277  1.00 92.95           C
ATOM   1441  C   ALA A 108      13.592   1.385  14.949  1.00 92.95           C
ATOM   1442  O   ALA A 108      13.708   0.507  15.802  1.00 92.95           O
ATOM   1443  HA  ALA A 108      11.444   1.388  14.975  1.00 92.95           H
ATOM   1444  CB  ALA A 108      12.060   0.818  13.001  1.00 92.95           C
ATOM   1445 1HB  ALA A 108      11.075   1.014  12.579  1.00 92.95           H
ATOM   1446 2HB  ALA A 108      12.827   1.095  12.277  1.00 92.95           H
ATOM   1447 3HB  ALA A 108      12.150  -0.243  13.237  1.00 92.95           H
ATOM   1448  HN  ALA A 108      12.226   3.283  12.995  1.00 92.95           H
ATOM   1449  N   ALA A 109      14.579   2.168  14.539  1.00 91.75           N
ATOM   1450  CA  ALA A 109      15.942   1.956  14.998  1.00 91.75           C
ATOM   1451  C   ALA A 109      16.037   2.310  16.483  1.00 91.75           C
ATOM   1452  O   ALA A 109      16.770   1.667  17.232  1.00 91.75           O
ATOM   1453  HA  ALA A 109      16.175   0.899  14.869  1.00 91.75           H
ATOM   1454  CB  ALA A 109      16.903   2.781  14.139  1.00 91.75           C
ATOM   1455 1HB  ALA A 109      16.818   2.471  13.098  1.00 91.75           H
ATOM   1456 2HB  ALA A 109      16.651   3.838  14.225  1.00 91.75           H
ATOM   1457 3HB  ALA A 109      17.925   2.622  14.484  1.00 91.75           H
ATOM   1458  HN  ALA A 109      14.460   2.933  13.907  1.00 91.75           H
ATOM   1459  N   ASP A 110      15.284   3.332  16.864  1.00 83.15           N
ATOM   1460  CA  ASP A 110      15.410   3.897  18.197  1.00 83.15           C
ATOM   1461  C   ASP A 110      14.049   4.429  18.651  1.00 83.15           C
ATOM   1462  O   ASP A 110      13.258   3.697  19.244  1.00 83.15           O
ATOM   1463  HA  ASP A 110      15.767   3.079  18.823  1.00 83.15           H
ATOM   1464  CB  ASP A 110      16.401   5.062  18.210  1.00 83.15           C
ATOM   1465 1HB  ASP A 110      17.342   4.749  17.756  1.00 83.15           H
ATOM   1466 2HB  ASP A 110      16.013   5.882  17.605  1.00 83.15           H
ATOM   1467  CG  ASP A 110      16.655   5.551  19.637  1.00 83.15           C
ATOM   1468  OD1 ASP A 110      16.227   4.833  20.567  1.00 83.15           O
ATOM   1469  OD2 ASP A 110      17.271   6.630  19.767  1.00 83.15           O
ATOM   1470  HN  ASP A 110      14.600   3.771  16.282  1.00 83.15           H
ATOM   1471  N   GLN A 111      13.818   5.700  18.355  1.00 86.35           N
ATOM   1472  CA  GLN A 111      12.582   6.349  18.758  1.00 86.35           C
ATOM   1473  C   GLN A 111      12.195   7.430  17.747  1.00 86.35           C
ATOM   1474  O   GLN A 111      12.986   7.776  16.871  1.00 86.35           O
ATOM   1475  HA  GLN A 111      11.829   5.561  18.763  1.00 86.35           H
ATOM   1476  CB  GLN A 111      12.704   6.934  20.167  1.00 86.35           C
ATOM   1477 1HB  GLN A 111      11.776   7.437  20.437  1.00 86.35           H
ATOM   1478 2HB  GLN A 111      12.853   6.130  20.887  1.00 86.35           H
ATOM   1479  CG  GLN A 111      13.869   7.924  20.250  1.00 86.35           C
ATOM   1480 1HG  GLN A 111      14.801   7.414  20.007  1.00 86.35           H
ATOM   1481 2HG  GLN A 111      13.734   8.712  19.509  1.00 86.35           H
ATOM   1482  CD  GLN A 111      13.966   8.540  21.647  1.00 86.35           C
ATOM   1483  OE1 GLN A 111      12.986   8.683  22.360  1.00 86.35           O
ATOM   1484  NE2 GLN A 111      15.199   8.895  21.997  1.00 86.35           N
ATOM   1485 1HE2 GLN A 111      15.960   8.749  21.364  1.00 86.35           H
ATOM   1486 2HE2 GLN A 111      15.365   9.307  22.893  1.00 86.35           H
ATOM   1487  HN  GLN A 111      14.455   6.282  17.850  1.00 86.35           H
ATOM   1488  N   TRP A 112      10.979   7.933  17.901  1.00 91.56           N
ATOM   1489  CA  TRP A 112      10.504   9.015  17.057  1.00 91.56           C
ATOM   1490  C   TRP A 112      11.215  10.299  17.488  1.00 91.56           C
ATOM   1491  O   TRP A 112      11.019  10.776  18.605  1.00 91.56           O
ATOM   1492  HA  TRP A 112      10.765   8.773  16.026  1.00 91.56           H
ATOM   1493  CB  TRP A 112       8.979   9.127  17.115  1.00 91.56           C
ATOM   1494 1HB  TRP A 112       8.545   8.152  16.897  1.00 91.56           H
ATOM   1495 2HB  TRP A 112       8.683   9.387  18.132  1.00 91.56           H
ATOM   1496  CG  TRP A 112       8.393  10.159  16.149  1.00 91.56           C
ATOM   1497  CD1 TRP A 112       8.026  11.420  16.412  1.00 91.56           C
ATOM   1498  HD1 TRP A 112       8.103  11.890  17.392  1.00 91.56           H
ATOM   1499  CD2 TRP A 112       8.121   9.964  14.745  1.00 91.56           C
ATOM   1500  NE1 TRP A 112       7.538  12.050  15.285  1.00 91.56           N
ATOM   1501  HE1 TRP A 112       7.204  12.991  15.231  1.00 91.56           H
ATOM   1502  CE2 TRP A 112       7.598  11.136  14.239  1.00 91.56           C
ATOM   1503  CE3 TRP A 112       8.310   8.834  13.930  1.00 91.56           C
ATOM   1504  HE3 TRP A 112       8.721   7.897  14.305  1.00 91.56           H
ATOM   1505  CZ2 TRP A 112       7.221  11.292  12.900  1.00 91.56           C
ATOM   1506  HZ2 TRP A 112       6.810  12.230  12.525  1.00 91.56           H
ATOM   1507  CZ3 TRP A 112       7.928   9.006  12.594  1.00 91.56           C
ATOM   1508  HZ3 TRP A 112       8.054   8.160  11.918  1.00 91.56           H
ATOM   1509  CH2 TRP A 112       7.400  10.180  12.069  1.00 91.56           C
ATOM   1510  HH2 TRP A 112       7.127  10.234  11.015  1.00 91.56           H
ATOM   1511  HN  TRP A 112      10.325   7.613  18.587  1.00 91.56           H
ATOM   1512  N   LYS A 113      12.026  10.822  16.581  1.00 84.39           N
ATOM   1513  CA  LYS A 113      12.900  11.935  16.911  1.00 84.39           C
ATOM   1514  C   LYS A 113      12.371  13.208  16.247  1.00 84.39           C
ATOM   1515  O   LYS A 113      13.053  14.231  16.227  1.00 84.39           O
ATOM   1516  HA  LYS A 113      12.865  12.069  17.992  1.00 84.39           H
ATOM   1517  CB  LYS A 113      14.349  11.606  16.543  1.00 84.39           C
ATOM   1518 1HB  LYS A 113      14.425  11.430  15.470  1.00 84.39           H
ATOM   1519 2HB  LYS A 113      14.988  12.459  16.772  1.00 84.39           H
ATOM   1520  CG  LYS A 113      14.841  10.373  17.304  1.00 84.39           C
ATOM   1521 1HG  LYS A 113      14.672  10.509  18.372  1.00 84.39           H
ATOM   1522 2HG  LYS A 113      14.265   9.499  16.999  1.00 84.39           H
ATOM   1523  CD  LYS A 113      16.329  10.127  17.044  1.00 84.39           C
ATOM   1524 1HD  LYS A 113      16.495   9.976  15.978  1.00 84.39           H
ATOM   1525 2HD  LYS A 113      16.903  11.007  17.335  1.00 84.39           H
ATOM   1526  CE  LYS A 113      16.826   8.907  17.822  1.00 84.39           C
ATOM   1527 1HE  LYS A 113      16.644   9.048  18.887  1.00 84.39           H
ATOM   1528 2HE  LYS A 113      16.268   8.022  17.518  1.00 84.39           H
ATOM   1529  NZ  LYS A 113      18.271   8.695  17.584  1.00 84.39           N
ATOM   1530 1HZ  LYS A 113      18.586   7.887  18.110  1.00 84.39           H
ATOM   1531 2HZ  LYS A 113      18.431   8.537  16.595  1.00 84.39           H
ATOM   1532 3HZ  LYS A 113      18.787   9.515  17.883  1.00 84.39           H
ATOM   1533  HN  LYS A 113      12.092  10.499  15.637  1.00 84.39           H
ATOM   1534  N   PHE A 114      11.160  13.103  15.720  1.00 89.97           N
ATOM   1535  CA  PHE A 114      10.597  14.176  14.919  1.00 89.97           C
ATOM   1536  C   PHE A 114       9.408  14.825  15.630  1.00 89.97           C
ATOM   1537  O   PHE A 114       8.926  14.310  16.638  1.00 89.97           O
ATOM   1538  HA  PHE A 114      11.382  14.918  14.775  1.00 89.97           H
ATOM   1539  CB  PHE A 114      10.112  13.549  13.610  1.00 89.97           C
ATOM   1540 1HB  PHE A 114       9.269  12.893  13.823  1.00 89.97           H
ATOM   1541 2HB  PHE A 114       9.744  14.339  12.955  1.00 89.97           H
ATOM   1542  CG  PHE A 114      11.186  12.751  12.867  1.00 89.97           C
ATOM   1543  CD1 PHE A 114      12.138  13.401  12.145  1.00 89.97           C
ATOM   1544  HD1 PHE A 114      12.137  14.489  12.096  1.00 89.97           H
ATOM   1545  CD2 PHE A 114      11.188  11.393  12.929  1.00 89.97           C
ATOM   1546  HD2 PHE A 114      10.424  10.872  13.507  1.00 89.97           H
ATOM   1547  CE1 PHE A 114      13.135  12.660  11.456  1.00 89.97           C
ATOM   1548  HE1 PHE A 114      13.898  13.180  10.877  1.00 89.97           H
ATOM   1549  CE2 PHE A 114      12.184  10.652  12.240  1.00 89.97           C
ATOM   1550  HE2 PHE A 114      12.186   9.563  12.289  1.00 89.97           H
ATOM   1551  CZ  PHE A 114      13.137  11.301  11.518  1.00 89.97           C
ATOM   1552  HZ  PHE A 114      13.902  10.733  10.989  1.00 89.97           H
ATOM   1553  HN  PHE A 114      10.568  12.304  15.834  1.00 89.97           H
ATOM   1554  N   GLN A 115       8.969  15.947  15.077  1.00 82.53           N
ATOM   1555  CA  GLN A 115       7.872  16.693  15.668  1.00 82.53           C
ATOM   1556  C   GLN A 115       6.546  15.969  15.427  1.00 82.53           C
ATOM   1557  O   GLN A 115       6.461  15.092  14.569  1.00 82.53           O
ATOM   1558  HA  GLN A 115       8.087  16.727  16.737  1.00 82.53           H
ATOM   1559  CB  GLN A 115       7.823  18.122  15.122  1.00 82.53           C
ATOM   1560 1HB  GLN A 115       7.750  18.097  14.035  1.00 82.53           H
ATOM   1561 2HB  GLN A 115       6.929  18.625  15.490  1.00 82.53           H
ATOM   1562  CG  GLN A 115       9.067  18.910  15.538  1.00 82.53           C
ATOM   1563 1HG  GLN A 115       9.169  18.891  16.623  1.00 82.53           H
ATOM   1564 2HG  GLN A 115       9.957  18.436  15.125  1.00 82.53           H
ATOM   1565  CD  GLN A 115       8.984  20.359  15.054  1.00 82.53           C
ATOM   1566  OE1 GLN A 115       8.076  20.752  14.341  1.00 82.53           O
ATOM   1567  NE2 GLN A 115       9.981  21.130  15.480  1.00 82.53           N
ATOM   1568 1HE2 GLN A 115      10.696  20.745  16.064  1.00 82.53           H
ATOM   1569 2HE2 GLN A 115      10.015  22.094  15.217  1.00 82.53           H
ATOM   1570  HN  GLN A 115       9.350  16.345  14.242  1.00 82.53           H
ATOM   1571  N   THR A 116       5.544  16.362  16.200  1.00 88.77           N
ATOM   1572  CA  THR A 116       4.228  15.757  16.086  1.00 88.77           C
ATOM   1573  C   THR A 116       3.675  15.948  14.672  1.00 88.77           C
ATOM   1574  O   THR A 116       3.060  15.041  14.114  1.00 88.77           O
ATOM   1575  HA  THR A 116       4.328  14.684  16.247  1.00 88.77           H
ATOM   1576  CB  THR A 116       3.336  16.357  17.174  1.00 88.77           C
ATOM   1577  HB  THR A 116       3.058  17.382  16.929  1.00 88.77           H
ATOM   1578  OG1 THR A 116       4.091  16.194  18.371  1.00 88.77           O
ATOM   1579  HG1 THR A 116       3.721  16.780  19.092  1.00 88.77           H
ATOM   1580  CG2 THR A 116       2.071  15.530  17.416  1.00 88.77           C
ATOM   1581 1HG2 THR A 116       2.349  14.523  17.727  1.00 88.77           H
ATOM   1582 2HG2 THR A 116       1.490  15.478  16.495  1.00 88.77           H
ATOM   1583 3HG2 THR A 116       1.474  16.000  18.197  1.00 88.77           H
ATOM   1584  HN  THR A 116       5.621  17.079  16.893  1.00 88.77           H
ATOM   1585  N   PHE A 117       3.913  17.135  14.133  1.00 91.62           N
ATOM   1586  CA  PHE A 117       3.432  17.463  12.802  1.00 91.62           C
ATOM   1587  C   PHE A 117       3.889  16.417  11.782  1.00 91.62           C
ATOM   1588  O   PHE A 117       3.096  15.959  10.961  1.00 91.62           O
ATOM   1589  HA  PHE A 117       2.343  17.474  12.845  1.00 91.62           H
ATOM   1590  CB  PHE A 117       4.035  18.819  12.429  1.00 91.62           C
ATOM   1591 1HB  PHE A 117       3.680  19.569  13.136  1.00 91.62           H
ATOM   1592 2HB  PHE A 117       5.118  18.765  12.538  1.00 91.62           H
ATOM   1593  CG  PHE A 117       3.702  19.279  11.009  1.00 91.62           C
ATOM   1594  CD1 PHE A 117       4.649  19.219  10.035  1.00 91.62           C
ATOM   1595  HD1 PHE A 117       5.646  18.844  10.267  1.00 91.62           H
ATOM   1596  CD2 PHE A 117       2.458  19.747  10.720  1.00 91.62           C
ATOM   1597  HD2 PHE A 117       1.699  19.795  11.501  1.00 91.62           H
ATOM   1598  CE1 PHE A 117       4.340  19.647   8.717  1.00 91.62           C
ATOM   1599  HE1 PHE A 117       5.099  19.599   7.936  1.00 91.62           H
ATOM   1600  CE2 PHE A 117       2.149  20.175   9.402  1.00 91.62           C
ATOM   1601  HE2 PHE A 117       1.152  20.550   9.170  1.00 91.62           H
ATOM   1602  CZ  PHE A 117       3.096  20.115   8.428  1.00 91.62           C
ATOM   1603  HZ  PHE A 117       2.859  20.443   7.416  1.00 91.62           H
ATOM   1604  HN  PHE A 117       4.422  17.865  14.590  1.00 91.62           H
ATOM   1605  N   MET A 118       5.165  16.072  11.868  1.00 89.38           N
ATOM   1606  CA  MET A 118       5.748  15.123  10.934  1.00 89.38           C
ATOM   1607  C   MET A 118       5.132  13.733  11.109  1.00 89.38           C
ATOM   1608  O   MET A 118       5.009  12.979  10.145  1.00 89.38           O
ATOM   1609  HA  MET A 118       5.516  15.508   9.941  1.00 89.38           H
ATOM   1610  CB  MET A 118       7.259  15.044  11.162  1.00 89.38           C
ATOM   1611 1HB  MET A 118       7.667  16.049  11.266  1.00 89.38           H
ATOM   1612 2HB  MET A 118       7.462  14.519  12.096  1.00 89.38           H
ATOM   1613  CG  MET A 118       7.951  14.323  10.004  1.00 89.38           C
ATOM   1614 1HG  MET A 118       9.025  14.275  10.184  1.00 89.38           H
ATOM   1615 2HG  MET A 118       7.593  13.296   9.938  1.00 89.38           H
ATOM   1616  SD  MET A 118       7.629  15.180   8.472  1.00 89.38           S
ATOM   1617  CE  MET A 118       8.750  16.558   8.645  1.00 89.38           C
ATOM   1618 1HE  MET A 118       8.488  17.129   9.536  1.00 89.38           H
ATOM   1619 2HE  MET A 118       9.770  16.186   8.738  1.00 89.38           H
ATOM   1620 3HE  MET A 118       8.676  17.199   7.767  1.00 89.38           H
ATOM   1621  HN  MET A 118       5.796  16.428  12.557  1.00 89.38           H
ATOM   1622  N   CYS A 119       4.760  13.437  12.346  1.00 94.33           N
ATOM   1623  CA  CYS A 119       4.092  12.182  12.646  1.00 94.33           C
ATOM   1624  C   CYS A 119       2.775  12.141  11.869  1.00 94.33           C
ATOM   1625  O   CYS A 119       2.458  11.138  11.231  1.00 94.33           O
ATOM   1626  HA  CYS A 119       4.760  11.386  12.319  1.00 94.33           H
ATOM   1627  CB  CYS A 119       3.873  12.004  14.150  1.00 94.33           C
ATOM   1628 1HB  CYS A 119       4.834  11.939  14.661  1.00 94.33           H
ATOM   1629 2HB  CYS A 119       3.355  12.873  14.556  1.00 94.33           H
ATOM   1630  SG  CYS A 119       2.894  10.490  14.465  1.00 94.33           S
ATOM   1631  HN  CYS A 119       4.909  14.036  13.133  1.00 94.33           H
ATOM   1632  N   LYS A 120       2.043  13.243  11.948  1.00 92.14           N
ATOM   1633  CA  LYS A 120       0.757  13.336  11.280  1.00 92.14           C
ATOM   1634  C   LYS A 120       0.953  13.136   9.775  1.00 92.14           C
ATOM   1635  O   LYS A 120       0.225  12.368   9.148  1.00 92.14           O
ATOM   1636  HA  LYS A 120       0.133  12.527  11.657  1.00 92.14           H
ATOM   1637  CB  LYS A 120       0.060  14.650  11.639  1.00 92.14           C
ATOM   1638 1HB  LYS A 120       0.736  15.486  11.458  1.00 92.14           H
ATOM   1639 2HB  LYS A 120      -0.806  14.796  10.994  1.00 92.14           H
ATOM   1640  CG  LYS A 120      -0.382  14.653  13.104  1.00 92.14           C
ATOM   1641 1HG  LYS A 120      -1.101  13.852  13.272  1.00 92.14           H
ATOM   1642 2HG  LYS A 120       0.475  14.452  13.747  1.00 92.14           H
ATOM   1643  CD  LYS A 120      -1.008  15.996  13.485  1.00 92.14           C
ATOM   1644 1HD  LYS A 120      -0.279  16.794  13.346  1.00 92.14           H
ATOM   1645 2HD  LYS A 120      -1.846  16.212  12.823  1.00 92.14           H
ATOM   1646  CE  LYS A 120      -1.488  15.985  14.938  1.00 92.14           C
ATOM   1647 1HE  LYS A 120      -0.725  15.539  15.576  1.00 92.14           H
ATOM   1648 2HE  LYS A 120      -1.638  17.007  15.286  1.00 92.14           H
ATOM   1649  NZ  LYS A 120      -2.752  15.224  15.060  1.00 92.14           N
ATOM   1650 1HZ  LYS A 120      -3.181  15.423  15.957  1.00 92.14           H
ATOM   1651 2HZ  LYS A 120      -3.384  15.496  14.315  1.00 92.14           H
ATOM   1652 3HZ  LYS A 120      -2.556  14.231  14.991  1.00 92.14           H
ATOM   1653  HN  LYS A 120       2.316  14.060  12.456  1.00 92.14           H
ATOM   1654  N   VAL A 121       1.939  13.841   9.240  1.00 93.84           N
ATOM   1655  CA  VAL A 121       2.171  13.834   7.806  1.00 93.84           C
ATOM   1656  C   VAL A 121       2.534  12.416   7.360  1.00 93.84           C
ATOM   1657  O   VAL A 121       1.964  11.898   6.402  1.00 93.84           O
ATOM   1658  HA  VAL A 121       1.240  14.127   7.320  1.00 93.84           H
ATOM   1659  CB  VAL A 121       3.240  14.867   7.444  1.00 93.84           C
ATOM   1660  HB  VAL A 121       4.111  14.683   8.073  1.00 93.84           H
ATOM   1661  CG1 VAL A 121       3.674  14.718   5.984  1.00 93.84           C
ATOM   1662 1HG1 VAL A 121       4.085  13.721   5.827  1.00 93.84           H
ATOM   1663 2HG1 VAL A 121       2.813  14.863   5.333  1.00 93.84           H
ATOM   1664 3HG1 VAL A 121       4.434  15.465   5.754  1.00 93.84           H
ATOM   1665  CG2 VAL A 121       2.748  16.288   7.728  1.00 93.84           C
ATOM   1666 1HG2 VAL A 121       1.854  16.487   7.136  1.00 93.84           H
ATOM   1667 2HG2 VAL A 121       2.512  16.386   8.787  1.00 93.84           H
ATOM   1668 3HG2 VAL A 121       3.527  17.002   7.461  1.00 93.84           H
ATOM   1669  HN  VAL A 121       2.571  14.408   9.768  1.00 93.84           H
ATOM   1670  N   VAL A 122       3.482  11.829   8.076  1.00 92.92           N
ATOM   1671  CA  VAL A 122       4.058  10.562   7.660  1.00 92.92           C
ATOM   1672  C   VAL A 122       2.969   9.487   7.663  1.00 92.92           C
ATOM   1673  O   VAL A 122       2.852   8.714   6.712  1.00 92.92           O
ATOM   1674  HA  VAL A 122       4.426  10.686   6.642  1.00 92.92           H
ATOM   1675  CB  VAL A 122       5.248  10.209   8.554  1.00 92.92           C
ATOM   1676  HB  VAL A 122       4.932  10.318   9.592  1.00 92.92           H
ATOM   1677  CG1 VAL A 122       5.679   8.756   8.345  1.00 92.92           C
ATOM   1678 1HG1 VAL A 122       4.850   8.092   8.590  1.00 92.92           H
ATOM   1679 2HG1 VAL A 122       5.968   8.609   7.305  1.00 92.92           H
ATOM   1680 3HG1 VAL A 122       6.527   8.532   8.993  1.00 92.92           H
ATOM   1681  CG2 VAL A 122       6.417  11.167   8.315  1.00 92.92           C
ATOM   1682 1HG2 VAL A 122       6.731  11.104   7.273  1.00 92.92           H
ATOM   1683 2HG2 VAL A 122       6.102  12.187   8.538  1.00 92.92           H
ATOM   1684 3HG2 VAL A 122       7.249  10.894   8.963  1.00 92.92           H
ATOM   1685  HN  VAL A 122       3.855  12.205   8.924  1.00 92.92           H
ATOM   1686  N   ASN A 123       2.200   9.472   8.741  1.00 91.86           N
ATOM   1687  CA  ASN A 123       1.121   8.508   8.877  1.00 91.86           C
ATOM   1688  C   ASN A 123       0.100   8.731   7.760  1.00 91.86           C
ATOM   1689  O   ASN A 123      -0.400   7.774   7.171  1.00 91.86           O
ATOM   1690  HA  ASN A 123       1.600   7.531   8.816  1.00 91.86           H
ATOM   1691  CB  ASN A 123       0.399   8.674  10.216  1.00 91.86           C
ATOM   1692 1HB  ASN A 123       0.381   9.728  10.495  1.00 91.86           H
ATOM   1693 2HB  ASN A 123      -0.637   8.353  10.117  1.00 91.86           H
ATOM   1694  CG  ASN A 123       1.088   7.862  11.315  1.00 91.86           C
ATOM   1695  OD1 ASN A 123       1.929   7.015  11.062  1.00 91.86           O
ATOM   1696  ND2 ASN A 123       0.687   8.167  12.546  1.00 91.86           N
ATOM   1697 1HD2 ASN A 123      -0.007   8.873  12.685  1.00 91.86           H
ATOM   1698 2HD2 ASN A 123       1.080   7.690  13.332  1.00 91.86           H
ATOM   1699  HN  ASN A 123       2.304  10.101   9.511  1.00 91.86           H
ATOM   1700  N   SER A 124      -0.180  10.000   7.501  1.00 92.44           N
ATOM   1701  CA  SER A 124      -1.180  10.359   6.510  1.00 92.44           C
ATOM   1702  C   SER A 124      -0.721   9.916   5.119  1.00 92.44           C
ATOM   1703  O   SER A 124      -1.500   9.344   4.358  1.00 92.44           O
ATOM   1704  HA  SER A 124      -2.082   9.824   6.804  1.00 92.44           H
ATOM   1705  CB  SER A 124      -1.453  11.865   6.524  1.00 92.44           C
ATOM   1706 1HB  SER A 124      -0.544  12.401   6.251  1.00 92.44           H
ATOM   1707 2HB  SER A 124      -2.203  12.104   5.770  1.00 92.44           H
ATOM   1708  OG  SER A 124      -1.903  12.314   7.800  1.00 92.44           O
ATOM   1709  HG  SER A 124      -1.199  12.876   8.232  1.00 92.44           H
ATOM   1710  HN  SER A 124       0.263  10.774   7.954  1.00 92.44           H
ATOM   1711  N   MET A 125       0.541  10.197   4.830  1.00 86.20           N
ATOM   1712  CA  MET A 125       1.101   9.871   3.529  1.00 86.20           C
ATOM   1713  C   MET A 125       1.054   8.364   3.274  1.00 86.20           C
ATOM   1714  O   MET A 125       0.698   7.926   2.181  1.00 86.20           O
ATOM   1715  HA  MET A 125       0.475  10.389   2.803  1.00 86.20           H
ATOM   1716  CB  MET A 125       2.550  10.356   3.461  1.00 86.20           C
ATOM   1717 1HB  MET A 125       3.077  10.066   4.370  1.00 86.20           H
ATOM   1718 2HB  MET A 125       3.061   9.872   2.629  1.00 86.20           H
ATOM   1719  CG  MET A 125       2.613  11.875   3.291  1.00 86.20           C
ATOM   1720 1HG  MET A 125       2.092  12.169   2.380  1.00 86.20           H
ATOM   1721 2HG  MET A 125       2.103  12.364   4.121  1.00 86.20           H
ATOM   1722  SD  MET A 125       4.314  12.412   3.220  1.00 86.20           S
ATOM   1723  CE  MET A 125       4.757  11.824   1.594  1.00 86.20           C
ATOM   1724 1HE  MET A 125       4.632  10.742   1.552  1.00 86.20           H
ATOM   1725 2HE  MET A 125       4.113  12.293   0.850  1.00 86.20           H
ATOM   1726 3HE  MET A 125       5.796  12.078   1.386  1.00 86.20           H
ATOM   1727  HN  MET A 125       1.176  10.637   5.465  1.00 86.20           H
ATOM   1728  N   TYR A 126       1.419   7.610   4.301  1.00 85.86           N
ATOM   1729  CA  TYR A 126       1.424   6.161   4.201  1.00 85.86           C
ATOM   1730  C   TYR A 126       0.033   5.630   3.849  1.00 85.86           C
ATOM   1731  O   TYR A 126      -0.110   4.795   2.957  1.00 85.86           O
ATOM   1732  HA  TYR A 126       2.122   5.880   3.412  1.00 85.86           H
ATOM   1733  CB  TYR A 126       1.818   5.644   5.586  1.00 85.86           C
ATOM   1734 1HB  TYR A 126       2.884   5.818   5.738  1.00 85.86           H
ATOM   1735 2HB  TYR A 126       1.290   6.224   6.343  1.00 85.86           H
ATOM   1736  CG  TYR A 126       1.522   4.159   5.804  1.00 85.86           C
ATOM   1737  CD1 TYR A 126       0.485   3.776   6.630  1.00 85.86           C
ATOM   1738  HD1 TYR A 126      -0.123   4.531   7.127  1.00 85.86           H
ATOM   1739  CD2 TYR A 126       2.292   3.202   5.174  1.00 85.86           C
ATOM   1740  HD2 TYR A 126       3.112   3.505   4.522  1.00 85.86           H
ATOM   1741  CE1 TYR A 126       0.207   2.378   6.835  1.00 85.86           C
ATOM   1742  HE1 TYR A 126      -0.609   2.061   7.485  1.00 85.86           H
ATOM   1743  CE2 TYR A 126       2.014   1.804   5.379  1.00 85.86           C
ATOM   1744  HE2 TYR A 126       2.614   1.039   4.888  1.00 85.86           H
ATOM   1745  CZ  TYR A 126       0.985   1.461   6.199  1.00 85.86           C
ATOM   1746  OH  TYR A 126       0.722   0.141   6.392  1.00 85.86           O
ATOM   1747  HH  TYR A 126       1.141  -0.402   5.664  1.00 85.86           H
ATOM   1748  HN  TYR A 126       1.707   7.974   5.187  1.00 85.86           H
ATOM   1749  N   LYS A 127      -0.958   6.137   4.568  1.00 85.60           N
ATOM   1750  CA  LYS A 127      -2.309   5.615   4.453  1.00 85.60           C
ATOM   1751  C   LYS A 127      -2.893   6.018   3.098  1.00 85.60           C
ATOM   1752  O   LYS A 127      -3.616   5.242   2.474  1.00 85.60           O
ATOM   1753  HA  LYS A 127      -2.244   4.528   4.492  1.00 85.60           H
ATOM   1754  CB  LYS A 127      -3.158   6.060   5.645  1.00 85.60           C
ATOM   1755 1HB  LYS A 127      -2.593   5.930   6.568  1.00 85.60           H
ATOM   1756 2HB  LYS A 127      -3.385   7.123   5.558  1.00 85.60           H
ATOM   1757  CG  LYS A 127      -4.460   5.259   5.721  1.00 85.60           C
ATOM   1758 1HG  LYS A 127      -5.160   5.626   4.970  1.00 85.60           H
ATOM   1759 2HG  LYS A 127      -4.262   4.213   5.487  1.00 85.60           H
ATOM   1760  CD  LYS A 127      -5.091   5.367   7.110  1.00 85.60           C
ATOM   1761 1HD  LYS A 127      -4.446   4.885   7.845  1.00 85.60           H
ATOM   1762 2HD  LYS A 127      -5.171   6.416   7.397  1.00 85.60           H
ATOM   1763  CE  LYS A 127      -6.476   4.718   7.136  1.00 85.60           C
ATOM   1764 1HE  LYS A 127      -7.078   5.100   6.311  1.00 85.60           H
ATOM   1765 2HE  LYS A 127      -6.383   3.642   6.991  1.00 85.60           H
ATOM   1766  NZ  LYS A 127      -7.154   4.995   8.422  1.00 85.60           N
ATOM   1767 1HZ  LYS A 127      -8.090   4.605   8.401  1.00 85.60           H
ATOM   1768 2HZ  LYS A 127      -6.629   4.572   9.179  1.00 85.60           H
ATOM   1769 3HZ  LYS A 127      -7.209   5.997   8.566  1.00 85.60           H
ATOM   1770  HN  LYS A 127      -0.849   6.890   5.218  1.00 85.60           H
ATOM   1771  N   MET A 128      -2.559   7.230   2.681  1.00 86.65           N
ATOM   1772  CA  MET A 128      -2.990   7.721   1.383  1.00 86.65           C
ATOM   1773  C   MET A 128      -2.458   6.833   0.257  1.00 86.65           C
ATOM   1774  O   MET A 128      -3.186   6.511  -0.681  1.00 86.65           O
ATOM   1775  HA  MET A 128      -4.079   7.683   1.402  1.00 86.65           H
ATOM   1776  CB  MET A 128      -2.487   9.153   1.186  1.00 86.65           C
ATOM   1777 1HB  MET A 128      -2.782   9.766   2.038  1.00 86.65           H
ATOM   1778 2HB  MET A 128      -1.397   9.158   1.152  1.00 86.65           H
ATOM   1779  CG  MET A 128      -3.046   9.758  -0.103  1.00 86.65           C
ATOM   1780 1HG  MET A 128      -2.745   9.153  -0.959  1.00 86.65           H
ATOM   1781 2HG  MET A 128      -4.136   9.750  -0.075  1.00 86.65           H
ATOM   1782  SD  MET A 128      -2.453  11.430  -0.300  1.00 86.65           S
ATOM   1783  CE  MET A 128      -3.380  12.242   0.991  1.00 86.65           C
ATOM   1784 1HE  MET A 128      -4.447  12.125   0.801  1.00 86.65           H
ATOM   1785 2HE  MET A 128      -3.132  11.794   1.953  1.00 86.65           H
ATOM   1786 3HE  MET A 128      -3.129  13.302   1.008  1.00 86.65           H
ATOM   1787  HN  MET A 128      -2.004   7.871   3.213  1.00 86.65           H
ATOM   1788  N   ASN A 129      -1.192   6.463   0.386  1.00 82.12           N
ATOM   1789  CA  ASN A 129      -0.560   5.604  -0.600  1.00 82.12           C
ATOM   1790  C   ASN A 129      -1.262   4.245  -0.612  1.00 82.12           C
ATOM   1791  O   ASN A 129      -1.565   3.707  -1.676  1.00 82.12           O
ATOM   1792  HA  ASN A 129      -0.660   6.133  -1.548  1.00 82.12           H
ATOM   1793  CB  ASN A 129       0.915   5.371  -0.263  1.00 82.12           C
ATOM   1794 1HB  ASN A 129       1.433   6.327  -0.201  1.00 82.12           H
ATOM   1795 2HB  ASN A 129       0.997   4.899   0.716  1.00 82.12           H
ATOM   1796  CG  ASN A 129       1.586   4.489  -1.319  1.00 82.12           C
ATOM   1797  OD1 ASN A 129       1.600   4.792  -2.500  1.00 82.12           O
ATOM   1798  ND2 ASN A 129       2.139   3.384  -0.828  1.00 82.12           N
ATOM   1799 1HD2 ASN A 129       2.091   3.194   0.153  1.00 82.12           H
ATOM   1800 2HD2 ASN A 129       2.602   2.742  -1.439  1.00 82.12           H
ATOM   1801  HN  ASN A 129      -0.603   6.739   1.145  1.00 82.12           H
ATOM   1802  N   PHE A 130      -1.501   3.727   0.584  1.00 87.16           N
ATOM   1803  CA  PHE A 130      -2.076   2.400   0.725  1.00 87.16           C
ATOM   1804  C   PHE A 130      -3.346   2.260  -0.117  1.00 87.16           C
ATOM   1805  O   PHE A 130      -3.480   1.314  -0.891  1.00 87.16           O
ATOM   1806  HA  PHE A 130      -1.330   1.686   0.375  1.00 87.16           H
ATOM   1807  CB  PHE A 130      -2.435   2.222   2.201  1.00 87.16           C
ATOM   1808 1HB  PHE A 130      -1.523   2.275   2.795  1.00 87.16           H
ATOM   1809 2HB  PHE A 130      -3.067   3.053   2.514  1.00 87.16           H
ATOM   1810  CG  PHE A 130      -3.154   0.908   2.513  1.00 87.16           C
ATOM   1811  CD1 PHE A 130      -4.505   0.893   2.671  1.00 87.16           C
ATOM   1812  HD1 PHE A 130      -5.075   1.818   2.575  1.00 87.16           H
ATOM   1813  CD2 PHE A 130      -2.443  -0.245   2.631  1.00 87.16           C
ATOM   1814  HD2 PHE A 130      -1.361  -0.233   2.505  1.00 87.16           H
ATOM   1815  CE1 PHE A 130      -5.173  -0.326   2.960  1.00 87.16           C
ATOM   1816  HE1 PHE A 130      -6.255  -0.338   3.086  1.00 87.16           H
ATOM   1817  CE2 PHE A 130      -3.111  -1.464   2.920  1.00 87.16           C
ATOM   1818  HE2 PHE A 130      -2.541  -2.389   3.016  1.00 87.16           H
ATOM   1819  CZ  PHE A 130      -4.461  -1.479   3.078  1.00 87.16           C
ATOM   1820  HZ  PHE A 130      -4.974  -2.415   3.300  1.00 87.16           H
ATOM   1821  HN  PHE A 130      -1.310   4.198   1.445  1.00 87.16           H
ATOM   1822  N   TYR A 131      -4.244   3.217   0.062  1.00 92.04           N
ATOM   1823  CA  TYR A 131      -5.524   3.181  -0.626  1.00 92.04           C
ATOM   1824  C   TYR A 131      -5.354   3.489  -2.115  1.00 92.04           C
ATOM   1825  O   TYR A 131      -5.949   2.825  -2.962  1.00 92.04           O
ATOM   1826  HA  TYR A 131      -5.937   2.178  -0.515  1.00 92.04           H
ATOM   1827  CB  TYR A 131      -6.379   4.275   0.015  1.00 92.04           C
ATOM   1828 1HB  TYR A 131      -5.777   5.178   0.119  1.00 92.04           H
ATOM   1829 2HB  TYR A 131      -7.204   4.517  -0.655  1.00 92.04           H
ATOM   1830  CG  TYR A 131      -6.947   3.898   1.385  1.00 92.04           C
ATOM   1831  CD1 TYR A 131      -7.726   2.767   1.521  1.00 92.04           C
ATOM   1832  HD1 TYR A 131      -7.937   2.143   0.653  1.00 92.04           H
ATOM   1833  CD2 TYR A 131      -6.681   4.689   2.484  1.00 92.04           C
ATOM   1834  HD2 TYR A 131      -6.066   5.582   2.376  1.00 92.04           H
ATOM   1835  CE1 TYR A 131      -8.262   2.412   2.810  1.00 92.04           C
ATOM   1836  HE1 TYR A 131      -8.878   1.522   2.931  1.00 92.04           H
ATOM   1837  CE2 TYR A 131      -7.216   4.334   3.773  1.00 92.04           C
ATOM   1838  HE2 TYR A 131      -7.014   4.950   4.649  1.00 92.04           H
ATOM   1839  CZ  TYR A 131      -7.980   3.213   3.872  1.00 92.04           C
ATOM   1840  OH  TYR A 131      -8.485   2.878   5.090  1.00 92.04           O
ATOM   1841  HH  TYR A 131      -8.637   3.702   5.635  1.00 92.04           H
ATOM   1842  HN  TYR A 131      -4.110   4.005   0.663  1.00 92.04           H
ATOM   1843  N   SER A 132      -4.540   4.498  -2.389  1.00 91.87           N
ATOM   1844  CA  SER A 132      -4.408   5.006  -3.744  1.00 91.87           C
ATOM   1845  C   SER A 132      -3.832   3.922  -4.656  1.00 91.87           C
ATOM   1846  O   SER A 132      -4.289   3.747  -5.784  1.00 91.87           O
ATOM   1847  HA  SER A 132      -5.419   5.269  -4.053  1.00 91.87           H
ATOM   1848  CB  SER A 132      -3.524   6.255  -3.779  1.00 91.87           C
ATOM   1849 1HB  SER A 132      -3.451   6.618  -4.805  1.00 91.87           H
ATOM   1850 2HB  SER A 132      -3.990   7.046  -3.193  1.00 91.87           H
ATOM   1851  OG  SER A 132      -2.216   5.997  -3.274  1.00 91.87           O
ATOM   1852  HG  SER A 132      -1.684   6.844  -3.257  1.00 91.87           H
ATOM   1853  HN  SER A 132      -3.978   4.964  -1.706  1.00 91.87           H
ATOM   1854  N   CYS A 133      -2.836   3.221  -4.133  1.00 89.47           N
ATOM   1855  CA  CYS A 133      -2.166   2.185  -4.901  1.00 89.47           C
ATOM   1856  C   CYS A 133      -3.196   1.113  -5.263  1.00 89.47           C
ATOM   1857  O   CYS A 133      -3.319   0.733  -6.427  1.00 89.47           O
ATOM   1858  HA  CYS A 133      -1.774   2.664  -5.798  1.00 89.47           H
ATOM   1859  CB  CYS A 133      -0.975   1.598  -4.140  1.00 89.47           C
ATOM   1860 1HB  CYS A 133      -1.254   1.405  -3.104  1.00 89.47           H
ATOM   1861 2HB  CYS A 133      -0.690   0.641  -4.577  1.00 89.47           H
ATOM   1862  SG  CYS A 133       0.439   2.758  -4.200  1.00 89.47           S
ATOM   1863  HG  CYS A 133      -0.009   3.573  -3.250  1.00 89.47           H
ATOM   1864  HN  CYS A 133      -2.488   3.351  -3.205  1.00 89.47           H
ATOM   1865  N   VAL A 134      -3.911   0.656  -4.245  1.00 88.24           N
ATOM   1866  CA  VAL A 134      -4.816  -0.469  -4.411  1.00 88.24           C
ATOM   1867  C   VAL A 134      -5.926  -0.084  -5.391  1.00 88.24           C
ATOM   1868  O   VAL A 134      -6.304  -0.880  -6.250  1.00 88.24           O
ATOM   1869  HA  VAL A 134      -4.242  -1.292  -4.836  1.00 88.24           H
ATOM   1870  CB  VAL A 134      -5.349  -0.916  -3.049  1.00 88.24           C
ATOM   1871  HB  VAL A 134      -5.870  -0.071  -2.599  1.00 88.24           H
ATOM   1872  CG1 VAL A 134      -6.355  -2.059  -3.203  1.00 88.24           C
ATOM   1873 1HG1 VAL A 134      -7.194  -1.725  -3.814  1.00 88.24           H
ATOM   1874 2HG1 VAL A 134      -5.870  -2.908  -3.684  1.00 88.24           H
ATOM   1875 3HG1 VAL A 134      -6.719  -2.357  -2.220  1.00 88.24           H
ATOM   1876  CG2 VAL A 134      -4.205  -1.315  -2.116  1.00 88.24           C
ATOM   1877 1HG2 VAL A 134      -3.645  -2.138  -2.559  1.00 88.24           H
ATOM   1878 2HG2 VAL A 134      -3.542  -0.462  -1.968  1.00 88.24           H
ATOM   1879 3HG2 VAL A 134      -4.612  -1.629  -1.155  1.00 88.24           H
ATOM   1880  HN  VAL A 134      -3.878   1.040  -3.322  1.00 88.24           H
ATOM   1881  N   LEU A 135      -6.416   1.136  -5.231  1.00 92.73           N
ATOM   1882  CA  LEU A 135      -7.517   1.614  -6.051  1.00 92.73           C
ATOM   1883  C   LEU A 135      -7.044   1.757  -7.499  1.00 92.73           C
ATOM   1884  O   LEU A 135      -7.804   1.505  -8.432  1.00 92.73           O
ATOM   1885  HA  LEU A 135      -8.301   0.858  -6.017  1.00 92.73           H
ATOM   1886  CB  LEU A 135      -8.102   2.900  -5.465  1.00 92.73           C
ATOM   1887 1HB  LEU A 135      -7.288   3.607  -5.307  1.00 92.73           H
ATOM   1888 2HB  LEU A 135      -8.769   3.342  -6.205  1.00 92.73           H
ATOM   1889  CG  LEU A 135      -8.872   2.749  -4.151  1.00 92.73           C
ATOM   1890  HG  LEU A 135      -8.220   2.258  -3.428  1.00 92.73           H
ATOM   1891  CD1 LEU A 135      -9.241   4.117  -3.572  1.00 92.73           C
ATOM   1892 1HD1 LEU A 135      -8.332   4.688  -3.381  1.00 92.73           H
ATOM   1893 2HD1 LEU A 135      -9.866   4.656  -4.284  1.00 92.73           H
ATOM   1894 3HD1 LEU A 135      -9.787   3.980  -2.639  1.00 92.73           H
ATOM   1895  CD2 LEU A 135     -10.099   1.854  -4.334  1.00 92.73           C
ATOM   1896 1HD2 LEU A 135     -10.762   2.294  -5.079  1.00 92.73           H
ATOM   1897 2HD2 LEU A 135      -9.782   0.866  -4.669  1.00 92.73           H
ATOM   1898 3HD2 LEU A 135     -10.628   1.764  -3.386  1.00 92.73           H
ATOM   1899  HN  LEU A 135      -6.076   1.792  -4.558  1.00 92.73           H
ATOM   1900  N   LEU A 136      -5.790   2.162  -7.641  1.00 92.09           N
ATOM   1901  CA  LEU A 136      -5.208   2.348  -8.959  1.00 92.09           C
ATOM   1902  C   LEU A 136      -5.099   0.991  -9.659  1.00 92.09           C
ATOM   1903  O   LEU A 136      -5.448   0.864 -10.831  1.00 92.09           O
ATOM   1904  HA  LEU A 136      -5.890   2.977  -9.531  1.00 92.09           H
ATOM   1905  CB  LEU A 136      -3.878   3.096  -8.857  1.00 92.09           C
ATOM   1906 1HB  LEU A 136      -3.300   2.660  -8.043  1.00 92.09           H
ATOM   1907 2HB  LEU A 136      -3.316   2.924  -9.775  1.00 92.09           H
ATOM   1908  CG  LEU A 136      -3.974   4.606  -8.626  1.00 92.09           C
ATOM   1909  HG  LEU A 136      -4.665   4.782  -7.803  1.00 92.09           H
ATOM   1910  CD1 LEU A 136      -2.619   5.183  -8.211  1.00 92.09           C
ATOM   1911 1HD1 LEU A 136      -2.290   4.709  -7.286  1.00 92.09           H
ATOM   1912 2HD1 LEU A 136      -1.888   4.996  -8.996  1.00 92.09           H
ATOM   1913 3HD1 LEU A 136      -2.716   6.258  -8.053  1.00 92.09           H
ATOM   1914  CD2 LEU A 136      -4.546   5.313  -9.856  1.00 92.09           C
ATOM   1915 1HD2 LEU A 136      -3.898   5.131 -10.714  1.00 92.09           H
ATOM   1916 2HD2 LEU A 136      -5.544   4.928 -10.066  1.00 92.09           H
ATOM   1917 3HD2 LEU A 136      -4.603   6.385  -9.665  1.00 92.09           H
ATOM   1918  HN  LEU A 136      -5.177   2.362  -6.876  1.00 92.09           H
ATOM   1919  N   ILE A 137      -4.612   0.013  -8.910  1.00 87.14           N
ATOM   1920  CA  ILE A 137      -4.408  -1.318  -9.458  1.00 87.14           C
ATOM   1921  C   ILE A 137      -5.760  -1.911  -9.861  1.00 87.14           C
ATOM   1922  O   ILE A 137      -5.862  -2.596 -10.878  1.00 87.14           O
ATOM   1923  HA  ILE A 137      -3.796  -1.213 -10.353  1.00 87.14           H
ATOM   1924  CB  ILE A 137      -3.625  -2.188  -8.473  1.00 87.14           C
ATOM   1925  HB  ILE A 137      -4.068  -2.070  -7.485  1.00 87.14           H
ATOM   1926  CG1 ILE A 137      -2.169  -1.728  -8.374  1.00 87.14           C
ATOM   1927 1HG1 ILE A 137      -1.650  -1.946  -9.307  1.00 87.14           H
ATOM   1928 2HG1 ILE A 137      -2.134  -0.648  -8.235  1.00 87.14           H
ATOM   1929  CG2 ILE A 137      -3.734  -3.669  -8.843  1.00 87.14           C
ATOM   1930 1HG2 ILE A 137      -4.781  -3.973  -8.821  1.00 87.14           H
ATOM   1931 2HG2 ILE A 137      -3.331  -3.824  -9.844  1.00 87.14           H
ATOM   1932 3HG2 ILE A 137      -3.168  -4.265  -8.127  1.00 87.14           H
ATOM   1933  CD1 ILE A 137      -1.453  -2.421  -7.212  1.00 87.14           C
ATOM   1934 1HD1 ILE A 137      -1.960  -2.181  -6.278  1.00 87.14           H
ATOM   1935 2HD1 ILE A 137      -1.469  -3.500  -7.367  1.00 87.14           H
ATOM   1936 3HD1 ILE A 137      -0.420  -2.076  -7.164  1.00 87.14           H
ATOM   1937  HN  ILE A 137      -4.359   0.117  -7.949  1.00 87.14           H
ATOM   1938  N   MET A 138      -6.763  -1.625  -9.044  1.00 89.28           N
ATOM   1939  CA  MET A 138      -8.119  -2.049  -9.348  1.00 89.28           C
ATOM   1940  C   MET A 138      -8.603  -1.438 -10.665  1.00 89.28           C
ATOM   1941  O   MET A 138      -9.192  -2.129 -11.495  1.00 89.28           O
ATOM   1942  HA  MET A 138      -8.075  -3.134  -9.438  1.00 89.28           H
ATOM   1943  CB  MET A 138      -9.054  -1.623  -8.214  1.00 89.28           C
ATOM   1944 1HB  MET A 138      -8.690  -2.024  -7.268  1.00 89.28           H
ATOM   1945 2HB  MET A 138      -9.048  -0.537  -8.122  1.00 89.28           H
ATOM   1946  CG  MET A 138     -10.481  -2.112  -8.467  1.00 89.28           C
ATOM   1947 1HG  MET A 138     -10.827  -1.763  -9.440  1.00 89.28           H
ATOM   1948 2HG  MET A 138     -10.502  -3.201  -8.493  1.00 89.28           H
ATOM   1949  SD  MET A 138     -11.568  -1.512  -7.184  1.00 89.28           S
ATOM   1950  CE  MET A 138     -11.625   0.220  -7.610  1.00 89.28           C
ATOM   1951 1HE  MET A 138     -10.618   0.638  -7.569  1.00 89.28           H
ATOM   1952 2HE  MET A 138     -12.024   0.334  -8.618  1.00 89.28           H
ATOM   1953 3HE  MET A 138     -12.266   0.748  -6.904  1.00 89.28           H
ATOM   1954  HN  MET A 138      -6.661  -1.116  -8.190  1.00 89.28           H
ATOM   1955  N   CYS A 139      -8.335  -0.149 -10.816  1.00 91.57           N
ATOM   1956  CA  CYS A 139      -8.799   0.580 -11.984  1.00 91.57           C
ATOM   1957  C   CYS A 139      -8.077   0.026 -13.214  1.00 91.57           C
ATOM   1958  O   CYS A 139      -8.659  -0.056 -14.295  1.00 91.57           O
ATOM   1959  HA  CYS A 139      -9.873   0.408 -12.055  1.00 91.57           H
ATOM   1960  CB  CYS A 139      -8.588   2.088 -11.830  1.00 91.57           C
ATOM   1961 1HB  CYS A 139      -7.578   2.288 -11.472  1.00 91.57           H
ATOM   1962 2HB  CYS A 139      -8.686   2.578 -12.799  1.00 91.57           H
ATOM   1963  SG  CYS A 139      -9.813   2.774 -10.657  1.00 91.57           S
ATOM   1964  HG  CYS A 139      -9.217   2.327  -9.555  1.00 91.57           H
ATOM   1965  HN  CYS A 139      -7.813   0.394 -10.158  1.00 91.57           H
ATOM   1966  N   ILE A 140      -6.821  -0.341 -13.008  1.00 86.21           N
ATOM   1967  CA  ILE A 140      -6.031  -0.936 -14.072  1.00 86.21           C
ATOM   1968  C   ILE A 140      -6.728  -2.203 -14.572  1.00 86.21           C
ATOM   1969  O   ILE A 140      -6.820  -2.431 -15.777  1.00 86.21           O
ATOM   1970  HA  ILE A 140      -5.992  -0.217 -14.891  1.00 86.21           H
ATOM   1971  CB  ILE A 140      -4.592  -1.169 -13.606  1.00 86.21           C
ATOM   1972  HB  ILE A 140      -4.624  -1.617 -12.613  1.00 86.21           H
ATOM   1973  CG1 ILE A 140      -3.835   0.155 -13.481  1.00 86.21           C
ATOM   1974 1HG1 ILE A 140      -3.616   0.548 -14.474  1.00 86.21           H
ATOM   1975 2HG1 ILE A 140      -4.462   0.890 -12.978  1.00 86.21           H
ATOM   1976  CG2 ILE A 140      -3.871  -2.157 -14.525  1.00 86.21           C
ATOM   1977 1HG2 ILE A 140      -4.400  -3.111 -14.519  1.00 86.21           H
ATOM   1978 2HG2 ILE A 140      -3.850  -1.761 -15.540  1.00 86.21           H
ATOM   1979 3HG2 ILE A 140      -2.851  -2.305 -14.170  1.00 86.21           H
ATOM   1980  CD1 ILE A 140      -2.532  -0.031 -12.702  1.00 86.21           C
ATOM   1981 1HD1 ILE A 140      -2.756  -0.401 -11.701  1.00 86.21           H
ATOM   1982 2HD1 ILE A 140      -1.897  -0.749 -13.221  1.00 86.21           H
ATOM   1983 3HD1 ILE A 140      -2.013   0.925 -12.628  1.00 86.21           H
ATOM   1984  HN  ILE A 140      -6.344  -0.237 -12.135  1.00 86.21           H
ATOM   1985  N   SER A 141      -7.201  -2.994 -13.620  1.00 86.53           N
ATOM   1986  CA  SER A 141      -7.811  -4.272 -13.944  1.00 86.53           C
ATOM   1987  C   SER A 141      -9.093  -4.051 -14.750  1.00 86.53           C
ATOM   1988  O   SER A 141      -9.355  -4.768 -15.714  1.00 86.53           O
ATOM   1989  HA  SER A 141      -7.070  -4.802 -14.542  1.00 86.53           H
ATOM   1990  CB  SER A 141      -8.112  -5.076 -12.677  1.00 86.53           C
ATOM   1991 1HB  SER A 141      -8.856  -4.547 -12.081  1.00 86.53           H
ATOM   1992 2HB  SER A 141      -8.549  -6.036 -12.952  1.00 86.53           H
ATOM   1993  OG  SER A 141      -6.943  -5.293 -11.892  1.00 86.53           O
ATOM   1994  HG  SER A 141      -6.795  -4.519 -11.277  1.00 86.53           H
ATOM   1995  HN  SER A 141      -7.173  -2.774 -12.645  1.00 86.53           H
ATOM   1996  N   VAL A 142      -9.857  -3.056 -14.324  1.00 88.66           N
ATOM   1997  CA  VAL A 142     -11.102  -2.728 -14.998  1.00 88.66           C
ATOM   1998  C   VAL A 142     -10.797  -2.248 -16.418  1.00 88.66           C
ATOM   1999  O   VAL A 142     -11.495  -2.611 -17.364  1.00 88.66           O
ATOM   2000  HA  VAL A 142     -11.696  -3.640 -15.056  1.00 88.66           H
ATOM   2001  CB  VAL A 142     -11.887  -1.703 -14.177  1.00 88.66           C
ATOM   2002  HB  VAL A 142     -11.252  -0.828 -14.037  1.00 88.66           H
ATOM   2003  CG1 VAL A 142     -13.148  -1.255 -14.920  1.00 88.66           C
ATOM   2004 1HG1 VAL A 142     -12.867  -0.801 -15.870  1.00 88.66           H
ATOM   2005 2HG1 VAL A 142     -13.787  -2.119 -15.104  1.00 88.66           H
ATOM   2006 3HG1 VAL A 142     -13.687  -0.527 -14.314  1.00 88.66           H
ATOM   2007  CG2 VAL A 142     -12.234  -2.259 -12.794  1.00 88.66           C
ATOM   2008 1HG2 VAL A 142     -12.841  -3.157 -12.905  1.00 88.66           H
ATOM   2009 2HG2 VAL A 142     -11.316  -2.505 -12.260  1.00 88.66           H
ATOM   2010 3HG2 VAL A 142     -12.792  -1.510 -12.231  1.00 88.66           H
ATOM   2011  HN  VAL A 142      -9.639  -2.481 -13.536  1.00 88.66           H
ATOM   2012  N   ASP A 143      -9.753  -1.439 -16.524  1.00 83.15           N
ATOM   2013  CA  ASP A 143      -9.373  -0.871 -17.806  1.00 83.15           C
ATOM   2014  C   ASP A 143      -9.060  -2.003 -18.788  1.00 83.15           C
ATOM   2015  O   ASP A 143      -9.466  -1.953 -19.947  1.00 83.15           O
ATOM   2016  HA  ASP A 143     -10.228  -0.273 -18.119  1.00 83.15           H
ATOM   2017  CB  ASP A 143      -8.122  -0.001 -17.674  1.00 83.15           C
ATOM   2018 1HB  ASP A 143      -8.335   0.854 -17.032  1.00 83.15           H
ATOM   2019 2HB  ASP A 143      -7.327  -0.570 -17.192  1.00 83.15           H
ATOM   2020  CG  ASP A 143      -7.647   0.489 -19.044  1.00 83.15           C
ATOM   2021  OD1 ASP A 143      -8.466   1.140 -19.728  1.00 83.15           O
ATOM   2022  OD2 ASP A 143      -6.477   0.202 -19.375  1.00 83.15           O
ATOM   2023  HN  ASP A 143      -9.173  -1.172 -15.755  1.00 83.15           H
ATOM   2024  N   ARG A 144      -8.340  -2.996 -18.286  1.00 73.54           N
ATOM   2025  CA  ARG A 144      -7.919  -4.110 -19.119  1.00 73.54           C
ATOM   2026  C   ARG A 144      -9.132  -4.928 -19.564  1.00 73.54           C
ATOM   2027  O   ARG A 144      -9.201  -5.370 -20.709  1.00 73.54           O
ATOM   2028  HA  ARG A 144      -7.423  -3.648 -19.972  1.00 73.54           H
ATOM   2029  CB  ARG A 144      -6.945  -5.021 -18.369  1.00 73.54           C
ATOM   2030 1HB  ARG A 144      -7.360  -5.280 -17.395  1.00 73.54           H
ATOM   2031 2HB  ARG A 144      -6.817  -5.953 -18.919  1.00 73.54           H
ATOM   2032  CG  ARG A 144      -5.587  -4.340 -18.185  1.00 73.54           C
ATOM   2033 1HG  ARG A 144      -5.717  -3.403 -17.643  1.00 73.54           H
ATOM   2034 2HG  ARG A 144      -4.938  -4.972 -17.580  1.00 73.54           H
ATOM   2035  CD  ARG A 144      -4.925  -4.065 -19.537  1.00 73.54           C
ATOM   2036 1HD  ARG A 144      -4.607  -5.003 -19.992  1.00 73.54           H
ATOM   2037 2HD  ARG A 144      -5.643  -3.608 -20.217  1.00 73.54           H
ATOM   2038  NE  ARG A 144      -3.760  -3.170 -19.357  1.00 73.54           N
ATOM   2039  HE  ARG A 144      -3.518  -2.897 -18.426  1.00 73.54           H
ATOM   2040  CZ  ARG A 144      -3.008  -2.704 -20.364  1.00 73.54           C
ATOM   2041  NH1 ARG A 144      -3.286  -3.038 -21.631  1.00 73.54           N
ATOM   2042 1HH1 ARG A 144      -4.059  -3.639 -21.832  1.00 73.54           H
ATOM   2043 2HH1 ARG A 144      -2.721  -2.685 -22.377  1.00 73.54           H
ATOM   2044  NH2 ARG A 144      -1.975  -1.898 -20.084  1.00 73.54           N
ATOM   2045 1HH2 ARG A 144      -1.404  -1.541 -20.823  1.00 73.54           H
ATOM   2046 2HH2 ARG A 144      -1.774  -1.654 -19.135  1.00 73.54           H
ATOM   2047  HN  ARG A 144      -8.046  -3.047 -17.332  1.00 73.54           H
ATOM   2048  N   TYR A 145     -10.060  -5.105 -18.634  1.00 84.35           N
ATOM   2049  CA  TYR A 145     -11.304  -5.792 -18.939  1.00 84.35           C
ATOM   2050  C   TYR A 145     -12.012  -5.141 -20.128  1.00 84.35           C
ATOM   2051  O   TYR A 145     -12.387  -5.822 -21.081  1.00 84.35           O
ATOM   2052  HA  TYR A 145     -11.065  -6.825 -19.189  1.00 84.35           H
ATOM   2053  CB  TYR A 145     -12.182  -5.645 -17.695  1.00 84.35           C
ATOM   2054 1HB  TYR A 145     -11.797  -6.298 -16.912  1.00 84.35           H
ATOM   2055 2HB  TYR A 145     -12.103  -4.623 -17.325  1.00 84.35           H
ATOM   2056  CG  TYR A 145     -13.657  -5.973 -17.932  1.00 84.35           C
ATOM   2057  CD1 TYR A 145     -14.592  -4.959 -17.974  1.00 84.35           C
ATOM   2058  HD1 TYR A 145     -14.278  -3.923 -17.838  1.00 84.35           H
ATOM   2059  CD2 TYR A 145     -14.054  -7.284 -18.105  1.00 84.35           C
ATOM   2060  HD2 TYR A 145     -13.316  -8.085 -18.072  1.00 84.35           H
ATOM   2061  CE1 TYR A 145     -15.980  -5.267 -18.198  1.00 84.35           C
ATOM   2062  HE1 TYR A 145     -16.729  -4.475 -18.234  1.00 84.35           H
ATOM   2063  CE2 TYR A 145     -15.442  -7.593 -18.329  1.00 84.35           C
ATOM   2064  HE2 TYR A 145     -15.769  -8.623 -18.467  1.00 84.35           H
ATOM   2065  CZ  TYR A 145     -16.337  -6.569 -18.364  1.00 84.35           C
ATOM   2066  OH  TYR A 145     -17.648  -6.861 -18.576  1.00 84.35           O
ATOM   2067  HH  TYR A 145     -17.765  -7.847 -18.695  1.00 84.35           H
ATOM   2068  HN  TYR A 145      -9.972  -4.790 -17.689  1.00 84.35           H
ATOM   2069  N   ILE A 146     -12.174  -3.829 -20.034  1.00 81.48           N
ATOM   2070  CA  ILE A 146     -12.896  -3.089 -21.055  1.00 81.48           C
ATOM   2071  C   ILE A 146     -12.143  -3.194 -22.383  1.00 81.48           C
ATOM   2072  O   ILE A 146     -12.756  -3.365 -23.435  1.00 81.48           O
ATOM   2073  HA  ILE A 146     -13.872  -3.561 -21.172  1.00 81.48           H
ATOM   2074  CB  ILE A 146     -13.142  -1.649 -20.599  1.00 81.48           C
ATOM   2075  HB  ILE A 146     -12.187  -1.217 -20.301  1.00 81.48           H
ATOM   2076  CG1 ILE A 146     -14.058  -1.610 -19.375  1.00 81.48           C
ATOM   2077 1HG1 ILE A 146     -15.079  -1.853 -19.672  1.00 81.48           H
ATOM   2078 2HG1 ILE A 146     -13.746  -2.369 -18.658  1.00 81.48           H
ATOM   2079  CG2 ILE A 146     -13.684  -0.796 -21.748  1.00 81.48           C
ATOM   2080 1HG2 ILE A 146     -12.962  -0.785 -22.565  1.00 81.48           H
ATOM   2081 2HG2 ILE A 146     -14.626  -1.216 -22.100  1.00 81.48           H
ATOM   2082 3HG2 ILE A 146     -13.850   0.223 -21.397  1.00 81.48           H
ATOM   2083  CD1 ILE A 146     -14.029  -0.232 -18.711  1.00 81.48           C
ATOM   2084 1HD1 ILE A 146     -13.011  -0.003 -18.394  1.00 81.48           H
ATOM   2085 2HD1 ILE A 146     -14.365   0.522 -19.424  1.00 81.48           H
ATOM   2086 3HD1 ILE A 146     -14.689  -0.232 -17.844  1.00 81.48           H
ATOM   2087  HN  ILE A 146     -11.824  -3.275 -19.279  1.00 81.48           H
ATOM   2088  N   ALA A 147     -10.826  -3.087 -22.289  1.00 80.21           N
ATOM   2089  CA  ALA A 147      -9.994  -3.031 -23.479  1.00 80.21           C
ATOM   2090  C   ALA A 147     -10.130  -4.343 -24.254  1.00 80.21           C
ATOM   2091  O   ALA A 147      -9.938  -4.373 -25.469  1.00 80.21           O
ATOM   2092  HA  ALA A 147     -10.358  -2.212 -24.100  1.00 80.21           H
ATOM   2093  CB  ALA A 147      -8.547  -2.738 -23.077  1.00 80.21           C
ATOM   2094 1HB  ALA A 147      -8.501  -1.782 -22.556  1.00 80.21           H
ATOM   2095 2HB  ALA A 147      -8.186  -3.528 -22.418  1.00 80.21           H
ATOM   2096 3HB  ALA A 147      -7.923  -2.696 -23.970  1.00 80.21           H
ATOM   2097  HN  ALA A 147     -10.329  -3.039 -21.423  1.00 80.21           H
ATOM   2098  N   ILE A 148     -10.459  -5.395 -23.519  1.00 76.40           N
ATOM   2099  CA  ILE A 148     -10.472  -6.732 -24.090  1.00 76.40           C
ATOM   2100  C   ILE A 148     -11.903  -7.100 -24.483  1.00 76.40           C
ATOM   2101  O   ILE A 148     -12.152  -7.523 -25.611  1.00 76.40           O
ATOM   2102  HA  ILE A 148      -9.861  -6.707 -24.992  1.00 76.40           H
ATOM   2103  CB  ILE A 148      -9.821  -7.730 -23.130  1.00 76.40           C
ATOM   2104  HB  ILE A 148     -10.255  -7.585 -22.141  1.00 76.40           H
ATOM   2105  CG1 ILE A 148      -8.318  -7.472 -23.006  1.00 76.40           C
ATOM   2106 1HG1 ILE A 148      -7.823  -7.729 -23.943  1.00 76.40           H
ATOM   2107 2HG1 ILE A 148      -8.141  -6.410 -22.833  1.00 76.40           H
ATOM   2108  CG2 ILE A 148     -10.123  -9.170 -23.549  1.00 76.40           C
ATOM   2109 1HG2 ILE A 148     -11.201  -9.332 -23.544  1.00 76.40           H
ATOM   2110 2HG2 ILE A 148      -9.734  -9.345 -24.552  1.00 76.40           H
ATOM   2111 3HG2 ILE A 148      -9.649  -9.859 -22.850  1.00 76.40           H
ATOM   2112  CD1 ILE A 148      -7.714  -8.289 -21.863  1.00 76.40           C
ATOM   2113 1HD1 ILE A 148      -8.194  -8.012 -20.924  1.00 76.40           H
ATOM   2114 2HD1 ILE A 148      -7.872  -9.351 -22.052  1.00 76.40           H
ATOM   2115 3HD1 ILE A 148      -6.645  -8.087 -21.797  1.00 76.40           H
ATOM   2116  HN  ILE A 148     -10.714  -5.346 -22.554  1.00 76.40           H
ATOM   2117  N   ALA A 149     -12.808  -6.926 -23.531  1.00 75.57           N
ATOM   2118  CA  ALA A 149     -14.179  -7.372 -23.711  1.00 75.57           C
ATOM   2119  C   ALA A 149     -14.881  -6.456 -24.716  1.00 75.57           C
ATOM   2120  O   ALA A 149     -15.706  -6.913 -25.506  1.00 75.57           O
ATOM   2121  HA  ALA A 149     -14.149  -8.384 -24.114  1.00 75.57           H
ATOM   2122  CB  ALA A 149     -14.888  -7.403 -22.355  1.00 75.57           C
ATOM   2123 1HB  ALA A 149     -14.368  -8.090 -21.688  1.00 75.57           H
ATOM   2124 2HB  ALA A 149     -14.886  -6.403 -21.922  1.00 75.57           H
ATOM   2125 3HB  ALA A 149     -15.917  -7.737 -22.491  1.00 75.57           H
ATOM   2126  HN  ALA A 149     -12.617  -6.491 -22.651  1.00 75.57           H
ATOM   2127  N   GLN A 150     -14.528  -5.181 -24.652  1.00 67.15           N
ATOM   2128  CA  GLN A 150     -15.194  -4.179 -25.467  1.00 67.15           C
ATOM   2129  C   GLN A 150     -14.187  -3.489 -26.389  1.00 67.15           C
ATOM   2130  O   GLN A 150     -14.200  -2.266 -26.524  1.00 67.15           O
ATOM   2131  HA  GLN A 150     -15.924  -4.728 -26.062  1.00 67.15           H
ATOM   2132  CB  GLN A 150     -15.925  -3.159 -24.592  1.00 67.15           C
ATOM   2133 1HB  GLN A 150     -15.204  -2.612 -23.985  1.00 67.15           H
ATOM   2134 2HB  GLN A 150     -16.429  -2.427 -25.224  1.00 67.15           H
ATOM   2135  CG  GLN A 150     -16.947  -3.847 -23.684  1.00 67.15           C
ATOM   2136 1HG  GLN A 150     -17.562  -4.527 -24.273  1.00 67.15           H
ATOM   2137 2HG  GLN A 150     -16.428  -4.450 -22.939  1.00 67.15           H
ATOM   2138  CD  GLN A 150     -17.839  -2.819 -22.985  1.00 67.15           C
ATOM   2139  OE1 GLN A 150     -17.710  -1.620 -23.169  1.00 67.15           O
ATOM   2140  NE2 GLN A 150     -18.748  -3.354 -22.175  1.00 67.15           N
ATOM   2141 1HE2 GLN A 150     -18.801  -4.347 -22.069  1.00 67.15           H
ATOM   2142 2HE2 GLN A 150     -19.379  -2.763 -21.672  1.00 67.15           H
ATOM   2143  HN  GLN A 150     -13.803  -4.830 -24.060  1.00 67.15           H
ATOM   2144  N   ALA A 151     -13.337  -4.302 -26.999  1.00 67.74           N
ATOM   2145  CA  ALA A 151     -12.163  -3.784 -27.679  1.00 67.74           C
ATOM   2146  C   ALA A 151     -12.597  -2.758 -28.728  1.00 67.74           C
ATOM   2147  O   ALA A 151     -11.947  -1.728 -28.901  1.00 67.74           O
ATOM   2148  HA  ALA A 151     -11.539  -3.289 -26.935  1.00 67.74           H
ATOM   2149  CB  ALA A 151     -11.373  -4.944 -28.291  1.00 67.74           C
ATOM   2150 1HB  ALA A 151     -11.063  -5.628 -27.501  1.00 67.74           H
ATOM   2151 2HB  ALA A 151     -12.003  -5.475 -29.005  1.00 67.74           H
ATOM   2152 3HB  ALA A 151     -10.493  -4.555 -28.801  1.00 67.74           H
ATOM   2153  HN  ALA A 151     -13.441  -5.296 -27.032  1.00 67.74           H
ATOM   2154  N   MET A 152     -13.694  -3.075 -29.401  1.00 58.27           N
ATOM   2155  CA  MET A 152     -14.174  -2.238 -30.487  1.00 58.27           C
ATOM   2156  C   MET A 152     -14.547  -0.844 -29.980  1.00 58.27           C
ATOM   2157  O   MET A 152     -14.110   0.161 -30.538  1.00 58.27           O
ATOM   2158  HA  MET A 152     -13.344  -2.166 -31.191  1.00 58.27           H
ATOM   2159  CB  MET A 152     -15.397  -2.892 -31.134  1.00 58.27           C
ATOM   2160 1HB  MET A 152     -16.056  -3.284 -30.359  1.00 58.27           H
ATOM   2161 2HB  MET A 152     -15.965  -2.143 -31.686  1.00 58.27           H
ATOM   2162  CG  MET A 152     -14.980  -4.022 -32.077  1.00 58.27           C
ATOM   2163 1HG  MET A 152     -14.131  -3.706 -32.683  1.00 58.27           H
ATOM   2164 2HG  MET A 152     -14.656  -4.887 -31.500  1.00 58.27           H
ATOM   2165  SD  MET A 152     -16.348  -4.471 -33.133  1.00 58.27           S
ATOM   2166  CE  MET A 152     -15.564  -5.717 -34.142  1.00 58.27           C
ATOM   2167 1HE  MET A 152     -14.721  -5.277 -34.673  1.00 58.27           H
ATOM   2168 2HE  MET A 152     -15.210  -6.529 -33.506  1.00 58.27           H
ATOM   2169 3HE  MET A 152     -16.284  -6.107 -34.862  1.00 58.27           H
ATOM   2170  HN  MET A 152     -14.249  -3.886 -29.215  1.00 58.27           H
ATOM   2171  N   ARG A 153     -15.353  -0.828 -28.929  1.00 55.61           N
ATOM   2172  CA  ARG A 153     -15.840   0.426 -28.378  1.00 55.61           C
ATOM   2173  C   ARG A 153     -14.686   1.216 -27.757  1.00 55.61           C
ATOM   2174  O   ARG A 153     -14.714   2.446 -27.731  1.00 55.61           O
ATOM   2175  HA  ARG A 153     -16.266   0.957 -29.229  1.00 55.61           H
ATOM   2176  CB  ARG A 153     -16.911   0.181 -27.314  1.00 55.61           C
ATOM   2177 1HB  ARG A 153     -16.587  -0.615 -26.643  1.00 55.61           H
ATOM   2178 2HB  ARG A 153     -17.038   1.077 -26.707  1.00 55.61           H
ATOM   2179  CG  ARG A 153     -18.246  -0.199 -27.957  1.00 55.61           C
ATOM   2180 1HG  ARG A 153     -18.518   0.546 -28.705  1.00 55.61           H
ATOM   2181 2HG  ARG A 153     -18.145  -1.151 -28.478  1.00 55.61           H
ATOM   2182  CD  ARG A 153     -19.353  -0.301 -26.906  1.00 55.61           C
ATOM   2183 1HD  ARG A 153     -19.127  -1.106 -26.206  1.00 55.61           H
ATOM   2184 2HD  ARG A 153     -19.401   0.621 -26.326  1.00 55.61           H
ATOM   2185  NE  ARG A 153     -20.654  -0.554 -27.563  1.00 55.61           N
ATOM   2186  HE  ARG A 153     -20.682  -0.558 -28.563  1.00 55.61           H
ATOM   2187  CZ  ARG A 153     -21.799  -0.776 -26.903  1.00 55.61           C
ATOM   2188  NH1 ARG A 153     -21.821  -0.782 -25.563  1.00 55.61           N
ATOM   2189 1HH1 ARG A 153     -20.979  -0.618 -25.048  1.00 55.61           H
ATOM   2190 2HH1 ARG A 153     -22.679  -0.949 -25.078  1.00 55.61           H
ATOM   2191  NH2 ARG A 153     -22.921  -0.994 -27.602  1.00 55.61           N
ATOM   2192 1HH2 ARG A 153     -23.783  -1.162 -27.125  1.00 55.61           H
ATOM   2193 2HH2 ARG A 153     -22.896  -0.989 -28.602  1.00 55.61           H
ATOM   2194  HN  ARG A 153     -15.673  -1.649 -28.456  1.00 55.61           H
ATOM   2195  N   ALA A 154     -13.698   0.478 -27.273  1.00 61.58           N
ATOM   2196  CA  ALA A 154     -12.595   1.086 -26.549  1.00 61.58           C
ATOM   2197  C   ALA A 154     -11.758   1.927 -27.515  1.00 61.58           C
ATOM   2198  O   ALA A 154     -11.132   2.905 -27.110  1.00 61.58           O
ATOM   2199  HA  ALA A 154     -13.018   1.738 -25.786  1.00 61.58           H
ATOM   2200  CB  ALA A 154     -11.771  -0.006 -25.862  1.00 61.58           C
ATOM   2201 1HB  ALA A 154     -12.405  -0.555 -25.166  1.00 61.58           H
ATOM   2202 2HB  ALA A 154     -11.379  -0.691 -26.614  1.00 61.58           H
ATOM   2203 3HB  ALA A 154     -10.944   0.451 -25.319  1.00 61.58           H
ATOM   2204  HN  ALA A 154     -13.644  -0.516 -27.369  1.00 61.58           H
ATOM   2205  N   HIS A 155     -11.774   1.515 -28.774  1.00 57.16           N
ATOM   2206  CA  HIS A 155     -10.907   2.121 -29.770  1.00 57.16           C
ATOM   2207  C   HIS A 155     -11.457   3.493 -30.163  1.00 57.16           C
ATOM   2208  O   HIS A 155     -10.701   4.456 -30.289  1.00 57.16           O
ATOM   2209  HA  HIS A 155      -9.932   2.250 -29.300  1.00 57.16           H
ATOM   2210  CB  HIS A 155     -10.725   1.189 -30.971  1.00 57.16           C
ATOM   2211 1HB  HIS A 155     -10.734   0.157 -30.621  1.00 57.16           H
ATOM   2212 2HB  HIS A 155     -11.577   1.307 -31.641  1.00 57.16           H
ATOM   2213  CG  HIS A 155      -9.453   1.431 -31.749  1.00 57.16           C
ATOM   2214  ND1 HIS A 155      -9.219   2.595 -32.460  1.00 57.16           N
ATOM   2215  HD1 HIS A 155      -9.845   3.372 -32.532  1.00 57.16           H
ATOM   2216  CD2 HIS A 155      -8.350   0.648 -31.918  1.00 57.16           C
ATOM   2217  HD2 HIS A 155      -8.201  -0.344 -31.491  1.00 57.16           H
ATOM   2218  CE1 HIS A 155      -8.026   2.504 -33.029  1.00 57.16           C
ATOM   2219  HE1 HIS A 155      -7.556   3.262 -33.656  1.00 57.16           H
ATOM   2220  NE2 HIS A 155      -7.489   1.297 -32.692  1.00 57.16           N
ATOM   2221  HN  HIS A 155     -12.364   0.783 -29.116  1.00 57.16           H
ATOM   2222  N   THR A 156     -12.768   3.540 -30.345  1.00 64.06           N
ATOM   2223  CA  THR A 156     -13.412   4.744 -30.843  1.00 64.06           C
ATOM   2224  C   THR A 156     -13.412   5.832 -29.767  1.00 64.06           C
ATOM   2225  O   THR A 156     -13.384   7.021 -30.082  1.00 64.06           O
ATOM   2226  HA  THR A 156     -12.829   5.124 -31.682  1.00 64.06           H
ATOM   2227  CB  THR A 156     -14.814   4.365 -31.324  1.00 64.06           C
ATOM   2228  HB  THR A 156     -15.443   5.250 -31.425  1.00 64.06           H
ATOM   2229  OG1 THR A 156     -15.259   3.400 -30.375  1.00 64.06           O
ATOM   2230  HG1 THR A 156     -16.229   3.204 -30.515  1.00 64.06           H
ATOM   2231  CG2 THR A 156     -14.792   3.601 -32.650  1.00 64.06           C
ATOM   2232 1HG2 THR A 156     -14.219   2.682 -32.530  1.00 64.06           H
ATOM   2233 2HG2 THR A 156     -14.329   4.220 -33.418  1.00 64.06           H
ATOM   2234 3HG2 THR A 156     -15.812   3.357 -32.946  1.00 64.06           H
ATOM   2235  HN  THR A 156     -13.386   2.776 -30.160  1.00 64.06           H
ATOM   2236  N   TRP A 157     -13.444   5.386 -28.520  1.00 57.85           N
ATOM   2237  CA  TRP A 157     -13.651   6.296 -27.405  1.00 57.85           C
ATOM   2238  C   TRP A 157     -12.296   6.540 -26.737  1.00 57.85           C
ATOM   2239  O   TRP A 157     -12.231   6.817 -25.541  1.00 57.85           O
ATOM   2240  HA  TRP A 157     -14.042   7.231 -27.806  1.00 57.85           H
ATOM   2241  CB  TRP A 157     -14.704   5.749 -26.439  1.00 57.85           C
ATOM   2242 1HB  TRP A 157     -14.455   4.717 -26.194  1.00 57.85           H
ATOM   2243 2HB  TRP A 157     -14.659   6.317 -25.510  1.00 57.85           H
ATOM   2244  CG  TRP A 157     -16.133   5.800 -26.983  1.00 57.85           C
ATOM   2245  CD1 TRP A 157     -16.590   5.319 -28.148  1.00 57.85           C
ATOM   2246  HD1 TRP A 157     -15.971   4.809 -28.886  1.00 57.85           H
ATOM   2247  CD2 TRP A 157     -17.280   6.385 -26.332  1.00 57.85           C
ATOM   2248  NE1 TRP A 157     -17.942   5.551 -28.295  1.00 57.85           N
ATOM   2249  HE1 TRP A 157     -18.507   5.287 -29.077  1.00 57.85           H
ATOM   2250  CE2 TRP A 157     -18.375   6.220 -27.156  1.00 57.85           C
ATOM   2251  CE3 TRP A 157     -17.389   7.032 -25.089  1.00 57.85           C
ATOM   2252  HE3 TRP A 157     -16.540   7.175 -24.421  1.00 57.85           H
ATOM   2253  CZ2 TRP A 157     -19.658   6.675 -26.826  1.00 57.85           C
ATOM   2254  HZ2 TRP A 157     -20.507   6.532 -27.494  1.00 57.85           H
ATOM   2255  CZ3 TRP A 157     -18.677   7.481 -24.774  1.00 57.85           C
ATOM   2256  HZ3 TRP A 157     -18.817   7.991 -23.821  1.00 57.85           H
ATOM   2257  CH2 TRP A 157     -19.790   7.323 -25.592  1.00 57.85           C
ATOM   2258  HH2 TRP A 157     -20.761   7.702 -25.274  1.00 57.85           H
ATOM   2259  HN  TRP A 157     -13.333   4.426 -28.266  1.00 57.85           H
ATOM   2260  N   ARG A 158     -11.248   6.428 -27.540  1.00 58.97           N
ATOM   2261  CA  ARG A 158      -9.894   6.450 -27.011  1.00 58.97           C
ATOM   2262  C   ARG A 158      -9.648   7.748 -26.239  1.00 58.97           C
ATOM   2263  O   ARG A 158      -9.111   7.724 -25.133  1.00 58.97           O
ATOM   2264  HA  ARG A 158      -9.838   5.585 -26.351  1.00 58.97           H
ATOM   2265  CB  ARG A 158      -8.862   6.329 -28.134  1.00 58.97           C
ATOM   2266 1HB  ARG A 158      -9.095   5.464 -28.755  1.00 58.97           H
ATOM   2267 2HB  ARG A 158      -8.915   7.207 -28.778  1.00 58.97           H
ATOM   2268  CG  ARG A 158      -7.448   6.190 -27.566  1.00 58.97           C
ATOM   2269 1HG  ARG A 158      -7.187   7.089 -27.008  1.00 58.97           H
ATOM   2270 2HG  ARG A 158      -7.415   5.358 -26.864  1.00 58.97           H
ATOM   2271  CD  ARG A 158      -6.428   5.963 -28.684  1.00 58.97           C
ATOM   2272 1HD  ARG A 158      -6.645   5.028 -29.200  1.00 58.97           H
ATOM   2273 2HD  ARG A 158      -6.503   6.761 -29.423  1.00 58.97           H
ATOM   2274  NE  ARG A 158      -5.060   5.924 -28.120  1.00 58.97           N
ATOM   2275  HE  ARG A 158      -4.950   6.108 -27.144  1.00 58.97           H
ATOM   2276  CZ  ARG A 158      -3.960   5.659 -28.838  1.00 58.97           C
ATOM   2277  NH1 ARG A 158      -4.048   5.406 -30.150  1.00 58.97           N
ATOM   2278 1HH1 ARG A 158      -4.940   5.415 -30.602  1.00 58.97           H
ATOM   2279 2HH1 ARG A 158      -3.222   5.209 -30.678  1.00 58.97           H
ATOM   2280  NH2 ARG A 158      -2.770   5.650 -28.222  1.00 58.97           N
ATOM   2281 1HH2 ARG A 158      -1.939   5.454 -28.743  1.00 58.97           H
ATOM   2282 2HH2 ARG A 158      -2.712   5.840 -27.242  1.00 58.97           H
ATOM   2283  HN  ARG A 158     -11.312   6.323 -28.532  1.00 58.97           H
ATOM   2284  N   GLU A 159     -10.052   8.850 -26.853  1.00 64.43           N
ATOM   2285  CA  GLU A 159      -9.798  10.162 -26.281  1.00 64.43           C
ATOM   2286  C   GLU A 159     -10.629  10.357 -25.011  1.00 64.43           C
ATOM   2287  O   GLU A 159     -10.112  10.810 -23.991  1.00 64.43           O
ATOM   2288  HA  GLU A 159      -8.737  10.169 -26.034  1.00 64.43           H
ATOM   2289  CB  GLU A 159     -10.084  11.268 -27.298  1.00 64.43           C
ATOM   2290 1HB  GLU A 159     -11.048  11.089 -27.774  1.00 64.43           H
ATOM   2291 2HB  GLU A 159     -10.018  12.241 -26.811  1.00 64.43           H
ATOM   2292  CG  GLU A 159      -9.036  11.272 -28.413  1.00 64.43           C
ATOM   2293 1HG  GLU A 159      -8.038  11.203 -27.979  1.00 64.43           H
ATOM   2294 2HG  GLU A 159      -9.169  10.395 -29.046  1.00 64.43           H
ATOM   2295  CD  GLU A 159      -9.143  12.541 -29.261  1.00 64.43           C
ATOM   2296  OE1 GLU A 159      -8.141  12.856 -29.939  1.00 64.43           O
ATOM   2297  OE2 GLU A 159     -10.224  13.166 -29.213  1.00 64.43           O
ATOM   2298  HN  GLU A 159     -10.544   8.857 -27.724  1.00 64.43           H
ATOM   2299  N   LYS A 160     -11.902  10.004 -25.115  1.00 69.70           N
ATOM   2300  CA  LYS A 160     -12.812  10.147 -23.991  1.00 69.70           C
ATOM   2301  C   LYS A 160     -12.283   9.338 -22.805  1.00 69.70           C
ATOM   2302  O   LYS A 160     -12.380   9.773 -21.659  1.00 69.70           O
ATOM   2303  HA  LYS A 160     -12.824  11.201 -23.712  1.00 69.70           H
ATOM   2304  CB  LYS A 160     -14.237   9.773 -24.404  1.00 69.70           C
ATOM   2305 1HB  LYS A 160     -14.234   8.796 -24.888  1.00 69.70           H
ATOM   2306 2HB  LYS A 160     -14.866   9.688 -23.518  1.00 69.70           H
ATOM   2307  CG  LYS A 160     -14.824  10.817 -25.356  1.00 69.70           C
ATOM   2308 1HG  LYS A 160     -14.681  11.814 -24.940  1.00 69.70           H
ATOM   2309 2HG  LYS A 160     -14.291  10.789 -26.306  1.00 69.70           H
ATOM   2310  CD  LYS A 160     -16.315  10.566 -25.593  1.00 69.70           C
ATOM   2311 1HD  LYS A 160     -16.456   9.576 -26.026  1.00 69.70           H
ATOM   2312 2HD  LYS A 160     -16.845  10.575 -24.640  1.00 69.70           H
ATOM   2313  CE  LYS A 160     -16.908  11.626 -26.523  1.00 69.70           C
ATOM   2314 1HE  LYS A 160     -16.770  12.617 -26.090  1.00 69.70           H
ATOM   2315 2HE  LYS A 160     -16.380  11.618 -27.476  1.00 69.70           H
ATOM   2316  NZ  LYS A 160     -18.349  11.372 -26.746  1.00 69.70           N
ATOM   2317 1HZ  LYS A 160     -18.727  12.085 -27.359  1.00 69.70           H
ATOM   2318 2HZ  LYS A 160     -18.469  10.460 -27.173  1.00 69.70           H
ATOM   2319 3HZ  LYS A 160     -18.838  11.395 -25.858  1.00 69.70           H
ATOM   2320  HN  LYS A 160     -12.312   9.628 -25.945  1.00 69.70           H
ATOM   2321  N   ARG A 161     -11.734   8.174 -23.122  1.00 67.84           N
ATOM   2322  CA  ARG A 161     -11.220   7.285 -22.094  1.00 67.84           C
ATOM   2323  C   ARG A 161     -10.065   7.952 -21.344  1.00 67.84           C
ATOM   2324  O   ARG A 161      -9.898   7.744 -20.143  1.00 67.84           O
ATOM   2325  HA  ARG A 161     -12.067   7.106 -21.432  1.00 67.84           H
ATOM   2326  CB  ARG A 161     -10.732   5.967 -22.700  1.00 67.84           C
ATOM   2327 1HB  ARG A 161     -10.087   6.172 -23.554  1.00 67.84           H
ATOM   2328 2HB  ARG A 161     -10.131   5.427 -21.968  1.00 67.84           H
ATOM   2329  CG  ARG A 161     -11.911   5.097 -23.141  1.00 67.84           C
ATOM   2330 1HG  ARG A 161     -12.596   4.955 -22.305  1.00 67.84           H
ATOM   2331 2HG  ARG A 161     -12.469   5.606 -23.927  1.00 67.84           H
ATOM   2332  CD  ARG A 161     -11.428   3.737 -23.649  1.00 67.84           C
ATOM   2333 1HD  ARG A 161     -12.223   3.247 -24.212  1.00 67.84           H
ATOM   2334 2HD  ARG A 161     -10.590   3.871 -24.333  1.00 67.84           H
ATOM   2335  NE  ARG A 161     -11.019   2.887 -22.509  1.00 67.84           N
ATOM   2336  HE  ARG A 161     -11.377   3.114 -21.603  1.00 67.84           H
ATOM   2337  CZ  ARG A 161     -10.199   1.832 -22.614  1.00 67.84           C
ATOM   2338  NH1 ARG A 161      -9.690   1.483 -23.804  1.00 67.84           N
ATOM   2339 1HH1 ARG A 161      -9.921   2.010 -24.621  1.00 67.84           H
ATOM   2340 2HH1 ARG A 161      -9.079   0.695 -23.874  1.00 67.84           H
ATOM   2341  NH2 ARG A 161      -9.896   1.133 -21.513  1.00 67.84           N
ATOM   2342 1HH2 ARG A 161      -9.285   0.343 -21.574  1.00 67.84           H
ATOM   2343 2HH2 ARG A 161     -10.280   1.400 -20.629  1.00 67.84           H
ATOM   2344  HN  ARG A 161     -11.638   7.837 -24.059  1.00 67.84           H
ATOM   2345  N   LEU A 162      -9.298   8.740 -22.083  1.00 78.90           N
ATOM   2346  CA  LEU A 162      -8.158   9.430 -21.506  1.00 78.90           C
ATOM   2347  C   LEU A 162      -8.654  10.508 -20.540  1.00 78.90           C
ATOM   2348  O   LEU A 162      -8.064  10.718 -19.482  1.00 78.90           O
ATOM   2349  HA  LEU A 162      -7.585   8.696 -20.939  1.00 78.90           H
ATOM   2350  CB  LEU A 162      -7.242   9.967 -22.607  1.00 78.90           C
ATOM   2351 1HB  LEU A 162      -7.009   9.149 -23.289  1.00 78.90           H
ATOM   2352 2HB  LEU A 162      -7.794  10.712 -23.180  1.00 78.90           H
ATOM   2353  CG  LEU A 162      -5.927  10.594 -22.140  1.00 78.90           C
ATOM   2354  HG  LEU A 162      -6.155  11.330 -21.369  1.00 78.90           H
ATOM   2355  CD1 LEU A 162      -5.013   9.544 -21.507  1.00 78.90           C
ATOM   2356 1HD1 LEU A 162      -5.512   9.099 -20.646  1.00 78.90           H
ATOM   2357 2HD1 LEU A 162      -4.789   8.768 -22.239  1.00 78.90           H
ATOM   2358 3HD1 LEU A 162      -4.085  10.017 -21.183  1.00 78.90           H
ATOM   2359  CD2 LEU A 162      -5.238  11.339 -23.285  1.00 78.90           C
ATOM   2360 1HD2 LEU A 162      -5.024  10.642 -24.095  1.00 78.90           H
ATOM   2361 2HD2 LEU A 162      -5.892  12.130 -23.650  1.00 78.90           H
ATOM   2362 3HD2 LEU A 162      -4.306  11.775 -22.926  1.00 78.90           H
ATOM   2363  HN  LEU A 162      -9.446   8.910 -23.058  1.00 78.90           H
ATOM   2364  N   LEU A 163      -9.735  11.162 -20.939  1.00 81.52           N
ATOM   2365  CA  LEU A 163     -10.335  12.192 -20.108  1.00 81.52           C
ATOM   2366  C   LEU A 163     -10.838  11.565 -18.807  1.00 81.52           C
ATOM   2367  O   LEU A 163     -10.539  12.057 -17.720  1.00 81.52           O
ATOM   2368  HA  LEU A 163      -9.554  12.912 -19.865  1.00 81.52           H
ATOM   2369  CB  LEU A 163     -11.417  12.944 -20.886  1.00 81.52           C
ATOM   2370 1HB  LEU A 163     -10.984  13.299 -21.821  1.00 81.52           H
ATOM   2371 2HB  LEU A 163     -12.206  12.239 -21.147  1.00 81.52           H
ATOM   2372  CG  LEU A 163     -12.055  14.135 -20.167  1.00 81.52           C
ATOM   2373  HG  LEU A 163     -12.400  13.799 -19.190  1.00 81.52           H
ATOM   2374  CD1 LEU A 163     -11.028  15.244 -19.927  1.00 81.52           C
ATOM   2375 1HD1 LEU A 163     -10.215  14.859 -19.312  1.00 81.52           H
ATOM   2376 2HD1 LEU A 163     -10.631  15.585 -20.883  1.00 81.52           H
ATOM   2377 3HD1 LEU A 163     -11.508  16.078 -19.415  1.00 81.52           H
ATOM   2378  CD2 LEU A 163     -13.280  14.644 -20.929  1.00 81.52           C
ATOM   2379 1HD2 LEU A 163     -12.981  14.958 -21.929  1.00 81.52           H
ATOM   2380 2HD2 LEU A 163     -14.018  13.845 -21.005  1.00 81.52           H
ATOM   2381 3HD2 LEU A 163     -13.714  15.490 -20.397  1.00 81.52           H
ATOM   2382  HN  LEU A 163     -10.199  10.998 -21.809  1.00 81.52           H
ATOM   2383  N   TYR A 164     -11.592  10.486 -18.960  1.00 75.45           N
ATOM   2384  CA  TYR A 164     -12.151   9.795 -17.811  1.00 75.45           C
ATOM   2385  C   TYR A 164     -11.044   9.283 -16.887  1.00 75.45           C
ATOM   2386  O   TYR A 164     -11.213   9.251 -15.669  1.00 75.45           O
ATOM   2387  HA  TYR A 164     -12.774  10.502 -17.263  1.00 75.45           H
ATOM   2388  CB  TYR A 164     -12.923   8.599 -18.373  1.00 75.45           C
ATOM   2389 1HB  TYR A 164     -12.291   8.075 -19.089  1.00 75.45           H
ATOM   2390 2HB  TYR A 164     -13.132   7.901 -17.562  1.00 75.45           H
ATOM   2391  CG  TYR A 164     -14.240   8.974 -19.055  1.00 75.45           C
ATOM   2392  CD1 TYR A 164     -15.126   9.825 -18.426  1.00 75.45           C
ATOM   2393  HD1 TYR A 164     -14.887  10.230 -17.442  1.00 75.45           H
ATOM   2394  CD2 TYR A 164     -14.542   8.462 -20.301  1.00 75.45           C
ATOM   2395  HD2 TYR A 164     -13.843   7.790 -20.798  1.00 75.45           H
ATOM   2396  CE1 TYR A 164     -16.365  10.178 -19.068  1.00 75.45           C
ATOM   2397  HE1 TYR A 164     -17.074  10.849 -18.582  1.00 75.45           H
ATOM   2398  CE2 TYR A 164     -15.782   8.815 -20.943  1.00 75.45           C
ATOM   2399  HE2 TYR A 164     -16.033   8.417 -21.926  1.00 75.45           H
ATOM   2400  CZ  TYR A 164     -16.632   9.655 -20.295  1.00 75.45           C
ATOM   2401  OH  TYR A 164     -17.803   9.989 -20.902  1.00 75.45           O
ATOM   2402  HH  TYR A 164     -18.335  10.592 -20.309  1.00 75.45           H
ATOM   2403  HN  TYR A 164     -11.822  10.086 -19.847  1.00 75.45           H
ATOM   2404  N   SER A 165      -9.936   8.895 -17.501  1.00 86.46           N
ATOM   2405  CA  SER A 165      -8.806   8.376 -16.750  1.00 86.46           C
ATOM   2406  C   SER A 165      -8.272   9.450 -15.800  1.00 86.46           C
ATOM   2407  O   SER A 165      -7.837   9.142 -14.691  1.00 86.46           O
ATOM   2408  HA  SER A 165      -9.198   7.529 -16.188  1.00 86.46           H
ATOM   2409  CB  SER A 165      -7.696   7.896 -17.687  1.00 86.46           C
ATOM   2410 1HB  SER A 165      -6.982   7.294 -17.125  1.00 86.46           H
ATOM   2411 2HB  SER A 165      -8.123   7.250 -18.454  1.00 86.46           H
ATOM   2412  OG  SER A 165      -7.014   8.983 -18.307  1.00 86.46           O
ATOM   2413  HG  SER A 165      -7.666   9.697 -18.559  1.00 86.46           H
ATOM   2414  HN  SER A 165      -9.805   8.931 -18.492  1.00 86.46           H
ATOM   2415  N   LYS A 166      -8.321  10.688 -16.270  1.00 83.47           N
ATOM   2416  CA  LYS A 166      -7.873  11.812 -15.466  1.00 83.47           C
ATOM   2417  C   LYS A 166      -8.818  11.992 -14.276  1.00 83.47           C
ATOM   2418  O   LYS A 166      -8.370  12.132 -13.139  1.00 83.47           O
ATOM   2419  HA  LYS A 166      -6.881  11.566 -15.085  1.00 83.47           H
ATOM   2420  CB  LYS A 166      -7.728  13.065 -16.331  1.00 83.47           C
ATOM   2421 1HB  LYS A 166      -8.644  13.229 -16.898  1.00 83.47           H
ATOM   2422 2HB  LYS A 166      -7.588  13.938 -15.693  1.00 83.47           H
ATOM   2423  CG  LYS A 166      -6.544  12.935 -17.292  1.00 83.47           C
ATOM   2424 1HG  LYS A 166      -5.631  12.749 -16.726  1.00 83.47           H
ATOM   2425 2HG  LYS A 166      -6.695  12.076 -17.946  1.00 83.47           H
ATOM   2426  CD  LYS A 166      -6.379  14.201 -18.134  1.00 83.47           C
ATOM   2427 1HD  LYS A 166      -7.282  14.372 -18.722  1.00 83.47           H
ATOM   2428 2HD  LYS A 166      -6.257  15.064 -17.480  1.00 83.47           H
ATOM   2429  CE  LYS A 166      -5.172  14.087 -19.066  1.00 83.47           C
ATOM   2430 1HE  LYS A 166      -4.279  13.848 -18.487  1.00 83.47           H
ATOM   2431 2HE  LYS A 166      -5.324  13.267 -19.769  1.00 83.47           H
ATOM   2432  NZ  LYS A 166      -4.966  15.351 -19.807  1.00 83.47           N
ATOM   2433 1HZ  LYS A 166      -4.173  15.253 -20.430  1.00 83.47           H
ATOM   2434 2HZ  LYS A 166      -5.797  15.564 -20.348  1.00 83.47           H
ATOM   2435 3HZ  LYS A 166      -4.789  16.103 -19.150  1.00 83.47           H
ATOM   2436  HN  LYS A 166      -8.660  10.928 -17.180  1.00 83.47           H
ATOM   2437  N   MET A 167     -10.108  11.982 -14.579  1.00 84.96           N
ATOM   2438  CA  MET A 167     -11.118  12.188 -13.556  1.00 84.96           C
ATOM   2439  C   MET A 167     -11.041  11.101 -12.482  1.00 84.96           C
ATOM   2440  O   MET A 167     -11.102  11.396 -11.289  1.00 84.96           O
ATOM   2441  HA  MET A 167     -10.895  13.160 -13.115  1.00 84.96           H
ATOM   2442  CB  MET A 167     -12.506  12.174 -14.199  1.00 84.96           C
ATOM   2443 1HB  MET A 167     -12.637  11.255 -14.769  1.00 84.96           H
ATOM   2444 2HB  MET A 167     -13.271  12.179 -13.422  1.00 84.96           H
ATOM   2445  CG  MET A 167     -12.698  13.383 -15.117  1.00 84.96           C
ATOM   2446 1HG  MET A 167     -12.569  14.305 -14.550  1.00 84.96           H
ATOM   2447 2HG  MET A 167     -11.937  13.380 -15.898  1.00 84.96           H
ATOM   2448  SD  MET A 167     -14.324  13.341 -15.851  1.00 84.96           S
ATOM   2449  CE  MET A 167     -15.315  13.781 -14.433  1.00 84.96           C
ATOM   2450 1HE  MET A 167     -15.167  13.045 -13.643  1.00 84.96           H
ATOM   2451 2HE  MET A 167     -15.017  14.766 -14.073  1.00 84.96           H
ATOM   2452 3HE  MET A 167     -16.367  13.801 -14.717  1.00 84.96           H
ATOM   2453  HN  MET A 167     -10.464  11.837 -15.502  1.00 84.96           H
ATOM   2454  N   VAL A 168     -10.909   9.866 -12.944  1.00 92.83           N
ATOM   2455  CA  VAL A 168     -10.873   8.729 -12.040  1.00 92.83           C
ATOM   2456  C   VAL A 168      -9.676   8.869 -11.098  1.00 92.83           C
ATOM   2457  O   VAL A 168      -9.793   8.622  -9.899  1.00 92.83           O
ATOM   2458  HA  VAL A 168     -11.789   8.749 -11.450  1.00 92.83           H
ATOM   2459  CB  VAL A 168     -10.855   7.425 -12.841  1.00 92.83           C
ATOM   2460  HB  VAL A 168     -10.044   7.489 -13.567  1.00 92.83           H
ATOM   2461  CG1 VAL A 168     -10.577   6.227 -11.931  1.00 92.83           C
ATOM   2462 1HG1 VAL A 168      -9.608   6.355 -11.448  1.00 92.83           H
ATOM   2463 2HG1 VAL A 168     -11.355   6.160 -11.171  1.00 92.83           H
ATOM   2464 3HG1 VAL A 168     -10.569   5.313 -12.525  1.00 92.83           H
ATOM   2465  CG2 VAL A 168     -12.163   7.236 -13.612  1.00 92.83           C
ATOM   2466 1HG2 VAL A 168     -12.996   7.204 -12.910  1.00 92.83           H
ATOM   2467 2HG2 VAL A 168     -12.301   8.068 -14.302  1.00 92.83           H
ATOM   2468 3HG2 VAL A 168     -12.123   6.302 -14.172  1.00 92.83           H
ATOM   2469  HN  VAL A 168     -10.827   9.638 -13.914  1.00 92.83           H
ATOM   2470  N   CYS A 169      -8.551   9.265 -11.677  1.00 94.24           N
ATOM   2471  CA  CYS A 169      -7.333   9.436 -10.904  1.00 94.24           C
ATOM   2472  C   CYS A 169      -7.597  10.478  -9.815  1.00 94.24           C
ATOM   2473  O   CYS A 169      -7.260  10.263  -8.652  1.00 94.24           O
ATOM   2474  HA  CYS A 169      -7.102   8.466 -10.464  1.00 94.24           H
ATOM   2475  CB  CYS A 169      -6.150   9.827 -11.793  1.00 94.24           C
ATOM   2476 1HB  CYS A 169      -6.438  10.640 -12.459  1.00 94.24           H
ATOM   2477 2HB  CYS A 169      -5.328  10.195 -11.178  1.00 94.24           H
ATOM   2478  SG  CYS A 169      -5.599   8.383 -12.772  1.00 94.24           S
ATOM   2479  HG  CYS A 169      -6.559   8.461 -13.689  1.00 94.24           H
ATOM   2480  HN  CYS A 169      -8.465   9.466 -12.652  1.00 94.24           H
ATOM   2481  N   PHE A 170      -8.197  11.583 -10.231  1.00 93.73           N
ATOM   2482  CA  PHE A 170      -8.479  12.673  -9.312  1.00 93.73           C
ATOM   2483  C   PHE A 170      -9.386  12.207  -8.172  1.00 93.73           C
ATOM   2484  O   PHE A 170      -9.131  12.511  -7.007  1.00 93.73           O
ATOM   2485  HA  PHE A 170      -7.525  13.006  -8.903  1.00 93.73           H
ATOM   2486  CB  PHE A 170      -9.202  13.757 -10.113  1.00 93.73           C
ATOM   2487 1HB  PHE A 170      -8.578  14.048 -10.959  1.00 93.73           H
ATOM   2488 2HB  PHE A 170     -10.121  13.339 -10.524  1.00 93.73           H
ATOM   2489  CG  PHE A 170      -9.547  15.006  -9.299  1.00 93.73           C
ATOM   2490  CD1 PHE A 170     -10.819  15.202  -8.859  1.00 93.73           C
ATOM   2491  HD1 PHE A 170     -11.592  14.468  -9.086  1.00 93.73           H
ATOM   2492  CD2 PHE A 170      -8.581  15.921  -9.017  1.00 93.73           C
ATOM   2493  HD2 PHE A 170      -7.562  15.765  -9.370  1.00 93.73           H
ATOM   2494  CE1 PHE A 170     -11.138  16.361  -8.104  1.00 93.73           C
ATOM   2495  HE1 PHE A 170     -12.158  16.518  -7.751  1.00 93.73           H
ATOM   2496  CE2 PHE A 170      -8.901  17.081  -8.261  1.00 93.73           C
ATOM   2497  HE2 PHE A 170      -8.127  17.814  -8.035  1.00 93.73           H
ATOM   2498  CZ  PHE A 170     -10.173  17.276  -7.821  1.00 93.73           C
ATOM   2499  HZ  PHE A 170     -10.418  18.166  -7.241  1.00 93.73           H
ATOM   2500  HN  PHE A 170      -8.488  11.740 -11.175  1.00 93.73           H
ATOM   2501  N   THR A 171     -10.427  11.478  -8.546  1.00 93.60           N
ATOM   2502  CA  THR A 171     -11.380  10.977  -7.570  1.00 93.60           C
ATOM   2503  C   THR A 171     -10.674  10.088  -6.544  1.00 93.60           C
ATOM   2504  O   THR A 171     -10.991  10.133  -5.356  1.00 93.60           O
ATOM   2505  HA  THR A 171     -11.793  11.826  -7.026  1.00 93.60           H
ATOM   2506  CB  THR A 171     -12.500  10.261  -8.327  1.00 93.60           C
ATOM   2507  HB  THR A 171     -12.134   9.342  -8.786  1.00 93.60           H
ATOM   2508  OG1 THR A 171     -12.993  11.246  -9.231  1.00 93.60           O
ATOM   2509  HG1 THR A 171     -12.518  11.175 -10.107  1.00 93.60           H
ATOM   2510  CG2 THR A 171     -13.699   9.941  -7.433  1.00 93.60           C
ATOM   2511 1HG2 THR A 171     -14.107  10.867  -7.027  1.00 93.60           H
ATOM   2512 2HG2 THR A 171     -13.381   9.295  -6.615  1.00 93.60           H
ATOM   2513 3HG2 THR A 171     -14.465   9.433  -8.020  1.00 93.60           H
ATOM   2514  HN  THR A 171     -10.623  11.229  -9.494  1.00 93.60           H
ATOM   2515  N   ILE A 172      -9.732   9.300  -7.040  1.00 94.24           N
ATOM   2516  CA  ILE A 172      -9.002   8.377  -6.187  1.00 94.24           C
ATOM   2517  C   ILE A 172      -8.208   9.170  -5.147  1.00 94.24           C
ATOM   2518  O   ILE A 172      -8.210   8.828  -3.966  1.00 94.24           O
ATOM   2519  HA  ILE A 172      -9.737   7.763  -5.665  1.00 94.24           H
ATOM   2520  CB  ILE A 172      -8.142   7.433  -7.030  1.00 94.24           C
ATOM   2521  HB  ILE A 172      -7.636   8.024  -7.794  1.00 94.24           H
ATOM   2522  CG1 ILE A 172      -9.009   6.403  -7.757  1.00 94.24           C
ATOM   2523 1HG1 ILE A 172      -9.418   5.694  -7.037  1.00 94.24           H
ATOM   2524 2HG1 ILE A 172      -9.856   6.903  -8.228  1.00 94.24           H
ATOM   2525  CG2 ILE A 172      -7.058   6.771  -6.178  1.00 94.24           C
ATOM   2526 1HG2 ILE A 172      -6.415   7.539  -5.747  1.00 94.24           H
ATOM   2527 2HG2 ILE A 172      -7.525   6.197  -5.378  1.00 94.24           H
ATOM   2528 3HG2 ILE A 172      -6.461   6.106  -6.802  1.00 94.24           H
ATOM   2529  CD1 ILE A 172      -8.198   5.653  -8.816  1.00 94.24           C
ATOM   2530 1HD1 ILE A 172      -7.811   6.363  -9.547  1.00 94.24           H
ATOM   2531 2HD1 ILE A 172      -7.367   5.135  -8.337  1.00 94.24           H
ATOM   2532 3HD1 ILE A 172      -8.838   4.927  -9.317  1.00 94.24           H
ATOM   2533  HN  ILE A 172      -9.465   9.285  -8.004  1.00 94.24           H
ATOM   2534  N   TRP A 173      -7.546  10.213  -5.625  1.00 92.51           N
ATOM   2535  CA  TRP A 173      -6.676  11.003  -4.770  1.00 92.51           C
ATOM   2536  C   TRP A 173      -7.540  11.656  -3.690  1.00 92.51           C
ATOM   2537  O   TRP A 173      -7.175  11.659  -2.516  1.00 92.51           O
ATOM   2538  HA  TRP A 173      -5.955  10.326  -4.312  1.00 92.51           H
ATOM   2539  CB  TRP A 173      -5.876  12.017  -5.590  1.00 92.51           C
ATOM   2540 1HB  TRP A 173      -6.541  12.492  -6.311  1.00 92.51           H
ATOM   2541 2HB  TRP A 173      -5.514  12.802  -4.925  1.00 92.51           H
ATOM   2542  CG  TRP A 173      -4.685  11.413  -6.337  1.00 92.51           C
ATOM   2543  CD1 TRP A 173      -4.522  11.283  -7.661  1.00 92.51           C
ATOM   2544  HD1 TRP A 173      -5.252  11.606  -8.404  1.00 92.51           H
ATOM   2545  CD2 TRP A 173      -3.491  10.860  -5.747  1.00 92.51           C
ATOM   2546  NE1 TRP A 173      -3.315  10.688  -7.965  1.00 92.51           N
ATOM   2547  HE1 TRP A 173      -2.969  10.485  -8.882  1.00 92.51           H
ATOM   2548  CE2 TRP A 173      -2.667  10.423  -6.764  1.00 92.51           C
ATOM   2549  CE3 TRP A 173      -3.117  10.733  -4.397  1.00 92.51           C
ATOM   2550  HE3 TRP A 173      -3.749  11.071  -3.575  1.00 92.51           H
ATOM   2551  CZ2 TRP A 173      -1.420   9.829  -6.540  1.00 92.51           C
ATOM   2552  HZ2 TRP A 173      -0.788   9.492  -7.361  1.00 92.51           H
ATOM   2553  CZ3 TRP A 173      -1.868  10.138  -4.189  1.00 92.51           C
ATOM   2554  HZ3 TRP A 173      -1.530  10.015  -3.160  1.00 92.51           H
ATOM   2555  CH2 TRP A 173      -1.027   9.692  -5.203  1.00 92.51           C
ATOM   2556  HH2 TRP A 173      -0.067   9.238  -4.958  1.00 92.51           H
ATOM   2557  HN  TRP A 173      -7.597  10.521  -6.575  1.00 92.51           H
ATOM   2558  N   VAL A 174      -8.670  12.193  -4.126  1.00 95.73           N
ATOM   2559  CA  VAL A 174      -9.578  12.870  -3.215  1.00 95.73           C
ATOM   2560  C   VAL A 174     -10.065  11.878  -2.156  1.00 95.73           C
ATOM   2561  O   VAL A 174     -10.096  12.197  -0.969  1.00 95.73           O
ATOM   2562  HA  VAL A 174      -9.016  13.663  -2.720  1.00 95.73           H
ATOM   2563  CB  VAL A 174     -10.721  13.517  -3.999  1.00 95.73           C
ATOM   2564  HB  VAL A 174     -11.181  12.747  -4.618  1.00 95.73           H
ATOM   2565  CG1 VAL A 174     -11.793  14.063  -3.054  1.00 95.73           C
ATOM   2566 1HG1 VAL A 174     -12.198  13.248  -2.455  1.00 95.73           H
ATOM   2567 2HG1 VAL A 174     -11.352  14.813  -2.398  1.00 95.73           H
ATOM   2568 3HG1 VAL A 174     -12.594  14.518  -3.638  1.00 95.73           H
ATOM   2569  CG2 VAL A 174     -10.196  14.615  -4.927  1.00 95.73           C
ATOM   2570 1HG2 VAL A 174      -9.699  15.384  -4.335  1.00 95.73           H
ATOM   2571 2HG2 VAL A 174      -9.487  14.185  -5.634  1.00 95.73           H
ATOM   2572 3HG2 VAL A 174     -11.030  15.058  -5.472  1.00 95.73           H
ATOM   2573  HN  VAL A 174      -8.969  12.171  -5.080  1.00 95.73           H
ATOM   2574  N   LEU A 175     -10.434  10.695  -2.626  1.00 90.31           N
ATOM   2575  CA  LEU A 175     -10.981   9.678  -1.744  1.00 90.31           C
ATOM   2576  C   LEU A 175      -9.923   9.279  -0.714  1.00 90.31           C
ATOM   2577  O   LEU A 175     -10.215   9.188   0.478  1.00 90.31           O
ATOM   2578  HA  LEU A 175     -11.826  10.122  -1.217  1.00 90.31           H
ATOM   2579  CB  LEU A 175     -11.523   8.500  -2.556  1.00 90.31           C
ATOM   2580 1HB  LEU A 175     -12.273   8.878  -3.251  1.00 90.31           H
ATOM   2581 2HB  LEU A 175     -10.709   8.094  -3.157  1.00 90.31           H
ATOM   2582  CG  LEU A 175     -12.144   7.358  -1.749  1.00 90.31           C
ATOM   2583  HG  LEU A 175     -11.407   7.012  -1.024  1.00 90.31           H
ATOM   2584  CD1 LEU A 175     -13.361   7.843  -0.960  1.00 90.31           C
ATOM   2585 1HD1 LEU A 175     -13.058   8.632  -0.272  1.00 90.31           H
ATOM   2586 2HD1 LEU A 175     -14.111   8.231  -1.650  1.00 90.31           H
ATOM   2587 3HD1 LEU A 175     -13.783   7.012  -0.396  1.00 90.31           H
ATOM   2588  CD2 LEU A 175     -12.482   6.170  -2.652  1.00 90.31           C
ATOM   2589 1HD2 LEU A 175     -13.193   6.485  -3.416  1.00 90.31           H
ATOM   2590 2HD2 LEU A 175     -11.572   5.806  -3.130  1.00 90.31           H
ATOM   2591 3HD2 LEU A 175     -12.922   5.372  -2.053  1.00 90.31           H
ATOM   2592  HN  LEU A 175     -10.364  10.428  -3.587  1.00 90.31           H
ATOM   2593  N   ALA A 176      -8.715   9.053  -1.210  1.00 95.22           N
ATOM   2594  CA  ALA A 176      -7.631   8.592  -0.359  1.00 95.22           C
ATOM   2595  C   ALA A 176      -7.333   9.654   0.701  1.00 95.22           C
ATOM   2596  O   ALA A 176      -7.056   9.326   1.853  1.00 95.22           O
ATOM   2597  HA  ALA A 176      -7.963   7.680   0.136  1.00 95.22           H
ATOM   2598  CB  ALA A 176      -6.408   8.269  -1.221  1.00 95.22           C
ATOM   2599 1HB  ALA A 176      -6.665   7.489  -1.937  1.00 95.22           H
ATOM   2600 2HB  ALA A 176      -6.094   9.165  -1.756  1.00 95.22           H
ATOM   2601 3HB  ALA A 176      -5.595   7.923  -0.583  1.00 95.22           H
ATOM   2602  HN  ALA A 176      -8.473   9.179  -2.172  1.00 95.22           H
ATOM   2603  N   ALA A 177      -7.401  10.907   0.273  1.00 95.19           N
ATOM   2604  CA  ALA A 177      -7.118  12.018   1.165  1.00 95.19           C
ATOM   2605  C   ALA A 177      -8.122  12.009   2.319  1.00 95.19           C
ATOM   2606  O   ALA A 177      -7.740  12.149   3.480  1.00 95.19           O
ATOM   2607  HA  ALA A 177      -6.114  11.875   1.566  1.00 95.19           H
ATOM   2608  CB  ALA A 177      -7.150  13.328   0.375  1.00 95.19           C
ATOM   2609 1HB  ALA A 177      -6.399  13.295  -0.414  1.00 95.19           H
ATOM   2610 2HB  ALA A 177      -8.137  13.460  -0.069  1.00 95.19           H
ATOM   2611 3HB  ALA A 177      -6.938  14.162   1.044  1.00 95.19           H
ATOM   2612  HN  ALA A 177      -7.643  11.166  -0.662  1.00 95.19           H
ATOM   2613  N   ALA A 178      -9.386  11.841   1.960  1.00 95.31           N
ATOM   2614  CA  ALA A 178     -10.454  11.875   2.945  1.00 95.31           C
ATOM   2615  C   ALA A 178     -10.254  10.736   3.947  1.00 95.31           C
ATOM   2616  O   ALA A 178     -10.529  10.895   5.135  1.00 95.31           O
ATOM   2617  HA  ALA A 178     -10.390  12.827   3.472  1.00 95.31           H
ATOM   2618  CB  ALA A 178     -11.807  11.795   2.234  1.00 95.31           C
ATOM   2619 1HB  ALA A 178     -11.911  12.642   1.556  1.00 95.31           H
ATOM   2620 2HB  ALA A 178     -11.865  10.866   1.667  1.00 95.31           H
ATOM   2621 3HB  ALA A 178     -12.608  11.820   2.973  1.00 95.31           H
ATOM   2622  HN  ALA A 178      -9.684  11.686   1.018  1.00 95.31           H
ATOM   2623  N   LEU A 179      -9.777   9.613   3.430  1.00 92.49           N
ATOM   2624  CA  LEU A 179      -9.609   8.425   4.250  1.00 92.49           C
ATOM   2625  C   LEU A 179      -8.397   8.609   5.165  1.00 92.49           C
ATOM   2626  O   LEU A 179      -8.134   7.773   6.028  1.00 92.49           O
ATOM   2627  HA  LEU A 179     -10.499   8.328   4.871  1.00 92.49           H
ATOM   2628  CB  LEU A 179      -9.532   7.175   3.371  1.00 92.49           C
ATOM   2629 1HB  LEU A 179      -8.748   7.324   2.629  1.00 92.49           H
ATOM   2630 2HB  LEU A 179      -9.225   6.335   3.994  1.00 92.49           H
ATOM   2631  CG  LEU A 179     -10.820   6.788   2.641  1.00 92.49           C
ATOM   2632  HG  LEU A 179     -11.195   7.669   2.120  1.00 92.49           H
ATOM   2633  CD1 LEU A 179     -10.549   5.718   1.581  1.00 92.49           C
ATOM   2634 1HD1 LEU A 179      -9.835   6.102   0.852  1.00 92.49           H
ATOM   2635 2HD1 LEU A 179     -10.137   4.829   2.059  1.00 92.49           H
ATOM   2636 3HD1 LEU A 179     -11.480   5.461   1.077  1.00 92.49           H
ATOM   2637  CD2 LEU A 179     -11.902   6.352   3.631  1.00 92.49           C
ATOM   2638 1HD2 LEU A 179     -11.550   5.491   4.198  1.00 92.49           H
ATOM   2639 2HD2 LEU A 179     -12.121   7.173   4.314  1.00 92.49           H
ATOM   2640 3HD2 LEU A 179     -12.806   6.083   3.085  1.00 92.49           H
ATOM   2641  HN  LEU A 179      -9.508   9.508   2.473  1.00 92.49           H
ATOM   2642  N   CYS A 180      -7.692   9.709   4.946  1.00 91.75           N
ATOM   2643  CA  CYS A 180      -6.496   9.997   5.719  1.00 91.75           C
ATOM   2644  C   CYS A 180      -6.883  10.918   6.877  1.00 91.75           C
ATOM   2645  O   CYS A 180      -6.048  11.251   7.717  1.00 91.75           O
ATOM   2646  HA  CYS A 180      -6.125   9.042   6.091  1.00 91.75           H
ATOM   2647  CB  CYS A 180      -5.393  10.606   4.850  1.00 91.75           C
ATOM   2648 1HB  CYS A 180      -5.754  11.521   4.380  1.00 91.75           H
ATOM   2649 2HB  CYS A 180      -4.540  10.881   5.470  1.00 91.75           H
ATOM   2650  SG  CYS A 180      -4.874   9.408   3.568  1.00 91.75           S
ATOM   2651  HG  CYS A 180      -5.725   9.825   2.635  1.00 91.75           H
ATOM   2652  HN  CYS A 180      -7.925  10.394   4.256  1.00 91.75           H
ATOM   2653  N   ILE A 181      -8.151  11.305   6.886  1.00 91.72           N
ATOM   2654  CA  ILE A 181      -8.640  12.245   7.879  1.00 91.72           C
ATOM   2655  C   ILE A 181      -8.338  11.706   9.278  1.00 91.72           C
ATOM   2656  O   ILE A 181      -7.817  12.428  10.127  1.00 91.72           O
ATOM   2657  HA  ILE A 181      -8.093  13.178   7.743  1.00 91.72           H
ATOM   2658  CB  ILE A 181     -10.121  12.551   7.644  1.00 91.72           C
ATOM   2659  HB  ILE A 181     -10.645  11.607   7.497  1.00 91.72           H
ATOM   2660  CG1 ILE A 181     -10.314  13.379   6.372  1.00 91.72           C
ATOM   2661 1HG1 ILE A 181      -9.880  14.369   6.509  1.00 91.72           H
ATOM   2662 2HG1 ILE A 181      -9.784  12.909   5.544  1.00 91.72           H
ATOM   2663  CG2 ILE A 181     -10.742  13.227   8.868  1.00 91.72           C
ATOM   2664 1HG2 ILE A 181     -10.654  12.567   9.731  1.00 91.72           H
ATOM   2665 2HG2 ILE A 181     -10.220  14.162   9.071  1.00 91.72           H
ATOM   2666 3HG2 ILE A 181     -11.794  13.433   8.674  1.00 91.72           H
ATOM   2667  CD1 ILE A 181     -11.799  13.511   6.025  1.00 91.72           C
ATOM   2668 1HD1 ILE A 181     -12.224  12.520   5.865  1.00 91.72           H
ATOM   2669 2HD1 ILE A 181     -12.321  14.003   6.845  1.00 91.72           H
ATOM   2670 3HD1 ILE A 181     -11.908  14.104   5.117  1.00 91.72           H
ATOM   2671  HN  ILE A 181      -8.837  10.987   6.231  1.00 91.72           H
ATOM   2672  N   PRO A 182      -8.658  10.432   9.544  1.00 93.17           N
ATOM   2673  CA  PRO A 182      -8.428   9.857  10.872  1.00 93.17           C
ATOM   2674  C   PRO A 182      -6.994  10.045  11.341  1.00 93.17           C
ATOM   2675  O   PRO A 182      -6.757  10.414  12.490  1.00 93.17           O
ATOM   2676  HA  PRO A 182      -9.040  10.370  11.613  1.00 93.17           H
ATOM   2677  CB  PRO A 182      -8.777   8.378  10.692  1.00 93.17           C
ATOM   2678 1HB  PRO A 182      -7.899   7.788  10.429  1.00 93.17           H
ATOM   2679 2HB  PRO A 182      -9.186   7.949  11.606  1.00 93.17           H
ATOM   2680  CG  PRO A 182      -9.804   8.392   9.567  1.00 93.17           C
ATOM   2681 1HG  PRO A 182      -9.890   7.418   9.084  1.00 93.17           H
ATOM   2682 2HG  PRO A 182     -10.800   8.643   9.931  1.00 93.17           H
ATOM   2683  CD  PRO A 182      -9.259   9.451   8.622  1.00 93.17           C
ATOM   2684 1HD  PRO A 182      -8.517   9.039   7.937  1.00 93.17           H
ATOM   2685 2HD  PRO A 182     -10.046   9.890   8.009  1.00 93.17           H
ATOM   2686  N   GLU A 183      -6.068   9.784  10.430  1.00 90.25           N
ATOM   2687  CA  GLU A 183      -4.654   9.861  10.757  1.00 90.25           C
ATOM   2688  C   GLU A 183      -4.284  11.285  11.179  1.00 90.25           C
ATOM   2689  O   GLU A 183      -3.505  11.477  12.111  1.00 90.25           O
ATOM   2690  HA  GLU A 183      -4.513   9.179  11.595  1.00 90.25           H
ATOM   2691  CB  GLU A 183      -3.794   9.396   9.581  1.00 90.25           C
ATOM   2692 1HB  GLU A 183      -4.247   9.718   8.644  1.00 90.25           H
ATOM   2693 2HB  GLU A 183      -2.772   9.753   9.710  1.00 90.25           H
ATOM   2694  CG  GLU A 183      -3.713   7.869   9.531  1.00 90.25           C
ATOM   2695 1HG  GLU A 183      -3.058   7.562   8.716  1.00 90.25           H
ATOM   2696 2HG  GLU A 183      -3.271   7.494  10.454  1.00 90.25           H
ATOM   2697  CD  GLU A 183      -5.101   7.253   9.336  1.00 90.25           C
ATOM   2698  OE1 GLU A 183      -5.301   6.132   9.850  1.00 90.25           O
ATOM   2699  OE2 GLU A 183      -5.929   7.918   8.678  1.00 90.25           O
ATOM   2700  HN  GLU A 183      -6.270   9.524   9.486  1.00 90.25           H
ATOM   2701  N   ILE A 184      -4.859  12.246  10.471  1.00 91.46           N
ATOM   2702  CA  ILE A 184      -4.541  13.643  10.709  1.00 91.46           C
ATOM   2703  C   ILE A 184      -4.952  14.019  12.134  1.00 91.46           C
ATOM   2704  O   ILE A 184      -4.251  14.772  12.809  1.00 91.46           O
ATOM   2705  HA  ILE A 184      -3.460  13.752  10.622  1.00 91.46           H
ATOM   2706  CB  ILE A 184      -5.174  14.528   9.633  1.00 91.46           C
ATOM   2707  HB  ILE A 184      -6.237  14.293   9.579  1.00 91.46           H
ATOM   2708  CG1 ILE A 184      -4.575  14.231   8.257  1.00 91.46           C
ATOM   2709 1HG1 ILE A 184      -3.542  14.579   8.223  1.00 91.46           H
ATOM   2710 2HG1 ILE A 184      -4.554  13.154   8.091  1.00 91.46           H
ATOM   2711  CG2 ILE A 184      -5.057  16.008  10.002  1.00 91.46           C
ATOM   2712 1HG2 ILE A 184      -5.568  16.189  10.947  1.00 91.46           H
ATOM   2713 2HG2 ILE A 184      -4.005  16.276  10.100  1.00 91.46           H
ATOM   2714 3HG2 ILE A 184      -5.514  16.615   9.220  1.00 91.46           H
ATOM   2715  CD1 ILE A 184      -5.384  14.908   7.149  1.00 91.46           C
ATOM   2716 1HD1 ILE A 184      -6.409  14.540   7.171  1.00 91.46           H
ATOM   2717 2HD1 ILE A 184      -5.382  15.987   7.305  1.00 91.46           H
ATOM   2718 3HD1 ILE A 184      -4.936  14.680   6.182  1.00 91.46           H
ATOM   2719  HN  ILE A 184      -5.529  12.082   9.747  1.00 91.46           H
ATOM   2720  N   LEU A 185      -6.088  13.478  12.551  1.00 91.85           N
ATOM   2721  CA  LEU A 185      -6.709  13.905  13.793  1.00 91.85           C
ATOM   2722  C   LEU A 185      -5.974  13.266  14.972  1.00 91.85           C
ATOM   2723  O   LEU A 185      -5.602  13.953  15.922  1.00 91.85           O
ATOM   2724  HA  LEU A 185      -6.595  14.987  13.860  1.00 91.85           H
ATOM   2725  CB  LEU A 185      -8.210  13.609  13.770  1.00 91.85           C
ATOM   2726 1HB  LEU A 185      -8.348  12.553  13.539  1.00 91.85           H
ATOM   2727 2HB  LEU A 185      -8.607  13.771  14.772  1.00 91.85           H
ATOM   2728  CG  LEU A 185      -9.042  14.431  12.784  1.00 91.85           C
ATOM   2729  HG  LEU A 185      -8.666  14.240  11.778  1.00 91.85           H
ATOM   2730  CD1 LEU A 185     -10.509  13.998  12.809  1.00 91.85           C
ATOM   2731 1HD1 LEU A 185     -10.581  12.946  12.535  1.00 91.85           H
ATOM   2732 2HD1 LEU A 185     -10.913  14.141  13.811  1.00 91.85           H
ATOM   2733 3HD1 LEU A 185     -11.077  14.599  12.098  1.00 91.85           H
ATOM   2734  CD2 LEU A 185      -8.882  15.930  13.048  1.00 91.85           C
ATOM   2735 1HD2 LEU A 185      -9.215  16.158  14.061  1.00 91.85           H
ATOM   2736 2HD2 LEU A 185      -7.834  16.209  12.939  1.00 91.85           H
ATOM   2737 3HD2 LEU A 185      -9.483  16.491  12.333  1.00 91.85           H
ATOM   2738  HN  LEU A 185      -6.580  12.762  12.056  1.00 91.85           H
ATOM   2739  N   TYR A 186      -5.786  11.958  14.873  1.00 92.13           N
ATOM   2740  CA  TYR A 186      -5.518  11.149  16.049  1.00 92.13           C
ATOM   2741  C   TYR A 186      -4.054  10.706  16.088  1.00 92.13           C
ATOM   2742  O   TYR A 186      -3.631  10.030  17.025  1.00 92.13           O
ATOM   2743  HA  TYR A 186      -5.729  11.756  16.930  1.00 92.13           H
ATOM   2744  CB  TYR A 186      -6.409   9.913  15.923  1.00 92.13           C
ATOM   2745 1HB  TYR A 186      -6.087   9.331  15.059  1.00 92.13           H
ATOM   2746 2HB  TYR A 186      -6.267   9.283  16.801  1.00 92.13           H
ATOM   2747  CG  TYR A 186      -7.899  10.232  15.778  1.00 92.13           C
ATOM   2748  CD1 TYR A 186      -8.499  11.130  16.636  1.00 92.13           C
ATOM   2749  HD1 TYR A 186      -7.911  11.613  17.417  1.00 92.13           H
ATOM   2750  CD2 TYR A 186      -8.642   9.620  14.788  1.00 92.13           C
ATOM   2751  HD2 TYR A 186      -8.168   8.910  14.111  1.00 92.13           H
ATOM   2752  CE1 TYR A 186      -9.900  11.431  16.499  1.00 92.13           C
ATOM   2753  HE1 TYR A 186     -10.387  12.139  17.170  1.00 92.13           H
ATOM   2754  CE2 TYR A 186     -10.044   9.921  14.652  1.00 92.13           C
ATOM   2755  HE2 TYR A 186     -10.643   9.445  13.875  1.00 92.13           H
ATOM   2756  CZ  TYR A 186     -10.604  10.811  15.514  1.00 92.13           C
ATOM   2757  OH  TYR A 186     -11.928  11.095  15.385  1.00 92.13           O
ATOM   2758  HH  TYR A 186     -12.320  10.562  14.635  1.00 92.13           H
ATOM   2759  HN  TYR A 186      -5.814  11.453  14.010  1.00 92.13           H
ATOM   2760  N   SER A 187      -3.321  11.104  15.059  1.00 92.87           N
ATOM   2761  CA  SER A 187      -1.877  10.941  15.061  1.00 92.87           C
ATOM   2762  C   SER A 187      -1.241  11.913  16.056  1.00 92.87           C
ATOM   2763  O   SER A 187      -1.423  13.125  15.949  1.00 92.87           O
ATOM   2764  HA  SER A 187      -1.703   9.910  15.369  1.00 92.87           H
ATOM   2765  CB  SER A 187      -1.296  11.159  13.662  1.00 92.87           C
ATOM   2766 1HB  SER A 187      -1.553  12.159  13.315  1.00 92.87           H
ATOM   2767 2HB  SER A 187      -0.208  11.107  13.709  1.00 92.87           H
ATOM   2768  OG  SER A 187      -1.777  10.195  12.729  1.00 92.87           O
ATOM   2769  HG  SER A 187      -2.256  10.653  11.980  1.00 92.87           H
ATOM   2770  HN  SER A 187      -3.696  11.531  14.236  1.00 92.87           H
ATOM   2771  N   GLN A 188      -0.508  11.346  17.003  1.00 85.71           N
ATOM   2772  CA  GLN A 188       0.272  12.150  17.929  1.00 85.71           C
ATOM   2773  C   GLN A 188       1.490  11.364  18.417  1.00 85.71           C
ATOM   2774  O   GLN A 188       1.590  10.160  18.188  1.00 85.71           O
ATOM   2775  HA  GLN A 188       0.596  13.018  17.355  1.00 85.71           H
ATOM   2776  CB  GLN A 188      -0.586  12.618  19.106  1.00 85.71           C
ATOM   2777 1HB  GLN A 188       0.020  13.212  19.789  1.00 85.71           H
ATOM   2778 2HB  GLN A 188      -1.385  13.266  18.743  1.00 85.71           H
ATOM   2779  CG  GLN A 188      -1.189  11.427  19.853  1.00 85.71           C
ATOM   2780 1HG  GLN A 188      -1.749  10.802  19.158  1.00 85.71           H
ATOM   2781 2HG  GLN A 188      -0.390  10.809  20.264  1.00 85.71           H
ATOM   2782  CD  GLN A 188      -2.110  11.897  20.982  1.00 85.71           C
ATOM   2783  OE1 GLN A 188      -2.236  13.077  21.264  1.00 85.71           O
ATOM   2784  NE2 GLN A 188      -2.743  10.910  21.609  1.00 85.71           N
ATOM   2785 1HE2 GLN A 188      -2.595   9.962  21.327  1.00 85.71           H
ATOM   2786 2HE2 GLN A 188      -3.368  11.116  22.362  1.00 85.71           H
ATOM   2787  HN  GLN A 188      -0.443  10.358  17.143  1.00 85.71           H
ATOM   2788  N   ILE A 189       2.387  12.078  19.082  1.00 90.52           N
ATOM   2789  CA  ILE A 189       3.525  11.442  19.723  1.00 90.52           C
ATOM   2790  C   ILE A 189       3.120  10.971  21.121  1.00 90.52           C
ATOM   2791  O   ILE A 189       2.658  11.766  21.938  1.00 90.52           O
ATOM   2792  HA  ILE A 189       3.789  10.568  19.127  1.00 90.52           H
ATOM   2793  CB  ILE A 189       4.736  12.376  19.715  1.00 90.52           C
ATOM   2794  HB  ILE A 189       4.462  13.294  20.235  1.00 90.52           H
ATOM   2795  CG1 ILE A 189       5.121  12.764  18.286  1.00 90.52           C
ATOM   2796 1HG1 ILE A 189       5.463  11.881  17.746  1.00 90.52           H
ATOM   2797 2HG1 ILE A 189       4.245  13.140  17.759  1.00 90.52           H
ATOM   2798  CG2 ILE A 189       5.910  11.759  20.478  1.00 90.52           C
ATOM   2799 1HG2 ILE A 189       5.616  11.576  21.511  1.00 90.52           H
ATOM   2800 2HG2 ILE A 189       6.193  10.816  20.008  1.00 90.52           H
ATOM   2801 3HG2 ILE A 189       6.758  12.444  20.457  1.00 90.52           H
ATOM   2802  CD1 ILE A 189       6.221  13.828  18.284  1.00 90.52           C
ATOM   2803 1HD1 ILE A 189       5.866  14.718  18.804  1.00 90.52           H
ATOM   2804 2HD1 ILE A 189       7.104  13.439  18.790  1.00 90.52           H
ATOM   2805 3HD1 ILE A 189       6.475  14.085  17.256  1.00 90.52           H
ATOM   2806  HN  ILE A 189       2.345  13.072  19.186  1.00 90.52           H
ATOM   2807  N   LYS A 190       3.308   9.680  21.353  1.00 85.41           N
ATOM   2808  CA  LYS A 190       3.080   9.116  22.673  1.00 85.41           C
ATOM   2809  C   LYS A 190       4.424   8.749  23.305  1.00 85.41           C
ATOM   2810  O   LYS A 190       5.270   8.132  22.659  1.00 85.41           O
ATOM   2811  HA  LYS A 190       2.612   9.889  23.282  1.00 85.41           H
ATOM   2812  CB  LYS A 190       2.098   7.946  22.593  1.00 85.41           C
ATOM   2813 1HB  LYS A 190       1.197   8.257  22.065  1.00 85.41           H
ATOM   2814 2HB  LYS A 190       2.540   7.134  22.016  1.00 85.41           H
ATOM   2815  CG  LYS A 190       1.729   7.444  23.991  1.00 85.41           C
ATOM   2816 1HG  LYS A 190       2.634   7.165  24.531  1.00 85.41           H
ATOM   2817 2HG  LYS A 190       1.254   8.246  24.556  1.00 85.41           H
ATOM   2818  CD  LYS A 190       0.786   6.242  23.910  1.00 85.41           C
ATOM   2819 1HD  LYS A 190      -0.136   6.531  23.405  1.00 85.41           H
ATOM   2820 2HD  LYS A 190       1.244   5.455  23.311  1.00 85.41           H
ATOM   2821  CE  LYS A 190       0.461   5.705  25.306  1.00 85.41           C
ATOM   2822 1HE  LYS A 190       1.380   5.589  25.880  1.00 85.41           H
ATOM   2823 2HE  LYS A 190      -0.162   6.421  25.842  1.00 85.41           H
ATOM   2824  NZ  LYS A 190      -0.238   4.404  25.211  1.00 85.41           N
ATOM   2825 1HZ  LYS A 190      -0.332   4.002  26.137  1.00 85.41           H
ATOM   2826 2HZ  LYS A 190      -1.158   4.544  24.808  1.00 85.41           H
ATOM   2827 3HZ  LYS A 190       0.296   3.775  24.622  1.00 85.41           H
ATOM   2828  HN  LYS A 190       3.609   9.025  20.660  1.00 85.41           H
ATOM   2829  N   GLU A 191       4.579   9.144  24.560  1.00 75.86           N
ATOM   2830  CA  GLU A 191       5.753   8.760  25.326  1.00 75.86           C
ATOM   2831  C   GLU A 191       5.423   7.588  26.252  1.00 75.86           C
ATOM   2832  O   GLU A 191       4.521   7.684  27.083  1.00 75.86           O
ATOM   2833  HA  GLU A 191       6.492   8.451  24.587  1.00 75.86           H
ATOM   2834  CB  GLU A 191       6.303   9.948  26.119  1.00 75.86           C
ATOM   2835 1HB  GLU A 191       6.415  10.809  25.460  1.00 75.86           H
ATOM   2836 2HB  GLU A 191       5.662  10.144  26.978  1.00 75.86           H
ATOM   2837  CG  GLU A 191       7.692   9.637  26.679  1.00 75.86           C
ATOM   2838 1HG  GLU A 191       7.624   8.819  27.396  1.00 75.86           H
ATOM   2839 2HG  GLU A 191       8.346   9.302  25.874  1.00 75.86           H
ATOM   2840  CD  GLU A 191       8.298  10.868  27.356  1.00 75.86           C
ATOM   2841  OE1 GLU A 191       9.453  10.750  27.819  1.00 75.86           O
ATOM   2842  OE2 GLU A 191       7.592  11.899  27.396  1.00 75.86           O
ATOM   2843  HN  GLU A 191       3.922   9.715  25.052  1.00 75.86           H
ATOM   2844  N   GLU A 192       6.172   6.509  26.079  1.00 74.84           N
ATOM   2845  CA  GLU A 192       5.937   5.303  26.854  1.00 74.84           C
ATOM   2846  C   GLU A 192       7.268   4.678  27.279  1.00 74.84           C
ATOM   2847  O   GLU A 192       8.112   4.375  26.437  1.00 74.84           O
ATOM   2848  HA  GLU A 192       5.384   5.628  27.735  1.00 74.84           H
ATOM   2849  CB  GLU A 192       5.088   4.302  26.069  1.00 74.84           C
ATOM   2850 1HB  GLU A 192       4.174   4.787  25.725  1.00 74.84           H
ATOM   2851 2HB  GLU A 192       5.679   3.874  25.259  1.00 74.84           H
ATOM   2852  CG  GLU A 192       4.659   3.131  26.956  1.00 74.84           C
ATOM   2853 1HG  GLU A 192       5.451   2.382  26.982  1.00 74.84           H
ATOM   2854 2HG  GLU A 192       4.515   3.479  27.979  1.00 74.84           H
ATOM   2855  CD  GLU A 192       3.367   2.497  26.439  1.00 74.84           C
ATOM   2856  OE1 GLU A 192       2.440   2.345  27.265  1.00 74.84           O
ATOM   2857  OE2 GLU A 192       3.334   2.177  25.231  1.00 74.84           O
ATOM   2858  HN  GLU A 192       6.925   6.451  25.424  1.00 74.84           H
ATOM   2859  N   SER A 193       7.413   4.504  28.584  1.00 73.83           N
ATOM   2860  CA  SER A 193       8.619   3.903  29.129  1.00 73.83           C
ATOM   2861  C   SER A 193       9.848   4.693  28.676  1.00 73.83           C
ATOM   2862  O   SER A 193      10.914   4.118  28.460  1.00 73.83           O
ATOM   2863  HA  SER A 193       8.505   3.959  30.212  1.00 73.83           H
ATOM   2864  CB  SER A 193       8.743   2.438  28.706  1.00 73.83           C
ATOM   2865 1HB  SER A 193       8.908   2.384  27.630  1.00 73.83           H
ATOM   2866 2HB  SER A 193       9.617   1.995  29.184  1.00 73.83           H
ATOM   2867  OG  SER A 193       7.583   1.683  29.046  1.00 73.83           O
ATOM   2868  HG  SER A 193       7.656   0.758  28.675  1.00 73.83           H
ATOM   2869  HN  SER A 193       6.727   4.765  29.263  1.00 73.83           H
ATOM   2870  N   GLY A 194       9.659   5.997  28.546  1.00 82.23           N
ATOM   2871  CA  GLY A 194      10.756   6.881  28.187  1.00 82.23           C
ATOM   2872  C   GLY A 194      11.073   6.784  26.694  1.00 82.23           C
ATOM   2873  O   GLY A 194      12.064   7.343  26.228  1.00 82.23           O
ATOM   2874 1HA  GLY A 194      10.498   7.909  28.442  1.00 82.23           H
ATOM   2875 2HA  GLY A 194      11.641   6.621  28.768  1.00 82.23           H
ATOM   2876  HN  GLY A 194       8.778   6.451  28.680  1.00 82.23           H
ATOM   2877  N   ILE A 195      10.211   6.070  25.984  1.00 80.16           N
ATOM   2878  CA  ILE A 195      10.349   5.948  24.543  1.00 80.16           C
ATOM   2879  C   ILE A 195       9.246   6.758  23.859  1.00 80.16           C
ATOM   2880  O   ILE A 195       8.063   6.555  24.130  1.00 80.16           O
ATOM   2881  HA  ILE A 195      11.313   6.377  24.269  1.00 80.16           H
ATOM   2882  CB  ILE A 195      10.376   4.475  24.130  1.00 80.16           C
ATOM   2883  HB  ILE A 195       9.444   4.012  24.452  1.00 80.16           H
ATOM   2884  CG1 ILE A 195      11.516   3.730  24.829  1.00 80.16           C
ATOM   2885 1HG1 ILE A 195      12.472   4.162  24.533  1.00 80.16           H
ATOM   2886 2HG1 ILE A 195      11.429   3.856  25.908  1.00 80.16           H
ATOM   2887  CG2 ILE A 195      10.448   4.333  22.608  1.00 80.16           C
ATOM   2888 1HG2 ILE A 195       9.575   4.806  22.158  1.00 80.16           H
ATOM   2889 2HG2 ILE A 195      11.353   4.816  22.240  1.00 80.16           H
ATOM   2890 3HG2 ILE A 195      10.466   3.277  22.342  1.00 80.16           H
ATOM   2891  CD1 ILE A 195      11.493   2.241  24.480  1.00 80.16           C
ATOM   2892 1HD1 ILE A 195      10.545   1.808  24.799  1.00 80.16           H
ATOM   2893 2HD1 ILE A 195      11.604   2.118  23.403  1.00 80.16           H
ATOM   2894 3HD1 ILE A 195      12.313   1.736  24.990  1.00 80.16           H
ATOM   2895  HN  ILE A 195       9.432   5.581  26.377  1.00 80.16           H
ATOM   2896  N   ALA A 196       9.671   7.658  22.985  1.00 91.48           N
ATOM   2897  CA  ALA A 196       8.734   8.412  22.171  1.00 91.48           C
ATOM   2898  C   ALA A 196       8.327   7.572  20.959  1.00 91.48           C
ATOM   2899  O   ALA A 196       9.182   7.082  20.223  1.00 91.48           O
ATOM   2900  HA  ALA A 196       7.851   8.610  22.778  1.00 91.48           H
ATOM   2901  CB  ALA A 196       9.365   9.747  21.769  1.00 91.48           C
ATOM   2902 1HB  ALA A 196       9.609  10.318  22.665  1.00 91.48           H
ATOM   2903 2HB  ALA A 196      10.275   9.562  21.198  1.00 91.48           H
ATOM   2904 3HB  ALA A 196       8.662  10.313  21.158  1.00 91.48           H
ATOM   2905  HN  ALA A 196      10.635   7.874  22.830  1.00 91.48           H
ATOM   2906  N   ILE A 197       7.020   7.431  20.789  1.00 87.34           N
ATOM   2907  CA  ILE A 197       6.489   6.682  19.663  1.00 87.34           C
ATOM   2908  C   ILE A 197       5.464   7.542  18.922  1.00 87.34           C
ATOM   2909  O   ILE A 197       4.645   8.215  19.546  1.00 87.34           O
ATOM   2910  HA  ILE A 197       7.319   6.474  18.988  1.00 87.34           H
ATOM   2911  CB  ILE A 197       5.937   5.333  20.130  1.00 87.34           C
ATOM   2912  HB  ILE A 197       5.435   4.859  19.286  1.00 87.34           H
ATOM   2913  CG1 ILE A 197       4.891   5.520  21.231  1.00 87.34           C
ATOM   2914 1HG1 ILE A 197       5.366   5.927  22.123  1.00 87.34           H
ATOM   2915 2HG1 ILE A 197       4.144   6.245  20.908  1.00 87.34           H
ATOM   2916  CG2 ILE A 197       7.068   4.399  20.566  1.00 87.34           C
ATOM   2917 1HG2 ILE A 197       7.742   4.229  19.727  1.00 87.34           H
ATOM   2918 2HG2 ILE A 197       7.618   4.855  21.388  1.00 87.34           H
ATOM   2919 3HG2 ILE A 197       6.647   3.448  20.892  1.00 87.34           H
ATOM   2920  CD1 ILE A 197       4.209   4.193  21.570  1.00 87.34           C
ATOM   2921 1HD1 ILE A 197       3.715   3.800  20.681  1.00 87.34           H
ATOM   2922 2HD1 ILE A 197       4.956   3.478  21.915  1.00 87.34           H
ATOM   2923 3HD1 ILE A 197       3.470   4.354  22.355  1.00 87.34           H
ATOM   2924  HN  ILE A 197       6.332   7.817  21.403  1.00 87.34           H
ATOM   2925  N   CYS A 198       5.543   7.493  17.600  1.00 92.87           N
ATOM   2926  CA  CYS A 198       4.501   8.067  16.766  1.00 92.87           C
ATOM   2927  C   CYS A 198       3.431   7.000  16.530  1.00 92.87           C
ATOM   2928  O   CYS A 198       3.685   5.997  15.865  1.00 92.87           O
ATOM   2929  HA  CYS A 198       4.089   8.913  17.318  1.00 92.87           H
ATOM   2930  CB  CYS A 198       5.064   8.611  15.451  1.00 92.87           C
ATOM   2931 1HB  CYS A 198       5.669   9.497  15.644  1.00 92.87           H
ATOM   2932 2HB  CYS A 198       5.719   7.871  14.993  1.00 92.87           H
ATOM   2933  SG  CYS A 198       3.696   9.026  14.309  1.00 92.87           S
ATOM   2934  HN  CYS A 198       6.299   7.071  17.100  1.00 92.87           H
ATOM   2935  N   THR A 199       2.256   7.251  17.089  1.00 90.95           N
ATOM   2936  CA  THR A 199       1.165   6.295  17.001  1.00 90.95           C
ATOM   2937  C   THR A 199      -0.173   7.024  16.867  1.00 90.95           C
ATOM   2938  O   THR A 199      -0.259   8.224  17.125  1.00 90.95           O
ATOM   2939  HA  THR A 199       1.299   5.704  16.095  1.00 90.95           H
ATOM   2940  CB  THR A 199       1.239   5.380  18.224  1.00 90.95           C
ATOM   2941  HB  THR A 199       2.263   5.051  18.404  1.00 90.95           H
ATOM   2942  OG1 THR A 199       0.302   4.344  17.940  1.00 90.95           O
ATOM   2943  HG1 THR A 199       0.440   3.577  18.566  1.00 90.95           H
ATOM   2944  CG2 THR A 199       0.688   6.045  19.488  1.00 90.95           C
ATOM   2945 1HG2 THR A 199      -0.357   6.312  19.331  1.00 90.95           H
ATOM   2946 2HG2 THR A 199       1.265   6.943  19.706  1.00 90.95           H
ATOM   2947 3HG2 THR A 199       0.764   5.352  20.326  1.00 90.95           H
ATOM   2948  HN  THR A 199       2.044   8.088  17.594  1.00 90.95           H
ATOM   2949  N   MET A 200      -1.185   6.269  16.465  1.00 89.73           N
ATOM   2950  CA  MET A 200      -2.558   6.727  16.592  1.00 89.73           C
ATOM   2951  C   MET A 200      -3.049   6.595  18.035  1.00 89.73           C
ATOM   2952  O   MET A 200      -2.899   5.542  18.652  1.00 89.73           O
ATOM   2953  HA  MET A 200      -2.545   7.777  16.299  1.00 89.73           H
ATOM   2954  CB  MET A 200      -3.458   5.903  15.669  1.00 89.73           C
ATOM   2955 1HB  MET A 200      -3.361   4.844  15.911  1.00 89.73           H
ATOM   2956 2HB  MET A 200      -4.501   6.174  15.836  1.00 89.73           H
ATOM   2957  CG  MET A 200      -3.095   6.132  14.201  1.00 89.73           C
ATOM   2958 1HG  MET A 200      -2.012   6.200  14.092  1.00 89.73           H
ATOM   2959 2HG  MET A 200      -3.423   5.283  13.600  1.00 89.73           H
ATOM   2960  SD  MET A 200      -3.862   7.630  13.608  1.00 89.73           S
ATOM   2961  CE  MET A 200      -5.537   7.054  13.385  1.00 89.73           C
ATOM   2962 1HE  MET A 200      -5.547   6.237  12.664  1.00 89.73           H
ATOM   2963 2HE  MET A 200      -5.930   6.702  14.339  1.00 89.73           H
ATOM   2964 3HE  MET A 200      -6.156   7.872  13.016  1.00 89.73           H
ATOM   2965  HN  MET A 200      -1.078   5.361  16.059  1.00 89.73           H
ATOM   2966  N   VAL A 201      -3.624   7.681  18.532  1.00 91.96           N
ATOM   2967  CA  VAL A 201      -4.294   7.649  19.821  1.00 91.96           C
ATOM   2968  C   VAL A 201      -5.751   8.082  19.644  1.00 91.96           C
ATOM   2969  O   VAL A 201      -6.022   9.215  19.249  1.00 91.96           O
ATOM   2970  HA  VAL A 201      -4.275   6.619  20.176  1.00 91.96           H
ATOM   2971  CB  VAL A 201      -3.532   8.512  20.828  1.00 91.96           C
ATOM   2972  HB  VAL A 201      -3.601   9.550  20.501  1.00 91.96           H
ATOM   2973  CG1 VAL A 201      -4.160   8.415  22.219  1.00 91.96           C
ATOM   2974 1HG1 VAL A 201      -5.194   8.759  22.176  1.00 91.96           H
ATOM   2975 2HG1 VAL A 201      -4.136   7.379  22.558  1.00 91.96           H
ATOM   2976 3HG1 VAL A 201      -3.599   9.038  22.916  1.00 91.96           H
ATOM   2977  CG2 VAL A 201      -2.051   8.130  20.867  1.00 91.96           C
ATOM   2978 1HG2 VAL A 201      -1.953   7.085  21.159  1.00 91.96           H
ATOM   2979 2HG2 VAL A 201      -1.612   8.275  19.880  1.00 91.96           H
ATOM   2980 3HG2 VAL A 201      -1.532   8.759  21.591  1.00 91.96           H
ATOM   2981  HN  VAL A 201      -3.638   8.568  18.070  1.00 91.96           H
ATOM   2982  N   TYR A 202      -6.650   7.157  19.946  1.00 91.98           N
ATOM   2983  CA  TYR A 202      -8.072   7.421  19.803  1.00 91.98           C
ATOM   2984  C   TYR A 202      -8.652   8.013  21.090  1.00 91.98           C
ATOM   2985  O   TYR A 202      -8.232   7.651  22.188  1.00 91.98           O
ATOM   2986  HA  TYR A 202      -8.201   8.137  18.992  1.00 91.98           H
ATOM   2987  CB  TYR A 202      -8.728   6.064  19.539  1.00 91.98           C
ATOM   2988 1HB  TYR A 202      -8.501   5.395  20.368  1.00 91.98           H
ATOM   2989 2HB  TYR A 202      -9.811   6.193  19.521  1.00 91.98           H
ATOM   2990  CG  TYR A 202      -8.286   5.403  18.232  1.00 91.98           C
ATOM   2991  CD1 TYR A 202      -8.912   5.731  17.047  1.00 91.98           C
ATOM   2992  HD1 TYR A 202      -9.721   6.461  17.042  1.00 91.98           H
ATOM   2993  CD2 TYR A 202      -7.261   4.479  18.239  1.00 91.98           C
ATOM   2994  HD2 TYR A 202      -6.767   4.220  19.176  1.00 91.98           H
ATOM   2995  CE1 TYR A 202      -8.496   5.109  15.817  1.00 91.98           C
ATOM   2996  HE1 TYR A 202      -8.981   5.359  14.874  1.00 91.98           H
ATOM   2997  CE2 TYR A 202      -6.845   3.856  17.009  1.00 91.98           C
ATOM   2998  HE2 TYR A 202      -6.037   3.125  17.000  1.00 91.98           H
ATOM   2999  CZ  TYR A 202      -7.483   4.202  15.859  1.00 91.98           C
ATOM   3000  OH  TYR A 202      -7.089   3.614  14.697  1.00 91.98           O
ATOM   3001  HH  TYR A 202      -6.308   3.013  14.865  1.00 91.98           H
ATOM   3002  HN  TYR A 202      -6.422   6.243  20.282  1.00 91.98           H
ATOM   3003  N   PRO A 203      -9.623   8.930  20.979  1.00 86.00           N
ATOM   3004  CA  PRO A 203     -10.195   9.570  22.165  1.00 86.00           C
ATOM   3005  C   PRO A 203     -11.014   8.602  23.005  1.00 86.00           C
ATOM   3006  O   PRO A 203     -11.568   7.637  22.482  1.00 86.00           O
ATOM   3007  HA  PRO A 203      -9.401   9.917  22.826  1.00 86.00           H
ATOM   3008  CB  PRO A 203     -11.060  10.693  21.590  1.00 86.00           C
ATOM   3009 1HB  PRO A 203     -11.937  10.882  22.208  1.00 86.00           H
ATOM   3010 2HB  PRO A 203     -10.508  11.632  21.526  1.00 86.00           H
ATOM   3011  CG  PRO A 203     -11.443  10.186  20.229  1.00 86.00           C
ATOM   3012 1HG  PRO A 203     -12.321   9.543  20.281  1.00 86.00           H
ATOM   3013 2HG  PRO A 203     -11.689  11.008  19.557  1.00 86.00           H
ATOM   3014  CD  PRO A 203     -10.245   9.426  19.738  1.00 86.00           C
ATOM   3015 1HD  PRO A 203     -10.532   8.608  19.077  1.00 86.00           H
ATOM   3016 2HD  PRO A 203      -9.566  10.067  19.176  1.00 86.00           H
ATOM   3017  N   SER A 204     -11.068   8.889  24.297  1.00 77.68           N
ATOM   3018  CA  SER A 204     -11.618   7.942  25.252  1.00 77.68           C
ATOM   3019  C   SER A 204     -13.044   7.562  24.849  1.00 77.68           C
ATOM   3020  O   SER A 204     -13.454   6.414  25.014  1.00 77.68           O
ATOM   3021  HA  SER A 204     -10.962   7.072  25.205  1.00 77.68           H
ATOM   3022  CB  SER A 204     -11.601   8.516  26.670  1.00 77.68           C
ATOM   3023 1HB  SER A 204     -12.154   7.854  27.335  1.00 77.68           H
ATOM   3024 2HB  SER A 204     -10.575   8.551  27.035  1.00 77.68           H
ATOM   3025  OG  SER A 204     -12.168   9.823  26.723  1.00 77.68           O
ATOM   3026  HG  SER A 204     -13.162   9.761  26.809  1.00 77.68           H
ATOM   3027  HN  SER A 204     -10.745   9.749  24.693  1.00 77.68           H
ATOM   3028  N   ASP A 205     -13.761   8.548  24.330  1.00 73.02           N
ATOM   3029  CA  ASP A 205     -15.159   8.356  23.986  1.00 73.02           C
ATOM   3030  C   ASP A 205     -15.258   7.468  22.744  1.00 73.02           C
ATOM   3031  O   ASP A 205     -14.834   7.862  21.659  1.00 73.02           O
ATOM   3032  HA  ASP A 205     -15.609   7.895  24.865  1.00 73.02           H
ATOM   3033  CB  ASP A 205     -15.837   9.690  23.668  1.00 73.02           C
ATOM   3034 1HB  ASP A 205     -15.274  10.212  22.894  1.00 73.02           H
ATOM   3035 2HB  ASP A 205     -16.835   9.510  23.270  1.00 73.02           H
ATOM   3036  CG  ASP A 205     -15.931  10.569  24.917  1.00 73.02           C
ATOM   3037  OD1 ASP A 205     -15.815   9.997  26.023  1.00 73.02           O
ATOM   3038  OD2 ASP A 205     -16.116  11.792  24.738  1.00 73.02           O
ATOM   3039  HN  ASP A 205     -13.401   9.462  24.143  1.00 73.02           H
ATOM   3040  N   GLU A 206     -15.820   6.285  22.945  1.00 76.53           N
ATOM   3041  CA  GLU A 206     -16.048   5.367  21.841  1.00 76.53           C
ATOM   3042  C   GLU A 206     -14.728   5.046  21.137  1.00 76.53           C
ATOM   3043  O   GLU A 206     -14.717   4.713  19.953  1.00 76.53           O
ATOM   3044  HA  GLU A 206     -16.454   4.464  22.295  1.00 76.53           H
ATOM   3045  CB  GLU A 206     -17.070   5.938  20.856  1.00 76.53           C
ATOM   3046 1HB  GLU A 206     -16.677   6.849  20.406  1.00 76.53           H
ATOM   3047 2HB  GLU A 206     -17.339   5.176  20.124  1.00 76.53           H
ATOM   3048  CG  GLU A 206     -18.366   6.323  21.573  1.00 76.53           C
ATOM   3049 1HG  GLU A 206     -18.516   5.673  22.435  1.00 76.53           H
ATOM   3050 2HG  GLU A 206     -18.286   7.342  21.952  1.00 76.53           H
ATOM   3051  CD  GLU A 206     -19.566   6.216  20.630  1.00 76.53           C
ATOM   3052  OE1 GLU A 206     -20.556   5.574  21.043  1.00 76.53           O
ATOM   3053  OE2 GLU A 206     -19.467   6.779  19.519  1.00 76.53           O
ATOM   3054  HN  GLU A 206     -16.117   5.951  23.840  1.00 76.53           H
ATOM   3055  N   SER A 207     -13.647   5.158  21.896  1.00 88.37           N
ATOM   3056  CA  SER A 207     -12.324   4.895  21.356  1.00 88.37           C
ATOM   3057  C   SER A 207     -12.318   3.559  20.611  1.00 88.37           C
ATOM   3058  O   SER A 207     -11.750   3.453  19.525  1.00 88.37           O
ATOM   3059  HA  SER A 207     -12.124   5.718  20.668  1.00 88.37           H
ATOM   3060  CB  SER A 207     -11.268   4.891  22.463  1.00 88.37           C
ATOM   3061 1HB  SER A 207     -10.306   4.592  22.046  1.00 88.37           H
ATOM   3062 2HB  SER A 207     -11.146   5.901  22.853  1.00 88.37           H
ATOM   3063  OG  SER A 207     -11.616   4.010  23.528  1.00 88.37           O
ATOM   3064  HG  SER A 207     -11.015   4.168  24.312  1.00 88.37           H
ATOM   3065  HN  SER A 207     -13.665   5.421  22.860  1.00 88.37           H
ATOM   3066  N   THR A 208     -12.956   2.573  21.224  1.00 87.78           N
ATOM   3067  CA  THR A 208     -12.969   1.230  20.669  1.00 87.78           C
ATOM   3068  C   THR A 208     -13.691   1.218  19.320  1.00 87.78           C
ATOM   3069  O   THR A 208     -13.211   0.618  18.360  1.00 87.78           O
ATOM   3070  HA  THR A 208     -11.939   0.925  20.483  1.00 87.78           H
ATOM   3071  CB  THR A 208     -13.599   0.297  21.704  1.00 87.78           C
ATOM   3072  HB  THR A 208     -14.665   0.498  21.812  1.00 87.78           H
ATOM   3073  OG1 THR A 208     -12.813   0.497  22.876  1.00 87.78           O
ATOM   3074  HG1 THR A 208     -11.856   0.275  22.689  1.00 87.78           H
ATOM   3075  CG2 THR A 208     -13.390  -1.180  21.365  1.00 87.78           C
ATOM   3076 1HG2 THR A 208     -12.323  -1.397  21.323  1.00 87.78           H
ATOM   3077 2HG2 THR A 208     -13.843  -1.398  20.397  1.00 87.78           H
ATOM   3078 3HG2 THR A 208     -13.857  -1.799  22.131  1.00 87.78           H
ATOM   3079  HN  THR A 208     -13.456   2.680  22.083  1.00 87.78           H
ATOM   3080  N   LYS A 209     -14.834   1.888  19.291  1.00 83.42           N
ATOM   3081  CA  LYS A 209     -15.655   1.915  18.093  1.00 83.42           C
ATOM   3082  C   LYS A 209     -14.863   2.555  16.951  1.00 83.42           C
ATOM   3083  O   LYS A 209     -14.883   2.063  15.824  1.00 83.42           O
ATOM   3084  HA  LYS A 209     -15.875   0.882  17.824  1.00 83.42           H
ATOM   3085  CB  LYS A 209     -16.992   2.604  18.375  1.00 83.42           C
ATOM   3086 1HB  LYS A 209     -16.815   3.585  18.815  1.00 83.42           H
ATOM   3087 2HB  LYS A 209     -17.526   2.767  17.438  1.00 83.42           H
ATOM   3088  CG  LYS A 209     -17.853   1.763  19.319  1.00 83.42           C
ATOM   3089 1HG  LYS A 209     -17.931   0.745  18.937  1.00 83.42           H
ATOM   3090 2HG  LYS A 209     -17.373   1.700  20.296  1.00 83.42           H
ATOM   3091  CD  LYS A 209     -19.251   2.366  19.469  1.00 83.42           C
ATOM   3092 1HD  LYS A 209     -19.171   3.436  19.659  1.00 83.42           H
ATOM   3093 2HD  LYS A 209     -19.804   2.248  18.537  1.00 83.42           H
ATOM   3094  CE  LYS A 209     -20.018   1.695  20.611  1.00 83.42           C
ATOM   3095 1HE  LYS A 209     -20.290   0.679  20.327  1.00 83.42           H
ATOM   3096 2HE  LYS A 209     -19.378   1.619  21.491  1.00 83.42           H
ATOM   3097  NZ  LYS A 209     -21.236   2.468  20.942  1.00 83.42           N
ATOM   3098 1HZ  LYS A 209     -21.726   2.016  21.705  1.00 83.42           H
ATOM   3099 2HZ  LYS A 209     -20.975   3.409  21.217  1.00 83.42           H
ATOM   3100 3HZ  LYS A 209     -21.841   2.509  20.129  1.00 83.42           H
ATOM   3101  HN  LYS A 209     -15.199   2.405  20.065  1.00 83.42           H
ATOM   3102  N   LEU A 210     -14.183   3.643  17.282  1.00 89.81           N
ATOM   3103  CA  LEU A 210     -13.485   4.425  16.276  1.00 89.81           C
ATOM   3104  C   LEU A 210     -12.388   3.568  15.641  1.00 89.81           C
ATOM   3105  O   LEU A 210     -12.287   3.488  14.417  1.00 89.81           O
ATOM   3106  HA  LEU A 210     -14.210   4.685  15.504  1.00 89.81           H
ATOM   3107  CB  LEU A 210     -12.972   5.736  16.876  1.00 89.81           C
ATOM   3108 1HB  LEU A 210     -13.796   6.219  17.401  1.00 89.81           H
ATOM   3109 2HB  LEU A 210     -12.214   5.498  17.622  1.00 89.81           H
ATOM   3110  CG  LEU A 210     -12.377   6.739  15.886  1.00 89.81           C
ATOM   3111  HG  LEU A 210     -11.578   6.243  15.335  1.00 89.81           H
ATOM   3112  CD1 LEU A 210     -13.423   7.184  14.861  1.00 89.81           C
ATOM   3113 1HD1 LEU A 210     -13.781   6.317  14.307  1.00 89.81           H
ATOM   3114 2HD1 LEU A 210     -14.259   7.656  15.377  1.00 89.81           H
ATOM   3115 3HD1 LEU A 210     -12.973   7.897  14.170  1.00 89.81           H
ATOM   3116  CD2 LEU A 210     -11.751   7.927  16.619  1.00 89.81           C
ATOM   3117 1HD2 LEU A 210     -12.514   8.431  17.212  1.00 89.81           H
ATOM   3118 2HD2 LEU A 210     -10.957   7.571  17.275  1.00 89.81           H
ATOM   3119 3HD2 LEU A 210     -11.335   8.625  15.892  1.00 89.81           H
ATOM   3120  HN  LEU A 210     -14.104   3.991  18.216  1.00 89.81           H
ATOM   3121  N   LYS A 211     -11.592   2.950  16.501  1.00 94.18           N
ATOM   3122  CA  LYS A 211     -10.503   2.106  16.039  1.00 94.18           C
ATOM   3123  C   LYS A 211     -11.061   1.017  15.120  1.00 94.18           C
ATOM   3124  O   LYS A 211     -10.544   0.799  14.026  1.00 94.18           O
ATOM   3125  HA  LYS A 211      -9.826   2.734  15.460  1.00 94.18           H
ATOM   3126  CB  LYS A 211      -9.708   1.560  17.227  1.00 94.18           C
ATOM   3127 1HB  LYS A 211      -9.290   2.387  17.801  1.00 94.18           H
ATOM   3128 2HB  LYS A 211     -10.374   1.014  17.895  1.00 94.18           H
ATOM   3129  CG  LYS A 211      -8.581   0.639  16.756  1.00 94.18           C
ATOM   3130 1HG  LYS A 211      -9.004  -0.272  16.333  1.00 94.18           H
ATOM   3131 2HG  LYS A 211      -8.016   1.127  15.961  1.00 94.18           H
ATOM   3132  CD  LYS A 211      -7.643   0.285  17.911  1.00 94.18           C
ATOM   3133 1HD  LYS A 211      -7.247   1.198  18.356  1.00 94.18           H
ATOM   3134 2HD  LYS A 211      -8.200  -0.234  18.691  1.00 94.18           H
ATOM   3135  CE  LYS A 211      -6.488  -0.596  17.430  1.00 94.18           C
ATOM   3136 1HE  LYS A 211      -6.876  -1.549  17.070  1.00 94.18           H
ATOM   3137 2HE  LYS A 211      -5.985  -0.119  16.589  1.00 94.18           H
ATOM   3138  NZ  LYS A 211      -5.522  -0.829  18.526  1.00 94.18           N
ATOM   3139 1HZ  LYS A 211      -4.800  -1.468  18.211  1.00 94.18           H
ATOM   3140 2HZ  LYS A 211      -5.099   0.052  18.797  1.00 94.18           H
ATOM   3141 3HZ  LYS A 211      -6.005  -1.231  19.322  1.00 94.18           H
ATOM   3142  HN  LYS A 211     -11.683   3.017  17.494  1.00 94.18           H
ATOM   3143  N   SER A 212     -12.109   0.363  15.599  1.00 91.63           N
ATOM   3144  CA  SER A 212     -12.694  -0.749  14.870  1.00 91.63           C
ATOM   3145  C   SER A 212     -13.152  -0.283  13.486  1.00 91.63           C
ATOM   3146  O   SER A 212     -12.916  -0.964  12.489  1.00 91.63           O
ATOM   3147  HA  SER A 212     -11.898  -1.487  14.781  1.00 91.63           H
ATOM   3148  CB  SER A 212     -13.868  -1.356  15.640  1.00 91.63           C
ATOM   3149 1HB  SER A 212     -13.548  -1.605  16.652  1.00 91.63           H
ATOM   3150 2HB  SER A 212     -14.664  -0.616  15.731  1.00 91.63           H
ATOM   3151  OG  SER A 212     -14.378  -2.524  15.003  1.00 91.63           O
ATOM   3152  HG  SER A 212     -13.633  -3.164  14.815  1.00 91.63           H
ATOM   3153  HN  SER A 212     -12.555   0.581  16.467  1.00 91.63           H
ATOM   3154  N   ALA A 213     -13.797   0.874  13.469  1.00 94.70           N
ATOM   3155  CA  ALA A 213     -14.330   1.416  12.231  1.00 94.70           C
ATOM   3156  C   ALA A 213     -13.176   1.701  11.267  1.00 94.70           C
ATOM   3157  O   ALA A 213     -13.252   1.365  10.086  1.00 94.70           O
ATOM   3158  HA  ALA A 213     -14.981   0.661  11.791  1.00 94.70           H
ATOM   3159  CB  ALA A 213     -15.158   2.666  12.535  1.00 94.70           C
ATOM   3160 1HB  ALA A 213     -15.981   2.403  13.199  1.00 94.70           H
ATOM   3161 2HB  ALA A 213     -14.527   3.412  13.016  1.00 94.70           H
ATOM   3162 3HB  ALA A 213     -15.557   3.072  11.605  1.00 94.70           H
ATOM   3163  HN  ALA A 213     -13.959   1.436  14.280  1.00 94.70           H
ATOM   3164  N   VAL A 214     -12.135   2.318  11.806  1.00 93.10           N
ATOM   3165  CA  VAL A 214     -11.000   2.720  10.993  1.00 93.10           C
ATOM   3166  C   VAL A 214     -10.374   1.481  10.351  1.00 93.10           C
ATOM   3167  O   VAL A 214     -10.049   1.489   9.165  1.00 93.10           O
ATOM   3168  HA  VAL A 214     -11.375   3.372  10.204  1.00 93.10           H
ATOM   3169  CB  VAL A 214     -10.008   3.521  11.839  1.00 93.10           C
ATOM   3170  HB  VAL A 214      -9.809   2.954  12.749  1.00 93.10           H
ATOM   3171  CG1 VAL A 214      -8.681   3.706  11.100  1.00 93.10           C
ATOM   3172 1HG1 VAL A 214      -8.247   2.730  10.883  1.00 93.10           H
ATOM   3173 2HG1 VAL A 214      -8.857   4.241  10.167  1.00 93.10           H
ATOM   3174 3HG1 VAL A 214      -7.995   4.279  11.724  1.00 93.10           H
ATOM   3175  CG2 VAL A 214     -10.601   4.871  12.248  1.00 93.10           C
ATOM   3176 1HG2 VAL A 214     -10.843   5.447  11.354  1.00 93.10           H
ATOM   3177 2HG2 VAL A 214     -11.507   4.709  12.831  1.00 93.10           H
ATOM   3178 3HG2 VAL A 214      -9.876   5.420  12.848  1.00 93.10           H
ATOM   3179  HN  VAL A 214     -12.060   2.543  12.777  1.00 93.10           H
ATOM   3180  N   LEU A 215     -10.223   0.445  11.164  1.00 92.95           N
ATOM   3181  CA  LEU A 215      -9.569  -0.771  10.712  1.00 92.95           C
ATOM   3182  C   LEU A 215     -10.457  -1.469   9.679  1.00 92.95           C
ATOM   3183  O   LEU A 215      -9.965  -1.963   8.665  1.00 92.95           O
ATOM   3184  HA  LEU A 215      -8.637  -0.481  10.227  1.00 92.95           H
ATOM   3185  CB  LEU A 215      -9.202  -1.657  11.904  1.00 92.95           C
ATOM   3186 1HB  LEU A 215     -10.088  -1.781  12.526  1.00 92.95           H
ATOM   3187 2HB  LEU A 215      -8.934  -2.645  11.529  1.00 92.95           H
ATOM   3188  CG  LEU A 215      -8.060  -1.151  12.788  1.00 92.95           C
ATOM   3189  HG  LEU A 215      -8.353  -0.189  13.208  1.00 92.95           H
ATOM   3190  CD1 LEU A 215      -7.814  -2.101  13.963  1.00 92.95           C
ATOM   3191 1HD1 LEU A 215      -8.719  -2.172  14.567  1.00 92.95           H
ATOM   3192 2HD1 LEU A 215      -7.552  -3.088  13.584  1.00 92.95           H
ATOM   3193 3HD1 LEU A 215      -6.998  -1.718  14.575  1.00 92.95           H
ATOM   3194  CD2 LEU A 215      -6.791  -0.918  11.965  1.00 92.95           C
ATOM   3195 1HD2 LEU A 215      -6.484  -1.854  11.498  1.00 92.95           H
ATOM   3196 2HD2 LEU A 215      -6.991  -0.175  11.193  1.00 92.95           H
ATOM   3197 3HD2 LEU A 215      -5.995  -0.559  12.618  1.00 92.95           H
ATOM   3198  HN  LEU A 215     -10.537   0.428  12.113  1.00 92.95           H
ATOM   3199  N   THR A 216     -11.749  -1.486   9.971  1.00 92.33           N
ATOM   3200  CA  THR A 216     -12.704  -2.150   9.101  1.00 92.33           C
ATOM   3201  C   THR A 216     -12.682  -1.522   7.707  1.00 92.33           C
ATOM   3202  O   THR A 216     -12.659  -2.231   6.702  1.00 92.33           O
ATOM   3203  HA  THR A 216     -12.400  -3.191   8.987  1.00 92.33           H
ATOM   3204  CB  THR A 216     -14.077  -2.090   9.773  1.00 92.33           C
ATOM   3205  HB  THR A 216     -14.415  -1.059   9.877  1.00 92.33           H
ATOM   3206  OG1 THR A 216     -13.898  -2.805  10.993  1.00 92.33           O
ATOM   3207  HG1 THR A 216     -13.753  -2.164  11.747  1.00 92.33           H
ATOM   3208  CG2 THR A 216     -15.134  -2.900   9.019  1.00 92.33           C
ATOM   3209 1HG2 THR A 216     -14.828  -3.945   8.974  1.00 92.33           H
ATOM   3210 2HG2 THR A 216     -15.238  -2.508   8.007  1.00 92.33           H
ATOM   3211 3HG2 THR A 216     -16.089  -2.823   9.539  1.00 92.33           H
ATOM   3212  HN  THR A 216     -12.144  -1.058  10.784  1.00 92.33           H
ATOM   3213  N   LEU A 217     -12.690  -0.197   7.690  1.00 89.06           N
ATOM   3214  CA  LEU A 217     -12.628   0.536   6.436  1.00 89.06           C
ATOM   3215  C   LEU A 217     -11.368   0.124   5.672  1.00 89.06           C
ATOM   3216  O   LEU A 217     -11.409  -0.065   4.457  1.00 89.06           O
ATOM   3217  HA  LEU A 217     -13.499   0.250   5.847  1.00 89.06           H
ATOM   3218  CB  LEU A 217     -12.728   2.041   6.690  1.00 89.06           C
ATOM   3219 1HB  LEU A 217     -12.166   2.275   7.595  1.00 89.06           H
ATOM   3220 2HB  LEU A 217     -12.237   2.562   5.868  1.00 89.06           H
ATOM   3221  CG  LEU A 217     -14.142   2.604   6.842  1.00 89.06           C
ATOM   3222  HG  LEU A 217     -14.704   1.942   7.502  1.00 89.06           H
ATOM   3223  CD1 LEU A 217     -14.116   3.984   7.502  1.00 89.06           C
ATOM   3224 1HD1 LEU A 217     -13.663   3.906   8.490  1.00 89.06           H
ATOM   3225 2HD1 LEU A 217     -13.532   4.669   6.888  1.00 89.06           H
ATOM   3226 3HD1 LEU A 217     -15.135   4.360   7.597  1.00 89.06           H
ATOM   3227  CD2 LEU A 217     -14.871   2.625   5.497  1.00 89.06           C
ATOM   3228 1HD2 LEU A 217     -14.320   3.251   4.795  1.00 89.06           H
ATOM   3229 2HD2 LEU A 217     -14.938   1.611   5.104  1.00 89.06           H
ATOM   3230 3HD2 LEU A 217     -15.874   3.029   5.633  1.00 89.06           H
ATOM   3231  HN  LEU A 217     -12.739   0.373   8.510  1.00 89.06           H
ATOM   3232  N   LYS A 218     -10.279  -0.004   6.415  1.00 86.43           N
ATOM   3233  CA  LYS A 218      -8.995  -0.319   5.813  1.00 86.43           C
ATOM   3234  C   LYS A 218      -9.078  -1.686   5.129  1.00 86.43           C
ATOM   3235  O   LYS A 218      -8.599  -1.854   4.009  1.00 86.43           O
ATOM   3236  HA  LYS A 218      -8.796   0.436   5.052  1.00 86.43           H
ATOM   3237  CB  LYS A 218      -7.876  -0.219   6.852  1.00 86.43           C
ATOM   3238 1HB  LYS A 218      -7.967   0.718   7.400  1.00 86.43           H
ATOM   3239 2HB  LYS A 218      -7.978  -1.024   7.580  1.00 86.43           H
ATOM   3240  CG  LYS A 218      -6.501  -0.296   6.187  1.00 86.43           C
ATOM   3241 1HG  LYS A 218      -6.419  -1.223   5.618  1.00 86.43           H
ATOM   3242 2HG  LYS A 218      -6.390   0.523   5.477  1.00 86.43           H
ATOM   3243  CD  LYS A 218      -5.383  -0.231   7.229  1.00 86.43           C
ATOM   3244 1HD  LYS A 218      -5.426   0.723   7.755  1.00 86.43           H
ATOM   3245 2HD  LYS A 218      -5.530  -1.013   7.974  1.00 86.43           H
ATOM   3246  CE  LYS A 218      -4.011  -0.396   6.573  1.00 86.43           C
ATOM   3247 1HE  LYS A 218      -4.009  -1.282   5.937  1.00 86.43           H
ATOM   3248 2HE  LYS A 218      -3.804   0.459   5.929  1.00 86.43           H
ATOM   3249  NZ  LYS A 218      -2.954  -0.517   7.602  1.00 86.43           N
ATOM   3250 1HZ  LYS A 218      -2.083  -0.791   7.162  1.00 86.43           H
ATOM   3251 2HZ  LYS A 218      -2.832   0.376   8.067  1.00 86.43           H
ATOM   3252 3HZ  LYS A 218      -3.225  -1.218   8.283  1.00 86.43           H
ATOM   3253  HN  LYS A 218     -10.264   0.104   7.409  1.00 86.43           H
ATOM   3254  N   VAL A 219      -9.691  -2.627   5.832  1.00 91.05           N
ATOM   3255  CA  VAL A 219      -9.741  -4.000   5.360  1.00 91.05           C
ATOM   3256  C   VAL A 219     -10.650  -4.079   4.132  1.00 91.05           C
ATOM   3257  O   VAL A 219     -10.294  -4.700   3.131  1.00 91.05           O
ATOM   3258  HA  VAL A 219      -8.731  -4.285   5.068  1.00 91.05           H
ATOM   3259  CB  VAL A 219     -10.186  -4.927   6.493  1.00 91.05           C
ATOM   3260  HB  VAL A 219     -11.122  -4.540   6.895  1.00 91.05           H
ATOM   3261  CG1 VAL A 219     -10.446  -6.342   5.973  1.00 91.05           C
ATOM   3262 1HG1 VAL A 219     -11.231  -6.313   5.218  1.00 91.05           H
ATOM   3263 2HG1 VAL A 219      -9.533  -6.742   5.533  1.00 91.05           H
ATOM   3264 3HG1 VAL A 219     -10.761  -6.981   6.799  1.00 91.05           H
ATOM   3265  CG2 VAL A 219      -9.158  -4.940   7.626  1.00 91.05           C
ATOM   3266 1HG2 VAL A 219      -8.199  -5.291   7.244  1.00 91.05           H
ATOM   3267 2HG2 VAL A 219      -9.043  -3.932   8.024  1.00 91.05           H
ATOM   3268 3HG2 VAL A 219      -9.498  -5.607   8.419  1.00 91.05           H
ATOM   3269  HN  VAL A 219     -10.146  -2.464   6.708  1.00 91.05           H
ATOM   3270  N   ILE A 220     -11.806  -3.442   4.248  1.00 91.54           N
ATOM   3271  CA  ILE A 220     -12.826  -3.547   3.219  1.00 91.54           C
ATOM   3272  C   ILE A 220     -12.310  -2.907   1.929  1.00 91.54           C
ATOM   3273  O   ILE A 220     -12.254  -3.559   0.887  1.00 91.54           O
ATOM   3274  HA  ILE A 220     -12.995  -4.608   3.034  1.00 91.54           H
ATOM   3275  CB  ILE A 220     -14.148  -2.957   3.712  1.00 91.54           C
ATOM   3276  HB  ILE A 220     -13.945  -1.976   4.143  1.00 91.54           H
ATOM   3277  CG1 ILE A 220     -14.754  -3.820   4.820  1.00 91.54           C
ATOM   3278 1HG1 ILE A 220     -14.984  -4.812   4.429  1.00 91.54           H
ATOM   3279 2HG1 ILE A 220     -14.027  -3.954   5.621  1.00 91.54           H
ATOM   3280  CG2 ILE A 220     -15.122  -2.747   2.551  1.00 91.54           C
ATOM   3281 1HG2 ILE A 220     -14.682  -2.062   1.827  1.00 91.54           H
ATOM   3282 2HG2 ILE A 220     -15.325  -3.704   2.069  1.00 91.54           H
ATOM   3283 3HG2 ILE A 220     -16.054  -2.327   2.930  1.00 91.54           H
ATOM   3284  CD1 ILE A 220     -16.026  -3.180   5.381  1.00 91.54           C
ATOM   3285 1HD1 ILE A 220     -15.788  -2.199   5.793  1.00 91.54           H
ATOM   3286 2HD1 ILE A 220     -16.760  -3.070   4.582  1.00 91.54           H
ATOM   3287 3HD1 ILE A 220     -16.436  -3.814   6.167  1.00 91.54           H
ATOM   3288  HN  ILE A 220     -12.049  -2.863   5.027  1.00 91.54           H
ATOM   3289  N   LEU A 221     -11.946  -1.638   2.040  1.00 90.44           N
ATOM   3290  CA  LEU A 221     -11.615  -0.848   0.866  1.00 90.44           C
ATOM   3291  C   LEU A 221     -10.186  -1.173   0.425  1.00 90.44           C
ATOM   3292  O   LEU A 221      -9.840  -1.007  -0.744  1.00 90.44           O
ATOM   3293  HA  LEU A 221     -12.297  -1.145   0.069  1.00 90.44           H
ATOM   3294  CB  LEU A 221     -11.852   0.639   1.135  1.00 90.44           C
ATOM   3295 1HB  LEU A 221     -11.222   0.941   1.972  1.00 90.44           H
ATOM   3296 2HB  LEU A 221     -11.518   1.203   0.265  1.00 90.44           H
ATOM   3297  CG  LEU A 221     -13.295   1.042   1.448  1.00 90.44           C
ATOM   3298  HG  LEU A 221     -13.621   0.488   2.328  1.00 90.44           H
ATOM   3299  CD1 LEU A 221     -13.386   2.530   1.791  1.00 90.44           C
ATOM   3300 1HD1 LEU A 221     -12.767   2.740   2.664  1.00 90.44           H
ATOM   3301 2HD1 LEU A 221     -13.033   3.120   0.945  1.00 90.44           H
ATOM   3302 3HD1 LEU A 221     -14.422   2.790   2.009  1.00 90.44           H
ATOM   3303  CD2 LEU A 221     -14.231   0.660   0.300  1.00 90.44           C
ATOM   3304 1HD2 LEU A 221     -13.916   1.168  -0.611  1.00 90.44           H
ATOM   3305 2HD2 LEU A 221     -14.195  -0.419   0.145  1.00 90.44           H
ATOM   3306 3HD2 LEU A 221     -15.250   0.958   0.548  1.00 90.44           H
ATOM   3307  HN  LEU A 221     -11.876  -1.150   2.910  1.00 90.44           H
ATOM   3308  N   GLY A 222      -9.394  -1.630   1.384  1.00 89.22           N
ATOM   3309  CA  GLY A 222      -7.969  -1.801   1.160  1.00 89.22           C
ATOM   3310  C   GLY A 222      -7.674  -3.155   0.510  1.00 89.22           C
ATOM   3311  O   GLY A 222      -6.628  -3.335  -0.111  1.00 89.22           O
ATOM   3312 1HA  GLY A 222      -7.599  -0.999   0.521  1.00 89.22           H
ATOM   3313 2HA  GLY A 222      -7.436  -1.725   2.108  1.00 89.22           H
ATOM   3314  HN  GLY A 222      -9.711  -1.882   2.298  1.00 89.22           H
ATOM   3315  N   PHE A 223      -8.616  -4.072   0.677  1.00 83.38           N
ATOM   3316  CA  PHE A 223      -8.407  -5.445   0.247  1.00 83.38           C
ATOM   3317  C   PHE A 223      -9.646  -5.990  -0.466  1.00 83.38           C
ATOM   3318  O   PHE A 223      -9.621  -6.215  -1.675  1.00 83.38           O
ATOM   3319  HA  PHE A 223      -7.564  -5.443  -0.443  1.00 83.38           H
ATOM   3320  CB  PHE A 223      -8.153  -6.274   1.507  1.00 83.38           C
ATOM   3321 1HB  PHE A 223      -7.349  -5.810   2.079  1.00 83.38           H
ATOM   3322 2HB  PHE A 223      -9.045  -6.249   2.133  1.00 83.38           H
ATOM   3323  CG  PHE A 223      -7.784  -7.733   1.228  1.00 83.38           C
ATOM   3324  CD1 PHE A 223      -8.612  -8.733   1.635  1.00 83.38           C
ATOM   3325  HD1 PHE A 223      -9.538  -8.495   2.159  1.00 83.38           H
ATOM   3326  CD2 PHE A 223      -6.630  -8.030   0.574  1.00 83.38           C
ATOM   3327  HD2 PHE A 223      -5.966  -7.228   0.248  1.00 83.38           H
ATOM   3328  CE1 PHE A 223      -8.270 -10.086   1.376  1.00 83.38           C
ATOM   3329  HE1 PHE A 223      -8.934 -10.888   1.702  1.00 83.38           H
ATOM   3330  CE2 PHE A 223      -6.288  -9.383   0.315  1.00 83.38           C
ATOM   3331  HE2 PHE A 223      -5.363  -9.621  -0.209  1.00 83.38           H
ATOM   3332  CZ  PHE A 223      -7.116 -10.383   0.722  1.00 83.38           C
ATOM   3333  HZ  PHE A 223      -6.853 -11.422   0.523  1.00 83.38           H
ATOM   3334  HN  PHE A 223      -9.505  -3.891   1.095  1.00 83.38           H
ATOM   3335  N   PHE A 224     -10.700  -6.186   0.312  1.00 85.09           N
ATOM   3336  CA  PHE A 224     -11.806  -7.022  -0.122  1.00 85.09           C
ATOM   3337  C   PHE A 224     -12.420  -6.489  -1.419  1.00 85.09           C
ATOM   3338  O   PHE A 224     -12.540  -7.221  -2.400  1.00 85.09           O
ATOM   3339  HA  PHE A 224     -11.408  -8.022  -0.295  1.00 85.09           H
ATOM   3340  CB  PHE A 224     -12.862  -6.977   0.984  1.00 85.09           C
ATOM   3341 1HB  PHE A 224     -12.904  -5.967   1.392  1.00 85.09           H
ATOM   3342 2HB  PHE A 224     -13.839  -7.185   0.548  1.00 85.09           H
ATOM   3343  CG  PHE A 224     -12.609  -7.962   2.126  1.00 85.09           C
ATOM   3344  CD1 PHE A 224     -12.823  -9.292   1.937  1.00 85.09           C
ATOM   3345  HD1 PHE A 224     -13.175  -9.655   0.972  1.00 85.09           H
ATOM   3346  CD2 PHE A 224     -12.170  -7.509   3.331  1.00 85.09           C
ATOM   3347  HD2 PHE A 224     -11.998  -6.443   3.483  1.00 85.09           H
ATOM   3348  CE1 PHE A 224     -12.588 -10.207   2.998  1.00 85.09           C
ATOM   3349  HE1 PHE A 224     -12.760 -11.273   2.846  1.00 85.09           H
ATOM   3350  CE2 PHE A 224     -11.935  -8.424   4.391  1.00 85.09           C
ATOM   3351  HE2 PHE A 224     -11.583  -8.060   5.357  1.00 85.09           H
ATOM   3352  CZ  PHE A 224     -12.149  -9.754   4.202  1.00 85.09           C
ATOM   3353  HZ  PHE A 224     -11.969 -10.456   5.016  1.00 85.09           H
ATOM   3354  HN  PHE A 224     -10.804  -5.787   1.223  1.00 85.09           H
ATOM   3355  N   LEU A 225     -12.792  -5.218  -1.381  1.00 90.34           N
ATOM   3356  CA  LEU A 225     -13.469  -4.602  -2.509  1.00 90.34           C
ATOM   3357  C   LEU A 225     -12.581  -4.706  -3.751  1.00 90.34           C
ATOM   3358  O   LEU A 225     -12.997  -5.251  -4.772  1.00 90.34           O
ATOM   3359  HA  LEU A 225     -14.383  -5.169  -2.690  1.00 90.34           H
ATOM   3360  CB  LEU A 225     -13.885  -3.170  -2.169  1.00 90.34           C
ATOM   3361 1HB  LEU A 225     -14.595  -3.205  -1.342  1.00 90.34           H
ATOM   3362 2HB  LEU A 225     -13.006  -2.633  -1.811  1.00 90.34           H
ATOM   3363  CG  LEU A 225     -14.511  -2.364  -3.309  1.00 90.34           C
ATOM   3364  HG  LEU A 225     -13.878  -2.471  -4.190  1.00 90.34           H
ATOM   3365  CD1 LEU A 225     -15.892  -2.912  -3.674  1.00 90.34           C
ATOM   3366 1HD1 LEU A 225     -15.798  -3.951  -3.990  1.00 90.34           H
ATOM   3367 2HD1 LEU A 225     -16.547  -2.855  -2.804  1.00 90.34           H
ATOM   3368 3HD1 LEU A 225     -16.314  -2.321  -4.486  1.00 90.34           H
ATOM   3369  CD2 LEU A 225     -14.558  -0.874  -2.965  1.00 90.34           C
ATOM   3370 1HD2 LEU A 225     -15.155  -0.727  -2.065  1.00 90.34           H
ATOM   3371 2HD2 LEU A 225     -13.545  -0.508  -2.794  1.00 90.34           H
ATOM   3372 3HD2 LEU A 225     -15.007  -0.324  -3.792  1.00 90.34           H
ATOM   3373  HN  LEU A 225     -12.638  -4.613  -0.599  1.00 90.34           H
ATOM   3374  N   PRO A 226     -11.347  -4.189  -3.686  1.00 91.03           N
ATOM   3375  CA  PRO A 226     -10.435  -4.268  -4.830  1.00 91.03           C
ATOM   3376  C   PRO A 226     -10.277  -5.689  -5.344  1.00 91.03           C
ATOM   3377  O   PRO A 226     -10.322  -5.925  -6.551  1.00 91.03           O
ATOM   3378  HA  PRO A 226     -10.838  -3.704  -5.670  1.00 91.03           H
ATOM   3379  CB  PRO A 226      -9.118  -3.712  -4.282  1.00 91.03           C
ATOM   3380 1HB  PRO A 226      -8.482  -4.504  -3.888  1.00 91.03           H
ATOM   3381 2HB  PRO A 226      -8.546  -3.201  -5.056  1.00 91.03           H
ATOM   3382  CG  PRO A 226      -9.568  -2.753  -3.187  1.00 91.03           C
ATOM   3383 1HG  PRO A 226      -8.768  -2.547  -2.476  1.00 91.03           H
ATOM   3384 2HG  PRO A 226      -9.873  -1.789  -3.593  1.00 91.03           H
ATOM   3385  CD  PRO A 226     -10.728  -3.494  -2.542  1.00 91.03           C
ATOM   3386 1HD  PRO A 226     -10.387  -4.198  -1.783  1.00 91.03           H
ATOM   3387 2HD  PRO A 226     -11.422  -2.811  -2.051  1.00 91.03           H
ATOM   3388  N   PHE A 227     -10.093  -6.607  -4.406  1.00 86.02           N
ATOM   3389  CA  PHE A 227      -9.776  -7.981  -4.756  1.00 86.02           C
ATOM   3390  C   PHE A 227     -10.919  -8.624  -5.546  1.00 86.02           C
ATOM   3391  O   PHE A 227     -10.685  -9.276  -6.562  1.00 86.02           O
ATOM   3392  HA  PHE A 227      -8.878  -7.959  -5.373  1.00 86.02           H
ATOM   3393  CB  PHE A 227      -9.587  -8.745  -3.444  1.00 86.02           C
ATOM   3394 1HB  PHE A 227      -8.826  -8.240  -2.848  1.00 86.02           H
ATOM   3395 2HB  PHE A 227     -10.516  -8.703  -2.874  1.00 86.02           H
ATOM   3396  CG  PHE A 227      -9.183 -10.209  -3.628  1.00 86.02           C
ATOM   3397  CD1 PHE A 227     -10.118 -11.191  -3.520  1.00 86.02           C
ATOM   3398  HD1 PHE A 227     -11.155 -10.935  -3.302  1.00 86.02           H
ATOM   3399  CD2 PHE A 227      -7.890 -10.528  -3.900  1.00 86.02           C
ATOM   3400  HD2 PHE A 227      -7.141  -9.741  -3.986  1.00 86.02           H
ATOM   3401  CE1 PHE A 227      -9.743 -12.550  -3.690  1.00 86.02           C
ATOM   3402  HE1 PHE A 227     -10.492 -13.337  -3.604  1.00 86.02           H
ATOM   3403  CE2 PHE A 227      -7.515 -11.887  -4.071  1.00 86.02           C
ATOM   3404  HE2 PHE A 227      -6.478 -12.143  -4.289  1.00 86.02           H
ATOM   3405  CZ  PHE A 227      -8.450 -12.869  -3.962  1.00 86.02           C
ATOM   3406  HZ  PHE A 227      -8.162 -13.912  -4.094  1.00 86.02           H
ATOM   3407  HN  PHE A 227     -10.158  -6.425  -3.425  1.00 86.02           H
ATOM   3408  N   VAL A 228     -12.129  -8.417  -5.048  1.00 92.71           N
ATOM   3409  CA  VAL A 228     -13.305  -8.996  -5.675  1.00 92.71           C
ATOM   3410  C   VAL A 228     -13.415  -8.485  -7.113  1.00 92.71           C
ATOM   3411  O   VAL A 228     -13.672  -9.260  -8.033  1.00 92.71           O
ATOM   3412  HA  VAL A 228     -13.167 -10.077  -5.697  1.00 92.71           H
ATOM   3413  CB  VAL A 228     -14.548  -8.694  -4.836  1.00 92.71           C
ATOM   3414  HB  VAL A 228     -14.572  -7.620  -4.648  1.00 92.71           H
ATOM   3415  CG1 VAL A 228     -15.824  -9.067  -5.592  1.00 92.71           C
ATOM   3416 1HG1 VAL A 228     -15.879  -8.494  -6.518  1.00 92.71           H
ATOM   3417 2HG1 VAL A 228     -15.810 -10.132  -5.824  1.00 92.71           H
ATOM   3418 3HG1 VAL A 228     -16.693  -8.842  -4.973  1.00 92.71           H
ATOM   3419  CG2 VAL A 228     -14.483  -9.406  -3.483  1.00 92.71           C
ATOM   3420 1HG2 VAL A 228     -14.423 -10.483  -3.642  1.00 92.71           H
ATOM   3421 2HG2 VAL A 228     -13.602  -9.069  -2.937  1.00 92.71           H
ATOM   3422 3HG2 VAL A 228     -15.379  -9.173  -2.907  1.00 92.71           H
ATOM   3423  HN  VAL A 228     -12.312  -7.867  -4.233  1.00 92.71           H
ATOM   3424  N   VAL A 229     -13.215  -7.184  -7.261  1.00 92.65           N
ATOM   3425  CA  VAL A 229     -13.353  -6.549  -8.561  1.00 92.65           C
ATOM   3426  C   VAL A 229     -12.307  -7.123  -9.518  1.00 92.65           C
ATOM   3427  O   VAL A 229     -12.622  -7.464 -10.657  1.00 92.65           O
ATOM   3428  HA  VAL A 229     -14.346  -6.790  -8.941  1.00 92.65           H
ATOM   3429  CB  VAL A 229     -13.258  -5.029  -8.413  1.00 92.65           C
ATOM   3430  HB  VAL A 229     -12.336  -4.801  -7.878  1.00 92.65           H
ATOM   3431  CG1 VAL A 229     -13.188  -4.349  -9.782  1.00 92.65           C
ATOM   3432 1HG1 VAL A 229     -12.308  -4.703 -10.319  1.00 92.65           H
ATOM   3433 2HG1 VAL A 229     -14.084  -4.589 -10.354  1.00 92.65           H
ATOM   3434 3HG1 VAL A 229     -13.121  -3.269  -9.648  1.00 92.65           H
ATOM   3435  CG2 VAL A 229     -14.427  -4.484  -7.590  1.00 92.65           C
ATOM   3436 1HG2 VAL A 229     -15.366  -4.729  -8.086  1.00 92.65           H
ATOM   3437 2HG2 VAL A 229     -14.412  -4.933  -6.597  1.00 92.65           H
ATOM   3438 3HG2 VAL A 229     -14.335  -3.402  -7.500  1.00 92.65           H
ATOM   3439  HN  VAL A 229     -12.963  -6.568  -6.514  1.00 92.65           H
ATOM   3440  N   MET A 230     -11.082  -7.212  -9.020  1.00 84.99           N
ATOM   3441  CA  MET A 230      -9.977  -7.692  -9.833  1.00 84.99           C
ATOM   3442  C   MET A 230     -10.212  -9.136 -10.281  1.00 84.99           C
ATOM   3443  O   MET A 230     -10.020  -9.465 -11.451  1.00 84.99           O
ATOM   3444  HA  MET A 230      -9.945  -7.035 -10.702  1.00 84.99           H
ATOM   3445  CB  MET A 230      -8.678  -7.612  -9.028  1.00 84.99           C
ATOM   3446 1HB  MET A 230      -8.834  -8.040  -8.037  1.00 84.99           H
ATOM   3447 2HB  MET A 230      -7.907  -8.208  -9.515  1.00 84.99           H
ATOM   3448  CG  MET A 230      -8.204  -6.164  -8.895  1.00 84.99           C
ATOM   3449 1HG  MET A 230      -8.167  -5.693  -9.877  1.00 84.99           H
ATOM   3450 2HG  MET A 230      -8.912  -5.594  -8.294  1.00 84.99           H
ATOM   3451  SD  MET A 230      -6.588  -6.118  -8.137  1.00 84.99           S
ATOM   3452  CE  MET A 230      -7.006  -6.648  -6.484  1.00 84.99           C
ATOM   3453 1HE  MET A 230      -7.720  -5.949  -6.048  1.00 84.99           H
ATOM   3454 2HE  MET A 230      -7.449  -7.643  -6.523  1.00 84.99           H
ATOM   3455 3HE  MET A 230      -6.104  -6.675  -5.872  1.00 84.99           H
ATOM   3456  HN  MET A 230     -10.840  -6.965  -8.082  1.00 84.99           H
ATOM   3457  N   ALA A 231     -10.625  -9.958  -9.328  1.00 90.55           N
ATOM   3458  CA  ALA A 231     -10.813 -11.374  -9.591  1.00 90.55           C
ATOM   3459  C   ALA A 231     -11.864 -11.550 -10.689  1.00 90.55           C
ATOM   3460  O   ALA A 231     -11.682 -12.348 -11.606  1.00 90.55           O
ATOM   3461  HA  ALA A 231      -9.862 -11.776  -9.943  1.00 90.55           H
ATOM   3462  CB  ALA A 231     -11.199 -12.088  -8.294  1.00 90.55           C
ATOM   3463 1HB  ALA A 231     -10.406 -11.957  -7.557  1.00 90.55           H
ATOM   3464 2HB  ALA A 231     -12.127 -11.664  -7.909  1.00 90.55           H
ATOM   3465 3HB  ALA A 231     -11.340 -13.151  -8.492  1.00 90.55           H
ATOM   3466  HN  ALA A 231     -10.830  -9.671  -8.392  1.00 90.55           H
ATOM   3467  N   CYS A 232     -12.943 -10.791 -10.558  1.00 90.02           N
ATOM   3468  CA  CYS A 232     -14.038 -10.877 -11.508  1.00 90.02           C
ATOM   3469  C   CYS A 232     -13.522 -10.430 -12.878  1.00 90.02           C
ATOM   3470  O   CYS A 232     -13.760 -11.098 -13.883  1.00 90.02           O
ATOM   3471  HA  CYS A 232     -14.350 -11.921 -11.534  1.00 90.02           H
ATOM   3472  CB  CYS A 232     -15.245 -10.052 -11.057  1.00 90.02           C
ATOM   3473 1HB  CYS A 232     -14.929  -9.039 -10.803  1.00 90.02           H
ATOM   3474 2HB  CYS A 232     -15.963  -9.967 -11.872  1.00 90.02           H
ATOM   3475  SG  CYS A 232     -16.036 -10.841  -9.608  1.00 90.02           S
ATOM   3476  HG  CYS A 232     -15.188 -10.355  -8.705  1.00 90.02           H
ATOM   3477  HN  CYS A 232     -13.074 -10.128  -9.820  1.00 90.02           H
ATOM   3478  N   CYS A 233     -12.824  -9.304 -12.873  1.00 88.75           N
ATOM   3479  CA  CYS A 233     -12.383  -8.691 -14.115  1.00 88.75           C
ATOM   3480  C   CYS A 233     -11.555  -9.718 -14.889  1.00 88.75           C
ATOM   3481  O   CYS A 233     -11.806  -9.961 -16.069  1.00 88.75           O
ATOM   3482  HA  CYS A 233     -13.283  -8.423 -14.668  1.00 88.75           H
ATOM   3483  CB  CYS A 233     -11.601  -7.401 -13.863  1.00 88.75           C
ATOM   3484 1HB  CYS A 233     -10.870  -7.558 -13.070  1.00 88.75           H
ATOM   3485 2HB  CYS A 233     -11.045  -7.122 -14.758  1.00 88.75           H
ATOM   3486  SG  CYS A 233     -12.749  -6.054 -13.395  1.00 88.75           S
ATOM   3487  HG  CYS A 233     -12.920  -6.448 -12.136  1.00 88.75           H
ATOM   3488  HN  CYS A 233     -12.561  -8.812 -12.043  1.00 88.75           H
ATOM   3489  N   TYR A 234     -10.585 -10.295 -14.195  1.00 75.82           N
ATOM   3490  CA  TYR A 234      -9.607 -11.151 -14.843  1.00 75.82           C
ATOM   3491  C   TYR A 234     -10.214 -12.510 -15.195  1.00 75.82           C
ATOM   3492  O   TYR A 234      -9.802 -13.146 -16.164  1.00 75.82           O
ATOM   3493  HA  TYR A 234      -9.283 -10.657 -15.760  1.00 75.82           H
ATOM   3494  CB  TYR A 234      -8.484 -11.356 -13.824  1.00 75.82           C
ATOM   3495 1HB  TYR A 234      -8.910 -11.335 -12.821  1.00 75.82           H
ATOM   3496 2HB  TYR A 234      -8.054 -12.347 -13.967  1.00 75.82           H
ATOM   3497  CG  TYR A 234      -7.367 -10.314 -13.910  1.00 75.82           C
ATOM   3498  CD1 TYR A 234      -6.180 -10.625 -14.540  1.00 75.82           C
ATOM   3499  HD1 TYR A 234      -6.038 -11.614 -14.977  1.00 75.82           H
ATOM   3500  CD2 TYR A 234      -7.547  -9.062 -13.357  1.00 75.82           C
ATOM   3501  HD2 TYR A 234      -8.485  -8.816 -12.858  1.00 75.82           H
ATOM   3502  CE1 TYR A 234      -5.129  -9.645 -14.621  1.00 75.82           C
ATOM   3503  HE1 TYR A 234      -4.186  -9.878 -15.117  1.00 75.82           H
ATOM   3504  CE2 TYR A 234      -6.496  -8.082 -13.437  1.00 75.82           C
ATOM   3505  HE2 TYR A 234      -6.625  -7.089 -13.005  1.00 75.82           H
ATOM   3506  CZ  TYR A 234      -5.339  -8.421 -14.066  1.00 75.82           C
ATOM   3507  OH  TYR A 234      -4.346  -7.495 -14.142  1.00 75.82           O
ATOM   3508  HH  TYR A 234      -4.621  -6.659 -13.668  1.00 75.82           H
ATOM   3509  HN  TYR A 234     -10.463 -10.185 -13.208  1.00 75.82           H
ATOM   3510  N   THR A 235     -11.185 -12.914 -14.390  1.00 85.49           N
ATOM   3511  CA  THR A 235     -11.938 -14.125 -14.673  1.00 85.49           C
ATOM   3512  C   THR A 235     -12.578 -14.042 -16.060  1.00 85.49           C
ATOM   3513  O   THR A 235     -12.496 -14.986 -16.844  1.00 85.49           O
ATOM   3514  HA  THR A 235     -11.243 -14.965 -14.692  1.00 85.49           H
ATOM   3515  CB  THR A 235     -12.952 -14.326 -13.546  1.00 85.49           C
ATOM   3516  HB  THR A 235     -13.679 -13.514 -13.527  1.00 85.49           H
ATOM   3517  OG1 THR A 235     -12.150 -14.460 -12.376  1.00 85.49           O
ATOM   3518  HG1 THR A 235     -12.196 -13.622 -11.832  1.00 85.49           H
ATOM   3519  CG2 THR A 235     -13.685 -15.665 -13.650  1.00 85.49           C
ATOM   3520 1HG2 THR A 235     -12.963 -16.480 -13.600  1.00 85.49           H
ATOM   3521 2HG2 THR A 235     -14.222 -15.713 -14.597  1.00 85.49           H
ATOM   3522 3HG2 THR A 235     -14.393 -15.757 -12.826  1.00 85.49           H
ATOM   3523  HN  THR A 235     -11.460 -12.432 -13.558  1.00 85.49           H
ATOM   3524  N   ILE A 236     -13.203 -12.903 -16.321  1.00 84.39           N
ATOM   3525  CA  ILE A 236     -13.876 -12.692 -17.592  1.00 84.39           C
ATOM   3526  C   ILE A 236     -12.830 -12.544 -18.698  1.00 84.39           C
ATOM   3527  O   ILE A 236     -13.022 -13.036 -19.809  1.00 84.39           O
ATOM   3528  HA  ILE A 236     -14.472 -13.581 -17.797  1.00 84.39           H
ATOM   3529  CB  ILE A 236     -14.842 -11.510 -17.497  1.00 84.39           C
ATOM   3530  HB  ILE A 236     -14.274 -10.626 -17.206  1.00 84.39           H
ATOM   3531  CG1 ILE A 236     -15.894 -11.748 -16.411  1.00 84.39           C
ATOM   3532 1HG1 ILE A 236     -16.617 -12.487 -16.756  1.00 84.39           H
ATOM   3533 2HG1 ILE A 236     -15.417 -12.159 -15.522  1.00 84.39           H
ATOM   3534  CG2 ILE A 236     -15.479 -11.211 -18.856  1.00 84.39           C
ATOM   3535 1HG2 ILE A 236     -14.698 -10.967 -19.576  1.00 84.39           H
ATOM   3536 2HG2 ILE A 236     -16.030 -12.087 -19.199  1.00 84.39           H
ATOM   3537 3HG2 ILE A 236     -16.161 -10.367 -18.760  1.00 84.39           H
ATOM   3538  CD1 ILE A 236     -16.616 -10.447 -16.054  1.00 84.39           C
ATOM   3539 1HD1 ILE A 236     -15.893  -9.719 -15.686  1.00 84.39           H
ATOM   3540 2HD1 ILE A 236     -17.112 -10.051 -16.940  1.00 84.39           H
ATOM   3541 3HD1 ILE A 236     -17.358 -10.645 -15.280  1.00 84.39           H
ATOM   3542  HN  ILE A 236     -13.254 -12.134 -15.683  1.00 84.39           H
ATOM   3543  N   ILE A 237     -11.746 -11.863 -18.357  1.00 80.89           N
ATOM   3544  CA  ILE A 237     -10.675 -11.633 -19.312  1.00 80.89           C
ATOM   3545  C   ILE A 237     -10.180 -12.977 -19.850  1.00 80.89           C
ATOM   3546  O   ILE A 237     -10.112 -13.177 -21.062  1.00 80.89           O
ATOM   3547  HA  ILE A 237     -11.092 -11.062 -20.140  1.00 80.89           H
ATOM   3548  CB  ILE A 237      -9.571 -10.779 -18.684  1.00 80.89           C
ATOM   3549  HB  ILE A 237      -9.419 -11.118 -17.659  1.00 80.89           H
ATOM   3550  CG1 ILE A 237      -9.987  -9.309 -18.617  1.00 80.89           C
ATOM   3551 1HG1 ILE A 237      -9.971  -8.877 -19.617  1.00 80.89           H
ATOM   3552 2HG1 ILE A 237     -11.012  -9.233 -18.254  1.00 80.89           H
ATOM   3553  CG2 ILE A 237      -8.245 -10.967 -19.423  1.00 80.89           C
ATOM   3554 1HG2 ILE A 237      -7.947 -12.014 -19.374  1.00 80.89           H
ATOM   3555 2HG2 ILE A 237      -8.365 -10.672 -20.465  1.00 80.89           H
ATOM   3556 3HG2 ILE A 237      -7.478 -10.349 -18.956  1.00 80.89           H
ATOM   3557  CD1 ILE A 237      -9.055  -8.516 -17.698  1.00 80.89           C
ATOM   3558 1HD1 ILE A 237      -9.093  -8.936 -16.693  1.00 80.89           H
ATOM   3559 2HD1 ILE A 237      -8.035  -8.574 -18.078  1.00 80.89           H
ATOM   3560 3HD1 ILE A 237      -9.373  -7.474 -17.668  1.00 80.89           H
ATOM   3561  HN  ILE A 237     -11.593 -11.472 -17.449  1.00 80.89           H
ATOM   3562  N   ILE A 238      -9.849 -13.864 -18.923  1.00 78.32           N
ATOM   3563  CA  ILE A 238      -9.279 -15.150 -19.288  1.00 78.32           C
ATOM   3564  C   ILE A 238     -10.254 -15.894 -20.203  1.00 78.32           C
ATOM   3565  O   ILE A 238      -9.850 -16.463 -21.216  1.00 78.32           O
ATOM   3566  HA  ILE A 238      -8.363 -14.956 -19.846  1.00 78.32           H
ATOM   3567  CB  ILE A 238      -8.889 -15.938 -18.036  1.00 78.32           C
ATOM   3568  HB  ILE A 238      -9.723 -15.901 -17.335  1.00 78.32           H
ATOM   3569  CG1 ILE A 238      -7.685 -15.299 -17.340  1.00 78.32           C
ATOM   3570 1HG1 ILE A 238      -6.780 -15.502 -17.912  1.00 78.32           H
ATOM   3571 2HG1 ILE A 238      -7.808 -14.217 -17.312  1.00 78.32           H
ATOM   3572  CG2 ILE A 238      -8.643 -17.411 -18.369  1.00 78.32           C
ATOM   3573 1HG2 ILE A 238      -9.552 -17.845 -18.785  1.00 78.32           H
ATOM   3574 2HG2 ILE A 238      -7.836 -17.489 -19.097  1.00 78.32           H
ATOM   3575 3HG2 ILE A 238      -8.367 -17.947 -17.461  1.00 78.32           H
ATOM   3576  CD1 ILE A 238      -7.526 -15.836 -15.916  1.00 78.32           C
ATOM   3577 1HD1 ILE A 238      -8.423 -15.610 -15.340  1.00 78.32           H
ATOM   3578 2HD1 ILE A 238      -7.379 -16.916 -15.949  1.00 78.32           H
ATOM   3579 3HD1 ILE A 238      -6.663 -15.366 -15.444  1.00 78.32           H
ATOM   3580  HN  ILE A 238      -9.964 -13.716 -17.941  1.00 78.32           H
ATOM   3581  N   HIS A 239     -11.520 -15.866 -19.813  1.00 77.57           N
ATOM   3582  CA  HIS A 239     -12.550 -16.565 -20.563  1.00 77.57           C
ATOM   3583  C   HIS A 239     -12.585 -16.040 -22.000  1.00 77.57           C
ATOM   3584  O   HIS A 239     -12.671 -16.820 -22.947  1.00 77.57           O
ATOM   3585  HA  HIS A 239     -12.267 -17.618 -20.576  1.00 77.57           H
ATOM   3586  CB  HIS A 239     -13.904 -16.455 -19.859  1.00 77.57           C
ATOM   3587 1HB  HIS A 239     -13.777 -16.715 -18.808  1.00 77.57           H
ATOM   3588 2HB  HIS A 239     -14.237 -15.418 -19.893  1.00 77.57           H
ATOM   3589  CG  HIS A 239     -14.979 -17.334 -20.454  1.00 77.57           C
ATOM   3590  ND1 HIS A 239     -14.996 -18.708 -20.295  1.00 77.57           N
ATOM   3591  HD1 HIS A 239     -14.324 -19.247 -19.788  1.00 77.57           H
ATOM   3592  CD2 HIS A 239     -16.071 -17.019 -21.207  1.00 77.57           C
ATOM   3593  HD2 HIS A 239     -16.361 -16.016 -21.521  1.00 77.57           H
ATOM   3594  CE1 HIS A 239     -16.056 -19.189 -20.929  1.00 77.57           C
ATOM   3595  HE1 HIS A 239     -16.345 -20.238 -20.989  1.00 77.57           H
ATOM   3596  NE2 HIS A 239     -16.720 -18.141 -21.494  1.00 77.57           N
ATOM   3597  HN  HIS A 239     -11.845 -15.378 -19.003  1.00 77.57           H
ATOM   3598  N   THR A 240     -12.516 -14.722 -22.116  1.00 79.17           N
ATOM   3599  CA  THR A 240     -12.604 -14.080 -23.417  1.00 79.17           C
ATOM   3600  C   THR A 240     -11.397 -14.455 -24.279  1.00 79.17           C
ATOM   3601  O   THR A 240     -11.532 -14.666 -25.483  1.00 79.17           O
ATOM   3602  HA  THR A 240     -13.491 -14.457 -23.927  1.00 79.17           H
ATOM   3603  CB  THR A 240     -12.746 -12.574 -23.192  1.00 79.17           C
ATOM   3604  HB  THR A 240     -11.813 -12.145 -22.825  1.00 79.17           H
ATOM   3605  OG1 THR A 240     -13.863 -12.457 -22.315  1.00 79.17           O
ATOM   3606  HG1 THR A 240     -13.548 -12.366 -21.370  1.00 79.17           H
ATOM   3607  CG2 THR A 240     -13.185 -11.832 -24.455  1.00 79.17           C
ATOM   3608 1HG2 THR A 240     -14.152 -12.214 -24.784  1.00 79.17           H
ATOM   3609 2HG2 THR A 240     -12.447 -11.985 -25.242  1.00 79.17           H
ATOM   3610 3HG2 THR A 240     -13.271 -10.766 -24.240  1.00 79.17           H
ATOM   3611  HN  THR A 240     -12.402 -14.098 -21.343  1.00 79.17           H
ATOM   3612  N   LEU A 241     -10.245 -14.525 -23.629  1.00 75.50           N
ATOM   3613  CA  LEU A 241      -9.000 -14.770 -24.338  1.00 75.50           C
ATOM   3614  C   LEU A 241      -9.014 -16.189 -24.909  1.00 75.50           C
ATOM   3615  O   LEU A 241      -8.585 -16.411 -26.041  1.00 75.50           O
ATOM   3616  HA  LEU A 241      -8.952 -14.064 -25.167  1.00 75.50           H
ATOM   3617  CB  LEU A 241      -7.802 -14.485 -23.430  1.00 75.50           C
ATOM   3618 1HB  LEU A 241      -7.988 -14.946 -22.460  1.00 75.50           H
ATOM   3619 2HB  LEU A 241      -6.925 -14.975 -23.853  1.00 75.50           H
ATOM   3620  CG  LEU A 241      -7.467 -13.009 -23.205  1.00 75.50           C
ATOM   3621  HG  LEU A 241      -8.361 -12.509 -22.832  1.00 75.50           H
ATOM   3622  CD1 LEU A 241      -6.382 -12.849 -22.139  1.00 75.50           C
ATOM   3623 1HD1 LEU A 241      -6.731 -13.275 -21.198  1.00 75.50           H
ATOM   3624 2HD1 LEU A 241      -5.478 -13.367 -22.459  1.00 75.50           H
ATOM   3625 3HD1 LEU A 241      -6.163 -11.790 -21.999  1.00 75.50           H
ATOM   3626  CD2 LEU A 241      -7.084 -12.327 -24.520  1.00 75.50           C
ATOM   3627 1HD2 LEU A 241      -6.211 -12.823 -24.945  1.00 75.50           H
ATOM   3628 2HD2 LEU A 241      -7.916 -12.394 -25.221  1.00 75.50           H
ATOM   3629 3HD2 LEU A 241      -6.851 -11.279 -24.332  1.00 75.50           H
ATOM   3630  HN  LEU A 241     -10.154 -14.419 -22.639  1.00 75.50           H
ATOM   3631  N   ILE A 242      -9.511 -17.114 -24.101  1.00 75.23           N
ATOM   3632  CA  ILE A 242      -9.584 -18.506 -24.511  1.00 75.23           C
ATOM   3633  C   ILE A 242     -10.412 -18.612 -25.794  1.00 75.23           C
ATOM   3634  O   ILE A 242     -10.067 -19.371 -26.698  1.00 75.23           O
ATOM   3635  HA  ILE A 242      -8.569 -18.836 -24.728  1.00 75.23           H
ATOM   3636  CB  ILE A 242     -10.109 -19.375 -23.367  1.00 75.23           C
ATOM   3637  HB  ILE A 242     -11.003 -18.901 -22.961  1.00 75.23           H
ATOM   3638  CG1 ILE A 242      -9.088 -19.461 -22.231  1.00 75.23           C
ATOM   3639 1HG1 ILE A 242      -8.247 -20.082 -22.540  1.00 75.23           H
ATOM   3640 2HG1 ILE A 242      -8.691 -18.469 -22.018  1.00 75.23           H
ATOM   3641  CG2 ILE A 242     -10.522 -20.758 -23.874  1.00 75.23           C
ATOM   3642 1HG2 ILE A 242     -11.308 -20.652 -24.621  1.00 75.23           H
ATOM   3643 2HG2 ILE A 242      -9.660 -21.253 -24.321  1.00 75.23           H
ATOM   3644 3HG2 ILE A 242     -10.891 -21.355 -23.040  1.00 75.23           H
ATOM   3645  CD1 ILE A 242      -9.722 -20.045 -20.967  1.00 75.23           C
ATOM   3646 1HD1 ILE A 242     -10.547 -19.409 -20.647  1.00 75.23           H
ATOM   3647 2HD1 ILE A 242     -10.097 -21.047 -21.177  1.00 75.23           H
ATOM   3648 3HD1 ILE A 242      -8.974 -20.095 -20.175  1.00 75.23           H
ATOM   3649  HN  ILE A 242      -9.859 -16.925 -23.183  1.00 75.23           H
ATOM   3650  N   GLN A 243     -11.488 -17.839 -25.832  1.00 70.50           N
ATOM   3651  CA  GLN A 243     -12.393 -17.872 -26.968  1.00 70.50           C
ATOM   3652  C   GLN A 243     -11.734 -17.229 -28.190  1.00 70.50           C
ATOM   3653  O   GLN A 243     -11.971 -17.649 -29.321  1.00 70.50           O
ATOM   3654  HA  GLN A 243     -12.578 -18.928 -27.161  1.00 70.50           H
ATOM   3655  CB  GLN A 243     -13.718 -17.183 -26.633  1.00 70.50           C
ATOM   3656 1HB  GLN A 243     -13.523 -16.189 -26.231  1.00 70.50           H
ATOM   3657 2HB  GLN A 243     -14.302 -17.050 -27.544  1.00 70.50           H
ATOM   3658  CG  GLN A 243     -14.520 -18.001 -25.620  1.00 70.50           C
ATOM   3659 1HG  GLN A 243     -14.664 -19.014 -25.997  1.00 70.50           H
ATOM   3660 2HG  GLN A 243     -13.959 -18.085 -24.689  1.00 70.50           H
ATOM   3661  CD  GLN A 243     -15.880 -17.355 -25.347  1.00 70.50           C
ATOM   3662  OE1 GLN A 243     -16.175 -16.258 -25.793  1.00 70.50           O
ATOM   3663  NE2 GLN A 243     -16.687 -18.092 -24.591  1.00 70.50           N
ATOM   3664 1HE2 GLN A 243     -16.383 -18.984 -24.256  1.00 70.50           H
ATOM   3665 2HE2 GLN A 243     -17.599 -17.755 -24.356  1.00 70.50           H
ATOM   3666  HN  GLN A 243     -11.744 -17.201 -25.105  1.00 70.50           H
ATOM   3667  N   ALA A 244     -10.919 -16.219 -27.920  1.00 71.07           N
ATOM   3668  CA  ALA A 244     -10.440 -15.342 -28.975  1.00 71.07           C
ATOM   3669  C   ALA A 244      -9.367 -16.068 -29.789  1.00 71.07           C
ATOM   3670  O   ALA A 244      -9.082 -15.690 -30.924  1.00 71.07           O
ATOM   3671  HA  ALA A 244     -11.284 -15.113 -29.625  1.00 71.07           H
ATOM   3672  CB  ALA A 244      -9.923 -14.039 -28.360  1.00 71.07           C
ATOM   3673 1HB  ALA A 244     -10.731 -13.548 -27.818  1.00 71.07           H
ATOM   3674 2HB  ALA A 244      -9.107 -14.261 -27.673  1.00 71.07           H
ATOM   3675 3HB  ALA A 244      -9.564 -13.382 -29.152  1.00 71.07           H
ATOM   3676  HN  ALA A 244     -10.588 -15.997 -27.003  1.00 71.07           H
ATOM   3677  N   LYS A 245      -8.802 -17.099 -29.177  1.00 59.35           N
ATOM   3678  CA  LYS A 245      -7.778 -17.891 -29.836  1.00 59.35           C
ATOM   3679  C   LYS A 245      -6.706 -16.959 -30.404  1.00 59.35           C
ATOM   3680  O   LYS A 245      -5.791 -17.407 -31.094  1.00 59.35           O
ATOM   3681  HA  LYS A 245      -7.318 -18.526 -29.079  1.00 59.35           H
ATOM   3682  CB  LYS A 245      -8.406 -18.815 -30.882  1.00 59.35           C
ATOM   3683 1HB  LYS A 245      -9.071 -18.242 -31.528  1.00 59.35           H
ATOM   3684 2HB  LYS A 245      -7.626 -19.233 -31.518  1.00 59.35           H
ATOM   3685  CG  LYS A 245      -9.188 -19.948 -30.213  1.00 59.35           C
ATOM   3686 1HG  LYS A 245      -8.585 -20.392 -29.420  1.00 59.35           H
ATOM   3687 2HG  LYS A 245     -10.086 -19.547 -29.744  1.00 59.35           H
ATOM   3688  CD  LYS A 245      -9.573 -21.023 -31.231  1.00 59.35           C
ATOM   3689 1HD  LYS A 245     -10.277 -20.610 -31.953  1.00 59.35           H
ATOM   3690 2HD  LYS A 245      -8.689 -21.334 -31.789  1.00 59.35           H
ATOM   3691  CE  LYS A 245     -10.198 -22.236 -30.538  1.00 59.35           C
ATOM   3692 1HE  LYS A 245      -9.549 -22.574 -29.730  1.00 59.35           H
ATOM   3693 2HE  LYS A 245     -11.149 -21.954 -30.086  1.00 59.35           H
ATOM   3694  NZ  LYS A 245     -10.408 -23.335 -31.506  1.00 59.35           N
ATOM   3695 1HZ  LYS A 245     -10.844 -24.121 -31.036  1.00 59.35           H
ATOM   3696 2HZ  LYS A 245     -11.010 -23.014 -32.256  1.00 59.35           H
ATOM   3697 3HZ  LYS A 245      -9.515 -23.624 -31.889  1.00 59.35           H
ATOM   3698  HN  LYS A 245      -9.033 -17.394 -28.250  1.00 59.35           H
ATOM   3699  N   LYS A 246      -6.854 -15.680 -30.093  1.00 52.06           N
ATOM   3700  CA  LYS A 246      -6.001 -14.663 -30.685  1.00 52.06           C
ATOM   3701  C   LYS A 246      -4.808 -14.403 -29.762  1.00 52.06           C
ATOM   3702  O   LYS A 246      -4.953 -13.769 -28.719  1.00 52.06           O
ATOM   3703  HA  LYS A 246      -5.628 -15.058 -31.629  1.00 52.06           H
ATOM   3704  CB  LYS A 246      -6.812 -13.406 -31.009  1.00 52.06           C
ATOM   3705 1HB  LYS A 246      -7.520 -13.208 -30.204  1.00 52.06           H
ATOM   3706 2HB  LYS A 246      -6.147 -12.545 -31.067  1.00 52.06           H
ATOM   3707  CG  LYS A 246      -7.566 -13.566 -32.331  1.00 52.06           C
ATOM   3708 1HG  LYS A 246      -6.887 -13.940 -33.097  1.00 52.06           H
ATOM   3709 2HG  LYS A 246      -8.356 -14.308 -32.216  1.00 52.06           H
ATOM   3710  CD  LYS A 246      -8.169 -12.235 -32.782  1.00 52.06           C
ATOM   3711 1HD  LYS A 246      -8.907 -11.900 -32.053  1.00 52.06           H
ATOM   3712 2HD  LYS A 246      -7.391 -11.473 -32.822  1.00 52.06           H
ATOM   3713  CE  LYS A 246      -8.829 -12.370 -34.156  1.00 52.06           C
ATOM   3714 1HE  LYS A 246      -8.115 -12.782 -34.870  1.00 52.06           H
ATOM   3715 2HE  LYS A 246      -9.662 -13.070 -34.099  1.00 52.06           H
ATOM   3716  NZ  LYS A 246      -9.310 -11.053 -34.632  1.00 52.06           N
ATOM   3717 1HZ  LYS A 246      -9.763 -11.164 -35.532  1.00 52.06           H
ATOM   3718 2HZ  LYS A 246      -9.973 -10.675 -33.964  1.00 52.06           H
ATOM   3719 3HZ  LYS A 246      -8.524 -10.419 -34.724  1.00 52.06           H
ATOM   3720  HN  LYS A 246      -7.539 -15.336 -29.451  1.00 52.06           H
ATOM   3721  N   SER A 247      -3.657 -14.908 -30.181  1.00 55.23           N
ATOM   3722  CA  SER A 247      -2.468 -14.852 -29.347  1.00 55.23           C
ATOM   3723  C   SER A 247      -2.070 -13.396 -29.099  1.00 55.23           C
ATOM   3724  O   SER A 247      -1.661 -13.040 -27.996  1.00 55.23           O
ATOM   3725  HA  SER A 247      -2.749 -15.336 -28.411  1.00 55.23           H
ATOM   3726  CB  SER A 247      -1.309 -15.618 -29.988  1.00 55.23           C
ATOM   3727 1HB  SER A 247      -1.497 -16.689 -29.914  1.00 55.23           H
ATOM   3728 2HB  SER A 247      -1.258 -15.376 -31.050  1.00 55.23           H
ATOM   3729  OG  SER A 247      -0.061 -15.312 -29.372  1.00 55.23           O
ATOM   3730  HG  SER A 247       0.676 -15.813 -29.825  1.00 55.23           H
ATOM   3731  HN  SER A 247      -3.529 -15.347 -31.070  1.00 55.23           H
ATOM   3732  N   SER A 248      -2.204 -12.593 -30.145  1.00 55.22           N
ATOM   3733  CA  SER A 248      -1.471 -11.341 -30.226  1.00 55.22           C
ATOM   3734  C   SER A 248      -1.708 -10.514 -28.962  1.00 55.22           C
ATOM   3735  O   SER A 248      -0.783  -9.891 -28.441  1.00 55.22           O
ATOM   3736  HA  SER A 248      -0.422 -11.626 -30.307  1.00 55.22           H
ATOM   3737  CB  SER A 248      -1.879 -10.544 -31.467  1.00 55.22           C
ATOM   3738 1HB  SER A 248      -1.645 -11.120 -32.362  1.00 55.22           H
ATOM   3739 2HB  SER A 248      -2.958 -10.390 -31.460  1.00 55.22           H
ATOM   3740  OG  SER A 248      -1.221  -9.282 -31.530  1.00 55.22           O
ATOM   3741  HG  SER A 248      -1.493  -8.795 -32.360  1.00 55.22           H
ATOM   3742  HN  SER A 248      -2.798 -12.787 -30.926  1.00 55.22           H
ATOM   3743  N   LYS A 249      -2.951 -10.534 -28.503  1.00 51.92           N
ATOM   3744  CA  LYS A 249      -3.362  -9.663 -27.416  1.00 51.92           C
ATOM   3745  C   LYS A 249      -2.694 -10.123 -26.119  1.00 51.92           C
ATOM   3746  O   LYS A 249      -2.744  -9.424 -25.108  1.00 51.92           O
ATOM   3747  HA  LYS A 249      -3.007  -8.659 -27.649  1.00 51.92           H
ATOM   3748  CB  LYS A 249      -4.888  -9.595 -27.331  1.00 51.92           C
ATOM   3749 1HB  LYS A 249      -5.304 -10.601 -27.386  1.00 51.92           H
ATOM   3750 2HB  LYS A 249      -5.184  -9.180 -26.367  1.00 51.92           H
ATOM   3751  CG  LYS A 249      -5.462  -8.737 -28.460  1.00 51.92           C
ATOM   3752 1HG  LYS A 249      -4.935  -7.784 -28.502  1.00 51.92           H
ATOM   3753 2HG  LYS A 249      -5.300  -9.233 -29.417  1.00 51.92           H
ATOM   3754  CD  LYS A 249      -6.958  -8.490 -28.254  1.00 51.92           C
ATOM   3755 1HD  LYS A 249      -7.492  -9.440 -28.262  1.00 51.92           H
ATOM   3756 2HD  LYS A 249      -7.125  -8.039 -27.276  1.00 51.92           H
ATOM   3757  CE  LYS A 249      -7.518  -7.575 -29.345  1.00 51.92           C
ATOM   3758 1HE  LYS A 249      -6.964  -6.636 -29.361  1.00 51.92           H
ATOM   3759 2HE  LYS A 249      -7.384  -8.040 -30.322  1.00 51.92           H
ATOM   3760  NZ  LYS A 249      -8.954  -7.306 -29.110  1.00 51.92           N
ATOM   3761 1HZ  LYS A 249      -9.311  -6.706 -29.846  1.00 51.92           H
ATOM   3762 2HZ  LYS A 249      -9.466  -8.181 -29.110  1.00 51.92           H
ATOM   3763 3HZ  LYS A 249      -9.070  -6.846 -28.214  1.00 51.92           H
ATOM   3764  HN  LYS A 249      -3.669 -11.130 -28.862  1.00 51.92           H
ATOM   3765  N   HIS A 250      -2.083 -11.297 -26.190  1.00 54.75           N
ATOM   3766  CA  HIS A 250      -1.593 -11.959 -24.992  1.00 54.75           C
ATOM   3767  C   HIS A 250      -0.413 -11.173 -24.417  1.00 54.75           C
ATOM   3768  O   HIS A 250      -0.269 -11.063 -23.201  1.00 54.75           O
ATOM   3769  HA  HIS A 250      -2.411 -11.948 -24.272  1.00 54.75           H
ATOM   3770  CB  HIS A 250      -1.247 -13.420 -25.283  1.00 54.75           C
ATOM   3771 1HB  HIS A 250      -0.607 -13.463 -26.165  1.00 54.75           H
ATOM   3772 2HB  HIS A 250      -0.668 -13.819 -24.450  1.00 54.75           H
ATOM   3773  CG  HIS A 250      -2.450 -14.304 -25.510  1.00 54.75           C
ATOM   3774  ND1 HIS A 250      -3.216 -14.247 -26.661  1.00 54.75           N
ATOM   3775  HD1 HIS A 250      -3.059 -13.637 -27.438  1.00 54.75           H
ATOM   3776  CD2 HIS A 250      -3.012 -15.265 -24.721  1.00 54.75           C
ATOM   3777  HD2 HIS A 250      -2.657 -15.568 -23.736  1.00 54.75           H
ATOM   3778  CE1 HIS A 250      -4.191 -15.138 -26.559  1.00 54.75           C
ATOM   3779  HE1 HIS A 250      -4.961 -15.333 -27.306  1.00 54.75           H
ATOM   3780  NE2 HIS A 250      -4.063 -15.767 -25.356  1.00 54.75           N
ATOM   3781  HN  HIS A 250      -1.921 -11.792 -27.043  1.00 54.75           H
ATOM   3782  N   LYS A 251       0.402 -10.647 -25.320  1.00 55.91           N
ATOM   3783  CA  LYS A 251       1.660 -10.035 -24.926  1.00 55.91           C
ATOM   3784  C   LYS A 251       1.377  -8.831 -24.024  1.00 55.91           C
ATOM   3785  O   LYS A 251       2.038  -8.646 -23.004  1.00 55.91           O
ATOM   3786  HA  LYS A 251       2.217 -10.774 -24.350  1.00 55.91           H
ATOM   3787  CB  LYS A 251       2.500  -9.696 -26.158  1.00 55.91           C
ATOM   3788 1HB  LYS A 251       1.875  -9.208 -26.907  1.00 55.91           H
ATOM   3789 2HB  LYS A 251       3.282  -8.987 -25.886  1.00 55.91           H
ATOM   3790  CG  LYS A 251       3.131 -10.955 -26.755  1.00 55.91           C
ATOM   3791 1HG  LYS A 251       3.586 -11.549 -25.963  1.00 55.91           H
ATOM   3792 2HG  LYS A 251       2.358 -11.572 -27.212  1.00 55.91           H
ATOM   3793  CD  LYS A 251       4.188 -10.596 -27.802  1.00 55.91           C
ATOM   3794 1HD  LYS A 251       3.717 -10.080 -28.638  1.00 55.91           H
ATOM   3795 2HD  LYS A 251       4.913  -9.906 -27.370  1.00 55.91           H
ATOM   3796  CE  LYS A 251       4.907 -11.848 -28.308  1.00 55.91           C
ATOM   3797 1HE  LYS A 251       5.286 -12.423 -27.463  1.00 55.91           H
ATOM   3798 2HE  LYS A 251       4.203 -12.489 -28.839  1.00 55.91           H
ATOM   3799  NZ  LYS A 251       6.024 -11.478 -29.205  1.00 55.91           N
ATOM   3800 1HZ  LYS A 251       6.484 -12.318 -29.537  1.00 55.91           H
ATOM   3801 2HZ  LYS A 251       5.663 -10.956 -29.996  1.00 55.91           H
ATOM   3802 3HZ  LYS A 251       6.690 -10.905 -28.698  1.00 55.91           H
ATOM   3803  HN  LYS A 251       0.216 -10.634 -26.302  1.00 55.91           H
ATOM   3804  N   ALA A 252       0.393  -8.044 -24.434  1.00 64.17           N
ATOM   3805  CA  ALA A 252       0.073  -6.816 -23.726  1.00 64.17           C
ATOM   3806  C   ALA A 252      -0.501  -7.161 -22.350  1.00 64.17           C
ATOM   3807  O   ALA A 252      -0.405  -6.365 -21.417  1.00 64.17           O
ATOM   3808  HA  ALA A 252       0.999  -6.258 -23.595  1.00 64.17           H
ATOM   3809  CB  ALA A 252      -0.893  -5.979 -24.567  1.00 64.17           C
ATOM   3810 1HB  ALA A 252      -0.427  -5.737 -25.522  1.00 64.17           H
ATOM   3811 2HB  ALA A 252      -1.807  -6.546 -24.743  1.00 64.17           H
ATOM   3812 3HB  ALA A 252      -1.133  -5.058 -24.036  1.00 64.17           H
ATOM   3813  HN  ALA A 252      -0.179  -8.233 -25.232  1.00 64.17           H
ATOM   3814  N   LEU A 253      -1.084  -8.348 -22.268  1.00 67.83           N
ATOM   3815  CA  LEU A 253      -1.745  -8.773 -21.046  1.00 67.83           C
ATOM   3816  C   LEU A 253      -0.696  -9.276 -20.052  1.00 67.83           C
ATOM   3817  O   LEU A 253      -0.886  -9.179 -18.841  1.00 67.83           O
ATOM   3818  HA  LEU A 253      -2.234  -7.898 -20.617  1.00 67.83           H
ATOM   3819  CB  LEU A 253      -2.838  -9.797 -21.356  1.00 67.83           C
ATOM   3820 1HB  LEU A 253      -3.189  -9.627 -22.374  1.00 67.83           H
ATOM   3821 2HB  LEU A 253      -2.393 -10.792 -21.335  1.00 67.83           H
ATOM   3822  CG  LEU A 253      -4.049  -9.790 -20.421  1.00 67.83           C
ATOM   3823  HG  LEU A 253      -3.698  -9.588 -19.409  1.00 67.83           H
ATOM   3824  CD1 LEU A 253      -5.023  -8.670 -20.794  1.00 67.83           C
ATOM   3825 1HD1 LEU A 253      -4.517  -7.708 -20.717  1.00 67.83           H
ATOM   3826 2HD1 LEU A 253      -5.371  -8.817 -21.816  1.00 67.83           H
ATOM   3827 3HD1 LEU A 253      -5.874  -8.688 -20.114  1.00 67.83           H
ATOM   3828  CD2 LEU A 253      -4.732 -11.159 -20.398  1.00 67.83           C
ATOM   3829 1HD2 LEU A 253      -5.068 -11.415 -21.403  1.00 67.83           H
ATOM   3830 2HD2 LEU A 253      -4.025 -11.912 -20.049  1.00 67.83           H
ATOM   3831 3HD2 LEU A 253      -5.589 -11.126 -19.726  1.00 67.83           H
ATOM   3832  HN  LEU A 253      -1.109  -9.012 -23.015  1.00 67.83           H
ATOM   3833  N   LYS A 254       0.389  -9.803 -20.601  1.00 70.30           N
ATOM   3834  CA  LYS A 254       1.375 -10.500 -19.792  1.00 70.30           C
ATOM   3835  C   LYS A 254       1.844  -9.580 -18.664  1.00 70.30           C
ATOM   3836  O   LYS A 254       1.983 -10.014 -17.521  1.00 70.30           O
ATOM   3837  HA  LYS A 254       0.881 -11.365 -19.350  1.00 70.30           H
ATOM   3838  CB  LYS A 254       2.512 -11.026 -20.670  1.00 70.30           C
ATOM   3839 1HB  LYS A 254       2.101 -11.477 -21.573  1.00 70.30           H
ATOM   3840 2HB  LYS A 254       3.145 -10.198 -20.987  1.00 70.30           H
ATOM   3841  CG  LYS A 254       3.354 -12.058 -19.916  1.00 70.30           C
ATOM   3842 1HG  LYS A 254       3.834 -11.584 -19.059  1.00 70.30           H
ATOM   3843 2HG  LYS A 254       2.708 -12.844 -19.524  1.00 70.30           H
ATOM   3844  CD  LYS A 254       4.417 -12.671 -20.829  1.00 70.30           C
ATOM   3845 1HD  LYS A 254       3.941 -13.097 -21.712  1.00 70.30           H
ATOM   3846 2HD  LYS A 254       5.096 -11.893 -21.176  1.00 70.30           H
ATOM   3847  CE  LYS A 254       5.208 -13.757 -20.097  1.00 70.30           C
ATOM   3848 1HE  LYS A 254       5.701 -13.329 -19.223  1.00 70.30           H
ATOM   3849 2HE  LYS A 254       4.529 -14.528 -19.733  1.00 70.30           H
ATOM   3850  NZ  LYS A 254       6.217 -14.360 -20.997  1.00 70.30           N
ATOM   3851 1HZ  LYS A 254       6.736 -15.071 -20.495  1.00 70.30           H
ATOM   3852 2HZ  LYS A 254       5.750 -14.780 -21.793  1.00 70.30           H
ATOM   3853 3HZ  LYS A 254       6.854 -13.640 -21.320  1.00 70.30           H
ATOM   3854  HN  LYS A 254       0.598  -9.760 -21.578  1.00 70.30           H
ATOM   3855  N   VAL A 255       2.075  -8.325 -19.023  1.00 73.25           N
ATOM   3856  CA  VAL A 255       2.581  -7.354 -18.068  1.00 73.25           C
ATOM   3857  C   VAL A 255       1.593  -7.225 -16.907  1.00 73.25           C
ATOM   3858  O   VAL A 255       1.975  -7.357 -15.745  1.00 73.25           O
ATOM   3859  HA  VAL A 255       3.527  -7.734 -17.683  1.00 73.25           H
ATOM   3860  CB  VAL A 255       2.855  -6.023 -18.771  1.00 73.25           C
ATOM   3861  HB  VAL A 255       1.912  -5.657 -19.175  1.00 73.25           H
ATOM   3862  CG1 VAL A 255       3.380  -4.980 -17.783  1.00 73.25           C
ATOM   3863 1HG1 VAL A 255       2.639  -4.815 -17.000  1.00 73.25           H
ATOM   3864 2HG1 VAL A 255       4.308  -5.337 -17.336  1.00 73.25           H
ATOM   3865 3HG1 VAL A 255       3.567  -4.043 -18.309  1.00 73.25           H
ATOM   3866  CG2 VAL A 255       3.827  -6.210 -19.938  1.00 73.25           C
ATOM   3867 1HG2 VAL A 255       4.770  -6.609 -19.566  1.00 73.25           H
ATOM   3868 2HG2 VAL A 255       3.398  -6.904 -20.661  1.00 73.25           H
ATOM   3869 3HG2 VAL A 255       4.004  -5.248 -20.420  1.00 73.25           H
ATOM   3870  HN  VAL A 255       1.921  -7.971 -19.946  1.00 73.25           H
ATOM   3871  N   THR A 256       0.343  -6.967 -17.261  1.00 72.16           N
ATOM   3872  CA  THR A 256      -0.658  -6.614 -16.269  1.00 72.16           C
ATOM   3873  C   THR A 256      -0.965  -7.814 -15.370  1.00 72.16           C
ATOM   3874  O   THR A 256      -1.231  -7.650 -14.181  1.00 72.16           O
ATOM   3875  HA  THR A 256      -0.248  -5.832 -15.630  1.00 72.16           H
ATOM   3876  CB  THR A 256      -1.887  -6.079 -17.008  1.00 72.16           C
ATOM   3877  HB  THR A 256      -2.737  -5.984 -16.331  1.00 72.16           H
ATOM   3878  OG1 THR A 256      -2.062  -6.985 -18.093  1.00 72.16           O
ATOM   3879  HG1 THR A 256      -2.351  -7.879 -17.749  1.00 72.16           H
ATOM   3880  CG2 THR A 256      -1.622  -4.733 -17.685  1.00 72.16           C
ATOM   3881 1HG2 THR A 256      -0.816  -4.844 -18.411  1.00 72.16           H
ATOM   3882 2HG2 THR A 256      -1.335  -3.998 -16.934  1.00 72.16           H
ATOM   3883 3HG2 THR A 256      -2.526  -4.398 -18.195  1.00 72.16           H
ATOM   3884  HN  THR A 256       0.011  -6.997 -18.204  1.00 72.16           H
ATOM   3885  N   ILE A 257      -0.917  -8.992 -15.974  1.00 76.47           N
ATOM   3886  CA  ILE A 257      -1.121 -10.223 -15.229  1.00 76.47           C
ATOM   3887  C   ILE A 257      -0.040 -10.349 -14.154  1.00 76.47           C
ATOM   3888  O   ILE A 257      -0.344 -10.605 -12.990  1.00 76.47           O
ATOM   3889  HA  ILE A 257      -2.091 -10.150 -14.736  1.00 76.47           H
ATOM   3890  CB  ILE A 257      -1.186 -11.420 -16.179  1.00 76.47           C
ATOM   3891  HB  ILE A 257      -0.342 -11.357 -16.866  1.00 76.47           H
ATOM   3892  CG1 ILE A 257      -2.460 -11.381 -17.025  1.00 76.47           C
ATOM   3893 1HG1 ILE A 257      -3.333 -11.472 -16.378  1.00 76.47           H
ATOM   3894 2HG1 ILE A 257      -2.537 -10.418 -17.529  1.00 76.47           H
ATOM   3895  CG2 ILE A 257      -1.047 -12.737 -15.413  1.00 76.47           C
ATOM   3896 1HG2 ILE A 257      -0.089 -12.755 -14.892  1.00 76.47           H
ATOM   3897 2HG2 ILE A 257      -1.856 -12.823 -14.688  1.00 76.47           H
ATOM   3898 3HG2 ILE A 257      -1.096 -13.572 -16.112  1.00 76.47           H
ATOM   3899  CD1 ILE A 257      -2.466 -12.507 -18.061  1.00 76.47           C
ATOM   3900 1HD1 ILE A 257      -1.605 -12.398 -18.721  1.00 76.47           H
ATOM   3901 2HD1 ILE A 257      -2.414 -13.469 -17.552  1.00 76.47           H
ATOM   3902 3HD1 ILE A 257      -3.382 -12.456 -18.648  1.00 76.47           H
ATOM   3903  HN  ILE A 257      -0.743  -9.114 -16.951  1.00 76.47           H
ATOM   3904  N   THR A 258       1.200 -10.162 -14.582  1.00 80.99           N
ATOM   3905  CA  THR A 258       2.335 -10.346 -13.693  1.00 80.99           C
ATOM   3906  C   THR A 258       2.253  -9.372 -12.516  1.00 80.99           C
ATOM   3907  O   THR A 258       2.419  -9.770 -11.364  1.00 80.99           O
ATOM   3908  HA  THR A 258       2.287 -11.353 -13.279  1.00 80.99           H
ATOM   3909  CB  THR A 258       3.613 -10.194 -14.520  1.00 80.99           C
ATOM   3910  HB  THR A 258       3.729  -9.168 -14.871  1.00 80.99           H
ATOM   3911  OG1 THR A 258       3.487 -11.182 -15.539  1.00 80.99           O
ATOM   3912  HG1 THR A 258       3.050 -10.787 -16.347  1.00 80.99           H
ATOM   3913  CG2 THR A 258       4.864 -10.613 -13.746  1.00 80.99           C
ATOM   3914 1HG2 THR A 258       4.777 -11.659 -13.453  1.00 80.99           H
ATOM   3915 2HG2 THR A 258       4.965  -9.993 -12.855  1.00 80.99           H
ATOM   3916 3HG2 THR A 258       5.743 -10.485 -14.379  1.00 80.99           H
ATOM   3917  HN  THR A 258       1.434  -9.891 -15.516  1.00 80.99           H
ATOM   3918  N   VAL A 259       1.997  -8.115 -12.846  1.00 78.74           N
ATOM   3919  CA  VAL A 259       1.933  -7.074 -11.834  1.00 78.74           C
ATOM   3920  C   VAL A 259       0.858  -7.433 -10.806  1.00 78.74           C
ATOM   3921  O   VAL A 259       1.078  -7.305  -9.603  1.00 78.74           O
ATOM   3922  HA  VAL A 259       2.901  -7.042 -11.333  1.00 78.74           H
ATOM   3923  CB  VAL A 259       1.697  -5.715 -12.496  1.00 78.74           C
ATOM   3924  HB  VAL A 259       0.837  -5.809 -13.158  1.00 78.74           H
ATOM   3925  CG1 VAL A 259       1.372  -4.645 -11.452  1.00 78.74           C
ATOM   3926 1HG1 VAL A 259       0.471  -4.931 -10.909  1.00 78.74           H
ATOM   3927 2HG1 VAL A 259       2.203  -4.554 -10.753  1.00 78.74           H
ATOM   3928 3HG1 VAL A 259       1.209  -3.689 -11.949  1.00 78.74           H
ATOM   3929  CG2 VAL A 259       2.901  -5.303 -13.346  1.00 78.74           C
ATOM   3930 1HG2 VAL A 259       3.786  -5.234 -12.713  1.00 78.74           H
ATOM   3931 2HG2 VAL A 259       3.068  -6.046 -14.125  1.00 78.74           H
ATOM   3932 3HG2 VAL A 259       2.707  -4.333 -13.805  1.00 78.74           H
ATOM   3933  HN  VAL A 259       1.835  -7.804 -13.783  1.00 78.74           H
ATOM   3934  N   LEU A 260      -0.281  -7.874 -11.318  1.00 76.23           N
ATOM   3935  CA  LEU A 260      -1.411  -8.195 -10.464  1.00 76.23           C
ATOM   3936  C   LEU A 260      -1.031  -9.348  -9.533  1.00 76.23           C
ATOM   3937  O   LEU A 260      -1.268  -9.282  -8.328  1.00 76.23           O
ATOM   3938  HA  LEU A 260      -1.621  -7.315  -9.855  1.00 76.23           H
ATOM   3939  CB  LEU A 260      -2.659  -8.470 -11.305  1.00 76.23           C
ATOM   3940 1HB  LEU A 260      -2.808  -7.630 -11.984  1.00 76.23           H
ATOM   3941 2HB  LEU A 260      -2.470  -9.348 -11.923  1.00 76.23           H
ATOM   3942  CG  LEU A 260      -3.956  -8.698 -10.527  1.00 76.23           C
ATOM   3943  HG  LEU A 260      -3.720  -9.270  -9.630  1.00 76.23           H
ATOM   3944  CD1 LEU A 260      -4.562  -7.369 -10.070  1.00 76.23           C
ATOM   3945 1HD1 LEU A 260      -3.854  -6.850  -9.424  1.00 76.23           H
ATOM   3946 2HD1 LEU A 260      -4.781  -6.751 -10.940  1.00 76.23           H
ATOM   3947 3HD1 LEU A 260      -5.483  -7.561  -9.519  1.00 76.23           H
ATOM   3948  CD2 LEU A 260      -4.947  -9.529 -11.345  1.00 76.23           C
ATOM   3949 1HD2 LEU A 260      -5.183  -9.005 -12.271  1.00 76.23           H
ATOM   3950 2HD2 LEU A 260      -4.505 -10.497 -11.578  1.00 76.23           H
ATOM   3951 3HD2 LEU A 260      -5.861  -9.676 -10.769  1.00 76.23           H
ATOM   3952  HN  LEU A 260      -0.438  -8.013 -12.296  1.00 76.23           H
ATOM   3953  N   THR A 261      -0.446 -10.378 -10.127  1.00 84.25           N
ATOM   3954  CA  THR A 261      -0.127 -11.586  -9.387  1.00 84.25           C
ATOM   3955  C   THR A 261       0.841 -11.272  -8.244  1.00 84.25           C
ATOM   3956  O   THR A 261       0.657 -11.743  -7.123  1.00 84.25           O
ATOM   3957  HA  THR A 261      -1.044 -11.965  -8.935  1.00 84.25           H
ATOM   3958  CB  THR A 261       0.417 -12.618 -10.378  1.00 84.25           C
ATOM   3959  HB  THR A 261       1.355 -12.277 -10.818  1.00 84.25           H
ATOM   3960  OG1 THR A 261      -0.655 -12.818 -11.294  1.00 84.25           O
ATOM   3961  HG1 THR A 261      -0.604 -12.146 -12.033  1.00 84.25           H
ATOM   3962  CG2 THR A 261       0.623 -13.992  -9.738  1.00 84.25           C
ATOM   3963 1HG2 THR A 261      -0.329 -14.362  -9.358  1.00 84.25           H
ATOM   3964 2HG2 THR A 261       1.335 -13.908  -8.917  1.00 84.25           H
ATOM   3965 3HG2 THR A 261       1.011 -14.686 -10.484  1.00 84.25           H
ATOM   3966  HN  THR A 261      -0.193 -10.395 -11.095  1.00 84.25           H
ATOM   3967  N   VAL A 262       1.850 -10.478  -8.568  1.00 87.15           N
ATOM   3968  CA  VAL A 262       2.867 -10.124  -7.592  1.00 87.15           C
ATOM   3969  C   VAL A 262       2.225  -9.320  -6.461  1.00 87.15           C
ATOM   3970  O   VAL A 262       2.540  -9.527  -5.290  1.00 87.15           O
ATOM   3971  HA  VAL A 262       3.265 -11.052  -7.181  1.00 87.15           H
ATOM   3972  CB  VAL A 262       4.015  -9.380  -8.278  1.00 87.15           C
ATOM   3973  HB  VAL A 262       3.590  -8.538  -8.823  1.00 87.15           H
ATOM   3974  CG1 VAL A 262       5.001  -8.825  -7.249  1.00 87.15           C
ATOM   3975 1HG1 VAL A 262       4.482  -8.132  -6.586  1.00 87.15           H
ATOM   3976 2HG1 VAL A 262       5.417  -9.645  -6.664  1.00 87.15           H
ATOM   3977 3HG1 VAL A 262       5.806  -8.301  -7.764  1.00 87.15           H
ATOM   3978  CG2 VAL A 262       4.727 -10.282  -9.289  1.00 87.15           C
ATOM   3979 1HG2 VAL A 262       5.133 -11.153  -8.775  1.00 87.15           H
ATOM   3980 2HG2 VAL A 262       4.017 -10.607 -10.049  1.00 87.15           H
ATOM   3981 3HG2 VAL A 262       5.538  -9.729  -9.762  1.00 87.15           H
ATOM   3982  HN  VAL A 262       1.979 -10.079  -9.476  1.00 87.15           H
ATOM   3983  N   PHE A 263       1.336  -8.418  -6.850  1.00 82.45           N
ATOM   3984  CA  PHE A 263       0.648  -7.579  -5.883  1.00 82.45           C
ATOM   3985  C   PHE A 263      -0.147  -8.427  -4.889  1.00 82.45           C
ATOM   3986  O   PHE A 263       0.017  -8.287  -3.678  1.00 82.45           O
ATOM   3987  HA  PHE A 263       1.410  -7.012  -5.347  1.00 82.45           H
ATOM   3988  CB  PHE A 263      -0.321  -6.693  -6.669  1.00 82.45           C
ATOM   3989 1HB  PHE A 263       0.247  -6.093  -7.381  1.00 82.45           H
ATOM   3990 2HB  PHE A 263      -0.989  -7.329  -7.249  1.00 82.45           H
ATOM   3991  CG  PHE A 263      -1.160  -5.760  -5.794  1.00 82.45           C
ATOM   3992  CD1 PHE A 263      -2.460  -6.060  -5.532  1.00 82.45           C
ATOM   3993  HD1 PHE A 263      -2.905  -6.965  -5.946  1.00 82.45           H
ATOM   3994  CD2 PHE A 263      -0.606  -4.630  -5.277  1.00 82.45           C
ATOM   3995  HD2 PHE A 263       0.437  -4.390  -5.487  1.00 82.45           H
ATOM   3996  CE1 PHE A 263      -3.239  -5.194  -4.720  1.00 82.45           C
ATOM   3997  HE1 PHE A 263      -4.281  -5.434  -4.510  1.00 82.45           H
ATOM   3998  CE2 PHE A 263      -1.384  -3.764  -4.465  1.00 82.45           C
ATOM   3999  HE2 PHE A 263      -0.940  -2.859  -4.051  1.00 82.45           H
ATOM   4000  CZ  PHE A 263      -2.685  -4.065  -4.203  1.00 82.45           C
ATOM   4001  HZ  PHE A 263      -3.283  -3.400  -3.579  1.00 82.45           H
ATOM   4002  HN  PHE A 263       1.084  -8.256  -7.804  1.00 82.45           H
ATOM   4003  N   VAL A 264      -0.991  -9.288  -5.437  1.00 86.96           N
ATOM   4004  CA  VAL A 264      -1.889 -10.083  -4.616  1.00 86.96           C
ATOM   4005  C   VAL A 264      -1.066 -10.938  -3.650  1.00 86.96           C
ATOM   4006  O   VAL A 264      -1.398 -11.042  -2.470  1.00 86.96           O
ATOM   4007  HA  VAL A 264      -2.503  -9.393  -4.037  1.00 86.96           H
ATOM   4008  CB  VAL A 264      -2.817 -10.912  -5.506  1.00 86.96           C
ATOM   4009  HB  VAL A 264      -2.197 -11.474  -6.205  1.00 86.96           H
ATOM   4010  CG1 VAL A 264      -3.619 -11.917  -4.676  1.00 86.96           C
ATOM   4011 1HG1 VAL A 264      -2.934 -12.591  -4.161  1.00 86.96           H
ATOM   4012 2HG1 VAL A 264      -4.223 -11.382  -3.943  1.00 86.96           H
ATOM   4013 3HG1 VAL A 264      -4.270 -12.493  -5.333  1.00 86.96           H
ATOM   4014  CG2 VAL A 264      -3.745 -10.009  -6.321  1.00 86.96           C
ATOM   4015 1HG2 VAL A 264      -4.354  -9.409  -5.645  1.00 86.96           H
ATOM   4016 2HG2 VAL A 264      -3.149  -9.352  -6.954  1.00 86.96           H
ATOM   4017 3HG2 VAL A 264      -4.394 -10.624  -6.945  1.00 86.96           H
ATOM   4018  HN  VAL A 264      -1.068  -9.447  -6.422  1.00 86.96           H
ATOM   4019  N   LEU A 265      -0.008 -11.528  -4.186  1.00 88.75           N
ATOM   4020  CA  LEU A 265       0.800 -12.459  -3.417  1.00 88.75           C
ATOM   4021  C   LEU A 265       1.476 -11.711  -2.266  1.00 88.75           C
ATOM   4022  O   LEU A 265       1.640 -12.258  -1.177  1.00 88.75           O
ATOM   4023  HA  LEU A 265       0.126 -13.205  -2.995  1.00 88.75           H
ATOM   4024  CB  LEU A 265       1.780 -13.199  -4.330  1.00 88.75           C
ATOM   4025 1HB  LEU A 265       2.292 -12.464  -4.952  1.00 88.75           H
ATOM   4026 2HB  LEU A 265       2.539 -13.673  -3.707  1.00 88.75           H
ATOM   4027  CG  LEU A 265       1.172 -14.264  -5.243  1.00 88.75           C
ATOM   4028  HG  LEU A 265       0.383 -13.798  -5.834  1.00 88.75           H
ATOM   4029  CD1 LEU A 265       2.214 -14.804  -6.225  1.00 88.75           C
ATOM   4030 1HD1 LEU A 265       2.589 -13.988  -6.842  1.00 88.75           H
ATOM   4031 2HD1 LEU A 265       3.039 -15.250  -5.670  1.00 88.75           H
ATOM   4032 3HD1 LEU A 265       1.755 -15.560  -6.863  1.00 88.75           H
ATOM   4033  CD2 LEU A 265       0.522 -15.382  -4.425  1.00 88.75           C
ATOM   4034 1HD2 LEU A 265       1.274 -15.853  -3.792  1.00 88.75           H
ATOM   4035 2HD2 LEU A 265      -0.268 -14.964  -3.802  1.00 88.75           H
ATOM   4036 3HD2 LEU A 265       0.097 -16.126  -5.099  1.00 88.75           H
ATOM   4037  HN  LEU A 265       0.299 -11.379  -5.126  1.00 88.75           H
ATOM   4038  N   SER A 266       1.851 -10.472  -2.547  1.00 90.29           N
ATOM   4039  CA  SER A 266       2.591  -9.676  -1.582  1.00 90.29           C
ATOM   4040  C   SER A 266       1.633  -9.088  -0.544  1.00 90.29           C
ATOM   4041  O   SER A 266       1.985  -8.959   0.627  1.00 90.29           O
ATOM   4042  HA  SER A 266       3.287 -10.369  -1.111  1.00 90.29           H
ATOM   4043  CB  SER A 266       3.374  -8.559  -2.275  1.00 90.29           C
ATOM   4044 1HB  SER A 266       3.930  -7.991  -1.529  1.00 90.29           H
ATOM   4045 2HB  SER A 266       4.106  -8.996  -2.953  1.00 90.29           H
ATOM   4046  OG  SER A 266       2.520  -7.679  -3.001  1.00 90.29           O
ATOM   4047  HG  SER A 266       2.463  -7.970  -3.956  1.00 90.29           H
ATOM   4048  HN  SER A 266       1.657 -10.012  -3.414  1.00 90.29           H
ATOM   4049  N   GLN A 267       0.440  -8.748  -1.012  1.00 85.38           N
ATOM   4050  CA  GLN A 267      -0.500  -8.003  -0.193  1.00 85.38           C
ATOM   4051  C   GLN A 267      -1.319  -8.958   0.678  1.00 85.38           C
ATOM   4052  O   GLN A 267      -1.755  -8.591   1.768  1.00 85.38           O
ATOM   4053  HA  GLN A 267       0.113  -7.360   0.439  1.00 85.38           H
ATOM   4054  CB  GLN A 267      -1.412  -7.133  -1.059  1.00 85.38           C
ATOM   4055 1HB  GLN A 267      -1.900  -7.749  -1.814  1.00 85.38           H
ATOM   4056 2HB  GLN A 267      -2.201  -6.700  -0.443  1.00 85.38           H
ATOM   4057  CG  GLN A 267      -0.619  -6.015  -1.740  1.00 85.38           C
ATOM   4058 1HG  GLN A 267       0.192  -6.446  -2.327  1.00 85.38           H
ATOM   4059 2HG  GLN A 267      -1.265  -5.477  -2.434  1.00 85.38           H
ATOM   4060  CD  GLN A 267      -0.047  -5.042  -0.707  1.00 85.38           C
ATOM   4061  OE1 GLN A 267      -0.606  -4.824   0.355  1.00 85.38           O
ATOM   4062  NE2 GLN A 267       1.095  -4.470  -1.078  1.00 85.38           N
ATOM   4063 1HE2 GLN A 267       1.501  -4.692  -1.965  1.00 85.38           H
ATOM   4064 2HE2 GLN A 267       1.548  -3.817  -0.470  1.00 85.38           H
ATOM   4065  HN  GLN A 267       0.115  -8.973  -1.931  1.00 85.38           H
ATOM   4066  N   PHE A 268      -1.503 -10.166   0.164  1.00 91.61           N
ATOM   4067  CA  PHE A 268      -2.438 -11.101   0.765  1.00 91.61           C
ATOM   4068  C   PHE A 268      -2.039 -11.425   2.206  1.00 91.61           C
ATOM   4069  O   PHE A 268      -2.842 -11.274   3.126  1.00 91.61           O
ATOM   4070  HA  PHE A 268      -3.419 -10.625   0.761  1.00 91.61           H
ATOM   4071  CB  PHE A 268      -2.387 -12.383  -0.067  1.00 91.61           C
ATOM   4072 1HB  PHE A 268      -2.619 -12.141  -1.104  1.00 91.61           H
ATOM   4073 2HB  PHE A 268      -1.369 -12.774  -0.051  1.00 91.61           H
ATOM   4074  CG  PHE A 268      -3.344 -13.476   0.413  1.00 91.61           C
ATOM   4075  CD1 PHE A 268      -2.877 -14.507   1.166  1.00 91.61           C
ATOM   4076  HD1 PHE A 268      -1.820 -14.555   1.428  1.00 91.61           H
ATOM   4077  CD2 PHE A 268      -4.663 -13.416   0.086  1.00 91.61           C
ATOM   4078  HD2 PHE A 268      -5.038 -12.589  -0.518  1.00 91.61           H
ATOM   4079  CE1 PHE A 268      -3.765 -15.521   1.612  1.00 91.61           C
ATOM   4080  HE1 PHE A 268      -3.391 -16.347   2.215  1.00 91.61           H
ATOM   4081  CE2 PHE A 268      -5.552 -14.429   0.532  1.00 91.61           C
ATOM   4082  HE2 PHE A 268      -6.609 -14.381   0.270  1.00 91.61           H
ATOM   4083  CZ  PHE A 268      -5.084 -15.461   1.285  1.00 91.61           C
ATOM   4084  HZ  PHE A 268      -5.767 -16.239   1.627  1.00 91.61           H
ATOM   4085  HN  PHE A 268      -1.026 -10.507  -0.647  1.00 91.61           H
ATOM   4086  N   PRO A 269      -0.797 -11.876   2.429  1.00 95.03           N
ATOM   4087  CA  PRO A 269      -0.359 -12.247   3.776  1.00 95.03           C
ATOM   4088  C   PRO A 269      -0.600 -11.138   4.787  1.00 95.03           C
ATOM   4089  O   PRO A 269      -1.070 -11.394   5.895  1.00 95.03           O
ATOM   4090  HA  PRO A 269      -0.940 -13.095   4.139  1.00 95.03           H
ATOM   4091  CB  PRO A 269       1.132 -12.544   3.604  1.00 95.03           C
ATOM   4092 1HB  PRO A 269       1.742 -11.660   3.792  1.00 95.03           H
ATOM   4093 2HB  PRO A 269       1.471 -13.316   4.295  1.00 95.03           H
ATOM   4094  CG  PRO A 269       1.236 -13.001   2.154  1.00 95.03           C
ATOM   4095 1HG  PRO A 269       2.254 -12.913   1.773  1.00 95.03           H
ATOM   4096 2HG  PRO A 269       0.955 -14.048   2.038  1.00 95.03           H
ATOM   4097  CD  PRO A 269       0.274 -12.070   1.434  1.00 95.03           C
ATOM   4098 1HD  PRO A 269       0.749 -11.125   1.168  1.00 95.03           H
ATOM   4099 2HD  PRO A 269      -0.098 -12.508   0.508  1.00 95.03           H
ATOM   4100  N   TYR A 270      -0.268  -9.923   4.376  1.00 92.35           N
ATOM   4101  CA  TYR A 270      -0.390  -8.775   5.257  1.00 92.35           C
ATOM   4102  C   TYR A 270      -1.849  -8.540   5.654  1.00 92.35           C
ATOM   4103  O   TYR A 270      -2.152  -8.339   6.829  1.00 92.35           O
ATOM   4104  HA  TYR A 270       0.195  -8.976   6.155  1.00 92.35           H
ATOM   4105  CB  TYR A 270       0.108  -7.571   4.454  1.00 92.35           C
ATOM   4106 1HB  TYR A 270       1.180  -7.675   4.290  1.00 92.35           H
ATOM   4107 2HB  TYR A 270      -0.367  -7.581   3.473  1.00 92.35           H
ATOM   4108  CG  TYR A 270      -0.164  -6.222   5.122  1.00 92.35           C
ATOM   4109  CD1 TYR A 270      -1.032  -5.324   4.536  1.00 92.35           C
ATOM   4110  HD1 TYR A 270      -1.524  -5.576   3.596  1.00 92.35           H
ATOM   4111  CD2 TYR A 270       0.460  -5.903   6.312  1.00 92.35           C
ATOM   4112  HD2 TYR A 270       1.145  -6.613   6.775  1.00 92.35           H
ATOM   4113  CE1 TYR A 270      -1.287  -4.054   5.164  1.00 92.35           C
ATOM   4114  HE1 TYR A 270      -1.970  -3.335   4.712  1.00 92.35           H
ATOM   4115  CE2 TYR A 270       0.204  -4.633   6.940  1.00 92.35           C
ATOM   4116  HE2 TYR A 270       0.690  -4.369   7.880  1.00 92.35           H
ATOM   4117  CZ  TYR A 270      -0.656  -3.771   6.336  1.00 92.35           C
ATOM   4118  OH  TYR A 270      -0.898  -2.572   6.930  1.00 92.35           O
ATOM   4119  HH  TYR A 270      -0.475  -2.548   7.836  1.00 92.35           H
ATOM   4120  HN  TYR A 270       0.079  -9.718   3.460  1.00 92.35           H
ATOM   4121  N   ASN A 271      -2.714  -8.575   4.651  1.00 90.36           N
ATOM   4122  CA  ASN A 271      -4.117  -8.261   4.861  1.00 90.36           C
ATOM   4123  C   ASN A 271      -4.760  -9.364   5.705  1.00 90.36           C
ATOM   4124  O   ASN A 271      -5.755  -9.127   6.388  1.00 90.36           O
ATOM   4125  HA  ASN A 271      -4.122  -7.295   5.365  1.00 90.36           H
ATOM   4126  CB  ASN A 271      -4.870  -8.184   3.532  1.00 90.36           C
ATOM   4127 1HB  ASN A 271      -4.551  -8.999   2.881  1.00 90.36           H
ATOM   4128 2HB  ASN A 271      -5.938  -8.314   3.706  1.00 90.36           H
ATOM   4129  CG  ASN A 271      -4.621  -6.843   2.838  1.00 90.36           C
ATOM   4130  OD1 ASN A 271      -5.153  -5.812   3.214  1.00 90.36           O
ATOM   4131  ND2 ASN A 271      -3.784  -6.915   1.807  1.00 90.36           N
ATOM   4132 1HD2 ASN A 271      -3.381  -7.793   1.550  1.00 90.36           H
ATOM   4133 2HD2 ASN A 271      -3.558  -6.090   1.288  1.00 90.36           H
ATOM   4134  HN  ASN A 271      -2.470  -8.811   3.710  1.00 90.36           H
ATOM   4135  N   CYS A 272      -4.165 -10.545   5.631  1.00 95.12           N
ATOM   4136  CA  CYS A 272      -4.601 -11.656   6.459  1.00 95.12           C
ATOM   4137  C   CYS A 272      -4.401 -11.270   7.926  1.00 95.12           C
ATOM   4138  O   CYS A 272      -5.310 -11.421   8.741  1.00 95.12           O
ATOM   4139  HA  CYS A 272      -5.658 -11.814   6.241  1.00 95.12           H
ATOM   4140  CB  CYS A 272      -3.865 -12.950   6.104  1.00 95.12           C
ATOM   4141 1HB  CYS A 272      -2.792 -12.766   6.057  1.00 95.12           H
ATOM   4142 2HB  CYS A 272      -4.027 -13.695   6.882  1.00 95.12           H
ATOM   4143  SG  CYS A 272      -4.460 -13.587   4.495  1.00 95.12           S
ATOM   4144  HG  CYS A 272      -3.820 -12.693   3.746  1.00 95.12           H
ATOM   4145  HN  CYS A 272      -3.400 -10.748   5.020  1.00 95.12           H
ATOM   4146  N   ILE A 273      -3.205 -10.779   8.217  1.00 94.16           N
ATOM   4147  CA  ILE A 273      -2.867 -10.390   9.576  1.00 94.16           C
ATOM   4148  C   ILE A 273      -3.701  -9.171   9.975  1.00 94.16           C
ATOM   4149  O   ILE A 273      -4.168  -9.079  11.109  1.00 94.16           O
ATOM   4150  HA  ILE A 273      -3.134 -11.220  10.229  1.00 94.16           H
ATOM   4151  CB  ILE A 273      -1.358 -10.174   9.711  1.00 94.16           C
ATOM   4152  HB  ILE A 273      -1.057  -9.410   8.993  1.00 94.16           H
ATOM   4153  CG1 ILE A 273      -0.588 -11.449   9.364  1.00 94.16           C
ATOM   4154 1HG1 ILE A 273      -0.798 -11.736   8.333  1.00 94.16           H
ATOM   4155 2HG1 ILE A 273       0.483 -11.261   9.430  1.00 94.16           H
ATOM   4156  CG2 ILE A 273      -1.002  -9.650  11.104  1.00 94.16           C
ATOM   4157 1HG2 ILE A 273      -1.508  -8.700  11.275  1.00 94.16           H
ATOM   4158 2HG2 ILE A 273      -1.321 -10.372  11.856  1.00 94.16           H
ATOM   4159 3HG2 ILE A 273       0.076  -9.505  11.173  1.00 94.16           H
ATOM   4160  CD1 ILE A 273      -0.970 -12.593  10.305  1.00 94.16           C
ATOM   4161 1HD1 ILE A 273      -0.736 -12.312  11.332  1.00 94.16           H
ATOM   4162 2HD1 ILE A 273      -2.037 -12.795  10.218  1.00 94.16           H
ATOM   4163 3HD1 ILE A 273      -0.408 -13.488  10.037  1.00 94.16           H
ATOM   4164  HN  ILE A 273      -2.476 -10.646   7.546  1.00 94.16           H
ATOM   4165  N   LEU A 274      -3.863  -8.266   9.021  1.00 90.93           N
ATOM   4166  CA  LEU A 274      -4.612  -7.045   9.267  1.00 90.93           C
ATOM   4167  C   LEU A 274      -6.045  -7.404   9.664  1.00 90.93           C
ATOM   4168  O   LEU A 274      -6.641  -6.743  10.514  1.00 90.93           O
ATOM   4169  HA  LEU A 274      -4.139  -6.534  10.105  1.00 90.93           H
ATOM   4170  CB  LEU A 274      -4.524  -6.111   8.059  1.00 90.93           C
ATOM   4171 1HB  LEU A 274      -3.473  -5.980   7.801  1.00 90.93           H
ATOM   4172 2HB  LEU A 274      -5.002  -6.600   7.210  1.00 90.93           H
ATOM   4173  CG  LEU A 274      -5.153  -4.727   8.234  1.00 90.93           C
ATOM   4174  HG  LEU A 274      -6.173  -4.859   8.595  1.00 90.93           H
ATOM   4175  CD1 LEU A 274      -4.402  -3.913   9.290  1.00 90.93           C
ATOM   4176 1HD1 LEU A 274      -4.437  -4.437  10.245  1.00 90.93           H
ATOM   4177 2HD1 LEU A 274      -3.364  -3.789   8.982  1.00 90.93           H
ATOM   4178 3HD1 LEU A 274      -4.870  -2.934   9.395  1.00 90.93           H
ATOM   4179  CD2 LEU A 274      -5.239  -3.990   6.896  1.00 90.93           C
ATOM   4180 1HD2 LEU A 274      -4.238  -3.869   6.483  1.00 90.93           H
ATOM   4181 2HD2 LEU A 274      -5.851  -4.566   6.202  1.00 90.93           H
ATOM   4182 3HD2 LEU A 274      -5.690  -3.009   7.050  1.00 90.93           H
ATOM   4183  HN  LEU A 274      -3.493  -8.356   8.097  1.00 90.93           H
ATOM   4184  N   LEU A 275      -6.558  -8.449   9.031  1.00 93.28           N
ATOM   4185  CA  LEU A 275      -7.904  -8.913   9.320  1.00 93.28           C
ATOM   4186  C   LEU A 275      -7.979  -9.370  10.778  1.00 93.28           C
ATOM   4187  O   LEU A 275      -8.908  -9.008  11.499  1.00 93.28           O
ATOM   4188  HA  LEU A 275      -8.577  -8.065   9.189  1.00 93.28           H
ATOM   4189  CB  LEU A 275      -8.328  -9.986   8.315  1.00 93.28           C
ATOM   4190 1HB  LEU A 275      -8.281  -9.557   7.314  1.00 93.28           H
ATOM   4191 2HB  LEU A 275      -7.599 -10.795   8.350  1.00 93.28           H
ATOM   4192  CG  LEU A 275      -9.721 -10.583   8.520  1.00 93.28           C
ATOM   4193  HG  LEU A 275      -9.779 -10.976   9.535  1.00 93.28           H
ATOM   4194  CD1 LEU A 275     -10.803  -9.509   8.389  1.00 93.28           C
ATOM   4195 1HD1 LEU A 275     -10.640  -8.736   9.140  1.00 93.28           H
ATOM   4196 2HD1 LEU A 275     -10.756  -9.065   7.395  1.00 93.28           H
ATOM   4197 3HD1 LEU A 275     -11.784  -9.961   8.539  1.00 93.28           H
ATOM   4198  CD2 LEU A 275      -9.960 -11.757   7.568  1.00 93.28           C
ATOM   4199 1HD2 LEU A 275      -9.876 -11.411   6.537  1.00 93.28           H
ATOM   4200 2HD2 LEU A 275      -9.217 -12.532   7.753  1.00 93.28           H
ATOM   4201 3HD2 LEU A 275     -10.958 -12.162   7.734  1.00 93.28           H
ATOM   4202  HN  LEU A 275      -6.070  -8.974   8.334  1.00 93.28           H
ATOM   4203  N   VAL A 276      -6.990 -10.160  11.169  1.00 95.16           N
ATOM   4204  CA  VAL A 276      -6.938 -10.680  12.525  1.00 95.16           C
ATOM   4205  C   VAL A 276      -6.936  -9.513  13.514  1.00 95.16           C
ATOM   4206  O   VAL A 276      -7.667  -9.532  14.503  1.00 95.16           O
ATOM   4207  HA  VAL A 276      -7.839 -11.273  12.684  1.00 95.16           H
ATOM   4208  CB  VAL A 276      -5.729 -11.603  12.685  1.00 95.16           C
ATOM   4209  HB  VAL A 276      -4.841 -11.047  12.384  1.00 95.16           H
ATOM   4210  CG1 VAL A 276      -5.548 -12.021  14.146  1.00 95.16           C
ATOM   4211 1HG1 VAL A 276      -5.396 -11.134  14.761  1.00 95.16           H
ATOM   4212 2HG1 VAL A 276      -6.439 -12.550  14.485  1.00 95.16           H
ATOM   4213 3HG1 VAL A 276      -4.682 -12.676  14.232  1.00 95.16           H
ATOM   4214  CG2 VAL A 276      -5.849 -12.827  11.776  1.00 95.16           C
ATOM   4215 1HG2 VAL A 276      -6.750 -13.384  12.033  1.00 95.16           H
ATOM   4216 2HG2 VAL A 276      -5.905 -12.504  10.736  1.00 95.16           H
ATOM   4217 3HG2 VAL A 276      -4.976 -13.466  11.910  1.00 95.16           H
ATOM   4218  HN  VAL A 276      -6.234 -10.443  10.578  1.00 95.16           H
ATOM   4219  N   GLN A 277      -6.105  -8.526  13.214  1.00 91.72           N
ATOM   4220  CA  GLN A 277      -5.978  -7.365  14.079  1.00 91.72           C
ATOM   4221  C   GLN A 277      -7.310  -6.617  14.161  1.00 91.72           C
ATOM   4222  O   GLN A 277      -7.658  -6.076  15.210  1.00 91.72           O
ATOM   4223  HA  GLN A 277      -5.715  -7.762  15.059  1.00 91.72           H
ATOM   4224  CB  GLN A 277      -4.858  -6.441  13.596  1.00 91.72           C
ATOM   4225 1HB  GLN A 277      -4.953  -6.281  12.522  1.00 91.72           H
ATOM   4226 2HB  GLN A 277      -4.955  -5.466  14.073  1.00 91.72           H
ATOM   4227  CG  GLN A 277      -3.483  -7.035  13.909  1.00 91.72           C
ATOM   4228 1HG  GLN A 277      -3.427  -7.293  14.966  1.00 91.72           H
ATOM   4229 2HG  GLN A 277      -3.346  -7.959  13.347  1.00 91.72           H
ATOM   4230  CD  GLN A 277      -2.367  -6.049  13.559  1.00 91.72           C
ATOM   4231  OE1 GLN A 277      -2.519  -5.169  12.728  1.00 91.72           O
ATOM   4232  NE2 GLN A 277      -1.241  -6.243  14.239  1.00 91.72           N
ATOM   4233 1HE2 GLN A 277      -1.182  -6.984  14.908  1.00 91.72           H
ATOM   4234 2HE2 GLN A 277      -0.452  -5.649  14.080  1.00 91.72           H
ATOM   4235  HN  GLN A 277      -5.526  -8.511  12.398  1.00 91.72           H
ATOM   4236  N   THR A 278      -8.018  -6.609  13.042  1.00 92.74           N
ATOM   4237  CA  THR A 278      -9.283  -5.899  12.961  1.00 92.74           C
ATOM   4238  C   THR A 278     -10.326  -6.565  13.861  1.00 92.74           C
ATOM   4239  O   THR A 278     -11.064  -5.884  14.572  1.00 92.74           O
ATOM   4240  HA  THR A 278      -9.134  -4.888  13.339  1.00 92.74           H
ATOM   4241  CB  THR A 278      -9.699  -5.840  11.490  1.00 92.74           C
ATOM   4242  HB  THR A 278      -9.910  -6.837  11.105  1.00 92.74           H
ATOM   4243  OG1 THR A 278      -8.628  -5.147  10.854  1.00 92.74           O
ATOM   4244  HG1 THR A 278      -7.973  -5.803  10.479  1.00 92.74           H
ATOM   4245  CG2 THR A 278     -10.914  -4.938  11.262  1.00 92.74           C
ATOM   4246 1HG2 THR A 278     -10.680  -3.924  11.586  1.00 92.74           H
ATOM   4247 2HG2 THR A 278     -11.760  -5.316  11.835  1.00 92.74           H
ATOM   4248 3HG2 THR A 278     -11.167  -4.931  10.201  1.00 92.74           H
ATOM   4249  HN  THR A 278      -7.741  -7.076  12.202  1.00 92.74           H
ATOM   4250  N   ILE A 279     -10.355  -7.888  13.801  1.00 93.11           N
ATOM   4251  CA  ILE A 279     -11.290  -8.654  14.607  1.00 93.11           C
ATOM   4252  C   ILE A 279     -10.934  -8.492  16.086  1.00 93.11           C
ATOM   4253  O   ILE A 279     -11.816  -8.308  16.924  1.00 93.11           O
ATOM   4254  HA  ILE A 279     -12.283  -8.234  14.443  1.00 93.11           H
ATOM   4255  CB  ILE A 279     -11.332 -10.111  14.141  1.00 93.11           C
ATOM   4256  HB  ILE A 279     -10.314 -10.500  14.143  1.00 93.11           H
ATOM   4257  CG1 ILE A 279     -11.852 -10.212  12.705  1.00 93.11           C
ATOM   4258 1HG1 ILE A 279     -12.921 -10.004  12.686  1.00 93.11           H
ATOM   4259 2HG1 ILE A 279     -11.369  -9.456  12.086  1.00 93.11           H
ATOM   4260  CG2 ILE A 279     -12.147 -10.973  15.107  1.00 93.11           C
ATOM   4261 1HG2 ILE A 279     -11.694 -10.936  16.098  1.00 93.11           H
ATOM   4262 2HG2 ILE A 279     -13.168 -10.593  15.160  1.00 93.11           H
ATOM   4263 3HG2 ILE A 279     -12.161 -12.003  14.752  1.00 93.11           H
ATOM   4264  CD1 ILE A 279     -11.586 -11.602  12.123  1.00 93.11           C
ATOM   4265 1HD1 ILE A 279     -10.514 -11.796  12.121  1.00 93.11           H
ATOM   4266 2HD1 ILE A 279     -12.091 -12.353  12.731  1.00 93.11           H
ATOM   4267 3HD1 ILE A 279     -11.965 -11.646  11.102  1.00 93.11           H
ATOM   4268  HN  ILE A 279      -9.755  -8.435  13.217  1.00 93.11           H
ATOM   4269  N   ASP A 280      -9.640  -8.566  16.362  1.00 92.34           N
ATOM   4270  CA  ASP A 280      -9.161  -8.484  17.731  1.00 92.34           C
ATOM   4271  C   ASP A 280      -9.476  -7.097  18.295  1.00 92.34           C
ATOM   4272  O   ASP A 280      -9.764  -6.956  19.483  1.00 92.34           O
ATOM   4273  HA  ASP A 280      -9.681  -9.279  18.265  1.00 92.34           H
ATOM   4274  CB  ASP A 280      -7.646  -8.688  17.798  1.00 92.34           C
ATOM   4275 1HB  ASP A 280      -7.379  -9.622  17.303  1.00 92.34           H
ATOM   4276 2HB  ASP A 280      -7.143  -7.886  17.257  1.00 92.34           H
ATOM   4277  CG  ASP A 280      -7.160  -8.715  19.248  1.00 92.34           C
ATOM   4278  OD1 ASP A 280      -7.785  -9.451  20.042  1.00 92.34           O
ATOM   4279  OD2 ASP A 280      -6.174  -8.001  19.530  1.00 92.34           O
ATOM   4280  HN  ASP A 280      -8.927  -8.680  15.671  1.00 92.34           H
ATOM   4281  N   ALA A 281      -9.412  -6.107  17.416  1.00 92.07           N
ATOM   4282  CA  ALA A 281      -9.699  -4.738  17.808  1.00 92.07           C
ATOM   4283  C   ALA A 281     -11.133  -4.653  18.335  1.00 92.07           C
ATOM   4284  O   ALA A 281     -11.438  -3.817  19.185  1.00 92.07           O
ATOM   4285  HA  ALA A 281      -9.010  -4.471  18.610  1.00 92.07           H
ATOM   4286  CB  ALA A 281      -9.458  -3.805  16.620  1.00 92.07           C
ATOM   4287 1HB  ALA A 281      -8.417  -3.882  16.304  1.00 92.07           H
ATOM   4288 2HB  ALA A 281     -10.110  -4.091  15.795  1.00 92.07           H
ATOM   4289 3HB  ALA A 281      -9.673  -2.778  16.915  1.00 92.07           H
ATOM   4290  HN  ALA A 281      -9.170  -6.229  16.453  1.00 92.07           H
ATOM   4291  N   TYR A 282     -11.976  -5.528  17.808  1.00 79.80           N
ATOM   4292  CA  TYR A 282     -13.379  -5.539  18.186  1.00 79.80           C
ATOM   4293  C   TYR A 282     -13.633  -6.532  19.322  1.00 79.80           C
ATOM   4294  O   TYR A 282     -14.293  -6.200  20.306  1.00 79.80           O
ATOM   4295  HA  TYR A 282     -13.643  -4.536  18.524  1.00 79.80           H
ATOM   4296  CB  TYR A 282     -14.148  -5.994  16.945  1.00 79.80           C
ATOM   4297 1HB  TYR A 282     -13.895  -5.338  16.112  1.00 79.80           H
ATOM   4298 2HB  TYR A 282     -13.817  -6.996  16.672  1.00 79.80           H
ATOM   4299  CG  TYR A 282     -15.667  -6.006  17.123  1.00 79.80           C
ATOM   4300  CD1 TYR A 282     -16.328  -7.200  17.332  1.00 79.80           C
ATOM   4301  HD1 TYR A 282     -15.768  -8.134  17.369  1.00 79.80           H
ATOM   4302  CD2 TYR A 282     -16.377  -4.823  17.076  1.00 79.80           C
ATOM   4303  HD2 TYR A 282     -15.855  -3.881  16.912  1.00 79.80           H
ATOM   4304  CE1 TYR A 282     -17.758  -7.211  17.500  1.00 79.80           C
ATOM   4305  HE1 TYR A 282     -18.293  -8.146  17.665  1.00 79.80           H
ATOM   4306  CE2 TYR A 282     -17.807  -4.835  17.244  1.00 79.80           C
ATOM   4307  HE2 TYR A 282     -18.380  -3.908  17.209  1.00 79.80           H
ATOM   4308  CZ  TYR A 282     -18.427  -6.028  17.448  1.00 79.80           C
ATOM   4309  OH  TYR A 282     -19.778  -6.038  17.607  1.00 79.80           O
ATOM   4310  HH  TYR A 282     -20.136  -5.107  17.550  1.00 79.80           H
ATOM   4311  HN  TYR A 282     -11.715  -6.221  17.135  1.00 79.80           H
ATOM   4312  N   ALA A 283     -13.096  -7.730  19.148  1.00 89.93           N
ATOM   4313  CA  ALA A 283     -13.472  -8.849  19.996  1.00 89.93           C
ATOM   4314  C   ALA A 283     -12.494  -8.945  21.170  1.00 89.93           C
ATOM   4315  O   ALA A 283     -12.817  -9.525  22.205  1.00 89.93           O
ATOM   4316  HA  ALA A 283     -14.472  -8.651  20.383  1.00 89.93           H
ATOM   4317  CB  ALA A 283     -13.510 -10.131  19.163  1.00 89.93           C
ATOM   4318 1HB  ALA A 283     -14.240 -10.022  18.361  1.00 89.93           H
ATOM   4319 2HB  ALA A 283     -12.525 -10.316  18.734  1.00 89.93           H
ATOM   4320 3HB  ALA A 283     -13.792 -10.970  19.799  1.00 89.93           H
ATOM   4321  HN  ALA A 283     -12.417  -7.943  18.445  1.00 89.93           H
ATOM   4322  N   MET A 284     -11.319  -8.367  20.968  1.00 83.17           N
ATOM   4323  CA  MET A 284     -10.288  -8.392  21.991  1.00 83.17           C
ATOM   4324  C   MET A 284     -10.092  -9.807  22.538  1.00 83.17           C
ATOM   4325  O   MET A 284     -10.004 -10.002  23.749  1.00 83.17           O
ATOM   4326  HA  MET A 284      -9.376  -8.057  21.497  1.00 83.17           H
ATOM   4327  CB  MET A 284     -10.679  -7.453  23.134  1.00 83.17           C
ATOM   4328 1HB  MET A 284     -11.592  -7.812  23.609  1.00 83.17           H
ATOM   4329 2HB  MET A 284      -9.900  -7.458  23.896  1.00 83.17           H
ATOM   4330  CG  MET A 284     -10.891  -6.026  22.623  1.00 83.17           C
ATOM   4331 1HG  MET A 284      -9.973  -5.654  22.169  1.00 83.17           H
ATOM   4332 2HG  MET A 284     -11.656  -6.019  21.847  1.00 83.17           H
ATOM   4333  SD  MET A 284     -11.379  -4.962  23.970  1.00 83.17           S
ATOM   4334  CE  MET A 284     -11.648  -3.438  23.079  1.00 83.17           C
ATOM   4335 1HE  MET A 284     -10.723  -3.136  22.589  1.00 83.17           H
ATOM   4336 2HE  MET A 284     -12.425  -3.588  22.329  1.00 83.17           H
ATOM   4337 3HE  MET A 284     -11.961  -2.661  23.776  1.00 83.17           H
ATOM   4338  HN  MET A 284     -11.068  -7.889  20.126  1.00 83.17           H
ATOM   4339  N   PHE A 285     -10.029 -10.759  21.618  1.00 86.53           N
ATOM   4340  CA  PHE A 285     -10.028 -12.163  21.993  1.00 86.53           C
ATOM   4341  C   PHE A 285      -8.610 -12.645  22.307  1.00 86.53           C
ATOM   4342  O   PHE A 285      -8.428 -13.727  22.863  1.00 86.53           O
ATOM   4343  HA  PHE A 285     -10.649 -12.261  22.883  1.00 86.53           H
ATOM   4344  CB  PHE A 285     -10.566 -12.946  20.794  1.00 86.53           C
ATOM   4345 1HB  PHE A 285     -10.743 -13.978  21.097  1.00 86.53           H
ATOM   4346 2HB  PHE A 285     -11.531 -12.530  20.504  1.00 86.53           H
ATOM   4347  CG  PHE A 285      -9.638 -12.939  19.578  1.00 86.53           C
ATOM   4348  CD1 PHE A 285      -9.755 -11.963  18.639  1.00 86.53           C
ATOM   4349  HD1 PHE A 285     -10.510 -11.185  18.752  1.00 86.53           H
ATOM   4350  CD2 PHE A 285      -8.696 -13.910  19.436  1.00 86.53           C
ATOM   4351  HD2 PHE A 285      -8.602 -14.693  20.189  1.00 86.53           H
ATOM   4352  CE1 PHE A 285      -8.893 -11.956  17.510  1.00 86.53           C
ATOM   4353  HE1 PHE A 285      -8.987 -11.173  16.757  1.00 86.53           H
ATOM   4354  CE2 PHE A 285      -7.834 -13.903  18.308  1.00 86.53           C
ATOM   4355  HE2 PHE A 285      -7.079 -14.681  18.194  1.00 86.53           H
ATOM   4356  CZ  PHE A 285      -7.951 -12.927  17.368  1.00 86.53           C
ATOM   4357  HZ  PHE A 285      -7.289 -12.921  16.502  1.00 86.53           H
ATOM   4358  HN  PHE A 285      -9.980 -10.584  20.635  1.00 86.53           H
ATOM   4359  N   ILE A 286      -7.643 -11.819  21.937  1.00 87.18           N
ATOM   4360  CA  ILE A 286      -6.248 -12.139  22.189  1.00 87.18           C
ATOM   4361  C   ILE A 286      -5.863 -11.653  23.588  1.00 87.18           C
ATOM   4362  O   ILE A 286      -5.639 -10.462  23.795  1.00 87.18           O
ATOM   4363  HA  ILE A 286      -6.152 -13.224  22.162  1.00 87.18           H
ATOM   4364  CB  ILE A 286      -5.360 -11.578  21.077  1.00 87.18           C
ATOM   4365  HB  ILE A 286      -5.472 -10.493  21.064  1.00 87.18           H
ATOM   4366  CG1 ILE A 286      -5.804 -12.094  19.707  1.00 87.18           C
ATOM   4367 1HG1 ILE A 286      -5.675 -13.175  19.663  1.00 87.18           H
ATOM   4368 2HG1 ILE A 286      -6.866 -11.894  19.566  1.00 87.18           H
ATOM   4369  CG2 ILE A 286      -3.884 -11.875  21.351  1.00 87.18           C
ATOM   4370 1HG2 ILE A 286      -3.591 -11.419  22.296  1.00 87.18           H
ATOM   4371 2HG2 ILE A 286      -3.735 -12.954  21.406  1.00 87.18           H
ATOM   4372 3HG2 ILE A 286      -3.275 -11.465  20.545  1.00 87.18           H
ATOM   4373  CD1 ILE A 286      -5.001 -11.433  18.585  1.00 87.18           C
ATOM   4374 1HD1 ILE A 286      -5.151 -10.354  18.617  1.00 87.18           H
ATOM   4375 2HD1 ILE A 286      -3.942 -11.656  18.716  1.00 87.18           H
ATOM   4376 3HD1 ILE A 286      -5.337 -11.818  17.622  1.00 87.18           H
ATOM   4377  HN  ILE A 286      -7.799 -10.947  21.473  1.00 87.18           H
ATOM   4378  N   SER A 287      -5.798 -12.601  24.512  1.00 85.29           N
ATOM   4379  CA  SER A 287      -5.455 -12.283  25.887  1.00 85.29           C
ATOM   4380  C   SER A 287      -4.055 -12.808  26.211  1.00 85.29           C
ATOM   4381  O   SER A 287      -3.456 -12.413  27.211  1.00 85.29           O
ATOM   4382  HA  SER A 287      -5.479 -11.195  25.947  1.00 85.29           H
ATOM   4383  CB  SER A 287      -6.480 -12.869  26.860  1.00 85.29           C
ATOM   4384 1HB  SER A 287      -6.183 -12.636  27.883  1.00 85.29           H
ATOM   4385 2HB  SER A 287      -7.448 -12.397  26.694  1.00 85.29           H
ATOM   4386  OG  SER A 287      -6.609 -14.281  26.714  1.00 85.29           O
ATOM   4387  HG  SER A 287      -7.315 -14.626  27.333  1.00 85.29           H
ATOM   4388  HN  SER A 287      -5.975 -13.569  24.333  1.00 85.29           H
ATOM   4389  N   ASN A 288      -3.573 -13.690  25.348  1.00 86.24           N
ATOM   4390  CA  ASN A 288      -2.288 -14.331  25.570  1.00 86.24           C
ATOM   4391  C   ASN A 288      -1.177 -13.447  25.000  1.00 86.24           C
ATOM   4392  O   ASN A 288      -1.185 -13.122  23.814  1.00 86.24           O
ATOM   4393  HA  ASN A 288      -2.212 -14.452  26.651  1.00 86.24           H
ATOM   4394  CB  ASN A 288      -2.220 -15.688  24.867  1.00 86.24           C
ATOM   4395 1HB  ASN A 288      -3.097 -16.281  25.128  1.00 86.24           H
ATOM   4396 2HB  ASN A 288      -2.243 -15.544  23.787  1.00 86.24           H
ATOM   4397  CG  ASN A 288      -0.950 -16.445  25.259  1.00 86.24           C
ATOM   4398  OD1 ASN A 288       0.114 -15.876  25.434  1.00 86.24           O
ATOM   4399  ND2 ASN A 288      -1.121 -17.758  25.386  1.00 86.24           N
ATOM   4400 1HD2 ASN A 288      -2.021 -18.163  25.228  1.00 86.24           H
ATOM   4401 2HD2 ASN A 288      -0.348 -18.341  25.640  1.00 86.24           H
ATOM   4402  HN  ASN A 288      -4.044 -13.967  24.510  1.00 86.24           H
ATOM   4403  N   CYS A 289      -0.248 -13.083  25.872  1.00 91.27           N
ATOM   4404  CA  CYS A 289       0.807 -12.157  25.498  1.00 91.27           C
ATOM   4405  C   CYS A 289       1.655 -12.811  24.405  1.00 91.27           C
ATOM   4406  O   CYS A 289       2.076 -12.145  23.460  1.00 91.27           O
ATOM   4407  HA  CYS A 289       0.317 -11.259  25.123  1.00 91.27           H
ATOM   4408  CB  CYS A 289       1.653 -11.745  26.705  1.00 91.27           C
ATOM   4409 1HB  CYS A 289       1.017 -11.294  27.467  1.00 91.27           H
ATOM   4410 2HB  CYS A 289       2.113 -12.625  27.155  1.00 91.27           H
ATOM   4411  SG  CYS A 289       2.946 -10.559  26.188  1.00 91.27           S
ATOM   4412  HN  CYS A 289      -0.209 -13.409  26.817  1.00 91.27           H
ATOM   4413  N   ALA A 290       1.879 -14.106  24.569  1.00 93.30           N
ATOM   4414  CA  ALA A 290       2.734 -14.840  23.652  1.00 93.30           C
ATOM   4415  C   ALA A 290       2.134 -14.784  22.246  1.00 93.30           C
ATOM   4416  O   ALA A 290       2.853 -14.590  21.267  1.00 93.30           O
ATOM   4417  HA  ALA A 290       3.708 -14.350  23.642  1.00 93.30           H
ATOM   4418  CB  ALA A 290       2.910 -16.274  24.154  1.00 93.30           C
ATOM   4419 1HB  ALA A 290       3.367 -16.260  25.144  1.00 93.30           H
ATOM   4420 2HB  ALA A 290       1.936 -16.761  24.211  1.00 93.30           H
ATOM   4421 3HB  ALA A 290       3.552 -16.824  23.466  1.00 93.30           H
ATOM   4422  HN  ALA A 290       1.489 -14.651  25.311  1.00 93.30           H
ATOM   4423  N   VAL A 291       0.822 -14.957  22.190  1.00 93.52           N
ATOM   4424  CA  VAL A 291       0.117 -14.931  20.920  1.00 93.52           C
ATOM   4425  C   VAL A 291       0.191 -13.522  20.328  1.00 93.52           C
ATOM   4426  O   VAL A 291       0.429 -13.359  19.133  1.00 93.52           O
ATOM   4427  HA  VAL A 291       0.626 -15.622  20.247  1.00 93.52           H
ATOM   4428  CB  VAL A 291      -1.319 -15.425  21.108  1.00 93.52           C
ATOM   4429  HB  VAL A 291      -1.802 -14.780  21.843  1.00 93.52           H
ATOM   4430  CG1 VAL A 291      -2.110 -15.323  19.802  1.00 93.52           C
ATOM   4431 1HG1 VAL A 291      -2.138 -14.284  19.475  1.00 93.52           H
ATOM   4432 2HG1 VAL A 291      -1.628 -15.932  19.037  1.00 93.52           H
ATOM   4433 3HG1 VAL A 291      -3.127 -15.681  19.964  1.00 93.52           H
ATOM   4434  CG2 VAL A 291      -1.340 -16.855  21.652  1.00 93.52           C
ATOM   4435 1HG2 VAL A 291      -0.832 -17.518  20.951  1.00 93.52           H
ATOM   4436 2HG2 VAL A 291      -0.831 -16.885  22.615  1.00 93.52           H
ATOM   4437 3HG2 VAL A 291      -2.373 -17.181  21.776  1.00 93.52           H
ATOM   4438  HN  VAL A 291       0.243 -15.112  22.991  1.00 93.52           H
ATOM   4439  N   SER A 292      -0.016 -12.540  21.193  1.00 93.85           N
ATOM   4440  CA  SER A 292      -0.011 -11.152  20.764  1.00 93.85           C
ATOM   4441  C   SER A 292       1.360 -10.787  20.191  1.00 93.85           C
ATOM   4442  O   SER A 292       1.449 -10.100  19.175  1.00 93.85           O
ATOM   4443  HA  SER A 292      -0.778 -11.085  19.993  1.00 93.85           H
ATOM   4444  CB  SER A 292      -0.369 -10.217  21.921  1.00 93.85           C
ATOM   4445 1HB  SER A 292      -1.310 -10.537  22.368  1.00 93.85           H
ATOM   4446 2HB  SER A 292       0.394 -10.290  22.696  1.00 93.85           H
ATOM   4447  OG  SER A 292      -0.484  -8.861  21.496  1.00 93.85           O
ATOM   4448  HG  SER A 292      -1.309  -8.745  20.943  1.00 93.85           H
ATOM   4449  HN  SER A 292      -0.186 -12.680  22.169  1.00 93.85           H
ATOM   4450  N   THR A 293       2.395 -11.262  20.869  1.00 90.36           N
ATOM   4451  CA  THR A 293       3.757 -10.959  20.464  1.00 90.36           C
ATOM   4452  C   THR A 293       4.032 -11.511  19.064  1.00 90.36           C
ATOM   4453  O   THR A 293       4.589 -10.815  18.216  1.00 90.36           O
ATOM   4454  HA  THR A 293       3.866  -9.876  20.408  1.00 90.36           H
ATOM   4455  CB  THR A 293       4.702 -11.514  21.532  1.00 90.36           C
ATOM   4456  HB  THR A 293       4.596 -12.595  21.622  1.00 90.36           H
ATOM   4457  OG1 THR A 293       4.382 -10.765  22.701  1.00 90.36           O
ATOM   4458  HG1 THR A 293       3.696 -11.252  23.242  1.00 90.36           H
ATOM   4459  CG2 THR A 293       6.166 -11.166  21.256  1.00 90.36           C
ATOM   4460 1HG2 THR A 293       6.284 -10.083  21.233  1.00 90.36           H
ATOM   4461 2HG2 THR A 293       6.464 -11.584  20.295  1.00 90.36           H
ATOM   4462 3HG2 THR A 293       6.793 -11.583  22.044  1.00 90.36           H
ATOM   4463  HN  THR A 293       2.314 -11.843  21.679  1.00 90.36           H
ATOM   4464  N   ASN A 294       3.629 -12.758  18.864  1.00 92.25           N
ATOM   4465  CA  ASN A 294       3.886 -13.434  17.604  1.00 92.25           C
ATOM   4466  C   ASN A 294       3.114 -12.731  16.485  1.00 92.25           C
ATOM   4467  O   ASN A 294       3.615 -12.596  15.370  1.00 92.25           O
ATOM   4468  HA  ASN A 294       4.966 -13.379  17.464  1.00 92.25           H
ATOM   4469  CB  ASN A 294       3.421 -14.891  17.656  1.00 92.25           C
ATOM   4470 1HB  ASN A 294       2.417 -14.941  18.078  1.00 92.25           H
ATOM   4471 2HB  ASN A 294       3.363 -15.294  16.645  1.00 92.25           H
ATOM   4472  CG  ASN A 294       4.376 -15.742  18.496  1.00 92.25           C
ATOM   4473  OD1 ASN A 294       5.524 -15.394  18.721  1.00 92.25           O
ATOM   4474  ND2 ASN A 294       3.840 -16.873  18.945  1.00 92.25           N
ATOM   4475 1HD2 ASN A 294       2.892 -17.099  18.724  1.00 92.25           H
ATOM   4476 2HD2 ASN A 294       4.386 -17.497  19.504  1.00 92.25           H
ATOM   4477  HN  ASN A 294       3.136 -13.301  19.543  1.00 92.25           H
ATOM   4478  N   ILE A 295       1.907 -12.302  16.822  1.00 92.37           N
ATOM   4479  CA  ILE A 295       1.051 -11.639  15.853  1.00 92.37           C
ATOM   4480  C   ILE A 295       1.708 -10.331  15.410  1.00 92.37           C
ATOM   4481  O   ILE A 295       1.704 -10.000  14.226  1.00 92.37           O
ATOM   4482  HA  ILE A 295       0.969 -12.295  14.987  1.00 92.37           H
ATOM   4483  CB  ILE A 295      -0.359 -11.459  16.419  1.00 92.37           C
ATOM   4484  HB  ILE A 295      -0.272 -11.111  17.449  1.00 92.37           H
ATOM   4485  CG1 ILE A 295      -1.111 -12.791  16.455  1.00 92.37           C
ATOM   4486 1HG1 ILE A 295      -1.296 -13.135  15.437  1.00 92.37           H
ATOM   4487 2HG1 ILE A 295      -0.494 -13.548  16.940  1.00 92.37           H
ATOM   4488  CG2 ILE A 295      -1.128 -10.388  15.644  1.00 92.37           C
ATOM   4489 1HG2 ILE A 295      -0.599  -9.437  15.714  1.00 92.37           H
ATOM   4490 2HG2 ILE A 295      -1.207 -10.683  14.597  1.00 92.37           H
ATOM   4491 3HG2 ILE A 295      -2.127 -10.280  16.066  1.00 92.37           H
ATOM   4492  CD1 ILE A 295      -2.439 -12.652  17.202  1.00 92.37           C
ATOM   4493 1HD1 ILE A 295      -2.248 -12.331  18.226  1.00 92.37           H
ATOM   4494 2HD1 ILE A 295      -3.062 -11.912  16.700  1.00 92.37           H
ATOM   4495 3HD1 ILE A 295      -2.952 -13.614  17.212  1.00 92.37           H
ATOM   4496  HN  ILE A 295       1.513 -12.402  17.736  1.00 92.37           H
ATOM   4497  N   ASP A 296       2.256  -9.621  16.386  1.00 93.68           N
ATOM   4498  CA  ASP A 296       2.875  -8.334  16.118  1.00 93.68           C
ATOM   4499  C   ASP A 296       4.072  -8.532  15.186  1.00 93.68           C
ATOM   4500  O   ASP A 296       4.276  -7.753  14.257  1.00 93.68           O
ATOM   4501  HA  ASP A 296       2.090  -7.728  15.665  1.00 93.68           H
ATOM   4502  CB  ASP A 296       3.383  -7.688  17.408  1.00 93.68           C
ATOM   4503 1HB  ASP A 296       3.845  -8.445  18.041  1.00 93.68           H
ATOM   4504 2HB  ASP A 296       4.154  -6.955  17.173  1.00 93.68           H
ATOM   4505  CG  ASP A 296       2.241  -7.009  18.168  1.00 93.68           C
ATOM   4506  OD1 ASP A 296       1.076  -7.285  17.806  1.00 93.68           O
ATOM   4507  OD2 ASP A 296       2.558  -6.229  19.092  1.00 93.68           O
ATOM   4508  HN  ASP A 296       2.283  -9.912  17.342  1.00 93.68           H
ATOM   4509  N   ILE A 297       4.833  -9.580  15.467  1.00 93.57           N
ATOM   4510  CA  ILE A 297       5.989  -9.906  14.650  1.00 93.57           C
ATOM   4511  C   ILE A 297       5.524 -10.273  13.239  1.00 93.57           C
ATOM   4512  O   ILE A 297       6.097  -9.813  12.253  1.00 93.57           O
ATOM   4513  HA  ILE A 297       6.608  -9.011  14.587  1.00 93.57           H
ATOM   4514  CB  ILE A 297       6.832 -10.992  15.322  1.00 93.57           C
ATOM   4515  HB  ILE A 297       6.169 -11.807  15.612  1.00 93.57           H
ATOM   4516  CG1 ILE A 297       7.487 -10.465  16.600  1.00 93.57           C
ATOM   4517 1HG1 ILE A 297       8.231  -9.710  16.347  1.00 93.57           H
ATOM   4518 2HG1 ILE A 297       6.737  -9.977  17.223  1.00 93.57           H
ATOM   4519  CG2 ILE A 297       7.859 -11.570  14.347  1.00 93.57           C
ATOM   4520 1HG2 ILE A 297       7.344 -12.007  13.492  1.00 93.57           H
ATOM   4521 2HG2 ILE A 297       8.522 -10.776  14.004  1.00 93.57           H
ATOM   4522 3HG2 ILE A 297       8.444 -12.340  14.850  1.00 93.57           H
ATOM   4523  CD1 ILE A 297       8.149 -11.600  17.384  1.00 93.57           C
ATOM   4524 1HD1 ILE A 297       7.397 -12.341  17.656  1.00 93.57           H
ATOM   4525 2HD1 ILE A 297       8.915 -12.069  16.767  1.00 93.57           H
ATOM   4526 3HD1 ILE A 297       8.607 -11.198  18.288  1.00 93.57           H
ATOM   4527  HN  ILE A 297       4.671 -10.199  16.235  1.00 93.57           H
ATOM   4528  N   CYS A 298       4.489 -11.099  13.188  1.00 95.20           N
ATOM   4529  CA  CYS A 298       3.950 -11.545  11.915  1.00 95.20           C
ATOM   4530  C   CYS A 298       3.540 -10.311  11.108  1.00 95.20           C
ATOM   4531  O   CYS A 298       3.766 -10.252   9.900  1.00 95.20           O
ATOM   4532  HA  CYS A 298       4.748 -12.090  11.410  1.00 95.20           H
ATOM   4533  CB  CYS A 298       2.783 -12.516  12.104  1.00 95.20           C
ATOM   4534 1HB  CYS A 298       2.104 -12.137  12.867  1.00 95.20           H
ATOM   4535 2HB  CYS A 298       2.211 -12.595  11.179  1.00 95.20           H
ATOM   4536  SG  CYS A 298       3.413 -14.164  12.590  1.00 95.20           S
ATOM   4537  HG  CYS A 298       3.675 -13.845  13.855  1.00 95.20           H
ATOM   4538  HN  CYS A 298       4.023 -11.462  13.995  1.00 95.20           H
ATOM   4539  N   PHE A 299       2.945  -9.357  11.808  1.00 94.31           N
ATOM   4540  CA  PHE A 299       2.503  -8.127  11.172  1.00 94.31           C
ATOM   4541  C   PHE A 299       3.681  -7.382  10.542  1.00 94.31           C
ATOM   4542  O   PHE A 299       3.611  -6.967   9.386  1.00 94.31           O
ATOM   4543  HA  PHE A 299       1.792  -8.403  10.394  1.00 94.31           H
ATOM   4544  CB  PHE A 299       1.889  -7.253  12.268  1.00 94.31           C
ATOM   4545 1HB  PHE A 299       1.066  -7.796  12.733  1.00 94.31           H
ATOM   4546 2HB  PHE A 299       2.636  -7.081  13.042  1.00 94.31           H
ATOM   4547  CG  PHE A 299       1.373  -5.902  11.769  1.00 94.31           C
ATOM   4548  CD1 PHE A 299       2.142  -4.788  11.903  1.00 94.31           C
ATOM   4549  HD1 PHE A 299       3.126  -4.858  12.365  1.00 94.31           H
ATOM   4550  CD2 PHE A 299       0.144  -5.815  11.191  1.00 94.31           C
ATOM   4551  HD2 PHE A 299      -0.472  -6.707  11.084  1.00 94.31           H
ATOM   4552  CE1 PHE A 299       1.662  -3.534  11.440  1.00 94.31           C
ATOM   4553  HE1 PHE A 299       2.278  -2.642  11.547  1.00 94.31           H
ATOM   4554  CE2 PHE A 299      -0.335  -4.561  10.729  1.00 94.31           C
ATOM   4555  HE2 PHE A 299      -1.320  -4.491  10.266  1.00 94.31           H
ATOM   4556  CZ  PHE A 299       0.434  -3.447  10.863  1.00 94.31           C
ATOM   4557  HZ  PHE A 299       0.066  -2.485  10.507  1.00 94.31           H
ATOM   4558  HN  PHE A 299       2.764  -9.413  12.790  1.00 94.31           H
ATOM   4559  N   GLN A 300       4.737  -7.234  11.329  1.00 90.64           N
ATOM   4560  CA  GLN A 300       5.893  -6.469  10.895  1.00 90.64           C
ATOM   4561  C   GLN A 300       6.510  -7.103   9.646  1.00 90.64           C
ATOM   4562  O   GLN A 300       6.900  -6.399   8.716  1.00 90.64           O
ATOM   4563  HA  GLN A 300       5.511  -5.477  10.655  1.00 90.64           H
ATOM   4564  CB  GLN A 300       6.926  -6.351  12.018  1.00 90.64           C
ATOM   4565 1HB  GLN A 300       7.108  -7.334  12.453  1.00 90.64           H
ATOM   4566 2HB  GLN A 300       7.874  -6.003  11.609  1.00 90.64           H
ATOM   4567  CG  GLN A 300       6.446  -5.387  13.104  1.00 90.64           C
ATOM   4568 1HG  GLN A 300       6.270  -4.403  12.669  1.00 90.64           H
ATOM   4569 2HG  GLN A 300       5.495  -5.732  13.508  1.00 90.64           H
ATOM   4570  CD  GLN A 300       7.475  -5.275  14.231  1.00 90.64           C
ATOM   4571  OE1 GLN A 300       8.582  -5.781  14.148  1.00 90.64           O
ATOM   4572  NE2 GLN A 300       7.049  -4.586  15.286  1.00 90.64           N
ATOM   4573 1HE2 GLN A 300       6.128  -4.197  15.290  1.00 90.64           H
ATOM   4574 2HE2 GLN A 300       7.650  -4.458  16.075  1.00 90.64           H
ATOM   4575  HN  GLN A 300       4.809  -7.626  12.246  1.00 90.64           H
ATOM   4576  N   VAL A 301       6.580  -8.426   9.666  1.00 95.57           N
ATOM   4577  CA  VAL A 301       7.214  -9.159   8.583  1.00 95.57           C
ATOM   4578  C   VAL A 301       6.384  -8.994   7.308  1.00 95.57           C
ATOM   4579  O   VAL A 301       6.910  -8.607   6.266  1.00 95.57           O
ATOM   4580  HA  VAL A 301       8.198  -8.719   8.420  1.00 95.57           H
ATOM   4581  CB  VAL A 301       7.409 -10.622   8.985  1.00 95.57           C
ATOM   4582  HB  VAL A 301       6.441 -11.017   9.292  1.00 95.57           H
ATOM   4583  CG1 VAL A 301       7.902 -11.455   7.799  1.00 95.57           C
ATOM   4584 1HG1 VAL A 301       7.169 -11.408   6.993  1.00 95.57           H
ATOM   4585 2HG1 VAL A 301       8.854 -11.059   7.448  1.00 95.57           H
ATOM   4586 3HG1 VAL A 301       8.032 -12.491   8.112  1.00 95.57           H
ATOM   4587  CG2 VAL A 301       8.364 -10.742  10.174  1.00 95.57           C
ATOM   4588 1HG2 VAL A 301       9.333 -10.321   9.905  1.00 95.57           H
ATOM   4589 2HG2 VAL A 301       7.955 -10.197  11.025  1.00 95.57           H
ATOM   4590 3HG2 VAL A 301       8.485 -11.792  10.438  1.00 95.57           H
ATOM   4591  HN  VAL A 301       6.214  -8.994  10.403  1.00 95.57           H
ATOM   4592  N   THR A 302       5.100  -9.295   7.433  1.00 94.93           N
ATOM   4593  CA  THR A 302       4.223  -9.328   6.275  1.00 94.93           C
ATOM   4594  C   THR A 302       4.055  -7.923   5.693  1.00 94.93           C
ATOM   4595  O   THR A 302       3.905  -7.763   4.483  1.00 94.93           O
ATOM   4596  HA  THR A 302       4.693  -9.940   5.505  1.00 94.93           H
ATOM   4597  CB  THR A 302       2.901  -9.971   6.701  1.00 94.93           C
ATOM   4598  HB  THR A 302       2.195  -9.996   5.871  1.00 94.93           H
ATOM   4599  OG1 THR A 302       2.493  -9.208   7.834  1.00 94.93           O
ATOM   4600  HG1 THR A 302       1.559  -9.454   8.093  1.00 94.93           H
ATOM   4601  CG2 THR A 302       3.089 -11.386   7.253  1.00 94.93           C
ATOM   4602 1HG2 THR A 302       3.742 -11.352   8.125  1.00 94.93           H
ATOM   4603 2HG2 THR A 302       3.538 -12.018   6.487  1.00 94.93           H
ATOM   4604 3HG2 THR A 302       2.121 -11.795   7.540  1.00 94.93           H
ATOM   4605  HN  THR A 302       4.659  -9.514   8.304  1.00 94.93           H
ATOM   4606  N   GLN A 303       4.087  -6.941   6.582  1.00 92.02           N
ATOM   4607  CA  GLN A 303       4.008  -5.552   6.165  1.00 92.02           C
ATOM   4608  C   GLN A 303       5.217  -5.187   5.301  1.00 92.02           C
ATOM   4609  O   GLN A 303       5.078  -4.499   4.291  1.00 92.02           O
ATOM   4610  HA  GLN A 303       3.095  -5.478   5.574  1.00 92.02           H
ATOM   4611  CB  GLN A 303       3.898  -4.622   7.375  1.00 92.02           C
ATOM   4612 1HB  GLN A 303       3.033  -4.902   7.976  1.00 92.02           H
ATOM   4613 2HB  GLN A 303       4.778  -4.738   8.008  1.00 92.02           H
ATOM   4614  CG  GLN A 303       3.769  -3.162   6.935  1.00 92.02           C
ATOM   4615 1HG  GLN A 303       4.683  -2.849   6.428  1.00 92.02           H
ATOM   4616 2HG  GLN A 303       2.957  -3.066   6.215  1.00 92.02           H
ATOM   4617  CD  GLN A 303       3.506  -2.249   8.134  1.00 92.02           C
ATOM   4618  OE1 GLN A 303       4.323  -2.105   9.028  1.00 92.02           O
ATOM   4619  NE2 GLN A 303       2.323  -1.642   8.102  1.00 92.02           N
ATOM   4620 1HE2 GLN A 303       1.699  -1.804   7.338  1.00 92.02           H
ATOM   4621 2HE2 GLN A 303       2.058  -1.024   8.842  1.00 92.02           H
ATOM   4622  HN  GLN A 303       4.165  -7.083   7.569  1.00 92.02           H
ATOM   4623  N   THR A 304       6.376  -5.666   5.729  1.00 93.42           N
ATOM   4624  CA  THR A 304       7.613  -5.372   5.025  1.00 93.42           C
ATOM   4625  C   THR A 304       7.576  -5.962   3.614  1.00 93.42           C
ATOM   4626  O   THR A 304       7.976  -5.307   2.653  1.00 93.42           O
ATOM   4627  HA  THR A 304       7.698  -4.291   4.917  1.00 93.42           H
ATOM   4628  CB  THR A 304       8.774  -5.894   5.873  1.00 93.42           C
ATOM   4629  HB  THR A 304       8.756  -6.983   5.929  1.00 93.42           H
ATOM   4630  OG1 THR A 304       8.632  -5.212   7.116  1.00 93.42           O
ATOM   4631  HG1 THR A 304       8.212  -5.817   7.792  1.00 93.42           H
ATOM   4632  CG2 THR A 304      10.136  -5.433   5.348  1.00 93.42           C
ATOM   4633 1HG2 THR A 304      10.178  -4.344   5.356  1.00 93.42           H
ATOM   4634 2HG2 THR A 304      10.274  -5.795   4.329  1.00 93.42           H
ATOM   4635 3HG2 THR A 304      10.925  -5.832   5.986  1.00 93.42           H
ATOM   4636  HN  THR A 304       6.477  -6.243   6.540  1.00 93.42           H
ATOM   4637  N   ILE A 305       7.093  -7.193   3.535  1.00 92.99           N
ATOM   4638  CA  ILE A 305       6.972  -7.868   2.254  1.00 92.99           C
ATOM   4639  C   ILE A 305       6.085  -7.036   1.325  1.00 92.99           C
ATOM   4640  O   ILE A 305       6.362  -6.924   0.132  1.00 92.99           O
ATOM   4641  HA  ILE A 305       7.969  -7.925   1.818  1.00 92.99           H
ATOM   4642  CB  ILE A 305       6.480  -9.304   2.449  1.00 92.99           C
ATOM   4643  HB  ILE A 305       5.586  -9.277   3.071  1.00 92.99           H
ATOM   4644  CG1 ILE A 305       7.522 -10.144   3.191  1.00 92.99           C
ATOM   4645 1HG1 ILE A 305       8.359 -10.360   2.527  1.00 92.99           H
ATOM   4646 2HG1 ILE A 305       7.920  -9.576   4.032  1.00 92.99           H
ATOM   4647  CG2 ILE A 305       6.083  -9.934   1.112  1.00 92.99           C
ATOM   4648 1HG2 ILE A 305       5.282  -9.349   0.659  1.00 92.99           H
ATOM   4649 2HG2 ILE A 305       6.945  -9.947   0.446  1.00 92.99           H
ATOM   4650 3HG2 ILE A 305       5.737 -10.954   1.280  1.00 92.99           H
ATOM   4651  CD1 ILE A 305       6.912 -11.453   3.695  1.00 92.99           C
ATOM   4652 1HD1 ILE A 305       6.091 -11.233   4.377  1.00 92.99           H
ATOM   4653 2HD1 ILE A 305       6.537 -12.029   2.849  1.00 92.99           H
ATOM   4654 3HD1 ILE A 305       7.674 -12.031   4.219  1.00 92.99           H
ATOM   4655  HN  ILE A 305       6.788  -7.727   4.324  1.00 92.99           H
ATOM   4656  N   ALA A 306       5.037  -6.472   1.909  1.00 92.98           N
ATOM   4657  CA  ALA A 306       4.084  -5.690   1.140  1.00 92.98           C
ATOM   4658  C   ALA A 306       4.785  -4.454   0.573  1.00 92.98           C
ATOM   4659  O   ALA A 306       4.493  -4.028  -0.544  1.00 92.98           O
ATOM   4660  HA  ALA A 306       3.734  -6.310   0.315  1.00 92.98           H
ATOM   4661  CB  ALA A 306       2.890  -5.327   2.025  1.00 92.98           C
ATOM   4662 1HB  ALA A 306       2.409  -6.240   2.379  1.00 92.98           H
ATOM   4663 2HB  ALA A 306       3.234  -4.744   2.879  1.00 92.98           H
ATOM   4664 3HB  ALA A 306       2.175  -4.740   1.448  1.00 92.98           H
ATOM   4665  HN  ALA A 306       4.835  -6.544   2.885  1.00 92.98           H
ATOM   4666  N   PHE A 307       5.697  -3.913   1.368  1.00 91.25           N
ATOM   4667  CA  PHE A 307       6.395  -2.697   0.987  1.00 91.25           C
ATOM   4668  C   PHE A 307       7.328  -2.949  -0.199  1.00 91.25           C
ATOM   4669  O   PHE A 307       7.547  -2.060  -1.021  1.00 91.25           O
ATOM   4670  HA  PHE A 307       5.639  -1.966   0.703  1.00 91.25           H
ATOM   4671  CB  PHE A 307       7.229  -2.263   2.194  1.00 91.25           C
ATOM   4672 1HB  PHE A 307       7.821  -3.112   2.537  1.00 91.25           H
ATOM   4673 2HB  PHE A 307       7.931  -1.491   1.879  1.00 91.25           H
ATOM   4674  CG  PHE A 307       6.400  -1.732   3.365  1.00 91.25           C
ATOM   4675  CD1 PHE A 307       5.060  -1.548   3.221  1.00 91.25           C
ATOM   4676  HD1 PHE A 307       4.577  -1.781   2.272  1.00 91.25           H
ATOM   4677  CD2 PHE A 307       7.003  -1.442   4.549  1.00 91.25           C
ATOM   4678  HD2 PHE A 307       8.077  -1.588   4.664  1.00 91.25           H
ATOM   4679  CE1 PHE A 307       4.290  -1.055   4.308  1.00 91.25           C
ATOM   4680  HE1 PHE A 307       3.216  -0.908   4.192  1.00 91.25           H
ATOM   4681  CE2 PHE A 307       6.233  -0.948   5.635  1.00 91.25           C
ATOM   4682  HE2 PHE A 307       6.716  -0.716   6.584  1.00 91.25           H
ATOM   4683  CZ  PHE A 307       4.893  -0.765   5.492  1.00 91.25           C
ATOM   4684  HZ  PHE A 307       4.303  -0.386   6.326  1.00 91.25           H
ATOM   4685  HN  PHE A 307       5.960  -4.291   2.255  1.00 91.25           H
ATOM   4686  N   PHE A 308       7.853  -4.164  -0.250  1.00 88.26           N
ATOM   4687  CA  PHE A 308       8.756  -4.545  -1.323  1.00 88.26           C
ATOM   4688  C   PHE A 308       8.064  -4.445  -2.684  1.00 88.26           C
ATOM   4689  O   PHE A 308       8.723  -4.290  -3.710  1.00 88.26           O
ATOM   4690  HA  PHE A 308       9.600  -3.856  -1.296  1.00 88.26           H
ATOM   4691  CB  PHE A 308       9.158  -6.000  -1.075  1.00 88.26           C
ATOM   4692 1HB  PHE A 308       8.338  -6.512  -0.572  1.00 88.26           H
ATOM   4693 2HB  PHE A 308       9.303  -6.495  -2.035  1.00 88.26           H
ATOM   4694  CG  PHE A 308      10.429  -6.160  -0.238  1.00 88.26           C
ATOM   4695  CD1 PHE A 308      11.649  -5.980  -0.813  1.00 88.26           C
ATOM   4696  HD1 PHE A 308      11.720  -5.721  -1.869  1.00 88.26           H
ATOM   4697  CD2 PHE A 308      10.339  -6.483   1.080  1.00 88.26           C
ATOM   4698  HD2 PHE A 308       9.362  -6.628   1.540  1.00 88.26           H
ATOM   4699  CE1 PHE A 308      12.828  -6.129  -0.036  1.00 88.26           C
ATOM   4700  HE1 PHE A 308      13.805  -5.985  -0.497  1.00 88.26           H
ATOM   4701  CE2 PHE A 308      11.519  -6.632   1.857  1.00 88.26           C
ATOM   4702  HE2 PHE A 308      11.447  -6.890   2.913  1.00 88.26           H
ATOM   4703  CZ  PHE A 308      12.738  -6.452   1.282  1.00 88.26           C
ATOM   4704  HZ  PHE A 308      13.644  -6.566   1.878  1.00 88.26           H
ATOM   4705  HN  PHE A 308       7.672  -4.881   0.423  1.00 88.26           H
ATOM   4706  N   HIS A 309       6.742  -4.538  -2.648  1.00 80.28           N
ATOM   4707  CA  HIS A 309       5.954  -4.476  -3.867  1.00 80.28           C
ATOM   4708  C   HIS A 309       6.199  -3.139  -4.569  1.00 80.28           C
ATOM   4709  O   HIS A 309       6.249  -3.079  -5.797  1.00 80.28           O
ATOM   4710  HA  HIS A 309       6.307  -5.284  -4.508  1.00 80.28           H
ATOM   4711  CB  HIS A 309       4.474  -4.728  -3.571  1.00 80.28           C
ATOM   4712 1HB  HIS A 309       4.369  -5.710  -3.109  1.00 80.28           H
ATOM   4713 2HB  HIS A 309       4.131  -3.994  -2.841  1.00 80.28           H
ATOM   4714  CG  HIS A 309       3.584  -4.661  -4.788  1.00 80.28           C
ATOM   4715  ND1 HIS A 309       3.672  -5.567  -5.831  1.00 80.28           N
ATOM   4716  HD1 HIS A 309       4.311  -6.334  -5.888  1.00 80.28           H
ATOM   4717  CD2 HIS A 309       2.588  -3.790  -5.118  1.00 80.28           C
ATOM   4718  HD2 HIS A 309       2.255  -2.946  -4.514  1.00 80.28           H
ATOM   4719  CE1 HIS A 309       2.765  -5.244  -6.742  1.00 80.28           C
ATOM   4720  HE1 HIS A 309       2.586  -5.768  -7.682  1.00 80.28           H
ATOM   4721  NE2 HIS A 309       2.095  -4.142  -6.298  1.00 80.28           N
ATOM   4722  HN  HIS A 309       6.213  -4.654  -1.808  1.00 80.28           H
ATOM   4723  N   SER A 310       6.346  -2.100  -3.760  1.00 85.24           N
ATOM   4724  CA  SER A 310       6.434  -0.749  -4.286  1.00 85.24           C
ATOM   4725  C   SER A 310       7.734  -0.577  -5.074  1.00 85.24           C
ATOM   4726  O   SER A 310       7.804   0.238  -5.993  1.00 85.24           O
ATOM   4727  HA  SER A 310       5.571  -0.638  -4.943  1.00 85.24           H
ATOM   4728  CB  SER A 310       6.354   0.286  -3.162  1.00 85.24           C
ATOM   4729 1HB  SER A 310       6.258   1.283  -3.593  1.00 85.24           H
ATOM   4730 2HB  SER A 310       5.458   0.108  -2.568  1.00 85.24           H
ATOM   4731  OG  SER A 310       7.500   0.244  -2.316  1.00 85.24           O
ATOM   4732  HG  SER A 310       7.711  -0.703  -2.072  1.00 85.24           H
ATOM   4733  HN  SER A 310       6.405  -2.171  -2.764  1.00 85.24           H
ATOM   4734  N   CYS A 311       8.731  -1.358  -4.687  1.00 87.78           N
ATOM   4735  CA  CYS A 311      10.033  -1.283  -5.327  1.00 87.78           C
ATOM   4736  C   CYS A 311      10.074  -2.315  -6.456  1.00 87.78           C
ATOM   4737  O   CYS A 311      10.938  -2.251  -7.329  1.00 87.78           O
ATOM   4738  HA  CYS A 311      10.129  -0.272  -5.723  1.00 87.78           H
ATOM   4739  CB  CYS A 311      11.170  -1.490  -4.324  1.00 87.78           C
ATOM   4740 1HB  CYS A 311      12.117  -1.183  -4.767  1.00 87.78           H
ATOM   4741 2HB  CYS A 311      11.010  -0.863  -3.447  1.00 87.78           H
ATOM   4742  SG  CYS A 311      11.254  -3.249  -3.827  1.00 87.78           S
ATOM   4743  HG  CYS A 311      12.301  -3.115  -3.018  1.00 87.78           H
ATOM   4744  HN  CYS A 311       8.660  -2.032  -3.951  1.00 87.78           H
ATOM   4745  N   LEU A 312       9.128  -3.242  -6.402  1.00 85.27           N
ATOM   4746  CA  LEU A 312       9.117  -4.355  -7.335  1.00 85.27           C
ATOM   4747  C   LEU A 312       8.480  -3.906  -8.651  1.00 85.27           C
ATOM   4748  O   LEU A 312       8.867  -4.370  -9.723  1.00 85.27           O
ATOM   4749  HA  LEU A 312      10.154  -4.629  -7.529  1.00 85.27           H
ATOM   4750  CB  LEU A 312       8.437  -5.574  -6.707  1.00 85.27           C
ATOM   4751 1HB  LEU A 312       7.528  -5.240  -6.208  1.00 85.27           H
ATOM   4752 2HB  LEU A 312       8.133  -6.247  -7.508  1.00 85.27           H
ATOM   4753  CG  LEU A 312       9.276  -6.367  -5.703  1.00 85.27           C
ATOM   4754  HG  LEU A 312       9.596  -5.687  -4.913  1.00 85.27           H
ATOM   4755  CD1 LEU A 312       8.444  -7.467  -5.042  1.00 85.27           C
ATOM   4756 1HD1 LEU A 312       7.600  -7.019  -4.516  1.00 85.27           H
ATOM   4757 2HD1 LEU A 312       8.074  -8.151  -5.805  1.00 85.27           H
ATOM   4758 3HD1 LEU A 312       9.064  -8.015  -4.332  1.00 85.27           H
ATOM   4759  CD2 LEU A 312      10.541  -6.921  -6.361  1.00 85.27           C
ATOM   4760 1HD2 LEU A 312      10.263  -7.582  -7.183  1.00 85.27           H
ATOM   4761 2HD2 LEU A 312      11.142  -6.097  -6.745  1.00 85.27           H
ATOM   4762 3HD2 LEU A 312      11.118  -7.480  -5.625  1.00 85.27           H
ATOM   4763  HN  LEU A 312       8.381  -3.240  -5.737  1.00 85.27           H
ATOM   4764  N   ASN A 313       7.515  -3.007  -8.528  1.00 79.83           N
ATOM   4765  CA  ASN A 313       6.724  -2.596  -9.675  1.00 79.83           C
ATOM   4766  C   ASN A 313       7.659  -2.183 -10.813  1.00 79.83           C
ATOM   4767  O   ASN A 313       7.585  -2.731 -11.912  1.00 79.83           O
ATOM   4768  HA  ASN A 313       6.116  -3.465  -9.930  1.00 79.83           H
ATOM   4769  CB  ASN A 313       5.838  -1.397  -9.333  1.00 79.83           C
ATOM   4770 1HB  ASN A 313       6.401  -0.684  -8.730  1.00 79.83           H
ATOM   4771 2HB  ASN A 313       5.548  -0.881 -10.248  1.00 79.83           H
ATOM   4772  CG  ASN A 313       4.586  -1.839  -8.572  1.00 79.83           C
ATOM   4773  OD1 ASN A 313       4.134  -2.968  -8.672  1.00 79.83           O
ATOM   4774  ND2 ASN A 313       4.053  -0.889  -7.809  1.00 79.83           N
ATOM   4775 1HD2 ASN A 313       4.473   0.017  -7.772  1.00 79.83           H
ATOM   4776 2HD2 ASN A 313       3.231  -1.081  -7.272  1.00 79.83           H
ATOM   4777  HN  ASN A 313       7.271  -2.563  -7.666  1.00 79.83           H
ATOM   4778  N   PRO A 314       8.553  -1.215 -10.573  1.00 80.90           N
ATOM   4779  CA  PRO A 314       9.441  -0.728 -11.631  1.00 80.90           C
ATOM   4780  C   PRO A 314      10.203  -1.855 -12.308  1.00 80.90           C
ATOM   4781  O   PRO A 314      10.364  -1.856 -13.528  1.00 80.90           O
ATOM   4782  HA  PRO A 314       8.858  -0.261 -12.425  1.00 80.90           H
ATOM   4783  CB  PRO A 314      10.381   0.234 -10.901  1.00 80.90           C
ATOM   4784 1HB  PRO A 314      11.284  -0.270 -10.557  1.00 80.90           H
ATOM   4785 2HB  PRO A 314      10.701   1.051 -11.548  1.00 80.90           H
ATOM   4786  CG  PRO A 314       9.537   0.736  -9.736  1.00 80.90           C
ATOM   4787 1HG  PRO A 314      10.154   1.145  -8.936  1.00 80.90           H
ATOM   4788 2HG  PRO A 314       8.861   1.535 -10.040  1.00 80.90           H
ATOM   4789  CD  PRO A 314       8.786  -0.511  -9.298  1.00 80.90           C
ATOM   4790 1HD  PRO A 314       9.375  -1.117  -8.609  1.00 80.90           H
ATOM   4791 2HD  PRO A 314       7.856  -0.265  -8.787  1.00 80.90           H
ATOM   4792  N   VAL A 315      10.656  -2.795 -11.491  1.00 82.19           N
ATOM   4793  CA  VAL A 315      11.475  -3.888 -11.988  1.00 82.19           C
ATOM   4794  C   VAL A 315      10.645  -4.749 -12.942  1.00 82.19           C
ATOM   4795  O   VAL A 315      11.139  -5.184 -13.981  1.00 82.19           O
ATOM   4796  HA  VAL A 315      12.305  -3.451 -12.543  1.00 82.19           H
ATOM   4797  CB  VAL A 315      12.054  -4.683 -10.817  1.00 82.19           C
ATOM   4798  HB  VAL A 315      11.221  -5.081 -10.238  1.00 82.19           H
ATOM   4799  CG1 VAL A 315      12.889  -5.864 -11.315  1.00 82.19           C
ATOM   4800 1HG1 VAL A 315      12.261  -6.527 -11.910  1.00 82.19           H
ATOM   4801 2HG1 VAL A 315      13.711  -5.496 -11.927  1.00 82.19           H
ATOM   4802 3HG1 VAL A 315      13.288  -6.412 -10.461  1.00 82.19           H
ATOM   4803  CG2 VAL A 315      12.877  -3.780  -9.895  1.00 82.19           C
ATOM   4804 1HG2 VAL A 315      13.700  -3.339 -10.459  1.00 82.19           H
ATOM   4805 2HG2 VAL A 315      12.242  -2.988  -9.500  1.00 82.19           H
ATOM   4806 3HG2 VAL A 315      13.277  -4.370  -9.071  1.00 82.19           H
ATOM   4807  HN  VAL A 315      10.473  -2.818 -10.509  1.00 82.19           H
ATOM   4808  N   LEU A 316       9.397  -4.968 -12.556  1.00 80.22           N
ATOM   4809  CA  LEU A 316       8.503  -5.797 -13.347  1.00 80.22           C
ATOM   4810  C   LEU A 316       8.366  -5.199 -14.748  1.00 80.22           C
ATOM   4811  O   LEU A 316       8.370  -5.926 -15.740  1.00 80.22           O
ATOM   4812  HA  LEU A 316       8.963  -6.782 -13.435  1.00 80.22           H
ATOM   4813  CB  LEU A 316       7.167  -5.985 -12.625  1.00 80.22           C
ATOM   4814 1HB  LEU A 316       6.763  -5.001 -12.389  1.00 80.22           H
ATOM   4815 2HB  LEU A 316       6.468  -6.460 -13.314  1.00 80.22           H
ATOM   4816  CG  LEU A 316       7.211  -6.810 -11.337  1.00 80.22           C
ATOM   4817  HG  LEU A 316       7.933  -6.351 -10.662  1.00 80.22           H
ATOM   4818  CD1 LEU A 316       5.855  -6.791 -10.628  1.00 80.22           C
ATOM   4819 1HD1 LEU A 316       5.591  -5.764 -10.377  1.00 80.22           H
ATOM   4820 2HD1 LEU A 316       5.095  -7.211 -11.286  1.00 80.22           H
ATOM   4821 3HD1 LEU A 316       5.914  -7.385  -9.716  1.00 80.22           H
ATOM   4822  CD2 LEU A 316       7.693  -8.235 -11.614  1.00 80.22           C
ATOM   4823 1HD2 LEU A 316       7.013  -8.718 -12.316  1.00 80.22           H
ATOM   4824 2HD2 LEU A 316       8.694  -8.203 -12.043  1.00 80.22           H
ATOM   4825 3HD2 LEU A 316       7.714  -8.799 -10.682  1.00 80.22           H
ATOM   4826  HN  LEU A 316       8.996  -4.592 -11.721  1.00 80.22           H
ATOM   4827  N   TYR A 317       8.249  -3.880 -14.785  1.00 71.27           N
ATOM   4828  CA  TYR A 317       8.070  -3.179 -16.045  1.00 71.27           C
ATOM   4829  C   TYR A 317       9.292  -3.355 -16.949  1.00 71.27           C
ATOM   4830  O   TYR A 317       9.156  -3.475 -18.166  1.00 71.27           O
ATOM   4831  HA  TYR A 317       7.196  -3.599 -16.542  1.00 71.27           H
ATOM   4832  CB  TYR A 317       7.924  -1.699 -15.687  1.00 71.27           C
ATOM   4833 1HB  TYR A 317       8.836  -1.364 -15.192  1.00 71.27           H
ATOM   4834 2HB  TYR A 317       7.831  -1.121 -16.607  1.00 71.27           H
ATOM   4835  CG  TYR A 317       6.728  -1.391 -14.785  1.00 71.27           C
ATOM   4836  CD1 TYR A 317       5.631  -2.229 -14.784  1.00 71.27           C
ATOM   4837  HD1 TYR A 317       5.617  -3.109 -15.427  1.00 71.27           H
ATOM   4838  CD2 TYR A 317       6.746  -0.276 -13.972  1.00 71.27           C
ATOM   4839  HD2 TYR A 317       7.612   0.385 -13.972  1.00 71.27           H
ATOM   4840  CE1 TYR A 317       4.505  -1.939 -13.935  1.00 71.27           C
ATOM   4841  HE1 TYR A 317       3.632  -2.592 -13.925  1.00 71.27           H
ATOM   4842  CE2 TYR A 317       5.619   0.013 -13.122  1.00 71.27           C
ATOM   4843  HE2 TYR A 317       5.620   0.890 -12.475  1.00 71.27           H
ATOM   4844  CZ  TYR A 317       4.555  -0.833 -13.146  1.00 71.27           C
ATOM   4845  OH  TYR A 317       3.491  -0.560 -12.343  1.00 71.27           O
ATOM   4846  HH  TYR A 317       2.881  -1.351 -12.302  1.00 71.27           H
ATOM   4847  HN  TYR A 317       8.275  -3.293 -13.975  1.00 71.27           H
ATOM   4848  N   VAL A 318      10.457  -3.367 -16.319  1.00 72.80           N
ATOM   4849  CA  VAL A 318      11.705  -3.469 -17.056  1.00 72.80           C
ATOM   4850  C   VAL A 318      11.777  -4.834 -17.743  1.00 72.80           C
ATOM   4851  O   VAL A 318      12.068  -4.919 -18.935  1.00 72.80           O
ATOM   4852  HA  VAL A 318      11.701  -2.692 -17.820  1.00 72.80           H
ATOM   4853  CB  VAL A 318      12.888  -3.207 -16.121  1.00 72.80           C
ATOM   4854  HB  VAL A 318      12.794  -3.876 -15.266  1.00 72.80           H
ATOM   4855  CG1 VAL A 318      14.215  -3.517 -16.817  1.00 72.80           C
ATOM   4856 1HG1 VAL A 318      14.232  -4.565 -17.117  1.00 72.80           H
ATOM   4857 2HG1 VAL A 318      14.320  -2.885 -17.698  1.00 72.80           H
ATOM   4858 3HG1 VAL A 318      15.039  -3.323 -16.130  1.00 72.80           H
ATOM   4859  CG2 VAL A 318      12.866  -1.770 -15.598  1.00 72.80           C
ATOM   4860 1HG2 VAL A 318      12.924  -1.076 -16.437  1.00 72.80           H
ATOM   4861 2HG2 VAL A 318      11.941  -1.598 -15.048  1.00 72.80           H
ATOM   4862 3HG2 VAL A 318      13.717  -1.611 -14.936  1.00 72.80           H
ATOM   4863  HN  VAL A 318      10.557  -3.307 -15.326  1.00 72.80           H
ATOM   4864  N   PHE A 319      11.506  -5.869 -16.961  1.00 71.72           N
ATOM   4865  CA  PHE A 319      11.719  -7.231 -17.422  1.00 71.72           C
ATOM   4866  C   PHE A 319      10.590  -7.677 -18.352  1.00 71.72           C
ATOM   4867  O   PHE A 319      10.830  -8.384 -19.330  1.00 71.72           O
ATOM   4868  HA  PHE A 319      12.663  -7.244 -17.966  1.00 71.72           H
ATOM   4869  CB  PHE A 319      11.726  -8.126 -16.181  1.00 71.72           C
ATOM   4870 1HB  PHE A 319      10.951  -7.786 -15.495  1.00 71.72           H
ATOM   4871 2HB  PHE A 319      11.466  -9.142 -16.478  1.00 71.72           H
ATOM   4872  CG  PHE A 319      13.065  -8.154 -15.441  1.00 71.72           C
ATOM   4873  CD1 PHE A 319      14.134  -8.789 -15.993  1.00 71.72           C
ATOM   4874  HD1 PHE A 319      14.037  -9.278 -16.962  1.00 71.72           H
ATOM   4875  CD2 PHE A 319      13.186  -7.543 -14.232  1.00 71.72           C
ATOM   4876  HD2 PHE A 319      12.330  -7.035 -13.790  1.00 71.72           H
ATOM   4877  CE1 PHE A 319      15.377  -8.814 -15.306  1.00 71.72           C
ATOM   4878  HE1 PHE A 319      16.233  -9.323 -15.748  1.00 71.72           H
ATOM   4879  CE2 PHE A 319      14.429  -7.569 -13.545  1.00 71.72           C
ATOM   4880  HE2 PHE A 319      14.526  -7.079 -12.576  1.00 71.72           H
ATOM   4881  CZ  PHE A 319      15.498  -8.204 -14.096  1.00 71.72           C
ATOM   4882  HZ  PHE A 319      16.452  -8.223 -13.569  1.00 71.72           H
ATOM   4883  HN  PHE A 319      11.149  -5.789 -16.031  1.00 71.72           H
ATOM   4884  N   VAL A 320       9.383  -7.247 -18.015  1.00 75.05           N
ATOM   4885  CA  VAL A 320       8.192  -7.783 -18.652  1.00 75.05           C
ATOM   4886  C   VAL A 320       7.745  -6.835 -19.767  1.00 75.05           C
ATOM   4887  O   VAL A 320       7.093  -7.257 -20.721  1.00 75.05           O
ATOM   4888  HA  VAL A 320       8.459  -8.743 -19.094  1.00 75.05           H
ATOM   4889  CB  VAL A 320       7.104  -8.030 -17.605  1.00 75.05           C
ATOM   4890  HB  VAL A 320       6.735  -7.060 -17.271  1.00 75.05           H
ATOM   4891  CG1 VAL A 320       5.927  -8.798 -18.208  1.00 75.05           C
ATOM   4892 1HG1 VAL A 320       5.499  -8.222 -19.028  1.00 75.05           H
ATOM   4893 2HG1 VAL A 320       6.275  -9.760 -18.584  1.00 75.05           H
ATOM   4894 3HG1 VAL A 320       5.168  -8.960 -17.443  1.00 75.05           H
ATOM   4895  CG2 VAL A 320       7.671  -8.762 -16.387  1.00 75.05           C
ATOM   4896 1HG2 VAL A 320       8.080  -9.723 -16.699  1.00 75.05           H
ATOM   4897 2HG2 VAL A 320       8.461  -8.161 -15.936  1.00 75.05           H
ATOM   4898 3HG2 VAL A 320       6.877  -8.925 -15.659  1.00 75.05           H
ATOM   4899  HN  VAL A 320       9.212  -6.547 -17.322  1.00 75.05           H
ATOM   4900  N   GLY A 321       8.114  -5.573 -19.610  1.00 76.29           N
ATOM   4901  CA  GLY A 321       7.596  -4.528 -20.477  1.00 76.29           C
ATOM   4902  C   GLY A 321       8.527  -4.292 -21.668  1.00 76.29           C
ATOM   4903  O   GLY A 321       9.482  -3.523 -21.571  1.00 76.29           O
ATOM   4904 1HA  GLY A 321       6.605  -4.807 -20.835  1.00 76.29           H
ATOM   4905 2HA  GLY A 321       7.482  -3.604 -19.911  1.00 76.29           H
ATOM   4906  HN  GLY A 321       8.753  -5.260 -18.907  1.00 76.29           H
ATOM   4907  N   GLU A 322       8.216  -4.968 -22.765  1.00 67.24           N
ATOM   4908  CA  GLU A 322       8.919  -4.731 -24.014  1.00 67.24           C
ATOM   4909  C   GLU A 322       8.815  -3.257 -24.411  1.00 67.24           C
ATOM   4910  O   GLU A 322       9.788  -2.665 -24.874  1.00 67.24           O
ATOM   4911  HA  GLU A 322       9.959  -4.988 -23.814  1.00 67.24           H
ATOM   4912  CB  GLU A 322       8.383  -5.637 -25.124  1.00 67.24           C
ATOM   4913 1HB  GLU A 322       7.294  -5.625 -25.115  1.00 67.24           H
ATOM   4914 2HB  GLU A 322       8.809  -5.336 -26.082  1.00 67.24           H
ATOM   4915  CG  GLU A 322       8.811  -7.089 -24.901  1.00 67.24           C
ATOM   4916 1HG  GLU A 322       9.889  -7.136 -24.747  1.00 67.24           H
ATOM   4917 2HG  GLU A 322       8.343  -7.475 -23.995  1.00 67.24           H
ATOM   4918  CD  GLU A 322       8.422  -7.965 -26.094  1.00 67.24           C
ATOM   4919  OE1 GLU A 322       8.764  -9.167 -26.051  1.00 67.24           O
ATOM   4920  OE2 GLU A 322       7.793  -7.413 -27.022  1.00 67.24           O
ATOM   4921  HN  GLU A 322       7.499  -5.664 -22.808  1.00 67.24           H
ATOM   4922  N   ARG A 323       7.626  -2.707 -24.215  1.00 64.02           N
ATOM   4923  CA  ARG A 323       7.367  -1.328 -24.593  1.00 64.02           C
ATOM   4924  C   ARG A 323       8.162  -0.375 -23.698  1.00 64.02           C
ATOM   4925  O   ARG A 323       8.787   0.565 -24.186  1.00 64.02           O
ATOM   4926  HA  ARG A 323       7.695  -1.257 -25.630  1.00 64.02           H
ATOM   4927  CB  ARG A 323       5.878  -0.997 -24.484  1.00 64.02           C
ATOM   4928 1HB  ARG A 323       5.301  -1.695 -25.090  1.00 64.02           H
ATOM   4929 2HB  ARG A 323       5.548  -1.122 -23.452  1.00 64.02           H
ATOM   4930  CG  ARG A 323       5.600   0.436 -24.943  1.00 64.02           C
ATOM   4931 1HG  ARG A 323       6.124   1.138 -24.294  1.00 64.02           H
ATOM   4932 2HG  ARG A 323       5.989   0.581 -25.950  1.00 64.02           H
ATOM   4933  CD  ARG A 323       4.100   0.737 -24.922  1.00 64.02           C
ATOM   4934 1HD  ARG A 323       3.588   0.126 -25.665  1.00 64.02           H
ATOM   4935 2HD  ARG A 323       3.681   0.475 -23.951  1.00 64.02           H
ATOM   4936  NE  ARG A 323       3.868   2.172 -25.202  1.00 64.02           N
ATOM   4937  HE  ARG A 323       4.563   2.666 -25.723  1.00 64.02           H
ATOM   4938  CZ  ARG A 323       2.784   2.850 -24.800  1.00 64.02           C
ATOM   4939  NH1 ARG A 323       1.820   2.237 -24.099  1.00 64.02           N
ATOM   4940 1HH1 ARG A 323       1.906   1.267 -23.871  1.00 64.02           H
ATOM   4941 2HH1 ARG A 323       1.014   2.750 -23.803  1.00 64.02           H
ATOM   4942  NH2 ARG A 323       2.678   4.149 -25.110  1.00 64.02           N
ATOM   4943 1HH2 ARG A 323       1.875   4.669 -24.818  1.00 64.02           H
ATOM   4944 2HH2 ARG A 323       3.402   4.598 -25.634  1.00 64.02           H
ATOM   4945  HN  ARG A 323       6.848  -3.186 -23.807  1.00 64.02           H
ATOM   4946  N   PHE A 324       8.111  -0.650 -22.403  1.00 76.97           N
ATOM   4947  CA  PHE A 324       8.763   0.209 -21.429  1.00 76.97           C
ATOM   4948  C   PHE A 324      10.283   0.173 -21.596  1.00 76.97           C
ATOM   4949  O   PHE A 324      10.947   1.204 -21.500  1.00 76.97           O
ATOM   4950  HA  PHE A 324       8.405   1.224 -21.602  1.00 76.97           H
ATOM   4951  CB  PHE A 324       8.401  -0.329 -20.044  1.00 76.97           C
ATOM   4952 1HB  PHE A 324       7.317  -0.414 -19.970  1.00 76.97           H
ATOM   4953 2HB  PHE A 324       8.807  -1.336 -19.939  1.00 76.97           H
ATOM   4954  CG  PHE A 324       8.911   0.533 -18.887  1.00 76.97           C
ATOM   4955  CD1 PHE A 324      10.076   0.214 -18.263  1.00 76.97           C
ATOM   4956  HD1 PHE A 324      10.646  -0.657 -18.586  1.00 76.97           H
ATOM   4957  CD2 PHE A 324       8.199   1.620 -18.484  1.00 76.97           C
ATOM   4958  HD2 PHE A 324       7.266   1.876 -18.985  1.00 76.97           H
ATOM   4959  CE1 PHE A 324      10.549   1.014 -17.190  1.00 76.97           C
ATOM   4960  HE1 PHE A 324      11.483   0.758 -16.689  1.00 76.97           H
ATOM   4961  CE2 PHE A 324       8.673   2.421 -17.412  1.00 76.97           C
ATOM   4962  HE2 PHE A 324       8.102   3.292 -17.089  1.00 76.97           H
ATOM   4963  CZ  PHE A 324       9.838   2.101 -16.787  1.00 76.97           C
ATOM   4964  HZ  PHE A 324      10.201   2.716 -15.963  1.00 76.97           H
ATOM   4965  HN  PHE A 324       7.637  -1.442 -22.017  1.00 76.97           H
ATOM   4966  N   ARG A 325      10.791  -1.026 -21.844  1.00 74.45           N
ATOM   4967  CA  ARG A 325      12.220  -1.210 -22.027  1.00 74.45           C
ATOM   4968  C   ARG A 325      12.723  -0.348 -23.187  1.00 74.45           C
ATOM   4969  O   ARG A 325      13.760   0.304 -23.077  1.00 74.45           O
ATOM   4970  HA  ARG A 325      12.665  -0.895 -21.083  1.00 74.45           H
ATOM   4971  CB  ARG A 325      12.555  -2.676 -22.308  1.00 74.45           C
ATOM   4972 1HB  ARG A 325      11.813  -3.099 -22.984  1.00 74.45           H
ATOM   4973 2HB  ARG A 325      13.520  -2.743 -22.811  1.00 74.45           H
ATOM   4974  CG  ARG A 325      12.593  -3.488 -21.011  1.00 74.45           C
ATOM   4975 1HG  ARG A 325      13.190  -2.963 -20.266  1.00 74.45           H
ATOM   4976 2HG  ARG A 325      11.585  -3.579 -20.606  1.00 74.45           H
ATOM   4977  CD  ARG A 325      13.179  -4.881 -21.253  1.00 74.45           C
ATOM   4978 1HD  ARG A 325      14.030  -4.813 -21.931  1.00 74.45           H
ATOM   4979 2HD  ARG A 325      13.549  -5.296 -20.316  1.00 74.45           H
ATOM   4980  NE  ARG A 325      12.146  -5.772 -21.828  1.00 74.45           N
ATOM   4981  HE  ARG A 325      11.197  -5.630 -21.547  1.00 74.45           H
ATOM   4982  CZ  ARG A 325      12.403  -6.756 -22.700  1.00 74.45           C
ATOM   4983  NH1 ARG A 325      13.657  -6.990 -23.110  1.00 74.45           N
ATOM   4984 1HH1 ARG A 325      14.410  -6.429 -22.765  1.00 74.45           H
ATOM   4985 2HH1 ARG A 325      13.841  -7.727 -23.761  1.00 74.45           H
ATOM   4986  NH2 ARG A 325      11.388  -7.502 -23.155  1.00 74.45           N
ATOM   4987 1HH2 ARG A 325      11.563  -8.241 -23.806  1.00 74.45           H
ATOM   4988 2HH2 ARG A 325      10.455  -7.321 -22.844  1.00 74.45           H
ATOM   4989  HN  ARG A 325      10.244  -1.860 -21.920  1.00 74.45           H
ATOM   4990  N   ARG A 326      11.963  -0.373 -24.272  1.00 67.62           N
ATOM   4991  CA  ARG A 326      12.327   0.384 -25.458  1.00 67.62           C
ATOM   4992  C   ARG A 326      12.262   1.886 -25.170  1.00 67.62           C
ATOM   4993  O   ARG A 326      13.153   2.636 -25.564  1.00 67.62           O
ATOM   4994  HA  ARG A 326      13.347   0.072 -25.685  1.00 67.62           H
ATOM   4995  CB  ARG A 326      11.398   0.056 -26.628  1.00 67.62           C
ATOM   4996 1HB  ARG A 326      10.379  -0.070 -26.263  1.00 67.62           H
ATOM   4997 2HB  ARG A 326      11.384   0.888 -27.331  1.00 67.62           H
ATOM   4998  CG  ARG A 326      11.850  -1.218 -27.346  1.00 67.62           C
ATOM   4999 1HG  ARG A 326      12.905  -1.137 -27.609  1.00 67.62           H
ATOM   5000 2HG  ARG A 326      11.753  -2.071 -26.675  1.00 67.62           H
ATOM   5001  CD  ARG A 326      11.021  -1.458 -28.609  1.00 67.62           C
ATOM   5002 1HD  ARG A 326      10.893  -0.523 -29.154  1.00 67.62           H
ATOM   5003 2HD  ARG A 326      11.547  -2.144 -29.274  1.00 67.62           H
ATOM   5004  NE  ARG A 326       9.699  -2.018 -28.249  1.00 67.62           N
ATOM   5005  HE  ARG A 326       9.547  -2.283 -27.297  1.00 67.62           H
ATOM   5006  CZ  ARG A 326       8.694  -2.190 -29.118  1.00 67.62           C
ATOM   5007  NH1 ARG A 326       8.843  -1.852 -30.406  1.00 67.62           N
ATOM   5008 1HH1 ARG A 326       9.709  -1.467 -30.725  1.00 67.62           H
ATOM   5009 2HH1 ARG A 326       8.088  -1.984 -31.048  1.00 67.62           H
ATOM   5010  NH2 ARG A 326       7.538  -2.707 -28.680  1.00 67.62           N
ATOM   5011 1HH2 ARG A 326       6.778  -2.842 -29.316  1.00 67.62           H
ATOM   5012 2HH2 ARG A 326       7.435  -2.957 -27.717  1.00 67.62           H
ATOM   5013  HN  ARG A 326      11.114  -0.896 -24.349  1.00 67.62           H
ATOM   5014  N   ASP A 327      11.198   2.278 -24.484  1.00 78.09           N
ATOM   5015  CA  ASP A 327      10.968   3.685 -24.202  1.00 78.09           C
ATOM   5016  C   ASP A 327      12.020   4.181 -23.209  1.00 78.09           C
ATOM   5017  O   ASP A 327      12.437   5.337 -23.266  1.00 78.09           O
ATOM   5018  HA  ASP A 327      11.037   4.186 -25.168  1.00 78.09           H
ATOM   5019  CB  ASP A 327       9.588   3.902 -23.577  1.00 78.09           C
ATOM   5020 1HB  ASP A 327       9.443   3.202 -22.755  1.00 78.09           H
ATOM   5021 2HB  ASP A 327       9.530   4.905 -23.155  1.00 78.09           H
ATOM   5022  CG  ASP A 327       8.480   3.715 -24.616  1.00 78.09           C
ATOM   5023  OD1 ASP A 327       8.829   3.661 -25.815  1.00 78.09           O
ATOM   5024  OD2 ASP A 327       7.309   3.632 -24.187  1.00 78.09           O
ATOM   5025  HN  ASP A 327      10.503   1.656 -24.125  1.00 78.09           H
ATOM   5026  N   LEU A 328      12.420   3.282 -22.321  1.00 79.62           N
ATOM   5027  CA  LEU A 328      13.450   3.599 -21.347  1.00 79.62           C
ATOM   5028  C   LEU A 328      14.754   3.927 -22.078  1.00 79.62           C
ATOM   5029  O   LEU A 328      15.337   4.989 -21.868  1.00 79.62           O
ATOM   5030  HA  LEU A 328      13.125   4.488 -20.805  1.00 79.62           H
ATOM   5031  CB  LEU A 328      13.586   2.470 -20.323  1.00 79.62           C
ATOM   5032 1HB  LEU A 328      12.659   2.410 -19.753  1.00 79.62           H
ATOM   5033 2HB  LEU A 328      13.690   1.528 -20.863  1.00 79.62           H
ATOM   5034  CG  LEU A 328      14.750   2.593 -19.339  1.00 79.62           C
ATOM   5035  HG  LEU A 328      15.675   2.665 -19.911  1.00 79.62           H
ATOM   5036  CD1 LEU A 328      14.633   3.873 -18.508  1.00 79.62           C
ATOM   5037 1HD1 LEU A 328      14.642   4.738 -19.171  1.00 79.62           H
ATOM   5038 2HD1 LEU A 328      13.700   3.856 -17.945  1.00 79.62           H
ATOM   5039 3HD1 LEU A 328      15.473   3.935 -17.817  1.00 79.62           H
ATOM   5040  CD2 LEU A 328      14.859   1.346 -18.459  1.00 79.62           C
ATOM   5041 1HD2 LEU A 328      13.935   1.219 -17.894  1.00 79.62           H
ATOM   5042 2HD2 LEU A 328      15.024   0.471 -19.088  1.00 79.62           H
ATOM   5043 3HD2 LEU A 328      15.694   1.460 -17.769  1.00 79.62           H
ATOM   5044  HN  LEU A 328      12.052   2.354 -22.261  1.00 79.62           H
ATOM   5045  N   VAL A 329      15.172   2.994 -22.921  1.00 80.29           N
ATOM   5046  CA  VAL A 329      16.441   3.128 -23.616  1.00 80.29           C
ATOM   5047  C   VAL A 329      16.412   4.388 -24.484  1.00 80.29           C
ATOM   5048  O   VAL A 329      17.423   5.075 -24.621  1.00 80.29           O
ATOM   5049  HA  VAL A 329      17.219   3.241 -22.860  1.00 80.29           H
ATOM   5050  CB  VAL A 329      16.737   1.858 -24.415  1.00 80.29           C
ATOM   5051  HB  VAL A 329      15.889   1.672 -25.074  1.00 80.29           H
ATOM   5052  CG1 VAL A 329      17.981   2.037 -25.288  1.00 80.29           C
ATOM   5053 1HG1 VAL A 329      17.820   2.859 -25.985  1.00 80.29           H
ATOM   5054 2HG1 VAL A 329      18.840   2.259 -24.655  1.00 80.29           H
ATOM   5055 3HG1 VAL A 329      18.168   1.119 -25.845  1.00 80.29           H
ATOM   5056  CG2 VAL A 329      16.886   0.649 -23.488  1.00 80.29           C
ATOM   5057 1HG2 VAL A 329      17.707   0.824 -22.793  1.00 80.29           H
ATOM   5058 2HG2 VAL A 329      15.962   0.503 -22.930  1.00 80.29           H
ATOM   5059 3HG2 VAL A 329      17.096  -0.240 -24.082  1.00 80.29           H
ATOM   5060  HN  VAL A 329      14.660   2.161 -23.133  1.00 80.29           H
ATOM   5061  N   LYS A 330      15.243   4.653 -25.047  1.00 74.31           N
ATOM   5062  CA  LYS A 330      15.062   5.832 -25.877  1.00 74.31           C
ATOM   5063  C   LYS A 330      15.300   7.086 -25.033  1.00 74.31           C
[truncated: 117,478 more chars]
