# Supplementary material for: Noncanonical roles of chemokine regions in CCR9 activation revealed by structural modeling and mutational mapping
Source: Nat Commun. 2025 Aug 18;16:7695. doi: 10.1038/s41467-025-62321-9 (PMC12361432; doi:10.1038/s41467-025-62321-9)
Supplement: Supplementary file 7 — Supplementary Data 5 [file 41467_2025_62321_MOESM7_ESM.zip › CCR9_CCL25x1P6_02_rnk3.pdb]

ATOM      1  N   GLU A  20      -6.797  -3.672  58.854  1.00 48.47           N
ATOM      2  CA  GLU A  20      -6.808  -4.551  57.696  1.00 48.47           C
ATOM      3  C   GLU A  20      -7.211  -5.968  58.110  1.00 48.47           C
ATOM      4  O   GLU A  20      -6.374  -6.750  58.557  1.00 48.47           O
ATOM      5  HA  GLU A  20      -7.558  -4.134  57.024  1.00 48.47           H
ATOM      6  CB  GLU A  20      -5.449  -4.550  56.994  1.00 48.47           C
ATOM      7 1HB  GLU A  20      -4.655  -4.427  57.731  1.00 48.47           H
ATOM      8 2HB  GLU A  20      -5.345  -5.455  56.395  1.00 48.47           H
ATOM      9  CG  GLU A  20      -5.335  -3.374  56.022  1.00 48.47           C
ATOM     10 1HG  GLU A  20      -6.300  -3.193  55.549  1.00 48.47           H
ATOM     11 2HG  GLU A  20      -5.074  -2.469  56.570  1.00 48.47           H
ATOM     12  CD  GLU A  20      -4.279  -3.650  54.950  1.00 48.47           C
ATOM     13  OE1 GLU A  20      -4.317  -2.942  53.920  1.00 48.47           O
ATOM     14  OE2 GLU A  20      -3.457  -4.562  55.184  1.00 48.47           O
ATOM     15  HN  GLU A  20      -7.070  -4.103  59.714  1.00 48.47           H
ATOM     16  N   SER A  21      -8.494  -6.255  57.946  1.00 55.02           N
ATOM     17  CA  SER A  21      -9.013  -7.573  58.270  1.00 55.02           C
ATOM     18  C   SER A  21      -8.196  -8.649  57.551  1.00 55.02           C
ATOM     19  O   SER A  21      -7.808  -8.471  56.397  1.00 55.02           O
ATOM     20  HA  SER A  21      -8.904  -7.669  59.350  1.00 55.02           H
ATOM     21  CB  SER A  21     -10.491  -7.691  57.894  1.00 55.02           C
ATOM     22 1HB  SER A  21     -10.872  -8.660  58.217  1.00 55.02           H
ATOM     23 2HB  SER A  21     -11.063  -6.931  58.427  1.00 55.02           H
ATOM     24  OG  SER A  21     -10.699  -7.544  56.492  1.00 55.02           O
ATOM     25  HG  SER A  21     -10.963  -8.422  56.092  1.00 55.02           H
ATOM     26  HN  SER A  21      -9.173  -5.608  57.599  1.00 55.02           H
ATOM     27  N   THR A  22      -7.958  -9.741  58.263  1.00 56.35           N
ATOM     28  CA  THR A  22      -7.214 -10.854  57.700  1.00 56.35           C
ATOM     29  C   THR A  22      -7.791 -11.246  56.338  1.00 56.35           C
ATOM     30  O   THR A  22      -7.061 -11.702  55.458  1.00 56.35           O
ATOM     31  HA  THR A  22      -6.187 -10.531  57.531  1.00 56.35           H
ATOM     32  CB  THR A  22      -7.229 -11.996  58.718  1.00 56.35           C
ATOM     33  HB  THR A  22      -7.064 -12.956  58.228  1.00 56.35           H
ATOM     34  OG1 THR A  22      -8.481 -11.852  59.383  1.00 56.35           O
ATOM     35  HG1 THR A  22      -9.213 -12.238  58.821  1.00 56.35           H
ATOM     36  CG2 THR A  22      -6.193 -11.805  59.827  1.00 56.35           C
ATOM     37 1HG2 THR A  22      -6.399 -10.877  60.361  1.00 56.35           H
ATOM     38 2HG2 THR A  22      -5.196 -11.759  59.390  1.00 56.35           H
ATOM     39 3HG2 THR A  22      -6.246 -12.643  60.522  1.00 56.35           H
ATOM     40  HN  THR A  22      -8.264  -9.871  59.206  1.00 56.35           H
ATOM     41  N   SER A  23      -9.095 -11.056  56.206  1.00 59.26           N
ATOM     42  CA  SER A  23      -9.771 -11.343  54.952  1.00 59.26           C
ATOM     43  C   SER A  23      -9.190 -10.476  53.834  1.00 59.26           C
ATOM     44  O   SER A  23      -8.995 -10.948  52.715  1.00 59.26           O
ATOM     45  HA  SER A  23      -9.579 -12.398  54.757  1.00 59.26           H
ATOM     46  CB  SER A  23     -11.278 -11.113  55.074  1.00 59.26           C
ATOM     47 1HB  SER A  23     -11.777 -11.505  54.187  1.00 59.26           H
ATOM     48 2HB  SER A  23     -11.663 -11.670  55.928  1.00 59.26           H
ATOM     49  OG  SER A  23     -11.597  -9.733  55.226  1.00 59.26           O
ATOM     50  HG  SER A  23     -12.583  -9.596  55.124  1.00 59.26           H
ATOM     51  HN  SER A  23      -9.686 -10.712  56.936  1.00 59.26           H
ATOM     52  N   SER A  24      -8.929  -9.222  54.175  1.00 66.38           N
ATOM     53  CA  SER A  24      -8.470  -8.258  53.190  1.00 66.38           C
ATOM     54  C   SER A  24      -7.092  -8.664  52.663  1.00 66.38           C
ATOM     55  O   SER A  24      -6.778  -8.435  51.496  1.00 66.38           O
ATOM     56  HA  SER A  24      -9.210  -8.289  52.390  1.00 66.38           H
ATOM     57  CB  SER A  24      -8.418  -6.848  53.781  1.00 66.38           C
ATOM     58 1HB  SER A  24      -8.497  -6.115  52.978  1.00 66.38           H
ATOM     59 2HB  SER A  24      -9.277  -6.697  54.435  1.00 66.38           H
ATOM     60  OG  SER A  24      -7.218  -6.621  54.515  1.00 66.38           O
ATOM     61  HG  SER A  24      -7.202  -7.198  55.331  1.00 66.38           H
ATOM     62  HN  SER A  24      -9.027  -8.864  55.104  1.00 66.38           H
ATOM     63  N   MET A  25      -6.307  -9.259  53.549  1.00 63.78           N
ATOM     64  CA  MET A  25      -4.958  -9.669  53.197  1.00 63.78           C
ATOM     65  C   MET A  25      -4.968 -11.000  52.443  1.00 63.78           C
ATOM     66  O   MET A  25      -4.170 -11.205  51.530  1.00 63.78           O
ATOM     67  HA  MET A  25      -4.571  -8.880  52.552  1.00 63.78           H
ATOM     68  CB  MET A  25      -4.119  -9.809  54.469  1.00 63.78           C
ATOM     69 1HB  MET A  25      -4.325  -8.974  55.139  1.00 63.78           H
ATOM     70 2HB  MET A  25      -4.403 -10.719  54.998  1.00 63.78           H
ATOM     71  CG  MET A  25      -2.626  -9.849  54.139  1.00 63.78           C
ATOM     72 1HG  MET A  25      -2.309 -10.879  53.973  1.00 63.78           H
ATOM     73 2HG  MET A  25      -2.434  -9.304  53.215  1.00 63.78           H
ATOM     74  SD  MET A  25      -1.686  -9.131  55.476  1.00 63.78           S
ATOM     75  CE  MET A  25      -0.030  -9.373  54.856  1.00 63.78           C
ATOM     76 1HE  MET A  25       0.151 -10.438  54.709  1.00 63.78           H
ATOM     77 2HE  MET A  25       0.082  -8.851  53.905  1.00 63.78           H
ATOM     78 3HE  MET A  25       0.689  -8.977  55.574  1.00 63.78           H
ATOM     79  HN  MET A  25      -6.579  -9.462  54.490  1.00 63.78           H
ATOM     80  N   GLU A  26      -5.880 -11.869  52.852  1.00 57.66           N
ATOM     81  CA  GLU A  26      -6.088 -13.123  52.148  1.00 57.66           C
ATOM     82  C   GLU A  26      -6.573 -12.857  50.722  1.00 57.66           C
ATOM     83  O   GLU A  26      -6.134 -13.515  49.780  1.00 57.66           O
ATOM     84  HA  GLU A  26      -5.111 -13.606  52.123  1.00 57.66           H
ATOM     85  CB  GLU A  26      -7.072 -14.019  52.904  1.00 57.66           C
ATOM     86 1HB  GLU A  26      -7.884 -13.414  53.307  1.00 57.66           H
ATOM     87 2HB  GLU A  26      -7.415 -14.821  52.250  1.00 57.66           H
ATOM     88  CG  GLU A  26      -6.392 -14.696  54.096  1.00 57.66           C
ATOM     89 1HG  GLU A  26      -5.539 -15.280  53.749  1.00 57.66           H
ATOM     90 2HG  GLU A  26      -6.004 -13.939  54.777  1.00 57.66           H
ATOM     91  CD  GLU A  26      -7.371 -15.607  54.840  1.00 57.66           C
ATOM     92  OE1 GLU A  26      -6.878 -16.477  55.589  1.00 57.66           O
ATOM     93  OE2 GLU A  26      -8.589 -15.411  54.643  1.00 57.66           O
ATOM     94  HN  GLU A  26      -6.470 -11.728  53.647  1.00 57.66           H
ATOM     95  N   ASP A  27      -7.473 -11.891  50.607  1.00 65.43           N
ATOM     96  CA  ASP A  27      -8.043 -11.549  49.315  1.00 65.43           C
ATOM     97  C   ASP A  27      -6.921 -11.129  48.363  1.00 65.43           C
ATOM     98  O   ASP A  27      -6.947 -11.466  47.181  1.00 65.43           O
ATOM     99  HA  ASP A  27      -8.557 -12.449  48.981  1.00 65.43           H
ATOM    100  CB  ASP A  27      -9.021 -10.379  49.437  1.00 65.43           C
ATOM    101 1HB  ASP A  27      -8.581  -9.594  50.053  1.00 65.43           H
ATOM    102 2HB  ASP A  27      -9.203  -9.948  48.453  1.00 65.43           H
ATOM    103  CG  ASP A  27     -10.346 -10.834  50.053  1.00 65.43           C
ATOM    104  OD1 ASP A  27     -10.623 -12.050  49.968  1.00 65.43           O
ATOM    105  OD2 ASP A  27     -11.051  -9.956  50.596  1.00 65.43           O
ATOM    106  HN  ASP A  27      -7.812 -11.349  51.376  1.00 65.43           H
ATOM    107  N   TYR A  28      -5.962 -10.399  48.915  1.00 64.97           N
ATOM    108  CA  TYR A  28      -4.846  -9.909  48.124  1.00 64.97           C
ATOM    109  C   TYR A  28      -3.892 -11.048  47.758  1.00 64.97           C
ATOM    110  O   TYR A  28      -3.364 -11.088  46.648  1.00 64.97           O
ATOM    111  HA  TYR A  28      -5.247  -9.473  47.210  1.00 64.97           H
ATOM    112  CB  TYR A  28      -4.107  -8.907  49.014  1.00 64.97           C
ATOM    113 1HB  TYR A  28      -4.802  -8.124  49.316  1.00 64.97           H
ATOM    114 2HB  TYR A  28      -3.783  -9.414  49.923  1.00 64.97           H
ATOM    115  CG  TYR A  28      -2.891  -8.261  48.346  1.00 64.97           C
ATOM    116  CD1 TYR A  28      -1.632  -8.789  48.547  1.00 64.97           C
ATOM    117  HD1 TYR A  28      -1.503  -9.666  49.182  1.00 64.97           H
ATOM    118  CD2 TYR A  28      -3.054  -7.151  47.543  1.00 64.97           C
ATOM    119  HD2 TYR A  28      -4.049  -6.734  47.384  1.00 64.97           H
ATOM    120  CE1 TYR A  28      -0.488  -8.181  47.919  1.00 64.97           C
ATOM    121  HE1 TYR A  28       0.512  -8.587  48.069  1.00 64.97           H
ATOM    122  CE2 TYR A  28      -1.910  -6.543  46.915  1.00 64.97           C
ATOM    123  HE2 TYR A  28      -2.024  -5.665  46.278  1.00 64.97           H
ATOM    124  CZ  TYR A  28      -0.683  -7.088  47.134  1.00 64.97           C
ATOM    125  OH  TYR A  28       0.397  -6.513  46.540  1.00 64.97           O
ATOM    126  HH  TYR A  28       0.162  -5.598  46.214  1.00 64.97           H
ATOM    127  HN  TYR A  28      -5.940 -10.143  49.881  1.00 64.97           H
ATOM    128  N   VAL A  29      -3.700 -11.947  48.713  1.00 65.06           N
ATOM    129  CA  VAL A  29      -2.754 -13.036  48.537  1.00 65.06           C
ATOM    130  C   VAL A  29      -3.335 -14.056  47.555  1.00 65.06           C
ATOM    131  O   VAL A  29      -2.607 -14.624  46.742  1.00 65.06           O
ATOM    132  HA  VAL A  29      -1.845 -12.615  48.108  1.00 65.06           H
ATOM    133  CB  VAL A  29      -2.400 -13.646  49.894  1.00 65.06           C
ATOM    134  HB  VAL A  29      -3.332 -13.892  50.404  1.00 65.06           H
ATOM    135  CG1 VAL A  29      -1.603 -14.941  49.722  1.00 65.06           C
ATOM    136 1HG1 VAL A  29      -2.198 -15.661  49.159  1.00 65.06           H
ATOM    137 2HG1 VAL A  29      -0.680 -14.730  49.182  1.00 65.06           H
ATOM    138 3HG1 VAL A  29      -1.365 -15.354  50.702  1.00 65.06           H
ATOM    139  CG2 VAL A  29      -1.638 -12.645  50.764  1.00 65.06           C
ATOM    140 1HG2 VAL A  29      -0.716 -12.354  50.260  1.00 65.06           H
ATOM    141 2HG2 VAL A  29      -2.255 -11.762  50.928  1.00 65.06           H
ATOM    142 3HG2 VAL A  29      -1.399 -13.104  51.723  1.00 65.06           H
ATOM    143  HN  VAL A  29      -4.176 -11.939  49.592  1.00 65.06           H
ATOM    144  N   ASN A  30      -4.640 -14.257  47.663  1.00 60.42           N
ATOM    145  CA  ASN A  30      -5.311 -15.266  46.861  1.00 60.42           C
ATOM    146  C   ASN A  30      -5.665 -14.673  45.496  1.00 60.42           C
ATOM    147  O   ASN A  30      -6.144 -15.382  44.612  1.00 60.42           O
ATOM    148  HA  ASN A  30      -4.602 -16.090  46.786  1.00 60.42           H
ATOM    149  CB  ASN A  30      -6.609 -15.726  47.528  1.00 60.42           C
ATOM    150 1HB  ASN A  30      -7.213 -14.859  47.793  1.00 60.42           H
ATOM    151 2HB  ASN A  30      -7.193 -16.318  46.823  1.00 60.42           H
ATOM    152  CG  ASN A  30      -6.318 -16.555  48.780  1.00 60.42           C
ATOM    153  OD1 ASN A  30      -5.271 -17.166  48.923  1.00 60.42           O
ATOM    154  ND2 ASN A  30      -7.299 -16.541  49.678  1.00 60.42           N
ATOM    155 1HD2 ASN A  30      -8.132 -16.018  49.500  1.00 60.42           H
ATOM    156 2HD2 ASN A  30      -7.203 -17.053  50.532  1.00 60.42           H
ATOM    157  HN  ASN A  30      -5.235 -13.746  48.284  1.00 60.42           H
ATOM    158  N   PHE A  31      -5.415 -13.378  45.366  1.00 67.18           N
ATOM    159  CA  PHE A  31      -5.659 -12.691  44.109  1.00 67.18           C
ATOM    160  C   PHE A  31      -4.767 -13.249  42.998  1.00 67.18           C
ATOM    161  O   PHE A  31      -3.545 -13.274  43.132  1.00 67.18           O
ATOM    162  HA  PHE A  31      -6.705 -12.854  43.849  1.00 67.18           H
ATOM    163  CB  PHE A  31      -5.316 -11.217  44.331  1.00 67.18           C
ATOM    164 1HB  PHE A  31      -5.834 -10.863  45.222  1.00 67.18           H
ATOM    165 2HB  PHE A  31      -4.247 -11.129  44.528  1.00 67.18           H
ATOM    166  CG  PHE A  31      -5.679 -10.309  43.154  1.00 67.18           C
ATOM    167  CD1 PHE A  31      -4.724  -9.943  42.257  1.00 67.18           C
ATOM    168  HD1 PHE A  31      -3.700 -10.297  42.377  1.00 67.18           H
ATOM    169  CD2 PHE A  31      -6.957  -9.868  43.004  1.00 67.18           C
ATOM    170  HD2 PHE A  31      -7.722 -10.161  43.723  1.00 67.18           H
ATOM    171  CE1 PHE A  31      -5.062  -9.101  41.165  1.00 67.18           C
ATOM    172  HE1 PHE A  31      -4.296  -8.808  40.446  1.00 67.18           H
ATOM    173  CE2 PHE A  31      -7.294  -9.026  41.912  1.00 67.18           C
ATOM    174  HE2 PHE A  31      -8.318  -8.673  41.792  1.00 67.18           H
ATOM    175  CZ  PHE A  31      -6.340  -8.660  41.015  1.00 67.18           C
ATOM    176  HZ  PHE A  31      -6.599  -8.014  40.177  1.00 67.18           H
ATOM    177  HN  PHE A  31      -5.054 -12.802  46.099  1.00 67.18           H
ATOM    178  N   ASN A  32      -5.413 -13.682  41.925  1.00 61.07           N
ATOM    179  CA  ASN A  32      -4.694 -14.239  40.792  1.00 61.07           C
ATOM    180  C   ASN A  32      -4.124 -13.099  39.945  1.00 61.07           C
ATOM    181  O   ASN A  32      -4.821 -12.542  39.098  1.00 61.07           O
ATOM    182  HA  ASN A  32      -3.915 -14.864  41.227  1.00 61.07           H
ATOM    183  CB  ASN A  32      -5.623 -15.069  39.904  1.00 61.07           C
ATOM    184 1HB  ASN A  32      -6.215 -15.744  40.522  1.00 61.07           H
ATOM    185 2HB  ASN A  32      -6.323 -14.411  39.389  1.00 61.07           H
ATOM    186  CG  ASN A  32      -4.824 -15.876  38.879  1.00 61.07           C
ATOM    187  OD1 ASN A  32      -3.607 -15.815  38.813  1.00 61.07           O
ATOM    188  ND2 ASN A  32      -5.574 -16.633  38.083  1.00 61.07           N
ATOM    189 1HD2 ASN A  32      -6.569 -16.638  38.189  1.00 61.07           H
ATOM    190 2HD2 ASN A  32      -5.144 -17.198  37.379  1.00 61.07           H
ATOM    191  HN  ASN A  32      -6.408 -13.656  41.823  1.00 61.07           H
ATOM    192  N   PHE A  33      -2.863 -12.786  40.203  1.00 63.72           N
ATOM    193  CA  PHE A  33      -2.150 -11.817  39.388  1.00 63.72           C
ATOM    194  C   PHE A  33      -1.709 -12.436  38.060  1.00 63.72           C
ATOM    195  O   PHE A  33      -0.516 -12.504  37.770  1.00 63.72           O
ATOM    196  HA  PHE A  33      -2.836 -10.993  39.193  1.00 63.72           H
ATOM    197  CB  PHE A  33      -0.910 -11.394  40.178  1.00 63.72           C
ATOM    198 1HB  PHE A  33      -0.357 -12.287  40.472  1.00 63.72           H
ATOM    199 2HB  PHE A  33      -0.256 -10.815  39.525  1.00 63.72           H
ATOM    200  CG  PHE A  33      -1.219 -10.569  41.428  1.00 63.72           C
ATOM    201  CD1 PHE A  33      -1.399  -9.224  41.328  1.00 63.72           C
ATOM    202  HD1 PHE A  33      -1.323  -8.735  40.357  1.00 63.72           H
ATOM    203  CD2 PHE A  33      -1.314 -11.179  42.640  1.00 63.72           C
ATOM    204  HD2 PHE A  33      -1.170 -12.257  42.720  1.00 63.72           H
ATOM    205  CE1 PHE A  33      -1.686  -8.458  42.489  1.00 63.72           C
ATOM    206  HE1 PHE A  33      -1.831  -7.381  42.409  1.00 63.72           H
ATOM    207  CE2 PHE A  33      -1.602 -10.413  43.800  1.00 63.72           C
ATOM    208  HE2 PHE A  33      -1.678 -10.902  44.771  1.00 63.72           H
ATOM    209  CZ  PHE A  33      -1.782  -9.069  43.700  1.00 63.72           C
ATOM    210  HZ  PHE A  33      -2.002  -8.481  44.591  1.00 63.72           H
ATOM    211  HN  PHE A  33      -2.330 -13.182  40.952  1.00 63.72           H
ATOM    212  N   THR A  34      -2.695 -12.871  37.290  1.00 62.81           N
ATOM    213  CA  THR A  34      -2.469 -13.182  35.889  1.00 62.81           C
ATOM    214  C   THR A  34      -1.887 -11.969  35.160  1.00 62.81           C
ATOM    215  O   THR A  34      -2.423 -10.866  35.257  1.00 62.81           O
ATOM    216  HA  THR A  34      -1.726 -13.977  35.829  1.00 62.81           H
ATOM    217  CB  THR A  34      -3.790 -13.673  35.294  1.00 62.81           C
ATOM    218  HB  THR A  34      -4.478 -12.842  35.136  1.00 62.81           H
ATOM    219  OG1 THR A  34      -4.233 -14.672  36.208  1.00 62.81           O
ATOM    220  HG1 THR A  34      -3.502 -15.335  36.370  1.00 62.81           H
ATOM    221  CG2 THR A  34      -3.595 -14.430  33.979  1.00 62.81           C
ATOM    222 1HG2 THR A  34      -2.961 -15.300  34.151  1.00 62.81           H
ATOM    223 2HG2 THR A  34      -3.121 -13.774  33.249  1.00 62.81           H
ATOM    224 3HG2 THR A  34      -4.564 -14.756  33.600  1.00 62.81           H
ATOM    225  HN  THR A  34      -3.633 -13.010  37.608  1.00 62.81           H
ATOM    226  N   ASP A  35      -0.798 -12.214  34.446  1.00 67.91           N
ATOM    227  CA  ASP A  35      -0.048 -11.132  33.831  1.00 67.91           C
ATOM    228  C   ASP A  35      -0.692 -10.767  32.492  1.00 67.91           C
ATOM    229  O   ASP A  35      -0.233 -11.205  31.439  1.00 67.91           O
ATOM    230  HA  ASP A  35      -0.085 -10.313  34.549  1.00 67.91           H
ATOM    231  CB  ASP A  35       1.399 -11.550  33.561  1.00 67.91           C
ATOM    232 1HB  ASP A  35       1.650 -12.419  34.169  1.00 67.91           H
ATOM    233 2HB  ASP A  35       1.507 -11.848  32.518  1.00 67.91           H
ATOM    234  CG  ASP A  35       2.367 -10.406  33.872  1.00 67.91           C
ATOM    235  OD1 ASP A  35       1.864  -9.318  34.227  1.00 67.91           O
ATOM    236  OD2 ASP A  35       3.587 -10.646  33.748  1.00 67.91           O
ATOM    237  HN  ASP A  35      -0.429 -13.129  34.286  1.00 67.91           H
ATOM    238  N   PHE A  36      -1.746  -9.968  32.578  1.00 82.67           N
ATOM    239  CA  PHE A  36      -2.435  -9.509  31.384  1.00 82.67           C
ATOM    240  C   PHE A  36      -1.697  -8.331  30.744  1.00 82.67           C
ATOM    241  O   PHE A  36      -2.018  -7.926  29.628  1.00 82.67           O
ATOM    242  HA  PHE A  36      -2.460 -10.343  30.684  1.00 82.67           H
ATOM    243  CB  PHE A  36      -3.827  -9.046  31.821  1.00 82.67           C
ATOM    244 1HB  PHE A  36      -3.723  -8.354  32.657  1.00 82.67           H
ATOM    245 2HB  PHE A  36      -4.287  -8.491  31.004  1.00 82.67           H
ATOM    246  CG  PHE A  36      -4.760 -10.186  32.234  1.00 82.67           C
ATOM    247  CD1 PHE A  36      -4.809 -11.326  31.494  1.00 82.67           C
ATOM    248  HD1 PHE A  36      -4.183 -11.429  30.608  1.00 82.67           H
ATOM    249  CD2 PHE A  36      -5.541 -10.058  33.340  1.00 82.67           C
ATOM    250  HD2 PHE A  36      -5.502  -9.144  33.932  1.00 82.67           H
ATOM    251  CE1 PHE A  36      -5.675 -12.384  31.877  1.00 82.67           C
ATOM    252  HE1 PHE A  36      -5.715 -13.298  31.285  1.00 82.67           H
ATOM    253  CE2 PHE A  36      -6.408 -11.116  33.723  1.00 82.67           C
ATOM    254  HE2 PHE A  36      -7.034 -11.014  34.609  1.00 82.67           H
ATOM    255  CZ  PHE A  36      -6.456 -12.257  32.983  1.00 82.67           C
ATOM    256  HZ  PHE A  36      -7.122 -13.069  33.278  1.00 82.67           H
ATOM    257  HN  PHE A  36      -2.128  -9.637  33.440  1.00 82.67           H
ATOM    258  N   TYR A  37      -0.722  -7.816  31.478  1.00 87.00           N
ATOM    259  CA  TYR A  37       0.134  -6.765  30.954  1.00 87.00           C
ATOM    260  C   TYR A  37       1.302  -7.354  30.161  1.00 87.00           C
ATOM    261  O   TYR A  37       2.176  -8.007  30.728  1.00 87.00           O
ATOM    262  HA  TYR A  37      -0.467  -6.140  30.293  1.00 87.00           H
ATOM    263  CB  TYR A  37       0.684  -6.022  32.173  1.00 87.00           C
ATOM    264 1HB  TYR A  37      -0.143  -5.769  32.836  1.00 87.00           H
ATOM    265 2HB  TYR A  37       1.343  -6.691  32.727  1.00 87.00           H
ATOM    266  CG  TYR A  37       1.452  -4.744  31.829  1.00 87.00           C
ATOM    267  CD1 TYR A  37       2.829  -4.766  31.754  1.00 87.00           C
ATOM    268  HD1 TYR A  37       3.371  -5.693  31.939  1.00 87.00           H
ATOM    269  CD2 TYR A  37       0.766  -3.570  31.595  1.00 87.00           C
ATOM    270  HD2 TYR A  37      -0.322  -3.552  31.654  1.00 87.00           H
ATOM    271  CE1 TYR A  37       3.552  -3.563  31.430  1.00 87.00           C
ATOM    272  HE1 TYR A  37       4.640  -3.566  31.367  1.00 87.00           H
ATOM    273  CE2 TYR A  37       1.488  -2.367  31.271  1.00 87.00           C
ATOM    274  HE2 TYR A  37       0.959  -1.432  31.083  1.00 87.00           H
ATOM    275  CZ  TYR A  37       2.846  -2.423  31.204  1.00 87.00           C
ATOM    276  OH  TYR A  37       3.528  -1.287  30.898  1.00 87.00           O
ATOM    277  HH  TYR A  37       2.901  -0.600  30.531  1.00 87.00           H
ATOM    278  HN  TYR A  37      -0.514  -8.104  32.413  1.00 87.00           H
ATOM    279  N   CYS A  38       1.279  -7.101  28.860  1.00 90.59           N
ATOM    280  CA  CYS A  38       2.251  -7.703  27.964  1.00 90.59           C
ATOM    281  C   CYS A  38       3.314  -6.653  27.633  1.00 90.59           C
ATOM    282  O   CYS A  38       3.016  -5.642  26.999  1.00 90.59           O
ATOM    283  HA  CYS A  38       2.692  -8.544  28.499  1.00 90.59           H
ATOM    284  CB  CYS A  38       1.589  -8.262  26.703  1.00 90.59           C
ATOM    285 1HB  CYS A  38       0.784  -8.944  26.977  1.00 90.59           H
ATOM    286 2HB  CYS A  38       1.139  -7.452  26.129  1.00 90.59           H
ATOM    287  SG  CYS A  38       2.828  -9.138  25.680  1.00 90.59           S
ATOM    288  HN  CYS A  38       0.613  -6.500  28.419  1.00 90.59           H
ATOM    289  N   GLU A  39       4.531  -6.929  28.077  1.00 82.77           N
ATOM    290  CA  GLU A  39       5.673  -6.121  27.683  1.00 82.77           C
ATOM    291  C   GLU A  39       6.241  -6.617  26.352  1.00 82.77           C
ATOM    292  O   GLU A  39       6.640  -7.774  26.237  1.00 82.77           O
ATOM    293  HA  GLU A  39       5.284  -5.109  27.566  1.00 82.77           H
ATOM    294  CB  GLU A  39       6.747  -6.122  28.773  1.00 82.77           C
ATOM    295 1HB  GLU A  39       7.045  -7.146  28.994  1.00 82.77           H
ATOM    296 2HB  GLU A  39       7.579  -5.487  28.468  1.00 82.77           H
ATOM    297  CG  GLU A  39       6.207  -5.529  30.076  1.00 82.77           C
ATOM    298 1HG  GLU A  39       5.769  -4.550  29.880  1.00 82.77           H
ATOM    299 2HG  GLU A  39       5.410  -6.163  30.465  1.00 82.77           H
ATOM    300  CD  GLU A  39       7.318  -5.397  31.120  1.00 82.77           C
ATOM    301  OE1 GLU A  39       7.041  -4.773  32.167  1.00 82.77           O
ATOM    302  OE2 GLU A  39       8.418  -5.923  30.847  1.00 82.77           O
ATOM    303  HN  GLU A  39       4.743  -7.688  28.693  1.00 82.77           H
ATOM    304  N   LYS A  40       6.259  -5.716  25.381  1.00 89.18           N
ATOM    305  CA  LYS A  40       6.570  -6.096  24.013  1.00 89.18           C
ATOM    306  C   LYS A  40       7.972  -5.599  23.657  1.00 89.18           C
ATOM    307  O   LYS A  40       8.233  -5.234  22.511  1.00 89.18           O
ATOM    308  HA  LYS A  40       6.569  -7.186  23.969  1.00 89.18           H
ATOM    309  CB  LYS A  40       5.481  -5.603  23.059  1.00 89.18           C
ATOM    310 1HB  LYS A  40       5.345  -4.528  23.180  1.00 89.18           H
ATOM    311 2HB  LYS A  40       5.793  -5.770  22.028  1.00 89.18           H
ATOM    312  CG  LYS A  40       4.156  -6.323  23.319  1.00 89.18           C
ATOM    313 1HG  LYS A  40       4.312  -7.401  23.286  1.00 89.18           H
ATOM    314 2HG  LYS A  40       3.799  -6.083  24.321  1.00 89.18           H
ATOM    315  CD  LYS A  40       3.102  -5.921  22.286  1.00 89.18           C
ATOM    316 1HD  LYS A  40       2.911  -4.850  22.354  1.00 89.18           H
ATOM    317 2HD  LYS A  40       3.479  -6.115  21.282  1.00 89.18           H
ATOM    318  CE  LYS A  40       1.798  -6.692  22.505  1.00 89.18           C
ATOM    319 1HE  LYS A  40       1.985  -7.763  22.425  1.00 89.18           H
ATOM    320 2HE  LYS A  40       1.425  -6.508  23.512  1.00 89.18           H
ATOM    321  NZ  LYS A  40       0.781  -6.284  21.510  1.00 89.18           N
ATOM    322 1HZ  LYS A  40       0.025  -6.960  21.504  1.00 89.18           H
ATOM    323 2HZ  LYS A  40       0.417  -5.370  21.755  1.00 89.18           H
ATOM    324 3HZ  LYS A  40       1.206  -6.243  20.590  1.00 89.18           H
ATOM    325  HN  LYS A  40       6.066  -4.744  25.515  1.00 89.18           H
ATOM    326  N   ASN A  41       8.838  -5.599  24.659  1.00 82.71           N
ATOM    327  CA  ASN A  41      10.191  -5.100  24.479  1.00 82.71           C
ATOM    328  C   ASN A  41      10.894  -5.924  23.398  1.00 82.71           C
ATOM    329  O   ASN A  41      11.658  -5.383  22.600  1.00 82.71           O
ATOM    330  HA  ASN A  41      10.076  -4.054  24.197  1.00 82.71           H
ATOM    331  CB  ASN A  41      11.001  -5.227  25.771  1.00 82.71           C
ATOM    332 1HB  ASN A  41      10.418  -4.846  26.609  1.00 82.71           H
ATOM    333 2HB  ASN A  41      11.204  -6.278  25.976  1.00 82.71           H
ATOM    334  CG  ASN A  41      12.320  -4.458  25.669  1.00 82.71           C
ATOM    335  OD1 ASN A  41      12.450  -3.492  24.936  1.00 82.71           O
ATOM    336  ND2 ASN A  41      13.288  -4.940  26.443  1.00 82.71           N
ATOM    337 1HD2 ASN A  41      13.116  -5.737  27.022  1.00 82.71           H
ATOM    338 2HD2 ASN A  41      14.189  -4.505  26.447  1.00 82.71           H
ATOM    339  HN  ASN A  41       8.629  -5.931  25.579  1.00 82.71           H
ATOM    340  N   ASN A  42      10.611  -7.218  23.408  1.00 84.50           N
ATOM    341  CA  ASN A  42      11.229  -8.126  22.457  1.00 84.50           C
ATOM    342  C   ASN A  42      10.828  -7.723  21.037  1.00 84.50           C
ATOM    343  O   ASN A  42      11.631  -7.817  20.110  1.00 84.50           O
ATOM    344  HA  ASN A  42      12.302  -8.034  22.629  1.00 84.50           H
ATOM    345  CB  ASN A  42      10.765  -9.566  22.688  1.00 84.50           C
ATOM    346 1HB  ASN A  42       9.677  -9.611  22.654  1.00 84.50           H
ATOM    347 2HB  ASN A  42      11.136 -10.204  21.886  1.00 84.50           H
ATOM    348  CG  ASN A  42      11.261 -10.092  24.037  1.00 84.50           C
ATOM    349  OD1 ASN A  42      12.072  -9.479  24.711  1.00 84.50           O
ATOM    350  ND2 ASN A  42      10.730 -11.258  24.391  1.00 84.50           N
ATOM    351 1HD2 ASN A  42      10.069 -11.709  23.791  1.00 84.50           H
ATOM    352 2HD2 ASN A  42      10.991 -11.685  25.257  1.00 84.50           H
ATOM    353  HN  ASN A  42       9.973  -7.646  24.048  1.00 84.50           H
ATOM    354  N   VAL A  43       9.585  -7.281  20.911  1.00 91.53           N
ATOM    355  CA  VAL A  43       9.049  -6.914  19.611  1.00 91.53           C
ATOM    356  C   VAL A  43       9.768  -5.663  19.102  1.00 91.53           C
ATOM    357  O   VAL A  43      10.082  -5.562  17.917  1.00 91.53           O
ATOM    358  HA  VAL A  43       9.253  -7.738  18.927  1.00 91.53           H
ATOM    359  CB  VAL A  43       7.532  -6.736  19.701  1.00 91.53           C
ATOM    360  HB  VAL A  43       7.333  -5.867  20.328  1.00 91.53           H
ATOM    361  CG1 VAL A  43       6.929  -6.468  18.321  1.00 91.53           C
ATOM    362 1HG1 VAL A  43       7.363  -5.559  17.905  1.00 91.53           H
ATOM    363 2HG1 VAL A  43       7.143  -7.309  17.661  1.00 91.53           H
ATOM    364 3HG1 VAL A  43       5.850  -6.346  18.414  1.00 91.53           H
ATOM    365  CG2 VAL A  43       6.876  -7.951  20.360  1.00 91.53           C
ATOM    366 1HG2 VAL A  43       7.089  -8.843  19.771  1.00 91.53           H
ATOM    367 2HG2 VAL A  43       7.274  -8.078  21.367  1.00 91.53           H
ATOM    368 3HG2 VAL A  43       5.798  -7.799  20.411  1.00 91.53           H
ATOM    369  HN  VAL A  43       8.949  -7.173  21.675  1.00 91.53           H
ATOM    370  N   ARG A  44      10.008  -4.742  20.024  1.00 86.92           N
ATOM    371  CA  ARG A  44      10.662  -3.491  19.679  1.00 86.92           C
ATOM    372  C   ARG A  44      12.114  -3.745  19.270  1.00 86.92           C
ATOM    373  O   ARG A  44      12.628  -3.100  18.358  1.00 86.92           O
ATOM    374  HA  ARG A  44      10.083  -3.095  18.844  1.00 86.92           H
ATOM    375  CB  ARG A  44      10.635  -2.512  20.855  1.00 86.92           C
ATOM    376 1HB  ARG A  44      11.054  -2.990  21.740  1.00 86.92           H
ATOM    377 2HB  ARG A  44      11.263  -1.650  20.630  1.00 86.92           H
ATOM    378  CG  ARG A  44       9.207  -2.047  21.148  1.00 86.92           C
ATOM    379 1HG  ARG A  44       8.722  -1.743  20.221  1.00 86.92           H
ATOM    380 2HG  ARG A  44       8.627  -2.876  21.555  1.00 86.92           H
ATOM    381  CD  ARG A  44       9.203  -0.881  22.139  1.00 86.92           C
ATOM    382 1HD  ARG A  44       9.925  -0.127  21.828  1.00 86.92           H
ATOM    383 2HD  ARG A  44       8.224  -0.402  22.144  1.00 86.92           H
ATOM    384  NE  ARG A  44       9.534  -1.369  23.496  1.00 86.92           N
ATOM    385  HE  ARG A  44      10.500  -1.465  23.737  1.00 86.92           H
ATOM    386  CZ  ARG A  44       8.621  -1.689  24.423  1.00 86.92           C
ATOM    387  NH1 ARG A  44       7.312  -1.579  24.155  1.00 86.92           N
ATOM    388 1HH1 ARG A  44       7.011  -1.256  23.258  1.00 86.92           H
ATOM    389 2HH1 ARG A  44       6.637  -1.820  24.852  1.00 86.92           H
ATOM    390  NH2 ARG A  44       9.035  -2.121  25.622  1.00 86.92           N
ATOM    391 1HH2 ARG A  44       8.367  -2.364  26.324  1.00 86.92           H
ATOM    392 2HH2 ARG A  44      10.014  -2.200  25.814  1.00 86.92           H
ATOM    393  HN  ARG A  44       9.765  -4.839  20.989  1.00 86.92           H
ATOM    394  N   GLN A  45      12.734  -4.688  19.965  1.00 83.42           N
ATOM    395  CA  GLN A  45      14.114  -5.044  19.678  1.00 83.42           C
ATOM    396  C   GLN A  45      14.228  -5.635  18.271  1.00 83.42           C
ATOM    397  O   GLN A  45      15.134  -5.283  17.518  1.00 83.42           O
ATOM    398  HA  GLN A  45      14.671  -4.109  19.733  1.00 83.42           H
ATOM    399  CB  GLN A  45      14.659  -6.015  20.727  1.00 83.42           C
ATOM    400 1HB  GLN A  45      13.931  -6.806  20.909  1.00 83.42           H
ATOM    401 2HB  GLN A  45      15.562  -6.494  20.350  1.00 83.42           H
ATOM    402  CG  GLN A  45      14.969  -5.289  22.037  1.00 83.42           C
ATOM    403 1HG  GLN A  45      15.664  -4.470  21.848  1.00 83.42           H
ATOM    404 2HG  GLN A  45      14.057  -4.846  22.437  1.00 83.42           H
ATOM    405  CD  GLN A  45      15.571  -6.248  23.066  1.00 83.42           C
ATOM    406  OE1 GLN A  45      15.684  -7.443  22.847  1.00 83.42           O
ATOM    407  NE2 GLN A  45      15.948  -5.660  24.198  1.00 83.42           N
ATOM    408 1HE2 GLN A  45      15.827  -4.674  24.314  1.00 83.42           H
ATOM    409 2HE2 GLN A  45      16.353  -6.204  24.933  1.00 83.42           H
ATOM    410  HN  GLN A  45      12.311  -5.203  20.710  1.00 83.42           H
ATOM    411  N   PHE A  46      13.295  -6.523  17.960  1.00 92.62           N
ATOM    412  CA  PHE A  46      13.262  -7.144  16.647  1.00 92.62           C
ATOM    413  C   PHE A  46      13.155  -6.089  15.544  1.00 92.62           C
ATOM    414  O   PHE A  46      13.904  -6.127  14.569  1.00 92.62           O
ATOM    415  HA  PHE A  46      14.193  -7.699  16.528  1.00 92.62           H
ATOM    416  CB  PHE A  46      12.019  -8.036  16.605  1.00 92.62           C
ATOM    417 1HB  PHE A  46      12.140  -8.844  17.327  1.00 92.62           H
ATOM    418 2HB  PHE A  46      11.155  -7.453  16.922  1.00 92.62           H
ATOM    419  CG  PHE A  46      11.733  -8.640  15.229  1.00 92.62           C
ATOM    420  CD1 PHE A  46      10.812  -8.062  14.412  1.00 92.62           C
ATOM    421  HD1 PHE A  46      10.278  -7.169  14.737  1.00 92.62           H
ATOM    422  CD2 PHE A  46      12.398  -9.754  14.823  1.00 92.62           C
ATOM    423  HD2 PHE A  46      13.136 -10.217  15.478  1.00 92.62           H
ATOM    424  CE1 PHE A  46      10.546  -8.623  13.134  1.00 92.62           C
ATOM    425  HE1 PHE A  46       9.808  -8.160  12.479  1.00 92.62           H
ATOM    426  CE2 PHE A  46      12.132 -10.315  13.546  1.00 92.62           C
ATOM    427  HE2 PHE A  46      12.666 -11.208  13.221  1.00 92.62           H
ATOM    428  CZ  PHE A  46      11.211  -9.737  12.728  1.00 92.62           C
ATOM    429  HZ  PHE A  46      11.007 -10.167  11.748  1.00 92.62           H
ATOM    430  HN  PHE A  46      12.573  -6.819  18.586  1.00 92.62           H
ATOM    431  N   ALA A  47      12.217  -5.173  15.735  1.00 93.31           N
ATOM    432  CA  ALA A  47      11.950  -4.155  14.733  1.00 93.31           C
ATOM    433  C   ALA A  47      13.210  -3.313  14.520  1.00 93.31           C
ATOM    434  O   ALA A  47      13.535  -2.952  13.390  1.00 93.31           O
ATOM    435  HA  ALA A  47      11.702  -4.663  13.801  1.00 93.31           H
ATOM    436  CB  ALA A  47      10.751  -3.311  15.169  1.00 93.31           C
ATOM    437 1HB  ALA A  47       9.876  -3.951  15.278  1.00 93.31           H
ATOM    438 2HB  ALA A  47      10.972  -2.832  16.123  1.00 93.31           H
ATOM    439 3HB  ALA A  47      10.551  -2.547  14.417  1.00 93.31           H
ATOM    440  HN  ALA A  47      11.647  -5.119  16.555  1.00 93.31           H
ATOM    441  N   SER A  48      13.884  -3.024  15.623  1.00 91.47           N
ATOM    442  CA  SER A  48      14.987  -2.078  15.601  1.00 91.47           C
ATOM    443  C   SER A  48      16.144  -2.644  14.774  1.00 91.47           C
ATOM    444  O   SER A  48      16.952  -1.890  14.235  1.00 91.47           O
ATOM    445  HA  SER A  48      14.586  -1.179  15.133  1.00 91.47           H
ATOM    446  CB  SER A  48      15.459  -1.748  17.018  1.00 91.47           C
ATOM    447 1HB  SER A  48      16.138  -0.896  16.985  1.00 91.47           H
ATOM    448 2HB  SER A  48      14.603  -1.451  17.625  1.00 91.47           H
ATOM    449  OG  SER A  48      16.114  -2.854  17.633  1.00 91.47           O
ATOM    450  HG  SER A  48      16.450  -2.592  18.538  1.00 91.47           H
ATOM    451  HN  SER A  48      13.687  -3.422  16.519  1.00 91.47           H
ATOM    452  N   HIS A  49      16.185  -3.966  14.701  1.00 87.02           N
ATOM    453  CA  HIS A  49      17.283  -4.644  14.033  1.00 87.02           C
ATOM    454  C   HIS A  49      16.884  -4.971  12.592  1.00 87.02           C
ATOM    455  O   HIS A  49      17.682  -4.805  11.671  1.00 87.02           O
ATOM    456  HA  HIS A  49      18.120  -3.946  14.020  1.00 87.02           H
ATOM    457  CB  HIS A  49      17.719  -5.880  14.822  1.00 87.02           C
ATOM    458 1HB  HIS A  49      16.842  -6.493  15.032  1.00 87.02           H
ATOM    459 2HB  HIS A  49      18.385  -6.479  14.201  1.00 87.02           H
ATOM    460  CG  HIS A  49      18.416  -5.564  16.124  1.00 87.02           C
ATOM    461  ND1 HIS A  49      17.732  -5.353  17.309  1.00 87.02           N
ATOM    462  HD1 HIS A  49      16.740  -5.387  17.425  1.00 87.02           H
ATOM    463  CD2 HIS A  49      19.742  -5.425  16.414  1.00 87.02           C
ATOM    464  HD2 HIS A  49      20.563  -5.527  15.705  1.00 87.02           H
ATOM    465  CE1 HIS A  49      18.617  -5.099  18.262  1.00 87.02           C
ATOM    466  HE1 HIS A  49      18.389  -4.891  19.308  1.00 87.02           H
ATOM    467  NE2 HIS A  49      19.861  -5.143  17.706  1.00 87.02           N
ATOM    468  HN  HIS A  49      15.488  -4.570  15.087  1.00 87.02           H
ATOM    469  N   PHE A  50      15.650  -5.430  12.443  1.00 81.63           N
ATOM    470  CA  PHE A  50      15.244  -6.102  11.221  1.00 81.63           C
ATOM    471  C   PHE A  50      14.701  -5.100  10.200  1.00 81.63           C
ATOM    472  O   PHE A  50      15.004  -5.193   9.011  1.00 81.63           O
ATOM    473  HA  PHE A  50      16.128  -6.591  10.812  1.00 81.63           H
ATOM    474  CB  PHE A  50      14.132  -7.082  11.597  1.00 81.63           C
ATOM    475 1HB  PHE A  50      14.491  -7.736  12.391  1.00 81.63           H
ATOM    476 2HB  PHE A  50      13.289  -6.522  12.002  1.00 81.63           H
ATOM    477  CG  PHE A  50      13.640  -7.942  10.431  1.00 81.63           C
ATOM    478  CD1 PHE A  50      12.419  -7.707   9.881  1.00 81.63           C
ATOM    479  HD1 PHE A  50      11.790  -6.906  10.270  1.00 81.63           H
ATOM    480  CD2 PHE A  50      14.424  -8.942   9.945  1.00 81.63           C
ATOM    481  HD2 PHE A  50      15.402  -9.130  10.387  1.00 81.63           H
ATOM    482  CE1 PHE A  50      11.962  -8.506   8.799  1.00 81.63           C
ATOM    483  HE1 PHE A  50      10.983  -8.317   8.357  1.00 81.63           H
ATOM    484  CE2 PHE A  50      13.967  -9.740   8.863  1.00 81.63           C
ATOM    485  HE2 PHE A  50      14.595 -10.541   8.474  1.00 81.63           H
ATOM    486  CZ  PHE A  50      12.746  -9.505   8.313  1.00 81.63           C
ATOM    487  HZ  PHE A  50      12.396 -10.118   7.482  1.00 81.63           H
ATOM    488  HN  PHE A  50      14.936  -5.350  13.139  1.00 81.63           H
ATOM    489  N   LEU A  51      13.908  -4.164  10.701  1.00 94.16           N
ATOM    490  CA  LEU A  51      13.075  -3.347   9.835  1.00 94.16           C
ATOM    491  C   LEU A  51      13.950  -2.322   9.111  1.00 94.16           C
ATOM    492  O   LEU A  51      13.850  -2.163   7.896  1.00 94.16           O
ATOM    493  HA  LEU A  51      12.630  -4.008   9.091  1.00 94.16           H
ATOM    494  CB  LEU A  51      11.926  -2.723  10.630  1.00 94.16           C
ATOM    495 1HB  LEU A  51      12.352  -2.108  11.423  1.00 94.16           H
ATOM    496 2HB  LEU A  51      11.374  -2.055   9.969  1.00 94.16           H
ATOM    497  CG  LEU A  51      10.936  -3.704  11.260  1.00 94.16           C
ATOM    498  HG  LEU A  51      11.460  -4.272  12.029  1.00 94.16           H
ATOM    499  CD1 LEU A  51       9.791  -2.961  11.950  1.00 94.16           C
ATOM    500 1HD1 LEU A  51      10.194  -2.319  12.734  1.00 94.16           H
ATOM    501 2HD1 LEU A  51       9.261  -2.351  11.218  1.00 94.16           H
ATOM    502 3HD1 LEU A  51       9.101  -3.682  12.389  1.00 94.16           H
ATOM    503  CD2 LEU A  51      10.426  -4.709  10.225  1.00 94.16           C
ATOM    504 1HD2 LEU A  51       9.924  -4.176   9.418  1.00 94.16           H
ATOM    505 2HD2 LEU A  51      11.267  -5.272   9.820  1.00 94.16           H
ATOM    506 3HD2 LEU A  51       9.724  -5.395  10.699  1.00 94.16           H
ATOM    507  HN  LEU A  51      13.830  -3.961  11.677  1.00 94.16           H
ATOM    508  N   PRO A  52      14.820  -1.610   9.841  1.00 95.84           N
ATOM    509  CA  PRO A  52      15.530  -0.466   9.264  1.00 95.84           C
ATOM    510  C   PRO A  52      16.247  -0.823   7.972  1.00 95.84           C
ATOM    511  O   PRO A  52      16.073  -0.152   6.956  1.00 95.84           O
ATOM    512  HA  PRO A  52      14.822   0.315   8.991  1.00 95.84           H
ATOM    513  CB  PRO A  52      16.513  -0.058  10.364  1.00 95.84           C
ATOM    514 1HB  PRO A  52      17.478  -0.550  10.243  1.00 95.84           H
ATOM    515 2HB  PRO A  52      16.701   1.016  10.356  1.00 95.84           H
ATOM    516  CG  PRO A  52      15.813  -0.498  11.644  1.00 95.84           C
ATOM    517 1HG  PRO A  52      16.513  -0.602  12.473  1.00 95.84           H
ATOM    518 2HG  PRO A  52      15.064   0.226  11.965  1.00 95.84           H
ATOM    519  CD  PRO A  52      15.191  -1.828  11.251  1.00 95.84           C
ATOM    520 1HD  PRO A  52      15.897  -2.652  11.356  1.00 95.84           H
ATOM    521 2HD  PRO A  52      14.328  -2.071  11.871  1.00 95.84           H
ATOM    522  N   PRO A  53      17.065  -1.884   7.979  1.00 95.98           N
ATOM    523  CA  PRO A  53      17.801  -2.278   6.775  1.00 95.98           C
ATOM    524  C   PRO A  53      16.888  -2.449   5.572  1.00 95.98           C
ATOM    525  O   PRO A  53      17.213  -2.004   4.473  1.00 95.98           O
ATOM    526  HA  PRO A  53      18.502  -1.493   6.491  1.00 95.98           H
ATOM    527  CB  PRO A  53      18.469  -3.595   7.173  1.00 95.98           C
ATOM    528 1HB  PRO A  53      17.849  -4.454   6.915  1.00 95.98           H
ATOM    529 2HB  PRO A  53      19.425  -3.730   6.665  1.00 95.98           H
ATOM    530  CG  PRO A  53      18.646  -3.460   8.680  1.00 95.98           C
ATOM    531 1HG  PRO A  53      18.779  -4.429   9.161  1.00 95.98           H
ATOM    532 2HG  PRO A  53      19.527  -2.870   8.933  1.00 95.98           H
ATOM    533  CD  PRO A  53      17.358  -2.779   9.114  1.00 95.98           C
ATOM    534 1HD  PRO A  53      16.555  -3.497   9.275  1.00 95.98           H
ATOM    535 2HD  PRO A  53      17.484  -2.231  10.048  1.00 95.98           H
ATOM    536  N   LEU A  54      15.758  -3.098   5.815  1.00 94.11           N
ATOM    537  CA  LEU A  54      14.849  -3.447   4.736  1.00 94.11           C
ATOM    538  C   LEU A  54      14.226  -2.171   4.166  1.00 94.11           C
ATOM    539  O   LEU A  54      14.109  -2.023   2.950  1.00 94.11           O
ATOM    540  HA  LEU A  54      15.439  -3.923   3.953  1.00 94.11           H
ATOM    541  CB  LEU A  54      13.820  -4.473   5.214  1.00 94.11           C
ATOM    542 1HB  LEU A  54      13.310  -4.067   6.088  1.00 94.11           H
ATOM    543 2HB  LEU A  54      13.067  -4.594   4.434  1.00 94.11           H
ATOM    544  CG  LEU A  54      14.368  -5.856   5.574  1.00 94.11           C
ATOM    545  HG  LEU A  54      15.107  -5.734   6.366  1.00 94.11           H
ATOM    546  CD1 LEU A  54      13.261  -6.758   6.123  1.00 94.11           C
ATOM    547 1HD1 LEU A  54      12.835  -6.307   7.019  1.00 94.11           H
ATOM    548 2HD1 LEU A  54      12.482  -6.877   5.370  1.00 94.11           H
ATOM    549 3HD1 LEU A  54      13.678  -7.735   6.370  1.00 94.11           H
ATOM    550  CD2 LEU A  54      15.085  -6.489   4.380  1.00 94.11           C
ATOM    551 1HD2 LEU A  54      14.385  -6.595   3.551  1.00 94.11           H
ATOM    552 2HD2 LEU A  54      15.915  -5.852   4.075  1.00 94.11           H
ATOM    553 3HD2 LEU A  54      15.464  -7.471   4.663  1.00 94.11           H
ATOM    554  HN  LEU A  54      15.461  -3.382   6.726  1.00 94.11           H
ATOM    555  N   TYR A  55      13.844  -1.282   5.071  1.00 94.53           N
ATOM    556  CA  TYR A  55      13.183  -0.050   4.676  1.00 94.53           C
ATOM    557  C   TYR A  55      14.116   0.829   3.840  1.00 94.53           C
ATOM    558  O   TYR A  55      13.680   1.472   2.886  1.00 94.53           O
ATOM    559  HA  TYR A  55      12.311  -0.312   4.078  1.00 94.53           H
ATOM    560  CB  TYR A  55      12.843   0.682   5.976  1.00 94.53           C
ATOM    561 1HB  TYR A  55      13.705   0.638   6.642  1.00 94.53           H
ATOM    562 2HB  TYR A  55      12.665   1.734   5.754  1.00 94.53           H
ATOM    563  CG  TYR A  55      11.624   0.116   6.707  1.00 94.53           C
ATOM    564  CD1 TYR A  55      11.011  -1.030   6.244  1.00 94.53           C
ATOM    565  HD1 TYR A  55      11.396  -1.532   5.356  1.00 94.53           H
ATOM    566  CD2 TYR A  55      11.137   0.753   7.831  1.00 94.53           C
ATOM    567  HD2 TYR A  55      11.621   1.658   8.197  1.00 94.53           H
ATOM    568  CE1 TYR A  55       9.864  -1.562   6.932  1.00 94.53           C
ATOM    569  HE1 TYR A  55       9.370  -2.466   6.576  1.00 94.53           H
ATOM    570  CE2 TYR A  55       9.989   0.221   8.519  1.00 94.53           C
ATOM    571  HE2 TYR A  55       9.594   0.714   9.407  1.00 94.53           H
ATOM    572  CZ  TYR A  55       9.409  -0.910   8.036  1.00 94.53           C
ATOM    573  OH  TYR A  55       8.325  -1.413   8.686  1.00 94.53           O
ATOM    574  HH  TYR A  55       7.980  -2.217   8.203  1.00 94.53           H
ATOM    575  HN  TYR A  55      13.978  -1.393   6.055  1.00 94.53           H
ATOM    576  N   TRP A  56      15.383   0.828   4.227  1.00 92.86           N
ATOM    577  CA  TRP A  56      16.391   1.573   3.493  1.00 92.86           C
ATOM    578  C   TRP A  56      16.540   0.931   2.112  1.00 92.86           C
ATOM    579  O   TRP A  56      16.638   1.631   1.105  1.00 92.86           O
ATOM    580  HA  TRP A  56      16.038   2.599   3.390  1.00 92.86           H
ATOM    581  CB  TRP A  56      17.707   1.629   4.271  1.00 92.86           C
ATOM    582 1HB  TRP A  56      17.873   0.667   4.754  1.00 92.86           H
ATOM    583 2HB  TRP A  56      18.527   1.779   3.568  1.00 92.86           H
ATOM    584  CG  TRP A  56      17.756   2.731   5.331  1.00 92.86           C
ATOM    585  CD1 TRP A  56      17.867   2.594   6.660  1.00 92.86           C
ATOM    586  HD1 TRP A  56      17.939   1.635   7.173  1.00 92.86           H
ATOM    587  CD2 TRP A  56      17.691   4.154   5.097  1.00 92.86           C
ATOM    588  NE1 TRP A  56      17.878   3.818   7.296  1.00 92.86           N
ATOM    589  HE1 TRP A  56      17.952   3.973   8.281  1.00 92.86           H
ATOM    590  CE2 TRP A  56      17.768   4.797   6.315  1.00 92.86           C
ATOM    591  CE3 TRP A  56      17.572   4.873   3.894  1.00 92.86           C
ATOM    592  HE3 TRP A  56      17.510   4.389   2.920  1.00 92.86           H
ATOM    593  CZ2 TRP A  56      17.733   6.190   6.450  1.00 92.86           C
ATOM    594  HZ2 TRP A  56      17.796   6.675   7.424  1.00 92.86           H
ATOM    595  CZ3 TRP A  56      17.539   6.264   4.046  1.00 92.86           C
ATOM    596  HZ3 TRP A  56      17.447   6.870   3.145  1.00 92.86           H
ATOM    597  CH2 TRP A  56      17.615   6.927   5.266  1.00 92.86           C
ATOM    598  HH2 TRP A  56      17.582   8.016   5.300  1.00 92.86           H
ATOM    599  HN  TRP A  56      15.723   0.331   5.026  1.00 92.86           H
ATOM    600  N   LEU A  57      16.553  -0.394   2.109  1.00 93.07           N
ATOM    601  CA  LEU A  57      16.706  -1.138   0.870  1.00 93.07           C
ATOM    602  C   LEU A  57      15.535  -0.817  -0.060  1.00 93.07           C
ATOM    603  O   LEU A  57      15.738  -0.467  -1.222  1.00 93.07           O
ATOM    604  HA  LEU A  57      17.627  -0.798   0.396  1.00 93.07           H
ATOM    605  CB  LEU A  57      16.871  -2.632   1.159  1.00 93.07           C
ATOM    606 1HB  LEU A  57      17.744  -2.764   1.797  1.00 93.07           H
ATOM    607 2HB  LEU A  57      16.005  -2.969   1.729  1.00 93.07           H
ATOM    608  CG  LEU A  57      17.025  -3.538  -0.064  1.00 93.07           C
ATOM    609  HG  LEU A  57      16.194  -3.342  -0.741  1.00 93.07           H
ATOM    610  CD1 LEU A  57      18.313  -3.218  -0.825  1.00 93.07           C
ATOM    611 1HD1 LEU A  57      18.289  -2.181  -1.159  1.00 93.07           H
ATOM    612 2HD1 LEU A  57      19.170  -3.368  -0.168  1.00 93.07           H
ATOM    613 3HD1 LEU A  57      18.398  -3.877  -1.689  1.00 93.07           H
ATOM    614  CD2 LEU A  57      16.946  -5.013   0.334  1.00 93.07           C
ATOM    615 1HD2 LEU A  57      17.743  -5.242   1.042  1.00 93.07           H
ATOM    616 2HD2 LEU A  57      15.980  -5.213   0.798  1.00 93.07           H
ATOM    617 3HD2 LEU A  57      17.059  -5.636  -0.554  1.00 93.07           H
ATOM    618  HN  LEU A  57      16.462  -0.956   2.931  1.00 93.07           H
ATOM    619  N   VAL A  58      14.334  -0.949   0.485  1.00 94.94           N
ATOM    620  CA  VAL A  58      13.129  -0.739  -0.300  1.00 94.94           C
ATOM    621  C   VAL A  58      13.124   0.689  -0.848  1.00 94.94           C
ATOM    622  O   VAL A  58      12.790   0.909  -2.011  1.00 94.94           O
ATOM    623  HA  VAL A  58      13.156  -1.437  -1.137  1.00 94.94           H
ATOM    624  CB  VAL A  58      11.894  -1.060   0.544  1.00 94.94           C
ATOM    625  HB  VAL A  58      11.947  -0.465   1.456  1.00 94.94           H
ATOM    626  CG1 VAL A  58      10.610  -0.673  -0.194  1.00 94.94           C
ATOM    627 1HG1 VAL A  58      10.621   0.396  -0.406  1.00 94.94           H
ATOM    628 2HG1 VAL A  58      10.548  -1.229  -1.130  1.00 94.94           H
ATOM    629 3HG1 VAL A  58       9.748  -0.912   0.428  1.00 94.94           H
ATOM    630  CG2 VAL A  58      11.872  -2.536   0.946  1.00 94.94           C
ATOM    631 1HG2 VAL A  58      11.853  -3.156   0.050  1.00 94.94           H
ATOM    632 2HG2 VAL A  58      12.763  -2.767   1.529  1.00 94.94           H
ATOM    633 3HG2 VAL A  58      10.983  -2.736   1.545  1.00 94.94           H
ATOM    634  HN  VAL A  58      14.178  -1.192   1.442  1.00 94.94           H
ATOM    635  N   PHE A  59      13.500   1.621   0.015  1.00 95.83           N
ATOM    636  CA  PHE A  59      13.507   3.026  -0.358  1.00 95.83           C
ATOM    637  C   PHE A  59      14.422   3.270  -1.560  1.00 95.83           C
ATOM    638  O   PHE A  59      14.006   3.870  -2.549  1.00 95.83           O
ATOM    639  HA  PHE A  59      12.485   3.296  -0.621  1.00 95.83           H
ATOM    640  CB  PHE A  59      14.046   3.805   0.844  1.00 95.83           C
ATOM    641 1HB  PHE A  59      13.337   3.717   1.668  1.00 95.83           H
ATOM    642 2HB  PHE A  59      14.977   3.345   1.174  1.00 95.83           H
ATOM    643  CG  PHE A  59      14.297   5.287   0.563  1.00 95.83           C
ATOM    644  CD1 PHE A  59      15.570   5.762   0.503  1.00 95.83           C
ATOM    645  HD1 PHE A  59      16.412   5.085   0.655  1.00 95.83           H
ATOM    646  CD2 PHE A  59      13.248   6.131   0.373  1.00 95.83           C
ATOM    647  HD2 PHE A  59      12.227   5.751   0.421  1.00 95.83           H
ATOM    648  CE1 PHE A  59      15.804   7.138   0.242  1.00 95.83           C
ATOM    649  HE1 PHE A  59      16.824   7.518   0.195  1.00 95.83           H
ATOM    650  CE2 PHE A  59      13.481   7.507   0.112  1.00 95.83           C
ATOM    651  HE2 PHE A  59      12.640   8.184  -0.040  1.00 95.83           H
ATOM    652  CZ  PHE A  59      14.754   7.981   0.053  1.00 95.83           C
ATOM    653  HZ  PHE A  59      14.934   9.038  -0.148  1.00 95.83           H
ATOM    654  HN  PHE A  59      13.794   1.431   0.951  1.00 95.83           H
ATOM    655  N   ILE A  60      15.651   2.792  -1.434  1.00 93.30           N
ATOM    656  CA  ILE A  60      16.673   3.084  -2.424  1.00 93.30           C
ATOM    657  C   ILE A  60      16.242   2.517  -3.778  1.00 93.30           C
ATOM    658  O   ILE A  60      16.226   3.232  -4.779  1.00 93.30           O
ATOM    659  HA  ILE A  60      16.744   4.168  -2.511  1.00 93.30           H
ATOM    660  CB  ILE A  60      18.038   2.578  -1.952  1.00 93.30           C
ATOM    661  HB  ILE A  60      17.922   1.547  -1.616  1.00 93.30           H
ATOM    662  CG1 ILE A  60      18.540   3.390  -0.757  1.00 93.30           C
ATOM    663 1HG1 ILE A  60      18.836   4.385  -1.087  1.00 93.30           H
ATOM    664 2HG1 ILE A  60      17.733   3.520  -0.036  1.00 93.30           H
ATOM    665  CG2 ILE A  60      19.047   2.567  -3.102  1.00 93.30           C
ATOM    666 1HG2 ILE A  60      18.686   1.912  -3.896  1.00 93.30           H
ATOM    667 2HG2 ILE A  60      19.165   3.578  -3.492  1.00 93.30           H
ATOM    668 3HG2 ILE A  60      20.008   2.203  -2.739  1.00 93.30           H
ATOM    669  CD1 ILE A  60      19.726   2.697  -0.083  1.00 93.30           C
ATOM    670 1HD1 ILE A  60      19.419   1.711   0.268  1.00 93.30           H
ATOM    671 2HD1 ILE A  60      20.540   2.590  -0.799  1.00 93.30           H
ATOM    672 3HD1 ILE A  60      20.063   3.295   0.764  1.00 93.30           H
ATOM    673  HN  ILE A  60      15.952   2.216  -0.674  1.00 93.30           H
ATOM    674  N   VAL A  61      15.903   1.236  -3.766  1.00 93.49           N
ATOM    675  CA  VAL A  61      15.597   0.531  -5.000  1.00 93.49           C
ATOM    676  C   VAL A  61      14.326   1.118  -5.616  1.00 93.49           C
ATOM    677  O   VAL A  61      14.261   1.334  -6.825  1.00 93.49           O
ATOM    678  HA  VAL A  61      16.428   0.694  -5.686  1.00 93.49           H
ATOM    679  CB  VAL A  61      15.492  -0.972  -4.732  1.00 93.49           C
ATOM    680  HB  VAL A  61      14.729  -1.124  -3.968  1.00 93.49           H
ATOM    681  CG1 VAL A  61      15.055  -1.724  -5.990  1.00 93.49           C
ATOM    682 1HG1 VAL A  61      14.080  -1.357  -6.312  1.00 93.49           H
ATOM    683 2HG1 VAL A  61      15.784  -1.560  -6.783  1.00 93.49           H
ATOM    684 3HG1 VAL A  61      14.988  -2.790  -5.771  1.00 93.49           H
ATOM    685  CG2 VAL A  61      16.813  -1.526  -4.193  1.00 93.49           C
ATOM    686 1HG2 VAL A  61      17.603  -1.356  -4.923  1.00 93.49           H
ATOM    687 2HG2 VAL A  61      17.065  -1.021  -3.260  1.00 93.49           H
ATOM    688 3HG2 VAL A  61      16.710  -2.596  -4.011  1.00 93.49           H
ATOM    689  HN  VAL A  61      15.835   0.683  -2.936  1.00 93.49           H
ATOM    690  N   GLY A  62      13.347   1.361  -4.757  1.00 94.97           N
ATOM    691  CA  GLY A  62      12.042   1.807  -5.215  1.00 94.97           C
ATOM    692  C   GLY A  62      12.112   3.232  -5.766  1.00 94.97           C
ATOM    693  O   GLY A  62      11.507   3.535  -6.792  1.00 94.97           O
ATOM    694 1HA  GLY A  62      11.674   1.132  -5.988  1.00 94.97           H
ATOM    695 2HA  GLY A  62      11.330   1.766  -4.391  1.00 94.97           H
ATOM    696  HN  GLY A  62      13.435   1.257  -3.766  1.00 94.97           H
ATOM    697  N   ALA A  63      12.857   4.070  -5.059  1.00 95.09           N
ATOM    698  CA  ALA A  63      12.979   5.467  -5.440  1.00 95.09           C
ATOM    699  C   ALA A  63      13.625   5.558  -6.824  1.00 95.09           C
ATOM    700  O   ALA A  63      13.158   6.307  -7.682  1.00 95.09           O
ATOM    701  HA  ALA A  63      11.975   5.887  -5.488  1.00 95.09           H
ATOM    702  CB  ALA A  63      13.778   6.219  -4.373  1.00 95.09           C
ATOM    703 1HB  ALA A  63      13.262   6.148  -3.416  1.00 95.09           H
ATOM    704 2HB  ALA A  63      14.771   5.778  -4.285  1.00 95.09           H
ATOM    705 3HB  ALA A  63      13.869   7.267  -4.660  1.00 95.09           H
ATOM    706  HN  ALA A  63      13.369   3.808  -4.241  1.00 95.09           H
ATOM    707  N   LEU A  64      14.687   4.787  -6.999  1.00 89.16           N
ATOM    708  CA  LEU A  64      15.398   4.767  -8.266  1.00 89.16           C
ATOM    709  C   LEU A  64      14.462   4.254  -9.362  1.00 89.16           C
ATOM    710  O   LEU A  64      14.368   4.852 -10.433  1.00 89.16           O
ATOM    711  HA  LEU A  64      15.674   5.795  -8.501  1.00 89.16           H
ATOM    712  CB  LEU A  64      16.696   3.967  -8.140  1.00 89.16           C
ATOM    713 1HB  LEU A  64      16.461   2.999  -7.698  1.00 89.16           H
ATOM    714 2HB  LEU A  64      17.079   3.774  -9.142  1.00 89.16           H
ATOM    715  CG  LEU A  64      17.808   4.618  -7.315  1.00 89.16           C
ATOM    716  HG  LEU A  64      17.399   4.884  -6.341  1.00 89.16           H
ATOM    717  CD1 LEU A  64      18.956   3.636  -7.071  1.00 89.16           C
ATOM    718 1HD1 LEU A  64      18.582   2.767  -6.530  1.00 89.16           H
ATOM    719 2HD1 LEU A  64      19.371   3.317  -8.027  1.00 89.16           H
ATOM    720 3HD1 LEU A  64      19.732   4.124  -6.483  1.00 89.16           H
ATOM    721  CD2 LEU A  64      18.291   5.913  -7.971  1.00 89.16           C
ATOM    722 1HD2 LEU A  64      18.677   5.694  -8.967  1.00 89.16           H
ATOM    723 2HD2 LEU A  64      17.459   6.612  -8.050  1.00 89.16           H
ATOM    724 3HD2 LEU A  64      19.081   6.354  -7.364  1.00 89.16           H
ATOM    725  HN  LEU A  64      15.063   4.184  -6.295  1.00 89.16           H
ATOM    726  N   GLY A  65      13.795   3.151  -9.057  1.00 92.08           N
ATOM    727  CA  GLY A  65      12.982   2.469 -10.051  1.00 92.08           C
ATOM    728  C   GLY A  65      11.838   3.363 -10.531  1.00 92.08           C
ATOM    729  O   GLY A  65      11.660   3.558 -11.732  1.00 92.08           O
ATOM    730 1HA  GLY A  65      13.604   2.181 -10.899  1.00 92.08           H
ATOM    731 2HA  GLY A  65      12.577   1.550  -9.626  1.00 92.08           H
ATOM    732  HN  GLY A  65      13.802   2.724  -8.153  1.00 92.08           H
ATOM    733  N   ASN A  66      11.092   3.883  -9.568  1.00 89.63           N
ATOM    734  CA  ASN A  66       9.898   4.651  -9.878  1.00 89.63           C
ATOM    735  C   ASN A  66      10.303   5.974 -10.532  1.00 89.63           C
ATOM    736  O   ASN A  66       9.589   6.491 -11.390  1.00 89.63           O
ATOM    737  HA  ASN A  66       9.315   4.018 -10.546  1.00 89.63           H
ATOM    738  CB  ASN A  66       9.106   4.975  -8.609  1.00 89.63           C
ATOM    739 1HB  ASN A  66       9.788   5.289  -7.820  1.00 89.63           H
ATOM    740 2HB  ASN A  66       8.432   5.810  -8.800  1.00 89.63           H
ATOM    741  CG  ASN A  66       8.300   3.761  -8.142  1.00 89.63           C
ATOM    742  OD1 ASN A  66       7.362   3.321  -8.785  1.00 89.63           O
ATOM    743  ND2 ASN A  66       8.719   3.246  -6.989  1.00 89.63           N
ATOM    744 1HD2 ASN A  66       9.496   3.655  -6.511  1.00 89.63           H
ATOM    745 2HD2 ASN A  66       8.256   2.449  -6.600  1.00 89.63           H
ATOM    746  HN  ASN A  66      11.291   3.787  -8.592  1.00 89.63           H
ATOM    747  N   SER A  67      11.448   6.484 -10.102  1.00 90.76           N
ATOM    748  CA  SER A  67      11.987   7.704 -10.677  1.00 90.76           C
ATOM    749  C   SER A  67      12.277   7.498 -12.165  1.00 90.76           C
ATOM    750  O   SER A  67      12.040   8.391 -12.977  1.00 90.76           O
ATOM    751  HA  SER A  67      11.209   8.456 -10.540  1.00 90.76           H
ATOM    752  CB  SER A  67      13.256   8.145  -9.944  1.00 90.76           C
ATOM    753 1HB  SER A  67      14.001   7.352 -10.002  1.00 90.76           H
ATOM    754 2HB  SER A  67      13.678   9.017 -10.444  1.00 90.76           H
ATOM    755  OG  SER A  67      13.002   8.458  -8.578  1.00 90.76           O
ATOM    756  HG  SER A  67      13.478   7.809  -7.984  1.00 90.76           H
ATOM    757  HN  SER A  67      12.003   6.078  -9.376  1.00 90.76           H
ATOM    758  N   LEU A  68      12.787   6.316 -12.477  1.00 84.98           N
ATOM    759  CA  LEU A  68      13.085   5.970 -13.857  1.00 84.98           C
ATOM    760  C   LEU A  68      11.781   5.903 -14.654  1.00 84.98           C
ATOM    761  O   LEU A  68      11.719   6.369 -15.791  1.00 84.98           O
ATOM    762  HA  LEU A  68      13.701   6.769 -14.268  1.00 84.98           H
ATOM    763  CB  LEU A  68      13.910   4.683 -13.920  1.00 84.98           C
ATOM    764 1HB  LEU A  68      13.459   3.952 -13.250  1.00 84.98           H
ATOM    765 2HB  LEU A  68      13.837   4.278 -14.929  1.00 84.98           H
ATOM    766  CG  LEU A  68      15.391   4.818 -13.561  1.00 84.98           C
ATOM    767  HG  LEU A  68      15.465   5.337 -12.605  1.00 84.98           H
ATOM    768  CD1 LEU A  68      16.039   3.444 -13.380  1.00 84.98           C
ATOM    769 1HD1 LEU A  68      15.533   2.906 -12.579  1.00 84.98           H
ATOM    770 2HD1 LEU A  68      15.955   2.878 -14.308  1.00 84.98           H
ATOM    771 3HD1 LEU A  68      17.092   3.569 -13.125  1.00 84.98           H
ATOM    772  CD2 LEU A  68      16.131   5.669 -14.595  1.00 84.98           C
ATOM    773 1HD2 LEU A  68      16.051   5.201 -15.575  1.00 84.98           H
ATOM    774 2HD2 LEU A  68      15.688   6.664 -14.630  1.00 84.98           H
ATOM    775 3HD2 LEU A  68      17.182   5.749 -14.315  1.00 84.98           H
ATOM    776  HN  LEU A  68      12.996   5.602 -11.808  1.00 84.98           H
ATOM    777  N   VAL A  69      10.770   5.321 -14.026  1.00 87.07           N
ATOM    778  CA  VAL A  69       9.475   5.171 -14.670  1.00 87.07           C
ATOM    779  C   VAL A  69       8.960   6.548 -15.094  1.00 87.07           C
ATOM    780  O   VAL A  69       8.554   6.737 -16.240  1.00 87.07           O
ATOM    781  HA  VAL A  69       9.620   4.561 -15.561  1.00 87.07           H
ATOM    782  CB  VAL A  69       8.511   4.433 -13.740  1.00 87.07           C
ATOM    783  HB  VAL A  69       8.492   4.962 -12.787  1.00 87.07           H
ATOM    784  CG1 VAL A  69       7.090   4.438 -14.308  1.00 87.07           C
ATOM    785 1HG1 VAL A  69       6.748   5.466 -14.421  1.00 87.07           H
ATOM    786 2HG1 VAL A  69       7.086   3.944 -15.280  1.00 87.07           H
ATOM    787 3HG1 VAL A  69       6.425   3.906 -13.628  1.00 87.07           H
ATOM    788  CG2 VAL A  69       8.991   3.004 -13.475  1.00 87.07           C
ATOM    789 1HG2 VAL A  69       9.052   2.461 -14.418  1.00 87.07           H
ATOM    790 2HG2 VAL A  69       9.975   3.032 -13.007  1.00 87.07           H
ATOM    791 3HG2 VAL A  69       8.287   2.502 -12.811  1.00 87.07           H
ATOM    792  HN  VAL A  69      10.824   4.955 -13.097  1.00 87.07           H
ATOM    793  N   ILE A  70       8.993   7.475 -14.148  1.00 88.61           N
ATOM    794  CA  ILE A  70       8.457   8.804 -14.383  1.00 88.61           C
ATOM    795  C   ILE A  70       9.230   9.467 -15.526  1.00 88.61           C
ATOM    796  O   ILE A  70       8.635  10.095 -16.400  1.00 88.61           O
ATOM    797  HA  ILE A  70       7.418   8.688 -14.692  1.00 88.61           H
ATOM    798  CB  ILE A  70       8.456   9.619 -13.088  1.00 88.61           C
ATOM    799  HB  ILE A  70       9.454   9.570 -12.653  1.00 88.61           H
ATOM    800  CG1 ILE A  70       7.487   9.022 -12.066  1.00 88.61           C
ATOM    801 1HG1 ILE A  70       6.461   9.237 -12.363  1.00 88.61           H
ATOM    802 2HG1 ILE A  70       7.594   7.937 -12.049  1.00 88.61           H
ATOM    803  CG2 ILE A  70       8.157  11.093 -13.368  1.00 88.61           C
ATOM    804 1HG2 ILE A  70       8.919  11.498 -14.035  1.00 88.61           H
ATOM    805 2HG2 ILE A  70       7.178  11.183 -13.838  1.00 88.61           H
ATOM    806 3HG2 ILE A  70       8.163  11.649 -12.430  1.00 88.61           H
ATOM    807  CD1 ILE A  70       7.748   9.587 -10.668  1.00 88.61           C
ATOM    808 1HD1 ILE A  70       8.767   9.349 -10.364  1.00 88.61           H
ATOM    809 2HD1 ILE A  70       7.616  10.669 -10.684  1.00 88.61           H
ATOM    810 3HD1 ILE A  70       7.045   9.146  -9.961  1.00 88.61           H
ATOM    811  HN  ILE A  70       9.377   7.329 -13.236  1.00 88.61           H
ATOM    812  N   LEU A  71      10.544   9.303 -15.482  1.00 84.32           N
ATOM    813  CA  LEU A  71      11.408   9.915 -16.477  1.00 84.32           C
ATOM    814  C   LEU A  71      11.033   9.390 -17.864  1.00 84.32           C
ATOM    815  O   LEU A  71      10.938  10.160 -18.818  1.00 84.32           O
ATOM    816  HA  LEU A  71      11.224  10.989 -16.453  1.00 84.32           H
ATOM    817  CB  LEU A  71      12.879   9.700 -16.114  1.00 84.32           C
ATOM    818 1HB  LEU A  71      12.988   8.695 -15.705  1.00 84.32           H
ATOM    819 2HB  LEU A  71      13.467   9.737 -17.031  1.00 84.32           H
ATOM    820  CG  LEU A  71      13.476  10.694 -15.116  1.00 84.32           C
ATOM    821  HG  LEU A  71      12.749  10.858 -14.321  1.00 84.32           H
ATOM    822  CD1 LEU A  71      14.739  10.125 -14.465  1.00 84.32           C
ATOM    823 1HD1 LEU A  71      14.491   9.205 -13.936  1.00 84.32           H
ATOM    824 2HD1 LEU A  71      15.481   9.914 -15.235  1.00 84.32           H
ATOM    825 3HD1 LEU A  71      15.143  10.852 -13.761  1.00 84.32           H
ATOM    826  CD2 LEU A  71      13.734  12.048 -15.780  1.00 84.32           C
ATOM    827 1HD2 LEU A  71      14.432  11.921 -16.607  1.00 84.32           H
ATOM    828 2HD2 LEU A  71      12.794  12.453 -16.156  1.00 84.32           H
ATOM    829 3HD2 LEU A  71      14.158  12.736 -15.049  1.00 84.32           H
ATOM    830  HN  LEU A  71      11.017   8.765 -14.784  1.00 84.32           H
ATOM    831  N   VAL A  72      10.831   8.082 -17.932  1.00 83.74           N
ATOM    832  CA  VAL A  72      10.573   7.430 -19.204  1.00 83.74           C
ATOM    833  C   VAL A  72       9.294   8.004 -19.817  1.00 83.74           C
ATOM    834  O   VAL A  72       9.261   8.329 -21.002  1.00 83.74           O
ATOM    835  HA  VAL A  72      11.410   7.655 -19.865  1.00 83.74           H
ATOM    836  CB  VAL A  72      10.516   5.913 -19.012  1.00 83.74           C
ATOM    837  HB  VAL A  72       9.805   5.703 -18.213  1.00 83.74           H
ATOM    838  CG1 VAL A  72      10.015   5.219 -20.281  1.00 83.74           C
ATOM    839 1HG1 VAL A  72       9.015   5.579 -20.521  1.00 83.74           H
ATOM    840 2HG1 VAL A  72      10.690   5.441 -21.107  1.00 83.74           H
ATOM    841 3HG1 VAL A  72       9.984   4.141 -20.117  1.00 83.74           H
ATOM    842  CG2 VAL A  72      11.878   5.362 -18.587  1.00 83.74           C
ATOM    843 1HG2 VAL A  72      12.618   5.590 -19.355  1.00 83.74           H
ATOM    844 2HG2 VAL A  72      12.178   5.822 -17.645  1.00 83.74           H
ATOM    845 3HG2 VAL A  72      11.809   4.282 -18.458  1.00 83.74           H
ATOM    846  HN  VAL A  72      10.841   7.473 -17.139  1.00 83.74           H
ATOM    847  N   TYR A  73       8.272   8.111 -18.980  1.00 79.69           N
ATOM    848  CA  TYR A  73       6.979   8.592 -19.436  1.00 79.69           C
ATOM    849  C   TYR A  73       7.048  10.072 -19.817  1.00 79.69           C
ATOM    850  O   TYR A  73       6.366  10.511 -20.742  1.00 79.69           O
ATOM    851  HA  TYR A  73       6.695   8.012 -20.314  1.00 79.69           H
ATOM    852  CB  TYR A  73       6.025   8.426 -18.251  1.00 79.69           C
ATOM    853 1HB  TYR A  73       6.596   8.499 -17.326  1.00 79.69           H
ATOM    854 2HB  TYR A  73       5.313   9.251 -18.253  1.00 79.69           H
ATOM    855  CG  TYR A  73       5.253   7.105 -18.255  1.00 79.69           C
ATOM    856  CD1 TYR A  73       4.287   6.872 -19.213  1.00 79.69           C
ATOM    857  HD1 TYR A  73       4.075   7.630 -19.967  1.00 79.69           H
ATOM    858  CD2 TYR A  73       5.522   6.146 -17.299  1.00 79.69           C
ATOM    859  HD2 TYR A  73       6.285   6.330 -16.542  1.00 79.69           H
ATOM    860  CE1 TYR A  73       3.561   5.629 -19.215  1.00 79.69           C
ATOM    861  HE1 TYR A  73       2.795   5.433 -19.966  1.00 79.69           H
ATOM    862  CE2 TYR A  73       4.796   4.903 -17.302  1.00 79.69           C
ATOM    863  HE2 TYR A  73       4.998   4.137 -16.553  1.00 79.69           H
ATOM    864  CZ  TYR A  73       3.851   4.706 -18.260  1.00 79.69           C
ATOM    865  OH  TYR A  73       3.164   3.532 -18.263  1.00 79.69           O
ATOM    866  HH  TYR A  73       2.584   3.477 -19.075  1.00 79.69           H
ATOM    867  HN  TYR A  73       8.317   7.876 -18.009  1.00 79.69           H
ATOM    868  N   TRP A  74       7.876  10.801 -19.083  1.00 71.62           N
ATOM    869  CA  TRP A  74       7.955  12.242 -19.252  1.00 71.62           C
ATOM    870  C   TRP A  74       8.559  12.525 -20.628  1.00 71.62           C
ATOM    871  O   TRP A  74       8.005  13.299 -21.407  1.00 71.62           O
ATOM    872  HA  TRP A  74       6.941  12.639 -19.201  1.00 71.62           H
ATOM    873  CB  TRP A  74       8.742  12.886 -18.109  1.00 71.62           C
ATOM    874 1HB  TRP A  74       8.351  12.518 -17.160  1.00 71.62           H
ATOM    875 2HB  TRP A  74       9.782  12.564 -18.171  1.00 71.62           H
ATOM    876  CG  TRP A  74       8.696  14.415 -18.105  1.00 71.62           C
ATOM    877  CD1 TRP A  74       9.557  15.268 -18.677  1.00 71.62           C
ATOM    878  HD1 TRP A  74      10.438  14.963 -19.242  1.00 71.62           H
ATOM    879  CD2 TRP A  74       7.698  15.243 -17.473  1.00 71.62           C
ATOM    880  NE1 TRP A  74       9.189  16.580 -18.460  1.00 71.62           N
ATOM    881  HE1 TRP A  74       9.672  17.392 -18.787  1.00 71.62           H
ATOM    882  CE2 TRP A  74       8.022  16.565 -17.705  1.00 71.62           C
ATOM    883  CE3 TRP A  74       6.558  14.888 -16.730  1.00 71.62           C
ATOM    884  HE3 TRP A  74       6.281  13.853 -16.533  1.00 71.62           H
ATOM    885  CZ2 TRP A  74       7.258  17.637 -17.229  1.00 71.62           C
ATOM    886  HZ2 TRP A  74       7.535  18.672 -17.426  1.00 71.62           H
ATOM    887  CZ3 TRP A  74       5.805  15.971 -16.261  1.00 71.62           C
ATOM    888  HZ3 TRP A  74       4.910  15.752 -15.679  1.00 71.62           H
ATOM    889  CH2 TRP A  74       6.118  17.307 -16.486  1.00 71.62           C
ATOM    890  HH2 TRP A  74       5.479  18.094 -16.086  1.00 71.62           H
ATOM    891  HN  TRP A  74       8.485  10.423 -18.386  1.00 71.62           H
ATOM    892  N   TYR A  75       9.689  11.883 -20.886  1.00 70.67           N
ATOM    893  CA  TYR A  75      10.529  12.267 -22.008  1.00 70.67           C
ATOM    894  C   TYR A  75      10.189  11.446 -23.254  1.00 70.67           C
ATOM    895  O   TYR A  75      10.336  11.927 -24.377  1.00 70.67           O
ATOM    896  HA  TYR A  75      10.350  13.322 -22.216  1.00 70.67           H
ATOM    897  CB  TYR A  75      11.966  11.957 -21.584  1.00 70.67           C
ATOM    898 1HB  TYR A  75      11.978  11.011 -21.042  1.00 70.67           H
ATOM    899 2HB  TYR A  75      12.576  11.821 -22.477  1.00 70.67           H
ATOM    900  CG  TYR A  75      12.603  13.038 -20.708  1.00 70.67           C
ATOM    901  CD1 TYR A  75      13.071  14.203 -21.282  1.00 70.67           C
ATOM    902  HD1 TYR A  75      12.987  14.353 -22.358  1.00 70.67           H
ATOM    903  CD2 TYR A  75      12.710  12.848 -19.346  1.00 70.67           C
ATOM    904  HD2 TYR A  75      12.341  11.928 -18.893  1.00 70.67           H
ATOM    905  CE1 TYR A  75      13.671  15.220 -20.458  1.00 70.67           C
ATOM    906  HE1 TYR A  75      14.045  16.145 -20.897  1.00 70.67           H
ATOM    907  CE2 TYR A  75      13.310  13.865 -18.522  1.00 70.67           C
ATOM    908  HE2 TYR A  75      13.401  13.728 -17.444  1.00 70.67           H
ATOM    909  CZ  TYR A  75      13.761  15.001 -19.118  1.00 70.67           C
ATOM    910  OH  TYR A  75      14.327  15.962 -18.340  1.00 70.67           O
ATOM    911  HH  TYR A  75      14.311  15.679 -17.381  1.00 70.67           H
ATOM    912  HN  TYR A  75      10.031  11.114 -20.346  1.00 70.67           H
ATOM    913  N   CYS A  76       9.742  10.222 -23.014  1.00 69.10           N
ATOM    914  CA  CYS A  76       9.690   9.225 -24.068  1.00 69.10           C
ATOM    915  C   CYS A  76       8.222   8.885 -24.336  1.00 69.10           C
ATOM    916  O   CYS A  76       7.681   9.238 -25.383  1.00 69.10           O
ATOM    917  HA  CYS A  76      10.150   9.674 -24.948  1.00 69.10           H
ATOM    918  CB  CYS A  76      10.507   7.981 -23.712  1.00 69.10           C
ATOM    919 1HB  CYS A  76      11.458   8.276 -23.269  1.00 69.10           H
ATOM    920 2HB  CYS A  76       9.977   7.390 -22.965  1.00 69.10           H
ATOM    921  SG  CYS A  76      10.802   6.975 -25.212  1.00 69.10           S
ATOM    922  HG  CYS A  76       9.548   6.549 -25.342  1.00 69.10           H
ATOM    923  HN  CYS A  76       9.421   9.910 -22.120  1.00 69.10           H
ATOM    924  N   THR A  77       7.620   8.205 -23.372  1.00 61.74           N
ATOM    925  CA  THR A  77       6.332   7.570 -23.597  1.00 61.74           C
ATOM    926  C   THR A  77       5.244   8.627 -23.796  1.00 61.74           C
ATOM    927  O   THR A  77       4.397   8.493 -24.678  1.00 61.74           O
ATOM    928  HA  THR A  77       6.390   6.992 -24.519  1.00 61.74           H
ATOM    929  CB  THR A  77       6.057   6.630 -22.421  1.00 61.74           C
ATOM    930  HB  THR A  77       5.780   7.193 -21.530  1.00 61.74           H
ATOM    931  OG1 THR A  77       7.247   5.853 -22.312  1.00 61.74           O
ATOM    932  HG1 THR A  77       7.338   5.254 -23.108  1.00 61.74           H
ATOM    933  CG2 THR A  77       4.968   5.603 -22.735  1.00 61.74           C
ATOM    934 1HG2 THR A  77       5.276   4.995 -23.586  1.00 61.74           H
ATOM    935 2HG2 THR A  77       4.039   6.120 -22.976  1.00 61.74           H
ATOM    936 3HG2 THR A  77       4.812   4.961 -21.868  1.00 61.74           H
ATOM    937  HN  THR A  77       7.996   8.084 -22.454  1.00 61.74           H
ATOM    938  N   ARG A  78       5.302   9.656 -22.963  1.00 56.82           N
ATOM    939  CA  ARG A  78       4.177  10.562 -22.813  1.00 56.82           C
ATOM    940  C   ARG A  78       2.896   9.775 -22.526  1.00 56.82           C
ATOM    941  O   ARG A  78       2.743   8.644 -22.984  1.00 56.82           O
ATOM    942  HA  ARG A  78       4.443  11.199 -21.969  1.00 56.82           H
ATOM    943  CB  ARG A  78       3.977  11.406 -24.073  1.00 56.82           C
ATOM    944 1HB  ARG A  78       3.771  10.754 -24.922  1.00 56.82           H
ATOM    945 2HB  ARG A  78       3.108  12.052 -23.949  1.00 56.82           H
ATOM    946  CG  ARG A  78       5.215  12.257 -24.365  1.00 56.82           C
ATOM    947 1HG  ARG A  78       5.491  12.821 -23.474  1.00 56.82           H
ATOM    948 2HG  ARG A  78       6.058  11.608 -24.606  1.00 56.82           H
ATOM    949  CD  ARG A  78       4.957  13.219 -25.526  1.00 56.82           C
ATOM    950 1HD  ARG A  78       4.712  12.658 -26.427  1.00 56.82           H
ATOM    951 2HD  ARG A  78       4.098  13.852 -25.301  1.00 56.82           H
ATOM    952  NE  ARG A  78       6.153  14.058 -25.763  1.00 56.82           N
ATOM    953  HE  ARG A  78       6.987  13.841 -25.255  1.00 56.82           H
ATOM    954  CZ  ARG A  78       6.190  15.090 -26.616  1.00 56.82           C
ATOM    955  NH1 ARG A  78       5.103  15.427 -27.324  1.00 56.82           N
ATOM    956 1HH1 ARG A  78       4.256  14.906 -27.217  1.00 56.82           H
ATOM    957 2HH1 ARG A  78       5.138  16.199 -27.959  1.00 56.82           H
ATOM    958  NH2 ARG A  78       7.330  15.782 -26.752  1.00 56.82           N
ATOM    959 1HH2 ARG A  78       7.374  16.555 -27.384  1.00 56.82           H
ATOM    960 2HH2 ARG A  78       8.137  15.524 -26.220  1.00 56.82           H
ATOM    961  HN  ARG A  78       6.098   9.873 -22.397  1.00 56.82           H
ATOM    962  N   VAL A  79       2.010  10.405 -21.769  1.00 72.41           N
ATOM    963  CA  VAL A  79       0.743   9.782 -21.424  1.00 72.41           C
ATOM    964  C   VAL A  79      -0.209   9.876 -22.618  1.00 72.41           C
ATOM    965  O   VAL A  79      -0.792  10.929 -22.871  1.00 72.41           O
ATOM    966  HA  VAL A  79       0.940   8.731 -21.214  1.00 72.41           H
ATOM    967  CB  VAL A  79       0.175  10.420 -20.155  1.00 72.41           C
ATOM    968  HB  VAL A  79      -0.061  11.460 -20.379  1.00 72.41           H
ATOM    969  CG1 VAL A  79      -1.119   9.727 -19.725  1.00 72.41           C
ATOM    970 1HG1 VAL A  79      -1.859   9.813 -20.521  1.00 72.41           H
ATOM    971 2HG1 VAL A  79      -0.919   8.674 -19.527  1.00 72.41           H
ATOM    972 3HG1 VAL A  79      -1.502  10.200 -18.820  1.00 72.41           H
ATOM    973  CG2 VAL A  79       1.206  10.406 -19.025  1.00 72.41           C
ATOM    974 1HG2 VAL A  79       1.488   9.377 -18.803  1.00 72.41           H
ATOM    975 2HG2 VAL A  79       2.090  10.966 -19.332  1.00 72.41           H
ATOM    976 3HG2 VAL A  79       0.776  10.865 -18.135  1.00 72.41           H
ATOM    977  HN  VAL A  79       2.145  11.323 -21.395  1.00 72.41           H
ATOM    978  N   LYS A  80      -0.337   8.760 -23.321  1.00 64.39           N
ATOM    979  CA  LYS A  80      -1.136   8.728 -24.534  1.00 64.39           C
ATOM    980  C   LYS A  80      -2.401   7.903 -24.284  1.00 64.39           C
ATOM    981  O   LYS A  80      -3.409   8.084 -24.964  1.00 64.39           O
ATOM    982  HA  LYS A  80      -1.432   9.753 -24.758  1.00 64.39           H
ATOM    983  CB  LYS A  80      -0.300   8.229 -25.714  1.00 64.39           C
ATOM    984 1HB  LYS A  80       0.190   7.292 -25.448  1.00 64.39           H
ATOM    985 2HB  LYS A  80      -0.951   8.017 -26.562  1.00 64.39           H
ATOM    986  CG  LYS A  80       0.752   9.264 -26.117  1.00 64.39           C
ATOM    987 1HG  LYS A  80       0.264  10.209 -26.357  1.00 64.39           H
ATOM    988 2HG  LYS A  80       1.420   9.455 -25.277  1.00 64.39           H
ATOM    989  CD  LYS A  80       1.563   8.782 -27.322  1.00 64.39           C
ATOM    990 1HD  LYS A  80       2.032   7.826 -27.090  1.00 64.39           H
ATOM    991 2HD  LYS A  80       0.897   8.613 -28.168  1.00 64.39           H
ATOM    992  CE  LYS A  80       2.635   9.804 -27.705  1.00 64.39           C
ATOM    993 1HE  LYS A  80       2.166  10.755 -27.955  1.00 64.39           H
ATOM    994 2HE  LYS A  80       3.293   9.986 -26.855  1.00 64.39           H
ATOM    995  NZ  LYS A  80       3.427   9.316 -28.857  1.00 64.39           N
ATOM    996 1HZ  LYS A  80       4.129  10.006 -29.100  1.00 64.39           H
ATOM    997 2HZ  LYS A  80       3.881   8.444 -28.610  1.00 64.39           H
ATOM    998 3HZ  LYS A  80       2.813   9.165 -29.649  1.00 64.39           H
ATOM    999  HN  LYS A  80       0.093   7.892 -23.075  1.00 64.39           H
ATOM   1000  N   THR A  81      -2.305   7.014 -23.306  1.00 74.08           N
ATOM   1001  CA  THR A  81      -3.379   6.070 -23.045  1.00 74.08           C
ATOM   1002  C   THR A  81      -3.852   6.189 -21.595  1.00 74.08           C
ATOM   1003  O   THR A  81      -3.172   6.788 -20.763  1.00 74.08           O
ATOM   1004  HA  THR A  81      -4.226   6.329 -23.680  1.00 74.08           H
ATOM   1005  CB  THR A  81      -2.877   4.671 -23.408  1.00 74.08           C
ATOM   1006  HB  THR A  81      -3.708   3.972 -23.499  1.00 74.08           H
ATOM   1007  OG1 THR A  81      -1.927   4.368 -22.390  1.00 74.08           O
ATOM   1008  HG1 THR A  81      -1.685   3.398 -22.425  1.00 74.08           H
ATOM   1009  CG2 THR A  81      -2.057   4.659 -24.699  1.00 74.08           C
ATOM   1010 1HG2 THR A  81      -1.188   5.308 -24.583  1.00 74.08           H
ATOM   1011 2HG2 THR A  81      -2.672   5.020 -25.523  1.00 74.08           H
ATOM   1012 3HG2 THR A  81      -1.726   3.642 -24.910  1.00 74.08           H
ATOM   1013  HN  THR A  81      -1.514   6.932 -22.700  1.00 74.08           H
ATOM   1014  N   MET A  82      -5.015   5.609 -21.336  1.00 73.69           N
ATOM   1015  CA  MET A  82      -5.557   5.589 -19.988  1.00 73.69           C
ATOM   1016  C   MET A  82      -4.649   4.797 -19.044  1.00 73.69           C
ATOM   1017  O   MET A  82      -4.483   5.167 -17.883  1.00 73.69           O
ATOM   1018  HA  MET A  82      -5.600   6.631 -19.673  1.00 73.69           H
ATOM   1019  CB  MET A  82      -6.950   4.955 -20.008  1.00 73.69           C
ATOM   1020 1HB  MET A  82      -7.538   5.387 -20.817  1.00 73.69           H
ATOM   1021 2HB  MET A  82      -6.865   3.887 -20.210  1.00 73.69           H
ATOM   1022  CG  MET A  82      -7.669   5.171 -18.675  1.00 73.69           C
ATOM   1023 1HG  MET A  82      -7.168   4.609 -17.886  1.00 73.69           H
ATOM   1024 2HG  MET A  82      -7.624   6.224 -18.394  1.00 73.69           H
ATOM   1025  SD  MET A  82      -9.370   4.649 -18.807  1.00 73.69           S
ATOM   1026  CE  MET A  82      -9.968   5.125 -17.194  1.00 73.69           C
ATOM   1027 1HE  MET A  82      -9.401   4.598 -16.426  1.00 73.69           H
ATOM   1028 2HE  MET A  82      -9.843   6.200 -17.063  1.00 73.69           H
ATOM   1029 3HE  MET A  82     -11.023   4.868 -17.107  1.00 73.69           H
ATOM   1030  HN  MET A  82      -5.582   5.161 -22.027  1.00 73.69           H
ATOM   1031  N   THR A  83      -4.086   3.724 -19.578  1.00 74.04           N
ATOM   1032  CA  THR A  83      -3.158   2.907 -18.814  1.00 74.04           C
ATOM   1033  C   THR A  83      -1.942   3.734 -18.393  1.00 74.04           C
ATOM   1034  O   THR A  83      -1.498   3.653 -17.249  1.00 74.04           O
ATOM   1035  HA  THR A  83      -3.657   2.583 -17.901  1.00 74.04           H
ATOM   1036  CB  THR A  83      -2.798   1.684 -19.660  1.00 74.04           C
ATOM   1037  HB  THR A  83      -2.048   1.936 -20.409  1.00 74.04           H
ATOM   1038  OG1 THR A  83      -4.050   1.234 -20.171  1.00 74.04           O
ATOM   1039  HG1 THR A  83      -4.612   0.872 -19.427  1.00 74.04           H
ATOM   1040  CG2 THR A  83      -2.298   0.512 -18.812  1.00 74.04           C
ATOM   1041 1HG2 THR A  83      -3.076   0.216 -18.108  1.00 74.04           H
ATOM   1042 2HG2 THR A  83      -1.407   0.815 -18.264  1.00 74.04           H
ATOM   1043 3HG2 THR A  83      -2.057  -0.329 -19.462  1.00 74.04           H
ATOM   1044  HN  THR A  83      -4.254   3.411 -20.513  1.00 74.04           H
ATOM   1045  N   ASP A  84      -1.437   4.511 -19.340  1.00 77.74           N
ATOM   1046  CA  ASP A  84      -0.245   5.306 -19.100  1.00 77.74           C
ATOM   1047  C   ASP A  84      -0.508   6.274 -17.945  1.00 77.74           C
ATOM   1048  O   ASP A  84       0.377   6.529 -17.130  1.00 77.74           O
ATOM   1049  HA  ASP A  84       0.539   4.585 -18.869  1.00 77.74           H
ATOM   1050  CB  ASP A  84       0.124   6.132 -20.334  1.00 77.74           C
ATOM   1051 1HB  ASP A  84      -0.686   6.821 -20.571  1.00 77.74           H
ATOM   1052 2HB  ASP A  84       1.005   6.737 -20.121  1.00 77.74           H
ATOM   1053  CG  ASP A  84       0.399   5.227 -21.537  1.00 77.74           C
ATOM   1054  OD1 ASP A  84       0.939   4.124 -21.305  1.00 77.74           O
ATOM   1055  OD2 ASP A  84       0.063   5.659 -22.661  1.00 77.74           O
ATOM   1056  HN  ASP A  84      -1.828   4.601 -20.256  1.00 77.74           H
ATOM   1057  N   MET A  85      -1.729   6.789 -17.912  1.00 83.80           N
ATOM   1058  CA  MET A  85      -2.117   7.730 -16.875  1.00 83.80           C
ATOM   1059  C   MET A  85      -2.046   7.082 -15.491  1.00 83.80           C
ATOM   1060  O   MET A  85      -1.482   7.656 -14.561  1.00 83.80           O
ATOM   1061  HA  MET A  85      -1.399   8.548 -16.938  1.00 83.80           H
ATOM   1062  CB  MET A  85      -3.542   8.220 -17.137  1.00 83.80           C
ATOM   1063 1HB  MET A  85      -3.610   8.631 -18.145  1.00 83.80           H
ATOM   1064 2HB  MET A  85      -4.234   7.379 -17.089  1.00 83.80           H
ATOM   1065  CG  MET A  85      -3.952   9.284 -16.118  1.00 83.80           C
ATOM   1066 1HG  MET A  85      -4.987   9.582 -16.287  1.00 83.80           H
ATOM   1067 2HG  MET A  85      -3.899   8.874 -15.110  1.00 83.80           H
ATOM   1068  SD  MET A  85      -2.880  10.705 -16.254  1.00 83.80           S
ATOM   1069  CE  MET A  85      -3.441  11.368 -17.814  1.00 83.80           C
ATOM   1070 1HE  MET A  85      -3.294  10.626 -18.598  1.00 83.80           H
ATOM   1071 2HE  MET A  85      -4.500  11.617 -17.743  1.00 83.80           H
ATOM   1072 3HE  MET A  85      -2.872  12.266 -18.052  1.00 83.80           H
ATOM   1073  HN  MET A  85      -2.445   6.572 -18.576  1.00 83.80           H
ATOM   1074  N   PHE A  86      -2.626   5.894 -15.399  1.00 86.27           N
ATOM   1075  CA  PHE A  86      -2.686   5.187 -14.131  1.00 86.27           C
ATOM   1076  C   PHE A  86      -1.293   4.732 -13.691  1.00 86.27           C
ATOM   1077  O   PHE A  86      -0.964   4.788 -12.507  1.00 86.27           O
ATOM   1078  HA  PHE A  86      -3.091   5.879 -13.393  1.00 86.27           H
ATOM   1079  CB  PHE A  86      -3.567   3.955 -14.347  1.00 86.27           C
ATOM   1080 1HB  PHE A  86      -3.200   3.406 -15.215  1.00 86.27           H
ATOM   1081 2HB  PHE A  86      -3.468   3.294 -13.486  1.00 86.27           H
ATOM   1082  CG  PHE A  86      -5.048   4.277 -14.556  1.00 86.27           C
ATOM   1083  CD1 PHE A  86      -5.653   5.221 -13.786  1.00 86.27           C
ATOM   1084  HD1 PHE A  86      -5.083   5.747 -13.020  1.00 86.27           H
ATOM   1085  CD2 PHE A  86      -5.759   3.621 -15.511  1.00 86.27           C
ATOM   1086  HD2 PHE A  86      -5.274   2.864 -16.128  1.00 86.27           H
ATOM   1087  CE1 PHE A  86      -7.028   5.521 -13.979  1.00 86.27           C
ATOM   1088  HE1 PHE A  86      -7.513   6.277 -13.362  1.00 86.27           H
ATOM   1089  CE2 PHE A  86      -7.134   3.920 -15.704  1.00 86.27           C
ATOM   1090  HE2 PHE A  86      -7.704   3.394 -16.470  1.00 86.27           H
ATOM   1091  CZ  PHE A  86      -7.739   4.864 -14.934  1.00 86.27           C
ATOM   1092  HZ  PHE A  86      -8.794   5.094 -15.083  1.00 86.27           H
ATOM   1093  HN  PHE A  86      -3.049   5.417 -16.169  1.00 86.27           H
ATOM   1094  N   LEU A  87      -0.513   4.292 -14.667  1.00 80.71           N
ATOM   1095  CA  LEU A  87       0.819   3.783 -14.388  1.00 80.71           C
ATOM   1096  C   LEU A  87       1.698   4.922 -13.869  1.00 80.71           C
ATOM   1097  O   LEU A  87       2.541   4.714 -12.998  1.00 80.71           O
ATOM   1098  HA  LEU A  87       0.725   3.034 -13.602  1.00 80.71           H
ATOM   1099  CB  LEU A  87       1.391   3.077 -15.619  1.00 80.71           C
ATOM   1100 1HB  LEU A  87       1.294   3.745 -16.475  1.00 80.71           H
ATOM   1101 2HB  LEU A  87       2.457   2.917 -15.459  1.00 80.71           H
ATOM   1102  CG  LEU A  87       0.751   1.735 -15.981  1.00 80.71           C
ATOM   1103  HG  LEU A  87      -0.316   1.896 -16.136  1.00 80.71           H
ATOM   1104  CD1 LEU A  87       1.320   1.191 -17.293  1.00 80.71           C
ATOM   1105 1HD1 LEU A  87       1.123   1.901 -18.096  1.00 80.71           H
ATOM   1106 2HD1 LEU A  87       2.396   1.049 -17.190  1.00 80.71           H
ATOM   1107 3HD1 LEU A  87       0.848   0.237 -17.526  1.00 80.71           H
ATOM   1108  CD2 LEU A  87       0.894   0.732 -14.834  1.00 80.71           C
ATOM   1109 1HD2 LEU A  87       1.952   0.570 -14.624  1.00 80.71           H
ATOM   1110 2HD2 LEU A  87       0.403   1.125 -13.944  1.00 80.71           H
ATOM   1111 3HD2 LEU A  87       0.431  -0.213 -15.118  1.00 80.71           H
ATOM   1112  HN  LEU A  87      -0.777   4.281 -15.631  1.00 80.71           H
ATOM   1113  N   LEU A  88       1.472   6.103 -14.427  1.00 87.50           N
ATOM   1114  CA  LEU A  88       2.220   7.279 -14.018  1.00 87.50           C
ATOM   1115  C   LEU A  88       1.855   7.635 -12.575  1.00 87.50           C
ATOM   1116  O   LEU A  88       2.735   7.848 -11.743  1.00 87.50           O
ATOM   1117  HA  LEU A  88       3.278   7.022 -14.053  1.00 87.50           H
ATOM   1118  CB  LEU A  88       2.000   8.425 -15.008  1.00 87.50           C
ATOM   1119 1HB  LEU A  88       2.348   8.103 -15.989  1.00 87.50           H
ATOM   1120 2HB  LEU A  88       0.928   8.604 -15.093  1.00 87.50           H
ATOM   1121  CG  LEU A  88       2.684   9.749 -14.664  1.00 87.50           C
ATOM   1122  HG  LEU A  88       2.368  10.048 -13.665  1.00 87.50           H
ATOM   1123  CD1 LEU A  88       4.205   9.587 -14.626  1.00 87.50           C
ATOM   1124 1HD1 LEU A  88       4.473   8.848 -13.870  1.00 87.50           H
ATOM   1125 2HD1 LEU A  88       4.559   9.253 -15.601  1.00 87.50           H
ATOM   1126 3HD1 LEU A  88       4.667  10.543 -14.380  1.00 87.50           H
ATOM   1127  CD2 LEU A  88       2.250  10.857 -15.626  1.00 87.50           C
ATOM   1128 1HD2 LEU A  88       2.519  10.579 -16.645  1.00 87.50           H
ATOM   1129 2HD2 LEU A  88       1.171  10.994 -15.559  1.00 87.50           H
ATOM   1130 3HD2 LEU A  88       2.752  11.787 -15.359  1.00 87.50           H
ATOM   1131  HN  LEU A  88       0.793   6.262 -15.143  1.00 87.50           H
ATOM   1132  N   ASN A  89       0.555   7.688 -12.323  1.00 89.29           N
ATOM   1133  CA  ASN A  89       0.062   8.073 -11.012  1.00 89.29           C
ATOM   1134  C   ASN A  89       0.481   7.020  -9.984  1.00 89.29           C
ATOM   1135  O   ASN A  89       0.730   7.344  -8.824  1.00 89.29           O
ATOM   1136  HA  ASN A  89       0.507   9.048 -10.814  1.00 89.29           H
ATOM   1137  CB  ASN A  89      -1.465   8.163 -11.002  1.00 89.29           C
ATOM   1138 1HB  ASN A  89      -1.885   7.350 -11.595  1.00 89.29           H
ATOM   1139 2HB  ASN A  89      -1.834   8.037  -9.984  1.00 89.29           H
ATOM   1140  CG  ASN A  89      -1.940   9.506 -11.560  1.00 89.29           C
ATOM   1141  OD1 ASN A  89      -2.115  10.478 -10.844  1.00 89.29           O
ATOM   1142  ND2 ASN A  89      -2.137   9.506 -12.875  1.00 89.29           N
ATOM   1143 1HD2 ASN A  89      -1.974   8.673 -13.405  1.00 89.29           H
ATOM   1144 2HD2 ASN A  89      -2.447  10.338 -13.335  1.00 89.29           H
ATOM   1145  HN  ASN A  89      -0.154   7.473 -12.995  1.00 89.29           H
ATOM   1146  N   LEU A  90       0.544   5.780 -10.448  1.00 86.01           N
ATOM   1147  CA  LEU A  90       0.963   4.682  -9.593  1.00 86.01           C
ATOM   1148  C   LEU A  90       2.410   4.910  -9.150  1.00 86.01           C
ATOM   1149  O   LEU A  90       2.738   4.743  -7.977  1.00 86.01           O
ATOM   1150  HA  LEU A  90       0.326   4.695  -8.709  1.00 86.01           H
ATOM   1151  CB  LEU A  90       0.738   3.341 -10.294  1.00 86.01           C
ATOM   1152 1HB  LEU A  90      -0.313   3.273 -10.577  1.00 86.01           H
ATOM   1153 2HB  LEU A  90       1.317   3.335 -11.217  1.00 86.01           H
ATOM   1154  CG  LEU A  90       1.102   2.093  -9.487  1.00 86.01           C
ATOM   1155  HG  LEU A  90       2.139   2.185  -9.165  1.00 86.01           H
ATOM   1156  CD1 LEU A  90       0.244   1.987  -8.225  1.00 86.01           C
ATOM   1157 1HD1 LEU A  90       0.406   2.866  -7.601  1.00 86.01           H
ATOM   1158 2HD1 LEU A  90      -0.808   1.928  -8.504  1.00 86.01           H
ATOM   1159 3HD1 LEU A  90       0.524   1.091  -7.670  1.00 86.01           H
ATOM   1160  CD2 LEU A  90       1.007   0.834 -10.352  1.00 86.01           C
ATOM   1161 1HD2 LEU A  90      -0.011   0.725 -10.724  1.00 86.01           H
ATOM   1162 2HD2 LEU A  90       1.695   0.919 -11.194  1.00 86.01           H
ATOM   1163 3HD2 LEU A  90       1.271  -0.038  -9.754  1.00 86.01           H
ATOM   1164  HN  LEU A  90       0.316   5.521 -11.386  1.00 86.01           H
ATOM   1165  N   ALA A  91       3.238   5.286 -10.114  1.00 90.50           N
ATOM   1166  CA  ALA A  91       4.649   5.501  -9.847  1.00 90.50           C
ATOM   1167  C   ALA A  91       4.807   6.672  -8.875  1.00 90.50           C
ATOM   1168  O   ALA A  91       5.672   6.646  -8.000  1.00 90.50           O
ATOM   1169  HA  ALA A  91       5.040   4.597  -9.380  1.00 90.50           H
ATOM   1170  CB  ALA A  91       5.389   5.735 -11.165  1.00 90.50           C
ATOM   1171 1HB  ALA A  91       5.270   4.862 -11.808  1.00 90.50           H
ATOM   1172 2HB  ALA A  91       4.977   6.612 -11.664  1.00 90.50           H
ATOM   1173 3HB  ALA A  91       6.449   5.896 -10.964  1.00 90.50           H
ATOM   1174  HN  ALA A  91       2.958   5.444 -11.061  1.00 90.50           H
ATOM   1175  N   ILE A  92       3.959   7.673  -9.061  1.00 90.73           N
ATOM   1176  CA  ILE A  92       3.977   8.840  -8.196  1.00 90.73           C
ATOM   1177  C   ILE A  92       3.594   8.423  -6.775  1.00 90.73           C
ATOM   1178  O   ILE A  92       4.244   8.822  -5.810  1.00 90.73           O
ATOM   1179  HA  ILE A  92       4.999   9.219  -8.180  1.00 90.73           H
ATOM   1180  CB  ILE A  92       3.092   9.948  -8.772  1.00 90.73           C
ATOM   1181  HB  ILE A  92       2.121   9.517  -9.016  1.00 90.73           H
ATOM   1182  CG1 ILE A  92       3.681  10.500 -10.071  1.00 90.73           C
ATOM   1183 1HG1 ILE A  92       4.569  11.092  -9.850  1.00 90.73           H
ATOM   1184 2HG1 ILE A  92       3.999   9.676 -10.710  1.00 90.73           H
ATOM   1185  CG2 ILE A  92       2.851  11.050  -7.738  1.00 90.73           C
ATOM   1186 1HG2 ILE A  92       2.356  10.626  -6.864  1.00 90.73           H
ATOM   1187 2HG2 ILE A  92       3.805  11.484  -7.440  1.00 90.73           H
ATOM   1188 3HG2 ILE A  92       2.219  11.824  -8.174  1.00 90.73           H
ATOM   1189  CD1 ILE A  92       2.659  11.363 -10.814  1.00 90.73           C
ATOM   1190 1HD1 ILE A  92       1.782  10.761 -11.055  1.00 90.73           H
ATOM   1191 2HD1 ILE A  92       2.362  12.199 -10.181  1.00 90.73           H
ATOM   1192 3HD1 ILE A  92       3.103  11.743 -11.734  1.00 90.73           H
ATOM   1193  HN  ILE A  92       3.269   7.694  -9.785  1.00 90.73           H
ATOM   1194  N   ALA A  93       2.539   7.625  -6.691  1.00 91.58           N
ATOM   1195  CA  ALA A  93       2.010   7.217  -5.400  1.00 91.58           C
ATOM   1196  C   ALA A  93       3.070   6.403  -4.654  1.00 91.58           C
ATOM   1197  O   ALA A  93       3.294   6.613  -3.463  1.00 91.58           O
ATOM   1198  HA  ALA A  93       1.790   8.120  -4.831  1.00 91.58           H
ATOM   1199  CB  ALA A  93       0.712   6.435  -5.605  1.00 91.58           C
ATOM   1200 1HB  ALA A  93      -0.017   7.067  -6.113  1.00 91.58           H
ATOM   1201 2HB  ALA A  93       0.911   5.551  -6.212  1.00 91.58           H
ATOM   1202 3HB  ALA A  93       0.315   6.129  -4.637  1.00 91.58           H
ATOM   1203  HN  ALA A  93       2.050   7.260  -7.483  1.00 91.58           H
ATOM   1204  N   ASP A  94       3.694   5.492  -5.386  1.00 88.62           N
ATOM   1205  CA  ASP A  94       4.716   4.638  -4.806  1.00 88.62           C
ATOM   1206  C   ASP A  94       5.860   5.506  -4.278  1.00 88.62           C
ATOM   1207  O   ASP A  94       6.374   5.267  -3.187  1.00 88.62           O
ATOM   1208  HA  ASP A  94       4.212   4.086  -4.013  1.00 88.62           H
ATOM   1209  CB  ASP A  94       5.292   3.680  -5.851  1.00 88.62           C
ATOM   1210 1HB  ASP A  94       5.430   4.207  -6.795  1.00 88.62           H
ATOM   1211 2HB  ASP A  94       6.276   3.336  -5.531  1.00 88.62           H
ATOM   1212  CG  ASP A  94       4.369   2.478  -6.061  1.00 88.62           C
ATOM   1213  OD1 ASP A  94       3.652   2.138  -5.095  1.00 88.62           O
ATOM   1214  OD2 ASP A  94       4.401   1.927  -7.182  1.00 88.62           O
ATOM   1215  HN  ASP A  94       3.511   5.333  -6.356  1.00 88.62           H
ATOM   1216  N   LEU A  95       6.227   6.497  -5.079  1.00 90.39           N
ATOM   1217  CA  LEU A  95       7.354   7.351  -4.745  1.00 90.39           C
ATOM   1218  C   LEU A  95       7.045   8.115  -3.456  1.00 90.39           C
ATOM   1219  O   LEU A  95       7.904   8.242  -2.585  1.00 90.39           O
ATOM   1220  HA  LEU A  95       8.212   6.703  -4.566  1.00 90.39           H
ATOM   1221  CB  LEU A  95       7.708   8.256  -5.927  1.00 90.39           C
ATOM   1222 1HB  LEU A  95       7.788   7.638  -6.821  1.00 90.39           H
ATOM   1223 2HB  LEU A  95       6.882   8.947  -6.089  1.00 90.39           H
ATOM   1224  CG  LEU A  95       8.997   9.068  -5.786  1.00 90.39           C
ATOM   1225  HG  LEU A  95       8.964   9.598  -4.834  1.00 90.39           H
ATOM   1226  CD1 LEU A  95      10.222   8.152  -5.751  1.00 90.39           C
ATOM   1227 1HD1 LEU A  95      10.143   7.472  -4.903  1.00 90.39           H
ATOM   1228 2HD1 LEU A  95      10.271   7.576  -6.675  1.00 90.39           H
ATOM   1229 3HD1 LEU A  95      11.124   8.756  -5.650  1.00 90.39           H
ATOM   1230  CD2 LEU A  95       9.102  10.125  -6.888  1.00 90.39           C
ATOM   1231 1HD2 LEU A  95       9.103   9.635  -7.861  1.00 90.39           H
ATOM   1232 2HD2 LEU A  95       8.252  10.804  -6.822  1.00 90.39           H
ATOM   1233 3HD2 LEU A  95      10.027  10.688  -6.764  1.00 90.39           H
ATOM   1234  HN  LEU A  95       5.768   6.718  -5.940  1.00 90.39           H
ATOM   1235  N   LEU A  96       5.816   8.603  -3.375  1.00 87.07           N
ATOM   1236  CA  LEU A  96       5.393   9.378  -2.221  1.00 87.07           C
ATOM   1237  C   LEU A  96       5.477   8.506  -0.967  1.00 87.07           C
ATOM   1238  O   LEU A  96       5.905   8.970   0.089  1.00 87.07           O
ATOM   1239  HA  LEU A  96       6.092  10.208  -2.112  1.00 87.07           H
ATOM   1240  CB  LEU A  96       4.008   9.981  -2.459  1.00 87.07           C
ATOM   1241 1HB  LEU A  96       3.347   9.193  -2.820  1.00 87.07           H
ATOM   1242 2HB  LEU A  96       3.610  10.317  -1.502  1.00 87.07           H
ATOM   1243  CG  LEU A  96       3.945  11.151  -3.444  1.00 87.07           C
ATOM   1244  HG  LEU A  96       4.401  10.832  -4.382  1.00 87.07           H
ATOM   1245  CD1 LEU A  96       2.496  11.531  -3.753  1.00 87.07           C
ATOM   1246 1HD1 LEU A  96       1.981  10.676  -4.192  1.00 87.07           H
ATOM   1247 2HD1 LEU A  96       1.993  11.823  -2.831  1.00 87.07           H
ATOM   1248 3HD1 LEU A  96       2.480  12.364  -4.455  1.00 87.07           H
ATOM   1249  CD2 LEU A  96       4.754  12.344  -2.931  1.00 87.07           C
ATOM   1250 1HD2 LEU A  96       4.350  12.671  -1.973  1.00 87.07           H
ATOM   1251 2HD2 LEU A  96       5.796  12.049  -2.804  1.00 87.07           H
ATOM   1252 3HD2 LEU A  96       4.693  13.161  -3.650  1.00 87.07           H
ATOM   1253  HN  LEU A  96       5.117   8.476  -4.078  1.00 87.07           H
ATOM   1254  N   PHE A  97       5.062   7.258  -1.125  1.00 89.25           N
ATOM   1255  CA  PHE A  97       5.109   6.309  -0.025  1.00 89.25           C
ATOM   1256  C   PHE A  97       6.548   6.083   0.443  1.00 89.25           C
ATOM   1257  O   PHE A  97       6.824   6.096   1.641  1.00 89.25           O
ATOM   1258  HA  PHE A  97       4.525   6.732   0.792  1.00 89.25           H
ATOM   1259  CB  PHE A  97       4.543   4.988  -0.550  1.00 89.25           C
ATOM   1260 1HB  PHE A  97       3.461   5.081  -0.649  1.00 89.25           H
ATOM   1261 2HB  PHE A  97       4.939   4.805  -1.549  1.00 89.25           H
ATOM   1262  CG  PHE A  97       4.857   3.780   0.336  1.00 89.25           C
ATOM   1263  CD1 PHE A  97       5.738   2.836  -0.090  1.00 89.25           C
ATOM   1264  HD1 PHE A  97       6.220   2.939  -1.062  1.00 89.25           H
ATOM   1265  CD2 PHE A  97       4.255   3.652   1.548  1.00 89.25           C
ATOM   1266  HD2 PHE A  97       3.549   4.409   1.889  1.00 89.25           H
ATOM   1267  CE1 PHE A  97       6.030   1.715   0.732  1.00 89.25           C
ATOM   1268  HE1 PHE A  97       6.736   0.958   0.391  1.00 89.25           H
ATOM   1269  CE2 PHE A  97       4.547   2.531   2.371  1.00 89.25           C
ATOM   1270  HE2 PHE A  97       4.065   2.428   3.343  1.00 89.25           H
ATOM   1271  CZ  PHE A  97       5.428   1.587   1.945  1.00 89.25           C
ATOM   1272  HZ  PHE A  97       5.652   0.727   2.576  1.00 89.25           H
ATOM   1273  HN  PHE A  97       4.699   6.893  -1.982  1.00 89.25           H
ATOM   1274  N   LEU A  98       7.427   5.882  -0.528  1.00 92.79           N
ATOM   1275  CA  LEU A  98       8.793   5.485  -0.229  1.00 92.79           C
ATOM   1276  C   LEU A  98       9.469   6.581   0.598  1.00 92.79           C
ATOM   1277  O   LEU A  98      10.309   6.292   1.449  1.00 92.79           O
ATOM   1278  HA  LEU A  98       8.746   4.578   0.373  1.00 92.79           H
ATOM   1279  CB  LEU A  98       9.543   5.136  -1.517  1.00 92.79           C
ATOM   1280 1HB  LEU A  98       9.428   5.964  -2.216  1.00 92.79           H
ATOM   1281 2HB  LEU A  98      10.605   5.059  -1.285  1.00 92.79           H
ATOM   1282  CG  LEU A  98       9.108   3.848  -2.218  1.00 92.79           C
ATOM   1283  HG  LEU A  98       8.018   3.823  -2.241  1.00 92.79           H
ATOM   1284  CD1 LEU A  98       9.591   3.824  -3.669  1.00 92.79           C
ATOM   1285 1HD1 LEU A  98       9.170   4.674  -4.207  1.00 92.79           H
ATOM   1286 2HD1 LEU A  98      10.679   3.883  -3.691  1.00 92.79           H
ATOM   1287 3HD1 LEU A  98       9.268   2.898  -4.144  1.00 92.79           H
ATOM   1288  CD2 LEU A  98       9.571   2.616  -1.439  1.00 92.79           C
ATOM   1289 1HD2 LEU A  98      10.659   2.622  -1.362  1.00 92.79           H
ATOM   1290 2HD2 LEU A  98       9.137   2.633  -0.439  1.00 92.79           H
ATOM   1291 3HD2 LEU A  98       9.249   1.714  -1.959  1.00 92.79           H
ATOM   1292  HN  LEU A  98       7.220   5.985  -1.500  1.00 92.79           H
ATOM   1293  N   VAL A  99       9.076   7.815   0.319  1.00 89.64           N
ATOM   1294  CA  VAL A  99       9.668   8.959   0.993  1.00 89.64           C
ATOM   1295  C   VAL A  99       9.384   8.864   2.493  1.00 89.64           C
ATOM   1296  O   VAL A  99      10.069   9.492   3.299  1.00 89.64           O
ATOM   1297  HA  VAL A  99      10.745   8.911   0.836  1.00 89.64           H
ATOM   1298  CB  VAL A  99       9.154  10.258   0.368  1.00 89.64           C
ATOM   1299  HB  VAL A  99       8.065  10.216   0.356  1.00 89.64           H
ATOM   1300  CG1 VAL A  99       9.569  11.470   1.204  1.00 89.64           C
ATOM   1301 1HG1 VAL A  99       9.155  11.377   2.208  1.00 89.64           H
ATOM   1302 2HG1 VAL A  99      10.657  11.516   1.263  1.00 89.64           H
ATOM   1303 3HG1 VAL A  99       9.192  12.379   0.737  1.00 89.64           H
ATOM   1304  CG2 VAL A  99       9.636  10.398  -1.078  1.00 89.64           C
ATOM   1305 1HG2 VAL A  99      10.726  10.407  -1.098  1.00 89.64           H
ATOM   1306 2HG2 VAL A  99       9.268   9.557  -1.666  1.00 89.64           H
ATOM   1307 3HG2 VAL A  99       9.257  11.329  -1.498  1.00 89.64           H
ATOM   1308  HN  VAL A  99       8.369   8.039  -0.351  1.00 89.64           H
ATOM   1309  N   THR A 100       8.372   8.075   2.823  1.00 89.70           N
ATOM   1310  CA  THR A 100       7.965   7.920   4.209  1.00 89.70           C
ATOM   1311  C   THR A 100       8.856   6.897   4.916  1.00 89.70           C
ATOM   1312  O   THR A 100       8.982   6.917   6.139  1.00 89.70           O
ATOM   1313  HA  THR A 100       8.108   8.874   4.718  1.00 89.70           H
ATOM   1314  CB  THR A 100       6.481   7.549   4.228  1.00 89.70           C
ATOM   1315  HB  THR A 100       6.058   7.683   5.224  1.00 89.70           H
ATOM   1316  OG1 THR A 100       6.450   6.217   3.721  1.00 89.70           O
ATOM   1317  HG1 THR A 100       7.231   6.063   3.116  1.00 89.70           H
ATOM   1318  CG2 THR A 100       5.663   8.352   3.214  1.00 89.70           C
ATOM   1319 1HG2 THR A 100       6.044   8.165   2.210  1.00 89.70           H
ATOM   1320 2HG2 THR A 100       5.746   9.415   3.442  1.00 89.70           H
ATOM   1321 3HG2 THR A 100       4.618   8.049   3.269  1.00 89.70           H
ATOM   1322  HN  THR A 100       7.835   7.549   2.164  1.00 89.70           H
ATOM   1323  N   LEU A 101       9.452   6.025   4.114  1.00 92.64           N
ATOM   1324  CA  LEU A 101      10.135   4.861   4.651  1.00 92.64           C
ATOM   1325  C   LEU A 101      11.322   5.319   5.502  1.00 92.64           C
ATOM   1326  O   LEU A 101      11.586   4.751   6.561  1.00 92.64           O
ATOM   1327  HA  LEU A 101       9.430   4.336   5.296  1.00 92.64           H
ATOM   1328  CB  LEU A 101      10.521   3.900   3.525  1.00 92.64           C
ATOM   1329 1HB  LEU A 101      11.033   4.468   2.749  1.00 92.64           H
ATOM   1330 2HB  LEU A 101      11.238   3.179   3.919  1.00 92.64           H
ATOM   1331  CG  LEU A 101       9.369   3.128   2.878  1.00 92.64           C
ATOM   1332  HG  LEU A 101       8.702   3.847   2.400  1.00 92.64           H
ATOM   1333  CD1 LEU A 101       9.883   2.192   1.783  1.00 92.64           C
ATOM   1334 1HD1 LEU A 101      10.389   2.775   1.013  1.00 92.64           H
ATOM   1335 2HD1 LEU A 101      10.583   1.477   2.215  1.00 92.64           H
ATOM   1336 3HD1 LEU A 101       9.044   1.656   1.339  1.00 92.64           H
ATOM   1337  CD2 LEU A 101       8.548   2.382   3.932  1.00 92.64           C
ATOM   1338 1HD2 LEU A 101       9.189   1.676   4.458  1.00 92.64           H
ATOM   1339 2HD2 LEU A 101       8.134   3.097   4.643  1.00 92.64           H
ATOM   1340 3HD2 LEU A 101       7.736   1.843   3.444  1.00 92.64           H
ATOM   1341  HN  LEU A 101       9.472   6.105   3.118  1.00 92.64           H
ATOM   1342  N   PRO A 102      12.054   6.349   5.058  1.00 94.64           N
ATOM   1343  CA  PRO A 102      13.216   6.829   5.811  1.00 94.64           C
ATOM   1344  C   PRO A 102      12.876   7.138   7.260  1.00 94.64           C
ATOM   1345  O   PRO A 102      13.630   6.788   8.166  1.00 94.64           O
ATOM   1346  HA  PRO A 102      13.979   6.053   5.856  1.00 94.64           H
ATOM   1347  CB  PRO A 102      13.648   8.084   5.049  1.00 94.64           C
ATOM   1348 1HB  PRO A 102      13.180   8.980   5.454  1.00 94.64           H
ATOM   1349 2HB  PRO A 102      14.726   8.235   5.104  1.00 94.64           H
ATOM   1350  CG  PRO A 102      13.191   7.805   3.622  1.00 94.64           C
ATOM   1351 1HG  PRO A 102      13.104   8.722   3.039  1.00 94.64           H
ATOM   1352 2HG  PRO A 102      13.895   7.168   3.088  1.00 94.64           H
ATOM   1353  CD  PRO A 102      11.846   7.126   3.823  1.00 94.64           C
ATOM   1354 1HD  PRO A 102      11.039   7.851   3.938  1.00 94.64           H
ATOM   1355 2HD  PRO A 102      11.582   6.492   2.977  1.00 94.64           H
ATOM   1356  N   PHE A 103      11.738   7.792   7.441  1.00 93.06           N
ATOM   1357  CA  PHE A 103      11.316   8.206   8.768  1.00 93.06           C
ATOM   1358  C   PHE A 103      10.972   6.994   9.637  1.00 93.06           C
ATOM   1359  O   PHE A 103      11.302   6.960  10.821  1.00 93.06           O
ATOM   1360  HA  PHE A 103      12.148   8.748   9.218  1.00 93.06           H
ATOM   1361  CB  PHE A 103      10.062   9.065   8.592  1.00 93.06           C
ATOM   1362 1HB  PHE A 103       9.310   8.485   8.057  1.00 93.06           H
ATOM   1363 2HB  PHE A 103       9.649   9.293   9.574  1.00 93.06           H
ATOM   1364  CG  PHE A 103      10.306  10.375   7.840  1.00 93.06           C
ATOM   1365  CD1 PHE A 103      10.748  11.472   8.511  1.00 93.06           C
ATOM   1366  HD1 PHE A 103      10.928  11.418   9.584  1.00 93.06           H
ATOM   1367  CD2 PHE A 103      10.081  10.442   6.500  1.00 93.06           C
ATOM   1368  HD2 PHE A 103       9.727   9.562   5.962  1.00 93.06           H
ATOM   1369  CE1 PHE A 103      10.974  12.688   7.813  1.00 93.06           C
ATOM   1370  HE1 PHE A 103      11.328  13.567   8.351  1.00 93.06           H
ATOM   1371  CE2 PHE A 103      10.307  11.657   5.802  1.00 93.06           C
ATOM   1372  HE2 PHE A 103      10.126  11.711   4.729  1.00 93.06           H
ATOM   1373  CZ  PHE A 103      10.749  12.755   6.473  1.00 93.06           C
ATOM   1374  HZ  PHE A 103      10.922  13.688   5.937  1.00 93.06           H
ATOM   1375  HN  PHE A 103      11.111   8.039   6.702  1.00 93.06           H
ATOM   1376  N   TRP A 104      10.312   6.028   9.014  1.00 87.05           N
ATOM   1377  CA  TRP A 104       9.908   4.823   9.718  1.00 87.05           C
ATOM   1378  C   TRP A 104      11.173   4.052  10.098  1.00 87.05           C
ATOM   1379  O   TRP A 104      11.216   3.398  11.139  1.00 87.05           O
ATOM   1380  HA  TRP A 104       9.372   5.127  10.617  1.00 87.05           H
ATOM   1381  CB  TRP A 104       8.934   3.997   8.876  1.00 87.05           C
ATOM   1382 1HB  TRP A 104       9.363   3.845   7.886  1.00 87.05           H
ATOM   1383 2HB  TRP A 104       8.823   3.012   9.330  1.00 87.05           H
ATOM   1384  CG  TRP A 104       7.550   4.631   8.724  1.00 87.05           C
ATOM   1385  CD1 TRP A 104       6.916   4.966   7.592  1.00 87.05           C
ATOM   1386  HD1 TRP A 104       7.327   4.822   6.593  1.00 87.05           H
ATOM   1387  CD2 TRP A 104       6.649   4.994   9.791  1.00 87.05           C
ATOM   1388  NE1 TRP A 104       5.677   5.517   7.851  1.00 87.05           N
ATOM   1389  HE1 TRP A 104       5.021   5.844   7.170  1.00 87.05           H
ATOM   1390  CE2 TRP A 104       5.509   5.534   9.230  1.00 87.05           C
ATOM   1391  CE3 TRP A 104       6.791   4.870  11.185  1.00 87.05           C
ATOM   1392  HE3 TRP A 104       7.681   4.447  11.652  1.00 87.05           H
ATOM   1393  CZ2 TRP A 104       4.426   5.994   9.988  1.00 87.05           C
ATOM   1394  HZ2 TRP A 104       3.536   6.417   9.521  1.00 87.05           H
ATOM   1395  CZ3 TRP A 104       5.699   5.334  11.928  1.00 87.05           C
ATOM   1396  HZ3 TRP A 104       5.758   5.261  13.014  1.00 87.05           H
ATOM   1397  CH2 TRP A 104       4.546   5.880  11.378  1.00 87.05           C
ATOM   1398  HH2 TRP A 104       3.738   6.219  12.027  1.00 87.05           H
ATOM   1399  HN  TRP A 104      10.054   6.060   8.048  1.00 87.05           H
ATOM   1400  N   ALA A 105      12.172   4.153   9.234  1.00 95.36           N
ATOM   1401  CA  ALA A 105      13.430   3.462   9.459  1.00 95.36           C
ATOM   1402  C   ALA A 105      14.078   3.995  10.739  1.00 95.36           C
ATOM   1403  O   ALA A 105      14.521   3.220  11.584  1.00 95.36           O
ATOM   1404  HA  ALA A 105      13.208   2.403   9.589  1.00 95.36           H
ATOM   1405  CB  ALA A 105      14.332   3.631   8.235  1.00 95.36           C
ATOM   1406 1HB  ALA A 105      13.838   3.209   7.359  1.00 95.36           H
ATOM   1407 2HB  ALA A 105      14.525   4.691   8.069  1.00 95.36           H
ATOM   1408 3HB  ALA A 105      15.276   3.112   8.405  1.00 95.36           H
ATOM   1409  HN  ALA A 105      12.132   4.694   8.394  1.00 95.36           H
ATOM   1410  N   ILE A 106      14.112   5.316  10.840  1.00 92.01           N
ATOM   1411  CA  ILE A 106      14.713   5.962  11.994  1.00 92.01           C
ATOM   1412  C   ILE A 106      13.903   5.619  13.246  1.00 92.01           C
ATOM   1413  O   ILE A 106      14.471   5.292  14.287  1.00 92.01           O
ATOM   1414  HA  ILE A 106      15.717   5.555  12.111  1.00 92.01           H
ATOM   1415  CB  ILE A 106      14.860   7.466  11.750  1.00 92.01           C
ATOM   1416  HB  ILE A 106      13.902   7.850  11.401  1.00 92.01           H
ATOM   1417  CG1 ILE A 106      15.887   7.745  10.651  1.00 92.01           C
ATOM   1418 1HG1 ILE A 106      16.893   7.581  11.039  1.00 92.01           H
ATOM   1419 2HG1 ILE A 106      15.744   7.045   9.829  1.00 92.01           H
ATOM   1420  CG2 ILE A 106      15.195   8.202  13.049  1.00 92.01           C
ATOM   1421 1HG2 ILE A 106      14.397   8.042  13.774  1.00 92.01           H
ATOM   1422 2HG2 ILE A 106      16.134   7.820  13.451  1.00 92.01           H
ATOM   1423 3HG2 ILE A 106      15.294   9.268  12.847  1.00 92.01           H
ATOM   1424  CD1 ILE A 106      15.761   9.180  10.135  1.00 92.01           C
ATOM   1425 1HD1 ILE A 106      14.762   9.332   9.726  1.00 92.01           H
ATOM   1426 2HD1 ILE A 106      15.928   9.877  10.955  1.00 92.01           H
ATOM   1427 3HD1 ILE A 106      16.502   9.351   9.355  1.00 92.01           H
ATOM   1428  HN  ILE A 106      13.738   5.940  10.154  1.00 92.01           H
ATOM   1429  N   ALA A 107      12.588   5.704  13.103  1.00 93.54           N
ATOM   1430  CA  ALA A 107      11.698   5.498  14.232  1.00 93.54           C
ATOM   1431  C   ALA A 107      11.849   4.063  14.740  1.00 93.54           C
ATOM   1432  O   ALA A 107      11.757   3.813  15.941  1.00 93.54           O
ATOM   1433  HA  ALA A 107      11.998   6.187  15.022  1.00 93.54           H
ATOM   1434  CB  ALA A 107      10.262   5.821  13.816  1.00 93.54           C
ATOM   1435 1HB  ALA A 107      10.202   6.860  13.491  1.00 93.54           H
ATOM   1436 2HB  ALA A 107       9.965   5.167  12.996  1.00 93.54           H
ATOM   1437 3HB  ALA A 107       9.594   5.667  14.663  1.00 93.54           H
ATOM   1438  HN  ALA A 107      12.132   5.909  12.237  1.00 93.54           H
ATOM   1439  N   ALA A 108      12.079   3.158  13.801  1.00 92.98           N
ATOM   1440  CA  ALA A 108      12.207   1.749  14.134  1.00 92.98           C
ATOM   1441  C   ALA A 108      13.564   1.508  14.797  1.00 92.98           C
ATOM   1442  O   ALA A 108      13.691   0.644  15.664  1.00 92.98           O
ATOM   1443  HA  ALA A 108      11.416   1.503  14.843  1.00 92.98           H
ATOM   1444  CB  ALA A 108      12.017   0.906  12.871  1.00 92.98           C
ATOM   1445 1HB  ALA A 108      11.027   1.093  12.455  1.00 92.98           H
ATOM   1446 2HB  ALA A 108      12.776   1.176  12.137  1.00 92.98           H
ATOM   1447 3HB  ALA A 108      12.113  -0.150  13.121  1.00 92.98           H
ATOM   1448  HN  ALA A 108      12.177   3.373  12.829  1.00 92.98           H
ATOM   1449  N   ALA A 109      14.545   2.287  14.366  1.00 91.85           N
ATOM   1450  CA  ALA A 109      15.915   2.077  14.802  1.00 91.85           C
ATOM   1451  C   ALA A 109      16.037   2.448  16.281  1.00 91.85           C
ATOM   1452  O   ALA A 109      16.773   1.805  17.028  1.00 91.85           O
ATOM   1453  HA  ALA A 109      16.143   1.018  14.682  1.00 91.85           H
ATOM   1454  CB  ALA A 109      16.863   2.889  13.917  1.00 91.85           C
ATOM   1455 1HB  ALA A 109      16.758   2.566  12.881  1.00 91.85           H
ATOM   1456 2HB  ALA A 109      16.615   3.947  13.995  1.00 91.85           H
ATOM   1457 3HB  ALA A 109      17.890   2.731  14.245  1.00 91.85           H
ATOM   1458  HN  ALA A 109      14.416   3.049  13.730  1.00 91.85           H
ATOM   1459  N   ASP A 110      15.304   3.485  16.661  1.00 83.46           N
ATOM   1460  CA  ASP A 110      15.453   4.061  17.986  1.00 83.46           C
ATOM   1461  C   ASP A 110      14.095   4.573  18.471  1.00 83.46           C
ATOM   1462  O   ASP A 110      13.329   3.829  19.080  1.00 83.46           O
ATOM   1463  HA  ASP A 110      15.841   3.254  18.608  1.00 83.46           H
ATOM   1464  CB  ASP A 110      16.424   5.244  17.966  1.00 83.46           C
ATOM   1465 1HB  ASP A 110      17.358   4.944  17.491  1.00 83.46           H
ATOM   1466 2HB  ASP A 110      16.007   6.052  17.366  1.00 83.46           H
ATOM   1467  CG  ASP A 110      16.705   5.747  19.384  1.00 83.46           C
ATOM   1468  OD1 ASP A 110      16.321   5.024  20.328  1.00 83.46           O
ATOM   1469  OD2 ASP A 110      17.297   6.843  19.490  1.00 83.46           O
ATOM   1470  HN  ASP A 110      14.620   3.928  16.081  1.00 83.46           H
ATOM   1471  N   GLN A 111      13.838   5.840  18.181  1.00 86.44           N
ATOM   1472  CA  GLN A 111      12.602   6.470  18.611  1.00 86.44           C
ATOM   1473  C   GLN A 111      12.182   7.551  17.613  1.00 86.44           C
ATOM   1474  O   GLN A 111      12.948   7.907  16.718  1.00 86.44           O
ATOM   1475  HA  GLN A 111      11.860   5.672  18.625  1.00 86.44           H
ATOM   1476  CB  GLN A 111      12.742   7.050  20.020  1.00 86.44           C
ATOM   1477 1HB  GLN A 111      11.814   7.544  20.308  1.00 86.44           H
ATOM   1478 2HB  GLN A 111      12.909   6.243  20.734  1.00 86.44           H
ATOM   1479  CG  GLN A 111      13.900   8.047  20.090  1.00 86.44           C
ATOM   1480 1HG  GLN A 111      14.832   7.547  19.827  1.00 86.44           H
ATOM   1481 2HG  GLN A 111      13.747   8.840  19.357  1.00 86.44           H
ATOM   1482  CD  GLN A 111      14.017   8.654  21.489  1.00 86.44           C
ATOM   1483  OE1 GLN A 111      13.061   8.730  22.243  1.00 86.44           O
ATOM   1484  NE2 GLN A 111      15.240   9.082  21.793  1.00 86.44           N
ATOM   1485 1HE2 GLN A 111      15.981   8.990  21.128  1.00 86.44           H
ATOM   1486 2HE2 GLN A 111      15.417   9.495  22.686  1.00 86.44           H
ATOM   1487  HN  GLN A 111      14.457   6.432  17.664  1.00 86.44           H
ATOM   1488  N   TRP A 112      10.966   8.044  17.800  1.00 91.06           N
ATOM   1489  CA  TRP A 112      10.463   9.128  16.973  1.00 91.06           C
ATOM   1490  C   TRP A 112      11.161  10.418  17.409  1.00 91.06           C
ATOM   1491  O   TRP A 112      10.937  10.906  18.515  1.00 91.06           O
ATOM   1492  HA  TRP A 112      10.713   8.901  15.937  1.00 91.06           H
ATOM   1493  CB  TRP A 112       8.938   9.217  17.054  1.00 91.06           C
ATOM   1494 1HB  TRP A 112       8.516   8.232  16.855  1.00 91.06           H
ATOM   1495 2HB  TRP A 112       8.653   9.486  18.071  1.00 91.06           H
ATOM   1496  CG  TRP A 112       8.321  10.225  16.083  1.00 91.06           C
ATOM   1497  CD1 TRP A 112       7.958  11.492  16.329  1.00 91.06           C
ATOM   1498  HD1 TRP A 112       8.064  11.983  17.296  1.00 91.06           H
ATOM   1499  CD2 TRP A 112       8.007   9.999  14.693  1.00 91.06           C
ATOM   1500  NE1 TRP A 112       7.436  12.096  15.203  1.00 91.06           N
ATOM   1501  HE1 TRP A 112       7.097  13.035  15.138  1.00 91.06           H
ATOM   1502  CE2 TRP A 112       7.466  11.159  14.177  1.00 91.06           C
ATOM   1503  CE3 TRP A 112       8.174   8.851  13.897  1.00 91.06           C
ATOM   1504  HE3 TRP A 112       8.598   7.924  14.281  1.00 91.06           H
ATOM   1505  CZ2 TRP A 112       7.048  11.285  12.846  1.00 91.06           C
ATOM   1506  HZ2 TRP A 112       6.624  12.212  12.463  1.00 91.06           H
ATOM   1507  CZ3 TRP A 112       7.752   8.993  12.570  1.00 91.06           C
ATOM   1508  HZ3 TRP A 112       7.859   8.133  11.910  1.00 91.06           H
ATOM   1509  CH2 TRP A 112       7.205  10.154  12.035  1.00 91.06           C
ATOM   1510  HH2 TRP A 112       6.900  10.184  10.989  1.00 91.06           H
ATOM   1511  HN  TRP A 112      10.331   7.716  18.499  1.00 91.06           H
ATOM   1512  N   LYS A 113      11.993  10.933  16.516  1.00 84.04           N
ATOM   1513  CA  LYS A 113      12.858  12.050  16.856  1.00 84.04           C
ATOM   1514  C   LYS A 113      12.290  13.334  16.248  1.00 84.04           C
ATOM   1515  O   LYS A 113      12.945  14.375  16.262  1.00 84.04           O
ATOM   1516  HA  LYS A 113      12.851  12.150  17.942  1.00 84.04           H
ATOM   1517  CB  LYS A 113      14.301  11.758  16.438  1.00 84.04           C
ATOM   1518 1HB  LYS A 113      14.348  11.610  15.359  1.00 84.04           H
ATOM   1519 2HB  LYS A 113      14.931  12.616  16.669  1.00 84.04           H
ATOM   1520  CG  LYS A 113      14.838  10.516  17.152  1.00 84.04           C
ATOM   1521 1HG  LYS A 113      14.685  10.616  18.227  1.00 84.04           H
ATOM   1522 2HG  LYS A 113      14.279   9.637  16.831  1.00 84.04           H
ATOM   1523  CD  LYS A 113      16.326  10.316  16.860  1.00 84.04           C
ATOM   1524 1HD  LYS A 113      16.476  10.191  15.787  1.00 84.04           H
ATOM   1525 2HD  LYS A 113      16.882  11.205  17.158  1.00 84.04           H
ATOM   1526  CE  LYS A 113      16.871   9.094  17.602  1.00 84.04           C
ATOM   1527 1HE  LYS A 113      16.693   9.202  18.672  1.00 84.04           H
ATOM   1528 2HE  LYS A 113      16.341   8.198  17.279  1.00 84.04           H
ATOM   1529  NZ  LYS A 113      18.321   8.938  17.348  1.00 84.04           N
ATOM   1530 1HZ  LYS A 113      18.666   8.126  17.848  1.00 84.04           H
ATOM   1531 2HZ  LYS A 113      18.479   8.815  16.354  1.00 84.04           H
ATOM   1532 3HZ  LYS A 113      18.812   9.765  17.668  1.00 84.04           H
ATOM   1533  HN  LYS A 113      12.082  10.601  15.577  1.00 84.04           H
ATOM   1534  N   PHE A 114      11.076  13.218  15.729  1.00 89.39           N
ATOM   1535  CA  PHE A 114      10.480  14.304  14.971  1.00 89.39           C
ATOM   1536  C   PHE A 114       9.302  14.920  15.730  1.00 89.39           C
ATOM   1537  O   PHE A 114       8.843  14.365  16.727  1.00 89.39           O
ATOM   1538  HA  PHE A 114      11.252  15.060  14.826  1.00 89.39           H
ATOM   1539  CB  PHE A 114       9.968  13.706  13.659  1.00 89.39           C
ATOM   1540 1HB  PHE A 114       9.141  13.031  13.877  1.00 89.39           H
ATOM   1541 2HB  PHE A 114       9.570  14.508  13.037  1.00 89.39           H
ATOM   1542  CG  PHE A 114      11.033  12.945  12.865  1.00 89.39           C
ATOM   1543  CD1 PHE A 114      11.960  13.629  12.142  1.00 89.39           C
ATOM   1544  HD1 PHE A 114      11.945  14.719  12.129  1.00 89.39           H
ATOM   1545  CD2 PHE A 114      11.051  11.586  12.883  1.00 89.39           C
ATOM   1546  HD2 PHE A 114      10.308  11.038  13.462  1.00 89.39           H
ATOM   1547  CE1 PHE A 114      12.948  12.923  11.406  1.00 89.39           C
ATOM   1548  HE1 PHE A 114      13.691  13.471  10.827  1.00 89.39           H
ATOM   1549  CE2 PHE A 114      12.039  10.880  12.146  1.00 89.39           C
ATOM   1550  HE2 PHE A 114      12.054   9.790  12.160  1.00 89.39           H
ATOM   1551  CZ  PHE A 114      12.966  11.563  11.424  1.00 89.39           C
ATOM   1552  HZ  PHE A 114      13.724  11.021  10.859  1.00 89.39           H
ATOM   1553  HN  PHE A 114      10.505  12.402  15.819  1.00 89.39           H
ATOM   1554  N   GLN A 115       8.848  16.059  15.229  1.00 82.38           N
ATOM   1555  CA  GLN A 115       7.757  16.776  15.868  1.00 82.38           C
ATOM   1556  C   GLN A 115       6.433  16.047  15.632  1.00 82.38           C
ATOM   1557  O   GLN A 115       6.342  15.183  14.762  1.00 82.38           O
ATOM   1558  HA  GLN A 115       7.995  16.776  16.932  1.00 82.38           H
ATOM   1559  CB  GLN A 115       7.684  18.221  15.371  1.00 82.38           C
ATOM   1560 1HB  GLN A 115       7.596  18.231  14.284  1.00 82.38           H
ATOM   1561 2HB  GLN A 115       6.790  18.702  15.768  1.00 82.38           H
ATOM   1562  CG  GLN A 115       8.925  19.010  15.794  1.00 82.38           C
ATOM   1563 1HG  GLN A 115       9.053  18.941  16.875  1.00 82.38           H
ATOM   1564 2HG  GLN A 115       9.813  18.570  15.340  1.00 82.38           H
ATOM   1565  CD  GLN A 115       8.808  20.478  15.381  1.00 82.38           C
ATOM   1566  OE1 GLN A 115       7.881  20.887  14.702  1.00 82.38           O
ATOM   1567  NE2 GLN A 115       9.798  21.246  15.828  1.00 82.38           N
ATOM   1568 1HE2 GLN A 115      10.530  20.848  16.381  1.00 82.38           H
ATOM   1569 2HE2 GLN A 115       9.811  22.222  15.610  1.00 82.38           H
ATOM   1570  HN  GLN A 115       9.211  16.492  14.403  1.00 82.38           H
ATOM   1571  N   THR A 116       5.438  16.424  16.422  1.00 88.42           N
ATOM   1572  CA  THR A 116       4.125  15.811  16.316  1.00 88.42           C
ATOM   1573  C   THR A 116       3.554  16.015  14.911  1.00 88.42           C
ATOM   1574  O   THR A 116       2.939  15.110  14.350  1.00 88.42           O
ATOM   1575  HA  THR A 116       4.234  14.737  16.464  1.00 88.42           H
ATOM   1576  CB  THR A 116       3.241  16.392  17.421  1.00 88.42           C
ATOM   1577  HB  THR A 116       2.950  17.417  17.189  1.00 88.42           H
ATOM   1578  OG1 THR A 116       4.014  16.226  18.607  1.00 88.42           O
ATOM   1579  HG1 THR A 116       3.653  16.810  19.335  1.00 88.42           H
ATOM   1580  CG2 THR A 116       1.988  15.551  17.672  1.00 88.42           C
ATOM   1581 1HG2 THR A 116       2.280  14.544  17.970  1.00 88.42           H
ATOM   1582 2HG2 THR A 116       1.395  15.501  16.759  1.00 88.42           H
ATOM   1583 3HG2 THR A 116       1.396  16.007  18.466  1.00 88.42           H
ATOM   1584  HN  THR A 116       5.519  17.131  17.124  1.00 88.42           H
ATOM   1585  N   PHE A 117       3.778  17.210  14.383  1.00 91.30           N
ATOM   1586  CA  PHE A 117       3.288  17.546  13.058  1.00 91.30           C
ATOM   1587  C   PHE A 117       3.751  16.518  12.024  1.00 91.30           C
ATOM   1588  O   PHE A 117       2.962  16.065  11.197  1.00 91.30           O
ATOM   1589  HA  PHE A 117       2.199  17.545  13.106  1.00 91.30           H
ATOM   1590  CB  PHE A 117       3.874  18.913  12.698  1.00 91.30           C
ATOM   1591 1HB  PHE A 117       3.527  19.648  13.424  1.00 91.30           H
ATOM   1592 2HB  PHE A 117       4.959  18.866  12.785  1.00 91.30           H
ATOM   1593  CG  PHE A 117       3.510  19.395  11.292  1.00 91.30           C
ATOM   1594  CD1 PHE A 117       4.444  19.374  10.303  1.00 91.30           C
ATOM   1595  HD1 PHE A 117       5.451  19.014  10.512  1.00 91.30           H
ATOM   1596  CD2 PHE A 117       2.253  19.845  11.031  1.00 91.30           C
ATOM   1597  HD2 PHE A 117       1.505  19.862  11.824  1.00 91.30           H
ATOM   1598  CE1 PHE A 117       4.106  19.822   8.999  1.00 91.30           C
ATOM   1599  HE1 PHE A 117       4.854  19.805   8.206  1.00 91.30           H
ATOM   1600  CE2 PHE A 117       1.916  20.293   9.726  1.00 91.30           C
ATOM   1601  HE2 PHE A 117       0.909  20.653   9.517  1.00 91.30           H
ATOM   1602  CZ  PHE A 117       2.849  20.271   8.738  1.00 91.30           C
ATOM   1603  HZ  PHE A 117       2.590  20.615   7.736  1.00 91.30           H
ATOM   1604  HN  PHE A 117       4.283  17.939  14.845  1.00 91.30           H
ATOM   1605  N   MET A 118       5.029  16.179  12.106  1.00 88.46           N
ATOM   1606  CA  MET A 118       5.622  15.257  11.151  1.00 88.46           C
ATOM   1607  C   MET A 118       5.032  13.854  11.305  1.00 88.46           C
ATOM   1608  O   MET A 118       4.929  13.110  10.331  1.00 88.46           O
ATOM   1609  HA  MET A 118       5.376  15.656  10.167  1.00 88.46           H
ATOM   1610  CB  MET A 118       7.135  15.202  11.367  1.00 88.46           C
ATOM   1611 1HB  MET A 118       7.511  16.200  11.591  1.00 88.46           H
ATOM   1612 2HB  MET A 118       7.361  14.575  12.230  1.00 88.46           H
ATOM   1613  CG  MET A 118       7.846  14.650  10.129  1.00 88.46           C
ATOM   1614 1HG  MET A 118       8.917  14.579  10.316  1.00 88.46           H
ATOM   1615 2HG  MET A 118       7.492  13.641   9.917  1.00 88.46           H
ATOM   1616  SD  MET A 118       7.540  15.710   8.726  1.00 88.46           S
ATOM   1617  CE  MET A 118       8.312  14.747   7.436  1.00 88.46           C
ATOM   1618 1HE  MET A 118       9.368  14.612   7.667  1.00 88.46           H
ATOM   1619 2HE  MET A 118       7.826  13.774   7.370  1.00 88.46           H
ATOM   1620 3HE  MET A 118       8.212  15.269   6.484  1.00 88.46           H
ATOM   1621  HN  MET A 118       5.655  16.521  12.807  1.00 88.46           H
ATOM   1622  N   CYS A 119       4.660  13.535  12.536  1.00 93.87           N
ATOM   1623  CA  CYS A 119       4.006  12.268  12.816  1.00 93.87           C
ATOM   1624  C   CYS A 119       2.687  12.227  12.041  1.00 93.87           C
ATOM   1625  O   CYS A 119       2.385  11.239  11.375  1.00 93.87           O
ATOM   1626  HA  CYS A 119       4.681  11.484  12.472  1.00 93.87           H
ATOM   1627  CB  CYS A 119       3.793  12.060  14.316  1.00 93.87           C
ATOM   1628 1HB  CYS A 119       4.755  11.973  14.820  1.00 93.87           H
ATOM   1629 2HB  CYS A 119       3.287  12.926  14.744  1.00 93.87           H
ATOM   1630  SG  CYS A 119       2.798  10.551  14.604  1.00 93.87           S
ATOM   1631  HN  CYS A 119       4.798  14.124  13.333  1.00 93.87           H
ATOM   1632  N   LYS A 120       1.937  13.314  12.154  1.00 91.63           N
ATOM   1633  CA  LYS A 120       0.653  13.410  11.482  1.00 91.63           C
ATOM   1634  C   LYS A 120       0.858  13.245   9.974  1.00 91.63           C
ATOM   1635  O   LYS A 120       0.139  12.487   9.326  1.00 91.63           O
ATOM   1636  HA  LYS A 120       0.034  12.586  11.838  1.00 91.63           H
ATOM   1637  CB  LYS A 120      -0.058  14.709  11.867  1.00 91.63           C
ATOM   1638 1HB  LYS A 120       0.621  15.552  11.737  1.00 91.63           H
ATOM   1639 2HB  LYS A 120      -0.904  14.877  11.201  1.00 91.63           H
ATOM   1640  CG  LYS A 120      -0.545  14.658  13.317  1.00 91.63           C
ATOM   1641 1HG  LYS A 120      -1.258  13.842  13.436  1.00 91.63           H
ATOM   1642 2HG  LYS A 120       0.295  14.448  13.979  1.00 91.63           H
ATOM   1643  CD  LYS A 120      -1.202  15.980  13.721  1.00 91.63           C
ATOM   1644 1HD  LYS A 120      -0.473  16.788  13.653  1.00 91.63           H
ATOM   1645 2HD  LYS A 120      -2.007  16.217  13.026  1.00 91.63           H
ATOM   1646  CE  LYS A 120      -1.756  15.904  15.145  1.00 91.63           C
ATOM   1647 1HE  LYS A 120      -1.172  15.194  15.731  1.00 91.63           H
ATOM   1648 2HE  LYS A 120      -1.660  16.874  15.631  1.00 91.63           H
ATOM   1649  NZ  LYS A 120      -3.177  15.490  15.127  1.00 91.63           N
ATOM   1650 1HZ  LYS A 120      -3.519  15.416  16.078  1.00 91.63           H
ATOM   1651 2HZ  LYS A 120      -3.723  16.180  14.623  1.00 91.63           H
ATOM   1652 3HZ  LYS A 120      -3.261  14.590  14.666  1.00 91.63           H
ATOM   1653  HN  LYS A 120       2.193  14.116  12.693  1.00 91.63           H
ATOM   1654  N   VAL A 121       1.842  13.968   9.461  1.00 92.93           N
ATOM   1655  CA  VAL A 121       2.081  13.996   8.028  1.00 92.93           C
ATOM   1656  C   VAL A 121       2.449  12.591   7.548  1.00 92.93           C
ATOM   1657  O   VAL A 121       1.870  12.088   6.586  1.00 92.93           O
ATOM   1658  HA  VAL A 121       1.152  14.300   7.545  1.00 92.93           H
ATOM   1659  CB  VAL A 121       3.150  15.040   7.696  1.00 92.93           C
ATOM   1660  HB  VAL A 121       4.019  14.840   8.322  1.00 92.93           H
ATOM   1661  CG1 VAL A 121       3.588  14.930   6.234  1.00 92.93           C
ATOM   1662 1HG1 VAL A 121       4.000  13.937   6.052  1.00 92.93           H
ATOM   1663 2HG1 VAL A 121       2.728  15.091   5.584  1.00 92.93           H
ATOM   1664 3HG1 VAL A 121       4.348  15.683   6.025  1.00 92.93           H
ATOM   1665  CG2 VAL A 121       2.655  16.452   8.015  1.00 92.93           C
ATOM   1666 1HG2 VAL A 121       1.763  16.666   7.427  1.00 92.93           H
ATOM   1667 2HG2 VAL A 121       2.416  16.522   9.076  1.00 92.93           H
ATOM   1668 3HG2 VAL A 121       3.434  17.174   7.770  1.00 92.93           H
ATOM   1669  HN  VAL A 121       2.469  14.526  10.005  1.00 92.93           H
ATOM   1670  N   VAL A 122       3.409  11.996   8.241  1.00 91.97           N
ATOM   1671  CA  VAL A 122       3.988  10.741   7.793  1.00 91.97           C
ATOM   1672  C   VAL A 122       2.911   9.654   7.806  1.00 91.97           C
ATOM   1673  O   VAL A 122       2.784   8.889   6.851  1.00 91.97           O
ATOM   1674  HA  VAL A 122       4.329  10.884   6.768  1.00 91.97           H
ATOM   1675  CB  VAL A 122       5.203  10.389   8.653  1.00 91.97           C
ATOM   1676  HB  VAL A 122       4.899  10.435   9.699  1.00 91.97           H
ATOM   1677  CG1 VAL A 122       5.683   8.964   8.367  1.00 91.97           C
ATOM   1678 1HG1 VAL A 122       4.881   8.259   8.589  1.00 91.97           H
ATOM   1679 2HG1 VAL A 122       5.961   8.879   7.317  1.00 91.97           H
ATOM   1680 3HG1 VAL A 122       6.547   8.740   8.991  1.00 91.97           H
ATOM   1681  CG2 VAL A 122       6.332  11.400   8.447  1.00 91.97           C
ATOM   1682 1HG2 VAL A 122       6.634  11.399   7.399  1.00 91.97           H
ATOM   1683 2HG2 VAL A 122       5.985  12.395   8.724  1.00 91.97           H
ATOM   1684 3HG2 VAL A 122       7.184  11.126   9.070  1.00 91.97           H
ATOM   1685  HN  VAL A 122       3.789  12.357   9.093  1.00 91.97           H
ATOM   1686  N   ASN A 123       2.162   9.621   8.899  1.00 91.28           N
ATOM   1687  CA  ASN A 123       1.094   8.646   9.045  1.00 91.28           C
ATOM   1688  C   ASN A 123       0.056   8.865   7.943  1.00 91.28           C
ATOM   1689  O   ASN A 123      -0.421   7.908   7.335  1.00 91.28           O
ATOM   1690  HA  ASN A 123       1.581   7.674   8.971  1.00 91.28           H
ATOM   1691  CB  ASN A 123       0.390   8.799  10.395  1.00 91.28           C
ATOM   1692 1HB  ASN A 123       0.429   9.840  10.713  1.00 91.28           H
ATOM   1693 2HB  ASN A 123      -0.663   8.536  10.292  1.00 91.28           H
ATOM   1694  CG  ASN A 123       1.042   7.910  11.456  1.00 91.28           C
ATOM   1695  OD1 ASN A 123       1.766   6.974  11.160  1.00 91.28           O
ATOM   1696  ND2 ASN A 123       0.746   8.255  12.706  1.00 91.28           N
ATOM   1697 1HD2 ASN A 123       0.145   9.035  12.881  1.00 91.28           H
ATOM   1698 2HD2 ASN A 123       1.124   7.735  13.472  1.00 91.28           H
ATOM   1699  HN  ASN A 123       2.276  10.242   9.674  1.00 91.28           H
ATOM   1700  N   SER A 124      -0.265  10.131   7.719  1.00 91.95           N
ATOM   1701  CA  SER A 124      -1.295  10.484   6.757  1.00 91.95           C
ATOM   1702  C   SER A 124      -0.840  10.111   5.344  1.00 91.95           C
ATOM   1703  O   SER A 124      -1.609   9.543   4.570  1.00 91.95           O
ATOM   1704  HA  SER A 124      -2.170   9.900   7.043  1.00 91.95           H
ATOM   1705  CB  SER A 124      -1.631  11.975   6.831  1.00 91.95           C
ATOM   1706 1HB  SER A 124      -0.753  12.558   6.552  1.00 91.95           H
ATOM   1707 2HB  SER A 124      -2.411  12.207   6.106  1.00 91.95           H
ATOM   1708  OG  SER A 124      -2.063  12.360   8.132  1.00 91.95           O
ATOM   1709  HG  SER A 124      -1.389  12.970   8.550  1.00 91.95           H
ATOM   1710  HN  SER A 124       0.165  10.907   8.181  1.00 91.95           H
ATOM   1711  N   MET A 125       0.407  10.447   5.050  1.00 85.11           N
ATOM   1712  CA  MET A 125       0.967  10.174   3.738  1.00 85.11           C
ATOM   1713  C   MET A 125       0.938   8.675   3.430  1.00 85.11           C
ATOM   1714  O   MET A 125       0.522   8.268   2.347  1.00 85.11           O
ATOM   1715  HA  MET A 125       0.332  10.709   3.031  1.00 85.11           H
ATOM   1716  CB  MET A 125       2.410  10.678   3.682  1.00 85.11           C
ATOM   1717 1HB  MET A 125       2.928  10.411   4.603  1.00 85.11           H
ATOM   1718 2HB  MET A 125       2.939  10.189   2.865  1.00 85.11           H
ATOM   1719  CG  MET A 125       2.453  12.195   3.489  1.00 85.11           C
ATOM   1720 1HG  MET A 125       1.872  12.475   2.610  1.00 85.11           H
ATOM   1721 2HG  MET A 125       1.996  12.693   4.345  1.00 85.11           H
ATOM   1722  SD  MET A 125       4.143  12.739   3.299  1.00 85.11           S
ATOM   1723  CE  MET A 125       4.478  12.141   1.651  1.00 85.11           C
ATOM   1724 1HE  MET A 125       4.355  11.059   1.625  1.00 85.11           H
ATOM   1725 2HE  MET A 125       3.783  12.602   0.949  1.00 85.11           H
ATOM   1726 3HE  MET A 125       5.500  12.398   1.372  1.00 85.11           H
ATOM   1727  HN  MET A 125       1.031  10.896   5.690  1.00 85.11           H
ATOM   1728  N   TYR A 126       1.385   7.895   4.403  1.00 85.06           N
ATOM   1729  CA  TYR A 126       1.438   6.452   4.242  1.00 85.06           C
ATOM   1730  C   TYR A 126       0.066   5.892   3.861  1.00 85.06           C
ATOM   1731  O   TYR A 126      -0.051   5.115   2.915  1.00 85.06           O
ATOM   1732  HA  TYR A 126       2.147   6.229   3.444  1.00 85.06           H
ATOM   1733  CB  TYR A 126       1.845   5.889   5.605  1.00 85.06           C
ATOM   1734 1HB  TYR A 126       2.901   6.099   5.773  1.00 85.06           H
ATOM   1735 2HB  TYR A 126       1.289   6.412   6.383  1.00 85.06           H
ATOM   1736  CG  TYR A 126       1.609   4.385   5.753  1.00 85.06           C
ATOM   1737  CD1 TYR A 126       0.565   3.924   6.529  1.00 85.06           C
ATOM   1738  HD1 TYR A 126      -0.091   4.631   7.036  1.00 85.06           H
ATOM   1739  CD2 TYR A 126       2.439   3.490   5.110  1.00 85.06           C
ATOM   1740  HD2 TYR A 126       3.263   3.854   4.497  1.00 85.06           H
ATOM   1741  CE1 TYR A 126       0.342   2.508   6.668  1.00 85.06           C
ATOM   1742  HE1 TYR A 126      -0.478   2.130   7.278  1.00 85.06           H
ATOM   1743  CE2 TYR A 126       2.217   2.074   5.250  1.00 85.06           C
ATOM   1744  HE2 TYR A 126       2.865   1.356   4.748  1.00 85.06           H
ATOM   1745  CZ  TYR A 126       1.179   1.653   6.022  1.00 85.06           C
ATOM   1746  OH  TYR A 126       0.969   0.316   6.153  1.00 85.06           O
ATOM   1747  HH  TYR A 126       1.089  -0.138   5.270  1.00 85.06           H
ATOM   1748  HN  TYR A 126       1.707   8.233   5.288  1.00 85.06           H
ATOM   1749  N   LYS A 127      -0.938   6.309   4.618  1.00 85.02           N
ATOM   1750  CA  LYS A 127      -2.267   5.737   4.480  1.00 85.02           C
ATOM   1751  C   LYS A 127      -2.878   6.189   3.153  1.00 85.02           C
ATOM   1752  O   LYS A 127      -3.490   5.392   2.444  1.00 85.02           O
ATOM   1753  HA  LYS A 127      -2.155   4.653   4.457  1.00 85.02           H
ATOM   1754  CB  LYS A 127      -3.126   6.077   5.700  1.00 85.02           C
ATOM   1755 1HB  LYS A 127      -2.558   5.895   6.612  1.00 85.02           H
ATOM   1756 2HB  LYS A 127      -3.376   7.138   5.688  1.00 85.02           H
ATOM   1757  CG  LYS A 127      -4.409   5.244   5.717  1.00 85.02           C
ATOM   1758 1HG  LYS A 127      -5.147   5.693   5.052  1.00 85.02           H
ATOM   1759 2HG  LYS A 127      -4.203   4.244   5.335  1.00 85.02           H
ATOM   1760  CD  LYS A 127      -4.982   5.148   7.132  1.00 85.02           C
ATOM   1761 1HD  LYS A 127      -4.304   4.575   7.764  1.00 85.02           H
ATOM   1762 2HD  LYS A 127      -5.057   6.145   7.567  1.00 85.02           H
ATOM   1763  CE  LYS A 127      -6.361   4.485   7.121  1.00 85.02           C
ATOM   1764 1HE  LYS A 127      -6.988   4.950   6.361  1.00 85.02           H
ATOM   1765 2HE  LYS A 127      -6.263   3.433   6.855  1.00 85.02           H
ATOM   1766  NZ  LYS A 127      -7.005   4.609   8.448  1.00 85.02           N
ATOM   1767 1HZ  LYS A 127      -7.882   4.100   8.446  1.00 85.02           H
ATOM   1768 2HZ  LYS A 127      -6.393   4.224   9.158  1.00 85.02           H
ATOM   1769 3HZ  LYS A 127      -7.183   5.587   8.648  1.00 85.02           H
ATOM   1770  HN  LYS A 127      -0.856   7.023   5.313  1.00 85.02           H
ATOM   1771  N   MET A 128      -2.689   7.467   2.856  1.00 85.67           N
ATOM   1772  CA  MET A 128      -3.197   8.030   1.617  1.00 85.67           C
ATOM   1773  C   MET A 128      -2.614   7.302   0.404  1.00 85.67           C
ATOM   1774  O   MET A 128      -3.336   6.983  -0.539  1.00 85.67           O
ATOM   1775  HA  MET A 128      -4.277   7.886   1.650  1.00 85.67           H
ATOM   1776  CB  MET A 128      -2.835   9.515   1.544  1.00 85.67           C
ATOM   1777 1HB  MET A 128      -3.228  10.032   2.420  1.00 85.67           H
ATOM   1778 2HB  MET A 128      -1.752   9.630   1.566  1.00 85.67           H
ATOM   1779  CG  MET A 128      -3.397  10.155   0.273  1.00 85.67           C
ATOM   1780 1HG  MET A 128      -2.995   9.651  -0.606  1.00 85.67           H
ATOM   1781 2HG  MET A 128      -4.479  10.034   0.242  1.00 85.67           H
ATOM   1782  SD  MET A 128      -2.976  11.889   0.226  1.00 85.67           S
ATOM   1783  CE  MET A 128      -3.660  12.330  -1.363  1.00 85.67           C
ATOM   1784 1HE  MET A 128      -3.181  11.737  -2.142  1.00 85.67           H
ATOM   1785 2HE  MET A 128      -4.732  12.134  -1.364  1.00 85.67           H
ATOM   1786 3HE  MET A 128      -3.484  13.389  -1.553  1.00 85.67           H
ATOM   1787  HN  MET A 128      -2.201   8.111   3.444  1.00 85.67           H
ATOM   1788  N   ASN A 129      -1.312   7.062   0.468  1.00 80.51           N
ATOM   1789  CA  ASN A 129      -0.608   6.452  -0.647  1.00 80.51           C
ATOM   1790  C   ASN A 129      -0.995   4.975  -0.743  1.00 80.51           C
ATOM   1791  O   ASN A 129      -1.119   4.431  -1.839  1.00 80.51           O
ATOM   1792  HA  ASN A 129      -0.915   7.021  -1.525  1.00 80.51           H
ATOM   1793  CB  ASN A 129       0.907   6.532  -0.452  1.00 80.51           C
ATOM   1794 1HB  ASN A 129       1.176   6.111   0.516  1.00 80.51           H
ATOM   1795 2HB  ASN A 129       1.408   5.931  -1.211  1.00 80.51           H
ATOM   1796  CG  ASN A 129       1.395   7.980  -0.537  1.00 80.51           C
ATOM   1797  OD1 ASN A 129       0.818   8.819  -1.210  1.00 80.51           O
ATOM   1798  ND2 ASN A 129       2.488   8.226   0.180  1.00 80.51           N
ATOM   1799 1HD2 ASN A 129       2.913   7.492   0.710  1.00 80.51           H
ATOM   1800 2HD2 ASN A 129       2.884   9.144   0.189  1.00 80.51           H
ATOM   1801  HN  ASN A 129      -0.742   7.276   1.261  1.00 80.51           H
ATOM   1802  N   PHE A 130      -1.175   4.367   0.421  1.00 84.32           N
ATOM   1803  CA  PHE A 130      -1.571   2.970   0.482  1.00 84.32           C
ATOM   1804  C   PHE A 130      -2.834   2.722  -0.346  1.00 84.32           C
ATOM   1805  O   PHE A 130      -2.844   1.863  -1.226  1.00 84.32           O
ATOM   1806  HA  PHE A 130      -0.749   2.383   0.073  1.00 84.32           H
ATOM   1807  CB  PHE A 130      -1.867   2.653   1.949  1.00 84.32           C
ATOM   1808 1HB  PHE A 130      -0.942   2.733   2.521  1.00 84.32           H
ATOM   1809 2HB  PHE A 130      -2.551   3.406   2.342  1.00 84.32           H
ATOM   1810  CG  PHE A 130      -2.473   1.267   2.176  1.00 84.32           C
ATOM   1811  CD1 PHE A 130      -3.813   1.133   2.365  1.00 84.32           C
ATOM   1812  HD1 PHE A 130      -4.455   2.013   2.354  1.00 84.32           H
ATOM   1813  CD2 PHE A 130      -1.671   0.168   2.190  1.00 84.32           C
ATOM   1814  HD2 PHE A 130      -0.597   0.276   2.039  1.00 84.32           H
ATOM   1815  CE1 PHE A 130      -4.375  -0.154   2.576  1.00 84.32           C
ATOM   1816  HE1 PHE A 130      -5.449  -0.261   2.727  1.00 84.32           H
ATOM   1817  CE2 PHE A 130      -2.233  -1.119   2.400  1.00 84.32           C
ATOM   1818  HE2 PHE A 130      -1.591  -1.999   2.411  1.00 84.32           H
ATOM   1819  CZ  PHE A 130      -3.573  -1.253   2.589  1.00 84.32           C
ATOM   1820  HZ  PHE A 130      -4.005  -2.240   2.751  1.00 84.32           H
ATOM   1821  HN  PHE A 130      -1.055   4.811   1.308  1.00 84.32           H
ATOM   1822  N   TYR A 131      -3.868   3.489  -0.034  1.00 91.45           N
ATOM   1823  CA  TYR A 131      -5.141   3.343  -0.718  1.00 91.45           C
ATOM   1824  C   TYR A 131      -5.019   3.726  -2.194  1.00 91.45           C
ATOM   1825  O   TYR A 131      -5.606   3.077  -3.058  1.00 91.45           O
ATOM   1826  HA  TYR A 131      -5.444   2.298  -0.645  1.00 91.45           H
ATOM   1827  CB  TYR A 131      -6.103   4.313  -0.030  1.00 91.45           C
ATOM   1828 1HB  TYR A 131      -5.590   5.260   0.139  1.00 91.45           H
ATOM   1829 2HB  TYR A 131      -6.938   4.519  -0.701  1.00 91.45           H
ATOM   1830  CG  TYR A 131      -6.654   3.803   1.304  1.00 91.45           C
ATOM   1831  CD1 TYR A 131      -7.324   2.598   1.358  1.00 91.45           C
ATOM   1832  HD1 TYR A 131      -7.461   2.010   0.451  1.00 91.45           H
ATOM   1833  CD2 TYR A 131      -6.480   4.548   2.452  1.00 91.45           C
ATOM   1834  HD2 TYR A 131      -5.950   5.500   2.409  1.00 91.45           H
ATOM   1835  CE1 TYR A 131      -7.842   2.118   2.613  1.00 91.45           C
ATOM   1836  HE1 TYR A 131      -8.373   1.168   2.670  1.00 91.45           H
ATOM   1837  CE2 TYR A 131      -6.998   4.068   3.707  1.00 91.45           C
ATOM   1838  HE2 TYR A 131      -6.867   4.647   4.622  1.00 91.45           H
ATOM   1839  CZ  TYR A 131      -7.653   2.877   3.726  1.00 91.45           C
ATOM   1840  OH  TYR A 131      -8.142   2.424   4.911  1.00 91.45           O
ATOM   1841  HH  TYR A 131      -8.325   3.194   5.522  1.00 91.45           H
ATOM   1842  HN  TYR A 131      -3.845   4.199   0.670  1.00 91.45           H
ATOM   1843  N   SER A 132      -4.251   4.778  -2.437  1.00 90.64           N
ATOM   1844  CA  SER A 132      -4.095   5.294  -3.787  1.00 90.64           C
ATOM   1845  C   SER A 132      -3.514   4.211  -4.698  1.00 90.64           C
ATOM   1846  O   SER A 132      -4.002   4.001  -5.807  1.00 90.64           O
ATOM   1847  HA  SER A 132      -5.100   5.567  -4.109  1.00 90.64           H
ATOM   1848  CB  SER A 132      -3.201   6.536  -3.801  1.00 90.64           C
ATOM   1849 1HB  SER A 132      -2.217   6.278  -3.409  1.00 90.64           H
ATOM   1850 2HB  SER A 132      -3.057   6.867  -4.830  1.00 90.64           H
ATOM   1851  OG  SER A 132      -3.754   7.601  -3.033  1.00 90.64           O
ATOM   1852  HG  SER A 132      -3.289   7.662  -2.150  1.00 90.64           H
ATOM   1853  HN  SER A 132      -3.742   5.274  -1.734  1.00 90.64           H
ATOM   1854  N   CYS A 133      -2.480   3.552  -4.195  1.00 87.39           N
ATOM   1855  CA  CYS A 133      -1.791   2.536  -4.972  1.00 87.39           C
ATOM   1856  C   CYS A 133      -2.790   1.426  -5.306  1.00 87.39           C
ATOM   1857  O   CYS A 133      -2.918   1.029  -6.463  1.00 87.39           O
ATOM   1858  HA  CYS A 133      -1.436   3.023  -5.880  1.00 87.39           H
ATOM   1859  CB  CYS A 133      -0.564   1.996  -4.235  1.00 87.39           C
ATOM   1860 1HB  CYS A 133      -0.836   1.711  -3.219  1.00 87.39           H
ATOM   1861 2HB  CYS A 133      -0.198   1.096  -4.731  1.00 87.39           H
ATOM   1862  SG  CYS A 133       0.753   3.266  -4.197  1.00 87.39           S
ATOM   1863  HG  CYS A 133       0.258   3.948  -3.168  1.00 87.39           H
ATOM   1864  HN  CYS A 133      -2.114   3.702  -3.277  1.00 87.39           H
ATOM   1865  N   VAL A 134      -3.473   0.957  -4.272  1.00 86.52           N
ATOM   1866  CA  VAL A 134      -4.335  -0.204  -4.409  1.00 86.52           C
ATOM   1867  C   VAL A 134      -5.475   0.123  -5.375  1.00 86.52           C
ATOM   1868  O   VAL A 134      -5.837  -0.700  -6.214  1.00 86.52           O
ATOM   1869  HA  VAL A 134      -3.736  -1.010  -4.833  1.00 86.52           H
ATOM   1870  CB  VAL A 134      -4.829  -0.654  -3.032  1.00 86.52           C
ATOM   1871  HB  VAL A 134      -5.321   0.195  -2.559  1.00 86.52           H
ATOM   1872  CG1 VAL A 134      -5.856  -1.781  -3.160  1.00 86.52           C
ATOM   1873 1HG1 VAL A 134      -6.710  -1.431  -3.740  1.00 86.52           H
ATOM   1874 2HG1 VAL A 134      -5.399  -2.633  -3.663  1.00 86.52           H
ATOM   1875 3HG1 VAL A 134      -6.190  -2.082  -2.167  1.00 86.52           H
ATOM   1876  CG2 VAL A 134      -3.659  -1.077  -2.141  1.00 86.52           C
ATOM   1877 1HG2 VAL A 134      -3.127  -1.904  -2.609  1.00 86.52           H
ATOM   1878 2HG2 VAL A 134      -2.979  -0.235  -2.010  1.00 86.52           H
ATOM   1879 3HG2 VAL A 134      -4.039  -1.392  -1.169  1.00 86.52           H
ATOM   1880  HN  VAL A 134      -3.444   1.357  -3.355  1.00 86.52           H
ATOM   1881  N   LEU A 135      -6.008   1.327  -5.225  1.00 91.75           N
ATOM   1882  CA  LEU A 135      -7.130   1.755  -6.043  1.00 91.75           C
ATOM   1883  C   LEU A 135      -6.669   1.912  -7.493  1.00 91.75           C
ATOM   1884  O   LEU A 135      -7.422   1.628  -8.423  1.00 91.75           O
ATOM   1885  HA  LEU A 135      -7.883   0.967  -6.004  1.00 91.75           H
ATOM   1886  CB  LEU A 135      -7.767   3.018  -5.460  1.00 91.75           C
ATOM   1887 1HB  LEU A 135      -6.981   3.758  -5.304  1.00 91.75           H
ATOM   1888 2HB  LEU A 135      -8.451   3.432  -6.201  1.00 91.75           H
ATOM   1889  CG  LEU A 135      -8.529   2.840  -4.145  1.00 91.75           C
ATOM   1890  HG  LEU A 135      -7.859   2.376  -3.422  1.00 91.75           H
ATOM   1891  CD1 LEU A 135      -8.952   4.192  -3.569  1.00 91.75           C
ATOM   1892 1HD1 LEU A 135      -8.066   4.799  -3.379  1.00 91.75           H
ATOM   1893 2HD1 LEU A 135      -9.598   4.705  -4.281  1.00 91.75           H
ATOM   1894 3HD1 LEU A 135      -9.492   4.036  -2.635  1.00 91.75           H
ATOM   1895  CD2 LEU A 135      -9.720   1.896  -4.326  1.00 91.75           C
ATOM   1896 1HD2 LEU A 135     -10.400   2.309  -5.072  1.00 91.75           H
ATOM   1897 2HD2 LEU A 135      -9.364   0.921  -4.659  1.00 91.75           H
ATOM   1898 3HD2 LEU A 135     -10.245   1.787  -3.377  1.00 91.75           H
ATOM   1899  HN  LEU A 135      -5.687   2.002  -4.562  1.00 91.75           H
ATOM   1900  N   LEU A 136      -5.432   2.365  -7.641  1.00 90.11           N
ATOM   1901  CA  LEU A 136      -4.859   2.557  -8.962  1.00 90.11           C
ATOM   1902  C   LEU A 136      -4.698   1.199  -9.647  1.00 90.11           C
ATOM   1903  O   LEU A 136      -5.020   1.051 -10.825  1.00 90.11           O
ATOM   1904  HA  LEU A 136      -5.565   3.154  -9.541  1.00 90.11           H
ATOM   1905  CB  LEU A 136      -3.558   3.358  -8.870  1.00 90.11           C
ATOM   1906 1HB  LEU A 136      -2.967   2.959  -8.047  1.00 90.11           H
ATOM   1907 2HB  LEU A 136      -2.987   3.191  -9.783  1.00 90.11           H
ATOM   1908  CG  LEU A 136      -3.712   4.867  -8.667  1.00 90.11           C
ATOM   1909  HG  LEU A 136      -4.408   5.031  -7.844  1.00 90.11           H
ATOM   1910  CD1 LEU A 136      -2.380   5.505  -8.268  1.00 90.11           C
ATOM   1911 1HD1 LEU A 136      -2.029   5.060  -7.336  1.00 90.11           H
ATOM   1912 2HD1 LEU A 136      -1.644   5.331  -9.053  1.00 90.11           H
ATOM   1913 3HD1 LEU A 136      -2.518   6.577  -8.130  1.00 90.11           H
ATOM   1914  CD2 LEU A 136      -4.316   5.528  -9.908  1.00 90.11           C
ATOM   1915 1HD2 LEU A 136      -3.665   5.356 -10.765  1.00 90.11           H
ATOM   1916 2HD2 LEU A 136      -5.298   5.100 -10.106  1.00 90.11           H
ATOM   1917 3HD2 LEU A 136      -4.414   6.600  -9.736  1.00 90.11           H
ATOM   1918  HN  LEU A 136      -4.827   2.597  -6.880  1.00 90.11           H
ATOM   1919  N   ILE A 137      -4.199   0.241  -8.879  1.00 83.93           N
ATOM   1920  CA  ILE A 137      -3.980  -1.098  -9.401  1.00 83.93           C
ATOM   1921  C   ILE A 137      -5.315  -1.686  -9.862  1.00 83.93           C
ATOM   1922  O   ILE A 137      -5.385  -2.330 -10.908  1.00 83.93           O
ATOM   1923  HA  ILE A 137      -3.324  -1.008 -10.267  1.00 83.93           H
ATOM   1924  CB  ILE A 137      -3.251  -1.962  -8.369  1.00 83.93           C
ATOM   1925  HB  ILE A 137      -3.745  -1.834  -7.406  1.00 83.93           H
ATOM   1926  CG1 ILE A 137      -1.801  -1.505  -8.197  1.00 83.93           C
ATOM   1927 1HG1 ILE A 137      -1.222  -1.781  -9.079  1.00 83.93           H
ATOM   1928 2HG1 ILE A 137      -1.765  -0.418  -8.121  1.00 83.93           H
ATOM   1929  CG2 ILE A 137      -3.345  -3.445  -8.732  1.00 83.93           C
ATOM   1930 1HG2 ILE A 137      -4.393  -3.746  -8.762  1.00 83.93           H
ATOM   1931 2HG2 ILE A 137      -2.892  -3.610  -9.709  1.00 83.93           H
ATOM   1932 3HG2 ILE A 137      -2.819  -4.036  -7.982  1.00 83.93           H
ATOM   1933  CD1 ILE A 137      -1.173  -2.131  -6.951  1.00 83.93           C
ATOM   1934 1HD1 ILE A 137      -1.740  -1.832  -6.069  1.00 83.93           H
ATOM   1935 2HD1 ILE A 137      -1.188  -3.217  -7.043  1.00 83.93           H
ATOM   1936 3HD1 ILE A 137      -0.142  -1.789  -6.853  1.00 83.93           H
ATOM   1937  HN  ILE A 137      -3.947   0.367  -7.920  1.00 83.93           H
ATOM   1938  N   MET A 138      -6.341  -1.443  -9.060  1.00 87.78           N
ATOM   1939  CA  MET A 138      -7.679  -1.896  -9.399  1.00 87.78           C
ATOM   1940  C   MET A 138      -8.155  -1.270 -10.711  1.00 87.78           C
ATOM   1941  O   MET A 138      -8.712  -1.958 -11.565  1.00 87.78           O
ATOM   1942  HA  MET A 138      -7.603  -2.978  -9.511  1.00 87.78           H
ATOM   1943  CB  MET A 138      -8.646  -1.520  -8.274  1.00 87.78           C
ATOM   1944 1HB  MET A 138      -8.287  -1.929  -7.329  1.00 87.78           H
ATOM   1945 2HB  MET A 138      -8.675  -0.437  -8.162  1.00 87.78           H
ATOM   1946  CG  MET A 138     -10.053  -2.047  -8.562  1.00 87.78           C
ATOM   1947 1HG  MET A 138     -10.399  -1.675  -9.526  1.00 87.78           H
ATOM   1948 2HG  MET A 138     -10.037  -3.135  -8.626  1.00 87.78           H
ATOM   1949  SD  MET A 138     -11.174  -1.530  -7.272  1.00 87.78           S
ATOM   1950  CE  MET A 138     -11.275   0.216  -7.631  1.00 87.78           C
ATOM   1951 1HE  MET A 138     -10.282   0.660  -7.559  1.00 87.78           H
ATOM   1952 2HE  MET A 138     -11.665   0.357  -8.639  1.00 87.78           H
ATOM   1953 3HE  MET A 138     -11.941   0.696  -6.914  1.00 87.78           H
ATOM   1954  HN  MET A 138      -6.269  -0.947  -8.195  1.00 87.78           H
ATOM   1955  N   CYS A 139      -7.917   0.028 -10.831  1.00 89.78           N
ATOM   1956  CA  CYS A 139      -8.379   0.769 -11.992  1.00 89.78           C
ATOM   1957  C   CYS A 139      -7.623   0.259 -13.220  1.00 89.78           C
ATOM   1958  O   CYS A 139      -8.185   0.180 -14.311  1.00 89.78           O
ATOM   1959  HA  CYS A 139      -9.447   0.571 -12.085  1.00 89.78           H
ATOM   1960  CB  CYS A 139      -8.210   2.278 -11.804  1.00 89.78           C
ATOM   1961 1HB  CYS A 139      -7.214   2.495 -11.418  1.00 89.78           H
ATOM   1962 2HB  CYS A 139      -8.297   2.785 -12.765  1.00 89.78           H
ATOM   1963  SG  CYS A 139      -9.479   2.911 -10.647  1.00 89.78           S
ATOM   1964  HG  CYS A 139      -8.900   2.452  -9.541  1.00 89.78           H
ATOM   1965  HN  CYS A 139      -7.419   0.570 -10.154  1.00 89.78           H
ATOM   1966  N   ILE A 140      -6.359  -0.074 -13.001  1.00 82.44           N
ATOM   1967  CA  ILE A 140      -5.536  -0.627 -14.064  1.00 82.44           C
ATOM   1968  C   ILE A 140      -6.184  -1.909 -14.591  1.00 82.44           C
ATOM   1969  O   ILE A 140      -6.249  -2.124 -15.800  1.00 82.44           O
ATOM   1970  HA  ILE A 140      -5.511   0.104 -14.871  1.00 82.44           H
ATOM   1971  CB  ILE A 140      -4.097  -0.819 -13.582  1.00 82.44           C
ATOM   1972  HB  ILE A 140      -4.126  -1.270 -12.590  1.00 82.44           H
ATOM   1973  CG1 ILE A 140      -3.381   0.527 -13.444  1.00 82.44           C
ATOM   1974 1HG1 ILE A 140      -3.146   0.920 -14.433  1.00 82.44           H
ATOM   1975 2HG1 ILE A 140      -4.042   1.247 -12.964  1.00 82.44           H
ATOM   1976  CG2 ILE A 140      -3.336  -1.782 -14.495  1.00 82.44           C
ATOM   1977 1HG2 ILE A 140      -3.836  -2.751 -14.497  1.00 82.44           H
ATOM   1978 2HG2 ILE A 140      -3.315  -1.382 -15.508  1.00 82.44           H
ATOM   1979 3HG2 ILE A 140      -2.316  -1.900 -14.129  1.00 82.44           H
ATOM   1980  CD1 ILE A 140      -2.095   0.383 -12.628  1.00 82.44           C
ATOM   1981 1HD1 ILE A 140      -2.337   0.012 -11.631  1.00 82.44           H
ATOM   1982 2HD1 ILE A 140      -1.426  -0.321 -13.124  1.00 82.44           H
ATOM   1983 3HD1 ILE A 140      -1.606   1.353 -12.546  1.00 82.44           H
ATOM   1984  HN  ILE A 140      -5.899   0.027 -12.120  1.00 82.44           H
ATOM   1985  N   SER A 141      -6.647  -2.727 -13.657  1.00 84.22           N
ATOM   1986  CA  SER A 141      -7.229  -4.011 -14.009  1.00 84.22           C
ATOM   1987  C   SER A 141      -8.503  -3.802 -14.830  1.00 84.22           C
ATOM   1988  O   SER A 141      -8.741  -4.512 -15.805  1.00 84.22           O
ATOM   1989  HA  SER A 141      -6.469  -4.519 -14.604  1.00 84.22           H
ATOM   1990  CB  SER A 141      -7.533  -4.839 -12.758  1.00 84.22           C
ATOM   1991 1HB  SER A 141      -8.302  -4.338 -12.170  1.00 84.22           H
ATOM   1992 2HB  SER A 141      -7.938  -5.807 -13.054  1.00 84.22           H
ATOM   1993  OG  SER A 141      -6.374  -5.036 -11.953  1.00 84.22           O
ATOM   1994  HG  SER A 141      -6.271  -4.277 -11.310  1.00 84.22           H
ATOM   1995  HN  SER A 141      -6.629  -2.525 -12.678  1.00 84.22           H
ATOM   1996  N   VAL A 142      -9.288  -2.823 -14.404  1.00 87.00           N
ATOM   1997  CA  VAL A 142     -10.526  -2.503 -15.095  1.00 87.00           C
ATOM   1998  C   VAL A 142     -10.204  -2.005 -16.505  1.00 87.00           C
ATOM   1999  O   VAL A 142     -10.886  -2.364 -17.464  1.00 87.00           O
ATOM   2000  HA  VAL A 142     -11.107  -3.422 -15.171  1.00 87.00           H
ATOM   2001  CB  VAL A 142     -11.337  -1.497 -14.276  1.00 87.00           C
ATOM   2002  HB  VAL A 142     -10.716  -0.615 -14.118  1.00 87.00           H
ATOM   2003  CG1 VAL A 142     -12.592  -1.058 -15.033  1.00 87.00           C
ATOM   2004 1HG1 VAL A 142     -12.303  -0.591 -15.975  1.00 87.00           H
ATOM   2005 2HG1 VAL A 142     -13.217  -1.928 -15.236  1.00 87.00           H
ATOM   2006 3HG1 VAL A 142     -13.150  -0.343 -14.429  1.00 87.00           H
ATOM   2007  CG2 VAL A 142     -11.697  -2.070 -12.904  1.00 87.00           C
ATOM   2008 1HG2 VAL A 142     -12.290  -2.975 -13.032  1.00 87.00           H
ATOM   2009 2HG2 VAL A 142     -10.783  -2.308 -12.359  1.00 87.00           H
ATOM   2010 3HG2 VAL A 142     -12.273  -1.334 -12.343  1.00 87.00           H
ATOM   2011  HN  VAL A 142      -9.091  -2.255 -13.605  1.00 87.00           H
ATOM   2012  N   ASP A 143      -9.165  -1.187 -16.587  1.00 81.13           N
ATOM   2013  CA  ASP A 143      -8.775  -0.598 -17.856  1.00 81.13           C
ATOM   2014  C   ASP A 143      -8.373  -1.709 -18.828  1.00 81.13           C
ATOM   2015  O   ASP A 143      -8.727  -1.667 -20.005  1.00 81.13           O
ATOM   2016  HA  ASP A 143      -9.650  -0.044 -18.196  1.00 81.13           H
ATOM   2017  CB  ASP A 143      -7.576   0.337 -17.684  1.00 81.13           C
ATOM   2018 1HB  ASP A 143      -7.822   1.122 -16.969  1.00 81.13           H
ATOM   2019 2HB  ASP A 143      -6.734  -0.219 -17.271  1.00 81.13           H
ATOM   2020  CG  ASP A 143      -7.173   0.964 -19.020  1.00 81.13           C
ATOM   2021  OD1 ASP A 143      -8.037   1.650 -19.608  1.00 81.13           O
ATOM   2022  OD2 ASP A 143      -6.011   0.743 -19.424  1.00 81.13           O
ATOM   2023  HN  ASP A 143      -8.596  -0.927 -15.807  1.00 81.13           H
ATOM   2024  N   ARG A 144      -7.639  -2.677 -18.299  1.00 71.44           N
ATOM   2025  CA  ARG A 144      -7.181  -3.795 -19.105  1.00 71.44           C
ATOM   2026  C   ARG A 144      -8.376  -4.597 -19.627  1.00 71.44           C
ATOM   2027  O   ARG A 144      -8.394  -5.006 -20.787  1.00 71.44           O
ATOM   2028  HA  ARG A 144      -6.627  -3.339 -19.925  1.00 71.44           H
ATOM   2029  CB  ARG A 144      -6.269  -4.720 -18.297  1.00 71.44           C
ATOM   2030 1HB  ARG A 144      -6.743  -4.965 -17.347  1.00 71.44           H
ATOM   2031 2HB  ARG A 144      -6.129  -5.658 -18.834  1.00 71.44           H
ATOM   2032  CG  ARG A 144      -4.910  -4.064 -18.042  1.00 71.44           C
ATOM   2033 1HG  ARG A 144      -5.050  -3.129 -17.500  1.00 71.44           H
ATOM   2034 2HG  ARG A 144      -4.303  -4.712 -17.410  1.00 71.44           H
ATOM   2035  CD  ARG A 144      -4.177  -3.793 -19.357  1.00 71.44           C
ATOM   2036 1HD  ARG A 144      -4.021  -4.728 -19.896  1.00 71.44           H
ATOM   2037 2HD  ARG A 144      -4.785  -3.154 -19.998  1.00 71.44           H
ATOM   2038  NE  ARG A 144      -2.875  -3.144 -19.086  1.00 71.44           N
ATOM   2039  HE  ARG A 144      -2.585  -3.054 -18.133  1.00 71.44           H
ATOM   2040  CZ  ARG A 144      -2.059  -2.669 -20.038  1.00 71.44           C
ATOM   2041  NH1 ARG A 144      -2.397  -2.763 -21.331  1.00 71.44           N
ATOM   2042 1HH1 ARG A 144      -3.262  -3.190 -21.593  1.00 71.44           H
ATOM   2043 2HH1 ARG A 144      -1.782  -2.406 -22.035  1.00 71.44           H
ATOM   2044  NH2 ARG A 144      -0.902  -2.099 -19.676  1.00 71.44           N
ATOM   2045 1HH2 ARG A 144      -0.282  -1.740 -20.374  1.00 71.44           H
ATOM   2046 2HH2 ARG A 144      -0.658  -2.033 -18.709  1.00 71.44           H
ATOM   2047  HN  ARG A 144      -7.357  -2.704 -17.340  1.00 71.44           H
ATOM   2048  N   TYR A 145      -9.343  -4.798 -18.745  1.00 83.39           N
ATOM   2049  CA  TYR A 145     -10.573  -5.473 -19.123  1.00 83.39           C
ATOM   2050  C   TYR A 145     -11.234  -4.780 -20.317  1.00 83.39           C
ATOM   2051  O   TYR A 145     -11.565  -5.427 -21.309  1.00 83.39           O
ATOM   2052  HA  TYR A 145     -10.322  -6.497 -19.400  1.00 83.39           H
ATOM   2053  CB  TYR A 145     -11.501  -5.371 -17.911  1.00 83.39           C
ATOM   2054 1HB  TYR A 145     -11.164  -6.073 -17.148  1.00 83.39           H
ATOM   2055 2HB  TYR A 145     -11.416  -4.372 -17.485  1.00 83.39           H
ATOM   2056  CG  TYR A 145     -12.971  -5.652 -18.228  1.00 83.39           C
ATOM   2057  CD1 TYR A 145     -13.877  -4.612 -18.274  1.00 83.39           C
ATOM   2058  HD1 TYR A 145     -13.546  -3.591 -18.086  1.00 83.39           H
ATOM   2059  CD2 TYR A 145     -13.391  -6.945 -18.466  1.00 83.39           C
ATOM   2060  HD2 TYR A 145     -12.675  -7.766 -18.430  1.00 83.39           H
ATOM   2061  CE1 TYR A 145     -15.261  -4.876 -18.572  1.00 83.39           C
ATOM   2062  HE1 TYR A 145     -15.987  -4.064 -18.612  1.00 83.39           H
ATOM   2063  CE2 TYR A 145     -14.775  -7.209 -18.764  1.00 83.39           C
ATOM   2064  HE2 TYR A 145     -15.120  -8.225 -18.955  1.00 83.39           H
ATOM   2065  CZ  TYR A 145     -15.642  -6.161 -18.803  1.00 83.39           C
ATOM   2066  OH  TYR A 145     -16.949  -6.411 -19.084  1.00 83.39           O
ATOM   2067  HH  TYR A 145     -17.080  -7.386 -19.261  1.00 83.39           H
ATOM   2068  HN  TYR A 145      -9.298  -4.508 -17.789  1.00 83.39           H
ATOM   2069  N   ILE A 146     -11.407  -3.474 -20.180  1.00 80.49           N
ATOM   2070  CA  ILE A 146     -12.098  -2.700 -21.197  1.00 80.49           C
ATOM   2071  C   ILE A 146     -11.323  -2.787 -22.513  1.00 80.49           C
ATOM   2072  O   ILE A 146     -11.917  -2.932 -23.580  1.00 80.49           O
ATOM   2073  HA  ILE A 146     -13.078  -3.155 -21.344  1.00 80.49           H
ATOM   2074  CB  ILE A 146     -12.332  -1.267 -20.714  1.00 80.49           C
ATOM   2075  HB  ILE A 146     -11.378  -0.861 -20.377  1.00 80.49           H
ATOM   2076  CG1 ILE A 146     -13.283  -1.240 -19.516  1.00 80.49           C
ATOM   2077 1HG1 ILE A 146     -14.295  -1.474 -19.846  1.00 80.49           H
ATOM   2078 2HG1 ILE A 146     -12.994  -2.011 -18.801  1.00 80.49           H
ATOM   2079  CG2 ILE A 146     -12.824  -0.377 -21.857  1.00 80.49           C
ATOM   2080 1HG2 ILE A 146     -12.078  -0.360 -22.652  1.00 80.49           H
ATOM   2081 2HG2 ILE A 146     -13.762  -0.771 -22.247  1.00 80.49           H
ATOM   2082 3HG2 ILE A 146     -12.982   0.636 -21.486  1.00 80.49           H
ATOM   2083  CD1 ILE A 146     -13.266   0.129 -18.833  1.00 80.49           C
ATOM   2084 1HD1 ILE A 146     -12.257   0.348 -18.484  1.00 80.49           H
ATOM   2085 2HD1 ILE A 146     -13.578   0.893 -19.544  1.00 80.49           H
ATOM   2086 3HD1 ILE A 146     -13.950   0.120 -17.985  1.00 80.49           H
ATOM   2087  HN  ILE A 146     -11.085  -2.946 -19.394  1.00 80.49           H
ATOM   2088  N   ALA A 147     -10.006  -2.694 -22.394  1.00 78.76           N
ATOM   2089  CA  ALA A 147      -9.152  -2.620 -23.567  1.00 78.76           C
ATOM   2090  C   ALA A 147      -9.246  -3.935 -24.345  1.00 78.76           C
ATOM   2091  O   ALA A 147      -9.084  -3.952 -25.564  1.00 78.76           O
ATOM   2092  HA  ALA A 147      -9.521  -1.809 -24.196  1.00 78.76           H
ATOM   2093  CB  ALA A 147      -7.720  -2.299 -23.137  1.00 78.76           C
ATOM   2094 1HB  ALA A 147      -7.703  -1.342 -22.615  1.00 78.76           H
ATOM   2095 2HB  ALA A 147      -7.356  -3.082 -22.472  1.00 78.76           H
ATOM   2096 3HB  ALA A 147      -7.079  -2.244 -24.017  1.00 78.76           H
ATOM   2097  HN  ALA A 147      -9.524  -2.670 -21.518  1.00 78.76           H
ATOM   2098  N   ILE A 148      -9.508  -5.004 -23.608  1.00 75.65           N
ATOM   2099  CA  ILE A 148      -9.462  -6.338 -24.182  1.00 75.65           C
ATOM   2100  C   ILE A 148     -10.874  -6.762 -24.592  1.00 75.65           C
ATOM   2101  O   ILE A 148     -11.088  -7.219 -25.713  1.00 75.65           O
ATOM   2102  HA  ILE A 148      -8.843  -6.287 -25.078  1.00 75.65           H
ATOM   2103  CB  ILE A 148      -8.783  -7.313 -23.218  1.00 75.65           C
ATOM   2104  HB  ILE A 148      -9.240  -7.196 -22.235  1.00 75.65           H
ATOM   2105  CG1 ILE A 148      -7.296  -6.988 -23.066  1.00 75.65           C
ATOM   2106 1HG1 ILE A 148      -6.780  -7.178 -24.007  1.00 75.65           H
ATOM   2107 2HG1 ILE A 148      -7.173  -5.927 -22.844  1.00 75.65           H
ATOM   2108  CG2 ILE A 148      -9.011  -8.762 -23.652  1.00 75.65           C
ATOM   2109 1HG2 ILE A 148     -10.081  -8.973 -23.667  1.00 75.65           H
ATOM   2110 2HG2 ILE A 148      -8.598  -8.912 -24.649  1.00 75.65           H
ATOM   2111 3HG2 ILE A 148      -8.518  -9.434 -22.949  1.00 75.65           H
ATOM   2112  CD1 ILE A 148      -6.663  -7.824 -21.952  1.00 75.65           C
ATOM   2113 1HD1 ILE A 148      -7.165  -7.612 -21.008  1.00 75.65           H
ATOM   2114 2HD1 ILE A 148      -6.766  -8.883 -22.189  1.00 75.65           H
ATOM   2115 3HD1 ILE A 148      -5.605  -7.573 -21.865  1.00 75.65           H
ATOM   2116  HN  ILE A 148      -9.748  -4.969 -22.638  1.00 75.65           H
ATOM   2117  N   ALA A 149     -11.801  -6.593 -23.660  1.00 76.03           N
ATOM   2118  CA  ALA A 149     -13.147  -7.112 -23.842  1.00 76.03           C
ATOM   2119  C   ALA A 149     -13.934  -6.168 -24.753  1.00 76.03           C
ATOM   2120  O   ALA A 149     -14.762  -6.613 -25.546  1.00 76.03           O
ATOM   2121  HA  ALA A 149     -13.065  -8.085 -24.325  1.00 76.03           H
ATOM   2122  CB  ALA A 149     -13.812  -7.293 -22.476  1.00 76.03           C
ATOM   2123 1HB  ALA A 149     -13.230  -7.995 -21.878  1.00 76.03           H
ATOM   2124 2HB  ALA A 149     -13.859  -6.332 -21.964  1.00 76.03           H
ATOM   2125 3HB  ALA A 149     -14.821  -7.682 -22.612  1.00 76.03           H
ATOM   2126  HN  ALA A 149     -11.646  -6.114 -22.796  1.00 76.03           H
ATOM   2127  N   GLN A 150     -13.647  -4.883 -24.609  1.00 68.48           N
ATOM   2128  CA  GLN A 150     -14.401  -3.864 -25.320  1.00 68.48           C
ATOM   2129  C   GLN A 150     -13.479  -3.070 -26.247  1.00 68.48           C
ATOM   2130  O   GLN A 150     -13.614  -1.854 -26.371  1.00 68.48           O
ATOM   2131  HA  GLN A 150     -15.139  -4.408 -25.909  1.00 68.48           H
ATOM   2132  CB  GLN A 150     -15.126  -2.937 -24.342  1.00 68.48           C
ATOM   2133 1HB  GLN A 150     -14.396  -2.383 -23.751  1.00 68.48           H
ATOM   2134 2HB  GLN A 150     -15.709  -2.202 -24.896  1.00 68.48           H
ATOM   2135  CG  GLN A 150     -16.046  -3.731 -23.413  1.00 68.48           C
ATOM   2136 1HG  GLN A 150     -16.696  -4.376 -24.003  1.00 68.48           H
ATOM   2137 2HG  GLN A 150     -15.449  -4.380 -22.772  1.00 68.48           H
ATOM   2138  CD  GLN A 150     -16.895  -2.794 -22.550  1.00 68.48           C
ATOM   2139  OE1 GLN A 150     -16.793  -1.581 -22.621  1.00 68.48           O
ATOM   2140  NE2 GLN A 150     -17.735  -3.424 -21.734  1.00 68.48           N
ATOM   2141 1HE2 GLN A 150     -17.769  -4.424 -21.725  1.00 68.48           H
ATOM   2142 2HE2 GLN A 150     -18.334  -2.898 -21.130  1.00 68.48           H
ATOM   2143  HN  GLN A 150     -12.916  -4.535 -24.022  1.00 68.48           H
ATOM   2144  N   ALA A 151     -12.561  -3.790 -26.874  1.00 68.72           N
ATOM   2145  CA  ALA A 151     -11.463  -3.153 -27.581  1.00 68.72           C
ATOM   2146  C   ALA A 151     -12.026  -2.146 -28.586  1.00 68.72           C
ATOM   2147  O   ALA A 151     -11.502  -1.041 -28.724  1.00 68.72           O
ATOM   2148  HA  ALA A 151     -10.859  -2.620 -26.846  1.00 68.72           H
ATOM   2149  CB  ALA A 151     -10.596  -4.221 -28.250  1.00 68.72           C
ATOM   2150 1HB  ALA A 151     -10.197  -4.893 -27.490  1.00 68.72           H
ATOM   2151 2HB  ALA A 151     -11.201  -4.790 -28.956  1.00 68.72           H
ATOM   2152 3HB  ALA A 151      -9.773  -3.743 -28.780  1.00 68.72           H
ATOM   2153  HN  ALA A 151     -12.559  -4.790 -26.904  1.00 68.72           H
ATOM   2154  N   MET A 152     -13.086  -2.563 -29.263  1.00 58.82           N
ATOM   2155  CA  MET A 152     -13.662  -1.755 -30.324  1.00 58.82           C
ATOM   2156  C   MET A 152     -14.144  -0.406 -29.785  1.00 58.82           C
ATOM   2157  O   MET A 152     -13.824   0.641 -30.346  1.00 58.82           O
ATOM   2158  HA  MET A 152     -12.859  -1.600 -31.044  1.00 58.82           H
ATOM   2159  CB  MET A 152     -14.839  -2.503 -30.954  1.00 58.82           C
ATOM   2160 1HB  MET A 152     -15.462  -2.934 -30.171  1.00 58.82           H
ATOM   2161 2HB  MET A 152     -15.463  -1.804 -31.510  1.00 58.82           H
ATOM   2162  CG  MET A 152     -14.347  -3.610 -31.889  1.00 58.82           C
ATOM   2163 1HG  MET A 152     -13.279  -3.494 -32.073  1.00 58.82           H
ATOM   2164 2HG  MET A 152     -14.484  -4.583 -31.417  1.00 58.82           H
ATOM   2165  SD  MET A 152     -15.242  -3.549 -33.432  1.00 58.82           S
ATOM   2166  CE  MET A 152     -16.266  -5.001 -33.253  1.00 58.82           C
ATOM   2167 1HE  MET A 152     -15.632  -5.881 -33.143  1.00 58.82           H
ATOM   2168 2HE  MET A 152     -16.896  -4.895 -32.371  1.00 58.82           H
ATOM   2169 3HE  MET A 152     -16.894  -5.114 -34.137  1.00 58.82           H
ATOM   2170  HN  MET A 152     -13.548  -3.434 -29.097  1.00 58.82           H
ATOM   2171  N   ARG A 153     -14.907  -0.476 -28.704  1.00 56.17           N
ATOM   2172  CA  ARG A 153     -15.460   0.725 -28.100  1.00 56.17           C
ATOM   2173  C   ARG A 153     -14.343   1.583 -27.504  1.00 56.17           C
ATOM   2174  O   ARG A 153     -14.465   2.805 -27.432  1.00 56.17           O
ATOM   2175  HA  ARG A 153     -15.959   1.243 -28.919  1.00 56.17           H
ATOM   2176  CB  ARG A 153     -16.467   0.375 -27.002  1.00 56.17           C
ATOM   2177 1HB  ARG A 153     -16.053  -0.402 -26.359  1.00 56.17           H
ATOM   2178 2HB  ARG A 153     -16.642   1.248 -26.373  1.00 56.17           H
ATOM   2179  CG  ARG A 153     -17.790  -0.102 -27.603  1.00 56.17           C
ATOM   2180 1HG  ARG A 153     -18.140   0.619 -28.341  1.00 56.17           H
ATOM   2181 2HG  ARG A 153     -17.637  -1.046 -28.126  1.00 56.17           H
ATOM   2182  CD  ARG A 153     -18.852  -0.282 -26.516  1.00 56.17           C
ATOM   2183 1HD  ARG A 153     -18.544  -1.064 -25.821  1.00 56.17           H
ATOM   2184 2HD  ARG A 153     -18.952   0.636 -25.938  1.00 56.17           H
ATOM   2185  NE  ARG A 153     -20.151  -0.636 -27.131  1.00 56.17           N
ATOM   2186  HE  ARG A 153     -20.201  -0.677 -28.129  1.00 56.17           H
ATOM   2187  CZ  ARG A 153     -21.263  -0.906 -26.435  1.00 56.17           C
ATOM   2188  NH1 ARG A 153     -21.254  -0.866 -25.095  1.00 56.17           N
ATOM   2189 1HH1 ARG A 153     -20.412  -0.634 -24.608  1.00 56.17           H
ATOM   2190 2HH1 ARG A 153     -22.088  -1.068 -24.583  1.00 56.17           H
ATOM   2191  NH2 ARG A 153     -22.386  -1.215 -27.098  1.00 56.17           N
ATOM   2192 1HH2 ARG A 153     -23.225  -1.419 -26.593  1.00 56.17           H
ATOM   2193 2HH2 ARG A 153     -22.385  -1.243 -28.097  1.00 56.17           H
ATOM   2194  HN  ARG A 153     -15.147  -1.330 -28.242  1.00 56.17           H
ATOM   2195  N   ALA A 154     -13.279   0.910 -27.092  1.00 61.58           N
ATOM   2196  CA  ALA A 154     -12.191   1.580 -26.399  1.00 61.58           C
ATOM   2197  C   ALA A 154     -11.438   2.474 -27.386  1.00 61.58           C
ATOM   2198  O   ALA A 154     -10.851   3.481 -26.994  1.00 61.58           O
ATOM   2199  HA  ALA A 154     -12.629   2.203 -25.619  1.00 61.58           H
ATOM   2200  CB  ALA A 154     -11.282   0.537 -25.746  1.00 61.58           C
ATOM   2201 1HB  ALA A 154     -11.859  -0.052 -25.033  1.00 61.58           H
ATOM   2202 2HB  ALA A 154     -10.874  -0.121 -26.514  1.00 61.58           H
ATOM   2203 3HB  ALA A 154     -10.467   1.040 -25.227  1.00 61.58           H
ATOM   2204  HN  ALA A 154     -13.154  -0.074 -27.224  1.00 61.58           H
ATOM   2205  N   HIS A 155     -11.479   2.073 -28.649  1.00 57.12           N
ATOM   2206  CA  HIS A 155     -10.666   2.718 -29.665  1.00 57.12           C
ATOM   2207  C   HIS A 155     -11.303   4.051 -30.062  1.00 57.12           C
ATOM   2208  O   HIS A 155     -10.607   5.054 -30.216  1.00 57.12           O
ATOM   2209  HA  HIS A 155      -9.693   2.910 -29.212  1.00 57.12           H
ATOM   2210  CB  HIS A 155     -10.448   1.786 -30.859  1.00 57.12           C
ATOM   2211 1HB  HIS A 155     -10.436   0.755 -30.505  1.00 57.12           H
ATOM   2212 2HB  HIS A 155     -11.295   1.879 -31.539  1.00 57.12           H
ATOM   2213  CG  HIS A 155      -9.175   2.056 -31.625  1.00 57.12           C
ATOM   2214  ND1 HIS A 155      -7.970   2.331 -31.002  1.00 57.12           N
ATOM   2215  HD1 HIS A 155      -7.819   2.379 -30.015  1.00 57.12           H
ATOM   2216  CD2 HIS A 155      -8.931   2.089 -32.966  1.00 57.12           C
ATOM   2217  HD2 HIS A 155      -9.667   1.914 -33.752  1.00 57.12           H
ATOM   2218  CE1 HIS A 155      -7.050   2.520 -31.937  1.00 57.12           C
ATOM   2219  HE1 HIS A 155      -5.999   2.754 -31.764  1.00 57.12           H
ATOM   2220  NE2 HIS A 155      -7.648   2.370 -33.153  1.00 57.12           N
ATOM   2221  HN  HIS A 155     -12.053   1.324 -28.979  1.00 57.12           H
ATOM   2222  N   THR A 156     -12.618   4.020 -30.216  1.00 64.24           N
ATOM   2223  CA  THR A 156     -13.342   5.179 -30.710  1.00 64.24           C
ATOM   2224  C   THR A 156     -13.329   6.299 -29.668  1.00 64.24           C
ATOM   2225  O   THR A 156     -13.366   7.477 -30.018  1.00 64.24           O
ATOM   2226  HA  THR A 156     -12.825   5.556 -31.592  1.00 64.24           H
ATOM   2227  CB  THR A 156     -14.751   4.726 -31.099  1.00 64.24           C
ATOM   2228  HB  THR A 156     -15.438   5.571 -31.123  1.00 64.24           H
ATOM   2229  OG1 THR A 156     -15.062   3.707 -30.152  1.00 64.24           O
ATOM   2230  HG1 THR A 156     -16.028   3.459 -30.221  1.00 64.24           H
ATOM   2231  CG2 THR A 156     -14.783   4.004 -32.447  1.00 64.24           C
ATOM   2232 1HG2 THR A 156     -14.147   3.119 -32.401  1.00 64.24           H
ATOM   2233 2HG2 THR A 156     -14.418   4.673 -33.226  1.00 64.24           H
ATOM   2234 3HG2 THR A 156     -15.806   3.704 -32.674  1.00 64.24           H
ATOM   2235  HN  THR A 156     -13.186   3.223 -30.010  1.00 64.24           H
ATOM   2236  N   TRP A 157     -13.277   5.892 -28.408  1.00 57.75           N
ATOM   2237  CA  TRP A 157     -13.477   6.824 -27.312  1.00 57.75           C
ATOM   2238  C   TRP A 157     -12.119   7.079 -26.656  1.00 57.75           C
ATOM   2239  O   TRP A 157     -12.044   7.343 -25.456  1.00 57.75           O
ATOM   2240  HA  TRP A 157     -13.870   7.751 -27.729  1.00 57.75           H
ATOM   2241  CB  TRP A 157     -14.526   6.298 -26.330  1.00 57.75           C
ATOM   2242 1HB  TRP A 157     -14.276   5.271 -26.062  1.00 57.75           H
ATOM   2243 2HB  TRP A 157     -14.477   6.886 -25.413  1.00 57.75           H
ATOM   2244  CG  TRP A 157     -15.957   6.336 -26.868  1.00 57.75           C
ATOM   2245  CD1 TRP A 157     -16.440   5.747 -27.971  1.00 57.75           C
ATOM   2246  HD1 TRP A 157     -15.844   5.140 -28.653  1.00 57.75           H
ATOM   2247  CD2 TRP A 157     -17.079   7.026 -26.279  1.00 57.75           C
ATOM   2248  NE1 TRP A 157     -17.785   6.007 -28.135  1.00 57.75           N
ATOM   2249  HE1 TRP A 157     -18.365   5.678 -28.881  1.00 57.75           H
ATOM   2250  CE2 TRP A 157     -18.186   6.809 -27.074  1.00 57.75           C
ATOM   2251  CE3 TRP A 157     -17.156   7.808 -25.113  1.00 57.75           C
ATOM   2252  HE3 TRP A 157     -16.297   7.994 -24.469  1.00 57.75           H
ATOM   2253  CZ2 TRP A 157     -19.450   7.339 -26.789  1.00 57.75           C
ATOM   2254  HZ2 TRP A 157     -20.310   7.153 -27.433  1.00 57.75           H
ATOM   2255  CZ3 TRP A 157     -18.427   8.331 -24.842  1.00 57.75           C
ATOM   2256  HZ3 TRP A 157     -18.542   8.945 -23.949  1.00 57.75           H
ATOM   2257  CH2 TRP A 157     -19.551   8.122 -25.632  1.00 57.75           C
ATOM   2258  HH2 TRP A 157     -20.507   8.565 -25.353  1.00 57.75           H
ATOM   2259  HN  TRP A 157     -13.103   4.946 -28.133  1.00 57.75           H
ATOM   2260  N   ARG A 158     -11.078   6.992 -27.471  1.00 59.03           N
ATOM   2261  CA  ARG A 158      -9.719   7.030 -26.956  1.00 59.03           C
ATOM   2262  C   ARG A 158      -9.482   8.325 -26.177  1.00 59.03           C
ATOM   2263  O   ARG A 158      -8.926   8.300 -25.080  1.00 59.03           O
ATOM   2264  HA  ARG A 158      -9.644   6.160 -26.304  1.00 59.03           H
ATOM   2265  CB  ARG A 158      -8.698   6.931 -28.091  1.00 59.03           C
ATOM   2266 1HB  ARG A 158      -8.951   6.093 -28.741  1.00 59.03           H
ATOM   2267 2HB  ARG A 158      -8.739   7.833 -28.702  1.00 59.03           H
ATOM   2268  CG  ARG A 158      -7.282   6.747 -27.540  1.00 59.03           C
ATOM   2269 1HG  ARG A 158      -6.994   7.627 -26.967  1.00 59.03           H
ATOM   2270 2HG  ARG A 158      -7.262   5.899 -26.855  1.00 59.03           H
ATOM   2271  CD  ARG A 158      -6.279   6.518 -28.673  1.00 59.03           C
ATOM   2272 1HD  ARG A 158      -6.552   5.627 -29.237  1.00 59.03           H
ATOM   2273 2HD  ARG A 158      -6.305   7.357 -29.368  1.00 59.03           H
ATOM   2274  NE  ARG A 158      -4.915   6.365 -28.117  1.00 59.03           N
ATOM   2275  HE  ARG A 158      -4.786   6.532 -27.140  1.00 59.03           H
ATOM   2276  CZ  ARG A 158      -3.844   6.018 -28.843  1.00 59.03           C
ATOM   2277  NH1 ARG A 158      -3.959   5.783 -30.157  1.00 59.03           N
ATOM   2278 1HH1 ARG A 158      -4.849   5.866 -30.604  1.00 59.03           H
ATOM   2279 2HH1 ARG A 158      -3.154   5.524 -30.691  1.00 59.03           H
ATOM   2280  NH2 ARG A 158      -2.655   5.909 -28.234  1.00 59.03           N
ATOM   2281 1HH2 ARG A 158      -1.845   5.651 -28.761  1.00 59.03           H
ATOM   2282 2HH2 ARG A 158      -2.577   6.086 -27.253  1.00 59.03           H
ATOM   2283  HN  ARG A 158     -11.151   6.898 -28.464  1.00 59.03           H
ATOM   2284  N   GLU A 159      -9.915   9.425 -26.775  1.00 64.64           N
ATOM   2285  CA  GLU A 159      -9.680  10.735 -26.191  1.00 64.64           C
ATOM   2286  C   GLU A 159     -10.492  10.896 -24.905  1.00 64.64           C
ATOM   2287  O   GLU A 159      -9.966  11.341 -23.886  1.00 64.64           O
ATOM   2288  HA  GLU A 159      -8.615  10.764 -25.963  1.00 64.64           H
ATOM   2289  CB  GLU A 159     -10.009  11.847 -27.190  1.00 64.64           C
ATOM   2290 1HB  GLU A 159     -10.976  11.651 -27.653  1.00 64.64           H
ATOM   2291 2HB  GLU A 159      -9.957  12.815 -26.692  1.00 64.64           H
ATOM   2292  CG  GLU A 159      -8.980  11.889 -28.322  1.00 64.64           C
ATOM   2293 1HG  GLU A 159      -7.973  11.875 -27.903  1.00 64.64           H
ATOM   2294 2HG  GLU A 159      -9.079  10.998 -28.942  1.00 64.64           H
ATOM   2295  CD  GLU A 159      -9.162  13.140 -29.183  1.00 64.64           C
ATOM   2296  OE1 GLU A 159      -8.196  13.483 -29.898  1.00 64.64           O
ATOM   2297  OE2 GLU A 159     -10.264  13.725 -29.106  1.00 64.64           O
ATOM   2298  HN  GLU A 159     -10.416   9.431 -27.640  1.00 64.64           H
ATOM   2299  N   LYS A 160     -11.761  10.526 -24.994  1.00 69.79           N
ATOM   2300  CA  LYS A 160     -12.655  10.637 -23.853  1.00 69.79           C
ATOM   2301  C   LYS A 160     -12.110   9.792 -22.700  1.00 69.79           C
ATOM   2302  O   LYS A 160     -12.202  10.187 -21.539  1.00 69.79           O
ATOM   2303  HA  LYS A 160     -12.660  11.682 -23.543  1.00 69.79           H
ATOM   2304  CB  LYS A 160     -14.086  10.277 -24.256  1.00 69.79           C
ATOM   2305 1HB  LYS A 160     -14.093   9.313 -24.765  1.00 69.79           H
ATOM   2306 2HB  LYS A 160     -14.703  10.170 -23.364  1.00 69.79           H
ATOM   2307  CG  LYS A 160     -14.683  11.347 -25.172  1.00 69.79           C
ATOM   2308 1HG  LYS A 160     -14.494  12.336 -24.754  1.00 69.79           H
ATOM   2309 2HG  LYS A 160     -14.193  11.313 -26.145  1.00 69.79           H
ATOM   2310  CD  LYS A 160     -16.190  11.141 -25.346  1.00 69.79           C
ATOM   2311 1HD  LYS A 160     -16.381  10.141 -25.733  1.00 69.79           H
ATOM   2312 2HD  LYS A 160     -16.684  11.209 -24.377  1.00 69.79           H
ATOM   2313  CE  LYS A 160     -16.779  12.184 -26.298  1.00 69.79           C
ATOM   2314 1HE  LYS A 160     -16.626  13.184 -25.892  1.00 69.79           H
ATOM   2315 2HE  LYS A 160     -16.259  12.146 -27.255  1.00 69.79           H
ATOM   2316  NZ  LYS A 160     -18.224  11.941 -26.503  1.00 69.79           N
ATOM   2317 1HZ  LYS A 160     -18.602  12.649 -27.122  1.00 69.79           H
ATOM   2318 2HZ  LYS A 160     -18.358  11.024 -26.916  1.00 69.79           H
ATOM   2319 3HZ  LYS A 160     -18.704  11.982 -25.610  1.00 69.79           H
ATOM   2320  HN  LYS A 160     -12.179  10.157 -25.824  1.00 69.79           H
ATOM   2321  N   ARG A 161     -11.554   8.645 -23.060  1.00 67.59           N
ATOM   2322  CA  ARG A 161     -11.001   7.737 -22.069  1.00 67.59           C
ATOM   2323  C   ARG A 161      -9.855   8.411 -21.313  1.00 67.59           C
ATOM   2324  O   ARG A 161      -9.674   8.180 -20.119  1.00 67.59           O
ATOM   2325  HA  ARG A 161     -11.833   7.513 -21.402  1.00 67.59           H
ATOM   2326  CB  ARG A 161     -10.486   6.454 -22.724  1.00 67.59           C
ATOM   2327 1HB  ARG A 161      -9.888   6.703 -23.601  1.00 67.59           H
ATOM   2328 2HB  ARG A 161      -9.832   5.925 -22.032  1.00 67.59           H
ATOM   2329  CG  ARG A 161     -11.646   5.544 -23.134  1.00 67.59           C
ATOM   2330 1HG  ARG A 161     -12.285   5.353 -22.272  1.00 67.59           H
ATOM   2331 2HG  ARG A 161     -12.260   6.046 -23.882  1.00 67.59           H
ATOM   2332  CD  ARG A 161     -11.130   4.218 -23.697  1.00 67.59           C
ATOM   2333 1HD  ARG A 161     -11.943   3.679 -24.184  1.00 67.59           H
ATOM   2334 2HD  ARG A 161     -10.372   4.407 -24.458  1.00 67.59           H
ATOM   2335  NE  ARG A 161     -10.559   3.394 -22.609  1.00 67.59           N
ATOM   2336  HE  ARG A 161     -10.735   3.676 -21.666  1.00 67.59           H
ATOM   2337  CZ  ARG A 161      -9.820   2.294 -22.808  1.00 67.59           C
ATOM   2338  NH1 ARG A 161      -9.553   1.870 -24.051  1.00 67.59           N
ATOM   2339 1HH1 ARG A 161      -9.905   2.375 -24.838  1.00 67.59           H
ATOM   2340 2HH1 ARG A 161      -9.001   1.048 -24.191  1.00 67.59           H
ATOM   2341  NH2 ARG A 161      -9.353   1.624 -21.746  1.00 67.59           N
ATOM   2342 1HH2 ARG A 161      -8.800   0.801 -21.877  1.00 67.59           H
ATOM   2343 2HH2 ARG A 161      -9.557   1.947 -20.821  1.00 67.59           H
ATOM   2344  HN  ARG A 161     -11.478   8.333 -24.008  1.00 67.59           H
ATOM   2345  N   LEU A 162      -9.110   9.231 -22.040  1.00 78.91           N
ATOM   2346  CA  LEU A 162      -7.981   9.934 -21.455  1.00 78.91           C
ATOM   2347  C   LEU A 162      -8.496  10.970 -20.453  1.00 78.91           C
ATOM   2348  O   LEU A 162      -7.892  11.176 -19.402  1.00 78.91           O
ATOM   2349  HA  LEU A 162      -7.383   9.200 -20.915  1.00 78.91           H
ATOM   2350  CB  LEU A 162      -7.092  10.526 -22.550  1.00 78.91           C
ATOM   2351 1HB  LEU A 162      -6.854   9.737 -23.264  1.00 78.91           H
ATOM   2352 2HB  LEU A 162      -7.666  11.280 -23.088  1.00 78.91           H
ATOM   2353  CG  LEU A 162      -5.782  11.162 -22.080  1.00 78.91           C
ATOM   2354  HG  LEU A 162      -6.012  11.864 -21.278  1.00 78.91           H
ATOM   2355  CD1 LEU A 162      -4.837  10.107 -21.501  1.00 78.91           C
ATOM   2356 1HD1 LEU A 162      -5.314   9.620 -20.651  1.00 78.91           H
ATOM   2357 2HD1 LEU A 162      -4.611   9.364 -22.265  1.00 78.91           H
ATOM   2358 3HD1 LEU A 162      -3.914  10.586 -21.175  1.00 78.91           H
ATOM   2359  CD2 LEU A 162      -5.126  11.963 -23.207  1.00 78.91           C
ATOM   2360 1HD2 LEU A 162      -4.912  11.301 -24.046  1.00 78.91           H
ATOM   2361 2HD2 LEU A 162      -5.802  12.754 -23.531  1.00 78.91           H
ATOM   2362 3HD2 LEU A 162      -4.197  12.404 -22.846  1.00 78.91           H
ATOM   2363  HN  LEU A 162      -9.266   9.416 -23.010  1.00 78.91           H
ATOM   2364  N   LEU A 163      -9.606  11.596 -20.815  1.00 81.60           N
ATOM   2365  CA  LEU A 163     -10.228  12.580 -19.946  1.00 81.60           C
ATOM   2366  C   LEU A 163     -10.718  11.891 -18.671  1.00 81.60           C
ATOM   2367  O   LEU A 163     -10.432  12.348 -17.565  1.00 81.60           O
ATOM   2368  HA  LEU A 163      -9.462  13.306 -19.674  1.00 81.60           H
ATOM   2369  CB  LEU A 163     -11.325  13.339 -20.695  1.00 81.60           C
ATOM   2370 1HB  LEU A 163     -10.898  13.744 -21.612  1.00 81.60           H
ATOM   2371 2HB  LEU A 163     -12.096  12.626 -20.990  1.00 81.60           H
ATOM   2372  CG  LEU A 163     -11.994  14.482 -19.928  1.00 81.60           C
ATOM   2373  HG  LEU A 163     -12.340  14.094 -18.970  1.00 81.60           H
ATOM   2374  CD1 LEU A 163     -10.993  15.599 -19.627  1.00 81.60           C
ATOM   2375 1HD1 LEU A 163     -10.176  15.203 -19.023  1.00 81.60           H
ATOM   2376 2HD1 LEU A 163     -10.594  15.992 -20.563  1.00 81.60           H
ATOM   2377 3HD1 LEU A 163     -11.494  16.399 -19.082  1.00 81.60           H
ATOM   2378  CD2 LEU A 163     -13.223  15.000 -20.677  1.00 81.60           C
ATOM   2379 1HD2 LEU A 163     -12.923  15.366 -21.659  1.00 81.60           H
ATOM   2380 2HD2 LEU A 163     -13.943  14.191 -20.796  1.00 81.60           H
ATOM   2381 3HD2 LEU A 163     -13.679  15.811 -20.110  1.00 81.60           H
ATOM   2382  HN  LEU A 163     -10.079  11.439 -21.683  1.00 81.60           H
ATOM   2383  N   TYR A 164     -11.447  10.802 -18.867  1.00 75.19           N
ATOM   2384  CA  TYR A 164     -11.990  10.053 -17.747  1.00 75.19           C
ATOM   2385  C   TYR A 164     -10.873   9.542 -16.835  1.00 75.19           C
ATOM   2386  O   TYR A 164     -11.043   9.472 -15.619  1.00 75.19           O
ATOM   2387  HA  TYR A 164     -12.637  10.722 -17.178  1.00 75.19           H
ATOM   2388  CB  TYR A 164     -12.723   8.856 -18.356  1.00 75.19           C
ATOM   2389 1HB  TYR A 164     -12.079   8.388 -19.099  1.00 75.19           H
ATOM   2390 2HB  TYR A 164     -12.899   8.116 -17.575  1.00 75.19           H
ATOM   2391  CG  TYR A 164     -14.059   9.212 -19.011  1.00 75.19           C
ATOM   2392  CD1 TYR A 164     -14.949  10.040 -18.358  1.00 75.19           C
ATOM   2393  HD1 TYR A 164     -14.701  10.440 -17.375  1.00 75.19           H
ATOM   2394  CD2 TYR A 164     -14.373   8.706 -20.256  1.00 75.19           C
ATOM   2395  HD2 TYR A 164     -13.670   8.052 -20.772  1.00 75.19           H
ATOM   2396  CE1 TYR A 164     -16.207  10.375 -18.975  1.00 75.19           C
ATOM   2397  HE1 TYR A 164     -16.919  11.028 -18.470  1.00 75.19           H
ATOM   2398  CE2 TYR A 164     -15.630   9.041 -20.873  1.00 75.19           C
ATOM   2399  HE2 TYR A 164     -15.891   8.648 -21.856  1.00 75.19           H
ATOM   2400  CZ  TYR A 164     -16.485   9.859 -20.202  1.00 75.19           C
ATOM   2401  OH  TYR A 164     -17.672  10.176 -20.785  1.00 75.19           O
ATOM   2402  HH  TYR A 164     -18.212  10.752 -20.172  1.00 75.19           H
ATOM   2403  HN  TYR A 164     -11.666  10.431 -19.770  1.00 75.19           H
ATOM   2404  N   SER A 165      -9.755   9.199 -17.458  1.00 85.88           N
ATOM   2405  CA  SER A 165      -8.616   8.681 -16.719  1.00 85.88           C
ATOM   2406  C   SER A 165      -8.093   9.745 -15.751  1.00 85.88           C
ATOM   2407  O   SER A 165      -7.652   9.423 -14.649  1.00 85.88           O
ATOM   2408  HA  SER A 165      -8.995   7.819 -16.171  1.00 85.88           H
ATOM   2409  CB  SER A 165      -7.502   8.233 -17.668  1.00 85.88           C
ATOM   2410 1HB  SER A 165      -6.767   7.650 -17.113  1.00 85.88           H
ATOM   2411 2HB  SER A 165      -7.919   7.578 -18.432  1.00 85.88           H
ATOM   2412  OG  SER A 165      -6.856   9.339 -18.292  1.00 85.88           O
ATOM   2413  HG  SER A 165      -7.529  10.042 -18.525  1.00 85.88           H
ATOM   2414  HN  SER A 165      -9.621   9.269 -18.446  1.00 85.88           H
ATOM   2415  N   LYS A 166      -8.159  10.990 -16.199  1.00 83.13           N
ATOM   2416  CA  LYS A 166      -7.746  12.107 -15.367  1.00 83.13           C
ATOM   2417  C   LYS A 166      -8.703  12.236 -14.181  1.00 83.13           C
ATOM   2418  O   LYS A 166      -8.268  12.370 -13.038  1.00 83.13           O
ATOM   2419  HA  LYS A 166      -6.751  11.879 -14.984  1.00 83.13           H
ATOM   2420  CB  LYS A 166      -7.627  13.383 -16.203  1.00 83.13           C
ATOM   2421 1HB  LYS A 166      -8.537  13.527 -16.785  1.00 83.13           H
ATOM   2422 2HB  LYS A 166      -7.530  14.246 -15.544  1.00 83.13           H
ATOM   2423  CG  LYS A 166      -6.421  13.313 -17.142  1.00 83.13           C
ATOM   2424 1HG  LYS A 166      -5.512  13.158 -16.561  1.00 83.13           H
ATOM   2425 2HG  LYS A 166      -6.523  12.457 -17.808  1.00 83.13           H
ATOM   2426  CD  LYS A 166      -6.292  14.595 -17.966  1.00 83.13           C
ATOM   2427 1HD  LYS A 166      -7.192  14.738 -18.566  1.00 83.13           H
ATOM   2428 2HD  LYS A 166      -6.214  15.454 -17.300  1.00 83.13           H
ATOM   2429  CE  LYS A 166      -5.067  14.539 -18.881  1.00 83.13           C
ATOM   2430 1HE  LYS A 166      -4.176  14.325 -18.291  1.00 83.13           H
ATOM   2431 2HE  LYS A 166      -5.178  13.726 -19.598  1.00 83.13           H
ATOM   2432  NZ  LYS A 166      -4.897  15.822 -19.599  1.00 83.13           N
ATOM   2433 1HZ  LYS A 166      -4.091  15.762 -20.212  1.00 83.13           H
ATOM   2434 2HZ  LYS A 166      -5.727  16.013 -20.151  1.00 83.13           H
ATOM   2435 3HZ  LYS A 166      -4.758  16.569 -18.929  1.00 83.13           H
ATOM   2436  HN  LYS A 166      -8.488  11.240 -17.109  1.00 83.13           H
ATOM   2437  N   MET A 167      -9.990  12.192 -14.493  1.00 84.73           N
ATOM   2438  CA  MET A 167     -11.013  12.345 -13.472  1.00 84.73           C
ATOM   2439  C   MET A 167     -10.915  11.233 -12.426  1.00 84.73           C
ATOM   2440  O   MET A 167     -10.979  11.497 -11.226  1.00 84.73           O
ATOM   2441  HA  MET A 167     -10.820  13.311 -13.005  1.00 84.73           H
ATOM   2442  CB  MET A 167     -12.396  12.309 -14.126  1.00 84.73           C
ATOM   2443 1HB  MET A 167     -12.496  11.404 -14.724  1.00 84.73           H
ATOM   2444 2HB  MET A 167     -13.166  12.270 -13.356  1.00 84.73           H
ATOM   2445  CG  MET A 167     -12.616  13.538 -15.011  1.00 84.73           C
ATOM   2446 1HG  MET A 167     -12.533  14.446 -14.414  1.00 84.73           H
ATOM   2447 2HG  MET A 167     -11.841  13.589 -15.776  1.00 84.73           H
ATOM   2448  SD  MET A 167     -14.225  13.458 -15.779  1.00 84.73           S
ATOM   2449  CE  MET A 167     -15.261  13.787 -14.363  1.00 84.73           C
ATOM   2450 1HE  MET A 167     -15.093  13.022 -13.604  1.00 84.73           H
ATOM   2451 2HE  MET A 167     -15.014  14.766 -13.952  1.00 84.73           H
ATOM   2452 3HE  MET A 167     -16.307  13.774 -14.667  1.00 84.73           H
ATOM   2453  HN  MET A 167     -10.336  12.054 -15.421  1.00 84.73           H
ATOM   2454  N   VAL A 168     -10.760  10.013 -12.918  1.00 92.25           N
ATOM   2455  CA  VAL A 168     -10.702   8.854 -12.043  1.00 92.25           C
ATOM   2456  C   VAL A 168      -9.514   8.999 -11.090  1.00 92.25           C
ATOM   2457  O   VAL A 168      -9.634   8.729  -9.896  1.00 92.25           O
ATOM   2458  HA  VAL A 168     -11.621   8.838 -11.457  1.00 92.25           H
ATOM   2459  CB  VAL A 168     -10.649   7.572 -12.875  1.00 92.25           C
ATOM   2460  HB  VAL A 168      -9.839   7.674 -13.597  1.00 92.25           H
ATOM   2461  CG1 VAL A 168     -10.342   6.359 -11.994  1.00 92.25           C
ATOM   2462 1HG1 VAL A 168      -9.378   6.499 -11.506  1.00 92.25           H
ATOM   2463 2HG1 VAL A 168     -11.121   6.253 -11.238  1.00 92.25           H
ATOM   2464 3HG1 VAL A 168     -10.310   5.461 -12.611  1.00 92.25           H
ATOM   2465  CG2 VAL A 168     -11.950   7.369 -13.654  1.00 92.25           C
ATOM   2466 1HG2 VAL A 168     -12.784   7.298 -12.956  1.00 92.25           H
ATOM   2467 2HG2 VAL A 168     -12.108   8.214 -14.324  1.00 92.25           H
ATOM   2468 3HG2 VAL A 168     -11.885   6.450 -14.237  1.00 92.25           H
ATOM   2469  HN  VAL A 168     -10.675   9.810 -13.894  1.00 92.25           H
ATOM   2470  N   CYS A 169      -8.393   9.425 -11.654  1.00 93.47           N
ATOM   2471  CA  CYS A 169      -7.184   9.609 -10.870  1.00 93.47           C
ATOM   2472  C   CYS A 169      -7.480  10.619  -9.760  1.00 93.47           C
ATOM   2473  O   CYS A 169      -7.145  10.388  -8.599  1.00 93.47           O
ATOM   2474  HA  CYS A 169      -6.932   8.635 -10.450  1.00 93.47           H
ATOM   2475  CB  CYS A 169      -6.005  10.048 -11.742  1.00 93.47           C
ATOM   2476 1HB  CYS A 169      -6.304  10.879 -12.380  1.00 93.47           H
ATOM   2477 2HB  CYS A 169      -5.190  10.406 -11.112  1.00 93.47           H
ATOM   2478  SG  CYS A 169      -5.431   8.647 -12.769  1.00 93.47           S
ATOM   2479  HG  CYS A 169      -6.408   8.725 -13.669  1.00 93.47           H
ATOM   2480  HN  CYS A 169      -8.303   9.642 -12.626  1.00 93.47           H
ATOM   2481  N   PHE A 170      -8.106  11.718 -10.156  1.00 93.29           N
ATOM   2482  CA  PHE A 170      -8.416  12.782  -9.216  1.00 93.29           C
ATOM   2483  C   PHE A 170      -9.329  12.276  -8.097  1.00 93.29           C
ATOM   2484  O   PHE A 170      -9.099  12.568  -6.924  1.00 93.29           O
ATOM   2485  HA  PHE A 170      -7.473  13.121  -8.788  1.00 93.29           H
ATOM   2486  CB  PHE A 170      -9.149  13.872 -10.001  1.00 93.29           C
ATOM   2487 1HB  PHE A 170      -8.527  14.180 -10.842  1.00 93.29           H
ATOM   2488 2HB  PHE A 170     -10.064  13.453 -10.418  1.00 93.29           H
ATOM   2489  CG  PHE A 170      -9.503  15.106  -9.169  1.00 93.29           C
ATOM   2490  CD1 PHE A 170     -10.776  15.284  -8.725  1.00 93.29           C
ATOM   2491  HD1 PHE A 170     -11.544  14.547  -8.962  1.00 93.29           H
ATOM   2492  CD2 PHE A 170      -8.546  16.026  -8.874  1.00 93.29           C
ATOM   2493  HD2 PHE A 170      -7.525  15.883  -9.230  1.00 93.29           H
ATOM   2494  CE1 PHE A 170     -11.106  16.430  -7.953  1.00 93.29           C
ATOM   2495  HE1 PHE A 170     -12.126  16.572  -7.597  1.00 93.29           H
ATOM   2496  CE2 PHE A 170      -8.875  17.171  -8.101  1.00 93.29           C
ATOM   2497  HE2 PHE A 170      -8.107  17.908  -7.865  1.00 93.29           H
ATOM   2498  CZ  PHE A 170     -10.148  17.349  -7.657  1.00 93.29           C
ATOM   2499  HZ  PHE A 170     -10.400  18.228  -7.064  1.00 93.29           H
ATOM   2500  HN  PHE A 170      -8.398  11.887 -11.097  1.00 93.29           H
ATOM   2501  N   THR A 171     -10.345  11.526  -8.499  1.00 93.14           N
ATOM   2502  CA  THR A 171     -11.298  10.985  -7.545  1.00 93.14           C
ATOM   2503  C   THR A 171     -10.587  10.087  -6.531  1.00 93.14           C
ATOM   2504  O   THR A 171     -10.917  10.099  -5.346  1.00 93.14           O
ATOM   2505  HA  THR A 171     -11.735  11.814  -6.987  1.00 93.14           H
ATOM   2506  CB  THR A 171     -12.395  10.264  -8.331  1.00 93.14           C
ATOM   2507  HB  THR A 171     -12.004   9.368  -8.813  1.00 93.14           H
ATOM   2508  OG1 THR A 171     -12.905  11.262  -9.211  1.00 93.14           O
ATOM   2509  HG1 THR A 171     -12.416  11.232 -10.082  1.00 93.14           H
ATOM   2510  CG2 THR A 171     -13.594   9.891  -7.456  1.00 93.14           C
ATOM   2511 1HG2 THR A 171     -14.026  10.795  -7.028  1.00 93.14           H
ATOM   2512 2HG2 THR A 171     -13.266   9.230  -6.654  1.00 93.14           H
ATOM   2513 3HG2 THR A 171     -14.342   9.382  -8.063  1.00 93.14           H
ATOM   2514  HN  THR A 171     -10.521  11.288  -9.454  1.00 93.14           H
ATOM   2515  N   ILE A 172      -9.623   9.329  -7.034  1.00 93.57           N
ATOM   2516  CA  ILE A 172      -8.879   8.408  -6.191  1.00 93.57           C
ATOM   2517  C   ILE A 172      -8.115   9.201  -5.128  1.00 93.57           C
ATOM   2518  O   ILE A 172      -8.130   8.843  -3.952  1.00 93.57           O
ATOM   2519  HA  ILE A 172      -9.603   7.767  -5.689  1.00 93.57           H
ATOM   2520  CB  ILE A 172      -7.987   7.504  -7.043  1.00 93.57           C
ATOM   2521  HB  ILE A 172      -7.489   8.121  -7.791  1.00 93.57           H
ATOM   2522  CG1 ILE A 172      -8.820   6.465  -7.797  1.00 93.57           C
ATOM   2523 1HG1 ILE A 172      -9.209   5.727  -7.096  1.00 93.57           H
ATOM   2524 2HG1 ILE A 172      -9.680   6.950  -8.259  1.00 93.57           H
ATOM   2525  CG2 ILE A 172      -6.893   6.854  -6.193  1.00 93.57           C
ATOM   2526 1HG2 ILE A 172      -6.275   7.629  -5.742  1.00 93.57           H
ATOM   2527 2HG2 ILE A 172      -7.352   6.253  -5.408  1.00 93.57           H
ATOM   2528 3HG2 ILE A 172      -6.274   6.216  -6.823  1.00 93.57           H
ATOM   2529  CD1 ILE A 172      -7.983   5.766  -8.871  1.00 93.57           C
ATOM   2530 1HD1 ILE A 172      -7.617   6.504  -9.584  1.00 93.57           H
ATOM   2531 2HD1 ILE A 172      -7.138   5.262  -8.402  1.00 93.57           H
ATOM   2532 3HD1 ILE A 172      -8.600   5.033  -9.391  1.00 93.57           H
ATOM   2533  HN  ILE A 172      -9.350   9.336  -7.995  1.00 93.57           H
ATOM   2534  N   TRP A 173      -7.465  10.263  -5.581  1.00 91.48           N
ATOM   2535  CA  TRP A 173      -6.616  11.051  -4.705  1.00 91.48           C
ATOM   2536  C   TRP A 173      -7.501  11.668  -3.619  1.00 91.48           C
ATOM   2537  O   TRP A 173      -7.138  11.668  -2.444  1.00 91.48           O
ATOM   2538  HA  TRP A 173      -5.887  10.379  -4.254  1.00 91.48           H
ATOM   2539  CB  TRP A 173      -5.828  12.096  -5.498  1.00 91.48           C
ATOM   2540 1HB  TRP A 173      -6.496  12.571  -6.217  1.00 91.48           H
ATOM   2541 2HB  TRP A 173      -5.488  12.875  -4.816  1.00 91.48           H
ATOM   2542  CG  TRP A 173      -4.619  11.528  -6.244  1.00 91.48           C
ATOM   2543  CD1 TRP A 173      -4.454  11.393  -7.567  1.00 91.48           C
ATOM   2544  HD1 TRP A 173      -5.197  11.684  -8.310  1.00 91.48           H
ATOM   2545  CD2 TRP A 173      -3.404  11.022  -5.652  1.00 91.48           C
ATOM   2546  NE1 TRP A 173      -3.227  10.839  -7.870  1.00 91.48           N
ATOM   2547  HE1 TRP A 173      -2.877  10.641  -8.785  1.00 91.48           H
ATOM   2548  CE2 TRP A 173      -2.568  10.606  -6.669  1.00 91.48           C
ATOM   2549  CE3 TRP A 173      -3.023  10.920  -4.303  1.00 91.48           C
ATOM   2550  HE3 TRP A 173      -3.664  11.241  -3.482  1.00 91.48           H
ATOM   2551  CZ2 TRP A 173      -1.299  10.059  -6.443  1.00 91.48           C
ATOM   2552  HZ2 TRP A 173      -0.658   9.738  -7.263  1.00 91.48           H
ATOM   2553  CZ3 TRP A 173      -1.752  10.371  -4.094  1.00 91.48           C
ATOM   2554  HZ3 TRP A 173      -1.407  10.268  -3.065  1.00 91.48           H
ATOM   2555  CH2 TRP A 173      -0.899   9.947  -5.106  1.00 91.48           C
ATOM   2556  HH2 TRP A 173       0.077   9.530  -4.860  1.00 91.48           H
ATOM   2557  HN  TRP A 173      -7.512  10.586  -6.527  1.00 91.48           H
ATOM   2558  N   VAL A 174      -8.645  12.178  -4.051  1.00 95.41           N
ATOM   2559  CA  VAL A 174      -9.569  12.825  -3.136  1.00 95.41           C
ATOM   2560  C   VAL A 174     -10.053  11.806  -2.102  1.00 95.41           C
ATOM   2561  O   VAL A 174     -10.111  12.106  -0.910  1.00 95.41           O
ATOM   2562  HA  VAL A 174      -9.023  13.615  -2.621  1.00 95.41           H
ATOM   2563  CB  VAL A 174     -10.713  13.472  -3.918  1.00 95.41           C
ATOM   2564  HB  VAL A 174     -11.149  12.711  -4.566  1.00 95.41           H
ATOM   2565  CG1 VAL A 174     -11.809  13.971  -2.975  1.00 95.41           C
ATOM   2566 1HG1 VAL A 174     -12.207  13.132  -2.404  1.00 95.41           H
ATOM   2567 2HG1 VAL A 174     -11.392  14.710  -2.291  1.00 95.41           H
ATOM   2568 3HG1 VAL A 174     -12.610  14.427  -3.557  1.00 95.41           H
ATOM   2569  CG2 VAL A 174     -10.197  14.606  -4.807  1.00 95.41           C
ATOM   2570 1HG2 VAL A 174      -9.724  15.367  -4.187  1.00 95.41           H
ATOM   2571 2HG2 VAL A 174      -9.470  14.210  -5.515  1.00 95.41           H
ATOM   2572 3HG2 VAL A 174     -11.031  15.049  -5.352  1.00 95.41           H
ATOM   2573  HN  VAL A 174      -8.942  12.154  -5.006  1.00 95.41           H
ATOM   2574  N   LEU A 175     -10.388  10.623  -2.596  1.00 90.03           N
ATOM   2575  CA  LEU A 175     -10.933   9.583  -1.741  1.00 90.03           C
ATOM   2576  C   LEU A 175      -9.885   9.181  -0.701  1.00 90.03           C
ATOM   2577  O   LEU A 175     -10.195   9.063   0.484  1.00 90.03           O
ATOM   2578  HA  LEU A 175     -11.793  10.005  -1.220  1.00 90.03           H
ATOM   2579  CB  LEU A 175     -11.445   8.411  -2.582  1.00 90.03           C
ATOM   2580 1HB  LEU A 175     -12.193   8.789  -3.279  1.00 90.03           H
ATOM   2581 2HB  LEU A 175     -10.616   8.030  -3.180  1.00 90.03           H
ATOM   2582  CG  LEU A 175     -12.055   7.243  -1.805  1.00 90.03           C
ATOM   2583  HG  LEU A 175     -11.322   6.898  -1.075  1.00 90.03           H
ATOM   2584  CD1 LEU A 175     -13.293   7.691  -1.025  1.00 90.03           C
ATOM   2585 1HD1 LEU A 175     -13.014   8.474  -0.319  1.00 90.03           H
ATOM   2586 2HD1 LEU A 175     -14.039   8.078  -1.719  1.00 90.03           H
ATOM   2587 3HD1 LEU A 175     -13.707   6.842  -0.482  1.00 90.03           H
ATOM   2588  CD2 LEU A 175     -12.358   6.066  -2.733  1.00 90.03           C
ATOM   2589 1HD2 LEU A 175     -13.064   6.381  -3.502  1.00 90.03           H
ATOM   2590 2HD2 LEU A 175     -11.435   5.727  -3.204  1.00 90.03           H
ATOM   2591 3HD2 LEU A 175     -12.791   5.249  -2.155  1.00 90.03           H
ATOM   2592  HN  LEU A 175     -10.292  10.372  -3.559  1.00 90.03           H
ATOM   2593  N   ALA A 176      -8.666   8.984  -1.181  1.00 94.94           N
ATOM   2594  CA  ALA A 176      -7.588   8.527  -0.322  1.00 94.94           C
ATOM   2595  C   ALA A 176      -7.308   9.588   0.745  1.00 94.94           C
ATOM   2596  O   ALA A 176      -7.011   9.257   1.892  1.00 94.94           O
ATOM   2597  HA  ALA A 176      -7.919   7.611   0.167  1.00 94.94           H
ATOM   2598  CB  ALA A 176      -6.355   8.215  -1.172  1.00 94.94           C
ATOM   2599 1HB  ALA A 176      -6.599   7.435  -1.893  1.00 94.94           H
ATOM   2600 2HB  ALA A 176      -6.041   9.114  -1.701  1.00 94.94           H
ATOM   2601 3HB  ALA A 176      -5.546   7.872  -0.526  1.00 94.94           H
ATOM   2602  HN  ALA A 176      -8.412   9.131  -2.137  1.00 94.94           H
ATOM   2603  N   ALA A 177      -7.412  10.841   0.329  1.00 94.91           N
ATOM   2604  CA  ALA A 177      -7.159  11.952   1.231  1.00 94.91           C
ATOM   2605  C   ALA A 177      -8.179  11.920   2.371  1.00 94.91           C
ATOM   2606  O   ALA A 177      -7.826  12.129   3.530  1.00 94.91           O
ATOM   2607  HA  ALA A 177      -6.160  11.823   1.645  1.00 94.91           H
ATOM   2608  CB  ALA A 177      -7.202  13.266   0.447  1.00 94.91           C
ATOM   2609 1HB  ALA A 177      -6.439  13.249  -0.331  1.00 94.91           H
ATOM   2610 2HB  ALA A 177      -8.184  13.385  -0.010  1.00 94.91           H
ATOM   2611 3HB  ALA A 177      -7.012  14.099   1.124  1.00 94.91           H
ATOM   2612  HN  ALA A 177      -7.663  11.102  -0.603  1.00 94.91           H
ATOM   2613  N   ALA A 178      -9.424  11.657   2.001  1.00 95.24           N
ATOM   2614  CA  ALA A 178     -10.503  11.627   2.974  1.00 95.24           C
ATOM   2615  C   ALA A 178     -10.276  10.466   3.944  1.00 95.24           C
ATOM   2616  O   ALA A 178     -10.563  10.582   5.135  1.00 95.24           O
ATOM   2617  HA  ALA A 178     -10.476  12.564   3.529  1.00 95.24           H
ATOM   2618  CB  ALA A 178     -11.845  11.524   2.245  1.00 95.24           C
ATOM   2619 1HB  ALA A 178     -11.970  12.387   1.591  1.00 95.24           H
ATOM   2620 2HB  ALA A 178     -11.866  10.611   1.650  1.00 95.24           H
ATOM   2621 3HB  ALA A 178     -12.654  11.501   2.975  1.00 95.24           H
ATOM   2622  HN  ALA A 178      -9.699  11.468   1.058  1.00 95.24           H
ATOM   2623  N   LEU A 179      -9.763   9.372   3.399  1.00 92.49           N
ATOM   2624  CA  LEU A 179      -9.621   8.148   4.169  1.00 92.49           C
ATOM   2625  C   LEU A 179      -8.444   8.294   5.137  1.00 92.49           C
ATOM   2626  O   LEU A 179      -8.264   7.466   6.029  1.00 92.49           O
ATOM   2627  HA  LEU A 179     -10.533   8.021   4.751  1.00 92.49           H
ATOM   2628  CB  LEU A 179      -9.505   6.940   3.238  1.00 92.49           C
ATOM   2629 1HB  LEU A 179      -8.727   7.146   2.503  1.00 92.49           H
ATOM   2630 2HB  LEU A 179      -9.171   6.085   3.825  1.00 92.49           H
ATOM   2631  CG  LEU A 179     -10.781   6.544   2.492  1.00 92.49           C
ATOM   2632  HG  LEU A 179     -11.179   7.432   2.000  1.00 92.49           H
ATOM   2633  CD1 LEU A 179     -10.480   5.518   1.397  1.00 92.49           C
ATOM   2634 1HD1 LEU A 179      -9.775   5.945   0.683  1.00 92.49           H
ATOM   2635 2HD1 LEU A 179     -10.045   4.625   1.846  1.00 92.49           H
ATOM   2636 3HD1 LEU A 179     -11.403   5.254   0.882  1.00 92.49           H
ATOM   2637  CD2 LEU A 179     -11.853   6.047   3.464  1.00 92.49           C
ATOM   2638 1HD2 LEU A 179     -11.478   5.176   4.003  1.00 92.49           H
ATOM   2639 2HD2 LEU A 179     -12.094   6.838   4.174  1.00 92.49           H
ATOM   2640 3HD2 LEU A 179     -12.749   5.772   2.907  1.00 92.49           H
ATOM   2641  HN  LEU A 179      -9.449   9.315   2.452  1.00 92.49           H
ATOM   2642  N   CYS A 180      -7.675   9.352   4.928  1.00 91.55           N
ATOM   2643  CA  CYS A 180      -6.502   9.598   5.749  1.00 91.55           C
ATOM   2644  C   CYS A 180      -6.870  10.634   6.813  1.00 91.55           C
ATOM   2645  O   CYS A 180      -6.023  11.043   7.606  1.00 91.55           O
ATOM   2646  HA  CYS A 180      -6.238   8.647   6.211  1.00 91.55           H
ATOM   2647  CB  CYS A 180      -5.305  10.045   4.907  1.00 91.55           C
ATOM   2648 1HB  CYS A 180      -4.379   9.863   5.452  1.00 91.55           H
ATOM   2649 2HB  CYS A 180      -5.255   9.457   3.991  1.00 91.55           H
ATOM   2650  SG  CYS A 180      -5.454  11.823   4.502  1.00 91.55           S
ATOM   2651  HG  CYS A 180      -4.231  11.953   3.996  1.00 91.55           H
ATOM   2652  HN  CYS A 180      -7.841  10.032   4.214  1.00 91.55           H
ATOM   2653  N   ILE A 181      -8.134  11.029   6.797  1.00 91.61           N
ATOM   2654  CA  ILE A 181      -8.624  12.013   7.748  1.00 91.61           C
ATOM   2655  C   ILE A 181      -8.351  11.519   9.170  1.00 91.61           C
ATOM   2656  O   ILE A 181      -7.844  12.268  10.004  1.00 91.61           O
ATOM   2657  HA  ILE A 181      -8.060  12.932   7.587  1.00 91.61           H
ATOM   2658  CB  ILE A 181     -10.096  12.331   7.479  1.00 91.61           C
ATOM   2659  HB  ILE A 181     -10.627  11.391   7.330  1.00 91.61           H
ATOM   2660  CG1 ILE A 181     -10.255  13.149   6.196  1.00 91.61           C
ATOM   2661 1HG1 ILE A 181      -9.798  14.130   6.327  1.00 91.61           H
ATOM   2662 2HG1 ILE A 181      -9.726  12.658   5.380  1.00 91.61           H
ATOM   2663  CG2 ILE A 181     -10.735  13.025   8.684  1.00 91.61           C
ATOM   2664 1HG2 ILE A 181     -10.672  12.372   9.555  1.00 91.61           H
ATOM   2665 2HG2 ILE A 181     -10.208  13.956   8.889  1.00 91.61           H
ATOM   2666 3HG2 ILE A 181     -11.782  13.240   8.466  1.00 91.61           H
ATOM   2667  CD1 ILE A 181     -11.731  13.313   5.829  1.00 91.61           C
ATOM   2668 1HD1 ILE A 181     -12.178  12.331   5.675  1.00 91.61           H
ATOM   2669 2HD1 ILE A 181     -12.252  13.826   6.638  1.00 91.61           H
ATOM   2670 3HD1 ILE A 181     -11.815  13.898   4.914  1.00 91.61           H
ATOM   2671  HN  ILE A 181      -8.818  10.690   6.150  1.00 91.61           H
ATOM   2672  N   PRO A 182      -8.681  10.256   9.472  1.00 93.02           N
ATOM   2673  CA  PRO A 182      -8.484   9.728  10.825  1.00 93.02           C
ATOM   2674  C   PRO A 182      -7.063   9.930  11.322  1.00 93.02           C
ATOM   2675  O   PRO A 182      -6.852  10.314  12.472  1.00 93.02           O
ATOM   2676  HA  PRO A 182      -9.113  10.268  11.532  1.00 93.02           H
ATOM   2677  CB  PRO A 182      -8.833   8.244  10.688  1.00 93.02           C
ATOM   2678 1HB  PRO A 182      -7.950   7.644  10.467  1.00 93.02           H
ATOM   2679 2HB  PRO A 182      -9.265   7.847  11.606  1.00 93.02           H
ATOM   2680  CG  PRO A 182      -9.832   8.220   9.538  1.00 93.02           C
ATOM   2681 1HG  PRO A 182      -9.908   7.230   9.088  1.00 93.02           H
ATOM   2682 2HG  PRO A 182     -10.836   8.485   9.869  1.00 93.02           H
ATOM   2683  CD  PRO A 182      -9.261   9.245   8.571  1.00 93.02           C
ATOM   2684 1HD  PRO A 182      -8.504   8.808   7.919  1.00 93.02           H
ATOM   2685 2HD  PRO A 182     -10.031   9.663   7.923  1.00 93.02           H
ATOM   2686  N   GLU A 183      -6.115   9.664  10.435  1.00 90.09           N
ATOM   2687  CA  GLU A 183      -4.710   9.768  10.786  1.00 90.09           C
ATOM   2688  C   GLU A 183      -4.368  11.204  11.186  1.00 90.09           C
ATOM   2689  O   GLU A 183      -3.613  11.426  12.132  1.00 90.09           O
ATOM   2690  HA  GLU A 183      -4.575   9.104  11.640  1.00 90.09           H
ATOM   2691  CB  GLU A 183      -3.820   9.293   9.636  1.00 90.09           C
ATOM   2692 1HB  GLU A 183      -4.267   9.578   8.684  1.00 90.09           H
ATOM   2693 2HB  GLU A 183      -2.809   9.678   9.770  1.00 90.09           H
ATOM   2694  CG  GLU A 183      -3.702   7.767   9.628  1.00 90.09           C
ATOM   2695 1HG  GLU A 183      -3.002   7.457   8.851  1.00 90.09           H
ATOM   2696 2HG  GLU A 183      -3.295   7.425  10.579  1.00 90.09           H
ATOM   2697  CD  GLU A 183      -5.064   7.114   9.385  1.00 90.09           C
ATOM   2698  OE1 GLU A 183      -5.219   5.949   9.813  1.00 90.09           O
ATOM   2699  OE2 GLU A 183      -5.919   7.793   8.777  1.00 90.09           O
ATOM   2700  HN  GLU A 183      -6.296   9.382   9.492  1.00 90.09           H
ATOM   2701  N   ILE A 184      -4.940  12.143  10.447  1.00 91.23           N
ATOM   2702  CA  ILE A 184      -4.653  13.550  10.670  1.00 91.23           C
ATOM   2703  C   ILE A 184      -5.070  13.932  12.091  1.00 91.23           C
ATOM   2704  O   ILE A 184      -4.374  14.693  12.763  1.00 91.23           O
ATOM   2705  HA  ILE A 184      -3.575  13.682  10.579  1.00 91.23           H
ATOM   2706  CB  ILE A 184      -5.307  14.409   9.585  1.00 91.23           C
ATOM   2707  HB  ILE A 184      -6.368  14.162   9.549  1.00 91.23           H
ATOM   2708  CG1 ILE A 184      -4.722  14.092   8.208  1.00 91.23           C
ATOM   2709 1HG1 ILE A 184      -3.683  14.417   8.167  1.00 91.23           H
ATOM   2710 2HG1 ILE A 184      -4.725  13.014   8.047  1.00 91.23           H
ATOM   2711  CG2 ILE A 184      -5.200  15.896   9.925  1.00 91.23           C
ATOM   2712 1HG2 ILE A 184      -5.702  16.089  10.874  1.00 91.23           H
ATOM   2713 2HG2 ILE A 184      -4.150  16.176  10.006  1.00 91.23           H
ATOM   2714 3HG2 ILE A 184      -5.673  16.484   9.138  1.00 91.23           H
ATOM   2715  CD1 ILE A 184      -5.522  14.781   7.101  1.00 91.23           C
ATOM   2716 1HD1 ILE A 184      -6.555  14.435   7.129  1.00 91.23           H
ATOM   2717 2HD1 ILE A 184      -5.496  15.860   7.252  1.00 91.23           H
ATOM   2718 3HD1 ILE A 184      -5.085  14.539   6.132  1.00 91.23           H
ATOM   2719  HN  ILE A 184      -5.587  11.956   9.708  1.00 91.23           H
ATOM   2720  N   LEU A 185      -6.203  13.386  12.509  1.00 91.48           N
ATOM   2721  CA  LEU A 185      -6.838  13.829  13.738  1.00 91.48           C
ATOM   2722  C   LEU A 185      -6.111  13.211  14.934  1.00 91.48           C
ATOM   2723  O   LEU A 185      -5.744  13.916  15.873  1.00 91.48           O
ATOM   2724  HA  LEU A 185      -6.730  14.912  13.790  1.00 91.48           H
ATOM   2725  CB  LEU A 185      -8.338  13.524  13.706  1.00 91.48           C
ATOM   2726 1HB  LEU A 185      -8.468  12.461  13.502  1.00 91.48           H
ATOM   2727 2HB  LEU A 185      -8.748  13.712  14.698  1.00 91.48           H
ATOM   2728  CG  LEU A 185      -9.161  14.315  12.687  1.00 91.48           C
ATOM   2729  HG  LEU A 185      -8.770  14.101  11.692  1.00 91.48           H
ATOM   2730  CD1 LEU A 185     -10.625  13.871  12.702  1.00 91.48           C
ATOM   2731 1HD1 LEU A 185     -10.686  12.811  12.454  1.00 91.48           H
ATOM   2732 2HD1 LEU A 185     -11.045  14.036  13.694  1.00 91.48           H
ATOM   2733 3HD1 LEU A 185     -11.187  14.449  11.969  1.00 91.48           H
ATOM   2734  CD2 LEU A 185      -9.016  15.821  12.915  1.00 91.48           C
ATOM   2735 1HD2 LEU A 185      -9.365  16.072  13.916  1.00 91.48           H
ATOM   2736 2HD2 LEU A 185      -7.969  16.105  12.813  1.00 91.48           H
ATOM   2737 3HD2 LEU A 185      -9.611  16.359  12.177  1.00 91.48           H
ATOM   2738  HN  LEU A 185      -6.684  12.656  12.023  1.00 91.48           H
ATOM   2739  N   TYR A 186      -5.925  11.902  14.861  1.00 91.53           N
ATOM   2740  CA  TYR A 186      -5.671  11.114  16.055  1.00 91.53           C
ATOM   2741  C   TYR A 186      -4.213  10.655  16.110  1.00 91.53           C
ATOM   2742  O   TYR A 186      -3.809   9.969  17.047  1.00 91.53           O
ATOM   2743  HA  TYR A 186      -5.880  11.741  16.922  1.00 91.53           H
ATOM   2744  CB  TYR A 186      -6.577   9.885  15.950  1.00 91.53           C
ATOM   2745 1HB  TYR A 186      -6.263   9.287  15.095  1.00 91.53           H
ATOM   2746 2HB  TYR A 186      -6.440   9.268  16.838  1.00 91.53           H
ATOM   2747  CG  TYR A 186      -8.063  10.219  15.803  1.00 91.53           C
ATOM   2748  CD1 TYR A 186      -8.664  11.096  16.683  1.00 91.53           C
ATOM   2749  HD1 TYR A 186      -8.080  11.551  17.482  1.00 91.53           H
ATOM   2750  CD2 TYR A 186      -8.802   9.642  14.790  1.00 91.53           C
ATOM   2751  HD2 TYR A 186      -8.328   8.949  14.095  1.00 91.53           H
ATOM   2752  CE1 TYR A 186     -10.063  11.409  16.544  1.00 91.53           C
ATOM   2753  HE1 TYR A 186     -10.550  12.100  17.232  1.00 91.53           H
ATOM   2754  CE2 TYR A 186     -10.201   9.955  14.652  1.00 91.53           C
ATOM   2755  HE2 TYR A 186     -10.797   9.507  13.856  1.00 91.53           H
ATOM   2756  CZ  TYR A 186     -10.762  10.824  15.535  1.00 91.53           C
ATOM   2757  OH  TYR A 186     -12.083  11.120  15.404  1.00 91.53           O
ATOM   2758  HH  TYR A 186     -12.482  10.582  14.662  1.00 91.53           H
ATOM   2759  HN  TYR A 186      -5.945  11.381  14.007  1.00 91.53           H
ATOM   2760  N   SER A 187      -3.463  11.051  15.092  1.00 92.69           N
ATOM   2761  CA  SER A 187      -2.021  10.870  15.111  1.00 92.69           C
ATOM   2762  C   SER A 187      -1.386  11.827  16.123  1.00 92.69           C
ATOM   2763  O   SER A 187      -1.577  13.039  16.040  1.00 92.69           O
ATOM   2764  HA  SER A 187      -1.864   9.835  15.412  1.00 92.69           H
ATOM   2765  CB  SER A 187      -1.420  11.093  13.721  1.00 92.69           C
ATOM   2766 1HB  SER A 187      -1.666  12.098  13.377  1.00 92.69           H
ATOM   2767 2HB  SER A 187      -0.333  11.034  13.782  1.00 92.69           H
ATOM   2768  OG  SER A 187      -1.895  10.139  12.775  1.00 92.69           O
ATOM   2769  HG  SER A 187      -2.391  10.603  12.041  1.00 92.69           H
ATOM   2770  HN  SER A 187      -3.823  11.488  14.268  1.00 92.69           H
ATOM   2771  N   GLN A 188      -0.645  11.245  17.054  1.00 85.84           N
ATOM   2772  CA  GLN A 188       0.119  12.035  18.004  1.00 85.84           C
ATOM   2773  C   GLN A 188       1.362  11.266  18.456  1.00 85.84           C
ATOM   2774  O   GLN A 188       1.497  10.077  18.174  1.00 85.84           O
ATOM   2775  HA  GLN A 188       0.416  12.933  17.462  1.00 85.84           H
ATOM   2776  CB  GLN A 188      -0.743  12.436  19.203  1.00 85.84           C
ATOM   2777 1HB  GLN A 188      -0.191  13.131  19.836  1.00 85.84           H
ATOM   2778 2HB  GLN A 188      -1.633  12.961  18.856  1.00 85.84           H
ATOM   2779  CG  GLN A 188      -1.153  11.209  20.019  1.00 85.84           C
ATOM   2780 1HG  GLN A 188      -1.624  10.474  19.365  1.00 85.84           H
ATOM   2781 2HG  GLN A 188      -0.267  10.737  20.442  1.00 85.84           H
ATOM   2782  CD  GLN A 188      -2.119  11.594  21.141  1.00 85.84           C
ATOM   2783  OE1 GLN A 188      -2.865  12.555  21.051  1.00 85.84           O
ATOM   2784  NE2 GLN A 188      -2.063  10.792  22.201  1.00 85.84           N
ATOM   2785 1HE2 GLN A 188      -1.428  10.020  22.211  1.00 85.84           H
ATOM   2786 2HE2 GLN A 188      -2.656  10.962  22.988  1.00 85.84           H
ATOM   2787  HN  GLN A 188      -0.563  10.255  17.165  1.00 85.84           H
ATOM   2788  N   ILE A 189       2.239  11.977  19.149  1.00 90.54           N
ATOM   2789  CA  ILE A 189       3.391  11.346  19.770  1.00 90.54           C
ATOM   2790  C   ILE A 189       3.001  10.835  21.158  1.00 90.54           C
ATOM   2791  O   ILE A 189       2.496  11.595  21.984  1.00 90.54           O
ATOM   2792  HA  ILE A 189       3.667  10.490  19.153  1.00 90.54           H
ATOM   2793  CB  ILE A 189       4.586  12.301  19.779  1.00 90.54           C
ATOM   2794  HB  ILE A 189       4.295  13.207  20.311  1.00 90.54           H
ATOM   2795  CG1 ILE A 189       4.967  12.716  18.356  1.00 90.54           C
ATOM   2796 1HG1 ILE A 189       5.311  11.845  17.799  1.00 90.54           H
ATOM   2797 2HG1 ILE A 189       4.088  13.100  17.838  1.00 90.54           H
ATOM   2798  CG2 ILE A 189       5.769  11.693  20.535  1.00 90.54           C
ATOM   2799 1HG2 ILE A 189       5.476  11.490  21.565  1.00 90.54           H
ATOM   2800 2HG2 ILE A 189       6.069  10.763  20.052  1.00 90.54           H
ATOM   2801 3HG2 ILE A 189       6.605  12.393  20.526  1.00 90.54           H
ATOM   2802  CD1 ILE A 189       6.063  13.783  18.372  1.00 90.54           C
ATOM   2803 1HD1 ILE A 189       5.707  14.662  18.909  1.00 90.54           H
ATOM   2804 2HD1 ILE A 189       6.949  13.388  18.869  1.00 90.54           H
ATOM   2805 3HD1 ILE A 189       6.315  14.060  17.348  1.00 90.54           H
ATOM   2806  HN  ILE A 189       2.172  12.965  19.290  1.00 90.54           H
ATOM   2807  N   LYS A 190       3.251   9.552  21.374  1.00 85.47           N
ATOM   2808  CA  LYS A 190       3.041   8.958  22.683  1.00 85.47           C
ATOM   2809  C   LYS A 190       4.391   8.543  23.272  1.00 85.47           C
ATOM   2810  O   LYS A 190       5.241   8.003  22.566  1.00 85.47           O
ATOM   2811  HA  LYS A 190       2.606   9.725  23.324  1.00 85.47           H
ATOM   2812  CB  LYS A 190       2.030   7.814  22.597  1.00 85.47           C
ATOM   2813 1HB  LYS A 190       1.112   8.168  22.127  1.00 85.47           H
ATOM   2814 2HB  LYS A 190       2.426   7.020  21.963  1.00 85.47           H
ATOM   2815  CG  LYS A 190       1.714   7.255  23.986  1.00 85.47           C
ATOM   2816 1HG  LYS A 190       2.631   6.895  24.454  1.00 85.47           H
ATOM   2817 2HG  LYS A 190       1.323   8.049  24.621  1.00 85.47           H
ATOM   2818  CD  LYS A 190       0.697   6.115  23.901  1.00 85.47           C
ATOM   2819 1HD  LYS A 190      -0.259   6.502  23.548  1.00 85.47           H
ATOM   2820 2HD  LYS A 190       1.032   5.378  23.171  1.00 85.47           H
ATOM   2821  CE  LYS A 190       0.510   5.444  25.263  1.00 85.47           C
ATOM   2822 1HE  LYS A 190       1.481   5.276  25.729  1.00 85.47           H
ATOM   2823 2HE  LYS A 190      -0.052   6.102  25.925  1.00 85.47           H
ATOM   2824  NZ  LYS A 190      -0.203   4.155  25.112  1.00 85.47           N
ATOM   2825 1HZ  LYS A 190      -0.258   3.692  26.012  1.00 85.47           H
ATOM   2826 2HZ  LYS A 190      -1.139   4.326  24.761  1.00 85.47           H
ATOM   2827 3HZ  LYS A 190       0.300   3.565  24.459  1.00 85.47           H
ATOM   2828  HN  LYS A 190       3.589   8.923  20.674  1.00 85.47           H
ATOM   2829  N   GLU A 191       4.546   8.812  24.560  1.00 76.54           N
ATOM   2830  CA  GLU A 191       5.723   8.359  25.283  1.00 76.54           C
ATOM   2831  C   GLU A 191       5.443   7.018  25.965  1.00 76.54           C
ATOM   2832  O   GLU A 191       4.504   6.902  26.751  1.00 76.54           O
ATOM   2833  HA  GLU A 191       6.497   8.234  24.526  1.00 76.54           H
ATOM   2834  CB  GLU A 191       6.179   9.407  26.299  1.00 76.54           C
ATOM   2835 1HB  GLU A 191       6.230  10.385  25.821  1.00 76.54           H
ATOM   2836 2HB  GLU A 191       5.522   9.387  27.168  1.00 76.54           H
ATOM   2837  CG  GLU A 191       7.586   9.095  26.815  1.00 76.54           C
ATOM   2838 1HG  GLU A 191       7.571   8.164  27.382  1.00 76.54           H
ATOM   2839 2HG  GLU A 191       8.261   8.944  25.972  1.00 76.54           H
ATOM   2840  CD  GLU A 191       8.110  10.229  27.698  1.00 76.54           C
ATOM   2841  OE1 GLU A 191       9.247  10.081  28.195  1.00 76.54           O
ATOM   2842  OE2 GLU A 191       7.362  11.217  27.856  1.00 76.54           O
ATOM   2843  HN  GLU A 191       3.887   9.327  25.108  1.00 76.54           H
ATOM   2844  N   GLU A 192       6.276   6.040  25.641  1.00 76.35           N
ATOM   2845  CA  GLU A 192       6.111   4.704  26.188  1.00 76.35           C
ATOM   2846  C   GLU A 192       7.446   4.182  26.725  1.00 76.35           C
ATOM   2847  O   GLU A 192       8.390   3.983  25.963  1.00 76.35           O
ATOM   2848  HA  GLU A 192       5.400   4.813  27.007  1.00 76.35           H
ATOM   2849  CB  GLU A 192       5.530   3.751  25.142  1.00 76.35           C
ATOM   2850 1HB  GLU A 192       4.613   4.172  24.731  1.00 76.35           H
ATOM   2851 2HB  GLU A 192       6.283   3.535  24.384  1.00 76.35           H
ATOM   2852  CG  GLU A 192       5.155   2.408  25.773  1.00 76.35           C
ATOM   2853 1HG  GLU A 192       4.933   1.684  24.989  1.00 76.35           H
ATOM   2854 2HG  GLU A 192       6.003   2.018  26.336  1.00 76.35           H
ATOM   2855  CD  GLU A 192       3.945   2.555  26.697  1.00 76.35           C
ATOM   2856  OE1 GLU A 192       3.751   1.641  27.527  1.00 76.35           O
ATOM   2857  OE2 GLU A 192       3.242   3.578  26.553  1.00 76.35           O
ATOM   2858  HN  GLU A 192       7.051   6.149  25.018  1.00 76.35           H
ATOM   2859  N   SER A 193       7.481   3.976  28.033  1.00 74.97           N
ATOM   2860  CA  SER A 193       8.664   3.426  28.673  1.00 74.97           C
ATOM   2861  C   SER A 193       9.885   4.287  28.341  1.00 74.97           C
ATOM   2862  O   SER A 193      10.986   3.767  28.166  1.00 74.97           O
ATOM   2863  HA  SER A 193       8.455   3.455  29.742  1.00 74.97           H
ATOM   2864  CB  SER A 193       8.902   1.978  28.239  1.00 74.97           C
ATOM   2865 1HB  SER A 193       9.114   1.950  27.170  1.00 74.97           H
ATOM   2866 2HB  SER A 193       9.783   1.588  28.749  1.00 74.97           H
ATOM   2867  OG  SER A 193       7.782   1.145  28.524  1.00 74.97           O
ATOM   2868  HG  SER A 193       7.860   0.284  28.022  1.00 74.97           H
ATOM   2869  HN  SER A 193       6.721   4.176  28.652  1.00 74.97           H
ATOM   2870  N   GLY A 194       9.649   5.589  28.266  1.00 83.47           N
ATOM   2871  CA  GLY A 194      10.727   6.532  28.025  1.00 83.47           C
ATOM   2872  C   GLY A 194      11.092   6.580  26.539  1.00 83.47           C
ATOM   2873  O   GLY A 194      12.071   7.217  26.157  1.00 83.47           O
ATOM   2874 1HA  GLY A 194      10.429   7.525  28.361  1.00 83.47           H
ATOM   2875 2HA  GLY A 194      11.603   6.247  28.608  1.00 83.47           H
ATOM   2876  HN  GLY A 194       8.743   5.999  28.367  1.00 83.47           H
ATOM   2877  N   ILE A 195      10.283   5.896  25.742  1.00 81.22           N
ATOM   2878  CA  ILE A 195      10.469   5.907  24.301  1.00 81.22           C
ATOM   2879  C   ILE A 195       9.326   6.690  23.650  1.00 81.22           C
ATOM   2880  O   ILE A 195       8.155   6.421  23.914  1.00 81.22           O
ATOM   2881  HA  ILE A 195      11.404   6.427  24.096  1.00 81.22           H
ATOM   2882  CB  ILE A 195      10.618   4.480  23.770  1.00 81.22           C
ATOM   2883  HB  ILE A 195       9.717   3.923  24.029  1.00 81.22           H
ATOM   2884  CG1 ILE A 195      11.797   3.767  24.435  1.00 81.22           C
ATOM   2885 1HG1 ILE A 195      12.721   4.299  24.210  1.00 81.22           H
ATOM   2886 2HG1 ILE A 195      11.674   3.787  25.518  1.00 81.22           H
ATOM   2887  CG2 ILE A 195      10.730   4.472  22.244  1.00 81.22           C
ATOM   2888 1HG2 ILE A 195       9.833   4.915  21.811  1.00 81.22           H
ATOM   2889 2HG2 ILE A 195      11.603   5.051  21.941  1.00 81.22           H
ATOM   2890 3HG2 ILE A 195      10.835   3.446  21.892  1.00 81.22           H
ATOM   2891  CD1 ILE A 195      11.904   2.319  23.954  1.00 81.22           C
ATOM   2892 1HD1 ILE A 195      10.987   1.785  24.202  1.00 81.22           H
ATOM   2893 2HD1 ILE A 195      12.051   2.305  22.874  1.00 81.22           H
ATOM   2894 3HD1 ILE A 195      12.750   1.836  24.442  1.00 81.22           H
ATOM   2895  HN  ILE A 195       9.515   5.344  26.066  1.00 81.22           H
ATOM   2896  N   ALA A 196       9.707   7.643  22.812  1.00 91.57           N
ATOM   2897  CA  ALA A 196       8.731   8.401  22.048  1.00 91.57           C
ATOM   2898  C   ALA A 196       8.254   7.561  20.862  1.00 91.57           C
ATOM   2899  O   ALA A 196       9.065   7.077  20.074  1.00 91.57           O
ATOM   2900  HA  ALA A 196       7.883   8.605  22.703  1.00 91.57           H
ATOM   2901  CB  ALA A 196       9.347   9.732  21.611  1.00 91.57           C
ATOM   2902 1HB  ALA A 196       9.642  10.302  22.492  1.00 91.57           H
ATOM   2903 2HB  ALA A 196      10.223   9.540  20.992  1.00 91.57           H
ATOM   2904 3HB  ALA A 196       8.614  10.300  21.038  1.00 91.57           H
ATOM   2905  HN  ALA A 196      10.660   7.898  22.651  1.00 91.57           H
ATOM   2906  N   ILE A 197       6.940   7.415  20.771  1.00 87.07           N
ATOM   2907  CA  ILE A 197       6.346   6.629  19.703  1.00 87.07           C
ATOM   2908  C   ILE A 197       5.319   7.483  18.958  1.00 87.07           C
ATOM   2909  O   ILE A 197       4.452   8.098  19.576  1.00 87.07           O
ATOM   2910  HA  ILE A 197       7.144   6.364  19.010  1.00 87.07           H
ATOM   2911  CB  ILE A 197       5.774   5.321  20.255  1.00 87.07           C
ATOM   2912  HB  ILE A 197       5.039   5.566  21.021  1.00 87.07           H
ATOM   2913  CG1 ILE A 197       6.866   4.486  20.927  1.00 87.07           C
ATOM   2914 1HG1 ILE A 197       7.624   4.213  20.193  1.00 87.07           H
ATOM   2915 2HG1 ILE A 197       7.364   5.081  21.693  1.00 87.07           H
ATOM   2916  CG2 ILE A 197       5.045   4.538  19.162  1.00 87.07           C
ATOM   2917 1HG2 ILE A 197       4.225   5.139  18.770  1.00 87.07           H
ATOM   2918 2HG2 ILE A 197       5.741   4.303  18.357  1.00 87.07           H
ATOM   2919 3HG2 ILE A 197       4.648   3.613  19.581  1.00 87.07           H
ATOM   2920  CD1 ILE A 197       6.279   3.221  21.557  1.00 87.07           C
ATOM   2921 1HD1 ILE A 197       5.539   3.499  22.308  1.00 87.07           H
ATOM   2922 2HD1 ILE A 197       5.803   2.618  20.784  1.00 87.07           H
ATOM   2923 3HD1 ILE A 197       7.076   2.646  22.028  1.00 87.07           H
ATOM   2924  HN  ILE A 197       6.287   7.822  21.410  1.00 87.07           H
ATOM   2925  N   CYS A 198       5.451   7.493  17.639  1.00 92.61           N
ATOM   2926  CA  CYS A 198       4.419   8.061  16.789  1.00 92.61           C
ATOM   2927  C   CYS A 198       3.347   6.995  16.555  1.00 92.61           C
ATOM   2928  O   CYS A 198       3.600   5.991  15.890  1.00 92.61           O
ATOM   2929  HA  CYS A 198       4.005   8.915  17.326  1.00 92.61           H
ATOM   2930  CB  CYS A 198       4.997   8.588  15.473  1.00 92.61           C
ATOM   2931 1HB  CYS A 198       5.628   9.455  15.665  1.00 92.61           H
ATOM   2932 2HB  CYS A 198       5.630   7.828  15.015  1.00 92.61           H
ATOM   2933  SG  CYS A 198       3.641   9.042  14.331  1.00 92.61           S
ATOM   2934  HN  CYS A 198       6.242   7.123  17.154  1.00 92.61           H
ATOM   2935  N   THR A 199       2.174   7.248  17.115  1.00 90.94           N
ATOM   2936  CA  THR A 199       1.065   6.318  16.983  1.00 90.94           C
ATOM   2937  C   THR A 199      -0.260   7.077  16.890  1.00 90.94           C
ATOM   2938  O   THR A 199      -0.312   8.276  17.158  1.00 90.94           O
ATOM   2939  HA  THR A 199       1.186   5.770  16.048  1.00 90.94           H
ATOM   2940  CB  THR A 199       1.125   5.341  18.159  1.00 90.94           C
ATOM   2941  HB  THR A 199       2.143   4.987  18.320  1.00 90.94           H
ATOM   2942  OG1 THR A 199       0.171   4.336  17.825  1.00 90.94           O
ATOM   2943  HG1 THR A 199       0.354   3.503  18.346  1.00 90.94           H
ATOM   2944  CG2 THR A 199       0.585   5.951  19.454  1.00 90.94           C
ATOM   2945 1HG2 THR A 199      -0.455   6.242  19.313  1.00 90.94           H
ATOM   2946 2HG2 THR A 199       1.176   6.828  19.717  1.00 90.94           H
ATOM   2947 3HG2 THR A 199       0.650   5.216  20.257  1.00 90.94           H
ATOM   2948  HN  THR A 199       1.975   8.069  17.650  1.00 90.94           H
ATOM   2949  N   MET A 200      -1.298   6.347  16.509  1.00 89.59           N
ATOM   2950  CA  MET A 200      -2.654   6.857  16.623  1.00 89.59           C
ATOM   2951  C   MET A 200      -3.207   6.634  18.031  1.00 89.59           C
ATOM   2952  O   MET A 200      -3.053   5.553  18.598  1.00 89.59           O
ATOM   2953  HA  MET A 200      -2.583   7.926  16.418  1.00 89.59           H
ATOM   2954  CB  MET A 200      -3.552   6.153  15.603  1.00 89.59           C
ATOM   2955 1HB  MET A 200      -3.471   5.073  15.728  1.00 89.59           H
ATOM   2956 2HB  MET A 200      -4.593   6.418  15.786  1.00 89.59           H
ATOM   2957  CG  MET A 200      -3.165   6.538  14.174  1.00 89.59           C
ATOM   2958 1HG  MET A 200      -3.155   7.623  14.071  1.00 89.59           H
ATOM   2959 2HG  MET A 200      -2.157   6.187  13.954  1.00 89.59           H
ATOM   2960  SD  MET A 200      -4.323   5.827  13.016  1.00 89.59           S
ATOM   2961  CE  MET A 200      -5.771   6.801  13.388  1.00 89.59           C
ATOM   2962 1HE  MET A 200      -6.046   6.659  14.433  1.00 89.59           H
ATOM   2963 2HE  MET A 200      -5.556   7.855  13.209  1.00 89.59           H
ATOM   2964 3HE  MET A 200      -6.596   6.485  12.749  1.00 89.59           H
ATOM   2965  HN  MET A 200      -1.224   5.425  16.129  1.00 89.59           H
ATOM   2966  N   VAL A 201      -3.840   7.673  18.556  1.00 91.94           N
ATOM   2967  CA  VAL A 201      -4.527   7.565  19.831  1.00 91.94           C
ATOM   2968  C   VAL A 201      -5.997   7.951  19.649  1.00 91.94           C
ATOM   2969  O   VAL A 201      -6.302   9.076  19.255  1.00 91.94           O
ATOM   2970  HA  VAL A 201      -4.475   6.523  20.146  1.00 91.94           H
ATOM   2971  CB  VAL A 201      -3.813   8.415  20.884  1.00 91.94           C
ATOM   2972  HB  VAL A 201      -3.860   9.456  20.564  1.00 91.94           H
ATOM   2973  CG1 VAL A 201      -4.511   8.309  22.241  1.00 91.94           C
ATOM   2974 1HG1 VAL A 201      -5.539   8.659  22.149  1.00 91.94           H
ATOM   2975 2HG1 VAL A 201      -4.509   7.270  22.570  1.00 91.94           H
ATOM   2976 3HG1 VAL A 201      -3.983   8.922  22.971  1.00 91.94           H
ATOM   2977  CG2 VAL A 201      -2.337   8.024  20.995  1.00 91.94           C
ATOM   2978 1HG2 VAL A 201      -2.260   6.975  21.281  1.00 91.94           H
ATOM   2979 2HG2 VAL A 201      -1.848   8.176  20.033  1.00 91.94           H
ATOM   2980 3HG2 VAL A 201      -1.853   8.644  21.750  1.00 91.94           H
ATOM   2981  HN  VAL A 201      -3.888   8.574  18.125  1.00 91.94           H
ATOM   2982  N   TYR A 202      -6.867   6.997  19.943  1.00 91.89           N
ATOM   2983  CA  TYR A 202      -8.292   7.195  19.740  1.00 91.89           C
ATOM   2984  C   TYR A 202      -8.953   7.752  21.003  1.00 91.89           C
ATOM   2985  O   TYR A 202      -8.559   7.410  22.117  1.00 91.89           O
ATOM   2986  HA  TYR A 202      -8.420   7.909  18.927  1.00 91.89           H
ATOM   2987  CB  TYR A 202      -8.872   5.810  19.444  1.00 91.89           C
ATOM   2988 1HB  TYR A 202      -8.643   5.145  20.276  1.00 91.89           H
ATOM   2989 2HB  TYR A 202      -9.958   5.887  19.387  1.00 91.89           H
ATOM   2990  CG  TYR A 202      -8.351   5.182  18.150  1.00 91.89           C
ATOM   2991  CD1 TYR A 202      -8.960   5.475  16.946  1.00 91.89           C
ATOM   2992  HD1 TYR A 202      -9.811   6.155  16.918  1.00 91.89           H
ATOM   2993  CD2 TYR A 202      -7.273   4.321  18.186  1.00 91.89           C
ATOM   2994  HD2 TYR A 202      -6.792   4.089  19.137  1.00 91.89           H
ATOM   2995  CE1 TYR A 202      -8.469   4.883  15.729  1.00 91.89           C
ATOM   2996  HE1 TYR A 202      -8.941   5.106  14.771  1.00 91.89           H
ATOM   2997  CE2 TYR A 202      -6.783   3.729  16.968  1.00 91.89           C
ATOM   2998  HE2 TYR A 202      -5.932   3.048  16.983  1.00 91.89           H
ATOM   2999  CZ  TYR A 202      -7.405   4.040  15.800  1.00 91.89           C
ATOM   3000  OH  TYR A 202      -6.942   3.481  14.650  1.00 91.89           O
ATOM   3001  HH  TYR A 202      -6.137   2.919  14.842  1.00 91.89           H
ATOM   3002  HN  TYR A 202      -6.613   6.103  20.313  1.00 91.89           H
ATOM   3003  N   PRO A 203      -9.967   8.616  20.853  1.00 85.72           N
ATOM   3004  CA  PRO A 203     -10.606   9.236  22.016  1.00 85.72           C
ATOM   3005  C   PRO A 203     -11.398   8.236  22.841  1.00 85.72           C
ATOM   3006  O   PRO A 203     -11.911   7.253  22.308  1.00 85.72           O
ATOM   3007  HA  PRO A 203      -9.851   9.631  22.695  1.00 85.72           H
ATOM   3008  CB  PRO A 203     -11.511  10.308  21.402  1.00 85.72           C
ATOM   3009 1HB  PRO A 203     -12.415  10.456  21.993  1.00 85.72           H
ATOM   3010 2HB  PRO A 203     -11.007  11.273  21.344  1.00 85.72           H
ATOM   3011  CG  PRO A 203     -11.827   9.767  20.037  1.00 85.72           C
ATOM   3012 1HG  PRO A 203     -12.672   9.080  20.071  1.00 85.72           H
ATOM   3013 2HG  PRO A 203     -12.095  10.568  19.348  1.00 85.72           H
ATOM   3014  CD  PRO A 203     -10.577   9.066  19.589  1.00 85.72           C
ATOM   3015 1HD  PRO A 203     -10.801   8.228  18.930  1.00 85.72           H
ATOM   3016 2HD  PRO A 203      -9.916   9.737  19.041  1.00 85.72           H
ATOM   3017  N   SER A 204     -11.476   8.514  24.135  1.00 77.21           N
ATOM   3018  CA  SER A 204     -11.807   7.483  25.103  1.00 77.21           C
ATOM   3019  C   SER A 204     -13.213   6.944  24.834  1.00 77.21           C
ATOM   3020  O   SER A 204     -13.454   5.743  24.952  1.00 77.21           O
ATOM   3021  HA  SER A 204     -11.062   6.700  24.958  1.00 77.21           H
ATOM   3022  CB  SER A 204     -11.709   8.019  26.533  1.00 77.21           C
ATOM   3023 1HB  SER A 204     -12.093   7.272  27.227  1.00 77.21           H
ATOM   3024 2HB  SER A 204     -10.662   8.182  26.788  1.00 77.21           H
ATOM   3025  OG  SER A 204     -12.432   9.235  26.698  1.00 77.21           O
ATOM   3026  HG  SER A 204     -13.405   9.040  26.825  1.00 77.21           H
ATOM   3027  HN  SER A 204     -11.318   9.423  24.521  1.00 77.21           H
ATOM   3028  N   ASP A 205     -14.104   7.857  24.477  1.00 71.95           N
ATOM   3029  CA  ASP A 205     -15.529   7.603  24.608  1.00 71.95           C
ATOM   3030  C   ASP A 205     -15.932   6.479  23.650  1.00 71.95           C
ATOM   3031  O   ASP A 205     -16.654   5.561  24.035  1.00 71.95           O
ATOM   3032  HA  ASP A 205     -15.678   7.333  25.653  1.00 71.95           H
ATOM   3033  CB  ASP A 205     -16.345   8.846  24.248  1.00 71.95           C
ATOM   3034 1HB  ASP A 205     -16.056   9.202  23.259  1.00 71.95           H
ATOM   3035 2HB  ASP A 205     -17.403   8.589  24.197  1.00 71.95           H
ATOM   3036  CG  ASP A 205     -16.134   9.958  25.278  1.00 71.95           C
ATOM   3037  OD1 ASP A 205     -15.546   9.646  26.336  1.00 71.95           O
ATOM   3038  OD2 ASP A 205     -16.565  11.093  24.984  1.00 71.95           O
ATOM   3039  HN  ASP A 205     -13.867   8.755  24.106  1.00 71.95           H
ATOM   3040  N   GLU A 206     -15.448   6.590  22.422  1.00 75.69           N
ATOM   3041  CA  GLU A 206     -15.799   5.629  21.390  1.00 75.69           C
ATOM   3042  C   GLU A 206     -14.535   5.018  20.781  1.00 75.69           C
ATOM   3043  O   GLU A 206     -14.538   4.602  19.624  1.00 75.69           O
ATOM   3044  HA  GLU A 206     -16.376   4.856  21.898  1.00 75.69           H
ATOM   3045  CB  GLU A 206     -16.669   6.277  20.311  1.00 75.69           C
ATOM   3046 1HB  GLU A 206     -16.173   7.168  19.925  1.00 75.69           H
ATOM   3047 2HB  GLU A 206     -16.901   5.545  19.538  1.00 75.69           H
ATOM   3048  CG  GLU A 206     -18.010   6.734  20.889  1.00 75.69           C
ATOM   3049 1HG  GLU A 206     -18.229   6.172  21.797  1.00 75.69           H
ATOM   3050 2HG  GLU A 206     -17.949   7.785  21.171  1.00 75.69           H
ATOM   3051  CD  GLU A 206     -19.139   6.537  19.876  1.00 75.69           C
ATOM   3052  OE1 GLU A 206     -20.166   5.949  20.279  1.00 75.69           O
ATOM   3053  OE2 GLU A 206     -18.950   6.979  18.722  1.00 75.69           O
ATOM   3054  HN  GLU A 206     -14.827   7.317  22.129  1.00 75.69           H
ATOM   3055  N   SER A 207     -13.485   4.984  21.589  1.00 87.86           N
ATOM   3056  CA  SER A 207     -12.176   4.587  21.098  1.00 87.86           C
ATOM   3057  C   SER A 207     -12.279   3.255  20.352  1.00 87.86           C
ATOM   3058  O   SER A 207     -11.734   3.108  19.259  1.00 87.86           O
ATOM   3059  HA  SER A 207     -11.869   5.383  20.419  1.00 87.86           H
ATOM   3060  CB  SER A 207     -11.168   4.477  22.243  1.00 87.86           C
ATOM   3061 1HB  SER A 207     -10.234   4.061  21.866  1.00 87.86           H
ATOM   3062 2HB  SER A 207     -10.942   5.473  22.624  1.00 87.86           H
ATOM   3063  OG  SER A 207     -11.655   3.663  23.307  1.00 87.86           O
ATOM   3064  HG  SER A 207     -11.080   3.778  24.117  1.00 87.86           H
ATOM   3065  HN  SER A 207     -13.518   5.221  22.560  1.00 87.86           H
ATOM   3066  N   THR A 208     -12.981   2.318  20.972  1.00 87.39           N
ATOM   3067  CA  THR A 208     -13.063   0.969  20.441  1.00 87.39           C
ATOM   3068  C   THR A 208     -13.756   0.974  19.077  1.00 87.39           C
ATOM   3069  O   THR A 208     -13.267   0.367  18.125  1.00 87.39           O
ATOM   3070  HA  THR A 208     -12.049   0.600  20.283  1.00 87.39           H
ATOM   3071  CB  THR A 208     -13.769   0.094  21.478  1.00 87.39           C
ATOM   3072  HB  THR A 208     -14.825   0.352  21.551  1.00 87.39           H
ATOM   3073  OG1 THR A 208     -13.006   0.281  22.667  1.00 87.39           O
ATOM   3074  HG1 THR A 208     -12.054   0.020  22.507  1.00 87.39           H
ATOM   3075  CG2 THR A 208     -13.629  -1.400  21.177  1.00 87.39           C
ATOM   3076 1HG2 THR A 208     -12.573  -1.672  21.171  1.00 87.39           H
ATOM   3077 2HG2 THR A 208     -14.066  -1.617  20.202  1.00 87.39           H
ATOM   3078 3HG2 THR A 208     -14.148  -1.975  21.944  1.00 87.39           H
ATOM   3079  HN  THR A 208     -13.487   2.469  21.821  1.00 87.39           H
ATOM   3080  N   LYS A 209     -14.885   1.665  19.025  1.00 82.99           N
ATOM   3081  CA  LYS A 209     -15.682   1.708  17.811  1.00 82.99           C
ATOM   3082  C   LYS A 209     -14.842   2.298  16.676  1.00 82.99           C
ATOM   3083  O   LYS A 209     -14.834   1.770  15.566  1.00 82.99           O
ATOM   3084  HA  LYS A 209     -15.939   0.681  17.552  1.00 82.99           H
ATOM   3085  CB  LYS A 209     -16.994   2.455  18.057  1.00 82.99           C
ATOM   3086 1HB  LYS A 209     -16.785   3.437  18.482  1.00 82.99           H
ATOM   3087 2HB  LYS A 209     -17.506   2.621  17.109  1.00 82.99           H
ATOM   3088  CG  LYS A 209     -17.904   1.668  19.003  1.00 82.99           C
ATOM   3089 1HG  LYS A 209     -18.038   0.655  18.624  1.00 82.99           H
ATOM   3090 2HG  LYS A 209     -17.430   1.582  19.981  1.00 82.99           H
ATOM   3091  CD  LYS A 209     -19.266   2.349  19.147  1.00 82.99           C
ATOM   3092 1HD  LYS A 209     -19.127   3.418  19.307  1.00 82.99           H
ATOM   3093 2HD  LYS A 209     -19.832   2.237  18.222  1.00 82.99           H
ATOM   3094  CE  LYS A 209     -20.057   1.752  20.312  1.00 82.99           C
ATOM   3095 1HE  LYS A 209     -20.437   0.768  20.035  1.00 82.99           H
ATOM   3096 2HE  LYS A 209     -19.401   1.610  21.170  1.00 82.99           H
ATOM   3097  NZ  LYS A 209     -21.183   2.638  20.682  1.00 82.99           N
ATOM   3098 1HZ  LYS A 209     -21.662   2.257  21.491  1.00 82.99           H
ATOM   3099 2HZ  LYS A 209     -20.827   3.562  20.905  1.00 82.99           H
ATOM   3100 3HZ  LYS A 209     -21.831   2.704  19.906  1.00 82.99           H
ATOM   3101  HN  LYS A 209     -15.256   2.188  19.793  1.00 82.99           H
ATOM   3102  N   LEU A 210     -14.156   3.386  16.995  1.00 89.52           N
ATOM   3103  CA  LEU A 210     -13.434   4.139  15.983  1.00 89.52           C
ATOM   3104  C   LEU A 210     -12.330   3.261  15.391  1.00 89.52           C
ATOM   3105  O   LEU A 210     -12.192   3.167  14.172  1.00 89.52           O
ATOM   3106  HA  LEU A 210     -14.142   4.383  15.191  1.00 89.52           H
ATOM   3107  CB  LEU A 210     -12.926   5.461  16.560  1.00 89.52           C
ATOM   3108 1HB  LEU A 210     -13.758   5.965  17.051  1.00 89.52           H
ATOM   3109 2HB  LEU A 210     -12.188   5.239  17.331  1.00 89.52           H
ATOM   3110  CG  LEU A 210     -12.298   6.433  15.558  1.00 89.52           C
ATOM   3111  HG  LEU A 210     -11.485   5.919  15.047  1.00 89.52           H
ATOM   3112  CD1 LEU A 210     -13.312   6.850  14.491  1.00 89.52           C
ATOM   3113 1HD1 LEU A 210     -13.657   5.967  13.952  1.00 89.52           H
ATOM   3114 2HD1 LEU A 210     -14.161   7.340  14.967  1.00 89.52           H
ATOM   3115 3HD1 LEU A 210     -12.840   7.541  13.792  1.00 89.52           H
ATOM   3116  CD2 LEU A 210     -11.690   7.641  16.274  1.00 89.52           C
ATOM   3117 1HD2 LEU A 210     -12.468   8.165  16.828  1.00 89.52           H
ATOM   3118 2HD2 LEU A 210     -10.917   7.303  16.964  1.00 89.52           H
ATOM   3119 3HD2 LEU A 210     -11.251   8.315  15.539  1.00 89.52           H
ATOM   3120  HN  LEU A 210     -14.088   3.753  17.923  1.00 89.52           H
ATOM   3121  N   LYS A 211     -11.570   2.640  16.281  1.00 93.94           N
ATOM   3122  CA  LYS A 211     -10.479   1.776  15.862  1.00 93.94           C
ATOM   3123  C   LYS A 211     -11.026   0.679  14.947  1.00 93.94           C
ATOM   3124  O   LYS A 211     -10.494   0.449  13.862  1.00 93.94           O
ATOM   3125  HA  LYS A 211      -9.781   2.387  15.290  1.00 93.94           H
ATOM   3126  CB  LYS A 211      -9.722   1.242  17.079  1.00 93.94           C
ATOM   3127 1HB  LYS A 211      -9.316   2.074  17.655  1.00 93.94           H
ATOM   3128 2HB  LYS A 211     -10.410   0.707  17.735  1.00 93.94           H
ATOM   3129  CG  LYS A 211      -8.587   0.308  16.652  1.00 93.94           C
ATOM   3130 1HG  LYS A 211      -9.003  -0.618  16.257  1.00 93.94           H
ATOM   3131 2HG  LYS A 211      -8.015   0.770  15.847  1.00 93.94           H
ATOM   3132  CD  LYS A 211      -7.661  -0.004  17.829  1.00 93.94           C
ATOM   3133 1HD  LYS A 211      -7.275   0.925  18.249  1.00 93.94           H
ATOM   3134 2HD  LYS A 211      -8.225  -0.500  18.619  1.00 93.94           H
ATOM   3135  CE  LYS A 211      -6.497  -0.894  17.390  1.00 93.94           C
ATOM   3136 1HE  LYS A 211      -6.873  -1.870  17.083  1.00 93.94           H
ATOM   3137 2HE  LYS A 211      -6.003  -0.455  16.523  1.00 93.94           H
ATOM   3138  NZ  LYS A 211      -5.524  -1.056  18.493  1.00 93.94           N
ATOM   3139 1HZ  LYS A 211      -4.865  -1.790  18.258  1.00 93.94           H
ATOM   3140 2HZ  LYS A 211      -5.023  -0.185  18.633  1.00 93.94           H
ATOM   3141 3HZ  LYS A 211      -6.016  -1.304  19.345  1.00 93.94           H
ATOM   3142  HN  LYS A 211     -11.691   2.719  17.271  1.00 93.94           H
ATOM   3143  N   SER A 212     -12.082   0.031  15.418  1.00 91.44           N
ATOM   3144  CA  SER A 212     -12.658  -1.087  14.692  1.00 91.44           C
ATOM   3145  C   SER A 212     -13.108  -0.633  13.302  1.00 91.44           C
ATOM   3146  O   SER A 212     -12.902  -1.340  12.317  1.00 91.44           O
ATOM   3147  HA  SER A 212     -11.858  -1.824  14.613  1.00 91.44           H
ATOM   3148  CB  SER A 212     -13.835  -1.694  15.459  1.00 91.44           C
ATOM   3149 1HB  SER A 212     -14.580  -0.921  15.650  1.00 91.44           H
ATOM   3150 2HB  SER A 212     -14.315  -2.455  14.844  1.00 91.44           H
ATOM   3151  OG  SER A 212     -13.425  -2.273  16.695  1.00 91.44           O
ATOM   3152  HG  SER A 212     -13.415  -1.576  17.412  1.00 91.44           H
ATOM   3153  HN  SER A 212     -12.540   0.259  16.277  1.00 91.44           H
ATOM   3154  N   ALA A 213     -13.714   0.545  13.267  1.00 94.49           N
ATOM   3155  CA  ALA A 213     -14.228   1.085  12.020  1.00 94.49           C
ATOM   3156  C   ALA A 213     -13.062   1.362  11.070  1.00 94.49           C
ATOM   3157  O   ALA A 213     -13.119   1.014   9.892  1.00 94.49           O
ATOM   3158  HA  ALA A 213     -14.877   0.331  11.574  1.00 94.49           H
ATOM   3159  CB  ALA A 213     -15.056   2.339  12.309  1.00 94.49           C
ATOM   3160 1HB  ALA A 213     -15.889   2.082  12.964  1.00 94.49           H
ATOM   3161 2HB  ALA A 213     -14.428   3.084  12.796  1.00 94.49           H
ATOM   3162 3HB  ALA A 213     -15.441   2.744  11.373  1.00 94.49           H
ATOM   3163  HN  ALA A 213     -13.856   1.125  14.069  1.00 94.49           H
ATOM   3164  N   VAL A 214     -12.030   1.987  11.618  1.00 92.97           N
ATOM   3165  CA  VAL A 214     -10.882   2.381  10.819  1.00 92.97           C
ATOM   3166  C   VAL A 214     -10.237   1.133  10.212  1.00 92.97           C
ATOM   3167  O   VAL A 214      -9.878   1.126   9.035  1.00 92.97           O
ATOM   3168  HA  VAL A 214     -11.247   3.015  10.011  1.00 92.97           H
ATOM   3169  CB  VAL A 214      -9.911   3.204  11.667  1.00 92.97           C
ATOM   3170  HB  VAL A 214      -9.729   2.658  12.593  1.00 92.97           H
ATOM   3171  CG1 VAL A 214      -8.569   3.377  10.952  1.00 92.97           C
ATOM   3172 1HG1 VAL A 214      -8.128   2.398  10.766  1.00 92.97           H
ATOM   3173 2HG1 VAL A 214      -8.727   3.890  10.003  1.00 92.97           H
ATOM   3174 3HG1 VAL A 214      -7.898   3.966  11.577  1.00 92.97           H
ATOM   3175  CG2 VAL A 214     -10.516   4.561  12.032  1.00 92.97           C
ATOM   3176 1HG2 VAL A 214     -10.741   5.116  11.121  1.00 92.97           H
ATOM   3177 2HG2 VAL A 214     -11.434   4.408  12.600  1.00 92.97           H
ATOM   3178 3HG2 VAL A 214      -9.805   5.126  12.635  1.00 92.97           H
ATOM   3179  HN  VAL A 214     -11.970   2.223  12.588  1.00 92.97           H
ATOM   3180  N   LEU A 215     -10.108   0.109  11.042  1.00 92.58           N
ATOM   3181  CA  LEU A 215      -9.446  -1.115  10.624  1.00 92.58           C
ATOM   3182  C   LEU A 215     -10.297  -1.813   9.561  1.00 92.58           C
ATOM   3183  O   LEU A 215      -9.772  -2.300   8.562  1.00 92.58           O
ATOM   3184  HA  LEU A 215      -8.494  -0.834  10.174  1.00 92.58           H
ATOM   3185  CB  LEU A 215      -9.132  -1.995  11.836  1.00 92.58           C
ATOM   3186 1HB  LEU A 215     -10.044  -2.112  12.421  1.00 92.58           H
ATOM   3187 2HB  LEU A 215      -8.853  -2.986  11.478  1.00 92.58           H
ATOM   3188  CG  LEU A 215      -8.025  -1.488  12.763  1.00 92.58           C
ATOM   3189  HG  LEU A 215      -8.330  -0.520  13.161  1.00 92.58           H
ATOM   3190  CD1 LEU A 215      -7.837  -2.428  13.956  1.00 92.58           C
ATOM   3191 1HD1 LEU A 215      -8.767  -2.488  14.522  1.00 92.58           H
ATOM   3192 2HD1 LEU A 215      -7.566  -3.421  13.597  1.00 92.58           H
ATOM   3193 3HD1 LEU A 215      -7.045  -2.045  14.599  1.00 92.58           H
ATOM   3194  CD2 LEU A 215      -6.721  -1.271  11.994  1.00 92.58           C
ATOM   3195 1HD2 LEU A 215      -6.401  -2.213  11.549  1.00 92.58           H
ATOM   3196 2HD2 LEU A 215      -6.882  -0.534  11.207  1.00 92.58           H
ATOM   3197 3HD2 LEU A 215      -5.952  -0.911  12.677  1.00 92.58           H
ATOM   3198  HN  LEU A 215     -10.447   0.106  11.983  1.00 92.58           H
ATOM   3199  N   THR A 216     -11.598  -1.839   9.814  1.00 92.05           N
ATOM   3200  CA  THR A 216     -12.522  -2.505   8.912  1.00 92.05           C
ATOM   3201  C   THR A 216     -12.453  -1.877   7.519  1.00 92.05           C
ATOM   3202  O   THR A 216     -12.387  -2.586   6.516  1.00 92.05           O
ATOM   3203  HA  THR A 216     -12.212  -3.545   8.809  1.00 92.05           H
ATOM   3204  CB  THR A 216     -13.917  -2.447   9.537  1.00 92.05           C
ATOM   3205  HB  THR A 216     -14.261  -1.416   9.625  1.00 92.05           H
ATOM   3206  OG1 THR A 216     -13.777  -3.156  10.765  1.00 92.05           O
ATOM   3207  HG1 THR A 216     -13.722  -2.512  11.528  1.00 92.05           H
ATOM   3208  CG2 THR A 216     -14.945  -3.263   8.751  1.00 92.05           C
ATOM   3209 1HG2 THR A 216     -14.635  -4.307   8.720  1.00 92.05           H
ATOM   3210 2HG2 THR A 216     -15.016  -2.875   7.734  1.00 92.05           H
ATOM   3211 3HG2 THR A 216     -15.918  -3.187   9.237  1.00 92.05           H
ATOM   3212  HN  THR A 216     -12.020  -1.417  10.616  1.00 92.05           H
ATOM   3213  N   LEU A 217     -12.472  -0.552   7.501  1.00 89.03           N
ATOM   3214  CA  LEU A 217     -12.384   0.180   6.249  1.00 89.03           C
ATOM   3215  C   LEU A 217     -11.096  -0.213   5.522  1.00 89.03           C
ATOM   3216  O   LEU A 217     -11.094  -0.384   4.304  1.00 89.03           O
ATOM   3217  HA  LEU A 217     -13.233  -0.120   5.634  1.00 89.03           H
ATOM   3218  CB  LEU A 217     -12.515   1.684   6.498  1.00 89.03           C
ATOM   3219 1HB  LEU A 217     -11.972   1.930   7.410  1.00 89.03           H
ATOM   3220 2HB  LEU A 217     -12.023   2.212   5.681  1.00 89.03           H
ATOM   3221  CG  LEU A 217     -13.942   2.221   6.627  1.00 89.03           C
ATOM   3222  HG  LEU A 217     -14.492   1.569   7.306  1.00 89.03           H
ATOM   3223  CD1 LEU A 217     -13.948   3.622   7.241  1.00 89.03           C
ATOM   3224 1HD1 LEU A 217     -13.497   3.586   8.232  1.00 89.03           H
ATOM   3225 2HD1 LEU A 217     -13.376   4.299   6.606  1.00 89.03           H
ATOM   3226 3HD1 LEU A 217     -14.975   3.980   7.321  1.00 89.03           H
ATOM   3227  CD2 LEU A 217     -14.667   2.182   5.279  1.00 89.03           C
ATOM   3228 1HD2 LEU A 217     -14.126   2.796   4.559  1.00 89.03           H
ATOM   3229 2HD2 LEU A 217     -14.711   1.154   4.920  1.00 89.03           H
ATOM   3230 3HD2 LEU A 217     -15.679   2.569   5.400  1.00 89.03           H
ATOM   3231  HN  LEU A 217     -12.545   0.018   8.319  1.00 89.03           H
ATOM   3232  N   LYS A 218     -10.032  -0.344   6.300  1.00 86.27           N
ATOM   3233  CA  LYS A 218      -8.725  -0.636   5.737  1.00 86.27           C
ATOM   3234  C   LYS A 218      -8.765  -2.003   5.050  1.00 86.27           C
ATOM   3235  O   LYS A 218      -8.239  -2.164   3.950  1.00 86.27           O
ATOM   3236  HA  LYS A 218      -8.516   0.123   4.983  1.00 86.27           H
ATOM   3237  CB  LYS A 218      -7.641  -0.519   6.810  1.00 86.27           C
ATOM   3238 1HB  LYS A 218      -7.773   0.409   7.367  1.00 86.27           H
ATOM   3239 2HB  LYS A 218      -7.741  -1.336   7.525  1.00 86.27           H
ATOM   3240  CG  LYS A 218      -6.245  -0.551   6.185  1.00 86.27           C
ATOM   3241 1HG  LYS A 218      -6.114  -1.476   5.624  1.00 86.27           H
ATOM   3242 2HG  LYS A 218      -6.142   0.270   5.475  1.00 86.27           H
ATOM   3243  CD  LYS A 218      -5.160  -0.441   7.259  1.00 86.27           C
ATOM   3244 1HD  LYS A 218      -5.257   0.509   7.784  1.00 86.27           H
ATOM   3245 2HD  LYS A 218      -5.296  -1.229   8.000  1.00 86.27           H
ATOM   3246  CE  LYS A 218      -3.764  -0.550   6.642  1.00 86.27           C
ATOM   3247 1HE  LYS A 218      -3.704  -1.441   6.018  1.00 86.27           H
ATOM   3248 2HE  LYS A 218      -3.580   0.306   5.993  1.00 86.27           H
ATOM   3249  NZ  LYS A 218      -2.732  -0.607   7.701  1.00 86.27           N
ATOM   3250 1HZ  LYS A 218      -1.843  -0.873   7.292  1.00 86.27           H
ATOM   3251 2HZ  LYS A 218      -2.645   0.303   8.138  1.00 86.27           H
ATOM   3252 3HZ  LYS A 218      -3.002  -1.292   8.398  1.00 86.27           H
ATOM   3253  HN  LYS A 218     -10.052  -0.253   7.296  1.00 86.27           H
ATOM   3254  N   VAL A 219      -9.393  -2.952   5.729  1.00 91.00           N
ATOM   3255  CA  VAL A 219      -9.433  -4.320   5.239  1.00 91.00           C
ATOM   3256  C   VAL A 219     -10.292  -4.380   3.975  1.00 91.00           C
ATOM   3257  O   VAL A 219      -9.892  -4.975   2.976  1.00 91.00           O
ATOM   3258  HA  VAL A 219      -8.413  -4.608   4.984  1.00 91.00           H
ATOM   3259  CB  VAL A 219      -9.927  -5.257   6.344  1.00 91.00           C
ATOM   3260  HB  VAL A 219     -10.878  -4.870   6.710  1.00 91.00           H
ATOM   3261  CG1 VAL A 219     -10.171  -6.665   5.799  1.00 91.00           C
ATOM   3262 1HG1 VAL A 219     -10.923  -6.626   5.012  1.00 91.00           H
ATOM   3263 2HG1 VAL A 219      -9.241  -7.064   5.393  1.00 91.00           H
ATOM   3264 3HG1 VAL A 219     -10.522  -7.310   6.605  1.00 91.00           H
ATOM   3265  CG2 VAL A 219      -8.947  -5.284   7.518  1.00 91.00           C
ATOM   3266 1HG2 VAL A 219      -7.975  -5.635   7.172  1.00 91.00           H
ATOM   3267 2HG2 VAL A 219      -8.846  -4.281   7.931  1.00 91.00           H
ATOM   3268 3HG2 VAL A 219      -9.323  -5.958   8.289  1.00 91.00           H
ATOM   3269  HN  VAL A 219      -9.868  -2.800   6.595  1.00 91.00           H
ATOM   3270  N   ILE A 220     -11.458  -3.756   4.060  1.00 91.48           N
ATOM   3271  CA  ILE A 220     -12.437  -3.849   2.990  1.00 91.48           C
ATOM   3272  C   ILE A 220     -11.871  -3.193   1.729  1.00 91.48           C
ATOM   3273  O   ILE A 220     -11.774  -3.832   0.683  1.00 91.48           O
ATOM   3274  HA  ILE A 220     -12.598  -4.908   2.786  1.00 91.48           H
ATOM   3275  CB  ILE A 220     -13.778  -3.266   3.439  1.00 91.48           C
ATOM   3276  HB  ILE A 220     -13.594  -2.286   3.880  1.00 91.48           H
ATOM   3277  CG1 ILE A 220     -14.419  -4.135   4.523  1.00 91.48           C
ATOM   3278 1HG1 ILE A 220     -14.634  -5.125   4.119  1.00 91.48           H
ATOM   3279 2HG1 ILE A 220     -13.718  -4.272   5.346  1.00 91.48           H
ATOM   3280  CG2 ILE A 220     -14.712  -3.056   2.245  1.00 91.48           C
ATOM   3281 1HG2 ILE A 220     -14.249  -2.367   1.539  1.00 91.48           H
ATOM   3282 2HG2 ILE A 220     -14.893  -4.012   1.754  1.00 91.48           H
ATOM   3283 3HG2 ILE A 220     -15.658  -2.641   2.592  1.00 91.48           H
ATOM   3284  CD1 ILE A 220     -15.709  -3.499   5.044  1.00 91.48           C
ATOM   3285 1HD1 ILE A 220     -15.486  -2.520   5.468  1.00 91.48           H
ATOM   3286 2HD1 ILE A 220     -16.417  -3.387   4.222  1.00 91.48           H
ATOM   3287 3HD1 ILE A 220     -16.145  -4.138   5.812  1.00 91.48           H
ATOM   3288  HN  ILE A 220     -11.737  -3.196   4.840  1.00 91.48           H
ATOM   3289  N   LEU A 221     -11.514  -1.925   1.870  1.00 90.43           N
ATOM   3290  CA  LEU A 221     -11.132  -1.123   0.720  1.00 90.43           C
ATOM   3291  C   LEU A 221      -9.686  -1.443   0.338  1.00 90.43           C
ATOM   3292  O   LEU A 221      -9.286  -1.250  -0.809  1.00 90.43           O
ATOM   3293  HA  LEU A 221     -11.780  -1.410  -0.108  1.00 90.43           H
ATOM   3294  CB  LEU A 221     -11.381   0.361   0.996  1.00 90.43           C
ATOM   3295 1HB  LEU A 221     -10.775   0.658   1.852  1.00 90.43           H
ATOM   3296 2HB  LEU A 221     -11.025   0.934   0.140  1.00 90.43           H
ATOM   3297  CG  LEU A 221     -12.833   0.758   1.272  1.00 90.43           C
ATOM   3298  HG  LEU A 221     -13.183   0.193   2.136  1.00 90.43           H
ATOM   3299  CD1 LEU A 221     -12.938   2.242   1.629  1.00 90.43           C
ATOM   3300 1HD1 LEU A 221     -12.345   2.444   2.520  1.00 90.43           H
ATOM   3301 2HD1 LEU A 221     -12.563   2.842   0.799  1.00 90.43           H
ATOM   3302 3HD1 LEU A 221     -13.980   2.497   1.820  1.00 90.43           H
ATOM   3303  CD2 LEU A 221     -13.736   0.386   0.094  1.00 90.43           C
ATOM   3304 1HD2 LEU A 221     -13.397   0.905  -0.802  1.00 90.43           H
ATOM   3305 2HD2 LEU A 221     -13.693  -0.691  -0.071  1.00 90.43           H
ATOM   3306 3HD2 LEU A 221     -14.762   0.679   0.317  1.00 90.43           H
ATOM   3307  HN  LEU A 221     -11.482  -1.447   2.748  1.00 90.43           H
ATOM   3308  N   GLY A 222      -8.940  -1.927   1.321  1.00 88.56           N
ATOM   3309  CA  GLY A 222      -7.508  -2.107   1.155  1.00 88.56           C
ATOM   3310  C   GLY A 222      -7.201  -3.411   0.416  1.00 88.56           C
ATOM   3311  O   GLY A 222      -6.148  -3.544  -0.205  1.00 88.56           O
ATOM   3312 1HA  GLY A 222      -7.094  -1.265   0.601  1.00 88.56           H
ATOM   3313 2HA  GLY A 222      -7.024  -2.115   2.132  1.00 88.56           H
ATOM   3314  HN  GLY A 222      -9.299  -2.193   2.216  1.00 88.56           H
ATOM   3315  N   PHE A 223      -8.141  -4.341   0.509  1.00 84.08           N
ATOM   3316  CA  PHE A 223      -7.923  -5.679  -0.016  1.00 84.08           C
ATOM   3317  C   PHE A 223      -9.171  -6.194  -0.737  1.00 84.08           C
ATOM   3318  O   PHE A 223      -9.154  -6.389  -1.951  1.00 84.08           O
ATOM   3319  HA  PHE A 223      -7.096  -5.619  -0.723  1.00 84.08           H
ATOM   3320  CB  PHE A 223      -7.629  -6.586   1.181  1.00 84.08           C
ATOM   3321 1HB  PHE A 223      -6.822  -6.146   1.767  1.00 84.08           H
ATOM   3322 2HB  PHE A 223      -8.509  -6.619   1.824  1.00 84.08           H
ATOM   3323  CG  PHE A 223      -7.241  -8.015   0.798  1.00 84.08           C
ATOM   3324  CD1 PHE A 223      -8.091  -9.044   1.060  1.00 84.08           C
ATOM   3325  HD1 PHE A 223      -9.048  -8.850   1.543  1.00 84.08           H
ATOM   3326  CD2 PHE A 223      -6.046  -8.257   0.195  1.00 84.08           C
ATOM   3327  HD2 PHE A 223      -5.365  -7.432  -0.015  1.00 84.08           H
ATOM   3328  CE1 PHE A 223      -7.731 -10.371   0.704  1.00 84.08           C
ATOM   3329  HE1 PHE A 223      -8.412 -11.195   0.915  1.00 84.08           H
ATOM   3330  CE2 PHE A 223      -5.686  -9.584  -0.161  1.00 84.08           C
ATOM   3331  HE2 PHE A 223      -4.728  -9.777  -0.644  1.00 84.08           H
ATOM   3332  CZ  PHE A 223      -6.536 -10.612   0.101  1.00 84.08           C
ATOM   3333  HZ  PHE A 223      -6.259 -11.631  -0.172  1.00 84.08           H
ATOM   3334  HN  PHE A 223      -9.035  -4.193   0.931  1.00 84.08           H
ATOM   3335  N   PHE A 224     -10.223  -6.401   0.042  1.00 84.91           N
ATOM   3336  CA  PHE A 224     -11.343  -7.206  -0.412  1.00 84.91           C
ATOM   3337  C   PHE A 224     -11.941  -6.638  -1.700  1.00 84.91           C
ATOM   3338  O   PHE A 224     -12.100  -7.357  -2.685  1.00 84.91           O
ATOM   3339  HA  PHE A 224     -10.964  -8.210  -0.602  1.00 84.91           H
ATOM   3340  CB  PHE A 224     -12.403  -7.161   0.691  1.00 84.91           C
ATOM   3341 1HB  PHE A 224     -12.406  -6.166   1.137  1.00 84.91           H
ATOM   3342 2HB  PHE A 224     -13.385  -7.313   0.244  1.00 84.91           H
ATOM   3343  CG  PHE A 224     -12.195  -8.199   1.796  1.00 84.91           C
ATOM   3344  CD1 PHE A 224     -12.514  -9.502   1.574  1.00 84.91           C
ATOM   3345  HD1 PHE A 224     -12.917  -9.807   0.608  1.00 84.91           H
ATOM   3346  CD2 PHE A 224     -11.692  -7.818   3.001  1.00 84.91           C
ATOM   3347  HD2 PHE A 224     -11.436  -6.773   3.179  1.00 84.91           H
ATOM   3348  CE1 PHE A 224     -12.321 -10.465   2.599  1.00 84.91           C
ATOM   3349  HE1 PHE A 224     -12.577 -11.510   2.421  1.00 84.91           H
ATOM   3350  CE2 PHE A 224     -11.499  -8.781   4.026  1.00 84.91           C
ATOM   3351  HE2 PHE A 224     -11.096  -8.476   4.992  1.00 84.91           H
ATOM   3352  CZ  PHE A 224     -11.818 -10.084   3.804  1.00 84.91           C
ATOM   3353  HZ  PHE A 224     -11.670 -10.823   4.591  1.00 84.91           H
ATOM   3354  HN  PHE A 224     -10.316  -6.029   0.966  1.00 84.91           H
ATOM   3355  N   LEU A 225     -12.256  -5.352  -1.652  1.00 90.28           N
ATOM   3356  CA  LEU A 225     -12.894  -4.694  -2.779  1.00 90.28           C
ATOM   3357  C   LEU A 225     -11.982  -4.792  -4.004  1.00 90.28           C
ATOM   3358  O   LEU A 225     -12.393  -5.291  -5.050  1.00 90.28           O
ATOM   3359  HA  LEU A 225     -13.817  -5.233  -2.992  1.00 90.28           H
ATOM   3360  CB  LEU A 225     -13.282  -3.260  -2.414  1.00 90.28           C
ATOM   3361 1HB  LEU A 225     -14.001  -3.296  -1.596  1.00 90.28           H
ATOM   3362 2HB  LEU A 225     -12.395  -2.750  -2.037  1.00 90.28           H
ATOM   3363  CG  LEU A 225     -13.878  -2.418  -3.544  1.00 90.28           C
ATOM   3364  HG  LEU A 225     -13.235  -2.516  -4.419  1.00 90.28           H
ATOM   3365  CD1 LEU A 225     -15.263  -2.934  -3.940  1.00 90.28           C
ATOM   3366 1HD1 LEU A 225     -15.182  -3.967  -4.279  1.00 90.28           H
ATOM   3367 2HD1 LEU A 225     -15.929  -2.885  -3.079  1.00 90.28           H
ATOM   3368 3HD1 LEU A 225     -15.663  -2.318  -4.745  1.00 90.28           H
ATOM   3369  CD2 LEU A 225     -13.905  -0.935  -3.167  1.00 90.28           C
ATOM   3370 1HD2 LEU A 225     -14.512  -0.799  -2.272  1.00 90.28           H
ATOM   3371 2HD2 LEU A 225     -12.889  -0.591  -2.974  1.00 90.28           H
ATOM   3372 3HD2 LEU A 225     -14.333  -0.360  -3.988  1.00 90.28           H
ATOM   3373  HN  LEU A 225     -12.083  -4.763  -0.862  1.00 90.28           H
ATOM   3374  N   PRO A 226     -10.732  -4.320  -3.897  1.00 90.37           N
ATOM   3375  CA  PRO A 226      -9.796  -4.402  -5.021  1.00 90.37           C
ATOM   3376  C   PRO A 226      -9.675  -5.814  -5.569  1.00 90.37           C
ATOM   3377  O   PRO A 226      -9.694  -6.017  -6.782  1.00 90.37           O
ATOM   3378  HA  PRO A 226     -10.160  -3.802  -5.855  1.00 90.37           H
ATOM   3379  CB  PRO A 226      -8.475  -3.907  -4.428  1.00 90.37           C
ATOM   3380 1HB  PRO A 226      -7.876  -4.731  -4.040  1.00 90.37           H
ATOM   3381 2HB  PRO A 226      -7.867  -3.396  -5.175  1.00 90.37           H
ATOM   3382  CG  PRO A 226      -8.918  -2.961  -3.319  1.00 90.37           C
ATOM   3383 1HG  PRO A 226      -8.129  -2.802  -2.584  1.00 90.37           H
ATOM   3384 2HG  PRO A 226      -9.179  -1.976  -3.706  1.00 90.37           H
ATOM   3385  CD  PRO A 226     -10.118  -3.677  -2.721  1.00 90.37           C
ATOM   3386 1HD  PRO A 226      -9.821  -4.411  -1.973  1.00 90.37           H
ATOM   3387 2HD  PRO A 226     -10.799  -2.983  -2.229  1.00 90.37           H
ATOM   3388  N   PHE A 227      -9.552  -6.762  -4.651  1.00 86.12           N
ATOM   3389  CA  PHE A 227      -9.288  -8.140  -5.029  1.00 86.12           C
ATOM   3390  C   PHE A 227     -10.446  -8.716  -5.846  1.00 86.12           C
ATOM   3391  O   PHE A 227     -10.229  -9.342  -6.883  1.00 86.12           O
ATOM   3392  HA  PHE A 227      -8.382  -8.141  -5.636  1.00 86.12           H
ATOM   3393  CB  PHE A 227      -9.146  -8.940  -3.733  1.00 86.12           C
ATOM   3394 1HB  PHE A 227      -8.360  -8.493  -3.126  1.00 86.12           H
ATOM   3395 2HB  PHE A 227     -10.073  -8.859  -3.165  1.00 86.12           H
ATOM   3396  CG  PHE A 227      -8.825 -10.421  -3.948  1.00 86.12           C
ATOM   3397  CD1 PHE A 227      -9.812 -11.352  -3.854  1.00 86.12           C
ATOM   3398  HD1 PHE A 227     -10.832 -11.043  -3.626  1.00 86.12           H
ATOM   3399  CD2 PHE A 227      -7.552 -10.806  -4.233  1.00 86.12           C
ATOM   3400  HD2 PHE A 227      -6.761 -10.060  -4.308  1.00 86.12           H
ATOM   3401  CE1 PHE A 227      -9.514 -12.726  -4.053  1.00 86.12           C
ATOM   3402  HE1 PHE A 227     -10.305 -13.472  -3.978  1.00 86.12           H
ATOM   3403  CE2 PHE A 227      -7.254 -12.180  -4.432  1.00 86.12           C
ATOM   3404  HE2 PHE A 227      -6.233 -12.489  -4.661  1.00 86.12           H
ATOM   3405  CZ  PHE A 227      -8.241 -13.111  -4.338  1.00 86.12           C
ATOM   3406  HZ  PHE A 227      -8.012 -14.165  -4.491  1.00 86.12           H
ATOM   3407  HN  PHE A 227      -9.629  -6.602  -3.667  1.00 86.12           H
ATOM   3408  N   VAL A 228     -11.652  -8.483  -5.349  1.00 92.09           N
ATOM   3409  CA  VAL A 228     -12.842  -9.012  -5.994  1.00 92.09           C
ATOM   3410  C   VAL A 228     -12.934  -8.460  -7.417  1.00 92.09           C
ATOM   3411  O   VAL A 228     -13.213  -9.202  -8.358  1.00 92.09           O
ATOM   3412  HA  VAL A 228     -12.735 -10.096  -6.044  1.00 92.09           H
ATOM   3413  CB  VAL A 228     -14.079  -8.697  -5.149  1.00 92.09           C
ATOM   3414  HB  VAL A 228     -14.069  -7.630  -4.926  1.00 92.09           H
ATOM   3415  CG1 VAL A 228     -15.363  -9.004  -5.922  1.00 92.09           C
ATOM   3416 1HG1 VAL A 228     -15.395  -8.399  -6.828  1.00 92.09           H
ATOM   3417 2HG1 VAL A 228     -15.383 -10.060  -6.189  1.00 92.09           H
ATOM   3418 3HG1 VAL A 228     -16.226  -8.771  -5.298  1.00 92.09           H
ATOM   3419  CG2 VAL A 228     -14.043  -9.456  -3.821  1.00 92.09           C
ATOM   3420 1HG2 VAL A 228     -14.017 -10.528  -4.015  1.00 92.09           H
ATOM   3421 2HG2 VAL A 228     -13.154  -9.166  -3.261  1.00 92.09           H
ATOM   3422 3HG2 VAL A 228     -14.933  -9.214  -3.240  1.00 92.09           H
ATOM   3423  HN  VAL A 228     -11.822  -7.946  -4.523  1.00 92.09           H
ATOM   3424  N   VAL A 229     -12.695  -7.161  -7.531  1.00 91.80           N
ATOM   3425  CA  VAL A 229     -12.809  -6.489  -8.814  1.00 91.80           C
ATOM   3426  C   VAL A 229     -11.771  -7.064  -9.780  1.00 91.80           C
ATOM   3427  O   VAL A 229     -12.086  -7.358 -10.932  1.00 91.80           O
ATOM   3428  HA  VAL A 229     -13.805  -6.694  -9.206  1.00 91.80           H
ATOM   3429  CB  VAL A 229     -12.676  -4.976  -8.625  1.00 91.80           C
ATOM   3430  HB  VAL A 229     -11.750  -4.786  -8.083  1.00 91.80           H
ATOM   3431  CG1 VAL A 229     -12.585  -4.261  -9.975  1.00 91.80           C
ATOM   3432 1HG1 VAL A 229     -11.714  -4.623 -10.520  1.00 91.80           H
ATOM   3433 2HG1 VAL A 229     -13.486  -4.464 -10.554  1.00 91.80           H
ATOM   3434 3HG1 VAL A 229     -12.492  -3.188  -9.811  1.00 91.80           H
ATOM   3435  CG2 VAL A 229     -13.832  -4.424  -7.789  1.00 91.80           C
ATOM   3436 1HG2 VAL A 229     -14.776  -4.632  -8.292  1.00 91.80           H
ATOM   3437 2HG2 VAL A 229     -13.831  -4.900  -6.808  1.00 91.80           H
ATOM   3438 3HG2 VAL A 229     -13.713  -3.348  -7.670  1.00 91.80           H
ATOM   3439  HN  VAL A 229     -12.429  -6.573  -6.767  1.00 91.80           H
ATOM   3440  N   MET A 230     -10.554  -7.207  -9.275  1.00 83.70           N
ATOM   3441  CA  MET A 230      -9.460  -7.709 -10.089  1.00 83.70           C
ATOM   3442  C   MET A 230      -9.747  -9.130 -10.577  1.00 83.70           C
ATOM   3443  O   MET A 230      -9.574  -9.432 -11.757  1.00 83.70           O
ATOM   3444  HA  MET A 230      -9.394  -7.031 -10.940  1.00 83.70           H
ATOM   3445  CB  MET A 230      -8.169  -7.701  -9.269  1.00 83.70           C
ATOM   3446 1HB  MET A 230      -8.361  -8.109  -8.277  1.00 83.70           H
ATOM   3447 2HB  MET A 230      -7.430  -8.348  -9.742  1.00 83.70           H
ATOM   3448  CG  MET A 230      -7.607  -6.283  -9.143  1.00 83.70           C
ATOM   3449 1HG  MET A 230      -7.343  -5.899 -10.129  1.00 83.70           H
ATOM   3450 2HG  MET A 230      -8.367  -5.617  -8.735  1.00 83.70           H
ATOM   3451  SD  MET A 230      -6.169  -6.287  -8.086  1.00 83.70           S
ATOM   3452  CE  MET A 230      -5.058  -7.270  -9.079  1.00 83.70           C
ATOM   3453 1HE  MET A 230      -5.491  -8.257  -9.241  1.00 83.70           H
ATOM   3454 2HE  MET A 230      -4.899  -6.780 -10.039  1.00 83.70           H
ATOM   3455 3HE  MET A 230      -4.103  -7.372  -8.562  1.00 83.70           H
ATOM   3456  HN  MET A 230     -10.312  -6.988  -8.330  1.00 83.70           H
ATOM   3457  N   ALA A 231     -10.181  -9.966  -9.645  1.00 89.18           N
ATOM   3458  CA  ALA A 231     -10.420 -11.367  -9.948  1.00 89.18           C
ATOM   3459  C   ALA A 231     -11.466 -11.472 -11.059  1.00 89.18           C
ATOM   3460  O   ALA A 231     -11.302 -12.249 -11.999  1.00 89.18           O
ATOM   3461  HA  ALA A 231      -9.482 -11.794 -10.302  1.00 89.18           H
ATOM   3462  CB  ALA A 231     -10.846 -12.099  -8.674  1.00 89.18           C
ATOM   3463 1HB  ALA A 231     -10.057 -12.019  -7.927  1.00 89.18           H
ATOM   3464 2HB  ALA A 231     -11.761 -11.650  -8.286  1.00 89.18           H
ATOM   3465 3HB  ALA A 231     -11.026 -13.150  -8.902  1.00 89.18           H
ATOM   3466  HN  ALA A 231     -10.368  -9.700  -8.699  1.00 89.18           H
ATOM   3467  N   CYS A 232     -12.517 -10.679 -10.916  1.00 89.36           N
ATOM   3468  CA  CYS A 232     -13.599 -10.687 -11.886  1.00 89.36           C
ATOM   3469  C   CYS A 232     -13.039 -10.222 -13.232  1.00 89.36           C
ATOM   3470  O   CYS A 232     -13.292 -10.845 -14.262  1.00 89.36           O
ATOM   3471  HA  CYS A 232     -13.955 -11.715 -11.950  1.00 89.36           H
ATOM   3472  CB  CYS A 232     -14.776  -9.823 -11.428  1.00 89.36           C
ATOM   3473 1HB  CYS A 232     -14.422  -8.831 -11.147  1.00 89.36           H
ATOM   3474 2HB  CYS A 232     -15.480  -9.689 -12.249  1.00 89.36           H
ATOM   3475  SG  CYS A 232     -15.616 -10.613 -10.008  1.00 89.36           S
ATOM   3476  HG  CYS A 232     -14.759 -10.186  -9.084  1.00 89.36           H
ATOM   3477  HN  CYS A 232     -12.637 -10.041 -10.155  1.00 89.36           H
ATOM   3478  N   CYS A 233     -12.290  -9.130 -13.180  1.00 87.31           N
ATOM   3479  CA  CYS A 233     -11.790  -8.507 -14.394  1.00 87.31           C
ATOM   3480  C   CYS A 233     -10.970  -9.544 -15.164  1.00 87.31           C
ATOM   3481  O   CYS A 233     -11.189  -9.754 -16.355  1.00 87.31           O
ATOM   3482  HA  CYS A 233     -12.663  -8.199 -14.970  1.00 87.31           H
ATOM   3483  CB  CYS A 233     -10.977  -7.247 -14.090  1.00 87.31           C
ATOM   3484 1HB  CYS A 233     -10.271  -7.446 -13.284  1.00 87.31           H
ATOM   3485 2HB  CYS A 233     -10.392  -6.962 -14.964  1.00 87.31           H
ATOM   3486  SG  CYS A 233     -12.097  -5.879 -13.614  1.00 87.31           S
ATOM   3487  HG  CYS A 233     -12.318  -6.306 -12.374  1.00 87.31           H
ATOM   3488  HN  CYS A 233     -12.025  -8.674 -12.331  1.00 87.31           H
ATOM   3489  N   TYR A 234     -10.041 -10.164 -14.451  1.00 74.50           N
ATOM   3490  CA  TYR A 234      -9.092 -11.066 -15.081  1.00 74.50           C
ATOM   3491  C   TYR A 234      -9.772 -12.370 -15.502  1.00 74.50           C
ATOM   3492  O   TYR A 234      -9.368 -12.997 -16.480  1.00 74.50           O
ATOM   3493  HA  TYR A 234      -8.694 -10.570 -15.966  1.00 74.50           H
ATOM   3494  CB  TYR A 234      -8.035 -11.376 -14.019  1.00 74.50           C
ATOM   3495 1HB  TYR A 234      -8.536 -11.588 -13.074  1.00 74.50           H
ATOM   3496 2HB  TYR A 234      -7.500 -12.281 -14.306  1.00 74.50           H
ATOM   3497  CG  TYR A 234      -7.023 -10.249 -13.801  1.00 74.50           C
ATOM   3498  CD1 TYR A 234      -6.379  -9.682 -14.882  1.00 74.50           C
ATOM   3499  HD1 TYR A 234      -6.592 -10.037 -15.891  1.00 74.50           H
ATOM   3500  CD2 TYR A 234      -6.754  -9.801 -12.524  1.00 74.50           C
ATOM   3501  HD2 TYR A 234      -7.262 -10.248 -11.671  1.00 74.50           H
ATOM   3502  CE1 TYR A 234      -5.426  -8.622 -14.678  1.00 74.50           C
ATOM   3503  HE1 TYR A 234      -4.910  -8.166 -15.522  1.00 74.50           H
ATOM   3504  CE2 TYR A 234      -5.801  -8.740 -12.320  1.00 74.50           C
ATOM   3505  HE2 TYR A 234      -5.579  -8.377 -11.317  1.00 74.50           H
ATOM   3506  CZ  TYR A 234      -5.184  -8.204 -13.406  1.00 74.50           C
ATOM   3507  OH  TYR A 234      -4.284  -7.202 -13.213  1.00 74.50           O
ATOM   3508  HH  TYR A 234      -4.252  -6.954 -12.245  1.00 74.50           H
ATOM   3509  HN  TYR A 234      -9.931 -10.058 -13.462  1.00 74.50           H
ATOM   3510  N   THR A 235     -10.793 -12.740 -14.743  1.00 84.74           N
ATOM   3511  CA  THR A 235     -11.597 -13.902 -15.083  1.00 84.74           C
ATOM   3512  C   THR A 235     -12.197 -13.743 -16.482  1.00 84.74           C
ATOM   3513  O   THR A 235     -12.146 -14.668 -17.291  1.00 84.74           O
ATOM   3514  HA  THR A 235     -10.944 -14.774 -15.113  1.00 84.74           H
ATOM   3515  CB  THR A 235     -12.648 -14.087 -13.988  1.00 84.74           C
ATOM   3516  HB  THR A 235     -13.332 -13.238 -13.957  1.00 84.74           H
ATOM   3517  OG1 THR A 235     -11.883 -14.302 -12.805  1.00 84.74           O
ATOM   3518  HG1 THR A 235     -11.906 -13.485 -12.229  1.00 84.74           H
ATOM   3519  CG2 THR A 235     -13.448 -15.380 -14.156  1.00 84.74           C
ATOM   3520 1HG2 THR A 235     -12.770 -16.233 -14.118  1.00 84.74           H
ATOM   3521 2HG2 THR A 235     -13.962 -15.367 -15.116  1.00 84.74           H
ATOM   3522 3HG2 THR A 235     -14.180 -15.462 -13.352  1.00 84.74           H
ATOM   3523  HN  THR A 235     -11.073 -12.262 -13.910  1.00 84.74           H
ATOM   3524  N   ILE A 236     -12.753 -12.565 -16.722  1.00 84.10           N
ATOM   3525  CA  ILE A 236     -13.387 -12.283 -17.999  1.00 84.10           C
ATOM   3526  C   ILE A 236     -12.313 -12.160 -19.081  1.00 84.10           C
ATOM   3527  O   ILE A 236     -12.507 -12.614 -20.208  1.00 84.10           O
ATOM   3528  HA  ILE A 236     -14.025 -13.133 -18.241  1.00 84.10           H
ATOM   3529  CB  ILE A 236     -14.292 -11.054 -17.888  1.00 84.10           C
ATOM   3530  HB  ILE A 236     -13.685 -10.213 -17.552  1.00 84.10           H
ATOM   3531  CG1 ILE A 236     -15.385 -11.271 -16.840  1.00 84.10           C
ATOM   3532 1HG1 ILE A 236     -16.140 -11.952 -17.233  1.00 84.10           H
ATOM   3533 2HG1 ILE A 236     -14.958 -11.744 -15.956  1.00 84.10           H
ATOM   3534  CG2 ILE A 236     -14.872 -10.676 -19.252  1.00 84.10           C
ATOM   3535 1HG2 ILE A 236     -14.059 -10.450 -19.943  1.00 84.10           H
ATOM   3536 2HG2 ILE A 236     -15.459 -11.508 -19.641  1.00 84.10           H
ATOM   3537 3HG2 ILE A 236     -15.511  -9.799 -19.145  1.00 84.10           H
ATOM   3538  CD1 ILE A 236     -16.040  -9.945 -16.449  1.00 84.10           C
ATOM   3539 1HD1 ILE A 236     -15.287  -9.275 -16.035  1.00 84.10           H
ATOM   3540 2HD1 ILE A 236     -16.488  -9.486 -17.331  1.00 84.10           H
ATOM   3541 3HD1 ILE A 236     -16.814 -10.128 -15.703  1.00 84.10           H
ATOM   3542  HN  ILE A 236     -12.774 -11.812 -16.065  1.00 84.10           H
ATOM   3543  N   ILE A 237     -11.203 -11.544 -18.701  1.00 79.34           N
ATOM   3544  CA  ILE A 237     -10.097 -11.358 -19.624  1.00 79.34           C
ATOM   3545  C   ILE A 237      -9.665 -12.718 -20.177  1.00 79.34           C
ATOM   3546  O   ILE A 237      -9.593 -12.904 -21.391  1.00 79.34           O
ATOM   3547  HA  ILE A 237     -10.461 -10.749 -20.452  1.00 79.34           H
ATOM   3548  CB  ILE A 237      -8.964 -10.579 -18.953  1.00 79.34           C
ATOM   3549  HB  ILE A 237      -8.837 -10.964 -17.941  1.00 79.34           H
ATOM   3550  CG1 ILE A 237      -9.315  -9.095 -18.831  1.00 79.34           C
ATOM   3551 1HG1 ILE A 237      -9.265  -8.624 -19.812  1.00 79.34           H
ATOM   3552 2HG1 ILE A 237     -10.342  -8.989 -18.479  1.00 79.34           H
ATOM   3553  CG2 ILE A 237      -7.639 -10.795 -19.688  1.00 79.34           C
ATOM   3554 1HG2 ILE A 237      -7.387 -11.856 -19.679  1.00 79.34           H
ATOM   3555 2HG2 ILE A 237      -7.735 -10.454 -20.718  1.00 79.34           H
ATOM   3556 3HG2 ILE A 237      -6.851 -10.231 -19.190  1.00 79.34           H
ATOM   3557  CD1 ILE A 237      -8.364  -8.384 -17.867  1.00 79.34           C
ATOM   3558 1HD1 ILE A 237      -8.435  -8.842 -16.881  1.00 79.34           H
ATOM   3559 2HD1 ILE A 237      -7.341  -8.471 -18.235  1.00 79.34           H
ATOM   3560 3HD1 ILE A 237      -8.636  -7.330 -17.799  1.00 79.34           H
ATOM   3561  HN  ILE A 237     -11.054 -11.177 -17.783  1.00 79.34           H
ATOM   3562  N   ILE A 238      -9.388 -13.633 -19.260  1.00 77.54           N
ATOM   3563  CA  ILE A 238      -8.884 -14.942 -19.638  1.00 77.54           C
ATOM   3564  C   ILE A 238      -9.867 -15.603 -20.606  1.00 77.54           C
ATOM   3565  O   ILE A 238      -9.461 -16.152 -21.629  1.00 77.54           O
ATOM   3566  HA  ILE A 238      -7.937 -14.790 -20.156  1.00 77.54           H
ATOM   3567  CB  ILE A 238      -8.589 -15.782 -18.393  1.00 77.54           C
ATOM   3568  HB  ILE A 238      -9.442 -15.705 -17.719  1.00 77.54           H
ATOM   3569  CG1 ILE A 238      -7.370 -15.241 -17.643  1.00 77.54           C
ATOM   3570 1HG1 ILE A 238      -6.460 -15.515 -18.176  1.00 77.54           H
ATOM   3571 2HG1 ILE A 238      -7.408 -14.152 -17.617  1.00 77.54           H
ATOM   3572  CG2 ILE A 238      -8.431 -17.260 -18.754  1.00 77.54           C
ATOM   3573 1HG2 ILE A 238      -9.351 -17.623 -19.211  1.00 77.54           H
ATOM   3574 2HG2 ILE A 238      -7.606 -17.376 -19.458  1.00 77.54           H
ATOM   3575 3HG2 ILE A 238      -8.221 -17.834 -17.851  1.00 77.54           H
ATOM   3576  CD1 ILE A 238      -7.316 -15.790 -16.216  1.00 77.54           C
ATOM   3577 1HD1 ILE A 238      -8.217 -15.493 -15.679  1.00 77.54           H
ATOM   3578 2HD1 ILE A 238      -7.254 -16.878 -16.247  1.00 77.54           H
ATOM   3579 3HD1 ILE A 238      -6.440 -15.390 -15.705  1.00 77.54           H
ATOM   3580  HN  ILE A 238      -9.504 -13.492 -18.277  1.00 77.54           H
ATOM   3581  N   HIS A 239     -11.141 -15.527 -20.250  1.00 77.58           N
ATOM   3582  CA  HIS A 239     -12.179 -16.155 -21.049  1.00 77.58           C
ATOM   3583  C   HIS A 239     -12.143 -15.593 -22.471  1.00 77.58           C
ATOM   3584  O   HIS A 239     -12.233 -16.344 -23.442  1.00 77.58           O
ATOM   3585  HA  HIS A 239     -11.949 -17.220 -21.081  1.00 77.58           H
ATOM   3586  CB  HIS A 239     -13.548 -15.994 -20.383  1.00 77.58           C
ATOM   3587 1HB  HIS A 239     -13.468 -16.288 -19.337  1.00 77.58           H
ATOM   3588 2HB  HIS A 239     -13.826 -14.941 -20.398  1.00 77.58           H
ATOM   3589  CG  HIS A 239     -14.646 -16.800 -21.035  1.00 77.58           C
ATOM   3590  ND1 HIS A 239     -14.733 -18.177 -20.924  1.00 77.58           N
ATOM   3591  HD1 HIS A 239     -14.101 -18.764 -20.419  1.00 77.58           H
ATOM   3592  CD2 HIS A 239     -15.702 -16.408 -21.805  1.00 77.58           C
ATOM   3593  HD2 HIS A 239     -15.935 -15.383 -22.092  1.00 77.58           H
ATOM   3594  CE1 HIS A 239     -15.796 -18.584 -21.602  1.00 77.58           C
ATOM   3595  HE1 HIS A 239     -16.133 -19.616 -21.705  1.00 77.58           H
ATOM   3596  NE2 HIS A 239     -16.395 -17.487 -22.147  1.00 77.58           N
ATOM   3597  HN  HIS A 239     -11.466 -15.049 -19.434  1.00 77.58           H
ATOM   3598  N   THR A 240     -12.010 -14.277 -22.551  1.00 78.94           N
ATOM   3599  CA  THR A 240     -12.020 -13.600 -23.836  1.00 78.94           C
ATOM   3600  C   THR A 240     -10.800 -14.009 -24.664  1.00 78.94           C
ATOM   3601  O   THR A 240     -10.898 -14.176 -25.879  1.00 78.94           O
ATOM   3602  HA  THR A 240     -12.904 -13.923 -24.388  1.00 78.94           H
ATOM   3603  CB  THR A 240     -12.102 -12.095 -23.577  1.00 78.94           C
ATOM   3604  HB  THR A 240     -11.170 -11.722 -23.153  1.00 78.94           H
ATOM   3605  OG1 THR A 240     -13.255 -11.946 -22.754  1.00 78.94           O
ATOM   3606  HG1 THR A 240     -12.984 -11.881 -21.794  1.00 78.94           H
ATOM   3607  CG2 THR A 240     -12.441 -11.301 -24.840  1.00 78.94           C
ATOM   3608 1HG2 THR A 240     -13.406 -11.627 -25.227  1.00 78.94           H
ATOM   3609 2HG2 THR A 240     -11.671 -11.470 -25.594  1.00 78.94           H
ATOM   3610 3HG2 THR A 240     -12.486 -10.238 -24.600  1.00 78.94           H
ATOM   3611  HN  THR A 240     -11.898 -13.678 -21.758  1.00 78.94           H
ATOM   3612  N   LEU A 241      -9.680 -14.159 -23.974  1.00 74.32           N
ATOM   3613  CA  LEU A 241      -8.419 -14.430 -24.643  1.00 74.32           C
ATOM   3614  C   LEU A 241      -8.451 -15.843 -25.229  1.00 74.32           C
ATOM   3615  O   LEU A 241      -7.968 -16.071 -26.337  1.00 74.32           O
ATOM   3616  HA  LEU A 241      -8.325 -13.719 -25.463  1.00 74.32           H
ATOM   3617  CB  LEU A 241      -7.245 -14.185 -23.693  1.00 74.32           C
ATOM   3618 1HB  LEU A 241      -7.453 -14.692 -22.751  1.00 74.32           H
ATOM   3619 2HB  LEU A 241      -6.356 -14.653 -24.117  1.00 74.32           H
ATOM   3620  CG  LEU A 241      -6.921 -12.720 -23.392  1.00 74.32           C
ATOM   3621  HG  LEU A 241      -7.801 -12.262 -22.941  1.00 74.32           H
ATOM   3622  CD1 LEU A 241      -5.782 -12.609 -22.376  1.00 74.32           C
ATOM   3623 1HD1 LEU A 241      -6.073 -13.100 -21.448  1.00 74.32           H
ATOM   3624 2HD1 LEU A 241      -4.889 -13.089 -22.777  1.00 74.32           H
ATOM   3625 3HD1 LEU A 241      -5.572 -11.557 -22.180  1.00 74.32           H
ATOM   3626  CD2 LEU A 241      -6.619 -11.949 -24.678  1.00 74.32           C
ATOM   3627 1HD2 LEU A 241      -5.763 -12.401 -25.180  1.00 74.32           H
ATOM   3628 2HD2 LEU A 241      -7.487 -11.987 -25.336  1.00 74.32           H
ATOM   3629 3HD2 LEU A 241      -6.392 -10.911 -24.435  1.00 74.32           H
ATOM   3630  HN  LEU A 241      -9.625 -14.099 -22.977  1.00 74.32           H
ATOM   3631  N   ILE A 242      -9.024 -16.756 -24.458  1.00 75.16           N
ATOM   3632  CA  ILE A 242      -9.130 -18.140 -24.889  1.00 75.16           C
ATOM   3633  C   ILE A 242      -9.939 -18.205 -26.186  1.00 75.16           C
ATOM   3634  O   ILE A 242      -9.557 -18.900 -27.126  1.00 75.16           O
ATOM   3635  HA  ILE A 242      -8.120 -18.496 -25.094  1.00 75.16           H
ATOM   3636  CB  ILE A 242      -9.697 -19.009 -23.766  1.00 75.16           C
ATOM   3637  HB  ILE A 242     -10.585 -18.517 -23.368  1.00 75.16           H
ATOM   3638  CG1 ILE A 242      -8.699 -19.138 -22.614  1.00 75.16           C
ATOM   3639 1HG1 ILE A 242      -7.859 -19.759 -22.924  1.00 75.16           H
ATOM   3640 2HG1 ILE A 242      -8.295 -18.156 -22.367  1.00 75.16           H
ATOM   3641  CG2 ILE A 242     -10.138 -20.374 -24.298  1.00 75.16           C
ATOM   3642 1HG2 ILE A 242     -10.908 -20.238 -25.057  1.00 75.16           H
ATOM   3643 2HG2 ILE A 242      -9.282 -20.886 -24.737  1.00 75.16           H
ATOM   3644 3HG2 ILE A 242     -10.537 -20.972 -23.478  1.00 75.16           H
ATOM   3645  CD1 ILE A 242      -9.362 -19.748 -21.378  1.00 75.16           C
ATOM   3646 1HD1 ILE A 242     -10.186 -19.111 -21.056  1.00 75.16           H
ATOM   3647 2HD1 ILE A 242      -9.743 -20.740 -21.622  1.00 75.16           H
ATOM   3648 3HD1 ILE A 242      -8.630 -19.828 -20.574  1.00 75.16           H
ATOM   3649  HN  ILE A 242      -9.412 -16.564 -23.557  1.00 75.16           H
ATOM   3650  N   GLN A 243     -11.043 -17.472 -26.195  1.00 70.87           N
ATOM   3651  CA  GLN A 243     -11.943 -17.488 -27.336  1.00 70.87           C
ATOM   3652  C   GLN A 243     -11.247 -16.910 -28.569  1.00 70.87           C
ATOM   3653  O   GLN A 243     -11.535 -17.313 -29.695  1.00 70.87           O
ATOM   3654  HA  GLN A 243     -12.179 -18.539 -27.503  1.00 70.87           H
ATOM   3655  CB  GLN A 243     -13.233 -16.727 -27.027  1.00 70.87           C
ATOM   3656 1HB  GLN A 243     -12.992 -15.752 -26.603  1.00 70.87           H
ATOM   3657 2HB  GLN A 243     -13.783 -16.546 -27.950  1.00 70.87           H
ATOM   3658  CG  GLN A 243     -14.111 -17.510 -26.049  1.00 70.87           C
ATOM   3659 1HG  GLN A 243     -14.292 -18.512 -26.439  1.00 70.87           H
ATOM   3660 2HG  GLN A 243     -13.590 -17.627 -25.099  1.00 70.87           H
ATOM   3661  CD  GLN A 243     -15.446 -16.799 -25.820  1.00 70.87           C
ATOM   3662  OE1 GLN A 243     -15.662 -15.676 -26.247  1.00 70.87           O
ATOM   3663  NE2 GLN A 243     -16.327 -17.511 -25.123  1.00 70.87           N
ATOM   3664 1HE2 GLN A 243     -16.086 -18.427 -24.801  1.00 70.87           H
ATOM   3665 2HE2 GLN A 243     -17.230 -17.132 -24.921  1.00 70.87           H
ATOM   3666  HN  GLN A 243     -11.324 -16.876 -25.443  1.00 70.87           H
ATOM   3667  N   ALA A 244     -10.344 -15.974 -28.315  1.00 71.83           N
ATOM   3668  CA  ALA A 244      -9.754 -15.193 -29.389  1.00 71.83           C
ATOM   3669  C   ALA A 244      -8.769 -16.067 -30.169  1.00 71.83           C
ATOM   3670  O   ALA A 244      -8.348 -15.705 -31.266  1.00 71.83           O
ATOM   3671  HA  ALA A 244     -10.559 -14.884 -30.056  1.00 71.83           H
ATOM   3672  CB  ALA A 244      -9.090 -13.944 -28.806  1.00 71.83           C
ATOM   3673 1HB  ALA A 244      -9.837 -13.343 -28.288  1.00 71.83           H
ATOM   3674 2HB  ALA A 244      -8.311 -14.241 -28.103  1.00 71.83           H
ATOM   3675 3HB  ALA A 244      -8.647 -13.358 -29.612  1.00 71.83           H
ATOM   3676  HN  ALA A 244     -10.016 -15.748 -27.398  1.00 71.83           H
ATOM   3677  N   LYS A 245      -8.432 -17.200 -29.571  1.00 60.20           N
ATOM   3678  CA  LYS A 245      -7.552 -18.156 -30.222  1.00 60.20           C
ATOM   3679  C   LYS A 245      -6.325 -17.424 -30.768  1.00 60.20           C
ATOM   3680  O   LYS A 245      -5.497 -18.020 -31.455  1.00 60.20           O
ATOM   3681  HA  LYS A 245      -7.222 -18.865 -29.463  1.00 60.20           H
ATOM   3682  CB  LYS A 245      -8.317 -18.951 -31.283  1.00 60.20           C
ATOM   3683 1HB  LYS A 245      -8.893 -18.270 -31.909  1.00 60.20           H
ATOM   3684 2HB  LYS A 245      -7.611 -19.464 -31.936  1.00 60.20           H
ATOM   3685  CG  LYS A 245      -9.253 -19.972 -30.633  1.00 60.20           C
ATOM   3686 1HG  LYS A 245      -8.725 -20.503 -29.842  1.00 60.20           H
ATOM   3687 2HG  LYS A 245     -10.092 -19.455 -30.166  1.00 60.20           H
ATOM   3688  CD  LYS A 245      -9.775 -20.972 -31.667  1.00 60.20           C
ATOM   3689 1HD  LYS A 245     -10.411 -20.457 -32.388  1.00 60.20           H
ATOM   3690 2HD  LYS A 245      -8.939 -21.395 -32.224  1.00 60.20           H
ATOM   3691  CE  LYS A 245     -10.566 -22.095 -30.992  1.00 60.20           C
ATOM   3692 1HE  LYS A 245      -9.975 -22.530 -30.186  1.00 60.20           H
ATOM   3693 2HE  LYS A 245     -11.471 -21.690 -30.541  1.00 60.20           H
ATOM   3694  NZ  LYS A 245     -10.921 -23.142 -31.976  1.00 60.20           N
ATOM   3695 1HZ  LYS A 245     -11.463 -23.866 -31.518  1.00 60.20           H
ATOM   3696 2HZ  LYS A 245     -11.469 -22.731 -32.724  1.00 60.20           H
ATOM   3697 3HZ  LYS A 245     -10.074 -23.546 -32.361  1.00 60.20           H
ATOM   3698  HN  LYS A 245      -8.748 -17.468 -28.661  1.00 60.20           H
ATOM   3699  N   LYS A 246      -6.247 -16.142 -30.442  1.00 52.58           N
ATOM   3700  CA  LYS A 246      -5.184 -15.300 -30.966  1.00 52.58           C
ATOM   3701  C   LYS A 246      -3.966 -15.391 -30.043  1.00 52.58           C
ATOM   3702  O   LYS A 246      -4.010 -14.928 -28.904  1.00 52.58           O
ATOM   3703  HA  LYS A 246      -4.907 -15.694 -31.943  1.00 52.58           H
ATOM   3704  CB  LYS A 246      -5.688 -13.872 -31.180  1.00 52.58           C
ATOM   3705 1HB  LYS A 246      -6.342 -13.585 -30.356  1.00 52.58           H
ATOM   3706 2HB  LYS A 246      -4.846 -13.180 -31.173  1.00 52.58           H
ATOM   3707  CG  LYS A 246      -6.445 -13.750 -32.504  1.00 52.58           C
ATOM   3708 1HG  LYS A 246      -5.888 -14.256 -33.293  1.00 52.58           H
ATOM   3709 2HG  LYS A 246      -7.409 -14.252 -32.423  1.00 52.58           H
ATOM   3710  CD  LYS A 246      -6.657 -12.283 -32.882  1.00 52.58           C
ATOM   3711 1HD  LYS A 246      -7.301 -11.803 -32.144  1.00 52.58           H
ATOM   3712 2HD  LYS A 246      -5.703 -11.757 -32.861  1.00 52.58           H
ATOM   3713  CE  LYS A 246      -7.284 -12.160 -34.272  1.00 52.58           C
ATOM   3714 1HE  LYS A 246      -6.718 -12.757 -34.987  1.00 52.58           H
ATOM   3715 2HE  LYS A 246      -8.298 -12.558 -34.256  1.00 52.58           H
ATOM   3716  NZ  LYS A 246      -7.307 -10.745 -34.706  1.00 52.58           N
ATOM   3717 1HZ  LYS A 246      -7.749 -10.678 -35.616  1.00 52.58           H
ATOM   3718 2HZ  LYS A 246      -7.830 -10.194 -34.035  1.00 52.58           H
ATOM   3719 3HZ  LYS A 246      -6.357 -10.394 -34.765  1.00 52.58           H
ATOM   3720  HN  LYS A 246      -6.891 -15.679 -29.834  1.00 52.58           H
ATOM   3721  N   SER A 247      -2.908 -15.990 -30.570  1.00 55.96           N
ATOM   3722  CA  SER A 247      -1.712 -16.227 -29.780  1.00 55.96           C
ATOM   3723  C   SER A 247      -1.208 -14.911 -29.185  1.00 55.96           C
ATOM   3724  O   SER A 247      -0.844 -14.855 -28.012  1.00 55.96           O
ATOM   3725  HA  SER A 247      -2.020 -16.912 -28.989  1.00 55.96           H
ATOM   3726  CB  SER A 247      -0.617 -16.883 -30.623  1.00 55.96           C
ATOM   3727 1HB  SER A 247      -0.792 -17.957 -30.674  1.00 55.96           H
ATOM   3728 2HB  SER A 247      -0.668 -16.503 -31.643  1.00 55.96           H
ATOM   3729  OG  SER A 247       0.683 -16.640 -30.091  1.00 55.96           O
ATOM   3730  HG  SER A 247       1.376 -17.062 -30.676  1.00 55.96           H
ATOM   3731  HN  SER A 247      -2.860 -16.310 -31.516  1.00 55.96           H
ATOM   3732  N   SER A 248      -1.204 -13.884 -30.022  1.00 57.30           N
ATOM   3733  CA  SER A 248      -0.571 -12.627 -29.661  1.00 57.30           C
ATOM   3734  C   SER A 248      -1.110 -12.137 -28.315  1.00 57.30           C
ATOM   3735  O   SER A 248      -0.456 -11.352 -27.629  1.00 57.30           O
ATOM   3736  HA  SER A 248       0.493 -12.850 -29.588  1.00 57.30           H
ATOM   3737  CB  SER A 248      -0.797 -11.566 -30.740  1.00 57.30           C
ATOM   3738 1HB  SER A 248      -0.203 -10.682 -30.509  1.00 57.30           H
ATOM   3739 2HB  SER A 248      -0.445 -11.945 -31.700  1.00 57.30           H
ATOM   3740  OG  SER A 248      -2.169 -11.199 -30.850  1.00 57.30           O
ATOM   3741  HG  SER A 248      -2.280 -10.491 -31.547  1.00 57.30           H
ATOM   3742  HN  SER A 248      -1.623 -13.900 -30.930  1.00 57.30           H
ATOM   3743  N   LYS A 249      -2.296 -12.621 -27.977  1.00 52.41           N
ATOM   3744  CA  LYS A 249      -2.968 -12.177 -26.768  1.00 52.41           C
ATOM   3745  C   LYS A 249      -2.355 -12.888 -25.559  1.00 52.41           C
ATOM   3746  O   LYS A 249      -2.586 -12.490 -24.418  1.00 52.41           O
ATOM   3747  HA  LYS A 249      -2.788 -11.107 -26.667  1.00 52.41           H
ATOM   3748  CB  LYS A 249      -4.481 -12.372 -26.893  1.00 52.41           C
ATOM   3749 1HB  LYS A 249      -4.695 -13.388 -27.224  1.00 52.41           H
ATOM   3750 2HB  LYS A 249      -4.949 -12.251 -25.916  1.00 52.41           H
ATOM   3751  CG  LYS A 249      -5.082 -11.370 -27.881  1.00 52.41           C
ATOM   3752 1HG  LYS A 249      -4.804 -10.357 -27.592  1.00 52.41           H
ATOM   3753 2HG  LYS A 249      -4.670 -11.543 -28.875  1.00 52.41           H
ATOM   3754  CD  LYS A 249      -6.606 -11.493 -27.927  1.00 52.41           C
ATOM   3755 1HD  LYS A 249      -6.885 -12.437 -28.396  1.00 52.41           H
ATOM   3756 2HD  LYS A 249      -7.004 -11.513 -26.912  1.00 52.41           H
ATOM   3757  CE  LYS A 249      -7.227 -10.329 -28.701  1.00 52.41           C
ATOM   3758 1HE  LYS A 249      -6.819  -9.385 -28.339  1.00 52.41           H
ATOM   3759 2HE  LYS A 249      -6.966 -10.406 -29.756  1.00 52.41           H
ATOM   3760  NZ  LYS A 249      -8.699 -10.331 -28.548  1.00 52.41           N
ATOM   3761 1HZ  LYS A 249      -9.092  -9.540 -29.046  1.00 52.41           H
ATOM   3762 2HZ  LYS A 249      -9.078 -11.192 -28.928  1.00 52.41           H
ATOM   3763 3HZ  LYS A 249      -8.937 -10.263 -27.564  1.00 52.41           H
ATOM   3764  HN  LYS A 249      -2.795 -13.302 -28.512  1.00 52.41           H
ATOM   3765  N   HIS A 250      -1.586 -13.926 -25.851  1.00 51.92           N
ATOM   3766  CA  HIS A 250      -0.978 -14.726 -24.800  1.00 51.92           C
ATOM   3767  C   HIS A 250       0.023 -13.872 -24.019  1.00 51.92           C
ATOM   3768  O   HIS A 250       0.202 -14.063 -22.818  1.00 51.92           O
ATOM   3769  HA  HIS A 250      -1.784 -15.028 -24.132  1.00 51.92           H
ATOM   3770  CB  HIS A 250      -0.350 -15.995 -25.379  1.00 51.92           C
ATOM   3771 1HB  HIS A 250       0.152 -15.747 -26.314  1.00 51.92           H
ATOM   3772 2HB  HIS A 250       0.416 -16.355 -24.691  1.00 51.92           H
ATOM   3773  CG  HIS A 250      -1.339 -17.108 -25.635  1.00 51.92           C
ATOM   3774  ND1 HIS A 250      -1.906 -17.855 -24.618  1.00 51.92           N
ATOM   3775  HD1 HIS A 250      -1.729 -17.743 -23.640  1.00 51.92           H
ATOM   3776  CD2 HIS A 250      -1.855 -17.590 -26.802  1.00 51.92           C
ATOM   3777  HD2 HIS A 250      -1.619 -17.225 -27.802  1.00 51.92           H
ATOM   3778  CE1 HIS A 250      -2.725 -18.745 -25.160  1.00 51.92           C
ATOM   3779  HE1 HIS A 250      -3.321 -19.481 -24.619  1.00 51.92           H
ATOM   3780  NE2 HIS A 250      -2.691 -18.579 -26.514  1.00 51.92           N
ATOM   3781  HN  HIS A 250      -1.376 -14.223 -26.782  1.00 51.92           H
ATOM   3782  N   LYS A 251       0.649 -12.948 -24.734  1.00 55.90           N
ATOM   3783  CA  LYS A 251       1.623 -12.061 -24.122  1.00 55.90           C
ATOM   3784  C   LYS A 251       0.934 -11.217 -23.048  1.00 55.90           C
ATOM   3785  O   LYS A 251       1.452 -11.068 -21.943  1.00 55.90           O
ATOM   3786  HA  LYS A 251       2.376 -12.685 -23.640  1.00 55.90           H
ATOM   3787  CB  LYS A 251       2.338 -11.232 -25.191  1.00 55.90           C
ATOM   3788 1HB  LYS A 251       1.607 -10.815 -25.883  1.00 55.90           H
ATOM   3789 2HB  LYS A 251       2.848 -10.390 -24.722  1.00 55.90           H
ATOM   3790  CG  LYS A 251       3.350 -12.084 -25.960  1.00 55.90           C
ATOM   3791 1HG  LYS A 251       3.929 -12.687 -25.260  1.00 55.90           H
ATOM   3792 2HG  LYS A 251       2.823 -12.776 -26.617  1.00 55.90           H
ATOM   3793  CD  LYS A 251       4.292 -11.205 -26.785  1.00 55.90           C
ATOM   3794 1HD  LYS A 251       3.725 -10.684 -27.558  1.00 55.90           H
ATOM   3795 2HD  LYS A 251       4.736 -10.442 -26.147  1.00 55.90           H
ATOM   3796  CE  LYS A 251       5.397 -12.043 -27.432  1.00 55.90           C
ATOM   3797 1HE  LYS A 251       5.818 -12.729 -26.698  1.00 55.90           H
ATOM   3798 2HE  LYS A 251       4.978 -12.651 -28.234  1.00 55.90           H
ATOM   3799  NZ  LYS A 251       6.462 -11.168 -27.971  1.00 55.90           N
ATOM   3800 1HZ  LYS A 251       7.182 -11.738 -28.402  1.00 55.90           H
ATOM   3801 2HZ  LYS A 251       6.067 -10.542 -28.664  1.00 55.90           H
ATOM   3802 3HZ  LYS A 251       6.867 -10.624 -27.217  1.00 55.90           H
ATOM   3803  HN  LYS A 251       0.499 -12.802 -25.712  1.00 55.90           H
ATOM   3804  N   ALA A 252      -0.225 -10.686 -23.411  1.00 62.12           N
ATOM   3805  CA  ALA A 252      -0.970  -9.826 -22.507  1.00 62.12           C
ATOM   3806  C   ALA A 252      -1.409 -10.636 -21.286  1.00 62.12           C
ATOM   3807  O   ALA A 252      -1.474 -10.107 -20.177  1.00 62.12           O
ATOM   3808  HA  ALA A 252      -0.302  -9.028 -22.183  1.00 62.12           H
ATOM   3809  CB  ALA A 252      -2.154  -9.206 -23.252  1.00 62.12           C
ATOM   3810 1HB  ALA A 252      -1.786  -8.618 -24.093  1.00 62.12           H
ATOM   3811 2HB  ALA A 252      -2.806  -9.998 -23.620  1.00 62.12           H
ATOM   3812 3HB  ALA A 252      -2.712  -8.561 -22.574  1.00 62.12           H
ATOM   3813  HN  ALA A 252      -0.654 -10.836 -24.302  1.00 62.12           H
ATOM   3814  N   LEU A 253      -1.699 -11.905 -21.530  1.00 61.93           N
ATOM   3815  CA  LEU A 253      -2.165 -12.784 -20.471  1.00 61.93           C
ATOM   3816  C   LEU A 253      -1.066 -12.932 -19.417  1.00 61.93           C
ATOM   3817  O   LEU A 253      -1.333 -12.839 -18.219  1.00 61.93           O
ATOM   3818  HA  LEU A 253      -3.027 -12.306 -20.005  1.00 61.93           H
ATOM   3819  CB  LEU A 253      -2.645 -14.116 -21.051  1.00 61.93           C
ATOM   3820 1HB  LEU A 253      -3.356 -13.906 -21.850  1.00 61.93           H
ATOM   3821 2HB  LEU A 253      -1.792 -14.619 -21.507  1.00 61.93           H
ATOM   3822  CG  LEU A 253      -3.302 -15.080 -20.062  1.00 61.93           C
ATOM   3823  HG  LEU A 253      -2.615 -15.238 -19.231  1.00 61.93           H
ATOM   3824  CD1 LEU A 253      -4.584 -14.481 -19.481  1.00 61.93           C
ATOM   3825 1HD1 LEU A 253      -4.348 -13.553 -18.960  1.00 61.93           H
ATOM   3826 2HD1 LEU A 253      -5.288 -14.275 -20.288  1.00 61.93           H
ATOM   3827 3HD1 LEU A 253      -5.031 -15.187 -18.781  1.00 61.93           H
ATOM   3828  CD2 LEU A 253      -3.550 -16.445 -20.709  1.00 61.93           C
ATOM   3829 1HD2 LEU A 253      -4.207 -16.325 -21.570  1.00 61.93           H
ATOM   3830 2HD2 LEU A 253      -2.600 -16.870 -21.034  1.00 61.93           H
ATOM   3831 3HD2 LEU A 253      -4.018 -17.111 -19.984  1.00 61.93           H
ATOM   3832  HN  LEU A 253      -1.621 -12.334 -22.430  1.00 61.93           H
ATOM   3833  N   LYS A 254       0.146 -13.161 -19.900  1.00 64.57           N
ATOM   3834  CA  LYS A 254       1.282 -13.349 -19.014  1.00 64.57           C
ATOM   3835  C   LYS A 254       1.406 -12.139 -18.086  1.00 64.57           C
ATOM   3836  O   LYS A 254       1.593 -12.293 -16.881  1.00 64.57           O
ATOM   3837  HA  LYS A 254       1.079 -14.231 -18.406  1.00 64.57           H
ATOM   3838  CB  LYS A 254       2.549 -13.638 -19.821  1.00 64.57           C
ATOM   3839 1HB  LYS A 254       2.599 -12.968 -20.680  1.00 64.57           H
ATOM   3840 2HB  LYS A 254       3.428 -13.437 -19.210  1.00 64.57           H
ATOM   3841  CG  LYS A 254       2.576 -15.091 -20.299  1.00 64.57           C
ATOM   3842 1HG  LYS A 254       2.401 -15.759 -19.455  1.00 64.57           H
ATOM   3843 2HG  LYS A 254       1.767 -15.259 -21.011  1.00 64.57           H
ATOM   3844  CD  LYS A 254       3.917 -15.429 -20.954  1.00 64.57           C
ATOM   3845 1HD  LYS A 254       4.059 -14.809 -21.839  1.00 64.57           H
ATOM   3846 2HD  LYS A 254       4.730 -15.196 -20.267  1.00 64.57           H
ATOM   3847  CE  LYS A 254       3.979 -16.907 -21.345  1.00 64.57           C
ATOM   3848 1HE  LYS A 254       3.777 -17.528 -20.473  1.00 64.57           H
ATOM   3849 2HE  LYS A 254       3.206 -17.128 -22.081  1.00 64.57           H
ATOM   3850  NZ  LYS A 254       5.310 -17.240 -21.901  1.00 64.57           N
ATOM   3851 1HZ  LYS A 254       5.330 -18.218 -22.167  1.00 64.57           H
ATOM   3852 2HZ  LYS A 254       5.490 -16.664 -22.716  1.00 64.57           H
ATOM   3853 3HZ  LYS A 254       6.022 -17.066 -21.200  1.00 64.57           H
ATOM   3854  HN  LYS A 254       0.357 -13.217 -20.876  1.00 64.57           H
ATOM   3855  N   VAL A 255       1.297 -10.962 -18.684  1.00 64.06           N
ATOM   3856  CA  VAL A 255       1.456  -9.726 -17.937  1.00 64.06           C
ATOM   3857  C   VAL A 255       0.457  -9.703 -16.779  1.00 64.06           C
ATOM   3858  O   VAL A 255       0.837  -9.480 -15.631  1.00 64.06           O
ATOM   3859  HA  VAL A 255       2.467  -9.716 -17.529  1.00 64.06           H
ATOM   3860  CB  VAL A 255       1.312  -8.525 -18.875  1.00 64.06           C
ATOM   3861  HB  VAL A 255       0.291  -8.519 -19.257  1.00 64.06           H
ATOM   3862  CG1 VAL A 255       1.542  -7.212 -18.124  1.00 64.06           C
ATOM   3863 1HG1 VAL A 255       0.809  -7.119 -17.323  1.00 64.06           H
ATOM   3864 2HG1 VAL A 255       2.546  -7.206 -17.701  1.00 64.06           H
ATOM   3865 3HG1 VAL A 255       1.433  -6.375 -18.814  1.00 64.06           H
ATOM   3866  CG2 VAL A 255       2.260  -8.646 -20.070  1.00 64.06           C
ATOM   3867 1HG2 VAL A 255       3.289  -8.690 -19.715  1.00 64.06           H
ATOM   3868 2HG2 VAL A 255       2.029  -9.555 -20.627  1.00 64.06           H
ATOM   3869 3HG2 VAL A 255       2.137  -7.780 -20.721  1.00 64.06           H
ATOM   3870  HN  VAL A 255       1.105 -10.845 -19.659  1.00 64.06           H
ATOM   3871  N   THR A 256      -0.802  -9.936 -17.121  1.00 62.32           N
ATOM   3872  CA  THR A 256      -1.884  -9.742 -16.171  1.00 62.32           C
ATOM   3873  C   THR A 256      -1.782 -10.759 -15.032  1.00 62.32           C
ATOM   3874  O   THR A 256      -2.041 -10.430 -13.876  1.00 62.32           O
ATOM   3875  HA  THR A 256      -1.777  -8.752 -15.726  1.00 62.32           H
ATOM   3876  CB  THR A 256      -3.206  -9.818 -16.937  1.00 62.32           C
ATOM   3877  HB  THR A 256      -4.053  -9.813 -16.252  1.00 62.32           H
ATOM   3878  OG1 THR A 256      -3.073 -10.984 -17.744  1.00 62.32           O
ATOM   3879  HG1 THR A 256      -3.207 -11.803 -17.186  1.00 62.32           H
ATOM   3880  CG2 THR A 256      -3.362  -8.681 -17.949  1.00 62.32           C
ATOM   3881 1HG2 THR A 256      -2.550  -8.726 -18.675  1.00 62.32           H
ATOM   3882 2HG2 THR A 256      -3.330  -7.724 -17.427  1.00 62.32           H
ATOM   3883 3HG2 THR A 256      -4.317  -8.782 -18.465  1.00 62.32           H
ATOM   3884  HN  THR A 256      -1.086 -10.251 -18.026  1.00 62.32           H
ATOM   3885  N   ILE A 257      -1.404 -11.975 -15.400  1.00 70.66           N
ATOM   3886  CA  ILE A 257      -1.241 -13.035 -14.420  1.00 70.66           C
ATOM   3887  C   ILE A 257      -0.155 -12.636 -13.419  1.00 70.66           C
ATOM   3888  O   ILE A 257      -0.345 -12.760 -12.210  1.00 70.66           O
ATOM   3889  HA  ILE A 257      -2.185 -13.134 -13.885  1.00 70.66           H
ATOM   3890  CB  ILE A 257      -0.974 -14.371 -15.117  1.00 70.66           C
ATOM   3891  HB  ILE A 257      -0.205 -14.214 -15.873  1.00 70.66           H
ATOM   3892  CG1 ILE A 257      -2.225 -14.872 -15.841  1.00 70.66           C
ATOM   3893 1HG1 ILE A 257      -3.012 -15.078 -15.115  1.00 70.66           H
ATOM   3894 2HG1 ILE A 257      -2.600 -14.094 -16.506  1.00 70.66           H
ATOM   3895  CG2 ILE A 257      -0.430 -15.406 -14.129  1.00 70.66           C
ATOM   3896 1HG2 ILE A 257       0.503 -15.043 -13.699  1.00 70.66           H
ATOM   3897 2HG2 ILE A 257      -1.158 -15.566 -13.333  1.00 70.66           H
ATOM   3898 3HG2 ILE A 257      -0.249 -16.346 -14.650  1.00 70.66           H
ATOM   3899  CD1 ILE A 257      -1.923 -16.137 -16.646  1.00 70.66           C
ATOM   3900 1HD1 ILE A 257      -1.153 -15.921 -17.387  1.00 70.66           H
ATOM   3901 2HD1 ILE A 257      -1.571 -16.920 -15.975  1.00 70.66           H
ATOM   3902 3HD1 ILE A 257      -2.829 -16.472 -17.151  1.00 70.66           H
ATOM   3903  HN  ILE A 257      -1.211 -12.239 -16.345  1.00 70.66           H
ATOM   3904  N   THR A 258       0.960 -12.166 -13.959  1.00 75.59           N
ATOM   3905  CA  THR A 258       2.104 -11.820 -13.133  1.00 75.59           C
ATOM   3906  C   THR A 258       1.716 -10.756 -12.104  1.00 75.59           C
ATOM   3907  O   THR A 258       2.035 -10.884 -10.923  1.00 75.59           O
ATOM   3908  HA  THR A 258       2.407 -12.707 -12.577  1.00 75.59           H
ATOM   3909  CB  THR A 258       3.241 -11.383 -14.059  1.00 75.59           C
ATOM   3910  HB  THR A 258       2.987 -10.459 -14.578  1.00 75.59           H
ATOM   3911  OG1 THR A 258       3.463 -12.517 -14.894  1.00 75.59           O
ATOM   3912  HG1 THR A 258       2.897 -12.453 -15.716  1.00 75.59           H
ATOM   3913  CG2 THR A 258       4.566 -11.203 -13.315  1.00 75.59           C
ATOM   3914 1HG2 THR A 258       4.853 -12.147 -12.852  1.00 75.59           H
ATOM   3915 2HG2 THR A 258       4.449 -10.441 -12.545  1.00 75.59           H
ATOM   3916 3HG2 THR A 258       5.338 -10.893 -14.018  1.00 75.59           H
ATOM   3917  HN  THR A 258       1.087 -12.020 -14.940  1.00 75.59           H
ATOM   3918  N   VAL A 259       1.034  -9.729 -12.589  1.00 70.07           N
ATOM   3919  CA  VAL A 259       0.642  -8.620 -11.736  1.00 70.07           C
ATOM   3920  C   VAL A 259      -0.264  -9.138 -10.618  1.00 70.07           C
ATOM   3921  O   VAL A 259      -0.102  -8.762  -9.458  1.00 70.07           O
ATOM   3922  HA  VAL A 259       1.549  -8.211 -11.291  1.00 70.07           H
ATOM   3923  CB  VAL A 259      -0.012  -7.520 -12.575  1.00 70.07           C
ATOM   3924  HB  VAL A 259      -0.812  -7.975 -13.159  1.00 70.07           H
ATOM   3925  CG1 VAL A 259      -0.635  -6.446 -11.681  1.00 70.07           C
ATOM   3926 1HG1 VAL A 259      -1.395  -6.899 -11.045  1.00 70.07           H
ATOM   3927 2HG1 VAL A 259       0.140  -5.998 -11.059  1.00 70.07           H
ATOM   3928 3HG1 VAL A 259      -1.093  -5.677 -12.303  1.00 70.07           H
ATOM   3929  CG2 VAL A 259       0.992  -6.906 -13.552  1.00 70.07           C
ATOM   3930 1HG2 VAL A 259       1.823  -6.473 -12.995  1.00 70.07           H
ATOM   3931 2HG2 VAL A 259       1.368  -7.679 -14.222  1.00 70.07           H
ATOM   3932 3HG2 VAL A 259       0.501  -6.127 -14.136  1.00 70.07           H
ATOM   3933  HN  VAL A 259       0.750  -9.648 -13.545  1.00 70.07           H
ATOM   3934  N   LEU A 260      -1.200  -9.993 -11.006  1.00 69.37           N
ATOM   3935  CA  LEU A 260      -2.153 -10.541 -10.056  1.00 69.37           C
ATOM   3936  C   LEU A 260      -1.400 -11.321  -8.977  1.00 69.37           C
ATOM   3937  O   LEU A 260      -1.639 -11.127  -7.786  1.00 69.37           O
ATOM   3938  HA  LEU A 260      -2.663  -9.701  -9.584  1.00 69.37           H
ATOM   3939  CB  LEU A 260      -3.218 -11.366 -10.782  1.00 69.37           C
ATOM   3940 1HB  LEU A 260      -3.650 -10.751 -11.571  1.00 69.37           H
ATOM   3941 2HB  LEU A 260      -2.727 -12.210 -11.267  1.00 69.37           H
ATOM   3942  CG  LEU A 260      -4.356 -11.905  -9.913  1.00 69.37           C
ATOM   3943  HG  LEU A 260      -3.937 -12.213  -8.955  1.00 69.37           H
ATOM   3944  CD1 LEU A 260      -5.390 -10.815  -9.625  1.00 69.37           C
ATOM   3945 1HD1 LEU A 260      -4.910  -9.989  -9.100  1.00 69.37           H
ATOM   3946 2HD1 LEU A 260      -5.808 -10.454 -10.565  1.00 69.37           H
ATOM   3947 3HD1 LEU A 260      -6.188 -11.225  -9.006  1.00 69.37           H
ATOM   3948  CD2 LEU A 260      -4.991 -13.144 -10.548  1.00 69.37           C
ATOM   3949 1HD2 LEU A 260      -5.392 -12.885 -11.527  1.00 69.37           H
ATOM   3950 2HD2 LEU A 260      -4.236 -13.923 -10.658  1.00 69.37           H
ATOM   3951 3HD2 LEU A 260      -5.797 -13.507  -9.909  1.00 69.37           H
ATOM   3952  HN  LEU A 260      -1.311 -10.311 -11.948  1.00 69.37           H
ATOM   3953  N   THR A 261      -0.507 -12.187  -9.432  1.00 80.94           N
ATOM   3954  CA  THR A 261       0.192 -13.085  -8.529  1.00 80.94           C
ATOM   3955  C   THR A 261       1.021 -12.287  -7.520  1.00 80.94           C
ATOM   3956  O   THR A 261       1.020 -12.595  -6.329  1.00 80.94           O
ATOM   3957  HA  THR A 261      -0.549 -13.647  -7.960  1.00 80.94           H
ATOM   3958  CB  THR A 261       1.027 -14.050  -9.373  1.00 80.94           C
ATOM   3959  HB  THR A 261       1.816 -13.518  -9.906  1.00 80.94           H
ATOM   3960  OG1 THR A 261       0.068 -14.711 -10.194  1.00 80.94           O
ATOM   3961  HG1 THR A 261      -0.059 -14.205 -11.047  1.00 80.94           H
ATOM   3962  CG2 THR A 261       1.643 -15.175  -8.540  1.00 80.94           C
ATOM   3963 1HG2 THR A 261       0.850 -15.749  -8.061  1.00 80.94           H
ATOM   3964 2HG2 THR A 261       2.294 -14.748  -7.777  1.00 80.94           H
ATOM   3965 3HG2 THR A 261       2.225 -15.831  -9.188  1.00 80.94           H
ATOM   3966  HN  THR A 261      -0.260 -12.281 -10.396  1.00 80.94           H
ATOM   3967  N   VAL A 262       1.710 -11.279  -8.034  1.00 83.64           N
ATOM   3968  CA  VAL A 262       2.598 -10.480  -7.206  1.00 83.64           C
ATOM   3969  C   VAL A 262       1.777  -9.758  -6.136  1.00 83.64           C
ATOM   3970  O   VAL A 262       2.184  -9.692  -4.977  1.00 83.64           O
ATOM   3971  HA  VAL A 262       3.292 -11.162  -6.716  1.00 83.64           H
ATOM   3972  CB  VAL A 262       3.411  -9.525  -8.082  1.00 83.64           C
ATOM   3973  HB  VAL A 262       2.713  -8.962  -8.702  1.00 83.64           H
ATOM   3974  CG1 VAL A 262       4.190  -8.524  -7.226  1.00 83.64           C
ATOM   3975 1HG1 VAL A 262       3.493  -7.940  -6.625  1.00 83.64           H
ATOM   3976 2HG1 VAL A 262       4.873  -9.063  -6.569  1.00 83.64           H
ATOM   3977 3HG1 VAL A 262       4.759  -7.857  -7.873  1.00 83.64           H
ATOM   3978  CG2 VAL A 262       4.348 -10.297  -9.012  1.00 83.64           C
ATOM   3979 1HG2 VAL A 262       5.037 -10.897  -8.418  1.00 83.64           H
ATOM   3980 2HG2 VAL A 262       3.762 -10.950  -9.659  1.00 83.64           H
ATOM   3981 3HG2 VAL A 262       4.914  -9.594  -9.624  1.00 83.64           H
ATOM   3982  HN  VAL A 262       1.668 -11.005  -8.995  1.00 83.64           H
ATOM   3983  N   PHE A 263       0.638  -9.234  -6.562  1.00 75.72           N
ATOM   3984  CA  PHE A 263      -0.242  -8.517  -5.655  1.00 75.72           C
ATOM   3985  C   PHE A 263      -0.708  -9.422  -4.513  1.00 75.72           C
ATOM   3986  O   PHE A 263      -0.592  -9.061  -3.343  1.00 75.72           O
ATOM   3987  HA  PHE A 263       0.326  -7.682  -5.245  1.00 75.72           H
ATOM   3988  CB  PHE A 263      -1.460  -8.075  -6.469  1.00 75.72           C
ATOM   3989 1HB  PHE A 263      -1.127  -7.433  -7.284  1.00 75.72           H
ATOM   3990 2HB  PHE A 263      -1.919  -8.953  -6.923  1.00 75.72           H
ATOM   3991  CG  PHE A 263      -2.518  -7.330  -5.652  1.00 75.72           C
ATOM   3992  CD1 PHE A 263      -3.607  -7.995  -5.182  1.00 75.72           C
ATOM   3993  HD1 PHE A 263      -3.727  -9.059  -5.387  1.00 75.72           H
ATOM   3994  CD2 PHE A 263      -2.368  -6.003  -5.395  1.00 75.72           C
ATOM   3995  HD2 PHE A 263      -1.495  -5.470  -5.772  1.00 75.72           H
ATOM   3996  CE1 PHE A 263      -4.588  -7.304  -4.423  1.00 75.72           C
ATOM   3997  HE1 PHE A 263      -5.461  -7.836  -4.047  1.00 75.72           H
ATOM   3998  CE2 PHE A 263      -3.350  -5.311  -4.637  1.00 75.72           C
ATOM   3999  HE2 PHE A 263      -3.230  -4.247  -4.432  1.00 75.72           H
ATOM   4000  CZ  PHE A 263      -4.439  -5.976  -4.167  1.00 75.72           C
ATOM   4001  HZ  PHE A 263      -5.192  -5.445  -3.585  1.00 75.72           H
ATOM   4002  HN  PHE A 263       0.314  -9.292  -7.506  1.00 75.72           H
ATOM   4003  N   VAL A 264      -1.224 -10.582  -4.893  1.00 82.36           N
ATOM   4004  CA  VAL A 264      -1.805 -11.496  -3.924  1.00 82.36           C
ATOM   4005  C   VAL A 264      -0.724 -11.936  -2.934  1.00 82.36           C
ATOM   4006  O   VAL A 264      -0.946 -11.930  -1.724  1.00 82.36           O
ATOM   4007  HA  VAL A 264      -2.578 -10.952  -3.381  1.00 82.36           H
ATOM   4008  CB  VAL A 264      -2.469 -12.671  -4.645  1.00 82.36           C
ATOM   4009  HB  VAL A 264      -1.734 -13.108  -5.321  1.00 82.36           H
ATOM   4010  CG1 VAL A 264      -2.896 -13.753  -3.651  1.00 82.36           C
ATOM   4011 1HG1 VAL A 264      -2.021 -14.121  -3.116  1.00 82.36           H
ATOM   4012 2HG1 VAL A 264      -3.607 -13.333  -2.940  1.00 82.36           H
ATOM   4013 3HG1 VAL A 264      -3.365 -14.576  -4.191  1.00 82.36           H
ATOM   4014  CG2 VAL A 264      -3.657 -12.197  -5.485  1.00 82.36           C
ATOM   4015 1HG2 VAL A 264      -4.394 -11.723  -4.837  1.00 82.36           H
ATOM   4016 2HG2 VAL A 264      -3.312 -11.480  -6.230  1.00 82.36           H
ATOM   4017 3HG2 VAL A 264      -4.110 -13.052  -5.987  1.00 82.36           H
ATOM   4018  HN  VAL A 264      -1.250 -10.899  -5.841  1.00 82.36           H
ATOM   4019  N   LEU A 265       0.422 -12.308  -3.484  1.00 86.80           N
ATOM   4020  CA  LEU A 265       1.488 -12.880  -2.680  1.00 86.80           C
ATOM   4021  C   LEU A 265       1.977 -11.837  -1.672  1.00 86.80           C
ATOM   4022  O   LEU A 265       2.404 -12.184  -0.572  1.00 86.80           O
ATOM   4023  HA  LEU A 265       1.066 -13.721  -2.129  1.00 86.80           H
ATOM   4024  CB  LEU A 265       2.596 -13.436  -3.576  1.00 86.80           C
ATOM   4025 1HB  LEU A 265       2.854 -12.677  -4.314  1.00 86.80           H
ATOM   4026 2HB  LEU A 265       3.483 -13.600  -2.964  1.00 86.80           H
ATOM   4027  CG  LEU A 265       2.273 -14.737  -4.314  1.00 86.80           C
ATOM   4028  HG  LEU A 265       1.370 -14.580  -4.903  1.00 86.80           H
ATOM   4029  CD1 LEU A 265       3.392 -15.106  -5.290  1.00 86.80           C
ATOM   4030 1HD1 LEU A 265       3.512 -14.309  -6.023  1.00 86.80           H
ATOM   4031 2HD1 LEU A 265       4.324 -15.238  -4.741  1.00 86.80           H
ATOM   4032 3HD1 LEU A 265       3.137 -16.034  -5.801  1.00 86.80           H
ATOM   4033  CD2 LEU A 265       1.977 -15.868  -3.327  1.00 86.80           C
ATOM   4034 1HD2 LEU A 265       2.848 -16.033  -2.692  1.00 86.80           H
ATOM   4035 2HD2 LEU A 265       1.122 -15.596  -2.708  1.00 86.80           H
ATOM   4036 3HD2 LEU A 265       1.751 -16.781  -3.878  1.00 86.80           H
ATOM   4037  HN  LEU A 265       0.627 -12.224  -4.459  1.00 86.80           H
ATOM   4038  N   SER A 266       1.897 -10.580  -2.084  1.00 89.08           N
ATOM   4039  CA  SER A 266       2.438  -9.495  -1.284  1.00 89.08           C
ATOM   4040  C   SER A 266       1.395  -9.024  -0.268  1.00 89.08           C
ATOM   4041  O   SER A 266       1.725  -8.750   0.884  1.00 89.08           O
ATOM   4042  HA  SER A 266       3.305  -9.916  -0.775  1.00 89.08           H
ATOM   4043  CB  SER A 266       2.883  -8.328  -2.167  1.00 89.08           C
ATOM   4044 1HB  SER A 266       3.233  -7.510  -1.538  1.00 89.08           H
ATOM   4045 2HB  SER A 266       3.727  -8.640  -2.782  1.00 89.08           H
ATOM   4046  OG  SER A 266       1.830  -7.863  -3.008  1.00 89.08           O
ATOM   4047  HG  SER A 266       1.998  -8.144  -3.953  1.00 89.08           H
ATOM   4048  HN  SER A 266       1.474 -10.300  -2.946  1.00 89.08           H
ATOM   4049  N   GLN A 267       0.156  -8.945  -0.733  1.00 84.05           N
ATOM   4050  CA  GLN A 267      -0.876  -8.236   0.004  1.00 84.05           C
ATOM   4051  C   GLN A 267      -1.626  -9.200   0.926  1.00 84.05           C
ATOM   4052  O   GLN A 267      -2.063  -8.815   2.009  1.00 84.05           O
ATOM   4053  HA  GLN A 267      -0.347  -7.491   0.599  1.00 84.05           H
ATOM   4054  CB  GLN A 267      -1.840  -7.526  -0.948  1.00 84.05           C
ATOM   4055 1HB  GLN A 267      -2.270  -8.248  -1.641  1.00 84.05           H
ATOM   4056 2HB  GLN A 267      -2.667  -7.097  -0.381  1.00 84.05           H
ATOM   4057  CG  GLN A 267      -1.125  -6.423  -1.730  1.00 84.05           C
ATOM   4058 1HG  GLN A 267      -0.275  -6.845  -2.266  1.00 84.05           H
ATOM   4059 2HG  GLN A 267      -1.799  -6.007  -2.479  1.00 84.05           H
ATOM   4060  CD  GLN A 267      -0.644  -5.311  -0.795  1.00 84.05           C
ATOM   4061  OE1 GLN A 267      -1.208  -5.063   0.258  1.00 84.05           O
ATOM   4062  NE2 GLN A 267       0.426  -4.657  -1.238  1.00 84.05           N
ATOM   4063 1HE2 GLN A 267       0.842  -4.911  -2.111  1.00 84.05           H
ATOM   4064 2HE2 GLN A 267       0.816  -3.912  -0.696  1.00 84.05           H
ATOM   4065  HN  GLN A 267      -0.145  -9.353  -1.595  1.00 84.05           H
ATOM   4066  N   PHE A 268      -1.752 -10.435   0.462  1.00 90.79           N
ATOM   4067  CA  PHE A 268      -2.632 -11.392   1.111  1.00 90.79           C
ATOM   4068  C   PHE A 268      -2.172 -11.677   2.542  1.00 90.79           C
ATOM   4069  O   PHE A 268      -2.950 -11.547   3.485  1.00 90.79           O
ATOM   4070  HA  PHE A 268      -3.629 -10.952   1.132  1.00 90.79           H
ATOM   4071  CB  PHE A 268      -2.562 -12.686   0.298  1.00 90.79           C
ATOM   4072 1HB  PHE A 268      -2.816 -12.466  -0.739  1.00 90.79           H
ATOM   4073 2HB  PHE A 268      -1.535 -13.052   0.304  1.00 90.79           H
ATOM   4074  CG  PHE A 268      -3.485 -13.793   0.810  1.00 90.79           C
ATOM   4075  CD1 PHE A 268      -2.982 -14.800   1.573  1.00 90.79           C
ATOM   4076  HD1 PHE A 268      -1.920 -14.818   1.820  1.00 90.79           H
ATOM   4077  CD2 PHE A 268      -4.810 -13.771   0.502  1.00 90.79           C
ATOM   4078  HD2 PHE A 268      -5.213 -12.964  -0.110  1.00 90.79           H
ATOM   4079  CE1 PHE A 268      -3.839 -15.828   2.048  1.00 90.79           C
ATOM   4080  HE1 PHE A 268      -3.435 -16.634   2.660  1.00 90.79           H
ATOM   4081  CE2 PHE A 268      -5.667 -14.799   0.977  1.00 90.79           C
ATOM   4082  HE2 PHE A 268      -6.728 -14.781   0.730  1.00 90.79           H
ATOM   4083  CZ  PHE A 268      -5.163 -15.805   1.740  1.00 90.79           C
ATOM   4084  HZ  PHE A 268      -5.821 -16.594   2.105  1.00 90.79           H
ATOM   4085  HN  PHE A 268      -1.266 -10.783  -0.340  1.00 90.79           H
ATOM   4086  N   PRO A 269      -0.905 -12.070   2.729  1.00 94.26           N
ATOM   4087  CA  PRO A 269      -0.404 -12.390   4.068  1.00 94.26           C
ATOM   4088  C   PRO A 269      -0.655 -11.267   5.061  1.00 94.26           C
ATOM   4089  O   PRO A 269      -1.080 -11.515   6.189  1.00 94.26           O
ATOM   4090  HA  PRO A 269      -0.936 -13.252   4.471  1.00 94.26           H
ATOM   4091  CB  PRO A 269       1.092 -12.629   3.848  1.00 94.26           C
ATOM   4092 1HB  PRO A 269       1.670 -11.717   3.993  1.00 94.26           H
ATOM   4093 2HB  PRO A 269       1.486 -13.369   4.544  1.00 94.26           H
ATOM   4094  CG  PRO A 269       1.163 -13.118   2.406  1.00 94.26           C
ATOM   4095 1HG  PRO A 269       2.161 -12.997   1.986  1.00 94.26           H
ATOM   4096 2HG  PRO A 269       0.922 -14.178   2.325  1.00 94.26           H
ATOM   4097  CD  PRO A 269       0.138 -12.244   1.701  1.00 94.26           C
ATOM   4098 1HD  PRO A 269       0.562 -11.288   1.396  1.00 94.26           H
ATOM   4099 2HD  PRO A 269      -0.248 -12.721   0.800  1.00 94.26           H
ATOM   4100  N   TYR A 270      -0.383 -10.051   4.612  1.00 92.00           N
ATOM   4101  CA  TYR A 270      -0.516  -8.888   5.473  1.00 92.00           C
ATOM   4102  C   TYR A 270      -1.969  -8.694   5.911  1.00 92.00           C
ATOM   4103  O   TYR A 270      -2.242  -8.478   7.091  1.00 92.00           O
ATOM   4104  HA  TYR A 270       0.103  -9.050   6.355  1.00 92.00           H
ATOM   4105  CB  TYR A 270      -0.086  -7.687   4.628  1.00 92.00           C
ATOM   4106 1HB  TYR A 270       0.977  -7.777   4.402  1.00 92.00           H
ATOM   4107 2HB  TYR A 270      -0.618  -7.715   3.677  1.00 92.00           H
ATOM   4108  CG  TYR A 270      -0.337  -6.334   5.297  1.00 92.00           C
ATOM   4109  CD1 TYR A 270      -1.225  -5.440   4.734  1.00 92.00           C
ATOM   4110  HD1 TYR A 270      -1.748  -5.698   3.813  1.00 92.00           H
ATOM   4111  CD2 TYR A 270       0.324  -6.007   6.464  1.00 92.00           C
ATOM   4112  HD2 TYR A 270       1.025  -6.713   6.909  1.00 92.00           H
ATOM   4113  CE1 TYR A 270      -1.462  -4.167   5.364  1.00 92.00           C
ATOM   4114  HE1 TYR A 270      -2.161  -3.452   4.929  1.00 92.00           H
ATOM   4115  CE2 TYR A 270       0.087  -4.734   7.093  1.00 92.00           C
ATOM   4116  HE2 TYR A 270       0.603  -4.464   8.015  1.00 92.00           H
ATOM   4117  CZ  TYR A 270      -0.794  -3.877   6.512  1.00 92.00           C
ATOM   4118  OH  TYR A 270      -1.018  -2.674   7.107  1.00 92.00           O
ATOM   4119  HH  TYR A 270      -0.538  -2.631   7.983  1.00 92.00           H
ATOM   4120  HN  TYR A 270      -0.078  -9.854   3.680  1.00 92.00           H
ATOM   4121  N   ASN A 271      -2.864  -8.777   4.937  1.00 90.04           N
ATOM   4122  CA  ASN A 271      -4.267  -8.491   5.183  1.00 90.04           C
ATOM   4123  C   ASN A 271      -4.871  -9.613   6.030  1.00 90.04           C
ATOM   4124  O   ASN A 271      -5.871  -9.408   6.717  1.00 90.04           O
ATOM   4125  HA  ASN A 271      -4.278  -7.529   5.696  1.00 90.04           H
ATOM   4126  CB  ASN A 271      -5.052  -8.413   3.872  1.00 90.04           C
ATOM   4127 1HB  ASN A 271      -4.727  -9.210   3.202  1.00 90.04           H
ATOM   4128 2HB  ASN A 271      -6.112  -8.574   4.068  1.00 90.04           H
ATOM   4129  CG  ASN A 271      -4.853  -7.056   3.193  1.00 90.04           C
ATOM   4130  OD1 ASN A 271      -5.464  -6.061   3.547  1.00 90.04           O
ATOM   4131  ND2 ASN A 271      -3.967  -7.072   2.201  1.00 90.04           N
ATOM   4132 1HD2 ASN A 271      -3.500  -7.923   1.961  1.00 90.04           H
ATOM   4133 2HD2 ASN A 271      -3.768  -6.233   1.696  1.00 90.04           H
ATOM   4134  HN  ASN A 271      -2.644  -9.034   3.996  1.00 90.04           H
ATOM   4135  N   CYS A 272      -4.238 -10.775   5.953  1.00 94.91           N
ATOM   4136  CA  CYS A 272      -4.614 -11.889   6.806  1.00 94.91           C
ATOM   4137  C   CYS A 272      -4.415 -11.468   8.263  1.00 94.91           C
ATOM   4138  O   CYS A 272      -5.309 -11.639   9.091  1.00 94.91           O
ATOM   4139  HA  CYS A 272      -5.665 -12.098   6.604  1.00 94.91           H
ATOM   4140  CB  CYS A 272      -3.825 -13.154   6.465  1.00 94.91           C
ATOM   4141 1HB  CYS A 272      -2.762 -12.921   6.390  1.00 94.91           H
ATOM   4142 2HB  CYS A 272      -3.934 -13.888   7.263  1.00 94.91           H
ATOM   4143  SG  CYS A 272      -4.422 -13.858   4.884  1.00 94.91           S
ATOM   4144  HG  CYS A 272      -3.855 -12.943   4.102  1.00 94.91           H
ATOM   4145  HN  CYS A 272      -3.483 -10.960   5.324  1.00 94.91           H
ATOM   4146  N   ILE A 273      -3.237 -10.924   8.533  1.00 94.10           N
ATOM   4147  CA  ILE A 273      -2.901 -10.497   9.880  1.00 94.10           C
ATOM   4148  C   ILE A 273      -3.767  -9.295  10.261  1.00 94.10           C
ATOM   4149  O   ILE A 273      -4.234  -9.196  11.395  1.00 94.10           O
ATOM   4150  HA  ILE A 273      -3.139 -11.321  10.553  1.00 94.10           H
ATOM   4151  CB  ILE A 273      -1.398 -10.235  10.000  1.00 94.10           C
ATOM   4152  HB  ILE A 273      -1.124  -9.479   9.264  1.00 94.10           H
ATOM   4153  CG1 ILE A 273      -0.594 -11.495   9.673  1.00 94.10           C
ATOM   4154 1HG1 ILE A 273      -0.794 -11.802   8.646  1.00 94.10           H
ATOM   4155 2HG1 ILE A 273       0.472 -11.278   9.738  1.00 94.10           H
ATOM   4156  CG2 ILE A 273      -1.047  -9.673  11.379  1.00 94.10           C
ATOM   4157 1HG2 ILE A 273      -1.579  -8.735  11.535  1.00 94.10           H
ATOM   4158 2HG2 ILE A 273      -1.340 -10.388  12.148  1.00 94.10           H
ATOM   4159 3HG2 ILE A 273       0.027  -9.496  11.436  1.00 94.10           H
ATOM   4160  CD1 ILE A 273      -0.948 -12.635  10.630  1.00 94.10           C
ATOM   4161 1HD1 ILE A 273      -0.724 -12.333  11.653  1.00 94.10           H
ATOM   4162 2HD1 ILE A 273      -2.010 -12.866  10.543  1.00 94.10           H
ATOM   4163 3HD1 ILE A 273      -0.362 -13.518  10.375  1.00 94.10           H
ATOM   4164  HN  ILE A 273      -2.522 -10.774   7.851  1.00 94.10           H
ATOM   4165  N   LEU A 274      -3.955  -8.411   9.293  1.00 90.80           N
ATOM   4166  CA  LEU A 274      -4.728  -7.202   9.522  1.00 90.80           C
ATOM   4167  C   LEU A 274      -6.156  -7.583   9.918  1.00 90.80           C
ATOM   4168  O   LEU A 274      -6.775  -6.912  10.742  1.00 90.80           O
ATOM   4169  HA  LEU A 274      -4.268  -6.673  10.356  1.00 90.80           H
ATOM   4170  CB  LEU A 274      -4.654  -6.279   8.304  1.00 90.80           C
ATOM   4171 1HB  LEU A 274      -3.610  -6.193   8.002  1.00 90.80           H
ATOM   4172 2HB  LEU A 274      -5.186  -6.754   7.480  1.00 90.80           H
ATOM   4173  CG  LEU A 274      -5.218  -4.870   8.495  1.00 90.80           C
ATOM   4174  HG  LEU A 274      -6.213  -4.957   8.932  1.00 90.80           H
ATOM   4175  CD1 LEU A 274      -4.363  -4.065   9.476  1.00 90.80           C
ATOM   4176 1HD1 LEU A 274      -4.347  -4.569  10.443  1.00 90.80           H
ATOM   4177 2HD1 LEU A 274      -3.346  -3.985   9.091  1.00 90.80           H
ATOM   4178 3HD1 LEU A 274      -4.787  -3.068   9.594  1.00 90.80           H
ATOM   4179  CD2 LEU A 274      -5.375  -4.155   7.152  1.00 90.80           C
ATOM   4180 1HD2 LEU A 274      -4.402  -4.079   6.665  1.00 90.80           H
ATOM   4181 2HD2 LEU A 274      -6.056  -4.721   6.516  1.00 90.80           H
ATOM   4182 3HD2 LEU A 274      -5.778  -3.156   7.316  1.00 90.80           H
ATOM   4183  HN  LEU A 274      -3.589  -8.509   8.367  1.00 90.80           H
ATOM   4184  N   LEU A 275      -6.636  -8.660   9.313  1.00 93.24           N
ATOM   4185  CA  LEU A 275      -7.972  -9.151   9.609  1.00 93.24           C
ATOM   4186  C   LEU A 275      -8.035  -9.595  11.071  1.00 93.24           C
ATOM   4187  O   LEU A 275      -8.975  -9.253  11.787  1.00 93.24           O
ATOM   4188  HA  LEU A 275      -8.663  -8.320   9.470  1.00 93.24           H
ATOM   4189  CB  LEU A 275      -8.372 -10.244   8.616  1.00 93.24           C
ATOM   4190 1HB  LEU A 275      -8.313  -9.832   7.609  1.00 93.24           H
ATOM   4191 2HB  LEU A 275      -7.638 -11.047   8.676  1.00 93.24           H
ATOM   4192  CG  LEU A 275      -9.765 -10.847   8.809  1.00 93.24           C
ATOM   4193  HG  LEU A 275      -9.841 -11.211   9.834  1.00 93.24           H
ATOM   4194  CD1 LEU A 275     -10.852  -9.787   8.624  1.00 93.24           C
ATOM   4195 1HD1 LEU A 275     -10.712  -8.991   9.355  1.00 93.24           H
ATOM   4196 2HD1 LEU A 275     -10.788  -9.372   7.618  1.00 93.24           H
ATOM   4197 3HD1 LEU A 275     -11.832 -10.243   8.767  1.00 93.24           H
ATOM   4198  CD2 LEU A 275      -9.974 -12.050   7.887  1.00 93.24           C
ATOM   4199 1HD2 LEU A 275      -9.871 -11.734   6.848  1.00 93.24           H
ATOM   4200 2HD2 LEU A 275      -9.228 -12.813   8.110  1.00 93.24           H
ATOM   4201 3HD2 LEU A 275     -10.972 -12.460   8.044  1.00 93.24           H
ATOM   4202  HN  LEU A 275      -6.131  -9.192   8.634  1.00 93.24           H
ATOM   4203  N   VAL A 276      -7.023 -10.350  11.472  1.00 95.06           N
ATOM   4204  CA  VAL A 276      -6.949 -10.840  12.838  1.00 95.06           C
ATOM   4205  C   VAL A 276      -6.971  -9.652  13.803  1.00 95.06           C
ATOM   4206  O   VAL A 276      -7.696  -9.669  14.796  1.00 95.06           O
ATOM   4207  HA  VAL A 276      -7.833 -11.453  13.016  1.00 95.06           H
ATOM   4208  CB  VAL A 276      -5.715 -11.727  13.010  1.00 95.06           C
ATOM   4209  HB  VAL A 276      -4.844 -11.156  12.687  1.00 95.06           H
ATOM   4210  CG1 VAL A 276      -5.512 -12.105  14.478  1.00 95.06           C
ATOM   4211 1HG1 VAL A 276      -5.377 -11.200  15.071  1.00 95.06           H
ATOM   4212 2HG1 VAL A 276      -6.385 -12.649  14.838  1.00 95.06           H
ATOM   4213 3HG1 VAL A 276      -4.627 -12.736  14.572  1.00 95.06           H
ATOM   4214  CG2 VAL A 276      -5.810 -12.975  12.130  1.00 95.06           C
ATOM   4215 1HG2 VAL A 276      -6.694 -13.549  12.408  1.00 95.06           H
ATOM   4216 2HG2 VAL A 276      -5.884 -12.678  11.084  1.00 95.06           H
ATOM   4217 3HG2 VAL A 276      -4.920 -13.588  12.272  1.00 95.06           H
ATOM   4218  HN  VAL A 276      -6.264 -10.627  10.882  1.00 95.06           H
ATOM   4219  N   GLN A 277      -6.169  -8.650  13.476  1.00 91.60           N
ATOM   4220  CA  GLN A 277      -6.074  -7.465  14.310  1.00 91.60           C
ATOM   4221  C   GLN A 277      -7.428  -6.755  14.381  1.00 91.60           C
ATOM   4222  O   GLN A 277      -7.789  -6.201  15.418  1.00 91.60           O
ATOM   4223  HA  GLN A 277      -5.794  -7.828  15.299  1.00 91.60           H
ATOM   4224  CB  GLN A 277      -4.986  -6.519  13.797  1.00 91.60           C
ATOM   4225 1HB  GLN A 277      -5.093  -6.384  12.721  1.00 91.60           H
ATOM   4226 2HB  GLN A 277      -5.107  -5.537  14.255  1.00 91.60           H
ATOM   4227  CG  GLN A 277      -3.591  -7.066  14.112  1.00 91.60           C
ATOM   4228 1HG  GLN A 277      -3.519  -7.298  15.174  1.00 91.60           H
ATOM   4229 2HG  GLN A 277      -3.432  -7.998  13.569  1.00 91.60           H
ATOM   4230  CD  GLN A 277      -2.508  -6.056  13.730  1.00 91.60           C
ATOM   4231  OE1 GLN A 277      -2.697  -5.189  12.892  1.00 91.60           O
ATOM   4232  NE2 GLN A 277      -1.364  -6.215  14.390  1.00 91.60           N
ATOM   4233 1HE2 GLN A 277      -1.274  -6.947  15.065  1.00 91.60           H
ATOM   4234 2HE2 GLN A 277      -0.594  -5.602  14.210  1.00 91.60           H
ATOM   4235  HN  GLN A 277      -5.591  -8.640  12.659  1.00 91.60           H
ATOM   4236  N   THR A 278      -8.140  -6.796  13.264  1.00 92.60           N
ATOM   4237  CA  THR A 278      -9.427  -6.128  13.173  1.00 92.60           C
ATOM   4238  C   THR A 278     -10.444  -6.803  14.096  1.00 92.60           C
ATOM   4239  O   THR A 278     -11.189  -6.128  14.805  1.00 92.60           O
ATOM   4240  HA  THR A 278      -9.308  -5.103  13.524  1.00 92.60           H
ATOM   4241  CB  THR A 278      -9.852  -6.120  11.704  1.00 92.60           C
ATOM   4242  HB  THR A 278     -10.037  -7.133  11.346  1.00 92.60           H
ATOM   4243  OG1 THR A 278      -8.805  -5.415  11.043  1.00 92.60           O
ATOM   4244  HG1 THR A 278      -8.156  -6.062  10.644  1.00 92.60           H
ATOM   4245  CG2 THR A 278     -11.093  -5.259  11.458  1.00 92.60           C
ATOM   4246 1HG2 THR A 278     -10.886  -4.230  11.754  1.00 92.60           H
ATOM   4247 2HG2 THR A 278     -11.926  -5.645  12.046  1.00 92.60           H
ATOM   4248 3HG2 THR A 278     -11.352  -5.287  10.400  1.00 92.60           H
ATOM   4249  HN  THR A 278      -7.852  -7.273  12.434  1.00 92.60           H
ATOM   4250  N   ILE A 279     -10.443  -8.128  14.057  1.00 92.89           N
ATOM   4251  CA  ILE A 279     -11.354  -8.901  14.884  1.00 92.89           C
ATOM   4252  C   ILE A 279     -10.995  -8.700  16.357  1.00 92.89           C
ATOM   4253  O   ILE A 279     -11.876  -8.515  17.195  1.00 92.89           O
ATOM   4254  HA  ILE A 279     -12.358  -8.511  14.717  1.00 92.89           H
ATOM   4255  CB  ILE A 279     -11.360 -10.368  14.447  1.00 92.89           C
ATOM   4256  HB  ILE A 279     -10.331 -10.729  14.452  1.00 92.89           H
ATOM   4257  CG1 ILE A 279     -11.883 -10.512  13.017  1.00 92.89           C
ATOM   4258 1HG1 ILE A 279     -12.958 -10.332  13.000  1.00 92.89           H
ATOM   4259 2HG1 ILE A 279     -11.424  -9.756  12.380  1.00 92.89           H
ATOM   4260  CG2 ILE A 279     -12.146 -11.231  15.435  1.00 92.89           C
ATOM   4261 1HG2 ILE A 279     -11.689 -11.162  16.422  1.00 92.89           H
ATOM   4262 2HG2 ILE A 279     -13.176 -10.878  15.487  1.00 92.89           H
ATOM   4263 3HG2 ILE A 279     -12.134 -12.268  15.101  1.00 92.89           H
ATOM   4264  CD1 ILE A 279     -11.584 -11.906  12.461  1.00 92.89           C
ATOM   4265 1HD1 ILE A 279     -10.507 -12.072  12.458  1.00 92.89           H
ATOM   4266 2HD1 ILE A 279     -12.066 -12.657  13.087  1.00 92.89           H
ATOM   4267 3HD1 ILE A 279     -11.967 -11.981  11.444  1.00 92.89           H
ATOM   4268  HN  ILE A 279      -9.836  -8.670  13.477  1.00 92.89           H
ATOM   4269  N   ASP A 280      -9.699  -8.742  16.629  1.00 92.15           N
ATOM   4270  CA  ASP A 280      -9.215  -8.618  17.993  1.00 92.15           C
ATOM   4271  C   ASP A 280      -9.565  -7.228  18.529  1.00 92.15           C
ATOM   4272  O   ASP A 280      -9.865  -7.072  19.712  1.00 92.15           O
ATOM   4273  HA  ASP A 280      -9.711  -9.415  18.547  1.00 92.15           H
ATOM   4274  CB  ASP A 280      -7.695  -8.780  18.056  1.00 92.15           C
ATOM   4275 1HB  ASP A 280      -7.406  -9.720  17.585  1.00 92.15           H
ATOM   4276 2HB  ASP A 280      -7.217  -7.980  17.491  1.00 92.15           H
ATOM   4277  CG  ASP A 280      -7.200  -8.756  19.503  1.00 92.15           C
ATOM   4278  OD1 ASP A 280      -7.784  -9.507  20.315  1.00 92.15           O
ATOM   4279  OD2 ASP A 280      -6.250  -7.988  19.766  1.00 92.15           O
ATOM   4280  HN  ASP A 280      -8.986  -8.858  15.937  1.00 92.15           H
ATOM   4281  N   ALA A 281      -9.514  -6.253  17.633  1.00 91.68           N
ATOM   4282  CA  ALA A 281      -9.826  -4.882  18.000  1.00 91.68           C
ATOM   4283  C   ALA A 281     -11.267  -4.811  18.509  1.00 91.68           C
ATOM   4284  O   ALA A 281     -11.593  -3.970  19.345  1.00 91.68           O
ATOM   4285  HA  ALA A 281      -9.151  -4.592  18.805  1.00 91.68           H
ATOM   4286  CB  ALA A 281      -9.586  -3.965  16.800  1.00 91.68           C
ATOM   4287 1HB  ALA A 281      -8.541  -4.030  16.496  1.00 91.68           H
ATOM   4288 2HB  ALA A 281     -10.225  -4.274  15.972  1.00 91.68           H
ATOM   4289 3HB  ALA A 281      -9.821  -2.937  17.075  1.00 91.68           H
ATOM   4290  HN  ALA A 281      -9.265  -6.388  16.674  1.00 91.68           H
ATOM   4291  N   TYR A 282     -12.092  -5.706  17.984  1.00 79.16           N
ATOM   4292  CA  TYR A 282     -13.498  -5.731  18.347  1.00 79.16           C
ATOM   4293  C   TYR A 282     -13.749  -6.702  19.502  1.00 79.16           C
ATOM   4294  O   TYR A 282     -14.426  -6.359  20.470  1.00 79.16           O
ATOM   4295  HA  TYR A 282     -13.784  -4.726  18.658  1.00 79.16           H
ATOM   4296  CB  TYR A 282     -14.245  -6.228  17.107  1.00 79.16           C
ATOM   4297 1HB  TYR A 282     -13.970  -5.606  16.256  1.00 79.16           H
ATOM   4298 2HB  TYR A 282     -13.916  -7.242  16.880  1.00 79.16           H
ATOM   4299  CG  TYR A 282     -15.768  -6.223  17.254  1.00 79.16           C
ATOM   4300  CD1 TYR A 282     -16.440  -7.399  17.519  1.00 79.16           C
ATOM   4301  HD1 TYR A 282     -15.886  -8.331  17.623  1.00 79.16           H
ATOM   4302  CD2 TYR A 282     -16.469  -5.041  17.122  1.00 79.16           C
ATOM   4303  HD2 TYR A 282     -15.939  -4.113  16.913  1.00 79.16           H
ATOM   4304  CE1 TYR A 282     -17.873  -7.393  17.657  1.00 79.16           C
ATOM   4305  HE1 TYR A 282     -18.416  -8.315  17.866  1.00 79.16           H
ATOM   4306  CE2 TYR A 282     -17.903  -5.036  17.260  1.00 79.16           C
ATOM   4307  HE2 TYR A 282     -18.469  -4.110  17.158  1.00 79.16           H
ATOM   4308  CZ  TYR A 282     -18.534  -6.212  17.521  1.00 79.16           C
ATOM   4309  OH  TYR A 282     -19.888  -6.207  17.652  1.00 79.16           O
ATOM   4310  HH  TYR A 282     -20.213  -7.127  17.871  1.00 79.16           H
ATOM   4311  HN  TYR A 282     -11.813  -6.402  17.323  1.00 79.16           H
ATOM   4312  N   ALA A 283     -13.190  -7.895  19.362  1.00 89.43           N
ATOM   4313  CA  ALA A 283     -13.555  -8.999  20.233  1.00 89.43           C
ATOM   4314  C   ALA A 283     -12.578  -9.060  21.410  1.00 89.43           C
ATOM   4315  O   ALA A 283     -12.889  -9.638  22.450  1.00 89.43           O
ATOM   4316  HA  ALA A 283     -14.557  -8.805  20.614  1.00 89.43           H
ATOM   4317  CB  ALA A 283     -13.577 -10.300  19.427  1.00 89.43           C
ATOM   4318 1HB  ALA A 283     -14.308 -10.216  18.622  1.00 89.43           H
ATOM   4319 2HB  ALA A 283     -12.590 -10.482  19.004  1.00 89.43           H
ATOM   4320 3HB  ALA A 283     -13.851 -11.128  20.081  1.00 89.43           H
ATOM   4321  HN  ALA A 283     -12.501  -8.112  18.671  1.00 89.43           H
ATOM   4322  N   MET A 284     -11.417  -8.454  21.205  1.00 82.71           N
ATOM   4323  CA  MET A 284     -10.390  -8.439  22.233  1.00 82.71           C
ATOM   4324  C   MET A 284     -10.160  -9.842  22.799  1.00 82.71           C
ATOM   4325  O   MET A 284     -10.086 -10.021  24.013  1.00 82.71           O
ATOM   4326  HA  MET A 284      -9.485  -8.087  21.738  1.00 82.71           H
ATOM   4327  CB  MET A 284     -10.810  -7.496  23.361  1.00 82.71           C
ATOM   4328 1HB  MET A 284     -11.727  -7.862  23.824  1.00 82.71           H
ATOM   4329 2HB  MET A 284     -10.044  -7.486  24.136  1.00 82.71           H
ATOM   4330  CG  MET A 284     -11.030  -6.076  22.836  1.00 82.71           C
ATOM   4331 1HG  MET A 284     -10.106  -5.693  22.400  1.00 82.71           H
ATOM   4332 2HG  MET A 284     -11.777  -6.084  22.042  1.00 82.71           H
ATOM   4333  SD  MET A 284     -11.564  -5.009  24.163  1.00 82.71           S
ATOM   4334  CE  MET A 284     -11.680  -3.458  23.288  1.00 82.71           C
ATOM   4335 1HE  MET A 284     -10.704  -3.199  22.877  1.00 82.71           H
ATOM   4336 2HE  MET A 284     -12.402  -3.552  22.477  1.00 82.71           H
ATOM   4337 3HE  MET A 284     -12.004  -2.676  23.974  1.00 82.71           H
ATOM   4338  HN  MET A 284     -11.175  -7.981  20.358  1.00 82.71           H
ATOM   4339  N   PHE A 285     -10.053 -10.802  21.891  1.00 86.26           N
ATOM   4340  CA  PHE A 285     -10.032 -12.201  22.280  1.00 86.26           C
ATOM   4341  C   PHE A 285      -8.609 -12.659  22.604  1.00 86.26           C
ATOM   4342  O   PHE A 285      -8.413 -13.727  23.182  1.00 86.26           O
ATOM   4343  HA  PHE A 285     -10.655 -12.299  23.170  1.00 86.26           H
ATOM   4344  CB  PHE A 285     -10.555 -13.005  21.088  1.00 86.26           C
ATOM   4345 1HB  PHE A 285     -10.748 -14.029  21.410  1.00 86.26           H
ATOM   4346 2HB  PHE A 285     -11.510 -12.586  20.771  1.00 86.26           H
ATOM   4347  CG  PHE A 285      -9.604 -13.032  19.890  1.00 86.26           C
ATOM   4348  CD1 PHE A 285      -9.685 -12.067  18.936  1.00 86.26           C
ATOM   4349  HD1 PHE A 285     -10.428 -11.274  19.024  1.00 86.26           H
ATOM   4350  CD2 PHE A 285      -8.677 -14.021  19.780  1.00 86.26           C
ATOM   4351  HD2 PHE A 285      -8.612 -14.795  20.545  1.00 86.26           H
ATOM   4352  CE1 PHE A 285      -8.802 -12.092  17.824  1.00 86.26           C
ATOM   4353  HE1 PHE A 285      -8.867 -11.318  17.059  1.00 86.26           H
ATOM   4354  CE2 PHE A 285      -7.794 -14.046  18.668  1.00 86.26           C
ATOM   4355  HE2 PHE A 285      -7.052 -14.839  18.580  1.00 86.26           H
ATOM   4356  CZ  PHE A 285      -7.875 -13.081  17.714  1.00 86.26           C
ATOM   4357  HZ  PHE A 285      -7.197 -13.100  16.860  1.00 86.26           H
ATOM   4358  HN  PHE A 285      -9.982 -10.635  20.907  1.00 86.26           H
ATOM   4359  N   ILE A 286      -7.652 -11.829  22.217  1.00 86.96           N
ATOM   4360  CA  ILE A 286      -6.252 -12.132  22.464  1.00 86.96           C
ATOM   4361  C   ILE A 286      -5.863 -11.628  23.854  1.00 86.96           C
ATOM   4362  O   ILE A 286      -5.673 -10.429  24.053  1.00 86.96           O
ATOM   4363  HA  ILE A 286      -6.146 -13.217  22.448  1.00 86.96           H
ATOM   4364  CB  ILE A 286      -5.377 -11.575  21.339  1.00 86.96           C
ATOM   4365  HB  ILE A 286      -5.521 -10.495  21.298  1.00 86.96           H
ATOM   4366  CG1 ILE A 286      -5.802 -12.139  19.982  1.00 86.96           C
ATOM   4367 1HG1 ILE A 286      -5.643 -13.218  19.967  1.00 86.96           H
ATOM   4368 2HG1 ILE A 286      -6.869 -11.972  19.833  1.00 86.96           H
ATOM   4369  CG2 ILE A 286      -3.895 -11.823  21.624  1.00 86.96           C
ATOM   4370 1HG2 ILE A 286      -3.617 -11.334  22.558  1.00 86.96           H
ATOM   4371 2HG2 ILE A 286      -3.715 -12.895  21.708  1.00 86.96           H
ATOM   4372 3HG2 ILE A 286      -3.295 -11.417  20.810  1.00 86.96           H
ATOM   4373  CD1 ILE A 286      -5.014 -11.486  18.845  1.00 86.96           C
ATOM   4374 1HD1 ILE A 286      -5.195 -10.411  18.849  1.00 86.96           H
ATOM   4375 2HD1 ILE A 286      -3.950 -11.676  18.985  1.00 86.96           H
ATOM   4376 3HD1 ILE A 286      -5.336 -11.905  17.892  1.00 86.96           H
ATOM   4377  HN  ILE A 286      -7.820 -10.964  21.744  1.00 86.96           H
ATOM   4378  N   SER A 287      -5.755 -12.568  24.782  1.00 85.21           N
ATOM   4379  CA  SER A 287      -5.410 -12.231  26.152  1.00 85.21           C
ATOM   4380  C   SER A 287      -3.993 -12.715  26.469  1.00 85.21           C
ATOM   4381  O   SER A 287      -3.405 -12.310  27.471  1.00 85.21           O
ATOM   4382  HA  SER A 287      -5.464 -11.144  26.205  1.00 85.21           H
ATOM   4383  CB  SER A 287      -6.411 -12.839  27.137  1.00 85.21           C
ATOM   4384 1HB  SER A 287      -6.118 -12.584  28.156  1.00 85.21           H
ATOM   4385 2HB  SER A 287      -7.395 -12.401  26.970  1.00 85.21           H
ATOM   4386  OG  SER A 287      -6.494 -14.255  27.009  1.00 85.21           O
ATOM   4387  HG  SER A 287      -7.182 -14.616  27.638  1.00 85.21           H
ATOM   4388  HN  SER A 287      -5.899 -13.542  24.609  1.00 85.21           H
ATOM   4389  N   ASN A 288      -3.486 -13.573  25.597  1.00 86.24           N
ATOM   4390  CA  ASN A 288      -2.190 -14.189  25.820  1.00 86.24           C
ATOM   4391  C   ASN A 288      -1.097 -13.295  25.231  1.00 86.24           C
ATOM   4392  O   ASN A 288      -1.127 -12.971  24.045  1.00 86.24           O
ATOM   4393  HA  ASN A 288      -2.104 -14.294  26.901  1.00 86.24           H
ATOM   4394  CB  ASN A 288      -2.103 -15.555  25.135  1.00 86.24           C
ATOM   4395 1HB  ASN A 288      -2.966 -16.160  25.411  1.00 86.24           H
ATOM   4396 2HB  ASN A 288      -2.137 -15.425  24.053  1.00 86.24           H
ATOM   4397  CG  ASN A 288      -0.816 -16.284  25.526  1.00 86.24           C
ATOM   4398  OD1 ASN A 288       0.264 -15.718  25.558  1.00 86.24           O
ATOM   4399  ND2 ASN A 288      -0.991 -17.569  25.822  1.00 86.24           N
ATOM   4400 1HD2 ASN A 288      -1.905 -17.972  25.777  1.00 86.24           H
ATOM   4401 2HD2 ASN A 288      -0.209 -18.131  26.090  1.00 86.24           H
ATOM   4402  HN  ASN A 288      -3.945 -13.849  24.752  1.00 86.24           H
ATOM   4403  N   CYS A 289      -0.158 -12.920  26.087  1.00 91.48           N
ATOM   4404  CA  CYS A 289       0.884 -11.986  25.695  1.00 91.48           C
ATOM   4405  C   CYS A 289       1.726 -12.640  24.597  1.00 91.48           C
ATOM   4406  O   CYS A 289       2.115 -11.982  23.633  1.00 91.48           O
ATOM   4407  HA  CYS A 289       0.381 -11.096  25.318  1.00 91.48           H
ATOM   4408  CB  CYS A 289       1.738 -11.556  26.889  1.00 91.48           C
ATOM   4409 1HB  CYS A 289       1.106 -11.109  27.656  1.00 91.48           H
ATOM   4410 2HB  CYS A 289       2.216 -12.428  27.337  1.00 91.48           H
ATOM   4411  SG  CYS A 289       3.009 -10.356  26.350  1.00 91.48           S
ATOM   4412  HN  CYS A 289      -0.102 -13.242  27.032  1.00 91.48           H
ATOM   4413  N   ALA A 290       1.982 -13.927  24.780  1.00 93.46           N
ATOM   4414  CA  ALA A 290       2.844 -14.656  23.864  1.00 93.46           C
ATOM   4415  C   ALA A 290       2.232 -14.627  22.462  1.00 93.46           C
ATOM   4416  O   ALA A 290       2.941 -14.432  21.476  1.00 93.46           O
ATOM   4417  HA  ALA A 290       3.808 -14.148  23.842  1.00 93.46           H
ATOM   4418  CB  ALA A 290       3.049 -16.081  24.381  1.00 93.46           C
ATOM   4419 1HB  ALA A 290       3.513 -16.047  25.367  1.00 93.46           H
ATOM   4420 2HB  ALA A 290       2.085 -16.585  24.451  1.00 93.46           H
ATOM   4421 3HB  ALA A 290       3.696 -16.627  23.695  1.00 93.46           H
ATOM   4422  HN  ALA A 290       1.613 -14.469  25.535  1.00 93.46           H
ATOM   4423  N   VAL A 291       0.923 -14.822  22.418  1.00 93.66           N
ATOM   4424  CA  VAL A 291       0.208 -14.821  21.154  1.00 93.66           C
ATOM   4425  C   VAL A 291       0.259 -13.419  20.545  1.00 93.66           C
ATOM   4426  O   VAL A 291       0.488 -13.267  19.346  1.00 93.66           O
ATOM   4427  HA  VAL A 291       0.721 -15.513  20.485  1.00 93.66           H
ATOM   4428  CB  VAL A 291      -1.220 -15.332  21.359  1.00 93.66           C
ATOM   4429  HB  VAL A 291      -1.705 -14.686  22.091  1.00 93.66           H
ATOM   4430  CG1 VAL A 291      -2.022 -15.254  20.059  1.00 93.66           C
ATOM   4431 1HG1 VAL A 291      -2.066 -14.219  19.720  1.00 93.66           H
ATOM   4432 2HG1 VAL A 291      -1.539 -15.865  19.296  1.00 93.66           H
ATOM   4433 3HG1 VAL A 291      -3.033 -15.623  20.233  1.00 93.66           H
ATOM   4434  CG2 VAL A 291      -1.218 -16.756  21.918  1.00 93.66           C
ATOM   4435 1HG2 VAL A 291      -0.707 -17.419  21.220  1.00 93.66           H
ATOM   4436 2HG2 VAL A 291      -0.700 -16.770  22.877  1.00 93.66           H
ATOM   4437 3HG2 VAL A 291      -2.245 -17.094  22.054  1.00 93.66           H
ATOM   4438  HN  VAL A 291       0.354 -14.979  23.226  1.00 93.66           H
ATOM   4439  N   SER A 292       0.043 -12.429  21.399  1.00 94.01           N
ATOM   4440  CA  SER A 292       0.017 -11.047  20.951  1.00 94.01           C
ATOM   4441  C   SER A 292       1.376 -10.661  20.363  1.00 94.01           C
ATOM   4442  O   SER A 292       1.443  -9.991  19.334  1.00 94.01           O
ATOM   4443  HA  SER A 292      -0.757 -11.006  20.185  1.00 94.01           H
ATOM   4444  CB  SER A 292      -0.351 -10.104  22.098  1.00 94.01           C
ATOM   4445 1HB  SER A 292      -1.276 -10.444  22.565  1.00 94.01           H
ATOM   4446 2HB  SER A 292       0.424 -10.143  22.863  1.00 94.01           H
ATOM   4447  OG  SER A 292      -0.512  -8.760  21.654  1.00 94.01           O
ATOM   4448  HG  SER A 292      -1.354  -8.673  21.121  1.00 94.01           H
ATOM   4449  HN  SER A 292      -0.112 -12.560  22.378  1.00 94.01           H
ATOM   4450  N   THR A 293       2.425 -11.102  21.042  1.00 90.61           N
ATOM   4451  CA  THR A 293       3.778 -10.781  20.619  1.00 90.61           C
ATOM   4452  C   THR A 293       4.048 -11.347  19.224  1.00 90.61           C
ATOM   4453  O   THR A 293       4.574 -10.648  18.358  1.00 90.61           O
ATOM   4454  HA  THR A 293       3.869  -9.698  20.549  1.00 90.61           H
ATOM   4455  CB  THR A 293       4.743 -11.306  21.685  1.00 90.61           C
ATOM   4456  HB  THR A 293       4.655 -12.387  21.790  1.00 90.61           H
ATOM   4457  OG1 THR A 293       4.423 -10.546  22.847  1.00 90.61           O
ATOM   4458  HG1 THR A 293       3.735 -11.027  23.391  1.00 90.61           H
ATOM   4459  CG2 THR A 293       6.198 -10.939  21.388  1.00 90.61           C
ATOM   4460 1HG2 THR A 293       6.299  -9.854  21.350  1.00 90.61           H
ATOM   4461 2HG2 THR A 293       6.493 -11.365  20.430  1.00 90.61           H
ATOM   4462 3HG2 THR A 293       6.841 -11.335  22.175  1.00 90.61           H
ATOM   4463  HN  THR A 293       2.362 -11.666  21.865  1.00 90.61           H
ATOM   4464  N   ASN A 294       3.676 -12.606  19.048  1.00 92.41           N
ATOM   4465  CA  ASN A 294       3.929 -13.293  17.792  1.00 92.41           C
ATOM   4466  C   ASN A 294       3.138 -12.611  16.674  1.00 92.41           C
ATOM   4467  O   ASN A 294       3.627 -12.481  15.553  1.00 92.41           O
ATOM   4468  HA  ASN A 294       5.007 -13.226  17.641  1.00 92.41           H
ATOM   4469  CB  ASN A 294       3.482 -14.754  17.864  1.00 92.41           C
ATOM   4470 1HB  ASN A 294       2.483 -14.812  18.295  1.00 92.41           H
ATOM   4471 2HB  ASN A 294       3.421 -15.169  16.858  1.00 92.41           H
ATOM   4472  CG  ASN A 294       4.454 -15.584  18.705  1.00 92.41           C
ATOM   4473  OD1 ASN A 294       5.594 -15.213  18.931  1.00 92.41           O
ATOM   4474  ND2 ASN A 294       3.941 -16.726  19.156  1.00 92.41           N
ATOM   4475 1HD2 ASN A 294       2.997 -16.971  18.935  1.00 92.41           H
ATOM   4476 2HD2 ASN A 294       4.499 -17.338  19.716  1.00 92.41           H
ATOM   4477  HN  ASN A 294       3.211 -13.154  19.743  1.00 92.41           H
ATOM   4478  N   ILE A 295       1.929 -12.193  17.019  1.00 92.42           N
ATOM   4479  CA  ILE A 295       1.055 -11.552  16.051  1.00 92.42           C
ATOM   4480  C   ILE A 295       1.694 -10.243  15.582  1.00 92.42           C
ATOM   4481  O   ILE A 295       1.681  -9.934  14.392  1.00 92.42           O
ATOM   4482  HA  ILE A 295       0.969 -12.221  15.195  1.00 92.42           H
ATOM   4483  CB  ILE A 295      -0.350 -11.377  16.632  1.00 92.42           C
ATOM   4484  HB  ILE A 295      -0.254 -11.015  17.655  1.00 92.42           H
ATOM   4485  CG1 ILE A 295      -1.089 -12.715  16.693  1.00 92.42           C
ATOM   4486 1HG1 ILE A 295      -1.298 -13.065  15.682  1.00 92.42           H
ATOM   4487 2HG1 ILE A 295      -0.453 -13.464  17.164  1.00 92.42           H
ATOM   4488  CG2 ILE A 295      -1.138 -10.322  15.852  1.00 92.42           C
ATOM   4489 1HG2 ILE A 295      -0.617  -9.366  15.904  1.00 92.42           H
ATOM   4490 2HG2 ILE A 295      -1.226 -10.631  14.810  1.00 92.42           H
ATOM   4491 3HG2 ILE A 295      -2.133 -10.218  16.285  1.00 92.42           H
ATOM   4492  CD1 ILE A 295      -2.397 -12.584  17.474  1.00 92.42           C
ATOM   4493 1HD1 ILE A 295      -2.182 -12.257  18.492  1.00 92.42           H
ATOM   4494 2HD1 ILE A 295      -3.040 -11.852  16.986  1.00 92.42           H
ATOM   4495 3HD1 ILE A 295      -2.902 -13.550  17.503  1.00 92.42           H
ATOM   4496  HN  ILE A 295       1.545 -12.287  17.938  1.00 92.42           H
ATOM   4497  N   ASP A 296       2.237  -9.510  16.542  1.00 93.76           N
ATOM   4498  CA  ASP A 296       2.830  -8.216  16.251  1.00 93.76           C
ATOM   4499  C   ASP A 296       4.027  -8.406  15.316  1.00 93.76           C
ATOM   4500  O   ASP A 296       4.219  -7.630  14.382  1.00 93.76           O
ATOM   4501  HA  ASP A 296       2.032  -7.632  15.792  1.00 93.76           H
ATOM   4502  CB  ASP A 296       3.331  -7.539  17.528  1.00 93.76           C
ATOM   4503 1HB  ASP A 296       3.816  -8.275  18.168  1.00 93.76           H
ATOM   4504 2HB  ASP A 296       4.083  -6.790  17.277  1.00 93.76           H
ATOM   4505  CG  ASP A 296       2.178  -6.877  18.286  1.00 93.76           C
ATOM   4506  OD1 ASP A 296       1.020  -7.128  17.889  1.00 93.76           O
ATOM   4507  OD2 ASP A 296       2.481  -6.136  19.246  1.00 93.76           O
ATOM   4508  HN  ASP A 296       2.276  -9.786  17.503  1.00 93.76           H
ATOM   4509  N   ILE A 297       4.800  -9.444  15.602  1.00 93.67           N
ATOM   4510  CA  ILE A 297       5.959  -9.761  14.785  1.00 93.67           C
ATOM   4511  C   ILE A 297       5.496 -10.141  13.377  1.00 93.67           C
ATOM   4512  O   ILE A 297       6.058  -9.675  12.387  1.00 93.67           O
ATOM   4513  HA  ILE A 297       6.567  -8.858  14.716  1.00 93.67           H
ATOM   4514  CB  ILE A 297       6.815 -10.833  15.462  1.00 93.67           C
ATOM   4515  HB  ILE A 297       6.161 -11.649  15.768  1.00 93.67           H
ATOM   4516  CG1 ILE A 297       7.478 -10.286  16.727  1.00 93.67           C
ATOM   4517 1HG1 ILE A 297       8.216  -9.530  16.458  1.00 93.67           H
ATOM   4518 2HG1 ILE A 297       6.731  -9.795  17.351  1.00 93.67           H
ATOM   4519  CG2 ILE A 297       7.838 -11.416  14.484  1.00 93.67           C
ATOM   4520 1HG2 ILE A 297       7.317 -11.866  13.639  1.00 93.67           H
ATOM   4521 2HG2 ILE A 297       8.492 -10.621  14.126  1.00 93.67           H
ATOM   4522 3HG2 ILE A 297       8.433 -12.175  14.991  1.00 93.67           H
ATOM   4523  CD1 ILE A 297       8.154 -11.407  17.520  1.00 93.67           C
ATOM   4524 1HD1 ILE A 297       7.409 -12.149  17.808  1.00 93.67           H
ATOM   4525 2HD1 ILE A 297       8.918 -11.880  16.901  1.00 93.67           H
ATOM   4526 3HD1 ILE A 297       8.618 -10.991  18.414  1.00 93.67           H
ATOM   4527  HN  ILE A 297       4.646 -10.061  16.374  1.00 93.67           H
ATOM   4528  N   CYS A 298       4.476 -10.986  13.332  1.00 95.13           N
ATOM   4529  CA  CYS A 298       3.940 -11.445  12.062  1.00 95.13           C
ATOM   4530  C   CYS A 298       3.506 -10.221  11.253  1.00 95.13           C
ATOM   4531  O   CYS A 298       3.724 -10.163  10.044  1.00 95.13           O
ATOM   4532  HA  CYS A 298       4.746 -11.977  11.557  1.00 95.13           H
ATOM   4533  CB  CYS A 298       2.791 -12.437  12.258  1.00 95.13           C
ATOM   4534 1HB  CYS A 298       2.105 -12.064  13.019  1.00 95.13           H
ATOM   4535 2HB  CYS A 298       2.221 -12.533  11.334  1.00 95.13           H
ATOM   4536  SG  CYS A 298       3.452 -14.069  12.758  1.00 95.13           S
ATOM   4537  HG  CYS A 298       3.697 -13.738  14.023  1.00 95.13           H
ATOM   4538  HN  CYS A 298       4.019 -11.354  14.142  1.00 95.13           H
ATOM   4539  N   PHE A 299       2.899  -9.274  11.953  1.00 94.18           N
ATOM   4540  CA  PHE A 299       2.432  -8.055  11.315  1.00 94.18           C
ATOM   4541  C   PHE A 299       3.591  -7.301  10.660  1.00 94.18           C
ATOM   4542  O   PHE A 299       3.495  -6.890   9.504  1.00 94.18           O
ATOM   4543  HA  PHE A 299       1.712  -8.346  10.550  1.00 94.18           H
ATOM   4544  CB  PHE A 299       1.825  -7.180  12.413  1.00 94.18           C
ATOM   4545 1HB  PHE A 299       1.008  -7.724  12.887  1.00 94.18           H
ATOM   4546 2HB  PHE A 299       2.578  -7.002  13.180  1.00 94.18           H
ATOM   4547  CG  PHE A 299       1.298  -5.832  11.914  1.00 94.18           C
ATOM   4548  CD1 PHE A 299       2.072  -4.718  12.021  1.00 94.18           C
ATOM   4549  HD1 PHE A 299       3.066  -4.786  12.462  1.00 94.18           H
ATOM   4550  CD2 PHE A 299       0.057  -5.748  11.365  1.00 94.18           C
ATOM   4551  HD2 PHE A 299      -0.562  -6.641  11.279  1.00 94.18           H
ATOM   4552  CE1 PHE A 299       1.583  -3.468  11.559  1.00 94.18           C
ATOM   4553  HE1 PHE A 299       2.203  -2.575  11.645  1.00 94.18           H
ATOM   4554  CE2 PHE A 299      -0.431  -4.498  10.902  1.00 94.18           C
ATOM   4555  HE2 PHE A 299      -1.426  -4.430  10.461  1.00 94.18           H
ATOM   4556  CZ  PHE A 299       0.342  -3.384  11.009  1.00 94.18           C
ATOM   4557  HZ  PHE A 299      -0.033  -2.424  10.654  1.00 94.18           H
ATOM   4558  HN  PHE A 299       2.725  -9.329  12.936  1.00 94.18           H
ATOM   4559  N   GLN A 300       4.659  -7.140  11.427  1.00 90.63           N
ATOM   4560  CA  GLN A 300       5.802  -6.370  10.966  1.00 90.63           C
ATOM   4561  C   GLN A 300       6.405  -7.012   9.715  1.00 90.63           C
ATOM   4562  O   GLN A 300       6.772  -6.314   8.771  1.00 90.63           O
ATOM   4563  HA  GLN A 300       5.408  -5.384  10.723  1.00 90.63           H
ATOM   4564  CB  GLN A 300       6.851  -6.232  12.072  1.00 90.63           C
ATOM   4565 1HB  GLN A 300       7.054  -7.209  12.510  1.00 90.63           H
ATOM   4566 2HB  GLN A 300       7.788  -5.873  11.646  1.00 90.63           H
ATOM   4567  CG  GLN A 300       6.377  -5.267  13.160  1.00 90.63           C
ATOM   4568 1HG  GLN A 300       6.163  -4.293  12.720  1.00 90.63           H
ATOM   4569 2HG  GLN A 300       5.446  -5.632  13.594  1.00 90.63           H
ATOM   4570  CD  GLN A 300       7.433  -5.116  14.257  1.00 90.63           C
ATOM   4571  OE1 GLN A 300       8.535  -5.632  14.169  1.00 90.63           O
ATOM   4572  NE2 GLN A 300       7.036  -4.381  15.292  1.00 90.63           N
ATOM   4573 1HE2 GLN A 300       6.118  -3.986  15.302  1.00 90.63           H
ATOM   4574 2HE2 GLN A 300       7.657  -4.225  16.061  1.00 90.63           H
ATOM   4575  HN  GLN A 300       4.751  -7.525  12.345  1.00 90.63           H
ATOM   4576  N   VAL A 301       6.489  -8.334   9.749  1.00 95.38           N
ATOM   4577  CA  VAL A 301       7.105  -9.073   8.660  1.00 95.38           C
ATOM   4578  C   VAL A 301       6.252  -8.920   7.399  1.00 95.38           C
ATOM   4579  O   VAL A 301       6.761  -8.546   6.343  1.00 95.38           O
ATOM   4580  HA  VAL A 301       8.085  -8.632   8.476  1.00 95.38           H
ATOM   4581  CB  VAL A 301       7.312 -10.532   9.069  1.00 95.38           C
ATOM   4582  HB  VAL A 301       6.348 -10.930   9.388  1.00 95.38           H
ATOM   4583  CG1 VAL A 301       7.796 -11.370   7.884  1.00 95.38           C
ATOM   4584 1HG1 VAL A 301       7.056 -11.333   7.085  1.00 95.38           H
ATOM   4585 2HG1 VAL A 301       8.744 -10.972   7.521  1.00 95.38           H
ATOM   4586 3HG1 VAL A 301       7.935 -12.404   8.203  1.00 95.38           H
ATOM   4587  CG2 VAL A 301       8.279 -10.640  10.249  1.00 95.38           C
ATOM   4588 1HG2 VAL A 301       9.243 -10.216   9.968  1.00 95.38           H
ATOM   4589 2HG2 VAL A 301       7.876 -10.092  11.101  1.00 95.38           H
ATOM   4590 3HG2 VAL A 301       8.408 -11.688  10.519  1.00 95.38           H
ATOM   4591  HN  VAL A 301       6.145  -8.897  10.500  1.00 95.38           H
ATOM   4592  N   THR A 302       4.970  -9.218   7.550  1.00 94.39           N
ATOM   4593  CA  THR A 302       4.072  -9.263   6.409  1.00 94.39           C
ATOM   4594  C   THR A 302       3.892  -7.863   5.817  1.00 94.39           C
ATOM   4595  O   THR A 302       3.718  -7.715   4.608  1.00 94.39           O
ATOM   4596  HA  THR A 302       4.530  -9.880   5.636  1.00 94.39           H
ATOM   4597  CB  THR A 302       2.760  -9.903   6.865  1.00 94.39           C
ATOM   4598  HB  THR A 302       2.041  -9.941   6.046  1.00 94.39           H
ATOM   4599  OG1 THR A 302       2.368  -9.126   7.993  1.00 94.39           O
ATOM   4600  HG1 THR A 302       1.458  -9.406   8.301  1.00 94.39           H
ATOM   4601  CG2 THR A 302       2.961 -11.310   7.432  1.00 94.39           C
ATOM   4602 1HG2 THR A 302       3.628 -11.262   8.293  1.00 94.39           H
ATOM   4603 2HG2 THR A 302       3.400 -11.951   6.668  1.00 94.39           H
ATOM   4604 3HG2 THR A 302       1.999 -11.718   7.741  1.00 94.39           H
ATOM   4605  HN  THR A 302       4.545  -9.425   8.431  1.00 94.39           H
ATOM   4606  N   GLN A 303       3.940  -6.873   6.696  1.00 91.69           N
ATOM   4607  CA  GLN A 303       3.856  -5.487   6.267  1.00 91.69           C
ATOM   4608  C   GLN A 303       5.044  -5.136   5.370  1.00 91.69           C
ATOM   4609  O   GLN A 303       4.883  -4.453   4.359  1.00 91.69           O
ATOM   4610  HA  GLN A 303       2.929  -5.416   5.698  1.00 91.69           H
ATOM   4611  CB  GLN A 303       3.779  -4.545   7.470  1.00 91.69           C
ATOM   4612 1HB  GLN A 303       2.926  -4.814   8.093  1.00 91.69           H
ATOM   4613 2HB  GLN A 303       4.672  -4.660   8.084  1.00 91.69           H
ATOM   4614  CG  GLN A 303       3.647  -3.089   7.018  1.00 91.69           C
ATOM   4615 1HG  GLN A 303       4.551  -2.785   6.490  1.00 91.69           H
ATOM   4616 2HG  GLN A 303       2.820  -2.996   6.314  1.00 91.69           H
ATOM   4617  CD  GLN A 303       3.414  -2.163   8.213  1.00 91.69           C
ATOM   4618  OE1 GLN A 303       4.243  -2.028   9.098  1.00 91.69           O
ATOM   4619  NE2 GLN A 303       2.241  -1.535   8.190  1.00 91.69           N
ATOM   4620 1HE2 GLN A 303       1.606  -1.691   7.434  1.00 91.69           H
ATOM   4621 2HE2 GLN A 303       1.996  -0.907   8.929  1.00 91.69           H
ATOM   4622  HN  GLN A 303       4.035  -7.005   7.682  1.00 91.69           H
ATOM   4623  N   THR A 304       6.211  -5.618   5.772  1.00 93.00           N
ATOM   4624  CA  THR A 304       7.433  -5.327   5.041  1.00 93.00           C
ATOM   4625  C   THR A 304       7.368  -5.928   3.635  1.00 93.00           C
ATOM   4626  O   THR A 304       7.756  -5.282   2.662  1.00 93.00           O
ATOM   4627  HA  THR A 304       7.514  -4.247   4.924  1.00 93.00           H
ATOM   4628  CB  THR A 304       8.612  -5.842   5.868  1.00 93.00           C
ATOM   4629  HB  THR A 304       8.597  -6.930   5.933  1.00 93.00           H
ATOM   4630  OG1 THR A 304       8.495  -5.150   7.108  1.00 93.00           O
ATOM   4631  HG1 THR A 304       8.071  -5.744   7.792  1.00 93.00           H
ATOM   4632  CG2 THR A 304       9.962  -5.384   5.311  1.00 93.00           C
ATOM   4633 1HG2 THR A 304      10.003  -4.295   5.310  1.00 93.00           H
ATOM   4634 2HG2 THR A 304      10.079  -5.754   4.293  1.00 93.00           H
ATOM   4635 3HG2 THR A 304      10.765  -5.777   5.935  1.00 93.00           H
ATOM   4636  HN  THR A 304       6.329  -6.196   6.579  1.00 93.00           H
ATOM   4637  N   ILE A 305       6.876  -7.156   3.572  1.00 92.41           N
ATOM   4638  CA  ILE A 305       6.722  -7.837   2.298  1.00 92.41           C
ATOM   4639  C   ILE A 305       5.818  -7.004   1.386  1.00 92.41           C
ATOM   4640  O   ILE A 305       6.062  -6.908   0.185  1.00 92.41           O
ATOM   4641  HA  ILE A 305       7.709  -7.901   1.840  1.00 92.41           H
ATOM   4642  CB  ILE A 305       6.229  -9.269   2.511  1.00 92.41           C
ATOM   4643  HB  ILE A 305       5.342  -9.234   3.145  1.00 92.41           H
ATOM   4644  CG1 ILE A 305       7.277 -10.106   3.246  1.00 92.41           C
ATOM   4645 1HG1 ILE A 305       8.103 -10.334   2.573  1.00 92.41           H
ATOM   4646 2HG1 ILE A 305       7.691  -9.532   4.075  1.00 92.41           H
ATOM   4647  CG2 ILE A 305       5.811  -9.908   1.186  1.00 92.41           C
ATOM   4648 1HG2 ILE A 305       5.006  -9.325   0.738  1.00 92.41           H
ATOM   4649 2HG2 ILE A 305       6.664  -9.930   0.508  1.00 92.41           H
ATOM   4650 3HG2 ILE A 305       5.464 -10.926   1.366  1.00 92.41           H
ATOM   4651  CD1 ILE A 305       6.668 -11.407   3.774  1.00 92.41           C
ATOM   4652 1HD1 ILE A 305       5.859 -11.175   4.466  1.00 92.41           H
ATOM   4653 2HD1 ILE A 305       6.277 -11.990   2.940  1.00 92.41           H
ATOM   4654 3HD1 ILE A 305       7.435 -11.983   4.292  1.00 92.41           H
ATOM   4655  HN  ILE A 305       6.587  -7.684   4.371  1.00 92.41           H
ATOM   4656  N   ALA A 306       4.793  -6.424   1.993  1.00 91.89           N
ATOM   4657  CA  ALA A 306       3.830  -5.635   1.245  1.00 91.89           C
ATOM   4658  C   ALA A 306       4.530  -4.412   0.649  1.00 91.89           C
ATOM   4659  O   ALA A 306       4.196  -3.974  -0.450  1.00 91.89           O
ATOM   4660  HA  ALA A 306       3.450  -6.256   0.434  1.00 91.89           H
ATOM   4661  CB  ALA A 306       2.664  -5.251   2.159  1.00 91.89           C
ATOM   4662 1HB  ALA A 306       2.182  -6.155   2.531  1.00 91.89           H
ATOM   4663 2HB  ALA A 306       3.038  -4.666   2.999  1.00 91.89           H
ATOM   4664 3HB  ALA A 306       1.941  -4.659   1.597  1.00 91.89           H
ATOM   4665  HN  ALA A 306       4.617  -6.485   2.976  1.00 91.89           H
ATOM   4666  N   PHE A 307       5.490  -3.895   1.403  1.00 90.34           N
ATOM   4667  CA  PHE A 307       6.196  -2.692   0.994  1.00 90.34           C
ATOM   4668  C   PHE A 307       7.093  -2.967  -0.215  1.00 90.34           C
ATOM   4669  O   PHE A 307       7.315  -2.084  -1.042  1.00 90.34           O
ATOM   4670  HA  PHE A 307       5.444  -1.951   0.724  1.00 90.34           H
ATOM   4671  CB  PHE A 307       7.069  -2.263   2.175  1.00 90.34           C
ATOM   4672 1HB  PHE A 307       7.664  -3.115   2.502  1.00 90.34           H
ATOM   4673 2HB  PHE A 307       7.767  -1.497   1.837  1.00 90.34           H
ATOM   4674  CG  PHE A 307       6.279  -1.722   3.368  1.00 90.34           C
ATOM   4675  CD1 PHE A 307       4.931  -1.563   3.276  1.00 90.34           C
ATOM   4676  HD1 PHE A 307       4.414  -1.821   2.352  1.00 90.34           H
ATOM   4677  CD2 PHE A 307       6.924  -1.401   4.521  1.00 90.34           C
ATOM   4678  HD2 PHE A 307       8.004  -1.528   4.595  1.00 90.34           H
ATOM   4679  CE1 PHE A 307       4.198  -1.061   4.384  1.00 90.34           C
ATOM   4680  HE1 PHE A 307       3.118  -0.933   4.309  1.00 90.34           H
ATOM   4681  CE2 PHE A 307       6.191  -0.899   5.629  1.00 90.34           C
ATOM   4682  HE2 PHE A 307       6.708  -0.641   6.553  1.00 90.34           H
ATOM   4683  CZ  PHE A 307       4.843  -0.740   5.537  1.00 90.34           C
ATOM   4684  HZ  PHE A 307       4.281  -0.355   6.387  1.00 90.34           H
ATOM   4685  HN  PHE A 307       5.786  -4.282   2.276  1.00 90.34           H
ATOM   4686  N   PHE A 308       7.585  -4.196  -0.279  1.00 87.17           N
ATOM   4687  CA  PHE A 308       8.440  -4.603  -1.381  1.00 87.17           C
ATOM   4688  C   PHE A 308       7.695  -4.512  -2.715  1.00 87.17           C
ATOM   4689  O   PHE A 308       8.317  -4.421  -3.772  1.00 87.17           O
ATOM   4690  HA  PHE A 308       9.293  -3.925  -1.396  1.00 87.17           H
ATOM   4691  CB  PHE A 308       8.832  -6.060  -1.129  1.00 87.17           C
ATOM   4692 1HB  PHE A 308       8.016  -6.560  -0.605  1.00 87.17           H
ATOM   4693 2HB  PHE A 308       8.951  -6.565  -2.087  1.00 87.17           H
ATOM   4694  CG  PHE A 308      10.118  -6.227  -0.317  1.00 87.17           C
ATOM   4695  CD1 PHE A 308      11.327  -6.085  -0.922  1.00 87.17           C
ATOM   4696  HD1 PHE A 308      11.380  -5.852  -1.986  1.00 87.17           H
ATOM   4697  CD2 PHE A 308      10.052  -6.517   1.010  1.00 87.17           C
ATOM   4698  HD2 PHE A 308       9.082  -6.631   1.496  1.00 87.17           H
ATOM   4699  CE1 PHE A 308      12.521  -6.240  -0.169  1.00 87.17           C
ATOM   4700  HE1 PHE A 308      13.490  -6.126  -0.654  1.00 87.17           H
ATOM   4701  CE2 PHE A 308      11.245  -6.671   1.764  1.00 87.17           C
ATOM   4702  HE2 PHE A 308      11.192  -6.904   2.827  1.00 87.17           H
ATOM   4703  CZ  PHE A 308      12.455  -6.529   1.158  1.00 87.17           C
ATOM   4704  HZ  PHE A 308      13.371  -6.648   1.737  1.00 87.17           H
ATOM   4705  HN  PHE A 308       7.409  -4.905   0.404  1.00 87.17           H
ATOM   4706  N   HIS A 309       6.374  -4.539  -2.621  1.00 78.31           N
ATOM   4707  CA  HIS A 309       5.538  -4.479  -3.809  1.00 78.31           C
ATOM   4708  C   HIS A 309       5.820  -3.182  -4.569  1.00 78.31           C
ATOM   4709  O   HIS A 309       5.876  -3.178  -5.798  1.00 78.31           O
ATOM   4710  HA  HIS A 309       5.822  -5.325  -4.434  1.00 78.31           H
ATOM   4711  CB  HIS A 309       4.062  -4.643  -3.443  1.00 78.31           C
ATOM   4712 1HB  HIS A 309       3.937  -5.571  -2.884  1.00 78.31           H
ATOM   4713 2HB  HIS A 309       3.770  -3.829  -2.779  1.00 78.31           H
ATOM   4714  CG  HIS A 309       3.132  -4.661  -4.633  1.00 78.31           C
ATOM   4715  ND1 HIS A 309       3.169  -5.653  -5.598  1.00 78.31           N
ATOM   4716  HD1 HIS A 309       3.791  -6.435  -5.609  1.00 78.31           H
ATOM   4717  CD2 HIS A 309       2.142  -3.800  -5.003  1.00 78.31           C
ATOM   4718  HD2 HIS A 309       1.844  -2.901  -4.463  1.00 78.31           H
ATOM   4719  CE1 HIS A 309       2.238  -5.389  -6.503  1.00 78.31           C
ATOM   4720  HE1 HIS A 309       2.018  -5.986  -7.389  1.00 78.31           H
ATOM   4721  NE2 HIS A 309       1.603  -4.240  -6.133  1.00 78.31           N
ATOM   4722  HN  HIS A 309       5.875  -4.601  -1.757  1.00 78.31           H
ATOM   4723  N   SER A 310       5.989  -2.111  -3.807  1.00 83.58           N
ATOM   4724  CA  SER A 310       6.115  -0.787  -4.393  1.00 83.58           C
ATOM   4725  C   SER A 310       7.439  -0.675  -5.152  1.00 83.58           C
ATOM   4726  O   SER A 310       7.559   0.119  -6.083  1.00 83.58           O
ATOM   4727  HA  SER A 310       5.272  -0.694  -5.078  1.00 83.58           H
ATOM   4728  CB  SER A 310       6.023   0.301  -3.321  1.00 83.58           C
ATOM   4729 1HB  SER A 310       6.760   0.105  -2.542  1.00 83.58           H
ATOM   4730 2HB  SER A 310       6.273   1.266  -3.762  1.00 83.58           H
ATOM   4731  OG  SER A 310       4.724   0.368  -2.739  1.00 83.58           O
ATOM   4732  HG  SER A 310       4.091   0.821  -3.366  1.00 83.58           H
ATOM   4733  HN  SER A 310       6.040  -2.138  -2.809  1.00 83.58           H
ATOM   4734  N   CYS A 311       8.400  -1.481  -4.724  1.00 86.52           N
ATOM   4735  CA  CYS A 311       9.714  -1.474  -5.343  1.00 86.52           C
ATOM   4736  C   CYS A 311       9.713  -2.495  -6.483  1.00 86.52           C
ATOM   4737  O   CYS A 311      10.563  -2.441  -7.370  1.00 86.52           O
ATOM   4738  HA  CYS A 311       9.874  -0.466  -5.727  1.00 86.52           H
ATOM   4739  CB  CYS A 311      10.821  -1.755  -4.325  1.00 86.52           C
ATOM   4740 1HB  CYS A 311      11.784  -1.439  -4.727  1.00 86.52           H
ATOM   4741 2HB  CYS A 311      10.648  -1.175  -3.419  1.00 86.52           H
ATOM   4742  SG  CYS A 311      10.865  -3.540  -3.926  1.00 86.52           S
ATOM   4743  HG  CYS A 311      11.898  -3.470  -3.091  1.00 86.52           H
ATOM   4744  HN  CYS A 311       8.291  -2.129  -3.970  1.00 86.52           H
ATOM   4745  N   LEU A 312       8.750  -3.403  -6.420  1.00 83.46           N
ATOM   4746  CA  LEU A 312       8.701  -4.507  -7.363  1.00 83.46           C
ATOM   4747  C   LEU A 312       8.041  -4.035  -8.661  1.00 83.46           C
ATOM   4748  O   LEU A 312       8.378  -4.514  -9.742  1.00 83.46           O
ATOM   4749  HA  LEU A 312       9.729  -4.795  -7.584  1.00 83.46           H
ATOM   4750  CB  LEU A 312       8.016  -5.721  -6.732  1.00 83.46           C
ATOM   4751 1HB  LEU A 312       7.121  -5.379  -6.212  1.00 83.46           H
ATOM   4752 2HB  LEU A 312       7.686  -6.384  -7.531  1.00 83.46           H
ATOM   4753  CG  LEU A 312       8.863  -6.533  -5.750  1.00 83.46           C
ATOM   4754  HG  LEU A 312       9.211  -5.864  -4.963  1.00 83.46           H
ATOM   4755  CD1 LEU A 312       8.028  -7.625  -5.078  1.00 83.46           C
ATOM   4756 1HD1 LEU A 312       7.203  -7.168  -4.532  1.00 83.46           H
ATOM   4757 2HD1 LEU A 312       7.632  -8.299  -5.838  1.00 83.46           H
ATOM   4758 3HD1 LEU A 312       8.655  -8.188  -4.386  1.00 83.46           H
ATOM   4759  CD2 LEU A 312      10.105  -7.103  -6.439  1.00 83.46           C
ATOM   4760 1HD2 LEU A 312       9.799  -7.754  -7.258  1.00 83.46           H
ATOM   4761 2HD2 LEU A 312      10.711  -6.286  -6.830  1.00 83.46           H
ATOM   4762 3HD2 LEU A 312      10.689  -7.676  -5.719  1.00 83.46           H
ATOM   4763  HN  LEU A 312       8.015  -3.392  -5.743  1.00 83.46           H
ATOM   4764  N   ASN A 313       7.113  -3.102  -8.509  1.00 76.58           N
ATOM   4765  CA  ASN A 313       6.309  -2.656  -9.635  1.00 76.58           C
ATOM   4766  C   ASN A 313       7.231  -2.253 -10.787  1.00 76.58           C
ATOM   4767  O   ASN A 313       7.114  -2.777 -11.894  1.00 76.58           O
ATOM   4768  HA  ASN A 313       5.674  -3.506  -9.887  1.00 76.58           H
ATOM   4769  CB  ASN A 313       5.462  -1.439  -9.259  1.00 76.58           C
ATOM   4770 1HB  ASN A 313       6.051  -0.756  -8.647  1.00 76.58           H
ATOM   4771 2HB  ASN A 313       5.179  -0.896 -10.161  1.00 76.58           H
ATOM   4772  CG  ASN A 313       4.204  -1.861  -8.496  1.00 76.58           C
ATOM   4773  OD1 ASN A 313       3.730  -2.980  -8.600  1.00 76.58           O
ATOM   4774  ND2 ASN A 313       3.694  -0.905  -7.725  1.00 76.58           N
ATOM   4775 1HD2 ASN A 313       4.132  -0.007  -7.685  1.00 76.58           H
ATOM   4776 2HD2 ASN A 313       2.871  -1.084  -7.185  1.00 76.58           H
ATOM   4777  HN  ASN A 313       6.907  -2.653  -7.640  1.00 76.58           H
ATOM   4778  N   PRO A 314       8.162  -1.318 -10.550  1.00 76.85           N
ATOM   4779  CA  PRO A 314       9.041  -0.841 -11.620  1.00 76.85           C
ATOM   4780  C   PRO A 314       9.750  -1.979 -12.336  1.00 76.85           C
ATOM   4781  O   PRO A 314       9.883  -1.961 -13.558  1.00 76.85           O
ATOM   4782  HA  PRO A 314       8.455  -0.341 -12.391  1.00 76.85           H
ATOM   4783  CB  PRO A 314      10.028   0.077 -10.896  1.00 76.85           C
ATOM   4784 1HB  PRO A 314      10.922  -0.463 -10.582  1.00 76.85           H
ATOM   4785 2HB  PRO A 314      10.359   0.895 -11.536  1.00 76.85           H
ATOM   4786  CG  PRO A 314       9.228   0.584  -9.702  1.00 76.85           C
ATOM   4787 1HG  PRO A 314       9.877   0.957  -8.909  1.00 76.85           H
ATOM   4788 2HG  PRO A 314       8.572   1.410  -9.975  1.00 76.85           H
ATOM   4789  CD  PRO A 314       8.448  -0.647  -9.269  1.00 76.85           C
ATOM   4790 1HD  PRO A 314       9.031  -1.284  -8.605  1.00 76.85           H
ATOM   4791 2HD  PRO A 314       7.537  -0.380  -8.732  1.00 76.85           H
ATOM   4792  N   VAL A 315      10.190  -2.949 -11.547  1.00 78.55           N
ATOM   4793  CA  VAL A 315      10.953  -4.062 -12.084  1.00 78.55           C
ATOM   4794  C   VAL A 315      10.066  -4.873 -13.031  1.00 78.55           C
ATOM   4795  O   VAL A 315      10.515  -5.302 -14.093  1.00 78.55           O
ATOM   4796  HA  VAL A 315      11.785  -3.647 -12.653  1.00 78.55           H
ATOM   4797  CB  VAL A 315      11.531  -4.900 -10.942  1.00 78.55           C
ATOM   4798  HB  VAL A 315      10.698  -5.282 -10.352  1.00 78.55           H
ATOM   4799  CG1 VAL A 315      12.313  -6.099 -11.483  1.00 78.55           C
ATOM   4800 1HG1 VAL A 315      11.649  -6.728 -12.076  1.00 78.55           H
ATOM   4801 2HG1 VAL A 315      13.133  -5.746 -12.107  1.00 78.55           H
ATOM   4802 3HG1 VAL A 315      12.713  -6.677 -10.650  1.00 78.55           H
ATOM   4803  CG2 VAL A 315      12.405  -4.045 -10.023  1.00 78.55           C
ATOM   4804 1HG2 VAL A 315      13.229  -3.620 -10.597  1.00 78.55           H
ATOM   4805 2HG2 VAL A 315      11.806  -3.239  -9.597  1.00 78.55           H
ATOM   4806 3HG2 VAL A 315      12.803  -4.665  -9.220  1.00 78.55           H
ATOM   4807  HN  VAL A 315      10.033  -2.981 -10.560  1.00 78.55           H
ATOM   4808  N   LEU A 316       8.823  -5.059 -12.612  1.00 75.59           N
ATOM   4809  CA  LEU A 316       7.872  -5.820 -13.404  1.00 75.59           C
ATOM   4810  C   LEU A 316       7.762  -5.199 -14.798  1.00 75.59           C
ATOM   4811  O   LEU A 316       7.756  -5.912 -15.800  1.00 75.59           O
ATOM   4812  HA  LEU A 316       8.268  -6.831 -13.507  1.00 75.59           H
ATOM   4813  CB  LEU A 316       6.533  -5.931 -12.673  1.00 75.59           C
ATOM   4814 1HB  LEU A 316       6.201  -4.926 -12.410  1.00 75.59           H
ATOM   4815 2HB  LEU A 316       5.796  -6.339 -13.365  1.00 75.59           H
ATOM   4816  CG  LEU A 316       6.529  -6.787 -11.405  1.00 75.59           C
ATOM   4817  HG  LEU A 316       7.281  -6.390 -10.723  1.00 75.59           H
ATOM   4818  CD1 LEU A 316       5.180  -6.701 -10.689  1.00 75.59           C
ATOM   4819 1HD1 LEU A 316       4.980  -5.666 -10.412  1.00 75.59           H
ATOM   4820 2HD1 LEU A 316       4.393  -7.058 -11.353  1.00 75.59           H
ATOM   4821 3HD1 LEU A 316       5.205  -7.318  -9.791  1.00 75.59           H
ATOM   4822  CD2 LEU A 316       6.921  -8.232 -11.717  1.00 75.59           C
ATOM   4823 1HD2 LEU A 316       6.211  -8.656 -12.427  1.00 75.59           H
ATOM   4824 2HD2 LEU A 316       7.922  -8.252 -12.150  1.00 75.59           H
ATOM   4825 3HD2 LEU A 316       6.911  -8.818 -10.799  1.00 75.59           H
ATOM   4826  HN  LEU A 316       8.464  -4.700 -11.750  1.00 75.59           H
ATOM   4827  N   TYR A 317       7.678  -3.877 -14.816  1.00 64.10           N
ATOM   4828  CA  TYR A 317       7.509  -3.155 -16.066  1.00 64.10           C
ATOM   4829  C   TYR A 317       8.714  -3.361 -16.986  1.00 64.10           C
ATOM   4830  O   TYR A 317       8.561  -3.464 -18.202  1.00 64.10           O
ATOM   4831  HA  TYR A 317       6.616  -3.540 -16.558  1.00 64.10           H
ATOM   4832  CB  TYR A 317       7.417  -1.675 -15.689  1.00 64.10           C
ATOM   4833 1HB  TYR A 317       8.363  -1.364 -15.247  1.00 64.10           H
ATOM   4834 2HB  TYR A 317       7.281  -1.087 -16.597  1.00 64.10           H
ATOM   4835  CG  TYR A 317       6.283  -1.351 -14.715  1.00 64.10           C
ATOM   4836  CD1 TYR A 317       5.146  -2.133 -14.694  1.00 64.10           C
ATOM   4837  HD1 TYR A 317       5.056  -2.981 -15.372  1.00 64.10           H
ATOM   4838  CD2 TYR A 317       6.397  -0.276 -13.856  1.00 64.10           C
ATOM   4839  HD2 TYR A 317       7.295   0.341 -13.873  1.00 64.10           H
ATOM   4840  CE1 TYR A 317       4.079  -1.827 -13.776  1.00 64.10           C
ATOM   4841  HE1 TYR A 317       3.175  -2.437 -13.750  1.00 64.10           H
ATOM   4842  CE2 TYR A 317       5.330   0.029 -12.939  1.00 64.10           C
ATOM   4843  HE2 TYR A 317       5.407   0.875 -12.256  1.00 64.10           H
ATOM   4844  CZ  TYR A 317       4.224  -0.761 -12.944  1.00 64.10           C
ATOM   4845  OH  TYR A 317       3.216  -0.473 -12.078  1.00 64.10           O
ATOM   4846  HH  TYR A 317       2.528  -1.198 -12.100  1.00 64.10           H
ATOM   4847  HN  TYR A 317       7.724  -3.302 -13.999  1.00 64.10           H
ATOM   4848  N   VAL A 318       9.886  -3.415 -16.369  1.00 66.97           N
ATOM   4849  CA  VAL A 318      11.121  -3.554 -17.121  1.00 66.97           C
ATOM   4850  C   VAL A 318      11.125  -4.904 -17.842  1.00 66.97           C
ATOM   4851  O   VAL A 318      11.386  -4.970 -19.042  1.00 66.97           O
ATOM   4852  HA  VAL A 318      11.145  -2.759 -17.866  1.00 66.97           H
ATOM   4853  CB  VAL A 318      12.323  -3.369 -16.193  1.00 66.97           C
ATOM   4854  HB  VAL A 318      12.205  -4.051 -15.351  1.00 66.97           H
ATOM   4855  CG1 VAL A 318      13.628  -3.725 -16.907  1.00 66.97           C
ATOM   4856 1HG1 VAL A 318      13.594  -4.765 -17.230  1.00 66.97           H
ATOM   4857 2HG1 VAL A 318      13.755  -3.079 -17.776  1.00 66.97           H
ATOM   4858 3HG1 VAL A 318      14.466  -3.584 -16.225  1.00 66.97           H
ATOM   4859  CG2 VAL A 318      12.373  -1.943 -15.638  1.00 66.97           C
ATOM   4860 1HG2 VAL A 318      12.456  -1.235 -16.463  1.00 66.97           H
ATOM   4861 2HG2 VAL A 318      11.461  -1.741 -15.075  1.00 66.97           H
ATOM   4862 3HG2 VAL A 318      13.236  -1.839 -14.981  1.00 66.97           H
ATOM   4863  HN  VAL A 318       9.999  -3.365 -15.377  1.00 66.97           H
ATOM   4864  N   PHE A 319      10.833  -5.947 -17.078  1.00 66.31           N
ATOM   4865  CA  PHE A 319      10.972  -7.304 -17.580  1.00 66.31           C
ATOM   4866  C   PHE A 319       9.801  -7.673 -18.493  1.00 66.31           C
ATOM   4867  O   PHE A 319       9.980  -8.378 -19.484  1.00 66.31           O
ATOM   4868  HA  PHE A 319      11.901  -7.345 -18.149  1.00 66.31           H
ATOM   4869  CB  PHE A 319      10.968  -8.233 -16.364  1.00 66.31           C
ATOM   4870 1HB  PHE A 319      10.230  -7.872 -15.647  1.00 66.31           H
ATOM   4871 2HB  PHE A 319      10.647  -9.225 -16.679  1.00 66.31           H
ATOM   4872  CG  PHE A 319      12.324  -8.349 -15.665  1.00 66.31           C
ATOM   4873  CD1 PHE A 319      13.336  -9.040 -16.255  1.00 66.31           C
ATOM   4874  HD1 PHE A 319      13.181  -9.511 -17.226  1.00 66.31           H
ATOM   4875  CD2 PHE A 319      12.517  -7.761 -14.454  1.00 66.31           C
ATOM   4876  HD2 PHE A 319      11.706  -7.207 -13.981  1.00 66.31           H
ATOM   4877  CE1 PHE A 319      14.594  -9.148 -15.606  1.00 66.31           C
ATOM   4878  HE1 PHE A 319      15.405  -9.702 -16.079  1.00 66.31           H
ATOM   4879  CE2 PHE A 319      13.776  -7.869 -13.805  1.00 66.31           C
ATOM   4880  HE2 PHE A 319      13.931  -7.398 -12.835  1.00 66.31           H
ATOM   4881  CZ  PHE A 319      14.788  -8.560 -14.395  1.00 66.31           C
ATOM   4882  HZ  PHE A 319      15.754  -8.642 -13.897  1.00 66.31           H
ATOM   4883  HN  PHE A 319      10.508  -5.876 -16.135  1.00 66.31           H
ATOM   4884  N   VAL A 320       8.627  -7.179 -18.126  1.00 69.96           N
ATOM   4885  CA  VAL A 320       7.395  -7.645 -18.738  1.00 69.96           C
ATOM   4886  C   VAL A 320       7.029  -6.724 -19.904  1.00 69.96           C
ATOM   4887  O   VAL A 320       6.398  -7.156 -20.867  1.00 69.96           O
ATOM   4888  HA  VAL A 320       7.579  -8.646 -19.127  1.00 69.96           H
ATOM   4889  CB  VAL A 320       6.291  -7.742 -17.683  1.00 69.96           C
ATOM   4890  HB  VAL A 320       6.046  -6.730 -17.361  1.00 69.96           H
ATOM   4891  CG1 VAL A 320       5.024  -8.367 -18.271  1.00 69.96           C
ATOM   4892 1HG1 VAL A 320       4.665  -7.752 -19.097  1.00 69.96           H
ATOM   4893 2HG1 VAL A 320       5.248  -9.369 -18.635  1.00 69.96           H
ATOM   4894 3HG1 VAL A 320       4.255  -8.423 -17.501  1.00 69.96           H
ATOM   4895  CG2 VAL A 320       6.769  -8.523 -16.458  1.00 69.96           C
ATOM   4896 1HG2 VAL A 320       7.055  -9.531 -16.759  1.00 69.96           H
ATOM   4897 2HG2 VAL A 320       7.630  -8.018 -16.019  1.00 69.96           H
ATOM   4898 3HG2 VAL A 320       5.965  -8.577 -15.724  1.00 69.96           H
ATOM   4899  HN  VAL A 320       8.511  -6.475 -17.426  1.00 69.96           H
ATOM   4900  N   GLY A 321       7.441  -5.471 -19.778  1.00 71.65           N
ATOM   4901  CA  GLY A 321       7.051  -4.454 -20.740  1.00 71.65           C
ATOM   4902  C   GLY A 321       8.118  -4.287 -21.823  1.00 71.65           C
ATOM   4903  O   GLY A 321       9.088  -3.554 -21.636  1.00 71.65           O
ATOM   4904 1HA  GLY A 321       6.101  -4.729 -21.199  1.00 71.65           H
ATOM   4905 2HA  GLY A 321       6.895  -3.505 -20.228  1.00 71.65           H
ATOM   4906  HN  GLY A 321       8.029  -5.147 -19.036  1.00 71.65           H
ATOM   4907  N   GLU A 322       7.902  -4.977 -22.933  1.00 63.84           N
ATOM   4908  CA  GLU A 322       8.748  -4.800 -24.101  1.00 63.84           C
ATOM   4909  C   GLU A 322       8.795  -3.324 -24.503  1.00 63.84           C
ATOM   4910  O   GLU A 322       9.863  -2.791 -24.798  1.00 63.84           O
ATOM   4911  HA  GLU A 322       9.740  -5.131 -23.794  1.00 63.84           H
ATOM   4912  CB  GLU A 322       8.267  -5.670 -25.264  1.00 63.84           C
ATOM   4913 1HB  GLU A 322       7.179  -5.639 -25.321  1.00 63.84           H
ATOM   4914 2HB  GLU A 322       8.756  -5.354 -26.186  1.00 63.84           H
ATOM   4915  CG  GLU A 322       8.655  -7.134 -25.050  1.00 63.84           C
ATOM   4916 1HG  GLU A 322       9.721  -7.204 -24.834  1.00 63.84           H
ATOM   4917 2HG  GLU A 322       8.127  -7.531 -24.183  1.00 63.84           H
ATOM   4918  CD  GLU A 322       8.324  -7.975 -26.285  1.00 63.84           C
ATOM   4919  OE1 GLU A 322       8.568  -9.200 -26.219  1.00 63.84           O
ATOM   4920  OE2 GLU A 322       7.835  -7.375 -27.266  1.00 63.84           O
ATOM   4921  HN  GLU A 322       7.168  -5.647 -23.041  1.00 63.84           H
ATOM   4922  N   ARG A 323       7.623  -2.706 -24.502  1.00 61.32           N
ATOM   4923  CA  ARG A 323       7.506  -1.323 -24.931  1.00 61.32           C
ATOM   4924  C   ARG A 323       8.284  -0.406 -23.985  1.00 61.32           C
ATOM   4925  O   ARG A 323       9.037   0.458 -24.433  1.00 61.32           O
ATOM   4926  HA  ARG A 323       7.932  -1.305 -25.934  1.00 61.32           H
ATOM   4927  CB  ARG A 323       6.042  -0.880 -24.969  1.00 61.32           C
ATOM   4928 1HB  ARG A 323       5.466  -1.569 -25.587  1.00 61.32           H
ATOM   4929 2HB  ARG A 323       5.619  -0.923 -23.965  1.00 61.32           H
ATOM   4930  CG  ARG A 323       5.913   0.540 -25.523  1.00 61.32           C
ATOM   4931 1HG  ARG A 323       6.429   1.239 -24.865  1.00 61.32           H
ATOM   4932 2HG  ARG A 323       6.400   0.601 -26.496  1.00 61.32           H
ATOM   4933  CD  ARG A 323       4.444   0.946 -25.655  1.00 61.32           C
ATOM   4934 1HD  ARG A 323       3.943   0.299 -26.375  1.00 61.32           H
ATOM   4935 2HD  ARG A 323       3.934   0.816 -24.700  1.00 61.32           H
ATOM   4936  NE  ARG A 323       4.345   2.357 -26.091  1.00 61.32           N
ATOM   4937  HE  ARG A 323       5.194   2.842 -26.303  1.00 61.32           H
ATOM   4938  CZ  ARG A 323       3.191   3.025 -26.220  1.00 61.32           C
ATOM   4939  NH1 ARG A 323       2.024   2.424 -25.950  1.00 61.32           N
ATOM   4940 1HH1 ARG A 323       2.010   1.470 -25.650  1.00 61.32           H
ATOM   4941 2HH1 ARG A 323       1.167   2.929 -26.049  1.00 61.32           H
ATOM   4942  NH2 ARG A 323       3.221   4.302 -26.623  1.00 61.32           N
ATOM   4943 1HH2 ARG A 323       2.368   4.815 -26.725  1.00 61.32           H
ATOM   4944 2HH2 ARG A 323       4.096   4.743 -26.823  1.00 61.32           H
ATOM   4945  HN  ARG A 323       6.765  -3.134 -24.216  1.00 61.32           H
ATOM   4946  N   PHE A 324       8.077  -0.626 -22.695  1.00 73.87           N
ATOM   4947  CA  PHE A 324       8.727   0.189 -21.683  1.00 73.87           C
ATOM   4948  C   PHE A 324      10.248   0.028 -21.744  1.00 73.87           C
ATOM   4949  O   PHE A 324      10.985   0.999 -21.580  1.00 73.87           O
ATOM   4950  HA  PHE A 324       8.465   1.227 -21.886  1.00 73.87           H
ATOM   4951  CB  PHE A 324       8.228  -0.304 -20.324  1.00 73.87           C
ATOM   4952 1HB  PHE A 324       7.138  -0.275 -20.316  1.00 73.87           H
ATOM   4953 2HB  PHE A 324       8.519  -1.347 -20.197  1.00 73.87           H
ATOM   4954  CG  PHE A 324       8.754   0.505 -19.137  1.00 73.87           C
ATOM   4955  CD1 PHE A 324       9.852   0.078 -18.456  1.00 73.87           C
ATOM   4956  HD1 PHE A 324      10.357  -0.840 -18.757  1.00 73.87           H
ATOM   4957  CD2 PHE A 324       8.125   1.651 -18.762  1.00 73.87           C
ATOM   4958  HD2 PHE A 324       7.245   1.992 -19.307  1.00 73.87           H
ATOM   4959  CE1 PHE A 324      10.341   0.829 -17.355  1.00 73.87           C
ATOM   4960  HE1 PHE A 324      11.220   0.487 -16.809  1.00 73.87           H
ATOM   4961  CE2 PHE A 324       8.614   2.402 -17.660  1.00 73.87           C
ATOM   4962  HE2 PHE A 324       8.109   3.320 -17.360  1.00 73.87           H
ATOM   4963  CZ  PHE A 324       9.711   1.975 -16.980  1.00 73.87           C
ATOM   4964  HZ  PHE A 324      10.086   2.552 -16.134  1.00 73.87           H
ATOM   4965  HN  PHE A 324       7.479  -1.344 -22.340  1.00 73.87           H
ATOM   4966  N   ARG A 325      10.672  -1.205 -21.978  1.00 71.76           N
ATOM   4967  CA  ARG A 325      12.091  -1.511 -22.032  1.00 71.76           C
ATOM   4968  C   ARG A 325      12.762  -0.721 -23.157  1.00 71.76           C
ATOM   4969  O   ARG A 325      13.860  -0.194 -22.982  1.00 71.76           O
ATOM   4970  HA  ARG A 325      12.478  -1.211 -21.058  1.00 71.76           H
ATOM   4971  CB  ARG A 325      12.324  -3.006 -22.258  1.00 71.76           C
ATOM   4972 1HB  ARG A 325      11.599  -3.582 -21.684  1.00 71.76           H
ATOM   4973 2HB  ARG A 325      12.164  -3.248 -23.309  1.00 71.76           H
ATOM   4974  CG  ARG A 325      13.742  -3.408 -21.848  1.00 71.76           C
ATOM   4975 1HG  ARG A 325      14.467  -2.788 -22.375  1.00 71.76           H
ATOM   4976 2HG  ARG A 325      13.882  -3.225 -20.782  1.00 71.76           H
ATOM   4977  CD  ARG A 325      14.005  -4.883 -22.156  1.00 71.76           C
ATOM   4978 1HD  ARG A 325      13.949  -5.054 -23.231  1.00 71.76           H
ATOM   4979 2HD  ARG A 325      15.013  -5.155 -21.843  1.00 71.76           H
ATOM   4980  NE  ARG A 325      13.013  -5.731 -21.457  1.00 71.76           N
ATOM   4981  HE  ARG A 325      12.517  -5.332 -20.686  1.00 71.76           H
ATOM   4982  CZ  ARG A 325      12.739  -6.998 -21.793  1.00 71.76           C
ATOM   4983  NH1 ARG A 325      13.373  -7.583 -22.819  1.00 71.76           N
ATOM   4984 1HH1 ARG A 325      14.058  -7.073 -23.339  1.00 71.76           H
ATOM   4985 2HH1 ARG A 325      13.163  -8.529 -23.063  1.00 71.76           H
ATOM   4986  NH2 ARG A 325      11.820  -7.673 -21.089  1.00 71.76           N
ATOM   4987 1HH2 ARG A 325      11.603  -8.620 -21.327  1.00 71.76           H
ATOM   4988 2HH2 ARG A 325      11.350  -7.229 -20.326  1.00 71.76           H
ATOM   4989  HN  ARG A 325      10.065  -1.985 -22.130  1.00 71.76           H
ATOM   4990  N   ARG A 326      12.075  -0.663 -24.288  1.00 67.52           N
ATOM   4991  CA  ARG A 326      12.576   0.079 -25.432  1.00 67.52           C
ATOM   4992  C   ARG A 326      12.631   1.575 -25.112  1.00 67.52           C
ATOM   4993  O   ARG A 326      13.632   2.235 -25.385  1.00 67.52           O
ATOM   4994  HA  ARG A 326      13.575  -0.321 -25.608  1.00 67.52           H
ATOM   4995  CB  ARG A 326      11.693  -0.140 -26.662  1.00 67.52           C
ATOM   4996 1HB  ARG A 326      10.643  -0.076 -26.376  1.00 67.52           H
ATOM   4997 2HB  ARG A 326      11.874   0.651 -27.390  1.00 67.52           H
ATOM   4998  CG  ARG A 326      11.971  -1.502 -27.300  1.00 67.52           C
ATOM   4999 1HG  ARG A 326      13.007  -1.546 -27.635  1.00 67.52           H
ATOM   5000 2HG  ARG A 326      11.842  -2.289 -26.557  1.00 67.52           H
ATOM   5001  CD  ARG A 326      11.035  -1.754 -28.484  1.00 67.52           C
ATOM   5002 1HD  ARG A 326      10.001  -1.785 -28.141  1.00 67.52           H
ATOM   5003 2HD  ARG A 326      11.110  -0.933 -29.198  1.00 67.52           H
ATOM   5004  NE  ARG A 326      11.387  -3.031 -29.145  1.00 67.52           N
ATOM   5005  HE  ARG A 326      11.971  -3.671 -28.646  1.00 67.52           H
ATOM   5006  CZ  ARG A 326      10.971  -3.383 -30.369  1.00 67.52           C
ATOM   5007  NH1 ARG A 326      10.187  -2.563 -31.083  1.00 67.52           N
ATOM   5008 1HH1 ARG A 326       9.907  -1.682 -30.702  1.00 67.52           H
ATOM   5009 2HH1 ARG A 326       9.881  -2.833 -31.996  1.00 67.52           H
ATOM   5010  NH2 ARG A 326      11.352  -4.566 -30.869  1.00 67.52           N
ATOM   5011 1HH2 ARG A 326      11.051  -4.844 -31.782  1.00 67.52           H
ATOM   5012 2HH2 ARG A 326      11.937  -5.172 -30.330  1.00 67.52           H
ATOM   5013  HN  ARG A 326      11.192  -1.111 -24.429  1.00 67.52           H
ATOM   5014  N   ASP A 327      11.541   2.064 -24.538  1.00 77.90           N
ATOM   5015  CA  ASP A 327      11.407   3.488 -24.280  1.00 77.90           C
ATOM   5016  C   ASP A 327      12.432   3.910 -23.225  1.00 77.90           C
ATOM   5017  O   ASP A 327      12.939   5.030 -23.260  1.00 77.90           O
ATOM   5018  HA  ASP A 327      11.577   3.971 -25.243  1.00 77.90           H
ATOM   5019  CB  ASP A 327      10.013   3.822 -23.745  1.00 77.90           C
ATOM   5020 1HB  ASP A 327       9.756   3.137 -22.937  1.00 77.90           H
ATOM   5021 2HB  ASP A 327      10.012   4.827 -23.324  1.00 77.90           H
ATOM   5022  CG  ASP A 327       8.963   3.727 -24.854  1.00 77.90           C
ATOM   5023  OD1 ASP A 327       9.384   3.648 -26.029  1.00 77.90           O
ATOM   5024  OD2 ASP A 327       7.764   3.737 -24.503  1.00 77.90           O
ATOM   5025  HN  ASP A 327      10.762   1.508 -24.251  1.00 77.90           H
ATOM   5026  N   LEU A 328      12.706   2.990 -22.311  1.00 79.38           N
ATOM   5027  CA  LEU A 328      13.707   3.229 -21.286  1.00 79.38           C
ATOM   5028  C   LEU A 328      15.066   3.457 -21.950  1.00 79.38           C
ATOM   5029  O   LEU A 328      15.715   4.474 -21.710  1.00 79.38           O
ATOM   5030  HA  LEU A 328      13.423   4.140 -20.758  1.00 79.38           H
ATOM   5031  CB  LEU A 328      13.706   2.093 -20.261  1.00 79.38           C
ATOM   5032 1HB  LEU A 328      12.734   2.078 -19.767  1.00 79.38           H
ATOM   5033 2HB  LEU A 328      13.807   1.149 -20.795  1.00 79.38           H
ATOM   5034  CG  LEU A 328      14.793   2.159 -19.186  1.00 79.38           C
ATOM   5035  HG  LEU A 328      15.761   2.223 -19.683  1.00 79.38           H
ATOM   5036  CD1 LEU A 328      14.641   3.417 -18.328  1.00 79.38           C
ATOM   5037 1HD1 LEU A 328      14.722   4.300 -18.962  1.00 79.38           H
ATOM   5038 2HD1 LEU A 328      13.666   3.408 -17.840  1.00 79.38           H
ATOM   5039 3HD1 LEU A 328      15.426   3.438 -17.573  1.00 79.38           H
ATOM   5040  CD2 LEU A 328      14.803   0.885 -18.339  1.00 79.38           C
ATOM   5041 1HD2 LEU A 328      13.836   0.765 -17.851  1.00 79.38           H
ATOM   5042 2HD2 LEU A 328      14.996   0.024 -18.979  1.00 79.38           H
ATOM   5043 3HD2 LEU A 328      15.585   0.958 -17.583  1.00 79.38           H
ATOM   5044  HN  LEU A 328      12.258   2.097 -22.265  1.00 79.38           H
ATOM   5045  N   VAL A 329      15.457   2.494 -22.771  1.00 80.62           N
ATOM   5046  CA  VAL A 329      16.764   2.534 -23.404  1.00 80.62           C
ATOM   5047  C   VAL A 329      16.856   3.772 -24.297  1.00 80.62           C
ATOM   5048  O   VAL A 329      17.913   4.393 -24.397  1.00 80.62           O
ATOM   5049  HA  VAL A 329      17.510   2.616 -22.613  1.00 80.62           H
ATOM   5050  CB  VAL A 329      17.019   1.230 -24.162  1.00 80.62           C
ATOM   5051  HB  VAL A 329      16.202   1.088 -24.869  1.00 80.62           H
ATOM   5052  CG1 VAL A 329      18.323   1.304 -24.958  1.00 80.62           C
ATOM   5053 1HG1 VAL A 329      18.263   2.121 -25.678  1.00 80.62           H
ATOM   5054 2HG1 VAL A 329      19.156   1.481 -24.277  1.00 80.62           H
ATOM   5055 3HG1 VAL A 329      18.480   0.364 -25.487  1.00 80.62           H
ATOM   5056  CG2 VAL A 329      17.027   0.034 -23.207  1.00 80.62           C
ATOM   5057 1HG2 VAL A 329      17.814   0.166 -22.465  1.00 80.62           H
ATOM   5058 2HG2 VAL A 329      16.062  -0.037 -22.705  1.00 80.62           H
ATOM   5059 3HG2 VAL A 329      17.210  -0.881 -23.772  1.00 80.62           H
ATOM   5060  HN  VAL A 329      14.898   1.699 -23.006  1.00 80.62           H
ATOM   5061  N   LYS A 330      15.735   4.095 -24.925  1.00 74.79           N
ATOM   5062  CA  LYS A 330      15.670   5.259 -25.791  1.00 74.79           C
ATOM   5063  C   LYS A 330      15.938   6.519 -24.966  1.00 74.79           C
[truncated: 117,478 more chars]
