# Supplementary material for: Noncanonical roles of chemokine regions in CCR9 activation revealed by structural modeling and mutational mapping
Source: Nat Commun. 2025 Aug 18;16:7695. doi: 10.1038/s41467-025-62321-9 (PMC12361432; doi:10.1038/s41467-025-62321-9)
Supplement: Supplementary file 7 — Supplementary Data 5 [file 41467_2025_62321_MOESM7_ESM.zip › CCR9_CCL25x1P6_02_rnk4.pdb]

ATOM      1  N   GLU A  20      -7.203  -3.663  58.038  1.00 48.42           N
ATOM      2  CA  GLU A  20      -7.177  -4.773  57.100  1.00 48.42           C
ATOM      3  C   GLU A  20      -7.739  -6.035  57.757  1.00 48.42           C
ATOM      4  O   GLU A  20      -7.004  -6.790  58.390  1.00 48.42           O
ATOM      5  HA  GLU A  20      -7.818  -4.469  56.273  1.00 48.42           H
ATOM      6  CB  GLU A  20      -5.760  -5.013  56.574  1.00 48.42           C
ATOM      7 1HB  GLU A  20      -5.037  -4.815  57.365  1.00 48.42           H
ATOM      8 2HB  GLU A  20      -5.687  -6.021  56.165  1.00 48.42           H
ATOM      9  CG  GLU A  20      -5.432  -4.056  55.426  1.00 48.42           C
ATOM     10 1HG  GLU A  20      -6.311  -3.925  54.795  1.00 48.42           H
ATOM     11 2HG  GLU A  20      -5.179  -3.075  55.827  1.00 48.42           H
ATOM     12  CD  GLU A  20      -4.269  -4.587  54.586  1.00 48.42           C
ATOM     13  OE1 GLU A  20      -4.151  -4.131  53.428  1.00 48.42           O
ATOM     14  OE2 GLU A  20      -3.524  -5.436  55.121  1.00 48.42           O
ATOM     15  HN  GLU A  20      -7.592  -3.876  58.934  1.00 48.42           H
ATOM     16  N   SER A  21      -9.039  -6.225  57.582  1.00 55.18           N
ATOM     17  CA  SER A  21      -9.672  -7.473  57.974  1.00 55.18           C
ATOM     18  C   SER A  21      -8.944  -8.654  57.329  1.00 55.18           C
ATOM     19  O   SER A  21      -8.482  -8.558  56.193  1.00 55.18           O
ATOM     20  HA  SER A  21      -9.581  -7.515  59.060  1.00 55.18           H
ATOM     21  CB  SER A  21     -11.152  -7.486  57.587  1.00 55.18           C
ATOM     22 1HB  SER A  21     -11.599  -8.432  57.891  1.00 55.18           H
ATOM     23 2HB  SER A  21     -11.675  -6.698  58.128  1.00 55.18           H
ATOM     24  OG  SER A  21     -11.339  -7.303  56.186  1.00 55.18           O
ATOM     25  HG  SER A  21     -11.595  -8.170  55.759  1.00 55.18           H
ATOM     26  HN  SER A  21      -9.655  -5.547  57.182  1.00 55.18           H
ATOM     27  N   THR A  22      -8.865  -9.742  58.081  1.00 56.14           N
ATOM     28  CA  THR A  22      -8.228 -10.950  57.586  1.00 56.14           C
ATOM     29  C   THR A  22      -8.776 -11.315  56.205  1.00 56.14           C
ATOM     30  O   THR A  22      -8.060 -11.874  55.376  1.00 56.14           O
ATOM     31  HA  THR A  22      -7.163 -10.752  57.465  1.00 56.14           H
ATOM     32  CB  THR A  22      -8.427 -12.052  58.629  1.00 56.14           C
ATOM     33  HB  THR A  22      -8.349 -13.038  58.173  1.00 56.14           H
ATOM     34  OG1 THR A  22      -9.686 -11.746  59.221  1.00 56.14           O
ATOM     35  HG1 THR A  22     -10.428 -12.075  58.637  1.00 56.14           H
ATOM     36  CG2 THR A  22      -7.434 -11.946  59.789  1.00 56.14           C
ATOM     37 1HG2 THR A  22      -7.559 -10.985  60.287  1.00 56.14           H
ATOM     38 2HG2 THR A  22      -6.417 -12.027  59.405  1.00 56.14           H
ATOM     39 3HG2 THR A  22      -7.619 -12.751  60.500  1.00 56.14           H
ATOM     40  HN  THR A  22      -9.227  -9.806  59.012  1.00 56.14           H
ATOM     41  N   SER A  23     -10.043 -10.983  56.000  1.00 59.29           N
ATOM     42  CA  SER A  23     -10.682 -11.226  54.718  1.00 59.29           C
ATOM     43  C   SER A  23      -9.949 -10.460  53.615  1.00 59.29           C
ATOM     44  O   SER A  23      -9.744 -10.985  52.521  1.00 59.29           O
ATOM     45  HA  SER A  23     -10.602 -12.301  54.555  1.00 59.29           H
ATOM     46  CB  SER A  23     -12.158 -10.824  54.753  1.00 59.29           C
ATOM     47 1HB  SER A  23     -12.633 -11.106  53.814  1.00 59.29           H
ATOM     48 2HB  SER A  23     -12.665 -11.376  55.545  1.00 59.29           H
ATOM     49  OG  SER A  23     -12.325  -9.426  54.968  1.00 59.29           O
ATOM     50  HG  SER A  23     -13.281  -9.170  54.826  1.00 59.29           H
ATOM     51  HN  SER A  23     -10.628 -10.557  56.690  1.00 59.29           H
ATOM     52  N   SER A  24      -9.575  -9.232  53.939  1.00 65.35           N
ATOM     53  CA  SER A  24      -8.947  -8.358  52.963  1.00 65.35           C
ATOM     54  C   SER A  24      -7.585  -8.923  52.556  1.00 65.35           C
ATOM     55  O   SER A  24      -7.163  -8.771  51.410  1.00 65.35           O
ATOM     56  HA  SER A  24      -9.626  -8.343  52.110  1.00 65.35           H
ATOM     57  CB  SER A  24      -8.790  -6.939  53.514  1.00 65.35           C
ATOM     58 1HB  SER A  24      -8.793  -6.227  52.689  1.00 65.35           H
ATOM     59 2HB  SER A  24      -9.645  -6.698  54.145  1.00 65.35           H
ATOM     60  OG  SER A  24      -7.589  -6.788  54.266  1.00 65.35           O
ATOM     61  HG  SER A  24      -7.632  -7.345  55.096  1.00 65.35           H
ATOM     62  HN  SER A  24      -9.695  -8.832  54.849  1.00 65.35           H
ATOM     63  N   MET A  25      -6.934  -9.563  53.516  1.00 63.61           N
ATOM     64  CA  MET A  25      -5.630 -10.155  53.270  1.00 63.61           C
ATOM     65  C   MET A  25      -5.756 -11.429  52.431  1.00 63.61           C
ATOM     66  O   MET A  25      -4.952 -11.664  51.530  1.00 63.61           O
ATOM     67  HA  MET A  25      -5.065  -9.403  52.719  1.00 63.61           H
ATOM     68  CB  MET A  25      -4.960 -10.488  54.605  1.00 63.61           C
ATOM     69 1HB  MET A  25      -5.152  -9.689  55.321  1.00 63.61           H
ATOM     70 2HB  MET A  25      -5.396 -11.397  55.018  1.00 63.61           H
ATOM     71  CG  MET A  25      -3.451 -10.671  54.430  1.00 63.61           C
ATOM     72 1HG  MET A  25      -3.058 -11.297  55.231  1.00 63.61           H
ATOM     73 2HG  MET A  25      -3.246 -11.187  53.492  1.00 63.61           H
ATOM     74  SD  MET A  25      -2.637  -9.083  54.443  1.00 63.61           S
ATOM     75  CE  MET A  25      -1.067  -9.545  55.154  1.00 63.61           C
ATOM     76 1HE  MET A  25      -1.227  -9.968  56.145  1.00 63.61           H
ATOM     77 2HE  MET A  25      -0.583 -10.286  54.517  1.00 63.61           H
ATOM     78 3HE  MET A  25      -0.431  -8.664  55.234  1.00 63.61           H
ATOM     79  HN  MET A  25      -7.283  -9.680  54.446  1.00 63.61           H
ATOM     80  N   GLU A  26      -6.771 -12.216  52.757  1.00 58.04           N
ATOM     81  CA  GLU A  26      -7.038 -13.437  52.016  1.00 58.04           C
ATOM     82  C   GLU A  26      -7.406 -13.110  50.568  1.00 58.04           C
ATOM     83  O   GLU A  26      -6.966 -13.791  49.643  1.00 58.04           O
ATOM     84  HA  GLU A  26      -6.106 -14.002  52.043  1.00 58.04           H
ATOM     85  CB  GLU A  26      -8.140 -14.257  52.690  1.00 58.04           C
ATOM     86 1HB  GLU A  26      -8.930 -13.593  53.040  1.00 58.04           H
ATOM     87 2HB  GLU A  26      -8.496 -15.027  52.006  1.00 58.04           H
ATOM     88  CG  GLU A  26      -7.603 -14.990  53.921  1.00 58.04           C
ATOM     89 1HG  GLU A  26      -6.765 -15.626  53.634  1.00 58.04           H
ATOM     90 2HG  GLU A  26      -7.221 -14.267  54.642  1.00 58.04           H
ATOM     91  CD  GLU A  26      -8.695 -15.840  54.573  1.00 58.04           C
ATOM     92  OE1 GLU A  26      -8.321 -16.795  55.288  1.00 58.04           O
ATOM     93  OE2 GLU A  26      -9.880 -15.516  54.343  1.00 58.04           O
ATOM     94  HN  GLU A  26      -7.402 -12.031  53.510  1.00 58.04           H
ATOM     95  N   ASP A  27      -8.210 -12.068  50.416  1.00 65.77           N
ATOM     96  CA  ASP A  27      -8.691 -11.679  49.101  1.00 65.77           C
ATOM     97  C   ASP A  27      -7.497 -11.373  48.196  1.00 65.77           C
ATOM     98  O   ASP A  27      -7.512 -11.701  47.010  1.00 65.77           O
ATOM     99  HA  ASP A  27      -9.276 -12.529  48.748  1.00 65.77           H
ATOM    100  CB  ASP A  27      -9.559 -10.422  49.182  1.00 65.77           C
ATOM    101 1HB  ASP A  27      -9.078  -9.684  49.825  1.00 65.77           H
ATOM    102 2HB  ASP A  27      -9.647  -9.972  48.193  1.00 65.77           H
ATOM    103  CG  ASP A  27     -10.951 -10.750  49.726  1.00 65.77           C
ATOM    104  OD1 ASP A  27     -11.332 -11.936  49.631  1.00 65.77           O
ATOM    105  OD2 ASP A  27     -11.603  -9.806  50.223  1.00 65.77           O
ATOM    106  HN  ASP A  27      -8.530 -11.495  51.170  1.00 65.77           H
ATOM    107  N   TYR A  28      -6.491 -10.747  48.788  1.00 64.87           N
ATOM    108  CA  TYR A  28      -5.305 -10.363  48.042  1.00 64.87           C
ATOM    109  C   TYR A  28      -4.439 -11.583  47.722  1.00 64.87           C
ATOM    110  O   TYR A  28      -3.870 -11.677  46.636  1.00 64.87           O
ATOM    111  HA  TYR A  28      -5.629  -9.902  47.109  1.00 64.87           H
ATOM    112  CB  TYR A  28      -4.519  -9.420  48.955  1.00 64.87           C
ATOM    113 1HB  TYR A  28      -5.154  -8.574  49.220  1.00 64.87           H
ATOM    114 2HB  TYR A  28      -4.281  -9.942  49.881  1.00 64.87           H
ATOM    115  CG  TYR A  28      -3.223  -8.892  48.337  1.00 64.87           C
ATOM    116  CD1 TYR A  28      -2.021  -9.508  48.623  1.00 64.87           C
ATOM    117  HD1 TYR A  28      -1.996 -10.370  49.289  1.00 64.87           H
ATOM    118  CD2 TYR A  28      -3.255  -7.800  47.493  1.00 64.87           C
ATOM    119  HD2 TYR A  28      -4.204  -7.314  47.268  1.00 64.87           H
ATOM    120  CE1 TYR A  28      -0.801  -9.011  48.041  1.00 64.87           C
ATOM    121  HE1 TYR A  28       0.155  -9.488  48.259  1.00 64.87           H
ATOM    122  CE2 TYR A  28      -2.035  -7.303  46.912  1.00 64.87           C
ATOM    123  HE2 TYR A  28      -2.046  -6.442  46.244  1.00 64.87           H
ATOM    124  CZ  TYR A  28      -0.868  -7.933  47.214  1.00 64.87           C
ATOM    125  OH  TYR A  28       0.284  -7.464  46.665  1.00 64.87           O
ATOM    126  HH  TYR A  28       0.095  -6.646  46.121  1.00 64.87           H
ATOM    127  HN  TYR A  28      -6.477 -10.503  49.758  1.00 64.87           H
ATOM    128  N   VAL A  29      -4.367 -12.487  48.688  1.00 64.79           N
ATOM    129  CA  VAL A  29      -3.520 -13.660  48.553  1.00 64.79           C
ATOM    130  C   VAL A  29      -4.132 -14.611  47.524  1.00 64.79           C
ATOM    131  O   VAL A  29      -3.414 -15.234  46.744  1.00 64.79           O
ATOM    132  HA  VAL A  29      -2.550 -13.324  48.187  1.00 64.79           H
ATOM    133  CB  VAL A  29      -3.310 -14.313  49.921  1.00 64.79           C
ATOM    134  HB  VAL A  29      -4.290 -14.480  50.367  1.00 64.79           H
ATOM    135  CG1 VAL A  29      -2.620 -15.671  49.780  1.00 64.79           C
ATOM    136 1HG1 VAL A  29      -3.237 -16.330  49.169  1.00 64.79           H
ATOM    137 2HG1 VAL A  29      -1.649 -15.538  49.303  1.00 64.79           H
ATOM    138 3HG1 VAL A  29      -2.483 -16.113  50.766  1.00 64.79           H
ATOM    139  CG2 VAL A  29      -2.520 -13.391  50.853  1.00 64.79           C
ATOM    140 1HG2 VAL A  29      -1.545 -13.179  50.414  1.00 64.79           H
ATOM    141 2HG2 VAL A  29      -3.067 -12.459  50.991  1.00 64.79           H
ATOM    142 3HG2 VAL A  29      -2.385 -13.880  51.818  1.00 64.79           H
ATOM    143  HN  VAL A  29      -4.874 -12.428  49.548  1.00 64.79           H
ATOM    144  N   ASN A  30      -5.454 -14.694  47.555  1.00 60.46           N
ATOM    145  CA  ASN A  30      -6.164 -15.648  46.720  1.00 60.46           C
ATOM    146  C   ASN A  30      -6.389 -15.037  45.335  1.00 60.46           C
ATOM    147  O   ASN A  30      -6.867 -15.713  44.425  1.00 60.46           O
ATOM    148  HA  ASN A  30      -5.527 -16.531  46.687  1.00 60.46           H
ATOM    149  CB  ASN A  30      -7.532 -15.989  47.314  1.00 60.46           C
ATOM    150 1HB  ASN A  30      -8.074 -15.071  47.540  1.00 60.46           H
ATOM    151 2HB  ASN A  30      -8.125 -16.536  46.581  1.00 60.46           H
ATOM    152  CG  ASN A  30      -7.384 -16.826  48.586  1.00 60.46           C
ATOM    153  OD1 ASN A  30      -6.421 -17.550  48.775  1.00 60.46           O
ATOM    154  ND2 ASN A  30      -8.391 -16.688  49.445  1.00 60.46           N
ATOM    155 1HD2 ASN A  30      -9.152 -16.077  49.228  1.00 60.46           H
ATOM    156 2HD2 ASN A  30      -8.385 -17.194  50.307  1.00 60.46           H
ATOM    157  HN  ASN A  30      -6.037 -14.126  48.136  1.00 60.46           H
ATOM    158  N   PHE A  31      -6.035 -13.766  45.219  1.00 67.00           N
ATOM    159  CA  PHE A  31      -6.179 -13.061  43.957  1.00 67.00           C
ATOM    160  C   PHE A  31      -5.262 -13.657  42.888  1.00 67.00           C
ATOM    161  O   PHE A  31      -4.055 -13.773  43.095  1.00 67.00           O
ATOM    162  HA  PHE A  31      -7.218 -13.168  43.643  1.00 67.00           H
ATOM    163  CB  PHE A  31      -5.773 -11.607  44.208  1.00 67.00           C
ATOM    164 1HB  PHE A  31      -6.319 -11.232  45.073  1.00 67.00           H
ATOM    165 2HB  PHE A  31      -4.713 -11.575  44.461  1.00 67.00           H
ATOM    166  CG  PHE A  31      -6.027 -10.676  43.020  1.00 67.00           C
ATOM    167  CD1 PHE A  31      -5.007 -10.348  42.183  1.00 67.00           C
ATOM    168  HD1 PHE A  31      -4.008 -10.749  42.358  1.00 67.00           H
ATOM    169  CD2 PHE A  31      -7.273 -10.177  42.802  1.00 67.00           C
ATOM    170  HD2 PHE A  31      -8.091 -10.439  43.473  1.00 67.00           H
ATOM    171  CE1 PHE A  31      -5.242  -9.484  41.081  1.00 67.00           C
ATOM    172  HE1 PHE A  31      -4.425  -9.222  40.410  1.00 67.00           H
ATOM    173  CE2 PHE A  31      -7.509  -9.313  41.700  1.00 67.00           C
ATOM    174  HE2 PHE A  31      -8.507  -8.912  41.525  1.00 67.00           H
ATOM    175  CZ  PHE A  31      -6.488  -8.985  40.863  1.00 67.00           C
ATOM    176  HZ  PHE A  31      -6.669  -8.322  40.017  1.00 67.00           H
ATOM    177  HN  PHE A  31      -5.656 -13.221  45.967  1.00 67.00           H
ATOM    178  N   ASN A  32      -5.869 -14.019  41.767  1.00 60.80           N
ATOM    179  CA  ASN A  32      -5.121 -14.594  40.662  1.00 60.80           C
ATOM    180  C   ASN A  32      -4.476 -13.470  39.849  1.00 60.80           C
ATOM    181  O   ASN A  32      -5.131 -12.849  39.014  1.00 60.80           O
ATOM    182  HA  ASN A  32      -4.383 -15.249  41.126  1.00 60.80           H
ATOM    183  CB  ASN A  32      -6.038 -15.387  39.729  1.00 60.80           C
ATOM    184 1HB  ASN A  32      -6.675 -16.049  40.316  1.00 60.80           H
ATOM    185 2HB  ASN A  32      -6.697 -14.703  39.194  1.00 60.80           H
ATOM    186  CG  ASN A  32      -5.224 -16.208  38.727  1.00 60.80           C
ATOM    187  OD1 ASN A  32      -4.005 -16.171  38.701  1.00 60.80           O
ATOM    188  ND2 ASN A  32      -5.964 -16.950  37.908  1.00 60.80           N
ATOM    189 1HD2 ASN A  32      -6.962 -16.934  37.983  1.00 60.80           H
ATOM    190 2HD2 ASN A  32      -5.524 -17.522  37.217  1.00 60.80           H
ATOM    191  HN  ASN A  32      -6.852 -13.925  41.608  1.00 60.80           H
ATOM    192  N   PHE A  33      -3.199 -13.244  40.121  1.00 63.94           N
ATOM    193  CA  PHE A  33      -2.433 -12.270  39.362  1.00 63.94           C
ATOM    194  C   PHE A  33      -1.981 -12.851  38.021  1.00 63.94           C
ATOM    195  O   PHE A  33      -0.787 -12.901  37.733  1.00 63.94           O
ATOM    196  HA  PHE A  33      -3.085 -11.414  39.184  1.00 63.94           H
ATOM    197  CB  PHE A  33      -1.199 -11.923  40.197  1.00 63.94           C
ATOM    198 1HB  PHE A  33      -0.700 -12.847  40.490  1.00 63.94           H
ATOM    199 2HB  PHE A  33      -0.497 -11.366  39.575  1.00 63.94           H
ATOM    200  CG  PHE A  33      -1.506 -11.105  41.453  1.00 63.94           C
ATOM    201  CD1 PHE A  33      -1.635  -9.754  41.369  1.00 63.94           C
ATOM    202  HD1 PHE A  33      -1.520  -9.254  40.408  1.00 63.94           H
ATOM    203  CD2 PHE A  33      -1.650 -11.729  42.652  1.00 63.94           C
ATOM    204  HD2 PHE A  33      -1.546 -12.812  42.719  1.00 63.94           H
ATOM    205  CE1 PHE A  33      -1.920  -8.995  42.535  1.00 63.94           C
ATOM    206  HE1 PHE A  33      -2.023  -7.912  42.468  1.00 63.94           H
ATOM    207  CE2 PHE A  33      -1.935 -10.970  43.818  1.00 63.94           C
ATOM    208  HE2 PHE A  33      -2.050 -11.470  44.780  1.00 63.94           H
ATOM    209  CZ  PHE A  33      -2.064  -9.619  43.735  1.00 63.94           C
ATOM    210  HZ  PHE A  33      -2.283  -9.036  44.630  1.00 63.94           H
ATOM    211  HN  PHE A  33      -2.690 -13.712  40.843  1.00 63.94           H
ATOM    212  N   THR A  34      -2.961 -13.277  37.237  1.00 62.29           N
ATOM    213  CA  THR A  34      -2.726 -13.555  35.830  1.00 62.29           C
ATOM    214  C   THR A  34      -2.152 -12.320  35.132  1.00 62.29           C
ATOM    215  O   THR A  34      -2.721 -11.233  35.219  1.00 62.29           O
ATOM    216  HA  THR A  34      -1.976 -14.342  35.756  1.00 62.29           H
ATOM    217  CB  THR A  34      -4.041 -14.043  35.219  1.00 62.29           C
ATOM    218  HB  THR A  34      -4.723 -13.210  35.049  1.00 62.29           H
ATOM    219  OG1 THR A  34      -4.500 -15.038  36.130  1.00 62.29           O
ATOM    220  HG1 THR A  34      -3.770 -15.697  36.313  1.00 62.29           H
ATOM    221  CG2 THR A  34      -3.830 -14.806  33.910  1.00 62.29           C
ATOM    222 1HG2 THR A  34      -3.202 -15.677  34.094  1.00 62.29           H
ATOM    223 2HG2 THR A  34      -3.344 -14.154  33.184  1.00 62.29           H
ATOM    224 3HG2 THR A  34      -4.795 -15.129  33.518  1.00 62.29           H
ATOM    225  HN  THR A  34      -3.899 -13.433  37.548  1.00 62.29           H
ATOM    226  N   ASP A  35      -1.033 -12.530  34.455  1.00 67.73           N
ATOM    227  CA  ASP A  35      -0.317 -11.429  33.833  1.00 67.73           C
ATOM    228  C   ASP A  35      -0.949 -11.117  32.475  1.00 67.73           C
ATOM    229  O   ASP A  35      -0.562 -11.692  31.460  1.00 67.73           O
ATOM    230  HA  ASP A  35      -0.404 -10.598  34.534  1.00 67.73           H
ATOM    231  CB  ASP A  35       1.152 -11.788  33.600  1.00 67.73           C
ATOM    232 1HB  ASP A  35       1.520 -12.386  34.433  1.00 67.73           H
ATOM    233 2HB  ASP A  35       1.241 -12.402  32.703  1.00 67.73           H
ATOM    234  CG  ASP A  35       2.007 -10.529  33.450  1.00 67.73           C
ATOM    235  OD1 ASP A  35       1.418  -9.429  33.532  1.00 67.73           O
ATOM    236  OD2 ASP A  35       3.231 -10.694  33.257  1.00 67.73           O
ATOM    237  HN  ASP A  35      -0.616 -13.430  34.328  1.00 67.73           H
ATOM    238  N   PHE A  36      -1.912 -10.207  32.501  1.00 82.15           N
ATOM    239  CA  PHE A  36      -2.558  -9.766  31.277  1.00 82.15           C
ATOM    240  C   PHE A  36      -1.785  -8.613  30.634  1.00 82.15           C
ATOM    241  O   PHE A  36      -2.093  -8.201  29.517  1.00 82.15           O
ATOM    242  HA  PHE A  36      -2.573 -10.616  30.595  1.00 82.15           H
ATOM    243  CB  PHE A  36      -3.956  -9.276  31.660  1.00 82.15           C
ATOM    244 1HB  PHE A  36      -3.868  -8.559  32.476  1.00 82.15           H
ATOM    245 2HB  PHE A  36      -4.388  -8.743  30.813  1.00 82.15           H
ATOM    246  CG  PHE A  36      -4.912 -10.393  32.083  1.00 82.15           C
ATOM    247  CD1 PHE A  36      -4.986 -11.538  31.352  1.00 82.15           C
ATOM    248  HD1 PHE A  36      -4.363 -11.660  30.466  1.00 82.15           H
ATOM    249  CD2 PHE A  36      -5.689 -10.241  33.189  1.00 82.15           C
ATOM    250  HD2 PHE A  36      -5.630  -9.323  33.774  1.00 82.15           H
ATOM    251  CE1 PHE A  36      -5.874 -12.574  31.745  1.00 82.15           C
ATOM    252  HE1 PHE A  36      -5.933 -13.492  31.159  1.00 82.15           H
ATOM    253  CE2 PHE A  36      -6.577 -11.277  33.581  1.00 82.15           C
ATOM    254  HE2 PHE A  36      -7.199 -11.155  34.467  1.00 82.15           H
ATOM    255  CZ  PHE A  36      -6.650 -12.422  32.851  1.00 82.15           C
ATOM    256  HZ  PHE A  36      -7.332 -13.218  33.152  1.00 82.15           H
ATOM    257  HN  PHE A  36      -2.250  -9.775  33.337  1.00 82.15           H
ATOM    258  N   TYR A  37      -0.795  -8.124  31.367  1.00 86.65           N
ATOM    259  CA  TYR A  37       0.064  -7.069  30.857  1.00 86.65           C
ATOM    260  C   TYR A  37       1.227  -7.651  30.051  1.00 86.65           C
ATOM    261  O   TYR A  37       2.118  -8.287  30.611  1.00 86.65           O
ATOM    262  HA  TYR A  37      -0.536  -6.432  30.208  1.00 86.65           H
ATOM    263  CB  TYR A  37       0.621  -6.348  32.086  1.00 86.65           C
ATOM    264 1HB  TYR A  37      -0.205  -6.084  32.746  1.00 86.65           H
ATOM    265 2HB  TYR A  37       1.263  -7.035  32.638  1.00 86.65           H
ATOM    266  CG  TYR A  37       1.416  -5.083  31.758  1.00 86.65           C
ATOM    267  CD1 TYR A  37       2.793  -5.135  31.676  1.00 86.65           C
ATOM    268  HD1 TYR A  37       3.314  -6.078  31.845  1.00 86.65           H
ATOM    269  CD2 TYR A  37       0.757  -3.890  31.544  1.00 86.65           C
ATOM    270  HD2 TYR A  37      -0.330  -3.849  31.609  1.00 86.65           H
ATOM    271  CE1 TYR A  37       3.542  -3.944  31.367  1.00 86.65           C
ATOM    272  HE1 TYR A  37       4.629  -3.972  31.300  1.00 86.65           H
ATOM    273  CE2 TYR A  37       1.505  -2.699  31.235  1.00 86.65           C
ATOM    274  HE2 TYR A  37       0.997  -1.750  31.064  1.00 86.65           H
ATOM    275  CZ  TYR A  37       2.861  -2.785  31.162  1.00 86.65           C
ATOM    276  OH  TYR A  37       3.568  -1.660  30.870  1.00 86.65           O
ATOM    277  HH  TYR A  37       4.524  -1.894  30.693  1.00 86.65           H
ATOM    278  HN  TYR A  37      -0.578  -8.436  32.292  1.00 86.65           H
ATOM    279  N   CYS A  38       1.180  -7.413  28.749  1.00 90.17           N
ATOM    280  CA  CYS A  38       2.150  -8.005  27.844  1.00 90.17           C
ATOM    281  C   CYS A  38       3.229  -6.962  27.546  1.00 90.17           C
ATOM    282  O   CYS A  38       2.950  -5.935  26.929  1.00 90.17           O
ATOM    283  HA  CYS A  38       2.576  -8.865  28.361  1.00 90.17           H
ATOM    284  CB  CYS A  38       1.489  -8.524  26.566  1.00 90.17           C
ATOM    285 1HB  CYS A  38       0.660  -9.186  26.818  1.00 90.17           H
ATOM    286 2HB  CYS A  38       1.070  -7.692  26.000  1.00 90.17           H
ATOM    287  SG  CYS A  38       2.715  -9.419  25.545  1.00 90.17           S
ATOM    288  HN  CYS A  38       0.497  -6.828  28.312  1.00 90.17           H
ATOM    289  N   GLU A  39       4.438  -7.262  27.998  1.00 82.52           N
ATOM    290  CA  GLU A  39       5.594  -6.462  27.629  1.00 82.52           C
ATOM    291  C   GLU A  39       6.167  -6.941  26.294  1.00 82.52           C
ATOM    292  O   GLU A  39       6.496  -8.117  26.142  1.00 82.52           O
ATOM    293  HA  GLU A  39       5.221  -5.443  27.527  1.00 82.52           H
ATOM    294  CB  GLU A  39       6.658  -6.498  28.727  1.00 82.52           C
ATOM    295 1HB  GLU A  39       6.946  -7.531  28.926  1.00 82.52           H
ATOM    296 2HB  GLU A  39       7.499  -5.864  28.446  1.00 82.52           H
ATOM    297  CG  GLU A  39       6.112  -5.932  30.040  1.00 82.52           C
ATOM    298 1HG  GLU A  39       5.678  -4.948  29.863  1.00 82.52           H
ATOM    299 2HG  GLU A  39       5.311  -6.572  30.410  1.00 82.52           H
ATOM    300  CD  GLU A  39       7.216  -5.827  31.093  1.00 82.52           C
ATOM    301  OE1 GLU A  39       6.939  -5.214  32.147  1.00 82.52           O
ATOM    302  OE2 GLU A  39       8.313  -6.362  30.822  1.00 82.52           O
ATOM    303  HN  GLU A  39       4.633  -8.033  28.604  1.00 82.52           H
ATOM    304  N   LYS A  40       6.269  -6.007  25.361  1.00 88.93           N
ATOM    305  CA  LYS A  40       6.618  -6.350  23.992  1.00 88.93           C
ATOM    306  C   LYS A  40       8.024  -5.833  23.684  1.00 88.93           C
ATOM    307  O   LYS A  40       8.319  -5.466  22.547  1.00 88.93           O
ATOM    308  HA  LYS A  40       6.627  -7.438  23.921  1.00 88.93           H
ATOM    309  CB  LYS A  40       5.549  -5.841  23.023  1.00 88.93           C
ATOM    310 1HB  LYS A  40       5.411  -4.769  23.158  1.00 88.93           H
ATOM    311 2HB  LYS A  40       5.881  -5.993  21.997  1.00 88.93           H
ATOM    312  CG  LYS A  40       4.218  -6.564  23.246  1.00 88.93           C
ATOM    313 1HG  LYS A  40       4.366  -7.640  23.161  1.00 88.93           H
ATOM    314 2HG  LYS A  40       3.860  -6.370  24.257  1.00 88.93           H
ATOM    315  CD  LYS A  40       3.169  -6.106  22.231  1.00 88.93           C
ATOM    316 1HD  LYS A  40       3.000  -5.034  22.335  1.00 88.93           H
ATOM    317 2HD  LYS A  40       3.540  -6.273  21.219  1.00 88.93           H
ATOM    318  CE  LYS A  40       1.851  -6.857  22.428  1.00 88.93           C
ATOM    319 1HE  LYS A  40       2.012  -7.927  22.296  1.00 88.93           H
ATOM    320 2HE  LYS A  40       1.492  -6.713  23.447  1.00 88.93           H
ATOM    321  NZ  LYS A  40       0.834  -6.381  21.464  1.00 88.93           N
ATOM    322 1HZ  LYS A  40       0.043  -7.015  21.467  1.00 88.93           H
ATOM    323 2HZ  LYS A  40       0.524  -5.453  21.732  1.00 88.93           H
ATOM    324 3HZ  LYS A  40       1.238  -6.347  20.535  1.00 88.93           H
ATOM    325  HN  LYS A  40       6.119  -5.032  25.526  1.00 88.93           H
ATOM    326  N   ASN A  41       8.855  -5.820  24.715  1.00 82.61           N
ATOM    327  CA  ASN A  41      10.218  -5.337  24.573  1.00 82.61           C
ATOM    328  C   ASN A  41      10.925  -6.136  23.476  1.00 82.61           C
ATOM    329  O   ASN A  41      11.673  -5.573  22.677  1.00 82.61           O
ATOM    330  HA  ASN A  41      10.123  -4.280  24.323  1.00 82.61           H
ATOM    331  CB  ASN A  41      11.005  -5.518  25.872  1.00 82.61           C
ATOM    332 1HB  ASN A  41      10.877  -6.536  26.240  1.00 82.61           H
ATOM    333 2HB  ASN A  41      12.069  -5.380  25.679  1.00 82.61           H
ATOM    334  CG  ASN A  41      10.542  -4.522  26.937  1.00 82.61           C
ATOM    335  OD1 ASN A  41      10.079  -3.432  26.645  1.00 82.61           O
ATOM    336  ND2 ASN A  41      10.692  -4.956  28.185  1.00 82.61           N
ATOM    337 1HD2 ASN A  41      11.079  -5.862  28.356  1.00 82.61           H
ATOM    338 2HD2 ASN A  41      10.418  -4.377  28.953  1.00 82.61           H
ATOM    339  HN  ASN A  41       8.611  -6.131  25.634  1.00 82.61           H
ATOM    340  N   ASN A  42      10.664  -7.435  23.473  1.00 84.17           N
ATOM    341  CA  ASN A  42      11.314  -8.326  22.527  1.00 84.17           C
ATOM    342  C   ASN A  42      10.909  -7.937  21.104  1.00 84.17           C
ATOM    343  O   ASN A  42      11.717  -8.018  20.181  1.00 84.17           O
ATOM    344  HA  ASN A  42      12.382  -8.203  22.705  1.00 84.17           H
ATOM    345  CB  ASN A  42      10.890  -9.778  22.759  1.00 84.17           C
ATOM    346 1HB  ASN A  42       9.803  -9.852  22.738  1.00 84.17           H
ATOM    347 2HB  ASN A  42      11.268 -10.404  21.950  1.00 84.17           H
ATOM    348  CG  ASN A  42      11.416 -10.296  24.099  1.00 84.17           C
ATOM    349  OD1 ASN A  42      12.236  -9.675  24.756  1.00 84.17           O
ATOM    350  ND2 ASN A  42      10.900 -11.465  24.468  1.00 84.17           N
ATOM    351 1HD2 ASN A  42      10.231 -11.923  23.882  1.00 84.17           H
ATOM    352 2HD2 ASN A  42      11.181 -11.886  25.330  1.00 84.17           H
ATOM    353  HN  ASN A  42      10.023  -7.878  24.099  1.00 84.17           H
ATOM    354  N   VAL A  43       9.657  -7.522  20.972  1.00 91.01           N
ATOM    355  CA  VAL A  43       9.118  -7.174  19.668  1.00 91.01           C
ATOM    356  C   VAL A  43       9.810  -5.910  19.156  1.00 91.01           C
ATOM    357  O   VAL A  43      10.171  -5.828  17.983  1.00 91.01           O
ATOM    358  HA  VAL A  43       9.342  -7.997  18.989  1.00 91.01           H
ATOM    359  CB  VAL A  43       7.597  -7.031  19.753  1.00 91.01           C
ATOM    360  HB  VAL A  43       7.376  -6.167  20.380  1.00 91.01           H
ATOM    361  CG1 VAL A  43       6.993  -6.774  18.371  1.00 91.01           C
ATOM    362 1HG1 VAL A  43       7.409  -5.855  17.958  1.00 91.01           H
ATOM    363 2HG1 VAL A  43       7.229  -7.609  17.710  1.00 91.01           H
ATOM    364 3HG1 VAL A  43       5.911  -6.676  18.459  1.00 91.01           H
ATOM    365  CG2 VAL A  43       6.966  -8.261  20.407  1.00 91.01           C
ATOM    366 1HG2 VAL A  43       7.201  -9.147  19.817  1.00 91.01           H
ATOM    367 2HG2 VAL A  43       7.362  -8.380  21.416  1.00 91.01           H
ATOM    368 3HG2 VAL A  43       5.884  -8.133  20.454  1.00 91.01           H
ATOM    369  HN  VAL A  43       9.018  -7.423  21.734  1.00 91.01           H
ATOM    370  N   ARG A  44       9.975  -4.956  20.060  1.00 86.68           N
ATOM    371  CA  ARG A  44      10.598  -3.691  19.709  1.00 86.68           C
ATOM    372  C   ARG A  44      12.064  -3.908  19.330  1.00 86.68           C
ATOM    373  O   ARG A  44      12.581  -3.248  18.431  1.00 86.68           O
ATOM    374  HA  ARG A  44      10.023  -3.324  18.858  1.00 86.68           H
ATOM    375  CB  ARG A  44      10.519  -2.697  20.870  1.00 86.68           C
ATOM    376 1HB  ARG A  44      10.939  -3.149  21.769  1.00 86.68           H
ATOM    377 2HB  ARG A  44      11.124  -1.819  20.643  1.00 86.68           H
ATOM    378  CG  ARG A  44       9.073  -2.274  21.133  1.00 86.68           C
ATOM    379 1HG  ARG A  44       8.588  -2.019  20.191  1.00 86.68           H
ATOM    380 2HG  ARG A  44       8.518  -3.109  21.561  1.00 86.68           H
ATOM    381  CD  ARG A  44       9.016  -1.076  22.083  1.00 86.68           C
ATOM    382 1HD  ARG A  44       9.706  -0.302  21.746  1.00 86.68           H
ATOM    383 2HD  ARG A  44       8.018  -0.639  22.071  1.00 86.68           H
ATOM    384  NE  ARG A  44       9.366  -1.502  23.456  1.00 86.68           N
ATOM    385  HE  ARG A  44      10.334  -1.540  23.703  1.00 86.68           H
ATOM    386  CZ  ARG A  44       8.466  -1.839  24.390  1.00 86.68           C
ATOM    387  NH1 ARG A  44       7.155  -1.806  24.115  1.00 86.68           N
ATOM    388 1HH1 ARG A  44       6.842  -1.528  23.207  1.00 86.68           H
ATOM    389 2HH1 ARG A  44       6.490  -2.060  24.817  1.00 86.68           H
ATOM    390  NH2 ARG A  44       8.897  -2.210  25.603  1.00 86.68           N
ATOM    391 1HH2 ARG A  44       8.239  -2.465  26.311  1.00 86.68           H
ATOM    392 2HH2 ARG A  44       9.877  -2.232  25.801  1.00 86.68           H
ATOM    393  HN  ARG A  44       9.692  -5.036  21.016  1.00 86.68           H
ATOM    394  N   GLN A  45      12.693  -4.836  20.036  1.00 83.12           N
ATOM    395  CA  GLN A  45      14.098  -5.126  19.808  1.00 83.12           C
ATOM    396  C   GLN A  45      14.294  -5.750  18.425  1.00 83.12           C
ATOM    397  O   GLN A  45      15.231  -5.401  17.709  1.00 83.12           O
ATOM    398  HA  GLN A  45      14.604  -4.162  19.854  1.00 83.12           H
ATOM    399  CB  GLN A  45      14.656  -6.037  20.904  1.00 83.12           C
ATOM    400 1HB  GLN A  45      14.374  -5.648  21.883  1.00 83.12           H
ATOM    401 2HB  GLN A  45      14.214  -7.030  20.816  1.00 83.12           H
ATOM    402  CG  GLN A  45      16.179  -6.140  20.809  1.00 83.12           C
ATOM    403 1HG  GLN A  45      16.457  -6.604  19.862  1.00 83.12           H
ATOM    404 2HG  GLN A  45      16.616  -5.142  20.815  1.00 83.12           H
ATOM    405  CD  GLN A  45      16.747  -6.958  21.970  1.00 83.12           C
ATOM    406  OE1 GLN A  45      16.030  -7.601  22.720  1.00 83.12           O
ATOM    407  NE2 GLN A  45      18.071  -6.899  22.077  1.00 83.12           N
ATOM    408 1HE2 GLN A  45      18.601  -6.353  21.429  1.00 83.12           H
ATOM    409 2HE2 GLN A  45      18.537  -7.401  22.806  1.00 83.12           H
ATOM    410  HN  GLN A  45      12.259  -5.384  20.752  1.00 83.12           H
ATOM    411  N   PHE A  46      13.393  -6.662  18.090  1.00 91.68           N
ATOM    412  CA  PHE A  46      13.414  -7.288  16.778  1.00 91.68           C
ATOM    413  C   PHE A  46      13.285  -6.241  15.670  1.00 91.68           C
ATOM    414  O   PHE A  46      14.055  -6.250  14.711  1.00 91.68           O
ATOM    415  HA  PHE A  46      14.370  -7.802  16.680  1.00 91.68           H
ATOM    416  CB  PHE A  46      12.212  -8.232  16.714  1.00 91.68           C
ATOM    417 1HB  PHE A  46      12.361  -9.043  17.427  1.00 91.68           H
ATOM    418 2HB  PHE A  46      11.320  -7.691  17.030  1.00 91.68           H
ATOM    419  CG  PHE A  46      11.964  -8.831  15.328  1.00 91.68           C
ATOM    420  CD1 PHE A  46      11.015  -8.293  14.515  1.00 91.68           C
ATOM    421  HD1 PHE A  46      10.432  -7.436  14.851  1.00 91.68           H
ATOM    422  CD2 PHE A  46      12.691  -9.901  14.909  1.00 91.68           C
ATOM    423  HD2 PHE A  46      13.451 -10.332  15.561  1.00 91.68           H
ATOM    424  CE1 PHE A  46      10.785  -8.849  13.229  1.00 91.68           C
ATOM    425  HE1 PHE A  46      10.025  -8.418  12.577  1.00 91.68           H
ATOM    426  CE2 PHE A  46      12.461 -10.456  13.623  1.00 91.68           C
ATOM    427  HE2 PHE A  46      13.044 -11.314  13.287  1.00 91.68           H
ATOM    428  CZ  PHE A  46      11.513  -9.918  12.810  1.00 91.68           C
ATOM    429  HZ  PHE A  46      11.336 -10.345  11.822  1.00 91.68           H
ATOM    430  HN  PHE A  46      12.661  -6.974  18.695  1.00 91.68           H
ATOM    431  N   ALA A  47      12.305  -5.365  15.838  1.00 92.78           N
ATOM    432  CA  ALA A  47      12.017  -4.361  14.828  1.00 92.78           C
ATOM    433  C   ALA A  47      13.253  -3.483  14.622  1.00 92.78           C
ATOM    434  O   ALA A  47      13.578  -3.118  13.493  1.00 92.78           O
ATOM    435  HA  ALA A  47      11.792  -4.881  13.897  1.00 92.78           H
ATOM    436  CB  ALA A  47      10.790  -3.550  15.249  1.00 92.78           C
ATOM    437 1HB  ALA A  47       9.933  -4.216  15.353  1.00 92.78           H
ATOM    438 2HB  ALA A  47      10.987  -3.060  16.202  1.00 92.78           H
ATOM    439 3HB  ALA A  47      10.574  -2.797  14.491  1.00 92.78           H
ATOM    440  HN  ALA A  47      11.715  -5.334  16.645  1.00 92.78           H
ATOM    441  N   SER A  48      13.908  -3.168  15.730  1.00 90.92           N
ATOM    442  CA  SER A  48      14.990  -2.199  15.710  1.00 90.92           C
ATOM    443  C   SER A  48      16.161  -2.738  14.885  1.00 90.92           C
ATOM    444  O   SER A  48      16.949  -1.966  14.341  1.00 90.92           O
ATOM    445  HA  SER A  48      14.571  -1.308  15.242  1.00 90.92           H
ATOM    446  CB  SER A  48      15.452  -1.860  17.129  1.00 90.92           C
ATOM    447 1HB  SER A  48      16.089  -0.976  17.101  1.00 90.92           H
ATOM    448 2HB  SER A  48      14.586  -1.609  17.741  1.00 90.92           H
ATOM    449  OG  SER A  48      16.162  -2.938  17.731  1.00 90.92           O
ATOM    450  HG  SER A  48      15.735  -3.808  17.487  1.00 90.92           H
ATOM    451  HN  SER A  48      13.711  -3.563  16.627  1.00 90.92           H
ATOM    452  N   HIS A  49      16.238  -4.059  14.819  1.00 86.40           N
ATOM    453  CA  HIS A  49      17.347  -4.711  14.144  1.00 86.40           C
ATOM    454  C   HIS A  49      16.955  -5.026  12.699  1.00 86.40           C
ATOM    455  O   HIS A  49      17.761  -4.864  11.784  1.00 86.40           O
ATOM    456  HA  HIS A  49      18.173  -4.000  14.141  1.00 86.40           H
ATOM    457  CB  HIS A  49      17.802  -5.950  14.919  1.00 86.40           C
ATOM    458 1HB  HIS A  49      16.932  -6.571  15.134  1.00 86.40           H
ATOM    459 2HB  HIS A  49      18.465  -6.539  14.285  1.00 86.40           H
ATOM    460  CG  HIS A  49      18.512  -5.638  16.214  1.00 86.40           C
ATOM    461  ND1 HIS A  49      19.648  -4.849  16.275  1.00 86.40           N
ATOM    462  HD1 HIS A  49      20.103  -4.418  15.496  1.00 86.40           H
ATOM    463  CD2 HIS A  49      18.237  -6.015  17.495  1.00 86.40           C
ATOM    464  HD2 HIS A  49      17.404  -6.645  17.809  1.00 86.40           H
ATOM    465  CE1 HIS A  49      20.031  -4.764  17.540  1.00 86.40           C
ATOM    466  HE1 HIS A  49      20.894  -4.212  17.913  1.00 86.40           H
ATOM    467  NE2 HIS A  49      19.155  -5.487  18.295  1.00 86.40           N
ATOM    468  HN  HIS A  49      15.561  -4.679  15.216  1.00 86.40           H
ATOM    469  N   PHE A  50      15.717  -5.469  12.539  1.00 80.72           N
ATOM    470  CA  PHE A  50      15.311  -6.127  11.308  1.00 80.72           C
ATOM    471  C   PHE A  50      14.776  -5.112  10.296  1.00 80.72           C
ATOM    472  O   PHE A  50      15.080  -5.197   9.107  1.00 80.72           O
ATOM    473  HA  PHE A  50      16.193  -6.617  10.897  1.00 80.72           H
ATOM    474  CB  PHE A  50      14.192  -7.105  11.672  1.00 80.72           C
ATOM    475 1HB  PHE A  50      14.548  -7.773  12.457  1.00 80.72           H
ATOM    476 2HB  PHE A  50      13.354  -6.545  12.086  1.00 80.72           H
ATOM    477  CG  PHE A  50      13.693  -7.945  10.495  1.00 80.72           C
ATOM    478  CD1 PHE A  50      12.474  -7.694   9.948  1.00 80.72           C
ATOM    479  HD1 PHE A  50      11.851  -6.894  10.349  1.00 80.72           H
ATOM    480  CD2 PHE A  50      14.470  -8.944   9.994  1.00 80.72           C
ATOM    481  HD2 PHE A  50      15.447  -9.145  10.432  1.00 80.72           H
ATOM    482  CE1 PHE A  50      12.011  -8.474   8.856  1.00 80.72           C
ATOM    483  HE1 PHE A  50      11.033  -8.273   8.418  1.00 80.72           H
ATOM    484  CE2 PHE A  50      14.007  -9.724   8.902  1.00 80.72           C
ATOM    485  HE2 PHE A  50      14.629 -10.524   8.501  1.00 80.72           H
ATOM    486  CZ  PHE A  50      12.787  -9.472   8.355  1.00 80.72           C
ATOM    487  HZ  PHE A  50      12.432 -10.071   7.517  1.00 80.72           H
ATOM    488  HN  PHE A  50      14.999  -5.386  13.230  1.00 80.72           H
ATOM    489  N   LEU A  51      13.988  -4.176  10.804  1.00 93.68           N
ATOM    490  CA  LEU A  51      13.156  -3.351   9.945  1.00 93.68           C
ATOM    491  C   LEU A  51      14.033  -2.322   9.229  1.00 93.68           C
ATOM    492  O   LEU A  51      13.938  -2.158   8.014  1.00 93.68           O
ATOM    493  HA  LEU A  51      12.710  -4.005   9.196  1.00 93.68           H
ATOM    494  CB  LEU A  51      12.009  -2.730  10.745  1.00 93.68           C
ATOM    495 1HB  LEU A  51      12.436  -2.107  11.531  1.00 93.68           H
ATOM    496 2HB  LEU A  51      11.447  -2.070  10.084  1.00 93.68           H
ATOM    497  CG  LEU A  51      11.031  -3.715  11.389  1.00 93.68           C
ATOM    498  HG  LEU A  51      11.567  -4.280  12.152  1.00 93.68           H
ATOM    499  CD1 LEU A  51       9.891  -2.976  12.091  1.00 93.68           C
ATOM    500 1HD1 LEU A  51      10.300  -2.331  12.869  1.00 93.68           H
ATOM    501 2HD1 LEU A  51       9.349  -2.369  11.365  1.00 93.68           H
ATOM    502 3HD1 LEU A  51       9.210  -3.699  12.540  1.00 93.68           H
ATOM    503  CD2 LEU A  51      10.512  -4.724  10.361  1.00 93.68           C
ATOM    504 1HD2 LEU A  51       9.998  -4.194   9.560  1.00 93.68           H
ATOM    505 2HD2 LEU A  51      11.351  -5.284   9.947  1.00 93.68           H
ATOM    506 3HD2 LEU A  51       9.819  -5.412  10.845  1.00 93.68           H
ATOM    507  HN  LEU A  51      13.912  -3.979  11.781  1.00 93.68           H
ATOM    508  N   PRO A  52      14.899  -1.612   9.965  1.00 95.49           N
ATOM    509  CA  PRO A  52      15.602  -0.458   9.400  1.00 95.49           C
ATOM    510  C   PRO A  52      16.319  -0.797   8.104  1.00 95.49           C
ATOM    511  O   PRO A  52      16.145  -0.114   7.096  1.00 95.49           O
ATOM    512  HA  PRO A  52      14.888   0.322   9.135  1.00 95.49           H
ATOM    513  CB  PRO A  52      16.583  -0.055  10.503  1.00 95.49           C
ATOM    514 1HB  PRO A  52      17.551  -0.540  10.376  1.00 95.49           H
ATOM    515 2HB  PRO A  52      16.764   1.020  10.506  1.00 95.49           H
ATOM    516  CG  PRO A  52      15.887  -0.512  11.779  1.00 95.49           C
ATOM    517 1HG  PRO A  52      16.588  -0.621  12.606  1.00 95.49           H
ATOM    518 2HG  PRO A  52      15.133   0.203  12.108  1.00 95.49           H
ATOM    519  CD  PRO A  52      15.273  -1.842  11.373  1.00 95.49           C
ATOM    520 1HD  PRO A  52      15.984  -2.663  11.469  1.00 95.49           H
ATOM    521 2HD  PRO A  52      14.412  -2.097  11.991  1.00 95.49           H
ATOM    522  N   PRO A  53      17.140  -1.857   8.098  1.00 95.69           N
ATOM    523  CA  PRO A  53      17.879  -2.232   6.889  1.00 95.69           C
ATOM    524  C   PRO A  53      16.969  -2.387   5.682  1.00 95.69           C
ATOM    525  O   PRO A  53      17.301  -1.934   4.588  1.00 95.69           O
ATOM    526  HA  PRO A  53      18.579  -1.442   6.619  1.00 95.69           H
ATOM    527  CB  PRO A  53      18.549  -3.554   7.270  1.00 95.69           C
ATOM    528 1HB  PRO A  53      17.931  -4.409   6.998  1.00 95.69           H
ATOM    529 2HB  PRO A  53      19.505  -3.679   6.763  1.00 95.69           H
ATOM    530  CG  PRO A  53      18.721  -3.440   8.780  1.00 95.69           C
ATOM    531 1HG  PRO A  53      18.854  -4.416   9.247  1.00 95.69           H
ATOM    532 2HG  PRO A  53      19.601  -2.852   9.044  1.00 95.69           H
ATOM    533  CD  PRO A  53      17.431  -2.767   9.220  1.00 95.69           C
ATOM    534 1HD  PRO A  53      16.628  -3.489   9.368  1.00 95.69           H
ATOM    535 2HD  PRO A  53      17.554  -2.234  10.162  1.00 95.69           H
ATOM    536  N   LEU A  54      15.835  -3.031   5.915  1.00 93.78           N
ATOM    537  CA  LEU A  54      14.930  -3.370   4.829  1.00 93.78           C
ATOM    538  C   LEU A  54      14.313  -2.088   4.266  1.00 93.78           C
ATOM    539  O   LEU A  54      14.194  -1.933   3.052  1.00 93.78           O
ATOM    540  HA  LEU A  54      15.523  -3.840   4.045  1.00 93.78           H
ATOM    541  CB  LEU A  54      13.897  -4.398   5.294  1.00 93.78           C
ATOM    542 1HB  LEU A  54      13.381  -3.997   6.166  1.00 93.78           H
ATOM    543 2HB  LEU A  54      13.151  -4.514   4.508  1.00 93.78           H
ATOM    544  CG  LEU A  54      14.442  -5.783   5.650  1.00 93.78           C
ATOM    545  HG  LEU A  54      15.183  -5.665   6.440  1.00 93.78           H
ATOM    546  CD1 LEU A  54      13.334  -6.683   6.201  1.00 93.78           C
ATOM    547 1HD1 LEU A  54      12.912  -6.232   7.099  1.00 93.78           H
ATOM    548 2HD1 LEU A  54      12.552  -6.797   5.450  1.00 93.78           H
ATOM    549 3HD1 LEU A  54      13.748  -7.661   6.446  1.00 93.78           H
ATOM    550  CD2 LEU A  54      15.154  -6.416   4.453  1.00 93.78           C
ATOM    551 1HD2 LEU A  54      14.452  -6.519   3.626  1.00 93.78           H
ATOM    552 2HD2 LEU A  54      15.985  -5.782   4.147  1.00 93.78           H
ATOM    553 3HD2 LEU A  54      15.531  -7.400   4.734  1.00 93.78           H
ATOM    554  HN  LEU A  54      15.531  -3.319   6.823  1.00 93.78           H
ATOM    555  N   TYR A  55      13.935  -1.202   5.176  1.00 94.28           N
ATOM    556  CA  TYR A  55      13.276   0.033   4.789  1.00 94.28           C
ATOM    557  C   TYR A  55      14.211   0.918   3.962  1.00 94.28           C
ATOM    558  O   TYR A  55      13.778   1.566   3.011  1.00 94.28           O
ATOM    559  HA  TYR A  55      12.404  -0.224   4.187  1.00 94.28           H
ATOM    560  CB  TYR A  55      12.933   0.755   6.094  1.00 94.28           C
ATOM    561 1HB  TYR A  55      13.798   0.718   6.756  1.00 94.28           H
ATOM    562 2HB  TYR A  55      12.743   1.806   5.877  1.00 94.28           H
ATOM    563  CG  TYR A  55      11.723   0.173   6.828  1.00 94.28           C
ATOM    564  CD1 TYR A  55      11.110  -0.967   6.351  1.00 94.28           C
ATOM    565  HD1 TYR A  55      11.488  -1.454   5.452  1.00 94.28           H
ATOM    566  CD2 TYR A  55      11.245   0.790   7.966  1.00 94.28           C
ATOM    567  HD2 TYR A  55      11.729   1.691   8.343  1.00 94.28           H
ATOM    568  CE1 TYR A  55       9.971  -1.515   7.041  1.00 94.28           C
ATOM    569  HE1 TYR A  55       9.477  -2.415   6.675  1.00 94.28           H
ATOM    570  CE2 TYR A  55      10.106   0.242   8.657  1.00 94.28           C
ATOM    571  HE2 TYR A  55       9.717   0.719   9.557  1.00 94.28           H
ATOM    572  CZ  TYR A  55       9.525  -0.883   8.160  1.00 94.28           C
ATOM    573  OH  TYR A  55       8.449  -1.400   8.812  1.00 94.28           O
ATOM    574  HH  TYR A  55       8.097  -2.193   8.315  1.00 94.28           H
ATOM    575  HN  TYR A  55      14.072  -1.318   6.160  1.00 94.28           H
ATOM    576  N   TRP A  56      15.477   0.915   4.354  1.00 93.03           N
ATOM    577  CA  TRP A  56      16.486   1.666   3.628  1.00 93.03           C
ATOM    578  C   TRP A  56      16.634   1.041   2.240  1.00 93.03           C
ATOM    579  O   TRP A  56      16.737   1.753   1.242  1.00 93.03           O
ATOM    580  HA  TRP A  56      16.136   2.695   3.539  1.00 93.03           H
ATOM    581  CB  TRP A  56      17.803   1.710   4.407  1.00 93.03           C
ATOM    582 1HB  TRP A  56      17.975   0.736   4.864  1.00 93.03           H
ATOM    583 2HB  TRP A  56      18.621   1.885   3.708  1.00 93.03           H
ATOM    584  CG  TRP A  56      17.845   2.783   5.498  1.00 93.03           C
ATOM    585  CD1 TRP A  56      17.968   2.609   6.821  1.00 93.03           C
ATOM    586  HD1 TRP A  56      18.056   1.638   7.307  1.00 93.03           H
ATOM    587  CD2 TRP A  56      17.760   4.210   5.303  1.00 93.03           C
ATOM    588  NE1 TRP A  56      17.967   3.816   7.491  1.00 93.03           N
ATOM    589  HE1 TRP A  56      18.046   3.944   8.479  1.00 93.03           H
ATOM    590  CE2 TRP A  56      17.837   4.820   6.539  1.00 93.03           C
ATOM    591  CE3 TRP A  56      17.622   4.961   4.123  1.00 93.03           C
ATOM    592  HE3 TRP A  56      17.559   4.503   3.136  1.00 93.03           H
ATOM    593  CZ2 TRP A  56      17.785   6.208   6.713  1.00 93.03           C
ATOM    594  HZ2 TRP A  56      17.848   6.666   7.700  1.00 93.03           H
ATOM    595  CZ3 TRP A  56      17.572   6.347   4.314  1.00 93.03           C
ATOM    596  HZ3 TRP A  56      17.465   6.977   3.430  1.00 93.03           H
ATOM    597  CH2 TRP A  56      17.648   6.977   5.551  1.00 93.03           C
ATOM    598  HH2 TRP A  56      17.601   8.064   5.615  1.00 93.03           H
ATOM    599  HN  TRP A  56      15.814   0.413   5.150  1.00 93.03           H
ATOM    600  N   LEU A  57      16.640  -0.284   2.220  1.00 93.03           N
ATOM    601  CA  LEU A  57      16.796  -1.013   0.973  1.00 93.03           C
ATOM    602  C   LEU A  57      15.626  -0.683   0.044  1.00 93.03           C
ATOM    603  O   LEU A  57      15.831  -0.320  -1.113  1.00 93.03           O
ATOM    604  HA  LEU A  57      17.717  -0.666   0.505  1.00 93.03           H
ATOM    605  CB  LEU A  57      16.962  -2.509   1.245  1.00 93.03           C
ATOM    606 1HB  LEU A  57      17.833  -2.648   1.885  1.00 93.03           H
ATOM    607 2HB  LEU A  57      16.095  -2.855   1.807  1.00 93.03           H
ATOM    608  CG  LEU A  57      17.124  -3.401   0.012  1.00 93.03           C
ATOM    609  HG  LEU A  57      16.299  -3.194  -0.670  1.00 93.03           H
ATOM    610  CD1 LEU A  57      18.419  -3.075  -0.735  1.00 93.03           C
ATOM    611 1HD1 LEU A  57      18.401  -2.034  -1.056  1.00 93.03           H
ATOM    612 2HD1 LEU A  57      19.270  -3.237  -0.073  1.00 93.03           H
ATOM    613 3HD1 LEU A  57      18.509  -3.723  -1.606  1.00 93.03           H
ATOM    614  CD2 LEU A  57      17.037  -4.881   0.390  1.00 93.03           C
ATOM    615 1HD2 LEU A  57      17.827  -5.121   1.101  1.00 93.03           H
ATOM    616 2HD2 LEU A  57      16.066  -5.084   0.843  1.00 93.03           H
ATOM    617 3HD2 LEU A  57      17.155  -5.492  -0.505  1.00 93.03           H
ATOM    618  HN  LEU A  57      16.541  -0.856   3.034  1.00 93.03           H
ATOM    619  N   VAL A  58      14.425  -0.820   0.586  1.00 94.88           N
ATOM    620  CA  VAL A  58      13.221  -0.605  -0.198  1.00 94.88           C
ATOM    621  C   VAL A  58      13.219   0.826  -0.740  1.00 94.88           C
ATOM    622  O   VAL A  58      12.882   1.053  -1.901  1.00 94.88           O
ATOM    623  HA  VAL A  58      13.248  -1.299  -1.039  1.00 94.88           H
ATOM    624  CB  VAL A  58      11.984  -0.927   0.643  1.00 94.88           C
ATOM    625  HB  VAL A  58      12.038  -0.338   1.558  1.00 94.88           H
ATOM    626  CG1 VAL A  58      10.702  -0.533  -0.094  1.00 94.88           C
ATOM    627 1HG1 VAL A  58      10.716   0.537  -0.300  1.00 94.88           H
ATOM    628 2HG1 VAL A  58      10.639  -1.083  -1.033  1.00 94.88           H
ATOM    629 3HG1 VAL A  58       9.838  -0.773   0.526  1.00 94.88           H
ATOM    630  CG2 VAL A  58      11.958  -2.406   1.036  1.00 94.88           C
ATOM    631 1HG2 VAL A  58      11.939  -3.021   0.136  1.00 94.88           H
ATOM    632 2HG2 VAL A  58      12.848  -2.643   1.619  1.00 94.88           H
ATOM    633 3HG2 VAL A  58      11.069  -2.608   1.633  1.00 94.88           H
ATOM    634  HN  VAL A  58      14.268  -1.072   1.541  1.00 94.88           H
ATOM    635  N   PHE A  59      13.599   1.753   0.126  1.00 95.88           N
ATOM    636  CA  PHE A  59      13.608   3.160  -0.239  1.00 95.88           C
ATOM    637  C   PHE A  59      14.517   3.408  -1.444  1.00 95.88           C
ATOM    638  O   PHE A  59      14.096   4.009  -2.431  1.00 95.88           O
ATOM    639  HA  PHE A  59      12.584   3.433  -0.496  1.00 95.88           H
ATOM    640  CB  PHE A  59      14.154   3.931   0.964  1.00 95.88           C
ATOM    641 1HB  PHE A  59      13.453   3.833   1.794  1.00 95.88           H
ATOM    642 2HB  PHE A  59      15.090   3.472   1.282  1.00 95.88           H
ATOM    643  CG  PHE A  59      14.397   5.417   0.693  1.00 95.88           C
ATOM    644  CD1 PHE A  59      15.667   5.901   0.647  1.00 95.88           C
ATOM    645  HD1 PHE A  59      16.512   5.230   0.803  1.00 95.88           H
ATOM    646  CD2 PHE A  59      13.343   6.254   0.497  1.00 95.88           C
ATOM    647  HD2 PHE A  59      12.325   5.866   0.534  1.00 95.88           H
ATOM    648  CE1 PHE A  59      15.893   7.280   0.395  1.00 95.88           C
ATOM    649  HE1 PHE A  59      16.911   7.667   0.358  1.00 95.88           H
ATOM    650  CE2 PHE A  59      13.569   7.633   0.245  1.00 95.88           C
ATOM    651  HE2 PHE A  59      12.724   8.304   0.089  1.00 95.88           H
ATOM    652  CZ  PHE A  59      14.839   8.117   0.199  1.00 95.88           C
ATOM    653  HZ  PHE A  59      15.012   9.175   0.006  1.00 95.88           H
ATOM    654  HN  PHE A  59      13.897   1.557   1.060  1.00 95.88           H
ATOM    655  N   ILE A  60      15.748   2.931  -1.325  1.00 93.57           N
ATOM    656  CA  ILE A  60      16.766   3.231  -2.317  1.00 93.57           C
ATOM    657  C   ILE A  60      16.327   2.676  -3.674  1.00 93.57           C
ATOM    658  O   ILE A  60      16.303   3.402  -4.667  1.00 93.57           O
ATOM    659  HA  ILE A  60      16.838   4.316  -2.395  1.00 93.57           H
ATOM    660  CB  ILE A  60      18.131   2.718  -1.856  1.00 93.57           C
ATOM    661  HB  ILE A  60      18.018   1.681  -1.540  1.00 93.57           H
ATOM    662  CG1 ILE A  60      18.632   3.507  -0.645  1.00 93.57           C
ATOM    663 1HG1 ILE A  60      18.927   4.509  -0.956  1.00 93.57           H
ATOM    664 2HG1 ILE A  60      17.825   3.623   0.078  1.00 93.57           H
ATOM    665  CG2 ILE A  60      19.140   2.732  -3.006  1.00 93.57           C
ATOM    666 1HG2 ILE A  60      18.781   2.092  -3.812  1.00 93.57           H
ATOM    667 2HG2 ILE A  60      19.256   3.751  -3.376  1.00 93.57           H
ATOM    668 3HG2 ILE A  60      20.102   2.363  -2.651  1.00 93.57           H
ATOM    669  CD1 ILE A  60      19.819   2.803   0.016  1.00 93.57           C
ATOM    670 1HD1 ILE A  60      19.513   1.810   0.348  1.00 93.57           H
ATOM    671 2HD1 ILE A  60      20.633   2.711  -0.702  1.00 93.57           H
ATOM    672 3HD1 ILE A  60      20.155   3.385   0.874  1.00 93.57           H
ATOM    673  HN  ILE A  60      16.052   2.352  -0.569  1.00 93.57           H
ATOM    674  N   VAL A  61      15.992   1.395  -3.674  1.00 93.70           N
ATOM    675  CA  VAL A  61      15.685   0.701  -4.913  1.00 93.70           C
ATOM    676  C   VAL A  61      14.410   1.289  -5.520  1.00 93.70           C
ATOM    677  O   VAL A  61      14.340   1.518  -6.726  1.00 93.70           O
ATOM    678  HA  VAL A  61      16.513   0.874  -5.601  1.00 93.70           H
ATOM    679  CB  VAL A  61      15.587  -0.805  -4.659  1.00 93.70           C
ATOM    680  HB  VAL A  61      14.823  -0.968  -3.899  1.00 93.70           H
ATOM    681  CG1 VAL A  61      15.155  -1.547  -5.925  1.00 93.70           C
ATOM    682 1HG1 VAL A  61      14.179  -1.183  -6.245  1.00 93.70           H
ATOM    683 2HG1 VAL A  61      15.885  -1.373  -6.716  1.00 93.70           H
ATOM    684 3HG1 VAL A  61      15.094  -2.615  -5.717  1.00 93.70           H
ATOM    685  CG2 VAL A  61      16.909  -1.358  -4.123  1.00 93.70           C
ATOM    686 1HG2 VAL A  61      17.700  -1.177  -4.851  1.00 93.70           H
ATOM    687 2HG2 VAL A  61      17.157  -0.861  -3.185  1.00 93.70           H
ATOM    688 3HG2 VAL A  61      16.812  -2.430  -3.951  1.00 93.70           H
ATOM    689  HN  VAL A  61      15.928   0.834  -2.848  1.00 93.70           H
ATOM    690  N   GLY A  62      13.432   1.517  -4.655  1.00 95.17           N
ATOM    691  CA  GLY A  62      12.120   1.951  -5.106  1.00 95.17           C
ATOM    692  C   GLY A  62      12.176   3.376  -5.661  1.00 95.17           C
ATOM    693  O   GLY A  62      11.569   3.670  -6.690  1.00 95.17           O
ATOM    694 1HA  GLY A  62      11.753   1.272  -5.875  1.00 95.17           H
ATOM    695 2HA  GLY A  62      11.414   1.907  -4.278  1.00 95.17           H
ATOM    696  HN  GLY A  62      13.524   1.409  -3.665  1.00 95.17           H
ATOM    697  N   ALA A  63      12.909   4.224  -4.954  1.00 95.14           N
ATOM    698  CA  ALA A  63      13.017   5.621  -5.339  1.00 95.14           C
ATOM    699  C   ALA A  63      13.649   5.716  -6.729  1.00 95.14           C
ATOM    700  O   ALA A  63      13.169   6.460  -7.583  1.00 95.14           O
ATOM    701  HA  ALA A  63      12.008   6.033  -5.378  1.00 95.14           H
ATOM    702  CB  ALA A  63      13.819   6.382  -4.281  1.00 95.14           C
ATOM    703 1HB  ALA A  63      13.312   6.308  -3.318  1.00 95.14           H
ATOM    704 2HB  ALA A  63      14.816   5.949  -4.201  1.00 95.14           H
ATOM    705 3HB  ALA A  63      13.899   7.430  -4.570  1.00 95.14           H
ATOM    706  HN  ALA A  63      13.423   3.971  -4.134  1.00 95.14           H
ATOM    707  N   LEU A  64      14.715   4.951  -6.913  1.00 89.43           N
ATOM    708  CA  LEU A  64      15.420   4.943  -8.183  1.00 89.43           C
ATOM    709  C   LEU A  64      14.487   4.416  -9.276  1.00 89.43           C
ATOM    710  O   LEU A  64      14.382   5.011 -10.347  1.00 89.43           O
ATOM    711  HA  LEU A  64      15.680   5.974  -8.419  1.00 89.43           H
ATOM    712  CB  LEU A  64      16.730   4.161  -8.064  1.00 89.43           C
ATOM    713 1HB  LEU A  64      16.510   3.187  -7.627  1.00 89.43           H
ATOM    714 2HB  LEU A  64      17.115   3.981  -9.068  1.00 89.43           H
ATOM    715  CG  LEU A  64      17.833   4.823  -7.236  1.00 89.43           C
ATOM    716  HG  LEU A  64      17.420   5.080  -6.261  1.00 89.43           H
ATOM    717  CD1 LEU A  64      18.993   3.855  -6.995  1.00 89.43           C
ATOM    718 1HD1 LEU A  64      18.629   2.979  -6.457  1.00 89.43           H
ATOM    719 2HD1 LEU A  64      19.412   3.545  -7.952  1.00 89.43           H
ATOM    720 3HD1 LEU A  64      19.763   4.351  -6.404  1.00 89.43           H
ATOM    721  CD2 LEU A  64      18.300   6.126  -7.887  1.00 89.43           C
ATOM    722 1HD2 LEU A  64      18.689   5.915  -8.883  1.00 89.43           H
ATOM    723 2HD2 LEU A  64      17.459   6.816  -7.964  1.00 89.43           H
ATOM    724 3HD2 LEU A  64      19.084   6.576  -7.278  1.00 89.43           H
ATOM    725  HN  LEU A  64      15.097   4.347  -6.213  1.00 89.43           H
ATOM    726  N   GLY A  65      13.832   3.307  -8.966  1.00 92.65           N
ATOM    727  CA  GLY A  65      13.034   2.607  -9.959  1.00 92.65           C
ATOM    728  C   GLY A  65      11.868   3.475 -10.436  1.00 92.65           C
ATOM    729  O   GLY A  65      11.688   3.673 -11.636  1.00 92.65           O
ATOM    730 1HA  GLY A  65      13.661   2.335 -10.808  1.00 92.65           H
ATOM    731 2HA  GLY A  65      12.652   1.679  -9.534  1.00 92.65           H
ATOM    732  HN  GLY A  65      13.841   2.887  -8.058  1.00 92.65           H
ATOM    733  N   ASN A  66      11.106   3.968  -9.471  1.00 90.37           N
ATOM    734  CA  ASN A  66       9.891   4.703  -9.779  1.00 90.37           C
ATOM    735  C   ASN A  66      10.258   6.036 -10.434  1.00 90.37           C
ATOM    736  O   ASN A  66       9.526   6.534 -11.288  1.00 90.37           O
ATOM    737  HA  ASN A  66       9.324   4.053 -10.445  1.00 90.37           H
ATOM    738  CB  ASN A  66       9.093   5.005  -8.509  1.00 90.37           C
ATOM    739 1HB  ASN A  66       9.767   5.346  -7.724  1.00 90.37           H
ATOM    740 2HB  ASN A  66       8.390   5.815  -8.700  1.00 90.37           H
ATOM    741  CG  ASN A  66       8.332   3.766  -8.031  1.00 90.37           C
ATOM    742  OD1 ASN A  66       7.411   3.286  -8.672  1.00 90.37           O
ATOM    743  ND2 ASN A  66       8.768   3.276  -6.874  1.00 90.37           N
ATOM    744 1HD2 ASN A  66       9.529   3.718  -6.399  1.00 90.37           H
ATOM    745 2HD2 ASN A  66       8.334   2.466  -6.479  1.00 90.37           H
ATOM    746  HN  ASN A  66      11.307   3.873  -8.496  1.00 90.37           H
ATOM    747  N   SER A  67      11.391   6.576 -10.009  1.00 91.02           N
ATOM    748  CA  SER A  67      11.895   7.809 -10.588  1.00 91.02           C
ATOM    749  C   SER A  67      12.189   7.608 -12.075  1.00 91.02           C
ATOM    750  O   SER A  67      11.931   8.494 -12.888  1.00 91.02           O
ATOM    751  HA  SER A  67      11.097   8.539 -10.451  1.00 91.02           H
ATOM    752  CB  SER A  67      13.152   8.287  -9.857  1.00 91.02           C
ATOM    753 1HB  SER A  67      13.915   7.510  -9.904  1.00 91.02           H
ATOM    754 2HB  SER A  67      13.556   9.162 -10.366  1.00 91.02           H
ATOM    755  OG  SER A  67      12.887   8.610  -8.495  1.00 91.02           O
ATOM    756  HG  SER A  67      13.375   7.978  -7.893  1.00 91.02           H
ATOM    757  HN  SER A  67      11.959   6.185  -9.285  1.00 91.02           H
ATOM    758  N   LEU A  68      12.726   6.437 -12.386  1.00 85.29           N
ATOM    759  CA  LEU A  68      13.025   6.094 -13.766  1.00 85.29           C
ATOM    760  C   LEU A  68      11.719   5.994 -14.557  1.00 85.29           C
ATOM    761  O   LEU A  68      11.644   6.446 -15.698  1.00 85.29           O
ATOM    762  HA  LEU A  68      13.620   6.906 -14.184  1.00 85.29           H
ATOM    763  CB  LEU A  68      13.880   4.827 -13.830  1.00 85.29           C
ATOM    764 1HB  LEU A  68      13.461   4.094 -13.141  1.00 85.29           H
ATOM    765 2HB  LEU A  68      13.797   4.407 -14.832  1.00 85.29           H
ATOM    766  CG  LEU A  68      15.365   5.003 -13.502  1.00 85.29           C
ATOM    767  HG  LEU A  68      15.445   5.560 -12.569  1.00 85.29           H
ATOM    768  CD1 LEU A  68      16.041   3.649 -13.280  1.00 85.29           C
ATOM    769 1HD1 LEU A  68      15.558   3.133 -12.450  1.00 85.29           H
ATOM    770 2HD1 LEU A  68      15.952   3.045 -14.183  1.00 85.29           H
ATOM    771 3HD1 LEU A  68      17.095   3.803 -13.049  1.00 85.29           H
ATOM    772  CD2 LEU A  68      16.071   5.826 -14.582  1.00 85.29           C
ATOM    773 1HD2 LEU A  68      15.983   5.318 -15.542  1.00 85.29           H
ATOM    774 2HD2 LEU A  68      15.608   6.811 -14.648  1.00 85.29           H
ATOM    775 3HD2 LEU A  68      17.124   5.936 -14.324  1.00 85.29           H
ATOM    776  HN  LEU A  68      12.956   5.732 -11.716  1.00 85.29           H
ATOM    777  N   VAL A  69      10.722   5.400 -13.918  1.00 88.26           N
ATOM    778  CA  VAL A  69       9.432   5.207 -14.558  1.00 88.26           C
ATOM    779  C   VAL A  69       8.875   6.564 -14.993  1.00 88.26           C
ATOM    780  O   VAL A  69       8.468   6.733 -16.141  1.00 88.26           O
ATOM    781  HA  VAL A  69       9.593   4.594 -15.445  1.00 88.26           H
ATOM    782  CB  VAL A  69       8.491   4.447 -13.621  1.00 88.26           C
ATOM    783  HB  VAL A  69       8.459   4.982 -12.672  1.00 88.26           H
ATOM    784  CG1 VAL A  69       7.069   4.407 -14.186  1.00 88.26           C
ATOM    785 1HG1 VAL A  69       6.697   5.425 -14.305  1.00 88.26           H
ATOM    786 2HG1 VAL A  69       7.077   3.907 -15.155  1.00 88.26           H
ATOM    787 3HG1 VAL A  69       6.421   3.861 -13.500  1.00 88.26           H
ATOM    788  CG2 VAL A  69       9.012   3.035 -13.348  1.00 88.26           C
ATOM    789 1HG2 VAL A  69       9.087   2.487 -14.288  1.00 88.26           H
ATOM    790 2HG2 VAL A  69       9.996   3.094 -12.883  1.00 88.26           H
ATOM    791 3HG2 VAL A  69       8.324   2.517 -12.680  1.00 88.26           H
ATOM    792  HN  VAL A  69      10.784   5.055 -12.981  1.00 88.26           H
ATOM    793  N   ILE A  70       8.875   7.497 -14.052  1.00 88.97           N
ATOM    794  CA  ILE A  70       8.308   8.811 -14.301  1.00 88.97           C
ATOM    795  C   ILE A  70       9.082   9.490 -15.432  1.00 88.97           C
ATOM    796  O   ILE A  70       8.488  10.115 -16.309  1.00 88.97           O
ATOM    797  HA  ILE A  70       7.278   8.667 -14.627  1.00 88.97           H
ATOM    798  CB  ILE A  70       8.263   9.629 -13.009  1.00 88.97           C
ATOM    799  HB  ILE A  70       9.259   9.623 -12.566  1.00 88.97           H
ATOM    800  CG1 ILE A  70       7.312   8.996 -11.991  1.00 88.97           C
ATOM    801 1HG1 ILE A  70       6.280   9.163 -12.300  1.00 88.97           H
ATOM    802 2HG1 ILE A  70       7.467   7.917 -11.966  1.00 88.97           H
ATOM    803  CG2 ILE A  70       7.906  11.089 -13.296  1.00 88.97           C
ATOM    804 1HG2 ILE A  70       8.655  11.523 -13.958  1.00 88.97           H
ATOM    805 2HG2 ILE A  70       6.927  11.136 -13.773  1.00 88.97           H
ATOM    806 3HG2 ILE A  70       7.881  11.648 -12.360  1.00 88.97           H
ATOM    807  CD1 ILE A  70       7.533   9.582 -10.595  1.00 88.97           C
ATOM    808 1HD1 ILE A  70       8.559   9.392 -10.280  1.00 88.97           H
ATOM    809 2HD1 ILE A  70       7.354  10.657 -10.620  1.00 88.97           H
ATOM    810 3HD1 ILE A  70       6.845   9.114  -9.892  1.00 88.97           H
ATOM    811  HN  ILE A  70       9.252   7.366 -13.135  1.00 88.97           H
ATOM    812  N   LEU A  71      10.398   9.345 -15.376  1.00 84.26           N
ATOM    813  CA  LEU A  71      11.265   9.988 -16.348  1.00 84.26           C
ATOM    814  C   LEU A  71      10.925   9.473 -17.748  1.00 84.26           C
ATOM    815  O   LEU A  71      10.830  10.253 -18.694  1.00 84.26           O
ATOM    816  HA  LEU A  71      11.056  11.058 -16.314  1.00 84.26           H
ATOM    817  CB  LEU A  71      12.734   9.801 -15.964  1.00 84.26           C
ATOM    818 1HB  LEU A  71      12.849  10.060 -14.911  1.00 84.26           H
ATOM    819 2HB  LEU A  71      12.982   8.744 -16.061  1.00 84.26           H
ATOM    820  CG  LEU A  71      13.748  10.611 -16.774  1.00 84.26           C
ATOM    821  HG  LEU A  71      13.392  10.672 -17.803  1.00 84.26           H
ATOM    822  CD1 LEU A  71      13.854  12.043 -16.246  1.00 84.26           C
ATOM    823 1HD1 LEU A  71      12.881  12.529 -16.317  1.00 84.26           H
ATOM    824 2HD1 LEU A  71      14.175  12.023 -15.204  1.00 84.26           H
ATOM    825 3HD1 LEU A  71      14.581  12.596 -16.840  1.00 84.26           H
ATOM    826  CD2 LEU A  71      15.108   9.910 -16.808  1.00 84.26           C
ATOM    827 1HD2 LEU A  71      15.483   9.797 -15.791  1.00 84.26           H
ATOM    828 2HD2 LEU A  71      14.999   8.927 -17.267  1.00 84.26           H
ATOM    829 3HD2 LEU A  71      15.809  10.507 -17.391  1.00 84.26           H
ATOM    830  HN  LEU A  71      10.871   8.800 -14.683  1.00 84.26           H
ATOM    831  N   VAL A  72      10.751   8.162 -17.835  1.00 84.28           N
ATOM    832  CA  VAL A  72      10.518   7.522 -19.119  1.00 84.28           C
ATOM    833  C   VAL A  72       9.230   8.075 -19.733  1.00 84.28           C
ATOM    834  O   VAL A  72       9.194   8.404 -20.918  1.00 84.28           O
ATOM    835  HA  VAL A  72      11.354   7.776 -19.770  1.00 84.28           H
ATOM    836  CB  VAL A  72      10.494   6.002 -18.949  1.00 84.28           C
ATOM    837  HB  VAL A  72       9.792   5.765 -18.149  1.00 84.28           H
ATOM    838  CG1 VAL A  72      10.003   5.315 -20.225  1.00 84.28           C
ATOM    839 1HG1 VAL A  72       8.994   5.657 -20.456  1.00 84.28           H
ATOM    840 2HG1 VAL A  72      10.669   5.564 -21.051  1.00 84.28           H
ATOM    841 3HG1 VAL A  72       9.996   4.235 -20.076  1.00 84.28           H
ATOM    842  CG2 VAL A  72      11.870   5.475 -18.537  1.00 84.28           C
ATOM    843 1HG2 VAL A  72      12.601   5.730 -19.304  1.00 84.28           H
ATOM    844 2HG2 VAL A  72      12.165   5.928 -17.590  1.00 84.28           H
ATOM    845 3HG2 VAL A  72      11.825   4.392 -18.423  1.00 84.28           H
ATOM    846  HN  VAL A  72      10.768   7.543 -17.051  1.00 84.28           H
ATOM    847  N   TYR A  73       8.204   8.161 -18.899  1.00 80.92           N
ATOM    848  CA  TYR A  73       6.909   8.639 -19.353  1.00 80.92           C
ATOM    849  C   TYR A  73       6.975  10.118 -19.738  1.00 80.92           C
ATOM    850  O   TYR A  73       6.291  10.553 -20.664  1.00 80.92           O
ATOM    851  HA  TYR A  73       6.623   8.055 -20.228  1.00 80.92           H
ATOM    852  CB  TYR A  73       5.959   8.475 -18.164  1.00 80.92           C
ATOM    853 1HB  TYR A  73       6.530   8.571 -17.240  1.00 80.92           H
ATOM    854 2HB  TYR A  73       5.234   9.289 -18.177  1.00 80.92           H
ATOM    855  CG  TYR A  73       5.208   7.143 -18.147  1.00 80.92           C
ATOM    856  CD1 TYR A  73       4.291   6.854 -19.137  1.00 80.92           C
ATOM    857  HD1 TYR A  73       4.103   7.576 -19.932  1.00 80.92           H
ATOM    858  CD2 TYR A  73       5.446   6.229 -17.140  1.00 80.92           C
ATOM    859  HD2 TYR A  73       6.170   6.457 -16.358  1.00 80.92           H
ATOM    860  CE1 TYR A  73       3.584   5.600 -19.121  1.00 80.92           C
ATOM    861  HE1 TYR A  73       2.858   5.360 -19.897  1.00 80.92           H
ATOM    862  CE2 TYR A  73       4.739   4.975 -17.124  1.00 80.92           C
ATOM    863  HE2 TYR A  73       4.918   4.245 -16.335  1.00 80.92           H
ATOM    864  CZ  TYR A  73       3.843   4.722 -18.115  1.00 80.92           C
ATOM    865  OH  TYR A  73       3.175   3.538 -18.099  1.00 80.92           O
ATOM    866  HH  TYR A  73       2.662   3.423 -18.950  1.00 80.92           H
ATOM    867  HN  TYR A  73       8.247   7.911 -17.932  1.00 80.92           H
ATOM    868  N   TRP A  74       7.804  10.850 -19.009  1.00 71.20           N
ATOM    869  CA  TRP A  74       7.881  12.291 -19.184  1.00 71.20           C
ATOM    870  C   TRP A  74       8.466  12.568 -20.570  1.00 71.20           C
ATOM    871  O   TRP A  74       7.892  13.326 -21.350  1.00 71.20           O
ATOM    872  HA  TRP A  74       6.868  12.689 -19.120  1.00 71.20           H
ATOM    873  CB  TRP A  74       8.685  12.938 -18.055  1.00 71.20           C
ATOM    874 1HB  TRP A  74       8.251  12.644 -17.099  1.00 71.20           H
ATOM    875 2HB  TRP A  74       9.702  12.546 -18.076  1.00 71.20           H
ATOM    876  CG  TRP A  74       8.740  14.465 -18.126  1.00 71.20           C
ATOM    877  CD1 TRP A  74       9.707  15.232 -18.647  1.00 71.20           C
ATOM    878  HD1 TRP A  74      10.617  14.845 -19.107  1.00 71.20           H
ATOM    879  CD2 TRP A  74       7.742  15.385 -17.636  1.00 71.20           C
ATOM    880  NE1 TRP A  74       9.407  16.574 -18.529  1.00 71.20           N
ATOM    881  HE1 TRP A  74       9.972  17.337 -18.843  1.00 71.20           H
ATOM    882  CE2 TRP A  74       8.174  16.670 -17.895  1.00 71.20           C
ATOM    883  CE3 TRP A  74       6.515  15.140 -16.995  1.00 71.20           C
ATOM    884  HE3 TRP A  74       6.152  14.135 -16.779  1.00 71.20           H
ATOM    885  CZ2 TRP A  74       7.440  17.810 -17.547  1.00 71.20           C
ATOM    886  HZ2 TRP A  74       7.803  18.815 -17.763  1.00 71.20           H
ATOM    887  CZ3 TRP A  74       5.794  16.290 -16.653  1.00 71.20           C
ATOM    888  HZ3 TRP A  74       4.834  16.156 -16.154  1.00 71.20           H
ATOM    889  CH2 TRP A  74       6.214  17.590 -16.907  1.00 71.20           C
ATOM    890  HH2 TRP A  74       5.593  18.435 -16.609  1.00 71.20           H
ATOM    891  HN  TRP A  74       8.414  10.476 -18.311  1.00 71.20           H
ATOM    892  N   TYR A  75       9.602  11.939 -20.834  1.00 70.27           N
ATOM    893  CA  TYR A  75      10.436  12.339 -21.955  1.00 70.27           C
ATOM    894  C   TYR A  75      10.108  11.517 -23.203  1.00 70.27           C
ATOM    895  O   TYR A  75      10.278  11.991 -24.325  1.00 70.27           O
ATOM    896  HA  TYR A  75      10.241  13.392 -22.160  1.00 70.27           H
ATOM    897  CB  TYR A  75      11.878  12.049 -21.532  1.00 70.27           C
ATOM    898 1HB  TYR A  75      11.901  11.115 -20.972  1.00 70.27           H
ATOM    899 2HB  TYR A  75      12.484  11.900 -22.426  1.00 70.27           H
ATOM    900  CG  TYR A  75      12.511  13.153 -20.682  1.00 70.27           C
ATOM    901  CD1 TYR A  75      13.004  14.291 -21.286  1.00 70.27           C
ATOM    902  HD1 TYR A  75      12.943  14.405 -22.368  1.00 70.27           H
ATOM    903  CD2 TYR A  75      12.588  13.009 -19.312  1.00 70.27           C
ATOM    904  HD2 TYR A  75      12.198  12.109 -18.835  1.00 70.27           H
ATOM    905  CE1 TYR A  75      13.600  15.330 -20.485  1.00 70.27           C
ATOM    906  HE1 TYR A  75      13.994  16.234 -20.949  1.00 70.27           H
ATOM    907  CE2 TYR A  75      13.184  14.047 -18.512  1.00 70.27           C
ATOM    908  HE2 TYR A  75      13.252  13.947 -17.428  1.00 70.27           H
ATOM    909  CZ  TYR A  75      13.660  15.156 -19.138  1.00 70.27           C
ATOM    910  OH  TYR A  75      14.223  16.137 -18.382  1.00 70.27           O
ATOM    911  HH  TYR A  75      14.185  15.887 -17.414  1.00 70.27           H
ATOM    912  HN  TYR A  75       9.954  11.172 -20.298  1.00 70.27           H
ATOM    913  N   CYS A  76       9.643  10.299 -22.965  1.00 69.08           N
ATOM    914  CA  CYS A  76       9.618   9.290 -24.010  1.00 69.08           C
ATOM    915  C   CYS A  76       8.162   8.890 -24.257  1.00 69.08           C
ATOM    916  O   CYS A  76       7.592   9.218 -25.297  1.00 69.08           O
ATOM    917  HA  CYS A  76      10.049   9.750 -24.899  1.00 69.08           H
ATOM    918  CB  CYS A  76      10.489   8.084 -23.653  1.00 69.08           C
ATOM    919 1HB  CYS A  76      11.444   8.421 -23.250  1.00 69.08           H
ATOM    920 2HB  CYS A  76      10.005   7.493 -22.875  1.00 69.08           H
ATOM    921  SG  CYS A  76      10.767   7.051 -25.138  1.00 69.08           S
ATOM    922  HG  CYS A  76       9.530   6.567 -25.205  1.00 69.08           H
ATOM    923  HN  CYS A  76       9.289   9.999 -22.079  1.00 69.08           H
ATOM    924  N   THR A  77       7.601   8.188 -23.283  1.00 61.73           N
ATOM    925  CA  THR A  77       6.363   7.461 -23.502  1.00 61.73           C
ATOM    926  C   THR A  77       5.220   8.432 -23.806  1.00 61.73           C
ATOM    927  O   THR A  77       4.412   8.186 -24.700  1.00 61.73           O
ATOM    928  HA  THR A  77       6.487   6.828 -24.381  1.00 61.73           H
ATOM    929  CB  THR A  77       6.105   6.585 -22.275  1.00 61.73           C
ATOM    930  HB  THR A  77       5.845   7.195 -21.409  1.00 61.73           H
ATOM    931  OG1 THR A  77       7.294   5.809 -22.146  1.00 61.73           O
ATOM    932  HG1 THR A  77       7.316   5.099 -22.850  1.00 61.73           H
ATOM    933  CG2 THR A  77       5.007   5.547 -22.516  1.00 61.73           C
ATOM    934 1HG2 THR A  77       5.298   4.894 -23.338  1.00 61.73           H
ATOM    935 2HG2 THR A  77       4.076   6.055 -22.767  1.00 61.73           H
ATOM    936 3HG2 THR A  77       4.865   4.953 -21.613  1.00 61.73           H
ATOM    937  HN  THR A  77       7.978   8.112 -22.360  1.00 61.73           H
ATOM    938  N   ARG A  78       5.190   9.516 -23.045  1.00 56.32           N
ATOM    939  CA  ARG A  78       3.988  10.327 -22.946  1.00 56.32           C
ATOM    940  C   ARG A  78       2.774   9.444 -22.653  1.00 56.32           C
ATOM    941  O   ARG A  78       2.720   8.294 -23.086  1.00 56.32           O
ATOM    942  HA  ARG A  78       4.182  11.014 -22.122  1.00 56.32           H
ATOM    943  CB  ARG A  78       3.742  11.108 -24.239  1.00 56.32           C
ATOM    944 1HB  ARG A  78       3.627  10.413 -25.071  1.00 56.32           H
ATOM    945 2HB  ARG A  78       2.810  11.667 -24.159  1.00 56.32           H
ATOM    946  CG  ARG A  78       4.897  12.069 -24.527  1.00 56.32           C
ATOM    947 1HG  ARG A  78       5.083  12.693 -23.653  1.00 56.32           H
ATOM    948 2HG  ARG A  78       5.809  11.502 -24.713  1.00 56.32           H
ATOM    949  CD  ARG A  78       4.585  12.954 -25.736  1.00 56.32           C
ATOM    950 1HD  ARG A  78       4.432  12.335 -26.620  1.00 56.32           H
ATOM    951 2HD  ARG A  78       3.658  13.502 -25.566  1.00 56.32           H
ATOM    952  NE  ARG A  78       5.697  13.902 -25.969  1.00 56.32           N
ATOM    953  HE  ARG A  78       6.532  13.788 -25.430  1.00 56.32           H
ATOM    954  CZ  ARG A  78       5.656  14.905 -26.857  1.00 56.32           C
ATOM    955  NH1 ARG A  78       4.563  15.105 -27.606  1.00 56.32           N
ATOM    956 1HH1 ARG A  78       3.770  14.504 -27.505  1.00 56.32           H
ATOM    957 2HH1 ARG A  78       4.540  15.856 -28.266  1.00 56.32           H
ATOM    958  NH2 ARG A  78       6.723  15.705 -26.985  1.00 56.32           N
ATOM    959 1HH2 ARG A  78       6.708  16.457 -27.643  1.00 56.32           H
ATOM    960 2HH2 ARG A  78       7.535  15.548 -26.422  1.00 56.32           H
ATOM    961  HN  ARG A  78       5.965   9.841 -22.504  1.00 56.32           H
ATOM    962  N   VAL A  79       1.830  10.015 -21.919  1.00 72.21           N
ATOM    963  CA  VAL A  79       0.615   9.298 -21.573  1.00 72.21           C
ATOM    964  C   VAL A  79      -0.319   9.270 -22.784  1.00 72.21           C
ATOM    965  O   VAL A  79      -0.961  10.270 -23.100  1.00 72.21           O
ATOM    966  HA  VAL A  79       0.897   8.275 -21.323  1.00 72.21           H
ATOM    967  CB  VAL A  79      -0.029   9.927 -20.335  1.00 72.21           C
ATOM    968  HB  VAL A  79      -0.312  10.948 -20.588  1.00 72.21           H
ATOM    969  CG1 VAL A  79      -1.298   9.172 -19.935  1.00 72.21           C
ATOM    970 1HG1 VAL A  79      -2.014   9.204 -20.756  1.00 72.21           H
ATOM    971 2HG1 VAL A  79      -1.049   8.135 -19.710  1.00 72.21           H
ATOM    972 3HG1 VAL A  79      -1.736   9.640 -19.053  1.00 72.21           H
ATOM    973  CG2 VAL A  79       0.963   9.988 -19.172  1.00 72.21           C
ATOM    974 1HG2 VAL A  79       1.291   8.979 -18.921  1.00 72.21           H
ATOM    975 2HG2 VAL A  79       1.825  10.588 -19.461  1.00 72.21           H
ATOM    976 3HG2 VAL A  79       0.479  10.439 -18.306  1.00 72.21           H
ATOM    977  HN  VAL A  79       1.885  10.949 -21.565  1.00 72.21           H
ATOM    978  N   LYS A  80      -0.365   8.113 -23.429  1.00 64.94           N
ATOM    979  CA  LYS A  80      -1.126   7.972 -24.659  1.00 64.94           C
ATOM    980  C   LYS A  80      -2.414   7.198 -24.371  1.00 64.94           C
ATOM    981  O   LYS A  80      -3.412   7.365 -25.069  1.00 64.94           O
ATOM    982  HA  LYS A  80      -1.394   8.974 -24.994  1.00 64.94           H
ATOM    983  CB  LYS A  80      -0.262   7.344 -25.754  1.00 64.94           C
ATOM    984 1HB  LYS A  80       0.189   6.423 -25.384  1.00 64.94           H
ATOM    985 2HB  LYS A  80      -0.888   7.072 -26.604  1.00 64.94           H
ATOM    986  CG  LYS A  80       0.834   8.309 -26.209  1.00 64.94           C
ATOM    987 1HG  LYS A  80       0.386   9.249 -26.530  1.00 64.94           H
ATOM    988 2HG  LYS A  80       1.491   8.540 -25.371  1.00 64.94           H
ATOM    989  CD  LYS A  80       1.651   7.709 -27.355  1.00 64.94           C
ATOM    990 1HD  LYS A  80       2.082   6.759 -27.041  1.00 64.94           H
ATOM    991 2HD  LYS A  80       0.998   7.499 -28.201  1.00 64.94           H
ATOM    992  CE  LYS A  80       2.767   8.662 -27.790  1.00 64.94           C
ATOM    993 1HE  LYS A  80       2.339   9.614 -28.104  1.00 64.94           H
ATOM    994 2HE  LYS A  80       3.424   8.871 -26.945  1.00 64.94           H
ATOM    995  NZ  LYS A  80       3.549   8.072 -28.900  1.00 64.94           N
ATOM    996 1HZ  LYS A  80       4.281   8.717 -29.177  1.00 64.94           H
ATOM    997 2HZ  LYS A  80       3.964   7.199 -28.594  1.00 64.94           H
ATOM    998 3HZ  LYS A  80       2.936   7.898 -29.689  1.00 64.94           H
ATOM    999  HN  LYS A  80       0.104   7.284 -23.125  1.00 64.94           H
ATOM   1000  N   THR A  81      -2.349   6.367 -23.341  1.00 76.04           N
ATOM   1001  CA  THR A  81      -3.451   5.471 -23.031  1.00 76.04           C
ATOM   1002  C   THR A  81      -3.914   5.676 -21.587  1.00 76.04           C
ATOM   1003  O   THR A  81      -3.201   6.271 -20.781  1.00 76.04           O
ATOM   1004  HA  THR A  81      -4.292   5.726 -23.675  1.00 76.04           H
ATOM   1005  CB  THR A  81      -2.995   4.041 -23.326  1.00 76.04           C
ATOM   1006  HB  THR A  81      -3.848   3.364 -23.380  1.00 76.04           H
ATOM   1007  OG1 THR A  81      -2.049   3.759 -22.298  1.00 76.04           O
ATOM   1008  HG1 THR A  81      -1.855   2.778 -22.272  1.00 76.04           H
ATOM   1009  CG2 THR A  81      -2.182   3.941 -24.618  1.00 76.04           C
ATOM   1010 1HG2 THR A  81      -1.293   4.566 -24.538  1.00 76.04           H
ATOM   1011 2HG2 THR A  81      -2.790   4.279 -25.457  1.00 76.04           H
ATOM   1012 3HG2 THR A  81      -1.884   2.905 -24.780  1.00 76.04           H
ATOM   1013  HN  THR A  81      -1.564   6.300 -22.725  1.00 76.04           H
ATOM   1014  N   MET A  82      -5.105   5.170 -21.304  1.00 75.97           N
ATOM   1015  CA  MET A  82      -5.654   5.253 -19.961  1.00 75.97           C
ATOM   1016  C   MET A  82      -4.783   4.485 -18.965  1.00 75.97           C
ATOM   1017  O   MET A  82      -4.615   4.913 -17.824  1.00 75.97           O
ATOM   1018  HA  MET A  82      -5.657   6.313 -19.710  1.00 75.97           H
ATOM   1019  CB  MET A  82      -7.071   4.675 -19.952  1.00 75.97           C
ATOM   1020 1HB  MET A  82      -7.632   5.065 -20.801  1.00 75.97           H
ATOM   1021 2HB  MET A  82      -7.026   3.592 -20.070  1.00 75.97           H
ATOM   1022  CG  MET A  82      -7.796   5.023 -18.651  1.00 75.97           C
ATOM   1023 1HG  MET A  82      -7.328   4.505 -17.814  1.00 75.97           H
ATOM   1024 2HG  MET A  82      -7.712   6.091 -18.452  1.00 75.97           H
ATOM   1025  SD  MET A  82      -9.516   4.559 -18.768  1.00 75.97           S
ATOM   1026  CE  MET A  82     -10.103   5.144 -17.187  1.00 75.97           C
ATOM   1027 1HE  MET A  82      -9.562   4.638 -16.388  1.00 75.97           H
ATOM   1028 2HE  MET A  82      -9.938   6.219 -17.114  1.00 75.97           H
ATOM   1029 3HE  MET A  82     -11.169   4.933 -17.094  1.00 75.97           H
ATOM   1030  HN  MET A  82      -5.691   4.711 -21.973  1.00 75.97           H
ATOM   1031  N   THR A  83      -4.251   3.365 -19.432  1.00 77.91           N
ATOM   1032  CA  THR A  83      -3.381   2.548 -18.605  1.00 77.91           C
ATOM   1033  C   THR A  83      -2.114   3.323 -18.235  1.00 77.91           C
ATOM   1034  O   THR A  83      -1.657   3.264 -17.095  1.00 77.91           O
ATOM   1035  HA  THR A  83      -3.902   2.324 -17.674  1.00 77.91           H
ATOM   1036  CB  THR A  83      -3.098   1.246 -19.357  1.00 77.91           C
ATOM   1037  HB  THR A  83      -2.393   1.412 -20.171  1.00 77.91           H
ATOM   1038  OG1 THR A  83      -4.389   0.783 -19.746  1.00 77.91           O
ATOM   1039  HG1 THR A  83      -5.054   0.980 -19.026  1.00 77.91           H
ATOM   1040  CG2 THR A  83      -2.568   0.143 -18.440  1.00 77.91           C
ATOM   1041 1HG2 THR A  83      -3.304  -0.071 -17.665  1.00 77.91           H
ATOM   1042 2HG2 THR A  83      -1.637   0.471 -17.977  1.00 77.91           H
ATOM   1043 3HG2 THR A  83      -2.384  -0.759 -19.024  1.00 77.91           H
ATOM   1044  HN  THR A  83      -4.406   3.016 -20.356  1.00 77.91           H
ATOM   1045  N   ASP A  84      -1.584   4.032 -19.221  1.00 80.23           N
ATOM   1046  CA  ASP A  84      -0.371   4.806 -19.017  1.00 80.23           C
ATOM   1047  C   ASP A  84      -0.609   5.837 -17.912  1.00 80.23           C
ATOM   1048  O   ASP A  84       0.284   6.109 -17.110  1.00 80.23           O
ATOM   1049  HA  ASP A  84       0.393   4.076 -18.749  1.00 80.23           H
ATOM   1050  CB  ASP A  84       0.021   5.559 -20.290  1.00 80.23           C
ATOM   1051 1HB  ASP A  84      -0.777   6.246 -20.571  1.00 80.23           H
ATOM   1052 2HB  ASP A  84       0.909   6.163 -20.100  1.00 80.23           H
ATOM   1053  CG  ASP A  84       0.294   4.588 -21.440  1.00 80.23           C
ATOM   1054  OD1 ASP A  84       0.813   3.490 -21.144  1.00 80.23           O
ATOM   1055  OD2 ASP A  84      -0.022   4.965 -22.589  1.00 80.23           O
ATOM   1056  HN  ASP A  84      -1.968   4.082 -20.143  1.00 80.23           H
ATOM   1057  N   MET A  85      -1.816   6.382 -17.905  1.00 84.77           N
ATOM   1058  CA  MET A  85      -2.177   7.389 -16.922  1.00 84.77           C
ATOM   1059  C   MET A  85      -2.130   6.814 -15.505  1.00 84.77           C
ATOM   1060  O   MET A  85      -1.574   7.431 -14.598  1.00 84.77           O
ATOM   1061  HA  MET A  85      -1.433   8.179 -17.025  1.00 84.77           H
ATOM   1062  CB  MET A  85      -3.585   7.909 -17.216  1.00 84.77           C
ATOM   1063 1HB  MET A  85      -3.658   8.200 -18.264  1.00 84.77           H
ATOM   1064 2HB  MET A  85      -4.312   7.113 -17.056  1.00 84.77           H
ATOM   1065  CG  MET A  85      -3.926   9.105 -16.324  1.00 84.77           C
ATOM   1066 1HG  MET A  85      -4.984   9.348 -16.416  1.00 84.77           H
ATOM   1067 2HG  MET A  85      -3.746   8.852 -15.279  1.00 84.77           H
ATOM   1068  SD  MET A  85      -2.935  10.515 -16.788  1.00 84.77           S
ATOM   1069  CE  MET A  85      -3.293  11.609 -15.424  1.00 84.77           C
ATOM   1070 1HE  MET A  85      -4.364  11.811 -15.392  1.00 84.77           H
ATOM   1071 2HE  MET A  85      -2.984  11.138 -14.490  1.00 84.77           H
ATOM   1072 3HE  MET A  85      -2.751  12.545 -15.556  1.00 84.77           H
ATOM   1073  HN  MET A  85      -2.540   6.146 -18.553  1.00 84.77           H
ATOM   1074  N   PHE A  86      -2.723   5.638 -15.358  1.00 88.45           N
ATOM   1075  CA  PHE A  86      -2.801   4.996 -14.057  1.00 88.45           C
ATOM   1076  C   PHE A  86      -1.418   4.540 -13.587  1.00 88.45           C
ATOM   1077  O   PHE A  86      -1.092   4.652 -12.406  1.00 88.45           O
ATOM   1078  HA  PHE A  86      -3.196   5.732 -13.357  1.00 88.45           H
ATOM   1079  CB  PHE A  86      -3.702   3.770 -14.216  1.00 88.45           C
ATOM   1080 1HB  PHE A  86      -3.327   3.161 -15.039  1.00 88.45           H
ATOM   1081 2HB  PHE A  86      -3.635   3.162 -13.314  1.00 88.45           H
ATOM   1082  CG  PHE A  86      -5.171   4.107 -14.478  1.00 88.45           C
ATOM   1083  CD1 PHE A  86      -5.764   5.129 -13.805  1.00 88.45           C
ATOM   1084  HD1 PHE A  86      -5.193   5.709 -13.080  1.00 88.45           H
ATOM   1085  CD2 PHE A  86      -5.884   3.385 -15.383  1.00 88.45           C
ATOM   1086  HD2 PHE A  86      -5.408   2.565 -15.922  1.00 88.45           H
ATOM   1087  CE1 PHE A  86      -7.128   5.443 -14.048  1.00 88.45           C
ATOM   1088  HE1 PHE A  86      -7.603   6.262 -13.509  1.00 88.45           H
ATOM   1089  CE2 PHE A  86      -7.247   3.698 -15.626  1.00 88.45           C
ATOM   1090  HE2 PHE A  86      -7.819   3.119 -16.352  1.00 88.45           H
ATOM   1091  CZ  PHE A  86      -7.841   4.720 -14.953  1.00 88.45           C
ATOM   1092  HZ  PHE A  86      -8.887   4.960 -15.140  1.00 88.45           H
ATOM   1093  HN  PHE A  86      -3.144   5.127 -16.107  1.00 88.45           H
ATOM   1094  N   LEU A  87      -0.642   4.036 -14.535  1.00 84.04           N
ATOM   1095  CA  LEU A  87       0.681   3.521 -14.225  1.00 84.04           C
ATOM   1096  C   LEU A  87       1.572   4.671 -13.752  1.00 84.04           C
ATOM   1097  O   LEU A  87       2.419   4.485 -12.879  1.00 84.04           O
ATOM   1098  HA  LEU A  87       0.571   2.810 -13.407  1.00 84.04           H
ATOM   1099  CB  LEU A  87       1.250   2.753 -15.419  1.00 84.04           C
ATOM   1100 1HB  LEU A  87       1.165   3.382 -16.305  1.00 84.04           H
ATOM   1101 2HB  LEU A  87       2.314   2.588 -15.246  1.00 84.04           H
ATOM   1102  CG  LEU A  87       0.597   1.403 -15.722  1.00 84.04           C
ATOM   1103  HG  LEU A  87      -0.470   1.567 -15.876  1.00 84.04           H
ATOM   1104  CD1 LEU A  87       1.153   0.802 -17.014  1.00 84.04           C
ATOM   1105 1HD1 LEU A  87       0.956   1.480 -17.845  1.00 84.04           H
ATOM   1106 2HD1 LEU A  87       2.228   0.655 -16.913  1.00 84.04           H
ATOM   1107 3HD1 LEU A  87       0.671  -0.157 -17.206  1.00 84.04           H
ATOM   1108  CD2 LEU A  87       0.740   0.446 -14.537  1.00 84.04           C
ATOM   1109 1HD2 LEU A  87       1.797   0.283 -14.327  1.00 84.04           H
ATOM   1110 2HD2 LEU A  87       0.258   0.879 -13.660  1.00 84.04           H
ATOM   1111 3HD2 LEU A  87       0.267  -0.505 -14.778  1.00 84.04           H
ATOM   1112  HN  LEU A  87      -0.904   3.976 -15.499  1.00 84.04           H
ATOM   1113  N   LEU A  88       1.352   5.833 -14.348  1.00 88.65           N
ATOM   1114  CA  LEU A  88       2.106   7.019 -13.980  1.00 88.65           C
ATOM   1115  C   LEU A  88       1.750   7.419 -12.547  1.00 88.65           C
ATOM   1116  O   LEU A  88       2.636   7.655 -11.726  1.00 88.65           O
ATOM   1117  HA  LEU A  88       3.164   6.756 -14.012  1.00 88.65           H
ATOM   1118  CB  LEU A  88       1.885   8.134 -15.003  1.00 88.65           C
ATOM   1119 1HB  LEU A  88       2.241   7.786 -15.973  1.00 88.65           H
ATOM   1120 2HB  LEU A  88       0.813   8.304 -15.100  1.00 88.65           H
ATOM   1121  CG  LEU A  88       2.560   9.472 -14.693  1.00 88.65           C
ATOM   1122  HG  LEU A  88       2.220   9.807 -13.713  1.00 88.65           H
ATOM   1123  CD1 LEU A  88       4.080   9.315 -14.616  1.00 88.65           C
ATOM   1124 1HD1 LEU A  88       4.332   8.605 -13.828  1.00 88.65           H
ATOM   1125 2HD1 LEU A  88       4.456   8.947 -15.571  1.00 88.65           H
ATOM   1126 3HD1 LEU A  88       4.534  10.281 -14.395  1.00 88.65           H
ATOM   1127  CD2 LEU A  88       2.145  10.542 -15.705  1.00 88.65           C
ATOM   1128 1HD2 LEU A  88       2.436  10.228 -16.707  1.00 88.65           H
ATOM   1129 2HD2 LEU A  88       1.064  10.679 -15.666  1.00 88.65           H
ATOM   1130 3HD2 LEU A  88       2.638  11.483 -15.461  1.00 88.65           H
ATOM   1131  HN  LEU A  88       0.673   5.971 -15.070  1.00 88.65           H
ATOM   1132  N   ASN A  89       0.452   7.484 -12.289  1.00 90.40           N
ATOM   1133  CA  ASN A  89      -0.032   7.903 -10.985  1.00 90.40           C
ATOM   1134  C   ASN A  89       0.394   6.876  -9.934  1.00 90.40           C
ATOM   1135  O   ASN A  89       0.644   7.228  -8.782  1.00 90.40           O
ATOM   1136  HA  ASN A  89       0.413   8.883 -10.815  1.00 90.40           H
ATOM   1137  CB  ASN A  89      -1.560   7.992 -10.967  1.00 90.40           C
ATOM   1138 1HB  ASN A  89      -1.983   7.152 -11.518  1.00 90.40           H
ATOM   1139 2HB  ASN A  89      -1.920   7.914  -9.941  1.00 90.40           H
ATOM   1140  CG  ASN A  89      -2.039   9.307 -11.583  1.00 90.40           C
ATOM   1141  OD1 ASN A  89      -2.204  10.313 -10.913  1.00 90.40           O
ATOM   1142  ND2 ASN A  89      -2.253   9.244 -12.895  1.00 90.40           N
ATOM   1143 1HD2 ASN A  89      -2.098   8.387 -13.386  1.00 90.40           H
ATOM   1144 2HD2 ASN A  89      -2.569  10.054 -13.389  1.00 90.40           H
ATOM   1145  HN  ASN A  89      -0.261   7.258 -12.952  1.00 90.40           H
ATOM   1146  N   LEU A  90       0.463   5.626 -10.368  1.00 88.71           N
ATOM   1147  CA  LEU A  90       0.882   4.549  -9.487  1.00 88.71           C
ATOM   1148  C   LEU A  90       2.325   4.794  -9.041  1.00 88.71           C
ATOM   1149  O   LEU A  90       2.646   4.651  -7.862  1.00 88.71           O
ATOM   1150  HA  LEU A  90       0.239   4.578  -8.607  1.00 88.71           H
ATOM   1151  CB  LEU A  90       0.668   3.192 -10.160  1.00 88.71           C
ATOM   1152 1HB  LEU A  90      -0.375   3.122 -10.469  1.00 88.71           H
ATOM   1153 2HB  LEU A  90       1.271   3.159 -11.067  1.00 88.71           H
ATOM   1154  CG  LEU A  90       1.003   1.963  -9.313  1.00 88.71           C
ATOM   1155  HG  LEU A  90       2.026   2.066  -8.951  1.00 88.71           H
ATOM   1156  CD1 LEU A  90       0.096   1.880  -8.083  1.00 88.71           C
ATOM   1157 1HD1 LEU A  90       0.229   2.773  -7.472  1.00 88.71           H
ATOM   1158 2HD1 LEU A  90      -0.944   1.811  -8.403  1.00 88.71           H
ATOM   1159 3HD1 LEU A  90       0.356   0.998  -7.499  1.00 88.71           H
ATOM   1160  CD2 LEU A  90       0.947   0.686 -10.153  1.00 88.71           C
ATOM   1161 1HD2 LEU A  90      -0.055   0.564 -10.563  1.00 88.71           H
ATOM   1162 2HD2 LEU A  90       1.667   0.755 -10.968  1.00 88.71           H
ATOM   1163 3HD2 LEU A  90       1.190  -0.173  -9.526  1.00 88.71           H
ATOM   1164  HN  LEU A  90       0.239   5.345 -11.302  1.00 88.71           H
ATOM   1165  N   ALA A  91       3.155   5.157 -10.007  1.00 92.35           N
ATOM   1166  CA  ALA A  91       4.564   5.388  -9.735  1.00 92.35           C
ATOM   1167  C   ALA A  91       4.707   6.583  -8.790  1.00 92.35           C
ATOM   1168  O   ALA A  91       5.564   6.581  -7.907  1.00 92.35           O
ATOM   1169  HA  ALA A  91       4.958   4.498  -9.244  1.00 92.35           H
ATOM   1170  CB  ALA A  91       5.312   5.595 -11.054  1.00 92.35           C
ATOM   1171 1HB  ALA A  91       5.203   4.707 -11.676  1.00 92.35           H
ATOM   1172 2HB  ALA A  91       4.896   6.457 -11.575  1.00 92.35           H
ATOM   1173 3HB  ALA A  91       6.368   5.768 -10.849  1.00 92.35           H
ATOM   1174  HN  ALA A  91       2.881   5.293 -10.959  1.00 92.35           H
ATOM   1175  N   ILE A  92       3.856   7.574  -9.008  1.00 91.48           N
ATOM   1176  CA  ILE A  92       3.868   8.767  -8.178  1.00 91.48           C
ATOM   1177  C   ILE A  92       3.501   8.389  -6.742  1.00 91.48           C
ATOM   1178  O   ILE A  92       4.144   8.836  -5.795  1.00 91.48           O
ATOM   1179  HA  ILE A  92       4.886   9.158  -8.183  1.00 91.48           H
ATOM   1180  CB  ILE A  92       2.967   9.847  -8.780  1.00 91.48           C
ATOM   1181  HB  ILE A  92       1.999   9.399  -9.004  1.00 91.48           H
ATOM   1182  CG1 ILE A  92       3.540  10.368 -10.099  1.00 91.48           C
ATOM   1183 1HG1 ILE A  92       4.420  10.980  -9.901  1.00 91.48           H
ATOM   1184 2HG1 ILE A  92       3.867   9.530 -10.714  1.00 91.48           H
ATOM   1185  CG2 ILE A  92       2.719  10.976  -7.777  1.00 91.48           C
ATOM   1186 1HG2 ILE A  92       2.236  10.572  -6.887  1.00 91.48           H
ATOM   1187 2HG2 ILE A  92       3.671  11.430  -7.499  1.00 91.48           H
ATOM   1188 3HG2 ILE A  92       2.076  11.730  -8.230  1.00 91.48           H
ATOM   1189  CD1 ILE A  92       2.500  11.192 -10.861  1.00 91.48           C
ATOM   1190 1HD1 ILE A  92       1.632  10.570 -11.079  1.00 91.48           H
ATOM   1191 2HD1 ILE A  92       2.194  12.043 -10.253  1.00 91.48           H
ATOM   1192 3HD1 ILE A  92       2.934  11.550 -11.795  1.00 91.48           H
ATOM   1193  HN  ILE A  92       3.168   7.571  -9.734  1.00 91.48           H
ATOM   1194  N   ALA A  93       2.467   7.568  -6.627  1.00 93.17           N
ATOM   1195  CA  ALA A  93       1.960   7.182  -5.321  1.00 93.17           C
ATOM   1196  C   ALA A  93       3.056   6.442  -4.551  1.00 93.17           C
ATOM   1197  O   ALA A  93       3.313   6.743  -3.387  1.00 93.17           O
ATOM   1198  HA  ALA A  93       1.702   8.094  -4.782  1.00 93.17           H
ATOM   1199  CB  ALA A  93       0.696   6.337  -5.493  1.00 93.17           C
ATOM   1200 1HB  ALA A  93      -0.061   6.919  -6.019  1.00 93.17           H
ATOM   1201 2HB  ALA A  93       0.933   5.443  -6.069  1.00 93.17           H
ATOM   1202 3HB  ALA A  93       0.317   6.048  -4.513  1.00 93.17           H
ATOM   1203  HN  ALA A  93       1.979   7.170  -7.404  1.00 93.17           H
ATOM   1204  N   ASP A  94       3.673   5.488  -5.234  1.00 90.56           N
ATOM   1205  CA  ASP A  94       4.703   4.671  -4.615  1.00 90.56           C
ATOM   1206  C   ASP A  94       5.833   5.574  -4.117  1.00 90.56           C
ATOM   1207  O   ASP A  94       6.358   5.373  -3.023  1.00 90.56           O
ATOM   1208  HA  ASP A  94       4.201   4.146  -3.802  1.00 90.56           H
ATOM   1209  CB  ASP A  94       5.296   3.679  -5.617  1.00 90.56           C
ATOM   1210 1HB  ASP A  94       5.465   4.178  -6.571  1.00 90.56           H
ATOM   1211 2HB  ASP A  94       6.266   3.334  -5.262  1.00 90.56           H
ATOM   1212  CG  ASP A  94       4.365   2.482  -5.819  1.00 90.56           C
ATOM   1213  OD1 ASP A  94       3.626   2.169  -4.861  1.00 90.56           O
ATOM   1214  OD2 ASP A  94       4.414   1.906  -6.928  1.00 90.56           O
ATOM   1215  HN  ASP A  94       3.480   5.271  -6.191  1.00 90.56           H
ATOM   1216  N   LEU A  95       6.176   6.550  -4.945  1.00 90.91           N
ATOM   1217  CA  LEU A  95       7.288   7.434  -4.641  1.00 90.91           C
ATOM   1218  C   LEU A  95       6.978   8.216  -3.363  1.00 90.91           C
ATOM   1219  O   LEU A  95       7.848   8.392  -2.512  1.00 90.91           O
ATOM   1220  HA  LEU A  95       8.162   6.809  -4.459  1.00 90.91           H
ATOM   1221  CB  LEU A  95       7.610   8.324  -5.843  1.00 90.91           C
ATOM   1222 1HB  LEU A  95       7.672   7.694  -6.730  1.00 90.91           H
ATOM   1223 2HB  LEU A  95       6.777   9.009  -5.996  1.00 90.91           H
ATOM   1224  CG  LEU A  95       8.898   9.144  -5.745  1.00 90.91           C
ATOM   1225  HG  LEU A  95       8.883   9.691  -4.802  1.00 90.91           H
ATOM   1226  CD1 LEU A  95      10.127   8.234  -5.721  1.00 90.91           C
ATOM   1227 1HD1 LEU A  95      10.070   7.569  -4.859  1.00 90.91           H
ATOM   1228 2HD1 LEU A  95      10.159   7.642  -6.635  1.00 90.91           H
ATOM   1229 3HD1 LEU A  95      11.029   8.843  -5.650  1.00 90.91           H
ATOM   1230  CD2 LEU A  95       8.974  10.182  -6.867  1.00 90.91           C
ATOM   1231 1HD2 LEU A  95       8.956   9.675  -7.832  1.00 90.91           H
ATOM   1232 2HD2 LEU A  95       8.122  10.858  -6.795  1.00 90.91           H
ATOM   1233 3HD2 LEU A  95       9.899  10.751  -6.773  1.00 90.91           H
ATOM   1234  HN  LEU A  95       5.709   6.741  -5.809  1.00 90.91           H
ATOM   1235  N   LEU A  96       5.735   8.664  -3.269  1.00 87.91           N
ATOM   1236  CA  LEU A  96       5.307   9.450  -2.123  1.00 87.91           C
ATOM   1237  C   LEU A  96       5.466   8.616  -0.851  1.00 87.91           C
ATOM   1238  O   LEU A  96       5.900   9.127   0.181  1.00 87.91           O
ATOM   1239  HA  LEU A  96       5.968  10.314  -2.055  1.00 87.91           H
ATOM   1240  CB  LEU A  96       3.888   9.981  -2.337  1.00 87.91           C
ATOM   1241 1HB  LEU A  96       3.259   9.155  -2.669  1.00 87.91           H
ATOM   1242 2HB  LEU A  96       3.497  10.313  -1.376  1.00 87.91           H
ATOM   1243  CG  LEU A  96       3.745  11.128  -3.339  1.00 87.91           C
ATOM   1244  HG  LEU A  96       4.197  10.818  -4.281  1.00 87.91           H
ATOM   1245  CD1 LEU A  96       2.272  11.429  -3.622  1.00 87.91           C
ATOM   1246 1HD1 LEU A  96       1.793  10.542  -4.036  1.00 87.91           H
ATOM   1247 2HD1 LEU A  96       1.774  11.711  -2.694  1.00 87.91           H
ATOM   1248 3HD1 LEU A  96       2.199  12.249  -4.337  1.00 87.91           H
ATOM   1249  CD2 LEU A  96       4.503  12.369  -2.863  1.00 87.91           C
ATOM   1250 1HD2 LEU A  96       4.103  12.692  -1.901  1.00 87.91           H
ATOM   1251 2HD2 LEU A  96       5.561  12.130  -2.754  1.00 87.91           H
ATOM   1252 3HD2 LEU A  96       4.385  13.170  -3.593  1.00 87.91           H
ATOM   1253  HN  LEU A  96       5.027   8.499  -3.956  1.00 87.91           H
ATOM   1254  N   PHE A  97       5.107   7.346  -0.965  1.00 90.70           N
ATOM   1255  CA  PHE A  97       5.212   6.434   0.162  1.00 90.70           C
ATOM   1256  C   PHE A  97       6.670   6.258   0.591  1.00 90.70           C
ATOM   1257  O   PHE A  97       6.982   6.316   1.779  1.00 90.70           O
ATOM   1258  HA  PHE A  97       4.643   6.869   0.984  1.00 90.70           H
ATOM   1259  CB  PHE A  97       4.662   5.084  -0.302  1.00 90.70           C
ATOM   1260 1HB  PHE A  97       3.574   5.140  -0.343  1.00 90.70           H
ATOM   1261 2HB  PHE A  97       5.009   4.892  -1.317  1.00 90.70           H
ATOM   1262  CG  PHE A  97       5.064   3.908   0.590  1.00 90.70           C
ATOM   1263  CD1 PHE A  97       5.889   2.940   0.109  1.00 90.70           C
ATOM   1264  HD1 PHE A  97       6.263   3.001  -0.913  1.00 90.70           H
ATOM   1265  CD2 PHE A  97       4.598   3.831   1.865  1.00 90.70           C
ATOM   1266  HD2 PHE A  97       3.937   4.608   2.251  1.00 90.70           H
ATOM   1267  CE1 PHE A  97       6.262   1.848   0.937  1.00 90.70           C
ATOM   1268  HE1 PHE A  97       6.923   1.072   0.551  1.00 90.70           H
ATOM   1269  CE2 PHE A  97       4.971   2.740   2.694  1.00 90.70           C
ATOM   1270  HE2 PHE A  97       4.597   2.679   3.716  1.00 90.70           H
ATOM   1271  CZ  PHE A  97       5.795   1.772   2.212  1.00 90.70           C
ATOM   1272  HZ  PHE A  97       6.082   0.934   2.848  1.00 90.70           H
ATOM   1273  HN  PHE A  97       4.751   6.939  -1.806  1.00 90.70           H
ATOM   1274  N   LEU A  98       7.523   6.045  -0.400  1.00 93.29           N
ATOM   1275  CA  LEU A  98       8.899   5.661  -0.133  1.00 93.29           C
ATOM   1276  C   LEU A  98       9.580   6.758   0.689  1.00 93.29           C
ATOM   1277  O   LEU A  98      10.456   6.473   1.504  1.00 93.29           O
ATOM   1278  HA  LEU A  98       8.874   4.749   0.462  1.00 93.29           H
ATOM   1279  CB  LEU A  98       9.626   5.331  -1.438  1.00 93.29           C
ATOM   1280 1HB  LEU A  98       9.476   6.157  -2.134  1.00 93.29           H
ATOM   1281 2HB  LEU A  98      10.695   5.278  -1.232  1.00 93.29           H
ATOM   1282  CG  LEU A  98       9.203   4.034  -2.131  1.00 93.29           C
ATOM   1283  HG  LEU A  98       8.114   3.989  -2.137  1.00 93.29           H
ATOM   1284  CD1 LEU A  98       9.663   4.018  -3.591  1.00 93.29           C
ATOM   1285 1HD1 LEU A  98       9.218   4.859  -4.122  1.00 93.29           H
ATOM   1286 2HD1 LEU A  98      10.750   4.097  -3.630  1.00 93.29           H
ATOM   1287 3HD1 LEU A  98       9.350   3.085  -4.060  1.00 93.29           H
ATOM   1288  CD2 LEU A  98       9.702   2.812  -1.359  1.00 93.29           C
ATOM   1289 1HD2 LEU A  98      10.791   2.838  -1.301  1.00 93.29           H
ATOM   1290 2HD2 LEU A  98       9.284   2.822  -0.352  1.00 93.29           H
ATOM   1291 3HD2 LEU A  98       9.388   1.904  -1.874  1.00 93.29           H
ATOM   1292  HN  LEU A  98       7.289   6.132  -1.368  1.00 93.29           H
ATOM   1293  N   VAL A  99       9.150   7.987   0.447  1.00 90.38           N
ATOM   1294  CA  VAL A  99       9.733   9.131   1.128  1.00 90.38           C
ATOM   1295  C   VAL A  99       9.481   9.007   2.632  1.00 90.38           C
ATOM   1296  O   VAL A  99      10.169   9.636   3.434  1.00 90.38           O
ATOM   1297  HA  VAL A  99      10.808   9.108   0.949  1.00 90.38           H
ATOM   1298  CB  VAL A  99       9.183  10.430   0.535  1.00 90.38           C
ATOM   1299  HB  VAL A  99       8.095  10.387   0.586  1.00 90.38           H
ATOM   1300  CG1 VAL A  99       9.644  11.642   1.346  1.00 90.38           C
ATOM   1301 1HG1 VAL A  99       9.289  11.548   2.373  1.00 90.38           H
ATOM   1302 2HG1 VAL A  99      10.733  11.689   1.341  1.00 90.38           H
ATOM   1303 3HG1 VAL A  99       9.239  12.551   0.903  1.00 90.38           H
ATOM   1304  CG2 VAL A  99       9.579  10.572  -0.936  1.00 90.38           C
ATOM   1305 1HG2 VAL A  99      10.665  10.582  -1.021  1.00 90.38           H
ATOM   1306 2HG2 VAL A  99       9.178   9.731  -1.503  1.00 90.38           H
ATOM   1307 3HG2 VAL A  99       9.174  11.503  -1.333  1.00 90.38           H
ATOM   1308  HN  VAL A  99       8.420   8.208  -0.199  1.00 90.38           H
ATOM   1309  N   THR A 100       8.493   8.191   2.968  1.00 90.41           N
ATOM   1310  CA  THR A 100       8.102   8.022   4.358  1.00 90.41           C
ATOM   1311  C   THR A 100       9.005   6.996   5.045  1.00 90.41           C
ATOM   1312  O   THR A 100       9.142   7.004   6.267  1.00 90.41           O
ATOM   1313  HA  THR A 100       8.247   8.972   4.873  1.00 90.41           H
ATOM   1314  CB  THR A 100       6.619   7.645   4.389  1.00 90.41           C
ATOM   1315  HB  THR A 100       6.204   7.784   5.388  1.00 90.41           H
ATOM   1316  OG1 THR A 100       6.590   6.311   3.890  1.00 90.41           O
ATOM   1317  HG1 THR A 100       6.494   6.320   2.895  1.00 90.41           H
ATOM   1318  CG2 THR A 100       5.791   8.440   3.378  1.00 90.41           C
ATOM   1319 1HG2 THR A 100       6.165   8.249   2.372  1.00 90.41           H
ATOM   1320 2HG2 THR A 100       5.872   9.505   3.599  1.00 90.41           H
ATOM   1321 3HG2 THR A 100       4.747   8.134   3.442  1.00 90.41           H
ATOM   1322  HN  THR A 100       7.964   7.653   2.312  1.00 90.41           H
ATOM   1323  N   LEU A 101       9.598   6.137   4.229  1.00 92.75           N
ATOM   1324  CA  LEU A 101      10.286   4.966   4.746  1.00 92.75           C
ATOM   1325  C   LEU A 101      11.468   5.414   5.608  1.00 92.75           C
ATOM   1326  O   LEU A 101      11.733   4.829   6.657  1.00 92.75           O
ATOM   1327  HA  LEU A 101       9.582   4.427   5.380  1.00 92.75           H
ATOM   1328  CB  LEU A 101      10.678   4.027   3.604  1.00 92.75           C
ATOM   1329 1HB  LEU A 101      11.168   4.615   2.828  1.00 92.75           H
ATOM   1330 2HB  LEU A 101      11.416   3.318   3.980  1.00 92.75           H
ATOM   1331  CG  LEU A 101       9.536   3.238   2.961  1.00 92.75           C
ATOM   1332  HG  LEU A 101       8.844   3.948   2.507  1.00 92.75           H
ATOM   1333  CD1 LEU A 101      10.055   2.334   1.842  1.00 92.75           C
ATOM   1334 1HD1 LEU A 101      10.534   2.943   1.075  1.00 92.75           H
ATOM   1335 2HD1 LEU A 101      10.779   1.629   2.251  1.00 92.75           H
ATOM   1336 3HD1 LEU A 101       9.223   1.785   1.402  1.00 92.75           H
ATOM   1337  CD2 LEU A 101       8.750   2.454   4.014  1.00 92.75           C
ATOM   1338 1HD2 LEU A 101       9.417   1.755   4.518  1.00 92.75           H
ATOM   1339 2HD2 LEU A 101       8.330   3.146   4.744  1.00 92.75           H
ATOM   1340 3HD2 LEU A 101       7.944   1.902   3.530  1.00 92.75           H
ATOM   1341  HN  LEU A 101       9.613   6.230   3.233  1.00 92.75           H
ATOM   1342  N   PRO A 102      12.197   6.456   5.183  1.00 94.77           N
ATOM   1343  CA  PRO A 102      13.351   6.931   5.950  1.00 94.77           C
ATOM   1344  C   PRO A 102      13.002   7.215   7.402  1.00 94.77           C
ATOM   1345  O   PRO A 102      13.756   6.860   8.306  1.00 94.77           O
ATOM   1346  HA  PRO A 102      14.119   6.159   5.988  1.00 94.77           H
ATOM   1347  CB  PRO A 102      13.780   8.199   5.210  1.00 94.77           C
ATOM   1348 1HB  PRO A 102      13.304   9.087   5.627  1.00 94.77           H
ATOM   1349 2HB  PRO A 102      14.857   8.357   5.274  1.00 94.77           H
ATOM   1350  CG  PRO A 102      13.332   7.941   3.776  1.00 94.77           C
ATOM   1351 1HG  PRO A 102      13.243   8.866   3.207  1.00 94.77           H
ATOM   1352 2HG  PRO A 102      14.044   7.316   3.237  1.00 94.77           H
ATOM   1353  CD  PRO A 102      11.990   7.251   3.959  1.00 94.77           C
ATOM   1354 1HD  PRO A 102      11.179   7.969   4.081  1.00 94.77           H
ATOM   1355 2HD  PRO A 102      11.735   6.628   3.102  1.00 94.77           H
ATOM   1356  N   PHE A 103      11.857   7.856   7.587  1.00 93.38           N
ATOM   1357  CA  PHE A 103      11.422   8.242   8.919  1.00 93.38           C
ATOM   1358  C   PHE A 103      11.100   7.012   9.769  1.00 93.38           C
ATOM   1359  O   PHE A 103      11.442   6.961  10.949  1.00 93.38           O
ATOM   1360  HA  PHE A 103      12.242   8.794   9.379  1.00 93.38           H
ATOM   1361  CB  PHE A 103      10.152   9.078   8.750  1.00 93.38           C
ATOM   1362 1HB  PHE A 103       9.414   8.492   8.203  1.00 93.38           H
ATOM   1363 2HB  PHE A 103       9.731   9.283   9.734  1.00 93.38           H
ATOM   1364  CG  PHE A 103      10.373  10.405   8.020  1.00 93.38           C
ATOM   1365  CD1 PHE A 103      10.737  11.513   8.719  1.00 93.38           C
ATOM   1366  HD1 PHE A 103      10.872  11.457   9.799  1.00 93.38           H
ATOM   1367  CD2 PHE A 103      10.205  10.475   6.672  1.00 93.38           C
ATOM   1368  HD2 PHE A 103       9.913   9.587   6.112  1.00 93.38           H
ATOM   1369  CE1 PHE A 103      10.941  12.744   8.041  1.00 93.38           C
ATOM   1370  HE1 PHE A 103      11.233  13.633   8.601  1.00 93.38           H
ATOM   1371  CE2 PHE A 103      10.410  11.706   5.994  1.00 93.38           C
ATOM   1372  HE2 PHE A 103      10.275  11.762   4.914  1.00 93.38           H
ATOM   1373  CZ  PHE A 103      10.774  12.815   6.693  1.00 93.38           C
ATOM   1374  HZ  PHE A 103      10.931  13.759   6.173  1.00 93.38           H
ATOM   1375  HN  PHE A 103      11.232   8.109   6.849  1.00 93.38           H
ATOM   1376  N   TRP A 104      10.444   6.050   9.136  1.00 86.82           N
ATOM   1377  CA  TRP A 104      10.047   4.835   9.827  1.00 86.82           C
ATOM   1378  C   TRP A 104      11.317   4.071  10.208  1.00 86.82           C
ATOM   1379  O   TRP A 104      11.364   3.420  11.251  1.00 86.82           O
ATOM   1380  HA  TRP A 104       9.502   5.125  10.725  1.00 86.82           H
ATOM   1381  CB  TRP A 104       9.086   4.007   8.971  1.00 86.82           C
ATOM   1382 1HB  TRP A 104       9.512   3.889   7.975  1.00 86.82           H
ATOM   1383 2HB  TRP A 104       9.000   3.009   9.401  1.00 86.82           H
ATOM   1384  CG  TRP A 104       7.687   4.613   8.843  1.00 86.82           C
ATOM   1385  CD1 TRP A 104       7.018   4.915   7.721  1.00 86.82           C
ATOM   1386  HD1 TRP A 104       7.406   4.759   6.715  1.00 86.82           H
ATOM   1387  CD2 TRP A 104       6.807   4.981   9.926  1.00 86.82           C
ATOM   1388  NE1 TRP A 104       5.777   5.449   8.001  1.00 86.82           N
ATOM   1389  HE1 TRP A 104       5.097   5.750   7.332  1.00 86.82           H
ATOM   1390  CE2 TRP A 104       5.644   5.490   9.384  1.00 86.82           C
ATOM   1391  CE3 TRP A 104       6.987   4.887  11.317  1.00 86.82           C
ATOM   1392  HE3 TRP A 104       7.895   4.488  11.769  1.00 86.82           H
ATOM   1393  CZ2 TRP A 104       4.571   5.945  10.161  1.00 86.82           C
ATOM   1394  HZ2 TRP A 104       3.663   6.342   9.708  1.00 86.82           H
ATOM   1395  CZ3 TRP A 104       5.906   5.345  12.079  1.00 86.82           C
ATOM   1396  HZ3 TRP A 104       5.994   5.295  13.164  1.00 86.82           H
ATOM   1397  CH2 TRP A 104       4.729   5.860  11.549  1.00 86.82           C
ATOM   1398  HH2 TRP A 104       3.932   6.197  12.212  1.00 86.82           H
ATOM   1399  HN  TRP A 104      10.185   6.091   8.171  1.00 86.82           H
ATOM   1400  N   ALA A 105      12.315   4.177   9.343  1.00 95.08           N
ATOM   1401  CA  ALA A 105      13.573   3.485   9.565  1.00 95.08           C
ATOM   1402  C   ALA A 105      14.218   4.007  10.850  1.00 95.08           C
ATOM   1403  O   ALA A 105      14.674   3.225  11.683  1.00 95.08           O
ATOM   1404  HA  ALA A 105      13.352   2.424   9.684  1.00 95.08           H
ATOM   1405  CB  ALA A 105      14.477   3.666   8.344  1.00 95.08           C
ATOM   1406 1HB  ALA A 105      13.986   3.253   7.463  1.00 95.08           H
ATOM   1407 2HB  ALA A 105      14.669   4.728   8.188  1.00 95.08           H
ATOM   1408 3HB  ALA A 105      15.421   3.147   8.511  1.00 95.08           H
ATOM   1409  HN  ALA A 105      12.274   4.722   8.506  1.00 95.08           H
ATOM   1410  N   ILE A 106      14.236   5.327  10.972  1.00 91.89           N
ATOM   1411  CA  ILE A 106      14.832   5.963  12.134  1.00 91.89           C
ATOM   1412  C   ILE A 106      14.020   5.605  13.380  1.00 91.89           C
ATOM   1413  O   ILE A 106      14.586   5.267  14.418  1.00 91.89           O
ATOM   1414  HA  ILE A 106      15.837   5.557  12.249  1.00 91.89           H
ATOM   1415  CB  ILE A 106      14.976   7.469  11.905  1.00 91.89           C
ATOM   1416  HB  ILE A 106      14.018   7.854  11.554  1.00 91.89           H
ATOM   1417  CG1 ILE A 106      16.008   7.762  10.815  1.00 91.89           C
ATOM   1418 1HG1 ILE A 106      17.012   7.597  11.206  1.00 91.89           H
ATOM   1419 2HG1 ILE A 106      15.872   7.070   9.984  1.00 91.89           H
ATOM   1420  CG2 ILE A 106      15.301   8.194  13.213  1.00 91.89           C
ATOM   1421 1HG2 ILE A 106      14.500   8.024  13.932  1.00 91.89           H
ATOM   1422 2HG2 ILE A 106      16.238   7.811  13.617  1.00 91.89           H
ATOM   1423 3HG2 ILE A 106      15.398   9.262  13.022  1.00 91.89           H
ATOM   1424  CD1 ILE A 106      15.882   9.202  10.313  1.00 91.89           C
ATOM   1425 1HD1 ILE A 106      14.884   9.357   9.901  1.00 91.89           H
ATOM   1426 2HD1 ILE A 106      16.043   9.891  11.142  1.00 91.89           H
ATOM   1427 3HD1 ILE A 106      16.627   9.384   9.539  1.00 91.89           H
ATOM   1428  HN  ILE A 106      13.853   5.956  10.296  1.00 91.89           H
ATOM   1429  N   ALA A 107      12.706   5.691  13.235  1.00 93.22           N
ATOM   1430  CA  ALA A 107      11.813   5.478  14.362  1.00 93.22           C
ATOM   1431  C   ALA A 107      11.971   4.043  14.868  1.00 93.22           C
ATOM   1432  O   ALA A 107      11.899   3.793  16.070  1.00 93.22           O
ATOM   1433  HA  ALA A 107      12.107   6.167  15.154  1.00 93.22           H
ATOM   1434  CB  ALA A 107      10.376   5.794  13.942  1.00 93.22           C
ATOM   1435 1HB  ALA A 107      10.312   6.833  13.620  1.00 93.22           H
ATOM   1436 2HB  ALA A 107      10.086   5.140  13.120  1.00 93.22           H
ATOM   1437 3HB  ALA A 107       9.707   5.634  14.788  1.00 93.22           H
ATOM   1438  HN  ALA A 107      12.251   5.902  12.370  1.00 93.22           H
ATOM   1439  N   ALA A 108      12.183   3.137  13.924  1.00 92.49           N
ATOM   1440  CA  ALA A 108      12.300   1.727  14.254  1.00 92.49           C
ATOM   1441  C   ALA A 108      13.663   1.470  14.900  1.00 92.49           C
ATOM   1442  O   ALA A 108      13.798   0.582  15.740  1.00 92.49           O
ATOM   1443  HA  ALA A 108      11.516   1.487  14.972  1.00 92.49           H
ATOM   1444  CB  ALA A 108      12.085   0.888  12.992  1.00 92.49           C
ATOM   1445 1HB  ALA A 108      11.092   1.085  12.589  1.00 92.49           H
ATOM   1446 2HB  ALA A 108      12.838   1.151  12.249  1.00 92.49           H
ATOM   1447 3HB  ALA A 108      12.173  -0.170  13.240  1.00 92.49           H
ATOM   1448  HN  ALA A 108      12.273   3.353  12.952  1.00 92.49           H
ATOM   1449  N   ALA A 109      14.638   2.263  14.483  1.00 91.46           N
ATOM   1450  CA  ALA A 109      16.010   2.054  14.915  1.00 91.46           C
ATOM   1451  C   ALA A 109      16.134   2.413  16.397  1.00 91.46           C
ATOM   1452  O   ALA A 109      16.873   1.766  17.137  1.00 91.46           O
ATOM   1453  HA  ALA A 109      16.240   0.996  14.786  1.00 91.46           H
ATOM   1454  CB  ALA A 109      16.954   2.875  14.035  1.00 91.46           C
ATOM   1455 1HB  ALA A 109      16.848   2.561  12.997  1.00 91.46           H
ATOM   1456 2HB  ALA A 109      16.703   3.932  14.122  1.00 91.46           H
ATOM   1457 3HB  ALA A 109      17.982   2.718  14.359  1.00 91.46           H
ATOM   1458  HN  ALA A 109      14.504   3.036  13.863  1.00 91.46           H
ATOM   1459  N   ASP A 110      15.398   3.445  16.786  1.00 83.00           N
ATOM   1460  CA  ASP A 110      15.549   4.011  18.116  1.00 83.00           C
ATOM   1461  C   ASP A 110      14.192   4.522  18.604  1.00 83.00           C
ATOM   1462  O   ASP A 110      13.439   3.786  19.239  1.00 83.00           O
ATOM   1463  HA  ASP A 110      15.935   3.199  18.732  1.00 83.00           H
ATOM   1464  CB  ASP A 110      16.522   5.192  18.104  1.00 83.00           C
ATOM   1465 1HB  ASP A 110      17.463   4.888  17.645  1.00 83.00           H
ATOM   1466 2HB  ASP A 110      16.115   5.998  17.494  1.00 83.00           H
ATOM   1467  CG  ASP A 110      16.783   5.701  19.523  1.00 83.00           C
ATOM   1468  OD1 ASP A 110      16.383   4.984  20.466  1.00 83.00           O
ATOM   1469  OD2 ASP A 110      17.376   6.796  19.633  1.00 83.00           O
ATOM   1470  HN  ASP A 110      14.712   3.890  16.212  1.00 83.00           H
ATOM   1471  N   GLN A 111      13.921   5.781  18.289  1.00 86.10           N
ATOM   1472  CA  GLN A 111      12.684   6.410  18.718  1.00 86.10           C
ATOM   1473  C   GLN A 111      12.259   7.484  17.716  1.00 86.10           C
ATOM   1474  O   GLN A 111      13.029   7.850  16.829  1.00 86.10           O
ATOM   1475  HA  GLN A 111      11.944   5.610  18.739  1.00 86.10           H
ATOM   1476  CB  GLN A 111      12.827   6.997  20.124  1.00 86.10           C
ATOM   1477 1HB  GLN A 111      11.895   7.483  20.415  1.00 86.10           H
ATOM   1478 2HB  GLN A 111      13.005   6.195  20.841  1.00 86.10           H
ATOM   1479  CG  GLN A 111      13.975   8.006  20.182  1.00 86.10           C
ATOM   1480 1HG  GLN A 111      14.911   7.513  19.922  1.00 86.10           H
ATOM   1481 2HG  GLN A 111      13.812   8.791  19.444  1.00 86.10           H
ATOM   1482  CD  GLN A 111      14.090   8.626  21.577  1.00 86.10           C
ATOM   1483  OE1 GLN A 111      13.136   8.695  22.334  1.00 86.10           O
ATOM   1484  NE2 GLN A 111      15.308   9.071  21.872  1.00 86.10           N
ATOM   1485 1HE2 GLN A 111      16.047   8.984  21.205  1.00 86.10           H
ATOM   1486 2HE2 GLN A 111      15.483   9.494  22.761  1.00 86.10           H
ATOM   1487  HN  GLN A 111      14.528   6.366  17.751  1.00 86.10           H
ATOM   1488  N   TRP A 112      11.034   7.960  17.890  1.00 91.17           N
ATOM   1489  CA  TRP A 112      10.522   9.033  17.055  1.00 91.17           C
ATOM   1490  C   TRP A 112      11.200  10.334  17.488  1.00 91.17           C
ATOM   1491  O   TRP A 112      10.949  10.834  18.584  1.00 91.17           O
ATOM   1492  HA  TRP A 112      10.783   8.804  16.021  1.00 91.17           H
ATOM   1493  CB  TRP A 112       8.996   9.102  17.125  1.00 91.17           C
ATOM   1494 1HB  TRP A 112       8.587   8.114  16.911  1.00 91.17           H
ATOM   1495 2HB  TRP A 112       8.700   9.355  18.143  1.00 91.17           H
ATOM   1496  CG  TRP A 112       8.373  10.115  16.162  1.00 91.17           C
ATOM   1497  CD1 TRP A 112       7.990  11.372  16.422  1.00 91.17           C
ATOM   1498  HD1 TRP A 112       8.079  11.852  17.397  1.00 91.17           H
ATOM   1499  CD2 TRP A 112       8.076   9.903  14.766  1.00 91.17           C
ATOM   1500  NE1 TRP A 112       7.469  11.985  15.300  1.00 91.17           N
ATOM   1501  HE1 TRP A 112       7.118  12.919  15.245  1.00 91.17           H
ATOM   1502  CE2 TRP A 112       7.523  11.063  14.261  1.00 91.17           C
ATOM   1503  CE3 TRP A 112       8.267   8.770  13.956  1.00 91.17           C
ATOM   1504  HE3 TRP A 112       8.701   7.843  14.331  1.00 91.17           H
ATOM   1505  CZ2 TRP A 112       7.117  11.201  12.928  1.00 91.17           C
ATOM   1506  HZ2 TRP A 112       6.683  12.128  12.554  1.00 91.17           H
ATOM   1507  CZ3 TRP A 112       7.856   8.925  12.627  1.00 91.17           C
ATOM   1508  HZ3 TRP A 112       7.982   8.075  11.956  1.00 91.17           H
ATOM   1509  CH2 TRP A 112       7.298  10.085  12.103  1.00 91.17           C
ATOM   1510  HH2 TRP A 112       7.002  10.125  11.055  1.00 91.17           H
ATOM   1511  HN  TRP A 112      10.398   7.626  18.585  1.00 91.17           H
ATOM   1512  N   LYS A 113      12.045  10.847  16.606  1.00 84.09           N
ATOM   1513  CA  LYS A 113      12.890  11.979  16.948  1.00 84.09           C
ATOM   1514  C   LYS A 113      12.306  13.250  16.329  1.00 84.09           C
ATOM   1515  O   LYS A 113      12.928  14.310  16.378  1.00 84.09           O
ATOM   1516  HA  LYS A 113      12.872  12.083  18.033  1.00 84.09           H
ATOM   1517  CB  LYS A 113      14.340  11.707  16.543  1.00 84.09           C
ATOM   1518 1HB  LYS A 113      14.397  11.546  15.467  1.00 84.09           H
ATOM   1519 2HB  LYS A 113      14.953  12.580  16.767  1.00 84.09           H
ATOM   1520  CG  LYS A 113      14.894  10.484  17.277  1.00 84.09           C
ATOM   1521 1HG  LYS A 113      14.742  10.600  18.350  1.00 84.09           H
ATOM   1522 2HG  LYS A 113      14.346   9.593  16.972  1.00 84.09           H
ATOM   1523  CD  LYS A 113      16.385  10.299  16.985  1.00 84.09           C
ATOM   1524 1HD  LYS A 113      16.534  10.157  15.914  1.00 84.09           H
ATOM   1525 2HD  LYS A 113      16.929  11.200  17.266  1.00 84.09           H
ATOM   1526  CE  LYS A 113      16.947   9.097  17.747  1.00 84.09           C
ATOM   1527 1HE  LYS A 113      16.794   9.234  18.817  1.00 84.09           H
ATOM   1528 2HE  LYS A 113      16.409   8.193  17.460  1.00 84.09           H
ATOM   1529  NZ  LYS A 113      18.390   8.933  17.463  1.00 84.09           N
ATOM   1530 1HZ  LYS A 113      18.744   8.127  17.966  1.00 84.09           H
ATOM   1531 2HZ  LYS A 113      18.526   8.797  16.467  1.00 84.09           H
ATOM   1532 3HZ  LYS A 113      18.890   9.763  17.762  1.00 84.09           H
ATOM   1533  HN  LYS A 113      12.158  10.502  15.674  1.00 84.09           H
ATOM   1534  N   PHE A 114      11.118  13.103  15.761  1.00 89.69           N
ATOM   1535  CA  PHE A 114      10.520  14.177  14.987  1.00 89.69           C
ATOM   1536  C   PHE A 114       9.314  14.773  15.717  1.00 89.69           C
ATOM   1537  O   PHE A 114       8.852  14.220  16.713  1.00 89.69           O
ATOM   1538  HA  PHE A 114      11.281  14.946  14.859  1.00 89.69           H
ATOM   1539  CB  PHE A 114      10.051  13.567  13.665  1.00 89.69           C
ATOM   1540 1HB  PHE A 114       9.226  12.882  13.864  1.00 89.69           H
ATOM   1541 2HB  PHE A 114       9.659  14.361  13.029  1.00 89.69           H
ATOM   1542  CG  PHE A 114      11.145  12.817  12.902  1.00 89.69           C
ATOM   1543  CD1 PHE A 114      12.085  13.509  12.205  1.00 89.69           C
ATOM   1544  HD1 PHE A 114      12.059  14.599  12.189  1.00 89.69           H
ATOM   1545  CD2 PHE A 114      11.177  11.457  12.922  1.00 89.69           C
ATOM   1546  HD2 PHE A 114      10.424  10.902  13.481  1.00 89.69           H
ATOM   1547  CE1 PHE A 114      13.100  12.813  11.498  1.00 89.69           C
ATOM   1548  HE1 PHE A 114      13.854  13.368  10.939  1.00 89.69           H
ATOM   1549  CE2 PHE A 114      12.193  10.761  12.215  1.00 89.69           C
ATOM   1550  HE2 PHE A 114      12.218   9.671  12.231  1.00 89.69           H
ATOM   1551  CZ  PHE A 114      13.133  11.453  11.518  1.00 89.69           C
ATOM   1552  HZ  PHE A 114      13.912  10.919  10.975  1.00 89.69           H
ATOM   1553  HN  PHE A 114      10.568  12.270  15.824  1.00 89.69           H
ATOM   1554  N   GLN A 115       8.839  15.893  15.191  1.00 82.50           N
ATOM   1555  CA  GLN A 115       7.720  16.590  15.802  1.00 82.50           C
ATOM   1556  C   GLN A 115       6.416  15.835  15.535  1.00 82.50           C
ATOM   1557  O   GLN A 115       6.362  14.971  14.662  1.00 82.50           O
ATOM   1558  HA  GLN A 115       7.932  16.597  16.871  1.00 82.50           H
ATOM   1559  CB  GLN A 115       7.632  18.032  15.298  1.00 82.50           C
ATOM   1560 1HB  GLN A 115       7.581  18.038  14.209  1.00 82.50           H
ATOM   1561 2HB  GLN A 115       6.714  18.493  15.663  1.00 82.50           H
ATOM   1562  CG  GLN A 115       8.839  18.849  15.762  1.00 82.50           C
ATOM   1563 1HG  GLN A 115       8.938  18.775  16.845  1.00 82.50           H
ATOM   1564 2HG  GLN A 115       9.750  18.437  15.329  1.00 82.50           H
ATOM   1565  CD  GLN A 115       8.695  20.318  15.357  1.00 82.50           C
ATOM   1566  OE1 GLN A 115       7.787  20.705  14.641  1.00 82.50           O
ATOM   1567  NE2 GLN A 115       9.640  21.111  15.854  1.00 82.50           N
ATOM   1568 1HE2 GLN A 115      10.358  20.729  16.436  1.00 82.50           H
ATOM   1569 2HE2 GLN A 115       9.632  22.089  15.646  1.00 82.50           H
ATOM   1570  HN  GLN A 115       9.205  16.322  14.366  1.00 82.50           H
ATOM   1571  N   THR A 116       5.397  16.190  16.304  1.00 88.56           N
ATOM   1572  CA  THR A 116       4.096  15.560  16.160  1.00 88.56           C
ATOM   1573  C   THR A 116       3.563  15.755  14.739  1.00 88.56           C
ATOM   1574  O   THR A 116       2.952  14.851  14.171  1.00 88.56           O
ATOM   1575  HA  THR A 116       4.214  14.487  16.313  1.00 88.56           H
ATOM   1576  CB  THR A 116       3.172  16.130  17.238  1.00 88.56           C
ATOM   1577  HB  THR A 116       2.860  17.144  16.987  1.00 88.56           H
ATOM   1578  OG1 THR A 116       3.921  15.998  18.443  1.00 88.56           O
ATOM   1579  HG1 THR A 116       3.521  16.569  19.160  1.00 88.56           H
ATOM   1580  CG2 THR A 116       1.936  15.259  17.471  1.00 88.56           C
ATOM   1581 1HG2 THR A 116       2.247  14.264  17.788  1.00 88.56           H
ATOM   1582 2HG2 THR A 116       1.365  15.184  16.545  1.00 88.56           H
ATOM   1583 3HG2 THR A 116       1.315  15.709  18.245  1.00 88.56           H
ATOM   1584  HN  THR A 116       5.450  16.892  17.014  1.00 88.56           H
ATOM   1585  N   PHE A 117       3.815  16.941  14.204  1.00 91.26           N
ATOM   1586  CA  PHE A 117       3.345  17.276  12.871  1.00 91.26           C
ATOM   1587  C   PHE A 117       3.824  16.246  11.846  1.00 91.26           C
ATOM   1588  O   PHE A 117       3.044  15.785  11.014  1.00 91.26           O
ATOM   1589  HA  PHE A 117       2.255  17.276  12.902  1.00 91.26           H
ATOM   1590  CB  PHE A 117       3.937  18.642  12.518  1.00 91.26           C
ATOM   1591 1HB  PHE A 117       3.591  19.376  13.246  1.00 91.26           H
ATOM   1592 2HB  PHE A 117       5.022  18.591  12.609  1.00 91.26           H
ATOM   1593  CG  PHE A 117       3.581  19.131  11.113  1.00 91.26           C
ATOM   1594  CD1 PHE A 117       4.515  19.101  10.125  1.00 91.26           C
ATOM   1595  HD1 PHE A 117       5.518  18.730  10.335  1.00 91.26           H
ATOM   1596  CD2 PHE A 117       2.329  19.594  10.851  1.00 91.26           C
ATOM   1597  HD2 PHE A 117       1.580  19.618  11.643  1.00 91.26           H
ATOM   1598  CE1 PHE A 117       4.184  19.555   8.821  1.00 91.26           C
ATOM   1599  HE1 PHE A 117       4.933  19.531   8.029  1.00 91.26           H
ATOM   1600  CE2 PHE A 117       1.998  20.048   9.547  1.00 91.26           C
ATOM   1601  HE2 PHE A 117       0.995  20.419   9.337  1.00 91.26           H
ATOM   1602  CZ  PHE A 117       2.933  20.018   8.559  1.00 91.26           C
ATOM   1603  HZ  PHE A 117       2.678  20.366   7.558  1.00 91.26           H
ATOM   1604  HN  PHE A 117       4.328  17.665  14.666  1.00 91.26           H
ATOM   1605  N   MET A 118       5.103  15.915  11.941  1.00 88.94           N
ATOM   1606  CA  MET A 118       5.698  14.960  11.022  1.00 88.94           C
ATOM   1607  C   MET A 118       5.073  13.573  11.190  1.00 88.94           C
ATOM   1608  O   MET A 118       4.956  12.820  10.225  1.00 88.94           O
ATOM   1609  HA  MET A 118       5.487  15.342  10.023  1.00 88.94           H
ATOM   1610  CB  MET A 118       7.204  14.875  11.278  1.00 88.94           C
ATOM   1611 1HB  MET A 118       7.387  14.715  12.341  1.00 88.94           H
ATOM   1612 2HB  MET A 118       7.619  14.016  10.751  1.00 88.94           H
ATOM   1613  CG  MET A 118       7.911  16.152  10.820  1.00 88.94           C
ATOM   1614 1HG  MET A 118       7.591  16.995  11.432  1.00 88.94           H
ATOM   1615 2HG  MET A 118       8.988  16.050  10.956  1.00 88.94           H
ATOM   1616  SD  MET A 118       7.543  16.471   9.103  1.00 88.94           S
ATOM   1617  CE  MET A 118       8.291  15.035   8.353  1.00 88.94           C
ATOM   1618 1HE  MET A 118       9.357  15.019   8.581  1.00 88.94           H
ATOM   1619 2HE  MET A 118       7.822  14.133   8.746  1.00 88.94           H
ATOM   1620 3HE  MET A 118       8.152  15.075   7.272  1.00 88.94           H
ATOM   1621  HN  MET A 118       5.727  16.286  12.628  1.00 88.94           H
ATOM   1622  N   CYS A 119       4.687  13.279  12.423  1.00 94.05           N
ATOM   1623  CA  CYS A 119       4.018  12.023  12.718  1.00 94.05           C
ATOM   1624  C   CYS A 119       2.708  11.980  11.930  1.00 94.05           C
ATOM   1625  O   CYS A 119       2.397  10.976  11.290  1.00 94.05           O
ATOM   1626  HA  CYS A 119       4.690  11.228  12.396  1.00 94.05           H
ATOM   1627  CB  CYS A 119       3.787  11.845  14.220  1.00 94.05           C
ATOM   1628 1HB  CYS A 119       4.744  11.793  14.740  1.00 94.05           H
ATOM   1629 2HB  CYS A 119       3.254  12.708  14.619  1.00 94.05           H
ATOM   1630  SG  CYS A 119       2.825  10.319  14.528  1.00 94.05           S
ATOM   1631  HN  CYS A 119       4.824  13.880  13.210  1.00 94.05           H
ATOM   1632  N   LYS A 120       1.974  13.081  12.001  1.00 91.87           N
ATOM   1633  CA  LYS A 120       0.694  13.172  11.321  1.00 91.87           C
ATOM   1634  C   LYS A 120       0.904  12.984   9.818  1.00 91.87           C
ATOM   1635  O   LYS A 120       0.193  12.210   9.180  1.00 91.87           O
ATOM   1636  HA  LYS A 120       0.070  12.356  11.687  1.00 91.87           H
ATOM   1637  CB  LYS A 120      -0.014  14.480  11.684  1.00 91.87           C
ATOM   1638 1HB  LYS A 120       0.663  15.320  11.526  1.00 91.87           H
ATOM   1639 2HB  LYS A 120      -0.868  14.630  11.025  1.00 91.87           H
ATOM   1640  CG  LYS A 120      -0.482  14.463  13.141  1.00 91.87           C
ATOM   1641 1HG  LYS A 120      -1.229  13.681  13.277  1.00 91.87           H
ATOM   1642 2HG  LYS A 120       0.356  14.221  13.794  1.00 91.87           H
ATOM   1643  CD  LYS A 120      -1.073  15.816  13.541  1.00 91.87           C
ATOM   1644 1HD  LYS A 120      -0.322  16.596  13.419  1.00 91.87           H
ATOM   1645 2HD  LYS A 120      -1.902  16.066  12.879  1.00 91.87           H
ATOM   1646  CE  LYS A 120      -1.561  15.794  14.991  1.00 91.87           C
ATOM   1647 1HE  LYS A 120      -0.830  15.284  15.619  1.00 91.87           H
ATOM   1648 2HE  LYS A 120      -1.649  16.813  15.368  1.00 91.87           H
ATOM   1649  NZ  LYS A 120      -2.869  15.108  15.088  1.00 91.87           N
ATOM   1650 1HZ  LYS A 120      -3.282  15.294  15.995  1.00 91.87           H
ATOM   1651 2HZ  LYS A 120      -3.485  15.452  14.359  1.00 91.87           H
ATOM   1652 3HZ  LYS A 120      -2.737  14.110  14.974  1.00 91.87           H
ATOM   1653  HN  LYS A 120       2.242  13.899  12.510  1.00 91.87           H
ATOM   1654  N   VAL A 121       1.885  13.706   9.295  1.00 93.27           N
ATOM   1655  CA  VAL A 121       2.122  13.719   7.862  1.00 93.27           C
ATOM   1656  C   VAL A 121       2.491  12.309   7.397  1.00 93.27           C
ATOM   1657  O   VAL A 121       1.917  11.799   6.435  1.00 93.27           O
ATOM   1658  HA  VAL A 121       1.192  14.017   7.377  1.00 93.27           H
ATOM   1659  CB  VAL A 121       3.190  14.760   7.518  1.00 93.27           C
ATOM   1660  HB  VAL A 121       4.057  14.573   8.151  1.00 93.27           H
ATOM   1661  CG1 VAL A 121       3.635  14.628   6.060  1.00 93.27           C
ATOM   1662 1HG1 VAL A 121       4.051  13.633   5.896  1.00 93.27           H
ATOM   1663 2HG1 VAL A 121       2.778  14.776   5.403  1.00 93.27           H
ATOM   1664 3HG1 VAL A 121       4.394  15.379   5.842  1.00 93.27           H
ATOM   1665  CG2 VAL A 121       2.690  16.176   7.812  1.00 93.27           C
ATOM   1666 1HG2 VAL A 121       1.800  16.378   7.216  1.00 93.27           H
ATOM   1667 2HG2 VAL A 121       2.446  16.262   8.871  1.00 93.27           H
ATOM   1668 3HG2 VAL A 121       3.468  16.896   7.559  1.00 93.27           H
ATOM   1669  HN  VAL A 121       2.510  14.273   9.832  1.00 93.27           H
ATOM   1670  N   VAL A 122       3.445  11.719   8.101  1.00 92.42           N
ATOM   1671  CA  VAL A 122       4.030  10.463   7.663  1.00 92.42           C
ATOM   1672  C   VAL A 122       2.952   9.378   7.656  1.00 92.42           C
ATOM   1673  O   VAL A 122       2.843   8.611   6.700  1.00 92.42           O
ATOM   1674  HA  VAL A 122       4.391  10.605   6.644  1.00 92.42           H
ATOM   1675  CB  VAL A 122       5.229  10.109   8.545  1.00 92.42           C
ATOM   1676  HB  VAL A 122       4.909  10.166   9.585  1.00 92.42           H
ATOM   1677  CG1 VAL A 122       5.703   8.678   8.278  1.00 92.42           C
ATOM   1678 1HG1 VAL A 122       4.893   7.981   8.493  1.00 92.42           H
ATOM   1679 2HG1 VAL A 122       5.997   8.582   7.232  1.00 92.42           H
ATOM   1680 3HG1 VAL A 122       6.556   8.452   8.917  1.00 92.42           H
ATOM   1681  CG2 VAL A 122       6.370  11.109   8.347  1.00 92.42           C
ATOM   1682 1HG2 VAL A 122       6.687  11.097   7.305  1.00 92.42           H
ATOM   1683 2HG2 VAL A 122       6.025  12.109   8.611  1.00 92.42           H
ATOM   1684 3HG2 VAL A 122       7.209  10.834   8.986  1.00 92.42           H
ATOM   1685  HN  VAL A 122       3.818  12.084   8.954  1.00 92.42           H
ATOM   1686  N   ASN A 123       2.181   9.347   8.734  1.00 91.37           N
ATOM   1687  CA  ASN A 123       1.108   8.377   8.859  1.00 91.37           C
ATOM   1688  C   ASN A 123       0.087   8.605   7.743  1.00 91.37           C
ATOM   1689  O   ASN A 123      -0.413   7.650   7.149  1.00 91.37           O
ATOM   1690  HA  ASN A 123       1.592   7.403   8.788  1.00 91.37           H
ATOM   1691  CB  ASN A 123       0.384   8.525  10.199  1.00 91.37           C
ATOM   1692 1HB  ASN A 123       0.387   9.572  10.504  1.00 91.37           H
ATOM   1693 2HB  ASN A 123      -0.659   8.229  10.088  1.00 91.37           H
ATOM   1694  CG  ASN A 123       1.051   7.672  11.280  1.00 91.37           C
ATOM   1695  OD1 ASN A 123       1.785   6.738  11.004  1.00 91.37           O
ATOM   1696  ND2 ASN A 123       0.754   8.044  12.522  1.00 91.37           N
ATOM   1697 1HD2 ASN A 123       0.144   8.821  12.679  1.00 91.37           H
ATOM   1698 2HD2 ASN A 123       1.142   7.547  13.299  1.00 91.37           H
ATOM   1699  HN  ASN A 123       2.282   9.969   9.511  1.00 91.37           H
ATOM   1700  N   SER A 124      -0.192   9.875   7.490  1.00 92.05           N
ATOM   1701  CA  SER A 124      -1.198  10.239   6.507  1.00 92.05           C
ATOM   1702  C   SER A 124      -0.733   9.835   5.107  1.00 92.05           C
ATOM   1703  O   SER A 124      -1.508   9.285   4.326  1.00 92.05           O
ATOM   1704  HA  SER A 124      -2.092   9.682   6.789  1.00 92.05           H
ATOM   1705  CB  SER A 124      -1.497  11.739   6.554  1.00 92.05           C
ATOM   1706 1HB  SER A 124      -0.596  12.296   6.298  1.00 92.05           H
ATOM   1707 2HB  SER A 124      -2.247  11.983   5.802  1.00 92.05           H
ATOM   1708  OG  SER A 124      -1.961  12.151   7.837  1.00 92.05           O
ATOM   1709  HG  SER A 124      -1.265  12.708   8.290  1.00 92.05           H
ATOM   1710  HN  SER A 124       0.254  10.647   7.943  1.00 92.05           H
ATOM   1711  N   MET A 125       0.531  10.122   4.833  1.00 85.57           N
ATOM   1712  CA  MET A 125       1.098   9.833   3.526  1.00 85.57           C
ATOM   1713  C   MET A 125       1.044   8.334   3.225  1.00 85.57           C
ATOM   1714  O   MET A 125       0.690   7.932   2.118  1.00 85.57           O
ATOM   1715  HA  MET A 125       0.480  10.376   2.812  1.00 85.57           H
ATOM   1716  CB  MET A 125       2.551  10.311   3.482  1.00 85.57           C
ATOM   1717 1HB  MET A 125       3.067   9.999   4.390  1.00 85.57           H
ATOM   1718 2HB  MET A 125       3.067   9.841   2.645  1.00 85.57           H
ATOM   1719  CG  MET A 125       2.623  11.833   3.345  1.00 85.57           C
ATOM   1720 1HG  MET A 125       2.073  12.153   2.460  1.00 85.57           H
ATOM   1721 2HG  MET A 125       2.149  12.307   4.204  1.00 85.57           H
ATOM   1722  SD  MET A 125       4.326  12.355   3.224  1.00 85.57           S
ATOM   1723  CE  MET A 125       4.682  11.865   1.545  1.00 85.57           C
ATOM   1724 1HE  MET A 125       4.540  10.789   1.442  1.00 85.57           H
ATOM   1725 2HE  MET A 125       4.010  12.387   0.864  1.00 85.57           H
ATOM   1726 3HE  MET A 125       5.714  12.120   1.303  1.00 85.57           H
ATOM   1727  HN  MET A 125       1.163  10.544   5.483  1.00 85.57           H
ATOM   1728  N   TYR A 126       1.401   7.547   4.230  1.00 84.61           N
ATOM   1729  CA  TYR A 126       1.391   6.101   4.088  1.00 84.61           C
ATOM   1730  C   TYR A 126      -0.010   5.595   3.737  1.00 84.61           C
ATOM   1731  O   TYR A 126      -0.171   4.790   2.821  1.00 84.61           O
ATOM   1732  HA  TYR A 126       2.077   5.837   3.284  1.00 84.61           H
ATOM   1733  CB  TYR A 126       1.795   5.541   5.454  1.00 84.61           C
ATOM   1734 1HB  TYR A 126       2.864   5.699   5.597  1.00 84.61           H
ATOM   1735 2HB  TYR A 126       1.283   6.105   6.233  1.00 84.61           H
ATOM   1736  CG  TYR A 126       1.485   4.054   5.633  1.00 84.61           C
ATOM   1737  CD1 TYR A 126       0.473   3.658   6.484  1.00 84.61           C
ATOM   1738  HD1 TYR A 126      -0.104   4.405   7.028  1.00 84.61           H
ATOM   1739  CD2 TYR A 126       2.217   3.108   4.943  1.00 84.61           C
ATOM   1740  HD2 TYR A 126       3.016   3.421   4.271  1.00 84.61           H
ATOM   1741  CE1 TYR A 126       0.181   2.258   6.653  1.00 84.61           C
ATOM   1742  HE1 TYR A 126      -0.615   1.932   7.322  1.00 84.61           H
ATOM   1743  CE2 TYR A 126       1.924   1.709   5.112  1.00 84.61           C
ATOM   1744  HE2 TYR A 126       2.494   0.951   4.574  1.00 84.61           H
ATOM   1745  CZ  TYR A 126       0.921   1.352   5.959  1.00 84.61           C
ATOM   1746  OH  TYR A 126       0.645   0.030   6.118  1.00 84.61           O
ATOM   1747  HH  TYR A 126       1.041  -0.495   5.364  1.00 84.61           H
ATOM   1748  HN  TYR A 126       1.693   7.882   5.125  1.00 84.61           H
ATOM   1749  N   LYS A 127      -0.987   6.087   4.484  1.00 85.07           N
ATOM   1750  CA  LYS A 127      -2.347   5.593   4.358  1.00 85.07           C
ATOM   1751  C   LYS A 127      -2.911   6.007   2.997  1.00 85.07           C
ATOM   1752  O   LYS A 127      -3.626   5.237   2.358  1.00 85.07           O
ATOM   1753  HA  LYS A 127      -2.304   4.505   4.398  1.00 85.07           H
ATOM   1754  CB  LYS A 127      -3.198   6.056   5.543  1.00 85.07           C
ATOM   1755 1HB  LYS A 127      -2.660   5.878   6.474  1.00 85.07           H
ATOM   1756 2HB  LYS A 127      -3.368   7.131   5.475  1.00 85.07           H
ATOM   1757  CG  LYS A 127      -4.540   5.323   5.574  1.00 85.07           C
ATOM   1758 1HG  LYS A 127      -5.128   5.595   4.697  1.00 85.07           H
ATOM   1759 2HG  LYS A 127      -4.372   4.247   5.523  1.00 85.07           H
ATOM   1760  CD  LYS A 127      -5.322   5.663   6.844  1.00 85.07           C
ATOM   1761 1HD  LYS A 127      -4.760   5.337   7.719  1.00 85.07           H
ATOM   1762 2HD  LYS A 127      -5.439   6.744   6.925  1.00 85.07           H
ATOM   1763  CE  LYS A 127      -6.698   4.995   6.837  1.00 85.07           C
ATOM   1764 1HE  LYS A 127      -7.227   5.248   5.918  1.00 85.07           H
ATOM   1765 2HE  LYS A 127      -6.582   3.911   6.850  1.00 85.07           H
ATOM   1766  NZ  LYS A 127      -7.491   5.429   8.009  1.00 85.07           N
ATOM   1767 1HZ  LYS A 127      -8.420   5.026   7.956  1.00 85.07           H
ATOM   1768 2HZ  LYS A 127      -7.035   5.118   8.859  1.00 85.07           H
ATOM   1769 3HZ  LYS A 127      -7.561   6.440   8.013  1.00 85.07           H
ATOM   1770  HN  LYS A 127      -0.861   6.809   5.165  1.00 85.07           H
ATOM   1771  N   MET A 128      -2.568   7.221   2.595  1.00 86.17           N
ATOM   1772  CA  MET A 128      -3.008   7.736   1.309  1.00 86.17           C
ATOM   1773  C   MET A 128      -2.462   6.884   0.162  1.00 86.17           C
ATOM   1774  O   MET A 128      -3.180   6.586  -0.792  1.00 86.17           O
ATOM   1775  HA  MET A 128      -4.096   7.679   1.327  1.00 86.17           H
ATOM   1776  CB  MET A 128      -2.529   9.180   1.145  1.00 86.17           C
ATOM   1777 1HB  MET A 128      -2.824   9.765   2.016  1.00 86.17           H
ATOM   1778 2HB  MET A 128      -1.440   9.202   1.100  1.00 86.17           H
ATOM   1779  CG  MET A 128      -3.111   9.810  -0.121  1.00 86.17           C
ATOM   1780 1HG  MET A 128      -2.737   9.289  -1.002  1.00 86.17           H
ATOM   1781 2HG  MET A 128      -4.196   9.704  -0.125  1.00 86.17           H
ATOM   1782  SD  MET A 128      -2.668  11.537  -0.202  1.00 86.17           S
ATOM   1783  CE  MET A 128      -0.911  11.394  -0.486  1.00 86.17           C
ATOM   1784 1HE  MET A 128      -0.452  10.857   0.344  1.00 86.17           H
ATOM   1785 2HE  MET A 128      -0.737  10.848  -1.413  1.00 86.17           H
ATOM   1786 3HE  MET A 128      -0.473  12.389  -0.563  1.00 86.17           H
ATOM   1787  HN  MET A 128      -2.002   7.849   3.129  1.00 86.17           H
ATOM   1788  N   ASN A 129      -1.196   6.515   0.291  1.00 81.48           N
ATOM   1789  CA  ASN A 129      -0.554   5.679  -0.709  1.00 81.48           C
ATOM   1790  C   ASN A 129      -1.250   4.317  -0.752  1.00 81.48           C
ATOM   1791  O   ASN A 129      -1.548   3.802  -1.828  1.00 81.48           O
ATOM   1792  HA  ASN A 129      -0.652   6.227  -1.646  1.00 81.48           H
ATOM   1793  CB  ASN A 129       0.920   5.446  -0.368  1.00 81.48           C
ATOM   1794 1HB  ASN A 129       1.425   6.405  -0.250  1.00 81.48           H
ATOM   1795 2HB  ASN A 129       0.999   4.925   0.585  1.00 81.48           H
ATOM   1796  CG  ASN A 129       1.613   4.630  -1.461  1.00 81.48           C
ATOM   1797  OD1 ASN A 129       1.704   5.033  -2.609  1.00 81.48           O
ATOM   1798  ND2 ASN A 129       2.094   3.463  -1.042  1.00 81.48           N
ATOM   1799 1HD2 ASN A 129       1.985   3.192  -0.085  1.00 81.48           H
ATOM   1800 2HD2 ASN A 129       2.565   2.857  -1.683  1.00 81.48           H
ATOM   1801  HN  ASN A 129      -0.613   6.777   1.061  1.00 81.48           H
ATOM   1802  N   PHE A 130      -1.488   3.772   0.433  1.00 86.15           N
ATOM   1803  CA  PHE A 130      -2.048   2.436   0.543  1.00 86.15           C
ATOM   1804  C   PHE A 130      -3.323   2.306  -0.293  1.00 86.15           C
ATOM   1805  O   PHE A 130      -3.453   1.381  -1.093  1.00 86.15           O
ATOM   1806  HA  PHE A 130      -1.298   1.739   0.169  1.00 86.15           H
ATOM   1807  CB  PHE A 130      -2.394   2.216   2.017  1.00 86.15           C
ATOM   1808 1HB  PHE A 130      -1.479   2.277   2.607  1.00 86.15           H
ATOM   1809 2HB  PHE A 130      -3.044   3.024   2.351  1.00 86.15           H
ATOM   1810  CG  PHE A 130      -3.079   0.878   2.302  1.00 86.15           C
ATOM   1811  CD1 PHE A 130      -4.419   0.834   2.526  1.00 86.15           C
ATOM   1812  HD1 PHE A 130      -5.006   1.753   2.502  1.00 86.15           H
ATOM   1813  CD2 PHE A 130      -2.347  -0.268   2.332  1.00 86.15           C
ATOM   1814  HD2 PHE A 130      -1.272  -0.233   2.153  1.00 86.15           H
ATOM   1815  CE1 PHE A 130      -5.055  -0.407   2.791  1.00 86.15           C
ATOM   1816  HE1 PHE A 130      -6.130  -0.442   2.971  1.00 86.15           H
ATOM   1817  CE2 PHE A 130      -2.983  -1.510   2.597  1.00 86.15           C
ATOM   1818  HE2 PHE A 130      -2.396  -2.428   2.621  1.00 86.15           H
ATOM   1819  CZ  PHE A 130      -4.323  -1.553   2.821  1.00 86.15           C
ATOM   1820  HZ  PHE A 130      -4.811  -2.507   3.024  1.00 86.15           H
ATOM   1821  HN  PHE A 130      -1.305   4.226   1.304  1.00 86.15           H
ATOM   1822  N   TYR A 131      -4.232   3.246  -0.078  1.00 91.59           N
ATOM   1823  CA  TYR A 131      -5.513   3.219  -0.764  1.00 91.59           C
ATOM   1824  C   TYR A 131      -5.348   3.557  -2.247  1.00 91.59           C
ATOM   1825  O   TYR A 131      -5.949   2.913  -3.105  1.00 91.59           O
ATOM   1826  HA  TYR A 131      -5.922   2.213  -0.672  1.00 91.59           H
ATOM   1827  CB  TYR A 131      -6.369   4.298  -0.099  1.00 91.59           C
ATOM   1828 1HB  TYR A 131      -5.774   5.204   0.010  1.00 91.59           H
ATOM   1829 2HB  TYR A 131      -7.204   4.542  -0.757  1.00 91.59           H
ATOM   1830  CG  TYR A 131      -6.920   3.899   1.272  1.00 91.59           C
ATOM   1831  CD1 TYR A 131      -7.671   2.749   1.405  1.00 91.59           C
ATOM   1832  HD1 TYR A 131      -7.873   2.125   0.534  1.00 91.59           H
ATOM   1833  CD2 TYR A 131      -6.664   4.688   2.375  1.00 91.59           C
ATOM   1834  HD2 TYR A 131      -6.070   5.596   2.269  1.00 91.59           H
ATOM   1835  CE1 TYR A 131      -8.189   2.373   2.696  1.00 91.59           C
ATOM   1836  HE1 TYR A 131      -8.784   1.468   2.815  1.00 91.59           H
ATOM   1837  CE2 TYR A 131      -7.182   4.312   3.665  1.00 91.59           C
ATOM   1838  HE2 TYR A 131      -6.988   4.927   4.544  1.00 91.59           H
ATOM   1839  CZ  TYR A 131      -7.919   3.173   3.761  1.00 91.59           C
ATOM   1840  OH  TYR A 131      -8.407   2.818   4.980  1.00 91.59           O
ATOM   1841  HH  TYR A 131      -9.387   2.631   4.914  1.00 91.59           H
ATOM   1842  HN  TYR A 131      -4.104   4.014   0.549  1.00 91.59           H
ATOM   1843  N   SER A 132      -4.530   4.568  -2.503  1.00 91.60           N
ATOM   1844  CA  SER A 132      -4.391   5.095  -3.850  1.00 91.60           C
ATOM   1845  C   SER A 132      -3.831   4.016  -4.779  1.00 91.60           C
ATOM   1846  O   SER A 132      -4.303   3.855  -5.904  1.00 91.60           O
ATOM   1847  HA  SER A 132      -5.399   5.378  -4.154  1.00 91.60           H
ATOM   1848  CB  SER A 132      -3.488   6.331  -3.867  1.00 91.60           C
ATOM   1849 1HB  SER A 132      -3.417   6.713  -4.885  1.00 91.60           H
ATOM   1850 2HB  SER A 132      -3.939   7.117  -3.262  1.00 91.60           H
ATOM   1851  OG  SER A 132      -2.182   6.044  -3.375  1.00 91.60           O
ATOM   1852  HG  SER A 132      -1.632   6.880  -3.359  1.00 91.60           H
ATOM   1853  HN  SER A 132      -3.969   5.023  -1.811  1.00 91.60           H
ATOM   1854  N   CYS A 133      -2.833   3.305  -4.275  1.00 89.21           N
ATOM   1855  CA  CYS A 133      -2.183   2.269  -5.058  1.00 89.21           C
ATOM   1856  C   CYS A 133      -3.226   1.207  -5.412  1.00 89.21           C
ATOM   1857  O   CYS A 133      -3.359   0.825  -6.573  1.00 89.21           O
ATOM   1858  HA  CYS A 133      -1.800   2.750  -5.958  1.00 89.21           H
ATOM   1859  CB  CYS A 133      -0.986   1.668  -4.318  1.00 89.21           C
ATOM   1860 1HB  CYS A 133      -1.252   1.469  -3.280  1.00 89.21           H
ATOM   1861 2HB  CYS A 133      -0.714   0.712  -4.766  1.00 89.21           H
ATOM   1862  SG  CYS A 133       0.436   2.818  -4.389  1.00 89.21           S
ATOM   1863  HG  CYS A 133      -0.011   3.649  -3.451  1.00 89.21           H
ATOM   1864  HN  CYS A 133      -2.470   3.428  -3.351  1.00 89.21           H
ATOM   1865  N   VAL A 134      -3.940   0.761  -4.389  1.00 87.79           N
ATOM   1866  CA  VAL A 134      -4.869  -0.345  -4.550  1.00 87.79           C
ATOM   1867  C   VAL A 134      -5.967   0.055  -5.537  1.00 87.79           C
ATOM   1868  O   VAL A 134      -6.339  -0.729  -6.408  1.00 87.79           O
ATOM   1869  HA  VAL A 134      -4.311  -1.184  -4.967  1.00 87.79           H
ATOM   1870  CB  VAL A 134      -5.417  -0.771  -3.186  1.00 87.79           C
ATOM   1871  HB  VAL A 134      -5.851   0.108  -2.710  1.00 87.79           H
ATOM   1872  CG1 VAL A 134      -6.523  -1.816  -3.342  1.00 87.79           C
ATOM   1873 1HG1 VAL A 134      -7.339  -1.396  -3.932  1.00 87.79           H
ATOM   1874 2HG1 VAL A 134      -6.124  -2.695  -3.848  1.00 87.79           H
ATOM   1875 3HG1 VAL A 134      -6.895  -2.101  -2.358  1.00 87.79           H
ATOM   1876  CG2 VAL A 134      -4.297  -1.289  -2.282  1.00 87.79           C
ATOM   1877 1HG2 VAL A 134      -3.820  -2.150  -2.752  1.00 87.79           H
ATOM   1878 2HG2 VAL A 134      -3.558  -0.502  -2.132  1.00 87.79           H
ATOM   1879 3HG2 VAL A 134      -4.714  -1.585  -1.320  1.00 87.79           H
ATOM   1880  HN  VAL A 134      -3.892   1.141  -3.465  1.00 87.79           H
ATOM   1881  N   LEU A 135      -6.453   1.276  -5.368  1.00 92.35           N
ATOM   1882  CA  LEU A 135      -7.549   1.765  -6.188  1.00 92.35           C
ATOM   1883  C   LEU A 135      -7.075   1.899  -7.637  1.00 92.35           C
ATOM   1884  O   LEU A 135      -7.838   1.651  -8.569  1.00 92.35           O
ATOM   1885  HA  LEU A 135      -8.342   1.019  -6.152  1.00 92.35           H
ATOM   1886  CB  LEU A 135      -8.118   3.060  -5.605  1.00 92.35           C
ATOM   1887 1HB  LEU A 135      -7.296   3.759  -5.453  1.00 92.35           H
ATOM   1888 2HB  LEU A 135      -8.784   3.506  -6.344  1.00 92.35           H
ATOM   1889  CG  LEU A 135      -8.883   2.923  -4.287  1.00 92.35           C
ATOM   1890  HG  LEU A 135      -8.237   2.418  -3.568  1.00 92.35           H
ATOM   1891  CD1 LEU A 135      -9.222   4.296  -3.704  1.00 92.35           C
ATOM   1892 1HD1 LEU A 135      -8.302   4.849  -3.518  1.00 92.35           H
ATOM   1893 2HD1 LEU A 135      -9.841   4.848  -4.412  1.00 92.35           H
ATOM   1894 3HD1 LEU A 135      -9.766   4.169  -2.768  1.00 92.35           H
ATOM   1895  CD2 LEU A 135     -10.129   2.052  -4.464  1.00 92.35           C
ATOM   1896 1HD2 LEU A 135     -10.787   2.506  -5.205  1.00 92.35           H
ATOM   1897 2HD2 LEU A 135      -9.832   1.058  -4.802  1.00 92.35           H
ATOM   1898 3HD2 LEU A 135     -10.654   1.971  -3.513  1.00 92.35           H
ATOM   1899  HN  LEU A 135      -6.113   1.925  -4.687  1.00 92.35           H
ATOM   1900  N   LEU A 136      -5.817   2.291  -7.781  1.00 91.86           N
ATOM   1901  CA  LEU A 136      -5.235   2.467  -9.100  1.00 91.86           C
ATOM   1902  C   LEU A 136      -5.150   1.110  -9.801  1.00 91.86           C
ATOM   1903  O   LEU A 136      -5.518   0.985 -10.968  1.00 91.86           O
ATOM   1904  HA  LEU A 136      -5.906   3.109  -9.671  1.00 91.86           H
ATOM   1905  CB  LEU A 136      -3.892   3.193  -9.000  1.00 91.86           C
ATOM   1906 1HB  LEU A 136      -3.321   2.749  -8.184  1.00 91.86           H
ATOM   1907 2HB  LEU A 136      -3.332   3.008  -9.917  1.00 91.86           H
ATOM   1908  CG  LEU A 136      -3.961   4.705  -8.774  1.00 91.86           C
ATOM   1909  HG  LEU A 136      -4.652   4.896  -7.953  1.00 91.86           H
ATOM   1910  CD1 LEU A 136      -2.598   5.260  -8.356  1.00 91.86           C
ATOM   1911 1HD1 LEU A 136      -2.279   4.782  -7.430  1.00 91.86           H
ATOM   1912 2HD1 LEU A 136      -1.867   5.057  -9.139  1.00 91.86           H
ATOM   1913 3HD1 LEU A 136      -2.676   6.336  -8.202  1.00 91.86           H
ATOM   1914  CD2 LEU A 136      -4.517   5.419 -10.007  1.00 91.86           C
ATOM   1915 1HD2 LEU A 136      -3.871   5.223 -10.863  1.00 91.86           H
ATOM   1916 2HD2 LEU A 136      -5.521   5.050 -10.219  1.00 91.86           H
ATOM   1917 3HD2 LEU A 136      -4.556   6.492  -9.819  1.00 91.86           H
ATOM   1918  HN  LEU A 136      -5.202   2.487  -7.017  1.00 91.86           H
ATOM   1919  N   ILE A 137      -4.662   0.126  -9.059  1.00 86.99           N
ATOM   1920  CA  ILE A 137      -4.483  -1.207  -9.608  1.00 86.99           C
ATOM   1921  C   ILE A 137      -5.844  -1.773 -10.018  1.00 86.99           C
ATOM   1922  O   ILE A 137      -5.961  -2.430 -11.051  1.00 86.99           O
ATOM   1923  HA  ILE A 137      -3.865  -1.112 -10.501  1.00 86.99           H
ATOM   1924  CB  ILE A 137      -3.720  -2.094  -8.622  1.00 86.99           C
ATOM   1925  HB  ILE A 137      -4.171  -1.977  -7.637  1.00 86.99           H
ATOM   1926  CG1 ILE A 137      -2.259  -1.654  -8.505  1.00 86.99           C
ATOM   1927 1HG1 ILE A 137      -1.732  -1.880  -9.431  1.00 86.99           H
ATOM   1928 2HG1 ILE A 137      -2.211  -0.573  -8.367  1.00 86.99           H
ATOM   1929  CG2 ILE A 137      -3.844  -3.570  -9.003  1.00 86.99           C
ATOM   1930 1HG2 ILE A 137      -4.895  -3.861  -8.993  1.00 86.99           H
ATOM   1931 2HG2 ILE A 137      -3.434  -3.724 -10.001  1.00 86.99           H
ATOM   1932 3HG2 ILE A 137      -3.293  -4.179  -8.285  1.00 86.99           H
ATOM   1933  CD1 ILE A 137      -1.567  -2.354  -7.333  1.00 86.99           C
ATOM   1934 1HD1 ILE A 137      -2.083  -2.105  -6.406  1.00 86.99           H
ATOM   1935 2HD1 ILE A 137      -1.596  -3.433  -7.487  1.00 86.99           H
ATOM   1936 3HD1 ILE A 137      -0.531  -2.023  -7.273  1.00 86.99           H
ATOM   1937  HN  ILE A 137      -4.393   0.229  -8.101  1.00 86.99           H
ATOM   1938  N   MET A 138      -6.838  -1.496  -9.187  1.00 88.84           N
ATOM   1939  CA  MET A 138      -8.198  -1.915  -9.482  1.00 88.84           C
ATOM   1940  C   MET A 138      -8.693  -1.288 -10.787  1.00 88.84           C
ATOM   1941  O   MET A 138      -9.297  -1.966 -11.616  1.00 88.84           O
ATOM   1942  HA  MET A 138      -8.156  -2.999  -9.585  1.00 88.84           H
ATOM   1943  CB  MET A 138      -9.121  -1.500  -8.334  1.00 88.84           C
ATOM   1944 1HB  MET A 138      -8.740  -1.901  -7.395  1.00 88.84           H
ATOM   1945 2HB  MET A 138      -9.124  -0.414  -8.239  1.00 88.84           H
ATOM   1946  CG  MET A 138     -10.547  -2.002  -8.569  1.00 88.84           C
ATOM   1947 1HG  MET A 138     -10.915  -1.640  -9.529  1.00 88.84           H
ATOM   1948 2HG  MET A 138     -10.556  -3.091  -8.614  1.00 88.84           H
ATOM   1949  SD  MET A 138     -11.616  -1.438  -7.255  1.00 88.84           S
ATOM   1950  CE  MET A 138     -11.672   0.307  -7.628  1.00 88.84           C
ATOM   1951 1HE  MET A 138     -10.664   0.719  -7.586  1.00 88.84           H
ATOM   1952 2HE  MET A 138     -12.083   0.452  -8.626  1.00 88.84           H
ATOM   1953 3HE  MET A 138     -12.302   0.814  -6.898  1.00 88.84           H
ATOM   1954  HN  MET A 138      -6.727  -0.998  -8.327  1.00 88.84           H
ATOM   1955  N   CYS A 139      -8.419   0.001 -10.929  1.00 91.28           N
ATOM   1956  CA  CYS A 139      -8.891   0.744 -12.085  1.00 91.28           C
ATOM   1957  C   CYS A 139      -8.190   0.194 -13.328  1.00 91.28           C
ATOM   1958  O   CYS A 139      -8.788   0.119 -14.400  1.00 91.28           O
ATOM   1959  HA  CYS A 139      -9.967   0.581 -12.143  1.00 91.28           H
ATOM   1960  CB  CYS A 139      -8.666   2.248 -11.921  1.00 91.28           C
ATOM   1961 1HB  CYS A 139      -7.650   2.437 -11.574  1.00 91.28           H
ATOM   1962 2HB  CYS A 139      -8.772   2.747 -12.884  1.00 91.28           H
ATOM   1963  SG  CYS A 139      -9.870   2.935 -10.726  1.00 91.28           S
ATOM   1964  HG  CYS A 139      -9.263   2.474  -9.636  1.00 91.28           H
ATOM   1965  HN  CYS A 139      -7.886   0.535 -10.272  1.00 91.28           H
ATOM   1966  N   ILE A 140      -6.931  -0.176 -13.144  1.00 86.14           N
ATOM   1967  CA  ILE A 140      -6.158  -0.765 -14.224  1.00 86.14           C
ATOM   1968  C   ILE A 140      -6.865  -2.027 -14.722  1.00 86.14           C
ATOM   1969  O   ILE A 140      -6.976  -2.247 -15.927  1.00 86.14           O
ATOM   1970  HA  ILE A 140      -6.131  -0.041 -15.039  1.00 86.14           H
ATOM   1971  CB  ILE A 140      -4.713  -1.003 -13.781  1.00 86.14           C
ATOM   1972  HB  ILE A 140      -4.731  -1.463 -12.793  1.00 86.14           H
ATOM   1973  CG1 ILE A 140      -3.954   0.319 -13.651  1.00 86.14           C
ATOM   1974 1HG1 ILE A 140      -3.741   0.719 -14.643  1.00 86.14           H
ATOM   1975 2HG1 ILE A 140      -4.578   1.052 -13.139  1.00 86.14           H
ATOM   1976  CG2 ILE A 140      -4.006  -1.981 -14.722  1.00 86.14           C
ATOM   1977 1HG2 ILE A 140      -4.534  -2.934 -14.719  1.00 86.14           H
ATOM   1978 2HG2 ILE A 140      -3.998  -1.572 -15.732  1.00 86.14           H
ATOM   1979 3HG2 ILE A 140      -2.980  -2.132 -14.384  1.00 86.14           H
ATOM   1980  CD1 ILE A 140      -2.647   0.127 -12.881  1.00 86.14           C
ATOM   1981 1HD1 ILE A 140      -2.865  -0.250 -11.882  1.00 86.14           H
ATOM   1982 2HD1 ILE A 140      -2.016  -0.588 -13.409  1.00 86.14           H
ATOM   1983 3HD1 ILE A 140      -2.127   1.082 -12.803  1.00 86.14           H
ATOM   1984  HN  ILE A 140      -6.441  -0.079 -12.278  1.00 86.14           H
ATOM   1985  N   SER A 141      -7.326  -2.824 -13.768  1.00 86.41           N
ATOM   1986  CA  SER A 141      -7.943  -4.099 -14.092  1.00 86.41           C
ATOM   1987  C   SER A 141      -9.234  -3.870 -14.880  1.00 86.41           C
ATOM   1988  O   SER A 141      -9.498  -4.564 -15.861  1.00 86.41           O
ATOM   1989  HA  SER A 141      -7.211  -4.627 -14.702  1.00 86.41           H
ATOM   1990  CB  SER A 141      -8.230  -4.909 -12.826  1.00 86.41           C
ATOM   1991 1HB  SER A 141      -8.956  -4.376 -12.211  1.00 86.41           H
ATOM   1992 2HB  SER A 141      -8.683  -5.861 -13.100  1.00 86.41           H
ATOM   1993  OG  SER A 141      -7.049  -5.147 -12.065  1.00 86.41           O
ATOM   1994  HG  SER A 141      -6.882  -4.382 -11.443  1.00 86.41           H
ATOM   1995  HN  SER A 141      -7.282  -2.611 -12.792  1.00 86.41           H
ATOM   1996  N   VAL A 142     -10.005  -2.895 -14.421  1.00 88.48           N
ATOM   1997  CA  VAL A 142     -11.264  -2.569 -15.068  1.00 88.48           C
ATOM   1998  C   VAL A 142     -10.988  -2.055 -16.483  1.00 88.48           C
ATOM   1999  O   VAL A 142     -11.707  -2.394 -17.421  1.00 88.48           O
ATOM   2000  HA  VAL A 142     -11.847  -3.487 -15.136  1.00 88.48           H
ATOM   2001  CB  VAL A 142     -12.049  -1.572 -14.213  1.00 88.48           C
ATOM   2002  HB  VAL A 142     -11.421  -0.695 -14.058  1.00 88.48           H
ATOM   2003  CG1 VAL A 142     -13.322  -1.117 -14.931  1.00 88.48           C
ATOM   2004 1HG1 VAL A 142     -13.056  -0.637 -15.872  1.00 88.48           H
ATOM   2005 2HG1 VAL A 142     -13.955  -1.982 -15.130  1.00 88.48           H
ATOM   2006 3HG1 VAL A 142     -13.861  -0.410 -14.301  1.00 88.48           H
ATOM   2007  CG2 VAL A 142     -12.376  -2.165 -12.841  1.00 88.48           C
ATOM   2008 1HG2 VAL A 142     -12.976  -3.066 -12.968  1.00 88.48           H
ATOM   2009 2HG2 VAL A 142     -11.449  -2.416 -12.324  1.00 88.48           H
ATOM   2010 3HG2 VAL A 142     -12.934  -1.436 -12.254  1.00 88.48           H
ATOM   2011  HN  VAL A 142      -9.781  -2.333 -13.624  1.00 88.48           H
ATOM   2012  N   ASP A 143      -9.944  -1.246 -16.591  1.00 83.17           N
ATOM   2013  CA  ASP A 143      -9.596  -0.639 -17.864  1.00 83.17           C
ATOM   2014  C   ASP A 143      -9.295  -1.740 -18.883  1.00 83.17           C
ATOM   2015  O   ASP A 143      -9.727  -1.662 -20.032  1.00 83.17           O
ATOM   2016  HA  ASP A 143     -10.463  -0.039 -18.142  1.00 83.17           H
ATOM   2017  CB  ASP A 143      -8.349   0.238 -17.734  1.00 83.17           C
ATOM   2018 1HB  ASP A 143      -8.541   1.046 -17.028  1.00 83.17           H
ATOM   2019 2HB  ASP A 143      -7.527  -0.351 -17.329  1.00 83.17           H
ATOM   2020  CG  ASP A 143      -7.947   0.823 -19.089  1.00 83.17           C
ATOM   2021  OD1 ASP A 143      -8.779   1.561 -19.659  1.00 83.17           O
ATOM   2022  OD2 ASP A 143      -6.815   0.519 -19.525  1.00 83.17           O
ATOM   2023  HN  ASP A 143      -9.343  -1.003 -15.829  1.00 83.17           H
ATOM   2024  N   ARG A 144      -8.557  -2.741 -18.425  1.00 73.69           N
ATOM   2025  CA  ARG A 144      -8.153  -3.832 -19.295  1.00 73.69           C
ATOM   2026  C   ARG A 144      -9.374  -4.648 -19.724  1.00 73.69           C
ATOM   2027  O   ARG A 144      -9.478  -5.054 -20.880  1.00 73.69           O
ATOM   2028  HA  ARG A 144      -7.684  -3.347 -20.151  1.00 73.69           H
ATOM   2029  CB  ARG A 144      -7.153  -4.754 -18.594  1.00 73.69           C
ATOM   2030 1HB  ARG A 144      -7.529  -5.021 -17.606  1.00 73.69           H
ATOM   2031 2HB  ARG A 144      -7.051  -5.681 -19.157  1.00 73.69           H
ATOM   2032  CG  ARG A 144      -5.786  -4.079 -18.460  1.00 73.69           C
ATOM   2033 1HG  ARG A 144      -5.878  -3.183 -17.846  1.00 73.69           H
ATOM   2034 2HG  ARG A 144      -5.095  -4.748 -17.946  1.00 73.69           H
ATOM   2035  CD  ARG A 144      -5.221  -3.709 -19.832  1.00 73.69           C
ATOM   2036 1HD  ARG A 144      -5.120  -4.603 -20.447  1.00 73.69           H
ATOM   2037 2HD  ARG A 144      -5.910  -3.042 -20.351  1.00 73.69           H
ATOM   2038  NE  ARG A 144      -3.904  -3.052 -19.677  1.00 73.69           N
ATOM   2039  HE  ARG A 144      -3.520  -2.984 -18.756  1.00 73.69           H
ATOM   2040  CZ  ARG A 144      -3.193  -2.543 -20.693  1.00 73.69           C
ATOM   2041  NH1 ARG A 144      -3.659  -2.606 -21.947  1.00 73.69           N
ATOM   2042 1HH1 ARG A 144      -4.543  -3.036 -22.131  1.00 73.69           H
ATOM   2043 2HH1 ARG A 144      -3.123  -2.224 -22.700  1.00 73.69           H
ATOM   2044  NH2 ARG A 144      -2.010  -1.970 -20.435  1.00 73.69           N
ATOM   2045 1HH2 ARG A 144      -1.467  -1.585 -21.181  1.00 73.69           H
ATOM   2046 2HH2 ARG A 144      -1.669  -1.926 -19.495  1.00 73.69           H
ATOM   2047  HN  ARG A 144      -8.237  -2.812 -17.480  1.00 73.69           H
ATOM   2048  N   TYR A 145     -10.267  -4.864 -18.769  1.00 84.20           N
ATOM   2049  CA  TYR A 145     -11.509  -5.564 -19.051  1.00 84.20           C
ATOM   2050  C   TYR A 145     -12.263  -4.901 -20.205  1.00 84.20           C
ATOM   2051  O   TYR A 145     -12.659  -5.569 -21.158  1.00 84.20           O
ATOM   2052  HA  TYR A 145     -11.262  -6.588 -19.329  1.00 84.20           H
ATOM   2053  CB  TYR A 145     -12.351  -5.456 -17.778  1.00 84.20           C
ATOM   2054 1HB  TYR A 145     -11.915  -6.096 -17.011  1.00 84.20           H
ATOM   2055 2HB  TYR A 145     -12.301  -4.433 -17.407  1.00 84.20           H
ATOM   2056  CG  TYR A 145     -13.820  -5.843 -17.969  1.00 84.20           C
ATOM   2057  CD1 TYR A 145     -14.793  -4.865 -17.991  1.00 84.20           C
ATOM   2058  HD1 TYR A 145     -14.516  -3.817 -17.872  1.00 84.20           H
ATOM   2059  CD2 TYR A 145     -14.170  -7.169 -18.120  1.00 84.20           C
ATOM   2060  HD2 TYR A 145     -13.401  -7.941 -18.103  1.00 84.20           H
ATOM   2061  CE1 TYR A 145     -16.175  -5.228 -18.171  1.00 84.20           C
ATOM   2062  HE1 TYR A 145     -16.954  -4.466 -18.190  1.00 84.20           H
ATOM   2063  CE2 TYR A 145     -15.552  -7.532 -18.300  1.00 84.20           C
ATOM   2064  HE2 TYR A 145     -15.842  -8.576 -18.420  1.00 84.20           H
ATOM   2065  CZ  TYR A 145     -16.486  -6.544 -18.317  1.00 84.20           C
ATOM   2066  OH  TYR A 145     -17.791  -6.887 -18.487  1.00 84.20           O
ATOM   2067  HH  TYR A 145     -17.874  -7.879 -18.582  1.00 84.20           H
ATOM   2068  HN  TYR A 145     -10.153  -4.570 -17.820  1.00 84.20           H
ATOM   2069  N   ILE A 146     -12.439  -3.593 -20.081  1.00 81.44           N
ATOM   2070  CA  ILE A 146     -13.198  -2.843 -21.067  1.00 81.44           C
ATOM   2071  C   ILE A 146     -12.480  -2.911 -22.416  1.00 81.44           C
ATOM   2072  O   ILE A 146     -13.119  -3.049 -23.458  1.00 81.44           O
ATOM   2073  HA  ILE A 146     -14.170  -3.327 -21.169  1.00 81.44           H
ATOM   2074  CB  ILE A 146     -13.452  -1.417 -20.576  1.00 81.44           C
ATOM   2075  HB  ILE A 146     -12.494  -0.973 -20.306  1.00 81.44           H
ATOM   2076  CG1 ILE A 146     -14.321  -1.416 -19.317  1.00 81.44           C
ATOM   2077 1HG1 ILE A 146     -15.345  -1.683 -19.578  1.00 81.44           H
ATOM   2078 2HG1 ILE A 146     -13.961  -2.175 -18.622  1.00 81.44           H
ATOM   2079  CG2 ILE A 146     -14.053  -0.553 -21.687  1.00 81.44           C
ATOM   2080 1HG2 ILE A 146     -13.363  -0.515 -22.531  1.00 81.44           H
ATOM   2081 2HG2 ILE A 146     -15.000  -0.985 -22.011  1.00 81.44           H
ATOM   2082 3HG2 ILE A 146     -14.223   0.456 -21.312  1.00 81.44           H
ATOM   2083  CD1 ILE A 146     -14.302  -0.046 -18.638  1.00 81.44           C
ATOM   2084 1HD1 ILE A 146     -13.280   0.207 -18.357  1.00 81.44           H
ATOM   2085 2HD1 ILE A 146     -14.686   0.707 -19.328  1.00 81.44           H
ATOM   2086 3HD1 ILE A 146     -14.928  -0.073 -17.746  1.00 81.44           H
ATOM   2087  HN  ILE A 146     -12.074  -3.049 -19.325  1.00 81.44           H
ATOM   2088  N   ALA A 147     -11.160  -2.810 -22.354  1.00 80.42           N
ATOM   2089  CA  ALA A 147     -10.357  -2.731 -23.562  1.00 80.42           C
ATOM   2090  C   ALA A 147     -10.496  -4.037 -24.348  1.00 80.42           C
ATOM   2091  O   ALA A 147     -10.348  -4.050 -25.569  1.00 80.42           O
ATOM   2092  HA  ALA A 147     -10.746  -1.911 -24.166  1.00 80.42           H
ATOM   2093  CB  ALA A 147      -8.905  -2.425 -23.192  1.00 80.42           C
ATOM   2094 1HB  ALA A 147      -8.858  -1.474 -22.662  1.00 80.42           H
ATOM   2095 2HB  ALA A 147      -8.519  -3.218 -22.550  1.00 80.42           H
ATOM   2096 3HB  ALA A 147      -8.303  -2.366 -24.098  1.00 80.42           H
ATOM   2097  HN  ALA A 147     -10.641  -2.782 -21.499  1.00 80.42           H
ATOM   2098  N   ILE A 148     -10.780  -5.104 -23.615  1.00 76.54           N
ATOM   2099  CA  ILE A 148     -10.791  -6.433 -24.201  1.00 76.54           C
ATOM   2100  C   ILE A 148     -12.229  -6.816 -24.557  1.00 76.54           C
ATOM   2101  O   ILE A 148     -12.505  -7.228 -25.683  1.00 76.54           O
ATOM   2102  HA  ILE A 148     -10.208  -6.389 -25.121  1.00 76.54           H
ATOM   2103  CB  ILE A 148     -10.100  -7.434 -23.274  1.00 76.54           C
ATOM   2104  HB  ILE A 148     -10.504  -7.305 -22.270  1.00 76.54           H
ATOM   2105  CG1 ILE A 148      -8.597  -7.160 -23.194  1.00 76.54           C
ATOM   2106 1HG1 ILE A 148      -8.132  -7.376 -24.156  1.00 76.54           H
ATOM   2107 2HG1 ILE A 148      -8.427  -6.103 -22.988  1.00 76.54           H
ATOM   2108  CG2 ILE A 148     -10.398  -8.873 -23.700  1.00 76.54           C
ATOM   2109 1HG2 ILE A 148     -11.473  -9.047 -23.663  1.00 76.54           H
ATOM   2110 2HG2 ILE A 148     -10.039  -9.033 -24.716  1.00 76.54           H
ATOM   2111 3HG2 ILE A 148      -9.894  -9.564 -23.024  1.00 76.54           H
ATOM   2112  CD1 ILE A 148      -7.942  -8.009 -22.102  1.00 76.54           C
ATOM   2113 1HD1 ILE A 148      -8.392  -7.772 -21.138  1.00 76.54           H
ATOM   2114 2HD1 ILE A 148      -8.093  -9.065 -22.324  1.00 76.54           H
ATOM   2115 3HD1 ILE A 148      -6.873  -7.794 -22.067  1.00 76.54           H
ATOM   2116  HN  ILE A 148     -10.998  -5.070 -22.639  1.00 76.54           H
ATOM   2117  N   ALA A 149     -13.107  -6.667 -23.577  1.00 75.52           N
ATOM   2118  CA  ALA A 149     -14.476  -7.131 -23.721  1.00 75.52           C
ATOM   2119  C   ALA A 149     -15.234  -6.191 -24.660  1.00 75.52           C
ATOM   2120  O   ALA A 149     -16.059  -6.635 -25.457  1.00 75.52           O
ATOM   2121  HA  ALA A 149     -14.444  -8.126 -24.165  1.00 75.52           H
ATOM   2122  CB  ALA A 149     -15.131  -7.229 -22.341  1.00 75.52           C
ATOM   2123 1HB  ALA A 149     -14.572  -7.931 -21.723  1.00 75.52           H
ATOM   2124 2HB  ALA A 149     -15.129  -6.247 -21.868  1.00 75.52           H
ATOM   2125 3HB  ALA A 149     -16.158  -7.578 -22.450  1.00 75.52           H
ATOM   2126  HN  ALA A 149     -12.897  -6.238 -22.698  1.00 75.52           H
ATOM   2127  N   GLN A 150     -14.926  -4.908 -24.536  1.00 67.55           N
ATOM   2128  CA  GLN A 150     -15.640  -3.891 -25.288  1.00 67.55           C
ATOM   2129  C   GLN A 150     -14.693  -3.189 -26.264  1.00 67.55           C
ATOM   2130  O   GLN A 150     -14.727  -1.967 -26.397  1.00 67.55           O
ATOM   2131  HA  GLN A 150     -16.411  -4.427 -25.841  1.00 67.55           H
ATOM   2132  CB  GLN A 150     -16.306  -2.882 -24.350  1.00 67.55           C
ATOM   2133 1HB  GLN A 150     -15.544  -2.356 -23.775  1.00 67.55           H
ATOM   2134 2HB  GLN A 150     -16.838  -2.132 -24.935  1.00 67.55           H
ATOM   2135  CG  GLN A 150     -17.280  -3.579 -23.398  1.00 67.55           C
ATOM   2136 1HG  GLN A 150     -17.949  -4.226 -23.965  1.00 67.55           H
ATOM   2137 2HG  GLN A 150     -16.727  -4.218 -22.709  1.00 67.55           H
ATOM   2138  CD  GLN A 150     -18.100  -2.557 -22.607  1.00 67.55           C
ATOM   2139  OE1 GLN A 150     -17.946  -1.356 -22.750  1.00 67.55           O
ATOM   2140  NE2 GLN A 150     -18.976  -3.101 -21.767  1.00 67.55           N
ATOM   2141 1HE2 GLN A 150     -19.052  -4.095 -21.698  1.00 67.55           H
ATOM   2142 2HE2 GLN A 150     -19.560  -2.514 -21.205  1.00 67.55           H
ATOM   2143  HN  GLN A 150     -14.204  -4.562 -23.936  1.00 67.55           H
ATOM   2144  N   ALA A 151     -13.871  -3.993 -26.922  1.00 68.39           N
ATOM   2145  CA  ALA A 151     -12.742  -3.462 -27.666  1.00 68.39           C
ATOM   2146  C   ALA A 151     -13.238  -2.400 -28.649  1.00 68.39           C
ATOM   2147  O   ALA A 151     -12.625  -1.342 -28.787  1.00 68.39           O
ATOM   2148  HA  ALA A 151     -12.064  -2.995 -26.952  1.00 68.39           H
ATOM   2149  CB  ALA A 151     -12.007  -4.608 -28.366  1.00 68.39           C
ATOM   2150 1HB  ALA A 151     -11.650  -5.319 -27.622  1.00 68.39           H
ATOM   2151 2HB  ALA A 151     -12.689  -5.111 -29.052  1.00 68.39           H
ATOM   2152 3HB  ALA A 151     -11.160  -4.209 -28.924  1.00 68.39           H
ATOM   2153  HN  ALA A 151     -13.967  -4.988 -26.952  1.00 68.39           H
ATOM   2154  N   MET A 152     -14.342  -2.719 -29.308  1.00 58.39           N
ATOM   2155  CA  MET A 152     -14.879  -1.845 -30.337  1.00 58.39           C
ATOM   2156  C   MET A 152     -15.256  -0.481 -29.756  1.00 58.39           C
ATOM   2157  O   MET A 152     -14.812   0.553 -30.251  1.00 58.39           O
ATOM   2158  HA  MET A 152     -14.079  -1.727 -31.068  1.00 58.39           H
ATOM   2159  CB  MET A 152     -16.115  -2.493 -30.964  1.00 58.39           C
ATOM   2160 1HB  MET A 152     -16.777  -2.857 -30.179  1.00 58.39           H
ATOM   2161 2HB  MET A 152     -16.672  -1.748 -31.531  1.00 58.39           H
ATOM   2162  CG  MET A 152     -15.720  -3.651 -31.883  1.00 58.39           C
ATOM   2163 1HG  MET A 152     -14.940  -3.329 -32.573  1.00 58.39           H
ATOM   2164 2HG  MET A 152     -15.306  -4.469 -31.294  1.00 58.39           H
ATOM   2165  SD  MET A 152     -17.145  -4.219 -32.796  1.00 58.39           S
ATOM   2166  CE  MET A 152     -17.233  -2.952 -34.051  1.00 58.39           C
ATOM   2167 1HE  MET A 152     -17.370  -1.980 -33.577  1.00 58.39           H
ATOM   2168 2HE  MET A 152     -16.309  -2.948 -34.629  1.00 58.39           H
ATOM   2169 3HE  MET A 152     -18.075  -3.155 -34.713  1.00 58.39           H
ATOM   2170  HN  MET A 152     -14.866  -3.556 -29.149  1.00 58.39           H
ATOM   2171  N   ARG A 153     -16.073  -0.524 -28.713  1.00 56.68           N
ATOM   2172  CA  ARG A 153     -16.543   0.697 -28.081  1.00 56.68           C
ATOM   2173  C   ARG A 153     -15.365   1.484 -27.503  1.00 56.68           C
ATOM   2174  O   ARG A 153     -15.375   2.714 -27.504  1.00 56.68           O
ATOM   2175  HA  ARG A 153     -17.033   1.254 -28.880  1.00 56.68           H
ATOM   2176  CB  ARG A 153     -17.540   0.388 -26.961  1.00 56.68           C
ATOM   2177 1HB  ARG A 153     -17.164  -0.433 -26.351  1.00 56.68           H
ATOM   2178 2HB  ARG A 153     -17.636   1.254 -26.306  1.00 56.68           H
ATOM   2179  CG  ARG A 153     -18.910   0.020 -27.533  1.00 56.68           C
ATOM   2180 1HG  ARG A 153     -19.239   0.795 -28.227  1.00 56.68           H
ATOM   2181 2HG  ARG A 153     -18.834  -0.906 -28.103  1.00 56.68           H
ATOM   2182  CD  ARG A 153     -19.944  -0.144 -26.417  1.00 56.68           C
ATOM   2183 1HD  ARG A 153     -19.667  -0.980 -25.774  1.00 56.68           H
ATOM   2184 2HD  ARG A 153     -19.961   0.748 -25.791  1.00 56.68           H
ATOM   2185  NE  ARG A 153     -21.284  -0.379 -26.999  1.00 56.68           N
ATOM   2186  HE  ARG A 153     -21.374  -0.354 -27.995  1.00 56.68           H
ATOM   2187  CZ  ARG A 153     -22.385  -0.623 -26.276  1.00 56.68           C
ATOM   2188  NH1 ARG A 153     -22.324  -0.668 -24.938  1.00 56.68           N
ATOM   2189 1HH1 ARG A 153     -21.451  -0.519 -24.472  1.00 56.68           H
ATOM   2190 2HH1 ARG A 153     -23.150  -0.851 -24.405  1.00 56.68           H
ATOM   2191  NH2 ARG A 153     -23.549  -0.821 -26.910  1.00 56.68           N
ATOM   2192 1HH2 ARG A 153     -24.380  -1.004 -26.385  1.00 56.68           H
ATOM   2193 2HH2 ARG A 153     -23.586  -0.785 -27.909  1.00 56.68           H
ATOM   2194  HN  ARG A 153     -16.411  -1.370 -28.301  1.00 56.68           H
ATOM   2195  N   ALA A 154     -14.378   0.742 -27.023  1.00 63.27           N
ATOM   2196  CA  ALA A 154     -13.237   1.352 -26.362  1.00 63.27           C
ATOM   2197  C   ALA A 154     -12.432   2.158 -27.383  1.00 63.27           C
ATOM   2198  O   ALA A 154     -11.807   3.159 -27.036  1.00 63.27           O
ATOM   2199  HA  ALA A 154     -13.618   2.028 -25.597  1.00 63.27           H
ATOM   2200  CB  ALA A 154     -12.398   0.265 -25.685  1.00 63.27           C
ATOM   2201 1HB  ALA A 154     -13.007  -0.258 -24.948  1.00 63.27           H
ATOM   2202 2HB  ALA A 154     -12.047  -0.443 -26.436  1.00 63.27           H
ATOM   2203 3HB  ALA A 154     -11.542   0.723 -25.190  1.00 63.27           H
ATOM   2204  HN  ALA A 154     -14.350  -0.256 -27.080  1.00 63.27           H
ATOM   2205  N   HIS A 155     -12.474   1.692 -28.623  1.00 58.35           N
ATOM   2206  CA  HIS A 155     -11.671   2.291 -29.675  1.00 58.35           C
ATOM   2207  C   HIS A 155     -12.269   3.644 -30.068  1.00 58.35           C
ATOM   2208  O   HIS A 155     -11.541   4.620 -30.246  1.00 58.35           O
ATOM   2209  HA  HIS A 155     -10.677   2.450 -29.258  1.00 58.35           H
ATOM   2210  CB  HIS A 155     -11.532   1.337 -30.863  1.00 58.35           C
ATOM   2211 1HB  HIS A 155     -11.593   0.311 -30.501  1.00 58.35           H
ATOM   2212 2HB  HIS A 155     -12.375   1.487 -31.537  1.00 58.35           H
ATOM   2213  CG  HIS A 155     -10.248   1.506 -31.639  1.00 58.35           C
ATOM   2214  ND1 HIS A 155      -9.965   2.639 -32.382  1.00 58.35           N
ATOM   2215  HD1 HIS A 155     -10.559   3.438 -32.481  1.00 58.35           H
ATOM   2216  CD2 HIS A 155      -9.175   0.676 -31.780  1.00 58.35           C
ATOM   2217  HD2 HIS A 155      -9.067  -0.308 -31.324  1.00 58.35           H
ATOM   2218  CE1 HIS A 155      -8.773   2.486 -32.941  1.00 58.35           C
ATOM   2219  HE1 HIS A 155      -8.271   3.207 -33.586  1.00 58.35           H
ATOM   2220  NE2 HIS A 155      -8.286   1.268 -32.567  1.00 58.35           N
ATOM   2221  HN  HIS A 155     -13.041   0.920 -28.911  1.00 58.35           H
ATOM   2222  N   THR A 156     -13.588   3.659 -30.192  1.00 64.55           N
ATOM   2223  CA  THR A 156     -14.285   4.856 -30.631  1.00 64.55           C
ATOM   2224  C   THR A 156     -14.162   5.960 -29.580  1.00 64.55           C
ATOM   2225  O   THR A 156     -14.122   7.142 -29.918  1.00 64.55           O
ATOM   2226  HA  THR A 156     -13.802   5.222 -31.537  1.00 64.55           H
ATOM   2227  CB  THR A 156     -15.733   4.472 -30.943  1.00 64.55           C
ATOM   2228  HB  THR A 156     -16.430   5.148 -30.448  1.00 64.55           H
ATOM   2229  OG1 THR A 156     -15.821   3.104 -30.553  1.00 64.55           O
ATOM   2230  HG1 THR A 156     -16.780   2.832 -30.475  1.00 64.55           H
ATOM   2231  CG2 THR A 156     -16.022   4.451 -32.445  1.00 64.55           C
ATOM   2232 1HG2 THR A 156     -15.371   3.725 -32.931  1.00 64.55           H
ATOM   2233 2HG2 THR A 156     -15.839   5.441 -32.864  1.00 64.55           H
ATOM   2234 3HG2 THR A 156     -17.063   4.173 -32.611  1.00 64.55           H
ATOM   2235  HN  THR A 156     -14.176   2.874 -29.999  1.00 64.55           H
ATOM   2236  N   TRP A 157     -14.105   5.536 -28.326  1.00 58.08           N
ATOM   2237  CA  TRP A 157     -14.185   6.470 -27.216  1.00 58.08           C
ATOM   2238  C   TRP A 157     -12.772   6.670 -26.663  1.00 58.08           C
ATOM   2239  O   TRP A 157     -12.601   7.011 -25.494  1.00 58.08           O
ATOM   2240  HA  TRP A 157     -14.571   7.414 -27.601  1.00 58.08           H
ATOM   2241  CB  TRP A 157     -15.177   5.981 -26.158  1.00 58.08           C
ATOM   2242 1HB  TRP A 157     -14.951   4.943 -25.915  1.00 58.08           H
ATOM   2243 2HB  TRP A 157     -15.034   6.560 -25.246  1.00 58.08           H
ATOM   2244  CG  TRP A 157     -16.642   6.083 -26.585  1.00 58.08           C
ATOM   2245  CD1 TRP A 157     -17.235   5.511 -27.642  1.00 58.08           C
ATOM   2246  HD1 TRP A 157     -16.723   4.872 -28.361  1.00 58.08           H
ATOM   2247  CD2 TRP A 157     -17.682   6.829 -25.918  1.00 58.08           C
ATOM   2248  NE1 TRP A 157     -18.576   5.832 -27.704  1.00 58.08           N
ATOM   2249  HE1 TRP A 157     -19.226   5.525 -28.400  1.00 58.08           H
ATOM   2250  CE2 TRP A 157     -18.856   6.659 -26.623  1.00 58.08           C
ATOM   2251  CE3 TRP A 157     -17.632   7.621 -24.758  1.00 58.08           C
ATOM   2252  HE3 TRP A 157     -16.718   7.771 -24.184  1.00 58.08           H
ATOM   2253  CZ2 TRP A 157     -20.069   7.250 -26.247  1.00 58.08           C
ATOM   2254  HZ2 TRP A 157     -20.983   7.100 -26.821  1.00 58.08           H
ATOM   2255  CZ3 TRP A 157     -18.852   8.205 -24.396  1.00 58.08           C
ATOM   2256  HZ3 TRP A 157     -18.870   8.830 -23.503  1.00 58.08           H
ATOM   2257  CH2 TRP A 157     -20.043   8.044 -25.094  1.00 58.08           C
ATOM   2258  HH2 TRP A 157     -20.953   8.533 -24.746  1.00 58.08           H
ATOM   2259  HN  TRP A 157     -14.007   4.576 -28.064  1.00 58.08           H
ATOM   2260  N   ARG A 158     -11.795   6.448 -27.531  1.00 58.30           N
ATOM   2261  CA  ARG A 158     -10.407   6.419 -27.103  1.00 58.30           C
ATOM   2262  C   ARG A 158     -10.034   7.736 -26.421  1.00 58.30           C
ATOM   2263  O   ARG A 158      -9.392   7.736 -25.371  1.00 58.30           O
ATOM   2264  HA  ARG A 158     -10.348   5.585 -26.403  1.00 58.30           H
ATOM   2265  CB  ARG A 158      -9.470   6.183 -28.289  1.00 58.30           C
ATOM   2266 1HB  ARG A 158      -9.807   5.316 -28.857  1.00 58.30           H
ATOM   2267 2HB  ARG A 158      -9.508   7.039 -28.963  1.00 58.30           H
ATOM   2268  CG  ARG A 158      -8.031   5.962 -27.816  1.00 58.30           C
ATOM   2269 1HG  ARG A 158      -7.663   6.864 -27.328  1.00 58.30           H
ATOM   2270 2HG  ARG A 158      -8.007   5.165 -27.074  1.00 58.30           H
ATOM   2271  CD  ARG A 158      -7.118   5.602 -28.990  1.00 58.30           C
ATOM   2272 1HD  ARG A 158      -7.459   4.678 -29.456  1.00 58.30           H
ATOM   2273 2HD  ARG A 158      -7.166   6.380 -29.751  1.00 58.30           H
ATOM   2274  NE  ARG A 158      -5.725   5.444 -28.516  1.00 58.30           N
ATOM   2275  HE  ARG A 158      -5.527   5.659 -27.560  1.00 58.30           H
ATOM   2276  CZ  ARG A 158      -4.711   5.032 -29.289  1.00 58.30           C
ATOM   2277  NH1 ARG A 158      -4.917   4.731 -30.579  1.00 58.30           N
ATOM   2278 1HH1 ARG A 158      -5.833   4.813 -30.971  1.00 58.30           H
ATOM   2279 2HH1 ARG A 158      -4.155   4.424 -31.149  1.00 58.30           H
ATOM   2280  NH2 ARG A 158      -3.487   4.926 -28.754  1.00 58.30           N
ATOM   2281 1HH2 ARG A 158      -2.719   4.620 -29.317  1.00 58.30           H
ATOM   2282 2HH2 ARG A 158      -3.341   5.152 -27.791  1.00 58.30           H
ATOM   2283  HN  ARG A 158     -11.940   6.291 -28.508  1.00 58.30           H
ATOM   2284  N   GLU A 159     -10.451   8.828 -27.045  1.00 64.08           N
ATOM   2285  CA  GLU A 159     -10.109  10.150 -26.550  1.00 64.08           C
ATOM   2286  C   GLU A 159     -10.822  10.422 -25.224  1.00 64.08           C
ATOM   2287  O   GLU A 159     -10.208  10.896 -24.270  1.00 64.08           O
ATOM   2288  HA  GLU A 159      -9.030  10.131 -26.392  1.00 64.08           H
ATOM   2289  CB  GLU A 159     -10.445  11.227 -27.584  1.00 64.08           C
ATOM   2290 1HB  GLU A 159     -11.459  11.077 -27.954  1.00 64.08           H
ATOM   2291 2HB  GLU A 159     -10.286  12.215 -27.151  1.00 64.08           H
ATOM   2292  CG  GLU A 159      -9.516  11.133 -28.795  1.00 64.08           C
ATOM   2293 1HG  GLU A 159      -8.478  11.120 -28.462  1.00 64.08           H
ATOM   2294 2HG  GLU A 159      -9.693  10.195 -29.322  1.00 64.08           H
ATOM   2295  CD  GLU A 159      -9.736  12.309 -29.748  1.00 64.08           C
ATOM   2296  OE1 GLU A 159      -8.857  12.512 -30.613  1.00 64.08           O
ATOM   2297  OE2 GLU A 159     -10.780  12.979 -29.591  1.00 64.08           O
ATOM   2298  HN  GLU A 159     -11.012   8.819 -27.873  1.00 64.08           H
ATOM   2299  N   LYS A 160     -12.110  10.109 -25.207  1.00 69.27           N
ATOM   2300  CA  LYS A 160     -12.919  10.334 -24.021  1.00 69.27           C
ATOM   2301  C   LYS A 160     -12.336   9.537 -22.853  1.00 69.27           C
ATOM   2302  O   LYS A 160     -12.366   9.991 -21.710  1.00 69.27           O
ATOM   2303  HA  LYS A 160     -12.857  11.395 -23.780  1.00 69.27           H
ATOM   2304  CB  LYS A 160     -14.389  10.020 -24.308  1.00 69.27           C
ATOM   2305 1HB  LYS A 160     -14.474   9.025 -24.743  1.00 69.27           H
ATOM   2306 2HB  LYS A 160     -14.951  10.008 -23.374  1.00 69.27           H
ATOM   2307  CG  LYS A 160     -14.994  11.053 -25.261  1.00 69.27           C
ATOM   2308 1HG  LYS A 160     -14.771  12.058 -24.903  1.00 69.27           H
ATOM   2309 2HG  LYS A 160     -14.537  10.956 -26.245  1.00 69.27           H
ATOM   2310  CD  LYS A 160     -16.509  10.871 -25.376  1.00 69.27           C
ATOM   2311 1HD  LYS A 160     -16.732   9.865 -25.732  1.00 69.27           H
ATOM   2312 2HD  LYS A 160     -16.966  10.969 -24.391  1.00 69.27           H
ATOM   2313  CE  LYS A 160     -17.114  11.902 -26.330  1.00 69.27           C
ATOM   2314 1HE  LYS A 160     -16.911  12.909 -25.964  1.00 69.27           H
ATOM   2315 2HE  LYS A 160     -16.644  11.818 -27.310  1.00 69.27           H
ATOM   2316  NZ  LYS A 160     -18.575  11.699 -26.455  1.00 69.27           N
ATOM   2317 1HZ  LYS A 160     -18.961  12.395 -27.083  1.00 69.27           H
ATOM   2318 2HZ  LYS A 160     -18.757  10.772 -26.824  1.00 69.27           H
ATOM   2319 3HZ  LYS A 160     -19.008  11.789 -25.543  1.00 69.27           H
ATOM   2320  HN  LYS A 160     -12.599   9.710 -25.983  1.00 69.27           H
ATOM   2321  N   ARG A 161     -11.821   8.361 -23.179  1.00 67.54           N
ATOM   2322  CA  ARG A 161     -11.281   7.472 -22.164  1.00 67.54           C
ATOM   2323  C   ARG A 161     -10.101   8.136 -21.451  1.00 67.54           C
ATOM   2324  O   ARG A 161      -9.895   7.924 -20.257  1.00 67.54           O
ATOM   2325  HA  ARG A 161     -12.109   7.299 -21.476  1.00 67.54           H
ATOM   2326  CB  ARG A 161     -10.818   6.150 -22.779  1.00 67.54           C
ATOM   2327 1HB  ARG A 161     -10.224   6.348 -23.672  1.00 67.54           H
ATOM   2328 2HB  ARG A 161     -10.171   5.625 -22.077  1.00 67.54           H
ATOM   2329  CG  ARG A 161     -12.012   5.265 -23.140  1.00 67.54           C
ATOM   2330 1HG  ARG A 161     -12.645   5.126 -22.264  1.00 67.54           H
ATOM   2331 2HG  ARG A 161     -12.621   5.760 -23.897  1.00 67.54           H
ATOM   2332  CD  ARG A 161     -11.548   3.904 -23.662  1.00 67.54           C
ATOM   2333 1HD  ARG A 161     -12.351   3.428 -24.225  1.00 67.54           H
ATOM   2334 2HD  ARG A 161     -10.712   4.034 -24.348  1.00 67.54           H
ATOM   2335  NE  ARG A 161     -11.144   3.039 -22.531  1.00 67.54           N
ATOM   2336  HE  ARG A 161     -11.324   3.366 -21.603  1.00 67.54           H
ATOM   2337  CZ  ARG A 161     -10.550   1.846 -22.672  1.00 67.54           C
ATOM   2338  NH1 ARG A 161     -10.284   1.359 -23.891  1.00 67.54           N
ATOM   2339 1HH1 ARG A 161     -10.529   1.886 -24.705  1.00 67.54           H
ATOM   2340 2HH1 ARG A 161      -9.841   0.468 -23.988  1.00 67.54           H
ATOM   2341  NH2 ARG A 161     -10.227   1.148 -21.575  1.00 67.54           N
ATOM   2342 1HH2 ARG A 161      -9.783   0.256 -21.663  1.00 67.54           H
ATOM   2343 2HH2 ARG A 161     -10.429   1.518 -20.669  1.00 67.54           H
ATOM   2344  HN  ARG A 161     -11.768   8.014 -24.116  1.00 67.54           H
ATOM   2345  N   LEU A 162      -9.358   8.925 -22.212  1.00 78.34           N
ATOM   2346  CA  LEU A 162      -8.196   9.609 -21.672  1.00 78.34           C
ATOM   2347  C   LEU A 162      -8.655  10.697 -20.700  1.00 78.34           C
ATOM   2348  O   LEU A 162      -8.020  10.924 -19.671  1.00 78.34           O
ATOM   2349  HA  LEU A 162      -7.614   8.873 -21.116  1.00 78.34           H
ATOM   2350  CB  LEU A 162      -7.307  10.130 -22.802  1.00 78.34           C
ATOM   2351 1HB  LEU A 162      -7.117   9.310 -23.496  1.00 78.34           H
ATOM   2352 2HB  LEU A 162      -7.861  10.890 -23.352  1.00 78.34           H
ATOM   2353  CG  LEU A 162      -5.962  10.724 -22.379  1.00 78.34           C
ATOM   2354  HG  LEU A 162      -6.147  11.469 -21.605  1.00 78.34           H
ATOM   2355  CD1 LEU A 162      -5.057   9.652 -21.768  1.00 78.34           C
ATOM   2356 1HD1 LEU A 162      -5.541   9.224 -20.891  1.00 78.34           H
ATOM   2357 2HD1 LEU A 162      -4.876   8.868 -22.503  1.00 78.34           H
ATOM   2358 3HD1 LEU A 162      -4.108  10.102 -21.476  1.00 78.34           H
ATOM   2359  CD2 LEU A 162      -5.289  11.445 -23.548  1.00 78.34           C
ATOM   2360 1HD2 LEU A 162      -5.118  10.739 -24.361  1.00 78.34           H
ATOM   2361 2HD2 LEU A 162      -5.933  12.252 -23.897  1.00 78.34           H
ATOM   2362 3HD2 LEU A 162      -4.335  11.858 -23.220  1.00 78.34           H
ATOM   2363  HN  LEU A 162      -9.540   9.101 -23.180  1.00 78.34           H
ATOM   2364  N   LEU A 163      -9.756  11.341 -21.060  1.00 81.02           N
ATOM   2365  CA  LEU A 163     -10.326  12.378 -20.216  1.00 81.02           C
ATOM   2366  C   LEU A 163     -10.815  11.753 -18.908  1.00 81.02           C
ATOM   2367  O   LEU A 163     -10.499  12.244 -17.825  1.00 81.02           O
ATOM   2368  HA  LEU A 163      -9.530  13.085 -19.985  1.00 81.02           H
ATOM   2369  CB  LEU A 163     -11.410  13.148 -20.973  1.00 81.02           C
ATOM   2370 1HB  LEU A 163     -10.982  13.518 -21.904  1.00 81.02           H
ATOM   2371 2HB  LEU A 163     -12.203  12.449 -21.242  1.00 81.02           H
ATOM   2372  CG  LEU A 163     -12.039  14.327 -20.228  1.00 81.02           C
ATOM   2373  HG  LEU A 163     -12.402  13.968 -19.265  1.00 81.02           H
ATOM   2374  CD1 LEU A 163     -11.000  15.413 -19.944  1.00 81.02           C
ATOM   2375 1HD1 LEU A 163     -10.200  14.998 -19.330  1.00 81.02           H
ATOM   2376 2HD1 LEU A 163     -10.586  15.775 -20.885  1.00 81.02           H
ATOM   2377 3HD1 LEU A 163     -11.473  16.239 -19.413  1.00 81.02           H
ATOM   2378  CD2 LEU A 163     -13.248  14.875 -20.990  1.00 81.02           C
ATOM   2379 1HD2 LEU A 163     -12.932  15.213 -21.977  1.00 81.02           H
ATOM   2380 2HD2 LEU A 163     -13.996  14.090 -21.097  1.00 81.02           H
ATOM   2381 3HD2 LEU A 163     -13.675  15.712 -20.438  1.00 81.02           H
ATOM   2382  HN  LEU A 163     -10.255  11.165 -21.908  1.00 81.02           H
ATOM   2383  N   TYR A 164     -11.578  10.679 -19.050  1.00 74.85           N
ATOM   2384  CA  TYR A 164     -12.121   9.988 -17.893  1.00 74.85           C
ATOM   2385  C   TYR A 164     -11.001   9.475 -16.986  1.00 74.85           C
ATOM   2386  O   TYR A 164     -11.151   9.446 -15.765  1.00 74.85           O
ATOM   2387  HA  TYR A 164     -12.735  10.696 -17.336  1.00 74.85           H
ATOM   2388  CB  TYR A 164     -12.903   8.794 -18.444  1.00 74.85           C
ATOM   2389 1HB  TYR A 164     -12.294   8.289 -19.194  1.00 74.85           H
ATOM   2390 2HB  TYR A 164     -13.072   8.080 -17.638  1.00 74.85           H
ATOM   2391  CG  TYR A 164     -14.249   9.166 -19.068  1.00 74.85           C
ATOM   2392  CD1 TYR A 164     -15.148   9.937 -18.360  1.00 74.85           C
ATOM   2393  HD1 TYR A 164     -14.899  10.281 -17.356  1.00 74.85           H
ATOM   2394  CD2 TYR A 164     -14.565   8.730 -20.339  1.00 74.85           C
ATOM   2395  HD2 TYR A 164     -13.855   8.121 -20.898  1.00 74.85           H
ATOM   2396  CE1 TYR A 164     -16.416  10.287 -18.947  1.00 74.85           C
ATOM   2397  HE1 TYR A 164     -17.135  10.896 -18.398  1.00 74.85           H
ATOM   2398  CE2 TYR A 164     -15.833   9.080 -20.926  1.00 74.85           C
ATOM   2399  HE2 TYR A 164     -16.095   8.742 -21.928  1.00 74.85           H
ATOM   2400  CZ  TYR A 164     -16.695   9.841 -20.201  1.00 74.85           C
ATOM   2401  OH  TYR A 164     -17.892  10.172 -20.755  1.00 74.85           O
ATOM   2402  HH  TYR A 164     -18.427  10.720 -20.112  1.00 74.85           H
ATOM   2403  HN  TYR A 164     -11.825  10.282 -19.934  1.00 74.85           H
ATOM   2404  N   SER A 165      -9.904   9.083 -17.617  1.00 85.96           N
ATOM   2405  CA  SER A 165      -8.767   8.555 -16.883  1.00 85.96           C
ATOM   2406  C   SER A 165      -8.217   9.620 -15.932  1.00 85.96           C
ATOM   2407  O   SER A 165      -7.783   9.305 -14.825  1.00 85.96           O
ATOM   2408  HA  SER A 165      -9.155   7.705 -16.321  1.00 85.96           H
ATOM   2409  CB  SER A 165      -7.670   8.077 -17.836  1.00 85.96           C
ATOM   2410 1HB  SER A 165      -6.960   7.456 -17.289  1.00 85.96           H
ATOM   2411 2HB  SER A 165      -8.111   7.450 -18.611  1.00 85.96           H
ATOM   2412  OG  SER A 165      -6.979   9.165 -18.443  1.00 85.96           O
ATOM   2413  HG  SER A 165      -7.631   9.865 -18.733  1.00 85.96           H
ATOM   2414  HN  SER A 165      -9.786   9.122 -18.609  1.00 85.96           H
ATOM   2415  N   LYS A 166      -8.254  10.859 -16.399  1.00 82.96           N
ATOM   2416  CA  LYS A 166      -7.790  11.976 -15.593  1.00 82.96           C
ATOM   2417  C   LYS A 166      -8.731  12.167 -14.403  1.00 82.96           C
ATOM   2418  O   LYS A 166      -8.281  12.309 -13.267  1.00 82.96           O
ATOM   2419  HA  LYS A 166      -6.801  11.717 -15.214  1.00 82.96           H
ATOM   2420  CB  LYS A 166      -7.628  13.229 -16.457  1.00 82.96           C
ATOM   2421 1HB  LYS A 166      -8.546  13.411 -17.016  1.00 82.96           H
ATOM   2422 2HB  LYS A 166      -7.467  14.097 -15.818  1.00 82.96           H
ATOM   2423  CG  LYS A 166      -6.455  13.078 -17.428  1.00 82.96           C
ATOM   2424 1HG  LYS A 166      -5.540  12.878 -16.870  1.00 82.96           H
ATOM   2425 2HG  LYS A 166      -6.625  12.221 -18.079  1.00 82.96           H
ATOM   2426  CD  LYS A 166      -6.277  14.341 -18.273  1.00 82.96           C
ATOM   2427 1HD  LYS A 166      -7.181  14.524 -18.855  1.00 82.96           H
ATOM   2428 2HD  LYS A 166      -6.139  15.203 -17.621  1.00 82.96           H
ATOM   2429  CE  LYS A 166      -5.077  14.208 -19.213  1.00 82.96           C
ATOM   2430 1HE  LYS A 166      -4.183  13.966 -18.638  1.00 82.96           H
ATOM   2431 2HE  LYS A 166      -5.242  13.384 -19.907  1.00 82.96           H
ATOM   2432  NZ  LYS A 166      -4.866  15.464 -19.965  1.00 82.96           N
ATOM   2433 1HZ  LYS A 166      -4.074  15.355 -20.589  1.00 82.96           H
ATOM   2434 2HZ  LYS A 166      -5.696  15.677 -20.507  1.00 82.96           H
ATOM   2435 3HZ  LYS A 166      -4.683  16.221 -19.316  1.00 82.96           H
ATOM   2436  HN  LYS A 166      -8.592  11.105 -17.307  1.00 82.96           H
ATOM   2437  N   MET A 167     -10.022  12.164 -14.704  1.00 84.68           N
ATOM   2438  CA  MET A 167     -11.030  12.373 -13.678  1.00 84.68           C
ATOM   2439  C   MET A 167     -10.954  11.284 -12.606  1.00 84.68           C
ATOM   2440  O   MET A 167     -11.010  11.577 -11.413  1.00 84.68           O
ATOM   2441  HA  MET A 167     -10.803  13.343 -13.237  1.00 84.68           H
ATOM   2442  CB  MET A 167     -12.419  12.363 -14.318  1.00 84.68           C
ATOM   2443 1HB  MET A 167     -12.540  11.463 -14.921  1.00 84.68           H
ATOM   2444 2HB  MET A 167     -13.182  12.330 -13.540  1.00 84.68           H
ATOM   2445  CG  MET A 167     -12.629  13.601 -15.193  1.00 84.68           C
ATOM   2446 1HG  MET A 167     -12.528  14.503 -14.590  1.00 84.68           H
ATOM   2447 2HG  MET A 167     -11.860  13.646 -15.964  1.00 84.68           H
ATOM   2448  SD  MET A 167     -14.246  13.550 -15.947  1.00 84.68           S
ATOM   2449  CE  MET A 167     -14.316  15.192 -16.643  1.00 84.68           C
ATOM   2450 1HE  MET A 167     -14.222  15.929 -15.845  1.00 84.68           H
ATOM   2451 2HE  MET A 167     -13.499  15.321 -17.353  1.00 84.68           H
ATOM   2452 3HE  MET A 167     -15.268  15.329 -17.154  1.00 84.68           H
ATOM   2453  HN  MET A 167     -10.381  12.024 -15.627  1.00 84.68           H
ATOM   2454  N   VAL A 168     -10.828  10.049 -13.070  1.00 92.30           N
ATOM   2455  CA  VAL A 168     -10.798   8.910 -12.168  1.00 92.30           C
ATOM   2456  C   VAL A 168      -9.598   9.041 -11.228  1.00 92.30           C
ATOM   2457  O   VAL A 168      -9.714   8.791 -10.029  1.00 92.30           O
ATOM   2458  HA  VAL A 168     -11.712   8.936 -11.575  1.00 92.30           H
ATOM   2459  CB  VAL A 168     -10.789   7.607 -12.970  1.00 92.30           C
ATOM   2460  HB  VAL A 168      -9.983   7.669 -13.701  1.00 92.30           H
ATOM   2461  CG1 VAL A 168     -10.510   6.407 -12.063  1.00 92.30           C
ATOM   2462 1HG1 VAL A 168      -9.538   6.530 -11.586  1.00 92.30           H
ATOM   2463 2HG1 VAL A 168     -11.285   6.342 -11.299  1.00 92.30           H
ATOM   2464 3HG1 VAL A 168     -10.510   5.494 -12.659  1.00 92.30           H
ATOM   2465  CG2 VAL A 168     -12.103   7.425 -13.733  1.00 92.30           C
ATOM   2466 1HG2 VAL A 168     -12.932   7.394 -13.027  1.00 92.30           H
ATOM   2467 2HG2 VAL A 168     -12.242   8.258 -14.422  1.00 92.30           H
ATOM   2468 3HG2 VAL A 168     -12.070   6.491 -14.295  1.00 92.30           H
ATOM   2469  HN  VAL A 168     -10.747   9.822 -14.040  1.00 92.30           H
ATOM   2470  N   CYS A 169      -8.473   9.433 -11.807  1.00 93.75           N
ATOM   2471  CA  CYS A 169      -7.251   9.595 -11.037  1.00 93.75           C
ATOM   2472  C   CYS A 169      -7.507  10.634  -9.944  1.00 93.75           C
ATOM   2473  O   CYS A 169      -7.166  10.416  -8.782  1.00 93.75           O
ATOM   2474  HA  CYS A 169      -7.025   8.622 -10.600  1.00 93.75           H
ATOM   2475  CB  CYS A 169      -6.068   9.981 -11.927  1.00 93.75           C
ATOM   2476 1HB  CYS A 169      -6.348  10.809 -12.578  1.00 93.75           H
ATOM   2477 2HB  CYS A 169      -5.237  10.326 -11.312  1.00 93.75           H
ATOM   2478  SG  CYS A 169      -5.547   8.544 -12.933  1.00 93.75           S
ATOM   2479  HG  CYS A 169      -6.519   8.645 -13.835  1.00 93.75           H
ATOM   2480  HN  CYS A 169      -8.388   9.638 -12.782  1.00 93.75           H
ATOM   2481  N   PHE A 170      -8.104  11.743 -10.354  1.00 93.33           N
ATOM   2482  CA  PHE A 170      -8.383  12.829  -9.430  1.00 93.33           C
ATOM   2483  C   PHE A 170      -9.287  12.359  -8.288  1.00 93.33           C
ATOM   2484  O   PHE A 170      -9.022  12.650  -7.123  1.00 93.33           O
ATOM   2485  HA  PHE A 170      -7.428  13.161  -9.023  1.00 93.33           H
ATOM   2486  CB  PHE A 170      -9.109  13.917 -10.224  1.00 93.33           C
ATOM   2487 1HB  PHE A 170      -8.492  14.205 -11.075  1.00 93.33           H
ATOM   2488 2HB  PHE A 170     -10.034  13.503 -10.627  1.00 93.33           H
ATOM   2489  CG  PHE A 170      -9.441  15.167  -9.408  1.00 93.33           C
ATOM   2490  CD1 PHE A 170     -10.710  15.372  -8.962  1.00 93.33           C
ATOM   2491  HD1 PHE A 170     -11.490  14.644  -9.186  1.00 93.33           H
ATOM   2492  CD2 PHE A 170      -8.468  16.075  -9.127  1.00 93.33           C
ATOM   2493  HD2 PHE A 170      -7.451  15.911  -9.485  1.00 93.33           H
ATOM   2494  CE1 PHE A 170     -11.017  16.532  -8.203  1.00 93.33           C
ATOM   2495  HE1 PHE A 170     -12.034  16.696  -7.846  1.00 93.33           H
ATOM   2496  CE2 PHE A 170      -8.775  17.235  -8.369  1.00 93.33           C
ATOM   2497  HE2 PHE A 170      -7.995  17.962  -8.145  1.00 93.33           H
ATOM   2498  CZ  PHE A 170     -10.044  17.439  -7.923  1.00 93.33           C
ATOM   2499  HZ  PHE A 170     -10.280  18.330  -7.341  1.00 93.33           H
ATOM   2500  HN  PHE A 170      -8.396  11.905 -11.297  1.00 93.33           H
ATOM   2501  N   THR A 171     -10.335  11.640  -8.663  1.00 93.22           N
ATOM   2502  CA  THR A 171     -11.287  11.140  -7.686  1.00 93.22           C
ATOM   2503  C   THR A 171     -10.583  10.241  -6.668  1.00 93.22           C
ATOM   2504  O   THR A 171     -10.890  10.286  -5.478  1.00 93.22           O
ATOM   2505  HA  THR A 171     -11.693  11.989  -7.136  1.00 93.22           H
ATOM   2506  CB  THR A 171     -12.414  10.435  -8.443  1.00 93.22           C
ATOM   2507  HB  THR A 171     -12.055   9.518  -8.910  1.00 93.22           H
ATOM   2508  OG1 THR A 171     -12.907  11.428  -9.338  1.00 93.22           O
ATOM   2509  HG1 THR A 171     -12.437  11.359 -10.218  1.00 93.22           H
ATOM   2510  CG2 THR A 171     -13.611  10.115  -7.546  1.00 93.22           C
ATOM   2511 1HG2 THR A 171     -14.013  11.040  -7.132  1.00 93.22           H
ATOM   2512 2HG2 THR A 171     -13.293   9.462  -6.734  1.00 93.22           H
ATOM   2513 3HG2 THR A 171     -14.382   9.615  -8.133  1.00 93.22           H
ATOM   2514  HN  THR A 171     -10.537  11.400  -9.612  1.00 93.22           H
ATOM   2515  N   ILE A 172      -9.653   9.444  -7.173  1.00 93.87           N
ATOM   2516  CA  ILE A 172      -8.928   8.510  -6.328  1.00 93.87           C
ATOM   2517  C   ILE A 172      -8.125   9.291  -5.285  1.00 93.87           C
ATOM   2518  O   ILE A 172      -8.134   8.947  -4.104  1.00 93.87           O
ATOM   2519  HA  ILE A 172      -9.665   7.899  -5.809  1.00 93.87           H
ATOM   2520  CB  ILE A 172      -8.076   7.567  -7.180  1.00 93.87           C
ATOM   2521  HB  ILE A 172      -7.572   8.158  -7.944  1.00 93.87           H
ATOM   2522  CG1 ILE A 172      -8.951   6.542  -7.904  1.00 93.87           C
ATOM   2523 1HG1 ILE A 172      -9.353   5.829  -7.185  1.00 93.87           H
ATOM   2524 2HG1 ILE A 172      -9.801   7.045  -8.364  1.00 93.87           H
ATOM   2525  CG2 ILE A 172      -6.988   6.898  -6.336  1.00 93.87           C
ATOM   2526 1HG2 ILE A 172      -6.340   7.662  -5.907  1.00 93.87           H
ATOM   2527 2HG2 ILE A 172      -7.452   6.323  -5.535  1.00 93.87           H
ATOM   2528 3HG2 ILE A 172      -6.398   6.233  -6.966  1.00 93.87           H
ATOM   2529  CD1 ILE A 172      -8.151   5.799  -8.976  1.00 93.87           C
ATOM   2530 1HD1 ILE A 172      -7.771   6.513  -9.706  1.00 93.87           H
ATOM   2531 2HD1 ILE A 172      -7.315   5.277  -8.509  1.00 93.87           H
ATOM   2532 3HD1 ILE A 172      -8.796   5.076  -9.476  1.00 93.87           H
ATOM   2533  HN  ILE A 172      -9.393   9.429  -8.139  1.00 93.87           H
ATOM   2534  N   TRP A 173      -7.450  10.328  -5.760  1.00 92.17           N
ATOM   2535  CA  TRP A 173      -6.569  11.103  -4.902  1.00 92.17           C
ATOM   2536  C   TRP A 173      -7.424  11.754  -3.813  1.00 92.17           C
ATOM   2537  O   TRP A 173      -7.053  11.746  -2.640  1.00 92.17           O
ATOM   2538  HA  TRP A 173      -5.852  10.416  -4.453  1.00 92.17           H
ATOM   2539  CB  TRP A 173      -5.764  12.118  -5.717  1.00 92.17           C
ATOM   2540 1HB  TRP A 173      -6.427  12.596  -6.438  1.00 92.17           H
ATOM   2541 2HB  TRP A 173      -5.403  12.900  -5.049  1.00 92.17           H
ATOM   2542  CG  TRP A 173      -4.573  11.512  -6.462  1.00 92.17           C
ATOM   2543  CD1 TRP A 173      -4.414  11.370  -7.785  1.00 92.17           C
ATOM   2544  HD1 TRP A 173      -5.147  11.682  -8.528  1.00 92.17           H
ATOM   2545  CD2 TRP A 173      -3.374  10.971  -5.870  1.00 92.17           C
ATOM   2546  NE1 TRP A 173      -3.204  10.778  -8.088  1.00 92.17           N
ATOM   2547  HE1 TRP A 173      -2.861  10.568  -9.003  1.00 92.17           H
ATOM   2548  CE2 TRP A 173      -2.552  10.528  -6.886  1.00 92.17           C
ATOM   2549  CE3 TRP A 173      -2.996  10.859  -4.520  1.00 92.17           C
ATOM   2550  HE3 TRP A 173      -3.627  11.201  -3.700  1.00 92.17           H
ATOM   2551  CZ2 TRP A 173      -1.300   9.943  -6.660  1.00 92.17           C
ATOM   2552  HZ2 TRP A 173      -0.669   9.601  -7.480  1.00 92.17           H
ATOM   2553  CZ3 TRP A 173      -1.742  10.272  -4.311  1.00 92.17           C
ATOM   2554  HZ3 TRP A 173      -1.400  10.161  -3.282  1.00 92.17           H
ATOM   2555  CH2 TRP A 173      -0.903   9.821  -5.323  1.00 92.17           C
ATOM   2556  HH2 TRP A 173       0.061   9.375  -5.077  1.00 92.17           H
ATOM   2557  HN  TRP A 173      -7.497  10.639  -6.709  1.00 92.17           H
ATOM   2558  N   VAL A 174      -8.552  12.303  -4.239  1.00 95.48           N
ATOM   2559  CA  VAL A 174      -9.445  12.988  -3.320  1.00 95.48           C
ATOM   2560  C   VAL A 174      -9.941  11.997  -2.265  1.00 95.48           C
ATOM   2561  O   VAL A 174      -9.964  12.311  -1.076  1.00 95.48           O
ATOM   2562  HA  VAL A 174      -8.870  13.770  -2.824  1.00 95.48           H
ATOM   2563  CB  VAL A 174     -10.583  13.655  -4.095  1.00 95.48           C
ATOM   2564  HB  VAL A 174     -11.054  12.895  -4.719  1.00 95.48           H
ATOM   2565  CG1 VAL A 174     -11.646  14.206  -3.143  1.00 95.48           C
ATOM   2566 1HG1 VAL A 174     -12.059  13.391  -2.548  1.00 95.48           H
ATOM   2567 2HG1 VAL A 174     -11.193  14.945  -2.482  1.00 95.48           H
ATOM   2568 3HG1 VAL A 174     -12.443  14.675  -3.720  1.00 95.48           H
ATOM   2569  CG2 VAL A 174     -10.049  14.754  -5.016  1.00 95.48           C
ATOM   2570 1HG2 VAL A 174      -9.541  15.512  -4.420  1.00 95.48           H
ATOM   2571 2HG2 VAL A 174      -9.347  14.321  -5.729  1.00 95.48           H
ATOM   2572 3HG2 VAL A 174     -10.878  15.211  -5.555  1.00 95.48           H
ATOM   2573  HN  VAL A 174      -8.857  12.286  -5.191  1.00 95.48           H
ATOM   2574  N   LEU A 175     -10.326  10.821  -2.738  1.00 89.96           N
ATOM   2575  CA  LEU A 175     -10.892   9.811  -1.860  1.00 89.96           C
ATOM   2576  C   LEU A 175      -9.841   9.386  -0.833  1.00 89.96           C
ATOM   2577  O   LEU A 175     -10.131   9.306   0.360  1.00 89.96           O
ATOM   2578  HA  LEU A 175     -11.727  10.269  -1.331  1.00 89.96           H
ATOM   2579  CB  LEU A 175     -11.458   8.648  -2.678  1.00 89.96           C
ATOM   2580 1HB  LEU A 175     -12.206   9.043  -3.366  1.00 89.96           H
ATOM   2581 2HB  LEU A 175     -10.655   8.232  -3.285  1.00 89.96           H
ATOM   2582  CG  LEU A 175     -12.095   7.511  -1.876  1.00 89.96           C
ATOM   2583  HG  LEU A 175     -11.359   7.144  -1.161  1.00 89.96           H
ATOM   2584  CD1 LEU A 175     -13.295   8.014  -1.071  1.00 89.96           C
ATOM   2585 1HD1 LEU A 175     -12.969   8.790  -0.379  1.00 89.96           H
ATOM   2586 2HD1 LEU A 175     -14.043   8.423  -1.750  1.00 89.96           H
ATOM   2587 3HD1 LEU A 175     -13.729   7.186  -0.510  1.00 89.96           H
ATOM   2588  CD2 LEU A 175     -12.465   6.338  -2.786  1.00 89.96           C
ATOM   2589 1HD2 LEU A 175     -13.177   6.675  -3.540  1.00 89.96           H
ATOM   2590 2HD2 LEU A 175     -11.568   5.961  -3.275  1.00 89.96           H
ATOM   2591 3HD2 LEU A 175     -12.916   5.545  -2.190  1.00 89.96           H
ATOM   2592  HN  LEU A 175     -10.256  10.555  -3.699  1.00 89.96           H
ATOM   2593  N   ALA A 176      -8.642   9.125  -1.334  1.00 94.93           N
ATOM   2594  CA  ALA A 176      -7.570   8.629  -0.488  1.00 94.93           C
ATOM   2595  C   ALA A 176      -7.251   9.671   0.587  1.00 94.93           C
ATOM   2596  O   ALA A 176      -6.988   9.321   1.736  1.00 94.93           O
ATOM   2597  HA  ALA A 176      -7.922   7.718  -0.005  1.00 94.93           H
ATOM   2598  CB  ALA A 176      -6.353   8.291  -1.351  1.00 94.93           C
ATOM   2599 1HB  ALA A 176      -6.625   7.526  -2.079  1.00 94.93           H
ATOM   2600 2HB  ALA A 176      -6.019   9.187  -1.874  1.00 94.93           H
ATOM   2601 3HB  ALA A 176      -5.549   7.920  -0.716  1.00 94.93           H
ATOM   2602  HN  ALA A 176      -8.400   9.246  -2.296  1.00 94.93           H
ATOM   2603  N   ALA A 177      -7.286  10.929   0.175  1.00 94.94           N
ATOM   2604  CA  ALA A 177      -6.980  12.022   1.082  1.00 94.94           C
ATOM   2605  C   ALA A 177      -7.989  12.023   2.232  1.00 94.94           C
ATOM   2606  O   ALA A 177      -7.609  12.145   3.395  1.00 94.94           O
ATOM   2607  HA  ALA A 177      -5.982  11.849   1.485  1.00 94.94           H
ATOM   2608  CB  ALA A 177      -6.976  13.342   0.308  1.00 94.94           C
ATOM   2609 1HB  ALA A 177      -6.222  13.301  -0.478  1.00 94.94           H
ATOM   2610 2HB  ALA A 177      -7.958  13.505  -0.138  1.00 94.94           H
ATOM   2611 3HB  ALA A 177      -6.747  14.162   0.989  1.00 94.94           H
ATOM   2612  HN  ALA A 177      -7.517  11.206  -0.758  1.00 94.94           H
ATOM   2613  N   ALA A 178      -9.255  11.886   1.866  1.00 94.98           N
ATOM   2614  CA  ALA A 178     -10.326  11.930   2.846  1.00 94.98           C
ATOM   2615  C   ALA A 178     -10.155  10.775   3.835  1.00 94.98           C
ATOM   2616  O   ALA A 178     -10.438  10.923   5.023  1.00 94.98           O
ATOM   2617  HA  ALA A 178     -10.244  12.874   3.385  1.00 94.98           H
ATOM   2618  CB  ALA A 178     -11.677  11.888   2.129  1.00 94.98           C
ATOM   2619 1HB  ALA A 178     -11.761  12.745   1.461  1.00 94.98           H
ATOM   2620 2HB  ALA A 178     -11.752  10.967   1.550  1.00 94.98           H
ATOM   2621 3HB  ALA A 178     -12.480  11.921   2.864  1.00 94.98           H
ATOM   2622  HN  ALA A 178      -9.552  11.747   0.921  1.00 94.98           H
ATOM   2623  N   LEU A 179      -9.692   9.651   3.308  1.00 92.00           N
ATOM   2624  CA  LEU A 179      -9.541   8.453   4.116  1.00 92.00           C
ATOM   2625  C   LEU A 179      -8.350   8.626   5.060  1.00 92.00           C
ATOM   2626  O   LEU A 179      -8.119   7.791   5.934  1.00 92.00           O
ATOM   2627  HA  LEU A 179     -10.445   8.347   4.716  1.00 92.00           H
ATOM   2628  CB  LEU A 179      -9.443   7.214   3.223  1.00 92.00           C
ATOM   2629 1HB  LEU A 179      -8.645   7.375   2.499  1.00 92.00           H
ATOM   2630 2HB  LEU A 179      -9.146   6.367   3.842  1.00 92.00           H
ATOM   2631  CG  LEU A 179     -10.715   6.832   2.463  1.00 92.00           C
ATOM   2632  HG  LEU A 179     -11.070   7.713   1.929  1.00 92.00           H
ATOM   2633  CD1 LEU A 179     -10.426   5.754   1.417  1.00 92.00           C
ATOM   2634 1HD1 LEU A 179      -9.691   6.128   0.704  1.00 92.00           H
ATOM   2635 2HD1 LEU A 179     -10.033   4.865   1.910  1.00 92.00           H
ATOM   2636 3HD1 LEU A 179     -11.347   5.502   0.891  1.00 92.00           H
ATOM   2637  CD2 LEU A 179     -11.825   6.411   3.428  1.00 92.00           C
ATOM   2638 1HD2 LEU A 179     -11.494   5.551   4.010  1.00 92.00           H
ATOM   2639 2HD2 LEU A 179     -12.054   7.238   4.101  1.00 92.00           H
ATOM   2640 3HD2 LEU A 179     -12.717   6.145   2.862  1.00 92.00           H
ATOM   2641  HN  LEU A 179      -9.423   9.551   2.350  1.00 92.00           H
ATOM   2642  N   CYS A 180      -7.625   9.716   4.853  1.00 91.35           N
ATOM   2643  CA  CYS A 180      -6.437   9.986   5.645  1.00 91.35           C
ATOM   2644  C   CYS A 180      -6.841  10.862   6.833  1.00 91.35           C
ATOM   2645  O   CYS A 180      -6.020  11.153   7.701  1.00 91.35           O
ATOM   2646  HA  CYS A 180      -6.062   9.021   5.986  1.00 91.35           H
ATOM   2647  CB  CYS A 180      -5.334  10.634   4.807  1.00 91.35           C
ATOM   2648 1HB  CYS A 180      -5.695  11.566   4.373  1.00 91.35           H
ATOM   2649 2HB  CYS A 180      -4.484  10.885   5.441  1.00 91.35           H
ATOM   2650  SG  CYS A 180      -4.805   9.491   3.478  1.00 91.35           S
ATOM   2651  HG  CYS A 180      -5.739   9.853   2.604  1.00 91.35           H
ATOM   2652  HN  CYS A 180      -7.837  10.405   4.161  1.00 91.35           H
ATOM   2653  N   ILE A 181      -8.105  11.259   6.832  1.00 91.37           N
ATOM   2654  CA  ILE A 181      -8.600  12.181   7.839  1.00 91.37           C
ATOM   2655  C   ILE A 181      -8.316  11.612   9.230  1.00 91.37           C
ATOM   2656  O   ILE A 181      -7.803  12.315  10.100  1.00 91.37           O
ATOM   2657  HA  ILE A 181      -8.047  13.114   7.728  1.00 91.37           H
ATOM   2658  CB  ILE A 181     -10.077  12.499   7.595  1.00 91.37           C
ATOM   2659  HB  ILE A 181     -10.607  11.560   7.437  1.00 91.37           H
ATOM   2660  CG1 ILE A 181     -10.255  13.337   6.327  1.00 91.37           C
ATOM   2661 1HG1 ILE A 181      -9.812  14.322   6.472  1.00 91.37           H
ATOM   2662 2HG1 ILE A 181      -9.723  12.867   5.499  1.00 91.37           H
ATOM   2663  CG2 ILE A 181     -10.703  13.171   8.818  1.00 91.37           C
ATOM   2664 1HG2 ILE A 181     -10.627  12.505   9.677  1.00 91.37           H
ATOM   2665 2HG2 ILE A 181     -10.176  14.101   9.031  1.00 91.37           H
ATOM   2666 3HG2 ILE A 181     -11.753  13.386   8.617  1.00 91.37           H
ATOM   2667  CD1 ILE A 181     -11.735  13.485   5.970  1.00 91.37           C
ATOM   2668 1HD1 ILE A 181     -12.169  12.499   5.802  1.00 91.37           H
ATOM   2669 2HD1 ILE A 181     -12.259  13.976   6.790  1.00 91.37           H
ATOM   2670 3HD1 ILE A 181     -11.833  14.084   5.065  1.00 91.37           H
ATOM   2671  HN  ILE A 181      -8.784  10.961   6.161  1.00 91.37           H
ATOM   2672  N   PRO A 182      -8.643  10.334   9.466  1.00 92.81           N
ATOM   2673  CA  PRO A 182      -8.443   9.735  10.788  1.00 92.81           C
ATOM   2674  C   PRO A 182      -7.020   9.914  11.293  1.00 92.81           C
ATOM   2675  O   PRO A 182      -6.809  10.262  12.453  1.00 92.81           O
ATOM   2676  HA  PRO A 182      -9.072  10.235  11.524  1.00 92.81           H
ATOM   2677  CB  PRO A 182      -8.788   8.260  10.573  1.00 92.81           C
ATOM   2678 1HB  PRO A 182      -7.905   7.674  10.320  1.00 92.81           H
ATOM   2679 2HB  PRO A 182      -9.218   7.814  11.470  1.00 92.81           H
ATOM   2680  CG  PRO A 182      -9.790   8.295   9.425  1.00 92.81           C
ATOM   2681 1HG  PRO A 182      -9.864   7.330   8.924  1.00 92.81           H
ATOM   2682 2HG  PRO A 182     -10.794   8.539   9.772  1.00 92.81           H
ATOM   2683  CD  PRO A 182      -9.223   9.370   8.513  1.00 92.81           C
ATOM   2684 1HD  PRO A 182      -8.466   8.970   7.838  1.00 92.81           H
ATOM   2685 2HD  PRO A 182      -9.995   9.821   7.890  1.00 92.81           H
ATOM   2686  N   GLU A 183      -6.074   9.668  10.399  1.00 89.89           N
ATOM   2687  CA  GLU A 183      -4.668   9.727  10.762  1.00 89.89           C
ATOM   2688  C   GLU A 183      -4.289  11.146  11.189  1.00 89.89           C
ATOM   2689  O   GLU A 183      -3.514  11.330  12.126  1.00 89.89           O
ATOM   2690  HA  GLU A 183      -4.559   9.045  11.606  1.00 89.89           H
ATOM   2691  CB  GLU A 183      -3.784   9.245   9.610  1.00 89.89           C
ATOM   2692 1HB  GLU A 183      -4.195   9.591   8.662  1.00 89.89           H
ATOM   2693 2HB  GLU A 183      -2.756   9.568   9.777  1.00 89.89           H
ATOM   2694  CG  GLU A 183      -3.751   7.717   9.546  1.00 89.89           C
ATOM   2695 1HG  GLU A 183      -3.045   7.397   8.779  1.00 89.89           H
ATOM   2696 2HG  GLU A 183      -3.393   7.317  10.494  1.00 89.89           H
ATOM   2697  CD  GLU A 183      -5.139   7.152   9.238  1.00 89.89           C
ATOM   2698  OE1 GLU A 183      -5.351   5.963   9.561  1.00 89.89           O
ATOM   2699  OE2 GLU A 183      -5.955   7.921   8.686  1.00 89.89           O
ATOM   2700  HN  GLU A 183      -6.254   9.434   9.444  1.00 89.89           H
ATOM   2701  N   ILE A 184      -4.852  12.113  10.481  1.00 91.17           N
ATOM   2702  CA  ILE A 184      -4.531  13.508  10.730  1.00 91.17           C
ATOM   2703  C   ILE A 184      -4.948  13.877  12.155  1.00 91.17           C
ATOM   2704  O   ILE A 184      -4.249  14.625  12.836  1.00 91.17           O
ATOM   2705  HA  ILE A 184      -3.449  13.614  10.649  1.00 91.17           H
ATOM   2706  CB  ILE A 184      -5.155  14.402   9.656  1.00 91.17           C
ATOM   2707  HB  ILE A 184      -6.217  14.167   9.591  1.00 91.17           H
ATOM   2708  CG1 ILE A 184      -4.544  14.117   8.283  1.00 91.17           C
ATOM   2709 1HG1 ILE A 184      -3.512  14.465   8.260  1.00 91.17           H
ATOM   2710 2HG1 ILE A 184      -4.521  13.041   8.107  1.00 91.17           H
ATOM   2711  CG2 ILE A 184      -5.041  15.879  10.038  1.00 91.17           C
ATOM   2712 1HG2 ILE A 184      -5.560  16.051  10.981  1.00 91.17           H
ATOM   2713 2HG2 ILE A 184      -3.990  16.146  10.148  1.00 91.17           H
ATOM   2714 3HG2 ILE A 184      -5.493  16.492   9.258  1.00 91.17           H
ATOM   2715  CD1 ILE A 184      -5.344  14.803   7.174  1.00 91.17           C
ATOM   2716 1HD1 ILE A 184      -6.370  14.434   7.184  1.00 91.17           H
ATOM   2717 2HD1 ILE A 184      -5.344  15.881   7.339  1.00 91.17           H
ATOM   2718 3HD1 ILE A 184      -4.889  14.584   6.208  1.00 91.17           H
ATOM   2719  HN  ILE A 184      -5.516  11.957   9.749  1.00 91.17           H
ATOM   2720  N   LEU A 185      -6.085  13.333  12.564  1.00 91.44           N
ATOM   2721  CA  LEU A 185      -6.711  13.753  13.806  1.00 91.44           C
ATOM   2722  C   LEU A 185      -5.991  13.093  14.984  1.00 91.44           C
ATOM   2723  O   LEU A 185      -5.614  13.766  15.941  1.00 91.44           O
ATOM   2724  HA  LEU A 185      -6.586  14.833  13.886  1.00 91.44           H
ATOM   2725  CB  LEU A 185      -8.215  13.472  13.770  1.00 91.44           C
ATOM   2726 1HB  LEU A 185      -8.362  12.419  13.531  1.00 91.44           H
ATOM   2727 2HB  LEU A 185      -8.618  13.632  14.770  1.00 91.44           H
ATOM   2728  CG  LEU A 185      -9.030  14.310  12.782  1.00 91.44           C
ATOM   2729  HG  LEU A 185      -8.645  14.125  11.779  1.00 91.44           H
ATOM   2730  CD1 LEU A 185     -10.500  13.886  12.787  1.00 91.44           C
ATOM   2731 1HD1 LEU A 185     -10.577  12.837  12.503  1.00 91.44           H
ATOM   2732 2HD1 LEU A 185     -10.914  14.023  13.786  1.00 91.44           H
ATOM   2733 3HD1 LEU A 185     -11.056  14.497  12.077  1.00 91.44           H
ATOM   2734  CD2 LEU A 185      -8.863  15.804  13.062  1.00 91.44           C
ATOM   2735 1HD2 LEU A 185      -9.205  16.025  14.073  1.00 91.44           H
ATOM   2736 2HD2 LEU A 185      -7.811  16.077  12.967  1.00 91.44           H
ATOM   2737 3HD2 LEU A 185      -9.452  16.376  12.346  1.00 91.44           H
ATOM   2738  HN  LEU A 185      -6.576  12.620  12.063  1.00 91.44           H
ATOM   2739  N   TYR A 186      -5.821  11.784  14.874  1.00 91.73           N
ATOM   2740  CA  TYR A 186      -5.569  10.961  16.044  1.00 91.73           C
ATOM   2741  C   TYR A 186      -4.111  10.500  16.088  1.00 91.73           C
ATOM   2742  O   TYR A 186      -3.702   9.809  17.020  1.00 91.73           O
ATOM   2743  HA  TYR A 186      -5.779  11.562  16.929  1.00 91.73           H
ATOM   2744  CB  TYR A 186      -6.475   9.736  15.901  1.00 91.73           C
ATOM   2745 1HB  TYR A 186      -6.156   9.160  15.033  1.00 91.73           H
ATOM   2746 2HB  TYR A 186      -6.344   9.096  16.774  1.00 91.73           H
ATOM   2747  CG  TYR A 186      -7.960  10.074  15.753  1.00 91.73           C
ATOM   2748  CD1 TYR A 186      -8.556  10.961  16.626  1.00 91.73           C
ATOM   2749  HD1 TYR A 186      -7.969  11.420  17.421  1.00 91.73           H
ATOM   2750  CD2 TYR A 186      -8.703   9.492  14.746  1.00 91.73           C
ATOM   2751  HD2 TYR A 186      -8.232   8.792  14.056  1.00 91.73           H
ATOM   2752  CE1 TYR A 186      -9.954  11.279  16.487  1.00 91.73           C
ATOM   2753  HE1 TYR A 186     -10.437  11.977  17.169  1.00 91.73           H
ATOM   2754  CE2 TYR A 186     -10.100   9.810  14.606  1.00 91.73           C
ATOM   2755  HE2 TYR A 186     -10.699   9.358  13.815  1.00 91.73           H
ATOM   2756  CZ  TYR A 186     -10.657  10.688  15.483  1.00 91.73           C
ATOM   2757  OH  TYR A 186     -11.976  10.989  15.351  1.00 91.73           O
ATOM   2758  HH  TYR A 186     -12.376  10.455  14.606  1.00 91.73           H
ATOM   2759  HN  TYR A 186      -5.853  11.287  14.006  1.00 91.73           H
ATOM   2760  N   SER A 187      -3.367  10.900  15.067  1.00 92.60           N
ATOM   2761  CA  SER A 187      -1.923  10.733  15.083  1.00 92.60           C
ATOM   2762  C   SER A 187      -1.298  11.679  16.109  1.00 92.60           C
ATOM   2763  O   SER A 187      -1.482  12.893  16.033  1.00 92.60           O
ATOM   2764  HA  SER A 187      -1.757   9.694  15.368  1.00 92.60           H
ATOM   2765  CB  SER A 187      -1.325  10.982  13.697  1.00 92.60           C
ATOM   2766 1HB  SER A 187      -1.578  11.991  13.369  1.00 92.60           H
ATOM   2767 2HB  SER A 187      -0.238  10.930  13.757  1.00 92.60           H
ATOM   2768  OG  SER A 187      -1.793  10.040  12.736  1.00 92.60           O
ATOM   2769  HG  SER A 187      -2.302  10.511  12.015  1.00 92.60           H
ATOM   2770  HN  SER A 187      -3.733  11.331  14.243  1.00 92.60           H
ATOM   2771  N   GLN A 188      -0.571  11.087  17.046  1.00 85.78           N
ATOM   2772  CA  GLN A 188       0.189  11.868  18.008  1.00 85.78           C
ATOM   2773  C   GLN A 188       1.410  11.079  18.485  1.00 85.78           C
ATOM   2774  O   GLN A 188       1.535   9.889  18.199  1.00 85.78           O
ATOM   2775  HA  GLN A 188       0.511  12.758  17.468  1.00 85.78           H
ATOM   2776  CB  GLN A 188      -0.689  12.288  19.189  1.00 85.78           C
ATOM   2777 1HB  GLN A 188      -0.111  12.908  19.874  1.00 85.78           H
ATOM   2778 2HB  GLN A 188      -1.519  12.896  18.831  1.00 85.78           H
ATOM   2779  CG  GLN A 188      -1.229  11.065  19.933  1.00 85.78           C
ATOM   2780 1HG  GLN A 188      -1.748  10.409  19.233  1.00 85.78           H
ATOM   2781 2HG  GLN A 188      -0.400  10.493  20.351  1.00 85.78           H
ATOM   2782  CD  GLN A 188      -2.184  11.482  21.053  1.00 85.78           C
ATOM   2783  OE1 GLN A 188      -2.500  12.647  21.233  1.00 85.78           O
ATOM   2784  NE2 GLN A 188      -2.625  10.469  21.793  1.00 85.78           N
ATOM   2785 1HE2 GLN A 188      -2.327   9.536  21.592  1.00 85.78           H
ATOM   2786 2HE2 GLN A 188      -3.255  10.640  22.551  1.00 85.78           H
ATOM   2787  HN  GLN A 188      -0.497  10.096  17.154  1.00 85.78           H
ATOM   2788  N   ILE A 189       2.278  11.773  19.206  1.00 90.42           N
ATOM   2789  CA  ILE A 189       3.427  11.128  19.819  1.00 90.42           C
ATOM   2790  C   ILE A 189       3.038  10.615  21.207  1.00 90.42           C
ATOM   2791  O   ILE A 189       2.500  11.364  22.021  1.00 90.42           O
ATOM   2792  HA  ILE A 189       3.692  10.273  19.197  1.00 90.42           H
ATOM   2793  CB  ILE A 189       4.631  12.072  19.827  1.00 90.42           C
ATOM   2794  HB  ILE A 189       4.357  12.970  20.381  1.00 90.42           H
ATOM   2795  CG1 ILE A 189       4.993  12.511  18.407  1.00 90.42           C
ATOM   2796 1HG1 ILE A 189       5.340  11.651  17.834  1.00 90.42           H
ATOM   2797 2HG1 ILE A 189       4.105  12.893  17.902  1.00 90.42           H
ATOM   2798  CG2 ILE A 189       5.820  11.439  20.552  1.00 90.42           C
ATOM   2799 1HG2 ILE A 189       5.541  11.219  21.583  1.00 90.42           H
ATOM   2800 2HG2 ILE A 189       6.103  10.516  20.047  1.00 90.42           H
ATOM   2801 3HG2 ILE A 189       6.661  12.131  20.543  1.00 90.42           H
ATOM   2802  CD1 ILE A 189       6.078  13.590  18.426  1.00 90.42           C
ATOM   2803 1HD1 ILE A 189       5.718  14.457  18.979  1.00 90.42           H
ATOM   2804 2HD1 ILE A 189       6.973  13.196  18.909  1.00 90.42           H
ATOM   2805 3HD1 ILE A 189       6.317  13.883  17.404  1.00 90.42           H
ATOM   2806  HN  ILE A 189       2.207  12.756  19.372  1.00 90.42           H
ATOM   2807  N   LYS A 190       3.325   9.342  21.434  1.00 85.48           N
ATOM   2808  CA  LYS A 190       3.100   8.746  22.740  1.00 85.48           C
ATOM   2809  C   LYS A 190       4.437   8.278  23.320  1.00 85.48           C
ATOM   2810  O   LYS A 190       5.270   7.727  22.602  1.00 85.48           O
ATOM   2811  HA  LYS A 190       2.696   9.523  23.389  1.00 85.48           H
ATOM   2812  CB  LYS A 190       2.048   7.639  22.649  1.00 85.48           C
ATOM   2813 1HB  LYS A 190       1.123   8.043  22.238  1.00 85.48           H
ATOM   2814 2HB  LYS A 190       2.389   6.863  21.963  1.00 85.48           H
ATOM   2815  CG  LYS A 190       1.776   7.027  24.025  1.00 85.48           C
ATOM   2816 1HG  LYS A 190       2.706   6.648  24.449  1.00 85.48           H
ATOM   2817 2HG  LYS A 190       1.407   7.796  24.703  1.00 85.48           H
ATOM   2818  CD  LYS A 190       0.755   5.892  23.928  1.00 85.48           C
ATOM   2819 1HD  LYS A 190      -0.225   6.299  23.677  1.00 85.48           H
ATOM   2820 2HD  LYS A 190       1.034   5.214  23.121  1.00 85.48           H
ATOM   2821  CE  LYS A 190       0.669   5.117  25.244  1.00 85.48           C
ATOM   2822 1HE  LYS A 190       1.664   5.009  25.675  1.00 85.48           H
ATOM   2823 2HE  LYS A 190       0.070   5.676  25.963  1.00 85.48           H
ATOM   2824  NZ  LYS A 190       0.070   3.782  25.022  1.00 85.48           N
ATOM   2825 1HZ  LYS A 190       0.070   3.263  25.893  1.00 85.48           H
ATOM   2826 2HZ  LYS A 190      -0.883   3.889  24.692  1.00 85.48           H
ATOM   2827 3HZ  LYS A 190       0.613   3.279  24.329  1.00 85.48           H
ATOM   2828  HN  LYS A 190       3.705   8.723  20.747  1.00 85.48           H
ATOM   2829  N   GLU A 191       4.599   8.515  24.613  1.00 76.85           N
ATOM   2830  CA  GLU A 191       5.734   7.968  25.337  1.00 76.85           C
ATOM   2831  C   GLU A 191       5.410   6.562  25.847  1.00 76.85           C
ATOM   2832  O   GLU A 191       4.389   6.355  26.501  1.00 76.85           O
ATOM   2833  HA  GLU A 191       6.545   7.920  24.611  1.00 76.85           H
ATOM   2834  CB  GLU A 191       6.145   8.888  26.489  1.00 76.85           C
ATOM   2835 1HB  GLU A 191       5.259   9.211  27.035  1.00 76.85           H
ATOM   2836 2HB  GLU A 191       6.879   8.383  27.118  1.00 76.85           H
ATOM   2837  CG  GLU A 191       6.826  10.153  25.963  1.00 76.85           C
ATOM   2838 1HG  GLU A 191       7.611   9.882  25.258  1.00 76.85           H
ATOM   2839 2HG  GLU A 191       6.102  10.759  25.418  1.00 76.85           H
ATOM   2840  CD  GLU A 191       7.423  10.971  27.110  1.00 76.85           C
ATOM   2841  OE1 GLU A 191       8.112  11.966  26.799  1.00 76.85           O
ATOM   2842  OE2 GLU A 191       7.176  10.583  28.273  1.00 76.85           O
ATOM   2843  HN  GLU A 191       3.974   9.068  25.164  1.00 76.85           H
ATOM   2844  N   GLU A 192       6.299   5.632  25.529  1.00 77.20           N
ATOM   2845  CA  GLU A 192       6.165   4.271  26.018  1.00 77.20           C
ATOM   2846  C   GLU A 192       7.497   3.777  26.587  1.00 77.20           C
ATOM   2847  O   GLU A 192       8.478   3.646  25.856  1.00 77.20           O
ATOM   2848  HA  GLU A 192       5.420   4.319  26.811  1.00 77.20           H
ATOM   2849  CB  GLU A 192       5.662   3.339  24.913  1.00 77.20           C
ATOM   2850 1HB  GLU A 192       4.743   3.739  24.486  1.00 77.20           H
ATOM   2851 2HB  GLU A 192       6.450   3.186  24.175  1.00 77.20           H
ATOM   2852  CG  GLU A 192       5.323   1.957  25.474  1.00 77.20           C
ATOM   2853 1HG  GLU A 192       5.069   1.281  24.657  1.00 77.20           H
ATOM   2854 2HG  GLU A 192       6.197   1.539  25.974  1.00 77.20           H
ATOM   2855  CD  GLU A 192       4.155   2.036  26.459  1.00 77.20           C
ATOM   2856  OE1 GLU A 192       4.150   1.215  27.401  1.00 77.20           O
ATOM   2857  OE2 GLU A 192       3.293   2.916  26.247  1.00 77.20           O
ATOM   2858  HN  GLU A 192       7.098   5.797  24.950  1.00 77.20           H
ATOM   2859  N   SER A 193       7.489   3.517  27.886  1.00 76.07           N
ATOM   2860  CA  SER A 193       8.674   3.006  28.554  1.00 76.07           C
ATOM   2861  C   SER A 193       9.857   3.946  28.315  1.00 76.07           C
ATOM   2862  O   SER A 193      10.993   3.497  28.177  1.00 76.07           O
ATOM   2863  HA  SER A 193       8.417   2.975  29.613  1.00 76.07           H
ATOM   2864  CB  SER A 193       9.012   1.594  28.071  1.00 76.07           C
ATOM   2865 1HB  SER A 193       9.257   1.623  27.009  1.00 76.07           H
ATOM   2866 2HB  SER A 193       9.899   1.235  28.593  1.00 76.07           H
ATOM   2867  OG  SER A 193       7.936   0.684  28.284  1.00 76.07           O
ATOM   2868  HG  SER A 193       8.123  -0.182  27.821  1.00 76.07           H
ATOM   2869  HN  SER A 193       6.694   3.651  28.478  1.00 76.07           H
ATOM   2870  N   GLY A 194       9.549   5.234  28.274  1.00 84.24           N
ATOM   2871  CA  GLY A 194      10.581   6.246  28.127  1.00 84.24           C
ATOM   2872  C   GLY A 194      11.004   6.389  26.664  1.00 84.24           C
ATOM   2873  O   GLY A 194      11.953   7.108  26.356  1.00 84.24           O
ATOM   2874 1HA  GLY A 194      10.213   7.203  28.498  1.00 84.24           H
ATOM   2875 2HA  GLY A 194      11.446   5.980  28.735  1.00 84.24           H
ATOM   2876  HN  GLY A 194       8.616   5.588  28.339  1.00 84.24           H
ATOM   2877  N   ILE A 195      10.279   5.693  25.801  1.00 81.72           N
ATOM   2878  CA  ILE A 195      10.526   5.783  24.372  1.00 81.72           C
ATOM   2879  C   ILE A 195       9.365   6.523  23.704  1.00 81.72           C
ATOM   2880  O   ILE A 195       8.201   6.206  23.945  1.00 81.72           O
ATOM   2881  HA  ILE A 195      11.434   6.370  24.233  1.00 81.72           H
ATOM   2882  CB  ILE A 195      10.790   4.395  23.785  1.00 81.72           C
ATOM   2883  HB  ILE A 195       9.917   3.772  23.977  1.00 81.72           H
ATOM   2884  CG1 ILE A 195      11.982   3.727  24.471  1.00 81.72           C
ATOM   2885 1HG1 ILE A 195      12.880   4.325  24.312  1.00 81.72           H
ATOM   2886 2HG1 ILE A 195      11.812   3.688  25.547  1.00 81.72           H
ATOM   2887  CG2 ILE A 195      10.968   4.467  22.267  1.00 81.72           C
ATOM   2888 1HG2 ILE A 195      10.063   4.872  21.813  1.00 81.72           H
ATOM   2889 2HG2 ILE A 195      11.814   5.113  22.030  1.00 81.72           H
ATOM   2890 3HG2 ILE A 195      11.154   3.467  21.875  1.00 81.72           H
ATOM   2891  CD1 ILE A 195      12.203   2.312  23.933  1.00 81.72           C
ATOM   2892 1HD1 ILE A 195      11.313   1.711  24.116  1.00 81.72           H
ATOM   2893 2HD1 ILE A 195      12.397   2.357  22.861  1.00 81.72           H
ATOM   2894 3HD1 ILE A 195      13.057   1.860  24.438  1.00 81.72           H
ATOM   2895  HN  ILE A 195       9.536   5.077  26.063  1.00 81.72           H
ATOM   2896  N   ALA A 196       9.722   7.495  22.878  1.00 91.75           N
ATOM   2897  CA  ALA A 196       8.728   8.235  22.119  1.00 91.75           C
ATOM   2898  C   ALA A 196       8.277   7.396  20.922  1.00 91.75           C
ATOM   2899  O   ALA A 196       9.104   6.921  20.145  1.00 91.75           O
ATOM   2900  HA  ALA A 196       7.873   8.409  22.773  1.00 91.75           H
ATOM   2901  CB  ALA A 196       9.309   9.587  21.698  1.00 91.75           C
ATOM   2902 1HB  ALA A 196       9.586  10.156  22.585  1.00 91.75           H
ATOM   2903 2HB  ALA A 196      10.191   9.426  21.079  1.00 91.75           H
ATOM   2904 3HB  ALA A 196       8.563  10.141  21.129  1.00 91.75           H
ATOM   2905  HN  ALA A 196      10.668   7.779  22.723  1.00 91.75           H
ATOM   2906  N   ILE A 197       6.966   7.238  20.810  1.00 87.27           N
ATOM   2907  CA  ILE A 197       6.396   6.465  19.721  1.00 87.27           C
ATOM   2908  C   ILE A 197       5.354   7.313  18.989  1.00 87.27           C
ATOM   2909  O   ILE A 197       4.483   7.912  19.619  1.00 87.27           O
ATOM   2910  HA  ILE A 197       7.203   6.234  19.026  1.00 87.27           H
ATOM   2911  CB  ILE A 197       5.850   5.132  20.238  1.00 87.27           C
ATOM   2912  HB  ILE A 197       5.079   5.343  20.979  1.00 87.27           H
ATOM   2913  CG1 ILE A 197       6.944   4.327  20.942  1.00 87.27           C
ATOM   2914 1HG1 ILE A 197       7.752   4.115  20.241  1.00 87.27           H
ATOM   2915 2HG1 ILE A 197       7.372   4.919  21.751  1.00 87.27           H
ATOM   2916  CG2 ILE A 197       5.188   4.336  19.111  1.00 87.27           C
ATOM   2917 1HG2 ILE A 197       4.362   4.914  18.695  1.00 87.27           H
ATOM   2918 2HG2 ILE A 197       5.920   4.134  18.330  1.00 87.27           H
ATOM   2919 3HG2 ILE A 197       4.809   3.394  19.506  1.00 87.27           H
ATOM   2920  CD1 ILE A 197       6.388   3.016  21.499  1.00 87.27           C
ATOM   2921 1HD1 ILE A 197       5.597   3.233  22.217  1.00 87.27           H
ATOM   2922 2HD1 ILE A 197       5.983   2.417  20.683  1.00 87.27           H
ATOM   2923 3HD1 ILE A 197       7.187   2.463  21.994  1.00 87.27           H
ATOM   2924  HN  ILE A 197       6.300   7.627  21.447  1.00 87.27           H
ATOM   2925  N   CYS A 198       5.478   7.339  17.670  1.00 92.56           N
ATOM   2926  CA  CYS A 198       4.435   7.903  16.831  1.00 92.56           C
ATOM   2927  C   CYS A 198       3.382   6.822  16.581  1.00 92.56           C
ATOM   2928  O   CYS A 198       3.659   5.821  15.922  1.00 92.56           O
ATOM   2929  HA  CYS A 198       4.007   8.740  17.384  1.00 92.56           H
ATOM   2930  CB  CYS A 198       5.001   8.462  15.524  1.00 92.56           C
ATOM   2931 1HB  CYS A 198       5.584   9.360  15.726  1.00 92.56           H
ATOM   2932 2HB  CYS A 198       5.678   7.737  15.072  1.00 92.56           H
ATOM   2933  SG  CYS A 198       3.637   8.850  14.367  1.00 92.56           S
ATOM   2934  HN  CYS A 198       6.271   6.983  17.176  1.00 92.56           H
ATOM   2935  N   THR A 199       2.195   7.061  17.120  1.00 90.77           N
ATOM   2936  CA  THR A 199       1.113   6.098  17.003  1.00 90.77           C
ATOM   2937  C   THR A 199      -0.231   6.820  16.876  1.00 90.77           C
ATOM   2938  O   THR A 199      -0.322   8.019  17.136  1.00 90.77           O
ATOM   2939  HA  THR A 199       1.257   5.529  16.085  1.00 90.77           H
ATOM   2940  CB  THR A 199       1.185   5.156  18.206  1.00 90.77           C
ATOM   2941  HB  THR A 199       2.210   4.830  18.384  1.00 90.77           H
ATOM   2942  OG1 THR A 199       0.256   4.122  17.893  1.00 90.77           O
ATOM   2943  HG1 THR A 199       0.412   3.331  18.486  1.00 90.77           H
ATOM   2944  CG2 THR A 199       0.623   5.789  19.480  1.00 90.77           C
ATOM   2945 1HG2 THR A 199      -0.423   6.053  19.324  1.00 90.77           H
ATOM   2946 2HG2 THR A 199       1.192   6.686  19.722  1.00 90.77           H
ATOM   2947 3HG2 THR A 199       0.698   5.078  20.303  1.00 90.77           H
ATOM   2948  HN  THR A 199       1.969   7.891  17.629  1.00 90.77           H
ATOM   2949  N   MET A 200      -1.239   6.059  16.477  1.00 89.49           N
ATOM   2950  CA  MET A 200      -2.614   6.516  16.596  1.00 89.49           C
ATOM   2951  C   MET A 200      -3.119   6.368  18.032  1.00 89.49           C
ATOM   2952  O   MET A 200      -2.934   5.323  18.655  1.00 89.49           O
ATOM   2953  HA  MET A 200      -2.598   7.569  16.315  1.00 89.49           H
ATOM   2954  CB  MET A 200      -3.505   5.703  15.655  1.00 89.49           C
ATOM   2955 1HB  MET A 200      -3.413   4.642  15.888  1.00 89.49           H
ATOM   2956 2HB  MET A 200      -4.549   5.974  15.812  1.00 89.49           H
ATOM   2957  CG  MET A 200      -3.124   5.944  14.193  1.00 89.49           C
ATOM   2958 1HG  MET A 200      -2.039   5.984  14.093  1.00 89.49           H
ATOM   2959 2HG  MET A 200      -3.471   5.115  13.576  1.00 89.49           H
ATOM   2960  SD  MET A 200      -3.844   7.474  13.619  1.00 89.49           S
ATOM   2961  CE  MET A 200      -5.548   6.970  13.453  1.00 89.49           C
ATOM   2962 1HE  MET A 200      -5.617   6.152  12.736  1.00 89.49           H
ATOM   2963 2HE  MET A 200      -5.925   6.639  14.420  1.00 89.49           H
ATOM   2964 3HE  MET A 200      -6.143   7.813  13.100  1.00 89.49           H
ATOM   2965  HN  MET A 200      -1.130   5.148  16.080  1.00 89.49           H
ATOM   2966  N   VAL A 201      -3.746   7.429  18.517  1.00 91.82           N
ATOM   2967  CA  VAL A 201      -4.416   7.379  19.806  1.00 91.82           C
ATOM   2968  C   VAL A 201      -5.873   7.812  19.636  1.00 91.82           C
ATOM   2969  O   VAL A 201      -6.146   8.929  19.198  1.00 91.82           O
ATOM   2970  HA  VAL A 201      -4.395   6.344  20.147  1.00 91.82           H
ATOM   2971  CB  VAL A 201      -3.654   8.229  20.825  1.00 91.82           C
ATOM   2972  HB  VAL A 201      -3.734   9.272  20.518  1.00 91.82           H
ATOM   2973  CG1 VAL A 201      -4.274   8.101  22.218  1.00 91.82           C
ATOM   2974 1HG1 VAL A 201      -5.310   8.437  22.187  1.00 91.82           H
ATOM   2975 2HG1 VAL A 201      -4.239   7.059  22.536  1.00 91.82           H
ATOM   2976 3HG1 VAL A 201      -3.713   8.715  22.923  1.00 91.82           H
ATOM   2977  CG2 VAL A 201      -2.170   7.858  20.848  1.00 91.82           C
ATOM   2978 1HG2 VAL A 201      -2.062   6.808  21.119  1.00 91.82           H
ATOM   2979 2HG2 VAL A 201      -1.738   8.025  19.862  1.00 91.82           H
ATOM   2980 3HG2 VAL A 201      -1.652   8.477  21.581  1.00 91.82           H
ATOM   2981  HN  VAL A 201      -3.802   8.310  18.046  1.00 91.82           H
ATOM   2982  N   TYR A 202      -6.772   6.906  19.991  1.00 91.69           N
ATOM   2983  CA  TYR A 202      -8.192   7.145  19.799  1.00 91.69           C
ATOM   2984  C   TYR A 202      -8.830   7.715  21.068  1.00 91.69           C
ATOM   2985  O   TYR A 202      -8.449   7.345  22.177  1.00 91.69           O
ATOM   2986  HA  TYR A 202      -8.305   7.866  18.989  1.00 91.69           H
ATOM   2987  CB  TYR A 202      -8.813   5.779  19.500  1.00 91.69           C
ATOM   2988 1HB  TYR A 202      -8.600   5.105  20.330  1.00 91.69           H
ATOM   2989 2HB  TYR A 202      -9.896   5.887  19.447  1.00 91.69           H
ATOM   2990  CG  TYR A 202      -8.315   5.139  18.202  1.00 91.69           C
ATOM   2991  CD1 TYR A 202      -8.917   5.456  17.002  1.00 91.69           C
ATOM   2992  HD1 TYR A 202      -9.748   6.161  16.978  1.00 91.69           H
ATOM   2993  CD2 TYR A 202      -7.263   4.246  18.233  1.00 91.69           C
ATOM   2994  HD2 TYR A 202      -6.787   3.996  19.181  1.00 91.69           H
ATOM   2995  CE1 TYR A 202      -8.448   4.854  15.780  1.00 91.69           C
ATOM   2996  HE1 TYR A 202      -8.915   5.095  14.825  1.00 91.69           H
ATOM   2997  CE2 TYR A 202      -6.794   3.644  17.011  1.00 91.69           C
ATOM   2998  HE2 TYR A 202      -5.965   2.937  17.021  1.00 91.69           H
ATOM   2999  CZ  TYR A 202      -7.410   3.978  15.846  1.00 91.69           C
ATOM   3000  OH  TYR A 202      -6.967   3.410  14.692  1.00 91.69           O
ATOM   3001  HH  TYR A 202      -6.185   2.816  14.881  1.00 91.69           H
ATOM   3002  HN  TYR A 202      -6.544   6.024  20.404  1.00 91.69           H
ATOM   3003  N   PRO A 203      -9.807   8.621  20.928  1.00 85.24           N
ATOM   3004  CA  PRO A 203     -10.414   9.261  22.098  1.00 85.24           C
ATOM   3005  C   PRO A 203     -11.242   8.290  22.922  1.00 85.24           C
ATOM   3006  O   PRO A 203     -11.817   7.345  22.383  1.00 85.24           O
ATOM   3007  HA  PRO A 203      -9.639   9.620  22.775  1.00 85.24           H
ATOM   3008  CB  PRO A 203     -11.276  10.373  21.495  1.00 85.24           C
ATOM   3009 1HB  PRO A 203     -12.170  10.555  22.091  1.00 85.24           H
ATOM   3010 2HB  PRO A 203     -10.733  11.316  21.439  1.00 85.24           H
ATOM   3011  CG  PRO A 203     -11.622   9.854  20.128  1.00 85.24           C
ATOM   3012 1HG  PRO A 203     -12.494   9.202  20.163  1.00 85.24           H
ATOM   3013 2HG  PRO A 203     -11.860  10.669  19.446  1.00 85.24           H
ATOM   3014  CD  PRO A 203     -10.405   9.104  19.670  1.00 85.24           C
ATOM   3015 1HD  PRO A 203     -10.667   8.279  19.008  1.00 85.24           H
ATOM   3016 2HD  PRO A 203      -9.719   9.749  19.122  1.00 85.24           H
ATOM   3017  N   SER A 204     -11.282   8.550  24.221  1.00 76.42           N
ATOM   3018  CA  SER A 204     -11.638   7.518  25.180  1.00 76.42           C
ATOM   3019  C   SER A 204     -13.065   7.033  24.921  1.00 76.42           C
ATOM   3020  O   SER A 204     -13.343   5.837  25.005  1.00 76.42           O
ATOM   3021  HA  SER A 204     -10.923   6.712  25.015  1.00 76.42           H
ATOM   3022  CB  SER A 204     -11.504   8.031  26.616  1.00 76.42           C
ATOM   3023 1HB  SER A 204     -11.902   7.286  27.305  1.00 76.42           H
ATOM   3024 2HB  SER A 204     -10.449   8.158  26.858  1.00 76.42           H
ATOM   3025  OG  SER A 204     -12.187   9.267  26.807  1.00 76.42           O
ATOM   3026  HG  SER A 204     -13.161   9.099  26.959  1.00 76.42           H
ATOM   3027  HN  SER A 204     -11.076   9.444  24.619  1.00 76.42           H
ATOM   3028  N   ASP A 205     -13.933   7.985  24.612  1.00 71.07           N
ATOM   3029  CA  ASP A 205     -15.361   7.781  24.785  1.00 71.07           C
ATOM   3030  C   ASP A 205     -15.825   6.645  23.871  1.00 71.07           C
ATOM   3031  O   ASP A 205     -16.599   5.785  24.288  1.00 71.07           O
ATOM   3032  HA  ASP A 205     -15.491   7.545  25.841  1.00 71.07           H
ATOM   3033  CB  ASP A 205     -16.147   9.039  24.411  1.00 71.07           C
ATOM   3034 1HB  ASP A 205     -15.876   9.355  23.403  1.00 71.07           H
ATOM   3035 2HB  ASP A 205     -17.214   8.816  24.398  1.00 71.07           H
ATOM   3036  CG  ASP A 205     -15.869  10.174  25.399  1.00 71.07           C
ATOM   3037  OD1 ASP A 205     -15.284   9.870  26.461  1.00 71.07           O
ATOM   3038  OD2 ASP A 205     -16.247  11.319  25.069  1.00 71.07           O
ATOM   3039  HN  ASP A 205     -13.675   8.880  24.249  1.00 71.07           H
ATOM   3040  N   GLU A 206     -15.332   6.679  22.642  1.00 75.13           N
ATOM   3041  CA  GLU A 206     -15.712   5.682  21.655  1.00 75.13           C
ATOM   3042  C   GLU A 206     -14.467   5.070  21.011  1.00 75.13           C
ATOM   3043  O   GLU A 206     -14.497   4.671  19.848  1.00 75.13           O
ATOM   3044  HA  GLU A 206     -16.255   4.917  22.211  1.00 75.13           H
ATOM   3045  CB  GLU A 206     -16.638   6.285  20.596  1.00 75.13           C
ATOM   3046 1HB  GLU A 206     -16.177   7.177  20.171  1.00 75.13           H
ATOM   3047 2HB  GLU A 206     -16.883   5.529  19.850  1.00 75.13           H
ATOM   3048  CG  GLU A 206     -17.965   6.726  21.215  1.00 75.13           C
ATOM   3049 1HG  GLU A 206     -18.101   6.237  22.180  1.00 75.13           H
ATOM   3050 2HG  GLU A 206     -17.945   7.799  21.401  1.00 75.13           H
ATOM   3051  CD  GLU A 206     -19.139   6.384  20.295  1.00 75.13           C
ATOM   3052  OE1 GLU A 206     -20.134   5.842  20.822  1.00 75.13           O
ATOM   3053  OE2 GLU A 206     -19.015   6.674  19.085  1.00 75.13           O
ATOM   3054  HN  GLU A 206     -14.685   7.369  22.317  1.00 75.13           H
ATOM   3055  N   SER A 207     -13.400   5.016  21.795  1.00 87.69           N
ATOM   3056  CA  SER A 207     -12.103   4.624  21.269  1.00 87.69           C
ATOM   3057  C   SER A 207     -12.223   3.297  20.517  1.00 87.69           C
ATOM   3058  O   SER A 207     -11.696   3.155  19.414  1.00 87.69           O
ATOM   3059  HA  SER A 207     -11.814   5.425  20.588  1.00 87.69           H
ATOM   3060  CB  SER A 207     -11.067   4.509  22.388  1.00 87.69           C
ATOM   3061 1HB  SER A 207     -10.136   4.113  21.981  1.00 87.69           H
ATOM   3062 2HB  SER A 207     -10.846   5.501  22.782  1.00 87.69           H
ATOM   3063  OG  SER A 207     -11.516   3.668  23.447  1.00 87.69           O
ATOM   3064  HG  SER A 207     -11.864   4.224  24.202  1.00 87.69           H
ATOM   3065  HN  SER A 207     -13.412   5.233  22.771  1.00 87.69           H
ATOM   3066  N   THR A 208     -12.919   2.359  21.143  1.00 87.04           N
ATOM   3067  CA  THR A 208     -13.013   1.013  20.605  1.00 87.04           C
ATOM   3068  C   THR A 208     -13.732   1.027  19.255  1.00 87.04           C
ATOM   3069  O   THR A 208     -13.267   0.418  18.293  1.00 87.04           O
ATOM   3070  HA  THR A 208     -12.003   0.643  20.426  1.00 87.04           H
ATOM   3071  CB  THR A 208     -13.701   0.133  21.651  1.00 87.04           C
ATOM   3072  HB  THR A 208     -14.750   0.410  21.763  1.00 87.04           H
ATOM   3073  OG1 THR A 208     -12.897   0.286  22.817  1.00 87.04           O
ATOM   3074  HG1 THR A 208     -11.962  -0.016  22.629  1.00 87.04           H
ATOM   3075  CG2 THR A 208     -13.600  -1.357  21.321  1.00 87.04           C
ATOM   3076 1HG2 THR A 208     -12.551  -1.649  21.275  1.00 87.04           H
ATOM   3077 2HG2 THR A 208     -14.072  -1.549  20.357  1.00 87.04           H
ATOM   3078 3HG2 THR A 208     -14.104  -1.936  22.094  1.00 87.04           H
ATOM   3079  HN  THR A 208     -13.411   2.507  22.001  1.00 87.04           H
ATOM   3080  N   LYS A 209     -14.855   1.730  19.226  1.00 82.83           N
ATOM   3081  CA  LYS A 209     -15.668   1.791  18.024  1.00 82.83           C
ATOM   3082  C   LYS A 209     -14.845   2.399  16.886  1.00 82.83           C
ATOM   3083  O   LYS A 209     -14.863   1.896  15.764  1.00 82.83           O
ATOM   3084  HA  LYS A 209     -15.929   0.768  17.752  1.00 82.83           H
ATOM   3085  CB  LYS A 209     -16.978   2.533  18.300  1.00 82.83           C
ATOM   3086 1HB  LYS A 209     -16.762   3.514  18.724  1.00 82.83           H
ATOM   3087 2HB  LYS A 209     -17.509   2.702  17.363  1.00 82.83           H
ATOM   3088  CG  LYS A 209     -17.865   1.740  19.260  1.00 82.83           C
ATOM   3089 1HG  LYS A 209     -17.995   0.724  18.887  1.00 82.83           H
ATOM   3090 2HG  LYS A 209     -17.378   1.663  20.232  1.00 82.83           H
ATOM   3091  CD  LYS A 209     -19.233   2.408  19.422  1.00 82.83           C
ATOM   3092 1HD  LYS A 209     -19.103   3.482  19.554  1.00 82.83           H
ATOM   3093 2HD  LYS A 209     -19.820   2.267  18.514  1.00 82.83           H
ATOM   3094  CE  LYS A 209     -19.988   1.829  20.620  1.00 82.83           C
ATOM   3095 1HE  LYS A 209     -20.367   0.837  20.373  1.00 82.83           H
ATOM   3096 2HE  LYS A 209     -19.307   1.710  21.463  1.00 82.83           H
ATOM   3097  NZ  LYS A 209     -21.110   2.714  21.002  1.00 82.83           N
ATOM   3098 1HZ  LYS A 209     -21.589   2.325  21.806  1.00 82.83           H
ATOM   3099 2HZ  LYS A 209     -20.751   3.634  21.235  1.00 82.83           H
ATOM   3100 3HZ  LYS A 209     -21.759   2.791  20.227  1.00 82.83           H
ATOM   3101  HN  LYS A 209     -15.210   2.250  20.003  1.00 82.83           H
ATOM   3102  N   LEU A 210     -14.143   3.474  17.216  1.00 89.44           N
ATOM   3103  CA  LEU A 210     -13.428   4.238  16.208  1.00 89.44           C
ATOM   3104  C   LEU A 210     -12.337   3.362  15.589  1.00 89.44           C
ATOM   3105  O   LEU A 210     -12.218   3.285  14.367  1.00 89.44           O
ATOM   3106  HA  LEU A 210     -14.143   4.501  15.429  1.00 89.44           H
ATOM   3107  CB  LEU A 210     -12.902   5.547  16.802  1.00 89.44           C
ATOM   3108 1HB  LEU A 210     -13.726   6.050  17.308  1.00 89.44           H
ATOM   3109 2HB  LEU A 210     -12.160   5.306  17.563  1.00 89.44           H
ATOM   3110  CG  LEU A 210     -12.275   6.529  15.810  1.00 89.44           C
ATOM   3111  HG  LEU A 210     -11.467   6.016  15.287  1.00 89.44           H
ATOM   3112  CD1 LEU A 210     -13.291   6.966  14.754  1.00 89.44           C
ATOM   3113 1HD1 LEU A 210     -13.644   6.093  14.205  1.00 89.44           H
ATOM   3114 2HD1 LEU A 210     -14.135   7.454  15.242  1.00 89.44           H
ATOM   3115 3HD1 LEU A 210     -12.819   7.664  14.062  1.00 89.44           H
ATOM   3116  CD2 LEU A 210     -11.655   7.723  16.539  1.00 89.44           C
ATOM   3117 1HD2 LEU A 210     -12.427   8.244  17.105  1.00 89.44           H
ATOM   3118 2HD2 LEU A 210     -10.880   7.370  17.220  1.00 89.44           H
ATOM   3119 3HD2 LEU A 210     -11.216   8.405  15.811  1.00 89.44           H
ATOM   3120  HN  LEU A 210     -14.058   3.822  18.149  1.00 89.44           H
ATOM   3121  N   LYS A 211     -11.568   2.725  16.460  1.00 93.94           N
ATOM   3122  CA  LYS A 211     -10.495   1.854  16.013  1.00 93.94           C
ATOM   3123  C   LYS A 211     -11.068   0.779  15.087  1.00 93.94           C
ATOM   3124  O   LYS A 211     -10.554   0.559  13.992  1.00 93.94           O
ATOM   3125  HA  LYS A 211      -9.795   2.464  15.442  1.00 93.94           H
ATOM   3126  CB  LYS A 211      -9.729   1.289  17.212  1.00 93.94           C
ATOM   3127 1HB  LYS A 211      -9.296   2.106  17.789  1.00 93.94           H
ATOM   3128 2HB  LYS A 211     -10.418   0.763  17.872  1.00 93.94           H
ATOM   3129  CG  LYS A 211      -8.623   0.336  16.756  1.00 93.94           C
ATOM   3130 1HG  LYS A 211      -9.066  -0.570  16.342  1.00 93.94           H
ATOM   3131 2HG  LYS A 211      -8.043   0.800  15.958  1.00 93.94           H
ATOM   3132  CD  LYS A 211      -7.699  -0.028  17.920  1.00 93.94           C
ATOM   3133 1HD  LYS A 211      -7.281   0.880  18.355  1.00 93.94           H
ATOM   3134 2HD  LYS A 211      -8.272  -0.522  18.703  1.00 93.94           H
ATOM   3135  CE  LYS A 211      -6.565  -0.944  17.454  1.00 93.94           C
ATOM   3136 1HE  LYS A 211      -6.974  -1.897  17.119  1.00 93.94           H
ATOM   3137 2HE  LYS A 211      -6.057  -0.498  16.599  1.00 93.94           H
ATOM   3138  NZ  LYS A 211      -5.598  -1.171  18.551  1.00 93.94           N
ATOM   3139 1HZ  LYS A 211      -4.933  -1.884  18.273  1.00 93.94           H
ATOM   3140 2HZ  LYS A 211      -5.105  -0.307  18.750  1.00 93.94           H
ATOM   3141 3HZ  LYS A 211      -6.094  -1.476  19.381  1.00 93.94           H
ATOM   3142  HN  LYS A 211     -11.669   2.797  17.452  1.00 93.94           H
ATOM   3143  N   SER A 212     -12.125   0.137  15.562  1.00 91.36           N
ATOM   3144  CA  SER A 212     -12.722  -0.966  14.829  1.00 91.36           C
ATOM   3145  C   SER A 212     -13.189  -0.488  13.453  1.00 91.36           C
ATOM   3146  O   SER A 212     -13.002  -1.181  12.454  1.00 91.36           O
ATOM   3147  HA  SER A 212     -11.930  -1.708  14.728  1.00 91.36           H
ATOM   3148  CB  SER A 212     -13.893  -1.574  15.605  1.00 91.36           C
ATOM   3149 1HB  SER A 212     -14.652  -0.810  15.773  1.00 91.36           H
ATOM   3150 2HB  SER A 212     -14.357  -2.358  15.006  1.00 91.36           H
ATOM   3151  OG  SER A 212     -13.480  -2.115  16.857  1.00 91.36           O
ATOM   3152  HG  SER A 212     -13.511  -1.407  17.562  1.00 91.36           H
ATOM   3153  HN  SER A 212     -12.571   0.359  16.429  1.00 91.36           H
ATOM   3154  N   ALA A 213     -13.789   0.694  13.444  1.00 94.48           N
ATOM   3155  CA  ALA A 213     -14.315   1.257  12.213  1.00 94.48           C
ATOM   3156  C   ALA A 213     -13.159   1.532  11.248  1.00 94.48           C
ATOM   3157  O   ALA A 213     -13.239   1.198  10.067  1.00 94.48           O
ATOM   3158  HA  ALA A 213     -14.980   0.518  11.767  1.00 94.48           H
ATOM   3159  CB  ALA A 213     -15.121   2.518  12.531  1.00 94.48           C
ATOM   3160 1HB  ALA A 213     -15.946   2.263  13.196  1.00 94.48           H
ATOM   3161 2HB  ALA A 213     -14.475   3.249  13.018  1.00 94.48           H
ATOM   3162 3HB  ALA A 213     -15.515   2.940  11.607  1.00 94.48           H
ATOM   3163  HN  ALA A 213     -13.917   1.262  14.257  1.00 94.48           H
ATOM   3164  N   VAL A 214     -12.112   2.138  11.788  1.00 92.76           N
ATOM   3165  CA  VAL A 214     -10.969   2.521  10.976  1.00 92.76           C
ATOM   3166  C   VAL A 214     -10.361   1.271  10.337  1.00 92.76           C
ATOM   3167  O   VAL A 214     -10.040   1.270   9.150  1.00 92.76           O
ATOM   3168  HA  VAL A 214     -11.332   3.178  10.186  1.00 92.76           H
ATOM   3169  CB  VAL A 214      -9.966   3.307  11.823  1.00 92.76           C
ATOM   3170  HB  VAL A 214      -9.775   2.737  12.732  1.00 92.76           H
ATOM   3171  CG1 VAL A 214      -8.636   3.473  11.084  1.00 92.76           C
ATOM   3172 1HG1 VAL A 214      -8.216   2.491  10.867  1.00 92.76           H
ATOM   3173 2HG1 VAL A 214      -8.804   4.011  10.151  1.00 92.76           H
ATOM   3174 3HG1 VAL A 214      -7.942   4.036  11.708  1.00 92.76           H
ATOM   3175  CG2 VAL A 214     -10.540   4.666  12.231  1.00 92.76           C
ATOM   3176 1HG2 VAL A 214     -10.773   5.245  11.338  1.00 92.76           H
ATOM   3177 2HG2 VAL A 214     -11.448   4.516  12.815  1.00 92.76           H
ATOM   3178 3HG2 VAL A 214      -9.806   5.204  12.832  1.00 92.76           H
ATOM   3179  HN  VAL A 214     -12.037   2.367  12.758  1.00 92.76           H
ATOM   3180  N   LEU A 215     -10.222   0.236  11.153  1.00 92.61           N
ATOM   3181  CA  LEU A 215      -9.573  -0.986  10.708  1.00 92.61           C
ATOM   3182  C   LEU A 215     -10.454  -1.675   9.665  1.00 92.61           C
ATOM   3183  O   LEU A 215      -9.959  -2.146   8.643  1.00 92.61           O
ATOM   3184  HA  LEU A 215      -8.633  -0.702  10.234  1.00 92.61           H
ATOM   3185  CB  LEU A 215      -9.226  -1.874  11.905  1.00 92.61           C
ATOM   3186 1HB  LEU A 215     -10.120  -1.989  12.518  1.00 92.61           H
ATOM   3187 2HB  LEU A 215      -8.965  -2.865  11.533  1.00 92.61           H
ATOM   3188  CG  LEU A 215      -8.088  -1.380  12.799  1.00 92.61           C
ATOM   3189  HG  LEU A 215      -8.380  -0.420  13.225  1.00 92.61           H
ATOM   3190  CD1 LEU A 215      -7.852  -2.340  13.968  1.00 92.61           C
ATOM   3191 1HD1 LEU A 215      -8.761  -2.413  14.566  1.00 92.61           H
ATOM   3192 2HD1 LEU A 215      -7.591  -3.325  13.582  1.00 92.61           H
ATOM   3193 3HD1 LEU A 215      -7.038  -1.964  14.588  1.00 92.61           H
ATOM   3194  CD2 LEU A 215      -6.813  -1.145  11.986  1.00 92.61           C
ATOM   3195 1HD2 LEU A 215      -6.507  -2.077  11.513  1.00 92.61           H
ATOM   3196 2HD2 LEU A 215      -7.006  -0.394  11.219  1.00 92.61           H
ATOM   3197 3HD2 LEU A 215      -6.020  -0.794  12.646  1.00 92.61           H
ATOM   3198  HN  LEU A 215     -10.542   0.224  12.100  1.00 92.61           H
ATOM   3199  N   THR A 216     -11.746  -1.713   9.960  1.00 91.96           N
ATOM   3200  CA  THR A 216     -12.697  -2.361   9.073  1.00 91.96           C
ATOM   3201  C   THR A 216     -12.667  -1.709   7.690  1.00 91.96           C
ATOM   3202  O   THR A 216     -12.639  -2.401   6.673  1.00 91.96           O
ATOM   3203  HA  THR A 216     -12.393  -3.400   8.943  1.00 91.96           H
ATOM   3204  CB  THR A 216     -14.073  -2.312   9.739  1.00 91.96           C
ATOM   3205  HB  THR A 216     -14.408  -1.282   9.864  1.00 91.96           H
ATOM   3206  OG1 THR A 216     -13.904  -3.054  10.943  1.00 91.96           O
ATOM   3207  HG1 THR A 216     -13.779  -2.430  11.715  1.00 91.96           H
ATOM   3208  CG2 THR A 216     -15.129  -3.100   8.961  1.00 91.96           C
ATOM   3209 1HG2 THR A 216     -14.826  -4.145   8.894  1.00 91.96           H
ATOM   3210 2HG2 THR A 216     -15.226  -2.685   7.958  1.00 91.96           H
ATOM   3211 3HG2 THR A 216     -16.087  -3.032   9.477  1.00 91.96           H
ATOM   3212  HN  THR A 216     -12.143  -1.311  10.785  1.00 91.96           H
ATOM   3213  N   LEU A 217     -12.674  -0.384   7.695  1.00 88.72           N
ATOM   3214  CA  LEU A 217     -12.653   0.370   6.453  1.00 88.72           C
ATOM   3215  C   LEU A 217     -11.382   0.027   5.674  1.00 88.72           C
ATOM   3216  O   LEU A 217     -11.412  -0.091   4.451  1.00 88.72           O
ATOM   3217  HA  LEU A 217     -13.514   0.053   5.865  1.00 88.72           H
ATOM   3218  CB  LEU A 217     -12.820   1.865   6.731  1.00 88.72           C
ATOM   3219 1HB  LEU A 217     -13.635   1.994   7.444  1.00 88.72           H
ATOM   3220 2HB  LEU A 217     -11.913   2.228   7.215  1.00 88.72           H
ATOM   3221  CG  LEU A 217     -13.102   2.746   5.512  1.00 88.72           C
ATOM   3222  HG  LEU A 217     -12.416   2.457   4.716  1.00 88.72           H
ATOM   3223  CD1 LEU A 217     -14.522   2.522   4.990  1.00 88.72           C
ATOM   3224 1HD1 LEU A 217     -14.642   1.478   4.702  1.00 88.72           H
ATOM   3225 2HD1 LEU A 217     -15.240   2.767   5.773  1.00 88.72           H
ATOM   3226 3HD1 LEU A 217     -14.696   3.160   4.124  1.00 88.72           H
ATOM   3227  CD2 LEU A 217     -12.833   4.219   5.827  1.00 88.72           C
ATOM   3228 1HD2 LEU A 217     -13.477   4.539   6.646  1.00 88.72           H
ATOM   3229 2HD2 LEU A 217     -11.789   4.345   6.115  1.00 88.72           H
ATOM   3230 3HD2 LEU A 217     -13.041   4.824   4.944  1.00 88.72           H
ATOM   3231  HN  LEU A 217     -12.693   0.172   8.526  1.00 88.72           H
ATOM   3232  N   LYS A 218     -10.294  -0.123   6.416  1.00 86.08           N
ATOM   3233  CA  LYS A 218      -9.004  -0.396   5.806  1.00 86.08           C
ATOM   3234  C   LYS A 218      -9.059  -1.747   5.089  1.00 86.08           C
ATOM   3235  O   LYS A 218      -8.581  -1.876   3.964  1.00 86.08           O
ATOM   3236  HA  LYS A 218      -8.822   0.381   5.064  1.00 86.08           H
ATOM   3237  CB  LYS A 218      -7.887  -0.298   6.848  1.00 86.08           C
ATOM   3238 1HB  LYS A 218      -7.992   0.628   7.413  1.00 86.08           H
ATOM   3239 2HB  LYS A 218      -7.977  -1.118   7.561  1.00 86.08           H
ATOM   3240  CG  LYS A 218      -6.511  -0.343   6.182  1.00 86.08           C
ATOM   3241 1HG  LYS A 218      -6.413  -1.262   5.603  1.00 86.08           H
ATOM   3242 2HG  LYS A 218      -6.414   0.487   5.482  1.00 86.08           H
ATOM   3243  CD  LYS A 218      -5.394  -0.270   7.225  1.00 86.08           C
ATOM   3244 1HD  LYS A 218      -5.458   0.673   7.766  1.00 86.08           H
ATOM   3245 2HD  LYS A 218      -5.523  -1.067   7.958  1.00 86.08           H
ATOM   3246  CE  LYS A 218      -4.019  -0.394   6.566  1.00 86.08           C
ATOM   3247 1HE  LYS A 218      -3.990  -1.282   5.935  1.00 86.08           H
ATOM   3248 2HE  LYS A 218      -3.842   0.464   5.917  1.00 86.08           H
ATOM   3249  NZ  LYS A 218      -2.957  -0.474   7.594  1.00 86.08           N
ATOM   3250 1HZ  LYS A 218      -2.092  -0.781   7.163  1.00 86.08           H
ATOM   3251 2HZ  LYS A 218      -2.821   0.440   8.011  1.00 86.08           H
ATOM   3252 3HZ  LYS A 218      -3.230  -1.136   8.312  1.00 86.08           H
ATOM   3253  HN  LYS A 218     -10.285  -0.060   7.414  1.00 86.08           H
ATOM   3254  N   VAL A 219      -9.647  -2.719   5.771  1.00 90.95           N
ATOM   3255  CA  VAL A 219      -9.693  -4.075   5.252  1.00 90.95           C
ATOM   3256  C   VAL A 219     -10.586  -4.111   4.010  1.00 90.95           C
ATOM   3257  O   VAL A 219     -10.209  -4.677   2.986  1.00 90.95           O
ATOM   3258  HA  VAL A 219      -8.679  -4.351   4.963  1.00 90.95           H
ATOM   3259  CB  VAL A 219     -10.153  -5.039   6.347  1.00 90.95           C
ATOM   3260  HB  VAL A 219     -11.091  -4.662   6.754  1.00 90.95           H
ATOM   3261  CG1 VAL A 219     -10.416  -6.434   5.775  1.00 90.95           C
ATOM   3262 1HG1 VAL A 219     -11.193  -6.374   5.013  1.00 90.95           H
ATOM   3263 2HG1 VAL A 219      -9.500  -6.822   5.329  1.00 90.95           H
ATOM   3264 3HG1 VAL A 219     -10.741  -7.099   6.575  1.00 90.95           H
ATOM   3265  CG2 VAL A 219      -9.136  -5.098   7.489  1.00 90.95           C
ATOM   3266 1HG2 VAL A 219      -8.176  -5.440   7.102  1.00 90.95           H
ATOM   3267 2HG2 VAL A 219      -9.020  -4.105   7.923  1.00 90.95           H
ATOM   3268 3HG2 VAL A 219      -9.487  -5.790   8.253  1.00 90.95           H
ATOM   3269  HN  VAL A 219     -10.086  -2.592   6.661  1.00 90.95           H
ATOM   3270  N   ILE A 220     -11.755  -3.500   4.143  1.00 91.40           N
ATOM   3271  CA  ILE A 220     -12.764  -3.580   3.100  1.00 91.40           C
ATOM   3272  C   ILE A 220     -12.240  -2.897   1.836  1.00 91.40           C
ATOM   3273  O   ILE A 220     -12.158  -3.519   0.778  1.00 91.40           O
ATOM   3274  HA  ILE A 220     -12.924  -4.636   2.881  1.00 91.40           H
ATOM   3275  CB  ILE A 220     -14.095  -3.014   3.599  1.00 91.40           C
ATOM   3276  HB  ILE A 220     -13.904  -2.040   4.050  1.00 91.40           H
ATOM   3277  CG1 ILE A 220     -14.698  -3.906   4.685  1.00 91.40           C
ATOM   3278 1HG1 ILE A 220     -14.915  -4.891   4.273  1.00 91.40           H
ATOM   3279 2HG1 ILE A 220     -13.974  -4.048   5.487  1.00 91.40           H
ATOM   3280  CG2 ILE A 220     -15.065  -2.790   2.437  1.00 91.40           C
ATOM   3281 1HG2 ILE A 220     -14.628  -2.085   1.729  1.00 91.40           H
ATOM   3282 2HG2 ILE A 220     -15.255  -3.739   1.934  1.00 91.40           H
ATOM   3283 3HG2 ILE A 220     -16.003  -2.387   2.819  1.00 91.40           H
ATOM   3284  CD1 ILE A 220     -15.979  -3.290   5.251  1.00 91.40           C
ATOM   3285 1HD1 ILE A 220     -15.754  -2.316   5.684  1.00 91.40           H
ATOM   3286 2HD1 ILE A 220     -16.710  -3.172   4.451  1.00 91.40           H
ATOM   3287 3HD1 ILE A 220     -16.387  -3.945   6.022  1.00 91.40           H
ATOM   3288  HN  ILE A 220     -12.015  -2.959   4.942  1.00 91.40           H
ATOM   3289  N   LEU A 221     -11.898  -1.626   1.986  1.00 90.09           N
ATOM   3290  CA  LEU A 221     -11.555  -0.802   0.840  1.00 90.09           C
ATOM   3291  C   LEU A 221     -10.108  -1.083   0.429  1.00 90.09           C
ATOM   3292  O   LEU A 221      -9.740  -0.895  -0.729  1.00 90.09           O
ATOM   3293  HA  LEU A 221     -12.209  -1.095   0.019  1.00 90.09           H
ATOM   3294  CB  LEU A 221     -11.834   0.673   1.137  1.00 90.09           C
ATOM   3295 1HB  LEU A 221     -11.272   0.956   2.026  1.00 90.09           H
ATOM   3296 2HB  LEU A 221     -11.446   1.269   0.311  1.00 90.09           H
ATOM   3297  CG  LEU A 221     -13.301   1.047   1.354  1.00 90.09           C
ATOM   3298  HG  LEU A 221     -13.657   0.531   2.246  1.00 90.09           H
ATOM   3299  CD1 LEU A 221     -13.452   2.548   1.609  1.00 90.09           C
ATOM   3300 1HD1 LEU A 221     -12.886   2.824   2.498  1.00 90.09           H
ATOM   3301 2HD1 LEU A 221     -13.074   3.103   0.750  1.00 90.09           H
ATOM   3302 3HD1 LEU A 221     -14.505   2.787   1.760  1.00 90.09           H
ATOM   3303  CD2 LEU A 221     -14.167   0.575   0.184  1.00 90.09           C
ATOM   3304 1HD2 LEU A 221     -13.819   1.043  -0.737  1.00 90.09           H
ATOM   3305 2HD2 LEU A 221     -14.092  -0.509   0.091  1.00 90.09           H
ATOM   3306 3HD2 LEU A 221     -15.205   0.854   0.364  1.00 90.09           H
ATOM   3307  HN  LEU A 221     -11.853  -1.160   2.870  1.00 90.09           H
ATOM   3308  N   GLY A 222      -9.327  -1.530   1.402  1.00 88.84           N
ATOM   3309  CA  GLY A 222      -7.889  -1.637   1.218  1.00 88.84           C
ATOM   3310  C   GLY A 222      -7.524  -2.940   0.505  1.00 88.84           C
ATOM   3311  O   GLY A 222      -6.450  -3.050  -0.085  1.00 88.84           O
ATOM   3312 1HA  GLY A 222      -7.529  -0.788   0.638  1.00 88.84           H
ATOM   3313 2HA  GLY A 222      -7.391  -1.596   2.186  1.00 88.84           H
ATOM   3314  HN  GLY A 222      -9.660  -1.814   2.301  1.00 88.84           H
ATOM   3315  N   PHE A 223      -8.438  -3.896   0.582  1.00 83.67           N
ATOM   3316  CA  PHE A 223      -8.181  -5.223   0.049  1.00 83.67           C
ATOM   3317  C   PHE A 223      -9.439  -5.809  -0.595  1.00 83.67           C
ATOM   3318  O   PHE A 223      -9.473  -6.038  -1.803  1.00 83.67           O
ATOM   3319  HA  PHE A 223      -7.401  -5.122  -0.707  1.00 83.67           H
ATOM   3320  CB  PHE A 223      -7.766  -6.106   1.228  1.00 83.67           C
ATOM   3321 1HB  PHE A 223      -6.961  -5.614   1.772  1.00 83.67           H
ATOM   3322 2HB  PHE A 223      -8.608  -6.195   1.915  1.00 83.67           H
ATOM   3323  CG  PHE A 223      -7.307  -7.508   0.823  1.00 83.67           C
ATOM   3324  CD1 PHE A 223      -8.071  -8.590   1.133  1.00 83.67           C
ATOM   3325  HD1 PHE A 223      -9.012  -8.458   1.668  1.00 83.67           H
ATOM   3326  CD2 PHE A 223      -6.134  -7.674   0.155  1.00 83.67           C
ATOM   3327  HD2 PHE A 223      -5.521  -6.807  -0.093  1.00 83.67           H
ATOM   3328  CE1 PHE A 223      -7.645  -9.891   0.758  1.00 83.67           C
ATOM   3329  HE1 PHE A 223      -8.258 -10.758   1.006  1.00 83.67           H
ATOM   3330  CE2 PHE A 223      -5.708  -8.975  -0.220  1.00 83.67           C
ATOM   3331  HE2 PHE A 223      -4.768  -9.107  -0.756  1.00 83.67           H
ATOM   3332  CZ  PHE A 223      -6.472 -10.056   0.089  1.00 83.67           C
ATOM   3333  HZ  PHE A 223      -6.145 -11.055  -0.199  1.00 83.67           H
ATOM   3334  HN  PHE A 223      -9.340  -3.776   0.998  1.00 83.67           H
ATOM   3335  N   PHE A 224     -10.442  -6.036   0.241  1.00 84.52           N
ATOM   3336  CA  PHE A 224     -11.514  -6.952  -0.109  1.00 84.52           C
ATOM   3337  C   PHE A 224     -12.228  -6.499  -1.384  1.00 84.52           C
ATOM   3338  O   PHE A 224     -12.326  -7.258  -2.347  1.00 84.52           O
ATOM   3339  HA  PHE A 224     -11.063  -7.930  -0.274  1.00 84.52           H
ATOM   3340  CB  PHE A 224     -12.511  -6.936   1.052  1.00 84.52           C
ATOM   3341 1HB  PHE A 224     -11.968  -7.073   1.986  1.00 84.52           H
ATOM   3342 2HB  PHE A 224     -12.983  -5.955   1.099  1.00 84.52           H
ATOM   3343  CG  PHE A 224     -13.601  -8.005   0.951  1.00 84.52           C
ATOM   3344  CD1 PHE A 224     -14.840  -7.673   0.499  1.00 84.52           C
ATOM   3345  HD1 PHE A 224     -15.057  -6.645   0.209  1.00 84.52           H
ATOM   3346  CD2 PHE A 224     -13.330  -9.288   1.312  1.00 84.52           C
ATOM   3347  HD2 PHE A 224     -12.337  -9.555   1.674  1.00 84.52           H
ATOM   3348  CE1 PHE A 224     -15.851  -8.665   0.405  1.00 84.52           C
ATOM   3349  HE1 PHE A 224     -16.844  -8.399   0.043  1.00 84.52           H
ATOM   3350  CE2 PHE A 224     -14.342 -10.281   1.218  1.00 84.52           C
ATOM   3351  HE2 PHE A 224     -14.125 -11.309   1.508  1.00 84.52           H
ATOM   3352  CZ  PHE A 224     -15.581  -9.948   0.767  1.00 84.52           C
ATOM   3353  HZ  PHE A 224     -16.357 -10.710   0.694  1.00 84.52           H
ATOM   3354  HN  PHE A 224     -10.528  -5.607   1.140  1.00 84.52           H
ATOM   3355  N   LEU A 225     -12.707  -5.265  -1.350  1.00 89.56           N
ATOM   3356  CA  LEU A 225     -13.454  -4.720  -2.472  1.00 89.56           C
ATOM   3357  C   LEU A 225     -12.585  -4.772  -3.730  1.00 89.56           C
ATOM   3358  O   LEU A 225     -12.992  -5.331  -4.747  1.00 89.56           O
ATOM   3359  HA  LEU A 225     -14.323  -5.359  -2.626  1.00 89.56           H
ATOM   3360  CB  LEU A 225     -13.973  -3.320  -2.140  1.00 89.56           C
ATOM   3361 1HB  LEU A 225     -14.664  -3.399  -1.301  1.00 89.56           H
ATOM   3362 2HB  LEU A 225     -13.133  -2.712  -1.805  1.00 89.56           H
ATOM   3363  CG  LEU A 225     -14.679  -2.580  -3.278  1.00 89.56           C
ATOM   3364  HG  LEU A 225     -14.063  -2.663  -4.174  1.00 89.56           H
ATOM   3365  CD1 LEU A 225     -16.029  -3.225  -3.598  1.00 89.56           C
ATOM   3366 1HD1 LEU A 225     -15.875  -4.261  -3.897  1.00 89.56           H
ATOM   3367 2HD1 LEU A 225     -16.665  -3.194  -2.713  1.00 89.56           H
ATOM   3368 3HD1 LEU A 225     -16.510  -2.679  -4.410  1.00 89.56           H
ATOM   3369  CD2 LEU A 225     -14.817  -1.089  -2.961  1.00 89.56           C
ATOM   3370 1HD2 LEU A 225     -15.400  -0.965  -2.048  1.00 89.56           H
ATOM   3371 2HD2 LEU A 225     -13.827  -0.655  -2.822  1.00 89.56           H
ATOM   3372 3HD2 LEU A 225     -15.322  -0.587  -3.786  1.00 89.56           H
ATOM   3373  HN  LEU A 225     -12.593  -4.642  -0.576  1.00 89.56           H
ATOM   3374  N   PRO A 226     -11.377  -4.193  -3.685  1.00 90.66           N
ATOM   3375  CA  PRO A 226     -10.491  -4.206  -4.851  1.00 90.66           C
ATOM   3376  C   PRO A 226     -10.273  -5.609  -5.395  1.00 90.66           C
ATOM   3377  O   PRO A 226     -10.329  -5.825  -6.605  1.00 90.66           O
ATOM   3378  HA  PRO A 226     -10.943  -3.650  -5.672  1.00 90.66           H
ATOM   3379  CB  PRO A 226      -9.191  -3.593  -4.325  1.00 90.66           C
ATOM   3380 1HB  PRO A 226      -8.506  -4.358  -3.960  1.00 90.66           H
ATOM   3381 2HB  PRO A 226      -8.665  -3.040  -5.103  1.00 90.66           H
ATOM   3382  CG  PRO A 226      -9.662  -2.677  -3.202  1.00 90.66           C
ATOM   3383 1HG  PRO A 226      -8.857  -2.442  -2.507  1.00 90.66           H
ATOM   3384 2HG  PRO A 226     -10.025  -1.723  -3.584  1.00 90.66           H
ATOM   3385  CD  PRO A 226     -10.767  -3.487  -2.544  1.00 90.66           C
ATOM   3386 1HD  PRO A 226     -10.373  -4.185  -1.806  1.00 90.66           H
ATOM   3387 2HD  PRO A 226     -11.482  -2.849  -2.025  1.00 90.66           H
ATOM   3388  N   PHE A 227     -10.029  -6.533  -4.478  1.00 85.99           N
ATOM   3389  CA  PHE A 227      -9.682  -7.892  -4.858  1.00 85.99           C
ATOM   3390  C   PHE A 227     -10.822  -8.550  -5.638  1.00 85.99           C
ATOM   3391  O   PHE A 227     -10.593  -9.168  -6.677  1.00 85.99           O
ATOM   3392  HA  PHE A 227      -8.797  -7.835  -5.491  1.00 85.99           H
ATOM   3393  CB  PHE A 227      -9.449  -8.673  -3.564  1.00 85.99           C
ATOM   3394 1HB  PHE A 227      -8.641  -8.199  -3.006  1.00 85.99           H
ATOM   3395 2HB  PHE A 227     -10.344  -8.609  -2.946  1.00 85.99           H
ATOM   3396  CG  PHE A 227      -9.101 -10.148  -3.781  1.00 85.99           C
ATOM   3397  CD1 PHE A 227     -10.053 -11.103  -3.608  1.00 85.99           C
ATOM   3398  HD1 PHE A 227     -11.064 -10.819  -3.314  1.00 85.99           H
ATOM   3399  CD2 PHE A 227      -7.840 -10.502  -4.147  1.00 85.99           C
ATOM   3400  HD2 PHE A 227      -7.077  -9.737  -4.286  1.00 85.99           H
ATOM   3401  CE1 PHE A 227      -9.731 -12.471  -3.809  1.00 85.99           C
ATOM   3402  HE1 PHE A 227     -10.494 -13.237  -3.670  1.00 85.99           H
ATOM   3403  CE2 PHE A 227      -7.518 -11.871  -4.348  1.00 85.99           C
ATOM   3404  HE2 PHE A 227      -6.508 -12.155  -4.642  1.00 85.99           H
ATOM   3405  CZ  PHE A 227      -8.470 -12.826  -4.175  1.00 85.99           C
ATOM   3406  HZ  PHE A 227      -8.223 -13.876  -4.330  1.00 85.99           H
ATOM   3407  HN  PHE A 227     -10.064  -6.366  -3.492  1.00 85.99           H
ATOM   3408  N   VAL A 228     -12.027  -8.395  -5.108  1.00 92.58           N
ATOM   3409  CA  VAL A 228     -13.198  -8.997  -5.722  1.00 92.58           C
ATOM   3410  C   VAL A 228     -13.351  -8.465  -7.149  1.00 92.58           C
ATOM   3411  O   VAL A 228     -13.593  -9.234  -8.078  1.00 92.58           O
ATOM   3412  HA  VAL A 228     -13.031 -10.073  -5.765  1.00 92.58           H
ATOM   3413  CB  VAL A 228     -14.432  -8.743  -4.854  1.00 92.58           C
ATOM   3414  HB  VAL A 228     -14.487  -7.673  -4.653  1.00 92.58           H
ATOM   3415  CG1 VAL A 228     -15.712  -9.149  -5.588  1.00 92.58           C
ATOM   3416 1HG1 VAL A 228     -15.804  -8.568  -6.506  1.00 92.58           H
ATOM   3417 2HG1 VAL A 228     -15.669 -10.210  -5.833  1.00 92.58           H
ATOM   3418 3HG1 VAL A 228     -16.573  -8.958  -4.949  1.00 92.58           H
ATOM   3419  CG2 VAL A 228     -14.317  -9.468  -3.512  1.00 92.58           C
ATOM   3420 1HG2 VAL A 228     -14.226 -10.540  -3.684  1.00 92.58           H
ATOM   3421 2HG2 VAL A 228     -13.436  -9.109  -2.979  1.00 92.58           H
ATOM   3422 3HG2 VAL A 228     -15.207  -9.270  -2.914  1.00 92.58           H
ATOM   3423  HN  VAL A 228     -12.208  -7.870  -4.276  1.00 92.58           H
ATOM   3424  N   VAL A 229     -13.204  -7.155  -7.277  1.00 92.32           N
ATOM   3425  CA  VAL A 229     -13.394  -6.503  -8.561  1.00 92.32           C
ATOM   3426  C   VAL A 229     -12.354  -7.026  -9.553  1.00 92.32           C
ATOM   3427  O   VAL A 229     -12.687  -7.360 -10.689  1.00 92.32           O
ATOM   3428  HA  VAL A 229     -14.388  -6.769  -8.921  1.00 92.32           H
ATOM   3429  CB  VAL A 229     -13.345  -4.983  -8.389  1.00 92.32           C
ATOM   3430  HB  VAL A 229     -12.416  -4.734  -7.875  1.00 92.32           H
ATOM   3431  CG1 VAL A 229     -13.334  -4.277  -9.746  1.00 92.32           C
ATOM   3432 1HG1 VAL A 229     -12.459  -4.594 -10.313  1.00 92.32           H
ATOM   3433 2HG1 VAL A 229     -14.238  -4.537 -10.298  1.00 92.32           H
ATOM   3434 3HG1 VAL A 229     -13.299  -3.199  -9.594  1.00 92.32           H
ATOM   3435  CG2 VAL A 229     -14.507  -4.491  -7.524  1.00 92.32           C
ATOM   3436 1HG2 VAL A 229     -15.451  -4.758  -7.998  1.00 92.32           H
ATOM   3437 2HG2 VAL A 229     -14.450  -4.957  -6.540  1.00 92.32           H
ATOM   3438 3HG2 VAL A 229     -14.447  -3.408  -7.417  1.00 92.32           H
ATOM   3439  HN  VAL A 229     -12.959  -6.543  -6.524  1.00 92.32           H
ATOM   3440  N   MET A 230     -11.115  -7.081  -9.088  1.00 84.68           N
ATOM   3441  CA  MET A 230     -10.015  -7.505  -9.938  1.00 84.68           C
ATOM   3442  C   MET A 230     -10.203  -8.952 -10.397  1.00 84.68           C
ATOM   3443  O   MET A 230     -10.030  -9.261 -11.576  1.00 84.68           O
ATOM   3444  HA  MET A 230     -10.035  -6.838 -10.799  1.00 84.68           H
ATOM   3445  CB  MET A 230      -8.698  -7.380  -9.169  1.00 84.68           C
ATOM   3446 1HB  MET A 230      -8.801  -7.842  -8.187  1.00 84.68           H
ATOM   3447 2HB  MET A 230      -7.912  -7.923  -9.695  1.00 84.68           H
ATOM   3448  CG  MET A 230      -8.293  -5.914  -9.009  1.00 84.68           C
ATOM   3449 1HG  MET A 230      -8.307  -5.416  -9.979  1.00 84.68           H
ATOM   3450 2HG  MET A 230      -9.012  -5.396  -8.375  1.00 84.68           H
ATOM   3451  SD  MET A 230      -6.661  -5.805  -8.294  1.00 84.68           S
ATOM   3452  CE  MET A 230      -7.001  -6.419  -6.652  1.00 84.68           C
ATOM   3453 1HE  MET A 230      -7.740  -5.779  -6.170  1.00 84.68           H
ATOM   3454 2HE  MET A 230      -7.389  -7.436  -6.718  1.00 84.68           H
ATOM   3455 3HE  MET A 230      -6.082  -6.419  -6.066  1.00 84.68           H
ATOM   3456  HN  MET A 230     -10.858  -6.844  -8.152  1.00 84.68           H
ATOM   3457  N   ALA A 231     -10.554  -9.802  -9.443  1.00 90.34           N
ATOM   3458  CA  ALA A 231     -10.692 -11.221  -9.719  1.00 90.34           C
ATOM   3459  C   ALA A 231     -11.748 -11.425 -10.807  1.00 90.34           C
ATOM   3460  O   ALA A 231     -11.542 -12.198 -11.741  1.00 90.34           O
ATOM   3461  HA  ALA A 231      -9.731 -11.584 -10.085  1.00 90.34           H
ATOM   3462  CB  ALA A 231     -11.037 -11.962  -8.425  1.00 90.34           C
ATOM   3463 1HB  ALA A 231     -10.242 -11.809  -7.696  1.00 90.34           H
ATOM   3464 2HB  ALA A 231     -11.975 -11.576  -8.025  1.00 90.34           H
ATOM   3465 3HB  ALA A 231     -11.141 -13.027  -8.632  1.00 90.34           H
ATOM   3466  HN  ALA A 231     -10.742  -9.534  -8.498  1.00 90.34           H
ATOM   3467  N   CYS A 232     -12.858 -10.718 -10.649  1.00 89.76           N
ATOM   3468  CA  CYS A 232     -13.959 -10.835 -11.590  1.00 89.76           C
ATOM   3469  C   CYS A 232     -13.472 -10.365 -12.962  1.00 89.76           C
ATOM   3470  O   CYS A 232     -13.690 -11.040 -13.966  1.00 89.76           O
ATOM   3471  HA  CYS A 232     -14.237 -11.888 -11.617  1.00 89.76           H
ATOM   3472  CB  CYS A 232     -15.188 -10.052 -11.122  1.00 89.76           C
ATOM   3473 1HB  CYS A 232     -14.904  -9.030 -10.870  1.00 89.76           H
ATOM   3474 2HB  CYS A 232     -15.919  -9.991 -11.928  1.00 89.76           H
ATOM   3475  SG  CYS A 232     -15.933 -10.869  -9.664  1.00 89.76           S
ATOM   3476  HG  CYS A 232     -15.098 -10.348  -8.770  1.00 89.76           H
ATOM   3477  HN  CYS A 232     -13.010 -10.076  -9.898  1.00 89.76           H
ATOM   3478  N   CYS A 233     -12.821  -9.211 -12.959  1.00 88.32           N
ATOM   3479  CA  CYS A 233     -12.422  -8.574 -14.203  1.00 88.32           C
ATOM   3480  C   CYS A 233     -11.559  -9.561 -14.992  1.00 88.32           C
ATOM   3481  O   CYS A 233     -11.824  -9.824 -16.164  1.00 88.32           O
ATOM   3482  HA  CYS A 233     -13.339  -8.343 -14.745  1.00 88.32           H
ATOM   3483  CB  CYS A 233     -11.694  -7.252 -13.954  1.00 88.32           C
ATOM   3484 1HB  CYS A 233     -10.942  -7.382 -13.176  1.00 88.32           H
ATOM   3485 2HB  CYS A 233     -11.168  -6.941 -14.856  1.00 88.32           H
ATOM   3486  SG  CYS A 233     -12.892  -5.962 -13.453  1.00 88.32           S
ATOM   3487  HG  CYS A 233     -13.016  -6.369 -12.193  1.00 88.32           H
ATOM   3488  HN  CYS A 233     -12.566  -8.714 -12.130  1.00 88.32           H
ATOM   3489  N   TYR A 234     -10.543 -10.080 -14.319  1.00 75.70           N
ATOM   3490  CA  TYR A 234      -9.537 -10.889 -14.986  1.00 75.70           C
ATOM   3491  C   TYR A 234     -10.087 -12.275 -15.328  1.00 75.70           C
ATOM   3492  O   TYR A 234      -9.660 -12.893 -16.302  1.00 75.70           O
ATOM   3493  HA  TYR A 234      -9.254 -10.381 -15.908  1.00 75.70           H
ATOM   3494  CB  TYR A 234      -8.388 -11.041 -13.988  1.00 75.70           C
ATOM   3495 1HB  TYR A 234      -8.799 -11.074 -12.979  1.00 75.70           H
ATOM   3496 2HB  TYR A 234      -7.893 -11.997 -14.162  1.00 75.70           H
ATOM   3497  CG  TYR A 234      -7.346  -9.923 -14.062  1.00 75.70           C
ATOM   3498  CD1 TYR A 234      -6.294 -10.018 -14.951  1.00 75.70           C
ATOM   3499  HD1 TYR A 234      -6.206 -10.890 -15.599  1.00 75.70           H
ATOM   3500  CD2 TYR A 234      -7.459  -8.819 -13.241  1.00 75.70           C
ATOM   3501  HD2 TYR A 234      -8.290  -8.744 -12.540  1.00 75.70           H
ATOM   3502  CE1 TYR A 234      -5.314  -8.966 -15.021  1.00 75.70           C
ATOM   3503  HE1 TYR A 234      -4.478  -9.028 -15.718  1.00 75.70           H
ATOM   3504  CE2 TYR A 234      -6.478  -7.767 -13.312  1.00 75.70           C
ATOM   3505  HE2 TYR A 234      -6.555  -6.890 -12.669  1.00 75.70           H
ATOM   3506  CZ  TYR A 234      -5.455  -7.892 -14.198  1.00 75.70           C
ATOM   3507  OH  TYR A 234      -4.529  -6.898 -14.264  1.00 75.70           O
ATOM   3508  HH  TYR A 234      -4.746  -6.183 -13.600  1.00 75.70           H
ATOM   3509  HN  TYR A 234     -10.401  -9.956 -13.336  1.00 75.70           H
ATOM   3510  N   THR A 235     -11.027 -12.722 -14.509  1.00 85.43           N
ATOM   3511  CA  THR A 235     -11.723 -13.969 -14.778  1.00 85.43           C
ATOM   3512  C   THR A 235     -12.388 -13.921 -16.155  1.00 85.43           C
ATOM   3513  O   THR A 235     -12.267 -14.861 -16.939  1.00 85.43           O
ATOM   3514  HA  THR A 235     -10.989 -14.774 -14.805  1.00 85.43           H
ATOM   3515  CB  THR A 235     -12.710 -14.216 -13.635  1.00 85.43           C
ATOM   3516  HB  THR A 235     -13.470 -13.435 -13.601  1.00 85.43           H
ATOM   3517  OG1 THR A 235     -11.884 -14.320 -12.479  1.00 85.43           O
ATOM   3518  HG1 THR A 235     -11.994 -13.509 -11.905  1.00 85.43           H
ATOM   3519  CG2 THR A 235     -13.389 -15.584 -13.732  1.00 85.43           C
ATOM   3520 1HG2 THR A 235     -12.632 -16.368 -13.698  1.00 85.43           H
ATOM   3521 2HG2 THR A 235     -13.939 -15.650 -14.671  1.00 85.43           H
ATOM   3522 3HG2 THR A 235     -14.078 -15.707 -12.897  1.00 85.43           H
ATOM   3523  HN  THR A 235     -11.314 -12.250 -13.675  1.00 85.43           H
ATOM   3524  N   ILE A 236     -13.076 -12.817 -16.407  1.00 84.08           N
ATOM   3525  CA  ILE A 236     -13.776 -12.643 -17.668  1.00 84.08           C
ATOM   3526  C   ILE A 236     -12.755 -12.463 -18.793  1.00 84.08           C
ATOM   3527  O   ILE A 236     -12.937 -12.985 -19.892  1.00 84.08           O
ATOM   3528  HA  ILE A 236     -14.340 -13.557 -17.858  1.00 84.08           H
ATOM   3529  CB  ILE A 236     -14.788 -11.500 -17.567  1.00 84.08           C
ATOM   3530  HB  ILE A 236     -14.254 -10.598 -17.265  1.00 84.08           H
ATOM   3531  CG1 ILE A 236     -15.834 -11.788 -16.488  1.00 84.08           C
ATOM   3532 1HG1 ILE A 236     -16.530 -12.547 -16.845  1.00 84.08           H
ATOM   3533 2HG1 ILE A 236     -15.346 -12.195 -15.602  1.00 84.08           H
ATOM   3534  CG2 ILE A 236     -15.429 -11.213 -18.925  1.00 84.08           C
ATOM   3535 1HG2 ILE A 236     -14.656 -10.932 -19.640  1.00 84.08           H
ATOM   3536 2HG2 ILE A 236     -15.945 -12.105 -19.280  1.00 84.08           H
ATOM   3537 3HG2 ILE A 236     -16.144 -10.396 -18.824  1.00 84.08           H
ATOM   3538  CD1 ILE A 236     -16.602 -10.518 -16.116  1.00 84.08           C
ATOM   3539 1HD1 ILE A 236     -15.905  -9.770 -15.737  1.00 84.08           H
ATOM   3540 2HD1 ILE A 236     -17.108 -10.128 -16.999  1.00 84.08           H
ATOM   3541 3HD1 ILE A 236     -17.339 -10.751 -15.348  1.00 84.08           H
ATOM   3542  HN  ILE A 236     -13.159 -12.052 -15.769  1.00 84.08           H
ATOM   3543  N   ILE A 237     -11.703 -11.721 -18.480  1.00 80.71           N
ATOM   3544  CA  ILE A 237     -10.661 -11.449 -19.456  1.00 80.71           C
ATOM   3545  C   ILE A 237     -10.103 -12.773 -19.982  1.00 80.71           C
ATOM   3546  O   ILE A 237     -10.051 -12.992 -21.192  1.00 80.71           O
ATOM   3547  HA  ILE A 237     -11.123 -10.915 -20.287  1.00 80.71           H
ATOM   3548  CB  ILE A 237      -9.596 -10.526 -18.861  1.00 80.71           C
ATOM   3549  HB  ILE A 237      -9.388 -10.857 -17.843  1.00 80.71           H
ATOM   3550  CG1 ILE A 237     -10.106  -9.086 -18.772  1.00 80.71           C
ATOM   3551 1HG1 ILE A 237     -10.148  -8.650 -19.770  1.00 80.71           H
ATOM   3552 2HG1 ILE A 237     -11.122  -9.080 -18.379  1.00 80.71           H
ATOM   3553  CG2 ILE A 237      -8.286 -10.623 -19.645  1.00 80.71           C
ATOM   3554 1HG2 ILE A 237      -7.918 -11.649 -19.612  1.00 80.71           H
ATOM   3555 2HG2 ILE A 237      -8.460 -10.333 -20.681  1.00 80.71           H
ATOM   3556 3HG2 ILE A 237      -7.546  -9.957 -19.201  1.00 80.71           H
ATOM   3557  CD1 ILE A 237      -9.201  -8.238 -17.876  1.00 80.71           C
ATOM   3558 1HD1 ILE A 237      -9.181  -8.664 -16.873  1.00 80.71           H
ATOM   3559 2HD1 ILE A 237      -8.191  -8.227 -18.286  1.00 80.71           H
ATOM   3560 3HD1 ILE A 237      -9.586  -7.220 -17.831  1.00 80.71           H
ATOM   3561  HN  ILE A 237     -11.556 -11.310 -17.580  1.00 80.71           H
ATOM   3562  N   ILE A 238      -9.700 -13.621 -19.048  1.00 78.12           N
ATOM   3563  CA  ILE A 238      -9.059 -14.876 -19.403  1.00 78.12           C
ATOM   3564  C   ILE A 238     -10.005 -15.697 -20.281  1.00 78.12           C
ATOM   3565  O   ILE A 238      -9.589 -16.254 -21.296  1.00 78.12           O
ATOM   3566  HA  ILE A 238      -8.169 -14.635 -19.985  1.00 78.12           H
ATOM   3567  CB  ILE A 238      -8.592 -15.613 -18.146  1.00 78.12           C
ATOM   3568  HB  ILE A 238      -9.409 -15.611 -17.425  1.00 78.12           H
ATOM   3569  CG1 ILE A 238      -7.412 -14.890 -17.493  1.00 78.12           C
ATOM   3570 1HG1 ILE A 238      -6.509 -15.054 -18.081  1.00 78.12           H
ATOM   3571 2HG1 ILE A 238      -7.598 -13.816 -17.487  1.00 78.12           H
ATOM   3572  CG2 ILE A 238      -8.266 -17.075 -18.457  1.00 78.12           C
ATOM   3573 1HG2 ILE A 238      -9.157 -17.572 -18.842  1.00 78.12           H
ATOM   3574 2HG2 ILE A 238      -7.473 -17.120 -19.203  1.00 78.12           H
ATOM   3575 3HG2 ILE A 238      -7.937 -17.576 -17.546  1.00 78.12           H
ATOM   3576  CD1 ILE A 238      -7.192 -15.383 -16.061  1.00 78.12           C
ATOM   3577 1HD1 ILE A 238      -8.088 -15.195 -15.470  1.00 78.12           H
ATOM   3578 2HD1 ILE A 238      -6.982 -16.452 -16.073  1.00 78.12           H
ATOM   3579 3HD1 ILE A 238      -6.348 -14.852 -15.620  1.00 78.12           H
ATOM   3580  HN  ILE A 238      -9.805 -13.463 -18.066  1.00 78.12           H
ATOM   3581  N   HIS A 239     -11.260 -15.746 -19.859  1.00 77.34           N
ATOM   3582  CA  HIS A 239     -12.259 -16.523 -20.572  1.00 77.34           C
ATOM   3583  C   HIS A 239     -12.358 -16.031 -22.017  1.00 77.34           C
ATOM   3584  O   HIS A 239     -12.415 -16.833 -22.948  1.00 77.34           O
ATOM   3585  HA  HIS A 239     -11.911 -17.556 -20.572  1.00 77.34           H
ATOM   3586  CB  HIS A 239     -13.602 -16.484 -19.840  1.00 77.34           C
ATOM   3587 1HB  HIS A 239     -13.440 -16.735 -18.791  1.00 77.34           H
ATOM   3588 2HB  HIS A 239     -13.990 -15.466 -19.867  1.00 77.34           H
ATOM   3589  CG  HIS A 239     -14.641 -17.419 -20.411  1.00 77.34           C
ATOM   3590  ND1 HIS A 239     -14.565 -18.794 -20.280  1.00 77.34           N
ATOM   3591  HD1 HIS A 239     -13.840 -19.298 -19.810  1.00 77.34           H
ATOM   3592  CD2 HIS A 239     -15.780 -17.162 -21.116  1.00 77.34           C
ATOM   3593  HD2 HIS A 239     -16.145 -16.174 -21.398  1.00 77.34           H
ATOM   3594  CE1 HIS A 239     -15.616 -19.331 -20.884  1.00 77.34           C
ATOM   3595  HE1 HIS A 239     -15.840 -20.395 -20.954  1.00 77.34           H
ATOM   3596  NE2 HIS A 239     -16.367 -18.317 -21.401  1.00 77.34           N
ATOM   3597  HN  HIS A 239     -11.596 -15.267 -19.048  1.00 77.34           H
ATOM   3598  N   THR A 240     -12.374 -14.714 -22.160  1.00 78.90           N
ATOM   3599  CA  THR A 240     -12.529 -14.105 -23.470  1.00 78.90           C
ATOM   3600  C   THR A 240     -11.328 -14.436 -24.358  1.00 78.90           C
ATOM   3601  O   THR A 240     -11.484 -14.684 -25.553  1.00 78.90           O
ATOM   3602  HA  THR A 240     -13.409 -14.538 -23.948  1.00 78.90           H
ATOM   3603  CB  THR A 240     -12.743 -12.603 -23.272  1.00 78.90           C
ATOM   3604  HB  THR A 240     -11.832 -12.125 -22.913  1.00 78.90           H
ATOM   3605  OG1 THR A 240     -13.864 -12.525 -22.395  1.00 78.90           O
ATOM   3606  HG1 THR A 240     -13.554 -12.385 -21.455  1.00 78.90           H
ATOM   3607  CG2 THR A 240     -13.218 -11.905 -24.548  1.00 78.90           C
ATOM   3608 1HG2 THR A 240     -14.165 -12.339 -24.868  1.00 78.90           H
ATOM   3609 2HG2 THR A 240     -12.473 -12.037 -25.333  1.00 78.90           H
ATOM   3610 3HG2 THR A 240     -13.354 -10.842 -24.351  1.00 78.90           H
ATOM   3611  HN  THR A 240     -12.283 -14.068 -21.402  1.00 78.90           H
ATOM   3612  N   LEU A 241     -10.156 -14.428 -23.740  1.00 75.22           N
ATOM   3613  CA  LEU A 241      -8.919 -14.609 -24.480  1.00 75.22           C
ATOM   3614  C   LEU A 241      -8.836 -16.052 -24.982  1.00 75.22           C
ATOM   3615  O   LEU A 241      -8.403 -16.297 -26.107  1.00 75.22           O
ATOM   3616  HA  LEU A 241      -8.954 -13.944 -25.343  1.00 75.22           H
ATOM   3617  CB  LEU A 241      -7.719 -14.184 -23.630  1.00 75.22           C
ATOM   3618 1HB  LEU A 241      -7.828 -14.623 -22.639  1.00 75.22           H
ATOM   3619 2HB  LEU A 241      -6.818 -14.610 -24.071  1.00 75.22           H
ATOM   3620  CG  LEU A 241      -7.512 -12.676 -23.470  1.00 75.22           C
ATOM   3621  HG  LEU A 241      -8.424 -12.248 -23.054  1.00 75.22           H
ATOM   3622  CD1 LEU A 241      -6.382 -12.380 -22.481  1.00 75.22           C
ATOM   3623 1HD1 LEU A 241      -6.630 -12.805 -21.509  1.00 75.22           H
ATOM   3624 2HD1 LEU A 241      -5.455 -12.824 -22.845  1.00 75.22           H
ATOM   3625 3HD1 LEU A 241      -6.256 -11.302 -22.386  1.00 75.22           H
ATOM   3626  CD2 LEU A 241      -7.277 -12.008 -24.826  1.00 75.22           C
ATOM   3627 1HD2 LEU A 241      -6.389 -12.435 -25.293  1.00 75.22           H
ATOM   3628 2HD2 LEU A 241      -8.141 -12.175 -25.468  1.00 75.22           H
ATOM   3629 3HD2 LEU A 241      -7.132 -10.937 -24.683  1.00 75.22           H
ATOM   3630  HN  LEU A 241     -10.044 -14.302 -22.754  1.00 75.22           H
ATOM   3631  N   ILE A 242      -9.257 -16.969 -24.124  1.00 75.31           N
ATOM   3632  CA  ILE A 242      -9.258 -18.378 -24.475  1.00 75.31           C
ATOM   3633  C   ILE A 242     -10.111 -18.587 -25.728  1.00 75.31           C
ATOM   3634  O   ILE A 242      -9.717 -19.315 -26.638  1.00 75.31           O
ATOM   3635  HA  ILE A 242      -8.230 -18.658 -24.707  1.00 75.31           H
ATOM   3636  CB  ILE A 242      -9.700 -19.228 -23.282  1.00 75.31           C
ATOM   3637  HB  ILE A 242     -10.606 -18.787 -22.866  1.00 75.31           H
ATOM   3638  CG1 ILE A 242      -8.642 -19.214 -22.177  1.00 75.31           C
ATOM   3639 1HG1 ILE A 242      -7.770 -19.783 -22.497  1.00 75.31           H
ATOM   3640 2HG1 ILE A 242      -8.308 -18.191 -22.001  1.00 75.31           H
ATOM   3641  CG2 ILE A 242     -10.051 -20.651 -23.722  1.00 75.31           C
ATOM   3642 1HG2 ILE A 242     -10.864 -20.617 -24.447  1.00 75.31           H
ATOM   3643 2HG2 ILE A 242      -9.177 -21.116 -24.177  1.00 75.31           H
ATOM   3644 3HG2 ILE A 242     -10.362 -21.233 -22.854  1.00 75.31           H
ATOM   3645  CD1 ILE A 242      -9.197 -19.805 -20.879  1.00 75.31           C
ATOM   3646 1HD1 ILE A 242     -10.054 -19.218 -20.550  1.00 75.31           H
ATOM   3647 2HD1 ILE A 242      -9.507 -20.836 -21.053  1.00 75.31           H
ATOM   3648 3HD1 ILE A 242      -8.424 -19.783 -20.111  1.00 75.31           H
ATOM   3649  HN  ILE A 242      -9.593 -16.762 -23.205  1.00 75.31           H
ATOM   3650  N   GLN A 243     -11.264 -17.934 -25.736  1.00 70.26           N
ATOM   3651  CA  GLN A 243     -12.193 -18.068 -26.845  1.00 70.26           C
ATOM   3652  C   GLN A 243     -11.608 -17.429 -28.106  1.00 70.26           C
ATOM   3653  O   GLN A 243     -11.816 -17.927 -29.212  1.00 70.26           O
ATOM   3654  HA  GLN A 243     -12.312 -19.141 -26.995  1.00 70.26           H
ATOM   3655  CB  GLN A 243     -13.552 -17.456 -26.500  1.00 70.26           C
ATOM   3656 1HB  GLN A 243     -13.413 -16.439 -26.132  1.00 70.26           H
ATOM   3657 2HB  GLN A 243     -14.164 -17.389 -27.399  1.00 70.26           H
ATOM   3658  CG  GLN A 243     -14.277 -18.292 -25.443  1.00 70.26           C
ATOM   3659 1HG  GLN A 243     -14.366 -19.322 -25.788  1.00 70.26           H
ATOM   3660 2HG  GLN A 243     -13.691 -18.312 -24.525  1.00 70.26           H
ATOM   3661  CD  GLN A 243     -15.668 -17.723 -25.154  1.00 70.26           C
ATOM   3662  OE1 GLN A 243     -16.028 -16.642 -25.592  1.00 70.26           O
ATOM   3663  NE2 GLN A 243     -16.426 -18.508 -24.395  1.00 70.26           N
ATOM   3664 1HE2 GLN A 243     -16.070 -19.384 -24.069  1.00 70.26           H
ATOM   3665 2HE2 GLN A 243     -17.353 -18.223 -24.151  1.00 70.26           H
ATOM   3666  HN  GLN A 243     -11.566 -17.325 -25.003  1.00 70.26           H
ATOM   3667  N   ALA A 244     -10.888 -16.336 -27.899  1.00 71.61           N
ATOM   3668  CA  ALA A 244     -10.460 -15.501 -29.007  1.00 71.61           C
ATOM   3669  C   ALA A 244      -9.318 -16.195 -29.752  1.00 71.61           C
ATOM   3670  O   ALA A 244      -9.016 -15.851 -30.894  1.00 71.61           O
ATOM   3671  HA  ALA A 244     -11.307 -15.386 -29.684  1.00 71.61           H
ATOM   3672  CB  ALA A 244     -10.059 -14.121 -28.481  1.00 71.61           C
ATOM   3673 1HB  ALA A 244     -10.914 -13.658 -27.987  1.00 71.61           H
ATOM   3674 2HB  ALA A 244      -9.241 -14.227 -27.769  1.00 71.61           H
ATOM   3675 3HB  ALA A 244      -9.738 -13.494 -29.313  1.00 71.61           H
ATOM   3676  HN  ALA A 244     -10.600 -16.021 -26.995  1.00 71.61           H
ATOM   3677  N   LYS A 245      -8.713 -17.160 -29.075  1.00 59.68           N
ATOM   3678  CA  LYS A 245      -7.586 -17.879 -29.643  1.00 59.68           C
ATOM   3679  C   LYS A 245      -6.576 -16.876 -30.204  1.00 59.68           C
ATOM   3680  O   LYS A 245      -5.640 -17.257 -30.904  1.00 59.68           O
ATOM   3681  HA  LYS A 245      -7.109 -18.432 -28.833  1.00 59.68           H
ATOM   3682  CB  LYS A 245      -8.068 -18.906 -30.670  1.00 59.68           C
ATOM   3683 1HB  LYS A 245      -8.745 -18.428 -31.378  1.00 59.68           H
ATOM   3684 2HB  LYS A 245      -7.219 -19.278 -31.244  1.00 59.68           H
ATOM   3685  CG  LYS A 245      -8.778 -20.075 -29.985  1.00 59.68           C
ATOM   3686 1HG  LYS A 245      -8.181 -20.425 -29.143  1.00 59.68           H
ATOM   3687 2HG  LYS A 245      -9.733 -19.738 -29.580  1.00 59.68           H
ATOM   3688  CD  LYS A 245      -9.012 -21.226 -30.966  1.00 59.68           C
ATOM   3689 1HD  LYS A 245      -9.709 -20.911 -31.742  1.00 59.68           H
ATOM   3690 2HD  LYS A 245      -8.076 -21.480 -31.463  1.00 59.68           H
ATOM   3691  CE  LYS A 245      -9.564 -22.457 -30.245  1.00 59.68           C
ATOM   3692 1HE  LYS A 245      -8.926 -22.707 -29.398  1.00 59.68           H
ATOM   3693 2HE  LYS A 245     -10.554 -22.238 -29.845  1.00 59.68           H
ATOM   3694  NZ  LYS A 245      -9.642 -23.608 -31.172  1.00 59.68           N
ATOM   3695 1HZ  LYS A 245     -10.032 -24.408 -30.685  1.00 59.68           H
ATOM   3696 2HZ  LYS A 245     -10.234 -23.370 -31.959  1.00 59.68           H
ATOM   3697 3HZ  LYS A 245      -8.712 -23.837 -31.506  1.00 59.68           H
ATOM   3698  HN  LYS A 245      -8.981 -17.452 -28.157  1.00 59.68           H
ATOM   3699  N   LYS A 246      -6.801 -15.612 -29.875  1.00 52.38           N
ATOM   3700  CA  LYS A 246      -6.007 -14.538 -30.446  1.00 52.38           C
ATOM   3701  C   LYS A 246      -4.792 -14.276 -29.554  1.00 52.38           C
ATOM   3702  O   LYS A 246      -4.907 -13.623 -28.518  1.00 52.38           O
ATOM   3703  HA  LYS A 246      -5.653 -14.875 -31.421  1.00 52.38           H
ATOM   3704  CB  LYS A 246      -6.874 -13.299 -30.683  1.00 52.38           C
ATOM   3705 1HB  LYS A 246      -7.562 -13.166 -29.848  1.00 52.38           H
ATOM   3706 2HB  LYS A 246      -6.243 -12.411 -30.720  1.00 52.38           H
ATOM   3707  CG  LYS A 246      -7.664 -13.424 -31.987  1.00 52.38           C
ATOM   3708 1HG  LYS A 246      -6.995 -13.720 -32.795  1.00 52.38           H
ATOM   3709 2HG  LYS A 246      -8.412 -14.211 -31.889  1.00 52.38           H
ATOM   3710  CD  LYS A 246      -8.349 -12.103 -32.342  1.00 52.38           C
ATOM   3711 1HD  LYS A 246      -9.066 -11.840 -31.565  1.00 52.38           H
ATOM   3712 2HD  LYS A 246      -7.609 -11.303 -32.376  1.00 52.38           H
ATOM   3713  CE  LYS A 246      -9.063 -12.201 -33.692  1.00 52.38           C
ATOM   3714 1HE  LYS A 246      -8.358 -12.515 -34.461  1.00 52.38           H
ATOM   3715 2HE  LYS A 246      -9.842 -12.962 -33.643  1.00 52.38           H
ATOM   3716  NZ  LYS A 246      -9.658 -10.896 -34.059  1.00 52.38           N
ATOM   3717 1HZ  LYS A 246     -10.142 -10.983 -34.946  1.00 52.38           H
ATOM   3718 2HZ  LYS A 246     -10.315 -10.611 -33.342  1.00 52.38           H
ATOM   3719 3HZ  LYS A 246      -8.925 -10.201 -34.141  1.00 52.38           H
ATOM   3720  HN  LYS A 246      -7.508 -15.319 -29.232  1.00 52.38           H
ATOM   3721  N   SER A 247      -3.655 -14.801 -29.987  1.00 55.78           N
ATOM   3722  CA  SER A 247      -2.439 -14.707 -29.199  1.00 55.78           C
ATOM   3723  C   SER A 247      -2.062 -13.239 -28.991  1.00 55.78           C
ATOM   3724  O   SER A 247      -1.600 -12.859 -27.916  1.00 55.78           O
ATOM   3725  HA  SER A 247      -2.675 -15.180 -28.246  1.00 55.78           H
ATOM   3726  CB  SER A 247      -1.288 -15.460 -29.869  1.00 55.78           C
ATOM   3727 1HB  SER A 247      -1.452 -16.534 -29.772  1.00 55.78           H
ATOM   3728 2HB  SER A 247      -1.280 -15.235 -30.936  1.00 55.78           H
ATOM   3729  OG  SER A 247      -0.026 -15.120 -29.303  1.00 55.78           O
ATOM   3730  HG  SER A 247       0.035 -15.468 -28.368  1.00 55.78           H
ATOM   3731  HN  SER A 247      -3.558 -15.282 -30.859  1.00 55.78           H
ATOM   3732  N   SER A 248      -2.273 -12.453 -30.036  1.00 55.79           N
ATOM   3733  CA  SER A 248      -1.588 -11.178 -30.165  1.00 55.79           C
ATOM   3734  C   SER A 248      -1.906 -10.289 -28.962  1.00 55.79           C
ATOM   3735  O   SER A 248      -1.075  -9.485 -28.542  1.00 55.79           O
ATOM   3736  HA  SER A 248      -0.526 -11.423 -30.190  1.00 55.79           H
ATOM   3737  CB  SER A 248      -1.978 -10.472 -31.465  1.00 55.79           C
ATOM   3738 1HB  SER A 248      -1.308  -9.629 -31.635  1.00 55.79           H
ATOM   3739 2HB  SER A 248      -1.847 -11.156 -32.303  1.00 55.79           H
ATOM   3740  OG  SER A 248      -3.325 -10.009 -31.437  1.00 55.79           O
ATOM   3741  HG  SER A 248      -3.536  -9.518 -32.283  1.00 55.79           H
ATOM   3742  HN  SER A 248      -2.898 -12.674 -30.785  1.00 55.79           H
ATOM   3743  N   LYS A 249      -3.111 -10.463 -28.440  1.00 51.89           N
ATOM   3744  CA  LYS A 249      -3.598  -9.601 -27.376  1.00 51.89           C
ATOM   3745  C   LYS A 249      -2.907  -9.977 -26.064  1.00 51.89           C
ATOM   3746  O   LYS A 249      -3.016  -9.257 -25.073  1.00 51.89           O
ATOM   3747  HA  LYS A 249      -3.320  -8.578 -27.632  1.00 51.89           H
ATOM   3748  CB  LYS A 249      -5.125  -9.651 -27.303  1.00 51.89           C
ATOM   3749 1HB  LYS A 249      -5.463 -10.685 -27.369  1.00 51.89           H
ATOM   3750 2HB  LYS A 249      -5.460  -9.267 -26.339  1.00 51.89           H
ATOM   3751  CG  LYS A 249      -5.755  -8.830 -28.431  1.00 51.89           C
ATOM   3752 1HG  LYS A 249      -5.273  -7.855 -28.489  1.00 51.89           H
ATOM   3753 2HG  LYS A 249      -5.585  -9.327 -29.386  1.00 51.89           H
ATOM   3754  CD  LYS A 249      -7.258  -8.650 -28.204  1.00 51.89           C
ATOM   3755 1HD  LYS A 249      -7.753  -9.620 -28.234  1.00 51.89           H
ATOM   3756 2HD  LYS A 249      -7.432  -8.233 -27.212  1.00 51.89           H
ATOM   3757  CE  LYS A 249      -7.865  -7.728 -29.264  1.00 51.89           C
ATOM   3758 1HE  LYS A 249      -7.310  -6.791 -29.301  1.00 51.89           H
ATOM   3759 2HE  LYS A 249      -7.778  -8.189 -30.248  1.00 51.89           H
ATOM   3760  NZ  LYS A 249      -9.288  -7.458 -28.961  1.00 51.89           N
ATOM   3761 1HZ  LYS A 249      -9.678  -6.856 -29.678  1.00 51.89           H
ATOM   3762 2HZ  LYS A 249      -9.801  -8.332 -28.939  1.00 51.89           H
ATOM   3763 3HZ  LYS A 249      -9.361  -7.000 -28.059  1.00 51.89           H
ATOM   3764  HN  LYS A 249      -3.749 -11.176 -28.731  1.00 51.89           H
ATOM   3765  N   HIS A 250      -2.211 -11.104 -26.100  1.00 55.12           N
ATOM   3766  CA  HIS A 250      -1.659 -11.682 -24.887  1.00 55.12           C
ATOM   3767  C   HIS A 250      -0.551 -10.777 -24.346  1.00 55.12           C
ATOM   3768  O   HIS A 250      -0.387 -10.647 -23.134  1.00 55.12           O
ATOM   3769  HA  HIS A 250      -2.471 -11.721 -24.161  1.00 55.12           H
ATOM   3770  CB  HIS A 250      -1.185 -13.115 -25.135  1.00 55.12           C
ATOM   3771 1HB  HIS A 250      -0.609 -13.142 -26.060  1.00 55.12           H
ATOM   3772 2HB  HIS A 250      -0.511 -13.409 -24.330  1.00 55.12           H
ATOM   3773  CG  HIS A 250      -2.304 -14.125 -25.228  1.00 55.12           C
ATOM   3774  ND1 HIS A 250      -2.812 -14.785 -24.122  1.00 55.12           N
ATOM   3775  HD1 HIS A 250      -2.502 -14.669 -23.178  1.00 55.12           H
ATOM   3776  CD2 HIS A 250      -3.009 -14.579 -26.304  1.00 55.12           C
ATOM   3777  HD2 HIS A 250      -2.866 -14.264 -27.337  1.00 55.12           H
ATOM   3778  CE1 HIS A 250      -3.777 -15.598 -24.527  1.00 55.12           C
ATOM   3779  HE1 HIS A 250      -4.370 -16.255 -23.890  1.00 55.12           H
ATOM   3780  NE2 HIS A 250      -3.897 -15.469 -25.879  1.00 55.12           N
ATOM   3781  HN  HIS A 250      -2.024 -11.619 -26.937  1.00 55.12           H
ATOM   3782  N   LYS A 251       0.182 -10.173 -25.271  1.00 56.68           N
ATOM   3783  CA  LYS A 251       1.380  -9.434 -24.912  1.00 56.68           C
ATOM   3784  C   LYS A 251       1.010  -8.312 -23.939  1.00 56.68           C
ATOM   3785  O   LYS A 251       1.669  -8.130 -22.917  1.00 56.68           O
ATOM   3786  HA  LYS A 251       2.050 -10.126 -24.402  1.00 56.68           H
ATOM   3787  CB  LYS A 251       2.104  -8.946 -26.168  1.00 56.68           C
ATOM   3788 1HB  LYS A 251       1.385  -8.511 -26.862  1.00 56.68           H
ATOM   3789 2HB  LYS A 251       2.807  -8.156 -25.903  1.00 56.68           H
ATOM   3790  CG  LYS A 251       2.851 -10.093 -26.851  1.00 56.68           C
ATOM   3791 1HG  LYS A 251       3.334 -10.716 -26.099  1.00 56.68           H
ATOM   3792 2HG  LYS A 251       2.142 -10.727 -27.383  1.00 56.68           H
ATOM   3793  CD  LYS A 251       3.899  -9.559 -27.829  1.00 56.68           C
ATOM   3794 1HD  LYS A 251       3.404  -9.060 -28.663  1.00 56.68           H
ATOM   3795 2HD  LYS A 251       4.518  -8.811 -27.333  1.00 56.68           H
ATOM   3796  CE  LYS A 251       4.783 -10.690 -28.358  1.00 56.68           C
ATOM   3797 1HE  LYS A 251       4.901 -11.456 -27.591  1.00 56.68           H
ATOM   3798 2HE  LYS A 251       4.302 -11.166 -29.212  1.00 56.68           H
ATOM   3799  NZ  LYS A 251       6.110 -10.169 -28.755  1.00 56.68           N
ATOM   3800 1HZ  LYS A 251       6.653 -10.914 -29.179  1.00 56.68           H
ATOM   3801 2HZ  LYS A 251       5.992  -9.415 -29.422  1.00 56.68           H
ATOM   3802 3HZ  LYS A 251       6.596  -9.822 -27.935  1.00 56.68           H
ATOM   3803  HN  LYS A 251      -0.032 -10.184 -26.248  1.00 56.68           H
ATOM   3804  N   ALA A 252      -0.043  -7.590 -24.292  1.00 64.81           N
ATOM   3805  CA  ALA A 252      -0.436  -6.417 -23.530  1.00 64.81           C
ATOM   3806  C   ALA A 252      -0.954  -6.856 -22.158  1.00 64.81           C
ATOM   3807  O   ALA A 252      -0.900  -6.091 -21.197  1.00 64.81           O
ATOM   3808  HA  ALA A 252       0.451  -5.798 -23.393  1.00 64.81           H
ATOM   3809  CB  ALA A 252      -1.477  -5.620 -24.318  1.00 64.81           C
ATOM   3810 1HB  ALA A 252      -1.050  -5.308 -25.271  1.00 64.81           H
ATOM   3811 2HB  ALA A 252      -2.352  -6.245 -24.500  1.00 64.81           H
ATOM   3812 3HB  ALA A 252      -1.771  -4.741 -23.746  1.00 64.81           H
ATOM   3813  HN  ALA A 252      -0.623  -7.795 -25.081  1.00 64.81           H
ATOM   3814  N   LEU A 253      -1.444  -8.086 -22.112  1.00 68.38           N
ATOM   3815  CA  LEU A 253      -2.065  -8.599 -20.903  1.00 68.38           C
ATOM   3816  C   LEU A 253      -0.977  -9.058 -19.931  1.00 68.38           C
ATOM   3817  O   LEU A 253      -1.162  -9.005 -18.716  1.00 68.38           O
ATOM   3818  HA  LEU A 253      -2.614  -7.777 -20.443  1.00 68.38           H
ATOM   3819  CB  LEU A 253      -3.084  -9.688 -21.244  1.00 68.38           C
ATOM   3820 1HB  LEU A 253      -3.592  -9.406 -22.167  1.00 68.38           H
ATOM   3821 2HB  LEU A 253      -2.543 -10.612 -21.448  1.00 68.38           H
ATOM   3822  CG  LEU A 253      -4.144  -9.974 -20.178  1.00 68.38           C
ATOM   3823  HG  LEU A 253      -3.663  -9.936 -19.201  1.00 68.38           H
ATOM   3824  CD1 LEU A 253      -5.234  -8.901 -20.188  1.00 68.38           C
ATOM   3825 1HD1 LEU A 253      -4.788  -7.927 -19.985  1.00 68.38           H
ATOM   3826 2HD1 LEU A 253      -5.717  -8.882 -21.164  1.00 68.38           H
ATOM   3827 3HD1 LEU A 253      -5.974  -9.128 -19.420  1.00 68.38           H
ATOM   3828  CD2 LEU A 253      -4.722 -11.381 -20.343  1.00 68.38           C
ATOM   3829 1HD2 LEU A 253      -5.183 -11.471 -21.327  1.00 68.38           H
ATOM   3830 2HD2 LEU A 253      -3.923 -12.116 -20.248  1.00 68.38           H
ATOM   3831 3HD2 LEU A 253      -5.472 -11.558 -19.573  1.00 68.38           H
ATOM   3832  HN  LEU A 253      -1.422  -8.726 -22.880  1.00 68.38           H
ATOM   3833  N   LYS A 254       0.135  -9.499 -20.502  1.00 71.18           N
ATOM   3834  CA  LYS A 254       1.176 -10.140 -19.717  1.00 71.18           C
ATOM   3835  C   LYS A 254       1.584  -9.216 -18.568  1.00 71.18           C
ATOM   3836  O   LYS A 254       1.710  -9.657 -17.426  1.00 71.18           O
ATOM   3837  HA  LYS A 254       0.752 -11.051 -19.294  1.00 71.18           H
ATOM   3838  CB  LYS A 254       2.343 -10.557 -20.614  1.00 71.18           C
ATOM   3839 1HB  LYS A 254       1.963 -11.085 -21.489  1.00 71.18           H
ATOM   3840 2HB  LYS A 254       2.862  -9.670 -20.978  1.00 71.18           H
ATOM   3841  CG  LYS A 254       3.324 -11.453 -19.856  1.00 71.18           C
ATOM   3842 1HG  LYS A 254       3.751 -10.904 -19.017  1.00 71.18           H
ATOM   3843 2HG  LYS A 254       2.793 -12.309 -19.439  1.00 71.18           H
ATOM   3844  CD  LYS A 254       4.445 -11.941 -20.777  1.00 71.18           C
ATOM   3845 1HD  LYS A 254       4.017 -12.473 -21.626  1.00 71.18           H
ATOM   3846 2HD  LYS A 254       4.989 -11.086 -21.178  1.00 71.18           H
ATOM   3847  CE  LYS A 254       5.410 -12.861 -20.026  1.00 71.18           C
ATOM   3848 1HE  LYS A 254       5.845 -12.328 -19.180  1.00 71.18           H
ATOM   3849 2HE  LYS A 254       4.867 -13.714 -19.620  1.00 71.18           H
ATOM   3850  NZ  LYS A 254       6.484 -13.332 -20.928  1.00 71.18           N
ATOM   3851 1HZ  LYS A 254       7.120 -13.931 -20.413  1.00 71.18           H
ATOM   3852 2HZ  LYS A 254       6.076 -13.853 -21.696  1.00 71.18           H
ATOM   3853 3HZ  LYS A 254       6.993 -12.534 -21.293  1.00 71.18           H
ATOM   3854  HN  LYS A 254       0.328  -9.424 -21.480  1.00 71.18           H
ATOM   3855  N   VAL A 255       1.779  -7.950 -18.909  1.00 74.62           N
ATOM   3856  CA  VAL A 255       2.249  -6.978 -17.937  1.00 74.62           C
ATOM   3857  C   VAL A 255       1.246  -6.888 -16.785  1.00 74.62           C
ATOM   3858  O   VAL A 255       1.623  -6.997 -15.619  1.00 74.62           O
ATOM   3859  HA  VAL A 255       3.201  -7.337 -17.546  1.00 74.62           H
ATOM   3860  CB  VAL A 255       2.496  -5.632 -18.621  1.00 74.62           C
ATOM   3861  HB  VAL A 255       1.554  -5.302 -19.061  1.00 74.62           H
ATOM   3862  CG1 VAL A 255       2.937  -4.574 -17.608  1.00 74.62           C
ATOM   3863 1HG1 VAL A 255       2.159  -4.446 -16.854  1.00 74.62           H
ATOM   3864 2HG1 VAL A 255       3.860  -4.895 -17.126  1.00 74.62           H
ATOM   3865 3HG1 VAL A 255       3.105  -3.627 -18.121  1.00 74.62           H
ATOM   3866  CG2 VAL A 255       3.519  -5.770 -19.750  1.00 74.62           C
ATOM   3867 1HG2 VAL A 255       4.463  -6.132 -19.343  1.00 74.62           H
ATOM   3868 2HG2 VAL A 255       3.148  -6.476 -20.493  1.00 74.62           H
ATOM   3869 3HG2 VAL A 255       3.675  -4.798 -20.220  1.00 74.62           H
ATOM   3870  HN  VAL A 255       1.622  -7.588 -19.827  1.00 74.62           H
ATOM   3871  N   THR A 256      -0.011  -6.691 -17.152  1.00 73.05           N
ATOM   3872  CA  THR A 256      -1.038  -6.388 -16.170  1.00 73.05           C
ATOM   3873  C   THR A 256      -1.286  -7.598 -15.267  1.00 73.05           C
ATOM   3874  O   THR A 256      -1.540  -7.444 -14.073  1.00 73.05           O
ATOM   3875  HA  THR A 256      -0.677  -5.581 -15.532  1.00 73.05           H
ATOM   3876  CB  THR A 256      -2.288  -5.924 -16.920  1.00 73.05           C
ATOM   3877  HB  THR A 256      -3.130  -5.806 -16.239  1.00 73.05           H
ATOM   3878  OG1 THR A 256      -2.459  -6.898 -17.946  1.00 73.05           O
ATOM   3879  HG1 THR A 256      -2.812  -7.748 -17.555  1.00 73.05           H
ATOM   3880  CG2 THR A 256      -2.062  -4.616 -17.682  1.00 73.05           C
ATOM   3881 1HG2 THR A 256      -1.264  -4.754 -18.412  1.00 73.05           H
ATOM   3882 2HG2 THR A 256      -1.781  -3.831 -16.981  1.00 73.05           H
ATOM   3883 3HG2 THR A 256      -2.980  -4.332 -18.197  1.00 73.05           H
ATOM   3884  HN  THR A 256      -0.331  -6.735 -18.098  1.00 73.05           H
ATOM   3885  N   ILE A 257      -1.204  -8.774 -15.871  1.00 77.09           N
ATOM   3886  CA  ILE A 257      -1.360 -10.011 -15.126  1.00 77.09           C
ATOM   3887  C   ILE A 257      -0.268 -10.099 -14.058  1.00 77.09           C
ATOM   3888  O   ILE A 257      -0.553 -10.381 -12.895  1.00 77.09           O
ATOM   3889  HA  ILE A 257      -2.329  -9.972 -14.627  1.00 77.09           H
ATOM   3890  CB  ILE A 257      -1.388 -11.210 -16.076  1.00 77.09           C
ATOM   3891  HB  ILE A 257      -0.565 -11.104 -16.783  1.00 77.09           H
ATOM   3892  CG1 ILE A 257      -2.683 -11.233 -16.891  1.00 77.09           C
ATOM   3893 1HG1 ILE A 257      -3.536 -11.341 -16.221  1.00 77.09           H
ATOM   3894 2HG1 ILE A 257      -2.806 -10.284 -17.413  1.00 77.09           H
ATOM   3895  CG2 ILE A 257      -1.166 -12.518 -15.315  1.00 77.09           C
ATOM   3896 1HG2 ILE A 257      -0.196 -12.489 -14.818  1.00 77.09           H
ATOM   3897 2HG2 ILE A 257      -1.952 -12.644 -14.571  1.00 77.09           H
ATOM   3898 3HG2 ILE A 257      -1.191 -13.354 -16.015  1.00 77.09           H
ATOM   3899  CD1 ILE A 257      -2.674 -12.380 -17.903  1.00 77.09           C
ATOM   3900 1HD1 ILE A 257      -1.833 -12.255 -18.586  1.00 77.09           H
ATOM   3901 2HD1 ILE A 257      -2.575 -13.329 -17.376  1.00 77.09           H
ATOM   3902 3HD1 ILE A 257      -3.606 -12.374 -18.468  1.00 77.09           H
ATOM   3903  HN  ILE A 257      -1.035  -8.889 -16.850  1.00 77.09           H
ATOM   3904  N   THR A 258       0.960  -9.852 -14.491  1.00 81.78           N
ATOM   3905  CA  THR A 258       2.107  -9.997 -13.611  1.00 81.78           C
ATOM   3906  C   THR A 258       1.989  -9.045 -12.419  1.00 81.78           C
ATOM   3907  O   THR A 258       2.204  -9.445 -11.276  1.00 81.78           O
ATOM   3908  HA  THR A 258       2.107 -11.011 -13.211  1.00 81.78           H
ATOM   3909  CB  THR A 258       3.372  -9.776 -14.443  1.00 81.78           C
ATOM   3910  HB  THR A 258       3.449  -8.737 -14.764  1.00 81.78           H
ATOM   3911  OG1 THR A 258       3.272 -10.738 -15.489  1.00 81.78           O
ATOM   3912  HG1 THR A 258       2.848 -10.324 -16.295  1.00 81.78           H
ATOM   3913  CG2 THR A 258       4.644 -10.173 -13.691  1.00 81.78           C
ATOM   3914 1HG2 THR A 258       4.595 -11.230 -13.429  1.00 81.78           H
ATOM   3915 2HG2 THR A 258       4.731  -9.577 -12.783  1.00 81.78           H
ATOM   3916 3HG2 THR A 258       5.511  -9.996 -14.327  1.00 81.78           H
ATOM   3917  HN  THR A 258       1.176  -9.558 -15.422  1.00 81.78           H
ATOM   3918  N   VAL A 259       1.647  -7.802 -12.727  1.00 79.39           N
ATOM   3919  CA  VAL A 259       1.522  -6.784 -11.698  1.00 79.39           C
ATOM   3920  C   VAL A 259       0.471  -7.223 -10.677  1.00 79.39           C
ATOM   3921  O   VAL A 259       0.682  -7.099  -9.472  1.00 79.39           O
ATOM   3922  HA  VAL A 259       2.486  -6.703 -11.197  1.00 79.39           H
ATOM   3923  CB  VAL A 259       1.206  -5.430 -12.338  1.00 79.39           C
ATOM   3924  HB  VAL A 259       0.356  -5.566 -13.007  1.00 79.39           H
ATOM   3925  CG1 VAL A 259       0.808  -4.402 -11.277  1.00 79.39           C
ATOM   3926 1HG1 VAL A 259      -0.076  -4.753 -10.745  1.00 79.39           H
ATOM   3927 2HG1 VAL A 259       1.629  -4.272 -10.571  1.00 79.39           H
ATOM   3928 3HG1 VAL A 259       0.589  -3.449 -11.759  1.00 79.39           H
ATOM   3929  CG2 VAL A 259       2.386  -4.929 -13.172  1.00 79.39           C
ATOM   3930 1HG2 VAL A 259       3.262  -4.817 -12.532  1.00 79.39           H
ATOM   3931 2HG2 VAL A 259       2.603  -5.647 -13.963  1.00 79.39           H
ATOM   3932 3HG2 VAL A 259       2.135  -3.965 -13.615  1.00 79.39           H
ATOM   3933  HN  VAL A 259       1.457  -7.489 -13.658  1.00 79.39           H
ATOM   3934  N   LEU A 260      -0.639  -7.726 -11.197  1.00 75.94           N
ATOM   3935  CA  LEU A 260      -1.740  -8.147 -10.347  1.00 75.94           C
ATOM   3936  C   LEU A 260      -1.260  -9.261  -9.414  1.00 75.94           C
ATOM   3937  O   LEU A 260      -1.462  -9.191  -8.203  1.00 75.94           O
ATOM   3938  HA  LEU A 260      -2.031  -7.290  -9.740  1.00 75.94           H
ATOM   3939  CB  LEU A 260      -2.953  -8.535 -11.194  1.00 75.94           C
ATOM   3940 1HB  LEU A 260      -3.252  -7.668 -11.783  1.00 75.94           H
ATOM   3941 2HB  LEU A 260      -2.647  -9.309 -11.899  1.00 75.94           H
ATOM   3942  CG  LEU A 260      -4.175  -9.040 -10.424  1.00 75.94           C
ATOM   3943  HG  LEU A 260      -3.836  -9.759  -9.678  1.00 75.94           H
ATOM   3944  CD1 LEU A 260      -4.860  -7.897  -9.672  1.00 75.94           C
ATOM   3945 1HD1 LEU A 260      -4.158  -7.456  -8.964  1.00 75.94           H
ATOM   3946 2HD1 LEU A 260      -5.184  -7.137 -10.383  1.00 75.94           H
ATOM   3947 3HD1 LEU A 260      -5.725  -8.283  -9.134  1.00 75.94           H
ATOM   3948  CD2 LEU A 260      -5.143  -9.776 -11.353  1.00 75.94           C
ATOM   3949 1HD2 LEU A 260      -5.480  -9.098 -12.138  1.00 75.94           H
ATOM   3950 2HD2 LEU A 260      -4.636 -10.630 -11.803  1.00 75.94           H
ATOM   3951 3HD2 LEU A 260      -6.002 -10.124 -10.780  1.00 75.94           H
ATOM   3952  HN  LEU A 260      -0.793  -7.846 -12.178  1.00 75.94           H
ATOM   3953  N   THR A 261      -0.633 -10.263 -10.014  1.00 84.53           N
ATOM   3954  CA  THR A 261      -0.253 -11.456  -9.277  1.00 84.53           C
ATOM   3955  C   THR A 261       0.711 -11.098  -8.144  1.00 84.53           C
ATOM   3956  O   THR A 261       0.553 -11.568  -7.018  1.00 84.53           O
ATOM   3957  HA  THR A 261      -1.147 -11.875  -8.816  1.00 84.53           H
ATOM   3958  CB  THR A 261       0.327 -12.462 -10.273  1.00 84.53           C
ATOM   3959  HB  THR A 261       1.249 -12.084 -10.715  1.00 84.53           H
ATOM   3960  OG1 THR A 261      -0.740 -12.701 -11.186  1.00 84.53           O
ATOM   3961  HG1 THR A 261      -0.709 -12.035 -11.931  1.00 84.53           H
ATOM   3962  CG2 THR A 261       0.589 -13.830  -9.639  1.00 84.53           C
ATOM   3963 1HG2 THR A 261      -0.347 -14.238  -9.256  1.00 84.53           H
ATOM   3964 2HG2 THR A 261       1.300 -13.720  -8.820  1.00 84.53           H
ATOM   3965 3HG2 THR A 261       1.000 -14.505 -10.389  1.00 84.53           H
ATOM   3966  HN  THR A 261      -0.387 -10.268 -10.983  1.00 84.53           H
ATOM   3967  N   VAL A 262       1.688 -10.269  -8.480  1.00 87.44           N
ATOM   3968  CA  VAL A 262       2.707  -9.884  -7.519  1.00 87.44           C
ATOM   3969  C   VAL A 262       2.056  -9.105  -6.375  1.00 87.44           C
ATOM   3970  O   VAL A 262       2.404  -9.297  -5.211  1.00 87.44           O
ATOM   3971  HA  VAL A 262       3.143 -10.799  -7.117  1.00 87.44           H
ATOM   3972  CB  VAL A 262       3.818  -9.099  -8.221  1.00 87.44           C
ATOM   3973  HB  VAL A 262       3.356  -8.270  -8.756  1.00 87.44           H
ATOM   3974  CG1 VAL A 262       4.801  -8.514  -7.205  1.00 87.44           C
ATOM   3975 1HG1 VAL A 262       4.270  -7.841  -6.531  1.00 87.44           H
ATOM   3976 2HG1 VAL A 262       5.253  -9.322  -6.630  1.00 87.44           H
ATOM   3977 3HG1 VAL A 262       5.580  -7.961  -7.730  1.00 87.44           H
ATOM   3978  CG2 VAL A 262       4.544  -9.973  -9.245  1.00 87.44           C
ATOM   3979 1HG2 VAL A 262       4.988 -10.832  -8.741  1.00 87.44           H
ATOM   3980 2HG2 VAL A 262       3.833 -10.320  -9.996  1.00 87.44           H
ATOM   3981 3HG2 VAL A 262       5.328  -9.391  -9.729  1.00 87.44           H
ATOM   3982  HN  VAL A 262       1.789  -9.863  -9.389  1.00 87.44           H
ATOM   3983  N   PHE A 263       1.121  -8.242  -6.746  1.00 81.80           N
ATOM   3984  CA  PHE A 263       0.407  -7.444  -5.764  1.00 81.80           C
ATOM   3985  C   PHE A 263      -0.329  -8.337  -4.764  1.00 81.80           C
ATOM   3986  O   PHE A 263      -0.152  -8.197  -3.554  1.00 81.80           O
ATOM   3987  HA  PHE A 263       1.146  -6.843  -5.236  1.00 81.80           H
ATOM   3988  CB  PHE A 263      -0.618  -6.604  -6.530  1.00 81.80           C
ATOM   3989 1HB  PHE A 263      -0.090  -5.945  -7.219  1.00 81.80           H
ATOM   3990 2HB  PHE A 263      -1.236  -7.267  -7.135  1.00 81.80           H
ATOM   3991  CG  PHE A 263      -1.526  -5.760  -5.633  1.00 81.80           C
ATOM   3992  CD1 PHE A 263      -2.795  -6.172  -5.370  1.00 81.80           C
ATOM   3993  HD1 PHE A 263      -3.165  -7.104  -5.799  1.00 81.80           H
ATOM   3994  CD2 PHE A 263      -1.063  -4.598  -5.099  1.00 81.80           C
ATOM   3995  HD2 PHE A 263      -0.046  -4.268  -5.310  1.00 81.80           H
ATOM   3996  CE1 PHE A 263      -3.637  -5.389  -4.538  1.00 81.80           C
ATOM   3997  HE1 PHE A 263      -4.655  -5.719  -4.327  1.00 81.80           H
ATOM   3998  CE2 PHE A 263      -1.906  -3.815  -4.267  1.00 81.80           C
ATOM   3999  HE2 PHE A 263      -1.536  -2.883  -3.838  1.00 81.80           H
ATOM   4000  CZ  PHE A 263      -3.175  -4.227  -4.004  1.00 81.80           C
ATOM   4001  HZ  PHE A 263      -3.822  -3.626  -3.365  1.00 81.80           H
ATOM   4002  HN  PHE A 263       0.851  -8.084  -7.696  1.00 81.80           H
ATOM   4003  N   VAL A 264      -1.140  -9.235  -5.305  1.00 86.90           N
ATOM   4004  CA  VAL A 264      -1.987 -10.075  -4.475  1.00 86.90           C
ATOM   4005  C   VAL A 264      -1.110 -10.896  -3.527  1.00 86.90           C
ATOM   4006  O   VAL A 264      -1.408 -11.004  -2.338  1.00 86.90           O
ATOM   4007  HA  VAL A 264      -2.623  -9.418  -3.883  1.00 86.90           H
ATOM   4008  CB  VAL A 264      -2.889 -10.941  -5.356  1.00 86.90           C
ATOM   4009  HB  VAL A 264      -2.255 -11.468  -6.069  1.00 86.90           H
ATOM   4010  CG1 VAL A 264      -3.628 -11.989  -4.521  1.00 86.90           C
ATOM   4011 1HG1 VAL A 264      -2.903 -12.633  -4.023  1.00 86.90           H
ATOM   4012 2HG1 VAL A 264      -4.244 -11.490  -3.774  1.00 86.90           H
ATOM   4013 3HG1 VAL A 264      -4.262 -12.591  -5.172  1.00 86.90           H
ATOM   4014  CG2 VAL A 264      -3.873 -10.078  -6.149  1.00 86.90           C
ATOM   4015 1HG2 VAL A 264      -4.498  -9.513  -5.458  1.00 86.90           H
ATOM   4016 2HG2 VAL A 264      -3.319  -9.389  -6.786  1.00 86.90           H
ATOM   4017 3HG2 VAL A 264      -4.502 -10.719  -6.767  1.00 86.90           H
ATOM   4018  HN  VAL A 264      -1.223  -9.392  -6.289  1.00 86.90           H
ATOM   4019  N   LEU A 265      -0.048 -11.454  -4.088  1.00 88.65           N
ATOM   4020  CA  LEU A 265       0.807 -12.359  -3.339  1.00 88.65           C
ATOM   4021  C   LEU A 265       1.466 -11.596  -2.189  1.00 88.65           C
ATOM   4022  O   LEU A 265       1.665 -12.147  -1.107  1.00 88.65           O
ATOM   4023  HA  LEU A 265       0.169 -13.136  -2.917  1.00 88.65           H
ATOM   4024  CB  LEU A 265       1.804 -13.049  -4.271  1.00 88.65           C
ATOM   4025 1HB  LEU A 265       2.282 -12.288  -4.888  1.00 88.65           H
ATOM   4026 2HB  LEU A 265       2.586 -13.503  -3.662  1.00 88.65           H
ATOM   4027  CG  LEU A 265       1.227 -14.125  -5.193  1.00 88.65           C
ATOM   4028  HG  LEU A 265       0.416 -13.681  -5.770  1.00 88.65           H
ATOM   4029  CD1 LEU A 265       2.278 -14.612  -6.193  1.00 88.65           C
ATOM   4030 1HD1 LEU A 265       2.616 -13.773  -6.802  1.00 88.65           H
ATOM   4031 2HD1 LEU A 265       3.126 -15.033  -5.653  1.00 88.65           H
ATOM   4032 3HD1 LEU A 265       1.841 -15.375  -6.836  1.00 88.65           H
ATOM   4033  CD2 LEU A 265       0.628 -15.277  -4.385  1.00 88.65           C
ATOM   4034 1HD2 LEU A 265       1.404 -15.728  -3.765  1.00 88.65           H
ATOM   4035 2HD2 LEU A 265      -0.171 -14.898  -3.748  1.00 88.65           H
ATOM   4036 3HD2 LEU A 265       0.225 -16.028  -5.065  1.00 88.65           H
ATOM   4037  HN  LEU A 265       0.232 -11.296  -5.036  1.00 88.65           H
ATOM   4038  N   SER A 266       1.787 -10.340  -2.461  1.00 90.21           N
ATOM   4039  CA  SER A 266       2.515  -9.528  -1.501  1.00 90.21           C
ATOM   4040  C   SER A 266       1.553  -8.974  -0.448  1.00 90.21           C
ATOM   4041  O   SER A 266       1.914  -8.841   0.720  1.00 90.21           O
ATOM   4042  HA  SER A 266       3.237 -10.202  -1.042  1.00 90.21           H
ATOM   4043  CB  SER A 266       3.256  -8.384  -2.196  1.00 90.21           C
ATOM   4044 1HB  SER A 266       3.767  -7.776  -1.450  1.00 90.21           H
ATOM   4045 2HB  SER A 266       4.024  -8.795  -2.852  1.00 90.21           H
ATOM   4046  OG  SER A 266       2.376  -7.561  -2.956  1.00 90.21           O
ATOM   4047  HG  SER A 266       2.403  -7.829  -3.919  1.00 90.21           H
ATOM   4048  HN  SER A 266       1.559  -9.878  -3.318  1.00 90.21           H
ATOM   4049  N   GLN A 267       0.346  -8.666  -0.900  1.00 85.24           N
ATOM   4050  CA  GLN A 267      -0.601  -7.940  -0.071  1.00 85.24           C
ATOM   4051  C   GLN A 267      -1.404  -8.913   0.795  1.00 85.24           C
ATOM   4052  O   GLN A 267      -1.837  -8.562   1.891  1.00 85.24           O
ATOM   4053  HA  GLN A 267       0.006  -7.294   0.564  1.00 85.24           H
ATOM   4054  CB  GLN A 267      -1.528  -7.074  -0.926  1.00 85.24           C
ATOM   4055 1HB  GLN A 267      -2.006  -7.690  -1.688  1.00 85.24           H
ATOM   4056 2HB  GLN A 267      -2.323  -6.662  -0.304  1.00 85.24           H
ATOM   4057  CG  GLN A 267      -0.754  -5.936  -1.594  1.00 85.24           C
ATOM   4058 1HG  GLN A 267       0.081  -6.344  -2.163  1.00 85.24           H
ATOM   4059 2HG  GLN A 267      -1.400  -5.419  -2.303  1.00 85.24           H
ATOM   4060  CD  GLN A 267      -0.232  -4.943  -0.553  1.00 85.24           C
ATOM   4061  OE1 GLN A 267      -0.807  -4.756   0.507  1.00 85.24           O
ATOM   4062  NE2 GLN A 267       0.885  -4.318  -0.914  1.00 85.24           N
ATOM   4063 1HE2 GLN A 267       1.306  -4.518  -1.799  1.00 85.24           H
ATOM   4064 2HE2 GLN A 267       1.304  -3.649  -0.300  1.00 85.24           H
ATOM   4065  HN  GLN A 267       0.013  -8.903  -1.813  1.00 85.24           H
ATOM   4066  N   PHE A 268      -1.578 -10.117   0.270  1.00 91.35           N
ATOM   4067  CA  PHE A 268      -2.495 -11.070   0.871  1.00 91.35           C
ATOM   4068  C   PHE A 268      -2.085 -11.393   2.310  1.00 91.35           C
ATOM   4069  O   PHE A 268      -2.887 -11.256   3.232  1.00 91.35           O
ATOM   4070  HA  PHE A 268      -3.484 -10.612   0.871  1.00 91.35           H
ATOM   4071  CB  PHE A 268      -2.422 -12.349   0.034  1.00 91.35           C
ATOM   4072 1HB  PHE A 268      -2.666 -12.108  -1.001  1.00 91.35           H
ATOM   4073 2HB  PHE A 268      -1.397 -12.719   0.043  1.00 91.35           H
ATOM   4074  CG  PHE A 268      -3.355 -13.462   0.517  1.00 91.35           C
ATOM   4075  CD1 PHE A 268      -2.861 -14.491   1.256  1.00 91.35           C
ATOM   4076  HD1 PHE A 268      -1.800 -14.523   1.505  1.00 91.35           H
ATOM   4077  CD2 PHE A 268      -4.679 -13.422   0.206  1.00 91.35           C
ATOM   4078  HD2 PHE A 268      -5.075 -12.598  -0.387  1.00 91.35           H
ATOM   4079  CE1 PHE A 268      -3.727 -15.523   1.704  1.00 91.35           C
ATOM   4080  HE1 PHE A 268      -3.331 -16.348   2.296  1.00 91.35           H
ATOM   4081  CE2 PHE A 268      -5.544 -14.455   0.653  1.00 91.35           C
ATOM   4082  HE2 PHE A 268      -6.605 -14.423   0.404  1.00 91.35           H
ATOM   4083  CZ  PHE A 268      -5.050 -15.484   1.393  1.00 91.35           C
ATOM   4084  HZ  PHE A 268      -5.715 -16.276   1.736  1.00 91.35           H
ATOM   4085  HN  PHE A 268      -1.106 -10.443  -0.549  1.00 91.35           H
ATOM   4086  N   PRO A 269      -0.835 -11.824   2.526  1.00 94.76           N
ATOM   4087  CA  PRO A 269      -0.388 -12.195   3.871  1.00 94.76           C
ATOM   4088  C   PRO A 269      -0.643 -11.095   4.888  1.00 94.76           C
ATOM   4089  O   PRO A 269      -1.105 -11.365   5.996  1.00 94.76           O
ATOM   4090  HA  PRO A 269      -0.955 -13.054   4.231  1.00 94.76           H
ATOM   4091  CB  PRO A 269       1.107 -12.468   3.693  1.00 94.76           C
ATOM   4092 1HB  PRO A 269       1.703 -11.575   3.884  1.00 94.76           H
ATOM   4093 2HB  PRO A 269       1.459 -13.238   4.380  1.00 94.76           H
ATOM   4094  CG  PRO A 269       1.214 -12.916   2.241  1.00 94.76           C
ATOM   4095 1HG  PRO A 269       2.229 -12.810   1.858  1.00 94.76           H
ATOM   4096 2HG  PRO A 269       0.950 -13.967   2.121  1.00 94.76           H
ATOM   4097  CD  PRO A 269       0.236 -11.996   1.528  1.00 94.76           C
ATOM   4098 1HD  PRO A 269       0.695 -11.043   1.266  1.00 94.76           H
ATOM   4099 2HD  PRO A 269      -0.132 -12.436   0.601  1.00 94.76           H
ATOM   4100  N   TYR A 270      -0.333  -9.873   4.481  1.00 92.00           N
ATOM   4101  CA  TYR A 270      -0.469  -8.732   5.370  1.00 92.00           C
ATOM   4102  C   TYR A 270      -1.930  -8.519   5.771  1.00 92.00           C
ATOM   4103  O   TYR A 270      -2.231  -8.312   6.946  1.00 92.00           O
ATOM   4104  HA  TYR A 270       0.121  -8.931   6.265  1.00 92.00           H
ATOM   4105  CB  TYR A 270       0.011  -7.517   4.573  1.00 92.00           C
ATOM   4106 1HB  TYR A 270       1.081  -7.614   4.390  1.00 92.00           H
ATOM   4107 2HB  TYR A 270      -0.480  -7.518   3.599  1.00 92.00           H
ATOM   4108  CG  TYR A 270      -0.255  -6.177   5.261  1.00 92.00           C
ATOM   4109  CD1 TYR A 270      -1.126  -5.270   4.692  1.00 92.00           C
ATOM   4110  HD1 TYR A 270      -1.624  -5.509   3.752  1.00 92.00           H
ATOM   4111  CD2 TYR A 270       0.377  -5.874   6.450  1.00 92.00           C
ATOM   4112  HD2 TYR A 270       1.065  -6.591   6.899  1.00 92.00           H
ATOM   4113  CE1 TYR A 270      -1.376  -4.008   5.339  1.00 92.00           C
ATOM   4114  HE1 TYR A 270      -2.061  -3.283   4.901  1.00 92.00           H
ATOM   4115  CE2 TYR A 270       0.127  -4.613   7.097  1.00 92.00           C
ATOM   4116  HE2 TYR A 270       0.619  -4.361   8.037  1.00 92.00           H
ATOM   4117  CZ  TYR A 270      -0.737  -3.742   6.510  1.00 92.00           C
ATOM   4118  OH  TYR A 270      -0.973  -2.550   7.122  1.00 92.00           O
ATOM   4119  HH  TYR A 270      -0.477  -2.506   7.988  1.00 92.00           H
ATOM   4120  HN  TYR A 270       0.004  -9.658   3.565  1.00 92.00           H
ATOM   4121  N   ASN A 271      -2.799  -8.577   4.772  1.00 90.06           N
ATOM   4122  CA  ASN A 271      -4.206  -8.289   4.988  1.00 90.06           C
ATOM   4123  C   ASN A 271      -4.829  -9.409   5.824  1.00 90.06           C
ATOM   4124  O   ASN A 271      -5.829  -9.194   6.509  1.00 90.06           O
ATOM   4125  HA  ASN A 271      -4.227  -7.326   5.498  1.00 90.06           H
ATOM   4126  CB  ASN A 271      -4.963  -8.214   3.660  1.00 90.06           C
ATOM   4127 1HB  ASN A 271      -4.631  -9.018   3.002  1.00 90.06           H
ATOM   4128 2HB  ASN A 271      -6.028  -8.366   3.835  1.00 90.06           H
ATOM   4129  CG  ASN A 271      -4.739  -6.864   2.976  1.00 90.06           C
ATOM   4130  OD1 ASN A 271      -5.330  -5.856   3.327  1.00 90.06           O
ATOM   4131  ND2 ASN A 271      -3.855  -6.900   1.984  1.00 90.06           N
ATOM   4132 1HD2 ASN A 271      -3.405  -7.760   1.746  1.00 90.06           H
ATOM   4133 2HD2 ASN A 271      -3.640  -6.066   1.475  1.00 90.06           H
ATOM   4134  HN  ASN A 271      -2.555  -8.815   3.832  1.00 90.06           H
ATOM   4135  N   CYS A 272      -4.213 -10.579   5.742  1.00 94.98           N
ATOM   4136  CA  CYS A 272      -4.623 -11.700   6.569  1.00 94.98           C
ATOM   4137  C   CYS A 272      -4.432 -11.311   8.036  1.00 94.98           C
ATOM   4138  O   CYS A 272      -5.334 -11.492   8.852  1.00 94.98           O
ATOM   4139  HA  CYS A 272      -5.676 -11.882   6.350  1.00 94.98           H
ATOM   4140  CB  CYS A 272      -3.857 -12.976   6.213  1.00 94.98           C
ATOM   4141 1HB  CYS A 272      -2.788 -12.767   6.167  1.00 94.98           H
ATOM   4142 2HB  CYS A 272      -4.002 -13.726   6.990  1.00 94.98           H
ATOM   4143  SG  CYS A 272      -4.436 -13.625   4.603  1.00 94.98           S
ATOM   4144  HG  CYS A 272      -3.816 -12.716   3.855  1.00 94.98           H
ATOM   4145  HN  CYS A 272      -3.448 -10.765   5.125  1.00 94.98           H
ATOM   4146  N   ILE A 273      -3.252 -10.783   8.326  1.00 93.92           N
ATOM   4147  CA  ILE A 273      -2.925 -10.382   9.684  1.00 93.92           C
ATOM   4148  C   ILE A 273      -3.791  -9.184  10.080  1.00 93.92           C
ATOM   4149  O   ILE A 273      -4.271  -9.108  11.210  1.00 93.92           O
ATOM   4150  HA  ILE A 273      -3.171 -11.217  10.339  1.00 93.92           H
ATOM   4151  CB  ILE A 273      -1.423 -10.126   9.820  1.00 93.92           C
ATOM   4152  HB  ILE A 273      -1.140  -9.362   9.095  1.00 93.92           H
ATOM   4153  CG1 ILE A 273      -0.620 -11.385   9.486  1.00 93.92           C
ATOM   4154 1HG1 ILE A 273      -0.809 -11.678   8.453  1.00 93.92           H
ATOM   4155 2HG1 ILE A 273       0.446 -11.172   9.566  1.00 93.92           H
ATOM   4156  CG2 ILE A 273      -1.083  -9.581  11.208  1.00 93.92           C
ATOM   4157 1HG2 ILE A 273      -1.613  -8.642  11.370  1.00 93.92           H
ATOM   4158 2HG2 ILE A 273      -1.384 -10.303  11.966  1.00 93.92           H
ATOM   4159 3HG2 ILE A 273      -0.009  -9.408  11.277  1.00 93.92           H
ATOM   4160  CD1 ILE A 273      -0.989 -12.535  10.424  1.00 93.92           C
ATOM   4161 1HD1 ILE A 273      -0.775 -12.247  11.454  1.00 93.92           H
ATOM   4162 2HD1 ILE A 273      -2.050 -12.761  10.323  1.00 93.92           H
ATOM   4163 3HD1 ILE A 273      -0.403 -13.418  10.165  1.00 93.92           H
ATOM   4164  HN  ILE A 273      -2.528 -10.628   7.654  1.00 93.92           H
ATOM   4165  N   LEU A 274      -3.965  -8.279   9.128  1.00 90.67           N
ATOM   4166  CA  LEU A 274      -4.740  -7.075   9.373  1.00 90.67           C
ATOM   4167  C   LEU A 274      -6.169  -7.463   9.759  1.00 90.67           C
ATOM   4168  O   LEU A 274      -6.788  -6.810  10.598  1.00 90.67           O
ATOM   4169  HA  LEU A 274      -4.283  -6.558  10.217  1.00 90.67           H
ATOM   4170  CB  LEU A 274      -4.662  -6.133   8.170  1.00 90.67           C
ATOM   4171 1HB  LEU A 274      -3.612  -5.999   7.906  1.00 90.67           H
ATOM   4172 2HB  LEU A 274      -5.143  -6.619   7.321  1.00 90.67           H
ATOM   4173  CG  LEU A 274      -5.293  -4.752   8.357  1.00 90.67           C
ATOM   4174  HG  LEU A 274      -6.308  -4.888   8.729  1.00 90.67           H
ATOM   4175  CD1 LEU A 274      -4.531  -3.939   9.405  1.00 90.67           C
ATOM   4176 1HD1 LEU A 274      -4.553  -4.465  10.360  1.00 90.67           H
ATOM   4177 2HD1 LEU A 274      -3.497  -3.810   9.085  1.00 90.67           H
ATOM   4178 3HD1 LEU A 274      -5.001  -2.962   9.518  1.00 90.67           H
ATOM   4179  CD2 LEU A 274      -5.397  -4.012   7.022  1.00 90.67           C
ATOM   4180 1HD2 LEU A 274      -4.401  -3.886   6.597  1.00 90.67           H
ATOM   4181 2HD2 LEU A 274      -6.015  -4.588   6.334  1.00 90.67           H
ATOM   4182 3HD2 LEU A 274      -5.848  -3.033   7.183  1.00 90.67           H
ATOM   4183  HN  LEU A 274      -3.588  -8.359   8.205  1.00 90.67           H
ATOM   4184  N   LEU A 275      -6.651  -8.523   9.128  1.00 92.95           N
ATOM   4185  CA  LEU A 275      -7.989  -9.016   9.407  1.00 92.95           C
ATOM   4186  C   LEU A 275      -8.064  -9.481  10.862  1.00 92.95           C
ATOM   4187  O   LEU A 275      -9.009  -9.151  11.576  1.00 92.95           O
ATOM   4188  HA  LEU A 275      -8.678  -8.181   9.275  1.00 92.95           H
ATOM   4189  CB  LEU A 275      -8.385 -10.093   8.395  1.00 92.95           C
ATOM   4190 1HB  LEU A 275      -8.322  -9.665   7.395  1.00 92.95           H
ATOM   4191 2HB  LEU A 275      -7.651 -10.897   8.445  1.00 92.95           H
ATOM   4192  CG  LEU A 275      -9.778 -10.700   8.573  1.00 92.95           C
ATOM   4193  HG  LEU A 275      -9.857 -11.082   9.591  1.00 92.95           H
ATOM   4194  CD1 LEU A 275     -10.865  -9.637   8.403  1.00 92.95           C
ATOM   4195 1HD1 LEU A 275     -10.727  -8.854   9.150  1.00 92.95           H
ATOM   4196 2HD1 LEU A 275     -10.797  -9.204   7.406  1.00 92.95           H
ATOM   4197 3HD1 LEU A 275     -11.845 -10.095   8.535  1.00 92.95           H
ATOM   4198  CD2 LEU A 275      -9.984 -11.886   7.628  1.00 92.95           C
ATOM   4199 1HD2 LEU A 275      -9.878 -11.551   6.596  1.00 92.95           H
ATOM   4200 2HD2 LEU A 275      -9.239 -12.653   7.840  1.00 92.95           H
ATOM   4201 3HD2 LEU A 275     -10.982 -12.299   7.775  1.00 92.95           H
ATOM   4202  HN  LEU A 275      -6.145  -9.042   8.439  1.00 92.95           H
ATOM   4203  N   VAL A 276      -7.054 -10.241  11.259  1.00 94.82           N
ATOM   4204  CA  VAL A 276      -6.993 -10.757  12.616  1.00 94.82           C
ATOM   4205  C   VAL A 276      -7.015  -9.587  13.603  1.00 94.82           C
ATOM   4206  O   VAL A 276      -7.746  -9.618  14.591  1.00 94.82           O
ATOM   4207  HA  VAL A 276      -7.883 -11.367  12.776  1.00 94.82           H
ATOM   4208  CB  VAL A 276      -5.766 -11.656  12.781  1.00 94.82           C
ATOM   4209  HB  VAL A 276      -4.889 -11.084  12.478  1.00 94.82           H
ATOM   4210  CG1 VAL A 276      -5.578 -12.065  14.243  1.00 94.82           C
ATOM   4211 1HG1 VAL A 276      -5.443 -11.173  14.856  1.00 94.82           H
ATOM   4212 2HG1 VAL A 276      -6.459 -12.610  14.584  1.00 94.82           H
ATOM   4213 3HG1 VAL A 276      -4.699 -12.703  14.332  1.00 94.82           H
ATOM   4214  CG2 VAL A 276      -5.862 -12.885  11.875  1.00 94.82           C
ATOM   4215 1HG2 VAL A 276      -6.752 -13.459  12.134  1.00 94.82           H
ATOM   4216 2HG2 VAL A 276      -5.925 -12.566  10.835  1.00 94.82           H
ATOM   4217 3HG2 VAL A 276      -4.977 -13.507  12.012  1.00 94.82           H
ATOM   4218  HN  VAL A 276      -6.288 -10.505  10.673  1.00 94.82           H
ATOM   4219  N   GLN A 277      -6.203  -8.585  13.300  1.00 91.40           N
ATOM   4220  CA  GLN A 277      -6.105  -7.416  14.158  1.00 91.40           C
ATOM   4221  C   GLN A 277      -7.456  -6.703  14.241  1.00 91.40           C
ATOM   4222  O   GLN A 277      -7.820  -6.174  15.290  1.00 91.40           O
ATOM   4223  HA  GLN A 277      -5.829  -7.800  15.140  1.00 91.40           H
ATOM   4224  CB  GLN A 277      -5.012  -6.465  13.667  1.00 91.40           C
ATOM   4225 1HB  GLN A 277      -5.118  -6.308  12.593  1.00 91.40           H
ATOM   4226 2HB  GLN A 277      -5.129  -5.492  14.144  1.00 91.40           H
ATOM   4227  CG  GLN A 277      -3.621  -7.024  13.971  1.00 91.40           C
ATOM   4228 1HG  GLN A 277      -3.546  -7.266  15.032  1.00 91.40           H
ATOM   4229 2HG  GLN A 277      -3.470  -7.953  13.422  1.00 91.40           H
ATOM   4230  CD  GLN A 277      -2.531  -6.019  13.594  1.00 91.40           C
ATOM   4231  OE1 GLN A 277      -2.715  -5.151  12.757  1.00 91.40           O
ATOM   4232  NE2 GLN A 277      -1.389  -6.185  14.256  1.00 91.40           N
ATOM   4233 1HE2 GLN A 277      -1.305  -6.918  14.930  1.00 91.40           H
ATOM   4234 2HE2 GLN A 277      -0.616  -5.576  14.079  1.00 91.40           H
ATOM   4235  HN  GLN A 277      -5.621  -8.562  12.487  1.00 91.40           H
ATOM   4236  N   THR A 278      -8.163  -6.712  13.120  1.00 92.38           N
ATOM   4237  CA  THR A 278      -9.446  -6.035  13.040  1.00 92.38           C
ATOM   4238  C   THR A 278     -10.468  -6.720  13.949  1.00 92.38           C
ATOM   4239  O   THR A 278     -11.208  -6.053  14.670  1.00 92.38           O
ATOM   4240  HA  THR A 278      -9.322  -5.017  13.409  1.00 92.38           H
ATOM   4241  CB  THR A 278      -9.870  -5.998  11.570  1.00 92.38           C
ATOM   4242  HB  THR A 278     -10.059  -7.003  11.194  1.00 92.38           H
ATOM   4243  OG1 THR A 278      -8.817  -5.287  10.923  1.00 92.38           O
ATOM   4244  HG1 THR A 278      -8.167  -5.931  10.520  1.00 92.38           H
ATOM   4245  CG2 THR A 278     -11.105  -5.125  11.338  1.00 92.38           C
ATOM   4246 1HG2 THR A 278     -10.892  -4.103  11.653  1.00 92.38           H
ATOM   4247 2HG2 THR A 278     -11.941  -5.517  11.919  1.00 92.38           H
ATOM   4248 3HG2 THR A 278     -11.363  -5.134  10.279  1.00 92.38           H
ATOM   4249  HN  THR A 278      -7.873  -7.169  12.279  1.00 92.38           H
ATOM   4250  N   ILE A 279     -10.476  -8.044  13.885  1.00 92.84           N
ATOM   4251  CA  ILE A 279     -11.400  -8.826  14.688  1.00 92.84           C
ATOM   4252  C   ILE A 279     -11.054  -8.656  16.169  1.00 92.84           C
ATOM   4253  O   ILE A 279     -11.941  -8.479  17.002  1.00 92.84           O
ATOM   4254  HA  ILE A 279     -12.400  -8.425  14.520  1.00 92.84           H
ATOM   4255  CB  ILE A 279     -11.413 -10.284  14.224  1.00 92.84           C
ATOM   4256  HB  ILE A 279     -10.387 -10.651  14.225  1.00 92.84           H
ATOM   4257  CG1 ILE A 279     -11.931 -10.397  12.789  1.00 92.84           C
ATOM   4258 1HG1 ILE A 279     -13.006 -10.217  12.771  1.00 92.84           H
ATOM   4259 2HG1 ILE A 279     -11.469  -9.628  12.169  1.00 92.84           H
ATOM   4260  CG2 ILE A 279     -12.209 -11.161  15.192  1.00 92.84           C
ATOM   4261 1HG2 ILE A 279     -11.755 -11.114  16.182  1.00 92.84           H
ATOM   4262 2HG2 ILE A 279     -13.237 -10.803  15.246  1.00 92.84           H
ATOM   4263 3HG2 ILE A 279     -12.201 -12.192  14.838  1.00 92.84           H
ATOM   4264  CD1 ILE A 279     -11.630 -11.779  12.205  1.00 92.84           C
ATOM   4265 1HD1 ILE A 279     -10.553 -11.946  12.201  1.00 92.84           H
ATOM   4266 2HD1 ILE A 279     -12.114 -12.544  12.813  1.00 92.84           H
ATOM   4267 3HD1 ILE A 279     -12.009 -11.833  11.184  1.00 92.84           H
ATOM   4268  HN  ILE A 279      -9.867  -8.579  13.300  1.00 92.84           H
ATOM   4269  N   ASP A 280      -9.760  -8.714  16.451  1.00 91.94           N
ATOM   4270  CA  ASP A 280      -9.290  -8.630  17.823  1.00 91.94           C
ATOM   4271  C   ASP A 280      -9.618  -7.246  18.386  1.00 91.94           C
ATOM   4272  O   ASP A 280      -9.919  -7.109  19.571  1.00 91.94           O
ATOM   4273  HA  ASP A 280      -9.807  -9.429  18.353  1.00 91.94           H
ATOM   4274  CB  ASP A 280      -7.774  -8.823  17.898  1.00 91.94           C
ATOM   4275 1HB  ASP A 280      -7.498  -9.756  17.406  1.00 91.94           H
ATOM   4276 2HB  ASP A 280      -7.274  -8.018  17.359  1.00 91.94           H
ATOM   4277  CG  ASP A 280      -7.295  -8.846  19.351  1.00 91.94           C
ATOM   4278  OD1 ASP A 280      -7.902  -9.607  20.136  1.00 91.94           O
ATOM   4279  OD2 ASP A 280      -6.334  -8.103  19.644  1.00 91.94           O
ATOM   4280  HN  ASP A 280      -9.042  -8.817  15.763  1.00 91.94           H
ATOM   4281  N   ALA A 281      -9.549  -6.254  17.510  1.00 91.62           N
ATOM   4282  CA  ALA A 281      -9.845  -4.887  17.903  1.00 91.62           C
ATOM   4283  C   ALA A 281     -11.284  -4.808  18.417  1.00 91.62           C
ATOM   4284  O   ALA A 281     -11.598  -3.979  19.270  1.00 91.62           O
ATOM   4285  HA  ALA A 281      -9.165  -4.619  18.712  1.00 91.62           H
ATOM   4286  CB  ALA A 281      -9.596  -3.950  16.719  1.00 91.62           C
ATOM   4287 1HB  ALA A 281      -8.553  -4.022  16.412  1.00 91.62           H
ATOM   4288 2HB  ALA A 281     -10.241  -4.236  15.888  1.00 91.62           H
ATOM   4289 3HB  ALA A 281      -9.818  -2.924  17.014  1.00 91.62           H
ATOM   4290  HN  ALA A 281      -9.298  -6.373  16.550  1.00 91.62           H
ATOM   4291  N   TYR A 282     -12.120  -5.681  17.875  1.00 79.00           N
ATOM   4292  CA  TYR A 282     -13.525  -5.701  18.245  1.00 79.00           C
ATOM   4293  C   TYR A 282     -13.779  -6.691  19.384  1.00 79.00           C
ATOM   4294  O   TYR A 282     -14.448  -6.361  20.362  1.00 79.00           O
ATOM   4295  HA  TYR A 282     -13.800  -4.699  18.577  1.00 79.00           H
ATOM   4296  CB  TYR A 282     -14.283  -6.168  17.001  1.00 79.00           C
ATOM   4297 1HB  TYR A 282     -14.011  -5.529  16.161  1.00 79.00           H
ATOM   4298 2HB  TYR A 282     -13.961  -7.178  16.750  1.00 79.00           H
ATOM   4299  CG  TYR A 282     -15.805  -6.158  17.159  1.00 79.00           C
ATOM   4300  CD1 TYR A 282     -16.482  -7.338  17.393  1.00 79.00           C
ATOM   4301  HD1 TYR A 282     -15.932  -8.276  17.466  1.00 79.00           H
ATOM   4302  CD2 TYR A 282     -16.500  -4.970  17.066  1.00 79.00           C
ATOM   4303  HD2 TYR A 282     -15.966  -4.038  16.881  1.00 79.00           H
ATOM   4304  CE1 TYR A 282     -17.914  -7.328  17.542  1.00 79.00           C
ATOM   4305  HE1 TYR A 282     -18.461  -8.253  17.727  1.00 79.00           H
ATOM   4306  CE2 TYR A 282     -17.933  -4.960  17.215  1.00 79.00           C
ATOM   4307  HE2 TYR A 282     -18.494  -4.029  17.144  1.00 79.00           H
ATOM   4308  CZ  TYR A 282     -18.569  -6.140  17.445  1.00 79.00           C
ATOM   4309  OH  TYR A 282     -19.921  -6.131  17.585  1.00 79.00           O
ATOM   4310  HH  TYR A 282     -20.268  -5.198  17.497  1.00 79.00           H
ATOM   4311  HN  TYR A 282     -11.853  -6.365  17.197  1.00 79.00           H
ATOM   4312  N   ALA A 283     -13.230  -7.886  19.219  1.00 89.30           N
ATOM   4313  CA  ALA A 283     -13.607  -9.006  20.065  1.00 89.30           C
ATOM   4314  C   ALA A 283     -12.631  -9.103  21.239  1.00 89.30           C
ATOM   4315  O   ALA A 283     -12.947  -9.702  22.266  1.00 89.30           O
ATOM   4316  HA  ALA A 283     -14.608  -8.808  20.451  1.00 89.30           H
ATOM   4317  CB  ALA A 283     -13.644 -10.287  19.230  1.00 89.30           C
ATOM   4318 1HB  ALA A 283     -14.374 -10.177  18.428  1.00 89.30           H
ATOM   4319 2HB  ALA A 283     -12.659 -10.471  18.803  1.00 89.30           H
ATOM   4320 3HB  ALA A 283     -13.927 -11.127  19.865  1.00 89.30           H
ATOM   4321  HN  ALA A 283     -12.542  -8.095  18.524  1.00 89.30           H
ATOM   4322  N   MET A 284     -11.465  -8.504  21.049  1.00 82.65           N
ATOM   4323  CA  MET A 284     -10.440  -8.516  22.079  1.00 82.65           C
ATOM   4324  C   MET A 284     -10.224  -9.931  22.621  1.00 82.65           C
ATOM   4325  O   MET A 284     -10.127 -10.128  23.831  1.00 82.65           O
ATOM   4326  HA  MET A 284      -9.531  -8.163  21.593  1.00 82.65           H
ATOM   4327  CB  MET A 284     -10.855  -7.590  23.223  1.00 82.65           C
ATOM   4328 1HB  MET A 284     -11.763  -7.969  23.692  1.00 82.65           H
ATOM   4329 2HB  MET A 284     -10.080  -7.582  23.990  1.00 82.65           H
ATOM   4330  CG  MET A 284     -11.093  -6.166  22.717  1.00 82.65           C
ATOM   4331 1HG  MET A 284     -10.168  -5.756  22.311  1.00 82.65           H
ATOM   4332 2HG  MET A 284     -11.820  -6.176  21.905  1.00 82.65           H
ATOM   4333  SD  MET A 284     -11.683  -5.134  24.049  1.00 82.65           S
ATOM   4334  CE  MET A 284     -11.949  -3.607  23.164  1.00 82.65           C
ATOM   4335 1HE  MET A 284     -11.008  -3.271  22.727  1.00 82.65           H
ATOM   4336 2HE  MET A 284     -12.680  -3.769  22.372  1.00 82.65           H
ATOM   4337 3HE  MET A 284     -12.321  -2.848  23.852  1.00 82.65           H
ATOM   4338  HN  MET A 284     -11.216  -8.018  20.211  1.00 82.65           H
ATOM   4339  N   PHE A 285     -10.154 -10.879  21.698  1.00 85.96           N
ATOM   4340  CA  PHE A 285     -10.138 -12.284  22.068  1.00 85.96           C
ATOM   4341  C   PHE A 285      -8.715 -12.752  22.380  1.00 85.96           C
ATOM   4342  O   PHE A 285      -8.522 -13.827  22.946  1.00 85.96           O
ATOM   4343  HA  PHE A 285     -10.757 -12.391  22.958  1.00 85.96           H
ATOM   4344  CB  PHE A 285     -10.668 -13.070  20.867  1.00 85.96           C
ATOM   4345 1HB  PHE A 285     -10.855 -14.099  21.172  1.00 85.96           H
ATOM   4346 2HB  PHE A 285     -11.627 -12.648  20.565  1.00 85.96           H
ATOM   4347  CG  PHE A 285      -9.727 -13.073  19.661  1.00 85.96           C
ATOM   4348  CD1 PHE A 285      -9.822 -12.094  18.721  1.00 85.96           C
ATOM   4349  HD1 PHE A 285     -10.569 -11.307  18.828  1.00 85.96           H
ATOM   4350  CD2 PHE A 285      -8.796 -14.055  19.528  1.00 85.96           C
ATOM   4351  HD2 PHE A 285      -8.719 -14.839  20.281  1.00 85.96           H
ATOM   4352  CE1 PHE A 285      -8.949 -12.098  17.602  1.00 85.96           C
ATOM   4353  HE1 PHE A 285      -9.025 -11.313  16.849  1.00 85.96           H
ATOM   4354  CE2 PHE A 285      -7.922 -14.058  18.408  1.00 85.96           C
ATOM   4355  HE2 PHE A 285      -7.175 -14.845  18.302  1.00 85.96           H
ATOM   4356  CZ  PHE A 285      -8.017 -13.079  17.469  1.00 85.96           C
ATOM   4357  HZ  PHE A 285      -7.346 -13.082  16.610  1.00 85.96           H
ATOM   4358  HN  PHE A 285     -10.110 -10.701  20.715  1.00 85.96           H
ATOM   4359  N   ILE A 286      -7.756 -11.922  21.998  1.00 86.76           N
ATOM   4360  CA  ILE A 286      -6.357 -12.231  22.242  1.00 86.76           C
ATOM   4361  C   ILE A 286      -5.963 -11.728  23.632  1.00 86.76           C
ATOM   4362  O   ILE A 286      -5.729 -10.535  23.821  1.00 86.76           O
ATOM   4363  HA  ILE A 286      -6.255 -13.316  22.226  1.00 86.76           H
ATOM   4364  CB  ILE A 286      -5.482 -11.677  21.116  1.00 86.76           C
ATOM   4365  HB  ILE A 286      -5.609 -10.595  21.086  1.00 86.76           H
ATOM   4366  CG1 ILE A 286      -5.925 -12.223  19.758  1.00 86.76           C
ATOM   4367 1HG1 ILE A 286      -5.770 -13.301  19.727  1.00 86.76           H
ATOM   4368 2HG1 ILE A 286      -6.993 -12.051  19.623  1.00 86.76           H
ATOM   4369  CG2 ILE A 286      -4.001 -11.950  21.388  1.00 86.76           C
ATOM   4370 1HG2 ILE A 286      -3.710 -11.473  22.325  1.00 86.76           H
ATOM   4371 2HG2 ILE A 286      -3.837 -13.025  21.462  1.00 86.76           H
ATOM   4372 3HG2 ILE A 286      -3.401 -11.546  20.573  1.00 86.76           H
ATOM   4373  CD1 ILE A 286      -5.148 -11.558  18.620  1.00 86.76           C
ATOM   4374 1HD1 ILE A 286      -5.325 -10.483  18.639  1.00 86.76           H
ATOM   4375 2HD1 ILE A 286      -4.083 -11.753  18.744  1.00 86.76           H
ATOM   4376 3HD1 ILE A 286      -5.483 -11.964  17.665  1.00 86.76           H
ATOM   4377  HN  ILE A 286      -7.921 -11.054  21.530  1.00 86.76           H
ATOM   4378  N   SER A 287      -5.902 -12.662  24.569  1.00 84.95           N
ATOM   4379  CA  SER A 287      -5.553 -12.326  25.939  1.00 84.95           C
ATOM   4380  C   SER A 287      -4.151 -12.846  26.264  1.00 84.95           C
ATOM   4381  O   SER A 287      -3.562 -12.463  27.274  1.00 84.95           O
ATOM   4382  HA  SER A 287      -5.577 -11.237  25.985  1.00 84.95           H
ATOM   4383  CB  SER A 287      -6.573 -12.900  26.924  1.00 84.95           C
ATOM   4384 1HB  SER A 287      -6.273 -12.652  27.942  1.00 84.95           H
ATOM   4385 2HB  SER A 287      -7.543 -12.432  26.755  1.00 84.95           H
ATOM   4386  OG  SER A 287      -6.700 -14.314  26.799  1.00 84.95           O
ATOM   4387  HG  SER A 287      -7.403 -14.651  27.425  1.00 84.95           H
ATOM   4388  HN  SER A 287      -6.086 -13.631  24.406  1.00 84.95           H
ATOM   4389  N   ASN A 288      -3.658 -13.711  25.390  1.00 85.91           N
ATOM   4390  CA  ASN A 288      -2.378 -14.359  25.619  1.00 85.91           C
ATOM   4391  C   ASN A 288      -1.259 -13.486  25.046  1.00 85.91           C
ATOM   4392  O   ASN A 288      -1.272 -13.151  23.863  1.00 85.91           O
ATOM   4393  HA  ASN A 288      -2.304 -14.474  26.700  1.00 85.91           H
ATOM   4394  CB  ASN A 288      -2.317 -15.720  24.924  1.00 85.91           C
ATOM   4395 1HB  ASN A 288      -3.199 -16.306  25.186  1.00 85.91           H
ATOM   4396 2HB  ASN A 288      -2.336 -15.582  23.843  1.00 85.91           H
ATOM   4397  CG  ASN A 288      -1.054 -16.485  25.324  1.00 85.91           C
ATOM   4398  OD1 ASN A 288       0.036 -15.941  25.391  1.00 85.91           O
ATOM   4399  ND2 ASN A 288      -1.260 -17.773  25.584  1.00 85.91           N
ATOM   4400 1HD2 ASN A 288      -2.180 -18.157  25.509  1.00 85.91           H
ATOM   4401 2HD2 ASN A 288      -0.495 -18.357  25.854  1.00 85.91           H
ATOM   4402  HN  ASN A 288      -4.116 -13.969  24.539  1.00 85.91           H
ATOM   4403  N   CYS A 289      -0.317 -13.143  25.913  1.00 91.09           N
ATOM   4404  CA  CYS A 289       0.747 -12.228  25.538  1.00 91.09           C
ATOM   4405  C   CYS A 289       1.583 -12.888  24.440  1.00 91.09           C
ATOM   4406  O   CYS A 289       2.000 -12.226  23.490  1.00 91.09           O
ATOM   4407  HA  CYS A 289       0.266 -11.323  25.167  1.00 91.09           H
ATOM   4408  CB  CYS A 289       1.601 -11.829  26.743  1.00 91.09           C
ATOM   4409 1HB  CYS A 289       0.972 -11.385  27.515  1.00 91.09           H
ATOM   4410 2HB  CYS A 289       2.064 -12.714  27.180  1.00 91.09           H
ATOM   4411  SG  CYS A 289       2.892 -10.638  26.229  1.00 91.09           S
ATOM   4412  HN  CYS A 289      -0.274 -13.478  26.854  1.00 91.09           H
ATOM   4413  N   ALA A 290       1.804 -14.184  24.606  1.00 92.99           N
ATOM   4414  CA  ALA A 290       2.650 -14.923  23.685  1.00 92.99           C
ATOM   4415  C   ALA A 290       2.050 -14.854  22.280  1.00 92.99           C
ATOM   4416  O   ALA A 290       2.770 -14.657  21.302  1.00 92.99           O
ATOM   4417  HA  ALA A 290       3.629 -14.444  23.677  1.00 92.99           H
ATOM   4418  CB  ALA A 290       2.810 -16.362  24.181  1.00 92.99           C
ATOM   4419 1HB  ALA A 290       3.267 -16.356  25.171  1.00 92.99           H
ATOM   4420 2HB  ALA A 290       1.831 -16.838  24.236  1.00 92.99           H
ATOM   4421 3HB  ALA A 290       3.445 -16.916  23.490  1.00 92.99           H
ATOM   4422  HN  ALA A 290       1.416 -14.726  25.352  1.00 92.99           H
ATOM   4423  N   VAL A 291       0.737 -15.020  22.223  1.00 93.27           N
ATOM   4424  CA  VAL A 291       0.032 -14.985  20.953  1.00 93.27           C
ATOM   4425  C   VAL A 291       0.121 -13.576  20.364  1.00 93.27           C
ATOM   4426  O   VAL A 291       0.362 -13.413  19.168  1.00 93.27           O
ATOM   4427  HA  VAL A 291       0.534 -15.679  20.279  1.00 93.27           H
ATOM   4428  CB  VAL A 291      -1.408 -15.465  21.140  1.00 93.27           C
ATOM   4429  HB  VAL A 291      -1.886 -14.813  21.872  1.00 93.27           H
ATOM   4430  CG1 VAL A 291      -2.196 -15.359  19.832  1.00 93.27           C
ATOM   4431 1HG1 VAL A 291      -2.213 -14.321  19.502  1.00 93.27           H
ATOM   4432 2HG1 VAL A 291      -1.719 -15.975  19.070  1.00 93.27           H
ATOM   4433 3HG1 VAL A 291      -3.216 -15.706  19.994  1.00 93.27           H
ATOM   4434  CG2 VAL A 291      -1.444 -16.893  21.688  1.00 93.27           C
ATOM   4435 1HG2 VAL A 291      -0.941 -17.562  20.990  1.00 93.27           H
ATOM   4436 2HG2 VAL A 291      -0.937 -16.925  22.652  1.00 93.27           H
ATOM   4437 3HG2 VAL A 291      -2.480 -17.209  21.811  1.00 93.27           H
ATOM   4438  HN  VAL A 291       0.158 -15.175  23.023  1.00 93.27           H
ATOM   4439  N   SER A 292      -0.077 -12.593  21.230  1.00 93.58           N
ATOM   4440  CA  SER A 292      -0.063 -11.204  20.802  1.00 93.58           C
ATOM   4441  C   SER A 292       1.310 -10.847  20.229  1.00 93.58           C
ATOM   4442  O   SER A 292       1.403 -10.160  19.213  1.00 93.58           O
ATOM   4443  HA  SER A 292      -0.830 -11.132  20.031  1.00 93.58           H
ATOM   4444  CB  SER A 292      -0.415 -10.268  21.960  1.00 93.58           C
ATOM   4445 1HB  SER A 292      -1.343 -10.599  22.425  1.00 93.58           H
ATOM   4446 2HB  SER A 292       0.362 -10.327  22.723  1.00 93.58           H
ATOM   4447  OG  SER A 292      -0.556  -8.917  21.530  1.00 93.58           O
ATOM   4448  HG  SER A 292      -1.389  -8.816  20.987  1.00 93.58           H
ATOM   4449  HN  SER A 292      -0.246 -12.733  22.205  1.00 93.58           H
ATOM   4450  N   THR A 293       2.342 -11.330  20.906  1.00 90.22           N
ATOM   4451  CA  THR A 293       3.706 -11.038  20.499  1.00 90.22           C
ATOM   4452  C   THR A 293       3.973 -11.585  19.096  1.00 90.22           C
ATOM   4453  O   THR A 293       4.533 -10.888  18.251  1.00 90.22           O
ATOM   4454  HA  THR A 293       3.825  -9.955  20.449  1.00 90.22           H
ATOM   4455  CB  THR A 293       4.648 -11.606  21.563  1.00 90.22           C
ATOM   4456  HB  THR A 293       4.538 -12.687  21.642  1.00 90.22           H
ATOM   4457  OG1 THR A 293       4.329 -10.867  22.739  1.00 90.22           O
ATOM   4458  HG1 THR A 293       3.642 -11.357  23.275  1.00 90.22           H
ATOM   4459  CG2 THR A 293       6.113 -11.260  21.291  1.00 90.22           C
ATOM   4460 1HG2 THR A 293       6.235 -10.177  21.279  1.00 90.22           H
ATOM   4461 2HG2 THR A 293       6.411 -11.670  20.326  1.00 90.22           H
ATOM   4462 3HG2 THR A 293       6.739 -11.687  22.075  1.00 90.22           H
ATOM   4463  HN  THR A 293       2.257 -11.911  21.716  1.00 90.22           H
ATOM   4464  N   ASN A 294       3.561 -12.827  18.891  1.00 91.99           N
ATOM   4465  CA  ASN A 294       3.807 -13.498  17.626  1.00 91.99           C
ATOM   4466  C   ASN A 294       3.045 -12.777  16.513  1.00 91.99           C
ATOM   4467  O   ASN A 294       3.547 -12.640  15.399  1.00 91.99           O
ATOM   4468  HA  ASN A 294       4.887 -13.457  17.486  1.00 91.99           H
ATOM   4469  CB  ASN A 294       3.321 -14.949  17.669  1.00 91.99           C
ATOM   4470 1HB  ASN A 294       2.318 -14.988  18.094  1.00 91.99           H
ATOM   4471 2HB  ASN A 294       3.253 -15.343  16.655  1.00 91.99           H
ATOM   4472  CG  ASN A 294       4.267 -15.820  18.497  1.00 91.99           C
ATOM   4473  OD1 ASN A 294       5.418 -15.486  18.728  1.00 91.99           O
ATOM   4474  ND2 ASN A 294       3.720 -16.952  18.930  1.00 91.99           N
ATOM   4475 1HD2 ASN A 294       2.769 -17.166  18.705  1.00 91.99           H
ATOM   4476 2HD2 ASN A 294       4.259 -17.590  19.481  1.00 91.99           H
ATOM   4477  HN  ASN A 294       3.068 -13.372  19.569  1.00 91.99           H
ATOM   4478  N   ILE A 295       1.844 -12.333  16.854  1.00 92.08           N
ATOM   4479  CA  ILE A 295       0.995 -11.655  15.890  1.00 92.08           C
ATOM   4480  C   ILE A 295       1.667 -10.351  15.453  1.00 92.08           C
ATOM   4481  O   ILE A 295       1.660 -10.011  14.271  1.00 92.08           O
ATOM   4482  HA  ILE A 295       0.905 -12.305  15.020  1.00 92.08           H
ATOM   4483  CB  ILE A 295      -0.413 -11.461  16.457  1.00 92.08           C
ATOM   4484  HB  ILE A 295      -0.321 -11.119  17.488  1.00 92.08           H
ATOM   4485  CG1 ILE A 295      -1.179 -12.785  16.487  1.00 92.08           C
ATOM   4486 1HG1 ILE A 295      -1.386 -13.112  15.468  1.00 92.08           H
ATOM   4487 2HG1 ILE A 295      -0.564 -13.555  16.950  1.00 92.08           H
ATOM   4488  CG2 ILE A 295      -1.170 -10.377  15.688  1.00 92.08           C
ATOM   4489 1HG2 ILE A 295      -0.630  -9.433  15.763  1.00 92.08           H
ATOM   4490 2HG2 ILE A 295      -1.252 -10.666  14.640  1.00 92.08           H
ATOM   4491 3HG2 ILE A 295      -2.167 -10.259  16.112  1.00 92.08           H
ATOM   4492  CD1 ILE A 295      -2.493 -12.641  17.258  1.00 92.08           C
ATOM   4493 1HD1 ILE A 295      -2.281 -12.337  18.283  1.00 92.08           H
ATOM   4494 2HD1 ILE A 295      -3.116 -11.887  16.777  1.00 92.08           H
ATOM   4495 3HD1 ILE A 295      -3.018 -13.596  17.263  1.00 92.08           H
ATOM   4496  HN  ILE A 295       1.450 -12.430  17.769  1.00 92.08           H
ATOM   4497  N   ASP A 296       2.231  -9.657  16.431  1.00 93.42           N
ATOM   4498  CA  ASP A 296       2.861  -8.375  16.171  1.00 93.42           C
ATOM   4499  C   ASP A 296       4.058  -8.579  15.240  1.00 93.42           C
ATOM   4500  O   ASP A 296       4.271  -7.797  14.315  1.00 93.42           O
ATOM   4501  HA  ASP A 296       2.083  -7.759  15.720  1.00 93.42           H
ATOM   4502  CB  ASP A 296       3.373  -7.739  17.465  1.00 93.42           C
ATOM   4503 1HB  ASP A 296       3.833  -8.503  18.092  1.00 93.42           H
ATOM   4504 2HB  ASP A 296       4.147  -7.007  17.234  1.00 93.42           H
ATOM   4505  CG  ASP A 296       2.234  -7.062  18.230  1.00 93.42           C
ATOM   4506  OD1 ASP A 296       1.072  -7.272  17.821  1.00 93.42           O
ATOM   4507  OD2 ASP A 296       2.552  -6.349  19.207  1.00 93.42           O
ATOM   4508  HN  ASP A 296       2.261  -9.958  17.384  1.00 93.42           H
ATOM   4509  N   ILE A 297       4.809  -9.635  15.517  1.00 93.17           N
ATOM   4510  CA  ILE A 297       5.964  -9.967  14.700  1.00 93.17           C
ATOM   4511  C   ILE A 297       5.499 -10.308  13.282  1.00 93.17           C
ATOM   4512  O   ILE A 297       6.083  -9.843  12.305  1.00 93.17           O
ATOM   4513  HA  ILE A 297       6.596  -9.081  14.652  1.00 93.17           H
ATOM   4514  CB  ILE A 297       6.787 -11.075  15.360  1.00 93.17           C
ATOM   4515  HB  ILE A 297       6.110 -11.883  15.640  1.00 93.17           H
ATOM   4516  CG1 ILE A 297       7.449 -10.575  16.645  1.00 93.17           C
ATOM   4517 1HG1 ILE A 297       8.208  -9.831  16.401  1.00 93.17           H
ATOM   4518 2HG1 ILE A 297       6.707 -10.079  17.271  1.00 93.17           H
ATOM   4519  CG2 ILE A 297       7.806 -11.660  14.380  1.00 93.17           C
ATOM   4520 1HG2 ILE A 297       7.284 -12.078  13.519  1.00 93.17           H
ATOM   4521 2HG2 ILE A 297       8.483 -10.873  14.048  1.00 93.17           H
ATOM   4522 3HG2 ILE A 297       8.377 -12.445  14.875  1.00 93.17           H
ATOM   4523  CD1 ILE A 297       8.088 -11.730  17.419  1.00 93.17           C
ATOM   4524 1HD1 ILE A 297       7.321 -12.459  17.682  1.00 93.17           H
ATOM   4525 2HD1 ILE A 297       8.846 -12.207  16.798  1.00 93.17           H
ATOM   4526 3HD1 ILE A 297       8.551 -11.346  18.328  1.00 93.17           H
ATOM   4527  HN  ILE A 297       4.640 -10.257  16.281  1.00 93.17           H
ATOM   4528  N   CYS A 298       4.452 -11.118  13.216  1.00 94.94           N
ATOM   4529  CA  CYS A 298       3.909 -11.535  11.934  1.00 94.94           C
ATOM   4530  C   CYS A 298       3.517 -10.283  11.148  1.00 94.94           C
ATOM   4531  O   CYS A 298       3.746 -10.205   9.942  1.00 94.94           O
ATOM   4532  HA  CYS A 298       4.701 -12.081  11.421  1.00 94.94           H
ATOM   4533  CB  CYS A 298       2.730 -12.495  12.105  1.00 94.94           C
ATOM   4534 1HB  CYS A 298       2.051 -12.118  12.870  1.00 94.94           H
ATOM   4535 2HB  CYS A 298       2.162 -12.555  11.176  1.00 94.94           H
ATOM   4536  SG  CYS A 298       3.338 -14.156  12.573  1.00 94.94           S
ATOM   4537  HG  CYS A 298       3.588 -13.859  13.845  1.00 94.94           H
ATOM   4538  HN  CYS A 298       3.978 -11.486  14.015  1.00 94.94           H
ATOM   4539  N   PHE A 299       2.931  -9.333  11.863  1.00 93.93           N
ATOM   4540  CA  PHE A 299       2.496  -8.092  11.246  1.00 93.93           C
ATOM   4541  C   PHE A 299       3.677  -7.350  10.616  1.00 93.93           C
ATOM   4542  O   PHE A 299       3.602  -6.920   9.466  1.00 93.93           O
ATOM   4543  HA  PHE A 299       1.777  -8.351  10.470  1.00 93.93           H
ATOM   4544  CB  PHE A 299       1.899  -7.225  12.356  1.00 93.93           C
ATOM   4545 1HB  PHE A 299       1.077  -7.767  12.824  1.00 93.93           H
ATOM   4546 2HB  PHE A 299       2.655  -7.067  13.126  1.00 93.93           H
ATOM   4547  CG  PHE A 299       1.388  -5.865  11.877  1.00 93.93           C
ATOM   4548  CD1 PHE A 299       2.170  -4.760  12.010  1.00 93.93           C
ATOM   4549  HD1 PHE A 299       3.160  -4.843  12.458  1.00 93.93           H
ATOM   4550  CD2 PHE A 299       0.153  -5.761  11.319  1.00 93.93           C
ATOM   4551  HD2 PHE A 299      -0.474  -6.647  11.213  1.00 93.93           H
ATOM   4552  CE1 PHE A 299       1.695  -3.497  11.566  1.00 93.93           C
ATOM   4553  HE1 PHE A 299       2.321  -2.611  11.672  1.00 93.93           H
ATOM   4554  CE2 PHE A 299      -0.322  -4.498  10.874  1.00 93.93           C
ATOM   4555  HE2 PHE A 299      -1.312  -4.415  10.427  1.00 93.93           H
ATOM   4556  CZ  PHE A 299       0.460  -3.393  11.007  1.00 93.93           C
ATOM   4557  HZ  PHE A 299       0.095  -2.424  10.666  1.00 93.93           H
ATOM   4558  HN  PHE A 299       2.752  -9.402  12.845  1.00 93.93           H
ATOM   4559  N   GLN A 300       4.740  -7.224  11.397  1.00 90.28           N
ATOM   4560  CA  GLN A 300       5.905  -6.473  10.960  1.00 90.28           C
ATOM   4561  C   GLN A 300       6.493  -7.096   9.692  1.00 90.28           C
ATOM   4562  O   GLN A 300       6.863  -6.383   8.760  1.00 90.28           O
ATOM   4563  HA  GLN A 300       5.538  -5.470  10.743  1.00 90.28           H
ATOM   4564  CB  GLN A 300       6.955  -6.395  12.070  1.00 90.28           C
ATOM   4565 1HB  GLN A 300       7.130  -7.389  12.480  1.00 90.28           H
ATOM   4566 2HB  GLN A 300       7.902  -6.050  11.655  1.00 90.28           H
ATOM   4567  CG  GLN A 300       6.505  -5.449  13.185  1.00 90.28           C
ATOM   4568 1HG  GLN A 300       6.322  -4.456  12.773  1.00 90.28           H
ATOM   4569 2HG  GLN A 300       5.561  -5.798  13.604  1.00 90.28           H
ATOM   4570  CD  GLN A 300       7.560  -5.362  14.289  1.00 90.28           C
ATOM   4571  OE1 GLN A 300       8.659  -5.879  14.176  1.00 90.28           O
ATOM   4572  NE2 GLN A 300       7.165  -4.681  15.362  1.00 90.28           N
ATOM   4573 1HE2 GLN A 300       6.249  -4.282  15.391  1.00 90.28           H
ATOM   4574 2HE2 GLN A 300       7.785  -4.569  16.139  1.00 90.28           H
ATOM   4575  HN  GLN A 300       4.813  -7.622  12.311  1.00 90.28           H
ATOM   4576  N   VAL A 301       6.560  -8.419   9.698  1.00 95.23           N
ATOM   4577  CA  VAL A 301       7.175  -9.142   8.597  1.00 95.23           C
ATOM   4578  C   VAL A 301       6.333  -8.952   7.334  1.00 95.23           C
ATOM   4579  O   VAL A 301       6.853  -8.561   6.290  1.00 95.23           O
ATOM   4580  HA  VAL A 301       8.161  -8.709   8.430  1.00 95.23           H
ATOM   4581  CB  VAL A 301       7.361 -10.612   8.976  1.00 95.23           C
ATOM   4582  HB  VAL A 301       6.392 -11.004   9.285  1.00 95.23           H
ATOM   4583  CG1 VAL A 301       7.839 -11.432   7.775  1.00 95.23           C
ATOM   4584 1HG1 VAL A 301       7.101 -11.368   6.975  1.00 95.23           H
ATOM   4585 2HG1 VAL A 301       8.792 -11.038   7.423  1.00 95.23           H
ATOM   4586 3HG1 VAL A 301       7.963 -12.473   8.072  1.00 95.23           H
ATOM   4587  CG2 VAL A 301       8.324 -10.757  10.156  1.00 95.23           C
ATOM   4588 1HG2 VAL A 301       9.295 -10.340   9.887  1.00 95.23           H
ATOM   4589 2HG2 VAL A 301       7.926 -10.222  11.018  1.00 95.23           H
ATOM   4590 3HG2 VAL A 301       8.439 -11.812  10.405  1.00 95.23           H
ATOM   4591  HN  VAL A 301       6.205  -8.994  10.434  1.00 95.23           H
ATOM   4592  N   THR A 302       5.046  -9.238   7.471  1.00 94.54           N
ATOM   4593  CA  THR A 302       4.157  -9.254   6.322  1.00 94.54           C
ATOM   4594  C   THR A 302       3.999  -7.843   5.750  1.00 94.54           C
ATOM   4595  O   THR A 302       3.839  -7.673   4.542  1.00 94.54           O
ATOM   4596  HA  THR A 302       4.613  -9.865   5.543  1.00 94.54           H
ATOM   4597  CB  THR A 302       2.833  -9.885   6.757  1.00 94.54           C
ATOM   4598  HB  THR A 302       2.122  -9.905   5.932  1.00 94.54           H
ATOM   4599  OG1 THR A 302       2.439  -9.117   7.891  1.00 94.54           O
ATOM   4600  HG1 THR A 302       1.512  -9.370   8.170  1.00 94.54           H
ATOM   4601  CG2 THR A 302       3.013 -11.300   7.309  1.00 94.54           C
ATOM   4602 1HG2 THR A 302       3.672 -11.271   8.177  1.00 94.54           H
ATOM   4603 2HG2 THR A 302       3.452 -11.937   6.541  1.00 94.54           H
ATOM   4604 3HG2 THR A 302       2.043 -11.702   7.603  1.00 94.54           H
ATOM   4605  HN  THR A 302       4.612  -9.455   8.345  1.00 94.54           H
ATOM   4606  N   GLN A 303       4.049  -6.867   6.645  1.00 91.68           N
ATOM   4607  CA  GLN A 303       3.972  -5.475   6.239  1.00 91.68           C
ATOM   4608  C   GLN A 303       5.175  -5.109   5.367  1.00 91.68           C
ATOM   4609  O   GLN A 303       5.032  -4.399   4.373  1.00 91.68           O
ATOM   4610  HA  GLN A 303       3.054  -5.393   5.656  1.00 91.68           H
ATOM   4611  CB  GLN A 303       3.876  -4.553   7.456  1.00 91.68           C
ATOM   4612 1HB  GLN A 303       3.019  -4.838   8.067  1.00 91.68           H
ATOM   4613 2HB  GLN A 303       4.764  -4.671   8.077  1.00 91.68           H
ATOM   4614  CG  GLN A 303       3.738  -3.091   7.027  1.00 91.68           C
ATOM   4615 1HG  GLN A 303       4.638  -2.777   6.498  1.00 91.68           H
ATOM   4616 2HG  GLN A 303       2.907  -2.989   6.330  1.00 91.68           H
ATOM   4617  CD  GLN A 303       3.510  -2.183   8.238  1.00 91.68           C
ATOM   4618  OE1 GLN A 303       4.337  -2.073   9.128  1.00 91.68           O
ATOM   4619  NE2 GLN A 303       2.345  -1.541   8.221  1.00 91.68           N
ATOM   4620 1HE2 GLN A 303       1.711  -1.676   7.460  1.00 91.68           H
ATOM   4621 2HE2 GLN A 303       2.104  -0.924   8.970  1.00 91.68           H
ATOM   4622  HN  GLN A 303       4.140  -7.016   7.630  1.00 91.68           H
ATOM   4623  N   THR A 304       6.333  -5.609   5.772  1.00 93.09           N
ATOM   4624  CA  THR A 304       7.565  -5.316   5.060  1.00 93.09           C
ATOM   4625  C   THR A 304       7.510  -5.885   3.641  1.00 93.09           C
ATOM   4626  O   THR A 304       7.909  -5.221   2.686  1.00 93.09           O
ATOM   4627  HA  THR A 304       7.658  -4.234   4.967  1.00 93.09           H
ATOM   4628  CB  THR A 304       8.731  -5.859   5.889  1.00 93.09           C
ATOM   4629  HB  THR A 304       8.697  -6.948   5.939  1.00 93.09           H
ATOM   4630  OG1 THR A 304       8.615  -5.182   7.137  1.00 93.09           O
ATOM   4631  HG1 THR A 304       8.187  -5.781   7.813  1.00 93.09           H
ATOM   4632  CG2 THR A 304      10.091  -5.415   5.348  1.00 93.09           C
ATOM   4633 1HG2 THR A 304      10.149  -4.327   5.360  1.00 93.09           H
ATOM   4634 2HG2 THR A 304      10.210  -5.773   4.325  1.00 93.09           H
ATOM   4635 3HG2 THR A 304      10.883  -5.829   5.972  1.00 93.09           H
ATOM   4636  HN  THR A 304       6.436  -6.204   6.569  1.00 93.09           H
ATOM   4637  N   ILE A 305       7.012  -7.110   3.548  1.00 92.77           N
ATOM   4638  CA  ILE A 305       6.867  -7.762   2.258  1.00 92.77           C
ATOM   4639  C   ILE A 305       5.971  -6.909   1.358  1.00 92.77           C
ATOM   4640  O   ILE A 305       6.227  -6.783   0.162  1.00 92.77           O
ATOM   4641  HA  ILE A 305       7.857  -7.818   1.807  1.00 92.77           H
ATOM   4642  CB  ILE A 305       6.370  -9.198   2.438  1.00 92.77           C
ATOM   4643  HB  ILE A 305       5.477  -9.175   3.063  1.00 92.77           H
ATOM   4644  CG1 ILE A 305       7.410 -10.052   3.166  1.00 92.77           C
ATOM   4645 1HG1 ILE A 305       8.242 -10.268   2.496  1.00 92.77           H
ATOM   4646 2HG1 ILE A 305       7.816  -9.494   4.010  1.00 92.77           H
ATOM   4647  CG2 ILE A 305       5.965  -9.810   1.095  1.00 92.77           C
ATOM   4648 1HG2 ILE A 305       5.165  -9.216   0.651  1.00 92.77           H
ATOM   4649 2HG2 ILE A 305       6.825  -9.819   0.425  1.00 92.77           H
ATOM   4650 3HG2 ILE A 305       5.615 -10.830   1.251  1.00 92.77           H
ATOM   4651  CD1 ILE A 305       6.794 -11.362   3.662  1.00 92.77           C
ATOM   4652 1HD1 ILE A 305       5.978 -11.142   4.350  1.00 92.77           H
ATOM   4653 2HD1 ILE A 305       6.410 -11.927   2.813  1.00 92.77           H
ATOM   4654 3HD1 ILE A 305       7.555 -11.949   4.176  1.00 92.77           H
ATOM   4655  HN  ILE A 305       6.712  -7.652   4.333  1.00 92.77           H
ATOM   4656  N   ALA A 306       4.939  -6.345   1.968  1.00 92.70           N
ATOM   4657  CA  ALA A 306       3.978  -5.544   1.228  1.00 92.70           C
ATOM   4658  C   ALA A 306       4.681  -4.309   0.660  1.00 92.70           C
ATOM   4659  O   ALA A 306       4.355  -3.854  -0.435  1.00 92.70           O
ATOM   4660  HA  ALA A 306       3.605  -6.151   0.403  1.00 92.70           H
ATOM   4661  CB  ALA A 306       2.806  -5.179   2.141  1.00 92.70           C
ATOM   4662 1HB  ALA A 306       2.323  -6.090   2.494  1.00 92.70           H
ATOM   4663 2HB  ALA A 306       3.174  -4.609   2.994  1.00 92.70           H
ATOM   4664 3HB  ALA A 306       2.086  -4.578   1.586  1.00 92.70           H
ATOM   4665  HN  ALA A 306       4.754  -6.428   2.947  1.00 92.70           H
ATOM   4666  N   PHE A 307       5.633  -3.803   1.430  1.00 90.87           N
ATOM   4667  CA  PHE A 307       6.343  -2.595   1.045  1.00 90.87           C
ATOM   4668  C   PHE A 307       7.249  -2.852  -0.161  1.00 90.87           C
ATOM   4669  O   PHE A 307       7.457  -1.963  -0.986  1.00 90.87           O
ATOM   4670  HA  PHE A 307       5.594  -1.849   0.782  1.00 90.87           H
ATOM   4671  CB  PHE A 307       7.209  -2.186   2.239  1.00 90.87           C
ATOM   4672 1HB  PHE A 307       7.783  -3.050   2.572  1.00 90.87           H
ATOM   4673 2HB  PHE A 307       7.926  -1.432   1.913  1.00 90.87           H
ATOM   4674  CG  PHE A 307       6.413  -1.633   3.424  1.00 90.87           C
ATOM   4675  CD1 PHE A 307       5.073  -1.434   3.309  1.00 90.87           C
ATOM   4676  HD1 PHE A 307       4.565  -1.668   2.373  1.00 90.87           H
ATOM   4677  CD2 PHE A 307       7.046  -1.342   4.591  1.00 90.87           C
ATOM   4678  HD2 PHE A 307       8.121  -1.501   4.683  1.00 90.87           H
ATOM   4679  CE1 PHE A 307       4.334  -0.922   4.408  1.00 90.87           C
ATOM   4680  HE1 PHE A 307       3.260  -0.762   4.316  1.00 90.87           H
ATOM   4681  CE2 PHE A 307       6.308  -0.829   5.691  1.00 90.87           C
ATOM   4682  HE2 PHE A 307       6.816  -0.596   6.627  1.00 90.87           H
ATOM   4683  CZ  PHE A 307       4.968  -0.630   5.576  1.00 90.87           C
ATOM   4684  HZ  PHE A 307       4.401  -0.237   6.420  1.00 90.87           H
ATOM   4685  HN  PHE A 307       5.920  -4.203   2.300  1.00 90.87           H
ATOM   4686  N   PHE A 308       7.762  -4.072  -0.226  1.00 88.14           N
ATOM   4687  CA  PHE A 308       8.631  -4.460  -1.324  1.00 88.14           C
ATOM   4688  C   PHE A 308       7.904  -4.347  -2.665  1.00 88.14           C
ATOM   4689  O   PHE A 308       8.538  -4.201  -3.709  1.00 88.14           O
ATOM   4690  HA  PHE A 308       9.484  -3.782  -1.317  1.00 88.14           H
ATOM   4691  CB  PHE A 308       9.021  -5.921  -1.091  1.00 88.14           C
ATOM   4692 1HB  PHE A 308       8.198  -6.431  -0.589  1.00 88.14           H
ATOM   4693 2HB  PHE A 308       9.157  -6.409  -2.056  1.00 88.14           H
ATOM   4694  CG  PHE A 308      10.294  -6.101  -0.261  1.00 88.14           C
ATOM   4695  CD1 PHE A 308      11.512  -5.918  -0.836  1.00 88.14           C
ATOM   4696  HD1 PHE A 308      11.582  -5.644  -1.889  1.00 88.14           H
ATOM   4697  CD2 PHE A 308      10.206  -6.443   1.053  1.00 88.14           C
ATOM   4698  HD2 PHE A 308       9.230  -6.590   1.514  1.00 88.14           H
ATOM   4699  CE1 PHE A 308      12.693  -6.084  -0.066  1.00 88.14           C
ATOM   4700  HE1 PHE A 308      13.670  -5.938  -0.528  1.00 88.14           H
ATOM   4701  CE2 PHE A 308      11.388  -6.609   1.823  1.00 88.14           C
ATOM   4702  HE2 PHE A 308      11.318  -6.884   2.875  1.00 88.14           H
ATOM   4703  CZ  PHE A 308      12.606  -6.427   1.247  1.00 88.14           C
ATOM   4704  HZ  PHE A 308      13.513  -6.554   1.839  1.00 88.14           H
ATOM   4705  HN  PHE A 308       7.593  -4.787   0.453  1.00 88.14           H
ATOM   4706  N   HIS A 309       6.582  -4.419  -2.594  1.00 80.06           N
ATOM   4707  CA  HIS A 309       5.763  -4.339  -3.791  1.00 80.06           C
ATOM   4708  C   HIS A 309       6.031  -3.015  -4.509  1.00 80.06           C
ATOM   4709  O   HIS A 309       6.041  -2.962  -5.738  1.00 80.06           O
ATOM   4710  HA  HIS A 309       6.070  -5.161  -4.436  1.00 80.06           H
ATOM   4711  CB  HIS A 309       4.284  -4.540  -3.451  1.00 80.06           C
ATOM   4712 1HB  HIS A 309       4.159  -5.518  -2.987  1.00 80.06           H
ATOM   4713 2HB  HIS A 309       3.987  -3.796  -2.712  1.00 80.06           H
ATOM   4714  CG  HIS A 309       3.362  -4.442  -4.643  1.00 80.06           C
ATOM   4715  ND1 HIS A 309       3.399  -5.340  -5.695  1.00 80.06           N
ATOM   4716  HD1 HIS A 309       4.018  -6.121  -5.777  1.00 80.06           H
ATOM   4717  CD2 HIS A 309       2.377  -3.544  -4.937  1.00 80.06           C
ATOM   4718  HD2 HIS A 309       2.081  -2.698  -4.316  1.00 80.06           H
ATOM   4719  CE1 HIS A 309       2.474  -4.988  -6.577  1.00 80.06           C
ATOM   4720  HE1 HIS A 309       2.257  -5.499  -7.515  1.00 80.06           H
ATOM   4721  NE2 HIS A 309       1.843  -3.875  -6.105  1.00 80.06           N
ATOM   4722  HN  HIS A 309       6.074  -4.529  -1.740  1.00 80.06           H
ATOM   4723  N   SER A 310       6.242  -1.978  -3.712  1.00 84.99           N
ATOM   4724  CA  SER A 310       6.347  -0.631  -4.247  1.00 84.99           C
ATOM   4725  C   SER A 310       7.622  -0.498  -5.083  1.00 84.99           C
ATOM   4726  O   SER A 310       7.687   0.324  -5.996  1.00 84.99           O
ATOM   4727  HA  SER A 310       5.464  -0.500  -4.873  1.00 84.99           H
ATOM   4728  CB  SER A 310       6.336   0.410  -3.126  1.00 84.99           C
ATOM   4729 1HB  SER A 310       6.272   1.408  -3.559  1.00 84.99           H
ATOM   4730 2HB  SER A 310       5.447   0.271  -2.511  1.00 84.99           H
ATOM   4731  OG  SER A 310       7.498   0.323  -2.306  1.00 84.99           O
ATOM   4732  HG  SER A 310       7.668  -0.629  -2.053  1.00 84.99           H
ATOM   4733  HN  SER A 310       6.341  -2.047  -2.719  1.00 84.99           H
ATOM   4734  N   CYS A 311       8.604  -1.319  -4.741  1.00 87.40           N
ATOM   4735  CA  CYS A 311       9.887  -1.275  -5.421  1.00 87.40           C
ATOM   4736  C   CYS A 311       9.879  -2.329  -6.531  1.00 87.40           C
ATOM   4737  O   CYS A 311      10.750  -2.327  -7.400  1.00 87.40           O
ATOM   4738  HA  CYS A 311       9.985  -0.273  -5.840  1.00 87.40           H
ATOM   4739  CB  CYS A 311      11.050  -1.479  -4.449  1.00 87.40           C
ATOM   4740 1HB  CYS A 311      11.990  -1.214  -4.932  1.00 87.40           H
ATOM   4741 2HB  CYS A 311      10.936  -0.819  -3.589  1.00 87.40           H
ATOM   4742  SG  CYS A 311      11.104  -3.222  -3.894  1.00 87.40           S
ATOM   4743  HG  CYS A 311      12.174  -3.088  -3.116  1.00 87.40           H
ATOM   4744  HN  CYS A 311       8.533  -2.004  -4.016  1.00 87.40           H
ATOM   4745  N   LEU A 312       8.887  -3.204  -6.465  1.00 85.08           N
ATOM   4746  CA  LEU A 312       8.835  -4.346  -7.362  1.00 85.08           C
ATOM   4747  C   LEU A 312       8.246  -3.909  -8.704  1.00 85.08           C
ATOM   4748  O   LEU A 312       8.652  -4.403  -9.755  1.00 85.08           O
ATOM   4749  HA  LEU A 312       9.860  -4.679  -7.526  1.00 85.08           H
ATOM   4750  CB  LEU A 312       8.082  -5.507  -6.708  1.00 85.08           C
ATOM   4751 1HB  LEU A 312       7.188  -5.109  -6.228  1.00 85.08           H
ATOM   4752 2HB  LEU A 312       7.747  -6.184  -7.494  1.00 85.08           H
ATOM   4753  CG  LEU A 312       8.865  -6.317  -5.673  1.00 85.08           C
ATOM   4754  HG  LEU A 312       9.218  -5.634  -4.901  1.00 85.08           H
ATOM   4755  CD1 LEU A 312       7.966  -7.348  -4.989  1.00 85.08           C
ATOM   4756 1HD1 LEU A 312       7.145  -6.837  -4.485  1.00 85.08           H
ATOM   4757 2HD1 LEU A 312       7.563  -8.032  -5.736  1.00 85.08           H
ATOM   4758 3HD1 LEU A 312       8.548  -7.910  -4.259  1.00 85.08           H
ATOM   4759  CD2 LEU A 312      10.101  -6.963  -6.304  1.00 85.08           C
ATOM   4760 1HD2 LEU A 312       9.792  -7.629  -7.109  1.00 85.08           H
ATOM   4761 2HD2 LEU A 312      10.752  -6.186  -6.705  1.00 85.08           H
ATOM   4762 3HD2 LEU A 312      10.639  -7.532  -5.547  1.00 85.08           H
ATOM   4763  HN  LEU A 312       8.129  -3.142  -5.815  1.00 85.08           H
ATOM   4764  N   ASN A 313       7.298  -2.986  -8.626  1.00 79.84           N
ATOM   4765  CA  ASN A 313       6.536  -2.595  -9.800  1.00 79.84           C
ATOM   4766  C   ASN A 313       7.500  -2.195 -10.918  1.00 79.84           C
ATOM   4767  O   ASN A 313       7.435  -2.736 -12.021  1.00 79.84           O
ATOM   4768  HA  ASN A 313       5.938  -3.469 -10.057  1.00 79.84           H
ATOM   4769  CB  ASN A 313       5.638  -1.394  -9.498  1.00 79.84           C
ATOM   4770 1HB  ASN A 313       6.178  -0.678  -8.878  1.00 79.84           H
ATOM   4771 2HB  ASN A 313       5.383  -0.883 -10.426  1.00 79.84           H
ATOM   4772  CG  ASN A 313       4.358  -1.832  -8.783  1.00 79.84           C
ATOM   4773  OD1 ASN A 313       3.867  -2.935  -8.954  1.00 79.84           O
ATOM   4774  ND2 ASN A 313       3.847  -0.908  -7.974  1.00 79.84           N
ATOM   4775 1HD2 ASN A 313       4.299  -0.021  -7.879  1.00 79.84           H
ATOM   4776 2HD2 ASN A 313       3.010  -1.100  -7.462  1.00 79.84           H
ATOM   4777  HN  ASN A 313       7.049  -2.510  -7.782  1.00 79.84           H
ATOM   4778  N   PRO A 314       8.408  -1.245 -10.657  1.00 80.60           N
ATOM   4779  CA  PRO A 314       9.329  -0.775 -11.695  1.00 80.60           C
ATOM   4780  C   PRO A 314      10.082  -1.916 -12.358  1.00 80.60           C
ATOM   4781  O   PRO A 314      10.259  -1.924 -13.575  1.00 80.60           O
ATOM   4782  HA  PRO A 314       8.772  -0.295 -12.500  1.00 80.60           H
ATOM   4783  CB  PRO A 314      10.272   0.167 -10.944  1.00 80.60           C
ATOM   4784 1HB  PRO A 314      11.157  -0.356 -10.581  1.00 80.60           H
ATOM   4785 2HB  PRO A 314      10.622   0.978 -11.582  1.00 80.60           H
ATOM   4786  CG  PRO A 314       9.413   0.684  -9.796  1.00 80.60           C
ATOM   4787 1HG  PRO A 314      10.021   1.079  -8.982  1.00 80.60           H
ATOM   4788 2HG  PRO A 314       8.761   1.497 -10.113  1.00 80.60           H
ATOM   4789  CD  PRO A 314       8.628  -0.548  -9.377  1.00 80.60           C
ATOM   4790 1HD  PRO A 314       9.189  -1.166  -8.676  1.00 80.60           H
ATOM   4791 2HD  PRO A 314       7.692  -0.284  -8.885  1.00 80.60           H
ATOM   4792  N   VAL A 315      10.509  -2.860 -11.532  1.00 81.89           N
ATOM   4793  CA  VAL A 315      11.308  -3.973 -12.016  1.00 81.89           C
ATOM   4794  C   VAL A 315      10.471  -4.814 -12.982  1.00 81.89           C
ATOM   4795  O   VAL A 315      10.971  -5.268 -14.010  1.00 81.89           O
ATOM   4796  HA  VAL A 315      12.157  -3.557 -12.559  1.00 81.89           H
ATOM   4797  CB  VAL A 315      11.850  -4.781 -10.835  1.00 81.89           C
ATOM   4798  HB  VAL A 315      10.999  -5.155 -10.267  1.00 81.89           H
ATOM   4799  CG1 VAL A 315      12.659  -5.986 -11.320  1.00 81.89           C
ATOM   4800 1HG1 VAL A 315      12.021  -6.632 -11.923  1.00 81.89           H
ATOM   4801 2HG1 VAL A 315      13.499  -5.641 -11.923  1.00 81.89           H
ATOM   4802 3HG1 VAL A 315      13.032  -6.542 -10.461  1.00 81.89           H
ATOM   4803  CG2 VAL A 315      12.685  -3.898  -9.905  1.00 81.89           C
ATOM   4804 1HG2 VAL A 315      13.526  -3.481 -10.458  1.00 81.89           H
ATOM   4805 2HG2 VAL A 315      12.066  -3.088  -9.519  1.00 81.89           H
ATOM   4806 3HG2 VAL A 315      13.058  -4.498  -9.074  1.00 81.89           H
ATOM   4807  HN  VAL A 315      10.318  -2.872 -10.550  1.00 81.89           H
ATOM   4808  N   LEU A 316       9.210  -4.997 -12.617  1.00 80.26           N
ATOM   4809  CA  LEU A 316       8.309  -5.808 -13.418  1.00 80.26           C
ATOM   4810  C   LEU A 316       8.222  -5.223 -14.829  1.00 80.26           C
ATOM   4811  O   LEU A 316       8.223  -5.962 -15.812  1.00 80.26           O
ATOM   4812  HA  LEU A 316       8.740  -6.807 -13.484  1.00 80.26           H
ATOM   4813  CB  LEU A 316       6.952  -5.945 -12.724  1.00 80.26           C
ATOM   4814 1HB  LEU A 316       6.560  -4.946 -12.537  1.00 80.26           H
ATOM   4815 2HB  LEU A 316       6.263  -6.434 -13.413  1.00 80.26           H
ATOM   4816  CG  LEU A 316       6.948  -6.720 -11.405  1.00 80.26           C
ATOM   4817  HG  LEU A 316       7.643  -6.234 -10.721  1.00 80.26           H
ATOM   4818  CD1 LEU A 316       5.566  -6.681 -10.750  1.00 80.26           C
ATOM   4819 1HD1 LEU A 316       5.290  -5.646 -10.548  1.00 80.26           H
ATOM   4820 2HD1 LEU A 316       4.833  -7.128 -11.421  1.00 80.26           H
ATOM   4821 3HD1 LEU A 316       5.591  -7.239  -9.815  1.00 80.26           H
ATOM   4822  CD2 LEU A 316       7.444  -8.153 -11.610  1.00 80.26           C
ATOM   4823 1HD2 LEU A 316       6.793  -8.665 -12.319  1.00 80.26           H
ATOM   4824 2HD2 LEU A 316       8.462  -8.133 -12.001  1.00 80.26           H
ATOM   4825 3HD2 LEU A 316       7.431  -8.682 -10.657  1.00 80.26           H
ATOM   4826  HN  LEU A 316       8.804  -4.603 -11.792  1.00 80.26           H
ATOM   4827  N   TYR A 317       8.149  -3.901 -14.884  1.00 71.58           N
ATOM   4828  CA  TYR A 317       8.014  -3.212 -16.156  1.00 71.58           C
ATOM   4829  C   TYR A 317       9.252  -3.426 -17.030  1.00 71.58           C
ATOM   4830  O   TYR A 317       9.143  -3.535 -18.250  1.00 71.58           O
ATOM   4831  HA  TYR A 317       7.142  -3.618 -16.668  1.00 71.58           H
ATOM   4832  CB  TYR A 317       7.894  -1.724 -15.818  1.00 71.58           C
ATOM   4833 1HB  TYR A 317       8.810  -1.399 -15.324  1.00 71.58           H
ATOM   4834 2HB  TYR A 317       7.814  -1.157 -16.745  1.00 71.58           H
ATOM   4835  CG  TYR A 317       6.700  -1.384 -14.923  1.00 71.58           C
ATOM   4836  CD1 TYR A 317       5.591  -2.205 -14.911  1.00 71.58           C
ATOM   4837  HD1 TYR A 317       5.566  -3.096 -15.538  1.00 71.58           H
ATOM   4838  CD2 TYR A 317       6.733  -0.255 -14.129  1.00 71.58           C
ATOM   4839  HD2 TYR A 317       7.609   0.393 -14.139  1.00 71.58           H
ATOM   4840  CE1 TYR A 317       4.468  -1.884 -14.069  1.00 71.58           C
ATOM   4841  HE1 TYR A 317       3.586  -2.524 -14.050  1.00 71.58           H
ATOM   4842  CE2 TYR A 317       5.610   0.065 -13.287  1.00 71.58           C
ATOM   4843  HE2 TYR A 317       5.622   0.953 -12.655  1.00 71.58           H
ATOM   4844  CZ  TYR A 317       4.532  -0.765 -13.299  1.00 71.58           C
ATOM   4845  OH  TYR A 317       3.471  -0.463 -12.504  1.00 71.58           O
ATOM   4846  HH  TYR A 317       2.861  -1.252 -12.433  1.00 71.58           H
ATOM   4847  HN  TYR A 317       8.181  -3.306 -14.081  1.00 71.58           H
ATOM   4848  N   VAL A 318      10.400  -3.478 -16.371  1.00 73.29           N
ATOM   4849  CA  VAL A 318      11.661  -3.632 -17.076  1.00 73.29           C
ATOM   4850  C   VAL A 318      11.696  -5.001 -17.758  1.00 73.29           C
ATOM   4851  O   VAL A 318      12.022  -5.102 -18.940  1.00 73.29           O
ATOM   4852  HA  VAL A 318      11.706  -2.858 -17.842  1.00 73.29           H
ATOM   4853  CB  VAL A 318      12.830  -3.415 -16.113  1.00 73.29           C
ATOM   4854  HB  VAL A 318      12.689  -4.079 -15.260  1.00 73.29           H
ATOM   4855  CG1 VAL A 318      14.161  -3.776 -16.775  1.00 73.29           C
ATOM   4856 1HG1 VAL A 318      14.145  -4.824 -17.074  1.00 73.29           H
ATOM   4857 2HG1 VAL A 318      14.311  -3.150 -17.654  1.00 73.29           H
ATOM   4858 3HG1 VAL A 318      14.974  -3.612 -16.068  1.00 73.29           H
ATOM   4859  CG2 VAL A 318      12.850  -1.977 -15.591  1.00 73.29           C
ATOM   4860 1HG2 VAL A 318      12.955  -1.287 -16.428  1.00 73.29           H
ATOM   4861 2HG2 VAL A 318      11.918  -1.768 -15.064  1.00 73.29           H
ATOM   4862 3HG2 VAL A 318      13.690  -1.850 -14.908  1.00 73.29           H
ATOM   4863  HN  VAL A 318      10.477  -3.418 -15.376  1.00 73.29           H
ATOM   4864  N   PHE A 319      11.354  -6.021 -16.984  1.00 72.27           N
ATOM   4865  CA  PHE A 319      11.522  -7.392 -17.436  1.00 72.27           C
ATOM   4866  C   PHE A 319      10.370  -7.813 -18.350  1.00 72.27           C
ATOM   4867  O   PHE A 319      10.571  -8.570 -19.299  1.00 72.27           O
ATOM   4868  HA  PHE A 319      12.459  -7.437 -17.990  1.00 72.27           H
ATOM   4869  CB  PHE A 319      11.517  -8.278 -16.188  1.00 72.27           C
ATOM   4870 1HB  PHE A 319      10.732  -7.934 -15.514  1.00 72.27           H
ATOM   4871 2HB  PHE A 319      11.264  -9.297 -16.479  1.00 72.27           H
ATOM   4872  CG  PHE A 319      12.847  -8.294 -15.431  1.00 72.27           C
ATOM   4873  CD1 PHE A 319      13.934  -8.899 -15.980  1.00 72.27           C
ATOM   4874  HD1 PHE A 319      13.858  -9.373 -16.959  1.00 72.27           H
ATOM   4875  CD2 PHE A 319      12.941  -7.704 -14.210  1.00 72.27           C
ATOM   4876  HD2 PHE A 319      12.070  -7.219 -13.770  1.00 72.27           H
ATOM   4877  CE1 PHE A 319      15.168  -8.915 -15.278  1.00 72.27           C
ATOM   4878  HE1 PHE A 319      16.039  -9.400 -15.718  1.00 72.27           H
ATOM   4879  CE2 PHE A 319      14.176  -7.719 -13.507  1.00 72.27           C
ATOM   4880  HE2 PHE A 319      14.251  -7.246 -12.528  1.00 72.27           H
ATOM   4881  CZ  PHE A 319      15.263  -8.325 -14.056  1.00 72.27           C
ATOM   4882  HZ  PHE A 319      16.210  -8.336 -13.517  1.00 72.27           H
ATOM   4883  HN  PHE A 319      10.970  -5.922 -16.066  1.00 72.27           H
ATOM   4884  N   VAL A 320       9.188  -7.305 -18.032  1.00 75.62           N
ATOM   4885  CA  VAL A 320       7.971  -7.792 -18.659  1.00 75.62           C
ATOM   4886  C   VAL A 320       7.566  -6.838 -19.785  1.00 75.62           C
ATOM   4887  O   VAL A 320       6.936  -7.252 -20.757  1.00 75.62           O
ATOM   4888  HA  VAL A 320       8.191  -8.769 -19.089  1.00 75.62           H
ATOM   4889  CB  VAL A 320       6.876  -7.973 -17.606  1.00 75.62           C
ATOM   4890  HB  VAL A 320       6.587  -6.984 -17.250  1.00 75.62           H
ATOM   4891  CG1 VAL A 320       5.637  -8.636 -18.211  1.00 75.62           C
ATOM   4892 1HG1 VAL A 320       5.248  -8.012 -19.016  1.00 75.62           H
ATOM   4893 2HG1 VAL A 320       5.906  -9.615 -18.607  1.00 75.62           H
ATOM   4894 3HG1 VAL A 320       4.875  -8.752 -17.441  1.00 75.62           H
ATOM   4895  CG2 VAL A 320       7.395  -8.770 -16.407  1.00 75.62           C
ATOM   4896 1HG2 VAL A 320       7.725  -9.754 -16.741  1.00 75.62           H
ATOM   4897 2HG2 VAL A 320       8.233  -8.241 -15.953  1.00 75.62           H
ATOM   4898 3HG2 VAL A 320       6.597  -8.884 -15.674  1.00 75.62           H
ATOM   4899  HN  VAL A 320       9.055  -6.575 -17.361  1.00 75.62           H
ATOM   4900  N   GLY A 321       7.944  -5.580 -19.616  1.00 77.32           N
ATOM   4901  CA  GLY A 321       7.476  -4.532 -20.507  1.00 77.32           C
ATOM   4902  C   GLY A 321       8.447  -4.329 -21.672  1.00 77.32           C
ATOM   4903  O   GLY A 321       9.415  -3.580 -21.554  1.00 77.32           O
ATOM   4904 1HA  GLY A 321       6.489  -4.790 -20.892  1.00 77.32           H
ATOM   4905 2HA  GLY A 321       7.368  -3.599 -19.953  1.00 77.32           H
ATOM   4906  HN  GLY A 321       8.557  -5.273 -18.888  1.00 77.32           H
ATOM   4907  N   GLU A 322       8.153  -5.009 -22.771  1.00 67.84           N
ATOM   4908  CA  GLU A 322       8.894  -4.798 -24.002  1.00 67.84           C
ATOM   4909  C   GLU A 322       8.869  -3.318 -24.389  1.00 67.84           C
ATOM   4910  O   GLU A 322       9.898  -2.749 -24.751  1.00 67.84           O
ATOM   4911  HA  GLU A 322       9.916  -5.105 -23.782  1.00 67.84           H
ATOM   4912  CB  GLU A 322       8.341  -5.669 -25.132  1.00 67.84           C
ATOM   4913 1HB  GLU A 322       7.252  -5.618 -25.135  1.00 67.84           H
ATOM   4914 2HB  GLU A 322       8.789  -5.371 -26.079  1.00 67.84           H
ATOM   4915  CG  GLU A 322       8.713  -7.138 -24.923  1.00 67.84           C
ATOM   4916 1HG  GLU A 322       9.793  -7.230 -24.802  1.00 67.84           H
ATOM   4917 2HG  GLU A 322       8.257  -7.506 -24.003  1.00 67.84           H
ATOM   4918  CD  GLU A 322       8.252  -7.994 -26.104  1.00 67.84           C
ATOM   4919  OE1 GLU A 322       8.359  -9.234 -25.983  1.00 67.84           O
ATOM   4920  OE2 GLU A 322       7.803  -7.389 -27.102  1.00 67.84           O
ATOM   4921  HN  GLU A 322       7.426  -5.693 -22.827  1.00 67.84           H
ATOM   4922  N   ARG A 323       7.682  -2.736 -24.301  1.00 64.66           N
ATOM   4923  CA  ARG A 323       7.497  -1.349 -24.694  1.00 64.66           C
ATOM   4924  C   ARG A 323       8.312  -0.427 -23.786  1.00 64.66           C
ATOM   4925  O   ARG A 323       8.975   0.493 -24.263  1.00 64.66           O
ATOM   4926  HA  ARG A 323       7.853  -1.301 -25.723  1.00 64.66           H
ATOM   4927  CB  ARG A 323       6.022  -0.949 -24.624  1.00 64.66           C
ATOM   4928 1HB  ARG A 323       5.430  -1.620 -25.247  1.00 64.66           H
ATOM   4929 2HB  ARG A 323       5.659  -1.059 -23.602  1.00 64.66           H
ATOM   4930  CG  ARG A 323       5.823   0.495 -25.088  1.00 64.66           C
ATOM   4931 1HG  ARG A 323       6.376   1.170 -24.435  1.00 64.66           H
ATOM   4932 2HG  ARG A 323       6.231   0.618 -26.092  1.00 64.66           H
ATOM   4933  CD  ARG A 323       4.340   0.873 -25.084  1.00 64.66           C
ATOM   4934 1HD  ARG A 323       3.801   0.271 -25.815  1.00 64.66           H
ATOM   4935 2HD  ARG A 323       3.904   0.657 -24.109  1.00 64.66           H
ATOM   4936  NE  ARG A 323       4.184   2.311 -25.401  1.00 64.66           N
ATOM   4937  HE  ARG A 323       4.919   2.762 -25.906  1.00 64.66           H
ATOM   4938  CZ  ARG A 323       3.118   3.044 -25.053  1.00 64.66           C
ATOM   4939  NH1 ARG A 323       2.103   2.491 -24.375  1.00 64.66           N
ATOM   4940 1HH1 ARG A 323       2.137   1.523 -24.126  1.00 64.66           H
ATOM   4941 2HH1 ARG A 323       1.311   3.046 -24.120  1.00 64.66           H
ATOM   4942  NH2 ARG A 323       3.082   4.340 -25.393  1.00 64.66           N
ATOM   4943 1HH2 ARG A 323       2.294   4.902 -25.141  1.00 64.66           H
ATOM   4944 2HH2 ARG A 323       3.844   4.745 -25.898  1.00 64.66           H
ATOM   4945  HN  ARG A 323       6.858  -3.194 -23.969  1.00 64.66           H
ATOM   4946  N   PHE A 324       8.237  -0.705 -22.493  1.00 77.86           N
ATOM   4947  CA  PHE A 324       8.896   0.136 -21.507  1.00 77.86           C
ATOM   4948  C   PHE A 324      10.417   0.060 -21.651  1.00 77.86           C
ATOM   4949  O   PHE A 324      11.106   1.073 -21.536  1.00 77.86           O
ATOM   4950  HA  PHE A 324       8.566   1.159 -21.683  1.00 77.86           H
ATOM   4951  CB  PHE A 324       8.499  -0.397 -20.129  1.00 77.86           C
ATOM   4952 1HB  PHE A 324       7.412  -0.438 -20.065  1.00 77.86           H
ATOM   4953 2HB  PHE A 324       8.863  -1.419 -20.027  1.00 77.86           H
ATOM   4954  CG  PHE A 324       9.032   0.437 -18.962  1.00 77.86           C
ATOM   4955  CD1 PHE A 324      10.182   0.071 -18.335  1.00 77.86           C
ATOM   4956  HD1 PHE A 324      10.724  -0.816 -18.663  1.00 77.86           H
ATOM   4957  CD2 PHE A 324       8.357   1.544 -18.552  1.00 77.86           C
ATOM   4958  HD2 PHE A 324       7.435   1.837 -19.055  1.00 77.86           H
ATOM   4959  CE1 PHE A 324      10.677   0.846 -17.252  1.00 77.86           C
ATOM   4960  HE1 PHE A 324      11.599   0.552 -16.749  1.00 77.86           H
ATOM   4961  CE2 PHE A 324       8.852   2.318 -17.470  1.00 77.86           C
ATOM   4962  HE2 PHE A 324       8.310   3.205 -17.142  1.00 77.86           H
ATOM   4963  CZ  PHE A 324      10.002   1.952 -16.843  1.00 77.86           C
ATOM   4964  HZ  PHE A 324      10.382   2.547 -16.012  1.00 77.86           H
ATOM   4965  HN  PHE A 324       7.739  -1.486 -22.117  1.00 77.86           H
ATOM   4966  N   ARG A 325      10.897  -1.149 -21.900  1.00 75.13           N
ATOM   4967  CA  ARG A 325      12.325  -1.372 -22.048  1.00 75.13           C
ATOM   4968  C   ARG A 325      12.886  -0.495 -23.170  1.00 75.13           C
ATOM   4969  O   ARG A 325      13.917   0.153 -22.999  1.00 75.13           O
ATOM   4970  HA  ARG A 325      12.752  -1.096 -21.084  1.00 75.13           H
ATOM   4971  CB  ARG A 325      12.624  -2.840 -22.360  1.00 75.13           C
ATOM   4972 1HB  ARG A 325      11.969  -3.186 -23.160  1.00 75.13           H
ATOM   4973 2HB  ARG A 325      13.648  -2.937 -22.722  1.00 75.13           H
ATOM   4974  CG  ARG A 325      12.431  -3.714 -21.120  1.00 75.13           C
ATOM   4975 1HG  ARG A 325      12.840  -3.207 -20.246  1.00 75.13           H
ATOM   4976 2HG  ARG A 325      11.367  -3.859 -20.935  1.00 75.13           H
ATOM   4977  CD  ARG A 325      13.113  -5.072 -21.295  1.00 75.13           C
ATOM   4978 1HD  ARG A 325      14.183  -4.933 -21.455  1.00 75.13           H
ATOM   4979 2HD  ARG A 325      13.002  -5.664 -20.386  1.00 75.13           H
ATOM   4980  NE  ARG A 325      12.520  -5.793 -22.443  1.00 75.13           N
ATOM   4981  HE  ARG A 325      12.219  -5.254 -23.230  1.00 75.13           H
ATOM   4982  CZ  ARG A 325      12.360  -7.122 -22.494  1.00 75.13           C
ATOM   4983  NH1 ARG A 325      12.745  -7.894 -21.468  1.00 75.13           N
ATOM   4984 1HH1 ARG A 325      13.155  -7.478 -20.656  1.00 75.13           H
ATOM   4985 2HH1 ARG A 325      12.622  -8.885 -21.514  1.00 75.13           H
ATOM   4986  NH2 ARG A 325      11.809  -7.669 -23.586  1.00 75.13           N
ATOM   4987 1HH2 ARG A 325      11.683  -8.659 -23.640  1.00 75.13           H
ATOM   4988 2HH2 ARG A 325      11.525  -7.086 -24.348  1.00 75.13           H
ATOM   4989  HN  ARG A 325      10.329  -1.966 -22.001  1.00 75.13           H
ATOM   4990  N   ARG A 326      12.181  -0.503 -24.292  1.00 68.17           N
ATOM   4991  CA  ARG A 326      12.604   0.272 -25.446  1.00 68.17           C
ATOM   4992  C   ARG A 326      12.595   1.766 -25.115  1.00 68.17           C
ATOM   4993  O   ARG A 326      13.545   2.481 -25.429  1.00 68.17           O
ATOM   4994  HA  ARG A 326      13.614  -0.076 -25.661  1.00 68.17           H
ATOM   4995  CB  ARG A 326      11.688   0.017 -26.646  1.00 68.17           C
ATOM   4996 1HB  ARG A 326      10.646   0.094 -26.335  1.00 68.17           H
ATOM   4997 2HB  ARG A 326      11.853   0.784 -27.403  1.00 68.17           H
ATOM   4998  CG  ARG A 326      11.946  -1.365 -27.248  1.00 68.17           C
ATOM   4999 1HG  ARG A 326      13.019  -1.525 -27.356  1.00 68.17           H
ATOM   5000 2HG  ARG A 326      11.575  -2.135 -26.572  1.00 68.17           H
ATOM   5001  CD  ARG A 326      11.265  -1.505 -28.611  1.00 68.17           C
ATOM   5002 1HD  ARG A 326      10.387  -0.861 -28.656  1.00 68.17           H
ATOM   5003 2HD  ARG A 326      11.942  -1.176 -29.400  1.00 68.17           H
ATOM   5004  NE  ARG A 326      10.871  -2.913 -28.838  1.00 68.17           N
ATOM   5005  HE  ARG A 326      11.401  -3.628 -28.381  1.00 68.17           H
ATOM   5006  CZ  ARG A 326       9.848  -3.291 -29.617  1.00 68.17           C
ATOM   5007  NH1 ARG A 326       9.104  -2.376 -30.254  1.00 68.17           N
ATOM   5008 1HH1 ARG A 326       9.310  -1.403 -30.149  1.00 68.17           H
ATOM   5009 2HH1 ARG A 326       8.342  -2.666 -30.833  1.00 68.17           H
ATOM   5010  NH2 ARG A 326       9.581  -4.597 -29.751  1.00 68.17           N
ATOM   5011 1HH2 ARG A 326       8.821  -4.895 -30.328  1.00 68.17           H
ATOM   5012 2HH2 ARG A 326      10.141  -5.273 -29.272  1.00 68.17           H
ATOM   5013  HN  ARG A 326      11.338  -1.025 -24.419  1.00 68.17           H
ATOM   5014  N   ASP A 327      11.511   2.193 -24.484  1.00 78.89           N
ATOM   5015  CA  ASP A 327      11.318   3.605 -24.199  1.00 78.89           C
ATOM   5016  C   ASP A 327      12.362   4.061 -23.177  1.00 78.89           C
ATOM   5017  O   ASP A 327      12.817   5.203 -23.217  1.00 78.89           O
ATOM   5018  HA  ASP A 327      11.427   4.108 -25.159  1.00 78.89           H
ATOM   5019  CB  ASP A 327       9.932   3.863 -23.606  1.00 78.89           C
ATOM   5020 1HB  ASP A 327       9.746   3.166 -22.788  1.00 78.89           H
ATOM   5021 2HB  ASP A 327       9.894   4.867 -23.184  1.00 78.89           H
ATOM   5022  CG  ASP A 327       8.843   3.710 -24.670  1.00 78.89           C
ATOM   5023  OD1 ASP A 327       9.220   3.631 -25.860  1.00 78.89           O
ATOM   5024  OD2 ASP A 327       7.659   3.676 -24.271  1.00 78.89           O
ATOM   5025  HN  ASP A 327      10.774   1.594 -24.170  1.00 78.89           H
ATOM   5026  N   LEU A 328      12.710   3.145 -22.285  1.00 80.39           N
ATOM   5027  CA  LEU A 328      13.737   3.418 -21.294  1.00 80.39           C
ATOM   5028  C   LEU A 328      15.069   3.671 -22.003  1.00 80.39           C
ATOM   5029  O   LEU A 328      15.700   4.706 -21.794  1.00 80.39           O
ATOM   5030  HA  LEU A 328      13.448   4.327 -20.766  1.00 80.39           H
ATOM   5031  CB  LEU A 328      13.795   2.293 -20.259  1.00 80.39           C
ATOM   5032 1HB  LEU A 328      12.838   2.255 -19.738  1.00 80.39           H
ATOM   5033 2HB  LEU A 328      13.908   1.346 -20.787  1.00 80.39           H
ATOM   5034  CG  LEU A 328      14.908   2.399 -19.215  1.00 80.39           C
ATOM   5035  HG  LEU A 328      15.860   2.492 -19.738  1.00 80.39           H
ATOM   5036  CD1 LEU A 328      14.738   3.655 -18.358  1.00 80.39           C
ATOM   5037 1HD1 LEU A 328      14.773   4.538 -18.997  1.00 80.39           H
ATOM   5038 2HD1 LEU A 328      13.779   3.616 -17.843  1.00 80.39           H
ATOM   5039 3HD1 LEU A 328      15.543   3.706 -17.624  1.00 80.39           H
ATOM   5040  CD2 LEU A 328      14.984   1.130 -18.363  1.00 80.39           C
ATOM   5041 1HD2 LEU A 328      14.035   0.981 -17.848  1.00 80.39           H
ATOM   5042 2HD2 LEU A 328      15.187   0.273 -19.005  1.00 80.39           H
ATOM   5043 3HD2 LEU A 328      15.783   1.232 -17.629  1.00 80.39           H
ATOM   5044  HN  LEU A 328      12.304   2.233 -22.233  1.00 80.39           H
ATOM   5045  N   VAL A 329      15.457   2.709 -22.827  1.00 80.93           N
ATOM   5046  CA  VAL A 329      16.743   2.772 -23.498  1.00 80.93           C
ATOM   5047  C   VAL A 329      16.788   4.015 -24.389  1.00 80.93           C
ATOM   5048  O   VAL A 329      17.825   4.667 -24.499  1.00 80.93           O
ATOM   5049  HA  VAL A 329      17.511   2.863 -22.730  1.00 80.93           H
ATOM   5050  CB  VAL A 329      16.996   1.475 -24.269  1.00 80.93           C
ATOM   5051  HB  VAL A 329      16.153   1.315 -24.941  1.00 80.93           H
ATOM   5052  CG1 VAL A 329      18.262   1.580 -25.121  1.00 80.93           C
ATOM   5053 1HG1 VAL A 329      18.152   2.396 -25.836  1.00 80.93           H
ATOM   5054 2HG1 VAL A 329      19.119   1.776 -24.475  1.00 80.93           H
ATOM   5055 3HG1 VAL A 329      18.418   0.645 -25.658  1.00 80.93           H
ATOM   5056  CG2 VAL A 329      17.072   0.278 -23.318  1.00 80.93           C
ATOM   5057 1HG2 VAL A 329      17.888   0.428 -22.611  1.00 80.93           H
ATOM   5058 2HG2 VAL A 329      16.132   0.185 -22.775  1.00 80.93           H
ATOM   5059 3HG2 VAL A 329      17.252  -0.631 -23.892  1.00 80.93           H
ATOM   5060  HN  VAL A 329      14.909   1.898 -23.037  1.00 80.93           H
ATOM   5061  N   LYS A 330      15.650   4.305 -25.003  1.00 74.83           N
ATOM   5062  CA  LYS A 330      15.540   5.471 -25.864  1.00 74.83           C
ATOM   5063  C   LYS A 330      15.793   6.734 -25.039  1.00 74.83           C
[truncated: 117,478 more chars]
